# Supplementary material for: Improving Protein Expression, Stability, and Function with ProteinMPNN
Source: J Am Chem Soc. 2024 Jan 9;146(3):2054–61. doi: 10.1021/jacs.3c10941 (PMC10811672; doi:10.1021/jacs.3c10941)
Supplement: Supplementary file 2 — ja3c10941_si_002.zip [file ja3c10941_si_002.zip › Sumida_Design_Structures_Idealizing_with_ProteinMPNN/TEV/hyperTEV0069_m3_29.pdb]

MODEL     1
ATOM      1  N   SER A   1     -24.845  15.531  18.605  1.00  0.00           N  
ATOM      2  CA  SER A   1     -23.801  14.794  19.309  1.00  0.00           C  
ATOM      3  C   SER A   1     -23.605  13.405  18.709  1.00  0.00           C  
ATOM      4  CB  SER A   1     -24.137  14.673  20.795  1.00  0.00           C  
ATOM      5  O   SER A   1     -22.547  12.794  18.877  1.00  0.00           O  
ATOM      6  OG  SER A   1     -25.339  13.944  20.981  1.00  0.00           O  
ATOM      7  N   GLU A   2     -24.645  12.764  18.006  1.00  0.00           N  
ATOM      8  CA  GLU A   2     -24.648  11.425  17.424  1.00  0.00           C  
ATOM      9  C   GLU A   2     -23.710  11.343  16.224  1.00  0.00           C  
ATOM     10  CB  GLU A   2     -26.066  11.021  17.012  1.00  0.00           C  
ATOM     11  O   GLU A   2     -23.087  10.306  15.986  1.00  0.00           O  
ATOM     12  CG  GLU A   2     -26.743  10.071  17.989  1.00  0.00           C  
ATOM     13  CD  GLU A   2     -28.082   9.551  17.491  1.00  0.00           C  
ATOM     14  OE1 GLU A   2     -28.703   8.712  18.182  1.00  0.00           O  
ATOM     15  OE2 GLU A   2     -28.513   9.986  16.399  1.00  0.00           O  
ATOM     16  N   SER A   3     -23.250  12.466  15.648  1.00  0.00           N  
ATOM     17  CA  SER A   3     -22.353  12.444  14.498  1.00  0.00           C  
ATOM     18  C   SER A   3     -20.914  12.728  14.913  1.00  0.00           C  
ATOM     19  CB  SER A   3     -22.800  13.464  13.449  1.00  0.00           C  
ATOM     20  O   SER A   3     -19.999  12.661  14.089  1.00  0.00           O  
ATOM     21  OG  SER A   3     -22.725  14.782  13.966  1.00  0.00           O  
ATOM     22  N   ALA A   4     -20.775  13.122  16.286  1.00  0.00           N  
ATOM     23  CA  ALA A   4     -19.441  13.557  16.693  1.00  0.00           C  
ATOM     24  C   ALA A   4     -18.489  12.370  16.811  1.00  0.00           C  
ATOM     25  CB  ALA A   4     -19.509  14.314  18.017  1.00  0.00           C  
ATOM     26  O   ALA A   4     -17.278  12.517  16.636  1.00  0.00           O  
ATOM     27  N   ALA A   5     -19.106  11.116  17.012  1.00  0.00           N  
ATOM     28  CA  ALA A   5     -18.237   9.950  17.146  1.00  0.00           C  
ATOM     29  C   ALA A   5     -18.732   8.794  16.282  1.00  0.00           C  
ATOM     30  CB  ALA A   5     -18.149   9.518  18.608  1.00  0.00           C  
ATOM     31  O   ALA A   5     -19.755   8.177  16.587  1.00  0.00           O  
ATOM     32  N   PRO A   6     -18.144   8.646  15.206  1.00  0.00           N  
ATOM     33  CA  PRO A   6     -18.588   7.497  14.413  1.00  0.00           C  
ATOM     34  C   PRO A   6     -18.497   6.180  15.181  1.00  0.00           C  
ATOM     35  CB  PRO A   6     -17.629   7.500  13.220  1.00  0.00           C  
ATOM     36  O   PRO A   6     -17.731   6.073  16.142  1.00  0.00           O  
ATOM     37  CG  PRO A   6     -16.603   8.533  13.557  1.00  0.00           C  
ATOM     38  CD  PRO A   6     -17.000   9.197  14.844  1.00  0.00           C  
ATOM     39  N   GLY A   7     -19.601   5.332  15.149  1.00  0.00           N  
ATOM     40  CA  GLY A   7     -19.657   4.005  15.741  1.00  0.00           C  
ATOM     41  C   GLY A   7     -18.549   3.088  15.258  1.00  0.00           C  
ATOM     42  O   GLY A   7     -17.644   3.523  14.544  1.00  0.00           O  
ATOM     43  N   PRO A   8     -18.549   1.929  15.788  1.00  0.00           N  
ATOM     44  CA  PRO A   8     -17.549   0.941  15.375  1.00  0.00           C  
ATOM     45  C   PRO A   8     -17.568   0.675  13.871  1.00  0.00           C  
ATOM     46  CB  PRO A   8     -17.950  -0.314  16.155  1.00  0.00           C  
ATOM     47  O   PRO A   8     -18.633   0.700  13.249  1.00  0.00           O  
ATOM     48  CG  PRO A   8     -18.849   0.183  17.241  1.00  0.00           C  
ATOM     49  CD  PRO A   8     -19.481   1.468  16.787  1.00  0.00           C  
ATOM     50  N   ARG A   9     -16.422   0.576  13.326  1.00  0.00           N  
ATOM     51  CA  ARG A   9     -16.298   0.257  11.907  1.00  0.00           C  
ATOM     52  C   ARG A   9     -15.502  -1.028  11.703  1.00  0.00           C  
ATOM     53  CB  ARG A   9     -15.633   1.411  11.153  1.00  0.00           C  
ATOM     54  O   ARG A   9     -14.514  -1.270  12.399  1.00  0.00           O  
ATOM     55  CG  ARG A   9     -15.505   1.175   9.656  1.00  0.00           C  
ATOM     56  CD  ARG A   9     -15.005   2.416   8.930  1.00  0.00           C  
ATOM     57  NE  ARG A   9     -16.022   3.463   8.889  1.00  0.00           N  
ATOM     58  NH1 ARG A   9     -17.198   2.539   7.129  1.00  0.00           N  
ATOM     59  NH2 ARG A   9     -17.909   4.497   8.085  1.00  0.00           N  
ATOM     60  CZ  ARG A   9     -17.041   3.497   8.034  1.00  0.00           C  
ATOM     61  N   ASP A  10     -15.955  -1.747  10.792  1.00  0.00           N  
ATOM     62  CA  ASP A  10     -15.273  -2.982  10.416  1.00  0.00           C  
ATOM     63  C   ASP A  10     -14.215  -2.721   9.346  1.00  0.00           C  
ATOM     64  CB  ASP A  10     -16.280  -4.021   9.917  1.00  0.00           C  
ATOM     65  O   ASP A  10     -14.547  -2.443   8.191  1.00  0.00           O  
ATOM     66  CG  ASP A  10     -15.649  -5.375   9.645  1.00  0.00           C  
ATOM     67  OD1 ASP A  10     -14.446  -5.556   9.932  1.00  0.00           O  
ATOM     68  OD2 ASP A  10     -16.360  -6.268   9.137  1.00  0.00           O  
ATOM     69  N   TYR A  11     -12.877  -2.876   9.705  1.00  0.00           N  
ATOM     70  CA  TYR A  11     -11.796  -2.614   8.760  1.00  0.00           C  
ATOM     71  C   TYR A  11     -11.298  -3.908   8.130  1.00  0.00           C  
ATOM     72  CB  TYR A  11     -10.638  -1.892   9.455  1.00  0.00           C  
ATOM     73  O   TYR A  11     -10.318  -3.904   7.381  1.00  0.00           O  
ATOM     74  CG  TYR A  11     -10.965  -0.477   9.867  1.00  0.00           C  
ATOM     75  CD1 TYR A  11     -10.910   0.568   8.947  1.00  0.00           C  
ATOM     76  CD2 TYR A  11     -11.328  -0.181  11.177  1.00  0.00           C  
ATOM     77  CE1 TYR A  11     -11.208   1.874   9.323  1.00  0.00           C  
ATOM     78  CE2 TYR A  11     -11.628   1.121  11.564  1.00  0.00           C  
ATOM     79  OH  TYR A  11     -11.862   3.430  11.008  1.00  0.00           O  
ATOM     80  CZ  TYR A  11     -11.566   2.140  10.631  1.00  0.00           C  
ATOM     81  N   ASN A  12     -11.931  -5.000   8.415  1.00  0.00           N  
ATOM     82  CA  ASN A  12     -11.507  -6.318   7.954  1.00  0.00           C  
ATOM     83  C   ASN A  12     -11.565  -6.425   6.433  1.00  0.00           C  
ATOM     84  CB  ASN A  12     -12.362  -7.412   8.597  1.00  0.00           C  
ATOM     85  O   ASN A  12     -10.661  -6.984   5.811  1.00  0.00           O  
ATOM     86  CG  ASN A  12     -11.964  -7.697  10.032  1.00  0.00           C  
ATOM     87  ND2 ASN A  12     -12.898  -8.229  10.812  1.00  0.00           N  
ATOM     88  OD1 ASN A  12     -10.827  -7.441  10.436  1.00  0.00           O  
ATOM     89  N   PRO A  13     -12.544  -5.837   5.840  1.00  0.00           N  
ATOM     90  CA  PRO A  13     -12.571  -5.918   4.378  1.00  0.00           C  
ATOM     91  C   PRO A  13     -11.357  -5.258   3.728  1.00  0.00           C  
ATOM     92  CB  PRO A  13     -13.859  -5.179   4.007  1.00  0.00           C  
ATOM     93  O   PRO A  13     -10.891  -5.710   2.679  1.00  0.00           O  
ATOM     94  CG  PRO A  13     -14.761  -5.369   5.183  1.00  0.00           C  
ATOM     95  CD  PRO A  13     -13.932  -5.313   6.434  1.00  0.00           C  
ATOM     96  N   ILE A  14     -10.818  -4.250   4.361  1.00  0.00           N  
ATOM     97  CA  ILE A  14      -9.621  -3.584   3.859  1.00  0.00           C  
ATOM     98  C   ILE A  14      -8.382  -4.392   4.239  1.00  0.00           C  
ATOM     99  CB  ILE A  14      -9.507  -2.142   4.400  1.00  0.00           C  
ATOM    100  O   ILE A  14      -7.536  -4.680   3.390  1.00  0.00           O  
ATOM    101  CG1 ILE A  14     -10.676  -1.288   3.895  1.00  0.00           C  
ATOM    102  CG2 ILE A  14      -8.164  -1.521   4.006  1.00  0.00           C  
ATOM    103  CD1 ILE A  14     -10.781   0.076   4.565  1.00  0.00           C  
ATOM    104  N   SER A  15      -8.323  -4.810   5.503  1.00  0.00           N  
ATOM    105  CA  SER A  15      -7.142  -5.508   6.000  1.00  0.00           C  
ATOM    106  C   SER A  15      -6.935  -6.832   5.272  1.00  0.00           C  
ATOM    107  CB  SER A  15      -7.260  -5.757   7.504  1.00  0.00           C  
ATOM    108  O   SER A  15      -5.798  -7.254   5.052  1.00  0.00           O  
ATOM    109  OG  SER A  15      -8.411  -6.531   7.797  1.00  0.00           O  
ATOM    110  N   ASP A  16      -8.015  -7.524   4.813  1.00  0.00           N  
ATOM    111  CA  ASP A  16      -7.946  -8.818   4.141  1.00  0.00           C  
ATOM    112  C   ASP A  16      -7.345  -8.680   2.744  1.00  0.00           C  
ATOM    113  CB  ASP A  16      -9.335  -9.453   4.055  1.00  0.00           C  
ATOM    114  O   ASP A  16      -6.969  -9.676   2.123  1.00  0.00           O  
ATOM    115  CG  ASP A  16      -9.821  -9.998   5.387  1.00  0.00           C  
ATOM    116  OD1 ASP A  16      -9.005 -10.140   6.322  1.00  0.00           O  
ATOM    117  OD2 ASP A  16     -11.031 -10.290   5.500  1.00  0.00           O  
ATOM    118  N   THR A  17      -7.230  -7.428   2.258  1.00  0.00           N  
ATOM    119  CA  THR A  17      -6.708  -7.225   0.911  1.00  0.00           C  
ATOM    120  C   THR A  17      -5.243  -6.800   0.958  1.00  0.00           C  
ATOM    121  CB  THR A  17      -7.528  -6.169   0.147  1.00  0.00           C  
ATOM    122  O   THR A  17      -4.598  -6.663  -0.084  1.00  0.00           O  
ATOM    123  CG2 THR A  17      -9.014  -6.509   0.164  1.00  0.00           C  
ATOM    124  OG1 THR A  17      -7.335  -4.888   0.760  1.00  0.00           O  
ATOM    125  N   ILE A  18      -4.715  -6.586   2.153  1.00  0.00           N  
ATOM    126  CA  ILE A  18      -3.347  -6.110   2.322  1.00  0.00           C  
ATOM    127  C   ILE A  18      -2.366  -7.250   2.058  1.00  0.00           C  
ATOM    128  CB  ILE A  18      -3.122  -5.527   3.736  1.00  0.00           C  
ATOM    129  O   ILE A  18      -2.578  -8.377   2.512  1.00  0.00           O  
ATOM    130  CG1 ILE A  18      -3.952  -4.251   3.925  1.00  0.00           C  
ATOM    131  CG2 ILE A  18      -1.635  -5.253   3.977  1.00  0.00           C  
ATOM    132  CD1 ILE A  18      -3.934  -3.707   5.347  1.00  0.00           C  
ATOM    133  N   VAL A  19      -1.321  -6.966   1.303  1.00  0.00           N  
ATOM    134  CA  VAL A  19      -0.273  -7.932   0.989  1.00  0.00           C  
ATOM    135  C   VAL A  19       1.088  -7.365   1.385  1.00  0.00           C  
ATOM    136  CB  VAL A  19      -0.279  -8.309  -0.509  1.00  0.00           C  
ATOM    137  O   VAL A  19       1.265  -6.146   1.449  1.00  0.00           O  
ATOM    138  CG1 VAL A  19      -1.598  -8.976  -0.893  1.00  0.00           C  
ATOM    139  CG2 VAL A  19      -0.030  -7.072  -1.371  1.00  0.00           C  
ATOM    140  N   ARG A  20       1.953  -8.286   1.734  1.00  0.00           N  
ATOM    141  CA  ARG A  20       3.354  -7.928   1.929  1.00  0.00           C  
ATOM    142  C   ARG A  20       4.177  -8.237   0.683  1.00  0.00           C  
ATOM    143  CB  ARG A  20       3.935  -8.666   3.137  1.00  0.00           C  
ATOM    144  O   ARG A  20       4.147  -9.361   0.176  1.00  0.00           O  
ATOM    145  CG  ARG A  20       5.351  -8.243   3.495  1.00  0.00           C  
ATOM    146  CD  ARG A  20       5.875  -8.997   4.709  1.00  0.00           C  
ATOM    147  NE  ARG A  20       7.266  -8.658   4.996  1.00  0.00           N  
ATOM    148  NH1 ARG A  20       7.506 -10.197   6.702  1.00  0.00           N  
ATOM    149  NH2 ARG A  20       9.264  -8.850   6.111  1.00  0.00           N  
ATOM    150  CZ  ARG A  20       8.009  -9.236   5.936  1.00  0.00           C  
ATOM    151  N   LEU A  21       4.899  -7.179   0.208  1.00  0.00           N  
ATOM    152  CA  LEU A  21       5.717  -7.305  -0.992  1.00  0.00           C  
ATOM    153  C   LEU A  21       7.199  -7.181  -0.655  1.00  0.00           C  
ATOM    154  CB  LEU A  21       5.326  -6.242  -2.022  1.00  0.00           C  
ATOM    155  O   LEU A  21       7.616  -6.213  -0.016  1.00  0.00           O  
ATOM    156  CG  LEU A  21       3.840  -6.155  -2.376  1.00  0.00           C  
ATOM    157  CD1 LEU A  21       3.548  -4.859  -3.124  1.00  0.00           C  
ATOM    158  CD2 LEU A  21       3.417  -7.364  -3.204  1.00  0.00           C  
ATOM    159  N   THR A  22       7.900  -8.192  -1.061  1.00  0.00           N  
ATOM    160  CA  THR A  22       9.346  -8.151  -0.874  1.00  0.00           C  
ATOM    161  C   THR A  22      10.068  -8.309  -2.209  1.00  0.00           C  
ATOM    162  CB  THR A  22       9.815  -9.247   0.100  1.00  0.00           C  
ATOM    163  O   THR A  22       9.987  -9.363  -2.843  1.00  0.00           O  
ATOM    164  CG2 THR A  22      11.315  -9.152   0.355  1.00  0.00           C  
ATOM    165  OG1 THR A  22       9.119  -9.102   1.345  1.00  0.00           O  
ATOM    166  N   ASN A  23      10.734  -7.192  -2.633  1.00  0.00           N  
ATOM    167  CA  ASN A  23      11.534  -7.194  -3.853  1.00  0.00           C  
ATOM    168  C   ASN A  23      13.015  -7.407  -3.551  1.00  0.00           C  
ATOM    169  CB  ASN A  23      11.332  -5.892  -4.630  1.00  0.00           C  
ATOM    170  O   ASN A  23      13.651  -6.562  -2.919  1.00  0.00           O  
ATOM    171  CG  ASN A  23      12.049  -5.891  -5.966  1.00  0.00           C  
ATOM    172  ND2 ASN A  23      11.808  -4.861  -6.768  1.00  0.00           N  
ATOM    173  OD1 ASN A  23      12.813  -6.810  -6.274  1.00  0.00           O  
ATOM    174  N   THR A  24      13.523  -8.521  -4.018  1.00  0.00           N  
ATOM    175  CA  THR A  24      14.936  -8.851  -3.873  1.00  0.00           C  
ATOM    176  C   THR A  24      15.655  -8.751  -5.215  1.00  0.00           C  
ATOM    177  CB  THR A  24      15.123 -10.265  -3.292  1.00  0.00           C  
ATOM    178  O   THR A  24      15.395  -9.541  -6.125  1.00  0.00           O  
ATOM    179  CG2 THR A  24      16.596 -10.564  -3.034  1.00  0.00           C  
ATOM    180  OG1 THR A  24      14.403 -10.366  -2.057  1.00  0.00           O  
ATOM    181  N   SER A  25      16.464  -7.646  -5.318  1.00  0.00           N  
ATOM    182  CA  SER A  25      17.208  -7.398  -6.548  1.00  0.00           C  
ATOM    183  C   SER A  25      18.607  -6.869  -6.252  1.00  0.00           C  
ATOM    184  CB  SER A  25      16.457  -6.406  -7.438  1.00  0.00           C  
ATOM    185  O   SER A  25      18.786  -6.041  -5.356  1.00  0.00           O  
ATOM    186  OG  SER A  25      15.175  -6.905  -7.777  1.00  0.00           O  
ATOM    187  N   ASP A  26      19.598  -7.461  -6.928  1.00  0.00           N  
ATOM    188  CA  ASP A  26      20.980  -7.000  -6.840  1.00  0.00           C  
ATOM    189  C   ASP A  26      21.490  -7.061  -5.402  1.00  0.00           C  
ATOM    190  CB  ASP A  26      21.105  -5.574  -7.382  1.00  0.00           C  
ATOM    191  O   ASP A  26      22.118  -6.117  -4.920  1.00  0.00           O  
ATOM    192  CG  ASP A  26      20.860  -5.485  -8.878  1.00  0.00           C  
ATOM    193  OD1 ASP A  26      21.074  -6.488  -9.593  1.00  0.00           O  
ATOM    194  OD2 ASP A  26      20.451  -4.401  -9.347  1.00  0.00           O  
ATOM    195  N   GLY A  27      21.155  -8.136  -4.581  1.00  0.00           N  
ATOM    196  CA  GLY A  27      21.651  -8.368  -3.234  1.00  0.00           C  
ATOM    197  C   GLY A  27      20.948  -7.527  -2.186  1.00  0.00           C  
ATOM    198  O   GLY A  27      21.317  -7.554  -1.010  1.00  0.00           O  
ATOM    199  N   ARG A  28      19.989  -6.708  -2.593  1.00  0.00           N  
ATOM    200  CA  ARG A  28      19.226  -5.874  -1.669  1.00  0.00           C  
ATOM    201  C   ARG A  28      17.749  -6.255  -1.679  1.00  0.00           C  
ATOM    202  CB  ARG A  28      19.388  -4.394  -2.022  1.00  0.00           C  
ATOM    203  O   ARG A  28      17.251  -6.804  -2.664  1.00  0.00           O  
ATOM    204  CG  ARG A  28      20.804  -3.870  -1.843  1.00  0.00           C  
ATOM    205  CD  ARG A  28      20.866  -2.355  -1.981  1.00  0.00           C  
ATOM    206  NE  ARG A  28      22.226  -1.853  -1.807  1.00  0.00           N  
ATOM    207  NH1 ARG A  28      21.643   0.377  -1.954  1.00  0.00           N  
ATOM    208  NH2 ARG A  28      23.833  -0.221  -1.633  1.00  0.00           N  
ATOM    209  CZ  ARG A  28      22.564  -0.567  -1.798  1.00  0.00           C  
ATOM    210  N   SER A  29      17.141  -6.002  -0.522  1.00  0.00           N  
ATOM    211  CA  SER A  29      15.724  -6.327  -0.399  1.00  0.00           C  
ATOM    212  C   SER A  29      14.925  -5.135   0.117  1.00  0.00           C  
ATOM    213  CB  SER A  29      15.527  -7.525   0.531  1.00  0.00           C  
ATOM    214  O   SER A  29      15.389  -4.404   0.995  1.00  0.00           O  
ATOM    215  OG  SER A  29      14.155  -7.867   0.627  1.00  0.00           O  
ATOM    216  N   ILE A  30      13.845  -4.840  -0.610  1.00  0.00           N  
ATOM    217  CA  ILE A  30      12.891  -3.835  -0.153  1.00  0.00           C  
ATOM    218  C   ILE A  30      11.548  -4.498   0.145  1.00  0.00           C  
ATOM    219  CB  ILE A  30      12.713  -2.709  -1.196  1.00  0.00           C  
ATOM    220  O   ILE A  30      11.024  -5.253  -0.678  1.00  0.00           O  
ATOM    221  CG1 ILE A  30      14.044  -1.988  -1.436  1.00  0.00           C  
ATOM    222  CG2 ILE A  30      11.629  -1.724  -0.748  1.00  0.00           C  
ATOM    223  CD1 ILE A  30      13.989  -0.935  -2.534  1.00  0.00           C  
ATOM    224  N   SER A  31      11.103  -4.243   1.370  1.00  0.00           N  
ATOM    225  CA  SER A  31       9.819  -4.798   1.785  1.00  0.00           C  
ATOM    226  C   SER A  31       8.820  -3.693   2.114  1.00  0.00           C  
ATOM    227  CB  SER A  31       9.996  -5.713   2.997  1.00  0.00           C  
ATOM    228  O   SER A  31       9.117  -2.795   2.904  1.00  0.00           O  
ATOM    229  OG  SER A  31       8.796  -6.411   3.281  1.00  0.00           O  
ATOM    230  N   LEU A  32       7.663  -3.808   1.457  1.00  0.00           N  
ATOM    231  CA  LEU A  32       6.554  -2.885   1.677  1.00  0.00           C  
ATOM    232  C   LEU A  32       5.222  -3.627   1.676  1.00  0.00           C  
ATOM    233  CB  LEU A  32       6.544  -1.793   0.604  1.00  0.00           C  
ATOM    234  O   LEU A  32       5.179  -4.835   1.428  1.00  0.00           O  
ATOM    235  CG  LEU A  32       7.870  -1.071   0.360  1.00  0.00           C  
ATOM    236  CD1 LEU A  32       7.758  -0.154  -0.854  1.00  0.00           C  
ATOM    237  CD2 LEU A  32       8.284  -0.281   1.596  1.00  0.00           C  
ATOM    238  N   TYR A  33       4.195  -2.884   1.917  1.00  0.00           N  
ATOM    239  CA  TYR A  33       2.848  -3.436   1.822  1.00  0.00           C  
ATOM    240  C   TYR A  33       2.155  -2.968   0.548  1.00  0.00           C  
ATOM    241  CB  TYR A  33       2.016  -3.038   3.046  1.00  0.00           C  
ATOM    242  O   TYR A  33       2.649  -2.074  -0.143  1.00  0.00           O  
ATOM    243  CG  TYR A  33       2.459  -3.706   4.324  1.00  0.00           C  
ATOM    244  CD1 TYR A  33       1.992  -4.972   4.670  1.00  0.00           C  
ATOM    245  CD2 TYR A  33       3.345  -3.073   5.190  1.00  0.00           C  
ATOM    246  CE1 TYR A  33       2.396  -5.591   5.848  1.00  0.00           C  
ATOM    247  CE2 TYR A  33       3.756  -3.682   6.371  1.00  0.00           C  
ATOM    248  OH  TYR A  33       3.680  -5.548   7.859  1.00  0.00           O  
ATOM    249  CZ  TYR A  33       3.277  -4.940   6.691  1.00  0.00           C  
ATOM    250  N   GLY A  34       1.082  -3.606   0.256  1.00  0.00           N  
ATOM    251  CA  GLY A  34       0.233  -3.247  -0.869  1.00  0.00           C  
ATOM    252  C   GLY A  34      -1.224  -3.610  -0.657  1.00  0.00           C  
ATOM    253  O   GLY A  34      -1.569  -4.264   0.330  1.00  0.00           O  
ATOM    254  N   ILE A  35      -2.026  -3.026  -1.531  1.00  0.00           N  
ATOM    255  CA  ILE A  35      -3.462  -3.283  -1.487  1.00  0.00           C  
ATOM    256  C   ILE A  35      -3.872  -4.128  -2.691  1.00  0.00           C  
ATOM    257  CB  ILE A  35      -4.270  -1.966  -1.456  1.00  0.00           C  
ATOM    258  O   ILE A  35      -3.602  -3.760  -3.836  1.00  0.00           O  
ATOM    259  CG1 ILE A  35      -3.819  -1.090  -0.281  1.00  0.00           C  
ATOM    260  CG2 ILE A  35      -5.772  -2.256  -1.378  1.00  0.00           C  
ATOM    261  CD1 ILE A  35      -4.305   0.350  -0.361  1.00  0.00           C  
ATOM    262  N   GLY A  36      -4.523  -5.255  -2.410  1.00  0.00           N  
ATOM    263  CA  GLY A  36      -5.089  -6.060  -3.480  1.00  0.00           C  
ATOM    264  C   GLY A  36      -6.446  -5.565  -3.945  1.00  0.00           C  
ATOM    265  O   GLY A  36      -7.279  -5.164  -3.130  1.00  0.00           O  
ATOM    266  N   PHE A  37      -6.719  -5.552  -5.223  1.00  0.00           N  
ATOM    267  CA  PHE A  37      -7.958  -5.177  -5.894  1.00  0.00           C  
ATOM    268  C   PHE A  37      -8.142  -5.977  -7.178  1.00  0.00           C  
ATOM    269  CB  PHE A  37      -7.970  -3.677  -6.204  1.00  0.00           C  
ATOM    270  O   PHE A  37      -7.545  -5.655  -8.208  1.00  0.00           O  
ATOM    271  CG  PHE A  37      -9.301  -3.167  -6.688  1.00  0.00           C  
ATOM    272  CD1 PHE A  37      -9.611  -3.170  -8.042  1.00  0.00           C  
ATOM    273  CD2 PHE A  37     -10.242  -2.686  -5.788  1.00  0.00           C  
ATOM    274  CE1 PHE A  37     -10.842  -2.699  -8.493  1.00  0.00           C  
ATOM    275  CE2 PHE A  37     -11.474  -2.213  -6.230  1.00  0.00           C  
ATOM    276  CZ  PHE A  37     -11.772  -2.220  -7.583  1.00  0.00           C  
ATOM    277  N   GLY A  38      -9.010  -7.073  -7.071  1.00  0.00           N  
ATOM    278  CA  GLY A  38      -9.092  -7.951  -8.228  1.00  0.00           C  
ATOM    279  C   GLY A  38      -7.765  -8.593  -8.584  1.00  0.00           C  
ATOM    280  O   GLY A  38      -7.102  -9.179  -7.726  1.00  0.00           O  
ATOM    281  N   PRO A  39      -7.301  -8.497  -9.878  1.00  0.00           N  
ATOM    282  CA  PRO A  39      -6.001  -9.028 -10.294  1.00  0.00           C  
ATOM    283  C   PRO A  39      -4.871  -8.013 -10.135  1.00  0.00           C  
ATOM    284  CB  PRO A  39      -6.217  -9.378 -11.768  1.00  0.00           C  
ATOM    285  O   PRO A  39      -3.803  -8.174 -10.732  1.00  0.00           O  
ATOM    286  CG  PRO A  39      -7.187  -8.355 -12.265  1.00  0.00           C  
ATOM    287  CD  PRO A  39      -8.158  -8.043 -11.162  1.00  0.00           C  
ATOM    288  N   LEU A  40      -5.140  -7.009  -9.351  1.00  0.00           N  
ATOM    289  CA  LEU A  40      -4.193  -5.902  -9.265  1.00  0.00           C  
ATOM    290  C   LEU A  40      -3.651  -5.760  -7.847  1.00  0.00           C  
ATOM    291  CB  LEU A  40      -4.856  -4.594  -9.705  1.00  0.00           C  
ATOM    292  O   LEU A  40      -4.336  -6.098  -6.879  1.00  0.00           O  
ATOM    293  CG  LEU A  40      -5.566  -4.616 -11.059  1.00  0.00           C  
ATOM    294  CD1 LEU A  40      -6.299  -3.299 -11.294  1.00  0.00           C  
ATOM    295  CD2 LEU A  40      -4.570  -4.887 -12.181  1.00  0.00           C  
ATOM    296  N   ILE A  41      -2.456  -5.303  -7.788  1.00  0.00           N  
ATOM    297  CA  ILE A  41      -1.889  -4.863  -6.518  1.00  0.00           C  
ATOM    298  C   ILE A  41      -1.476  -3.397  -6.617  1.00  0.00           C  
ATOM    299  CB  ILE A  41      -0.680  -5.734  -6.107  1.00  0.00           C  
ATOM    300  O   ILE A  41      -0.773  -3.005  -7.551  1.00  0.00           O  
ATOM    301  CG1 ILE A  41      -1.132  -7.166  -5.800  1.00  0.00           C  
ATOM    302  CG2 ILE A  41       0.045  -5.118  -4.906  1.00  0.00           C  
ATOM    303  CD1 ILE A  41       0.010  -8.121  -5.480  1.00  0.00           C  
ATOM    304  N   ILE A  42      -1.970  -2.598  -5.673  1.00  0.00           N  
ATOM    305  CA  ILE A  42      -1.636  -1.181  -5.574  1.00  0.00           C  
ATOM    306  C   ILE A  42      -0.581  -0.974  -4.490  1.00  0.00           C  
ATOM    307  CB  ILE A  42      -2.887  -0.325  -5.275  1.00  0.00           C  
ATOM    308  O   ILE A  42      -0.784  -1.359  -3.336  1.00  0.00           O  
ATOM    309  CG1 ILE A  42      -3.966  -0.567  -6.336  1.00  0.00           C  
ATOM    310  CG2 ILE A  42      -2.519   1.160  -5.198  1.00  0.00           C  
ATOM    311  CD1 ILE A  42      -5.092  -1.484  -5.876  1.00  0.00           C  
ATOM    312  N   THR A  43       0.570  -0.357  -4.830  1.00  0.00           N  
ATOM    313  CA  THR A  43       1.631  -0.139  -3.853  1.00  0.00           C  
ATOM    314  C   THR A  43       2.489   1.061  -4.244  1.00  0.00           C  
ATOM    315  CB  THR A  43       2.523  -1.386  -3.709  1.00  0.00           C  
ATOM    316  O   THR A  43       2.117   1.834  -5.130  1.00  0.00           O  
ATOM    317  CG2 THR A  43       3.385  -1.592  -4.951  1.00  0.00           C  
ATOM    318  OG1 THR A  43       3.377  -1.227  -2.570  1.00  0.00           O  
ATOM    319  N   ASN A  44       3.593   1.277  -3.462  1.00  0.00           N  
ATOM    320  CA  ASN A  44       4.497   2.384  -3.757  1.00  0.00           C  
ATOM    321  C   ASN A  44       5.435   2.049  -4.914  1.00  0.00           C  
ATOM    322  CB  ASN A  44       5.303   2.765  -2.514  1.00  0.00           C  
ATOM    323  O   ASN A  44       5.917   0.920  -5.020  1.00  0.00           O  
ATOM    324  CG  ASN A  44       4.428   3.265  -1.381  1.00  0.00           C  
ATOM    325  ND2 ASN A  44       4.100   4.551  -1.408  1.00  0.00           N  
ATOM    326  OD1 ASN A  44       4.050   2.501  -0.489  1.00  0.00           O  
ATOM    327  N   ALA A  45       5.691   3.019  -5.753  1.00  0.00           N  
ATOM    328  CA  ALA A  45       6.587   2.865  -6.897  1.00  0.00           C  
ATOM    329  C   ALA A  45       8.016   2.586  -6.440  1.00  0.00           C  
ATOM    330  CB  ALA A  45       6.546   4.112  -7.776  1.00  0.00           C  
ATOM    331  O   ALA A  45       8.777   1.911  -7.137  1.00  0.00           O  
ATOM    332  N   HIS A  46       8.326   3.060  -5.280  1.00  0.00           N  
ATOM    333  CA  HIS A  46       9.703   2.893  -4.830  1.00  0.00           C  
ATOM    334  C   HIS A  46       9.980   1.448  -4.427  1.00  0.00           C  
ATOM    335  CB  HIS A  46      10.001   3.831  -3.659  1.00  0.00           C  
ATOM    336  O   HIS A  46      11.086   1.122  -3.990  1.00  0.00           O  
ATOM    337  CG  HIS A  46       9.215   3.520  -2.426  1.00  0.00           C  
ATOM    338  CD2 HIS A  46       9.385   2.567  -1.480  1.00  0.00           C  
ATOM    339  ND1 HIS A  46       8.097   4.236  -2.056  1.00  0.00           N  
ATOM    340  CE1 HIS A  46       7.613   3.736  -0.931  1.00  0.00           C  
ATOM    341  NE2 HIS A  46       8.376   2.722  -0.561  1.00  0.00           N  
ATOM    342  N   LEU A  47       8.995   0.565  -4.524  1.00  0.00           N  
ATOM    343  CA  LEU A  47       9.229  -0.868  -4.389  1.00  0.00           C  
ATOM    344  C   LEU A  47      10.207  -1.362  -5.450  1.00  0.00           C  
ATOM    345  CB  LEU A  47       7.911  -1.639  -4.495  1.00  0.00           C  
ATOM    346  O   LEU A  47      10.938  -2.329  -5.224  1.00  0.00           O  
ATOM    347  CG  LEU A  47       8.013  -3.165  -4.465  1.00  0.00           C  
ATOM    348  CD1 LEU A  47       8.510  -3.636  -3.102  1.00  0.00           C  
ATOM    349  CD2 LEU A  47       6.667  -3.798  -4.798  1.00  0.00           C  
ATOM    350  N   PHE A  48      10.224  -0.652  -6.618  1.00  0.00           N  
ATOM    351  CA  PHE A  48      11.021  -1.085  -7.760  1.00  0.00           C  
ATOM    352  C   PHE A  48      12.201  -0.147  -7.984  1.00  0.00           C  
ATOM    353  CB  PHE A  48      10.159  -1.156  -9.024  1.00  0.00           C  
ATOM    354  O   PHE A  48      12.441   0.300  -9.108  1.00  0.00           O  
ATOM    355  CG  PHE A  48       9.056  -2.177  -8.950  1.00  0.00           C  
ATOM    356  CD1 PHE A  48       9.334  -3.531  -9.086  1.00  0.00           C  
ATOM    357  CD2 PHE A  48       7.740  -1.782  -8.745  1.00  0.00           C  
ATOM    358  CE1 PHE A  48       8.315  -4.479  -9.018  1.00  0.00           C  
ATOM    359  CE2 PHE A  48       6.717  -2.723  -8.676  1.00  0.00           C  
ATOM    360  CZ  PHE A  48       7.006  -4.071  -8.814  1.00  0.00           C  
ATOM    361  N   ARG A  49      12.893   0.201  -6.856  1.00  0.00           N  
ATOM    362  CA  ARG A  49      14.137   0.954  -6.981  1.00  0.00           C  
ATOM    363  C   ARG A  49      15.187   0.156  -7.746  1.00  0.00           C  
ATOM    364  CB  ARG A  49      14.674   1.338  -5.600  1.00  0.00           C  
ATOM    365  O   ARG A  49      16.016   0.730  -8.455  1.00  0.00           O  
ATOM    366  CG  ARG A  49      13.903   2.464  -4.930  1.00  0.00           C  
ATOM    367  CD  ARG A  49      14.544   2.880  -3.613  1.00  0.00           C  
ATOM    368  NE  ARG A  49      13.796   3.955  -2.966  1.00  0.00           N  
ATOM    369  NH1 ARG A  49      15.147   4.047  -1.094  1.00  0.00           N  
ATOM    370  NH2 ARG A  49      13.352   5.460  -1.289  1.00  0.00           N  
ATOM    371  CZ  ARG A  49      14.100   4.485  -1.785  1.00  0.00           C  
ATOM    372  N   ARG A  50      15.057  -1.109  -7.466  1.00  0.00           N  
ATOM    373  CA  ARG A  50      15.849  -2.084  -8.208  1.00  0.00           C  
ATOM    374  C   ARG A  50      14.953  -3.132  -8.861  1.00  0.00           C  
ATOM    375  CB  ARG A  50      16.866  -2.763  -7.289  1.00  0.00           C  
ATOM    376  O   ARG A  50      13.840  -3.383  -8.395  1.00  0.00           O  
ATOM    377  CG  ARG A  50      17.895  -1.812  -6.700  1.00  0.00           C  
ATOM    378  CD  ARG A  50      18.825  -2.521  -5.725  1.00  0.00           C  
ATOM    379  NE  ARG A  50      19.819  -1.607  -5.168  1.00  0.00           N  
ATOM    380  NH1 ARG A  50      18.496  -0.914  -3.405  1.00  0.00           N  
ATOM    381  NH2 ARG A  50      20.611  -0.068  -3.659  1.00  0.00           N  
ATOM    382  CZ  ARG A  50      19.640  -0.865  -4.079  1.00  0.00           C  
ATOM    383  N   ASN A  51      15.433  -3.553  -9.955  1.00  0.00           N  
ATOM    384  CA  ASN A  51      14.608  -4.475 -10.728  1.00  0.00           C  
ATOM    385  C   ASN A  51      15.415  -5.675 -11.215  1.00  0.00           C  
ATOM    386  CB  ASN A  51      13.961  -3.754 -11.912  1.00  0.00           C  
ATOM    387  O   ASN A  51      16.583  -5.830 -10.856  1.00  0.00           O  
ATOM    388  CG  ASN A  51      12.653  -4.389 -12.339  1.00  0.00           C  
ATOM    389  ND2 ASN A  51      12.005  -3.799 -13.337  1.00  0.00           N  
ATOM    390  OD1 ASN A  51      12.228  -5.402 -11.777  1.00  0.00           O  
ATOM    391  N   ASN A  52      14.779  -6.588 -11.920  1.00  0.00           N  
ATOM    392  CA  ASN A  52      15.397  -7.793 -12.463  1.00  0.00           C  
ATOM    393  C   ASN A  52      15.755  -8.785 -11.360  1.00  0.00           C  
ATOM    394  CB  ASN A  52      16.640  -7.437 -13.281  1.00  0.00           C  
ATOM    395  O   ASN A  52      16.804  -9.430 -11.415  1.00  0.00           O  
ATOM    396  CG  ASN A  52      17.103  -8.578 -14.166  1.00  0.00           C  
ATOM    397  ND2 ASN A  52      18.400  -8.618 -14.451  1.00  0.00           N  
ATOM    398  OD1 ASN A  52      16.303  -9.415 -14.590  1.00  0.00           O  
ATOM    399  N   GLY A  53      14.907  -8.884 -10.388  1.00  0.00           N  
ATOM    400  CA  GLY A  53      15.048  -9.817  -9.282  1.00  0.00           C  
ATOM    401  C   GLY A  53      13.792 -10.625  -9.019  1.00  0.00           C  
ATOM    402  O   GLY A  53      13.095 -11.022  -9.955  1.00  0.00           O  
ATOM    403  N   THR A  54      13.653 -11.035  -7.717  1.00  0.00           N  
ATOM    404  CA  THR A  54      12.533 -11.865  -7.289  1.00  0.00           C  
ATOM    405  C   THR A  54      11.565 -11.063  -6.424  1.00  0.00           C  
ATOM    406  CB  THR A  54      13.019 -13.101  -6.509  1.00  0.00           C  
ATOM    407  O   THR A  54      11.986 -10.342  -5.517  1.00  0.00           O  
ATOM    408  CG2 THR A  54      11.847 -13.984  -6.092  1.00  0.00           C  
ATOM    409  OG1 THR A  54      13.906 -13.862  -7.337  1.00  0.00           O  
ATOM    410  N   LEU A  55      10.291 -11.098  -6.800  1.00  0.00           N  
ATOM    411  CA  LEU A  55       9.247 -10.484  -5.986  1.00  0.00           C  
ATOM    412  C   LEU A  55       8.457 -11.544  -5.226  1.00  0.00           C  
ATOM    413  CB  LEU A  55       8.303  -9.655  -6.860  1.00  0.00           C  
ATOM    414  O   LEU A  55       7.872 -12.443  -5.834  1.00  0.00           O  
ATOM    415  CG  LEU A  55       7.165  -8.935  -6.136  1.00  0.00           C  
ATOM    416  CD1 LEU A  55       7.723  -7.879  -5.189  1.00  0.00           C  
ATOM    417  CD2 LEU A  55       6.204  -8.307  -7.140  1.00  0.00           C  
ATOM    418  N   THR A  56       8.502 -11.481  -3.903  1.00  0.00           N  
ATOM    419  CA  THR A  56       7.720 -12.363  -3.043  1.00  0.00           C  
ATOM    420  C   THR A  56       6.487 -11.641  -2.507  1.00  0.00           C  
ATOM    421  CB  THR A  56       8.564 -12.887  -1.867  1.00  0.00           C  
ATOM    422  O   THR A  56       6.600 -10.566  -1.914  1.00  0.00           O  
ATOM    423  CG2 THR A  56       7.756 -13.841  -0.993  1.00  0.00           C  
ATOM    424  OG1 THR A  56       9.709 -13.580  -2.379  1.00  0.00           O  
ATOM    425  N   ILE A  57       5.325 -12.276  -2.713  1.00  0.00           N  
ATOM    426  CA  ILE A  57       4.062 -11.701  -2.263  1.00  0.00           C  
ATOM    427  C   ILE A  57       3.447 -12.587  -1.182  1.00  0.00           C  
ATOM    428  CB  ILE A  57       3.073 -11.521  -3.436  1.00  0.00           C  
ATOM    429  O   ILE A  57       3.176 -13.766  -1.418  1.00  0.00           O  
ATOM    430  CG1 ILE A  57       3.719 -10.700  -4.558  1.00  0.00           C  
ATOM    431  CG2 ILE A  57       1.776 -10.864  -2.954  1.00  0.00           C  
ATOM    432  CD1 ILE A  57       3.029 -10.846  -5.908  1.00  0.00           C  
ATOM    433  N   THR A  58       3.239 -12.004  -0.022  1.00  0.00           N  
ATOM    434  CA  THR A  58       2.561 -12.695   1.069  1.00  0.00           C  
ATOM    435  C   THR A  58       1.175 -12.104   1.306  1.00  0.00           C  
ATOM    436  CB  THR A  58       3.382 -12.624   2.370  1.00  0.00           C  
ATOM    437  O   THR A  58       1.042 -10.910   1.581  1.00  0.00           O  
ATOM    438  CG2 THR A  58       2.722 -13.434   3.481  1.00  0.00           C  
ATOM    439  OG1 THR A  58       4.695 -13.144   2.130  1.00  0.00           O  
ATOM    440  N   SER A  59       0.174 -12.932   1.142  1.00  0.00           N  
ATOM    441  CA  SER A  59      -1.216 -12.538   1.346  1.00  0.00           C  
ATOM    442  C   SER A  59      -1.954 -13.548   2.218  1.00  0.00           C  
ATOM    443  CB  SER A  59      -1.934 -12.388   0.005  1.00  0.00           C  
ATOM    444  O   SER A  59      -1.341 -14.461   2.775  1.00  0.00           O  
ATOM    445  OG  SER A  59      -2.187 -13.656  -0.574  1.00  0.00           O  
ATOM    446  N   ILE A  60      -3.270 -13.350   2.306  1.00  0.00           N  
ATOM    447  CA  ILE A  60      -4.089 -14.288   3.066  1.00  0.00           C  
ATOM    448  C   ILE A  60      -4.163 -15.624   2.329  1.00  0.00           C  
ATOM    449  CB  ILE A  60      -5.510 -13.731   3.308  1.00  0.00           C  
ATOM    450  O   ILE A  60      -4.495 -16.651   2.925  1.00  0.00           O  
ATOM    451  CG1 ILE A  60      -6.211 -13.458   1.973  1.00  0.00           C  
ATOM    452  CG2 ILE A  60      -5.454 -12.464   4.166  1.00  0.00           C  
ATOM    453  CD1 ILE A  60      -7.704 -13.187   2.101  1.00  0.00           C  
ATOM    454  N   HIS A  61      -3.852 -15.538   1.084  1.00  0.00           N  
ATOM    455  CA  HIS A  61      -3.925 -16.733   0.249  1.00  0.00           C  
ATOM    456  C   HIS A  61      -2.604 -17.493   0.259  1.00  0.00           C  
ATOM    457  CB  HIS A  61      -4.307 -16.362  -1.185  1.00  0.00           C  
ATOM    458  O   HIS A  61      -2.477 -18.533  -0.391  1.00  0.00           O  
ATOM    459  CG  HIS A  61      -5.642 -15.696  -1.297  1.00  0.00           C  
ATOM    460  CD2 HIS A  61      -5.986 -14.464  -1.740  1.00  0.00           C  
ATOM    461  ND1 HIS A  61      -6.815 -16.314  -0.922  1.00  0.00           N  
ATOM    462  CE1 HIS A  61      -7.827 -15.488  -1.132  1.00  0.00           C  
ATOM    463  NE2 HIS A  61      -7.351 -14.358  -1.627  1.00  0.00           N  
ATOM    464  N   GLY A  62      -1.643 -16.962   0.924  1.00  0.00           N  
ATOM    465  CA  GLY A  62      -0.344 -17.615   0.974  1.00  0.00           C  
ATOM    466  C   GLY A  62       0.759 -16.799   0.327  1.00  0.00           C  
ATOM    467  O   GLY A  62       0.636 -15.580   0.188  1.00  0.00           O  
ATOM    468  N   THR A  63       1.812 -17.470   0.088  1.00  0.00           N  
ATOM    469  CA  THR A  63       2.985 -16.819  -0.485  1.00  0.00           C  
ATOM    470  C   THR A  63       3.111 -17.142  -1.971  1.00  0.00           C  
ATOM    471  CB  THR A  63       4.272 -17.242   0.246  1.00  0.00           C  
ATOM    472  O   THR A  63       2.928 -18.290  -2.380  1.00  0.00           O  
ATOM    473  CG2 THR A  63       5.498 -16.570  -0.364  1.00  0.00           C  
ATOM    474  OG1 THR A  63       4.175 -16.871   1.626  1.00  0.00           O  
ATOM    475  N   PHE A  64       3.303 -16.129  -2.735  1.00  0.00           N  
ATOM    476  CA  PHE A  64       3.481 -16.229  -4.178  1.00  0.00           C  
ATOM    477  C   PHE A  64       4.793 -15.585  -4.608  1.00  0.00           C  
ATOM    478  CB  PHE A  64       2.308 -15.571  -4.912  1.00  0.00           C  
ATOM    479  O   PHE A  64       5.106 -14.466  -4.196  1.00  0.00           O  
ATOM    480  CG  PHE A  64       2.292 -15.838  -6.393  1.00  0.00           C  
ATOM    481  CD1 PHE A  64       2.963 -14.997  -7.273  1.00  0.00           C  
ATOM    482  CD2 PHE A  64       1.606 -16.931  -6.906  1.00  0.00           C  
ATOM    483  CE1 PHE A  64       2.951 -15.242  -8.644  1.00  0.00           C  
ATOM    484  CE2 PHE A  64       1.589 -17.182  -8.275  1.00  0.00           C  
ATOM    485  CZ  PHE A  64       2.261 -16.336  -9.142  1.00  0.00           C  
ATOM    486  N   THR A  65       5.535 -16.325  -5.475  1.00  0.00           N  
ATOM    487  CA  THR A  65       6.840 -15.816  -5.880  1.00  0.00           C  
ATOM    488  C   THR A  65       6.901 -15.625  -7.393  1.00  0.00           C  
ATOM    489  CB  THR A  65       7.971 -16.761  -5.433  1.00  0.00           C  
ATOM    490  O   THR A  65       6.519 -16.518  -8.152  1.00  0.00           O  
ATOM    491  CG2 THR A  65       9.334 -16.229  -5.862  1.00  0.00           C  
ATOM    492  OG1 THR A  65       7.946 -16.886  -4.006  1.00  0.00           O  
ATOM    493  N   ILE A  66       7.333 -14.395  -7.730  1.00  0.00           N  
ATOM    494  CA  ILE A  66       7.657 -14.081  -9.117  1.00  0.00           C  
ATOM    495  C   ILE A  66       9.172 -13.994  -9.287  1.00  0.00           C  
ATOM    496  CB  ILE A  66       6.991 -12.761  -9.568  1.00  0.00           C  
ATOM    497  O   ILE A  66       9.821 -13.131  -8.691  1.00  0.00           O  
ATOM    498  CG1 ILE A  66       5.467 -12.856  -9.423  1.00  0.00           C  
ATOM    499  CG2 ILE A  66       7.383 -12.423 -11.009  1.00  0.00           C  
ATOM    500  CD1 ILE A  66       4.751 -11.517  -9.538  1.00  0.00           C  
ATOM    501  N   SER A  67       9.799 -14.831 -10.077  1.00  0.00           N  
ATOM    502  CA  SER A  67      11.245 -15.007 -10.158  1.00  0.00           C  
ATOM    503  C   SER A  67      11.899 -13.861 -10.922  1.00  0.00           C  
ATOM    504  CB  SER A  67      11.588 -16.338 -10.827  1.00  0.00           C  
ATOM    505  O   SER A  67      13.074 -13.555 -10.708  1.00  0.00           O  
ATOM    506  OG  SER A  67      11.117 -17.427 -10.052  1.00  0.00           O  
ATOM    507  N   ASN A  68      11.171 -13.233 -11.781  1.00  0.00           N  
ATOM    508  CA  ASN A  68      11.708 -12.140 -12.584  1.00  0.00           C  
ATOM    509  C   ASN A  68      10.766 -10.939 -12.597  1.00  0.00           C  
ATOM    510  CB  ASN A  68      11.989 -12.611 -14.012  1.00  0.00           C  
ATOM    511  O   ASN A  68       9.743 -10.956 -13.283  1.00  0.00           O  
ATOM    512  CG  ASN A  68      12.693 -11.558 -14.846  1.00  0.00           C  
ATOM    513  ND2 ASN A  68      13.079 -11.926 -16.062  1.00  0.00           N  
ATOM    514  OD1 ASN A  68      12.888 -10.424 -14.401  1.00  0.00           O  
ATOM    515  N   THR A  69      11.152  -9.847 -11.874  1.00  0.00           N  
ATOM    516  CA  THR A  69      10.293  -8.678 -11.719  1.00  0.00           C  
ATOM    517  C   THR A  69      10.177  -7.914 -13.035  1.00  0.00           C  
ATOM    518  CB  THR A  69      10.822  -7.738 -10.621  1.00  0.00           C  
ATOM    519  O   THR A  69       9.263  -7.106 -13.211  1.00  0.00           O  
ATOM    520  CG2 THR A  69      10.698  -8.378  -9.242  1.00  0.00           C  
ATOM    521  OG1 THR A  69      12.201  -7.442 -10.876  1.00  0.00           O  
ATOM    522  N   THR A  70      11.009  -8.180 -14.051  1.00  0.00           N  
ATOM    523  CA  THR A  70      10.971  -7.470 -15.324  1.00  0.00           C  
ATOM    524  C   THR A  70       9.795  -7.944 -16.173  1.00  0.00           C  
ATOM    525  CB  THR A  70      12.283  -7.659 -16.109  1.00  0.00           C  
ATOM    526  O   THR A  70       9.406  -7.276 -17.133  1.00  0.00           O  
ATOM    527  CG2 THR A  70      13.478  -7.143 -15.315  1.00  0.00           C  
ATOM    528  OG1 THR A  70      12.471  -9.053 -16.384  1.00  0.00           O  
ATOM    529  N   THR A  71       9.245  -9.028 -15.804  1.00  0.00           N  
ATOM    530  CA  THR A  71       8.136  -9.588 -16.568  1.00  0.00           C  
ATOM    531  C   THR A  71       6.803  -9.038 -16.069  1.00  0.00           C  
ATOM    532  CB  THR A  71       8.122 -11.126 -16.487  1.00  0.00           C  
ATOM    533  O   THR A  71       5.758  -9.284 -16.675  1.00  0.00           O  
ATOM    534  CG2 THR A  71       9.448 -11.714 -16.960  1.00  0.00           C  
ATOM    535  OG1 THR A  71       7.892 -11.525 -15.130  1.00  0.00           O  
ATOM    536  N   LEU A  72       6.845  -8.249 -15.015  1.00  0.00           N  
ATOM    537  CA  LEU A  72       5.624  -7.722 -14.415  1.00  0.00           C  
ATOM    538  C   LEU A  72       5.061  -6.575 -15.248  1.00  0.00           C  
ATOM    539  CB  LEU A  72       5.892  -7.246 -12.985  1.00  0.00           C  
ATOM    540  O   LEU A  72       5.816  -5.745 -15.761  1.00  0.00           O  
ATOM    541  CG  LEU A  72       6.112  -8.338 -11.937  1.00  0.00           C  
ATOM    542  CD1 LEU A  72       6.610  -7.728 -10.632  1.00  0.00           C  
ATOM    543  CD2 LEU A  72       4.828  -9.127 -11.709  1.00  0.00           C  
ATOM    544  N   LYS A  73       3.754  -6.609 -15.384  1.00  0.00           N  
ATOM    545  CA  LYS A  73       3.064  -5.471 -15.985  1.00  0.00           C  
ATOM    546  C   LYS A  73       2.746  -4.406 -14.940  1.00  0.00           C  
ATOM    547  CB  LYS A  73       1.778  -5.927 -16.677  1.00  0.00           C  
ATOM    548  O   LYS A  73       2.021  -4.670 -13.978  1.00  0.00           O  
ATOM    549  CG  LYS A  73       2.009  -6.832 -17.878  1.00  0.00           C  
ATOM    550  CD  LYS A  73       0.696  -7.217 -18.548  1.00  0.00           C  
ATOM    551  CE  LYS A  73       0.923  -8.148 -19.731  1.00  0.00           C  
ATOM    552  NZ  LYS A  73      -0.363  -8.543 -20.380  1.00  0.00           N  
ATOM    553  N   LEU A  74       3.386  -3.223 -15.176  1.00  0.00           N  
ATOM    554  CA  LEU A  74       3.248  -2.135 -14.214  1.00  0.00           C  
ATOM    555  C   LEU A  74       2.548  -0.936 -14.845  1.00  0.00           C  
ATOM    556  CB  LEU A  74       4.620  -1.716 -13.678  1.00  0.00           C  
ATOM    557  O   LEU A  74       2.755  -0.642 -16.025  1.00  0.00           O  
ATOM    558  CG  LEU A  74       5.512  -2.840 -13.148  1.00  0.00           C  
ATOM    559  CD1 LEU A  74       6.882  -2.291 -12.763  1.00  0.00           C  
ATOM    560  CD2 LEU A  74       4.853  -3.530 -11.959  1.00  0.00           C  
ATOM    561  N   HIS A  75       1.694  -0.355 -14.087  1.00  0.00           N  
ATOM    562  CA  HIS A  75       1.115   0.939 -14.430  1.00  0.00           C  
ATOM    563  C   HIS A  75       1.493   2.001 -13.403  1.00  0.00           C  
ATOM    564  CB  HIS A  75      -0.407   0.833 -14.540  1.00  0.00           C  
ATOM    565  O   HIS A  75       1.003   1.978 -12.271  1.00  0.00           O  
ATOM    566  CG  HIS A  75      -1.069   2.110 -14.948  1.00  0.00           C  
ATOM    567  CD2 HIS A  75      -1.676   3.071 -14.213  1.00  0.00           C  
ATOM    568  ND1 HIS A  75      -1.159   2.515 -16.263  1.00  0.00           N  
ATOM    569  CE1 HIS A  75      -1.794   3.673 -16.318  1.00  0.00           C  
ATOM    570  NE2 HIS A  75      -2.119   4.033 -15.087  1.00  0.00           N  
ATOM    571  N   LEU A  76       2.335   2.994 -13.838  1.00  0.00           N  
ATOM    572  CA  LEU A  76       2.789   4.061 -12.954  1.00  0.00           C  
ATOM    573  C   LEU A  76       1.794   5.216 -12.940  1.00  0.00           C  
ATOM    574  CB  LEU A  76       4.169   4.565 -13.386  1.00  0.00           C  
ATOM    575  O   LEU A  76       1.324   5.649 -13.995  1.00  0.00           O  
ATOM    576  CG  LEU A  76       5.313   3.553 -13.313  1.00  0.00           C  
ATOM    577  CD1 LEU A  76       6.425   3.939 -14.284  1.00  0.00           C  
ATOM    578  CD2 LEU A  76       5.850   3.454 -11.889  1.00  0.00           C  
ATOM    579  N   ILE A  77       1.502   5.608 -11.720  1.00  0.00           N  
ATOM    580  CA  ILE A  77       0.634   6.773 -11.590  1.00  0.00           C  
ATOM    581  C   ILE A  77       1.471   8.049 -11.646  1.00  0.00           C  
ATOM    582  CB  ILE A  77      -0.184   6.726 -10.280  1.00  0.00           C  
ATOM    583  O   ILE A  77       2.320   8.280 -10.781  1.00  0.00           O  
ATOM    584  CG1 ILE A  77      -0.914   5.383 -10.155  1.00  0.00           C  
ATOM    585  CG2 ILE A  77      -1.172   7.894 -10.218  1.00  0.00           C  
ATOM    586  CD1 ILE A  77      -1.913   5.116 -11.272  1.00  0.00           C  
ATOM    587  N   GLU A  78       1.214   8.825 -12.614  1.00  0.00           N  
ATOM    588  CA  GLU A  78       2.040   9.997 -12.885  1.00  0.00           C  
ATOM    589  C   GLU A  78       2.026  10.967 -11.707  1.00  0.00           C  
ATOM    590  CB  GLU A  78       1.567  10.707 -14.156  1.00  0.00           C  
ATOM    591  O   GLU A  78       0.965  11.270 -11.159  1.00  0.00           O  
ATOM    592  CG  GLU A  78       1.831   9.923 -15.434  1.00  0.00           C  
ATOM    593  CD  GLU A  78       1.435  10.676 -16.693  1.00  0.00           C  
ATOM    594  OE1 GLU A  78       1.610  10.131 -17.807  1.00  0.00           O  
ATOM    595  OE2 GLU A  78       0.946  11.821 -16.566  1.00  0.00           O  
ATOM    596  N   GLY A  79       3.224  11.388 -11.320  1.00  0.00           N  
ATOM    597  CA  GLY A  79       3.384  12.444 -10.332  1.00  0.00           C  
ATOM    598  C   GLY A  79       3.204  11.959  -8.906  1.00  0.00           C  
ATOM    599  O   GLY A  79       3.129  12.765  -7.976  1.00  0.00           O  
ATOM    600  N   ARG A  80       3.094  10.595  -8.778  1.00  0.00           N  
ATOM    601  CA  ARG A  80       2.831  10.034  -7.457  1.00  0.00           C  
ATOM    602  C   ARG A  80       3.689   8.800  -7.204  1.00  0.00           C  
ATOM    603  CB  ARG A  80       1.349   9.682  -7.308  1.00  0.00           C  
ATOM    604  O   ARG A  80       4.063   8.094  -8.143  1.00  0.00           O  
ATOM    605  CG  ARG A  80       0.414  10.869  -7.472  1.00  0.00           C  
ATOM    606  CD  ARG A  80      -1.047  10.439  -7.487  1.00  0.00           C  
ATOM    607  NE  ARG A  80      -1.939  11.569  -7.730  1.00  0.00           N  
ATOM    608  NH1 ARG A  80      -2.440  11.918  -5.502  1.00  0.00           N  
ATOM    609  NH2 ARG A  80      -3.368  13.257  -7.114  1.00  0.00           N  
ATOM    610  CZ  ARG A  80      -2.580  12.245  -6.782  1.00  0.00           C  
ATOM    611  N   ASP A  81       4.134   8.611  -5.970  1.00  0.00           N  
ATOM    612  CA  ASP A  81       4.798   7.376  -5.567  1.00  0.00           C  
ATOM    613  C   ASP A  81       3.799   6.227  -5.453  1.00  0.00           C  
ATOM    614  CB  ASP A  81       5.531   7.570  -4.237  1.00  0.00           C  
ATOM    615  O   ASP A  81       3.525   5.742  -4.353  1.00  0.00           O  
ATOM    616  CG  ASP A  81       6.369   6.367  -3.841  1.00  0.00           C  
ATOM    617  OD1 ASP A  81       6.713   5.547  -4.720  1.00  0.00           O  
ATOM    618  OD2 ASP A  81       6.685   6.236  -2.639  1.00  0.00           O  
ATOM    619  N   LEU A  82       3.148   5.950  -6.553  1.00  0.00           N  
ATOM    620  CA  LEU A  82       2.105   4.935  -6.659  1.00  0.00           C  
ATOM    621  C   LEU A  82       2.263   4.126  -7.942  1.00  0.00           C  
ATOM    622  CB  LEU A  82       0.719   5.584  -6.619  1.00  0.00           C  
ATOM    623  O   LEU A  82       2.504   4.690  -9.012  1.00  0.00           O  
ATOM    624  CG  LEU A  82      -0.463   4.645  -6.375  1.00  0.00           C  
ATOM    625  CD1 LEU A  82      -0.402   4.072  -4.963  1.00  0.00           C  
ATOM    626  CD2 LEU A  82      -1.783   5.374  -6.605  1.00  0.00           C  
ATOM    627  N   VAL A  83       2.127   2.806  -7.794  1.00  0.00           N  
ATOM    628  CA  VAL A  83       2.208   1.929  -8.958  1.00  0.00           C  
ATOM    629  C   VAL A  83       1.152   0.832  -8.853  1.00  0.00           C  
ATOM    630  CB  VAL A  83       3.614   1.304  -9.101  1.00  0.00           C  
ATOM    631  O   VAL A  83       0.817   0.387  -7.752  1.00  0.00           O  
ATOM    632  CG1 VAL A  83       3.937   0.420  -7.897  1.00  0.00           C  
ATOM    633  CG2 VAL A  83       3.712   0.504 -10.398  1.00  0.00           C  
ATOM    634  N   ILE A  84       0.552   0.439  -9.990  1.00  0.00           N  
ATOM    635  CA  ILE A  84      -0.373  -0.684 -10.089  1.00  0.00           C  
ATOM    636  C   ILE A  84       0.320  -1.866 -10.762  1.00  0.00           C  
ATOM    637  CB  ILE A  84      -1.651  -0.298 -10.867  1.00  0.00           C  
ATOM    638  O   ILE A  84       0.902  -1.721 -11.840  1.00  0.00           O  
ATOM    639  CG1 ILE A  84      -2.327   0.913 -10.214  1.00  0.00           C  
ATOM    640  CG2 ILE A  84      -2.614  -1.486 -10.948  1.00  0.00           C  
ATOM    641  CD1 ILE A  84      -3.444   1.523 -11.051  1.00  0.00           C  
ATOM    642  N   ILE A  85       0.233  -2.996 -10.088  1.00  0.00           N  
ATOM    643  CA  ILE A  85       0.839  -4.212 -10.619  1.00  0.00           C  
ATOM    644  C   ILE A  85      -0.253  -5.175 -11.079  1.00  0.00           C  
ATOM    645  CB  ILE A  85       1.750  -4.893  -9.573  1.00  0.00           C  
ATOM    646  O   ILE A  85      -1.142  -5.531 -10.303  1.00  0.00           O  
ATOM    647  CG1 ILE A  85       2.745  -3.883  -8.993  1.00  0.00           C  
ATOM    648  CG2 ILE A  85       2.480  -6.090 -10.190  1.00  0.00           C  
ATOM    649  CD1 ILE A  85       3.504  -4.391  -7.774  1.00  0.00           C  
ATOM    650  N   GLU A  86      -0.119  -5.523 -12.326  1.00  0.00           N  
ATOM    651  CA  GLU A  86      -0.998  -6.589 -12.798  1.00  0.00           C  
ATOM    652  C   GLU A  86      -0.405  -7.964 -12.504  1.00  0.00           C  
ATOM    653  CB  GLU A  86      -1.265  -6.441 -14.298  1.00  0.00           C  
ATOM    654  O   GLU A  86       0.671  -8.301 -13.002  1.00  0.00           O  
ATOM    655  CG  GLU A  86      -2.317  -7.402 -14.833  1.00  0.00           C  
ATOM    656  CD  GLU A  86      -2.571  -7.244 -16.324  1.00  0.00           C  
ATOM    657  OE1 GLU A  86      -3.534  -7.851 -16.843  1.00  0.00           O  
ATOM    658  OE2 GLU A  86      -1.799  -6.507 -16.978  1.00  0.00           O  
ATOM    659  N   MET A  87      -1.224  -8.738 -11.770  1.00  0.00           N  
ATOM    660  CA  MET A  87      -0.733 -10.050 -11.359  1.00  0.00           C  
ATOM    661  C   MET A  87      -0.978 -11.088 -12.448  1.00  0.00           C  
ATOM    662  CB  MET A  87      -1.402 -10.490 -10.056  1.00  0.00           C  
ATOM    663  O   MET A  87      -1.902 -10.947 -13.250  1.00  0.00           O  
ATOM    664  CG  MET A  87      -1.133  -9.561  -8.884  1.00  0.00           C  
ATOM    665  SD  MET A  87       0.660  -9.322  -8.573  1.00  0.00           S  
ATOM    666  CE  MET A  87       1.148 -11.027  -8.187  1.00  0.00           C  
ATOM    667  N   PRO A  88      -0.068 -12.108 -12.489  1.00  0.00           N  
ATOM    668  CA  PRO A  88      -0.291 -13.202 -13.437  1.00  0.00           C  
ATOM    669  C   PRO A  88      -1.619 -13.920 -13.207  1.00  0.00           C  
ATOM    670  CB  PRO A  88       0.889 -14.140 -13.176  1.00  0.00           C  
ATOM    671  O   PRO A  88      -2.191 -13.835 -12.117  1.00  0.00           O  
ATOM    672  CG  PRO A  88       1.888 -13.304 -12.443  1.00  0.00           C  
ATOM    673  CD  PRO A  88       1.156 -12.207 -11.725  1.00  0.00           C  
ATOM    674  N   LYS A  89      -2.068 -14.605 -14.142  1.00  0.00           N  
ATOM    675  CA  LYS A  89      -3.386 -15.232 -14.139  1.00  0.00           C  
ATOM    676  C   LYS A  89      -3.474 -16.325 -13.077  1.00  0.00           C  
ATOM    677  CB  LYS A  89      -3.707 -15.814 -15.517  1.00  0.00           C  
ATOM    678  O   LYS A  89      -4.563 -16.645 -12.596  1.00  0.00           O  
ATOM    679  CG  LYS A  89      -3.977 -14.764 -16.584  1.00  0.00           C  
ATOM    680  CD  LYS A  89      -4.412 -15.401 -17.898  1.00  0.00           C  
ATOM    681  CE  LYS A  89      -4.695 -14.350 -18.963  1.00  0.00           C  
ATOM    682  NZ  LYS A  89      -5.059 -14.972 -20.272  1.00  0.00           N  
ATOM    683  N   ASP A  90      -2.361 -16.893 -12.700  1.00  0.00           N  
ATOM    684  CA  ASP A  90      -2.383 -17.968 -11.712  1.00  0.00           C  
ATOM    685  C   ASP A  90      -2.373 -17.408 -10.291  1.00  0.00           C  
ATOM    686  CB  ASP A  90      -1.194 -18.909 -11.915  1.00  0.00           C  
ATOM    687  O   ASP A  90      -2.328 -18.166  -9.320  1.00  0.00           O  
ATOM    688  CG  ASP A  90       0.146 -18.199 -11.829  1.00  0.00           C  
ATOM    689  OD1 ASP A  90       0.178 -16.950 -11.878  1.00  0.00           O  
ATOM    690  OD2 ASP A  90       1.178 -18.894 -11.715  1.00  0.00           O  
ATOM    691  N   PHE A  91      -2.366 -16.086 -10.149  1.00  0.00           N  
ATOM    692  CA  PHE A  91      -2.514 -15.404  -8.869  1.00  0.00           C  
ATOM    693  C   PHE A  91      -3.986 -15.184  -8.540  1.00  0.00           C  
ATOM    694  CB  PHE A  91      -1.773 -14.064  -8.883  1.00  0.00           C  
ATOM    695  O   PHE A  91      -4.733 -14.634  -9.351  1.00  0.00           O  
ATOM    696  CG  PHE A  91      -1.689 -13.402  -7.534  1.00  0.00           C  
ATOM    697  CD1 PHE A  91      -2.658 -12.491  -7.130  1.00  0.00           C  
ATOM    698  CD2 PHE A  91      -0.642 -13.692  -6.669  1.00  0.00           C  
ATOM    699  CE1 PHE A  91      -2.583 -11.877  -5.881  1.00  0.00           C  
ATOM    700  CE2 PHE A  91      -0.560 -13.082  -5.420  1.00  0.00           C  
ATOM    701  CZ  PHE A  91      -1.531 -12.175  -5.029  1.00  0.00           C  
ATOM    702  N   PRO A  92      -4.408 -15.715  -7.325  1.00  0.00           N  
ATOM    703  CA  PRO A  92      -5.821 -15.532  -6.984  1.00  0.00           C  
ATOM    704  C   PRO A  92      -6.220 -14.061  -6.889  1.00  0.00           C  
ATOM    705  CB  PRO A  92      -5.946 -16.220  -5.622  1.00  0.00           C  
ATOM    706  O   PRO A  92      -5.473 -13.249  -6.337  1.00  0.00           O  
ATOM    707  CG  PRO A  92      -4.731 -17.085  -5.517  1.00  0.00           C  
ATOM    708  CD  PRO A  92      -3.648 -16.491  -6.372  1.00  0.00           C  
ATOM    709  N   PRO A  93      -7.398 -13.765  -7.466  1.00  0.00           N  
ATOM    710  CA  PRO A  93      -7.827 -12.365  -7.423  1.00  0.00           C  
ATOM    711  C   PRO A  93      -8.328 -11.944  -6.044  1.00  0.00           C  
ATOM    712  CB  PRO A  93      -8.957 -12.311  -8.454  1.00  0.00           C  
ATOM    713  O   PRO A  93      -8.789 -12.784  -5.267  1.00  0.00           O  
ATOM    714  CG  PRO A  93      -9.539 -13.688  -8.456  1.00  0.00           C  
ATOM    715  CD  PRO A  93      -8.433 -14.674  -8.211  1.00  0.00           C  
ATOM    716  N   PHE A  94      -8.271 -10.603  -5.708  1.00  0.00           N  
ATOM    717  CA  PHE A  94      -8.770  -9.992  -4.482  1.00  0.00           C  
ATOM    718  C   PHE A  94     -10.195  -9.487  -4.669  1.00  0.00           C  
ATOM    719  CB  PHE A  94      -7.859  -8.841  -4.044  1.00  0.00           C  
ATOM    720  O   PHE A  94     -10.650  -9.300  -5.800  1.00  0.00           O  
ATOM    721  CG  PHE A  94      -6.482  -9.281  -3.626  1.00  0.00           C  
ATOM    722  CD1 PHE A  94      -6.241  -9.722  -2.331  1.00  0.00           C  
ATOM    723  CD2 PHE A  94      -5.427  -9.255  -4.530  1.00  0.00           C  
ATOM    724  CE1 PHE A  94      -4.968 -10.131  -1.941  1.00  0.00           C  
ATOM    725  CE2 PHE A  94      -4.152  -9.662  -4.147  1.00  0.00           C  
ATOM    726  CZ  PHE A  94      -3.924 -10.098  -2.852  1.00  0.00           C  
ATOM    727  N   PRO A  95     -10.918  -9.309  -3.602  1.00  0.00           N  
ATOM    728  CA  PRO A  95     -12.219  -8.644  -3.707  1.00  0.00           C  
ATOM    729  C   PRO A  95     -12.113  -7.226  -4.265  1.00  0.00           C  
ATOM    730  CB  PRO A  95     -12.724  -8.626  -2.262  1.00  0.00           C  
ATOM    731  O   PRO A  95     -11.092  -6.559  -4.076  1.00  0.00           O  
ATOM    732  CG  PRO A  95     -11.981  -9.732  -1.584  1.00  0.00           C  
ATOM    733  CD  PRO A  95     -10.630  -9.863  -2.227  1.00  0.00           C  
ATOM    734  N   THR A  96     -13.146  -6.728  -4.962  1.00  0.00           N  
ATOM    735  CA  THR A  96     -13.126  -5.426  -5.620  1.00  0.00           C  
ATOM    736  C   THR A  96     -14.112  -4.469  -4.955  1.00  0.00           C  
ATOM    737  CB  THR A  96     -13.459  -5.552  -7.118  1.00  0.00           C  
ATOM    738  O   THR A  96     -14.612  -3.542  -5.595  1.00  0.00           O  
ATOM    739  CG2 THR A  96     -12.414  -6.393  -7.844  1.00  0.00           C  
ATOM    740  OG1 THR A  96     -14.742  -6.172  -7.266  1.00  0.00           O  
ATOM    741  N   THR A  97     -14.442  -4.619  -3.705  1.00  0.00           N  
ATOM    742  CA  THR A  97     -15.477  -3.827  -3.051  1.00  0.00           C  
ATOM    743  C   THR A  97     -14.878  -2.579  -2.408  1.00  0.00           C  
ATOM    744  CB  THR A  97     -16.220  -4.651  -1.983  1.00  0.00           C  
ATOM    745  O   THR A  97     -15.605  -1.742  -1.868  1.00  0.00           O  
ATOM    746  CG2 THR A  97     -17.018  -5.784  -2.621  1.00  0.00           C  
ATOM    747  OG1 THR A  97     -15.268  -5.208  -1.069  1.00  0.00           O  
ATOM    748  N   LEU A  98     -13.488  -2.505  -2.472  1.00  0.00           N  
ATOM    749  CA  LEU A  98     -12.836  -1.346  -1.873  1.00  0.00           C  
ATOM    750  C   LEU A  98     -13.193  -0.071  -2.629  1.00  0.00           C  
ATOM    751  CB  LEU A  98     -11.317  -1.534  -1.856  1.00  0.00           C  
ATOM    752  O   LEU A  98     -13.414  -0.104  -3.842  1.00  0.00           O  
ATOM    753  CG  LEU A  98     -10.795  -2.768  -1.118  1.00  0.00           C  
ATOM    754  CD1 LEU A  98      -9.284  -2.886  -1.285  1.00  0.00           C  
ATOM    755  CD2 LEU A  98     -11.171  -2.708   0.359  1.00  0.00           C  
ATOM    756  N   VAL A  99     -13.240   0.999  -1.888  1.00  0.00           N  
ATOM    757  CA  VAL A  99     -13.525   2.306  -2.472  1.00  0.00           C  
ATOM    758  C   VAL A  99     -12.346   3.247  -2.234  1.00  0.00           C  
ATOM    759  CB  VAL A  99     -14.820   2.916  -1.891  1.00  0.00           C  
ATOM    760  O   VAL A  99     -11.817   3.320  -1.123  1.00  0.00           O  
ATOM    761  CG1 VAL A  99     -15.085   4.294  -2.495  1.00  0.00           C  
ATOM    762  CG2 VAL A  99     -16.006   1.985  -2.137  1.00  0.00           C  
ATOM    763  N   PHE A 100     -11.938   3.993  -3.356  1.00  0.00           N  
ATOM    764  CA  PHE A 100     -10.832   4.942  -3.302  1.00  0.00           C  
ATOM    765  C   PHE A 100     -11.314   6.352  -3.618  1.00  0.00           C  
ATOM    766  CB  PHE A 100      -9.724   4.534  -4.277  1.00  0.00           C  
ATOM    767  O   PHE A 100     -12.150   6.545  -4.504  1.00  0.00           O  
ATOM    768  CG  PHE A 100      -9.125   3.184  -3.986  1.00  0.00           C  
ATOM    769  CD1 PHE A 100      -7.939   3.074  -3.271  1.00  0.00           C  
ATOM    770  CD2 PHE A 100      -9.749   2.025  -4.428  1.00  0.00           C  
ATOM    771  CE1 PHE A 100      -7.382   1.826  -3.000  1.00  0.00           C  
ATOM    772  CE2 PHE A 100      -9.199   0.774  -4.161  1.00  0.00           C  
ATOM    773  CZ  PHE A 100      -8.015   0.677  -3.448  1.00  0.00           C  
ATOM    774  N   ARG A 101     -10.789   7.268  -2.864  1.00  0.00           N  
ATOM    775  CA  ARG A 101     -11.050   8.673  -3.162  1.00  0.00           C  
ATOM    776  C   ARG A 101      -9.962   9.568  -2.576  1.00  0.00           C  
ATOM    777  CB  ARG A 101     -12.419   9.092  -2.624  1.00  0.00           C  
ATOM    778  O   ARG A 101      -9.155   9.119  -1.760  1.00  0.00           O  
ATOM    779  CG  ARG A 101     -12.518   9.071  -1.107  1.00  0.00           C  
ATOM    780  CD  ARG A 101     -13.754   9.808  -0.611  1.00  0.00           C  
ATOM    781  NE  ARG A 101     -13.894   9.712   0.839  1.00  0.00           N  
ATOM    782  NH1 ARG A 101     -12.314  11.331   1.306  1.00  0.00           N  
ATOM    783  NH2 ARG A 101     -13.413  10.269   3.015  1.00  0.00           N  
ATOM    784  CZ  ARG A 101     -13.207  10.438   1.717  1.00  0.00           C  
ATOM    785  N   GLU A 102      -9.949  10.797  -2.989  1.00  0.00           N  
ATOM    786  CA  GLU A 102      -9.000  11.764  -2.447  1.00  0.00           C  
ATOM    787  C   GLU A 102      -9.377  12.171  -1.026  1.00  0.00           C  
ATOM    788  CB  GLU A 102      -8.921  13.002  -3.345  1.00  0.00           C  
ATOM    789  O   GLU A 102     -10.560  12.219  -0.681  1.00  0.00           O  
ATOM    790  CG  GLU A 102      -8.187  12.765  -4.657  1.00  0.00           C  
ATOM    791  CD  GLU A 102      -7.958  14.038  -5.455  1.00  0.00           C  
ATOM    792  OE1 GLU A 102      -6.789  14.351  -5.775  1.00  0.00           O  
ATOM    793  OE2 GLU A 102      -8.955  14.729  -5.761  1.00  0.00           O  
ATOM    794  N   PRO A 103      -8.301  12.517  -0.244  1.00  0.00           N  
ATOM    795  CA  PRO A 103      -8.594  12.997   1.109  1.00  0.00           C  
ATOM    796  C   PRO A 103      -9.097  14.438   1.128  1.00  0.00           C  
ATOM    797  CB  PRO A 103      -7.245  12.880   1.824  1.00  0.00           C  
ATOM    798  O   PRO A 103      -8.906  15.176   0.158  1.00  0.00           O  
ATOM    799  CG  PRO A 103      -6.225  13.106   0.755  1.00  0.00           C  
ATOM    800  CD  PRO A 103      -6.739  12.516  -0.527  1.00  0.00           C  
ATOM    801  N   LEU A 104      -9.753  14.795   2.213  1.00  0.00           N  
ATOM    802  CA  LEU A 104     -10.122  16.175   2.509  1.00  0.00           C  
ATOM    803  C   LEU A 104      -9.197  16.770   3.566  1.00  0.00           C  
ATOM    804  CB  LEU A 104     -11.575  16.251   2.985  1.00  0.00           C  
ATOM    805  O   LEU A 104      -8.795  16.079   4.505  1.00  0.00           O  
ATOM    806  CG  LEU A 104     -12.634  15.719   2.018  1.00  0.00           C  
ATOM    807  CD1 LEU A 104     -13.997  15.670   2.700  1.00  0.00           C  
ATOM    808  CD2 LEU A 104     -12.690  16.580   0.760  1.00  0.00           C  
ATOM    809  N   PRO A 105      -8.812  18.061   3.362  1.00  0.00           N  
ATOM    810  CA  PRO A 105      -7.983  18.681   4.398  1.00  0.00           C  
ATOM    811  C   PRO A 105      -8.633  18.638   5.779  1.00  0.00           C  
ATOM    812  CB  PRO A 105      -7.830  20.124   3.910  1.00  0.00           C  
ATOM    813  O   PRO A 105      -9.805  18.995   5.924  1.00  0.00           O  
ATOM    814  CG  PRO A 105      -8.050  20.054   2.434  1.00  0.00           C  
ATOM    815  CD  PRO A 105      -9.062  18.980   2.152  1.00  0.00           C  
ATOM    816  N   GLY A 106      -7.875  18.137   6.776  1.00  0.00           N  
ATOM    817  CA  GLY A 106      -8.356  18.080   8.147  1.00  0.00           C  
ATOM    818  C   GLY A 106      -9.165  16.832   8.444  1.00  0.00           C  
ATOM    819  O   GLY A 106      -9.701  16.680   9.544  1.00  0.00           O  
ATOM    820  N   GLU A 107      -9.250  15.971   7.424  1.00  0.00           N  
ATOM    821  CA  GLU A 107     -10.005  14.732   7.587  1.00  0.00           C  
ATOM    822  C   GLU A 107      -9.280  13.762   8.515  1.00  0.00           C  
ATOM    823  CB  GLU A 107     -10.258  14.072   6.229  1.00  0.00           C  
ATOM    824  O   GLU A 107      -8.048  13.707   8.524  1.00  0.00           O  
ATOM    825  CG  GLU A 107     -11.118  12.819   6.304  1.00  0.00           C  
ATOM    826  CD  GLU A 107     -11.371  12.183   4.947  1.00  0.00           C  
ATOM    827  OE1 GLU A 107     -12.314  11.369   4.825  1.00  0.00           O  
ATOM    828  OE2 GLU A 107     -10.619  12.501   3.998  1.00  0.00           O  
ATOM    829  N   ASN A 108     -10.118  13.057   9.361  1.00  0.00           N  
ATOM    830  CA  ASN A 108      -9.556  12.020  10.220  1.00  0.00           C  
ATOM    831  C   ASN A 108      -9.297  10.731   9.446  1.00  0.00           C  
ATOM    832  CB  ASN A 108     -10.479  11.749  11.410  1.00  0.00           C  
ATOM    833  O   ASN A 108     -10.176  10.242   8.734  1.00  0.00           O  
ATOM    834  CG  ASN A 108     -10.512  12.899  12.397  1.00  0.00           C  
ATOM    835  ND2 ASN A 108     -11.614  13.023  13.127  1.00  0.00           N  
ATOM    836  OD1 ASN A 108      -9.555  13.671  12.502  1.00  0.00           O  
ATOM    837  N   ILE A 109      -8.061  10.207   9.636  1.00  0.00           N  
ATOM    838  CA  ILE A 109      -7.682   8.993   8.922  1.00  0.00           C  
ATOM    839  C   ILE A 109      -7.053   7.998   9.895  1.00  0.00           C  
ATOM    840  CB  ILE A 109      -6.706   9.300   7.764  1.00  0.00           C  
ATOM    841  O   ILE A 109      -6.610   8.378  10.982  1.00  0.00           O  
ATOM    842  CG1 ILE A 109      -5.443   9.985   8.298  1.00  0.00           C  
ATOM    843  CG2 ILE A 109      -7.388  10.163   6.698  1.00  0.00           C  
ATOM    844  CD1 ILE A 109      -4.323  10.103   7.273  1.00  0.00           C  
ATOM    845  N   VAL A 110      -7.122   6.751   9.499  1.00  0.00           N  
ATOM    846  CA  VAL A 110      -6.429   5.694  10.229  1.00  0.00           C  
ATOM    847  C   VAL A 110      -5.537   4.906   9.273  1.00  0.00           C  
ATOM    848  CB  VAL A 110      -7.424   4.745  10.934  1.00  0.00           C  
ATOM    849  O   VAL A 110      -5.768   4.898   8.062  1.00  0.00           O  
ATOM    850  CG1 VAL A 110      -8.229   5.496  11.993  1.00  0.00           C  
ATOM    851  CG2 VAL A 110      -8.355   4.094   9.912  1.00  0.00           C  
ATOM    852  N   LEU A 111      -4.518   4.332   9.846  1.00  0.00           N  
ATOM    853  CA  LEU A 111      -3.634   3.418   9.131  1.00  0.00           C  
ATOM    854  C   LEU A 111      -4.014   1.967   9.406  1.00  0.00           C  
ATOM    855  CB  LEU A 111      -2.176   3.661   9.531  1.00  0.00           C  
ATOM    856  O   LEU A 111      -4.096   1.551  10.564  1.00  0.00           O  
ATOM    857  CG  LEU A 111      -1.126   2.808   8.816  1.00  0.00           C  
ATOM    858  CD1 LEU A 111      -0.824   3.385   7.437  1.00  0.00           C  
ATOM    859  CD2 LEU A 111       0.145   2.714   9.653  1.00  0.00           C  
ATOM    860  N   VAL A 112      -4.296   1.269   8.338  1.00  0.00           N  
ATOM    861  CA  VAL A 112      -4.688  -0.129   8.482  1.00  0.00           C  
ATOM    862  C   VAL A 112      -3.551  -1.036   8.016  1.00  0.00           C  
ATOM    863  CB  VAL A 112      -5.977  -0.443   7.691  1.00  0.00           C  
ATOM    864  O   VAL A 112      -3.034  -0.874   6.908  1.00  0.00           O  
ATOM    865  CG1 VAL A 112      -6.409  -1.891   7.913  1.00  0.00           C  
ATOM    866  CG2 VAL A 112      -7.095   0.519   8.091  1.00  0.00           C  
ATOM    867  N   THR A 113      -3.135  -1.958   8.873  1.00  0.00           N  
ATOM    868  CA  THR A 113      -2.058  -2.892   8.564  1.00  0.00           C  
ATOM    869  C   THR A 113      -2.461  -4.320   8.922  1.00  0.00           C  
ATOM    870  CB  THR A 113      -0.764  -2.519   9.310  1.00  0.00           C  
ATOM    871  O   THR A 113      -3.529  -4.543   9.496  1.00  0.00           O  
ATOM    872  CG2 THR A 113      -0.334  -1.092   8.986  1.00  0.00           C  
ATOM    873  OG1 THR A 113      -0.984  -2.631  10.722  1.00  0.00           O  
ATOM    874  N   ARG A 114      -1.632  -5.161   8.422  1.00  0.00           N  
ATOM    875  CA  ARG A 114      -1.816  -6.575   8.730  1.00  0.00           C  
ATOM    876  C   ARG A 114      -0.525  -7.195   9.254  1.00  0.00           C  
ATOM    877  CB  ARG A 114      -2.298  -7.337   7.493  1.00  0.00           C  
ATOM    878  O   ARG A 114       0.558  -6.920   8.732  1.00  0.00           O  
ATOM    879  CG  ARG A 114      -2.734  -8.765   7.779  1.00  0.00           C  
ATOM    880  CD  ARG A 114      -3.744  -9.263   6.754  1.00  0.00           C  
ATOM    881  NE  ARG A 114      -4.249 -10.589   7.096  1.00  0.00           N  
ATOM    882  NH1 ARG A 114      -6.357 -10.239   6.217  1.00  0.00           N  
ATOM    883  NH2 ARG A 114      -5.834 -12.249   7.189  1.00  0.00           N  
ATOM    884  CZ  ARG A 114      -5.479 -11.023   6.833  1.00  0.00           C  
ATOM    885  N   ASN A 115      -0.757  -7.995  10.303  1.00  0.00           N  
ATOM    886  CA  ASN A 115       0.362  -8.750  10.855  1.00  0.00           C  
ATOM    887  C   ASN A 115       0.385 -10.183  10.331  1.00  0.00           C  
ATOM    888  CB  ASN A 115       0.311  -8.745  12.384  1.00  0.00           C  
ATOM    889  O   ASN A 115      -0.483 -10.988  10.673  1.00  0.00           O  
ATOM    890  CG  ASN A 115       1.548  -9.358  13.012  1.00  0.00           C  
ATOM    891  ND2 ASN A 115       1.519  -9.537  14.327  1.00  0.00           N  
ATOM    892  OD1 ASN A 115       2.522  -9.667  12.320  1.00  0.00           O  
ATOM    893  N   PHE A 116       1.405 -10.482   9.435  1.00  0.00           N  
ATOM    894  CA  PHE A 116       1.486 -11.800   8.818  1.00  0.00           C  
ATOM    895  C   PHE A 116       2.235 -12.774   9.719  1.00  0.00           C  
ATOM    896  CB  PHE A 116       2.173 -11.714   7.451  1.00  0.00           C  
ATOM    897  O   PHE A 116       3.466 -12.751   9.778  1.00  0.00           O  
ATOM    898  CG  PHE A 116       1.363 -10.991   6.409  1.00  0.00           C  
ATOM    899  CD1 PHE A 116       0.332 -11.637   5.739  1.00  0.00           C  
ATOM    900  CD2 PHE A 116       1.634  -9.665   6.099  1.00  0.00           C  
ATOM    901  CE1 PHE A 116      -0.420 -10.971   4.774  1.00  0.00           C  
ATOM    902  CE2 PHE A 116       0.888  -8.992   5.135  1.00  0.00           C  
ATOM    903  CZ  PHE A 116      -0.138  -9.647   4.473  1.00  0.00           C  
ATOM    904  N   GLN A 117       1.607 -13.311  10.781  1.00  0.00           N  
ATOM    905  CA  GLN A 117       2.142 -14.346  11.661  1.00  0.00           C  
ATOM    906  C   GLN A 117       1.703 -15.735  11.207  1.00  0.00           C  
ATOM    907  CB  GLN A 117       1.703 -14.103  13.105  1.00  0.00           C  
ATOM    908  O   GLN A 117       0.739 -15.871  10.451  1.00  0.00           O  
ATOM    909  CG  GLN A 117       2.230 -12.802  13.697  1.00  0.00           C  
ATOM    910  CD  GLN A 117       1.714 -12.545  15.101  1.00  0.00           C  
ATOM    911  NE2 GLN A 117       2.222 -11.494  15.736  1.00  0.00           N  
ATOM    912  OE1 GLN A 117       0.865 -13.284  15.610  1.00  0.00           O  
ATOM    913  N   SER A 118       2.445 -16.749  11.366  1.00  0.00           N  
ATOM    914  CA  SER A 118       2.337 -18.116  10.867  1.00  0.00           C  
ATOM    915  C   SER A 118       0.978 -18.721  11.202  1.00  0.00           C  
ATOM    916  CB  SER A 118       3.451 -18.988  11.448  1.00  0.00           C  
ATOM    917  O   SER A 118       0.357 -19.370  10.358  1.00  0.00           O  
ATOM    918  OG  SER A 118       3.484 -18.886  12.861  1.00  0.00           O  
ATOM    919  N   LYS A 119       0.317 -18.301  12.291  1.00  0.00           N  
ATOM    920  CA  LYS A 119      -0.870 -19.061  12.671  1.00  0.00           C  
ATOM    921  C   LYS A 119      -2.140 -18.244  12.449  1.00  0.00           C  
ATOM    922  CB  LYS A 119      -0.780 -19.503  14.132  1.00  0.00           C  
ATOM    923  O   LYS A 119      -3.112 -18.741  11.877  1.00  0.00           O  
ATOM    924  CG  LYS A 119       0.197 -20.644  14.375  1.00  0.00           C  
ATOM    925  CD  LYS A 119       0.143 -21.128  15.818  1.00  0.00           C  
ATOM    926  CE  LYS A 119       1.158 -22.235  16.075  1.00  0.00           C  
ATOM    927  NZ  LYS A 119       1.109 -22.714  17.489  1.00  0.00           N  
ATOM    928  N   THR A 120      -2.113 -17.001  12.798  1.00  0.00           N  
ATOM    929  CA  THR A 120      -3.327 -16.213  12.617  1.00  0.00           C  
ATOM    930  C   THR A 120      -2.987 -14.776  12.232  1.00  0.00           C  
ATOM    931  CB  THR A 120      -4.189 -16.215  13.893  1.00  0.00           C  
ATOM    932  O   THR A 120      -2.536 -13.993  13.072  1.00  0.00           O  
ATOM    933  CG2 THR A 120      -4.950 -17.529  14.041  1.00  0.00           C  
ATOM    934  OG1 THR A 120      -3.343 -16.034  15.035  1.00  0.00           O  
ATOM    935  N   PRO A 121      -3.102 -14.553  10.975  1.00  0.00           N  
ATOM    936  CA  PRO A 121      -2.895 -13.137  10.665  1.00  0.00           C  
ATOM    937  C   PRO A 121      -3.886 -12.224  11.384  1.00  0.00           C  
ATOM    938  CB  PRO A 121      -3.097 -13.075   9.149  1.00  0.00           C  
ATOM    939  O   PRO A 121      -5.046 -12.598  11.578  1.00  0.00           O  
ATOM    940  CG  PRO A 121      -3.869 -14.311   8.816  1.00  0.00           C  
ATOM    941  CD  PRO A 121      -3.673 -15.308   9.921  1.00  0.00           C  
ATOM    942  N   THR A 122      -3.364 -11.194  12.035  1.00  0.00           N  
ATOM    943  CA  THR A 122      -4.203 -10.227  12.734  1.00  0.00           C  
ATOM    944  C   THR A 122      -4.118  -8.856  12.070  1.00  0.00           C  
ATOM    945  CB  THR A 122      -3.800 -10.108  14.216  1.00  0.00           C  
ATOM    946  O   THR A 122      -3.125  -8.540  11.410  1.00  0.00           O  
ATOM    947  CG2 THR A 122      -3.976 -11.437  14.943  1.00  0.00           C  
ATOM    948  OG1 THR A 122      -2.427  -9.707  14.302  1.00  0.00           O  
ATOM    949  N   SER A 123      -5.244  -8.178  12.141  1.00  0.00           N  
ATOM    950  CA  SER A 123      -5.289  -6.810  11.635  1.00  0.00           C  
ATOM    951  C   SER A 123      -4.954  -5.803  12.730  1.00  0.00           C  
ATOM    952  CB  SER A 123      -6.667  -6.500  11.050  1.00  0.00           C  
ATOM    953  O   SER A 123      -5.244  -6.037  13.905  1.00  0.00           O  
ATOM    954  OG  SER A 123      -7.669  -6.589  12.048  1.00  0.00           O  
ATOM    955  N   GLU A 124      -4.189  -4.792  12.313  1.00  0.00           N  
ATOM    956  CA  GLU A 124      -3.844  -3.690  13.205  1.00  0.00           C  
ATOM    957  C   GLU A 124      -4.324  -2.354  12.645  1.00  0.00           C  
ATOM    958  CB  GLU A 124      -2.333  -3.646  13.446  1.00  0.00           C  
ATOM    959  O   GLU A 124      -4.132  -2.066  11.461  1.00  0.00           O  
ATOM    960  CG  GLU A 124      -1.769  -4.924  14.052  1.00  0.00           C  
ATOM    961  CD  GLU A 124      -0.250  -4.939  14.114  1.00  0.00           C  
ATOM    962  OE1 GLU A 124       0.311  -5.457  15.106  1.00  0.00           O  
ATOM    963  OE2 GLU A 124       0.383  -4.427  13.164  1.00  0.00           O  
ATOM    964  N   VAL A 125      -4.958  -1.601  13.480  1.00  0.00           N  
ATOM    965  CA  VAL A 125      -5.434  -0.282  13.077  1.00  0.00           C  
ATOM    966  C   VAL A 125      -4.863   0.781  14.012  1.00  0.00           C  
ATOM    967  CB  VAL A 125      -6.978  -0.213  13.072  1.00  0.00           C  
ATOM    968  O   VAL A 125      -4.860   0.607  15.233  1.00  0.00           O  
ATOM    969  CG1 VAL A 125      -7.455   1.151  12.578  1.00  0.00           C  
ATOM    970  CG2 VAL A 125      -7.558  -1.331  12.208  1.00  0.00           C  
ATOM    971  N   SER A 126      -4.374   1.762  13.511  1.00  0.00           N  
ATOM    972  CA  SER A 126      -3.808   2.839  14.318  1.00  0.00           C  
ATOM    973  C   SER A 126      -4.903   3.660  14.990  1.00  0.00           C  
ATOM    974  CB  SER A 126      -2.932   3.749  13.457  1.00  0.00           C  
ATOM    975  O   SER A 126      -6.088   3.481  14.700  1.00  0.00           O  
ATOM    976  OG  SER A 126      -3.727   4.551  12.601  1.00  0.00           O  
ATOM    977  N   ASP A 127      -4.431   4.601  15.860  1.00  0.00           N  
ATOM    978  CA  ASP A 127      -5.305   5.676  16.320  1.00  0.00           C  
ATOM    979  C   ASP A 127      -5.548   6.698  15.211  1.00  0.00           C  
ATOM    980  CB  ASP A 127      -4.709   6.364  17.549  1.00  0.00           C  
ATOM    981  O   ASP A 127      -4.868   6.679  14.183  1.00  0.00           O  
ATOM    982  CG  ASP A 127      -5.762   6.800  18.553  1.00  0.00           C  
ATOM    983  OD1 ASP A 127      -6.942   6.955  18.172  1.00  0.00           O  
ATOM    984  OD2 ASP A 127      -5.407   6.993  19.736  1.00  0.00           O  
ATOM    985  N   VAL A 128      -6.505   7.557  15.392  1.00  0.00           N  
ATOM    986  CA  VAL A 128      -6.924   8.526  14.386  1.00  0.00           C  
ATOM    987  C   VAL A 128      -5.902   9.658  14.301  1.00  0.00           C  
ATOM    988  CB  VAL A 128      -8.326   9.096  14.695  1.00  0.00           C  
ATOM    989  O   VAL A 128      -5.287  10.024  15.305  1.00  0.00           O  
ATOM    990  CG1 VAL A 128      -8.674  10.230  13.732  1.00  0.00           C  
ATOM    991  CG2 VAL A 128      -9.378   7.991  14.626  1.00  0.00           C  
ATOM    992  N   SER A 129      -5.695  10.109  13.095  1.00  0.00           N  
ATOM    993  CA  SER A 129      -4.868  11.283  12.836  1.00  0.00           C  
ATOM    994  C   SER A 129      -5.509  12.192  11.793  1.00  0.00           C  
ATOM    995  CB  SER A 129      -3.473  10.865  12.371  1.00  0.00           C  
ATOM    996  O   SER A 129      -6.162  11.714  10.862  1.00  0.00           O  
ATOM    997  OG  SER A 129      -2.659  12.001  12.135  1.00  0.00           O  
ATOM    998  N   SER A 130      -5.347  13.458  12.019  1.00  0.00           N  
ATOM    999  CA  SER A 130      -5.771  14.392  10.982  1.00  0.00           C  
ATOM   1000  C   SER A 130      -4.752  14.462   9.849  1.00  0.00           C  
ATOM   1001  CB  SER A 130      -5.987  15.787  11.571  1.00  0.00           C  
ATOM   1002  O   SER A 130      -3.555  14.269  10.072  1.00  0.00           O  
ATOM   1003  OG  SER A 130      -6.980  15.758  12.582  1.00  0.00           O  
ATOM   1004  N   THR A 131      -5.319  14.673   8.622  1.00  0.00           N  
ATOM   1005  CA  THR A 131      -4.405  14.733   7.487  1.00  0.00           C  
ATOM   1006  C   THR A 131      -4.547  16.062   6.749  1.00  0.00           C  
ATOM   1007  CB  THR A 131      -4.653  13.571   6.508  1.00  0.00           C  
ATOM   1008  O   THR A 131      -5.637  16.635   6.696  1.00  0.00           O  
ATOM   1009  CG2 THR A 131      -6.022  13.691   5.846  1.00  0.00           C  
ATOM   1010  OG1 THR A 131      -3.641  13.584   5.493  1.00  0.00           O  
ATOM   1011  N   PHE A 132      -3.376  16.573   6.204  1.00  0.00           N  
ATOM   1012  CA  PHE A 132      -3.301  17.834   5.476  1.00  0.00           C  
ATOM   1013  C   PHE A 132      -2.373  17.710   4.273  1.00  0.00           C  
ATOM   1014  CB  PHE A 132      -2.820  18.961   6.396  1.00  0.00           C  
ATOM   1015  O   PHE A 132      -1.410  16.942   4.302  1.00  0.00           O  
ATOM   1016  CG  PHE A 132      -3.761  19.260   7.531  1.00  0.00           C  
ATOM   1017  CD1 PHE A 132      -4.768  20.207   7.387  1.00  0.00           C  
ATOM   1018  CD2 PHE A 132      -3.638  18.595   8.744  1.00  0.00           C  
ATOM   1019  CE1 PHE A 132      -5.640  20.486   8.437  1.00  0.00           C  
ATOM   1020  CE2 PHE A 132      -4.506  18.869   9.797  1.00  0.00           C  
ATOM   1021  CZ  PHE A 132      -5.505  19.815   9.642  1.00  0.00           C  
ATOM   1022  N   PRO A 133      -2.789  18.384   3.249  1.00  0.00           N  
ATOM   1023  CA  PRO A 133      -1.881  18.382   2.100  1.00  0.00           C  
ATOM   1024  C   PRO A 133      -0.534  19.032   2.411  1.00  0.00           C  
ATOM   1025  CB  PRO A 133      -2.645  19.187   1.045  1.00  0.00           C  
ATOM   1026  O   PRO A 133      -0.467  19.971   3.208  1.00  0.00           O  
ATOM   1027  CG  PRO A 133      -3.543  20.089   1.830  1.00  0.00           C  
ATOM   1028  CD  PRO A 133      -3.927  19.390   3.102  1.00  0.00           C  
ATOM   1029  N   SER A 134       0.514  18.352   1.825  1.00  0.00           N  
ATOM   1030  CA  SER A 134       1.827  18.985   1.897  1.00  0.00           C  
ATOM   1031  C   SER A 134       1.964  20.096   0.861  1.00  0.00           C  
ATOM   1032  CB  SER A 134       2.933  17.949   1.694  1.00  0.00           C  
ATOM   1033  O   SER A 134       1.183  20.164  -0.090  1.00  0.00           O  
ATOM   1034  OG  SER A 134       2.955  17.492   0.352  1.00  0.00           O  
ATOM   1035  N   SER A 135       2.787  21.041   1.112  1.00  0.00           N  
ATOM   1036  CA  SER A 135       2.996  22.193   0.240  1.00  0.00           C  
ATOM   1037  C   SER A 135       3.401  21.757  -1.164  1.00  0.00           C  
ATOM   1038  CB  SER A 135       4.063  23.120   0.823  1.00  0.00           C  
ATOM   1039  O   SER A 135       3.086  22.434  -2.145  1.00  0.00           O  
ATOM   1040  OG  SER A 135       5.243  22.398   1.133  1.00  0.00           O  
ATOM   1041  N   ASP A 136       3.893  20.472  -1.297  1.00  0.00           N  
ATOM   1042  CA  ASP A 136       4.438  20.001  -2.567  1.00  0.00           C  
ATOM   1043  C   ASP A 136       3.367  19.299  -3.398  1.00  0.00           C  
ATOM   1044  CB  ASP A 136       5.619  19.059  -2.327  1.00  0.00           C  
ATOM   1045  O   ASP A 136       3.574  19.022  -4.581  1.00  0.00           O  
ATOM   1046  CG  ASP A 136       6.754  19.713  -1.558  1.00  0.00           C  
ATOM   1047  OD1 ASP A 136       6.897  20.953  -1.622  1.00  0.00           O  
ATOM   1048  OD2 ASP A 136       7.512  18.982  -0.886  1.00  0.00           O  
ATOM   1049  N   GLY A 137       2.085  19.144  -2.914  1.00  0.00           N  
ATOM   1050  CA  GLY A 137       0.836  18.854  -3.600  1.00  0.00           C  
ATOM   1051  C   GLY A 137       0.588  17.369  -3.787  1.00  0.00           C  
ATOM   1052  O   GLY A 137      -0.561  16.925  -3.817  1.00  0.00           O  
ATOM   1053  N   VAL A 138       1.608  16.479  -3.615  1.00  0.00           N  
ATOM   1054  CA  VAL A 138       1.311  15.080  -3.907  1.00  0.00           C  
ATOM   1055  C   VAL A 138       1.273  14.279  -2.607  1.00  0.00           C  
ATOM   1056  CB  VAL A 138       2.346  14.471  -4.878  1.00  0.00           C  
ATOM   1057  O   VAL A 138       0.520  13.309  -2.491  1.00  0.00           O  
ATOM   1058  CG1 VAL A 138       2.022  13.006  -5.164  1.00  0.00           C  
ATOM   1059  CG2 VAL A 138       2.395  15.274  -6.177  1.00  0.00           C  
ATOM   1060  N   PHE A 139       1.902  14.811  -1.694  1.00  0.00           N  
ATOM   1061  CA  PHE A 139       1.980  14.130  -0.407  1.00  0.00           C  
ATOM   1062  C   PHE A 139       1.059  14.791   0.611  1.00  0.00           C  
ATOM   1063  CB  PHE A 139       3.420  14.123   0.113  1.00  0.00           C  
ATOM   1064  O   PHE A 139       0.770  15.986   0.511  1.00  0.00           O  
ATOM   1065  CG  PHE A 139       4.343  13.224  -0.665  1.00  0.00           C  
ATOM   1066  CD1 PHE A 139       4.183  11.844  -0.631  1.00  0.00           C  
ATOM   1067  CD2 PHE A 139       5.370  13.760  -1.431  1.00  0.00           C  
ATOM   1068  CE1 PHE A 139       5.035  11.010  -1.351  1.00  0.00           C  
ATOM   1069  CE2 PHE A 139       6.226  12.932  -2.153  1.00  0.00           C  
ATOM   1070  CZ  PHE A 139       6.057  11.558  -2.110  1.00  0.00           C  
ATOM   1071  N   TRP A 140       0.561  13.958   1.400  1.00  0.00           N  
ATOM   1072  CA  TRP A 140      -0.249  14.396   2.532  1.00  0.00           C  
ATOM   1073  C   TRP A 140       0.402  13.999   3.853  1.00  0.00           C  
ATOM   1074  CB  TRP A 140      -1.659  13.805   2.445  1.00  0.00           C  
ATOM   1075  O   TRP A 140       1.062  12.961   3.939  1.00  0.00           O  
ATOM   1076  CG  TRP A 140      -2.521  14.436   1.393  1.00  0.00           C  
ATOM   1077  CD1 TRP A 140      -2.340  14.382   0.039  1.00  0.00           C  
ATOM   1078  CD2 TRP A 140      -3.697  15.222   1.611  1.00  0.00           C  
ATOM   1079  CE2 TRP A 140      -4.179  15.612   0.342  1.00  0.00           C  
ATOM   1080  CE3 TRP A 140      -4.390  15.633   2.756  1.00  0.00           C  
ATOM   1081  NE1 TRP A 140      -3.335  15.087  -0.599  1.00  0.00           N  
ATOM   1082  CH2 TRP A 140      -5.985  16.784   1.324  1.00  0.00           C  
ATOM   1083  CZ2 TRP A 140      -5.326  16.395   0.187  1.00  0.00           C  
ATOM   1084  CZ3 TRP A 140      -5.531  16.412   2.601  1.00  0.00           C  
ATOM   1085  N   LYS A 141       0.230  14.877   4.777  1.00  0.00           N  
ATOM   1086  CA  LYS A 141       0.846  14.649   6.081  1.00  0.00           C  
ATOM   1087  C   LYS A 141      -0.118  13.941   7.028  1.00  0.00           C  
ATOM   1088  CB  LYS A 141       1.307  15.972   6.696  1.00  0.00           C  
ATOM   1089  O   LYS A 141      -1.334  14.118   6.931  1.00  0.00           O  
ATOM   1090  CG  LYS A 141       2.350  16.709   5.868  1.00  0.00           C  
ATOM   1091  CD  LYS A 141       2.715  18.049   6.494  1.00  0.00           C  
ATOM   1092  CE  LYS A 141       3.683  18.831   5.617  1.00  0.00           C  
ATOM   1093  NZ  LYS A 141       3.983  20.178   6.187  1.00  0.00           N  
ATOM   1094  N   HIS A 142       0.462  13.155   7.900  1.00  0.00           N  
ATOM   1095  CA  HIS A 142      -0.235  12.561   9.035  1.00  0.00           C  
ATOM   1096  C   HIS A 142       0.708  12.361  10.217  1.00  0.00           C  
ATOM   1097  CB  HIS A 142      -0.869  11.227   8.637  1.00  0.00           C  
ATOM   1098  O   HIS A 142       1.925  12.500  10.076  1.00  0.00           O  
ATOM   1099  CG  HIS A 142       0.130  10.156   8.332  1.00  0.00           C  
ATOM   1100  CD2 HIS A 142       0.701   9.780   7.164  1.00  0.00           C  
ATOM   1101  ND1 HIS A 142       0.648   9.324   9.301  1.00  0.00           N  
ATOM   1102  CE1 HIS A 142       1.499   8.482   8.740  1.00  0.00           C  
ATOM   1103  NE2 HIS A 142       1.549   8.737   7.444  1.00  0.00           N  
ATOM   1104  N   TRP A 143       0.183  12.016  11.415  1.00  0.00           N  
ATOM   1105  CA  TRP A 143       0.996  11.987  12.626  1.00  0.00           C  
ATOM   1106  C   TRP A 143       0.983  10.599  13.258  1.00  0.00           C  
ATOM   1107  CB  TRP A 143       0.496  13.025  13.634  1.00  0.00           C  
ATOM   1108  O   TRP A 143       1.295  10.445  14.441  1.00  0.00           O  
ATOM   1109  CG  TRP A 143       0.889  14.433  13.304  1.00  0.00           C  
ATOM   1110  CD1 TRP A 143       1.983  15.113  13.762  1.00  0.00           C  
ATOM   1111  CD2 TRP A 143       0.186  15.337  12.445  1.00  0.00           C  
ATOM   1112  CE2 TRP A 143       0.913  16.548  12.429  1.00  0.00           C  
ATOM   1113  CE3 TRP A 143      -0.988  15.239  11.687  1.00  0.00           C  
ATOM   1114  NE1 TRP A 143       2.003  16.385  13.240  1.00  0.00           N  
ATOM   1115  CH2 TRP A 143      -0.650  17.533  10.949  1.00  0.00           C  
ATOM   1116  CZ2 TRP A 143       0.502  17.655  11.682  1.00  0.00           C  
ATOM   1117  CZ3 TRP A 143      -1.395  16.342  10.944  1.00  0.00           C  
ATOM   1118  N   ILE A 144       0.596   9.657  12.446  1.00  0.00           N  
ATOM   1119  CA  ILE A 144       0.624   8.271  12.900  1.00  0.00           C  
ATOM   1120  C   ILE A 144       2.060   7.753  12.890  1.00  0.00           C  
ATOM   1121  CB  ILE A 144      -0.277   7.371  12.024  1.00  0.00           C  
ATOM   1122  O   ILE A 144       2.744   7.821  11.866  1.00  0.00           O  
ATOM   1123  CG1 ILE A 144      -1.724   7.875  12.051  1.00  0.00           C  
ATOM   1124  CG2 ILE A 144      -0.196   5.913  12.485  1.00  0.00           C  
ATOM   1125  CD1 ILE A 144      -2.620   7.243  10.996  1.00  0.00           C  
ATOM   1126  N   PRO A 145       2.498   7.245  14.113  1.00  0.00           N  
ATOM   1127  CA  PRO A 145       3.845   6.669  14.147  1.00  0.00           C  
ATOM   1128  C   PRO A 145       3.972   5.414  13.288  1.00  0.00           C  
ATOM   1129  CB  PRO A 145       4.050   6.340  15.628  1.00  0.00           C  
ATOM   1130  O   PRO A 145       3.104   4.538  13.334  1.00  0.00           O  
ATOM   1131  CG  PRO A 145       3.000   7.128  16.344  1.00  0.00           C  
ATOM   1132  CD  PRO A 145       1.836   7.324  15.416  1.00  0.00           C  
ATOM   1133  N   THR A 146       4.972   5.433  12.452  1.00  0.00           N  
ATOM   1134  CA  THR A 146       5.198   4.282  11.585  1.00  0.00           C  
ATOM   1135  C   THR A 146       6.641   3.798  11.693  1.00  0.00           C  
ATOM   1136  CB  THR A 146       4.874   4.616  10.117  1.00  0.00           C  
ATOM   1137  O   THR A 146       7.502   4.510  12.215  1.00  0.00           O  
ATOM   1138  CG2 THR A 146       3.427   5.073   9.963  1.00  0.00           C  
ATOM   1139  OG1 THR A 146       5.745   5.662   9.668  1.00  0.00           O  
ATOM   1140  N   LYS A 147       6.867   2.585  11.438  1.00  0.00           N  
ATOM   1141  CA  LYS A 147       8.192   1.974  11.381  1.00  0.00           C  
ATOM   1142  C   LYS A 147       8.598   1.676   9.941  1.00  0.00           C  
ATOM   1143  CB  LYS A 147       8.228   0.691  12.212  1.00  0.00           C  
ATOM   1144  O   LYS A 147       7.756   1.677   9.040  1.00  0.00           O  
ATOM   1145  CG  LYS A 147       7.925   0.900  13.688  1.00  0.00           C  
ATOM   1146  CD  LYS A 147       7.936  -0.417  14.453  1.00  0.00           C  
ATOM   1147  CE  LYS A 147       7.592  -0.214  15.923  1.00  0.00           C  
ATOM   1148  NZ  LYS A 147       7.566  -1.507  16.670  1.00  0.00           N  
ATOM   1149  N   ASP A 148       9.926   1.515   9.844  1.00  0.00           N  
ATOM   1150  CA  ASP A 148      10.424   1.089   8.540  1.00  0.00           C  
ATOM   1151  C   ASP A 148       9.709  -0.174   8.065  1.00  0.00           C  
ATOM   1152  CB  ASP A 148      11.934   0.849   8.595  1.00  0.00           C  
ATOM   1153  O   ASP A 148       9.528  -1.118   8.837  1.00  0.00           O  
ATOM   1154  CG  ASP A 148      12.734   2.132   8.741  1.00  0.00           C  
ATOM   1155  OD1 ASP A 148      12.205   3.219   8.423  1.00  0.00           O  
ATOM   1156  OD2 ASP A 148      13.903   2.054   9.176  1.00  0.00           O  
ATOM   1157  N   GLY A 149       9.210  -0.149   6.863  1.00  0.00           N  
ATOM   1158  CA  GLY A 149       8.557  -1.323   6.305  1.00  0.00           C  
ATOM   1159  C   GLY A 149       7.047  -1.191   6.239  1.00  0.00           C  
ATOM   1160  O   GLY A 149       6.366  -2.063   5.696  1.00  0.00           O  
ATOM   1161  N   GLN A 150       6.521  -0.127   6.757  1.00  0.00           N  
ATOM   1162  CA  GLN A 150       5.071   0.030   6.791  1.00  0.00           C  
ATOM   1163  C   GLN A 150       4.574   0.808   5.576  1.00  0.00           C  
ATOM   1164  CB  GLN A 150       4.636   0.733   8.078  1.00  0.00           C  
ATOM   1165  O   GLN A 150       3.383   1.110   5.469  1.00  0.00           O  
ATOM   1166  CG  GLN A 150       4.771  -0.129   9.325  1.00  0.00           C  
ATOM   1167  CD  GLN A 150       4.314   0.583  10.584  1.00  0.00           C  
ATOM   1168  NE2 GLN A 150       3.677  -0.156  11.486  1.00  0.00           N  
ATOM   1169  OE1 GLN A 150       4.533   1.788  10.745  1.00  0.00           O  
ATOM   1170  N   CYS A 151       5.530   1.171   4.737  1.00  0.00           N  
ATOM   1171  CA  CYS A 151       5.121   1.779   3.476  1.00  0.00           C  
ATOM   1172  C   CYS A 151       4.169   0.865   2.714  1.00  0.00           C  
ATOM   1173  CB  CYS A 151       6.341   2.094   2.612  1.00  0.00           C  
ATOM   1174  O   CYS A 151       4.282  -0.360   2.791  1.00  0.00           O  
ATOM   1175  SG  CYS A 151       7.357   3.445   3.250  1.00  0.00           S  
ATOM   1176  N   GLY A 152       3.236   1.530   2.095  1.00  0.00           N  
ATOM   1177  CA  GLY A 152       2.304   0.763   1.284  1.00  0.00           C  
ATOM   1178  C   GLY A 152       1.013   0.432   2.009  1.00  0.00           C  
ATOM   1179  O   GLY A 152       0.059  -0.054   1.398  1.00  0.00           O  
ATOM   1180  N   SER A 153       1.001   0.746   3.320  1.00  0.00           N  
ATOM   1181  CA  SER A 153      -0.213   0.486   4.088  1.00  0.00           C  
ATOM   1182  C   SER A 153      -1.311   1.485   3.740  1.00  0.00           C  
ATOM   1183  CB  SER A 153       0.080   0.539   5.588  1.00  0.00           C  
ATOM   1184  O   SER A 153      -1.036   2.666   3.520  1.00  0.00           O  
ATOM   1185  OG  SER A 153       1.031  -0.448   5.950  1.00  0.00           O  
ATOM   1186  N   PRO A 154      -2.540   1.038   3.730  1.00  0.00           N  
ATOM   1187  CA  PRO A 154      -3.654   1.909   3.350  1.00  0.00           C  
ATOM   1188  C   PRO A 154      -3.950   2.979   4.399  1.00  0.00           C  
ATOM   1189  CB  PRO A 154      -4.830   0.939   3.214  1.00  0.00           C  
ATOM   1190  O   PRO A 154      -3.947   2.691   5.598  1.00  0.00           O  
ATOM   1191  CG  PRO A 154      -4.200  -0.412   3.103  1.00  0.00           C  
ATOM   1192  CD  PRO A 154      -2.872  -0.377   3.803  1.00  0.00           C  
ATOM   1193  N   MET A 155      -4.139   4.172   3.914  1.00  0.00           N  
ATOM   1194  CA  MET A 155      -4.713   5.261   4.700  1.00  0.00           C  
ATOM   1195  C   MET A 155      -6.217   5.363   4.471  1.00  0.00           C  
ATOM   1196  CB  MET A 155      -4.039   6.589   4.353  1.00  0.00           C  
ATOM   1197  O   MET A 155      -6.664   5.576   3.342  1.00  0.00           O  
ATOM   1198  CG  MET A 155      -2.533   6.584   4.558  1.00  0.00           C  
ATOM   1199  SD  MET A 155      -2.063   6.291   6.308  1.00  0.00           S  
ATOM   1200  CE  MET A 155      -2.633   7.842   7.057  1.00  0.00           C  
ATOM   1201  N   VAL A 156      -6.982   5.260   5.573  1.00  0.00           N  
ATOM   1202  CA  VAL A 156      -8.425   5.101   5.424  1.00  0.00           C  
ATOM   1203  C   VAL A 156      -9.147   6.237   6.146  1.00  0.00           C  
ATOM   1204  CB  VAL A 156      -8.904   3.736   5.966  1.00  0.00           C  
ATOM   1205  O   VAL A 156      -8.815   6.565   7.288  1.00  0.00           O  
ATOM   1206  CG1 VAL A 156     -10.411   3.577   5.772  1.00  0.00           C  
ATOM   1207  CG2 VAL A 156      -8.151   2.597   5.281  1.00  0.00           C  
ATOM   1208  N   SER A 157     -10.137   6.804   5.476  1.00  0.00           N  
ATOM   1209  CA  SER A 157     -10.981   7.830   6.080  1.00  0.00           C  
ATOM   1210  C   SER A 157     -11.918   7.231   7.123  1.00  0.00           C  
ATOM   1211  CB  SER A 157     -11.795   8.554   5.007  1.00  0.00           C  
ATOM   1212  O   SER A 157     -12.604   6.243   6.854  1.00  0.00           O  
ATOM   1213  OG  SER A 157     -12.725   9.445   5.598  1.00  0.00           O  
ATOM   1214  N   THR A 158     -11.953   7.869   8.285  1.00  0.00           N  
ATOM   1215  CA  THR A 158     -12.815   7.376   9.353  1.00  0.00           C  
ATOM   1216  C   THR A 158     -14.267   7.776   9.105  1.00  0.00           C  
ATOM   1217  CB  THR A 158     -12.361   7.906  10.726  1.00  0.00           C  
ATOM   1218  O   THR A 158     -15.183   7.207   9.702  1.00  0.00           O  
ATOM   1219  CG2 THR A 158     -10.949   7.436  11.058  1.00  0.00           C  
ATOM   1220  OG1 THR A 158     -12.385   9.339  10.710  1.00  0.00           O  
ATOM   1221  N   SER A 159     -14.471   8.706   8.190  1.00  0.00           N  
ATOM   1222  CA  SER A 159     -15.816   9.215   7.939  1.00  0.00           C  
ATOM   1223  C   SER A 159     -16.622   8.246   7.079  1.00  0.00           C  
ATOM   1224  CB  SER A 159     -15.753  10.583   7.258  1.00  0.00           C  
ATOM   1225  O   SER A 159     -17.802   8.008   7.344  1.00  0.00           O  
ATOM   1226  OG  SER A 159     -15.108  10.489   5.999  1.00  0.00           O  
ATOM   1227  N   ASP A 160     -15.893   7.630   6.061  1.00  0.00           N  
ATOM   1228  CA  ASP A 160     -16.678   6.818   5.136  1.00  0.00           C  
ATOM   1229  C   ASP A 160     -16.000   5.475   4.872  1.00  0.00           C  
ATOM   1230  CB  ASP A 160     -16.896   7.565   3.818  1.00  0.00           C  
ATOM   1231  O   ASP A 160     -16.506   4.660   4.097  1.00  0.00           O  
ATOM   1232  CG  ASP A 160     -15.598   8.010   3.167  1.00  0.00           C  
ATOM   1233  OD1 ASP A 160     -14.514   7.565   3.601  1.00  0.00           O  
ATOM   1234  OD2 ASP A 160     -15.661   8.815   2.212  1.00  0.00           O  
ATOM   1235  N   GLY A 161     -14.818   5.227   5.331  1.00  0.00           N  
ATOM   1236  CA  GLY A 161     -14.138   3.952   5.176  1.00  0.00           C  
ATOM   1237  C   GLY A 161     -13.430   3.811   3.842  1.00  0.00           C  
ATOM   1238  O   GLY A 161     -12.999   2.717   3.474  1.00  0.00           O  
ATOM   1239  N   SER A 162     -13.368   4.913   3.120  1.00  0.00           N  
ATOM   1240  CA  SER A 162     -12.700   4.906   1.822  1.00  0.00           C  
ATOM   1241  C   SER A 162     -11.186   4.995   1.978  1.00  0.00           C  
ATOM   1242  CB  SER A 162     -13.200   6.063   0.955  1.00  0.00           C  
ATOM   1243  O   SER A 162     -10.689   5.628   2.912  1.00  0.00           O  
ATOM   1244  OG  SER A 162     -14.597   5.960   0.736  1.00  0.00           O  
ATOM   1245  N   ILE A 163     -10.471   4.271   1.123  1.00  0.00           N  
ATOM   1246  CA  ILE A 163      -9.018   4.400   1.080  1.00  0.00           C  
ATOM   1247  C   ILE A 163      -8.636   5.704   0.383  1.00  0.00           C  
ATOM   1248  CB  ILE A 163      -8.365   3.197   0.362  1.00  0.00           C  
ATOM   1249  O   ILE A 163      -9.028   5.940  -0.763  1.00  0.00           O  
ATOM   1250  CG1 ILE A 163      -8.673   1.896   1.112  1.00  0.00           C  
ATOM   1251  CG2 ILE A 163      -6.854   3.406   0.224  1.00  0.00           C  
ATOM   1252  CD1 ILE A 163      -8.249   0.637   0.368  1.00  0.00           C  
ATOM   1253  N   VAL A 164      -7.853   6.554   1.062  1.00  0.00           N  
ATOM   1254  CA  VAL A 164      -7.563   7.878   0.522  1.00  0.00           C  
ATOM   1255  C   VAL A 164      -6.107   7.944   0.068  1.00  0.00           C  
ATOM   1256  CB  VAL A 164      -7.849   8.988   1.558  1.00  0.00           C  
ATOM   1257  O   VAL A 164      -5.688   8.924  -0.554  1.00  0.00           O  
ATOM   1258  CG1 VAL A 164      -9.342   9.057   1.877  1.00  0.00           C  
ATOM   1259  CG2 VAL A 164      -7.038   8.751   2.831  1.00  0.00           C  
ATOM   1260  N   GLY A 165      -5.378   6.883   0.342  1.00  0.00           N  
ATOM   1261  CA  GLY A 165      -3.979   6.839  -0.054  1.00  0.00           C  
ATOM   1262  C   GLY A 165      -3.213   5.697   0.588  1.00  0.00           C  
ATOM   1263  O   GLY A 165      -3.812   4.793   1.175  1.00  0.00           O  
ATOM   1264  N   ILE A 166      -1.921   5.651   0.272  1.00  0.00           N  
ATOM   1265  CA  ILE A 166      -1.061   4.642   0.881  1.00  0.00           C  
ATOM   1266  C   ILE A 166       0.150   5.315   1.522  1.00  0.00           C  
ATOM   1267  CB  ILE A 166      -0.604   3.590  -0.154  1.00  0.00           C  
ATOM   1268  O   ILE A 166       0.644   6.327   1.019  1.00  0.00           O  
ATOM   1269  CG1 ILE A 166       0.197   4.258  -1.278  1.00  0.00           C  
ATOM   1270  CG2 ILE A 166      -1.807   2.828  -0.717  1.00  0.00           C  
ATOM   1271  CD1 ILE A 166       0.815   3.278  -2.265  1.00  0.00           C  
ATOM   1272  N   HIS A 167       0.478   4.803   2.702  1.00  0.00           N  
ATOM   1273  CA  HIS A 167       1.624   5.342   3.425  1.00  0.00           C  
ATOM   1274  C   HIS A 167       2.891   5.275   2.578  1.00  0.00           C  
ATOM   1275  CB  HIS A 167       1.831   4.588   4.740  1.00  0.00           C  
ATOM   1276  O   HIS A 167       3.168   4.251   1.949  1.00  0.00           O  
ATOM   1277  CG  HIS A 167       3.040   5.030   5.501  1.00  0.00           C  
ATOM   1278  CD2 HIS A 167       4.213   4.401   5.751  1.00  0.00           C  
ATOM   1279  ND1 HIS A 167       3.125   6.262   6.113  1.00  0.00           N  
ATOM   1280  CE1 HIS A 167       4.302   6.372   6.707  1.00  0.00           C  
ATOM   1281  NE2 HIS A 167       4.981   5.257   6.502  1.00  0.00           N  
ATOM   1282  N   SER A 168       3.794   6.288   2.498  1.00  0.00           N  
ATOM   1283  CA  SER A 168       4.958   6.367   1.622  1.00  0.00           C  
ATOM   1284  C   SER A 168       6.238   6.585   2.421  1.00  0.00           C  
ATOM   1285  CB  SER A 168       4.786   7.495   0.603  1.00  0.00           C  
ATOM   1286  O   SER A 168       7.213   5.849   2.254  1.00  0.00           O  
ATOM   1287  OG  SER A 168       3.774   7.173  -0.336  1.00  0.00           O  
ATOM   1288  N   ALA A 169       6.379   7.563   3.146  1.00  0.00           N  
ATOM   1289  CA  ALA A 169       7.671   7.878   3.749  1.00  0.00           C  
ATOM   1290  C   ALA A 169       7.495   8.484   5.139  1.00  0.00           C  
ATOM   1291  CB  ALA A 169       8.458   8.831   2.853  1.00  0.00           C  
ATOM   1292  O   ALA A 169       6.403   8.935   5.492  1.00  0.00           O  
ATOM   1293  N   SER A 170       8.606   8.237   5.870  1.00  0.00           N  
ATOM   1294  CA  SER A 170       8.797   8.897   7.157  1.00  0.00           C  
ATOM   1295  C   SER A 170       9.904   9.943   7.083  1.00  0.00           C  
ATOM   1296  CB  SER A 170       9.125   7.872   8.243  1.00  0.00           C  
ATOM   1297  O   SER A 170      10.823   9.825   6.270  1.00  0.00           O  
ATOM   1298  OG  SER A 170      10.359   7.230   7.973  1.00  0.00           O  
ATOM   1299  N   ASN A 171       9.542  11.185   7.284  1.00  0.00           N  
ATOM   1300  CA  ASN A 171      10.599  12.173   7.467  1.00  0.00           C  
ATOM   1301  C   ASN A 171      11.435  11.877   8.709  1.00  0.00           C  
ATOM   1302  CB  ASN A 171      10.008  13.582   7.549  1.00  0.00           C  
ATOM   1303  O   ASN A 171      10.890  11.609   9.781  1.00  0.00           O  
ATOM   1304  CG  ASN A 171      11.059  14.666   7.410  1.00  0.00           C  
ATOM   1305  ND2 ASN A 171      10.615  15.909   7.269  1.00  0.00           N  
ATOM   1306  OD1 ASN A 171      12.261  14.387   7.428  1.00  0.00           O  
ATOM   1307  N   PHE A 172      12.787  11.629   8.528  1.00  0.00           N  
ATOM   1308  CA  PHE A 172      13.786  11.359   9.555  1.00  0.00           C  
ATOM   1309  C   PHE A 172      13.936  12.552  10.492  1.00  0.00           C  
ATOM   1310  CB  PHE A 172      15.137  11.020   8.917  1.00  0.00           C  
ATOM   1311  O   PHE A 172      14.237  12.384  11.676  1.00  0.00           O  
ATOM   1312  CG  PHE A 172      15.137   9.728   8.146  1.00  0.00           C  
ATOM   1313  CD1 PHE A 172      15.231   8.509   8.805  1.00  0.00           C  
ATOM   1314  CD2 PHE A 172      15.043   9.734   6.760  1.00  0.00           C  
ATOM   1315  CE1 PHE A 172      15.231   7.311   8.093  1.00  0.00           C  
ATOM   1316  CE2 PHE A 172      15.042   8.541   6.042  1.00  0.00           C  
ATOM   1317  CZ  PHE A 172      15.137   7.331   6.710  1.00  0.00           C  
ATOM   1318  N   THR A 173      13.441  13.764   9.990  1.00  0.00           N  
ATOM   1319  CA  THR A 173      13.730  14.964  10.768  1.00  0.00           C  
ATOM   1320  C   THR A 173      12.455  15.525  11.391  1.00  0.00           C  
ATOM   1321  CB  THR A 173      14.399  16.045   9.899  1.00  0.00           C  
ATOM   1322  O   THR A 173      12.499  16.148  12.454  1.00  0.00           O  
ATOM   1323  CG2 THR A 173      15.771  15.590   9.414  1.00  0.00           C  
ATOM   1324  OG1 THR A 173      13.569  16.318   8.763  1.00  0.00           O  
ATOM   1325  N   ASN A 174      11.356  15.130  10.904  1.00  0.00           N  
ATOM   1326  CA  ASN A 174      10.086  15.658  11.391  1.00  0.00           C  
ATOM   1327  C   ASN A 174       9.196  14.550  11.949  1.00  0.00           C  
ATOM   1328  CB  ASN A 174       9.357  16.415  10.279  1.00  0.00           C  
ATOM   1329  O   ASN A 174       9.481  13.366  11.763  1.00  0.00           O  
ATOM   1330  CG  ASN A 174       9.742  17.880  10.220  1.00  0.00           C  
ATOM   1331  ND2 ASN A 174       9.475  18.518   9.087  1.00  0.00           N  
ATOM   1332  OD1 ASN A 174      10.275  18.433  11.185  1.00  0.00           O  
ATOM   1333  N   THR A 175       8.439  14.910  13.023  1.00  0.00           N  
ATOM   1334  CA  THR A 175       7.466  14.075  13.717  1.00  0.00           C  
ATOM   1335  C   THR A 175       6.316  13.698  12.788  1.00  0.00           C  
ATOM   1336  CB  THR A 175       6.909  14.786  14.965  1.00  0.00           C  
ATOM   1337  O   THR A 175       5.404  12.969  13.184  1.00  0.00           O  
ATOM   1338  CG2 THR A 175       7.997  14.988  16.014  1.00  0.00           C  
ATOM   1339  OG1 THR A 175       6.384  16.064  14.585  1.00  0.00           O  
ATOM   1340  N   ASN A 176       6.413  14.270  11.489  1.00  0.00           N  
ATOM   1341  CA  ASN A 176       5.264  13.925  10.659  1.00  0.00           C  
ATOM   1342  C   ASN A 176       5.632  12.899   9.591  1.00  0.00           C  
ATOM   1343  CB  ASN A 176       4.674  15.178  10.009  1.00  0.00           C  
ATOM   1344  O   ASN A 176       6.807  12.741   9.254  1.00  0.00           O  
ATOM   1345  CG  ASN A 176       5.711  15.990   9.259  1.00  0.00           C  
ATOM   1346  ND2 ASN A 176       5.370  17.231   8.931  1.00  0.00           N  
ATOM   1347  OD1 ASN A 176       6.810  15.506   8.975  1.00  0.00           O  
ATOM   1348  N   ASN A 177       4.666  12.060   9.277  1.00  0.00           N  
ATOM   1349  CA  ASN A 177       4.760  11.084   8.197  1.00  0.00           C  
ATOM   1350  C   ASN A 177       3.948  11.515   6.979  1.00  0.00           C  
ATOM   1351  CB  ASN A 177       4.303   9.705   8.678  1.00  0.00           C  
ATOM   1352  O   ASN A 177       3.173  12.471   7.051  1.00  0.00           O  
ATOM   1353  CG  ASN A 177       5.236   9.110   9.715  1.00  0.00           C  
ATOM   1354  ND2 ASN A 177       4.677   8.695  10.845  1.00  0.00           N  
ATOM   1355  OD1 ASN A 177       6.448   9.025   9.502  1.00  0.00           O  
ATOM   1356  N   TYR A 178       4.281  10.839   5.826  1.00  0.00           N  
ATOM   1357  CA  TYR A 178       3.616  11.222   4.586  1.00  0.00           C  
ATOM   1358  C   TYR A 178       2.973  10.013   3.917  1.00  0.00           C  
ATOM   1359  CB  TYR A 178       4.608  11.885   3.626  1.00  0.00           C  
ATOM   1360  O   TYR A 178       3.419   8.880   4.108  1.00  0.00           O  
ATOM   1361  CG  TYR A 178       5.236  13.143   4.174  1.00  0.00           C  
ATOM   1362  CD1 TYR A 178       4.612  14.379   4.023  1.00  0.00           C  
ATOM   1363  CD2 TYR A 178       6.454  13.098   4.843  1.00  0.00           C  
ATOM   1364  CE1 TYR A 178       5.188  15.541   4.526  1.00  0.00           C  
ATOM   1365  CE2 TYR A 178       7.040  14.254   5.350  1.00  0.00           C  
ATOM   1366  OH  TYR A 178       6.974  16.616   5.686  1.00  0.00           O  
ATOM   1367  CZ  TYR A 178       6.400  15.469   5.187  1.00  0.00           C  
ATOM   1368  N   PHE A 179       1.910  10.286   3.278  1.00  0.00           N  
ATOM   1369  CA  PHE A 179       1.340   9.260   2.412  1.00  0.00           C  
ATOM   1370  C   PHE A 179       0.995   9.836   1.044  1.00  0.00           C  
ATOM   1371  CB  PHE A 179       0.092   8.646   3.053  1.00  0.00           C  
ATOM   1372  O   PHE A 179       0.896  11.054   0.885  1.00  0.00           O  
ATOM   1373  CG  PHE A 179      -1.097   9.568   3.073  1.00  0.00           C  
ATOM   1374  CD1 PHE A 179      -1.237  10.523   4.072  1.00  0.00           C  
ATOM   1375  CD2 PHE A 179      -2.075   9.480   2.091  1.00  0.00           C  
ATOM   1376  CE1 PHE A 179      -2.336  11.379   4.092  1.00  0.00           C  
ATOM   1377  CE2 PHE A 179      -3.177  10.331   2.105  1.00  0.00           C  
ATOM   1378  CZ  PHE A 179      -3.306  11.279   3.107  1.00  0.00           C  
ATOM   1379  N   THR A 180       0.993   8.974   0.072  1.00  0.00           N  
ATOM   1380  CA  THR A 180       0.631   9.323  -1.298  1.00  0.00           C  
ATOM   1381  C   THR A 180      -0.868   9.151  -1.521  1.00  0.00           C  
ATOM   1382  CB  THR A 180       1.406   8.466  -2.316  1.00  0.00           C  
ATOM   1383  O   THR A 180      -1.427   8.090  -1.235  1.00  0.00           O  
ATOM   1384  CG2 THR A 180       1.114   8.911  -3.745  1.00  0.00           C  
ATOM   1385  OG1 THR A 180       2.811   8.591  -2.066  1.00  0.00           O  
ATOM   1386  N   THR A 181      -1.505  10.166  -2.015  1.00  0.00           N  
ATOM   1387  CA  THR A 181      -2.947  10.126  -2.230  1.00  0.00           C  
ATOM   1388  C   THR A 181      -3.278   9.433  -3.549  1.00  0.00           C  
ATOM   1389  CB  THR A 181      -3.553  11.541  -2.225  1.00  0.00           C  
ATOM   1390  O   THR A 181      -2.458   9.415  -4.469  1.00  0.00           O  
ATOM   1391  CG2 THR A 181      -3.235  12.271  -0.924  1.00  0.00           C  
ATOM   1392  OG1 THR A 181      -3.015  12.289  -3.323  1.00  0.00           O  
ATOM   1393  N   VAL A 182      -4.511   8.863  -3.578  1.00  0.00           N  
ATOM   1394  CA  VAL A 182      -5.006   8.329  -4.842  1.00  0.00           C  
ATOM   1395  C   VAL A 182      -5.594   9.458  -5.686  1.00  0.00           C  
ATOM   1396  CB  VAL A 182      -6.065   7.226  -4.617  1.00  0.00           C  
ATOM   1397  O   VAL A 182      -6.080  10.455  -5.147  1.00  0.00           O  
ATOM   1398  CG1 VAL A 182      -5.449   6.024  -3.903  1.00  0.00           C  
ATOM   1399  CG2 VAL A 182      -7.246   7.777  -3.820  1.00  0.00           C  
ATOM   1400  N   PRO A 183      -5.477   9.382  -7.017  1.00  0.00           N  
ATOM   1401  CA  PRO A 183      -6.071  10.417  -7.866  1.00  0.00           C  
ATOM   1402  C   PRO A 183      -7.598  10.369  -7.875  1.00  0.00           C  
ATOM   1403  CB  PRO A 183      -5.508  10.101  -9.254  1.00  0.00           C  
ATOM   1404  O   PRO A 183      -8.189   9.353  -7.503  1.00  0.00           O  
ATOM   1405  CG  PRO A 183      -5.249   8.629  -9.235  1.00  0.00           C  
ATOM   1406  CD  PRO A 183      -4.867   8.230  -7.839  1.00  0.00           C  
ATOM   1407  N   PRO A 184      -8.378  11.547  -8.124  1.00  0.00           N  
ATOM   1408  CA  PRO A 184      -9.840  11.637  -8.094  1.00  0.00           C  
ATOM   1409  C   PRO A 184     -10.514  10.572  -8.957  1.00  0.00           C  
ATOM   1410  CB  PRO A 184     -10.118  13.039  -8.641  1.00  0.00           C  
ATOM   1411  O   PRO A 184     -11.579  10.064  -8.597  1.00  0.00           O  
ATOM   1412  CG  PRO A 184      -8.839  13.787  -8.444  1.00  0.00           C  
ATOM   1413  CD  PRO A 184      -7.710  12.798  -8.402  1.00  0.00           C  
ATOM   1414  N   ASP A 185      -9.970   9.939  -9.954  1.00  0.00           N  
ATOM   1415  CA  ASP A 185     -10.601   8.969 -10.844  1.00  0.00           C  
ATOM   1416  C   ASP A 185      -9.916   7.607 -10.747  1.00  0.00           C  
ATOM   1417  CB  ASP A 185     -10.573   9.469 -12.290  1.00  0.00           C  
ATOM   1418  O   ASP A 185      -9.872   6.857 -11.724  1.00  0.00           O  
ATOM   1419  CG  ASP A 185     -11.437  10.699 -12.508  1.00  0.00           C  
ATOM   1420  OD1 ASP A 185     -12.471  10.848 -11.822  1.00  0.00           O  
ATOM   1421  OD2 ASP A 185     -11.082  11.525 -13.376  1.00  0.00           O  
ATOM   1422  N   PHE A 186      -9.467   7.400  -9.578  1.00  0.00           N  
ATOM   1423  CA  PHE A 186      -8.669   6.196  -9.378  1.00  0.00           C  
ATOM   1424  C   PHE A 186      -9.514   4.946  -9.588  1.00  0.00           C  
ATOM   1425  CB  PHE A 186      -8.053   6.185  -7.975  1.00  0.00           C  
ATOM   1426  O   PHE A 186      -9.048   3.967 -10.174  1.00  0.00           O  
ATOM   1427  CG  PHE A 186      -6.935   5.191  -7.812  1.00  0.00           C  
ATOM   1428  CD1 PHE A 186      -6.936   4.290  -6.754  1.00  0.00           C  
ATOM   1429  CD2 PHE A 186      -5.881   5.158  -8.717  1.00  0.00           C  
ATOM   1430  CE1 PHE A 186      -5.902   3.369  -6.600  1.00  0.00           C  
ATOM   1431  CE2 PHE A 186      -4.845   4.241  -8.570  1.00  0.00           C  
ATOM   1432  CZ  PHE A 186      -4.856   3.348  -7.510  1.00  0.00           C  
ATOM   1433  N   MET A 187     -10.716   5.017  -9.165  1.00  0.00           N  
ATOM   1434  CA  MET A 187     -11.601   3.865  -9.312  1.00  0.00           C  
ATOM   1435  C   MET A 187     -11.798   3.514 -10.783  1.00  0.00           C  
ATOM   1436  CB  MET A 187     -12.954   4.138  -8.654  1.00  0.00           C  
ATOM   1437  O   MET A 187     -11.812   2.337 -11.149  1.00  0.00           O  
ATOM   1438  CG  MET A 187     -12.925   4.057  -7.136  1.00  0.00           C  
ATOM   1439  SD  MET A 187     -12.373   2.416  -6.530  1.00  0.00           S  
ATOM   1440  CE  MET A 187     -13.772   1.391  -7.061  1.00  0.00           C  
ATOM   1441  N   ARG A 188     -12.015   4.469 -11.581  1.00  0.00           N  
ATOM   1442  CA  ARG A 188     -12.174   4.275 -13.019  1.00  0.00           C  
ATOM   1443  C   ARG A 188     -10.930   3.636 -13.626  1.00  0.00           C  
ATOM   1444  CB  ARG A 188     -12.470   5.607 -13.712  1.00  0.00           C  
ATOM   1445  O   ARG A 188     -11.033   2.750 -14.477  1.00  0.00           O  
ATOM   1446  CG  ARG A 188     -12.864   5.467 -15.173  1.00  0.00           C  
ATOM   1447  CD  ARG A 188     -13.242   6.808 -15.787  1.00  0.00           C  
ATOM   1448  NE  ARG A 188     -13.058   6.809 -17.235  1.00  0.00           N  
ATOM   1449  NH1 ARG A 188     -13.479   9.066 -17.494  1.00  0.00           N  
ATOM   1450  NH2 ARG A 188     -12.986   7.770 -19.320  1.00  0.00           N  
ATOM   1451  CZ  ARG A 188     -13.175   7.882 -18.013  1.00  0.00           C  
ATOM   1452  N   LEU A 189      -9.806   4.104 -13.137  1.00  0.00           N  
ATOM   1453  CA  LEU A 189      -8.534   3.551 -13.590  1.00  0.00           C  
ATOM   1454  C   LEU A 189      -8.436   2.067 -13.254  1.00  0.00           C  
ATOM   1455  CB  LEU A 189      -7.364   4.308 -12.956  1.00  0.00           C  
ATOM   1456  O   LEU A 189      -7.952   1.273 -14.064  1.00  0.00           O  
ATOM   1457  CG  LEU A 189      -5.962   3.851 -13.362  1.00  0.00           C  
ATOM   1458  CD1 LEU A 189      -5.694   4.196 -14.823  1.00  0.00           C  
ATOM   1459  CD2 LEU A 189      -4.910   4.484 -12.457  1.00  0.00           C  
ATOM   1460  N   LEU A 190      -8.975   1.646 -12.153  1.00  0.00           N  
ATOM   1461  CA  LEU A 190      -8.869   0.274 -11.667  1.00  0.00           C  
ATOM   1462  C   LEU A 190      -9.867  -0.633 -12.379  1.00  0.00           C  
ATOM   1463  CB  LEU A 190      -9.102   0.222 -10.155  1.00  0.00           C  
ATOM   1464  O   LEU A 190      -9.610  -1.825 -12.559  1.00  0.00           O  
ATOM   1465  CG  LEU A 190      -8.054   0.915  -9.283  1.00  0.00           C  
ATOM   1466  CD1 LEU A 190      -8.430   0.799  -7.810  1.00  0.00           C  
ATOM   1467  CD2 LEU A 190      -6.672   0.322  -9.536  1.00  0.00           C  
ATOM   1468  N   THR A 191     -10.947  -0.104 -12.831  1.00  0.00           N  
ATOM   1469  CA  THR A 191     -12.032  -0.943 -13.329  1.00  0.00           C  
ATOM   1470  C   THR A 191     -12.071  -0.927 -14.854  1.00  0.00           C  
ATOM   1471  CB  THR A 191     -13.392  -0.484 -12.773  1.00  0.00           C  
ATOM   1472  O   THR A 191     -12.647  -1.823 -15.475  1.00  0.00           O  
ATOM   1473  CG2 THR A 191     -13.473  -0.703 -11.266  1.00  0.00           C  
ATOM   1474  OG1 THR A 191     -13.570   0.910 -13.052  1.00  0.00           O  
ATOM   1475  N   ASP A 192     -11.445   0.084 -15.463  1.00  0.00           N  
ATOM   1476  CA  ASP A 192     -11.425   0.202 -16.918  1.00  0.00           C  
ATOM   1477  C   ASP A 192     -10.040  -0.120 -17.476  1.00  0.00           C  
ATOM   1478  CB  ASP A 192     -11.852   1.607 -17.349  1.00  0.00           C  
ATOM   1479  O   ASP A 192      -9.134   0.715 -17.423  1.00  0.00           O  
ATOM   1480  CG  ASP A 192     -12.031   1.738 -18.851  1.00  0.00           C  
ATOM   1481  OD1 ASP A 192     -11.677   0.795 -19.592  1.00  0.00           O  
ATOM   1482  OD2 ASP A 192     -12.528   2.794 -19.298  1.00  0.00           O  
ATOM   1483  N   PRO A 193      -9.867  -1.285 -17.977  1.00  0.00           N  
ATOM   1484  CA  PRO A 193      -8.566  -1.723 -18.488  1.00  0.00           C  
ATOM   1485  C   PRO A 193      -8.025  -0.809 -19.585  1.00  0.00           C  
ATOM   1486  CB  PRO A 193      -8.856  -3.122 -19.036  1.00  0.00           C  
ATOM   1487  O   PRO A 193      -6.809  -0.724 -19.778  1.00  0.00           O  
ATOM   1488  CG  PRO A 193     -10.071  -3.579 -18.295  1.00  0.00           C  
ATOM   1489  CD  PRO A 193     -10.916  -2.378 -17.979  1.00  0.00           C  
ATOM   1490  N   SER A 194      -8.921  -0.097 -20.329  1.00  0.00           N  
ATOM   1491  CA  SER A 194      -8.516   0.746 -21.449  1.00  0.00           C  
ATOM   1492  C   SER A 194      -7.742   1.969 -20.969  1.00  0.00           C  
ATOM   1493  CB  SER A 194      -9.737   1.189 -22.255  1.00  0.00           C  
ATOM   1494  O   SER A 194      -7.005   2.586 -21.741  1.00  0.00           O  
ATOM   1495  OG  SER A 194     -10.535   2.090 -21.506  1.00  0.00           O  
ATOM   1496  N   LEU A 195      -7.800   2.306 -19.672  1.00  0.00           N  
ATOM   1497  CA  LEU A 195      -7.153   3.500 -19.138  1.00  0.00           C  
ATOM   1498  C   LEU A 195      -5.761   3.173 -18.608  1.00  0.00           C  
ATOM   1499  CB  LEU A 195      -8.003   4.119 -18.026  1.00  0.00           C  
ATOM   1500  O   LEU A 195      -4.985   4.077 -18.289  1.00  0.00           O  
ATOM   1501  CG  LEU A 195      -9.357   4.692 -18.446  1.00  0.00           C  
ATOM   1502  CD1 LEU A 195     -10.121   5.198 -17.227  1.00  0.00           C  
ATOM   1503  CD2 LEU A 195      -9.171   5.809 -19.468  1.00  0.00           C  
ATOM   1504  N   GLN A 196      -5.444   1.866 -18.621  1.00  0.00           N  
ATOM   1505  CA  GLN A 196      -4.171   1.445 -18.046  1.00  0.00           C  
ATOM   1506  C   GLN A 196      -3.098   1.312 -19.123  1.00  0.00           C  
ATOM   1507  CB  GLN A 196      -4.331   0.120 -17.298  1.00  0.00           C  
ATOM   1508  O   GLN A 196      -3.334   0.706 -20.170  1.00  0.00           O  
ATOM   1509  CG  GLN A 196      -5.316   0.184 -16.138  1.00  0.00           C  
ATOM   1510  CD  GLN A 196      -5.800  -1.186 -15.704  1.00  0.00           C  
ATOM   1511  NE2 GLN A 196      -6.434  -1.249 -14.537  1.00  0.00           N  
ATOM   1512  OE1 GLN A 196      -5.607  -2.181 -16.411  1.00  0.00           O  
ATOM   1513  N   LYS A 197      -2.039   2.071 -18.979  1.00  0.00           N  
ATOM   1514  CA  LYS A 197      -0.865   1.936 -19.836  1.00  0.00           C  
ATOM   1515  C   LYS A 197       0.203   1.070 -19.174  1.00  0.00           C  
ATOM   1516  CB  LYS A 197      -0.288   3.311 -20.177  1.00  0.00           C  
ATOM   1517  O   LYS A 197       0.972   1.553 -18.340  1.00  0.00           O  
ATOM   1518  CG  LYS A 197      -1.236   4.202 -20.966  1.00  0.00           C  
ATOM   1519  CD  LYS A 197      -0.598   5.546 -21.293  1.00  0.00           C  
ATOM   1520  CE  LYS A 197      -1.557   6.451 -22.054  1.00  0.00           C  
ATOM   1521  NZ  LYS A 197      -0.946   7.781 -22.350  1.00  0.00           N  
ATOM   1522  N   TRP A 198       0.259  -0.174 -19.628  1.00  0.00           N  
ATOM   1523  CA  TRP A 198       1.106  -1.165 -18.974  1.00  0.00           C  
ATOM   1524  C   TRP A 198       2.519  -1.138 -19.547  1.00  0.00           C  
ATOM   1525  CB  TRP A 198       0.508  -2.567 -19.123  1.00  0.00           C  
ATOM   1526  O   TRP A 198       2.701  -1.018 -20.761  1.00  0.00           O  
ATOM   1527  CG  TRP A 198      -0.863  -2.710 -18.533  1.00  0.00           C  
ATOM   1528  CD1 TRP A 198      -2.048  -2.787 -19.212  1.00  0.00           C  
ATOM   1529  CD2 TRP A 198      -1.191  -2.789 -17.143  1.00  0.00           C  
ATOM   1530  CE2 TRP A 198      -2.595  -2.913 -17.051  1.00  0.00           C  
ATOM   1531  CE3 TRP A 198      -0.432  -2.767 -15.965  1.00  0.00           C  
ATOM   1532  NE1 TRP A 198      -3.093  -2.909 -18.326  1.00  0.00           N  
ATOM   1533  CH2 TRP A 198      -2.491  -2.991 -14.688  1.00  0.00           C  
ATOM   1534  CZ2 TRP A 198      -3.256  -3.015 -15.825  1.00  0.00           C  
ATOM   1535  CZ3 TRP A 198      -1.093  -2.869 -14.746  1.00  0.00           C  
ATOM   1536  N   ILE A 199       3.407  -1.077 -18.580  1.00  0.00           N  
ATOM   1537  CA  ILE A 199       4.812  -1.154 -18.968  1.00  0.00           C  
ATOM   1538  C   ILE A 199       5.482  -2.324 -18.252  1.00  0.00           C  
ATOM   1539  CB  ILE A 199       5.557   0.163 -18.656  1.00  0.00           C  
ATOM   1540  O   ILE A 199       5.001  -2.781 -17.211  1.00  0.00           O  
ATOM   1541  CG1 ILE A 199       5.486   0.474 -17.156  1.00  0.00           C  
ATOM   1542  CG2 ILE A 199       4.982   1.318 -19.482  1.00  0.00           C  
ATOM   1543  CD1 ILE A 199       6.424   1.588 -16.711  1.00  0.00           C  
ATOM   1544  N   SER A 200       6.453  -2.960 -18.922  1.00  0.00           N  
ATOM   1545  CA  SER A 200       7.269  -4.002 -18.306  1.00  0.00           C  
ATOM   1546  C   SER A 200       8.735  -3.588 -18.239  1.00  0.00           C  
ATOM   1547  CB  SER A 200       7.136  -5.315 -19.079  1.00  0.00           C  
ATOM   1548  O   SER A 200       9.172  -2.709 -18.984  1.00  0.00           O  
ATOM   1549  OG  SER A 200       5.788  -5.754 -19.096  1.00  0.00           O  
ATOM   1550  N   GLY A 201       9.467  -4.123 -17.218  1.00  0.00           N  
ATOM   1551  CA  GLY A 201      10.897  -3.876 -17.126  1.00  0.00           C  
ATOM   1552  C   GLY A 201      11.231  -2.507 -16.562  1.00  0.00           C  
ATOM   1553  O   GLY A 201      12.295  -1.955 -16.849  1.00  0.00           O  
ATOM   1554  N   TRP A 202      10.297  -1.953 -15.840  1.00  0.00           N  
ATOM   1555  CA  TRP A 202      10.469  -0.605 -15.309  1.00  0.00           C  
ATOM   1556  C   TRP A 202      11.234  -0.632 -13.990  1.00  0.00           C  
ATOM   1557  CB  TRP A 202       9.110   0.073 -15.111  1.00  0.00           C  
ATOM   1558  O   TRP A 202      11.064  -1.551 -13.186  1.00  0.00           O  
ATOM   1559  CG  TRP A 202       9.199   1.487 -14.621  1.00  0.00           C  
ATOM   1560  CD1 TRP A 202       9.275   2.619 -15.383  1.00  0.00           C  
ATOM   1561  CD2 TRP A 202       9.227   1.917 -13.257  1.00  0.00           C  
ATOM   1562  CE2 TRP A 202       9.320   3.327 -13.266  1.00  0.00           C  
ATOM   1563  CE3 TRP A 202       9.182   1.248 -12.027  1.00  0.00           C  
ATOM   1564  NE1 TRP A 202       9.348   3.730 -14.573  1.00  0.00           N  
ATOM   1565  CH2 TRP A 202       9.323   3.399 -10.900  1.00  0.00           C  
ATOM   1566  CZ2 TRP A 202       9.369   4.079 -12.089  1.00  0.00           C  
ATOM   1567  CZ3 TRP A 202       9.230   1.998 -10.858  1.00  0.00           C  
ATOM   1568  N   SER A 203      12.182   0.214 -13.711  1.00  0.00           N  
ATOM   1569  CA  SER A 203      12.818   0.484 -12.426  1.00  0.00           C  
ATOM   1570  C   SER A 203      12.794   1.973 -12.099  1.00  0.00           C  
ATOM   1571  CB  SER A 203      14.261  -0.024 -12.425  1.00  0.00           C  
ATOM   1572  O   SER A 203      12.820   2.813 -13.001  1.00  0.00           O  
ATOM   1573  OG  SER A 203      15.061   0.733 -13.317  1.00  0.00           O  
ATOM   1574  N   LEU A 204      12.537   2.318 -10.818  1.00  0.00           N  
ATOM   1575  CA  LEU A 204      12.486   3.712 -10.392  1.00  0.00           C  
ATOM   1576  C   LEU A 204      13.820   4.407 -10.644  1.00  0.00           C  
ATOM   1577  CB  LEU A 204      12.120   3.807  -8.908  1.00  0.00           C  
ATOM   1578  O   LEU A 204      14.874   3.890 -10.269  1.00  0.00           O  
ATOM   1579  CG  LEU A 204      11.919   5.215  -8.348  1.00  0.00           C  
ATOM   1580  CD1 LEU A 204      10.654   5.841  -8.927  1.00  0.00           C  
ATOM   1581  CD2 LEU A 204      11.855   5.181  -6.825  1.00  0.00           C  
ATOM   1582  N   ASN A 205      13.674   5.427 -11.443  1.00  0.00           N  
ATOM   1583  CA  ASN A 205      14.775   6.377 -11.562  1.00  0.00           C  
ATOM   1584  C   ASN A 205      14.625   7.535 -10.580  1.00  0.00           C  
ATOM   1585  CB  ASN A 205      14.875   6.905 -12.995  1.00  0.00           C  
ATOM   1586  O   ASN A 205      13.699   8.340 -10.699  1.00  0.00           O  
ATOM   1587  CG  ASN A 205      16.135   7.714 -13.232  1.00  0.00           C  
ATOM   1588  ND2 ASN A 205      16.512   7.868 -14.496  1.00  0.00           N  
ATOM   1589  OD1 ASN A 205      16.764   8.197 -12.287  1.00  0.00           O  
ATOM   1590  N   SER A 206      15.192   7.538  -9.413  1.00  0.00           N  
ATOM   1591  CA  SER A 206      15.060   8.537  -8.357  1.00  0.00           C  
ATOM   1592  C   SER A 206      15.125   9.952  -8.923  1.00  0.00           C  
ATOM   1593  CB  SER A 206      16.151   8.351  -7.302  1.00  0.00           C  
ATOM   1594  O   SER A 206      14.577  10.887  -8.336  1.00  0.00           O  
ATOM   1595  OG  SER A 206      17.432   8.309  -7.906  1.00  0.00           O  
ATOM   1596  N   ASP A 207      15.684  10.097 -10.132  1.00  0.00           N  
ATOM   1597  CA  ASP A 207      15.760  11.429 -10.724  1.00  0.00           C  
ATOM   1598  C   ASP A 207      14.405  11.861 -11.280  1.00  0.00           C  
ATOM   1599  CB  ASP A 207      16.818  11.465 -11.829  1.00  0.00           C  
ATOM   1600  O   ASP A 207      14.129  13.057 -11.395  1.00  0.00           O  
ATOM   1601  CG  ASP A 207      18.235  11.340 -11.299  1.00  0.00           C  
ATOM   1602  OD1 ASP A 207      18.479  11.690 -10.124  1.00  0.00           O  
ATOM   1603  OD2 ASP A 207      19.116  10.890 -12.063  1.00  0.00           O  
ATOM   1604  N   SER A 208      13.433  10.942 -11.457  1.00  0.00           N  
ATOM   1605  CA  SER A 208      12.196  11.219 -12.179  1.00  0.00           C  
ATOM   1606  C   SER A 208      11.022  11.389 -11.220  1.00  0.00           C  
ATOM   1607  CB  SER A 208      11.893  10.099 -13.175  1.00  0.00           C  
ATOM   1608  O   SER A 208       9.980  11.930 -11.595  1.00  0.00           O  
ATOM   1609  OG  SER A 208      11.887   8.839 -12.528  1.00  0.00           O  
ATOM   1610  N   VAL A 209      11.173  10.974  -9.897  1.00  0.00           N  
ATOM   1611  CA  VAL A 209      10.026  11.123  -9.008  1.00  0.00           C  
ATOM   1612  C   VAL A 209      10.121  12.451  -8.260  1.00  0.00           C  
ATOM   1613  CB  VAL A 209       9.930   9.952  -8.005  1.00  0.00           C  
ATOM   1614  O   VAL A 209      11.181  12.802  -7.737  1.00  0.00           O  
ATOM   1615  CG1 VAL A 209       8.733  10.136  -7.073  1.00  0.00           C  
ATOM   1616  CG2 VAL A 209       9.833   8.621  -8.748  1.00  0.00           C  
ATOM   1617  N   GLU A 210       9.241  13.381  -8.629  1.00  0.00           N  
ATOM   1618  CA  GLU A 210       9.071  14.673  -7.970  1.00  0.00           C  
ATOM   1619  C   GLU A 210       8.567  14.500  -6.540  1.00  0.00           C  
ATOM   1620  CB  GLU A 210       8.107  15.558  -8.763  1.00  0.00           C  
ATOM   1621  O   GLU A 210       7.441  14.048  -6.322  1.00  0.00           O  
ATOM   1622  CG  GLU A 210       8.287  17.047  -8.507  1.00  0.00           C  
ATOM   1623  CD  GLU A 210       7.516  17.922  -9.483  1.00  0.00           C  
ATOM   1624  OE1 GLU A 210       7.637  19.166  -9.410  1.00  0.00           O  
ATOM   1625  OE2 GLU A 210       6.784  17.359 -10.327  1.00  0.00           O  
ATOM   1626  N   TRP A 211       9.338  14.256  -5.593  1.00  0.00           N  
ATOM   1627  CA  TRP A 211       9.020  14.152  -4.173  1.00  0.00           C  
ATOM   1628  C   TRP A 211       8.802  15.532  -3.562  1.00  0.00           C  
ATOM   1629  CB  TRP A 211      10.135  13.419  -3.423  1.00  0.00           C  
ATOM   1630  O   TRP A 211       8.783  15.680  -2.337  1.00  0.00           O  
ATOM   1631  CG  TRP A 211      10.319  11.993  -3.848  1.00  0.00           C  
ATOM   1632  CD1 TRP A 211      11.171  11.522  -4.808  1.00  0.00           C  
ATOM   1633  CD2 TRP A 211       9.629  10.851  -3.330  1.00  0.00           C  
ATOM   1634  CE2 TRP A 211      10.115   9.720  -4.022  1.00  0.00           C  
ATOM   1635  CE3 TRP A 211       8.648  10.675  -2.345  1.00  0.00           C  
ATOM   1636  NE1 TRP A 211      11.054  10.156  -4.917  1.00  0.00           N  
ATOM   1637  CH2 TRP A 211       8.690   8.284  -2.792  1.00  0.00           C  
ATOM   1638  CZ2 TRP A 211       9.651   8.428  -3.760  1.00  0.00           C  
ATOM   1639  CZ3 TRP A 211       8.187   9.389  -2.086  1.00  0.00           C  
ATOM   1640  N   GLY A 212       8.322  16.491  -4.357  1.00  0.00           N  
ATOM   1641  CA  GLY A 212       7.927  17.791  -3.838  1.00  0.00           C  
ATOM   1642  C   GLY A 212       8.896  18.343  -2.810  1.00  0.00           C  
ATOM   1643  O   GLY A 212       8.522  19.175  -1.981  1.00  0.00           O  
ATOM   1644  N   GLY A 213      10.249  18.084  -2.969  1.00  0.00           N  
ATOM   1645  CA  GLY A 213      11.287  18.625  -2.106  1.00  0.00           C  
ATOM   1646  C   GLY A 213      11.904  17.584  -1.192  1.00  0.00           C  
ATOM   1647  O   GLY A 213      12.865  17.871  -0.475  1.00  0.00           O  
ATOM   1648  N   HIS A 214      11.294  16.333  -1.135  1.00  0.00           N  
ATOM   1649  CA  HIS A 214      11.802  15.230  -0.327  1.00  0.00           C  
ATOM   1650  C   HIS A 214      12.872  14.445  -1.078  1.00  0.00           C  
ATOM   1651  CB  HIS A 214      10.661  14.299   0.086  1.00  0.00           C  
ATOM   1652  O   HIS A 214      12.688  14.098  -2.247  1.00  0.00           O  
ATOM   1653  CG  HIS A 214       9.638  14.954   0.958  1.00  0.00           C  
ATOM   1654  CD2 HIS A 214       8.431  15.493   0.662  1.00  0.00           C  
ATOM   1655  ND1 HIS A 214       9.809  15.115   2.316  1.00  0.00           N  
ATOM   1656  CE1 HIS A 214       8.749  15.724   2.819  1.00  0.00           C  
ATOM   1657  NE2 HIS A 214       7.898  15.965   1.836  1.00  0.00           N  
ATOM   1658  N   LYS A 215      14.107  14.897  -1.126  1.00  0.00           N  
ATOM   1659  CA  LYS A 215      15.225  14.196  -1.752  1.00  0.00           C  
ATOM   1660  C   LYS A 215      15.356  12.776  -1.210  1.00  0.00           C  
ATOM   1661  CB  LYS A 215      16.530  14.963  -1.534  1.00  0.00           C  
ATOM   1662  O   LYS A 215      15.263  12.557  -0.000  1.00  0.00           O  
ATOM   1663  CG  LYS A 215      16.678  16.196  -2.414  1.00  0.00           C  
ATOM   1664  CD  LYS A 215      18.057  16.826  -2.264  1.00  0.00           C  
ATOM   1665  CE  LYS A 215      18.175  18.112  -3.072  1.00  0.00           C  
ATOM   1666  NZ  LYS A 215      19.530  18.727  -2.938  1.00  0.00           N  
ATOM   1667  N   VAL A 216      14.882  11.778  -1.888  1.00  0.00           N  
ATOM   1668  CA  VAL A 216      15.214  10.405  -1.523  1.00  0.00           C  
ATOM   1669  C   VAL A 216      16.730  10.247  -1.432  1.00  0.00           C  
ATOM   1670  CB  VAL A 216      14.633   9.392  -2.535  1.00  0.00           C  
ATOM   1671  O   VAL A 216      17.455  10.603  -2.364  1.00  0.00           O  
ATOM   1672  CG1 VAL A 216      14.969   7.961  -2.120  1.00  0.00           C  
ATOM   1673  CG2 VAL A 216      13.121   9.573  -2.662  1.00  0.00           C  
ATOM   1674  N   PHE A 217      17.321  10.602  -0.331  1.00  0.00           N  
ATOM   1675  CA  PHE A 217      18.755  10.382  -0.180  1.00  0.00           C  
ATOM   1676  C   PHE A 217      19.120   8.942  -0.520  1.00  0.00           C  
ATOM   1677  CB  PHE A 217      19.203  10.715   1.247  1.00  0.00           C  
ATOM   1678  O   PHE A 217      18.494   8.004  -0.023  1.00  0.00           O  
ATOM   1679  CG  PHE A 217      19.139  12.182   1.577  1.00  0.00           C  
ATOM   1680  CD1 PHE A 217      20.174  13.036   1.214  1.00  0.00           C  
ATOM   1681  CD2 PHE A 217      18.044  12.707   2.250  1.00  0.00           C  
ATOM   1682  CE1 PHE A 217      20.117  14.394   1.518  1.00  0.00           C  
ATOM   1683  CE2 PHE A 217      17.980  14.063   2.557  1.00  0.00           C  
ATOM   1684  CZ  PHE A 217      19.018  14.904   2.192  1.00  0.00           C  
ATOM   1685  N   MET A 218      19.440   8.636  -1.827  1.00  0.00           N  
ATOM   1686  CA  MET A 218      20.054   7.423  -2.360  1.00  0.00           C  
ATOM   1687  C   MET A 218      21.329   7.078  -1.599  1.00  0.00           C  
ATOM   1688  CB  MET A 218      20.362   7.585  -3.850  1.00  0.00           C  
ATOM   1689  O   MET A 218      22.139   7.959  -1.304  1.00  0.00           O  
ATOM   1690  CG  MET A 218      19.123   7.642  -4.729  1.00  0.00           C  
ATOM   1691  SD  MET A 218      18.779   6.044  -5.563  1.00  0.00           S  
ATOM   1692  CE  MET A 218      17.942   6.638  -7.060  1.00  0.00           C  
ATOM   1693  N   ASP A 219      21.284   6.697  -0.314  1.00  0.00           N  
ATOM   1694  CA  ASP A 219      22.549   6.092   0.093  1.00  0.00           C  
ATOM   1695  C   ASP A 219      23.305   6.999   1.061  1.00  0.00           C  
ATOM   1696  CB  ASP A 219      23.417   5.789  -1.130  1.00  0.00           C  
ATOM   1697  O   ASP A 219      23.959   7.956   0.642  1.00  0.00           O  
ATOM   1698  CG  ASP A 219      23.096   4.448  -1.767  1.00  0.00           C  
ATOM   1699  OD1 ASP A 219      22.520   3.572  -1.086  1.00  0.00           O  
ATOM   1700  OD2 ASP A 219      23.426   4.264  -2.958  1.00  0.00           O  
ATOM   1701  N   LYS A 220      22.695   7.384   2.140  1.00  0.00           N  
ATOM   1702  CA  LYS A 220      23.716   7.814   3.091  1.00  0.00           C  
ATOM   1703  C   LYS A 220      24.525   6.627   3.603  1.00  0.00           C  
ATOM   1704  CB  LYS A 220      23.077   8.558   4.264  1.00  0.00           C  
ATOM   1705  O   LYS A 220      23.981   5.539   3.807  1.00  0.00           O  
ATOM   1706  CG  LYS A 220      22.755  10.016   3.971  1.00  0.00           C  
ATOM   1707  CD  LYS A 220      22.339  10.761   5.233  1.00  0.00           C  
ATOM   1708  CE  LYS A 220      21.964  12.206   4.932  1.00  0.00           C  
ATOM   1709  NZ  LYS A 220      21.569  12.945   6.169  1.00  0.00           N  
ATOM   1710  N   PRO A 221      25.845   6.497   3.296  1.00  0.00           N  
ATOM   1711  CA  PRO A 221      26.785   5.441   3.680  1.00  0.00           C  
ATOM   1712  C   PRO A 221      26.267   4.581   4.831  1.00  0.00           C  
ATOM   1713  CB  PRO A 221      28.036   6.218   4.099  1.00  0.00           C  
ATOM   1714  O   PRO A 221      25.535   5.072   5.693  1.00  0.00           O  
ATOM   1715  CG  PRO A 221      27.646   7.657   3.991  1.00  0.00           C  
ATOM   1716  CD  PRO A 221      26.219   7.731   3.528  1.00  0.00           C  
TER    1717      PRO A 221
ENDMDL
END
