# Supplementary material for: Improving Protein Expression, Stability, and Function with ProteinMPNN
Source: J Am Chem Soc. 2024 Jan 9;146(3):2054–61. doi: 10.1021/jacs.3c10941 (PMC10811672; doi:10.1021/jacs.3c10941)
Supplement: Supplementary file 2 — ja3c10941_si_002.zip [file ja3c10941_si_002.zip › Sumida_Design_Structures_Idealizing_with_ProteinMPNN/TEV/hyperTEV0074_m3_33.pdb]

MODEL     1
ATOM      1  N   MET A   1     -22.155  13.160  22.341  1.00  0.00           N  
ATOM      2  CA  MET A   1     -20.800  12.626  22.234  1.00  0.00           C  
ATOM      3  C   MET A   1     -20.812  11.231  21.619  1.00  0.00           C  
ATOM      4  CB  MET A   1     -20.128  12.586  23.608  1.00  0.00           C  
ATOM      5  O   MET A   1     -19.784  10.750  21.139  1.00  0.00           O  
ATOM      6  CG  MET A   1     -19.797  13.959  24.169  1.00  0.00           C  
ATOM      7  SD  MET A   1     -18.685  14.919  23.068  1.00  0.00           S  
ATOM      8  CE  MET A   1     -17.109  14.082  23.398  1.00  0.00           C  
ATOM      9  N   GLU A   2     -21.947  10.519  21.589  1.00  0.00           N  
ATOM     10  CA  GLU A   2     -22.156   9.203  20.994  1.00  0.00           C  
ATOM     11  C   GLU A   2     -21.809   9.207  19.508  1.00  0.00           C  
ATOM     12  CB  GLU A   2     -23.603   8.745  21.195  1.00  0.00           C  
ATOM     13  O   GLU A   2     -21.225   8.248  18.999  1.00  0.00           O  
ATOM     14  CG  GLU A   2     -23.840   7.283  20.845  1.00  0.00           C  
ATOM     15  CD  GLU A   2     -25.245   6.808  21.177  1.00  0.00           C  
ATOM     16  OE1 GLU A   2     -25.582   5.643  20.862  1.00  0.00           O  
ATOM     17  OE2 GLU A   2     -26.016   7.606  21.755  1.00  0.00           O  
ATOM     18  N   SER A   3     -22.112  10.281  18.743  1.00  0.00           N  
ATOM     19  CA  SER A   3     -21.840  10.408  17.315  1.00  0.00           C  
ATOM     20  C   SER A   3     -20.357  10.651  17.054  1.00  0.00           C  
ATOM     21  CB  SER A   3     -22.665  11.544  16.710  1.00  0.00           C  
ATOM     22  O   SER A   3     -19.872  10.428  15.943  1.00  0.00           O  
ATOM     23  OG  SER A   3     -22.400  12.767  17.373  1.00  0.00           O  
ATOM     24  N   ALA A   4     -19.663  11.183  18.120  1.00  0.00           N  
ATOM     25  CA  ALA A   4     -18.246  11.511  17.991  1.00  0.00           C  
ATOM     26  C   ALA A   4     -17.381  10.260  18.118  1.00  0.00           C  
ATOM     27  CB  ALA A   4     -17.840  12.543  19.040  1.00  0.00           C  
ATOM     28  O   ALA A   4     -16.192  10.284  17.790  1.00  0.00           O  
ATOM     29  N   ALA A   5     -17.995   9.109  18.559  1.00  0.00           N  
ATOM     30  CA  ALA A   5     -17.210   7.902  18.809  1.00  0.00           C  
ATOM     31  C   ALA A   5     -17.771   6.713  18.034  1.00  0.00           C  
ATOM     32  CB  ALA A   5     -17.174   7.591  20.303  1.00  0.00           C  
ATOM     33  O   ALA A   5     -18.594   5.957  18.555  1.00  0.00           O  
ATOM     34  N   PRO A   6     -17.397   6.682  16.758  1.00  0.00           N  
ATOM     35  CA  PRO A   6     -17.901   5.506  16.045  1.00  0.00           C  
ATOM     36  C   PRO A   6     -17.540   4.195  16.741  1.00  0.00           C  
ATOM     37  CB  PRO A   6     -17.221   5.604  14.678  1.00  0.00           C  
ATOM     38  O   PRO A   6     -16.575   4.145  17.508  1.00  0.00           O  
ATOM     39  CG  PRO A   6     -16.168   6.651  14.849  1.00  0.00           C  
ATOM     40  CD  PRO A   6     -16.387   7.336  16.167  1.00  0.00           C  
ATOM     41  N   GLY A   7     -18.530   3.304  17.012  1.00  0.00           N  
ATOM     42  CA  GLY A   7     -18.368   1.989  17.613  1.00  0.00           C  
ATOM     43  C   GLY A   7     -17.259   1.174  16.976  1.00  0.00           C  
ATOM     44  O   GLY A   7     -16.518   1.679  16.130  1.00  0.00           O  
ATOM     45  N   PRO A   8     -17.078   0.028  17.509  1.00  0.00           N  
ATOM     46  CA  PRO A   8     -16.055  -0.875  16.976  1.00  0.00           C  
ATOM     47  C   PRO A   8     -16.239  -1.164  15.488  1.00  0.00           C  
ATOM     48  CB  PRO A   8     -16.242  -2.148  17.806  1.00  0.00           C  
ATOM     49  O   PRO A   8     -17.372  -1.256  15.009  1.00  0.00           O  
ATOM     50  CG  PRO A   8     -17.020  -1.711  19.006  1.00  0.00           C  
ATOM     51  CD  PRO A   8     -17.826  -0.500  18.636  1.00  0.00           C  
ATOM     52  N   ARG A   9     -15.173  -1.177  14.794  1.00  0.00           N  
ATOM     53  CA  ARG A   9     -15.191  -1.486  13.368  1.00  0.00           C  
ATOM     54  C   ARG A   9     -14.289  -2.675  13.053  1.00  0.00           C  
ATOM     55  CB  ARG A   9     -14.757  -0.269  12.548  1.00  0.00           C  
ATOM     56  O   ARG A   9     -13.229  -2.835  13.662  1.00  0.00           O  
ATOM     57  CG  ARG A   9     -14.872  -0.465  11.045  1.00  0.00           C  
ATOM     58  CD  ARG A   9     -14.626   0.831  10.286  1.00  0.00           C  
ATOM     59  NE  ARG A   9     -15.760   1.745  10.398  1.00  0.00           N  
ATOM     60  NH1 ARG A   9     -16.844   0.959   8.516  1.00  0.00           N  
ATOM     61  NH2 ARG A   9     -17.766   2.655   9.751  1.00  0.00           N  
ATOM     62  CZ  ARG A   9     -16.788   1.784   9.555  1.00  0.00           C  
ATOM     63  N   ASP A  10     -14.765  -3.419  12.163  1.00  0.00           N  
ATOM     64  CA  ASP A  10     -14.009  -4.581  11.707  1.00  0.00           C  
ATOM     65  C   ASP A  10     -13.109  -4.222  10.527  1.00  0.00           C  
ATOM     66  CB  ASP A  10     -14.956  -5.719  11.319  1.00  0.00           C  
ATOM     67  O   ASP A  10     -13.593  -3.999   9.415  1.00  0.00           O  
ATOM     68  CG  ASP A  10     -14.226  -7.003  10.966  1.00  0.00           C  
ATOM     69  OD1 ASP A  10     -12.986  -7.061  11.117  1.00  0.00           O  
ATOM     70  OD2 ASP A  10     -14.896  -7.964  10.531  1.00  0.00           O  
ATOM     71  N   TYR A  11     -11.738  -4.219  10.744  1.00  0.00           N  
ATOM     72  CA  TYR A  11     -10.799  -3.867   9.686  1.00  0.00           C  
ATOM     73  C   TYR A  11     -10.215  -5.117   9.037  1.00  0.00           C  
ATOM     74  CB  TYR A  11      -9.671  -2.990  10.237  1.00  0.00           C  
ATOM     75  O   TYR A  11      -9.300  -5.027   8.215  1.00  0.00           O  
ATOM     76  CG  TYR A  11     -10.116  -1.599  10.621  1.00  0.00           C  
ATOM     77  CD1 TYR A  11     -10.262  -0.603   9.659  1.00  0.00           C  
ATOM     78  CD2 TYR A  11     -10.390  -1.279  11.947  1.00  0.00           C  
ATOM     79  CE1 TYR A  11     -10.670   0.680  10.008  1.00  0.00           C  
ATOM     80  CE2 TYR A  11     -10.798   0.001  12.308  1.00  0.00           C  
ATOM     81  OH  TYR A  11     -11.340   2.240  11.685  1.00  0.00           O  
ATOM     82  CZ  TYR A  11     -10.936   0.972  11.333  1.00  0.00           C  
ATOM     83  N   ASN A  12     -10.721  -6.246   9.396  1.00  0.00           N  
ATOM     84  CA  ASN A  12     -10.198  -7.525   8.928  1.00  0.00           C  
ATOM     85  C   ASN A  12     -10.359  -7.678   7.418  1.00  0.00           C  
ATOM     86  CB  ASN A  12     -10.883  -8.683   9.655  1.00  0.00           C  
ATOM     87  O   ASN A  12      -9.448  -8.154   6.738  1.00  0.00           O  
ATOM     88  CG  ASN A  12     -10.336  -8.901  11.052  1.00  0.00           C  
ATOM     89  ND2 ASN A  12     -11.165  -9.444  11.936  1.00  0.00           N  
ATOM     90  OD1 ASN A  12      -9.178  -8.583  11.336  1.00  0.00           O  
ATOM     91  N   PRO A  13     -11.452  -7.216   6.888  1.00  0.00           N  
ATOM     92  CA  PRO A  13     -11.577  -7.342   5.434  1.00  0.00           C  
ATOM     93  C   PRO A  13     -10.486  -6.586   4.681  1.00  0.00           C  
ATOM     94  CB  PRO A  13     -12.956  -6.742   5.146  1.00  0.00           C  
ATOM     95  O   PRO A  13     -10.044  -7.030   3.617  1.00  0.00           O  
ATOM     96  CG  PRO A  13     -13.746  -6.984   6.391  1.00  0.00           C  
ATOM     97  CD  PRO A  13     -12.837  -6.813   7.574  1.00  0.00           C  
ATOM     98  N   ILE A  14     -10.016  -5.523   5.244  1.00  0.00           N  
ATOM     99  CA  ILE A  14      -8.945  -4.746   4.630  1.00  0.00           C  
ATOM    100  C   ILE A  14      -7.595  -5.385   4.951  1.00  0.00           C  
ATOM    101  CB  ILE A  14      -8.969  -3.276   5.106  1.00  0.00           C  
ATOM    102  O   ILE A  14      -6.789  -5.631   4.051  1.00  0.00           O  
ATOM    103  CG1 ILE A  14     -10.266  -2.592   4.660  1.00  0.00           C  
ATOM    104  CG2 ILE A  14      -7.743  -2.520   4.585  1.00  0.00           C  
ATOM    105  CD1 ILE A  14     -10.489  -1.222   5.285  1.00  0.00           C  
ATOM    106  N   SER A  15      -7.391  -5.691   6.232  1.00  0.00           N  
ATOM    107  CA  SER A  15      -6.094  -6.201   6.666  1.00  0.00           C  
ATOM    108  C   SER A  15      -5.775  -7.536   6.003  1.00  0.00           C  
ATOM    109  CB  SER A  15      -6.061  -6.357   8.187  1.00  0.00           C  
ATOM    110  O   SER A  15      -4.612  -7.834   5.724  1.00  0.00           O  
ATOM    111  OG  SER A  15      -7.052  -7.273   8.621  1.00  0.00           O  
ATOM    112  N   ASN A  16      -6.793  -8.386   5.669  1.00  0.00           N  
ATOM    113  CA  ASN A  16      -6.604  -9.703   5.072  1.00  0.00           C  
ATOM    114  C   ASN A  16      -6.140  -9.600   3.622  1.00  0.00           C  
ATOM    115  CB  ASN A  16      -7.894 -10.522   5.159  1.00  0.00           C  
ATOM    116  O   ASN A  16      -5.698 -10.589   3.035  1.00  0.00           O  
ATOM    117  CG  ASN A  16      -8.183 -11.007   6.566  1.00  0.00           C  
ATOM    118  ND2 ASN A  16      -9.416 -11.439   6.803  1.00  0.00           N  
ATOM    119  OD1 ASN A  16      -7.305 -10.993   7.434  1.00  0.00           O  
ATOM    120  N   THR A  17      -6.212  -8.375   3.040  1.00  0.00           N  
ATOM    121  CA  THR A  17      -5.836  -8.216   1.640  1.00  0.00           C  
ATOM    122  C   THR A  17      -4.448  -7.593   1.520  1.00  0.00           C  
ATOM    123  CB  THR A  17      -6.858  -7.350   0.881  1.00  0.00           C  
ATOM    124  O   THR A  17      -3.931  -7.425   0.413  1.00  0.00           O  
ATOM    125  CG2 THR A  17      -8.272  -7.896   1.047  1.00  0.00           C  
ATOM    126  OG1 THR A  17      -6.812  -6.011   1.390  1.00  0.00           O  
ATOM    127  N   ILE A  18      -3.834  -7.235   2.654  1.00  0.00           N  
ATOM    128  CA  ILE A  18      -2.540  -6.563   2.664  1.00  0.00           C  
ATOM    129  C   ILE A  18      -1.433  -7.569   2.355  1.00  0.00           C  
ATOM    130  CB  ILE A  18      -2.273  -5.871   4.020  1.00  0.00           C  
ATOM    131  O   ILE A  18      -1.441  -8.688   2.873  1.00  0.00           O  
ATOM    132  CG1 ILE A  18      -3.252  -4.710   4.229  1.00  0.00           C  
ATOM    133  CG2 ILE A  18      -0.822  -5.386   4.102  1.00  0.00           C  
ATOM    134  CD1 ILE A  18      -3.178  -4.080   5.613  1.00  0.00           C  
ATOM    135  N   VAL A  19      -0.505  -7.181   1.491  1.00  0.00           N  
ATOM    136  CA  VAL A  19       0.639  -8.008   1.123  1.00  0.00           C  
ATOM    137  C   VAL A  19       1.934  -7.237   1.368  1.00  0.00           C  
ATOM    138  CB  VAL A  19       0.560  -8.463  -0.352  1.00  0.00           C  
ATOM    139  O   VAL A  19       1.936  -6.004   1.383  1.00  0.00           O  
ATOM    140  CG1 VAL A  19      -0.678  -9.326  -0.585  1.00  0.00           C  
ATOM    141  CG2 VAL A  19       0.555  -7.252  -1.283  1.00  0.00           C  
ATOM    142  N   LYS A  20       2.954  -7.997   1.657  1.00  0.00           N  
ATOM    143  CA  LYS A  20       4.300  -7.436   1.725  1.00  0.00           C  
ATOM    144  C   LYS A  20       5.063  -7.681   0.426  1.00  0.00           C  
ATOM    145  CB  LYS A  20       5.071  -8.029   2.905  1.00  0.00           C  
ATOM    146  O   LYS A  20       5.157  -8.819  -0.040  1.00  0.00           O  
ATOM    147  CG  LYS A  20       6.419  -7.371   3.158  1.00  0.00           C  
ATOM    148  CD  LYS A  20       7.099  -7.946   4.394  1.00  0.00           C  
ATOM    149  CE  LYS A  20       8.423  -7.250   4.679  1.00  0.00           C  
ATOM    150  NZ  LYS A  20       9.086  -7.801   5.899  1.00  0.00           N  
ATOM    151  N   LEU A  21       5.578  -6.566  -0.137  1.00  0.00           N  
ATOM    152  CA  LEU A  21       6.294  -6.626  -1.407  1.00  0.00           C  
ATOM    153  C   LEU A  21       7.764  -6.266  -1.220  1.00  0.00           C  
ATOM    154  CB  LEU A  21       5.652  -5.684  -2.429  1.00  0.00           C  
ATOM    155  O   LEU A  21       8.084  -5.245  -0.607  1.00  0.00           O  
ATOM    156  CG  LEU A  21       4.143  -5.830  -2.630  1.00  0.00           C  
ATOM    157  CD1 LEU A  21       3.595  -4.639  -3.410  1.00  0.00           C  
ATOM    158  CD2 LEU A  21       3.821  -7.138  -3.345  1.00  0.00           C  
ATOM    159  N   THR A  22       8.576  -7.150  -1.722  1.00  0.00           N  
ATOM    160  CA  THR A  22      10.006  -6.866  -1.704  1.00  0.00           C  
ATOM    161  C   THR A  22      10.599  -6.985  -3.105  1.00  0.00           C  
ATOM    162  CB  THR A  22      10.752  -7.814  -0.747  1.00  0.00           C  
ATOM    163  O   THR A  22      10.607  -8.070  -3.691  1.00  0.00           O  
ATOM    164  CG2 THR A  22      12.229  -7.448  -0.650  1.00  0.00           C  
ATOM    165  OG1 THR A  22      10.164  -7.727   0.557  1.00  0.00           O  
ATOM    166  N   ASN A  23      11.047  -5.806  -3.645  1.00  0.00           N  
ATOM    167  CA  ASN A  23      11.722  -5.763  -4.938  1.00  0.00           C  
ATOM    168  C   ASN A  23      13.239  -5.733  -4.777  1.00  0.00           C  
ATOM    169  CB  ASN A  23      11.249  -4.556  -5.751  1.00  0.00           C  
ATOM    170  O   ASN A  23      13.792  -4.768  -4.245  1.00  0.00           O  
ATOM    171  CG  ASN A  23      11.840  -4.525  -7.147  1.00  0.00           C  
ATOM    172  ND2 ASN A  23      11.407  -3.563  -7.952  1.00  0.00           N  
ATOM    173  OD1 ASN A  23      12.677  -5.360  -7.499  1.00  0.00           O  
ATOM    174  N   THR A  24      13.864  -6.779  -5.246  1.00  0.00           N  
ATOM    175  CA  THR A  24      15.319  -6.885  -5.227  1.00  0.00           C  
ATOM    176  C   THR A  24      15.889  -6.756  -6.637  1.00  0.00           C  
ATOM    177  CB  THR A  24      15.774  -8.219  -4.607  1.00  0.00           C  
ATOM    178  O   THR A  24      15.666  -7.623  -7.484  1.00  0.00           O  
ATOM    179  CG2 THR A  24      17.293  -8.281  -4.487  1.00  0.00           C  
ATOM    180  OG1 THR A  24      15.196  -8.355  -3.303  1.00  0.00           O  
ATOM    181  N   SER A  25      16.521  -5.549  -6.866  1.00  0.00           N  
ATOM    182  CA  SER A  25      17.105  -5.263  -8.172  1.00  0.00           C  
ATOM    183  C   SER A  25      18.436  -4.530  -8.033  1.00  0.00           C  
ATOM    184  CB  SER A  25      16.142  -4.432  -9.021  1.00  0.00           C  
ATOM    185  O   SER A  25      18.574  -3.636  -7.196  1.00  0.00           O  
ATOM    186  OG  SER A  25      14.921  -5.123  -9.218  1.00  0.00           O  
ATOM    187  N   ASP A  26      19.439  -5.010  -8.779  1.00  0.00           N  
ATOM    188  CA  ASP A  26      20.744  -4.360  -8.838  1.00  0.00           C  
ATOM    189  C   ASP A  26      21.381  -4.280  -7.452  1.00  0.00           C  
ATOM    190  CB  ASP A  26      20.619  -2.959  -9.440  1.00  0.00           C  
ATOM    191  O   ASP A  26      21.909  -3.235  -7.065  1.00  0.00           O  
ATOM    192  CG  ASP A  26      20.239  -2.978 -10.911  1.00  0.00           C  
ATOM    193  OD1 ASP A  26      20.527  -3.978 -11.602  1.00  0.00           O  
ATOM    194  OD2 ASP A  26      19.648  -1.982 -11.382  1.00  0.00           O  
ATOM    195  N   GLY A  27      21.271  -5.346  -6.563  1.00  0.00           N  
ATOM    196  CA  GLY A  27      21.908  -5.442  -5.260  1.00  0.00           C  
ATOM    197  C   GLY A  27      21.187  -4.653  -4.183  1.00  0.00           C  
ATOM    198  O   GLY A  27      21.657  -4.572  -3.046  1.00  0.00           O  
ATOM    199  N   ARG A  28      20.089  -3.996  -4.531  1.00  0.00           N  
ATOM    200  CA  ARG A  28      19.301  -3.224  -3.575  1.00  0.00           C  
ATOM    201  C   ARG A  28      17.897  -3.801  -3.430  1.00  0.00           C  
ATOM    202  CB  ARG A  28      19.224  -1.757  -4.002  1.00  0.00           C  
ATOM    203  O   ARG A  28      17.394  -4.461  -4.342  1.00  0.00           O  
ATOM    204  CG  ARG A  28      20.564  -1.039  -3.985  1.00  0.00           C  
ATOM    205  CD  ARG A  28      20.405   0.458  -4.209  1.00  0.00           C  
ATOM    206  NE  ARG A  28      21.692   1.146  -4.190  1.00  0.00           N  
ATOM    207  NH1 ARG A  28      20.799   3.263  -4.432  1.00  0.00           N  
ATOM    208  NH2 ARG A  28      23.068   2.984  -4.267  1.00  0.00           N  
ATOM    209  CZ  ARG A  28      21.850   2.463  -4.296  1.00  0.00           C  
ATOM    210  N   SER A  29      17.360  -3.584  -2.223  1.00  0.00           N  
ATOM    211  CA  SER A  29      16.018  -4.095  -1.962  1.00  0.00           C  
ATOM    212  C   SER A  29      15.106  -2.999  -1.420  1.00  0.00           C  
ATOM    213  CB  SER A  29      16.070  -5.261  -0.975  1.00  0.00           C  
ATOM    214  O   SER A  29      15.538  -2.162  -0.625  1.00  0.00           O  
ATOM    215  OG  SER A  29      14.777  -5.801  -0.765  1.00  0.00           O  
ATOM    216  N   ILE A  30      13.934  -2.911  -2.040  1.00  0.00           N  
ATOM    217  CA  ILE A  30      12.888  -2.033  -1.528  1.00  0.00           C  
ATOM    218  C   ILE A  30      11.698  -2.866  -1.059  1.00  0.00           C  
ATOM    219  CB  ILE A  30      12.438  -1.009  -2.595  1.00  0.00           C  
ATOM    220  O   ILE A  30      11.191  -3.710  -1.802  1.00  0.00           O  
ATOM    221  CG1 ILE A  30      13.613  -0.113  -3.004  1.00  0.00           C  
ATOM    222  CG2 ILE A  30      11.265  -0.172  -2.078  1.00  0.00           C  
ATOM    223  CD1 ILE A  30      13.288   0.858  -4.130  1.00  0.00           C  
ATOM    224  N   SER A  31      11.363  -2.629   0.226  1.00  0.00           N  
ATOM    225  CA  SER A  31      10.223  -3.342   0.795  1.00  0.00           C  
ATOM    226  C   SER A  31       9.107  -2.378   1.184  1.00  0.00           C  
ATOM    227  CB  SER A  31      10.655  -4.154   2.017  1.00  0.00           C  
ATOM    228  O   SER A  31       9.350  -1.382   1.868  1.00  0.00           O  
ATOM    229  OG  SER A  31      11.550  -5.188   1.643  1.00  0.00           O  
ATOM    230  N   LEU A  32       7.916  -2.698   0.673  1.00  0.00           N  
ATOM    231  CA  LEU A  32       6.710  -1.950   1.009  1.00  0.00           C  
ATOM    232  C   LEU A  32       5.506  -2.879   1.119  1.00  0.00           C  
ATOM    233  CB  LEU A  32       6.439  -0.869  -0.041  1.00  0.00           C  
ATOM    234  O   LEU A  32       5.629  -4.088   0.908  1.00  0.00           O  
ATOM    235  CG  LEU A  32       6.416  -1.330  -1.499  1.00  0.00           C  
ATOM    236  CD1 LEU A  32       4.994  -1.684  -1.920  1.00  0.00           C  
ATOM    237  CD2 LEU A  32       6.997  -0.254  -2.410  1.00  0.00           C  
ATOM    238  N   TYR A  33       4.379  -2.313   1.412  1.00  0.00           N  
ATOM    239  CA  TYR A  33       3.133  -3.069   1.460  1.00  0.00           C  
ATOM    240  C   TYR A  33       2.268  -2.774   0.240  1.00  0.00           C  
ATOM    241  CB  TYR A  33       2.357  -2.746   2.741  1.00  0.00           C  
ATOM    242  O   TYR A  33       2.560  -1.854  -0.527  1.00  0.00           O  
ATOM    243  CG  TYR A  33       3.018  -3.259   3.997  1.00  0.00           C  
ATOM    244  CD1 TYR A  33       2.778  -4.553   4.455  1.00  0.00           C  
ATOM    245  CD2 TYR A  33       3.883  -2.452   4.728  1.00  0.00           C  
ATOM    246  CE1 TYR A  33       3.383  -5.029   5.613  1.00  0.00           C  
ATOM    247  CE2 TYR A  33       4.494  -2.919   5.887  1.00  0.00           C  
ATOM    248  OH  TYR A  33       4.841  -4.673   7.468  1.00  0.00           O  
ATOM    249  CZ  TYR A  33       4.239  -4.206   6.321  1.00  0.00           C  
ATOM    250  N   GLY A  34       1.287  -3.577   0.060  1.00  0.00           N  
ATOM    251  CA  GLY A  34       0.299  -3.408  -0.994  1.00  0.00           C  
ATOM    252  C   GLY A  34      -1.070  -3.943  -0.618  1.00  0.00           C  
ATOM    253  O   GLY A  34      -1.227  -4.587   0.421  1.00  0.00           O  
ATOM    254  N   ILE A  35      -2.030  -3.512  -1.424  1.00  0.00           N  
ATOM    255  CA  ILE A  35      -3.408  -3.948  -1.227  1.00  0.00           C  
ATOM    256  C   ILE A  35      -3.813  -4.901  -2.349  1.00  0.00           C  
ATOM    257  CB  ILE A  35      -4.378  -2.746  -1.168  1.00  0.00           C  
ATOM    258  O   ILE A  35      -3.707  -4.561  -3.529  1.00  0.00           O  
ATOM    259  CG1 ILE A  35      -3.933  -1.753  -0.089  1.00  0.00           C  
ATOM    260  CG2 ILE A  35      -5.812  -3.222  -0.917  1.00  0.00           C  
ATOM    261  CD1 ILE A  35      -4.610  -0.392  -0.183  1.00  0.00           C  
ATOM    262  N   GLY A  36      -4.258  -6.099  -1.952  1.00  0.00           N  
ATOM    263  CA  GLY A  36      -4.801  -7.028  -2.930  1.00  0.00           C  
ATOM    264  C   GLY A  36      -6.247  -6.739  -3.289  1.00  0.00           C  
ATOM    265  O   GLY A  36      -7.053  -6.403  -2.419  1.00  0.00           O  
ATOM    266  N   PHE A  37      -6.635  -6.830  -4.552  1.00  0.00           N  
ATOM    267  CA  PHE A  37      -7.967  -6.659  -5.120  1.00  0.00           C  
ATOM    268  C   PHE A  37      -8.148  -7.539  -6.350  1.00  0.00           C  
ATOM    269  CB  PHE A  37      -8.213  -5.191  -5.483  1.00  0.00           C  
ATOM    270  O   PHE A  37      -7.692  -7.191  -7.442  1.00  0.00           O  
ATOM    271  CG  PHE A  37      -9.640  -4.889  -5.854  1.00  0.00           C  
ATOM    272  CD1 PHE A  37     -10.071  -5.011  -7.170  1.00  0.00           C  
ATOM    273  CD2 PHE A  37     -10.550  -4.483  -4.887  1.00  0.00           C  
ATOM    274  CE1 PHE A  37     -11.391  -4.732  -7.516  1.00  0.00           C  
ATOM    275  CE2 PHE A  37     -11.871  -4.203  -5.226  1.00  0.00           C  
ATOM    276  CZ  PHE A  37     -12.289  -4.327  -6.541  1.00  0.00           C  
ATOM    277  N   GLY A  38      -8.842  -8.737  -6.125  1.00  0.00           N  
ATOM    278  CA  GLY A  38      -8.904  -9.671  -7.238  1.00  0.00           C  
ATOM    279  C   GLY A  38      -7.539 -10.150  -7.692  1.00  0.00           C  
ATOM    280  O   GLY A  38      -6.733 -10.607  -6.879  1.00  0.00           O  
ATOM    281  N   PRO A  39      -7.207 -10.057  -9.026  1.00  0.00           N  
ATOM    282  CA  PRO A  39      -5.888 -10.430  -9.544  1.00  0.00           C  
ATOM    283  C   PRO A  39      -4.898  -9.268  -9.529  1.00  0.00           C  
ATOM    284  CB  PRO A  39      -6.186 -10.876 -10.978  1.00  0.00           C  
ATOM    285  O   PRO A  39      -3.885  -9.306 -10.232  1.00  0.00           O  
ATOM    286  CG  PRO A  39      -7.325 -10.014 -11.417  1.00  0.00           C  
ATOM    287  CD  PRO A  39      -8.228  -9.781 -10.240  1.00  0.00           C  
ATOM    288  N   LEU A  40      -5.229  -8.278  -8.733  1.00  0.00           N  
ATOM    289  CA  LEU A  40      -4.442  -7.051  -8.779  1.00  0.00           C  
ATOM    290  C   LEU A  40      -3.800  -6.765  -7.426  1.00  0.00           C  
ATOM    291  CB  LEU A  40      -5.318  -5.868  -9.201  1.00  0.00           C  
ATOM    292  O   LEU A  40      -4.341  -7.144  -6.385  1.00  0.00           O  
ATOM    293  CG  LEU A  40      -6.144  -6.057 -10.475  1.00  0.00           C  
ATOM    294  CD1 LEU A  40      -7.072  -4.865 -10.686  1.00  0.00           C  
ATOM    295  CD2 LEU A  40      -5.230  -6.250 -11.681  1.00  0.00           C  
ATOM    296  N   ILE A  41      -2.670  -6.151  -7.492  1.00  0.00           N  
ATOM    297  CA  ILE A  41      -2.058  -5.572  -6.301  1.00  0.00           C  
ATOM    298  C   ILE A  41      -1.876  -4.068  -6.493  1.00  0.00           C  
ATOM    299  CB  ILE A  41      -0.702  -6.240  -5.981  1.00  0.00           C  
ATOM    300  O   ILE A  41      -1.314  -3.628  -7.499  1.00  0.00           O  
ATOM    301  CG1 ILE A  41      -0.909  -7.707  -5.585  1.00  0.00           C  
ATOM    302  CG2 ILE A  41       0.030  -5.473  -4.876  1.00  0.00           C  
ATOM    303  CD1 ILE A  41       0.385  -8.474  -5.354  1.00  0.00           C  
ATOM    304  N   ILE A  42      -2.408  -3.304  -5.548  1.00  0.00           N  
ATOM    305  CA  ILE A  42      -2.280  -1.851  -5.537  1.00  0.00           C  
ATOM    306  C   ILE A  42      -1.168  -1.439  -4.575  1.00  0.00           C  
ATOM    307  CB  ILE A  42      -3.610  -1.170  -5.144  1.00  0.00           C  
ATOM    308  O   ILE A  42      -1.200  -1.790  -3.393  1.00  0.00           O  
ATOM    309  CG1 ILE A  42      -4.733  -1.603  -6.093  1.00  0.00           C  
ATOM    310  CG2 ILE A  42      -3.454   0.354  -5.139  1.00  0.00           C  
ATOM    311  CD1 ILE A  42      -5.688  -2.627  -5.495  1.00  0.00           C  
ATOM    312  N   THR A  43      -0.161  -0.681  -5.043  1.00  0.00           N  
ATOM    313  CA  THR A  43       0.945  -0.267  -4.186  1.00  0.00           C  
ATOM    314  C   THR A  43       1.573   1.025  -4.701  1.00  0.00           C  
ATOM    315  CB  THR A  43       2.022  -1.364  -4.095  1.00  0.00           C  
ATOM    316  O   THR A  43       0.991   1.711  -5.544  1.00  0.00           O  
ATOM    317  CG2 THR A  43       2.778  -1.503  -5.412  1.00  0.00           C  
ATOM    318  OG1 THR A  43       2.951  -1.028  -3.057  1.00  0.00           O  
ATOM    319  N   ASN A  44       2.735   1.414  -4.082  1.00  0.00           N  
ATOM    320  CA  ASN A  44       3.422   2.636  -4.486  1.00  0.00           C  
ATOM    321  C   ASN A  44       4.294   2.408  -5.718  1.00  0.00           C  
ATOM    322  CB  ASN A  44       4.264   3.185  -3.333  1.00  0.00           C  
ATOM    323  O   ASN A  44       4.897   1.345  -5.868  1.00  0.00           O  
ATOM    324  CG  ASN A  44       3.425   3.591  -2.138  1.00  0.00           C  
ATOM    325  ND2 ASN A  44       2.892   4.806  -2.173  1.00  0.00           N  
ATOM    326  OD1 ASN A  44       3.257   2.819  -1.190  1.00  0.00           O  
ATOM    327  N   LEU A  45       4.335   3.427  -6.550  1.00  0.00           N  
ATOM    328  CA  LEU A  45       5.149   3.418  -7.760  1.00  0.00           C  
ATOM    329  C   LEU A  45       6.629   3.282  -7.420  1.00  0.00           C  
ATOM    330  CB  LEU A  45       4.915   4.694  -8.573  1.00  0.00           C  
ATOM    331  O   LEU A  45       7.384   2.647  -8.159  1.00  0.00           O  
ATOM    332  CG  LEU A  45       5.518   4.724  -9.978  1.00  0.00           C  
ATOM    333  CD1 LEU A  45       4.869   3.660 -10.856  1.00  0.00           C  
ATOM    334  CD2 LEU A  45       5.360   6.107 -10.600  1.00  0.00           C  
ATOM    335  N   HIS A  46       7.019   3.810  -6.296  1.00  0.00           N  
ATOM    336  CA  HIS A  46       8.439   3.837  -5.962  1.00  0.00           C  
ATOM    337  C   HIS A  46       8.932   2.458  -5.537  1.00  0.00           C  
ATOM    338  CB  HIS A  46       8.708   4.856  -4.853  1.00  0.00           C  
ATOM    339  O   HIS A  46      10.095   2.300  -5.158  1.00  0.00           O  
ATOM    340  CG  HIS A  46       8.068   4.505  -3.547  1.00  0.00           C  
ATOM    341  CD2 HIS A  46       8.436   3.629  -2.583  1.00  0.00           C  
ATOM    342  ND1 HIS A  46       6.896   5.087  -3.113  1.00  0.00           N  
ATOM    343  CE1 HIS A  46       6.572   4.583  -1.935  1.00  0.00           C  
ATOM    344  NE2 HIS A  46       7.490   3.696  -1.591  1.00  0.00           N  
ATOM    345  N   LEU A  47       8.064   1.453  -5.548  1.00  0.00           N  
ATOM    346  CA  LEU A  47       8.502   0.070  -5.395  1.00  0.00           C  
ATOM    347  C   LEU A  47       9.456  -0.325  -6.517  1.00  0.00           C  
ATOM    348  CB  LEU A  47       7.298  -0.876  -5.376  1.00  0.00           C  
ATOM    349  O   LEU A  47      10.328  -1.177  -6.326  1.00  0.00           O  
ATOM    350  CG  LEU A  47       7.612  -2.371  -5.314  1.00  0.00           C  
ATOM    351  CD1 LEU A  47       8.278  -2.718  -3.986  1.00  0.00           C  
ATOM    352  CD2 LEU A  47       6.343  -3.193  -5.511  1.00  0.00           C  
ATOM    353  N   PHE A  48       9.282   0.346  -7.696  1.00  0.00           N  
ATOM    354  CA  PHE A  48      10.040  -0.011  -8.890  1.00  0.00           C  
ATOM    355  C   PHE A  48      11.056   1.073  -9.230  1.00  0.00           C  
ATOM    356  CB  PHE A  48       9.099  -0.240 -10.077  1.00  0.00           C  
ATOM    357  O   PHE A  48      11.142   1.512 -10.379  1.00  0.00           O  
ATOM    358  CG  PHE A  48       8.158  -1.399  -9.891  1.00  0.00           C  
ATOM    359  CD1 PHE A  48       8.610  -2.707 -10.017  1.00  0.00           C  
ATOM    360  CD2 PHE A  48       6.820  -1.181  -9.588  1.00  0.00           C  
ATOM    361  CE1 PHE A  48       7.741  -3.782  -9.845  1.00  0.00           C  
ATOM    362  CE2 PHE A  48       5.946  -2.250  -9.415  1.00  0.00           C  
ATOM    363  CZ  PHE A  48       6.408  -3.549  -9.545  1.00  0.00           C  
ATOM    364  N   ARG A  49      11.804   1.573  -8.174  1.00  0.00           N  
ATOM    365  CA  ARG A  49      12.912   2.490  -8.421  1.00  0.00           C  
ATOM    366  C   ARG A  49      13.979   1.838  -9.293  1.00  0.00           C  
ATOM    367  CB  ARG A  49      13.529   2.956  -7.100  1.00  0.00           C  
ATOM    368  O   ARG A  49      14.641   2.514 -10.083  1.00  0.00           O  
ATOM    369  CG  ARG A  49      12.686   3.979  -6.354  1.00  0.00           C  
ATOM    370  CD  ARG A  49      13.401   4.504  -5.117  1.00  0.00           C  
ATOM    371  NE  ARG A  49      12.600   5.502  -4.414  1.00  0.00           N  
ATOM    372  NH1 ARG A  49      14.129   5.835  -2.715  1.00  0.00           N  
ATOM    373  NH2 ARG A  49      12.157   7.004  -2.734  1.00  0.00           N  
ATOM    374  CZ  ARG A  49      12.964   6.111  -3.289  1.00  0.00           C  
ATOM    375  N   ARG A  50      14.048   0.578  -9.020  1.00  0.00           N  
ATOM    376  CA  ARG A  50      14.884  -0.287  -9.847  1.00  0.00           C  
ATOM    377  C   ARG A  50      14.087  -1.476 -10.375  1.00  0.00           C  
ATOM    378  CB  ARG A  50      16.097  -0.780  -9.055  1.00  0.00           C  
ATOM    379  O   ARG A  50      13.069  -1.856  -9.792  1.00  0.00           O  
ATOM    380  CG  ARG A  50      17.040   0.330  -8.620  1.00  0.00           C  
ATOM    381  CD  ARG A  50      18.165  -0.198  -7.740  1.00  0.00           C  
ATOM    382  NE  ARG A  50      19.094   0.862  -7.358  1.00  0.00           N  
ATOM    383  NH1 ARG A  50      17.869   1.560  -5.528  1.00  0.00           N  
ATOM    384  NH2 ARG A  50      19.839   2.604  -6.060  1.00  0.00           N  
ATOM    385  CZ  ARG A  50      18.932   1.673  -6.316  1.00  0.00           C  
ATOM    386  N   ASN A  51      14.500  -1.897 -11.507  1.00  0.00           N  
ATOM    387  CA  ASN A  51      13.745  -2.959 -12.165  1.00  0.00           C  
ATOM    388  C   ASN A  51      14.665  -4.056 -12.694  1.00  0.00           C  
ATOM    389  CB  ASN A  51      12.892  -2.388 -13.300  1.00  0.00           C  
ATOM    390  O   ASN A  51      15.876  -4.015 -12.474  1.00  0.00           O  
ATOM    391  CG  ASN A  51      11.659  -3.223 -13.580  1.00  0.00           C  
ATOM    392  ND2 ASN A  51      10.842  -2.775 -14.526  1.00  0.00           N  
ATOM    393  OD1 ASN A  51      11.441  -4.262 -12.952  1.00  0.00           O  
ATOM    394  N   ASN A  52      14.123  -5.081 -13.269  1.00  0.00           N  
ATOM    395  CA  ASN A  52      14.857  -6.216 -13.819  1.00  0.00           C  
ATOM    396  C   ASN A  52      15.458  -7.083 -12.716  1.00  0.00           C  
ATOM    397  CB  ASN A  52      15.953  -5.734 -14.772  1.00  0.00           C  
ATOM    398  O   ASN A  52      16.592  -7.550 -12.836  1.00  0.00           O  
ATOM    399  CG  ASN A  52      16.502  -6.849 -15.641  1.00  0.00           C  
ATOM    400  ND2 ASN A  52      17.753  -6.709 -16.064  1.00  0.00           N  
ATOM    401  OD1 ASN A  52      15.808  -7.827 -15.929  1.00  0.00           O  
ATOM    402  N   GLY A  53      14.696  -7.286 -11.691  1.00  0.00           N  
ATOM    403  CA  GLY A  53      15.076  -8.123 -10.564  1.00  0.00           C  
ATOM    404  C   GLY A  53      13.987  -9.091 -10.145  1.00  0.00           C  
ATOM    405  O   GLY A  53      13.280  -9.643 -10.991  1.00  0.00           O  
ATOM    406  N   THR A  54      14.018  -9.453  -8.817  1.00  0.00           N  
ATOM    407  CA  THR A  54      13.080 -10.415  -8.247  1.00  0.00           C  
ATOM    408  C   THR A  54      12.089  -9.718  -7.320  1.00  0.00           C  
ATOM    409  CB  THR A  54      13.818 -11.523  -7.474  1.00  0.00           C  
ATOM    410  O   THR A  54      12.480  -8.897  -6.488  1.00  0.00           O  
ATOM    411  CG2 THR A  54      12.838 -12.549  -6.913  1.00  0.00           C  
ATOM    412  OG1 THR A  54      14.732 -12.186  -8.357  1.00  0.00           O  
ATOM    413  N   LEU A  55      10.806  -9.953  -7.559  1.00  0.00           N  
ATOM    414  CA  LEU A  55       9.763  -9.457  -6.668  1.00  0.00           C  
ATOM    415  C   LEU A  55       9.217 -10.580  -5.792  1.00  0.00           C  
ATOM    416  CB  LEU A  55       8.625  -8.825  -7.474  1.00  0.00           C  
ATOM    417  O   LEU A  55       8.715 -11.584  -6.302  1.00  0.00           O  
ATOM    418  CG  LEU A  55       7.460  -8.251  -6.667  1.00  0.00           C  
ATOM    419  CD1 LEU A  55       7.932  -7.076  -5.816  1.00  0.00           C  
ATOM    420  CD2 LEU A  55       6.326  -7.824  -7.594  1.00  0.00           C  
ATOM    421  N   THR A  56       9.382 -10.443  -4.488  1.00  0.00           N  
ATOM    422  CA  THR A  56       8.827 -11.383  -3.521  1.00  0.00           C  
ATOM    423  C   THR A  56       7.547 -10.828  -2.902  1.00  0.00           C  
ATOM    424  CB  THR A  56       9.841 -11.704  -2.408  1.00  0.00           C  
ATOM    425  O   THR A  56       7.535  -9.708  -2.387  1.00  0.00           O  
ATOM    426  CG2 THR A  56       9.268 -12.709  -1.415  1.00  0.00           C  
ATOM    427  OG1 THR A  56      11.028 -12.252  -2.995  1.00  0.00           O  
ATOM    428  N   ILE A  57       6.484 -11.657  -2.952  1.00  0.00           N  
ATOM    429  CA  ILE A  57       5.191 -11.260  -2.405  1.00  0.00           C  
ATOM    430  C   ILE A  57       4.821 -12.174  -1.239  1.00  0.00           C  
ATOM    431  CB  ILE A  57       4.086 -11.294  -3.484  1.00  0.00           C  
ATOM    432  O   ILE A  57       4.720 -13.392  -1.405  1.00  0.00           O  
ATOM    433  CG1 ILE A  57       4.499 -10.451  -4.697  1.00  0.00           C  
ATOM    434  CG2 ILE A  57       2.753 -10.808  -2.908  1.00  0.00           C  
ATOM    435  CD1 ILE A  57       3.686 -10.735  -5.953  1.00  0.00           C  
ATOM    436  N   VAL A  58       4.610 -11.574  -0.076  1.00  0.00           N  
ATOM    437  CA  VAL A  58       4.161 -12.314   1.099  1.00  0.00           C  
ATOM    438  C   VAL A  58       2.717 -11.938   1.425  1.00  0.00           C  
ATOM    439  CB  VAL A  58       5.070 -12.048   2.319  1.00  0.00           C  
ATOM    440  O   VAL A  58       2.416 -10.770   1.678  1.00  0.00           O  
ATOM    441  CG1 VAL A  58       4.636 -12.899   3.511  1.00  0.00           C  
ATOM    442  CG2 VAL A  58       6.531 -12.324   1.966  1.00  0.00           C  
ATOM    443  N   SER A  59       1.828 -12.928   1.352  1.00  0.00           N  
ATOM    444  CA  SER A  59       0.414 -12.760   1.670  1.00  0.00           C  
ATOM    445  C   SER A  59      -0.077 -13.860   2.605  1.00  0.00           C  
ATOM    446  CB  SER A  59      -0.426 -12.752   0.392  1.00  0.00           C  
ATOM    447  O   SER A  59       0.717 -14.663   3.098  1.00  0.00           O  
ATOM    448  OG  SER A  59      -0.511 -14.054  -0.161  1.00  0.00           O  
ATOM    449  N   LEU A  60      -1.424 -13.871   2.877  1.00  0.00           N  
ATOM    450  CA  LEU A  60      -2.018 -14.934   3.679  1.00  0.00           C  
ATOM    451  C   LEU A  60      -1.980 -16.264   2.934  1.00  0.00           C  
ATOM    452  CB  LEU A  60      -3.462 -14.585   4.049  1.00  0.00           C  
ATOM    453  O   LEU A  60      -2.066 -17.329   3.550  1.00  0.00           O  
ATOM    454  CG  LEU A  60      -3.647 -13.488   5.099  1.00  0.00           C  
ATOM    455  CD1 LEU A  60      -5.129 -13.198   5.307  1.00  0.00           C  
ATOM    456  CD2 LEU A  60      -2.986 -13.890   6.414  1.00  0.00           C  
ATOM    457  N   HIS A  61      -1.782 -16.116   1.670  1.00  0.00           N  
ATOM    458  CA  HIS A  61      -1.757 -17.312   0.835  1.00  0.00           C  
ATOM    459  C   HIS A  61      -0.349 -17.889   0.741  1.00  0.00           C  
ATOM    460  CB  HIS A  61      -2.291 -16.999  -0.564  1.00  0.00           C  
ATOM    461  O   HIS A  61      -0.137 -18.919   0.096  1.00  0.00           O  
ATOM    462  CG  HIS A  61      -3.718 -16.553  -0.576  1.00  0.00           C  
ATOM    463  CD2 HIS A  61      -4.276 -15.368  -0.920  1.00  0.00           C  
ATOM    464  ND1 HIS A  61      -4.758 -17.374  -0.196  1.00  0.00           N  
ATOM    465  CE1 HIS A  61      -5.897 -16.712  -0.308  1.00  0.00           C  
ATOM    466  NE2 HIS A  61      -5.633 -15.492  -0.744  1.00  0.00           N  
ATOM    467  N   GLY A  62       0.588 -17.205   1.325  1.00  0.00           N  
ATOM    468  CA  GLY A  62       1.963 -17.676   1.285  1.00  0.00           C  
ATOM    469  C   GLY A  62       2.898 -16.728   0.557  1.00  0.00           C  
ATOM    470  O   GLY A  62       2.602 -15.539   0.422  1.00  0.00           O  
ATOM    471  N   THR A  63       4.020 -17.238   0.271  1.00  0.00           N  
ATOM    472  CA  THR A  63       5.049 -16.453  -0.403  1.00  0.00           C  
ATOM    473  C   THR A  63       5.095 -16.787  -1.891  1.00  0.00           C  
ATOM    474  CB  THR A  63       6.435 -16.694   0.223  1.00  0.00           C  
ATOM    475  O   THR A  63       5.062 -17.959  -2.271  1.00  0.00           O  
ATOM    476  CG2 THR A  63       7.507 -15.868  -0.479  1.00  0.00           C  
ATOM    477  OG1 THR A  63       6.397 -16.329   1.608  1.00  0.00           O  
ATOM    478  N   PHE A  64       5.054 -15.773  -2.680  1.00  0.00           N  
ATOM    479  CA  PHE A  64       5.115 -15.882  -4.132  1.00  0.00           C  
ATOM    480  C   PHE A  64       6.281 -15.073  -4.687  1.00  0.00           C  
ATOM    481  CB  PHE A  64       3.801 -15.411  -4.764  1.00  0.00           C  
ATOM    482  O   PHE A  64       6.465 -13.909  -4.324  1.00  0.00           O  
ATOM    483  CG  PHE A  64       3.675 -15.749  -6.225  1.00  0.00           C  
ATOM    484  CD1 PHE A  64       4.143 -14.875  -7.199  1.00  0.00           C  
ATOM    485  CD2 PHE A  64       3.087 -16.942  -6.625  1.00  0.00           C  
ATOM    486  CE1 PHE A  64       4.027 -15.186  -8.552  1.00  0.00           C  
ATOM    487  CE2 PHE A  64       2.968 -17.260  -7.975  1.00  0.00           C  
ATOM    488  CZ  PHE A  64       3.438 -16.380  -8.937  1.00  0.00           C  
ATOM    489  N   THR A  65       7.045 -15.734  -5.595  1.00  0.00           N  
ATOM    490  CA  THR A  65       8.224 -15.063  -6.131  1.00  0.00           C  
ATOM    491  C   THR A  65       8.134 -14.941  -7.649  1.00  0.00           C  
ATOM    492  CB  THR A  65       9.514 -15.812  -5.749  1.00  0.00           C  
ATOM    493  O   THR A  65       7.855 -15.923  -8.341  1.00  0.00           O  
ATOM    494  CG2 THR A  65      10.745 -15.109  -6.312  1.00  0.00           C  
ATOM    495  OG1 THR A  65       9.622 -15.870  -4.322  1.00  0.00           O  
ATOM    496  N   ILE A  66       8.327 -13.660  -8.082  1.00  0.00           N  
ATOM    497  CA  ILE A  66       8.481 -13.371  -9.503  1.00  0.00           C  
ATOM    498  C   ILE A  66       9.946 -13.070  -9.813  1.00  0.00           C  
ATOM    499  CB  ILE A  66       7.587 -12.188  -9.939  1.00  0.00           C  
ATOM    500  O   ILE A  66      10.501 -12.085  -9.321  1.00  0.00           O  
ATOM    501  CG1 ILE A  66       6.113 -12.500  -9.654  1.00  0.00           C  
ATOM    502  CG2 ILE A  66       7.802 -11.867 -11.421  1.00  0.00           C  
ATOM    503  CD1 ILE A  66       5.194 -11.291  -9.759  1.00  0.00           C  
ATOM    504  N   THR A  67      10.635 -13.857 -10.615  1.00  0.00           N  
ATOM    505  CA  THR A  67      12.081 -13.816 -10.803  1.00  0.00           C  
ATOM    506  C   THR A  67      12.473 -12.675 -11.737  1.00  0.00           C  
ATOM    507  CB  THR A  67      12.609 -15.149 -11.366  1.00  0.00           C  
ATOM    508  O   THR A  67      13.599 -12.177 -11.678  1.00  0.00           O  
ATOM    509  CG2 THR A  67      12.498 -16.265 -10.333  1.00  0.00           C  
ATOM    510  OG1 THR A  67      11.845 -15.507 -12.524  1.00  0.00           O  
ATOM    511  N   ASN A  68      11.593 -12.221 -12.543  1.00  0.00           N  
ATOM    512  CA  ASN A  68      11.864 -11.127 -13.469  1.00  0.00           C  
ATOM    513  C   ASN A  68      10.758 -10.075 -13.432  1.00  0.00           C  
ATOM    514  CB  ASN A  68      12.044 -11.659 -14.892  1.00  0.00           C  
ATOM    515  O   ASN A  68       9.683 -10.279 -13.999  1.00  0.00           O  
ATOM    516  CG  ASN A  68      12.474 -10.583 -15.868  1.00  0.00           C  
ATOM    517  ND2 ASN A  68      12.799 -10.986 -17.091  1.00  0.00           N  
ATOM    518  OD1 ASN A  68      12.514  -9.398 -15.527  1.00  0.00           O  
ATOM    519  N   THR A  69      11.047  -8.913 -12.778  1.00  0.00           N  
ATOM    520  CA  THR A  69      10.040  -7.876 -12.581  1.00  0.00           C  
ATOM    521  C   THR A  69       9.701  -7.193 -13.902  1.00  0.00           C  
ATOM    522  CB  THR A  69      10.516  -6.822 -11.563  1.00  0.00           C  
ATOM    523  O   THR A  69       8.668  -6.531 -14.018  1.00  0.00           O  
ATOM    524  CG2 THR A  69      10.601  -7.412 -10.159  1.00  0.00           C  
ATOM    525  OG1 THR A  69      11.811  -6.345 -11.948  1.00  0.00           O  
ATOM    526  N   THR A  70      10.465  -7.388 -14.985  1.00  0.00           N  
ATOM    527  CA  THR A  70      10.205  -6.755 -16.273  1.00  0.00           C  
ATOM    528  C   THR A  70       9.028  -7.424 -16.977  1.00  0.00           C  
ATOM    529  CB  THR A  70      11.447  -6.807 -17.181  1.00  0.00           C  
ATOM    530  O   THR A  70       8.453  -6.859 -17.909  1.00  0.00           O  
ATOM    531  CG2 THR A  70      12.632  -6.097 -16.534  1.00  0.00           C  
ATOM    532  OG1 THR A  70      11.798  -8.175 -17.424  1.00  0.00           O  
ATOM    533  N   THR A  71       8.673  -8.568 -16.522  1.00  0.00           N  
ATOM    534  CA  THR A  71       7.584  -9.310 -17.148  1.00  0.00           C  
ATOM    535  C   THR A  71       6.244  -8.933 -16.524  1.00  0.00           C  
ATOM    536  CB  THR A  71       7.801 -10.830 -17.026  1.00  0.00           C  
ATOM    537  O   THR A  71       5.189  -9.344 -17.012  1.00  0.00           O  
ATOM    538  CG2 THR A  71       9.139 -11.244 -17.631  1.00  0.00           C  
ATOM    539  OG1 THR A  71       7.780 -11.199 -15.642  1.00  0.00           O  
ATOM    540  N   LEU A  72       6.277  -8.089 -15.491  1.00  0.00           N  
ATOM    541  CA  LEU A  72       5.057  -7.709 -14.788  1.00  0.00           C  
ATOM    542  C   LEU A  72       4.251  -6.702 -15.603  1.00  0.00           C  
ATOM    543  CB  LEU A  72       5.390  -7.122 -13.414  1.00  0.00           C  
ATOM    544  O   LEU A  72       4.820  -5.796 -16.215  1.00  0.00           O  
ATOM    545  CG  LEU A  72       5.859  -8.114 -12.349  1.00  0.00           C  
ATOM    546  CD1 LEU A  72       6.375  -7.369 -11.122  1.00  0.00           C  
ATOM    547  CD2 LEU A  72       4.728  -9.064 -11.968  1.00  0.00           C  
ATOM    548  N   LEU A  73       2.975  -6.931 -15.609  1.00  0.00           N  
ATOM    549  CA  LEU A  73       2.074  -5.948 -16.200  1.00  0.00           C  
ATOM    550  C   LEU A  73       1.667  -4.897 -15.172  1.00  0.00           C  
ATOM    551  CB  LEU A  73       0.829  -6.634 -16.767  1.00  0.00           C  
ATOM    552  O   LEU A  73       1.108  -5.232 -14.125  1.00  0.00           O  
ATOM    553  CG  LEU A  73       1.063  -7.640 -17.895  1.00  0.00           C  
ATOM    554  CD1 LEU A  73      -0.236  -8.360 -18.242  1.00  0.00           C  
ATOM    555  CD2 LEU A  73       1.638  -6.942 -19.123  1.00  0.00           C  
ATOM    556  N   LEU A  74       2.042  -3.641 -15.525  1.00  0.00           N  
ATOM    557  CA  LEU A  74       1.798  -2.538 -14.602  1.00  0.00           C  
ATOM    558  C   LEU A  74       0.849  -1.515 -15.216  1.00  0.00           C  
ATOM    559  CB  LEU A  74       3.116  -1.862 -14.216  1.00  0.00           C  
ATOM    560  O   LEU A  74       0.896  -1.264 -16.423  1.00  0.00           O  
ATOM    561  CG  LEU A  74       4.237  -2.784 -13.734  1.00  0.00           C  
ATOM    562  CD1 LEU A  74       5.515  -1.987 -13.496  1.00  0.00           C  
ATOM    563  CD2 LEU A  74       3.815  -3.520 -12.466  1.00  0.00           C  
ATOM    564  N   HIS A  75      -0.033  -1.054 -14.404  1.00  0.00           N  
ATOM    565  CA  HIS A  75      -0.833   0.120 -14.736  1.00  0.00           C  
ATOM    566  C   HIS A  75      -0.497   1.292 -13.821  1.00  0.00           C  
ATOM    567  CB  HIS A  75      -2.325  -0.206 -14.646  1.00  0.00           C  
ATOM    568  O   HIS A  75      -0.790   1.255 -12.624  1.00  0.00           O  
ATOM    569  CG  HIS A  75      -3.212   0.926 -15.058  1.00  0.00           C  
ATOM    570  CD2 HIS A  75      -3.767   1.928 -14.337  1.00  0.00           C  
ATOM    571  ND1 HIS A  75      -3.623   1.113 -16.360  1.00  0.00           N  
ATOM    572  CE1 HIS A  75      -4.395   2.186 -16.421  1.00  0.00           C  
ATOM    573  NE2 HIS A  75      -4.499   2.698 -15.207  1.00  0.00           N  
ATOM    574  N   LEU A  76       0.081   2.362 -14.427  1.00  0.00           N  
ATOM    575  CA  LEU A  76       0.492   3.534 -13.662  1.00  0.00           C  
ATOM    576  C   LEU A  76      -0.653   4.535 -13.544  1.00  0.00           C  
ATOM    577  CB  LEU A  76       1.704   4.202 -14.315  1.00  0.00           C  
ATOM    578  O   LEU A  76      -1.338   4.820 -14.529  1.00  0.00           O  
ATOM    579  CG  LEU A  76       3.024   3.432 -14.244  1.00  0.00           C  
ATOM    580  CD1 LEU A  76       2.964   2.195 -15.134  1.00  0.00           C  
ATOM    581  CD2 LEU A  76       4.190   4.329 -14.644  1.00  0.00           C  
ATOM    582  N   ILE A  77      -0.826   4.980 -12.303  1.00  0.00           N  
ATOM    583  CA  ILE A  77      -1.816   6.030 -12.093  1.00  0.00           C  
ATOM    584  C   ILE A  77      -1.168   7.398 -12.292  1.00  0.00           C  
ATOM    585  CB  ILE A  77      -2.449   5.937 -10.686  1.00  0.00           C  
ATOM    586  O   ILE A  77      -0.271   7.783 -11.538  1.00  0.00           O  
ATOM    587  CG1 ILE A  77      -2.958   4.514 -10.423  1.00  0.00           C  
ATOM    588  CG2 ILE A  77      -3.579   6.959 -10.534  1.00  0.00           C  
ATOM    589  CD1 ILE A  77      -4.033   4.051 -11.396  1.00  0.00           C  
ATOM    590  N   GLU A  78      -1.614   8.085 -13.245  1.00  0.00           N  
ATOM    591  CA  GLU A  78      -0.969   9.321 -13.678  1.00  0.00           C  
ATOM    592  C   GLU A  78      -0.915  10.342 -12.545  1.00  0.00           C  
ATOM    593  CB  GLU A  78      -1.698   9.914 -14.886  1.00  0.00           C  
ATOM    594  O   GLU A  78      -1.918  10.581 -11.870  1.00  0.00           O  
ATOM    595  CG  GLU A  78      -0.932  11.032 -15.579  1.00  0.00           C  
ATOM    596  CD  GLU A  78      -1.631  11.556 -16.823  1.00  0.00           C  
ATOM    597  OE1 GLU A  78      -1.108  12.498 -17.462  1.00  0.00           O  
ATOM    598  OE2 GLU A  78      -2.711  11.022 -17.162  1.00  0.00           O  
ATOM    599  N   GLY A  79       0.290  10.899 -12.333  1.00  0.00           N  
ATOM    600  CA  GLY A  79       0.499  12.008 -11.415  1.00  0.00           C  
ATOM    601  C   GLY A  79       0.516  11.582  -9.959  1.00  0.00           C  
ATOM    602  O   GLY A  79       0.535  12.425  -9.060  1.00  0.00           O  
ATOM    603  N   ARG A  80       0.457  10.237  -9.739  1.00  0.00           N  
ATOM    604  CA  ARG A  80       0.350   9.734  -8.373  1.00  0.00           C  
ATOM    605  C   ARG A  80       1.381   8.641  -8.110  1.00  0.00           C  
ATOM    606  CB  ARG A  80      -1.059   9.200  -8.104  1.00  0.00           C  
ATOM    607  O   ARG A  80       1.747   7.894  -9.019  1.00  0.00           O  
ATOM    608  CG  ARG A  80      -2.152  10.247  -8.250  1.00  0.00           C  
ATOM    609  CD  ARG A  80      -3.540   9.636  -8.114  1.00  0.00           C  
ATOM    610  NE  ARG A  80      -4.589  10.630  -8.322  1.00  0.00           N  
ATOM    611  NH1 ARG A  80      -5.092  10.870  -6.080  1.00  0.00           N  
ATOM    612  NH2 ARG A  80      -6.233  12.087  -7.651  1.00  0.00           N  
ATOM    613  CZ  ARG A  80      -5.302  11.193  -7.350  1.00  0.00           C  
ATOM    614  N   ASP A  81       1.951   8.625  -6.911  1.00  0.00           N  
ATOM    615  CA  ASP A  81       2.806   7.524  -6.479  1.00  0.00           C  
ATOM    616  C   ASP A  81       1.987   6.263  -6.214  1.00  0.00           C  
ATOM    617  CB  ASP A  81       3.592   7.914  -5.226  1.00  0.00           C  
ATOM    618  O   ASP A  81       1.884   5.812  -5.071  1.00  0.00           O  
ATOM    619  CG  ASP A  81       4.633   6.880  -4.833  1.00  0.00           C  
ATOM    620  OD1 ASP A  81       5.050   6.076  -5.694  1.00  0.00           O  
ATOM    621  OD2 ASP A  81       5.037   6.866  -3.650  1.00  0.00           O  
ATOM    622  N   LEU A  82       1.276   5.825  -7.240  1.00  0.00           N  
ATOM    623  CA  LEU A  82       0.371   4.682  -7.209  1.00  0.00           C  
ATOM    624  C   LEU A  82       0.514   3.840  -8.473  1.00  0.00           C  
ATOM    625  CB  LEU A  82      -1.079   5.149  -7.055  1.00  0.00           C  
ATOM    626  O   LEU A  82       0.570   4.380  -9.580  1.00  0.00           O  
ATOM    627  CG  LEU A  82      -2.099   4.079  -6.665  1.00  0.00           C  
ATOM    628  CD1 LEU A  82      -1.830   3.581  -5.249  1.00  0.00           C  
ATOM    629  CD2 LEU A  82      -3.519   4.623  -6.785  1.00  0.00           C  
ATOM    630  N   VAL A  83       0.560   2.506  -8.256  1.00  0.00           N  
ATOM    631  CA  VAL A  83       0.657   1.597  -9.393  1.00  0.00           C  
ATOM    632  C   VAL A  83      -0.201   0.359  -9.140  1.00  0.00           C  
ATOM    633  CB  VAL A  83       2.120   1.185  -9.668  1.00  0.00           C  
ATOM    634  O   VAL A  83      -0.359  -0.070  -7.995  1.00  0.00           O  
ATOM    635  CG1 VAL A  83       2.696   0.414  -8.481  1.00  0.00           C  
ATOM    636  CG2 VAL A  83       2.209   0.350 -10.944  1.00  0.00           C  
ATOM    637  N   ILE A  84      -0.823  -0.181 -10.206  1.00  0.00           N  
ATOM    638  CA  ILE A  84      -1.558  -1.440 -10.162  1.00  0.00           C  
ATOM    639  C   ILE A  84      -0.746  -2.535 -10.851  1.00  0.00           C  
ATOM    640  CB  ILE A  84      -2.948  -1.307 -10.823  1.00  0.00           C  
ATOM    641  O   ILE A  84      -0.311  -2.369 -11.993  1.00  0.00           O  
ATOM    642  CG1 ILE A  84      -3.745  -0.175 -10.166  1.00  0.00           C  
ATOM    643  CG2 ILE A  84      -3.712  -2.632 -10.747  1.00  0.00           C  
ATOM    644  CD1 ILE A  84      -5.016   0.204 -10.915  1.00  0.00           C  
ATOM    645  N   ILE A  85      -0.559  -3.602 -10.112  1.00  0.00           N  
ATOM    646  CA  ILE A  85       0.173  -4.741 -10.655  1.00  0.00           C  
ATOM    647  C   ILE A  85      -0.800  -5.872 -10.980  1.00  0.00           C  
ATOM    648  CB  ILE A  85       1.260  -5.234  -9.675  1.00  0.00           C  
ATOM    649  O   ILE A  85      -1.545  -6.328 -10.109  1.00  0.00           O  
ATOM    650  CG1 ILE A  85       2.151  -4.066  -9.234  1.00  0.00           C  
ATOM    651  CG2 ILE A  85       2.095  -6.350 -10.310  1.00  0.00           C  
ATOM    652  CD1 ILE A  85       3.093  -4.405  -8.087  1.00  0.00           C  
ATOM    653  N   LYS A  86      -0.748  -6.241 -12.237  1.00  0.00           N  
ATOM    654  CA  LYS A  86      -1.509  -7.431 -12.607  1.00  0.00           C  
ATOM    655  C   LYS A  86      -0.716  -8.702 -12.321  1.00  0.00           C  
ATOM    656  CB  LYS A  86      -1.902  -7.380 -14.084  1.00  0.00           C  
ATOM    657  O   LYS A  86       0.357  -8.912 -12.890  1.00  0.00           O  
ATOM    658  CG  LYS A  86      -2.871  -8.474 -14.506  1.00  0.00           C  
ATOM    659  CD  LYS A  86      -3.308  -8.306 -15.955  1.00  0.00           C  
ATOM    660  CE  LYS A  86      -4.317  -9.371 -16.363  1.00  0.00           C  
ATOM    661  NZ  LYS A  86      -4.801  -9.170 -17.762  1.00  0.00           N  
ATOM    662  N   MET A  87      -1.337  -9.546 -11.495  1.00  0.00           N  
ATOM    663  CA  MET A  87      -0.639 -10.763 -11.091  1.00  0.00           C  
ATOM    664  C   MET A  87      -0.841 -11.872 -12.117  1.00  0.00           C  
ATOM    665  CB  MET A  87      -1.121 -11.229  -9.716  1.00  0.00           C  
ATOM    666  O   MET A  87      -1.851 -11.895 -12.823  1.00  0.00           O  
ATOM    667  CG  MET A  87      -0.883 -10.216  -8.607  1.00  0.00           C  
ATOM    668  SD  MET A  87       0.876  -9.705  -8.487  1.00  0.00           S  
ATOM    669  CE  MET A  87       1.645 -11.300  -8.091  1.00  0.00           C  
ATOM    670  N   PRO A  88       0.177 -12.752 -12.228  1.00  0.00           N  
ATOM    671  CA  PRO A  88       0.023 -13.904 -13.119  1.00  0.00           C  
ATOM    672  C   PRO A  88      -1.162 -14.789 -12.739  1.00  0.00           C  
ATOM    673  CB  PRO A  88       1.344 -14.659 -12.950  1.00  0.00           C  
ATOM    674  O   PRO A  88      -1.644 -14.729 -11.605  1.00  0.00           O  
ATOM    675  CG  PRO A  88       2.277 -13.665 -12.339  1.00  0.00           C  
ATOM    676  CD  PRO A  88       1.466 -12.647 -11.591  1.00  0.00           C  
ATOM    677  N   LYS A  89      -1.595 -15.569 -13.603  1.00  0.00           N  
ATOM    678  CA  LYS A  89      -2.803 -16.376 -13.457  1.00  0.00           C  
ATOM    679  C   LYS A  89      -2.642 -17.410 -12.345  1.00  0.00           C  
ATOM    680  CB  LYS A  89      -3.146 -17.073 -14.774  1.00  0.00           C  
ATOM    681  O   LYS A  89      -3.628 -17.844 -11.747  1.00  0.00           O  
ATOM    682  CG  LYS A  89      -3.677 -16.137 -15.850  1.00  0.00           C  
ATOM    683  CD  LYS A  89      -4.108 -16.902 -17.094  1.00  0.00           C  
ATOM    684  CE  LYS A  89      -4.645 -15.967 -18.169  1.00  0.00           C  
ATOM    685  NZ  LYS A  89      -5.034 -16.709 -19.405  1.00  0.00           N  
ATOM    686  N   ASP A  90      -1.434 -17.798 -12.047  1.00  0.00           N  
ATOM    687  CA  ASP A  90      -1.220 -18.819 -11.026  1.00  0.00           C  
ATOM    688  C   ASP A  90      -1.175 -18.200  -9.631  1.00  0.00           C  
ATOM    689  CB  ASP A  90       0.073 -19.589 -11.301  1.00  0.00           C  
ATOM    690  O   ASP A  90      -0.966 -18.903  -8.641  1.00  0.00           O  
ATOM    691  CG  ASP A  90       1.298 -18.692 -11.356  1.00  0.00           C  
ATOM    692  OD1 ASP A  90       1.144 -17.456 -11.460  1.00  0.00           O  
ATOM    693  OD2 ASP A  90       2.426 -19.227 -11.297  1.00  0.00           O  
ATOM    694  N   PHE A  91      -1.337 -16.867  -9.529  1.00  0.00           N  
ATOM    695  CA  PHE A  91      -1.463 -16.156  -8.263  1.00  0.00           C  
ATOM    696  C   PHE A  91      -2.914 -16.134  -7.797  1.00  0.00           C  
ATOM    697  CB  PHE A  91      -0.930 -14.726  -8.392  1.00  0.00           C  
ATOM    698  O   PHE A  91      -3.806 -15.731  -8.546  1.00  0.00           O  
ATOM    699  CG  PHE A  91      -0.801 -14.005  -7.078  1.00  0.00           C  
ATOM    700  CD1 PHE A  91      -1.849 -13.239  -6.583  1.00  0.00           C  
ATOM    701  CD2 PHE A  91       0.371 -14.094  -6.336  1.00  0.00           C  
ATOM    702  CE1 PHE A  91      -1.731 -12.570  -5.366  1.00  0.00           C  
ATOM    703  CE2 PHE A  91       0.495 -13.429  -5.120  1.00  0.00           C  
ATOM    704  CZ  PHE A  91      -0.556 -12.667  -4.637  1.00  0.00           C  
ATOM    705  N   PRO A  92      -3.141 -16.674  -6.538  1.00  0.00           N  
ATOM    706  CA  PRO A  92      -4.528 -16.677  -6.067  1.00  0.00           C  
ATOM    707  C   PRO A  92      -5.124 -15.273  -5.980  1.00  0.00           C  
ATOM    708  CB  PRO A  92      -4.428 -17.315  -4.679  1.00  0.00           C  
ATOM    709  O   PRO A  92      -4.453 -14.341  -5.530  1.00  0.00           O  
ATOM    710  CG  PRO A  92      -3.093 -17.987  -4.663  1.00  0.00           C  
ATOM    711  CD  PRO A  92      -2.195 -17.286  -5.641  1.00  0.00           C  
ATOM    712  N   PRO A  93      -6.379 -15.172  -6.448  1.00  0.00           N  
ATOM    713  CA  PRO A  93      -6.997 -13.845  -6.412  1.00  0.00           C  
ATOM    714  C   PRO A  93      -7.410 -13.424  -5.003  1.00  0.00           C  
ATOM    715  CB  PRO A  93      -8.222 -14.001  -7.316  1.00  0.00           C  
ATOM    716  O   PRO A  93      -7.682 -14.278  -4.155  1.00  0.00           O  
ATOM    717  CG  PRO A  93      -8.597 -15.444  -7.205  1.00  0.00           C  
ATOM    718  CD  PRO A  93      -7.341 -16.252  -7.044  1.00  0.00           C  
ATOM    719  N   PHE A  94      -7.489 -12.080  -4.716  1.00  0.00           N  
ATOM    720  CA  PHE A  94      -7.947 -11.478  -3.469  1.00  0.00           C  
ATOM    721  C   PHE A  94      -9.444 -11.197  -3.522  1.00  0.00           C  
ATOM    722  CB  PHE A  94      -7.179 -10.185  -3.181  1.00  0.00           C  
ATOM    723  O   PHE A  94     -10.032 -11.138  -4.604  1.00  0.00           O  
ATOM    724  CG  PHE A  94      -5.710 -10.393  -2.934  1.00  0.00           C  
ATOM    725  CD1 PHE A  94      -5.246 -10.749  -1.673  1.00  0.00           C  
ATOM    726  CD2 PHE A  94      -4.791 -10.234  -3.964  1.00  0.00           C  
ATOM    727  CE1 PHE A  94      -3.886 -10.943  -1.442  1.00  0.00           C  
ATOM    728  CE2 PHE A  94      -3.431 -10.426  -3.740  1.00  0.00           C  
ATOM    729  CZ  PHE A  94      -2.980 -10.779  -2.478  1.00  0.00           C  
ATOM    730  N   PRO A  95     -10.076 -11.056  -2.399  1.00  0.00           N  
ATOM    731  CA  PRO A  95     -11.461 -10.580  -2.393  1.00  0.00           C  
ATOM    732  C   PRO A  95     -11.612  -9.192  -3.011  1.00  0.00           C  
ATOM    733  CB  PRO A  95     -11.819 -10.556  -0.904  1.00  0.00           C  
ATOM    734  O   PRO A  95     -10.680  -8.385  -2.959  1.00  0.00           O  
ATOM    735  CG  PRO A  95     -10.863 -11.512  -0.266  1.00  0.00           C  
ATOM    736  CD  PRO A  95      -9.576 -11.487  -1.040  1.00  0.00           C  
ATOM    737  N   THR A  96     -12.761  -8.864  -3.621  1.00  0.00           N  
ATOM    738  CA  THR A  96     -12.986  -7.609  -4.330  1.00  0.00           C  
ATOM    739  C   THR A  96     -14.029  -6.760  -3.610  1.00  0.00           C  
ATOM    740  CB  THR A  96     -13.437  -7.861  -5.781  1.00  0.00           C  
ATOM    741  O   THR A  96     -14.710  -5.943  -4.233  1.00  0.00           O  
ATOM    742  CG2 THR A  96     -12.356  -8.587  -6.574  1.00  0.00           C  
ATOM    743  OG1 THR A  96     -14.627  -8.659  -5.773  1.00  0.00           O  
ATOM    744  N   THR A  97     -14.212  -6.885  -2.327  1.00  0.00           N  
ATOM    745  CA  THR A  97     -15.287  -6.207  -1.610  1.00  0.00           C  
ATOM    746  C   THR A  97     -14.813  -4.859  -1.075  1.00  0.00           C  
ATOM    747  CB  THR A  97     -15.813  -7.068  -0.447  1.00  0.00           C  
ATOM    748  O   THR A  97     -15.599  -4.103  -0.499  1.00  0.00           O  
ATOM    749  CG2 THR A  97     -16.504  -8.326  -0.963  1.00  0.00           C  
ATOM    750  OG1 THR A  97     -14.716  -7.449   0.392  1.00  0.00           O  
ATOM    751  N   LEU A  98     -13.457  -4.610  -1.281  1.00  0.00           N  
ATOM    752  CA  LEU A  98     -12.923  -3.345  -0.788  1.00  0.00           C  
ATOM    753  C   LEU A  98     -13.517  -2.169  -1.555  1.00  0.00           C  
ATOM    754  CB  LEU A  98     -11.396  -3.326  -0.904  1.00  0.00           C  
ATOM    755  O   LEU A  98     -13.834  -2.291  -2.740  1.00  0.00           O  
ATOM    756  CG  LEU A  98     -10.647  -4.441  -0.173  1.00  0.00           C  
ATOM    757  CD1 LEU A  98      -9.152  -4.352  -0.460  1.00  0.00           C  
ATOM    758  CD2 LEU A  98     -10.913  -4.371   1.327  1.00  0.00           C  
ATOM    759  N   VAL A  99     -13.659  -1.078  -0.849  1.00  0.00           N  
ATOM    760  CA  VAL A  99     -14.177   0.145  -1.453  1.00  0.00           C  
ATOM    761  C   VAL A  99     -13.123   1.247  -1.373  1.00  0.00           C  
ATOM    762  CB  VAL A  99     -15.484   0.606  -0.769  1.00  0.00           C  
ATOM    763  O   VAL A  99     -12.521   1.464  -0.318  1.00  0.00           O  
ATOM    764  CG1 VAL A  99     -15.993   1.902  -1.397  1.00  0.00           C  
ATOM    765  CG2 VAL A  99     -16.546  -0.488  -0.857  1.00  0.00           C  
ATOM    766  N   PHE A 100     -12.913   1.962  -2.572  1.00  0.00           N  
ATOM    767  CA  PHE A 100     -11.962   3.063  -2.669  1.00  0.00           C  
ATOM    768  C   PHE A 100     -12.677   4.369  -2.998  1.00  0.00           C  
ATOM    769  CB  PHE A 100     -10.899   2.765  -3.731  1.00  0.00           C  
ATOM    770  O   PHE A 100     -13.616   4.384  -3.797  1.00  0.00           O  
ATOM    771  CG  PHE A 100     -10.076   1.540  -3.438  1.00  0.00           C  
ATOM    772  CD1 PHE A 100      -8.821   1.652  -2.852  1.00  0.00           C  
ATOM    773  CD2 PHE A 100     -10.558   0.275  -3.749  1.00  0.00           C  
ATOM    774  CE1 PHE A 100      -8.057   0.519  -2.580  1.00  0.00           C  
ATOM    775  CE2 PHE A 100      -9.801  -0.862  -3.480  1.00  0.00           C  
ATOM    776  CZ  PHE A 100      -8.550  -0.737  -2.897  1.00  0.00           C  
ATOM    777  N   ARG A 101     -12.236   5.377  -2.329  1.00  0.00           N  
ATOM    778  CA  ARG A 101     -12.728   6.708  -2.671  1.00  0.00           C  
ATOM    779  C   ARG A 101     -11.707   7.780  -2.304  1.00  0.00           C  
ATOM    780  CB  ARG A 101     -14.057   6.987  -1.967  1.00  0.00           C  
ATOM    781  O   ARG A 101     -10.742   7.506  -1.587  1.00  0.00           O  
ATOM    782  CG  ARG A 101     -13.947   7.067  -0.453  1.00  0.00           C  
ATOM    783  CD  ARG A 101     -15.188   7.691   0.170  1.00  0.00           C  
ATOM    784  NE  ARG A 101     -15.123   7.680   1.629  1.00  0.00           N  
ATOM    785  NH1 ARG A 101     -13.693   9.488   1.785  1.00  0.00           N  
ATOM    786  NH2 ARG A 101     -14.426   8.433   3.684  1.00  0.00           N  
ATOM    787  CZ  ARG A 101     -14.414   8.534   2.362  1.00  0.00           C  
ATOM    788  N   GLU A 102     -11.916   8.956  -2.788  1.00  0.00           N  
ATOM    789  CA  GLU A 102     -11.046  10.081  -2.458  1.00  0.00           C  
ATOM    790  C   GLU A 102     -11.239  10.520  -1.009  1.00  0.00           C  
ATOM    791  CB  GLU A 102     -11.305  11.257  -3.403  1.00  0.00           C  
ATOM    792  O   GLU A 102     -12.348  10.446  -0.475  1.00  0.00           O  
ATOM    793  CG  GLU A 102     -10.224  12.327  -3.364  1.00  0.00           C  
ATOM    794  CD  GLU A 102     -10.474  13.469  -4.335  1.00  0.00           C  
ATOM    795  OE1 GLU A 102      -9.563  14.303  -4.540  1.00  0.00           O  
ATOM    796  OE2 GLU A 102     -11.591  13.531  -4.896  1.00  0.00           O  
ATOM    797  N   PRO A 103     -10.090  11.023  -0.438  1.00  0.00           N  
ATOM    798  CA  PRO A 103     -10.227  11.547   0.923  1.00  0.00           C  
ATOM    799  C   PRO A 103     -11.003  12.861   0.974  1.00  0.00           C  
ATOM    800  CB  PRO A 103      -8.777  11.753   1.369  1.00  0.00           C  
ATOM    801  O   PRO A 103     -11.071  13.581  -0.025  1.00  0.00           O  
ATOM    802  CG  PRO A 103      -8.020  12.005   0.105  1.00  0.00           C  
ATOM    803  CD  PRO A 103      -8.659  11.214  -1.000  1.00  0.00           C  
ATOM    804  N   VAL A 104     -11.611  13.095   2.131  1.00  0.00           N  
ATOM    805  CA  VAL A 104     -12.285  14.353   2.434  1.00  0.00           C  
ATOM    806  C   VAL A 104     -11.448  15.162   3.422  1.00  0.00           C  
ATOM    807  CB  VAL A 104     -13.701  14.114   3.005  1.00  0.00           C  
ATOM    808  O   VAL A 104     -10.976  14.629   4.429  1.00  0.00           O  
ATOM    809  CG1 VAL A 104     -14.381  15.442   3.334  1.00  0.00           C  
ATOM    810  CG2 VAL A 104     -14.544  13.308   2.019  1.00  0.00           C  
ATOM    811  N   GLU A 105     -11.205  16.428   3.061  1.00  0.00           N  
ATOM    812  CA  GLU A 105     -10.411  17.297   3.924  1.00  0.00           C  
ATOM    813  C   GLU A 105     -10.965  17.317   5.346  1.00  0.00           C  
ATOM    814  CB  GLU A 105     -10.363  18.718   3.358  1.00  0.00           C  
ATOM    815  O   GLU A 105     -12.160  17.539   5.549  1.00  0.00           O  
ATOM    816  CG  GLU A 105      -9.477  19.667   4.153  1.00  0.00           C  
ATOM    817  CD  GLU A 105      -9.376  21.052   3.536  1.00  0.00           C  
ATOM    818  OE1 GLU A 105      -8.895  21.986   4.217  1.00  0.00           O  
ATOM    819  OE2 GLU A 105      -9.783  21.206   2.363  1.00  0.00           O  
ATOM    820  N   GLY A 106     -10.101  17.022   6.318  1.00  0.00           N  
ATOM    821  CA  GLY A 106     -10.457  17.110   7.725  1.00  0.00           C  
ATOM    822  C   GLY A 106     -11.057  15.828   8.270  1.00  0.00           C  
ATOM    823  O   GLY A 106     -11.383  15.744   9.456  1.00  0.00           O  
ATOM    824  N   GLU A 107     -11.192  14.810   7.385  1.00  0.00           N  
ATOM    825  CA  GLU A 107     -11.769  13.577   7.912  1.00  0.00           C  
ATOM    826  C   GLU A 107     -10.725  12.757   8.666  1.00  0.00           C  
ATOM    827  CB  GLU A 107     -12.377  12.742   6.782  1.00  0.00           C  
ATOM    828  O   GLU A 107      -9.523  12.931   8.457  1.00  0.00           O  
ATOM    829  CG  GLU A 107     -11.352  12.197   5.799  1.00  0.00           C  
ATOM    830  CD  GLU A 107     -11.961  11.307   4.728  1.00  0.00           C  
ATOM    831  OE1 GLU A 107     -11.597  11.451   3.539  1.00  0.00           O  
ATOM    832  OE2 GLU A 107     -12.811  10.458   5.080  1.00  0.00           O  
ATOM    833  N   ASN A 108     -11.288  11.944   9.615  1.00  0.00           N  
ATOM    834  CA  ASN A 108     -10.415  11.072  10.394  1.00  0.00           C  
ATOM    835  C   ASN A 108     -10.075   9.793   9.632  1.00  0.00           C  
ATOM    836  CB  ASN A 108     -11.057  10.733  11.740  1.00  0.00           C  
ATOM    837  O   ASN A 108     -10.962   9.143   9.077  1.00  0.00           O  
ATOM    838  CG  ASN A 108     -11.075  11.912  12.692  1.00  0.00           C  
ATOM    839  ND2 ASN A 108     -12.069  11.950  13.571  1.00  0.00           N  
ATOM    840  OD1 ASN A 108     -10.202  12.783  12.638  1.00  0.00           O  
ATOM    841  N   ILE A 109      -8.755   9.497   9.624  1.00  0.00           N  
ATOM    842  CA  ILE A 109      -8.290   8.298   8.936  1.00  0.00           C  
ATOM    843  C   ILE A 109      -7.441   7.455   9.884  1.00  0.00           C  
ATOM    844  CB  ILE A 109      -7.483   8.652   7.666  1.00  0.00           C  
ATOM    845  O   ILE A 109      -6.952   7.954  10.900  1.00  0.00           O  
ATOM    846  CG1 ILE A 109      -6.272   9.520   8.028  1.00  0.00           C  
ATOM    847  CG2 ILE A 109      -8.374   9.357   6.639  1.00  0.00           C  
ATOM    848  CD1 ILE A 109      -5.279   9.703   6.888  1.00  0.00           C  
ATOM    849  N   THR A 110      -7.397   6.182   9.585  1.00  0.00           N  
ATOM    850  CA  THR A 110      -6.512   5.271  10.303  1.00  0.00           C  
ATOM    851  C   THR A 110      -5.645   4.479   9.328  1.00  0.00           C  
ATOM    852  CB  THR A 110      -7.312   4.298  11.189  1.00  0.00           C  
ATOM    853  O   THR A 110      -5.994   4.335   8.155  1.00  0.00           O  
ATOM    854  CG2 THR A 110      -8.104   3.307  10.342  1.00  0.00           C  
ATOM    855  OG1 THR A 110      -6.406   3.573  12.030  1.00  0.00           O  
ATOM    856  N   LEU A 111      -4.524   4.075   9.802  1.00  0.00           N  
ATOM    857  CA  LEU A 111      -3.595   3.239   9.050  1.00  0.00           C  
ATOM    858  C   LEU A 111      -3.757   1.771   9.428  1.00  0.00           C  
ATOM    859  CB  LEU A 111      -2.152   3.686   9.296  1.00  0.00           C  
ATOM    860  O   LEU A 111      -3.721   1.423  10.611  1.00  0.00           O  
ATOM    861  CG  LEU A 111      -1.073   2.977   8.475  1.00  0.00           C  
ATOM    862  CD1 LEU A 111      -0.031   3.979   7.991  1.00  0.00           C  
ATOM    863  CD2 LEU A 111      -0.418   1.870   9.295  1.00  0.00           C  
ATOM    864  N   VAL A 112      -4.008   0.975   8.402  1.00  0.00           N  
ATOM    865  CA  VAL A 112      -4.172  -0.455   8.637  1.00  0.00           C  
ATOM    866  C   VAL A 112      -2.963  -1.211   8.088  1.00  0.00           C  
ATOM    867  CB  VAL A 112      -5.471  -0.991   7.995  1.00  0.00           C  
ATOM    868  O   VAL A 112      -2.592  -1.040   6.925  1.00  0.00           O  
ATOM    869  CG1 VAL A 112      -5.663  -2.472   8.318  1.00  0.00           C  
ATOM    870  CG2 VAL A 112      -6.674  -0.178   8.468  1.00  0.00           C  
ATOM    871  N   THR A 113      -2.321  -2.001   8.947  1.00  0.00           N  
ATOM    872  CA  THR A 113      -1.146  -2.772   8.558  1.00  0.00           C  
ATOM    873  C   THR A 113      -1.261  -4.214   9.042  1.00  0.00           C  
ATOM    874  CB  THR A 113       0.145  -2.142   9.113  1.00  0.00           C  
ATOM    875  O   THR A 113      -2.239  -4.578   9.698  1.00  0.00           O  
ATOM    876  CG2 THR A 113       0.145  -0.629   8.922  1.00  0.00           C  
ATOM    877  OG1 THR A 113       0.248  -2.435  10.512  1.00  0.00           O  
ATOM    878  N   ARG A 114      -0.333  -4.956   8.515  1.00  0.00           N  
ATOM    879  CA  ARG A 114      -0.242  -6.354   8.925  1.00  0.00           C  
ATOM    880  C   ARG A 114       1.183  -6.713   9.330  1.00  0.00           C  
ATOM    881  CB  ARG A 114      -0.716  -7.277   7.800  1.00  0.00           C  
ATOM    882  O   ARG A 114       2.144  -6.288   8.685  1.00  0.00           O  
ATOM    883  CG  ARG A 114      -0.914  -8.721   8.231  1.00  0.00           C  
ATOM    884  CD  ARG A 114      -1.839  -9.471   7.282  1.00  0.00           C  
ATOM    885  NE  ARG A 114      -2.394 -10.669   7.905  1.00  0.00           N  
ATOM    886  NH1 ARG A 114      -3.841 -11.152   6.170  1.00  0.00           N  
ATOM    887  NH2 ARG A 114      -3.766 -12.507   8.017  1.00  0.00           N  
ATOM    888  CZ  ARG A 114      -3.333 -11.440   7.363  1.00  0.00           C  
ATOM    889  N   ASN A 115       1.182  -7.489  10.410  1.00  0.00           N  
ATOM    890  CA  ASN A 115       2.461  -8.031  10.856  1.00  0.00           C  
ATOM    891  C   ASN A 115       2.653  -9.471  10.390  1.00  0.00           C  
ATOM    892  CB  ASN A 115       2.578  -7.945  12.380  1.00  0.00           C  
ATOM    893  O   ASN A 115       1.987 -10.382  10.885  1.00  0.00           O  
ATOM    894  CG  ASN A 115       3.952  -8.339  12.883  1.00  0.00           C  
ATOM    895  ND2 ASN A 115       4.095  -8.440  14.199  1.00  0.00           N  
ATOM    896  OD1 ASN A 115       4.879  -8.549  12.095  1.00  0.00           O  
ATOM    897  N   PHE A 116       3.575  -9.658   9.358  1.00  0.00           N  
ATOM    898  CA  PHE A 116       3.794 -10.984   8.794  1.00  0.00           C  
ATOM    899  C   PHE A 116       4.791 -11.772   9.636  1.00  0.00           C  
ATOM    900  CB  PHE A 116       4.293 -10.880   7.350  1.00  0.00           C  
ATOM    901  O   PHE A 116       5.996 -11.519   9.579  1.00  0.00           O  
ATOM    902  CG  PHE A 116       3.250 -10.394   6.381  1.00  0.00           C  
ATOM    903  CD1 PHE A 116       2.308 -11.269   5.854  1.00  0.00           C  
ATOM    904  CD2 PHE A 116       3.211  -9.060   5.996  1.00  0.00           C  
ATOM    905  CE1 PHE A 116       1.341 -10.822   4.957  1.00  0.00           C  
ATOM    906  CE2 PHE A 116       2.247  -8.605   5.100  1.00  0.00           C  
ATOM    907  CZ  PHE A 116       1.314  -9.488   4.581  1.00  0.00           C  
ATOM    908  N   GLN A 117       4.389 -12.404  10.762  1.00  0.00           N  
ATOM    909  CA  GLN A 117       5.187 -13.291  11.603  1.00  0.00           C  
ATOM    910  C   GLN A 117       4.932 -14.755  11.254  1.00  0.00           C  
ATOM    911  CB  GLN A 117       4.886 -13.044  13.082  1.00  0.00           C  
ATOM    912  O   GLN A 117       3.945 -15.078  10.590  1.00  0.00           O  
ATOM    913  CG  GLN A 117       5.251 -11.644  13.558  1.00  0.00           C  
ATOM    914  CD  GLN A 117       4.851 -11.392  15.000  1.00  0.00           C  
ATOM    915  NE2 GLN A 117       5.087 -10.174  15.476  1.00  0.00           N  
ATOM    916  OE1 GLN A 117       4.333 -12.283  15.679  1.00  0.00           O  
ATOM    917  N   ASN A 118       5.830 -15.651  11.342  1.00  0.00           N  
ATOM    918  CA  ASN A 118       5.908 -17.044  10.918  1.00  0.00           C  
ATOM    919  C   ASN A 118       4.692 -17.840  11.381  1.00  0.00           C  
ATOM    920  CB  ASN A 118       7.195 -17.692  11.434  1.00  0.00           C  
ATOM    921  O   ASN A 118       4.142 -18.641  10.623  1.00  0.00           O  
ATOM    922  CG  ASN A 118       8.429 -17.201  10.703  1.00  0.00           C  
ATOM    923  ND2 ASN A 118       9.594 -17.399  11.308  1.00  0.00           N  
ATOM    924  OD1 ASN A 118       8.336 -16.649   9.604  1.00  0.00           O  
ATOM    925  N   LYS A 119       3.967 -17.427  12.456  1.00  0.00           N  
ATOM    926  CA  LYS A 119       2.935 -18.344  12.932  1.00  0.00           C  
ATOM    927  C   LYS A 119       1.545 -17.732  12.782  1.00  0.00           C  
ATOM    928  CB  LYS A 119       3.186 -18.724  14.392  1.00  0.00           C  
ATOM    929  O   LYS A 119       0.642 -18.359  12.224  1.00  0.00           O  
ATOM    930  CG  LYS A 119       4.344 -19.690  14.590  1.00  0.00           C  
ATOM    931  CD  LYS A 119       4.464 -20.129  16.043  1.00  0.00           C  
ATOM    932  CE  LYS A 119       5.640 -21.075  16.248  1.00  0.00           C  
ATOM    933  NZ  LYS A 119       5.761 -21.508  17.672  1.00  0.00           N  
ATOM    934  N   THR A 120       1.408 -16.515  13.149  1.00  0.00           N  
ATOM    935  CA  THR A 120       0.079 -15.925  13.031  1.00  0.00           C  
ATOM    936  C   THR A 120       0.173 -14.460  12.614  1.00  0.00           C  
ATOM    937  CB  THR A 120      -0.702 -16.037  14.353  1.00  0.00           C  
ATOM    938  O   THR A 120       0.565 -13.606  13.412  1.00  0.00           O  
ATOM    939  CG2 THR A 120      -2.179 -15.721  14.148  1.00  0.00           C  
ATOM    940  OG1 THR A 120      -0.576 -17.369  14.865  1.00  0.00           O  
ATOM    941  N   PRO A 121      -0.077 -14.296  11.358  1.00  0.00           N  
ATOM    942  CA  PRO A 121      -0.105 -12.871  11.023  1.00  0.00           C  
ATOM    943  C   PRO A 121      -1.154 -12.098  11.820  1.00  0.00           C  
ATOM    944  CB  PRO A 121      -0.441 -12.866   9.530  1.00  0.00           C  
ATOM    945  O   PRO A 121      -2.226 -12.631  12.115  1.00  0.00           O  
ATOM    946  CG  PRO A 121      -0.367 -14.301   9.117  1.00  0.00           C  
ATOM    947  CD  PRO A 121      -0.395 -15.154  10.352  1.00  0.00           C  
ATOM    948  N   THR A 122      -0.735 -10.978  12.430  1.00  0.00           N  
ATOM    949  CA  THR A 122      -1.645 -10.123  13.183  1.00  0.00           C  
ATOM    950  C   THR A 122      -1.840  -8.785  12.476  1.00  0.00           C  
ATOM    951  CB  THR A 122      -1.128  -9.880  14.614  1.00  0.00           C  
ATOM    952  O   THR A 122      -0.975  -8.347  11.714  1.00  0.00           O  
ATOM    953  CG2 THR A 122      -1.020 -11.189  15.389  1.00  0.00           C  
ATOM    954  OG1 THR A 122       0.166  -9.267  14.550  1.00  0.00           O  
ATOM    955  N   SER A 123      -3.045  -8.281  12.643  1.00  0.00           N  
ATOM    956  CA  SER A 123      -3.349  -6.965  12.091  1.00  0.00           C  
ATOM    957  C   SER A 123      -3.078  -5.863  13.109  1.00  0.00           C  
ATOM    958  CB  SER A 123      -4.807  -6.900  11.633  1.00  0.00           C  
ATOM    959  O   SER A 123      -3.230  -6.073  14.315  1.00  0.00           O  
ATOM    960  OG  SER A 123      -5.108  -7.973  10.759  1.00  0.00           O  
ATOM    961  N   GLU A 124      -2.528  -4.776  12.585  1.00  0.00           N  
ATOM    962  CA  GLU A 124      -2.284  -3.586  13.395  1.00  0.00           C  
ATOM    963  C   GLU A 124      -3.027  -2.376  12.835  1.00  0.00           C  
ATOM    964  CB  GLU A 124      -0.785  -3.290  13.479  1.00  0.00           C  
ATOM    965  O   GLU A 124      -2.989  -2.121  11.629  1.00  0.00           O  
ATOM    966  CG  GLU A 124       0.034  -4.428  14.071  1.00  0.00           C  
ATOM    967  CD  GLU A 124       1.534  -4.193  13.990  1.00  0.00           C  
ATOM    968  OE1 GLU A 124       2.260  -4.573  14.937  1.00  0.00           O  
ATOM    969  OE2 GLU A 124       1.987  -3.622  12.973  1.00  0.00           O  
ATOM    970  N   VAL A 125      -3.721  -1.705  13.693  1.00  0.00           N  
ATOM    971  CA  VAL A 125      -4.454  -0.509  13.294  1.00  0.00           C  
ATOM    972  C   VAL A 125      -3.993   0.683  14.129  1.00  0.00           C  
ATOM    973  CB  VAL A 125      -5.980  -0.703  13.439  1.00  0.00           C  
ATOM    974  O   VAL A 125      -3.883   0.585  15.354  1.00  0.00           O  
ATOM    975  CG1 VAL A 125      -6.731   0.530  12.941  1.00  0.00           C  
ATOM    976  CG2 VAL A 125      -6.433  -1.950  12.682  1.00  0.00           C  
ATOM    977  N   SER A 126      -3.683   1.693  13.530  1.00  0.00           N  
ATOM    978  CA  SER A 126      -3.232   2.883  14.243  1.00  0.00           C  
ATOM    979  C   SER A 126      -4.400   3.602  14.912  1.00  0.00           C  
ATOM    980  CB  SER A 126      -2.513   3.839  13.291  1.00  0.00           C  
ATOM    981  O   SER A 126      -5.562   3.275  14.662  1.00  0.00           O  
ATOM    982  OG  SER A 126      -3.438   4.487  12.434  1.00  0.00           O  
ATOM    983  N   ASP A 127      -4.050   4.620  15.733  1.00  0.00           N  
ATOM    984  CA  ASP A 127      -5.034   5.608  16.165  1.00  0.00           C  
ATOM    985  C   ASP A 127      -5.470   6.495  15.001  1.00  0.00           C  
ATOM    986  CB  ASP A 127      -4.470   6.467  17.298  1.00  0.00           C  
ATOM    987  O   ASP A 127      -4.949   6.371  13.890  1.00  0.00           O  
ATOM    988  CG  ASP A 127      -5.513   6.835  18.338  1.00  0.00           C  
ATOM    989  OD1 ASP A 127      -6.719   6.864  18.010  1.00  0.00           O  
ATOM    990  OD2 ASP A 127      -5.126   7.103  19.497  1.00  0.00           O  
ATOM    991  N   VAL A 128      -6.428   7.345  15.186  1.00  0.00           N  
ATOM    992  CA  VAL A 128      -6.999   8.164  14.122  1.00  0.00           C  
ATOM    993  C   VAL A 128      -6.190   9.450  13.969  1.00  0.00           C  
ATOM    994  CB  VAL A 128      -8.483   8.497  14.397  1.00  0.00           C  
ATOM    995  O   VAL A 128      -5.565   9.915  14.924  1.00  0.00           O  
ATOM    996  CG1 VAL A 128      -9.313   7.219  14.504  1.00  0.00           C  
ATOM    997  CG2 VAL A 128      -8.615   9.332  15.669  1.00  0.00           C  
ATOM    998  N   SER A 129      -6.156   9.944  12.783  1.00  0.00           N  
ATOM    999  CA  SER A 129      -5.542  11.226  12.457  1.00  0.00           C  
ATOM   1000  C   SER A 129      -6.349  11.974  11.402  1.00  0.00           C  
ATOM   1001  CB  SER A 129      -4.108  11.024  11.965  1.00  0.00           C  
ATOM   1002  O   SER A 129      -6.836  11.372  10.443  1.00  0.00           O  
ATOM   1003  OG  SER A 129      -3.509  12.266  11.637  1.00  0.00           O  
ATOM   1004  N   PRO A 130      -6.537  13.252  11.691  1.00  0.00           N  
ATOM   1005  CA  PRO A 130      -7.130  14.011  10.588  1.00  0.00           C  
ATOM   1006  C   PRO A 130      -6.224  14.075   9.360  1.00  0.00           C  
ATOM   1007  CB  PRO A 130      -7.334  15.404  11.188  1.00  0.00           C  
ATOM   1008  O   PRO A 130      -5.004  13.940   9.482  1.00  0.00           O  
ATOM   1009  CG  PRO A 130      -6.267  15.533  12.227  1.00  0.00           C  
ATOM   1010  CD  PRO A 130      -6.045  14.185  12.852  1.00  0.00           C  
ATOM   1011  N   THR A 131      -6.884  14.199   8.201  1.00  0.00           N  
ATOM   1012  CA  THR A 131      -6.083  14.286   6.985  1.00  0.00           C  
ATOM   1013  C   THR A 131      -6.427  15.548   6.199  1.00  0.00           C  
ATOM   1014  CB  THR A 131      -6.289  13.049   6.090  1.00  0.00           C  
ATOM   1015  O   THR A 131      -7.572  16.004   6.217  1.00  0.00           O  
ATOM   1016  CG2 THR A 131      -7.702  13.013   5.519  1.00  0.00           C  
ATOM   1017  OG1 THR A 131      -5.349  13.087   5.009  1.00  0.00           O  
ATOM   1018  N   PHE A 132      -5.368  16.145   5.547  1.00  0.00           N  
ATOM   1019  CA  PHE A 132      -5.489  17.368   4.762  1.00  0.00           C  
ATOM   1020  C   PHE A 132      -4.674  17.271   3.478  1.00  0.00           C  
ATOM   1021  CB  PHE A 132      -5.037  18.581   5.581  1.00  0.00           C  
ATOM   1022  O   PHE A 132      -3.624  16.627   3.451  1.00  0.00           O  
ATOM   1023  CG  PHE A 132      -5.879  18.838   6.801  1.00  0.00           C  
ATOM   1024  CD1 PHE A 132      -6.976  19.689   6.738  1.00  0.00           C  
ATOM   1025  CD2 PHE A 132      -5.574  18.230   8.012  1.00  0.00           C  
ATOM   1026  CE1 PHE A 132      -7.758  19.929   7.866  1.00  0.00           C  
ATOM   1027  CE2 PHE A 132      -6.351  18.465   9.143  1.00  0.00           C  
ATOM   1028  CZ  PHE A 132      -7.442  19.316   9.068  1.00  0.00           C  
ATOM   1029  N   PRO A 133      -5.270  17.840   2.482  1.00  0.00           N  
ATOM   1030  CA  PRO A 133      -4.478  17.866   1.250  1.00  0.00           C  
ATOM   1031  C   PRO A 133      -3.195  18.683   1.390  1.00  0.00           C  
ATOM   1032  CB  PRO A 133      -5.426  18.509   0.235  1.00  0.00           C  
ATOM   1033  O   PRO A 133      -3.167  19.673   2.126  1.00  0.00           O  
ATOM   1034  CG  PRO A 133      -6.338  19.365   1.053  1.00  0.00           C  
ATOM   1035  CD  PRO A 133      -6.528  18.715   2.394  1.00  0.00           C  
ATOM   1036  N   SER A 134      -2.136  18.135   0.739  1.00  0.00           N  
ATOM   1037  CA  SER A 134      -0.911  18.921   0.640  1.00  0.00           C  
ATOM   1038  C   SER A 134      -1.041  20.017  -0.412  1.00  0.00           C  
ATOM   1039  CB  SER A 134       0.279  18.020   0.306  1.00  0.00           C  
ATOM   1040  O   SER A 134      -1.889  19.932  -1.303  1.00  0.00           O  
ATOM   1041  OG  SER A 134       1.461  18.786   0.149  1.00  0.00           O  
ATOM   1042  N   SER A 135      -0.534  21.209  -0.131  1.00  0.00           N  
ATOM   1043  CA  SER A 135      -0.654  22.417  -0.940  1.00  0.00           C  
ATOM   1044  C   SER A 135      -0.304  22.143  -2.399  1.00  0.00           C  
ATOM   1045  CB  SER A 135       0.247  23.523  -0.390  1.00  0.00           C  
ATOM   1046  O   SER A 135      -0.900  22.727  -3.306  1.00  0.00           O  
ATOM   1047  OG  SER A 135       1.569  23.047  -0.202  1.00  0.00           O  
ATOM   1048  N   ASP A 136       0.423  21.037  -2.649  1.00  0.00           N  
ATOM   1049  CA  ASP A 136       0.827  20.780  -4.027  1.00  0.00           C  
ATOM   1050  C   ASP A 136       0.867  19.281  -4.317  1.00  0.00           C  
ATOM   1051  CB  ASP A 136       2.193  21.407  -4.313  1.00  0.00           C  
ATOM   1052  O   ASP A 136       1.296  18.492  -3.473  1.00  0.00           O  
ATOM   1053  CG  ASP A 136       2.188  22.921  -4.188  1.00  0.00           C  
ATOM   1054  OD1 ASP A 136       1.140  23.551  -4.446  1.00  0.00           O  
ATOM   1055  OD2 ASP A 136       3.243  23.489  -3.830  1.00  0.00           O  
ATOM   1056  N   GLY A 137      -0.134  18.862  -5.161  1.00  0.00           N  
ATOM   1057  CA  GLY A 137       0.003  17.507  -5.671  1.00  0.00           C  
ATOM   1058  C   GLY A 137      -1.091  16.573  -5.188  1.00  0.00           C  
ATOM   1059  O   GLY A 137      -2.191  17.018  -4.854  1.00  0.00           O  
ATOM   1060  N   THR A 138      -0.819  15.344  -5.332  1.00  0.00           N  
ATOM   1061  CA  THR A 138      -1.811  14.310  -5.061  1.00  0.00           C  
ATOM   1062  C   THR A 138      -1.602  13.710  -3.674  1.00  0.00           C  
ATOM   1063  CB  THR A 138      -1.756  13.193  -6.120  1.00  0.00           C  
ATOM   1064  O   THR A 138      -2.275  12.746  -3.300  1.00  0.00           O  
ATOM   1065  CG2 THR A 138      -2.097  13.731  -7.506  1.00  0.00           C  
ATOM   1066  OG1 THR A 138      -0.437  12.633  -6.148  1.00  0.00           O  
ATOM   1067  N   PHE A 139      -0.759  14.391  -2.896  1.00  0.00           N  
ATOM   1068  CA  PHE A 139      -0.445  13.872  -1.570  1.00  0.00           C  
ATOM   1069  C   PHE A 139      -1.346  14.502  -0.515  1.00  0.00           C  
ATOM   1070  CB  PHE A 139       1.026  14.128  -1.226  1.00  0.00           C  
ATOM   1071  O   PHE A 139      -1.796  15.639  -0.674  1.00  0.00           O  
ATOM   1072  CG  PHE A 139       1.988  13.255  -1.984  1.00  0.00           C  
ATOM   1073  CD1 PHE A 139       2.081  11.896  -1.707  1.00  0.00           C  
ATOM   1074  CD2 PHE A 139       2.799  13.792  -2.975  1.00  0.00           C  
ATOM   1075  CE1 PHE A 139       2.971  11.085  -2.408  1.00  0.00           C  
ATOM   1076  CE2 PHE A 139       3.691  12.988  -3.679  1.00  0.00           C  
ATOM   1077  CZ  PHE A 139       3.776  11.635  -3.393  1.00  0.00           C  
ATOM   1078  N   TRP A 140      -1.581  13.721   0.490  1.00  0.00           N  
ATOM   1079  CA  TRP A 140      -2.334  14.136   1.669  1.00  0.00           C  
ATOM   1080  C   TRP A 140      -1.513  13.934   2.938  1.00  0.00           C  
ATOM   1081  CB  TRP A 140      -3.650  13.359   1.768  1.00  0.00           C  
ATOM   1082  O   TRP A 140      -0.705  13.006   3.021  1.00  0.00           O  
ATOM   1083  CG  TRP A 140      -4.679  13.772   0.760  1.00  0.00           C  
ATOM   1084  CD1 TRP A 140      -4.618  13.606  -0.596  1.00  0.00           C  
ATOM   1085  CD2 TRP A 140      -5.923  14.427   1.028  1.00  0.00           C  
ATOM   1086  CE2 TRP A 140      -6.566  14.627  -0.214  1.00  0.00           C  
ATOM   1087  CE3 TRP A 140      -6.557  14.864   2.199  1.00  0.00           C  
ATOM   1088  NE1 TRP A 140      -5.750  14.117  -1.187  1.00  0.00           N  
ATOM   1089  CH2 TRP A 140      -8.413  15.663   0.844  1.00  0.00           C  
ATOM   1090  CZ2 TRP A 140      -7.815  15.245  -0.317  1.00  0.00           C  
ATOM   1091  CZ3 TRP A 140      -7.799  15.479   2.094  1.00  0.00           C  
ATOM   1092  N   LYS A 141      -1.746  14.830   3.858  1.00  0.00           N  
ATOM   1093  CA  LYS A 141      -0.988  14.783   5.105  1.00  0.00           C  
ATOM   1094  C   LYS A 141      -1.753  14.026   6.186  1.00  0.00           C  
ATOM   1095  CB  LYS A 141      -0.660  16.197   5.588  1.00  0.00           C  
ATOM   1096  O   LYS A 141      -2.986  14.037   6.205  1.00  0.00           O  
ATOM   1097  CG  LYS A 141       0.191  17.001   4.616  1.00  0.00           C  
ATOM   1098  CD  LYS A 141       0.419  18.422   5.117  1.00  0.00           C  
ATOM   1099  CE  LYS A 141       1.169  19.263   4.093  1.00  0.00           C  
ATOM   1100  NZ  LYS A 141       1.325  20.678   4.545  1.00  0.00           N  
ATOM   1101  N   HIS A 142      -0.992  13.396   7.033  1.00  0.00           N  
ATOM   1102  CA  HIS A 142      -1.490  12.797   8.266  1.00  0.00           C  
ATOM   1103  C   HIS A 142      -0.413  12.783   9.346  1.00  0.00           C  
ATOM   1104  CB  HIS A 142      -1.991  11.375   8.006  1.00  0.00           C  
ATOM   1105  O   HIS A 142       0.756  13.058   9.067  1.00  0.00           O  
ATOM   1106  CG  HIS A 142      -0.906  10.415   7.633  1.00  0.00           C  
ATOM   1107  CD2 HIS A 142      -0.422  10.047   6.424  1.00  0.00           C  
ATOM   1108  ND1 HIS A 142      -0.186   9.706   8.570  1.00  0.00           N  
ATOM   1109  CE1 HIS A 142       0.697   8.941   7.951  1.00  0.00           C  
ATOM   1110  NE2 HIS A 142       0.575   9.129   6.648  1.00  0.00           N  
ATOM   1111  N   TRP A 143      -0.761  12.444  10.603  1.00  0.00           N  
ATOM   1112  CA  TRP A 143       0.175  12.569  11.716  1.00  0.00           C  
ATOM   1113  C   TRP A 143       0.356  11.233  12.428  1.00  0.00           C  
ATOM   1114  CB  TRP A 143      -0.308  13.630  12.708  1.00  0.00           C  
ATOM   1115  O   TRP A 143       0.764  11.193  13.591  1.00  0.00           O  
ATOM   1116  CG  TRP A 143      -0.087  15.040  12.248  1.00  0.00           C  
ATOM   1117  CD1 TRP A 143       0.981  15.843  12.536  1.00  0.00           C  
ATOM   1118  CD2 TRP A 143      -0.961  15.815  11.422  1.00  0.00           C  
ATOM   1119  CE2 TRP A 143      -0.357  17.081  11.247  1.00  0.00           C  
ATOM   1120  CE3 TRP A 143      -2.196  15.562  10.809  1.00  0.00           C  
ATOM   1121  NE1 TRP A 143       0.825  17.072  11.937  1.00  0.00           N  
ATOM   1122  CH2 TRP A 143      -2.156  17.818   9.898  1.00  0.00           C  
ATOM   1123  CZ2 TRP A 143      -0.949  18.091  10.485  1.00  0.00           C  
ATOM   1124  CZ3 TRP A 143      -2.782  16.570  10.052  1.00  0.00           C  
ATOM   1125  N   ILE A 144      -0.002  10.215  11.691  1.00  0.00           N  
ATOM   1126  CA  ILE A 144       0.230   8.872  12.210  1.00  0.00           C  
ATOM   1127  C   ILE A 144       1.713   8.527  12.104  1.00  0.00           C  
ATOM   1128  CB  ILE A 144      -0.620   7.822  11.461  1.00  0.00           C  
ATOM   1129  O   ILE A 144       2.303   8.619  11.024  1.00  0.00           O  
ATOM   1130  CG1 ILE A 144      -2.113   8.143  11.601  1.00  0.00           C  
ATOM   1131  CG2 ILE A 144      -0.313   6.412  11.974  1.00  0.00           C  
ATOM   1132  CD1 ILE A 144      -3.010   7.337  10.673  1.00  0.00           C  
ATOM   1133  N   PRO A 145       2.318   8.146  13.314  1.00  0.00           N  
ATOM   1134  CA  PRO A 145       3.727   7.747  13.264  1.00  0.00           C  
ATOM   1135  C   PRO A 145       3.953   6.479  12.443  1.00  0.00           C  
ATOM   1136  CB  PRO A 145       4.079   7.514  14.735  1.00  0.00           C  
ATOM   1137  O   PRO A 145       3.217   5.501  12.596  1.00  0.00           O  
ATOM   1138  CG  PRO A 145       2.997   8.202  15.501  1.00  0.00           C  
ATOM   1139  CD  PRO A 145       1.749   8.204  14.666  1.00  0.00           C  
ATOM   1140  N   THR A 146       4.872   6.590  11.521  1.00  0.00           N  
ATOM   1141  CA  THR A 146       5.190   5.440  10.683  1.00  0.00           C  
ATOM   1142  C   THR A 146       6.691   5.164  10.689  1.00  0.00           C  
ATOM   1143  CB  THR A 146       4.711   5.653   9.235  1.00  0.00           C  
ATOM   1144  O   THR A 146       7.481   6.012  11.108  1.00  0.00           O  
ATOM   1145  CG2 THR A 146       3.207   5.902   9.185  1.00  0.00           C  
ATOM   1146  OG1 THR A 146       5.390   6.784   8.675  1.00  0.00           O  
ATOM   1147  N   LYS A 147       7.075   3.979  10.471  1.00  0.00           N  
ATOM   1148  CA  LYS A 147       8.464   3.555  10.327  1.00  0.00           C  
ATOM   1149  C   LYS A 147       8.797   3.243   8.871  1.00  0.00           C  
ATOM   1150  CB  LYS A 147       8.745   2.332  11.202  1.00  0.00           C  
ATOM   1151  O   LYS A 147       7.896   3.081   8.045  1.00  0.00           O  
ATOM   1152  CG  LYS A 147       8.530   2.571  12.689  1.00  0.00           C  
ATOM   1153  CD  LYS A 147       8.784   1.308  13.501  1.00  0.00           C  
ATOM   1154  CE  LYS A 147       8.529   1.536  14.985  1.00  0.00           C  
ATOM   1155  NZ  LYS A 147       8.742   0.290  15.781  1.00  0.00           N  
ATOM   1156  N   ASP A 148      10.115   3.267   8.663  1.00  0.00           N  
ATOM   1157  CA  ASP A 148      10.566   2.843   7.341  1.00  0.00           C  
ATOM   1158  C   ASP A 148      10.004   1.469   6.984  1.00  0.00           C  
ATOM   1159  CB  ASP A 148      12.094   2.819   7.278  1.00  0.00           C  
ATOM   1160  O   ASP A 148      10.027   0.550   7.806  1.00  0.00           O  
ATOM   1161  CG  ASP A 148      12.711   4.206   7.300  1.00  0.00           C  
ATOM   1162  OD1 ASP A 148      12.012   5.189   6.971  1.00  0.00           O  
ATOM   1163  OD2 ASP A 148      13.907   4.318   7.646  1.00  0.00           O  
ATOM   1164  N   GLY A 149       9.406   1.372   5.830  1.00  0.00           N  
ATOM   1165  CA  GLY A 149       8.890   0.090   5.377  1.00  0.00           C  
ATOM   1166  C   GLY A 149       7.377  -0.001   5.443  1.00  0.00           C  
ATOM   1167  O   GLY A 149       6.791  -0.999   5.018  1.00  0.00           O  
ATOM   1168  N   GLN A 150       6.738   1.009   5.942  1.00  0.00           N  
ATOM   1169  CA  GLN A 150       5.289   0.954   6.099  1.00  0.00           C  
ATOM   1170  C   GLN A 150       4.582   1.585   4.903  1.00  0.00           C  
ATOM   1171  CB  GLN A 150       4.862   1.654   7.390  1.00  0.00           C  
ATOM   1172  O   GLN A 150       3.356   1.720   4.900  1.00  0.00           O  
ATOM   1173  CG  GLN A 150       5.231   0.890   8.655  1.00  0.00           C  
ATOM   1174  CD  GLN A 150       4.787   1.600   9.920  1.00  0.00           C  
ATOM   1175  NE2 GLN A 150       4.328   0.831  10.901  1.00  0.00           N  
ATOM   1176  OE1 GLN A 150       4.856   2.830  10.015  1.00  0.00           O  
ATOM   1177  N   CYS A 151       5.401   2.016   3.952  1.00  0.00           N  
ATOM   1178  CA  CYS A 151       4.797   2.490   2.712  1.00  0.00           C  
ATOM   1179  C   CYS A 151       3.922   1.411   2.084  1.00  0.00           C  
ATOM   1180  CB  CYS A 151       5.876   2.924   1.721  1.00  0.00           C  
ATOM   1181  O   CYS A 151       4.200   0.219   2.229  1.00  0.00           O  
ATOM   1182  SG  CYS A 151       6.744   4.433   2.205  1.00  0.00           S  
ATOM   1183  N   GLY A 152       2.860   1.901   1.502  1.00  0.00           N  
ATOM   1184  CA  GLY A 152       1.986   0.963   0.815  1.00  0.00           C  
ATOM   1185  C   GLY A 152       0.816   0.507   1.665  1.00  0.00           C  
ATOM   1186  O   GLY A 152      -0.105  -0.142   1.165  1.00  0.00           O  
ATOM   1187  N   SER A 153       0.864   0.899   2.959  1.00  0.00           N  
ATOM   1188  CA  SER A 153      -0.235   0.525   3.843  1.00  0.00           C  
ATOM   1189  C   SER A 153      -1.485   1.348   3.550  1.00  0.00           C  
ATOM   1190  CB  SER A 153       0.170   0.701   5.307  1.00  0.00           C  
ATOM   1191  O   SER A 153      -1.393   2.538   3.243  1.00  0.00           O  
ATOM   1192  OG  SER A 153       1.273  -0.129   5.627  1.00  0.00           O  
ATOM   1193  N   PRO A 154      -2.639   0.748   3.678  1.00  0.00           N  
ATOM   1194  CA  PRO A 154      -3.889   1.447   3.370  1.00  0.00           C  
ATOM   1195  C   PRO A 154      -4.228   2.529   4.393  1.00  0.00           C  
ATOM   1196  CB  PRO A 154      -4.934   0.328   3.392  1.00  0.00           C  
ATOM   1197  O   PRO A 154      -4.086   2.309   5.599  1.00  0.00           O  
ATOM   1198  CG  PRO A 154      -4.142  -0.935   3.283  1.00  0.00           C  
ATOM   1199  CD  PRO A 154      -2.773  -0.691   3.850  1.00  0.00           C  
ATOM   1200  N   MET A 155      -4.606   3.659   3.867  1.00  0.00           N  
ATOM   1201  CA  MET A 155      -5.247   4.707   4.657  1.00  0.00           C  
ATOM   1202  C   MET A 155      -6.766   4.603   4.568  1.00  0.00           C  
ATOM   1203  CB  MET A 155      -4.789   6.090   4.189  1.00  0.00           C  
ATOM   1204  O   MET A 155      -7.335   4.687   3.479  1.00  0.00           O  
ATOM   1205  CG  MET A 155      -3.283   6.287   4.241  1.00  0.00           C  
ATOM   1206  SD  MET A 155      -2.610   6.116   5.940  1.00  0.00           S  
ATOM   1207  CE  MET A 155      -3.350   7.575   6.726  1.00  0.00           C  
ATOM   1208  N   VAL A 156      -7.420   4.475   5.740  1.00  0.00           N  
ATOM   1209  CA  VAL A 156      -8.834   4.115   5.739  1.00  0.00           C  
ATOM   1210  C   VAL A 156      -9.643   5.191   6.459  1.00  0.00           C  
ATOM   1211  CB  VAL A 156      -9.070   2.739   6.401  1.00  0.00           C  
ATOM   1212  O   VAL A 156      -9.257   5.649   7.537  1.00  0.00           O  
ATOM   1213  CG1 VAL A 156     -10.552   2.369   6.365  1.00  0.00           C  
ATOM   1214  CG2 VAL A 156      -8.231   1.664   5.710  1.00  0.00           C  
ATOM   1215  N   SER A 157     -10.755   5.575   5.856  1.00  0.00           N  
ATOM   1216  CA  SER A 157     -11.688   6.491   6.505  1.00  0.00           C  
ATOM   1217  C   SER A 157     -12.399   5.819   7.675  1.00  0.00           C  
ATOM   1218  CB  SER A 157     -12.719   7.007   5.500  1.00  0.00           C  
ATOM   1219  O   SER A 157     -12.982   4.744   7.519  1.00  0.00           O  
ATOM   1220  OG  SER A 157     -13.734   7.746   6.156  1.00  0.00           O  
ATOM   1221  N   VAL A 158     -12.389   6.481   8.789  1.00  0.00           N  
ATOM   1222  CA  VAL A 158     -13.017   5.937   9.989  1.00  0.00           C  
ATOM   1223  C   VAL A 158     -14.535   6.060   9.879  1.00  0.00           C  
ATOM   1224  CB  VAL A 158     -12.516   6.650  11.265  1.00  0.00           C  
ATOM   1225  O   VAL A 158     -15.273   5.292  10.501  1.00  0.00           O  
ATOM   1226  CG1 VAL A 158     -13.272   6.151  12.494  1.00  0.00           C  
ATOM   1227  CG2 VAL A 158     -11.012   6.440  11.437  1.00  0.00           C  
ATOM   1228  N   GLU A 159     -14.982   6.969   9.027  1.00  0.00           N  
ATOM   1229  CA  GLU A 159     -16.409   7.248   8.893  1.00  0.00           C  
ATOM   1230  C   GLU A 159     -17.122   6.128   8.140  1.00  0.00           C  
ATOM   1231  CB  GLU A 159     -16.632   8.585   8.182  1.00  0.00           C  
ATOM   1232  O   GLU A 159     -18.178   5.659   8.568  1.00  0.00           O  
ATOM   1233  CG  GLU A 159     -18.090   9.017   8.125  1.00  0.00           C  
ATOM   1234  CD  GLU A 159     -18.283  10.402   7.531  1.00  0.00           C  
ATOM   1235  OE1 GLU A 159     -19.445  10.848   7.395  1.00  0.00           O  
ATOM   1236  OE2 GLU A 159     -17.264  11.047   7.196  1.00  0.00           O  
ATOM   1237  N   ASP A 160     -16.451   5.664   7.033  1.00  0.00           N  
ATOM   1238  CA  ASP A 160     -17.200   4.720   6.210  1.00  0.00           C  
ATOM   1239  C   ASP A 160     -16.378   3.464   5.930  1.00  0.00           C  
ATOM   1240  CB  ASP A 160     -17.625   5.374   4.894  1.00  0.00           C  
ATOM   1241  O   ASP A 160     -16.841   2.554   5.239  1.00  0.00           O  
ATOM   1242  CG  ASP A 160     -16.456   5.949   4.113  1.00  0.00           C  
ATOM   1243  OD1 ASP A 160     -15.290   5.664   4.462  1.00  0.00           O  
ATOM   1244  OD2 ASP A 160     -16.703   6.695   3.141  1.00  0.00           O  
ATOM   1245  N   GLY A 161     -15.135   3.376   6.290  1.00  0.00           N  
ATOM   1246  CA  GLY A 161     -14.313   2.188   6.127  1.00  0.00           C  
ATOM   1247  C   GLY A 161     -13.718   2.059   4.738  1.00  0.00           C  
ATOM   1248  O   GLY A 161     -13.171   1.012   4.385  1.00  0.00           O  
ATOM   1249  N   SER A 162     -13.882   3.119   3.955  1.00  0.00           N  
ATOM   1250  CA  SER A 162     -13.340   3.122   2.600  1.00  0.00           C  
ATOM   1251  C   SER A 162     -11.844   3.416   2.603  1.00  0.00           C  
ATOM   1252  CB  SER A 162     -14.069   4.150   1.734  1.00  0.00           C  
ATOM   1253  O   SER A 162     -11.354   4.159   3.456  1.00  0.00           O  
ATOM   1254  OG  SER A 162     -15.454   3.858   1.664  1.00  0.00           O  
ATOM   1255  N   ILE A 163     -11.096   2.756   1.722  1.00  0.00           N  
ATOM   1256  CA  ILE A 163      -9.686   3.076   1.529  1.00  0.00           C  
ATOM   1257  C   ILE A 163      -9.555   4.381   0.746  1.00  0.00           C  
ATOM   1258  CB  ILE A 163      -8.942   1.936   0.799  1.00  0.00           C  
ATOM   1259  O   ILE A 163     -10.070   4.497  -0.369  1.00  0.00           O  
ATOM   1260  CG1 ILE A 163      -8.998   0.646   1.626  1.00  0.00           C  
ATOM   1261  CG2 ILE A 163      -7.493   2.336   0.507  1.00  0.00           C  
ATOM   1262  CD1 ILE A 163      -8.481  -0.583   0.892  1.00  0.00           C  
ATOM   1263  N   VAL A 164      -8.861   5.364   1.321  1.00  0.00           N  
ATOM   1264  CA  VAL A 164      -8.823   6.686   0.705  1.00  0.00           C  
ATOM   1265  C   VAL A 164      -7.437   6.942   0.117  1.00  0.00           C  
ATOM   1266  CB  VAL A 164      -9.185   7.795   1.717  1.00  0.00           C  
ATOM   1267  O   VAL A 164      -7.229   7.929  -0.593  1.00  0.00           O  
ATOM   1268  CG1 VAL A 164     -10.637   7.656   2.174  1.00  0.00           C  
ATOM   1269  CG2 VAL A 164      -8.239   7.753   2.916  1.00  0.00           C  
ATOM   1270  N   GLY A 165      -6.516   6.031   0.389  1.00  0.00           N  
ATOM   1271  CA  GLY A 165      -5.161   6.177  -0.120  1.00  0.00           C  
ATOM   1272  C   GLY A 165      -4.198   5.150   0.444  1.00  0.00           C  
ATOM   1273  O   GLY A 165      -4.614   4.205   1.117  1.00  0.00           O  
ATOM   1274  N   ILE A 166      -2.962   5.222  -0.003  1.00  0.00           N  
ATOM   1275  CA  ILE A 166      -1.918   4.354   0.530  1.00  0.00           C  
ATOM   1276  C   ILE A 166      -0.750   5.199   1.032  1.00  0.00           C  
ATOM   1277  CB  ILE A 166      -1.429   3.342  -0.531  1.00  0.00           C  
ATOM   1278  O   ILE A 166      -0.415   6.225   0.434  1.00  0.00           O  
ATOM   1279  CG1 ILE A 166      -0.845   4.078  -1.742  1.00  0.00           C  
ATOM   1280  CG2 ILE A 166      -2.568   2.409  -0.953  1.00  0.00           C  
ATOM   1281  CD1 ILE A 166      -0.177   3.163  -2.760  1.00  0.00           C  
ATOM   1282  N   HIS A 167      -0.273   4.802   2.217  1.00  0.00           N  
ATOM   1283  CA  HIS A 167       0.844   5.524   2.816  1.00  0.00           C  
ATOM   1284  C   HIS A 167       2.038   5.577   1.868  1.00  0.00           C  
ATOM   1285  CB  HIS A 167       1.253   4.875   4.139  1.00  0.00           C  
ATOM   1286  O   HIS A 167       2.406   4.564   1.270  1.00  0.00           O  
ATOM   1287  CG  HIS A 167       2.440   5.520   4.783  1.00  0.00           C  
ATOM   1288  CD2 HIS A 167       3.701   5.068   4.977  1.00  0.00           C  
ATOM   1289  ND1 HIS A 167       2.397   6.789   5.319  1.00  0.00           N  
ATOM   1290  CE1 HIS A 167       3.585   7.090   5.816  1.00  0.00           C  
ATOM   1291  NE2 HIS A 167       4.394   6.063   5.621  1.00  0.00           N  
ATOM   1292  N   SER A 168       2.764   6.709   1.666  1.00  0.00           N  
ATOM   1293  CA  SER A 168       3.829   6.899   0.687  1.00  0.00           C  
ATOM   1294  C   SER A 168       5.128   7.330   1.360  1.00  0.00           C  
ATOM   1295  CB  SER A 168       3.418   7.937  -0.358  1.00  0.00           C  
ATOM   1296  O   SER A 168       6.180   6.727   1.134  1.00  0.00           O  
ATOM   1297  OG  SER A 168       4.270   7.876  -1.489  1.00  0.00           O  
ATOM   1298  N   ALA A 169       5.185   8.350   2.040  1.00  0.00           N  
ATOM   1299  CA  ALA A 169       6.466   8.873   2.507  1.00  0.00           C  
ATOM   1300  C   ALA A 169       6.324   9.526   3.879  1.00  0.00           C  
ATOM   1301  CB  ALA A 169       7.032   9.873   1.502  1.00  0.00           C  
ATOM   1302  O   ALA A 169       5.211   9.812   4.325  1.00  0.00           O  
ATOM   1303  N   SER A 170       7.533   9.535   4.487  1.00  0.00           N  
ATOM   1304  CA  SER A 170       7.729  10.304   5.712  1.00  0.00           C  
ATOM   1305  C   SER A 170       8.690  11.466   5.488  1.00  0.00           C  
ATOM   1306  CB  SER A 170       8.255   9.404   6.831  1.00  0.00           C  
ATOM   1307  O   SER A 170       9.532  11.418   4.588  1.00  0.00           O  
ATOM   1308  OG  SER A 170       9.554   8.928   6.524  1.00  0.00           O  
ATOM   1309  N   ASN A 171       8.210  12.652   5.751  1.00  0.00           N  
ATOM   1310  CA  ASN A 171       9.119  13.793   5.782  1.00  0.00           C  
ATOM   1311  C   ASN A 171      10.079  13.713   6.965  1.00  0.00           C  
ATOM   1312  CB  ASN A 171       8.334  15.105   5.823  1.00  0.00           C  
ATOM   1313  O   ASN A 171       9.657  13.470   8.097  1.00  0.00           O  
ATOM   1314  CG  ASN A 171       9.207  16.317   5.565  1.00  0.00           C  
ATOM   1315  ND2 ASN A 171       8.579  17.468   5.359  1.00  0.00           N  
ATOM   1316  OD1 ASN A 171      10.437  16.219   5.552  1.00  0.00           O  
ATOM   1317  N   PHE A 172      11.454  13.642   6.704  1.00  0.00           N  
ATOM   1318  CA  PHE A 172      12.554  13.581   7.659  1.00  0.00           C  
ATOM   1319  C   PHE A 172      12.567  14.818   8.549  1.00  0.00           C  
ATOM   1320  CB  PHE A 172      13.894  13.445   6.930  1.00  0.00           C  
ATOM   1321  O   PHE A 172      12.963  14.747   9.715  1.00  0.00           O  
ATOM   1322  CG  PHE A 172      14.076  12.122   6.236  1.00  0.00           C  
ATOM   1323  CD1 PHE A 172      14.434  10.988   6.955  1.00  0.00           C  
ATOM   1324  CD2 PHE A 172      13.889  12.012   4.865  1.00  0.00           C  
ATOM   1325  CE1 PHE A 172      14.603   9.762   6.316  1.00  0.00           C  
ATOM   1326  CE2 PHE A 172      14.056  10.791   4.219  1.00  0.00           C  
ATOM   1327  CZ  PHE A 172      14.414   9.667   4.946  1.00  0.00           C  
ATOM   1328  N   THR A 173      11.864  15.934   8.025  1.00  0.00           N  
ATOM   1329  CA  THR A 173      12.002  17.194   8.746  1.00  0.00           C  
ATOM   1330  C   THR A 173      10.690  17.573   9.429  1.00  0.00           C  
ATOM   1331  CB  THR A 173      12.440  18.332   7.804  1.00  0.00           C  
ATOM   1332  O   THR A 173      10.694  18.240  10.465  1.00  0.00           O  
ATOM   1333  CG2 THR A 173      13.838  18.078   7.250  1.00  0.00           C  
ATOM   1334  OG1 THR A 173      11.515  18.424   6.714  1.00  0.00           O  
ATOM   1335  N   ASN A 174       9.654  17.011   9.004  1.00  0.00           N  
ATOM   1336  CA  ASN A 174       8.345  17.367   9.543  1.00  0.00           C  
ATOM   1337  C   ASN A 174       7.696  16.189  10.264  1.00  0.00           C  
ATOM   1338  CB  ASN A 174       7.428  17.879   8.430  1.00  0.00           C  
ATOM   1339  O   ASN A 174       8.152  15.051  10.137  1.00  0.00           O  
ATOM   1340  CG  ASN A 174       7.548  19.374   8.215  1.00  0.00           C  
ATOM   1341  ND2 ASN A 174       7.107  19.844   7.054  1.00  0.00           N  
ATOM   1342  OD1 ASN A 174       8.034  20.102   9.085  1.00  0.00           O  
ATOM   1343  N   THR A 175       6.915  16.522  11.362  1.00  0.00           N  
ATOM   1344  CA  THR A 175       6.144  15.609  12.198  1.00  0.00           C  
ATOM   1345  C   THR A 175       4.999  14.986  11.406  1.00  0.00           C  
ATOM   1346  CB  THR A 175       5.582  16.328  13.439  1.00  0.00           C  
ATOM   1347  O   THR A 175       4.247  14.164  11.933  1.00  0.00           O  
ATOM   1348  CG2 THR A 175       6.703  16.778  14.370  1.00  0.00           C  
ATOM   1349  OG1 THR A 175       4.834  17.477  13.020  1.00  0.00           O  
ATOM   1350  N   ASN A 176       4.919  15.436  10.074  1.00  0.00           N  
ATOM   1351  CA  ASN A 176       3.777  14.861   9.370  1.00  0.00           C  
ATOM   1352  C   ASN A 176       4.219  13.852   8.315  1.00  0.00           C  
ATOM   1353  CB  ASN A 176       2.930  15.963   8.730  1.00  0.00           C  
ATOM   1354  O   ASN A 176       5.388  13.826   7.926  1.00  0.00           O  
ATOM   1355  CG  ASN A 176       3.733  16.847   7.796  1.00  0.00           C  
ATOM   1356  ND2 ASN A 176       3.278  18.081   7.611  1.00  0.00           N  
ATOM   1357  OD1 ASN A 176       4.752  16.425   7.244  1.00  0.00           O  
ATOM   1358  N   ASN A 177       3.365  12.905   8.057  1.00  0.00           N  
ATOM   1359  CA  ASN A 177       3.531  11.904   7.008  1.00  0.00           C  
ATOM   1360  C   ASN A 177       2.570  12.144   5.847  1.00  0.00           C  
ATOM   1361  CB  ASN A 177       3.338  10.496   7.575  1.00  0.00           C  
ATOM   1362  O   ASN A 177       1.681  12.993   5.937  1.00  0.00           O  
ATOM   1363  CG  ASN A 177       4.410  10.118   8.578  1.00  0.00           C  
ATOM   1364  ND2 ASN A 177       3.989   9.676   9.757  1.00  0.00           N  
ATOM   1365  OD1 ASN A 177       5.606  10.223   8.296  1.00  0.00           O  
ATOM   1366  N   TYR A 178       2.903  11.413   4.704  1.00  0.00           N  
ATOM   1367  CA  TYR A 178       2.091  11.634   3.513  1.00  0.00           C  
ATOM   1368  C   TYR A 178       1.560  10.316   2.963  1.00  0.00           C  
ATOM   1369  CB  TYR A 178       2.903  12.360   2.436  1.00  0.00           C  
ATOM   1370  O   TYR A 178       2.180   9.266   3.143  1.00  0.00           O  
ATOM   1371  CG  TYR A 178       3.407  13.716   2.866  1.00  0.00           C  
ATOM   1372  CD1 TYR A 178       2.622  14.856   2.704  1.00  0.00           C  
ATOM   1373  CD2 TYR A 178       4.668  13.861   3.433  1.00  0.00           C  
ATOM   1374  CE1 TYR A 178       3.083  16.108   3.097  1.00  0.00           C  
ATOM   1375  CE2 TYR A 178       5.139  15.109   3.830  1.00  0.00           C  
ATOM   1376  OH  TYR A 178       4.802  17.462   4.049  1.00  0.00           O  
ATOM   1377  CZ  TYR A 178       4.340  16.224   3.658  1.00  0.00           C  
ATOM   1378  N   PHE A 179       0.398  10.390   2.432  1.00  0.00           N  
ATOM   1379  CA  PHE A 179      -0.106   9.268   1.649  1.00  0.00           C  
ATOM   1380  C   PHE A 179      -0.615   9.740   0.292  1.00  0.00           C  
ATOM   1381  CB  PHE A 179      -1.223   8.542   2.405  1.00  0.00           C  
ATOM   1382  O   PHE A 179      -0.871  10.930   0.099  1.00  0.00           O  
ATOM   1383  CG  PHE A 179      -2.509   9.319   2.481  1.00  0.00           C  
ATOM   1384  CD1 PHE A 179      -2.732  10.224   3.511  1.00  0.00           C  
ATOM   1385  CD2 PHE A 179      -3.497   9.144   1.520  1.00  0.00           C  
ATOM   1386  CE1 PHE A 179      -3.922  10.944   3.584  1.00  0.00           C  
ATOM   1387  CE2 PHE A 179      -4.689   9.860   1.586  1.00  0.00           C  
ATOM   1388  CZ  PHE A 179      -4.900  10.759   2.619  1.00  0.00           C  
ATOM   1389  N   THR A 180      -0.569   8.860  -0.648  1.00  0.00           N  
ATOM   1390  CA  THR A 180      -1.091   9.126  -1.983  1.00  0.00           C  
ATOM   1391  C   THR A 180      -2.586   8.825  -2.050  1.00  0.00           C  
ATOM   1392  CB  THR A 180      -0.350   8.298  -3.049  1.00  0.00           C  
ATOM   1393  O   THR A 180      -3.007   7.692  -1.808  1.00  0.00           O  
ATOM   1394  CG2 THR A 180      -0.810   8.671  -4.454  1.00  0.00           C  
ATOM   1395  OG1 THR A 180       1.058   8.539  -2.939  1.00  0.00           O  
ATOM   1396  N   ALA A 181      -3.377   9.814  -2.376  1.00  0.00           N  
ATOM   1397  CA  ALA A 181      -4.828   9.671  -2.459  1.00  0.00           C  
ATOM   1398  C   ALA A 181      -5.229   8.850  -3.681  1.00  0.00           C  
ATOM   1399  CB  ALA A 181      -5.497  11.042  -2.499  1.00  0.00           C  
ATOM   1400  O   ALA A 181      -4.604   8.954  -4.739  1.00  0.00           O  
ATOM   1401  N   VAL A 182      -6.274   8.041  -3.470  1.00  0.00           N  
ATOM   1402  CA  VAL A 182      -6.836   7.337  -4.618  1.00  0.00           C  
ATOM   1403  C   VAL A 182      -7.672   8.300  -5.457  1.00  0.00           C  
ATOM   1404  CB  VAL A 182      -7.695   6.130  -4.178  1.00  0.00           C  
ATOM   1405  O   VAL A 182      -8.296   9.219  -4.922  1.00  0.00           O  
ATOM   1406  CG1 VAL A 182      -6.830   5.071  -3.497  1.00  0.00           C  
ATOM   1407  CG2 VAL A 182      -8.818   6.586  -3.248  1.00  0.00           C  
ATOM   1408  N   PRO A 183      -7.608   8.165  -6.809  1.00  0.00           N  
ATOM   1409  CA  PRO A 183      -8.426   9.044  -7.648  1.00  0.00           C  
ATOM   1410  C   PRO A 183      -9.917   8.729  -7.554  1.00  0.00           C  
ATOM   1411  CB  PRO A 183      -7.899   8.774  -9.060  1.00  0.00           C  
ATOM   1412  O   PRO A 183     -10.296   7.635  -7.127  1.00  0.00           O  
ATOM   1413  CG  PRO A 183      -7.387   7.371  -9.015  1.00  0.00           C  
ATOM   1414  CD  PRO A 183      -6.850   7.103  -7.638  1.00  0.00           C  
ATOM   1415  N   PRO A 184     -10.845   9.711  -7.860  1.00  0.00           N  
ATOM   1416  CA  PRO A 184     -12.294   9.543  -7.728  1.00  0.00           C  
ATOM   1417  C   PRO A 184     -12.831   8.376  -8.554  1.00  0.00           C  
ATOM   1418  CB  PRO A 184     -12.852  10.875  -8.237  1.00  0.00           C  
ATOM   1419  O   PRO A 184     -13.797   7.723  -8.152  1.00  0.00           O  
ATOM   1420  CG  PRO A 184     -11.736  11.479  -9.027  1.00  0.00           C  
ATOM   1421  CD  PRO A 184     -10.433  10.986  -8.465  1.00  0.00           C  
ATOM   1422  N   ASP A 185     -12.200   7.965  -9.634  1.00  0.00           N  
ATOM   1423  CA  ASP A 185     -12.713   6.932 -10.529  1.00  0.00           C  
ATOM   1424  C   ASP A 185     -11.917   5.637 -10.386  1.00  0.00           C  
ATOM   1425  CB  ASP A 185     -12.679   7.414 -11.981  1.00  0.00           C  
ATOM   1426  O   ASP A 185     -11.884   4.818 -11.307  1.00  0.00           O  
ATOM   1427  CG  ASP A 185     -11.297   7.862 -12.424  1.00  0.00           C  
ATOM   1428  OD1 ASP A 185     -10.465   8.218 -11.562  1.00  0.00           O  
ATOM   1429  OD2 ASP A 185     -11.039   7.862 -13.647  1.00  0.00           O  
ATOM   1430  N   PHE A 186     -11.361   5.478  -9.178  1.00  0.00           N  
ATOM   1431  CA  PHE A 186     -10.443   4.367  -8.960  1.00  0.00           C  
ATOM   1432  C   PHE A 186     -11.182   3.035  -9.014  1.00  0.00           C  
ATOM   1433  CB  PHE A 186      -9.726   4.516  -7.615  1.00  0.00           C  
ATOM   1434  O   PHE A 186     -10.687   2.067  -9.595  1.00  0.00           O  
ATOM   1435  CG  PHE A 186      -8.488   3.670  -7.490  1.00  0.00           C  
ATOM   1436  CD1 PHE A 186      -8.319   2.815  -6.407  1.00  0.00           C  
ATOM   1437  CD2 PHE A 186      -7.491   3.729  -8.456  1.00  0.00           C  
ATOM   1438  CE1 PHE A 186      -7.174   2.031  -6.289  1.00  0.00           C  
ATOM   1439  CE2 PHE A 186      -6.344   2.948  -8.344  1.00  0.00           C  
ATOM   1440  CZ  PHE A 186      -6.187   2.100  -7.260  1.00  0.00           C  
ATOM   1441  N   MET A 187     -12.349   3.028  -8.475  1.00  0.00           N  
ATOM   1442  CA  MET A 187     -13.125   1.791  -8.466  1.00  0.00           C  
ATOM   1443  C   MET A 187     -13.451   1.343  -9.887  1.00  0.00           C  
ATOM   1444  CB  MET A 187     -14.416   1.971  -7.666  1.00  0.00           C  
ATOM   1445  O   MET A 187     -13.395   0.152 -10.195  1.00  0.00           O  
ATOM   1446  CG  MET A 187     -14.212   1.946  -6.159  1.00  0.00           C  
ATOM   1447  SD  MET A 187     -13.421   0.393  -5.584  1.00  0.00           S  
ATOM   1448  CE  MET A 187     -14.747  -0.793  -5.941  1.00  0.00           C  
ATOM   1449  N   GLU A 188     -13.848   2.254 -10.732  1.00  0.00           N  
ATOM   1450  CA  GLU A 188     -14.140   1.960 -12.132  1.00  0.00           C  
ATOM   1451  C   GLU A 188     -12.918   1.383 -12.842  1.00  0.00           C  
ATOM   1452  CB  GLU A 188     -14.624   3.218 -12.857  1.00  0.00           C  
ATOM   1453  O   GLU A 188     -13.035   0.434 -13.619  1.00  0.00           O  
ATOM   1454  CG  GLU A 188     -16.004   3.688 -12.419  1.00  0.00           C  
ATOM   1455  CD  GLU A 188     -16.450   4.966 -13.110  1.00  0.00           C  
ATOM   1456  OE1 GLU A 188     -17.485   5.544 -12.708  1.00  0.00           O  
ATOM   1457  OE2 GLU A 188     -15.759   5.393 -14.062  1.00  0.00           O  
ATOM   1458  N   LEU A 189     -11.822   1.966 -12.497  1.00  0.00           N  
ATOM   1459  CA  LEU A 189     -10.563   1.506 -13.071  1.00  0.00           C  
ATOM   1460  C   LEU A 189     -10.276   0.063 -12.667  1.00  0.00           C  
ATOM   1461  CB  LEU A 189      -9.409   2.410 -12.630  1.00  0.00           C  
ATOM   1462  O   LEU A 189      -9.842  -0.743 -13.493  1.00  0.00           O  
ATOM   1463  CG  LEU A 189      -8.016   2.023 -13.128  1.00  0.00           C  
ATOM   1464  CD1 LEU A 189      -7.907   2.253 -14.632  1.00  0.00           C  
ATOM   1465  CD2 LEU A 189      -6.943   2.811 -12.383  1.00  0.00           C  
ATOM   1466  N   LEU A 190     -10.607  -0.328 -11.463  1.00  0.00           N  
ATOM   1467  CA  LEU A 190     -10.301  -1.648 -10.922  1.00  0.00           C  
ATOM   1468  C   LEU A 190     -11.269  -2.695 -11.460  1.00  0.00           C  
ATOM   1469  CB  LEU A 190     -10.354  -1.625  -9.392  1.00  0.00           C  
ATOM   1470  O   LEU A 190     -10.904  -3.863 -11.613  1.00  0.00           O  
ATOM   1471  CG  LEU A 190      -9.279  -0.796  -8.688  1.00  0.00           C  
ATOM   1472  CD1 LEU A 190      -9.469  -0.856  -7.176  1.00  0.00           C  
ATOM   1473  CD2 LEU A 190      -7.888  -1.283  -9.077  1.00  0.00           C  
ATOM   1474  N   THR A 191     -12.453  -2.308 -11.804  1.00  0.00           N  
ATOM   1475  CA  THR A 191     -13.490  -3.282 -12.125  1.00  0.00           C  
ATOM   1476  C   THR A 191     -13.708  -3.363 -13.634  1.00  0.00           C  
ATOM   1477  CB  THR A 191     -14.819  -2.933 -11.430  1.00  0.00           C  
ATOM   1478  O   THR A 191     -14.262  -4.344 -14.135  1.00  0.00           O  
ATOM   1479  CG2 THR A 191     -14.695  -3.052  -9.915  1.00  0.00           C  
ATOM   1480  OG1 THR A 191     -15.187  -1.589 -11.764  1.00  0.00           O  
ATOM   1481  N   ASP A 192     -13.239  -2.326 -14.363  1.00  0.00           N  
ATOM   1482  CA  ASP A 192     -13.418  -2.290 -15.811  1.00  0.00           C  
ATOM   1483  C   ASP A 192     -12.088  -2.486 -16.534  1.00  0.00           C  
ATOM   1484  CB  ASP A 192     -14.061  -0.969 -16.240  1.00  0.00           C  
ATOM   1485  O   ASP A 192     -11.281  -1.558 -16.623  1.00  0.00           O  
ATOM   1486  CG  ASP A 192     -14.431  -0.940 -17.712  1.00  0.00           C  
ATOM   1487  OD1 ASP A 192     -14.086  -1.891 -18.447  1.00  0.00           O  
ATOM   1488  OD2 ASP A 192     -15.071   0.044 -18.143  1.00  0.00           O  
ATOM   1489  N   PRO A 193     -11.854  -3.647 -17.030  1.00  0.00           N  
ATOM   1490  CA  PRO A 193     -10.591  -3.969 -17.698  1.00  0.00           C  
ATOM   1491  C   PRO A 193     -10.297  -3.048 -18.881  1.00  0.00           C  
ATOM   1492  CB  PRO A 193     -10.797  -5.411 -18.167  1.00  0.00           C  
ATOM   1493  O   PRO A 193      -9.134  -2.847 -19.237  1.00  0.00           O  
ATOM   1494  CG  PRO A 193     -11.835  -5.967 -17.247  1.00  0.00           C  
ATOM   1495  CD  PRO A 193     -12.772  -4.859 -16.860  1.00  0.00           C  
ATOM   1496  N   SER A 194     -11.349  -2.484 -19.520  1.00  0.00           N  
ATOM   1497  CA  SER A 194     -11.180  -1.640 -20.699  1.00  0.00           C  
ATOM   1498  C   SER A 194     -10.484  -0.331 -20.345  1.00  0.00           C  
ATOM   1499  CB  SER A 194     -12.533  -1.349 -21.349  1.00  0.00           C  
ATOM   1500  O   SER A 194      -9.927   0.338 -21.218  1.00  0.00           O  
ATOM   1501  OG  SER A 194     -13.309  -0.490 -20.532  1.00  0.00           O  
ATOM   1502  N   LEU A 195     -10.432   0.042 -19.062  1.00  0.00           N  
ATOM   1503  CA  LEU A 195      -9.842   1.305 -18.632  1.00  0.00           C  
ATOM   1504  C   LEU A 195      -8.388   1.112 -18.214  1.00  0.00           C  
ATOM   1505  CB  LEU A 195     -10.643   1.903 -17.472  1.00  0.00           C  
ATOM   1506  O   LEU A 195      -7.691   2.083 -17.910  1.00  0.00           O  
ATOM   1507  CG  LEU A 195     -12.079   2.327 -17.787  1.00  0.00           C  
ATOM   1508  CD1 LEU A 195     -12.776   2.815 -16.522  1.00  0.00           C  
ATOM   1509  CD2 LEU A 195     -12.094   3.407 -18.863  1.00  0.00           C  
ATOM   1510  N   GLN A 196      -7.951  -0.160 -18.280  1.00  0.00           N  
ATOM   1511  CA  GLN A 196      -6.603  -0.471 -17.817  1.00  0.00           C  
ATOM   1512  C   GLN A 196      -5.625  -0.553 -18.985  1.00  0.00           C  
ATOM   1513  CB  GLN A 196      -6.594  -1.783 -17.031  1.00  0.00           C  
ATOM   1514  O   GLN A 196      -5.894  -1.229 -19.981  1.00  0.00           O  
ATOM   1515  CG  GLN A 196      -7.502  -1.774 -15.809  1.00  0.00           C  
ATOM   1516  CD  GLN A 196      -7.748  -3.163 -15.250  1.00  0.00           C  
ATOM   1517  NE2 GLN A 196      -8.355  -3.229 -14.070  1.00  0.00           N  
ATOM   1518  OE1 GLN A 196      -7.396  -4.169 -15.875  1.00  0.00           O  
ATOM   1519  N   HIS A 197      -4.586   0.258 -18.928  1.00  0.00           N  
ATOM   1520  CA  HIS A 197      -3.488   0.220 -19.887  1.00  0.00           C  
ATOM   1521  C   HIS A 197      -2.233  -0.383 -19.264  1.00  0.00           C  
ATOM   1522  CB  HIS A 197      -3.188   1.625 -20.414  1.00  0.00           C  
ATOM   1523  O   HIS A 197      -1.575   0.255 -18.439  1.00  0.00           O  
ATOM   1524  CG  HIS A 197      -4.364   2.287 -21.060  1.00  0.00           C  
ATOM   1525  CD2 HIS A 197      -5.168   3.288 -20.630  1.00  0.00           C  
ATOM   1526  ND1 HIS A 197      -4.831   1.924 -22.304  1.00  0.00           N  
ATOM   1527  CE1 HIS A 197      -5.874   2.676 -22.613  1.00  0.00           C  
ATOM   1528  NE2 HIS A 197      -6.099   3.511 -21.614  1.00  0.00           N  
ATOM   1529  N   TRP A 198      -1.929  -1.588 -19.755  1.00  0.00           N  
ATOM   1530  CA  TRP A 198      -0.868  -2.363 -19.120  1.00  0.00           C  
ATOM   1531  C   TRP A 198       0.459  -2.167 -19.846  1.00  0.00           C  
ATOM   1532  CB  TRP A 198      -1.232  -3.850 -19.088  1.00  0.00           C  
ATOM   1533  O   TRP A 198       0.504  -2.156 -21.078  1.00  0.00           O  
ATOM   1534  CG  TRP A 198      -2.531  -4.144 -18.400  1.00  0.00           C  
ATOM   1535  CD1 TRP A 198      -3.719  -4.478 -18.990  1.00  0.00           C  
ATOM   1536  CD2 TRP A 198      -2.774  -4.126 -16.990  1.00  0.00           C  
ATOM   1537  CE2 TRP A 198      -4.133  -4.460 -16.796  1.00  0.00           C  
ATOM   1538  CE3 TRP A 198      -1.974  -3.861 -15.871  1.00  0.00           C  
ATOM   1539  NE1 TRP A 198      -4.686  -4.669 -18.030  1.00  0.00           N  
ATOM   1540  CH2 TRP A 198      -3.904  -4.271 -14.448  1.00  0.00           C  
ATOM   1541  CZ2 TRP A 198      -4.709  -4.535 -15.525  1.00  0.00           C  
ATOM   1542  CZ3 TRP A 198      -2.549  -3.937 -14.608  1.00  0.00           C  
ATOM   1543  N   ILE A 199       1.417  -1.856 -19.004  1.00  0.00           N  
ATOM   1544  CA  ILE A 199       2.767  -1.724 -19.539  1.00  0.00           C  
ATOM   1545  C   ILE A 199       3.701  -2.702 -18.829  1.00  0.00           C  
ATOM   1546  CB  ILE A 199       3.294  -0.279 -19.394  1.00  0.00           C  
ATOM   1547  O   ILE A 199       3.405  -3.162 -17.724  1.00  0.00           O  
ATOM   1548  CG1 ILE A 199       3.332   0.130 -17.917  1.00  0.00           C  
ATOM   1549  CG2 ILE A 199       2.436   0.693 -20.209  1.00  0.00           C  
ATOM   1550  CD1 ILE A 199       4.086   1.425 -17.652  1.00  0.00           C  
ATOM   1551  N   SER A 200       4.722  -3.185 -19.537  1.00  0.00           N  
ATOM   1552  CA  SER A 200       5.752  -4.038 -18.951  1.00  0.00           C  
ATOM   1553  C   SER A 200       7.127  -3.384 -19.041  1.00  0.00           C  
ATOM   1554  CB  SER A 200       5.779  -5.400 -19.645  1.00  0.00           C  
ATOM   1555  O   SER A 200       7.325  -2.447 -19.816  1.00  0.00           O  
ATOM   1556  OG  SER A 200       6.084  -5.257 -21.022  1.00  0.00           O  
ATOM   1557  N   GLY A 201       8.057  -3.775 -18.128  1.00  0.00           N  
ATOM   1558  CA  GLY A 201       9.435  -3.316 -18.203  1.00  0.00           C  
ATOM   1559  C   GLY A 201       9.614  -1.885 -17.735  1.00  0.00           C  
ATOM   1560  O   GLY A 201      10.514  -1.182 -18.199  1.00  0.00           O  
ATOM   1561  N   TRP A 202       8.735  -1.470 -16.882  1.00  0.00           N  
ATOM   1562  CA  TRP A 202       8.734  -0.082 -16.432  1.00  0.00           C  
ATOM   1563  C   TRP A 202       9.604   0.089 -15.192  1.00  0.00           C  
ATOM   1564  CB  TRP A 202       7.307   0.388 -16.139  1.00  0.00           C  
ATOM   1565  O   TRP A 202       9.688  -0.813 -14.355  1.00  0.00           O  
ATOM   1566  CG  TRP A 202       7.202   1.845 -15.801  1.00  0.00           C  
ATOM   1567  CD1 TRP A 202       6.955   2.875 -16.666  1.00  0.00           C  
ATOM   1568  CD2 TRP A 202       7.347   2.434 -14.506  1.00  0.00           C  
ATOM   1569  CE2 TRP A 202       7.175   3.828 -14.658  1.00  0.00           C  
ATOM   1570  CE3 TRP A 202       7.605   1.918 -13.228  1.00  0.00           C  
ATOM   1571  NE1 TRP A 202       6.937   4.070 -15.984  1.00  0.00           N  
ATOM   1572  CH2 TRP A 202       7.506   4.181 -12.342  1.00  0.00           C  
ATOM   1573  CZ2 TRP A 202       7.252   4.712 -13.580  1.00  0.00           C  
ATOM   1574  CZ3 TRP A 202       7.682   2.800 -12.157  1.00  0.00           C  
ATOM   1575  N   SER A 203      10.390   1.171 -15.028  1.00  0.00           N  
ATOM   1576  CA  SER A 203      11.080   1.617 -13.822  1.00  0.00           C  
ATOM   1577  C   SER A 203      10.752   3.072 -13.505  1.00  0.00           C  
ATOM   1578  CB  SER A 203      12.592   1.448 -13.975  1.00  0.00           C  
ATOM   1579  O   SER A 203      10.376   3.838 -14.395  1.00  0.00           O  
ATOM   1580  OG  SER A 203      13.095   2.309 -14.982  1.00  0.00           O  
ATOM   1581  N   LEU A 204      10.691   3.447 -12.196  1.00  0.00           N  
ATOM   1582  CA  LEU A 204      10.303   4.783 -11.757  1.00  0.00           C  
ATOM   1583  C   LEU A 204      11.158   5.848 -12.436  1.00  0.00           C  
ATOM   1584  CB  LEU A 204      10.428   4.905 -10.236  1.00  0.00           C  
ATOM   1585  O   LEU A 204      12.385   5.734 -12.473  1.00  0.00           O  
ATOM   1586  CG  LEU A 204      10.032   6.252  -9.630  1.00  0.00           C  
ATOM   1587  CD1 LEU A 204       8.526   6.465  -9.747  1.00  0.00           C  
ATOM   1588  CD2 LEU A 204      10.478   6.335  -8.174  1.00  0.00           C  
ATOM   1589  N   ASN A 205      10.422   6.785 -13.072  1.00  0.00           N  
ATOM   1590  CA  ASN A 205      10.899   8.096 -13.496  1.00  0.00           C  
ATOM   1591  C   ASN A 205      10.355   9.207 -12.602  1.00  0.00           C  
ATOM   1592  CB  ASN A 205      10.524   8.358 -14.956  1.00  0.00           C  
ATOM   1593  O   ASN A 205       9.150   9.466 -12.590  1.00  0.00           O  
ATOM   1594  CG  ASN A 205      11.142   9.632 -15.498  1.00  0.00           C  
ATOM   1595  ND2 ASN A 205      11.212   9.741 -16.820  1.00  0.00           N  
ATOM   1596  OD1 ASN A 205      11.553  10.511 -14.736  1.00  0.00           O  
ATOM   1597  N   SER A 206      11.134   9.762 -11.679  1.00  0.00           N  
ATOM   1598  CA  SER A 206      10.700  10.728 -10.675  1.00  0.00           C  
ATOM   1599  C   SER A 206       9.829  11.816 -11.296  1.00  0.00           C  
ATOM   1600  CB  SER A 206      11.907  11.363  -9.984  1.00  0.00           C  
ATOM   1601  O   SER A 206       9.024  12.443 -10.605  1.00  0.00           O  
ATOM   1602  OG  SER A 206      12.766  11.974 -10.932  1.00  0.00           O  
ATOM   1603  N   ASP A 207       9.908  12.035 -12.574  1.00  0.00           N  
ATOM   1604  CA  ASP A 207       9.121  13.055 -13.260  1.00  0.00           C  
ATOM   1605  C   ASP A 207       7.687  12.582 -13.486  1.00  0.00           C  
ATOM   1606  CB  ASP A 207       9.769  13.425 -14.596  1.00  0.00           C  
ATOM   1607  O   ASP A 207       6.804  13.384 -13.795  1.00  0.00           O  
ATOM   1608  CG  ASP A 207      11.077  14.179 -14.431  1.00  0.00           C  
ATOM   1609  OD1 ASP A 207      11.274  14.838 -13.387  1.00  0.00           O  
ATOM   1610  OD2 ASP A 207      11.916  14.117 -15.355  1.00  0.00           O  
ATOM   1611  N   SER A 208       7.414  11.314 -13.294  1.00  0.00           N  
ATOM   1612  CA  SER A 208       6.107  10.733 -13.583  1.00  0.00           C  
ATOM   1613  C   SER A 208       5.151  10.912 -12.409  1.00  0.00           C  
ATOM   1614  CB  SER A 208       6.243   9.248 -13.920  1.00  0.00           C  
ATOM   1615  O   SER A 208       3.936  10.769 -12.564  1.00  0.00           O  
ATOM   1616  OG  SER A 208       6.852   8.544 -12.852  1.00  0.00           O  
ATOM   1617  N   VAL A 209       5.734  11.235 -11.243  1.00  0.00           N  
ATOM   1618  CA  VAL A 209       4.924  11.462 -10.050  1.00  0.00           C  
ATOM   1619  C   VAL A 209       4.912  12.950  -9.709  1.00  0.00           C  
ATOM   1620  CB  VAL A 209       5.445  10.644  -8.847  1.00  0.00           C  
ATOM   1621  O   VAL A 209       5.954  13.609  -9.738  1.00  0.00           O  
ATOM   1622  CG1 VAL A 209       4.595  10.909  -7.606  1.00  0.00           C  
ATOM   1623  CG2 VAL A 209       5.458   9.153  -9.181  1.00  0.00           C  
ATOM   1624  N   ASP A 210       3.670  13.507  -9.577  1.00  0.00           N  
ATOM   1625  CA  ASP A 210       3.565  14.882  -9.096  1.00  0.00           C  
ATOM   1626  C   ASP A 210       3.857  14.963  -7.600  1.00  0.00           C  
ATOM   1627  CB  ASP A 210       2.175  15.449  -9.392  1.00  0.00           C  
ATOM   1628  O   ASP A 210       2.973  14.724  -6.775  1.00  0.00           O  
ATOM   1629  CG  ASP A 210       2.043  16.916  -9.024  1.00  0.00           C  
ATOM   1630  OD1 ASP A 210       3.051  17.538  -8.624  1.00  0.00           O  
ATOM   1631  OD2 ASP A 210       0.920  17.455  -9.133  1.00  0.00           O  
ATOM   1632  N   TRP A 211       5.036  15.120  -7.323  1.00  0.00           N  
ATOM   1633  CA  TRP A 211       5.473  15.130  -5.931  1.00  0.00           C  
ATOM   1634  C   TRP A 211       5.168  16.472  -5.275  1.00  0.00           C  
ATOM   1635  CB  TRP A 211       6.971  14.829  -5.835  1.00  0.00           C  
ATOM   1636  O   TRP A 211       5.426  16.661  -4.084  1.00  0.00           O  
ATOM   1637  CG  TRP A 211       7.355  13.476  -6.354  1.00  0.00           C  
ATOM   1638  CD1 TRP A 211       7.875  13.182  -7.583  1.00  0.00           C  
ATOM   1639  CD2 TRP A 211       7.244  12.231  -5.657  1.00  0.00           C  
ATOM   1640  CE2 TRP A 211       7.717  11.223  -6.526  1.00  0.00           C  
ATOM   1641  CE3 TRP A 211       6.791  11.870  -4.381  1.00  0.00           C  
ATOM   1642  NE1 TRP A 211       8.095  11.829  -7.693  1.00  0.00           N  
ATOM   1643  CH2 TRP A 211       7.300   9.549  -4.905  1.00  0.00           C  
ATOM   1644  CZ2 TRP A 211       7.749   9.875  -6.158  1.00  0.00           C  
ATOM   1645  CZ3 TRP A 211       6.824  10.529  -4.017  1.00  0.00           C  
ATOM   1646  N   GLY A 212       4.557  17.330  -6.073  1.00  0.00           N  
ATOM   1647  CA  GLY A 212       4.391  18.674  -5.544  1.00  0.00           C  
ATOM   1648  C   GLY A 212       5.700  19.315  -5.123  1.00  0.00           C  
ATOM   1649  O   GLY A 212       6.662  19.337  -5.894  1.00  0.00           O  
ATOM   1650  N   GLY A 213       5.799  19.913  -3.991  1.00  0.00           N  
ATOM   1651  CA  GLY A 213       6.977  20.575  -3.453  1.00  0.00           C  
ATOM   1652  C   GLY A 213       7.954  19.616  -2.799  1.00  0.00           C  
ATOM   1653  O   GLY A 213       9.021  20.026  -2.339  1.00  0.00           O  
ATOM   1654  N   HIS A 214       7.630  18.246  -2.899  1.00  0.00           N  
ATOM   1655  CA  HIS A 214       8.467  17.244  -2.249  1.00  0.00           C  
ATOM   1656  C   HIS A 214       9.602  16.797  -3.164  1.00  0.00           C  
ATOM   1657  CB  HIS A 214       7.628  16.037  -1.825  1.00  0.00           C  
ATOM   1658  O   HIS A 214       9.416  16.676  -4.378  1.00  0.00           O  
ATOM   1659  CG  HIS A 214       6.500  16.384  -0.907  1.00  0.00           C  
ATOM   1660  CD2 HIS A 214       5.180  16.566  -1.148  1.00  0.00           C  
ATOM   1661  ND1 HIS A 214       6.677  16.588   0.445  1.00  0.00           N  
ATOM   1662  CE1 HIS A 214       5.511  16.880   0.996  1.00  0.00           C  
ATOM   1663  NE2 HIS A 214       4.586  16.873   0.051  1.00  0.00           N  
ATOM   1664  N   LYS A 215      10.863  16.835  -2.658  1.00  0.00           N  
ATOM   1665  CA  LYS A 215      12.028  16.389  -3.418  1.00  0.00           C  
ATOM   1666  C   LYS A 215      12.284  14.899  -3.207  1.00  0.00           C  
ATOM   1667  CB  LYS A 215      13.267  17.194  -3.023  1.00  0.00           C  
ATOM   1668  O   LYS A 215      12.223  14.407  -2.078  1.00  0.00           O  
ATOM   1669  CG  LYS A 215      13.234  18.645  -3.483  1.00  0.00           C  
ATOM   1670  CD  LYS A 215      14.542  19.360  -3.170  1.00  0.00           C  
ATOM   1671  CE  LYS A 215      14.489  20.827  -3.575  1.00  0.00           C  
ATOM   1672  NZ  LYS A 215      15.768  21.533  -3.268  1.00  0.00           N  
ATOM   1673  N   VAL A 216      12.262  14.128  -4.268  1.00  0.00           N  
ATOM   1674  CA  VAL A 216      12.628  12.717  -4.218  1.00  0.00           C  
ATOM   1675  C   VAL A 216      14.127  12.562  -4.466  1.00  0.00           C  
ATOM   1676  CB  VAL A 216      11.829  11.887  -5.249  1.00  0.00           C  
ATOM   1677  O   VAL A 216      14.651  13.055  -5.468  1.00  0.00           O  
ATOM   1678  CG1 VAL A 216      12.215  10.411  -5.169  1.00  0.00           C  
ATOM   1679  CG2 VAL A 216      10.328  12.064  -5.027  1.00  0.00           C  
ATOM   1680  N   PHE A 217      14.838  12.151  -3.457  1.00  0.00           N  
ATOM   1681  CA  PHE A 217      16.269  11.948  -3.644  1.00  0.00           C  
ATOM   1682  C   PHE A 217      16.551  10.560  -4.205  1.00  0.00           C  
ATOM   1683  CB  PHE A 217      17.019  12.142  -2.322  1.00  0.00           C  
ATOM   1684  O   PHE A 217      16.121   9.555  -3.635  1.00  0.00           O  
ATOM   1685  CG  PHE A 217      16.955  13.547  -1.788  1.00  0.00           C  
ATOM   1686  CD1 PHE A 217      17.822  14.525  -2.262  1.00  0.00           C  
ATOM   1687  CD2 PHE A 217      16.029  13.891  -0.812  1.00  0.00           C  
ATOM   1688  CE1 PHE A 217      17.765  15.827  -1.770  1.00  0.00           C  
ATOM   1689  CE2 PHE A 217      15.967  15.190  -0.316  1.00  0.00           C  
ATOM   1690  CZ  PHE A 217      16.836  16.156  -0.795  1.00  0.00           C  
ATOM   1691  N   MET A 218      16.705  10.346  -5.552  1.00  0.00           N  
ATOM   1692  CA  MET A 218      16.913   9.095  -6.275  1.00  0.00           C  
ATOM   1693  C   MET A 218      18.306   8.535  -6.004  1.00  0.00           C  
ATOM   1694  CB  MET A 218      16.717   9.303  -7.778  1.00  0.00           C  
ATOM   1695  O   MET A 218      18.491   7.318  -5.958  1.00  0.00           O  
ATOM   1696  CG  MET A 218      15.277   9.587  -8.174  1.00  0.00           C  
ATOM   1697  SD  MET A 218      14.179   8.139  -7.920  1.00  0.00           S  
ATOM   1698  CE  MET A 218      13.277   8.141  -9.494  1.00  0.00           C  
ATOM   1699  N   ASP A 219      19.174   9.224  -5.203  1.00  0.00           N  
ATOM   1700  CA  ASP A 219      20.552   8.752  -5.108  1.00  0.00           C  
ATOM   1701  C   ASP A 219      21.350   9.585  -4.108  1.00  0.00           C  
ATOM   1702  CB  ASP A 219      21.226   8.788  -6.481  1.00  0.00           C  
ATOM   1703  O   ASP A 219      21.674  10.744  -4.376  1.00  0.00           O  
ATOM   1704  CG  ASP A 219      20.767   7.668  -7.398  1.00  0.00           C  
ATOM   1705  OD1 ASP A 219      20.419   6.576  -6.899  1.00  0.00           O  
ATOM   1706  OD2 ASP A 219      20.756   7.878  -8.630  1.00  0.00           O  
ATOM   1707  N   LYS A 220      21.031   9.494  -2.861  1.00  0.00           N  
ATOM   1708  CA  LYS A 220      22.071  10.135  -2.061  1.00  0.00           C  
ATOM   1709  C   LYS A 220      23.333   9.279  -2.014  1.00  0.00           C  
ATOM   1710  CB  LYS A 220      21.567  10.404  -0.642  1.00  0.00           C  
ATOM   1711  O   LYS A 220      23.256   8.049  -1.999  1.00  0.00           O  
ATOM   1712  CG  LYS A 220      20.592  11.569  -0.542  1.00  0.00           C  
ATOM   1713  CD  LYS A 220      20.324  11.949   0.908  1.00  0.00           C  
ATOM   1714  CE  LYS A 220      19.302  13.073   1.012  1.00  0.00           C  
ATOM   1715  NZ  LYS A 220      19.060  13.473   2.431  1.00  0.00           N  
ATOM   1716  N   PRO A 221      24.511   9.711  -2.536  1.00  0.00           N  
ATOM   1717  CA  PRO A 221      25.780   8.979  -2.526  1.00  0.00           C  
ATOM   1718  C   PRO A 221      25.897   8.017  -1.346  1.00  0.00           C  
ATOM   1719  CB  PRO A 221      26.827  10.091  -2.430  1.00  0.00           C  
ATOM   1720  O   PRO A 221      25.322   8.266  -0.283  1.00  0.00           O  
ATOM   1721  CG  PRO A 221      26.035  11.354  -2.321  1.00  0.00           C  
ATOM   1722  CD  PRO A 221      24.575  11.007  -2.367  1.00  0.00           C  
TER    1723      PRO A 221
ENDMDL
END
