# Supplementary material for: Improving Protein Expression, Stability, and Function with ProteinMPNN
Source: J Am Chem Soc. 2024 Jan 9;146(3):2054–61. doi: 10.1021/jacs.3c10941 (PMC10811672; doi:10.1021/jacs.3c10941)
Supplement: Supplementary file 2 — ja3c10941_si_002.zip [file ja3c10941_si_002.zip › Sumida_Design_Structures_Idealizing_with_ProteinMPNN/TEV/hyperTEV0081_m3_3.pdb]

MODEL     1
ATOM      1  N   ALA A   1     -24.741  12.066  20.388  1.00  0.00           N  
ATOM      2  CA  ALA A   1     -23.374  11.746  20.788  1.00  0.00           C  
ATOM      3  C   ALA A   1     -22.987  10.338  20.344  1.00  0.00           C  
ATOM      4  CB  ALA A   1     -23.215  11.885  22.300  1.00  0.00           C  
ATOM      5  O   ALA A   1     -21.806  10.048  20.136  1.00  0.00           O  
ATOM      6  N   GLU A   2     -23.946   9.386  20.232  1.00  0.00           N  
ATOM      7  CA  GLU A   2     -23.775   7.995  19.825  1.00  0.00           C  
ATOM      8  C   GLU A   2     -23.175   7.900  18.425  1.00  0.00           C  
ATOM      9  CB  GLU A   2     -25.113   7.252  19.875  1.00  0.00           C  
ATOM     10  O   GLU A   2     -22.366   7.011  18.150  1.00  0.00           O  
ATOM     11  CG  GLU A   2     -24.978   5.738  19.802  1.00  0.00           C  
ATOM     12  CD  GLU A   2     -26.295   5.007  20.011  1.00  0.00           C  
ATOM     13  OE1 GLU A   2     -26.321   3.760  19.903  1.00  0.00           O  
ATOM     14  OE2 GLU A   2     -27.309   5.688  20.283  1.00  0.00           O  
ATOM     15  N   SER A   3     -23.432   8.863  17.529  1.00  0.00           N  
ATOM     16  CA  SER A   3     -22.915   8.872  16.165  1.00  0.00           C  
ATOM     17  C   SER A   3     -21.483   9.395  16.119  1.00  0.00           C  
ATOM     18  CB  SER A   3     -23.806   9.722  15.259  1.00  0.00           C  
ATOM     19  O   SER A   3     -20.796   9.251  15.106  1.00  0.00           O  
ATOM     20  OG  SER A   3     -23.865  11.060  15.723  1.00  0.00           O  
ATOM     21  N   ALA A   4     -21.061  10.065  17.267  1.00  0.00           N  
ATOM     22  CA  ALA A   4     -19.736  10.677  17.310  1.00  0.00           C  
ATOM     23  C   ALA A   4     -18.651   9.623  17.505  1.00  0.00           C  
ATOM     24  CB  ALA A   4     -19.667  11.720  18.423  1.00  0.00           C  
ATOM     25  O   ALA A   4     -17.477   9.870  17.217  1.00  0.00           O  
ATOM     26  N   ALA A   5     -19.068   8.404  17.993  1.00  0.00           N  
ATOM     27  CA  ALA A   5     -18.067   7.378  18.273  1.00  0.00           C  
ATOM     28  C   ALA A   5     -18.434   6.056  17.605  1.00  0.00           C  
ATOM     29  CB  ALA A   5     -17.911   7.184  19.780  1.00  0.00           C  
ATOM     30  O   ALA A   5     -19.225   5.279  18.145  1.00  0.00           O  
ATOM     31  N   PRO A   6     -17.997   5.937  16.389  1.00  0.00           N  
ATOM     32  CA  PRO A   6     -18.318   4.642  15.783  1.00  0.00           C  
ATOM     33  C   PRO A   6     -17.837   3.462  16.624  1.00  0.00           C  
ATOM     34  CB  PRO A   6     -17.586   4.690  14.440  1.00  0.00           C  
ATOM     35  O   PRO A   6     -16.912   3.608  17.428  1.00  0.00           O  
ATOM     36  CG  PRO A   6     -16.721   5.906  14.519  1.00  0.00           C  
ATOM     37  CD  PRO A   6     -17.055   6.648  15.782  1.00  0.00           C  
ATOM     38  N   GLY A   7     -18.731   2.447  16.879  1.00  0.00           N  
ATOM     39  CA  GLY A   7     -18.429   1.222  17.601  1.00  0.00           C  
ATOM     40  C   GLY A   7     -17.226   0.483  17.046  1.00  0.00           C  
ATOM     41  O   GLY A   7     -16.533   0.990  16.161  1.00  0.00           O  
ATOM     42  N   PRO A   8     -16.919  -0.587  17.682  1.00  0.00           N  
ATOM     43  CA  PRO A   8     -15.796  -1.412  17.230  1.00  0.00           C  
ATOM     44  C   PRO A   8     -15.936  -1.850  15.774  1.00  0.00           C  
ATOM     45  CB  PRO A   8     -15.844  -2.619  18.170  1.00  0.00           C  
ATOM     46  O   PRO A   8     -17.048  -2.106  15.306  1.00  0.00           O  
ATOM     47  CG  PRO A   8     -16.675  -2.169  19.328  1.00  0.00           C  
ATOM     48  CD  PRO A   8     -17.610  -1.093  18.854  1.00  0.00           C  
ATOM     49  N   ARG A   9     -14.863  -1.801  15.088  1.00  0.00           N  
ATOM     50  CA  ARG A   9     -14.839  -2.240  13.696  1.00  0.00           C  
ATOM     51  C   ARG A   9     -13.815  -3.352  13.490  1.00  0.00           C  
ATOM     52  CB  ARG A   9     -14.530  -1.064  12.767  1.00  0.00           C  
ATOM     53  O   ARG A   9     -12.740  -3.332  14.092  1.00  0.00           O  
ATOM     54  CG  ARG A   9     -14.579  -1.418  11.289  1.00  0.00           C  
ATOM     55  CD  ARG A   9     -14.436  -0.185  10.408  1.00  0.00           C  
ATOM     56  NE  ARG A   9     -15.647   0.630  10.421  1.00  0.00           N  
ATOM     57  NH1 ARG A   9     -16.698  -0.535   8.725  1.00  0.00           N  
ATOM     58  NH2 ARG A   9     -17.745   1.246   9.718  1.00  0.00           N  
ATOM     59  CZ  ARG A   9     -16.694   0.445   9.621  1.00  0.00           C  
ATOM     60  N   ASP A  10     -14.200  -4.232  12.693  1.00  0.00           N  
ATOM     61  CA  ASP A  10     -13.322  -5.342  12.337  1.00  0.00           C  
ATOM     62  C   ASP A  10     -12.465  -4.997  11.121  1.00  0.00           C  
ATOM     63  CB  ASP A  10     -14.139  -6.606  12.062  1.00  0.00           C  
ATOM     64  O   ASP A  10     -12.970  -4.931   9.998  1.00  0.00           O  
ATOM     65  CG  ASP A  10     -13.275  -7.831  11.822  1.00  0.00           C  
ATOM     66  OD1 ASP A  10     -12.036  -7.739  11.957  1.00  0.00           O  
ATOM     67  OD2 ASP A  10     -13.838  -8.898  11.494  1.00  0.00           O  
ATOM     68  N   TYR A  11     -11.096  -4.824  11.319  1.00  0.00           N  
ATOM     69  CA  TYR A  11     -10.200  -4.467  10.225  1.00  0.00           C  
ATOM     70  C   TYR A  11      -9.498  -5.700   9.670  1.00  0.00           C  
ATOM     71  CB  TYR A  11      -9.163  -3.441  10.692  1.00  0.00           C  
ATOM     72  O   TYR A  11      -8.618  -5.588   8.814  1.00  0.00           O  
ATOM     73  CG  TYR A  11      -9.742  -2.074  10.967  1.00  0.00           C  
ATOM     74  CD1 TYR A  11      -9.976  -1.174   9.930  1.00  0.00           C  
ATOM     75  CD2 TYR A  11     -10.055  -1.680  12.264  1.00  0.00           C  
ATOM     76  CE1 TYR A  11     -10.508   0.087  10.179  1.00  0.00           C  
ATOM     77  CE2 TYR A  11     -10.586  -0.421  12.524  1.00  0.00           C  
ATOM     78  OH  TYR A  11     -11.336   1.701  11.728  1.00  0.00           O  
ATOM     79  CZ  TYR A  11     -10.809   0.454  11.477  1.00  0.00           C  
ATOM     80  N   ASN A  12      -9.864  -6.845  10.140  1.00  0.00           N  
ATOM     81  CA  ASN A  12      -9.212  -8.095   9.767  1.00  0.00           C  
ATOM     82  C   ASN A  12      -9.382  -8.394   8.280  1.00  0.00           C  
ATOM     83  CB  ASN A  12      -9.752  -9.255  10.606  1.00  0.00           C  
ATOM     84  O   ASN A  12      -8.436  -8.823   7.616  1.00  0.00           O  
ATOM     85  CG  ASN A  12      -9.181  -9.274  12.011  1.00  0.00           C  
ATOM     86  ND2 ASN A  12      -9.898  -9.904  12.934  1.00  0.00           N  
ATOM     87  OD1 ASN A  12      -8.105  -8.727  12.264  1.00  0.00           O  
ATOM     88  N   PRO A  13     -10.526  -8.098   7.746  1.00  0.00           N  
ATOM     89  CA  PRO A  13     -10.667  -8.361   6.312  1.00  0.00           C  
ATOM     90  C   PRO A  13      -9.690  -7.548   5.464  1.00  0.00           C  
ATOM     91  CB  PRO A  13     -12.113  -7.954   6.019  1.00  0.00           C  
ATOM     92  O   PRO A  13      -9.233  -8.020   4.420  1.00  0.00           O  
ATOM     93  CG  PRO A  13     -12.841  -8.180   7.304  1.00  0.00           C  
ATOM     94  CD  PRO A  13     -11.934  -7.801   8.439  1.00  0.00           C  
ATOM     95  N   ILE A  14      -9.331  -6.388   5.926  1.00  0.00           N  
ATOM     96  CA  ILE A  14      -8.363  -5.553   5.223  1.00  0.00           C  
ATOM     97  C   ILE A  14      -6.947  -6.025   5.543  1.00  0.00           C  
ATOM     98  CB  ILE A  14      -8.528  -4.062   5.595  1.00  0.00           C  
ATOM     99  O   ILE A  14      -6.138  -6.240   4.637  1.00  0.00           O  
ATOM    100  CG1 ILE A  14      -9.897  -3.546   5.138  1.00  0.00           C  
ATOM    101  CG2 ILE A  14      -7.397  -3.226   4.987  1.00  0.00           C  
ATOM    102  CD1 ILE A  14     -10.241  -2.158   5.661  1.00  0.00           C  
ATOM    103  N   SER A  15      -6.677  -6.245   6.835  1.00  0.00           N  
ATOM    104  CA  SER A  15      -5.328  -6.599   7.262  1.00  0.00           C  
ATOM    105  C   SER A  15      -4.891  -7.932   6.665  1.00  0.00           C  
ATOM    106  CB  SER A  15      -5.248  -6.664   8.788  1.00  0.00           C  
ATOM    107  O   SER A  15      -3.714  -8.124   6.355  1.00  0.00           O  
ATOM    108  OG  SER A  15      -6.153  -7.629   9.298  1.00  0.00           O  
ATOM    109  N   ASP A  16      -5.817  -8.895   6.418  1.00  0.00           N  
ATOM    110  CA  ASP A  16      -5.514 -10.222   5.891  1.00  0.00           C  
ATOM    111  C   ASP A  16      -5.096 -10.148   4.424  1.00  0.00           C  
ATOM    112  CB  ASP A  16      -6.720 -11.150   6.048  1.00  0.00           C  
ATOM    113  O   ASP A  16      -4.555 -11.112   3.878  1.00  0.00           O  
ATOM    114  CG  ASP A  16      -6.940 -11.600   7.482  1.00  0.00           C  
ATOM    115  OD1 ASP A  16      -6.029 -11.429   8.321  1.00  0.00           O  
ATOM    116  OD2 ASP A  16      -8.032 -12.134   7.774  1.00  0.00           O  
ATOM    117  N   THR A  17      -5.325  -8.981   3.782  1.00  0.00           N  
ATOM    118  CA  THR A  17      -4.996  -8.858   2.366  1.00  0.00           C  
ATOM    119  C   THR A  17      -3.677  -8.114   2.180  1.00  0.00           C  
ATOM    120  CB  THR A  17      -6.112  -8.132   1.594  1.00  0.00           C  
ATOM    121  O   THR A  17      -3.188  -7.977   1.056  1.00  0.00           O  
ATOM    122  CG2 THR A  17      -7.465  -8.795   1.829  1.00  0.00           C  
ATOM    123  OG1 THR A  17      -6.178  -6.769   2.031  1.00  0.00           O  
ATOM    124  N   ILE A  18      -3.099  -7.622   3.278  1.00  0.00           N  
ATOM    125  CA  ILE A  18      -1.869  -6.840   3.218  1.00  0.00           C  
ATOM    126  C   ILE A  18      -0.682  -7.764   2.957  1.00  0.00           C  
ATOM    127  CB  ILE A  18      -1.647  -6.037   4.520  1.00  0.00           C  
ATOM    128  O   ILE A  18      -0.579  -8.837   3.556  1.00  0.00           O  
ATOM    129  CG1 ILE A  18      -2.727  -4.960   4.674  1.00  0.00           C  
ATOM    130  CG2 ILE A  18      -0.247  -5.415   4.538  1.00  0.00           C  
ATOM    131  CD1 ILE A  18      -2.695  -4.239   6.015  1.00  0.00           C  
ATOM    132  N   VAL A  19       0.187  -7.366   2.040  1.00  0.00           N  
ATOM    133  CA  VAL A  19       1.391  -8.118   1.702  1.00  0.00           C  
ATOM    134  C   VAL A  19       2.621  -7.229   1.872  1.00  0.00           C  
ATOM    135  CB  VAL A  19       1.329  -8.672   0.261  1.00  0.00           C  
ATOM    136  O   VAL A  19       2.523  -6.002   1.794  1.00  0.00           O  
ATOM    137  CG1 VAL A  19       0.164  -9.647   0.107  1.00  0.00           C  
ATOM    138  CG2 VAL A  19       1.210  -7.528  -0.745  1.00  0.00           C  
ATOM    139  N   LYS A  20       3.695  -7.885   2.210  1.00  0.00           N  
ATOM    140  CA  LYS A  20       4.994  -7.219   2.192  1.00  0.00           C  
ATOM    141  C   LYS A  20       5.743  -7.510   0.895  1.00  0.00           C  
ATOM    142  CB  LYS A  20       5.837  -7.654   3.393  1.00  0.00           C  
ATOM    143  O   LYS A  20       5.935  -8.672   0.530  1.00  0.00           O  
ATOM    144  CG  LYS A  20       7.133  -6.874   3.554  1.00  0.00           C  
ATOM    145  CD  LYS A  20       7.895  -7.307   4.800  1.00  0.00           C  
ATOM    146  CE  LYS A  20       9.161  -6.484   4.997  1.00  0.00           C  
ATOM    147  NZ  LYS A  20       9.906  -6.899   6.223  1.00  0.00           N  
ATOM    148  N   LEU A  21       6.134  -6.404   0.217  1.00  0.00           N  
ATOM    149  CA  LEU A  21       6.834  -6.513  -1.059  1.00  0.00           C  
ATOM    150  C   LEU A  21       8.282  -6.056  -0.924  1.00  0.00           C  
ATOM    151  CB  LEU A  21       6.123  -5.686  -2.133  1.00  0.00           C  
ATOM    152  O   LEU A  21       8.549  -4.966  -0.413  1.00  0.00           O  
ATOM    153  CG  LEU A  21       4.630  -5.961  -2.322  1.00  0.00           C  
ATOM    154  CD1 LEU A  21       3.993  -4.864  -3.170  1.00  0.00           C  
ATOM    155  CD2 LEU A  21       4.414  -7.329  -2.959  1.00  0.00           C  
ATOM    156  N   THR A  22       9.139  -6.934  -1.342  1.00  0.00           N  
ATOM    157  CA  THR A  22      10.555  -6.581  -1.359  1.00  0.00           C  
ATOM    158  C   THR A  22      11.138  -6.751  -2.759  1.00  0.00           C  
ATOM    159  CB  THR A  22      11.356  -7.435  -0.359  1.00  0.00           C  
ATOM    160  O   THR A  22      11.208  -7.868  -3.276  1.00  0.00           O  
ATOM    161  CG2 THR A  22      12.820  -7.011  -0.323  1.00  0.00           C  
ATOM    162  OG1 THR A  22      10.793  -7.281   0.950  1.00  0.00           O  
ATOM    163  N   ASN A  23      11.494  -5.583  -3.375  1.00  0.00           N  
ATOM    164  CA  ASN A  23      12.144  -5.573  -4.682  1.00  0.00           C  
ATOM    165  C   ASN A  23      13.659  -5.452  -4.554  1.00  0.00           C  
ATOM    166  CB  ASN A  23      11.592  -4.438  -5.547  1.00  0.00           C  
ATOM    167  O   ASN A  23      14.168  -4.427  -4.095  1.00  0.00           O  
ATOM    168  CG  ASN A  23      12.142  -4.460  -6.960  1.00  0.00           C  
ATOM    169  ND2 ASN A  23      11.576  -3.631  -7.829  1.00  0.00           N  
ATOM    170  OD1 ASN A  23      13.066  -5.216  -7.267  1.00  0.00           O  
ATOM    171  N   THR A  24      14.340  -6.498  -4.974  1.00  0.00           N  
ATOM    172  CA  THR A  24      15.799  -6.526  -4.975  1.00  0.00           C  
ATOM    173  C   THR A  24      16.340  -6.460  -6.400  1.00  0.00           C  
ATOM    174  CB  THR A  24      16.333  -7.791  -4.278  1.00  0.00           C  
ATOM    175  O   THR A  24      16.154  -7.393  -7.185  1.00  0.00           O  
ATOM    176  CG2 THR A  24      17.855  -7.764  -4.181  1.00  0.00           C  
ATOM    177  OG1 THR A  24      15.783  -7.871  -2.958  1.00  0.00           O  
ATOM    178  N   SER A  25      16.897  -5.239  -6.714  1.00  0.00           N  
ATOM    179  CA  SER A  25      17.453  -5.009  -8.044  1.00  0.00           C  
ATOM    180  C   SER A  25      18.733  -4.183  -7.973  1.00  0.00           C  
ATOM    181  CB  SER A  25      16.431  -4.305  -8.937  1.00  0.00           C  
ATOM    182  O   SER A  25      18.824  -3.236  -7.189  1.00  0.00           O  
ATOM    183  OG  SER A  25      15.254  -5.084  -9.066  1.00  0.00           O  
ATOM    184  N   ASP A  26      19.759  -4.647  -8.701  1.00  0.00           N  
ATOM    185  CA  ASP A  26      21.016  -3.915  -8.825  1.00  0.00           C  
ATOM    186  C   ASP A  26      21.667  -3.707  -7.459  1.00  0.00           C  
ATOM    187  CB  ASP A  26      20.787  -2.566  -9.509  1.00  0.00           C  
ATOM    188  O   ASP A  26      22.129  -2.608  -7.147  1.00  0.00           O  
ATOM    189  CG  ASP A  26      20.380  -2.702 -10.966  1.00  0.00           C  
ATOM    190  OD1 ASP A  26      20.723  -3.721 -11.603  1.00  0.00           O  
ATOM    191  OD2 ASP A  26      19.711  -1.781 -11.482  1.00  0.00           O  
ATOM    192  N   GLY A  27      21.634  -4.720  -6.498  1.00  0.00           N  
ATOM    193  CA  GLY A  27      22.294  -4.691  -5.203  1.00  0.00           C  
ATOM    194  C   GLY A  27      21.543  -3.876  -4.168  1.00  0.00           C  
ATOM    195  O   GLY A  27      22.025  -3.688  -3.049  1.00  0.00           O  
ATOM    196  N   ARG A  28      20.394  -3.315  -4.537  1.00  0.00           N  
ATOM    197  CA  ARG A  28      19.575  -2.531  -3.618  1.00  0.00           C  
ATOM    198  C   ARG A  28      18.212  -3.183  -3.407  1.00  0.00           C  
ATOM    199  CB  ARG A  28      19.397  -1.104  -4.139  1.00  0.00           C  
ATOM    200  O   ARG A  28      17.741  -3.939  -4.259  1.00  0.00           O  
ATOM    201  CG  ARG A  28      20.690  -0.306  -4.202  1.00  0.00           C  
ATOM    202  CD  ARG A  28      20.432   1.163  -4.508  1.00  0.00           C  
ATOM    203  NE  ARG A  28      21.674   1.929  -4.561  1.00  0.00           N  
ATOM    204  NH1 ARG A  28      20.645   3.964  -4.934  1.00  0.00           N  
ATOM    205  NH2 ARG A  28      22.930   3.838  -4.792  1.00  0.00           N  
ATOM    206  CZ  ARG A  28      21.747   3.242  -4.762  1.00  0.00           C  
ATOM    207  N   SER A  29      17.676  -2.909  -2.212  1.00  0.00           N  
ATOM    208  CA  SER A  29      16.372  -3.479  -1.888  1.00  0.00           C  
ATOM    209  C   SER A  29      15.405  -2.406  -1.401  1.00  0.00           C  
ATOM    210  CB  SER A  29      16.513  -4.570  -0.826  1.00  0.00           C  
ATOM    211  O   SER A  29      15.798  -1.491  -0.675  1.00  0.00           O  
ATOM    212  OG  SER A  29      15.257  -5.161  -0.542  1.00  0.00           O  
ATOM    213  N   ILE A  30      14.209  -2.433  -1.997  1.00  0.00           N  
ATOM    214  CA  ILE A  30      13.120  -1.584  -1.527  1.00  0.00           C  
ATOM    215  C   ILE A  30      11.981  -2.451  -0.997  1.00  0.00           C  
ATOM    216  CB  ILE A  30      12.606  -0.651  -2.647  1.00  0.00           C  
ATOM    217  O   ILE A  30      11.545  -3.391  -1.665  1.00  0.00           O  
ATOM    218  CG1 ILE A  30      13.726   0.284  -3.119  1.00  0.00           C  
ATOM    219  CG2 ILE A  30      11.390   0.147  -2.170  1.00  0.00           C  
ATOM    220  CD1 ILE A  30      13.343   1.160  -4.304  1.00  0.00           C  
ATOM    221  N   SER A  31      11.613  -2.131   0.260  1.00  0.00           N  
ATOM    222  CA  SER A  31      10.511  -2.865   0.873  1.00  0.00           C  
ATOM    223  C   SER A  31       9.342  -1.940   1.195  1.00  0.00           C  
ATOM    224  CB  SER A  31      10.979  -3.570   2.147  1.00  0.00           C  
ATOM    225  O   SER A  31       9.527  -0.886   1.807  1.00  0.00           O  
ATOM    226  OG  SER A  31      11.943  -4.565   1.846  1.00  0.00           O  
ATOM    227  N   LEU A  32       8.184  -2.373   0.712  1.00  0.00           N  
ATOM    228  CA  LEU A  32       6.929  -1.683   0.991  1.00  0.00           C  
ATOM    229  C   LEU A  32       5.798  -2.680   1.217  1.00  0.00           C  
ATOM    230  CB  LEU A  32       6.571  -0.737  -0.158  1.00  0.00           C  
ATOM    231  O   LEU A  32       5.998  -3.891   1.090  1.00  0.00           O  
ATOM    232  CG  LEU A  32       7.684   0.190  -0.646  1.00  0.00           C  
ATOM    233  CD1 LEU A  32       7.378   0.692  -2.053  1.00  0.00           C  
ATOM    234  CD2 LEU A  32       7.866   1.360   0.316  1.00  0.00           C  
ATOM    235  N   TYR A  33       4.670  -2.160   1.510  1.00  0.00           N  
ATOM    236  CA  TYR A  33       3.482  -2.994   1.646  1.00  0.00           C  
ATOM    237  C   TYR A  33       2.576  -2.855   0.428  1.00  0.00           C  
ATOM    238  CB  TYR A  33       2.709  -2.628   2.916  1.00  0.00           C  
ATOM    239  O   TYR A  33       2.785  -1.977  -0.412  1.00  0.00           O  
ATOM    240  CG  TYR A  33       3.423  -3.006   4.191  1.00  0.00           C  
ATOM    241  CD1 TYR A  33       3.269  -4.273   4.749  1.00  0.00           C  
ATOM    242  CD2 TYR A  33       4.252  -2.098   4.841  1.00  0.00           C  
ATOM    243  CE1 TYR A  33       3.923  -4.626   5.925  1.00  0.00           C  
ATOM    244  CE2 TYR A  33       4.911  -2.440   6.017  1.00  0.00           C  
ATOM    245  OH  TYR A  33       5.391  -4.048   7.715  1.00  0.00           O  
ATOM    246  CZ  TYR A  33       4.741  -3.704   6.551  1.00  0.00           C  
ATOM    247  N   GLY A  34       1.648  -3.732   0.340  1.00  0.00           N  
ATOM    248  CA  GLY A  34       0.630  -3.714  -0.699  1.00  0.00           C  
ATOM    249  C   GLY A  34      -0.676  -4.351  -0.266  1.00  0.00           C  
ATOM    250  O   GLY A  34      -0.763  -4.924   0.823  1.00  0.00           O  
ATOM    251  N   ILE A  35      -1.669  -4.075  -1.092  1.00  0.00           N  
ATOM    252  CA  ILE A  35      -2.995  -4.627  -0.839  1.00  0.00           C  
ATOM    253  C   ILE A  35      -3.315  -5.698  -1.880  1.00  0.00           C  
ATOM    254  CB  ILE A  35      -4.078  -3.525  -0.853  1.00  0.00           C  
ATOM    255  O   ILE A  35      -3.257  -5.439  -3.084  1.00  0.00           O  
ATOM    256  CG1 ILE A  35      -3.727  -2.419   0.149  1.00  0.00           C  
ATOM    257  CG2 ILE A  35      -5.457  -4.120  -0.551  1.00  0.00           C  
ATOM    258  CD1 ILE A  35      -4.526  -1.137  -0.039  1.00  0.00           C  
ATOM    259  N   GLY A  36      -3.650  -6.890  -1.386  1.00  0.00           N  
ATOM    260  CA  GLY A  36      -4.113  -7.940  -2.280  1.00  0.00           C  
ATOM    261  C   GLY A  36      -5.586  -7.823  -2.624  1.00  0.00           C  
ATOM    262  O   GLY A  36      -6.408  -7.506  -1.761  1.00  0.00           O  
ATOM    263  N   PHE A  37      -5.981  -8.049  -3.858  1.00  0.00           N  
ATOM    264  CA  PHE A  37      -7.332  -8.052  -4.407  1.00  0.00           C  
ATOM    265  C   PHE A  37      -7.442  -9.034  -5.567  1.00  0.00           C  
ATOM    266  CB  PHE A  37      -7.729  -6.647  -4.868  1.00  0.00           C  
ATOM    267  O   PHE A  37      -7.036  -8.724  -6.690  1.00  0.00           O  
ATOM    268  CG  PHE A  37      -9.184  -6.516  -5.231  1.00  0.00           C  
ATOM    269  CD1 PHE A  37      -9.617  -6.769  -6.527  1.00  0.00           C  
ATOM    270  CD2 PHE A  37     -10.119  -6.140  -4.276  1.00  0.00           C  
ATOM    271  CE1 PHE A  37     -10.963  -6.649  -6.866  1.00  0.00           C  
ATOM    272  CE2 PHE A  37     -11.465  -6.017  -4.607  1.00  0.00           C  
ATOM    273  CZ  PHE A  37     -11.885  -6.272  -5.902  1.00  0.00           C  
ATOM    274  N   GLY A  38      -8.016 -10.270  -5.247  1.00  0.00           N  
ATOM    275  CA  GLY A  38      -7.996 -11.288  -6.285  1.00  0.00           C  
ATOM    276  C   GLY A  38      -6.594 -11.664  -6.726  1.00  0.00           C  
ATOM    277  O   GLY A  38      -5.738 -11.971  -5.894  1.00  0.00           O  
ATOM    278  N   PRO A  39      -6.286 -11.632  -8.060  1.00  0.00           N  
ATOM    279  CA  PRO A  39      -4.942 -11.914  -8.569  1.00  0.00           C  
ATOM    280  C   PRO A  39      -4.068 -10.665  -8.652  1.00  0.00           C  
ATOM    281  CB  PRO A  39      -5.206 -12.489  -9.962  1.00  0.00           C  
ATOM    282  O   PRO A  39      -3.041 -10.669  -9.335  1.00  0.00           O  
ATOM    283  CG  PRO A  39      -6.427 -11.775 -10.445  1.00  0.00           C  
ATOM    284  CD  PRO A  39      -7.340 -11.546  -9.275  1.00  0.00           C  
ATOM    285  N   LEU A  40      -4.494  -9.641  -7.975  1.00  0.00           N  
ATOM    286  CA  LEU A  40      -3.830  -8.351  -8.126  1.00  0.00           C  
ATOM    287  C   LEU A  40      -3.204  -7.904  -6.810  1.00  0.00           C  
ATOM    288  CB  LEU A  40      -4.821  -7.293  -8.619  1.00  0.00           C  
ATOM    289  O   LEU A  40      -3.692  -8.259  -5.734  1.00  0.00           O  
ATOM    290  CG  LEU A  40      -5.636  -7.654  -9.862  1.00  0.00           C  
ATOM    291  CD1 LEU A  40      -6.677  -6.576 -10.145  1.00  0.00           C  
ATOM    292  CD2 LEU A  40      -4.719  -7.848 -11.065  1.00  0.00           C  
ATOM    293  N   ILE A  41      -2.148  -7.180  -6.953  1.00  0.00           N  
ATOM    294  CA  ILE A  41      -1.583  -6.458  -5.818  1.00  0.00           C  
ATOM    295  C   ILE A  41      -1.543  -4.963  -6.125  1.00  0.00           C  
ATOM    296  CB  ILE A  41      -0.167  -6.971  -5.469  1.00  0.00           C  
ATOM    297  O   ILE A  41      -1.042  -4.552  -7.175  1.00  0.00           O  
ATOM    298  CG1 ILE A  41      -0.234  -8.416  -4.961  1.00  0.00           C  
ATOM    299  CG2 ILE A  41       0.499  -6.057  -4.437  1.00  0.00           C  
ATOM    300  CD1 ILE A  41       1.128  -9.039  -4.687  1.00  0.00           C  
ATOM    301  N   ILE A  42      -2.137  -4.179  -5.227  1.00  0.00           N  
ATOM    302  CA  ILE A  42      -2.133  -2.724  -5.319  1.00  0.00           C  
ATOM    303  C   ILE A  42      -1.048  -2.151  -4.411  1.00  0.00           C  
ATOM    304  CB  ILE A  42      -3.511  -2.130  -4.948  1.00  0.00           C  
ATOM    305  O   ILE A  42      -1.037  -2.413  -3.205  1.00  0.00           O  
ATOM    306  CG1 ILE A  42      -4.609  -2.737  -5.829  1.00  0.00           C  
ATOM    307  CG2 ILE A  42      -3.492  -0.604  -5.069  1.00  0.00           C  
ATOM    308  CD1 ILE A  42      -5.459  -3.786  -5.124  1.00  0.00           C  
ATOM    309  N   THR A  43      -0.104  -1.357  -4.954  1.00  0.00           N  
ATOM    310  CA  THR A  43       0.975  -0.796  -4.149  1.00  0.00           C  
ATOM    311  C   THR A  43       1.493   0.500  -4.765  1.00  0.00           C  
ATOM    312  CB  THR A  43       2.137  -1.796  -3.998  1.00  0.00           C  
ATOM    313  O   THR A  43       0.850   1.074  -5.647  1.00  0.00           O  
ATOM    314  CG2 THR A  43       2.890  -1.966  -5.313  1.00  0.00           C  
ATOM    315  OG1 THR A  43       3.045  -1.317  -2.999  1.00  0.00           O  
ATOM    316  N   ASN A  44       2.626   1.018  -4.197  1.00  0.00           N  
ATOM    317  CA  ASN A  44       3.205   2.261  -4.696  1.00  0.00           C  
ATOM    318  C   ASN A  44       4.078   2.019  -5.924  1.00  0.00           C  
ATOM    319  CB  ASN A  44       4.013   2.956  -3.598  1.00  0.00           C  
ATOM    320  O   ASN A  44       4.761   0.998  -6.014  1.00  0.00           O  
ATOM    321  CG  ASN A  44       3.158   3.370  -2.417  1.00  0.00           C  
ATOM    322  ND2 ASN A  44       2.516   4.526  -2.527  1.00  0.00           N  
ATOM    323  OD1 ASN A  44       3.076   2.656  -1.414  1.00  0.00           O  
ATOM    324  N   LEU A  45       4.021   2.982  -6.825  1.00  0.00           N  
ATOM    325  CA  LEU A  45       4.809   2.954  -8.052  1.00  0.00           C  
ATOM    326  C   LEU A  45       6.302   2.956  -7.740  1.00  0.00           C  
ATOM    327  CB  LEU A  45       4.460   4.151  -8.941  1.00  0.00           C  
ATOM    328  O   LEU A  45       7.090   2.330  -8.452  1.00  0.00           O  
ATOM    329  CG  LEU A  45       5.098   4.172 -10.330  1.00  0.00           C  
ATOM    330  CD1 LEU A  45       4.601   2.993 -11.160  1.00  0.00           C  
ATOM    331  CD2 LEU A  45       4.802   5.492 -11.035  1.00  0.00           C  
ATOM    332  N   HIS A  46       6.680   3.567  -6.660  1.00  0.00           N  
ATOM    333  CA  HIS A  46       8.099   3.728  -6.361  1.00  0.00           C  
ATOM    334  C   HIS A  46       8.706   2.424  -5.855  1.00  0.00           C  
ATOM    335  CB  HIS A  46       8.306   4.838  -5.329  1.00  0.00           C  
ATOM    336  O   HIS A  46       9.885   2.381  -5.495  1.00  0.00           O  
ATOM    337  CG  HIS A  46       7.698   4.540  -3.996  1.00  0.00           C  
ATOM    338  CD2 HIS A  46       8.132   3.764  -2.974  1.00  0.00           C  
ATOM    339  ND1 HIS A  46       6.491   5.069  -3.593  1.00  0.00           N  
ATOM    340  CE1 HIS A  46       6.208   4.630  -2.378  1.00  0.00           C  
ATOM    341  NE2 HIS A  46       7.188   3.836  -1.980  1.00  0.00           N  
ATOM    342  N   LEU A  47       7.925   1.346  -5.787  1.00  0.00           N  
ATOM    343  CA  LEU A  47       8.474   0.017  -5.542  1.00  0.00           C  
ATOM    344  C   LEU A  47       9.432  -0.390  -6.657  1.00  0.00           C  
ATOM    345  CB  LEU A  47       7.348  -1.014  -5.420  1.00  0.00           C  
ATOM    346  O   LEU A  47      10.366  -1.162  -6.427  1.00  0.00           O  
ATOM    347  CG  LEU A  47       7.778  -2.472  -5.254  1.00  0.00           C  
ATOM    348  CD1 LEU A  47       8.494  -2.665  -3.921  1.00  0.00           C  
ATOM    349  CD2 LEU A  47       6.573  -3.401  -5.359  1.00  0.00           C  
ATOM    350  N   PHE A  48       9.192   0.169  -7.884  1.00  0.00           N  
ATOM    351  CA  PHE A  48       9.948  -0.231  -9.065  1.00  0.00           C  
ATOM    352  C   PHE A  48      10.891   0.882  -9.507  1.00  0.00           C  
ATOM    353  CB  PHE A  48       9.001  -0.602 -10.211  1.00  0.00           C  
ATOM    354  O   PHE A  48      10.935   1.233 -10.688  1.00  0.00           O  
ATOM    355  CG  PHE A  48       8.148  -1.808  -9.927  1.00  0.00           C  
ATOM    356  CD1 PHE A  48       8.687  -3.088  -9.984  1.00  0.00           C  
ATOM    357  CD2 PHE A  48       6.805  -1.663  -9.602  1.00  0.00           C  
ATOM    358  CE1 PHE A  48       7.900  -4.206  -9.722  1.00  0.00           C  
ATOM    359  CE2 PHE A  48       6.012  -2.777  -9.338  1.00  0.00           C  
ATOM    360  CZ  PHE A  48       6.561  -4.047  -9.400  1.00  0.00           C  
ATOM    361  N   ARG A  49      11.610   1.477  -8.502  1.00  0.00           N  
ATOM    362  CA  ARG A  49      12.659   2.436  -8.834  1.00  0.00           C  
ATOM    363  C   ARG A  49      13.768   1.776  -9.646  1.00  0.00           C  
ATOM    364  CB  ARG A  49      13.240   3.059  -7.562  1.00  0.00           C  
ATOM    365  O   ARG A  49      14.405   2.424 -10.478  1.00  0.00           O  
ATOM    366  CG  ARG A  49      12.320   4.069  -6.895  1.00  0.00           C  
ATOM    367  CD  ARG A  49      12.986   4.734  -5.699  1.00  0.00           C  
ATOM    368  NE  ARG A  49      12.111   5.723  -5.075  1.00  0.00           N  
ATOM    369  NH1 ARG A  49      13.588   6.268  -3.384  1.00  0.00           N  
ATOM    370  NH2 ARG A  49      11.545   7.301  -3.506  1.00  0.00           N  
ATOM    371  CZ  ARG A  49      12.417   6.428  -3.990  1.00  0.00           C  
ATOM    372  N   ARG A  50      13.908   0.547  -9.266  1.00  0.00           N  
ATOM    373  CA  ARG A  50      14.801  -0.331 -10.014  1.00  0.00           C  
ATOM    374  C   ARG A  50      14.080  -1.602 -10.451  1.00  0.00           C  
ATOM    375  CB  ARG A  50      16.031  -0.688  -9.176  1.00  0.00           C  
ATOM    376  O   ARG A  50      13.087  -2.000  -9.840  1.00  0.00           O  
ATOM    377  CG  ARG A  50      16.898   0.507  -8.815  1.00  0.00           C  
ATOM    378  CD  ARG A  50      18.046   0.113  -7.896  1.00  0.00           C  
ATOM    379  NE  ARG A  50      18.888   1.259  -7.563  1.00  0.00           N  
ATOM    380  NH1 ARG A  50      17.659   1.886  -5.711  1.00  0.00           N  
ATOM    381  NH2 ARG A  50      19.513   3.088  -6.323  1.00  0.00           N  
ATOM    382  CZ  ARG A  50      18.685   2.075  -6.533  1.00  0.00           C  
ATOM    383  N   ASN A  51      14.536  -2.052 -11.550  1.00  0.00           N  
ATOM    384  CA  ASN A  51      13.855  -3.206 -12.129  1.00  0.00           C  
ATOM    385  C   ASN A  51      14.849  -4.262 -12.604  1.00  0.00           C  
ATOM    386  CB  ASN A  51      12.950  -2.771 -13.284  1.00  0.00           C  
ATOM    387  O   ASN A  51      16.054  -4.129 -12.388  1.00  0.00           O  
ATOM    388  CG  ASN A  51      11.782  -3.713 -13.497  1.00  0.00           C  
ATOM    389  ND2 ASN A  51      10.953  -3.416 -14.491  1.00  0.00           N  
ATOM    390  OD1 ASN A  51      11.625  -4.700 -12.773  1.00  0.00           O  
ATOM    391  N   ASN A  52      14.362  -5.365 -13.118  1.00  0.00           N  
ATOM    392  CA  ASN A  52      15.170  -6.472 -13.618  1.00  0.00           C  
ATOM    393  C   ASN A  52      15.847  -7.231 -12.481  1.00  0.00           C  
ATOM    394  CB  ASN A  52      16.214  -5.966 -14.616  1.00  0.00           C  
ATOM    395  O   ASN A  52      17.003  -7.640 -12.604  1.00  0.00           O  
ATOM    396  CG  ASN A  52      16.828  -7.084 -15.435  1.00  0.00           C  
ATOM    397  ND2 ASN A  52      18.065  -6.885 -15.877  1.00  0.00           N  
ATOM    398  OD1 ASN A  52      16.197  -8.117 -15.670  1.00  0.00           O  
ATOM    399  N   GLY A  53      15.139  -7.404 -11.411  1.00  0.00           N  
ATOM    400  CA  GLY A  53      15.589  -8.154 -10.249  1.00  0.00           C  
ATOM    401  C   GLY A  53      14.560  -9.149  -9.746  1.00  0.00           C  
ATOM    402  O   GLY A  53      13.879  -9.801 -10.541  1.00  0.00           O  
ATOM    403  N   THR A  54      14.616  -9.367  -8.392  1.00  0.00           N  
ATOM    404  CA  THR A  54      13.740 -10.335  -7.743  1.00  0.00           C  
ATOM    405  C   THR A  54      12.715  -9.630  -6.858  1.00  0.00           C  
ATOM    406  CB  THR A  54      14.545 -11.340  -6.899  1.00  0.00           C  
ATOM    407  O   THR A  54      13.063  -8.723  -6.100  1.00  0.00           O  
ATOM    408  CG2 THR A  54      13.629 -12.373  -6.250  1.00  0.00           C  
ATOM    409  OG1 THR A  54      15.487 -12.016  -7.742  1.00  0.00           O  
ATOM    410  N   LEU A  55      11.451  -9.979  -7.070  1.00  0.00           N  
ATOM    411  CA  LEU A  55      10.395  -9.488  -6.192  1.00  0.00           C  
ATOM    412  C   LEU A  55       9.932 -10.582  -5.235  1.00  0.00           C  
ATOM    413  CB  LEU A  55       9.208  -8.977  -7.014  1.00  0.00           C  
ATOM    414  O   LEU A  55       9.510 -11.655  -5.670  1.00  0.00           O  
ATOM    415  CG  LEU A  55       8.023  -8.424  -6.221  1.00  0.00           C  
ATOM    416  CD1 LEU A  55       8.429  -7.158  -5.474  1.00  0.00           C  
ATOM    417  CD2 LEU A  55       6.842  -8.150  -7.147  1.00  0.00           C  
ATOM    418  N   THR A  56      10.085 -10.334  -3.949  1.00  0.00           N  
ATOM    419  CA  THR A  56       9.596 -11.242  -2.918  1.00  0.00           C  
ATOM    420  C   THR A  56       8.288 -10.729  -2.322  1.00  0.00           C  
ATOM    421  CB  THR A  56      10.636 -11.427  -1.798  1.00  0.00           C  
ATOM    422  O   THR A  56       8.212  -9.584  -1.871  1.00  0.00           O  
ATOM    423  CG2 THR A  56      10.135 -12.402  -0.738  1.00  0.00           C  
ATOM    424  OG1 THR A  56      11.852 -11.935  -2.362  1.00  0.00           O  
ATOM    425  N   VAL A  57       7.255 -11.611  -2.347  1.00  0.00           N  
ATOM    426  CA  VAL A  57       5.951 -11.276  -1.784  1.00  0.00           C  
ATOM    427  C   VAL A  57       5.699 -12.113  -0.531  1.00  0.00           C  
ATOM    428  CB  VAL A  57       4.816 -11.496  -2.809  1.00  0.00           C  
ATOM    429  O   VAL A  57       5.647 -13.343  -0.599  1.00  0.00           O  
ATOM    430  CG1 VAL A  57       3.477 -11.030  -2.240  1.00  0.00           C  
ATOM    431  CG2 VAL A  57       5.129 -10.767  -4.114  1.00  0.00           C  
ATOM    432  N   THR A  58       5.578 -11.425   0.607  1.00  0.00           N  
ATOM    433  CA  THR A  58       5.224 -12.085   1.859  1.00  0.00           C  
ATOM    434  C   THR A  58       3.776 -11.788   2.236  1.00  0.00           C  
ATOM    435  CB  THR A  58       6.156 -11.648   3.004  1.00  0.00           C  
ATOM    436  O   THR A  58       3.400 -10.627   2.411  1.00  0.00           O  
ATOM    437  CG2 THR A  58       5.853 -12.419   4.284  1.00  0.00           C  
ATOM    438  OG1 THR A  58       7.516 -11.890   2.624  1.00  0.00           O  
ATOM    439  N   SER A  59       2.970 -12.834   2.287  1.00  0.00           N  
ATOM    440  CA  SER A  59       1.559 -12.730   2.645  1.00  0.00           C  
ATOM    441  C   SER A  59       1.186 -13.747   3.719  1.00  0.00           C  
ATOM    442  CB  SER A  59       0.677 -12.931   1.412  1.00  0.00           C  
ATOM    443  O   SER A  59       2.056 -14.422   4.272  1.00  0.00           O  
ATOM    444  OG  SER A  59       0.665 -14.292   1.019  1.00  0.00           O  
ATOM    445  N   ILE A  60      -0.108 -13.838   3.986  1.00  0.00           N  
ATOM    446  CA  ILE A  60      -0.590 -14.817   4.954  1.00  0.00           C  
ATOM    447  C   ILE A  60      -0.443 -16.225   4.381  1.00  0.00           C  
ATOM    448  CB  ILE A  60      -2.061 -14.549   5.345  1.00  0.00           C  
ATOM    449  O   ILE A  60      -0.455 -17.209   5.125  1.00  0.00           O  
ATOM    450  CG1 ILE A  60      -2.964 -14.622   4.109  1.00  0.00           C  
ATOM    451  CG2 ILE A  60      -2.195 -13.192   6.043  1.00  0.00           C  
ATOM    452  CD1 ILE A  60      -4.452 -14.658   4.430  1.00  0.00           C  
ATOM    453  N   HIS A  61      -0.318 -16.244   3.091  1.00  0.00           N  
ATOM    454  CA  HIS A  61      -0.209 -17.529   2.410  1.00  0.00           C  
ATOM    455  C   HIS A  61       1.244 -17.981   2.316  1.00  0.00           C  
ATOM    456  CB  HIS A  61      -0.825 -17.448   1.012  1.00  0.00           C  
ATOM    457  O   HIS A  61       1.532 -19.049   1.770  1.00  0.00           O  
ATOM    458  CG  HIS A  61      -2.283 -17.115   1.017  1.00  0.00           C  
ATOM    459  CD2 HIS A  61      -2.956 -16.056   0.508  1.00  0.00           C  
ATOM    460  ND1 HIS A  61      -3.229 -17.928   1.604  1.00  0.00           N  
ATOM    461  CE1 HIS A  61      -4.424 -17.381   1.454  1.00  0.00           C  
ATOM    462  NE2 HIS A  61      -4.286 -16.244   0.793  1.00  0.00           N  
ATOM    463  N   GLY A  62       2.127 -17.163   2.782  1.00  0.00           N  
ATOM    464  CA  GLY A  62       3.538 -17.508   2.716  1.00  0.00           C  
ATOM    465  C   GLY A  62       4.344 -16.564   1.843  1.00  0.00           C  
ATOM    466  O   GLY A  62       3.929 -15.428   1.603  1.00  0.00           O  
ATOM    467  N   THR A  63       5.483 -17.009   1.535  1.00  0.00           N  
ATOM    468  CA  THR A  63       6.403 -16.202   0.741  1.00  0.00           C  
ATOM    469  C   THR A  63       6.447 -16.695  -0.702  1.00  0.00           C  
ATOM    470  CB  THR A  63       7.823 -16.223   1.338  1.00  0.00           C  
ATOM    471  O   THR A  63       6.518 -17.900  -0.950  1.00  0.00           O  
ATOM    472  CG2 THR A  63       8.786 -15.392   0.496  1.00  0.00           C  
ATOM    473  OG1 THR A  63       7.785 -15.690   2.667  1.00  0.00           O  
ATOM    474  N   PHE A  64       6.289 -15.782  -1.597  1.00  0.00           N  
ATOM    475  CA  PHE A  64       6.335 -16.045  -3.031  1.00  0.00           C  
ATOM    476  C   PHE A  64       7.412 -15.202  -3.702  1.00  0.00           C  
ATOM    477  CB  PHE A  64       4.972 -15.766  -3.673  1.00  0.00           C  
ATOM    478  O   PHE A  64       7.491 -13.992  -3.477  1.00  0.00           O  
ATOM    479  CG  PHE A  64       4.867 -16.232  -5.100  1.00  0.00           C  
ATOM    480  CD1 PHE A  64       5.238 -15.398  -6.148  1.00  0.00           C  
ATOM    481  CD2 PHE A  64       4.396 -17.505  -5.394  1.00  0.00           C  
ATOM    482  CE1 PHE A  64       5.142 -15.827  -7.470  1.00  0.00           C  
ATOM    483  CE2 PHE A  64       4.296 -17.941  -6.712  1.00  0.00           C  
ATOM    484  CZ  PHE A  64       4.669 -17.100  -7.749  1.00  0.00           C  
ATOM    485  N   THR A  65       8.222 -15.881  -4.550  1.00  0.00           N  
ATOM    486  CA  THR A  65       9.328 -15.168  -5.180  1.00  0.00           C  
ATOM    487  C   THR A  65       9.173 -15.162  -6.698  1.00  0.00           C  
ATOM    488  CB  THR A  65      10.683 -15.795  -4.802  1.00  0.00           C  
ATOM    489  O   THR A  65       8.935 -16.207  -7.307  1.00  0.00           O  
ATOM    490  CG2 THR A  65      11.837 -15.057  -5.474  1.00  0.00           C  
ATOM    491  OG1 THR A  65      10.853 -15.730  -3.380  1.00  0.00           O  
ATOM    492  N   ILE A  66       9.250 -13.920  -7.206  1.00  0.00           N  
ATOM    493  CA  ILE A  66       9.338 -13.718  -8.648  1.00  0.00           C  
ATOM    494  C   ILE A  66      10.772 -13.359  -9.033  1.00  0.00           C  
ATOM    495  CB  ILE A  66       8.364 -12.618  -9.125  1.00  0.00           C  
ATOM    496  O   ILE A  66      11.289 -12.317  -8.622  1.00  0.00           O  
ATOM    497  CG1 ILE A  66       6.926 -12.968  -8.725  1.00  0.00           C  
ATOM    498  CG2 ILE A  66       8.477 -12.415 -10.639  1.00  0.00           C  
ATOM    499  CD1 ILE A  66       5.994 -11.766  -8.651  1.00  0.00           C  
ATOM    500  N   SER A  67      11.465 -14.161  -9.810  1.00  0.00           N  
ATOM    501  CA  SER A  67      12.898 -14.059 -10.065  1.00  0.00           C  
ATOM    502  C   SER A  67      13.209 -12.907 -11.015  1.00  0.00           C  
ATOM    503  CB  SER A  67      13.434 -15.368 -10.645  1.00  0.00           C  
ATOM    504  O   SER A  67      14.309 -12.351 -10.985  1.00  0.00           O  
ATOM    505  OG  SER A  67      13.296 -16.425  -9.712  1.00  0.00           O  
ATOM    506  N   ASN A  68      12.276 -12.545 -11.831  1.00  0.00           N  
ATOM    507  CA  ASN A  68      12.491 -11.478 -12.802  1.00  0.00           C  
ATOM    508  C   ASN A  68      11.321 -10.499 -12.828  1.00  0.00           C  
ATOM    509  CB  ASN A  68      12.727 -12.060 -14.197  1.00  0.00           C  
ATOM    510  O   ASN A  68      10.262 -10.805 -13.380  1.00  0.00           O  
ATOM    511  CG  ASN A  68      13.113 -11.004 -15.214  1.00  0.00           C  
ATOM    512  ND2 ASN A  68      13.465 -11.440 -16.418  1.00  0.00           N  
ATOM    513  OD1 ASN A  68      13.096  -9.806 -14.919  1.00  0.00           O  
ATOM    514  N   THR A  69      11.541  -9.286 -12.273  1.00  0.00           N  
ATOM    515  CA  THR A  69      10.476  -8.298 -12.141  1.00  0.00           C  
ATOM    516  C   THR A  69      10.072  -7.753 -13.508  1.00  0.00           C  
ATOM    517  CB  THR A  69      10.902  -7.135 -11.226  1.00  0.00           C  
ATOM    518  O   THR A  69       8.991  -7.179 -13.658  1.00  0.00           O  
ATOM    519  CG2 THR A  69      11.052  -7.599  -9.781  1.00  0.00           C  
ATOM    520  OG1 THR A  69      12.157  -6.613 -11.681  1.00  0.00           O  
ATOM    521  N   THR A  70      10.837  -7.976 -14.579  1.00  0.00           N  
ATOM    522  CA  THR A  70      10.522  -7.464 -15.908  1.00  0.00           C  
ATOM    523  C   THR A  70       9.395  -8.271 -16.545  1.00  0.00           C  
ATOM    524  CB  THR A  70      11.759  -7.493 -16.825  1.00  0.00           C  
ATOM    525  O   THR A  70       8.773  -7.823 -17.511  1.00  0.00           O  
ATOM    526  CG2 THR A  70      12.895  -6.658 -16.243  1.00  0.00           C  
ATOM    527  OG1 THR A  70      12.204  -8.846 -16.975  1.00  0.00           O  
ATOM    528  N   THR A  71       9.139  -9.383 -15.996  1.00  0.00           N  
ATOM    529  CA  THR A  71       8.105 -10.249 -16.552  1.00  0.00           C  
ATOM    530  C   THR A  71       6.744  -9.925 -15.942  1.00  0.00           C  
ATOM    531  CB  THR A  71       8.435 -11.735 -16.318  1.00  0.00           C  
ATOM    532  O   THR A  71       5.719 -10.449 -16.384  1.00  0.00           O  
ATOM    533  CG2 THR A  71       9.803 -12.091 -16.890  1.00  0.00           C  
ATOM    534  OG1 THR A  71       8.433 -12.003 -14.910  1.00  0.00           O  
ATOM    535  N   LEU A  72       6.714  -9.030 -14.974  1.00  0.00           N  
ATOM    536  CA  LEU A  72       5.476  -8.691 -14.281  1.00  0.00           C  
ATOM    537  C   LEU A  72       4.593  -7.800 -15.149  1.00  0.00           C  
ATOM    538  CB  LEU A  72       5.778  -7.990 -12.953  1.00  0.00           C  
ATOM    539  O   LEU A  72       5.090  -6.902 -15.831  1.00  0.00           O  
ATOM    540  CG  LEU A  72       6.328  -8.872 -11.831  1.00  0.00           C  
ATOM    541  CD1 LEU A  72       6.807  -8.012 -10.667  1.00  0.00           C  
ATOM    542  CD2 LEU A  72       5.271  -9.868 -11.367  1.00  0.00           C  
ATOM    543  N   LYS A  73       3.331  -8.115 -15.103  1.00  0.00           N  
ATOM    544  CA  LYS A  73       2.353  -7.236 -15.738  1.00  0.00           C  
ATOM    545  C   LYS A  73       1.895  -6.140 -14.781  1.00  0.00           C  
ATOM    546  CB  LYS A  73       1.149  -8.040 -16.230  1.00  0.00           C  
ATOM    547  O   LYS A  73       1.346  -6.429 -13.716  1.00  0.00           O  
ATOM    548  CG  LYS A  73       1.475  -9.028 -17.340  1.00  0.00           C  
ATOM    549  CD  LYS A  73       0.228  -9.757 -17.825  1.00  0.00           C  
ATOM    550  CE  LYS A  73       0.558 -10.764 -18.918  1.00  0.00           C  
ATOM    551  NZ  LYS A  73      -0.657 -11.503 -19.374  1.00  0.00           N  
ATOM    552  N   LEU A  74       2.211  -4.885 -15.232  1.00  0.00           N  
ATOM    553  CA  LEU A  74       1.909  -3.738 -14.382  1.00  0.00           C  
ATOM    554  C   LEU A  74       0.887  -2.823 -15.048  1.00  0.00           C  
ATOM    555  CB  LEU A  74       3.186  -2.953 -14.068  1.00  0.00           C  
ATOM    556  O   LEU A  74       0.912  -2.639 -16.267  1.00  0.00           O  
ATOM    557  CG  LEU A  74       4.367  -3.765 -13.535  1.00  0.00           C  
ATOM    558  CD1 LEU A  74       5.591  -2.871 -13.364  1.00  0.00           C  
ATOM    559  CD2 LEU A  74       4.001  -4.438 -12.216  1.00  0.00           C  
ATOM    560  N   HIS A  75      -0.012  -2.378 -14.263  1.00  0.00           N  
ATOM    561  CA  HIS A  75      -0.898  -1.292 -14.668  1.00  0.00           C  
ATOM    562  C   HIS A  75      -0.649  -0.038 -13.835  1.00  0.00           C  
ATOM    563  CB  HIS A  75      -2.361  -1.720 -14.548  1.00  0.00           C  
ATOM    564  O   HIS A  75      -0.954  -0.011 -12.641  1.00  0.00           O  
ATOM    565  CG  HIS A  75      -3.332  -0.674 -14.994  1.00  0.00           C  
ATOM    566  CD2 HIS A  75      -4.050   0.232 -14.288  1.00  0.00           C  
ATOM    567  ND1 HIS A  75      -3.657  -0.477 -16.318  1.00  0.00           N  
ATOM    568  CE1 HIS A  75      -4.535   0.509 -16.408  1.00  0.00           C  
ATOM    569  NE2 HIS A  75      -4.790   0.955 -15.190  1.00  0.00           N  
ATOM    570  N   LEU A  76      -0.136   1.032 -14.502  1.00  0.00           N  
ATOM    571  CA  LEU A  76       0.184   2.283 -13.822  1.00  0.00           C  
ATOM    572  C   LEU A  76      -1.031   3.204 -13.779  1.00  0.00           C  
ATOM    573  CB  LEU A  76       1.350   2.988 -14.519  1.00  0.00           C  
ATOM    574  O   LEU A  76      -1.706   3.396 -14.793  1.00  0.00           O  
ATOM    575  CG  LEU A  76       2.728   2.345 -14.356  1.00  0.00           C  
ATOM    576  CD1 LEU A  76       2.779   1.009 -15.089  1.00  0.00           C  
ATOM    577  CD2 LEU A  76       3.819   3.281 -14.862  1.00  0.00           C  
ATOM    578  N   ILE A  77      -1.273   3.683 -12.564  1.00  0.00           N  
ATOM    579  CA  ILE A  77      -2.349   4.659 -12.430  1.00  0.00           C  
ATOM    580  C   ILE A  77      -1.819   6.058 -12.738  1.00  0.00           C  
ATOM    581  CB  ILE A  77      -2.974   4.623 -11.018  1.00  0.00           C  
ATOM    582  O   ILE A  77      -0.947   6.568 -12.031  1.00  0.00           O  
ATOM    583  CG1 ILE A  77      -3.381   3.191 -10.651  1.00  0.00           C  
ATOM    584  CG2 ILE A  77      -4.173   5.571 -10.932  1.00  0.00           C  
ATOM    585  CD1 ILE A  77      -4.427   2.588 -11.578  1.00  0.00           C  
ATOM    586  N   GLU A  78      -2.337   6.641 -13.721  1.00  0.00           N  
ATOM    587  CA  GLU A  78      -1.808   7.899 -14.240  1.00  0.00           C  
ATOM    588  C   GLU A  78      -1.875   9.001 -13.187  1.00  0.00           C  
ATOM    589  CB  GLU A  78      -2.570   8.325 -15.497  1.00  0.00           C  
ATOM    590  O   GLU A  78      -2.899   9.171 -12.522  1.00  0.00           O  
ATOM    591  CG  GLU A  78      -2.318   7.431 -16.702  1.00  0.00           C  
ATOM    592  CD  GLU A  78      -3.009   7.918 -17.966  1.00  0.00           C  
ATOM    593  OE1 GLU A  78      -2.861   7.271 -19.027  1.00  0.00           O  
ATOM    594  OE2 GLU A  78      -3.704   8.957 -17.894  1.00  0.00           O  
ATOM    595  N   GLY A  79      -0.741   9.689 -13.031  1.00  0.00           N  
ATOM    596  CA  GLY A  79      -0.670  10.886 -12.209  1.00  0.00           C  
ATOM    597  C   GLY A  79      -0.605  10.586 -10.723  1.00  0.00           C  
ATOM    598  O   GLY A  79      -0.778  11.484  -9.896  1.00  0.00           O  
ATOM    599  N   ARG A  80      -0.382   9.264 -10.426  1.00  0.00           N  
ATOM    600  CA  ARG A  80      -0.412   8.869  -9.022  1.00  0.00           C  
ATOM    601  C   ARG A  80       0.705   7.880  -8.707  1.00  0.00           C  
ATOM    602  CB  ARG A  80      -1.769   8.258  -8.665  1.00  0.00           C  
ATOM    603  O   ARG A  80       1.154   7.141  -9.587  1.00  0.00           O  
ATOM    604  CG  ARG A  80      -2.945   9.193  -8.893  1.00  0.00           C  
ATOM    605  CD  ARG A  80      -4.277   8.485  -8.689  1.00  0.00           C  
ATOM    606  NE  ARG A  80      -5.406   9.363  -8.983  1.00  0.00           N  
ATOM    607  NH1 ARG A  80      -5.831   9.900  -6.777  1.00  0.00           N  
ATOM    608  NH2 ARG A  80      -7.125  10.789  -8.447  1.00  0.00           N  
ATOM    609  CZ  ARG A  80      -6.118  10.015  -8.068  1.00  0.00           C  
ATOM    610  N   ASP A  81       1.245   7.935  -7.497  1.00  0.00           N  
ATOM    611  CA  ASP A  81       2.184   6.930  -7.008  1.00  0.00           C  
ATOM    612  C   ASP A  81       1.463   5.632  -6.650  1.00  0.00           C  
ATOM    613  CB  ASP A  81       2.952   7.457  -5.794  1.00  0.00           C  
ATOM    614  O   ASP A  81       1.399   5.255  -5.478  1.00  0.00           O  
ATOM    615  CG  ASP A  81       4.067   6.528  -5.348  1.00  0.00           C  
ATOM    616  OD1 ASP A  81       4.531   5.698  -6.160  1.00  0.00           O  
ATOM    617  OD2 ASP A  81       4.484   6.625  -4.174  1.00  0.00           O  
ATOM    618  N   LEU A  82       0.787   5.081  -7.635  1.00  0.00           N  
ATOM    619  CA  LEU A  82      -0.027   3.877  -7.500  1.00  0.00           C  
ATOM    620  C   LEU A  82       0.158   2.958  -8.703  1.00  0.00           C  
ATOM    621  CB  LEU A  82      -1.505   4.244  -7.347  1.00  0.00           C  
ATOM    622  O   LEU A  82       0.146   3.416  -9.848  1.00  0.00           O  
ATOM    623  CG  LEU A  82      -2.436   3.126  -6.876  1.00  0.00           C  
ATOM    624  CD1 LEU A  82      -2.104   2.728  -5.442  1.00  0.00           C  
ATOM    625  CD2 LEU A  82      -3.894   3.558  -6.992  1.00  0.00           C  
ATOM    626  N   VAL A  83       0.322   1.651  -8.401  1.00  0.00           N  
ATOM    627  CA  VAL A  83       0.480   0.671  -9.470  1.00  0.00           C  
ATOM    628  C   VAL A  83      -0.272  -0.609  -9.114  1.00  0.00           C  
ATOM    629  CB  VAL A  83       1.970   0.358  -9.737  1.00  0.00           C  
ATOM    630  O   VAL A  83      -0.381  -0.965  -7.938  1.00  0.00           O  
ATOM    631  CG1 VAL A  83       2.619  -0.265  -8.502  1.00  0.00           C  
ATOM    632  CG2 VAL A  83       2.112  -0.568 -10.944  1.00  0.00           C  
ATOM    633  N   ILE A  84      -0.867  -1.270 -10.117  1.00  0.00           N  
ATOM    634  CA  ILE A  84      -1.499  -2.577  -9.974  1.00  0.00           C  
ATOM    635  C   ILE A  84      -0.609  -3.651 -10.595  1.00  0.00           C  
ATOM    636  CB  ILE A  84      -2.900  -2.601 -10.624  1.00  0.00           C  
ATOM    637  O   ILE A  84      -0.198  -3.534 -11.752  1.00  0.00           O  
ATOM    638  CG1 ILE A  84      -3.783  -1.497 -10.030  1.00  0.00           C  
ATOM    639  CG2 ILE A  84      -3.552  -3.976 -10.451  1.00  0.00           C  
ATOM    640  CD1 ILE A  84      -5.087  -1.275 -10.784  1.00  0.00           C  
ATOM    641  N   ILE A  85      -0.343  -4.648  -9.787  1.00  0.00           N  
ATOM    642  CA  ILE A  85       0.485  -5.755 -10.254  1.00  0.00           C  
ATOM    643  C   ILE A  85      -0.383  -6.992 -10.473  1.00  0.00           C  
ATOM    644  CB  ILE A  85       1.623  -6.069  -9.257  1.00  0.00           C  
ATOM    645  O   ILE A  85      -1.085  -7.435  -9.560  1.00  0.00           O  
ATOM    646  CG1 ILE A  85       2.421  -4.798  -8.940  1.00  0.00           C  
ATOM    647  CG2 ILE A  85       2.538  -7.165  -9.810  1.00  0.00           C  
ATOM    648  CD1 ILE A  85       3.396  -4.953  -7.782  1.00  0.00           C  
ATOM    649  N   LYS A  86      -0.289  -7.469 -11.673  1.00  0.00           N  
ATOM    650  CA  LYS A  86      -0.924  -8.759 -11.927  1.00  0.00           C  
ATOM    651  C   LYS A  86       0.017  -9.911 -11.585  1.00  0.00           C  
ATOM    652  CB  LYS A  86      -1.368  -8.861 -13.386  1.00  0.00           C  
ATOM    653  O   LYS A  86       1.072 -10.063 -12.204  1.00  0.00           O  
ATOM    654  CG  LYS A  86      -2.227 -10.080 -13.689  1.00  0.00           C  
ATOM    655  CD  LYS A  86      -2.759 -10.049 -15.115  1.00  0.00           C  
ATOM    656  CE  LYS A  86      -3.662 -11.242 -15.402  1.00  0.00           C  
ATOM    657  NZ  LYS A  86      -4.245 -11.177 -16.776  1.00  0.00           N  
ATOM    658  N   MET A  87      -0.484 -10.743 -10.645  1.00  0.00           N  
ATOM    659  CA  MET A  87       0.360 -11.839 -10.176  1.00  0.00           C  
ATOM    660  C   MET A  87       0.245 -13.048 -11.098  1.00  0.00           C  
ATOM    661  CB  MET A  87      -0.014 -12.233  -8.746  1.00  0.00           C  
ATOM    662  O   MET A  87      -0.772 -13.226 -11.771  1.00  0.00           O  
ATOM    663  CG  MET A  87       0.151 -11.108  -7.737  1.00  0.00           C  
ATOM    664  SD  MET A  87       1.869 -10.466  -7.676  1.00  0.00           S  
ATOM    665  CE  MET A  87       2.723 -11.902  -6.969  1.00  0.00           C  
ATOM    666  N   PRO A  88       1.334 -13.836 -11.178  1.00  0.00           N  
ATOM    667  CA  PRO A  88       1.274 -15.062 -11.977  1.00  0.00           C  
ATOM    668  C   PRO A  88       0.165 -16.009 -11.522  1.00  0.00           C  
ATOM    669  CB  PRO A  88       2.652 -15.692 -11.760  1.00  0.00           C  
ATOM    670  O   PRO A  88      -0.302 -15.917 -10.384  1.00  0.00           O  
ATOM    671  CG  PRO A  88       3.511 -14.572 -11.269  1.00  0.00           C  
ATOM    672  CD  PRO A  88       2.639 -13.580 -10.555  1.00  0.00           C  
ATOM    673  N   LYS A  89      -0.217 -16.869 -12.330  1.00  0.00           N  
ATOM    674  CA  LYS A  89      -1.360 -17.752 -12.118  1.00  0.00           C  
ATOM    675  C   LYS A  89      -1.115 -18.696 -10.944  1.00  0.00           C  
ATOM    676  CB  LYS A  89      -1.660 -18.556 -13.384  1.00  0.00           C  
ATOM    677  O   LYS A  89      -2.061 -19.160 -10.305  1.00  0.00           O  
ATOM    678  CG  LYS A  89      -2.271 -17.734 -14.509  1.00  0.00           C  
ATOM    679  CD  LYS A  89      -2.654 -18.608 -15.696  1.00  0.00           C  
ATOM    680  CE  LYS A  89      -3.270 -17.787 -16.821  1.00  0.00           C  
ATOM    681  NZ  LYS A  89      -3.611 -18.635 -18.002  1.00  0.00           N  
ATOM    682  N   ASP A  90       0.132 -18.988 -10.646  1.00  0.00           N  
ATOM    683  CA  ASP A  90       0.429 -19.915  -9.559  1.00  0.00           C  
ATOM    684  C   ASP A  90       0.457 -19.193  -8.214  1.00  0.00           C  
ATOM    685  CB  ASP A  90       1.764 -20.621  -9.805  1.00  0.00           C  
ATOM    686  O   ASP A  90       0.752 -19.801  -7.183  1.00  0.00           O  
ATOM    687  CG  ASP A  90       2.928 -19.655  -9.948  1.00  0.00           C  
ATOM    688  OD1 ASP A  90       2.694 -18.445 -10.153  1.00  0.00           O  
ATOM    689  OD2 ASP A  90       4.089 -20.110  -9.857  1.00  0.00           O  
ATOM    690  N   PHE A  91       0.191 -17.875  -8.210  1.00  0.00           N  
ATOM    691  CA  PHE A  91       0.024 -17.084  -6.997  1.00  0.00           C  
ATOM    692  C   PHE A  91      -1.415 -17.155  -6.498  1.00  0.00           C  
ATOM    693  CB  PHE A  91       0.421 -15.626  -7.246  1.00  0.00           C  
ATOM    694  O   PHE A  91      -2.354 -16.904  -7.256  1.00  0.00           O  
ATOM    695  CG  PHE A  91       0.468 -14.787  -5.997  1.00  0.00           C  
ATOM    696  CD1 PHE A  91      -0.633 -14.036  -5.606  1.00  0.00           C  
ATOM    697  CD2 PHE A  91       1.614 -14.751  -5.214  1.00  0.00           C  
ATOM    698  CE1 PHE A  91      -0.593 -13.259  -4.450  1.00  0.00           C  
ATOM    699  CE2 PHE A  91       1.662 -13.977  -4.058  1.00  0.00           C  
ATOM    700  CZ  PHE A  91       0.558 -13.231  -3.678  1.00  0.00           C  
ATOM    701  N   PRO A  92      -1.570 -17.602  -5.187  1.00  0.00           N  
ATOM    702  CA  PRO A  92      -2.941 -17.699  -4.680  1.00  0.00           C  
ATOM    703  C   PRO A  92      -3.668 -16.356  -4.686  1.00  0.00           C  
ATOM    704  CB  PRO A  92      -2.751 -18.211  -3.249  1.00  0.00           C  
ATOM    705  O   PRO A  92      -3.085 -15.332  -4.321  1.00  0.00           O  
ATOM    706  CG  PRO A  92      -1.359 -18.753  -3.219  1.00  0.00           C  
ATOM    707  CD  PRO A  92      -0.550 -18.051  -4.272  1.00  0.00           C  
ATOM    708  N   PRO A  93      -4.935 -16.402  -5.140  1.00  0.00           N  
ATOM    709  CA  PRO A  93      -5.679 -15.141  -5.184  1.00  0.00           C  
ATOM    710  C   PRO A  93      -6.128 -14.672  -3.802  1.00  0.00           C  
ATOM    711  CB  PRO A  93      -6.886 -15.475  -6.065  1.00  0.00           C  
ATOM    712  O   PRO A  93      -6.293 -15.489  -2.892  1.00  0.00           O  
ATOM    713  CG  PRO A  93      -7.122 -16.935  -5.853  1.00  0.00           C  
ATOM    714  CD  PRO A  93      -5.795 -17.609  -5.654  1.00  0.00           C  
ATOM    715  N   PHE A  94      -6.362 -13.318  -3.607  1.00  0.00           N  
ATOM    716  CA  PHE A  94      -6.872 -12.685  -2.396  1.00  0.00           C  
ATOM    717  C   PHE A  94      -8.388 -12.538  -2.460  1.00  0.00           C  
ATOM    718  CB  PHE A  94      -6.219 -11.315  -2.189  1.00  0.00           C  
ATOM    719  O   PHE A  94      -8.978 -12.599  -3.541  1.00  0.00           O  
ATOM    720  CG  PHE A  94      -4.744 -11.383  -1.901  1.00  0.00           C  
ATOM    721  CD1 PHE A  94      -4.283 -11.600  -0.608  1.00  0.00           C  
ATOM    722  CD2 PHE A  94      -3.817 -11.230  -2.924  1.00  0.00           C  
ATOM    723  CE1 PHE A  94      -2.918 -11.663  -0.338  1.00  0.00           C  
ATOM    724  CE2 PHE A  94      -2.451 -11.292  -2.662  1.00  0.00           C  
ATOM    725  CZ  PHE A  94      -2.004 -11.508  -1.369  1.00  0.00           C  
ATOM    726  N   PRO A  95      -9.021 -12.394  -1.343  1.00  0.00           N  
ATOM    727  CA  PRO A  95     -10.445 -12.052  -1.359  1.00  0.00           C  
ATOM    728  C   PRO A  95     -10.727 -10.731  -2.071  1.00  0.00           C  
ATOM    729  CB  PRO A  95     -10.802 -11.959   0.127  1.00  0.00           C  
ATOM    730  O   PRO A  95      -9.877  -9.836  -2.078  1.00  0.00           O  
ATOM    731  CG  PRO A  95      -9.767 -12.784   0.821  1.00  0.00           C  
ATOM    732  CD  PRO A  95      -8.486 -12.695   0.042  1.00  0.00           C  
ATOM    733  N   THR A  96     -11.904 -10.559  -2.696  1.00  0.00           N  
ATOM    734  CA  THR A  96     -12.248  -9.382  -3.487  1.00  0.00           C  
ATOM    735  C   THR A  96     -13.362  -8.586  -2.815  1.00  0.00           C  
ATOM    736  CB  THR A  96     -12.680  -9.775  -4.912  1.00  0.00           C  
ATOM    737  O   THR A  96     -14.126  -7.889  -3.487  1.00  0.00           O  
ATOM    738  CG2 THR A  96     -11.543 -10.458  -5.664  1.00  0.00           C  
ATOM    739  OG1 THR A  96     -13.795 -10.672  -4.836  1.00  0.00           O  
ATOM    740  N   THR A  97     -13.514  -8.631  -1.516  1.00  0.00           N  
ATOM    741  CA  THR A  97     -14.638  -8.006  -0.829  1.00  0.00           C  
ATOM    742  C   THR A  97     -14.279  -6.593  -0.379  1.00  0.00           C  
ATOM    743  CB  THR A  97     -15.081  -8.838   0.389  1.00  0.00           C  
ATOM    744  O   THR A  97     -15.119  -5.880   0.175  1.00  0.00           O  
ATOM    745  CG2 THR A  97     -15.656 -10.183  -0.044  1.00  0.00           C  
ATOM    746  OG1 THR A  97     -13.952  -9.065   1.241  1.00  0.00           O  
ATOM    747  N   LEU A  98     -12.955  -6.246  -0.610  1.00  0.00           N  
ATOM    748  CA  LEU A  98     -12.527  -4.914  -0.198  1.00  0.00           C  
ATOM    749  C   LEU A  98     -13.246  -3.838  -1.006  1.00  0.00           C  
ATOM    750  CB  LEU A  98     -11.012  -4.763  -0.361  1.00  0.00           C  
ATOM    751  O   LEU A  98     -13.592  -4.056  -2.169  1.00  0.00           O  
ATOM    752  CG  LEU A  98     -10.145  -5.751   0.422  1.00  0.00           C  
ATOM    753  CD1 LEU A  98      -8.672  -5.540   0.090  1.00  0.00           C  
ATOM    754  CD2 LEU A  98     -10.387  -5.604   1.920  1.00  0.00           C  
ATOM    755  N   LYS A  99     -13.464  -2.715  -0.367  1.00  0.00           N  
ATOM    756  CA  LYS A  99     -14.078  -1.561  -1.019  1.00  0.00           C  
ATOM    757  C   LYS A  99     -13.101  -0.391  -1.099  1.00  0.00           C  
ATOM    758  CB  LYS A  99     -15.345  -1.136  -0.276  1.00  0.00           C  
ATOM    759  O   LYS A  99     -12.361  -0.128  -0.149  1.00  0.00           O  
ATOM    760  CG  LYS A  99     -16.427  -2.206  -0.235  1.00  0.00           C  
ATOM    761  CD  LYS A  99     -17.688  -1.699   0.453  1.00  0.00           C  
ATOM    762  CE  LYS A  99     -18.788  -2.752   0.452  1.00  0.00           C  
ATOM    763  NZ  LYS A  99     -20.009  -2.278   1.169  1.00  0.00           N  
ATOM    764  N   PHE A 100     -13.110   0.273  -2.332  1.00  0.00           N  
ATOM    765  CA  PHE A 100     -12.241   1.419  -2.571  1.00  0.00           C  
ATOM    766  C   PHE A 100     -13.056   2.641  -2.977  1.00  0.00           C  
ATOM    767  CB  PHE A 100     -11.206   1.095  -3.653  1.00  0.00           C  
ATOM    768  O   PHE A 100     -14.037   2.523  -3.714  1.00  0.00           O  
ATOM    769  CG  PHE A 100     -10.295  -0.048  -3.298  1.00  0.00           C  
ATOM    770  CD1 PHE A 100      -9.035   0.189  -2.761  1.00  0.00           C  
ATOM    771  CD2 PHE A 100     -10.698  -1.362  -3.502  1.00  0.00           C  
ATOM    772  CE1 PHE A 100      -8.189  -0.868  -2.432  1.00  0.00           C  
ATOM    773  CE2 PHE A 100      -9.858  -2.423  -3.176  1.00  0.00           C  
ATOM    774  CZ  PHE A 100      -8.604  -2.174  -2.642  1.00  0.00           C  
ATOM    775  N   ARG A 101     -12.662   3.745  -2.439  1.00  0.00           N  
ATOM    776  CA  ARG A 101     -13.255   5.002  -2.884  1.00  0.00           C  
ATOM    777  C   ARG A 101     -12.315   6.174  -2.621  1.00  0.00           C  
ATOM    778  CB  ARG A 101     -14.597   5.240  -2.188  1.00  0.00           C  
ATOM    779  O   ARG A 101     -11.309   6.026  -1.925  1.00  0.00           O  
ATOM    780  CG  ARG A 101     -14.482   5.459  -0.687  1.00  0.00           C  
ATOM    781  CD  ARG A 101     -15.779   5.990  -0.094  1.00  0.00           C  
ATOM    782  NE  ARG A 101     -15.698   6.110   1.359  1.00  0.00           N  
ATOM    783  NH1 ARG A 101     -14.478   8.071   1.337  1.00  0.00           N  
ATOM    784  NH2 ARG A 101     -15.070   7.106   3.330  1.00  0.00           N  
ATOM    785  CZ  ARG A 101     -15.082   7.095   2.005  1.00  0.00           C  
ATOM    786  N   GLU A 102     -12.692   7.292  -3.190  1.00  0.00           N  
ATOM    787  CA  GLU A 102     -11.907   8.499  -2.955  1.00  0.00           C  
ATOM    788  C   GLU A 102     -12.092   9.009  -1.529  1.00  0.00           C  
ATOM    789  CB  GLU A 102     -12.286   9.592  -3.958  1.00  0.00           C  
ATOM    790  O   GLU A 102     -13.162   8.846  -0.940  1.00  0.00           O  
ATOM    791  CG  GLU A 102     -11.864   9.288  -5.388  1.00  0.00           C  
ATOM    792  CD  GLU A 102     -12.214  10.398  -6.366  1.00  0.00           C  
ATOM    793  OE1 GLU A 102     -11.306  11.164  -6.764  1.00  0.00           O  
ATOM    794  OE2 GLU A 102     -13.404  10.505  -6.736  1.00  0.00           O  
ATOM    795  N   PRO A 103     -10.956   9.660  -1.029  1.00  0.00           N  
ATOM    796  CA  PRO A 103     -11.116  10.278   0.290  1.00  0.00           C  
ATOM    797  C   PRO A 103     -11.997  11.525   0.254  1.00  0.00           C  
ATOM    798  CB  PRO A 103      -9.682  10.634   0.689  1.00  0.00           C  
ATOM    799  O   PRO A 103     -12.149  12.148  -0.801  1.00  0.00           O  
ATOM    800  CG  PRO A 103      -8.970  10.859  -0.606  1.00  0.00           C  
ATOM    801  CD  PRO A 103      -9.547   9.932  -1.636  1.00  0.00           C  
ATOM    802  N   VAL A 104     -12.591  11.819   1.401  1.00  0.00           N  
ATOM    803  CA  VAL A 104     -13.362  13.039   1.615  1.00  0.00           C  
ATOM    804  C   VAL A 104     -12.586  13.989   2.525  1.00  0.00           C  
ATOM    805  CB  VAL A 104     -14.750  12.734   2.222  1.00  0.00           C  
ATOM    806  O   VAL A 104     -12.058  13.574   3.560  1.00  0.00           O  
ATOM    807  CG1 VAL A 104     -15.533  14.025   2.453  1.00  0.00           C  
ATOM    808  CG2 VAL A 104     -15.532  11.786   1.314  1.00  0.00           C  
ATOM    809  N   GLU A 105     -12.448  15.230   2.078  1.00  0.00           N  
ATOM    810  CA  GLU A 105     -11.724  16.224   2.865  1.00  0.00           C  
ATOM    811  C   GLU A 105     -12.268  16.303   4.288  1.00  0.00           C  
ATOM    812  CB  GLU A 105     -11.799  17.598   2.195  1.00  0.00           C  
ATOM    813  O   GLU A 105     -13.476  16.442   4.490  1.00  0.00           O  
ATOM    814  CG  GLU A 105     -11.000  18.676   2.913  1.00  0.00           C  
ATOM    815  CD  GLU A 105     -11.024  20.017   2.197  1.00  0.00           C  
ATOM    816  OE1 GLU A 105     -10.600  21.032   2.795  1.00  0.00           O  
ATOM    817  OE2 GLU A 105     -11.471  20.054   1.029  1.00  0.00           O  
ATOM    818  N   GLY A 106     -11.377  16.167   5.271  1.00  0.00           N  
ATOM    819  CA  GLY A 106     -11.730  16.324   6.673  1.00  0.00           C  
ATOM    820  C   GLY A 106     -12.222  15.039   7.312  1.00  0.00           C  
ATOM    821  O   GLY A 106     -12.568  15.020   8.495  1.00  0.00           O  
ATOM    822  N   GLU A 107     -12.262  13.949   6.518  1.00  0.00           N  
ATOM    823  CA  GLU A 107     -12.748  12.716   7.129  1.00  0.00           C  
ATOM    824  C   GLU A 107     -11.653  12.038   7.948  1.00  0.00           C  
ATOM    825  CB  GLU A 107     -13.274  11.756   6.059  1.00  0.00           C  
ATOM    826  O   GLU A 107     -10.467  12.313   7.757  1.00  0.00           O  
ATOM    827  CG  GLU A 107     -12.195  11.216   5.132  1.00  0.00           C  
ATOM    828  CD  GLU A 107     -12.719  10.202   4.128  1.00  0.00           C  
ATOM    829  OE1 GLU A 107     -12.356  10.288   2.933  1.00  0.00           O  
ATOM    830  OE2 GLU A 107     -13.499   9.314   4.540  1.00  0.00           O  
ATOM    831  N   ASN A 108     -12.166  11.218   8.931  1.00  0.00           N  
ATOM    832  CA  ASN A 108     -11.247  10.468   9.780  1.00  0.00           C  
ATOM    833  C   ASN A 108     -10.794   9.174   9.109  1.00  0.00           C  
ATOM    834  CB  ASN A 108     -11.892  10.166  11.134  1.00  0.00           C  
ATOM    835  O   ASN A 108     -11.618   8.414   8.597  1.00  0.00           O  
ATOM    836  CG  ASN A 108     -12.066  11.407  11.988  1.00  0.00           C  
ATOM    837  ND2 ASN A 108     -13.075  11.397  12.851  1.00  0.00           N  
ATOM    838  OD1 ASN A 108     -11.300  12.367  11.872  1.00  0.00           O  
ATOM    839  N   ILE A 109      -9.446   8.998   9.128  1.00  0.00           N  
ATOM    840  CA  ILE A 109      -8.873   7.803   8.518  1.00  0.00           C  
ATOM    841  C   ILE A 109      -7.944   7.110   9.512  1.00  0.00           C  
ATOM    842  CB  ILE A 109      -8.110   8.143   7.218  1.00  0.00           C  
ATOM    843  O   ILE A 109      -7.496   7.724  10.484  1.00  0.00           O  
ATOM    844  CG1 ILE A 109      -6.984   9.143   7.506  1.00  0.00           C  
ATOM    845  CG2 ILE A 109      -9.068   8.688   6.156  1.00  0.00           C  
ATOM    846  CD1 ILE A 109      -6.021   9.342   6.343  1.00  0.00           C  
ATOM    847  N   THR A 110      -7.776   5.830   9.305  1.00  0.00           N  
ATOM    848  CA  THR A 110      -6.803   5.058  10.069  1.00  0.00           C  
ATOM    849  C   THR A 110      -5.877   4.281   9.138  1.00  0.00           C  
ATOM    850  CB  THR A 110      -7.500   4.082  11.036  1.00  0.00           C  
ATOM    851  O   THR A 110      -6.225   4.018   7.985  1.00  0.00           O  
ATOM    852  CG2 THR A 110      -8.210   2.967  10.274  1.00  0.00           C  
ATOM    853  OG1 THR A 110      -6.522   3.502  11.908  1.00  0.00           O  
ATOM    854  N   LEU A 111      -4.723   4.025   9.624  1.00  0.00           N  
ATOM    855  CA  LEU A 111      -3.728   3.226   8.915  1.00  0.00           C  
ATOM    856  C   LEU A 111      -3.745   1.781   9.402  1.00  0.00           C  
ATOM    857  CB  LEU A 111      -2.331   3.823   9.099  1.00  0.00           C  
ATOM    858  O   LEU A 111      -3.665   1.526  10.606  1.00  0.00           O  
ATOM    859  CG  LEU A 111      -1.198   3.147   8.326  1.00  0.00           C  
ATOM    860  CD1 LEU A 111      -0.403   4.182   7.537  1.00  0.00           C  
ATOM    861  CD2 LEU A 111      -0.287   2.376   9.276  1.00  0.00           C  
ATOM    862  N   VAL A 112      -3.924   0.880   8.444  1.00  0.00           N  
ATOM    863  CA  VAL A 112      -3.951  -0.538   8.787  1.00  0.00           C  
ATOM    864  C   VAL A 112      -2.684  -1.219   8.273  1.00  0.00           C  
ATOM    865  CB  VAL A 112      -5.203  -1.238   8.211  1.00  0.00           C  
ATOM    866  O   VAL A 112      -2.337  -1.091   7.097  1.00  0.00           O  
ATOM    867  CG1 VAL A 112      -5.250  -2.702   8.645  1.00  0.00           C  
ATOM    868  CG2 VAL A 112      -6.470  -0.506   8.648  1.00  0.00           C  
ATOM    869  N   THR A 113      -1.977  -1.891   9.168  1.00  0.00           N  
ATOM    870  CA  THR A 113      -0.744  -2.589   8.817  1.00  0.00           C  
ATOM    871  C   THR A 113      -0.743  -4.004   9.389  1.00  0.00           C  
ATOM    872  CB  THR A 113       0.493  -1.826   9.325  1.00  0.00           C  
ATOM    873  O   THR A 113      -1.680  -4.399  10.085  1.00  0.00           O  
ATOM    874  CG2 THR A 113       0.534  -0.408   8.764  1.00  0.00           C  
ATOM    875  OG1 THR A 113       0.454  -1.760  10.756  1.00  0.00           O  
ATOM    876  N   ARG A 114       0.218  -4.691   8.890  1.00  0.00           N  
ATOM    877  CA  ARG A 114       0.415  -6.052   9.378  1.00  0.00           C  
ATOM    878  C   ARG A 114       1.865  -6.281   9.791  1.00  0.00           C  
ATOM    879  CB  ARG A 114       0.008  -7.070   8.310  1.00  0.00           C  
ATOM    880  O   ARG A 114       2.789  -5.831   9.110  1.00  0.00           O  
ATOM    881  CG  ARG A 114      -0.057  -8.502   8.818  1.00  0.00           C  
ATOM    882  CD  ARG A 114      -1.039  -9.341   8.013  1.00  0.00           C  
ATOM    883  NE  ARG A 114      -1.196 -10.678   8.579  1.00  0.00           N  
ATOM    884  NH1 ARG A 114      -3.201 -11.117   7.518  1.00  0.00           N  
ATOM    885  NH2 ARG A 114      -2.262 -12.686   8.900  1.00  0.00           N  
ATOM    886  CZ  ARG A 114      -2.219 -11.491   8.331  1.00  0.00           C  
ATOM    887  N   ASN A 115       1.938  -6.960  10.943  1.00  0.00           N  
ATOM    888  CA  ASN A 115       3.258  -7.364  11.418  1.00  0.00           C  
ATOM    889  C   ASN A 115       3.566  -8.812  11.052  1.00  0.00           C  
ATOM    890  CB  ASN A 115       3.368  -7.164  12.931  1.00  0.00           C  
ATOM    891  O   ASN A 115       2.970  -9.738  11.606  1.00  0.00           O  
ATOM    892  CG  ASN A 115       4.772  -7.398  13.451  1.00  0.00           C  
ATOM    893  ND2 ASN A 115       4.925  -7.400  14.770  1.00  0.00           N  
ATOM    894  OD1 ASN A 115       5.713  -7.576  12.673  1.00  0.00           O  
ATOM    895  N   PHE A 116       4.512  -8.995  10.048  1.00  0.00           N  
ATOM    896  CA  PHE A 116       4.837 -10.336   9.574  1.00  0.00           C  
ATOM    897  C   PHE A 116       5.886 -10.986  10.468  1.00  0.00           C  
ATOM    898  CB  PHE A 116       5.338 -10.289   8.127  1.00  0.00           C  
ATOM    899  O   PHE A 116       7.079 -10.702  10.344  1.00  0.00           O  
ATOM    900  CG  PHE A 116       4.271  -9.936   7.126  1.00  0.00           C  
ATOM    901  CD1 PHE A 116       3.383 -10.901   6.667  1.00  0.00           C  
ATOM    902  CD2 PHE A 116       4.155  -8.638   6.645  1.00  0.00           C  
ATOM    903  CE1 PHE A 116       2.394 -10.577   5.741  1.00  0.00           C  
ATOM    904  CE2 PHE A 116       3.169  -8.307   5.720  1.00  0.00           C  
ATOM    905  CZ  PHE A 116       2.290  -9.278   5.268  1.00  0.00           C  
ATOM    906  N   GLN A 117       5.504 -11.531  11.645  1.00  0.00           N  
ATOM    907  CA  GLN A 117       6.358 -12.293  12.550  1.00  0.00           C  
ATOM    908  C   GLN A 117       6.229 -13.792  12.296  1.00  0.00           C  
ATOM    909  CB  GLN A 117       6.015 -11.975  14.006  1.00  0.00           C  
ATOM    910  O   GLN A 117       5.245 -14.245  11.707  1.00  0.00           O  
ATOM    911  CG  GLN A 117       6.280 -10.528  14.399  1.00  0.00           C  
ATOM    912  CD  GLN A 117       5.857 -10.220  15.823  1.00  0.00           C  
ATOM    913  NE2 GLN A 117       5.909  -8.945  16.194  1.00  0.00           N  
ATOM    914  OE1 GLN A 117       5.485 -11.119  16.583  1.00  0.00           O  
ATOM    915  N   THR A 118       7.214 -14.575  12.451  1.00  0.00           N  
ATOM    916  CA  THR A 118       7.392 -15.982  12.107  1.00  0.00           C  
ATOM    917  C   THR A 118       6.259 -16.827  12.683  1.00  0.00           C  
ATOM    918  CB  THR A 118       8.744 -16.515  12.616  1.00  0.00           C  
ATOM    919  O   THR A 118       5.711 -17.692  11.996  1.00  0.00           O  
ATOM    920  CG2 THR A 118       9.893 -16.025  11.741  1.00  0.00           C  
ATOM    921  OG1 THR A 118       8.954 -16.063  13.959  1.00  0.00           O  
ATOM    922  N   LYS A 119       5.652 -16.450  13.805  1.00  0.00           N  
ATOM    923  CA  LYS A 119       4.711 -17.388  14.411  1.00  0.00           C  
ATOM    924  C   LYS A 119       3.274 -16.898  14.263  1.00  0.00           C  
ATOM    925  CB  LYS A 119       5.042 -17.602  15.889  1.00  0.00           C  
ATOM    926  O   LYS A 119       2.386 -17.666  13.888  1.00  0.00           O  
ATOM    927  CG  LYS A 119       6.294 -18.433  16.129  1.00  0.00           C  
ATOM    928  CD  LYS A 119       6.493 -18.729  17.609  1.00  0.00           C  
ATOM    929  CE  LYS A 119       7.762 -19.534  17.854  1.00  0.00           C  
ATOM    930  NZ  LYS A 119       7.975 -19.804  19.307  1.00  0.00           N  
ATOM    931  N   THR A 120       3.060 -15.645  14.477  1.00  0.00           N  
ATOM    932  CA  THR A 120       1.685 -15.168  14.376  1.00  0.00           C  
ATOM    933  C   THR A 120       1.643 -13.757  13.798  1.00  0.00           C  
ATOM    934  CB  THR A 120       0.985 -15.185  15.748  1.00  0.00           C  
ATOM    935  O   THR A 120       1.998 -12.791  14.477  1.00  0.00           O  
ATOM    936  CG2 THR A 120      -0.531 -15.233  15.591  1.00  0.00           C  
ATOM    937  OG1 THR A 120       1.415 -16.337  16.483  1.00  0.00           O  
ATOM    938  N   PRO A 121       1.316 -13.736  12.559  1.00  0.00           N  
ATOM    939  CA  PRO A 121       1.148 -12.362  12.078  1.00  0.00           C  
ATOM    940  C   PRO A 121       0.046 -11.608  12.819  1.00  0.00           C  
ATOM    941  CB  PRO A 121       0.785 -12.547  10.602  1.00  0.00           C  
ATOM    942  O   PRO A 121      -0.966 -12.203  13.198  1.00  0.00           O  
ATOM    943  CG  PRO A 121       0.287 -13.953  10.505  1.00  0.00           C  
ATOM    944  CD  PRO A 121       0.831 -14.734  11.666  1.00  0.00           C  
ATOM    945  N   THR A 122       0.367 -10.413  13.292  1.00  0.00           N  
ATOM    946  CA  THR A 122      -0.605  -9.577  13.988  1.00  0.00           C  
ATOM    947  C   THR A 122      -0.911  -8.318  13.181  1.00  0.00           C  
ATOM    948  CB  THR A 122      -0.102  -9.182  15.388  1.00  0.00           C  
ATOM    949  O   THR A 122      -0.091  -7.878  12.373  1.00  0.00           O  
ATOM    950  CG2 THR A 122       0.113 -10.413  16.263  1.00  0.00           C  
ATOM    951  OG1 THR A 122       1.140  -8.477  15.262  1.00  0.00           O  
ATOM    952  N   SER A 123      -2.151  -7.903  13.326  1.00  0.00           N  
ATOM    953  CA  SER A 123      -2.564  -6.658  12.687  1.00  0.00           C  
ATOM    954  C   SER A 123      -2.357  -5.465  13.615  1.00  0.00           C  
ATOM    955  CB  SER A 123      -4.031  -6.735  12.261  1.00  0.00           C  
ATOM    956  O   SER A 123      -2.442  -5.601  14.837  1.00  0.00           O  
ATOM    957  OG  SER A 123      -4.872  -6.927  13.386  1.00  0.00           O  
ATOM    958  N   GLU A 124      -1.900  -4.390  12.997  1.00  0.00           N  
ATOM    959  CA  GLU A 124      -1.739  -3.125  13.708  1.00  0.00           C  
ATOM    960  C   GLU A 124      -2.596  -2.028  13.083  1.00  0.00           C  
ATOM    961  CB  GLU A 124      -0.269  -2.700  13.723  1.00  0.00           C  
ATOM    962  O   GLU A 124      -2.586  -1.844  11.864  1.00  0.00           O  
ATOM    963  CG  GLU A 124       0.658  -3.715  14.375  1.00  0.00           C  
ATOM    964  CD  GLU A 124       2.131  -3.366  14.225  1.00  0.00           C  
ATOM    965  OE1 GLU A 124       2.904  -3.571  15.187  1.00  0.00           O  
ATOM    966  OE2 GLU A 124       2.513  -2.883  13.136  1.00  0.00           O  
ATOM    967  N   VAL A 125      -3.343  -1.365  13.911  1.00  0.00           N  
ATOM    968  CA  VAL A 125      -4.190  -0.273  13.442  1.00  0.00           C  
ATOM    969  C   VAL A 125      -3.831   1.014  14.181  1.00  0.00           C  
ATOM    970  CB  VAL A 125      -5.689  -0.596  13.633  1.00  0.00           C  
ATOM    971  O   VAL A 125      -3.695   1.016  15.407  1.00  0.00           O  
ATOM    972  CG1 VAL A 125      -6.559   0.522  13.062  1.00  0.00           C  
ATOM    973  CG2 VAL A 125      -6.034  -1.933  12.980  1.00  0.00           C  
ATOM    974  N   SER A 126      -3.636   1.998  13.512  1.00  0.00           N  
ATOM    975  CA  SER A 126      -3.288   3.273  14.130  1.00  0.00           C  
ATOM    976  C   SER A 126      -4.508   3.930  14.766  1.00  0.00           C  
ATOM    977  CB  SER A 126      -2.670   4.218  13.099  1.00  0.00           C  
ATOM    978  O   SER A 126      -5.640   3.488  14.553  1.00  0.00           O  
ATOM    979  OG  SER A 126      -3.660   4.714  12.214  1.00  0.00           O  
ATOM    980  N   ASP A 127      -4.229   5.037  15.508  1.00  0.00           N  
ATOM    981  CA  ASP A 127      -5.293   5.961  15.890  1.00  0.00           C  
ATOM    982  C   ASP A 127      -5.816   6.727  14.677  1.00  0.00           C  
ATOM    983  CB  ASP A 127      -4.796   6.940  16.956  1.00  0.00           C  
ATOM    984  O   ASP A 127      -5.280   6.595  13.575  1.00  0.00           O  
ATOM    985  CG  ASP A 127      -5.859   7.287  17.984  1.00  0.00           C  
ATOM    986  OD1 ASP A 127      -7.065   7.178  17.675  1.00  0.00           O  
ATOM    987  OD2 ASP A 127      -5.486   7.675  19.112  1.00  0.00           O  
ATOM    988  N   VAL A 128      -6.860   7.474  14.826  1.00  0.00           N  
ATOM    989  CA  VAL A 128      -7.517   8.171  13.725  1.00  0.00           C  
ATOM    990  C   VAL A 128      -6.806   9.495  13.454  1.00  0.00           C  
ATOM    991  CB  VAL A 128      -9.012   8.421  14.023  1.00  0.00           C  
ATOM    992  O   VAL A 128      -6.224  10.092  14.363  1.00  0.00           O  
ATOM    993  CG1 VAL A 128      -9.581   9.482  13.082  1.00  0.00           C  
ATOM    994  CG2 VAL A 128      -9.804   7.120  13.907  1.00  0.00           C  
ATOM    995  N   SER A 129      -6.812   9.885  12.212  1.00  0.00           N  
ATOM    996  CA  SER A 129      -6.327  11.189  11.774  1.00  0.00           C  
ATOM    997  C   SER A 129      -7.238  11.789  10.708  1.00  0.00           C  
ATOM    998  CB  SER A 129      -4.901  11.077  11.232  1.00  0.00           C  
ATOM    999  O   SER A 129      -7.806  11.062   9.890  1.00  0.00           O  
ATOM   1000  OG  SER A 129      -4.421  12.343  10.812  1.00  0.00           O  
ATOM   1001  N   SER A 130      -7.385  13.069  10.816  1.00  0.00           N  
ATOM   1002  CA  SER A 130      -8.086  13.739   9.726  1.00  0.00           C  
ATOM   1003  C   SER A 130      -7.210  13.833   8.481  1.00  0.00           C  
ATOM   1004  CB  SER A 130      -8.531  15.138  10.154  1.00  0.00           C  
ATOM   1005  O   SER A 130      -5.983  13.885   8.581  1.00  0.00           O  
ATOM   1006  OG  SER A 130      -9.407  15.069  11.266  1.00  0.00           O  
ATOM   1007  N   THR A 131      -7.907  13.755   7.326  1.00  0.00           N  
ATOM   1008  CA  THR A 131      -7.134  13.825   6.091  1.00  0.00           C  
ATOM   1009  C   THR A 131      -7.598  14.995   5.228  1.00  0.00           C  
ATOM   1010  CB  THR A 131      -7.245  12.516   5.288  1.00  0.00           C  
ATOM   1011  O   THR A 131      -8.780  15.346   5.232  1.00  0.00           O  
ATOM   1012  CG2 THR A 131      -8.661  12.312   4.760  1.00  0.00           C  
ATOM   1013  OG1 THR A 131      -6.336  12.562   4.181  1.00  0.00           O  
ATOM   1014  N   PHE A 132      -6.596  15.641   4.510  1.00  0.00           N  
ATOM   1015  CA  PHE A 132      -6.831  16.789   3.642  1.00  0.00           C  
ATOM   1016  C   PHE A 132      -6.016  16.674   2.360  1.00  0.00           C  
ATOM   1017  CB  PHE A 132      -6.486  18.093   4.369  1.00  0.00           C  
ATOM   1018  O   PHE A 132      -4.911  16.129   2.367  1.00  0.00           O  
ATOM   1019  CG  PHE A 132      -7.343  18.360   5.576  1.00  0.00           C  
ATOM   1020  CD1 PHE A 132      -8.502  19.119   5.468  1.00  0.00           C  
ATOM   1021  CD2 PHE A 132      -6.989  17.853   6.819  1.00  0.00           C  
ATOM   1022  CE1 PHE A 132      -9.298  19.368   6.584  1.00  0.00           C  
ATOM   1023  CE2 PHE A 132      -7.779  18.098   7.939  1.00  0.00           C  
ATOM   1024  CZ  PHE A 132      -8.933  18.857   7.820  1.00  0.00           C  
ATOM   1025  N   PRO A 133      -6.651  17.081   1.307  1.00  0.00           N  
ATOM   1026  CA  PRO A 133      -5.879  17.077   0.062  1.00  0.00           C  
ATOM   1027  C   PRO A 133      -4.688  18.032   0.102  1.00  0.00           C  
ATOM   1028  CB  PRO A 133      -6.901  17.523  -0.987  1.00  0.00           C  
ATOM   1029  O   PRO A 133      -4.755  19.081   0.748  1.00  0.00           O  
ATOM   1030  CG  PRO A 133      -7.879  18.366  -0.234  1.00  0.00           C  
ATOM   1031  CD  PRO A 133      -7.994  17.830   1.164  1.00  0.00           C  
ATOM   1032  N   SER A 134      -3.577  17.528  -0.533  1.00  0.00           N  
ATOM   1033  CA  SER A 134      -2.440  18.423  -0.719  1.00  0.00           C  
ATOM   1034  C   SER A 134      -2.685  19.396  -1.867  1.00  0.00           C  
ATOM   1035  CB  SER A 134      -1.164  17.621  -0.983  1.00  0.00           C  
ATOM   1036  O   SER A 134      -3.616  19.215  -2.654  1.00  0.00           O  
ATOM   1037  OG  SER A 134      -1.222  16.987  -2.249  1.00  0.00           O  
ATOM   1038  N   SER A 135      -1.995  20.488  -1.866  1.00  0.00           N  
ATOM   1039  CA  SER A 135      -2.156  21.543  -2.860  1.00  0.00           C  
ATOM   1040  C   SER A 135      -1.956  21.007  -4.274  1.00  0.00           C  
ATOM   1041  CB  SER A 135      -1.173  22.685  -2.596  1.00  0.00           C  
ATOM   1042  O   SER A 135      -2.582  21.488  -5.220  1.00  0.00           O  
ATOM   1043  OG  SER A 135       0.151  22.192  -2.484  1.00  0.00           O  
ATOM   1044  N   ASP A 136      -1.219  19.869  -4.412  1.00  0.00           N  
ATOM   1045  CA  ASP A 136      -0.899  19.350  -5.739  1.00  0.00           C  
ATOM   1046  C   ASP A 136      -1.992  18.409  -6.239  1.00  0.00           C  
ATOM   1047  CB  ASP A 136       0.450  18.627  -5.722  1.00  0.00           C  
ATOM   1048  O   ASP A 136      -2.023  18.057  -7.420  1.00  0.00           O  
ATOM   1049  CG  ASP A 136       0.517  17.522  -4.682  1.00  0.00           C  
ATOM   1050  OD1 ASP A 136      -0.440  17.367  -3.894  1.00  0.00           O  
ATOM   1051  OD2 ASP A 136       1.538  16.802  -4.649  1.00  0.00           O  
ATOM   1052  N   GLY A 137      -3.006  18.051  -5.397  1.00  0.00           N  
ATOM   1053  CA  GLY A 137      -4.208  17.315  -5.754  1.00  0.00           C  
ATOM   1054  C   GLY A 137      -3.984  15.818  -5.848  1.00  0.00           C  
ATOM   1055  O   GLY A 137      -4.943  15.044  -5.906  1.00  0.00           O  
ATOM   1056  N   VAL A 138      -2.751  15.349  -5.754  1.00  0.00           N  
ATOM   1057  CA  VAL A 138      -2.508  13.923  -5.948  1.00  0.00           C  
ATOM   1058  C   VAL A 138      -2.314  13.243  -4.595  1.00  0.00           C  
ATOM   1059  CB  VAL A 138      -1.278  13.675  -6.850  1.00  0.00           C  
ATOM   1060  O   VAL A 138      -2.764  12.113  -4.392  1.00  0.00           O  
ATOM   1061  CG1 VAL A 138      -1.012  12.178  -7.000  1.00  0.00           C  
ATOM   1062  CG2 VAL A 138      -1.481  14.324  -8.218  1.00  0.00           C  
ATOM   1063  N   PHE A 139      -1.814  14.006  -3.717  1.00  0.00           N  
ATOM   1064  CA  PHE A 139      -1.516  13.478  -2.392  1.00  0.00           C  
ATOM   1065  C   PHE A 139      -2.481  14.040  -1.355  1.00  0.00           C  
ATOM   1066  CB  PHE A 139      -0.072  13.803  -1.995  1.00  0.00           C  
ATOM   1067  O   PHE A 139      -3.064  15.107  -1.556  1.00  0.00           O  
ATOM   1068  CG  PHE A 139       0.960  13.045  -2.785  1.00  0.00           C  
ATOM   1069  CD1 PHE A 139       1.096  11.670  -2.638  1.00  0.00           C  
ATOM   1070  CD2 PHE A 139       1.795  13.708  -3.675  1.00  0.00           C  
ATOM   1071  CE1 PHE A 139       2.051  10.966  -3.369  1.00  0.00           C  
ATOM   1072  CE2 PHE A 139       2.751  13.011  -4.409  1.00  0.00           C  
ATOM   1073  CZ  PHE A 139       2.878  11.640  -4.253  1.00  0.00           C  
ATOM   1074  N   TRP A 140      -2.662  13.219  -0.404  1.00  0.00           N  
ATOM   1075  CA  TRP A 140      -3.458  13.599   0.758  1.00  0.00           C  
ATOM   1076  C   TRP A 140      -2.619  13.554   2.031  1.00  0.00           C  
ATOM   1077  CB  TRP A 140      -4.675  12.680   0.900  1.00  0.00           C  
ATOM   1078  O   TRP A 140      -1.742  12.699   2.174  1.00  0.00           O  
ATOM   1079  CG  TRP A 140      -5.749  12.931  -0.115  1.00  0.00           C  
ATOM   1080  CD1 TRP A 140      -5.684  12.693  -1.460  1.00  0.00           C  
ATOM   1081  CD2 TRP A 140      -7.049  13.474   0.134  1.00  0.00           C  
ATOM   1082  CE2 TRP A 140      -7.721  13.536  -1.108  1.00  0.00           C  
ATOM   1083  CE3 TRP A 140      -7.713  13.912   1.287  1.00  0.00           C  
ATOM   1084  NE1 TRP A 140      -6.866  13.055  -2.062  1.00  0.00           N  
ATOM   1085  CH2 TRP A 140      -9.652  14.444  -0.084  1.00  0.00           C  
ATOM   1086  CZ2 TRP A 140      -9.025  14.021  -1.227  1.00  0.00           C  
ATOM   1087  CZ3 TRP A 140      -9.012  14.395   1.166  1.00  0.00           C  
ATOM   1088  N   LYS A 141      -2.912  14.513   2.853  1.00  0.00           N  
ATOM   1089  CA  LYS A 141      -2.144  14.618   4.090  1.00  0.00           C  
ATOM   1090  C   LYS A 141      -2.832  13.871   5.229  1.00  0.00           C  
ATOM   1091  CB  LYS A 141      -1.940  16.085   4.473  1.00  0.00           C  
ATOM   1092  O   LYS A 141      -4.061  13.773   5.262  1.00  0.00           O  
ATOM   1093  CG  LYS A 141      -1.161  16.890   3.445  1.00  0.00           C  
ATOM   1094  CD  LYS A 141      -1.052  18.355   3.848  1.00  0.00           C  
ATOM   1095  CE  LYS A 141      -0.373  19.185   2.766  1.00  0.00           C  
ATOM   1096  NZ  LYS A 141      -0.352  20.637   3.114  1.00  0.00           N  
ATOM   1097  N   HIS A 142      -2.021  13.373   6.124  1.00  0.00           N  
ATOM   1098  CA  HIS A 142      -2.457  12.816   7.399  1.00  0.00           C  
ATOM   1099  C   HIS A 142      -1.379  12.973   8.466  1.00  0.00           C  
ATOM   1100  CB  HIS A 142      -2.827  11.340   7.241  1.00  0.00           C  
ATOM   1101  O   HIS A 142      -0.240  13.332   8.156  1.00  0.00           O  
ATOM   1102  CG  HIS A 142      -1.658  10.458   6.936  1.00  0.00           C  
ATOM   1103  CD2 HIS A 142      -1.140  10.045   5.755  1.00  0.00           C  
ATOM   1104  ND1 HIS A 142      -0.878   9.889   7.919  1.00  0.00           N  
ATOM   1105  CE1 HIS A 142       0.073   9.164   7.354  1.00  0.00           C  
ATOM   1106  NE2 HIS A 142      -0.064   9.241   6.042  1.00  0.00           N  
ATOM   1107  N   TRP A 143      -1.693  12.698   9.747  1.00  0.00           N  
ATOM   1108  CA  TRP A 143      -0.768  12.990  10.837  1.00  0.00           C  
ATOM   1109  C   TRP A 143      -0.455  11.730  11.638  1.00  0.00           C  
ATOM   1110  CB  TRP A 143      -1.346  14.066  11.760  1.00  0.00           C  
ATOM   1111  O   TRP A 143      -0.026  11.811  12.791  1.00  0.00           O  
ATOM   1112  CG  TRP A 143      -1.269  15.454  11.200  1.00  0.00           C  
ATOM   1113  CD1 TRP A 143      -0.280  16.375  11.414  1.00  0.00           C  
ATOM   1114  CD2 TRP A 143      -2.222  16.082  10.337  1.00  0.00           C  
ATOM   1115  CE2 TRP A 143      -1.746  17.384  10.066  1.00  0.00           C  
ATOM   1116  CE3 TRP A 143      -3.433  15.669   9.765  1.00  0.00           C  
ATOM   1117  NE1 TRP A 143      -0.561  17.537  10.734  1.00  0.00           N  
ATOM   1118  CH2 TRP A 143      -3.623  17.848   8.700  1.00  0.00           C  
ATOM   1119  CZ2 TRP A 143      -2.441  18.277   9.246  1.00  0.00           C  
ATOM   1120  CZ3 TRP A 143      -4.122  16.559   8.950  1.00  0.00           C  
ATOM   1121  N   ILE A 144      -0.721  10.622  10.990  1.00  0.00           N  
ATOM   1122  CA  ILE A 144      -0.365   9.346  11.599  1.00  0.00           C  
ATOM   1123  C   ILE A 144       1.142   9.125  11.490  1.00  0.00           C  
ATOM   1124  CB  ILE A 144      -1.127   8.173  10.942  1.00  0.00           C  
ATOM   1125  O   ILE A 144       1.707   9.185  10.396  1.00  0.00           O  
ATOM   1126  CG1 ILE A 144      -2.640   8.376  11.081  1.00  0.00           C  
ATOM   1127  CG2 ILE A 144      -0.695   6.838  11.554  1.00  0.00           C  
ATOM   1128  CD1 ILE A 144      -3.472   7.430  10.226  1.00  0.00           C  
ATOM   1129  N   PRO A 145       1.791   8.894  12.714  1.00  0.00           N  
ATOM   1130  CA  PRO A 145       3.229   8.618  12.666  1.00  0.00           C  
ATOM   1131  C   PRO A 145       3.555   7.314  11.941  1.00  0.00           C  
ATOM   1132  CB  PRO A 145       3.621   8.534  14.143  1.00  0.00           C  
ATOM   1133  O   PRO A 145       2.908   6.292  12.180  1.00  0.00           O  
ATOM   1134  CG  PRO A 145       2.491   9.182  14.876  1.00  0.00           C  
ATOM   1135  CD  PRO A 145       1.237   9.010  14.068  1.00  0.00           C  
ATOM   1136  N   THR A 146       4.453   7.422  11.000  1.00  0.00           N  
ATOM   1137  CA  THR A 146       4.858   6.241  10.246  1.00  0.00           C  
ATOM   1138  C   THR A 146       6.377   6.094  10.246  1.00  0.00           C  
ATOM   1139  CB  THR A 146       4.345   6.301   8.795  1.00  0.00           C  
ATOM   1140  O   THR A 146       7.097   7.032  10.597  1.00  0.00           O  
ATOM   1141  CG2 THR A 146       2.825   6.418   8.754  1.00  0.00           C  
ATOM   1142  OG1 THR A 146       4.919   7.438   8.139  1.00  0.00           O  
ATOM   1143  N   LYS A 147       6.854   4.942  10.088  1.00  0.00           N  
ATOM   1144  CA  LYS A 147       8.274   4.629   9.952  1.00  0.00           C  
ATOM   1145  C   LYS A 147       8.620   4.260   8.513  1.00  0.00           C  
ATOM   1146  CB  LYS A 147       8.666   3.490  10.894  1.00  0.00           C  
ATOM   1147  O   LYS A 147       7.731   3.967   7.710  1.00  0.00           O  
ATOM   1148  CG  LYS A 147       8.440   3.799  12.367  1.00  0.00           C  
ATOM   1149  CD  LYS A 147       8.807   2.613  13.249  1.00  0.00           C  
ATOM   1150  CE  LYS A 147       8.544   2.906  14.720  1.00  0.00           C  
ATOM   1151  NZ  LYS A 147       8.867   1.733  15.586  1.00  0.00           N  
ATOM   1152  N   ASP A 148       9.936   4.393   8.292  1.00  0.00           N  
ATOM   1153  CA  ASP A 148      10.409   3.929   6.991  1.00  0.00           C  
ATOM   1154  C   ASP A 148       9.972   2.490   6.729  1.00  0.00           C  
ATOM   1155  CB  ASP A 148      11.933   4.041   6.903  1.00  0.00           C  
ATOM   1156  O   ASP A 148      10.082   1.632   7.607  1.00  0.00           O  
ATOM   1157  CG  ASP A 148      12.419   5.478   6.834  1.00  0.00           C  
ATOM   1158  OD1 ASP A 148      11.629   6.372   6.464  1.00  0.00           O  
ATOM   1159  OD2 ASP A 148      13.605   5.718   7.151  1.00  0.00           O  
ATOM   1160  N   GLY A 149       9.378   2.265   5.590  1.00  0.00           N  
ATOM   1161  CA  GLY A 149       8.980   0.913   5.229  1.00  0.00           C  
ATOM   1162  C   GLY A 149       7.483   0.688   5.320  1.00  0.00           C  
ATOM   1163  O   GLY A 149       6.988  -0.383   4.963  1.00  0.00           O  
ATOM   1164  N   GLN A 150       6.764   1.664   5.766  1.00  0.00           N  
ATOM   1165  CA  GLN A 150       5.326   1.489   5.945  1.00  0.00           C  
ATOM   1166  C   GLN A 150       4.556   1.970   4.719  1.00  0.00           C  
ATOM   1167  CB  GLN A 150       4.846   2.234   7.192  1.00  0.00           C  
ATOM   1168  O   GLN A 150       3.324   1.996   4.724  1.00  0.00           O  
ATOM   1169  CG  GLN A 150       5.290   1.594   8.500  1.00  0.00           C  
ATOM   1170  CD  GLN A 150       4.782   2.339   9.720  1.00  0.00           C  
ATOM   1171  NE2 GLN A 150       4.412   1.596  10.758  1.00  0.00           N  
ATOM   1172  OE1 GLN A 150       4.723   3.573   9.731  1.00  0.00           O  
ATOM   1173  N   CYS A 151       5.326   2.410   3.732  1.00  0.00           N  
ATOM   1174  CA  CYS A 151       4.673   2.741   2.471  1.00  0.00           C  
ATOM   1175  C   CYS A 151       3.886   1.551   1.935  1.00  0.00           C  
ATOM   1176  CB  CYS A 151       5.704   3.190   1.435  1.00  0.00           C  
ATOM   1177  O   CYS A 151       4.278   0.400   2.137  1.00  0.00           O  
ATOM   1178  SG  CYS A 151       6.442   4.799   1.793  1.00  0.00           S  
ATOM   1179  N   GLY A 152       2.770   1.910   1.352  1.00  0.00           N  
ATOM   1180  CA  GLY A 152       1.966   0.858   0.750  1.00  0.00           C  
ATOM   1181  C   GLY A 152       0.853   0.365   1.655  1.00  0.00           C  
ATOM   1182  O   GLY A 152      -0.018  -0.391   1.221  1.00  0.00           O  
ATOM   1183  N   SER A 153       0.892   0.850   2.916  1.00  0.00           N  
ATOM   1184  CA  SER A 153      -0.157   0.446   3.848  1.00  0.00           C  
ATOM   1185  C   SER A 153      -1.478   1.137   3.527  1.00  0.00           C  
ATOM   1186  CB  SER A 153       0.255   0.757   5.287  1.00  0.00           C  
ATOM   1187  O   SER A 153      -1.494   2.308   3.139  1.00  0.00           O  
ATOM   1188  OG  SER A 153       1.435   0.053   5.636  1.00  0.00           O  
ATOM   1189  N   PRO A 154      -2.577   0.455   3.714  1.00  0.00           N  
ATOM   1190  CA  PRO A 154      -3.888   1.017   3.377  1.00  0.00           C  
ATOM   1191  C   PRO A 154      -4.318   2.126   4.335  1.00  0.00           C  
ATOM   1192  CB  PRO A 154      -4.826  -0.189   3.482  1.00  0.00           C  
ATOM   1193  O   PRO A 154      -4.142   2.000   5.550  1.00  0.00           O  
ATOM   1194  CG  PRO A 154      -3.922  -1.379   3.459  1.00  0.00           C  
ATOM   1195  CD  PRO A 154      -2.574  -0.965   3.976  1.00  0.00           C  
ATOM   1196  N   MET A 155      -4.802   3.177   3.751  1.00  0.00           N  
ATOM   1197  CA  MET A 155      -5.538   4.206   4.479  1.00  0.00           C  
ATOM   1198  C   MET A 155      -7.040   3.947   4.418  1.00  0.00           C  
ATOM   1199  CB  MET A 155      -5.224   5.593   3.917  1.00  0.00           C  
ATOM   1200  O   MET A 155      -7.622   3.897   3.332  1.00  0.00           O  
ATOM   1201  CG  MET A 155      -3.744   5.940   3.933  1.00  0.00           C  
ATOM   1202  SD  MET A 155      -3.044   5.954   5.629  1.00  0.00           S  
ATOM   1203  CE  MET A 155      -3.922   7.382   6.325  1.00  0.00           C  
ATOM   1204  N   VAL A 156      -7.665   3.842   5.605  1.00  0.00           N  
ATOM   1205  CA  VAL A 156      -9.040   3.355   5.644  1.00  0.00           C  
ATOM   1206  C   VAL A 156      -9.941   4.403   6.294  1.00  0.00           C  
ATOM   1207  CB  VAL A 156      -9.146   2.015   6.406  1.00  0.00           C  
ATOM   1208  O   VAL A 156      -9.593   4.973   7.332  1.00  0.00           O  
ATOM   1209  CG1 VAL A 156     -10.588   1.512   6.415  1.00  0.00           C  
ATOM   1210  CG2 VAL A 156      -8.218   0.974   5.783  1.00  0.00           C  
ATOM   1211  N   SER A 157     -11.087   4.632   5.687  1.00  0.00           N  
ATOM   1212  CA  SER A 157     -12.093   5.513   6.272  1.00  0.00           C  
ATOM   1213  C   SER A 157     -12.738   4.877   7.499  1.00  0.00           C  
ATOM   1214  CB  SER A 157     -13.170   5.857   5.242  1.00  0.00           C  
ATOM   1215  O   SER A 157     -13.224   3.746   7.436  1.00  0.00           O  
ATOM   1216  OG  SER A 157     -14.240   6.560   5.849  1.00  0.00           O  
ATOM   1217  N   VAL A 158     -12.780   5.635   8.554  1.00  0.00           N  
ATOM   1218  CA  VAL A 158     -13.358   5.141   9.799  1.00  0.00           C  
ATOM   1219  C   VAL A 158     -14.881   5.113   9.686  1.00  0.00           C  
ATOM   1220  CB  VAL A 158     -12.929   6.004  11.006  1.00  0.00           C  
ATOM   1221  O   VAL A 158     -15.546   4.332  10.371  1.00  0.00           O  
ATOM   1222  CG1 VAL A 158     -13.640   5.546  12.278  1.00  0.00           C  
ATOM   1223  CG2 VAL A 158     -11.413   5.948  11.189  1.00  0.00           C  
ATOM   1224  N   GLU A 159     -15.408   5.904   8.777  1.00  0.00           N  
ATOM   1225  CA  GLU A 159     -16.853   6.043   8.632  1.00  0.00           C  
ATOM   1226  C   GLU A 159     -17.464   4.808   7.976  1.00  0.00           C  
ATOM   1227  CB  GLU A 159     -17.193   7.294   7.817  1.00  0.00           C  
ATOM   1228  O   GLU A 159     -18.472   4.281   8.451  1.00  0.00           O  
ATOM   1229  CG  GLU A 159     -18.685   7.579   7.722  1.00  0.00           C  
ATOM   1230  CD  GLU A 159     -19.002   8.889   7.017  1.00  0.00           C  
ATOM   1231  OE1 GLU A 159     -20.199   9.224   6.869  1.00  0.00           O  
ATOM   1232  OE2 GLU A 159     -18.045   9.584   6.609  1.00  0.00           O  
ATOM   1233  N   ASP A 160     -16.763   4.313   6.906  1.00  0.00           N  
ATOM   1234  CA  ASP A 160     -17.432   3.244   6.171  1.00  0.00           C  
ATOM   1235  C   ASP A 160     -16.502   2.051   5.968  1.00  0.00           C  
ATOM   1236  CB  ASP A 160     -17.935   3.755   4.819  1.00  0.00           C  
ATOM   1237  O   ASP A 160     -16.888   1.053   5.356  1.00  0.00           O  
ATOM   1238  CG  ASP A 160     -16.831   4.352   3.963  1.00  0.00           C  
ATOM   1239  OD1 ASP A 160     -15.639   4.187   4.302  1.00  0.00           O  
ATOM   1240  OD2 ASP A 160     -17.156   4.996   2.943  1.00  0.00           O  
ATOM   1241  N   GLY A 161     -15.249   2.114   6.308  1.00  0.00           N  
ATOM   1242  CA  GLY A 161     -14.326   0.994   6.219  1.00  0.00           C  
ATOM   1243  C   GLY A 161     -13.735   0.818   4.832  1.00  0.00           C  
ATOM   1244  O   GLY A 161     -13.099  -0.199   4.548  1.00  0.00           O  
ATOM   1245  N   SER A 162     -13.998   1.794   3.969  1.00  0.00           N  
ATOM   1246  CA  SER A 162     -13.462   1.745   2.613  1.00  0.00           C  
ATOM   1247  C   SER A 162     -12.000   2.179   2.580  1.00  0.00           C  
ATOM   1248  CB  SER A 162     -14.287   2.630   1.678  1.00  0.00           C  
ATOM   1249  O   SER A 162     -11.584   3.036   3.362  1.00  0.00           O  
ATOM   1250  OG  SER A 162     -15.625   2.168   1.599  1.00  0.00           O  
ATOM   1251  N   ILE A 163     -11.202   1.512   1.757  1.00  0.00           N  
ATOM   1252  CA  ILE A 163      -9.830   1.949   1.528  1.00  0.00           C  
ATOM   1253  C   ILE A 163      -9.826   3.205   0.659  1.00  0.00           C  
ATOM   1254  CB  ILE A 163      -8.985   0.837   0.867  1.00  0.00           C  
ATOM   1255  O   ILE A 163     -10.352   3.196  -0.457  1.00  0.00           O  
ATOM   1256  CG1 ILE A 163      -8.909  -0.391   1.782  1.00  0.00           C  
ATOM   1257  CG2 ILE A 163      -7.584   1.354   0.527  1.00  0.00           C  
ATOM   1258  CD1 ILE A 163      -8.290  -1.616   1.123  1.00  0.00           C  
ATOM   1259  N   VAL A 164      -9.219   4.289   1.162  1.00  0.00           N  
ATOM   1260  CA  VAL A 164      -9.311   5.564   0.460  1.00  0.00           C  
ATOM   1261  C   VAL A 164      -7.954   5.922  -0.143  1.00  0.00           C  
ATOM   1262  CB  VAL A 164      -9.792   6.695   1.397  1.00  0.00           C  
ATOM   1263  O   VAL A 164      -7.839   6.890  -0.898  1.00  0.00           O  
ATOM   1264  CG1 VAL A 164     -11.224   6.439   1.862  1.00  0.00           C  
ATOM   1265  CG2 VAL A 164      -8.854   6.829   2.595  1.00  0.00           C  
ATOM   1266  N   GLY A 165      -6.960   5.104   0.180  1.00  0.00           N  
ATOM   1267  CA  GLY A 165      -5.628   5.353  -0.348  1.00  0.00           C  
ATOM   1268  C   GLY A 165      -4.569   4.447   0.251  1.00  0.00           C  
ATOM   1269  O   GLY A 165      -4.889   3.516   0.993  1.00  0.00           O  
ATOM   1270  N   ILE A 166      -3.344   4.595  -0.239  1.00  0.00           N  
ATOM   1271  CA  ILE A 166      -2.214   3.860   0.320  1.00  0.00           C  
ATOM   1272  C   ILE A 166      -1.117   4.838   0.734  1.00  0.00           C  
ATOM   1273  CB  ILE A 166      -1.660   2.826  -0.685  1.00  0.00           C  
ATOM   1274  O   ILE A 166      -0.882   5.841   0.056  1.00  0.00           O  
ATOM   1275  CG1 ILE A 166      -1.175   3.527  -1.960  1.00  0.00           C  
ATOM   1276  CG2 ILE A 166      -2.719   1.768  -1.011  1.00  0.00           C  
ATOM   1277  CD1 ILE A 166      -0.453   2.607  -2.935  1.00  0.00           C  
ATOM   1278  N   HIS A 167      -0.587   4.569   1.922  1.00  0.00           N  
ATOM   1279  CA  HIS A 167       0.470   5.426   2.445  1.00  0.00           C  
ATOM   1280  C   HIS A 167       1.639   5.516   1.469  1.00  0.00           C  
ATOM   1281  CB  HIS A 167       0.957   4.910   3.800  1.00  0.00           C  
ATOM   1282  O   HIS A 167       2.084   4.499   0.932  1.00  0.00           O  
ATOM   1283  CG  HIS A 167       2.094   5.697   4.369  1.00  0.00           C  
ATOM   1284  CD2 HIS A 167       3.395   5.372   4.555  1.00  0.00           C  
ATOM   1285  ND1 HIS A 167       1.950   6.989   4.827  1.00  0.00           N  
ATOM   1286  CE1 HIS A 167       3.117   7.425   5.271  1.00  0.00           C  
ATOM   1287  NE2 HIS A 167       4.010   6.463   5.118  1.00  0.00           N  
ATOM   1288  N   SER A 168       2.267   6.683   1.171  1.00  0.00           N  
ATOM   1289  CA  SER A 168       3.297   6.896   0.159  1.00  0.00           C  
ATOM   1290  C   SER A 168       4.564   7.480   0.774  1.00  0.00           C  
ATOM   1291  CB  SER A 168       2.782   7.822  -0.944  1.00  0.00           C  
ATOM   1292  O   SER A 168       5.662   6.963   0.556  1.00  0.00           O  
ATOM   1293  OG  SER A 168       1.792   7.173  -1.724  1.00  0.00           O  
ATOM   1294  N   ALA A 169       4.542   8.544   1.386  1.00  0.00           N  
ATOM   1295  CA  ALA A 169       5.780   9.202   1.796  1.00  0.00           C  
ATOM   1296  C   ALA A 169       5.597   9.935   3.123  1.00  0.00           C  
ATOM   1297  CB  ALA A 169       6.249  10.174   0.716  1.00  0.00           C  
ATOM   1298  O   ALA A 169       4.468  10.153   3.568  1.00  0.00           O  
ATOM   1299  N   SER A 170       6.795  10.062   3.736  1.00  0.00           N  
ATOM   1300  CA  SER A 170       6.935  10.918   4.909  1.00  0.00           C  
ATOM   1301  C   SER A 170       7.774  12.153   4.595  1.00  0.00           C  
ATOM   1302  CB  SER A 170       7.566  10.143   6.066  1.00  0.00           C  
ATOM   1303  O   SER A 170       8.618  12.124   3.697  1.00  0.00           O  
ATOM   1304  OG  SER A 170       8.898   9.771   5.755  1.00  0.00           O  
ATOM   1305  N   ASN A 171       7.173  13.305   4.735  1.00  0.00           N  
ATOM   1306  CA  ASN A 171       7.993  14.510   4.674  1.00  0.00           C  
ATOM   1307  C   ASN A 171       8.976  14.579   5.840  1.00  0.00           C  
ATOM   1308  CB  ASN A 171       7.111  15.760   4.649  1.00  0.00           C  
ATOM   1309  O   ASN A 171       8.597  14.353   6.991  1.00  0.00           O  
ATOM   1310  CG  ASN A 171       7.880  17.011   4.273  1.00  0.00           C  
ATOM   1311  ND2 ASN A 171       7.159  18.095   4.013  1.00  0.00           N  
ATOM   1312  OD1 ASN A 171       9.112  17.003   4.216  1.00  0.00           O  
ATOM   1313  N   PHE A 172      10.335  14.610   5.548  1.00  0.00           N  
ATOM   1314  CA  PHE A 172      11.457  14.700   6.475  1.00  0.00           C  
ATOM   1315  C   PHE A 172      11.400  16.000   7.269  1.00  0.00           C  
ATOM   1316  CB  PHE A 172      12.787  14.603   5.722  1.00  0.00           C  
ATOM   1317  O   PHE A 172      11.825  16.045   8.426  1.00  0.00           O  
ATOM   1318  CG  PHE A 172      13.030  13.258   5.091  1.00  0.00           C  
ATOM   1319  CD1 PHE A 172      13.473  12.186   5.855  1.00  0.00           C  
ATOM   1320  CD2 PHE A 172      12.816  13.067   3.732  1.00  0.00           C  
ATOM   1321  CE1 PHE A 172      13.699  10.940   5.274  1.00  0.00           C  
ATOM   1322  CE2 PHE A 172      13.040  11.826   3.144  1.00  0.00           C  
ATOM   1323  CZ  PHE A 172      13.482  10.764   3.916  1.00  0.00           C  
ATOM   1324  N   THR A 173      10.603  17.007   6.700  1.00  0.00           N  
ATOM   1325  CA  THR A 173      10.655  18.326   7.320  1.00  0.00           C  
ATOM   1326  C   THR A 173       9.322  18.665   7.982  1.00  0.00           C  
ATOM   1327  CB  THR A 173      11.010  19.414   6.289  1.00  0.00           C  
ATOM   1328  O   THR A 173       9.283  19.409   8.965  1.00  0.00           O  
ATOM   1329  CG2 THR A 173      12.418  19.210   5.739  1.00  0.00           C  
ATOM   1330  OG1 THR A 173      10.074  19.362   5.206  1.00  0.00           O  
ATOM   1331  N   ASN A 174       8.315  17.986   7.628  1.00  0.00           N  
ATOM   1332  CA  ASN A 174       6.980  18.287   8.135  1.00  0.00           C  
ATOM   1333  C   ASN A 174       6.413  17.123   8.944  1.00  0.00           C  
ATOM   1334  CB  ASN A 174       6.036  18.643   6.985  1.00  0.00           C  
ATOM   1335  O   ASN A 174       6.932  16.008   8.883  1.00  0.00           O  
ATOM   1336  CG  ASN A 174       6.012  20.130   6.690  1.00  0.00           C  
ATOM   1337  ND2 ASN A 174       5.567  20.489   5.491  1.00  0.00           N  
ATOM   1338  OD1 ASN A 174       6.390  20.949   7.531  1.00  0.00           O  
ATOM   1339  N   THR A 175       5.695  17.475  10.071  1.00  0.00           N  
ATOM   1340  CA  THR A 175       4.990  16.589  10.991  1.00  0.00           C  
ATOM   1341  C   THR A 175       3.888  15.822  10.266  1.00  0.00           C  
ATOM   1342  CB  THR A 175       4.384  17.374  12.168  1.00  0.00           C  
ATOM   1343  O   THR A 175       3.183  15.015  10.874  1.00  0.00           O  
ATOM   1344  CG2 THR A 175       5.475  17.981  13.045  1.00  0.00           C  
ATOM   1345  OG1 THR A 175       3.557  18.427  11.658  1.00  0.00           O  
ATOM   1346  N   ASN A 176       3.770  16.148   8.877  1.00  0.00           N  
ATOM   1347  CA  ASN A 176       2.666  15.435   8.244  1.00  0.00           C  
ATOM   1348  C   ASN A 176       3.168  14.381   7.262  1.00  0.00           C  
ATOM   1349  CB  ASN A 176       1.729  16.417   7.536  1.00  0.00           C  
ATOM   1350  O   ASN A 176       4.328  14.415   6.848  1.00  0.00           O  
ATOM   1351  CG  ASN A 176       2.452  17.291   6.530  1.00  0.00           C  
ATOM   1352  ND2 ASN A 176       1.876  18.449   6.229  1.00  0.00           N  
ATOM   1353  OD1 ASN A 176       3.519  16.929   6.027  1.00  0.00           O  
ATOM   1354  N   ASN A 177       2.381  13.341   7.109  1.00  0.00           N  
ATOM   1355  CA  ASN A 177       2.607  12.273   6.141  1.00  0.00           C  
ATOM   1356  C   ASN A 177       1.617  12.350   4.981  1.00  0.00           C  
ATOM   1357  CB  ASN A 177       2.523  10.905   6.821  1.00  0.00           C  
ATOM   1358  O   ASN A 177       0.664  13.130   5.024  1.00  0.00           O  
ATOM   1359  CG  ASN A 177       3.643  10.679   7.817  1.00  0.00           C  
ATOM   1360  ND2 ASN A 177       3.282  10.311   9.041  1.00  0.00           N  
ATOM   1361  OD1 ASN A 177       4.822  10.834   7.490  1.00  0.00           O  
ATOM   1362  N   TYR A 178       1.995  11.584   3.881  1.00  0.00           N  
ATOM   1363  CA  TYR A 178       1.156  11.648   2.689  1.00  0.00           C  
ATOM   1364  C   TYR A 178       0.731  10.253   2.246  1.00  0.00           C  
ATOM   1365  CB  TYR A 178       1.895  12.355   1.549  1.00  0.00           C  
ATOM   1366  O   TYR A 178       1.428   9.271   2.510  1.00  0.00           O  
ATOM   1367  CG  TYR A 178       2.283  13.778   1.867  1.00  0.00           C  
ATOM   1368  CD1 TYR A 178       1.393  14.828   1.652  1.00  0.00           C  
ATOM   1369  CD2 TYR A 178       3.540  14.076   2.383  1.00  0.00           C  
ATOM   1370  CE1 TYR A 178       1.747  16.142   1.942  1.00  0.00           C  
ATOM   1371  CE2 TYR A 178       3.904  15.386   2.677  1.00  0.00           C  
ATOM   1372  OH  TYR A 178       3.358  17.709   2.743  1.00  0.00           O  
ATOM   1373  CZ  TYR A 178       3.002  16.410   2.454  1.00  0.00           C  
ATOM   1374  N   PHE A 179      -0.423  10.204   1.711  1.00  0.00           N  
ATOM   1375  CA  PHE A 179      -0.832   8.984   1.026  1.00  0.00           C  
ATOM   1376  C   PHE A 179      -1.397   9.301  -0.354  1.00  0.00           C  
ATOM   1377  CB  PHE A 179      -1.871   8.222   1.856  1.00  0.00           C  
ATOM   1378  O   PHE A 179      -1.752  10.447  -0.637  1.00  0.00           O  
ATOM   1379  CG  PHE A 179      -3.218   8.890   1.903  1.00  0.00           C  
ATOM   1380  CD1 PHE A 179      -3.504   9.841   2.875  1.00  0.00           C  
ATOM   1381  CD2 PHE A 179      -4.199   8.568   0.974  1.00  0.00           C  
ATOM   1382  CE1 PHE A 179      -4.751  10.461   2.921  1.00  0.00           C  
ATOM   1383  CE2 PHE A 179      -5.447   9.183   1.014  1.00  0.00           C  
ATOM   1384  CZ  PHE A 179      -5.721  10.129   1.989  1.00  0.00           C  
ATOM   1385  N   THR A 180      -1.282   8.350  -1.225  1.00  0.00           N  
ATOM   1386  CA  THR A 180      -1.850   8.442  -2.565  1.00  0.00           C  
ATOM   1387  C   THR A 180      -3.317   8.022  -2.560  1.00  0.00           C  
ATOM   1388  CB  THR A 180      -1.068   7.571  -3.565  1.00  0.00           C  
ATOM   1389  O   THR A 180      -3.646   6.901  -2.166  1.00  0.00           O  
ATOM   1390  CG2 THR A 180      -1.587   7.763  -4.986  1.00  0.00           C  
ATOM   1391  OG1 THR A 180       0.318   7.932  -3.521  1.00  0.00           O  
ATOM   1392  N   ALA A 181      -4.166   8.905  -2.993  1.00  0.00           N  
ATOM   1393  CA  ALA A 181      -5.608   8.671  -2.974  1.00  0.00           C  
ATOM   1394  C   ALA A 181      -6.015   7.667  -4.048  1.00  0.00           C  
ATOM   1395  CB  ALA A 181      -6.363   9.985  -3.163  1.00  0.00           C  
ATOM   1396  O   ALA A 181      -5.420   7.628  -5.128  1.00  0.00           O  
ATOM   1397  N   VAL A 182      -6.980   6.873  -3.705  1.00  0.00           N  
ATOM   1398  CA  VAL A 182      -7.626   6.007  -4.686  1.00  0.00           C  
ATOM   1399  C   VAL A 182      -8.405   6.853  -5.690  1.00  0.00           C  
ATOM   1400  CB  VAL A 182      -8.566   4.985  -4.008  1.00  0.00           C  
ATOM   1401  O   VAL A 182      -9.134   7.770  -5.306  1.00  0.00           O  
ATOM   1402  CG1 VAL A 182      -9.385   4.228  -5.052  1.00  0.00           C  
ATOM   1403  CG2 VAL A 182      -7.763   4.012  -3.146  1.00  0.00           C  
ATOM   1404  N   PRO A 183      -8.183   6.596  -7.030  1.00  0.00           N  
ATOM   1405  CA  PRO A 183      -8.934   7.372  -8.019  1.00  0.00           C  
ATOM   1406  C   PRO A 183     -10.413   6.996  -8.066  1.00  0.00           C  
ATOM   1407  CB  PRO A 183      -8.240   7.026  -9.339  1.00  0.00           C  
ATOM   1408  O   PRO A 183     -10.804   5.950  -7.541  1.00  0.00           O  
ATOM   1409  CG  PRO A 183      -7.715   5.641  -9.143  1.00  0.00           C  
ATOM   1410  CD  PRO A 183      -7.294   5.488  -7.710  1.00  0.00           C  
ATOM   1411  N   PRO A 184     -11.168   7.932  -8.736  1.00  0.00           N  
ATOM   1412  CA  PRO A 184     -12.578   7.574  -8.908  1.00  0.00           C  
ATOM   1413  C   PRO A 184     -12.769   6.322  -9.762  1.00  0.00           C  
ATOM   1414  CB  PRO A 184     -13.171   8.803  -9.602  1.00  0.00           C  
ATOM   1415  O   PRO A 184     -11.959   6.047 -10.651  1.00  0.00           O  
ATOM   1416  CG  PRO A 184     -12.007   9.469 -10.260  1.00  0.00           C  
ATOM   1417  CD  PRO A 184     -10.772   9.173  -9.459  1.00  0.00           C  
ATOM   1418  N   ASN A 185     -13.707   5.478  -9.464  1.00  0.00           N  
ATOM   1419  CA  ASN A 185     -14.094   4.301 -10.235  1.00  0.00           C  
ATOM   1420  C   ASN A 185     -13.010   3.228 -10.201  1.00  0.00           C  
ATOM   1421  CB  ASN A 185     -14.414   4.688 -11.680  1.00  0.00           C  
ATOM   1422  O   ASN A 185     -12.798   2.523 -11.189  1.00  0.00           O  
ATOM   1423  CG  ASN A 185     -15.533   5.706 -11.778  1.00  0.00           C  
ATOM   1424  ND2 ASN A 185     -15.333   6.730 -12.600  1.00  0.00           N  
ATOM   1425  OD1 ASN A 185     -16.568   5.575 -11.119  1.00  0.00           O  
ATOM   1426  N   PHE A 186     -12.208   3.263  -9.187  1.00  0.00           N  
ATOM   1427  CA  PHE A 186     -11.099   2.332  -9.009  1.00  0.00           C  
ATOM   1428  C   PHE A 186     -11.599   0.893  -8.984  1.00  0.00           C  
ATOM   1429  CB  PHE A 186     -10.335   2.645  -7.720  1.00  0.00           C  
ATOM   1430  O   PHE A 186     -10.945  -0.006  -9.517  1.00  0.00           O  
ATOM   1431  CG  PHE A 186      -8.996   1.964  -7.628  1.00  0.00           C  
ATOM   1432  CD1 PHE A 186      -8.660   1.208  -6.511  1.00  0.00           C  
ATOM   1433  CD2 PHE A 186      -8.072   2.081  -8.658  1.00  0.00           C  
ATOM   1434  CE1 PHE A 186      -7.421   0.577  -6.423  1.00  0.00           C  
ATOM   1435  CE2 PHE A 186      -6.832   1.453  -8.578  1.00  0.00           C  
ATOM   1436  CZ  PHE A 186      -6.509   0.702  -7.459  1.00  0.00           C  
ATOM   1437  N   MET A 187     -12.715   0.724  -8.473  1.00  0.00           N  
ATOM   1438  CA  MET A 187     -13.287  -0.617  -8.395  1.00  0.00           C  
ATOM   1439  C   MET A 187     -13.529  -1.188  -9.788  1.00  0.00           C  
ATOM   1440  CB  MET A 187     -14.596  -0.598  -7.603  1.00  0.00           C  
ATOM   1441  O   MET A 187     -13.326  -2.381 -10.019  1.00  0.00           O  
ATOM   1442  CG  MET A 187     -14.402  -0.457  -6.102  1.00  0.00           C  
ATOM   1443  SD  MET A 187     -13.391  -1.814  -5.393  1.00  0.00           S  
ATOM   1444  CE  MET A 187     -14.539  -3.205  -5.589  1.00  0.00           C  
ATOM   1445  N   ASP A 188     -14.014  -0.374 -10.681  1.00  0.00           N  
ATOM   1446  CA  ASP A 188     -14.220  -0.796 -12.063  1.00  0.00           C  
ATOM   1447  C   ASP A 188     -12.912  -1.268 -12.694  1.00  0.00           C  
ATOM   1448  CB  ASP A 188     -14.821   0.344 -12.888  1.00  0.00           C  
ATOM   1449  O   ASP A 188     -12.886  -2.281 -13.397  1.00  0.00           O  
ATOM   1450  CG  ASP A 188     -16.220   0.728 -12.440  1.00  0.00           C  
ATOM   1451  OD1 ASP A 188     -16.896  -0.093 -11.783  1.00  0.00           O  
ATOM   1452  OD2 ASP A 188     -16.651   1.860 -12.748  1.00  0.00           O  
ATOM   1453  N   LEU A 189     -11.895  -0.541 -12.359  1.00  0.00           N  
ATOM   1454  CA  LEU A 189     -10.573  -0.879 -12.875  1.00  0.00           C  
ATOM   1455  C   LEU A 189     -10.115  -2.236 -12.350  1.00  0.00           C  
ATOM   1456  CB  LEU A 189      -9.557   0.199 -12.492  1.00  0.00           C  
ATOM   1457  O   LEU A 189      -9.533  -3.029 -13.093  1.00  0.00           O  
ATOM   1458  CG  LEU A 189      -8.133   0.005 -13.016  1.00  0.00           C  
ATOM   1459  CD1 LEU A 189      -8.096   0.185 -14.530  1.00  0.00           C  
ATOM   1460  CD2 LEU A 189      -7.175   0.976 -12.334  1.00  0.00           C  
ATOM   1461  N   LEU A 190     -10.463  -2.552 -11.138  1.00  0.00           N  
ATOM   1462  CA  LEU A 190     -10.010  -3.777 -10.488  1.00  0.00           C  
ATOM   1463  C   LEU A 190     -10.825  -4.976 -10.960  1.00  0.00           C  
ATOM   1464  CB  LEU A 190     -10.110  -3.644  -8.966  1.00  0.00           C  
ATOM   1465  O   LEU A 190     -10.316  -6.098 -11.008  1.00  0.00           O  
ATOM   1466  CG  LEU A 190      -9.184  -2.617  -8.312  1.00  0.00           C  
ATOM   1467  CD1 LEU A 190      -9.403  -2.590  -6.803  1.00  0.00           C  
ATOM   1468  CD2 LEU A 190      -7.727  -2.925  -8.641  1.00  0.00           C  
ATOM   1469  N   THR A 191     -12.030  -4.776 -11.347  1.00  0.00           N  
ATOM   1470  CA  THR A 191     -12.927  -5.892 -11.624  1.00  0.00           C  
ATOM   1471  C   THR A 191     -13.056  -6.124 -13.127  1.00  0.00           C  
ATOM   1472  CB  THR A 191     -14.322  -5.650 -11.018  1.00  0.00           C  
ATOM   1473  O   THR A 191     -13.402  -7.223 -13.564  1.00  0.00           O  
ATOM   1474  CG2 THR A 191     -14.266  -5.643  -9.494  1.00  0.00           C  
ATOM   1475  OG1 THR A 191     -14.822  -4.387 -11.473  1.00  0.00           O  
ATOM   1476  N   ASP A 192     -12.764  -5.081 -13.900  1.00  0.00           N  
ATOM   1477  CA  ASP A 192     -12.878  -5.177 -15.352  1.00  0.00           C  
ATOM   1478  C   ASP A 192     -11.502  -5.173 -16.013  1.00  0.00           C  
ATOM   1479  CB  ASP A 192     -13.729  -4.029 -15.900  1.00  0.00           C  
ATOM   1480  O   ASP A 192     -10.883  -4.117 -16.164  1.00  0.00           O  
ATOM   1481  CG  ASP A 192     -14.048  -4.181 -17.377  1.00  0.00           C  
ATOM   1482  OD1 ASP A 192     -13.503  -5.098 -18.028  1.00  0.00           O  
ATOM   1483  OD2 ASP A 192     -14.849  -3.373 -17.895  1.00  0.00           O  
ATOM   1484  N   GLU A 193     -11.052  -6.304 -16.410  1.00  0.00           N  
ATOM   1485  CA  GLU A 193      -9.725  -6.490 -16.987  1.00  0.00           C  
ATOM   1486  C   GLU A 193      -9.553  -5.660 -18.256  1.00  0.00           C  
ATOM   1487  CB  GLU A 193      -9.471  -7.969 -17.287  1.00  0.00           C  
ATOM   1488  O   GLU A 193      -8.435  -5.283 -18.611  1.00  0.00           O  
ATOM   1489  CG  GLU A 193      -8.019  -8.292 -17.610  1.00  0.00           C  
ATOM   1490  CD  GLU A 193      -7.755  -9.781 -17.762  1.00  0.00           C  
ATOM   1491  OE1 GLU A 193      -6.599 -10.166 -18.052  1.00  0.00           O  
ATOM   1492  OE2 GLU A 193      -8.711 -10.570 -17.592  1.00  0.00           O  
ATOM   1493  N   SER A 194     -10.628  -5.397 -18.959  1.00  0.00           N  
ATOM   1494  CA  SER A 194     -10.577  -4.676 -20.227  1.00  0.00           C  
ATOM   1495  C   SER A 194     -10.167  -3.222 -20.019  1.00  0.00           C  
ATOM   1496  CB  SER A 194     -11.931  -4.737 -20.934  1.00  0.00           C  
ATOM   1497  O   SER A 194      -9.716  -2.559 -20.955  1.00  0.00           O  
ATOM   1498  OG  SER A 194     -12.898  -3.971 -20.235  1.00  0.00           O  
ATOM   1499  N   LEU A 195     -10.247  -2.717 -18.781  1.00  0.00           N  
ATOM   1500  CA  LEU A 195      -9.920  -1.325 -18.491  1.00  0.00           C  
ATOM   1501  C   LEU A 195      -8.447  -1.178 -18.125  1.00  0.00           C  
ATOM   1502  CB  LEU A 195     -10.796  -0.794 -17.354  1.00  0.00           C  
ATOM   1503  O   LEU A 195      -7.943  -0.059 -17.999  1.00  0.00           O  
ATOM   1504  CG  LEU A 195     -12.297  -0.710 -17.637  1.00  0.00           C  
ATOM   1505  CD1 LEU A 195     -13.047  -0.257 -16.389  1.00  0.00           C  
ATOM   1506  CD2 LEU A 195     -12.569   0.233 -18.803  1.00  0.00           C  
ATOM   1507  N   GLN A 196      -7.761  -2.346 -18.109  1.00  0.00           N  
ATOM   1508  CA  GLN A 196      -6.371  -2.325 -17.666  1.00  0.00           C  
ATOM   1509  C   GLN A 196      -5.414  -2.367 -18.854  1.00  0.00           C  
ATOM   1510  CB  GLN A 196      -6.090  -3.497 -16.723  1.00  0.00           C  
ATOM   1511  O   GLN A 196      -5.630  -3.121 -19.805  1.00  0.00           O  
ATOM   1512  CG  GLN A 196      -6.947  -3.493 -15.465  1.00  0.00           C  
ATOM   1513  CD  GLN A 196      -7.043  -4.861 -14.816  1.00  0.00           C  
ATOM   1514  NE2 GLN A 196      -7.413  -4.887 -13.540  1.00  0.00           N  
ATOM   1515  OE1 GLN A 196      -6.787  -5.886 -15.456  1.00  0.00           O  
ATOM   1516  N   LYS A 197      -4.514  -1.408 -18.903  1.00  0.00           N  
ATOM   1517  CA  LYS A 197      -3.421  -1.432 -19.870  1.00  0.00           C  
ATOM   1518  C   LYS A 197      -2.148  -1.998 -19.247  1.00  0.00           C  
ATOM   1519  CB  LYS A 197      -3.157  -0.029 -20.419  1.00  0.00           C  
ATOM   1520  O   LYS A 197      -1.407  -1.277 -18.575  1.00  0.00           O  
ATOM   1521  CG  LYS A 197      -4.321   0.556 -21.205  1.00  0.00           C  
ATOM   1522  CD  LYS A 197      -3.992   1.945 -21.739  1.00  0.00           C  
ATOM   1523  CE  LYS A 197      -5.171   2.550 -22.488  1.00  0.00           C  
ATOM   1524  NZ  LYS A 197      -4.865   3.925 -22.986  1.00  0.00           N  
ATOM   1525  N   TRP A 198      -1.900  -3.274 -19.548  1.00  0.00           N  
ATOM   1526  CA  TRP A 198      -0.802  -3.981 -18.899  1.00  0.00           C  
ATOM   1527  C   TRP A 198       0.511  -3.746 -19.640  1.00  0.00           C  
ATOM   1528  CB  TRP A 198      -1.098  -5.481 -18.822  1.00  0.00           C  
ATOM   1529  O   TRP A 198       0.555  -3.806 -20.871  1.00  0.00           O  
ATOM   1530  CG  TRP A 198      -2.331  -5.820 -18.040  1.00  0.00           C  
ATOM   1531  CD1 TRP A 198      -3.528  -6.255 -18.537  1.00  0.00           C  
ATOM   1532  CD2 TRP A 198      -2.489  -5.745 -16.620  1.00  0.00           C  
ATOM   1533  CE2 TRP A 198      -3.809  -6.151 -16.324  1.00  0.00           C  
ATOM   1534  CE3 TRP A 198      -1.641  -5.375 -15.568  1.00  0.00           C  
ATOM   1535  NE1 TRP A 198      -4.421  -6.457 -17.510  1.00  0.00           N  
ATOM   1536  CH2 TRP A 198      -3.451  -5.829 -14.007  1.00  0.00           C  
ATOM   1537  CZ2 TRP A 198      -4.301  -6.197 -15.018  1.00  0.00           C  
ATOM   1538  CZ3 TRP A 198      -2.133  -5.421 -14.268  1.00  0.00           C  
ATOM   1539  N   ILE A 199       1.445  -3.342 -18.814  1.00  0.00           N  
ATOM   1540  CA  ILE A 199       2.787  -3.162 -19.359  1.00  0.00           C  
ATOM   1541  C   ILE A 199       3.775  -4.045 -18.600  1.00  0.00           C  
ATOM   1542  CB  ILE A 199       3.230  -1.683 -19.293  1.00  0.00           C  
ATOM   1543  O   ILE A 199       3.519  -4.434 -17.458  1.00  0.00           O  
ATOM   1544  CG1 ILE A 199       3.239  -1.192 -17.841  1.00  0.00           C  
ATOM   1545  CG2 ILE A 199       2.321  -0.809 -20.162  1.00  0.00           C  
ATOM   1546  CD1 ILE A 199       3.937   0.146 -17.645  1.00  0.00           C  
ATOM   1547  N   SER A 200       4.806  -4.540 -19.305  1.00  0.00           N  
ATOM   1548  CA  SER A 200       5.892  -5.289 -18.681  1.00  0.00           C  
ATOM   1549  C   SER A 200       7.227  -4.572 -18.850  1.00  0.00           C  
ATOM   1550  CB  SER A 200       5.982  -6.697 -19.273  1.00  0.00           C  
ATOM   1551  O   SER A 200       7.376  -3.728 -19.736  1.00  0.00           O  
ATOM   1552  OG  SER A 200       4.777  -7.411 -19.057  1.00  0.00           O  
ATOM   1553  N   GLY A 201       8.160  -4.801 -17.906  1.00  0.00           N  
ATOM   1554  CA  GLY A 201       9.505  -4.263 -18.031  1.00  0.00           C  
ATOM   1555  C   GLY A 201       9.597  -2.794 -17.666  1.00  0.00           C  
ATOM   1556  O   GLY A 201      10.493  -2.087 -18.134  1.00  0.00           O  
ATOM   1557  N   TRP A 202       8.634  -2.346 -16.906  1.00  0.00           N  
ATOM   1558  CA  TRP A 202       8.573  -0.932 -16.550  1.00  0.00           C  
ATOM   1559  C   TRP A 202       9.452  -0.637 -15.339  1.00  0.00           C  
ATOM   1560  CB  TRP A 202       7.129  -0.512 -16.262  1.00  0.00           C  
ATOM   1561  O   TRP A 202       9.562  -1.461 -14.428  1.00  0.00           O  
ATOM   1562  CG  TRP A 202       6.959   0.958 -16.022  1.00  0.00           C  
ATOM   1563  CD1 TRP A 202       6.661   1.916 -16.951  1.00  0.00           C  
ATOM   1564  CD2 TRP A 202       7.082   1.638 -14.769  1.00  0.00           C  
ATOM   1565  CE2 TRP A 202       6.845   3.009 -15.013  1.00  0.00           C  
ATOM   1566  CE3 TRP A 202       7.369   1.221 -13.462  1.00  0.00           C  
ATOM   1567  NE1 TRP A 202       6.591   3.152 -16.351  1.00  0.00           N  
ATOM   1568  CH2 TRP A 202       7.169   3.532 -12.728  1.00  0.00           C  
ATOM   1569  CZ2 TRP A 202       6.886   3.967 -13.997  1.00  0.00           C  
ATOM   1570  CZ3 TRP A 202       7.409   2.176 -12.452  1.00  0.00           C  
ATOM   1571  N   SER A 203      10.230   0.437 -15.263  1.00  0.00           N  
ATOM   1572  CA  SER A 203      10.938   0.964 -14.100  1.00  0.00           C  
ATOM   1573  C   SER A 203      10.719   2.466 -13.954  1.00  0.00           C  
ATOM   1574  CB  SER A 203      12.434   0.666 -14.202  1.00  0.00           C  
ATOM   1575  O   SER A 203      10.490   3.164 -14.944  1.00  0.00           O  
ATOM   1576  OG  SER A 203      13.026   1.413 -15.251  1.00  0.00           O  
ATOM   1577  N   LEU A 204      10.588   2.940 -12.706  1.00  0.00           N  
ATOM   1578  CA  LEU A 204      10.400   4.360 -12.432  1.00  0.00           C  
ATOM   1579  C   LEU A 204      11.614   5.166 -12.883  1.00  0.00           C  
ATOM   1580  CB  LEU A 204      10.147   4.590 -10.940  1.00  0.00           C  
ATOM   1581  O   LEU A 204      12.751   4.822 -12.551  1.00  0.00           O  
ATOM   1582  CG  LEU A 204       9.806   6.021 -10.522  1.00  0.00           C  
ATOM   1583  CD1 LEU A 204       8.430   6.414 -11.052  1.00  0.00           C  
ATOM   1584  CD2 LEU A 204       9.861   6.163  -9.005  1.00  0.00           C  
ATOM   1585  N   ASN A 205      11.299   6.030 -13.793  1.00  0.00           N  
ATOM   1586  CA  ASN A 205      12.314   7.005 -14.180  1.00  0.00           C  
ATOM   1587  C   ASN A 205      12.307   8.219 -13.256  1.00  0.00           C  
ATOM   1588  CB  ASN A 205      12.111   7.442 -15.632  1.00  0.00           C  
ATOM   1589  O   ASN A 205      11.402   9.052 -13.325  1.00  0.00           O  
ATOM   1590  CG  ASN A 205      13.270   8.263 -16.162  1.00  0.00           C  
ATOM   1591  ND2 ASN A 205      13.383   8.347 -17.483  1.00  0.00           N  
ATOM   1592  OD1 ASN A 205      14.058   8.817 -15.391  1.00  0.00           O  
ATOM   1593  N   SER A 206      13.107   8.257 -12.210  1.00  0.00           N  
ATOM   1594  CA  SER A 206      13.125   9.308 -11.198  1.00  0.00           C  
ATOM   1595  C   SER A 206      13.384  10.674 -11.824  1.00  0.00           C  
ATOM   1596  CB  SER A 206      14.189   9.014 -10.139  1.00  0.00           C  
ATOM   1597  O   SER A 206      12.988  11.702 -11.269  1.00  0.00           O  
ATOM   1598  OG  SER A 206      15.447   8.772 -10.743  1.00  0.00           O  
ATOM   1599  N   ASP A 207      14.023  10.681 -13.028  1.00  0.00           N  
ATOM   1600  CA  ASP A 207      14.304  11.964 -13.666  1.00  0.00           C  
ATOM   1601  C   ASP A 207      13.022  12.615 -14.178  1.00  0.00           C  
ATOM   1602  CB  ASP A 207      15.299  11.785 -14.814  1.00  0.00           C  
ATOM   1603  O   ASP A 207      12.931  13.842 -14.259  1.00  0.00           O  
ATOM   1604  CG  ASP A 207      16.692  11.413 -14.339  1.00  0.00           C  
ATOM   1605  OD1 ASP A 207      17.048  11.730 -13.184  1.00  0.00           O  
ATOM   1606  OD2 ASP A 207      17.443  10.801 -15.129  1.00  0.00           O  
ATOM   1607  N   SER A 208      11.926  11.847 -14.194  1.00  0.00           N  
ATOM   1608  CA  SER A 208      10.738  12.355 -14.871  1.00  0.00           C  
ATOM   1609  C   SER A 208       9.566  12.490 -13.905  1.00  0.00           C  
ATOM   1610  CB  SER A 208      10.350  11.438 -16.032  1.00  0.00           C  
ATOM   1611  O   SER A 208       8.559  13.125 -14.227  1.00  0.00           O  
ATOM   1612  OG  SER A 208      10.146  10.111 -15.579  1.00  0.00           O  
ATOM   1613  N   VAL A 209       9.737  12.068 -12.592  1.00  0.00           N  
ATOM   1614  CA  VAL A 209       8.512  12.036 -11.800  1.00  0.00           C  
ATOM   1615  C   VAL A 209       8.458  13.256 -10.883  1.00  0.00           C  
ATOM   1616  CB  VAL A 209       8.408  10.738 -10.968  1.00  0.00           C  
ATOM   1617  O   VAL A 209       9.421  13.548 -10.171  1.00  0.00           O  
ATOM   1618  CG1 VAL A 209       7.152  10.755 -10.097  1.00  0.00           C  
ATOM   1619  CG2 VAL A 209       8.411   9.516 -11.884  1.00  0.00           C  
ATOM   1620  N   GLU A 210       7.806  14.305 -11.280  1.00  0.00           N  
ATOM   1621  CA  GLU A 210       7.389  15.450 -10.476  1.00  0.00           C  
ATOM   1622  C   GLU A 210       6.183  15.104  -9.608  1.00  0.00           C  
ATOM   1623  CB  GLU A 210       7.065  16.648 -11.373  1.00  0.00           C  
ATOM   1624  O   GLU A 210       5.148  14.670 -10.118  1.00  0.00           O  
ATOM   1625  CG  GLU A 210       7.686  17.954 -10.901  1.00  0.00           C  
ATOM   1626  CD  GLU A 210       7.428  19.117 -11.846  1.00  0.00           C  
ATOM   1627  OE1 GLU A 210       7.916  20.238 -11.577  1.00  0.00           O  
ATOM   1628  OE2 GLU A 210       6.732  18.905 -12.864  1.00  0.00           O  
ATOM   1629  N   TRP A 211       6.352  14.574  -8.379  1.00  0.00           N  
ATOM   1630  CA  TRP A 211       5.281  14.405  -7.403  1.00  0.00           C  
ATOM   1631  C   TRP A 211       4.658  15.749  -7.039  1.00  0.00           C  
ATOM   1632  CB  TRP A 211       5.806  13.714  -6.141  1.00  0.00           C  
ATOM   1633  O   TRP A 211       4.629  16.131  -5.867  1.00  0.00           O  
ATOM   1634  CG  TRP A 211       6.196  12.282  -6.349  1.00  0.00           C  
ATOM   1635  CD1 TRP A 211       7.256  11.813  -7.075  1.00  0.00           C  
ATOM   1636  CD2 TRP A 211       5.526  11.130  -5.828  1.00  0.00           C  
ATOM   1637  CE2 TRP A 211       6.236   9.995  -6.278  1.00  0.00           C  
ATOM   1638  CE3 TRP A 211       4.394  10.948  -5.023  1.00  0.00           C  
ATOM   1639  NE1 TRP A 211       7.285  10.439  -7.036  1.00  0.00           N  
ATOM   1640  CH2 TRP A 211       4.737   8.543  -5.160  1.00  0.00           C  
ATOM   1641  CZ2 TRP A 211       5.849   8.693  -5.948  1.00  0.00           C  
ATOM   1642  CZ3 TRP A 211       4.010   9.652  -4.696  1.00  0.00           C  
ATOM   1643  N   GLY A 212       4.155  16.513  -7.942  1.00  0.00           N  
ATOM   1644  CA  GLY A 212       3.401  17.698  -7.567  1.00  0.00           C  
ATOM   1645  C   GLY A 212       4.169  18.629  -6.647  1.00  0.00           C  
ATOM   1646  O   GLY A 212       3.570  19.408  -5.903  1.00  0.00           O  
ATOM   1647  N   GLY A 213       5.539  18.703  -6.788  1.00  0.00           N  
ATOM   1648  CA  GLY A 213       6.407  19.589  -6.028  1.00  0.00           C  
ATOM   1649  C   GLY A 213       7.296  18.852  -5.044  1.00  0.00           C  
ATOM   1650  O   GLY A 213       8.171  19.454  -4.419  1.00  0.00           O  
ATOM   1651  N   HIS A 214       7.029  17.485  -4.809  1.00  0.00           N  
ATOM   1652  CA  HIS A 214       7.837  16.655  -3.922  1.00  0.00           C  
ATOM   1653  C   HIS A 214       8.987  15.998  -4.679  1.00  0.00           C  
ATOM   1654  CB  HIS A 214       6.971  15.587  -3.252  1.00  0.00           C  
ATOM   1655  O   HIS A 214       8.777  15.395  -5.733  1.00  0.00           O  
ATOM   1656  CG  HIS A 214       5.913  16.148  -2.355  1.00  0.00           C  
ATOM   1657  CD2 HIS A 214       4.595  16.368  -2.567  1.00  0.00           C  
ATOM   1658  ND1 HIS A 214       6.172  16.558  -1.066  1.00  0.00           N  
ATOM   1659  CE1 HIS A 214       5.053  17.008  -0.521  1.00  0.00           C  
ATOM   1660  NE2 HIS A 214       4.082  16.903  -1.411  1.00  0.00           N  
ATOM   1661  N   LYS A 215      10.011  16.693  -5.056  1.00  0.00           N  
ATOM   1662  CA  LYS A 215      11.190  16.114  -5.693  1.00  0.00           C  
ATOM   1663  C   LYS A 215      11.705  14.912  -4.908  1.00  0.00           C  
ATOM   1664  CB  LYS A 215      12.295  17.163  -5.831  1.00  0.00           C  
ATOM   1665  O   LYS A 215      11.768  14.948  -3.677  1.00  0.00           O  
ATOM   1666  CG  LYS A 215      12.070  18.155  -6.962  1.00  0.00           C  
ATOM   1667  CD  LYS A 215      13.272  19.072  -7.149  1.00  0.00           C  
ATOM   1668  CE  LYS A 215      13.012  20.126  -8.217  1.00  0.00           C  
ATOM   1669  NZ  LYS A 215      14.193  21.018  -8.414  1.00  0.00           N  
ATOM   1670  N   VAL A 216      11.419  13.708  -5.304  1.00  0.00           N  
ATOM   1671  CA  VAL A 216      12.102  12.553  -4.730  1.00  0.00           C  
ATOM   1672  C   VAL A 216      13.609  12.794  -4.725  1.00  0.00           C  
ATOM   1673  CB  VAL A 216      11.772  11.257  -5.503  1.00  0.00           C  
ATOM   1674  O   VAL A 216      14.196  13.117  -5.761  1.00  0.00           O  
ATOM   1675  CG1 VAL A 216      12.471  10.056  -4.868  1.00  0.00           C  
ATOM   1676  CG2 VAL A 216      10.261  11.035  -5.552  1.00  0.00           C  
ATOM   1677  N   PHE A 217      14.128  13.550  -3.772  1.00  0.00           N  
ATOM   1678  CA  PHE A 217      15.573  13.726  -3.680  1.00  0.00           C  
ATOM   1679  C   PHE A 217      16.277  12.377  -3.589  1.00  0.00           C  
ATOM   1680  CB  PHE A 217      15.935  14.591  -2.469  1.00  0.00           C  
ATOM   1681  O   PHE A 217      15.886  11.519  -2.795  1.00  0.00           O  
ATOM   1682  CG  PHE A 217      15.516  16.030  -2.603  1.00  0.00           C  
ATOM   1683  CD1 PHE A 217      16.314  16.939  -3.286  1.00  0.00           C  
ATOM   1684  CD2 PHE A 217      14.323  16.473  -2.046  1.00  0.00           C  
ATOM   1685  CE1 PHE A 217      15.928  18.272  -3.412  1.00  0.00           C  
ATOM   1686  CE2 PHE A 217      13.932  17.803  -2.168  1.00  0.00           C  
ATOM   1687  CZ  PHE A 217      14.736  18.701  -2.851  1.00  0.00           C  
ATOM   1688  N   MET A 218      16.705  11.767  -4.747  1.00  0.00           N  
ATOM   1689  CA  MET A 218      17.626  10.648  -4.928  1.00  0.00           C  
ATOM   1690  C   MET A 218      18.923  10.882  -4.161  1.00  0.00           C  
ATOM   1691  CB  MET A 218      17.928  10.434  -6.412  1.00  0.00           C  
ATOM   1692  O   MET A 218      19.460  11.991  -4.163  1.00  0.00           O  
ATOM   1693  CG  MET A 218      16.739   9.931  -7.214  1.00  0.00           C  
ATOM   1694  SD  MET A 218      16.747   8.108  -7.416  1.00  0.00           S  
ATOM   1695  CE  MET A 218      15.994   7.964  -9.060  1.00  0.00           C  
ATOM   1696  N   ASP A 219      18.955  10.657  -2.853  1.00  0.00           N  
ATOM   1697  CA  ASP A 219      20.334  10.499  -2.401  1.00  0.00           C  
ATOM   1698  C   ASP A 219      20.834  11.765  -1.710  1.00  0.00           C  
ATOM   1699  CB  ASP A 219      21.247  10.145  -3.576  1.00  0.00           C  
ATOM   1700  O   ASP A 219      21.627  12.517  -2.280  1.00  0.00           O  
ATOM   1701  CG  ASP A 219      21.271   8.657  -3.882  1.00  0.00           C  
ATOM   1702  OD1 ASP A 219      20.962   7.845  -2.983  1.00  0.00           O  
ATOM   1703  OD2 ASP A 219      21.604   8.294  -5.030  1.00  0.00           O  
ATOM   1704  N   LYS A 220      20.084  12.293  -0.767  1.00  0.00           N  
ATOM   1705  CA  LYS A 220      20.933  13.139   0.066  1.00  0.00           C  
ATOM   1706  C   LYS A 220      21.892  12.299   0.905  1.00  0.00           C  
ATOM   1707  CB  LYS A 220      20.081  14.025   0.976  1.00  0.00           C  
ATOM   1708  O   LYS A 220      21.530  11.219   1.377  1.00  0.00           O  
ATOM   1709  CG  LYS A 220      19.493  15.244   0.280  1.00  0.00           C  
ATOM   1710  CD  LYS A 220      18.867  16.210   1.277  1.00  0.00           C  
ATOM   1711  CE  LYS A 220      18.228  17.401   0.577  1.00  0.00           C  
ATOM   1712  NZ  LYS A 220      17.630  18.362   1.552  1.00  0.00           N  
ATOM   1713  N   PRO A 221      23.209  12.332   0.651  1.00  0.00           N  
ATOM   1714  CA  PRO A 221      24.278  11.589   1.321  1.00  0.00           C  
ATOM   1715  C   PRO A 221      23.820  10.944   2.627  1.00  0.00           C  
ATOM   1716  CB  PRO A 221      25.340  12.660   1.585  1.00  0.00           C  
ATOM   1717  O   PRO A 221      22.945  11.481   3.312  1.00  0.00           O  
ATOM   1718  CG  PRO A 221      24.720  13.936   1.114  1.00  0.00           C  
ATOM   1719  CD  PRO A 221      23.345  13.634   0.591  1.00  0.00           C  
TER    1720      PRO A 221
ENDMDL
END
