# Supplementary material for: Improving Protein Expression, Stability, and Function with ProteinMPNN
Source: J Am Chem Soc. 2024 Jan 9;146(3):2054–61. doi: 10.1021/jacs.3c10941 (PMC10811672; doi:10.1021/jacs.3c10941)
Supplement: Supplementary file 2 — ja3c10941_si_002.zip [file ja3c10941_si_002.zip › Sumida_Design_Structures_Idealizing_with_ProteinMPNN/TEV/hyperTEV0041_m2_47.pdb]

MODEL     1
ATOM      1  N   MET A   1      14.347 -33.485  -8.955  1.00  0.00           N  
ATOM      2  CA  MET A   1      14.354 -32.605 -10.120  1.00  0.00           C  
ATOM      3  C   MET A   1      13.547 -31.339  -9.851  1.00  0.00           C  
ATOM      4  CB  MET A   1      13.797 -33.329 -11.347  1.00  0.00           C  
ATOM      5  O   MET A   1      12.402 -31.412  -9.401  1.00  0.00           O  
ATOM      6  CG  MET A   1      14.732 -34.387 -11.911  1.00  0.00           C  
ATOM      7  SD  MET A   1      14.098 -35.129 -13.465  1.00  0.00           S  
ATOM      8  CE  MET A   1      14.733 -33.933 -14.673  1.00  0.00           C  
ATOM      9  N   ALA A   2      14.139 -30.267  -9.298  1.00  0.00           N  
ATOM     10  CA  ALA A   2      13.490 -28.972  -9.108  1.00  0.00           C  
ATOM     11  C   ALA A   2      13.001 -28.404 -10.437  1.00  0.00           C  
ATOM     12  CB  ALA A   2      14.447 -27.992  -8.433  1.00  0.00           C  
ATOM     13  O   ALA A   2      13.674 -28.536 -11.462  1.00  0.00           O  
ATOM     14  N   SER A   3      11.750 -28.576 -10.787  1.00  0.00           N  
ATOM     15  CA  SER A   3      11.123 -28.010 -11.977  1.00  0.00           C  
ATOM     16  C   SER A   3      11.653 -26.610 -12.268  1.00  0.00           C  
ATOM     17  CB  SER A   3       9.604 -27.965 -11.812  1.00  0.00           C  
ATOM     18  O   SER A   3      12.068 -25.895 -11.353  1.00  0.00           O  
ATOM     19  OG  SER A   3       9.011 -27.179 -12.831  1.00  0.00           O  
ATOM     20  N   ALA A   4      11.929 -26.303 -13.609  1.00  0.00           N  
ATOM     21  CA  ALA A   4      12.391 -25.037 -14.171  1.00  0.00           C  
ATOM     22  C   ALA A   4      11.397 -23.914 -13.886  1.00  0.00           C  
ATOM     23  CB  ALA A   4      12.617 -25.174 -15.675  1.00  0.00           C  
ATOM     24  O   ALA A   4      11.783 -22.748 -13.778  1.00  0.00           O  
ATOM     25  N   ALA A   5      10.104 -24.357 -13.592  1.00  0.00           N  
ATOM     26  CA  ALA A   5       9.083 -23.338 -13.366  1.00  0.00           C  
ATOM     27  C   ALA A   5       8.505 -23.444 -11.957  1.00  0.00           C  
ATOM     28  CB  ALA A   5       7.971 -23.459 -14.405  1.00  0.00           C  
ATOM     29  O   ALA A   5       8.334 -24.547 -11.431  1.00  0.00           O  
ATOM     30  N   PRO A   6       8.403 -22.233 -11.321  1.00  0.00           N  
ATOM     31  CA  PRO A   6       7.767 -22.300 -10.003  1.00  0.00           C  
ATOM     32  C   PRO A   6       6.360 -22.891 -10.056  1.00  0.00           C  
ATOM     33  CB  PRO A   6       7.728 -20.837  -9.555  1.00  0.00           C  
ATOM     34  O   PRO A   6       5.694 -22.818 -11.092  1.00  0.00           O  
ATOM     35  CG  PRO A   6       8.634 -20.123 -10.506  1.00  0.00           C  
ATOM     36  CD  PRO A   6       8.776 -20.956 -11.747  1.00  0.00           C  
ATOM     37  N   GLY A   7       6.013 -23.852  -9.115  1.00  0.00           N  
ATOM     38  CA  GLY A   7       4.682 -24.424  -8.990  1.00  0.00           C  
ATOM     39  C   GLY A   7       3.620 -23.396  -8.648  1.00  0.00           C  
ATOM     40  O   GLY A   7       3.912 -22.202  -8.556  1.00  0.00           O  
ATOM     41  N   PRO A   8       2.423 -23.824  -8.624  1.00  0.00           N  
ATOM     42  CA  PRO A   8       1.327 -22.926  -8.252  1.00  0.00           C  
ATOM     43  C   PRO A   8       1.544 -22.261  -6.895  1.00  0.00           C  
ATOM     44  CB  PRO A   8       0.109 -23.852  -8.218  1.00  0.00           C  
ATOM     45  O   PRO A   8       2.150 -22.858  -6.001  1.00  0.00           O  
ATOM     46  CG  PRO A   8       0.674 -25.220  -8.011  1.00  0.00           C  
ATOM     47  CD  PRO A   8       2.072 -25.246  -8.560  1.00  0.00           C  
ATOM     48  N   ARG A   9       1.147 -21.002  -6.831  1.00  0.00           N  
ATOM     49  CA  ARG A   9       1.233 -20.286  -5.562  1.00  0.00           C  
ATOM     50  C   ARG A   9      -0.148 -19.854  -5.082  1.00  0.00           C  
ATOM     51  CB  ARG A   9       2.147 -19.065  -5.694  1.00  0.00           C  
ATOM     52  O   ARG A   9      -0.979 -19.415  -5.880  1.00  0.00           O  
ATOM     53  CG  ARG A   9       2.322 -18.284  -4.402  1.00  0.00           C  
ATOM     54  CD  ARG A   9       3.380 -17.198  -4.537  1.00  0.00           C  
ATOM     55  NE  ARG A   9       4.716 -17.765  -4.703  1.00  0.00           N  
ATOM     56  NH1 ARG A   9       5.024 -18.225  -2.460  1.00  0.00           N  
ATOM     57  NH2 ARG A   9       6.667 -18.734  -3.976  1.00  0.00           N  
ATOM     58  CZ  ARG A   9       5.466 -18.240  -3.713  1.00  0.00           C  
ATOM     59  N   ASP A  10      -0.318 -19.966  -3.820  1.00  0.00           N  
ATOM     60  CA  ASP A  10      -1.551 -19.509  -3.185  1.00  0.00           C  
ATOM     61  C   ASP A  10      -1.475 -18.022  -2.846  1.00  0.00           C  
ATOM     62  CB  ASP A  10      -1.837 -20.324  -1.922  1.00  0.00           C  
ATOM     63  O   ASP A  10      -0.728 -17.622  -1.950  1.00  0.00           O  
ATOM     64  CG  ASP A  10      -3.172 -19.980  -1.285  1.00  0.00           C  
ATOM     65  OD1 ASP A  10      -3.932 -19.171  -1.859  1.00  0.00           O  
ATOM     66  OD2 ASP A  10      -3.465 -20.521  -0.197  1.00  0.00           O  
ATOM     67  N   TYR A  11      -2.311 -17.162  -3.536  1.00  0.00           N  
ATOM     68  CA  TYR A  11      -2.262 -15.722  -3.313  1.00  0.00           C  
ATOM     69  C   TYR A  11      -3.363 -15.280  -2.356  1.00  0.00           C  
ATOM     70  CB  TYR A  11      -2.391 -14.967  -4.640  1.00  0.00           C  
ATOM     71  O   TYR A  11      -3.544 -14.084  -2.117  1.00  0.00           O  
ATOM     72  CG  TYR A  11      -1.166 -15.068  -5.516  1.00  0.00           C  
ATOM     73  CD1 TYR A  11      -0.064 -14.243  -5.304  1.00  0.00           C  
ATOM     74  CD2 TYR A  11      -1.109 -15.987  -6.559  1.00  0.00           C  
ATOM     75  CE1 TYR A  11       1.066 -14.331  -6.111  1.00  0.00           C  
ATOM     76  CE2 TYR A  11       0.016 -16.084  -7.371  1.00  0.00           C  
ATOM     77  OH  TYR A  11       2.213 -15.345  -7.941  1.00  0.00           O  
ATOM     78  CZ  TYR A  11       1.097 -15.253  -7.140  1.00  0.00           C  
ATOM     79  N   ASN A  12      -4.075 -16.203  -1.799  1.00  0.00           N  
ATOM     80  CA  ASN A  12      -5.190 -15.907  -0.906  1.00  0.00           C  
ATOM     81  C   ASN A  12      -4.719 -15.201   0.363  1.00  0.00           C  
ATOM     82  CB  ASN A  12      -5.948 -17.188  -0.551  1.00  0.00           C  
ATOM     83  O   ASN A  12      -5.360 -14.257   0.827  1.00  0.00           O  
ATOM     84  CG  ASN A  12      -6.869 -17.649  -1.664  1.00  0.00           C  
ATOM     85  ND2 ASN A  12      -7.200 -18.935  -1.665  1.00  0.00           N  
ATOM     86  OD1 ASN A  12      -7.278 -16.856  -2.516  1.00  0.00           O  
ATOM     87  N   PRO A  13      -3.585 -15.597   0.846  1.00  0.00           N  
ATOM     88  CA  PRO A  13      -3.128 -14.889   2.044  1.00  0.00           C  
ATOM     89  C   PRO A  13      -2.897 -13.400   1.796  1.00  0.00           C  
ATOM     90  CB  PRO A  13      -1.815 -15.594   2.391  1.00  0.00           C  
ATOM     91  O   PRO A  13      -3.094 -12.582   2.699  1.00  0.00           O  
ATOM     92  CG  PRO A  13      -1.983 -16.989   1.879  1.00  0.00           C  
ATOM     93  CD  PRO A  13      -2.732 -16.932   0.579  1.00  0.00           C  
ATOM     94  N   ILE A  14      -2.572 -13.034   0.605  1.00  0.00           N  
ATOM     95  CA  ILE A  14      -2.381 -11.632   0.251  1.00  0.00           C  
ATOM     96  C   ILE A  14      -3.728 -10.995  -0.079  1.00  0.00           C  
ATOM     97  CB  ILE A  14      -1.408 -11.477  -0.939  1.00  0.00           C  
ATOM     98  O   ILE A  14      -4.069  -9.936   0.453  1.00  0.00           O  
ATOM     99  CG1 ILE A  14      -0.015 -11.994  -0.562  1.00  0.00           C  
ATOM    100  CG2 ILE A  14      -1.345 -10.017  -1.399  1.00  0.00           C  
ATOM    101  CD1 ILE A  14       0.937 -12.126  -1.742  1.00  0.00           C  
ATOM    102  N   SER A  15      -4.500 -11.688  -0.918  1.00  0.00           N  
ATOM    103  CA  SER A  15      -5.755 -11.109  -1.386  1.00  0.00           C  
ATOM    104  C   SER A  15      -6.726 -10.888  -0.231  1.00  0.00           C  
ATOM    105  CB  SER A  15      -6.400 -12.008  -2.441  1.00  0.00           C  
ATOM    106  O   SER A  15      -7.503  -9.931  -0.240  1.00  0.00           O  
ATOM    107  OG  SER A  15      -6.766 -13.258  -1.881  1.00  0.00           O  
ATOM    108  N   ASP A  16      -6.681 -11.693   0.831  1.00  0.00           N  
ATOM    109  CA  ASP A  16      -7.560 -11.586   1.991  1.00  0.00           C  
ATOM    110  C   ASP A  16      -7.244 -10.334   2.805  1.00  0.00           C  
ATOM    111  CB  ASP A  16      -7.442 -12.831   2.872  1.00  0.00           C  
ATOM    112  O   ASP A  16      -8.047  -9.909   3.639  1.00  0.00           O  
ATOM    113  CG  ASP A  16      -8.076 -14.061   2.248  1.00  0.00           C  
ATOM    114  OD1 ASP A  16      -8.855 -13.922   1.280  1.00  0.00           O  
ATOM    115  OD2 ASP A  16      -7.797 -15.180   2.730  1.00  0.00           O  
ATOM    116  N   ARG A  17      -6.099  -9.710   2.516  1.00  0.00           N  
ATOM    117  CA  ARG A  17      -5.680  -8.542   3.285  1.00  0.00           C  
ATOM    118  C   ARG A  17      -5.886  -7.259   2.487  1.00  0.00           C  
ATOM    119  CB  ARG A  17      -4.214  -8.671   3.703  1.00  0.00           C  
ATOM    120  O   ARG A  17      -5.536  -6.171   2.950  1.00  0.00           O  
ATOM    121  CG  ARG A  17      -3.978  -9.670   4.824  1.00  0.00           C  
ATOM    122  CD  ARG A  17      -4.383 -11.080   4.417  1.00  0.00           C  
ATOM    123  NE  ARG A  17      -4.193 -12.031   5.509  1.00  0.00           N  
ATOM    124  NH1 ARG A  17      -5.418 -13.724   4.522  1.00  0.00           N  
ATOM    125  NH2 ARG A  17      -4.454 -14.047   6.577  1.00  0.00           N  
ATOM    126  CZ  ARG A  17      -4.689 -13.265   5.533  1.00  0.00           C  
ATOM    127  N   ILE A  18      -6.398  -7.417   1.288  1.00  0.00           N  
ATOM    128  CA  ILE A  18      -6.652  -6.249   0.452  1.00  0.00           C  
ATOM    129  C   ILE A  18      -7.950  -5.574   0.889  1.00  0.00           C  
ATOM    130  CB  ILE A  18      -6.722  -6.629  -1.044  1.00  0.00           C  
ATOM    131  O   ILE A  18      -8.951  -6.247   1.146  1.00  0.00           O  
ATOM    132  CG1 ILE A  18      -5.345  -7.077  -1.546  1.00  0.00           C  
ATOM    133  CG2 ILE A  18      -7.254  -5.457  -1.874  1.00  0.00           C  
ATOM    134  CD1 ILE A  18      -5.351  -7.616  -2.970  1.00  0.00           C  
ATOM    135  N   VAL A  19      -7.911  -4.244   1.019  1.00  0.00           N  
ATOM    136  CA  VAL A  19      -9.078  -3.455   1.397  1.00  0.00           C  
ATOM    137  C   VAL A  19      -9.376  -2.421   0.313  1.00  0.00           C  
ATOM    138  CB  VAL A  19      -8.874  -2.755   2.759  1.00  0.00           C  
ATOM    139  O   VAL A  19      -8.475  -2.000  -0.416  1.00  0.00           O  
ATOM    140  CG1 VAL A  19      -8.610  -3.781   3.859  1.00  0.00           C  
ATOM    141  CG2 VAL A  19      -7.728  -1.749   2.675  1.00  0.00           C  
ATOM    142  N   ARG A  20     -10.678  -2.156   0.187  1.00  0.00           N  
ATOM    143  CA  ARG A  20     -11.097  -1.038  -0.652  1.00  0.00           C  
ATOM    144  C   ARG A  20     -11.290   0.227   0.178  1.00  0.00           C  
ATOM    145  CB  ARG A  20     -12.390  -1.379  -1.396  1.00  0.00           C  
ATOM    146  O   ARG A  20     -12.019   0.219   1.172  1.00  0.00           O  
ATOM    147  CG  ARG A  20     -12.816  -0.326  -2.407  1.00  0.00           C  
ATOM    148  CD  ARG A  20     -14.009  -0.786  -3.232  1.00  0.00           C  
ATOM    149  NE  ARG A  20     -15.213  -0.912  -2.415  1.00  0.00           N  
ATOM    150  NH1 ARG A  20     -16.504  -1.838  -4.092  1.00  0.00           N  
ATOM    151  NH2 ARG A  20     -17.402  -1.477  -2.014  1.00  0.00           N  
ATOM    152  CZ  ARG A  20     -16.370  -1.409  -2.842  1.00  0.00           C  
ATOM    153  N   LEU A  21     -10.602   1.298  -0.276  1.00  0.00           N  
ATOM    154  CA  LEU A  21     -10.644   2.578   0.422  1.00  0.00           C  
ATOM    155  C   LEU A  21     -11.322   3.642  -0.435  1.00  0.00           C  
ATOM    156  CB  LEU A  21      -9.231   3.031   0.796  1.00  0.00           C  
ATOM    157  O   LEU A  21     -10.961   3.830  -1.599  1.00  0.00           O  
ATOM    158  CG  LEU A  21      -8.363   2.008   1.531  1.00  0.00           C  
ATOM    159  CD1 LEU A  21      -6.908   2.465   1.550  1.00  0.00           C  
ATOM    160  CD2 LEU A  21      -8.879   1.789   2.949  1.00  0.00           C  
ATOM    161  N   THR A  22     -12.295   4.239   0.186  1.00  0.00           N  
ATOM    162  CA  THR A  22     -12.944   5.359  -0.487  1.00  0.00           C  
ATOM    163  C   THR A  22     -12.922   6.605   0.394  1.00  0.00           C  
ATOM    164  CB  THR A  22     -14.398   5.019  -0.862  1.00  0.00           C  
ATOM    165  O   THR A  22     -13.554   6.635   1.452  1.00  0.00           O  
ATOM    166  CG2 THR A  22     -15.043   6.155  -1.649  1.00  0.00           C  
ATOM    167  OG1 THR A  22     -14.413   3.830  -1.662  1.00  0.00           O  
ATOM    168  N   ASN A  23     -12.106   7.628  -0.042  1.00  0.00           N  
ATOM    169  CA  ASN A  23     -12.033   8.922   0.630  1.00  0.00           C  
ATOM    170  C   ASN A  23     -12.956   9.946  -0.025  1.00  0.00           C  
ATOM    171  CB  ASN A  23     -10.592   9.438   0.644  1.00  0.00           C  
ATOM    172  O   ASN A  23     -12.746  10.331  -1.176  1.00  0.00           O  
ATOM    173  CG  ASN A  23     -10.438  10.714   1.448  1.00  0.00           C  
ATOM    174  ND2 ASN A  23      -9.204  11.189   1.575  1.00  0.00           N  
ATOM    175  OD1 ASN A  23     -11.419  11.269   1.950  1.00  0.00           O  
ATOM    176  N   THR A  24     -13.945  10.354   0.727  1.00  0.00           N  
ATOM    177  CA  THR A  24     -14.909  11.345   0.266  1.00  0.00           C  
ATOM    178  C   THR A  24     -14.746  12.656   1.030  1.00  0.00           C  
ATOM    179  CB  THR A  24     -16.354  10.834   0.421  1.00  0.00           C  
ATOM    180  O   THR A  24     -14.883  12.688   2.254  1.00  0.00           O  
ATOM    181  CG2 THR A  24     -17.354  11.829  -0.157  1.00  0.00           C  
ATOM    182  OG1 THR A  24     -16.489   9.584  -0.266  1.00  0.00           O  
ATOM    183  N   SER A  25     -14.337  13.685   0.289  1.00  0.00           N  
ATOM    184  CA  SER A  25     -14.142  15.009   0.869  1.00  0.00           C  
ATOM    185  C   SER A  25     -14.481  16.107  -0.133  1.00  0.00           C  
ATOM    186  CB  SER A  25     -12.700  15.176   1.352  1.00  0.00           C  
ATOM    187  O   SER A  25     -14.091  16.032  -1.300  1.00  0.00           O  
ATOM    188  OG  SER A  25     -12.522  16.435   1.979  1.00  0.00           O  
ATOM    189  N   ASP A  26     -15.290  17.096   0.322  1.00  0.00           N  
ATOM    190  CA  ASP A  26     -15.624  18.282  -0.462  1.00  0.00           C  
ATOM    191  C   ASP A  26     -16.251  17.897  -1.800  1.00  0.00           C  
ATOM    192  CB  ASP A  26     -14.379  19.141  -0.692  1.00  0.00           C  
ATOM    193  O   ASP A  26     -15.884  18.442  -2.843  1.00  0.00           O  
ATOM    194  CG  ASP A  26     -13.820  19.731   0.590  1.00  0.00           C  
ATOM    195  OD1 ASP A  26     -14.597  19.975   1.539  1.00  0.00           O  
ATOM    196  OD2 ASP A  26     -12.592  19.957   0.652  1.00  0.00           O  
ATOM    197  N   GLY A  27     -17.179  16.879  -1.850  1.00  0.00           N  
ATOM    198  CA  GLY A  27     -17.911  16.485  -3.043  1.00  0.00           C  
ATOM    199  C   GLY A  27     -17.108  15.592  -3.969  1.00  0.00           C  
ATOM    200  O   GLY A  27     -17.577  15.227  -5.049  1.00  0.00           O  
ATOM    201  N   ASN A  28     -15.843  15.294  -3.570  1.00  0.00           N  
ATOM    202  CA  ASN A  28     -14.991  14.421  -4.370  1.00  0.00           C  
ATOM    203  C   ASN A  28     -14.719  13.098  -3.660  1.00  0.00           C  
ATOM    204  CB  ASN A  28     -13.673  15.121  -4.710  1.00  0.00           C  
ATOM    205  O   ASN A  28     -14.695  13.042  -2.429  1.00  0.00           O  
ATOM    206  CG  ASN A  28     -13.868  16.330  -5.604  1.00  0.00           C  
ATOM    207  ND2 ASN A  28     -13.829  17.518  -5.012  1.00  0.00           N  
ATOM    208  OD1 ASN A  28     -14.054  16.198  -6.816  1.00  0.00           O  
ATOM    209  N   SER A  29     -14.603  12.053  -4.503  1.00  0.00           N  
ATOM    210  CA  SER A  29     -14.297  10.738  -3.949  1.00  0.00           C  
ATOM    211  C   SER A  29     -13.138  10.081  -4.691  1.00  0.00           C  
ATOM    212  CB  SER A  29     -15.528   9.832  -4.006  1.00  0.00           C  
ATOM    213  O   SER A  29     -13.072  10.134  -5.920  1.00  0.00           O  
ATOM    214  OG  SER A  29     -15.270   8.592  -3.371  1.00  0.00           O  
ATOM    215  N   ILE A  30     -12.183   9.662  -3.898  1.00  0.00           N  
ATOM    216  CA  ILE A  30     -11.084   8.873  -4.445  1.00  0.00           C  
ATOM    217  C   ILE A  30     -11.142   7.452  -3.889  1.00  0.00           C  
ATOM    218  CB  ILE A  30      -9.715   9.517  -4.130  1.00  0.00           C  
ATOM    219  O   ILE A  30     -11.220   7.257  -2.673  1.00  0.00           O  
ATOM    220  CG1 ILE A  30      -9.647  10.936  -4.706  1.00  0.00           C  
ATOM    221  CG2 ILE A  30      -8.574   8.651  -4.670  1.00  0.00           C  
ATOM    222  CD1 ILE A  30      -8.387  11.699  -4.323  1.00  0.00           C  
ATOM    223  N   THR A  31     -11.209   6.512  -4.849  1.00  0.00           N  
ATOM    224  CA  THR A  31     -11.241   5.108  -4.457  1.00  0.00           C  
ATOM    225  C   THR A  31      -9.973   4.390  -4.909  1.00  0.00           C  
ATOM    226  CB  THR A  31     -12.474   4.393  -5.040  1.00  0.00           C  
ATOM    227  O   THR A  31      -9.537   4.549  -6.052  1.00  0.00           O  
ATOM    228  CG2 THR A  31     -12.482   2.915  -4.665  1.00  0.00           C  
ATOM    229  OG1 THR A  31     -13.663   5.010  -4.531  1.00  0.00           O  
ATOM    230  N   GLN A  32      -9.405   3.663  -3.988  1.00  0.00           N  
ATOM    231  CA  GLN A  32      -8.265   2.804  -4.291  1.00  0.00           C  
ATOM    232  C   GLN A  32      -8.216   1.602  -3.351  1.00  0.00           C  
ATOM    233  CB  GLN A  32      -6.958   3.593  -4.201  1.00  0.00           C  
ATOM    234  O   GLN A  32      -9.111   1.419  -2.523  1.00  0.00           O  
ATOM    235  CG  GLN A  32      -6.685   4.175  -2.821  1.00  0.00           C  
ATOM    236  CD  GLN A  32      -5.481   5.099  -2.801  1.00  0.00           C  
ATOM    237  NE2 GLN A  32      -5.440   5.998  -1.823  1.00  0.00           N  
ATOM    238  OE1 GLN A  32      -4.596   5.006  -3.657  1.00  0.00           O  
ATOM    239  N   PHE A  33      -7.194   0.821  -3.484  1.00  0.00           N  
ATOM    240  CA  PHE A  33      -7.013  -0.338  -2.618  1.00  0.00           C  
ATOM    241  C   PHE A  33      -5.934  -0.072  -1.575  1.00  0.00           C  
ATOM    242  CB  PHE A  33      -6.652  -1.576  -3.444  1.00  0.00           C  
ATOM    243  O   PHE A  33      -5.225   0.933  -1.651  1.00  0.00           O  
ATOM    244  CG  PHE A  33      -7.778  -2.082  -4.304  1.00  0.00           C  
ATOM    245  CD1 PHE A  33      -8.918  -2.631  -3.729  1.00  0.00           C  
ATOM    246  CD2 PHE A  33      -7.697  -2.009  -5.689  1.00  0.00           C  
ATOM    247  CE1 PHE A  33      -9.962  -3.100  -4.523  1.00  0.00           C  
ATOM    248  CE2 PHE A  33      -8.736  -2.476  -6.489  1.00  0.00           C  
ATOM    249  CZ  PHE A  33      -9.867  -3.022  -5.904  1.00  0.00           C  
ATOM    250  N   GLY A  34      -5.866  -0.910  -0.636  1.00  0.00           N  
ATOM    251  CA  GLY A  34      -4.850  -0.949   0.404  1.00  0.00           C  
ATOM    252  C   GLY A  34      -4.591  -2.348   0.932  1.00  0.00           C  
ATOM    253  O   GLY A  34      -5.277  -3.298   0.549  1.00  0.00           O  
ATOM    254  N   ILE A  35      -3.510  -2.404   1.700  1.00  0.00           N  
ATOM    255  CA  ILE A  35      -3.126  -3.684   2.286  1.00  0.00           C  
ATOM    256  C   ILE A  35      -3.265  -3.618   3.806  1.00  0.00           C  
ATOM    257  CB  ILE A  35      -1.683  -4.074   1.896  1.00  0.00           C  
ATOM    258  O   ILE A  35      -2.650  -2.769   4.455  1.00  0.00           O  
ATOM    259  CG1 ILE A  35      -1.522  -4.070   0.372  1.00  0.00           C  
ATOM    260  CG2 ILE A  35      -1.315  -5.440   2.483  1.00  0.00           C  
ATOM    261  CD1 ILE A  35      -0.074  -4.080  -0.098  1.00  0.00           C  
ATOM    262  N   GLY A  36      -4.101  -4.536   4.322  1.00  0.00           N  
ATOM    263  CA  GLY A  36      -4.201  -4.647   5.768  1.00  0.00           C  
ATOM    264  C   GLY A  36      -3.054  -5.423   6.388  1.00  0.00           C  
ATOM    265  O   GLY A  36      -2.627  -6.446   5.849  1.00  0.00           O  
ATOM    266  N   TYR A  37      -2.489  -4.971   7.543  1.00  0.00           N  
ATOM    267  CA  TYR A  37      -1.417  -5.561   8.337  1.00  0.00           C  
ATOM    268  C   TYR A  37      -1.566  -5.198   9.809  1.00  0.00           C  
ATOM    269  CB  TYR A  37      -0.050  -5.102   7.821  1.00  0.00           C  
ATOM    270  O   TYR A  37      -1.206  -4.093  10.222  1.00  0.00           O  
ATOM    271  CG  TYR A  37       1.112  -5.842   8.438  1.00  0.00           C  
ATOM    272  CD1 TYR A  37       1.715  -5.382   9.606  1.00  0.00           C  
ATOM    273  CD2 TYR A  37       1.609  -7.003   7.854  1.00  0.00           C  
ATOM    274  CE1 TYR A  37       2.787  -6.060  10.177  1.00  0.00           C  
ATOM    275  CE2 TYR A  37       2.680  -7.689   8.416  1.00  0.00           C  
ATOM    276  OH  TYR A  37       4.322  -7.886  10.138  1.00  0.00           O  
ATOM    277  CZ  TYR A  37       3.261  -7.211   9.577  1.00  0.00           C  
ATOM    278  N   GLY A  38      -2.086  -6.197  10.610  1.00  0.00           N  
ATOM    279  CA  GLY A  38      -2.386  -5.831  11.985  1.00  0.00           C  
ATOM    280  C   GLY A  38      -3.390  -4.700  12.097  1.00  0.00           C  
ATOM    281  O   GLY A  38      -4.455  -4.745  11.479  1.00  0.00           O  
ATOM    282  N   PRO A  39      -3.109  -3.622  12.874  1.00  0.00           N  
ATOM    283  CA  PRO A  39      -3.990  -2.457  12.989  1.00  0.00           C  
ATOM    284  C   PRO A  39      -3.702  -1.394  11.931  1.00  0.00           C  
ATOM    285  CB  PRO A  39      -3.691  -1.926  14.393  1.00  0.00           C  
ATOM    286  O   PRO A  39      -4.112  -0.240  12.083  1.00  0.00           O  
ATOM    287  CG  PRO A  39      -2.239  -2.210  14.608  1.00  0.00           C  
ATOM    288  CD  PRO A  39      -1.911  -3.527  13.967  1.00  0.00           C  
ATOM    289  N   LEU A  40      -3.008  -1.824  10.902  1.00  0.00           N  
ATOM    290  CA  LEU A  40      -2.518  -0.853   9.929  1.00  0.00           C  
ATOM    291  C   LEU A  40      -3.121  -1.113   8.553  1.00  0.00           C  
ATOM    292  CB  LEU A  40      -0.990  -0.901   9.848  1.00  0.00           C  
ATOM    293  O   LEU A  40      -3.479  -2.248   8.231  1.00  0.00           O  
ATOM    294  CG  LEU A  40      -0.237  -0.809  11.176  1.00  0.00           C  
ATOM    295  CD1 LEU A  40       1.253  -1.047  10.958  1.00  0.00           C  
ATOM    296  CD2 LEU A  40      -0.477   0.546  11.834  1.00  0.00           C  
ATOM    297  N   VAL A  41      -3.190  -0.072   7.803  1.00  0.00           N  
ATOM    298  CA  VAL A  41      -3.466  -0.167   6.373  1.00  0.00           C  
ATOM    299  C   VAL A  41      -2.388   0.577   5.588  1.00  0.00           C  
ATOM    300  CB  VAL A  41      -4.862   0.394   6.025  1.00  0.00           C  
ATOM    301  O   VAL A  41      -2.086   1.736   5.883  1.00  0.00           O  
ATOM    302  CG1 VAL A  41      -5.043   0.493   4.512  1.00  0.00           C  
ATOM    303  CG2 VAL A  41      -5.956  -0.478   6.641  1.00  0.00           C  
ATOM    304  N   ILE A  42      -1.786  -0.144   4.675  1.00  0.00           N  
ATOM    305  CA  ILE A  42      -0.760   0.405   3.795  1.00  0.00           C  
ATOM    306  C   ILE A  42      -1.376   0.767   2.446  1.00  0.00           C  
ATOM    307  CB  ILE A  42       0.409  -0.587   3.602  1.00  0.00           C  
ATOM    308  O   ILE A  42      -1.994  -0.077   1.792  1.00  0.00           O  
ATOM    309  CG1 ILE A  42       1.003  -0.984   4.958  1.00  0.00           C  
ATOM    310  CG2 ILE A  42       1.482   0.014   2.689  1.00  0.00           C  
ATOM    311  CD1 ILE A  42       0.431  -2.273   5.531  1.00  0.00           C  
ATOM    312  N   THR A  43      -1.212   2.042   1.953  1.00  0.00           N  
ATOM    313  CA  THR A  43      -1.767   2.466   0.672  1.00  0.00           C  
ATOM    314  C   THR A  43      -0.989   3.653   0.111  1.00  0.00           C  
ATOM    315  CB  THR A  43      -3.255   2.840   0.804  1.00  0.00           C  
ATOM    316  O   THR A  43       0.114   3.953   0.573  1.00  0.00           O  
ATOM    317  CG2 THR A  43      -3.428   4.141   1.581  1.00  0.00           C  
ATOM    318  OG1 THR A  43      -3.819   2.999  -0.503  1.00  0.00           O  
ATOM    319  N   ASN A  44      -1.528   4.250  -0.999  1.00  0.00           N  
ATOM    320  CA  ASN A  44      -0.881   5.411  -1.603  1.00  0.00           C  
ATOM    321  C   ASN A  44      -1.240   6.698  -0.867  1.00  0.00           C  
ATOM    322  CB  ASN A  44      -1.252   5.523  -3.083  1.00  0.00           C  
ATOM    323  O   ASN A  44      -2.368   6.855  -0.396  1.00  0.00           O  
ATOM    324  CG  ASN A  44      -0.831   4.307  -3.885  1.00  0.00           C  
ATOM    325  ND2 ASN A  44       0.425   4.287  -4.315  1.00  0.00           N  
ATOM    326  OD1 ASN A  44      -1.628   3.395  -4.116  1.00  0.00           O  
ATOM    327  N   MET A  45      -0.309   7.583  -0.797  1.00  0.00           N  
ATOM    328  CA  MET A  45      -0.489   8.888  -0.166  1.00  0.00           C  
ATOM    329  C   MET A  45      -1.522   9.719  -0.920  1.00  0.00           C  
ATOM    330  CB  MET A  45       0.840   9.641  -0.099  1.00  0.00           C  
ATOM    331  O   MET A  45      -2.229  10.531  -0.321  1.00  0.00           O  
ATOM    332  CG  MET A  45       1.793   9.112   0.961  1.00  0.00           C  
ATOM    333  SD  MET A  45       3.319  10.120   1.102  1.00  0.00           S  
ATOM    334  CE  MET A  45       4.261   9.112   2.281  1.00  0.00           C  
ATOM    335  N   HIS A  46      -1.566   9.482  -2.216  1.00  0.00           N  
ATOM    336  CA  HIS A  46      -2.443  10.323  -3.023  1.00  0.00           C  
ATOM    337  C   HIS A  46      -3.911   9.996  -2.766  1.00  0.00           C  
ATOM    338  CB  HIS A  46      -2.123  10.160  -4.510  1.00  0.00           C  
ATOM    339  O   HIS A  46      -4.801  10.621  -3.346  1.00  0.00           O  
ATOM    340  CG  HIS A  46      -2.434   8.798  -5.046  1.00  0.00           C  
ATOM    341  CD2 HIS A  46      -3.605   8.243  -5.437  1.00  0.00           C  
ATOM    342  ND1 HIS A  46      -1.468   7.831  -5.225  1.00  0.00           N  
ATOM    343  CE1 HIS A  46      -2.035   6.737  -5.707  1.00  0.00           C  
ATOM    344  NE2 HIS A  46      -3.330   6.961  -5.844  1.00  0.00           N  
ATOM    345  N   LEU A  47      -4.206   9.026  -1.891  1.00  0.00           N  
ATOM    346  CA  LEU A  47      -5.565   8.798  -1.411  1.00  0.00           C  
ATOM    347  C   LEU A  47      -6.086  10.015  -0.654  1.00  0.00           C  
ATOM    348  CB  LEU A  47      -5.615   7.562  -0.510  1.00  0.00           C  
ATOM    349  O   LEU A  47      -7.293  10.262  -0.623  1.00  0.00           O  
ATOM    350  CG  LEU A  47      -6.969   7.241   0.127  1.00  0.00           C  
ATOM    351  CD1 LEU A  47      -7.983   6.863  -0.947  1.00  0.00           C  
ATOM    352  CD2 LEU A  47      -6.826   6.122   1.153  1.00  0.00           C  
ATOM    353  N   PHE A  48      -5.156  10.802  -0.031  1.00  0.00           N  
ATOM    354  CA  PHE A  48      -5.514  11.917   0.838  1.00  0.00           C  
ATOM    355  C   PHE A  48      -5.213  13.248   0.161  1.00  0.00           C  
ATOM    356  CB  PHE A  48      -4.765  11.824   2.170  1.00  0.00           C  
ATOM    357  O   PHE A  48      -4.526  14.099   0.730  1.00  0.00           O  
ATOM    358  CG  PHE A  48      -5.100  10.595   2.971  1.00  0.00           C  
ATOM    359  CD1 PHE A  48      -6.295  10.513   3.677  1.00  0.00           C  
ATOM    360  CD2 PHE A  48      -4.221   9.521   3.019  1.00  0.00           C  
ATOM    361  CE1 PHE A  48      -6.608   9.377   4.419  1.00  0.00           C  
ATOM    362  CE2 PHE A  48      -4.527   8.383   3.759  1.00  0.00           C  
ATOM    363  CZ  PHE A  48      -5.721   8.313   4.459  1.00  0.00           C  
ATOM    364  N   ARG A  49      -5.757  13.383  -1.035  1.00  0.00           N  
ATOM    365  CA  ARG A  49      -5.661  14.658  -1.739  1.00  0.00           C  
ATOM    366  C   ARG A  49      -6.471  15.738  -1.029  1.00  0.00           C  
ATOM    367  CB  ARG A  49      -6.137  14.511  -3.185  1.00  0.00           C  
ATOM    368  O   ARG A  49      -6.101  16.913  -1.050  1.00  0.00           O  
ATOM    369  CG  ARG A  49      -5.164  13.762  -4.081  1.00  0.00           C  
ATOM    370  CD  ARG A  49      -5.648  13.713  -5.524  1.00  0.00           C  
ATOM    371  NE  ARG A  49      -4.807  14.522  -6.402  1.00  0.00           N  
ATOM    372  NH1 ARG A  49      -6.084  14.165  -8.294  1.00  0.00           N  
ATOM    373  NH2 ARG A  49      -4.204  15.473  -8.403  1.00  0.00           N  
ATOM    374  CZ  ARG A  49      -5.034  14.718  -7.698  1.00  0.00           C  
ATOM    375  N   ARG A  50      -7.529  15.173  -0.619  1.00  0.00           N  
ATOM    376  CA  ARG A  50      -8.402  15.993   0.216  1.00  0.00           C  
ATOM    377  C   ARG A  50      -8.684  15.309   1.549  1.00  0.00           C  
ATOM    378  CB  ARG A  50      -9.716  16.290  -0.509  1.00  0.00           C  
ATOM    379  O   ARG A  50      -8.603  14.083   1.654  1.00  0.00           O  
ATOM    380  CG  ARG A  50      -9.545  17.086  -1.793  1.00  0.00           C  
ATOM    381  CD  ARG A  50     -10.882  17.376  -2.460  1.00  0.00           C  
ATOM    382  NE  ARG A  50     -10.725  18.227  -3.636  1.00  0.00           N  
ATOM    383  NH1 ARG A  50     -10.236  16.492  -5.081  1.00  0.00           N  
ATOM    384  NH2 ARG A  50     -10.303  18.649  -5.854  1.00  0.00           N  
ATOM    385  CZ  ARG A  50     -10.422  17.788  -4.854  1.00  0.00           C  
ATOM    386  N   ASN A  51      -8.796  16.186   2.477  1.00  0.00           N  
ATOM    387  CA  ASN A  51      -9.077  15.667   3.812  1.00  0.00           C  
ATOM    388  C   ASN A  51     -10.297  16.343   4.430  1.00  0.00           C  
ATOM    389  CB  ASN A  51      -7.858  15.837   4.721  1.00  0.00           C  
ATOM    390  O   ASN A  51     -11.027  17.063   3.746  1.00  0.00           O  
ATOM    391  CG  ASN A  51      -7.716  14.708   5.723  1.00  0.00           C  
ATOM    392  ND2 ASN A  51      -6.659  14.757   6.525  1.00  0.00           N  
ATOM    393  OD1 ASN A  51      -8.549  13.800   5.776  1.00  0.00           O  
ATOM    394  N   ASN A  52     -10.579  16.001   5.611  1.00  0.00           N  
ATOM    395  CA  ASN A  52     -11.723  16.545   6.334  1.00  0.00           C  
ATOM    396  C   ASN A  52     -13.040  15.986   5.802  1.00  0.00           C  
ATOM    397  CB  ASN A  52     -11.728  18.073   6.263  1.00  0.00           C  
ATOM    398  O   ASN A  52     -14.031  16.711   5.701  1.00  0.00           O  
ATOM    399  CG  ASN A  52     -12.652  18.703   7.286  1.00  0.00           C  
ATOM    400  ND2 ASN A  52     -13.159  19.891   6.975  1.00  0.00           N  
ATOM    401  OD1 ASN A  52     -12.908  18.128   8.347  1.00  0.00           O  
ATOM    402  N   GLY A  53     -13.033  14.756   5.473  1.00  0.00           N  
ATOM    403  CA  GLY A  53     -14.195  14.014   5.011  1.00  0.00           C  
ATOM    404  C   GLY A  53     -14.312  12.638   5.639  1.00  0.00           C  
ATOM    405  O   GLY A  53     -13.999  12.459   6.818  1.00  0.00           O  
ATOM    406  N   THR A  54     -14.951  11.716   4.876  1.00  0.00           N  
ATOM    407  CA  THR A  54     -15.209  10.365   5.361  1.00  0.00           C  
ATOM    408  C   THR A  54     -14.368   9.346   4.597  1.00  0.00           C  
ATOM    409  CB  THR A  54     -16.700  10.001   5.236  1.00  0.00           C  
ATOM    410  O   THR A  54     -14.195   9.463   3.382  1.00  0.00           O  
ATOM    411  CG2 THR A  54     -16.976   8.611   5.799  1.00  0.00           C  
ATOM    412  OG1 THR A  54     -17.482  10.961   5.957  1.00  0.00           O  
ATOM    413  N   LEU A  55     -13.775   8.461   5.351  1.00  0.00           N  
ATOM    414  CA  LEU A  55     -13.075   7.330   4.752  1.00  0.00           C  
ATOM    415  C   LEU A  55     -13.846   6.033   4.974  1.00  0.00           C  
ATOM    416  CB  LEU A  55     -11.663   7.205   5.332  1.00  0.00           C  
ATOM    417  O   LEU A  55     -14.093   5.641   6.117  1.00  0.00           O  
ATOM    418  CG  LEU A  55     -10.806   6.060   4.788  1.00  0.00           C  
ATOM    419  CD1 LEU A  55     -10.490   6.289   3.314  1.00  0.00           C  
ATOM    420  CD2 LEU A  55      -9.523   5.921   5.600  1.00  0.00           C  
ATOM    421  N   THR A  56     -14.289   5.410   3.860  1.00  0.00           N  
ATOM    422  CA  THR A  56     -14.943   4.107   3.911  1.00  0.00           C  
ATOM    423  C   THR A  56     -13.950   2.990   3.602  1.00  0.00           C  
ATOM    424  CB  THR A  56     -16.124   4.035   2.925  1.00  0.00           C  
ATOM    425  O   THR A  56     -13.264   3.028   2.578  1.00  0.00           O  
ATOM    426  CG2 THR A  56     -16.811   2.675   2.988  1.00  0.00           C  
ATOM    427  OG1 THR A  56     -17.075   5.055   3.253  1.00  0.00           O  
ATOM    428  N   ILE A  57     -13.929   1.993   4.506  1.00  0.00           N  
ATOM    429  CA  ILE A  57     -13.031   0.853   4.350  1.00  0.00           C  
ATOM    430  C   ILE A  57     -13.846  -0.428   4.191  1.00  0.00           C  
ATOM    431  CB  ILE A  57     -12.063   0.728   5.549  1.00  0.00           C  
ATOM    432  O   ILE A  57     -14.614  -0.797   5.082  1.00  0.00           O  
ATOM    433  CG1 ILE A  57     -11.312   2.046   5.769  1.00  0.00           C  
ATOM    434  CG2 ILE A  57     -11.085  -0.431   5.334  1.00  0.00           C  
ATOM    435  CD1 ILE A  57     -10.479   2.078   7.043  1.00  0.00           C  
ATOM    436  N   VAL A  58     -13.671  -1.070   3.054  1.00  0.00           N  
ATOM    437  CA  VAL A  58     -14.301  -2.362   2.802  1.00  0.00           C  
ATOM    438  C   VAL A  58     -13.244  -3.465   2.818  1.00  0.00           C  
ATOM    439  CB  VAL A  58     -15.059  -2.371   1.456  1.00  0.00           C  
ATOM    440  O   VAL A  58     -12.293  -3.433   2.033  1.00  0.00           O  
ATOM    441  CG1 VAL A  58     -15.782  -3.701   1.252  1.00  0.00           C  
ATOM    442  CG2 VAL A  58     -16.047  -1.208   1.393  1.00  0.00           C  
ATOM    443  N   SER A  59     -13.396  -4.366   3.754  1.00  0.00           N  
ATOM    444  CA  SER A  59     -12.469  -5.483   3.902  1.00  0.00           C  
ATOM    445  C   SER A  59     -13.215  -6.801   4.080  1.00  0.00           C  
ATOM    446  CB  SER A  59     -11.536  -5.251   5.091  1.00  0.00           C  
ATOM    447  O   SER A  59     -14.442  -6.845   3.973  1.00  0.00           O  
ATOM    448  OG  SER A  59     -12.212  -5.484   6.314  1.00  0.00           O  
ATOM    449  N   GLN A  60     -12.432  -7.853   4.336  1.00  0.00           N  
ATOM    450  CA  GLN A  60     -13.019  -9.155   4.633  1.00  0.00           C  
ATOM    451  C   GLN A  60     -13.804  -9.120   5.941  1.00  0.00           C  
ATOM    452  CB  GLN A  60     -11.933 -10.231   4.700  1.00  0.00           C  
ATOM    453  O   GLN A  60     -14.686  -9.951   6.164  1.00  0.00           O  
ATOM    454  CG  GLN A  60     -11.340 -10.592   3.345  1.00  0.00           C  
ATOM    455  CD  GLN A  60     -10.386 -11.769   3.417  1.00  0.00           C  
ATOM    456  NE2 GLN A  60     -10.168 -12.426   2.283  1.00  0.00           N  
ATOM    457  OE1 GLN A  60      -9.848 -12.085   4.484  1.00  0.00           O  
ATOM    458  N   HIS A  61     -13.469  -8.131   6.731  1.00  0.00           N  
ATOM    459  CA  HIS A  61     -14.086  -8.026   8.048  1.00  0.00           C  
ATOM    460  C   HIS A  61     -15.353  -7.181   7.997  1.00  0.00           C  
ATOM    461  CB  HIS A  61     -13.099  -7.434   9.056  1.00  0.00           C  
ATOM    462  O   HIS A  61     -16.039  -7.021   9.009  1.00  0.00           O  
ATOM    463  CG  HIS A  61     -11.869  -8.262   9.249  1.00  0.00           C  
ATOM    464  CD2 HIS A  61     -10.557  -7.943   9.143  1.00  0.00           C  
ATOM    465  ND1 HIS A  61     -11.916  -9.595   9.594  1.00  0.00           N  
ATOM    466  CE1 HIS A  61     -10.682 -10.062   9.692  1.00  0.00           C  
ATOM    467  NE2 HIS A  61      -9.839  -9.080   9.423  1.00  0.00           N  
ATOM    468  N   GLY A  62     -15.646  -6.644   6.874  1.00  0.00           N  
ATOM    469  CA  GLY A  62     -16.838  -5.821   6.748  1.00  0.00           C  
ATOM    470  C   GLY A  62     -16.542  -4.411   6.271  1.00  0.00           C  
ATOM    471  O   GLY A  62     -15.482  -4.154   5.697  1.00  0.00           O  
ATOM    472  N   THR A  63     -17.534  -3.586   6.395  1.00  0.00           N  
ATOM    473  CA  THR A  63     -17.437  -2.192   5.977  1.00  0.00           C  
ATOM    474  C   THR A  63     -17.372  -1.267   7.189  1.00  0.00           C  
ATOM    475  CB  THR A  63     -18.628  -1.791   5.086  1.00  0.00           C  
ATOM    476  O   THR A  63     -18.192  -1.374   8.103  1.00  0.00           O  
ATOM    477  CG2 THR A  63     -18.529  -0.331   4.659  1.00  0.00           C  
ATOM    478  OG1 THR A  63     -18.641  -2.619   3.917  1.00  0.00           O  
ATOM    479  N   PHE A  64     -16.349  -0.433   7.173  1.00  0.00           N  
ATOM    480  CA  PHE A  64     -16.139   0.515   8.261  1.00  0.00           C  
ATOM    481  C   PHE A  64     -16.002   1.934   7.724  1.00  0.00           C  
ATOM    482  CB  PHE A  64     -14.895   0.138   9.071  1.00  0.00           C  
ATOM    483  O   PHE A  64     -15.473   2.142   6.630  1.00  0.00           O  
ATOM    484  CG  PHE A  64     -14.938  -1.256   9.636  1.00  0.00           C  
ATOM    485  CD1 PHE A  64     -15.375  -1.481  10.936  1.00  0.00           C  
ATOM    486  CD2 PHE A  64     -14.540  -2.343   8.868  1.00  0.00           C  
ATOM    487  CE1 PHE A  64     -15.416  -2.770  11.462  1.00  0.00           C  
ATOM    488  CE2 PHE A  64     -14.578  -3.634   9.386  1.00  0.00           C  
ATOM    489  CZ  PHE A  64     -15.016  -3.845  10.684  1.00  0.00           C  
ATOM    490  N   THR A  65     -16.496   2.842   8.576  1.00  0.00           N  
ATOM    491  CA  THR A  65     -16.437   4.243   8.174  1.00  0.00           C  
ATOM    492  C   THR A  65     -15.743   5.083   9.243  1.00  0.00           C  
ATOM    493  CB  THR A  65     -17.844   4.807   7.907  1.00  0.00           C  
ATOM    494  O   THR A  65     -16.040   4.952  10.432  1.00  0.00           O  
ATOM    495  CG2 THR A  65     -17.779   6.272   7.488  1.00  0.00           C  
ATOM    496  OG1 THR A  65     -18.466   4.050   6.861  1.00  0.00           O  
ATOM    497  N   ILE A  66     -14.735   5.825   8.742  1.00  0.00           N  
ATOM    498  CA  ILE A  66     -14.120   6.869   9.555  1.00  0.00           C  
ATOM    499  C   ILE A  66     -14.676   8.232   9.152  1.00  0.00           C  
ATOM    500  CB  ILE A  66     -12.581   6.856   9.421  1.00  0.00           C  
ATOM    501  O   ILE A  66     -14.476   8.681   8.021  1.00  0.00           O  
ATOM    502  CG1 ILE A  66     -12.018   5.497   9.853  1.00  0.00           C  
ATOM    503  CG2 ILE A  66     -11.958   7.991  10.238  1.00  0.00           C  
ATOM    504  CD1 ILE A  66     -10.550   5.295   9.504  1.00  0.00           C  
ATOM    505  N   ASP A  67     -15.366   8.956  10.036  1.00  0.00           N  
ATOM    506  CA  ASP A  67     -16.174  10.126   9.709  1.00  0.00           C  
ATOM    507  C   ASP A  67     -15.295  11.352   9.471  1.00  0.00           C  
ATOM    508  CB  ASP A  67     -17.182  10.412  10.825  1.00  0.00           C  
ATOM    509  O   ASP A  67     -15.668  12.253   8.717  1.00  0.00           O  
ATOM    510  CG  ASP A  67     -18.296   9.382  10.895  1.00  0.00           C  
ATOM    511  OD1 ASP A  67     -18.666   8.811   9.847  1.00  0.00           O  
ATOM    512  OD2 ASP A  67     -18.810   9.141  12.009  1.00  0.00           O  
ATOM    513  N   ASN A  68     -14.212  11.382  10.100  1.00  0.00           N  
ATOM    514  CA  ASN A  68     -13.331  12.536   9.959  1.00  0.00           C  
ATOM    515  C   ASN A  68     -11.897  12.112   9.655  1.00  0.00           C  
ATOM    516  CB  ASN A  68     -13.372  13.401  11.221  1.00  0.00           C  
ATOM    517  O   ASN A  68     -11.155  11.723  10.558  1.00  0.00           O  
ATOM    518  CG  ASN A  68     -12.601  14.697  11.066  1.00  0.00           C  
ATOM    519  ND2 ASN A  68     -12.640  15.536  12.094  1.00  0.00           N  
ATOM    520  OD1 ASN A  68     -11.977  14.942  10.031  1.00  0.00           O  
ATOM    521  N   THR A  69     -11.478  12.292   8.365  1.00  0.00           N  
ATOM    522  CA  THR A  69     -10.161  11.841   7.931  1.00  0.00           C  
ATOM    523  C   THR A  69      -9.062  12.687   8.569  1.00  0.00           C  
ATOM    524  CB  THR A  69     -10.028  11.896   6.398  1.00  0.00           C  
ATOM    525  O   THR A  69      -7.898  12.283   8.597  1.00  0.00           O  
ATOM    526  CG2 THR A  69     -10.909  10.844   5.732  1.00  0.00           C  
ATOM    527  OG1 THR A  69     -10.422  13.194   5.936  1.00  0.00           O  
ATOM    528  N   LYS A  70      -9.361  13.779   9.241  1.00  0.00           N  
ATOM    529  CA  LYS A  70      -8.369  14.606   9.922  1.00  0.00           C  
ATOM    530  C   LYS A  70      -7.905  13.952  11.220  1.00  0.00           C  
ATOM    531  CB  LYS A  70      -8.936  15.997  10.210  1.00  0.00           C  
ATOM    532  O   LYS A  70      -6.832  14.274  11.734  1.00  0.00           O  
ATOM    533  CG  LYS A  70      -9.064  16.881   8.978  1.00  0.00           C  
ATOM    534  CD  LYS A  70      -9.461  18.304   9.349  1.00  0.00           C  
ATOM    535  CE  LYS A  70      -9.492  19.214   8.129  1.00  0.00           C  
ATOM    536  NZ  LYS A  70      -9.926  20.599   8.481  1.00  0.00           N  
ATOM    537  N   GLU A  71      -8.705  13.087  11.655  1.00  0.00           N  
ATOM    538  CA  GLU A  71      -8.388  12.429  12.919  1.00  0.00           C  
ATOM    539  C   GLU A  71      -7.605  11.140  12.690  1.00  0.00           C  
ATOM    540  CB  GLU A  71      -9.666  12.135  13.708  1.00  0.00           C  
ATOM    541  O   GLU A  71      -7.205  10.472  13.645  1.00  0.00           O  
ATOM    542  CG  GLU A  71     -10.416  13.383  14.153  1.00  0.00           C  
ATOM    543  CD  GLU A  71      -9.597  14.281  15.066  1.00  0.00           C  
ATOM    544  OE1 GLU A  71      -9.668  15.522  14.920  1.00  0.00           O  
ATOM    545  OE2 GLU A  71      -8.877  13.738  15.934  1.00  0.00           O  
ATOM    546  N   LEU A  72      -7.392  10.851  11.427  1.00  0.00           N  
ATOM    547  CA  LEU A  72      -6.687   9.622  11.078  1.00  0.00           C  
ATOM    548  C   LEU A  72      -5.187   9.773  11.302  1.00  0.00           C  
ATOM    549  CB  LEU A  72      -6.961   9.242   9.620  1.00  0.00           C  
ATOM    550  O   LEU A  72      -4.592  10.775  10.897  1.00  0.00           O  
ATOM    551  CG  LEU A  72      -6.525   7.840   9.191  1.00  0.00           C  
ATOM    552  CD1 LEU A  72      -7.273   6.783   9.996  1.00  0.00           C  
ATOM    553  CD2 LEU A  72      -6.753   7.643   7.696  1.00  0.00           C  
ATOM    554  N   GLN A  73      -4.660   8.809  12.008  1.00  0.00           N  
ATOM    555  CA  GLN A  73      -3.217   8.792  12.221  1.00  0.00           C  
ATOM    556  C   GLN A  73      -2.491   8.191  11.020  1.00  0.00           C  
ATOM    557  CB  GLN A  73      -2.871   8.009  13.489  1.00  0.00           C  
ATOM    558  O   GLN A  73      -2.728   7.037  10.659  1.00  0.00           O  
ATOM    559  CG  GLN A  73      -3.395   8.648  14.768  1.00  0.00           C  
ATOM    560  CD  GLN A  73      -2.972   7.896  16.015  1.00  0.00           C  
ATOM    561  NE2 GLN A  73      -2.089   8.502  16.802  1.00  0.00           N  
ATOM    562  OE1 GLN A  73      -3.434   6.779  16.271  1.00  0.00           O  
ATOM    563  N   LEU A  74      -1.628   9.064  10.433  1.00  0.00           N  
ATOM    564  CA  LEU A  74      -0.908   8.660   9.231  1.00  0.00           C  
ATOM    565  C   LEU A  74       0.599   8.702   9.460  1.00  0.00           C  
ATOM    566  CB  LEU A  74      -1.282   9.562   8.053  1.00  0.00           C  
ATOM    567  O   LEU A  74       1.110   9.632  10.088  1.00  0.00           O  
ATOM    568  CG  LEU A  74      -2.773   9.674   7.731  1.00  0.00           C  
ATOM    569  CD1 LEU A  74      -2.998  10.665   6.594  1.00  0.00           C  
ATOM    570  CD2 LEU A  74      -3.348   8.307   7.376  1.00  0.00           C  
ATOM    571  N   HIS A  75       1.255   7.654   9.018  1.00  0.00           N  
ATOM    572  CA  HIS A  75       2.709   7.649   8.899  1.00  0.00           C  
ATOM    573  C   HIS A  75       3.143   7.732   7.440  1.00  0.00           C  
ATOM    574  CB  HIS A  75       3.296   6.396   9.552  1.00  0.00           C  
ATOM    575  O   HIS A  75       2.981   6.770   6.684  1.00  0.00           O  
ATOM    576  CG  HIS A  75       4.791   6.357   9.539  1.00  0.00           C  
ATOM    577  CD2 HIS A  75       5.659   5.878   8.617  1.00  0.00           C  
ATOM    578  ND1 HIS A  75       5.557   6.851  10.572  1.00  0.00           N  
ATOM    579  CE1 HIS A  75       6.837   6.679  10.284  1.00  0.00           C  
ATOM    580  NE2 HIS A  75       6.926   6.090   9.104  1.00  0.00           N  
ATOM    581  N   LEU A  76       3.726   8.904   7.051  1.00  0.00           N  
ATOM    582  CA  LEU A  76       4.138   9.141   5.672  1.00  0.00           C  
ATOM    583  C   LEU A  76       5.531   8.577   5.416  1.00  0.00           C  
ATOM    584  CB  LEU A  76       4.115  10.639   5.355  1.00  0.00           C  
ATOM    585  O   LEU A  76       6.455   8.812   6.198  1.00  0.00           O  
ATOM    586  CG  LEU A  76       2.797  11.368   5.620  1.00  0.00           C  
ATOM    587  CD1 LEU A  76       2.979  12.872   5.445  1.00  0.00           C  
ATOM    588  CD2 LEU A  76       1.702  10.846   4.696  1.00  0.00           C  
ATOM    589  N   ILE A  77       5.570   7.792   4.329  1.00  0.00           N  
ATOM    590  CA  ILE A  77       6.882   7.298   3.925  1.00  0.00           C  
ATOM    591  C   ILE A  77       7.580   8.339   3.053  1.00  0.00           C  
ATOM    592  CB  ILE A  77       6.773   5.953   3.171  1.00  0.00           C  
ATOM    593  O   ILE A  77       7.117   8.646   1.951  1.00  0.00           O  
ATOM    594  CG1 ILE A  77       5.925   4.959   3.973  1.00  0.00           C  
ATOM    595  CG2 ILE A  77       8.164   5.380   2.884  1.00  0.00           C  
ATOM    596  CD1 ILE A  77       6.485   4.639   5.352  1.00  0.00           C  
ATOM    597  N   GLU A  78       8.637   8.826   3.532  1.00  0.00           N  
ATOM    598  CA  GLU A  78       9.300   9.972   2.917  1.00  0.00           C  
ATOM    599  C   GLU A  78       9.746   9.654   1.493  1.00  0.00           C  
ATOM    600  CB  GLU A  78      10.501  10.414   3.758  1.00  0.00           C  
ATOM    601  O   GLU A  78      10.338   8.602   1.243  1.00  0.00           O  
ATOM    602  CG  GLU A  78      11.079  11.759   3.345  1.00  0.00           C  
ATOM    603  CD  GLU A  78      12.217  12.223   4.240  1.00  0.00           C  
ATOM    604  OE1 GLU A  78      12.740  13.341   4.027  1.00  0.00           O  
ATOM    605  OE2 GLU A  78      12.590  11.462   5.161  1.00  0.00           O  
ATOM    606  N   GLY A  79       9.411  10.557   0.591  1.00  0.00           N  
ATOM    607  CA  GLY A  79       9.903  10.529  -0.777  1.00  0.00           C  
ATOM    608  C   GLY A  79       9.183   9.519  -1.650  1.00  0.00           C  
ATOM    609  O   GLY A  79       9.629   9.220  -2.760  1.00  0.00           O  
ATOM    610  N   ARG A  80       8.035   8.979  -1.083  1.00  0.00           N  
ATOM    611  CA  ARG A  80       7.338   7.918  -1.802  1.00  0.00           C  
ATOM    612  C   ARG A  80       5.828   8.122  -1.748  1.00  0.00           C  
ATOM    613  CB  ARG A  80       7.703   6.548  -1.226  1.00  0.00           C  
ATOM    614  O   ARG A  80       5.308   8.707  -0.796  1.00  0.00           O  
ATOM    615  CG  ARG A  80       9.190   6.237  -1.273  1.00  0.00           C  
ATOM    616  CD  ARG A  80       9.521   4.950  -0.529  1.00  0.00           C  
ATOM    617  NE  ARG A  80      10.958   4.692  -0.511  1.00  0.00           N  
ATOM    618  NH1 ARG A  80      10.862   2.900  -1.967  1.00  0.00           N  
ATOM    619  NH2 ARG A  80      12.876   3.578  -1.106  1.00  0.00           N  
ATOM    620  CZ  ARG A  80      11.562   3.724  -1.195  1.00  0.00           C  
ATOM    621  N   ASP A  81       5.145   7.718  -2.790  1.00  0.00           N  
ATOM    622  CA  ASP A  81       3.686   7.664  -2.784  1.00  0.00           C  
ATOM    623  C   ASP A  81       3.184   6.470  -1.975  1.00  0.00           C  
ATOM    624  CB  ASP A  81       3.146   7.594  -4.214  1.00  0.00           C  
ATOM    625  O   ASP A  81       2.612   5.532  -2.533  1.00  0.00           O  
ATOM    626  CG  ASP A  81       1.635   7.729  -4.284  1.00  0.00           C  
ATOM    627  OD1 ASP A  81       1.025   8.256  -3.330  1.00  0.00           O  
ATOM    628  OD2 ASP A  81       1.049   7.301  -5.302  1.00  0.00           O  
ATOM    629  N   LEU A  82       3.535   6.494  -0.683  1.00  0.00           N  
ATOM    630  CA  LEU A  82       3.233   5.432   0.270  1.00  0.00           C  
ATOM    631  C   LEU A  82       2.915   6.010   1.645  1.00  0.00           C  
ATOM    632  CB  LEU A  82       4.407   4.454   0.374  1.00  0.00           C  
ATOM    633  O   LEU A  82       3.625   6.893   2.132  1.00  0.00           O  
ATOM    634  CG  LEU A  82       4.125   3.130   1.084  1.00  0.00           C  
ATOM    635  CD1 LEU A  82       3.126   2.301   0.284  1.00  0.00           C  
ATOM    636  CD2 LEU A  82       5.420   2.353   1.301  1.00  0.00           C  
ATOM    637  N   VAL A  83       1.826   5.473   2.237  1.00  0.00           N  
ATOM    638  CA  VAL A  83       1.436   5.928   3.568  1.00  0.00           C  
ATOM    639  C   VAL A  83       0.927   4.745   4.389  1.00  0.00           C  
ATOM    640  CB  VAL A  83       0.357   7.031   3.497  1.00  0.00           C  
ATOM    641  O   VAL A  83       0.350   3.803   3.841  1.00  0.00           O  
ATOM    642  CG1 VAL A  83      -0.929   6.490   2.875  1.00  0.00           C  
ATOM    643  CG2 VAL A  83       0.084   7.600   4.888  1.00  0.00           C  
ATOM    644  N   VAL A  84       1.203   4.753   5.713  1.00  0.00           N  
ATOM    645  CA  VAL A  84       0.667   3.781   6.660  1.00  0.00           C  
ATOM    646  C   VAL A  84      -0.388   4.445   7.542  1.00  0.00           C  
ATOM    647  CB  VAL A  84       1.782   3.165   7.534  1.00  0.00           C  
ATOM    648  O   VAL A  84      -0.122   5.472   8.172  1.00  0.00           O  
ATOM    649  CG1 VAL A  84       1.207   2.117   8.484  1.00  0.00           C  
ATOM    650  CG2 VAL A  84       2.872   2.554   6.655  1.00  0.00           C  
ATOM    651  N   MET A  85      -1.590   3.797   7.535  1.00  0.00           N  
ATOM    652  CA  MET A  85      -2.708   4.297   8.330  1.00  0.00           C  
ATOM    653  C   MET A  85      -2.922   3.436   9.570  1.00  0.00           C  
ATOM    654  CB  MET A  85      -3.988   4.337   7.493  1.00  0.00           C  
ATOM    655  O   MET A  85      -2.972   2.208   9.477  1.00  0.00           O  
ATOM    656  CG  MET A  85      -3.910   5.273   6.298  1.00  0.00           C  
ATOM    657  SD  MET A  85      -5.485   5.349   5.360  1.00  0.00           S  
ATOM    658  CE  MET A  85      -5.545   3.660   4.698  1.00  0.00           C  
ATOM    659  N   LEU A  86      -3.012   4.127  10.681  1.00  0.00           N  
ATOM    660  CA  LEU A  86      -3.403   3.430  11.902  1.00  0.00           C  
ATOM    661  C   LEU A  86      -4.918   3.442  12.073  1.00  0.00           C  
ATOM    662  CB  LEU A  86      -2.735   4.070  13.122  1.00  0.00           C  
ATOM    663  O   LEU A  86      -5.524   4.508  12.208  1.00  0.00           O  
ATOM    664  CG  LEU A  86      -3.030   3.421  14.475  1.00  0.00           C  
ATOM    665  CD1 LEU A  86      -2.527   1.982  14.494  1.00  0.00           C  
ATOM    666  CD2 LEU A  86      -2.399   4.228  15.605  1.00  0.00           C  
ATOM    667  N   LEU A  87      -5.490   2.194  12.109  1.00  0.00           N  
ATOM    668  CA  LEU A  87      -6.940   2.092  12.237  1.00  0.00           C  
ATOM    669  C   LEU A  87      -7.371   2.267  13.689  1.00  0.00           C  
ATOM    670  CB  LEU A  87      -7.432   0.744  11.704  1.00  0.00           C  
ATOM    671  O   LEU A  87      -6.610   1.958  14.609  1.00  0.00           O  
ATOM    672  CG  LEU A  87      -7.141   0.450  10.232  1.00  0.00           C  
ATOM    673  CD1 LEU A  87      -7.634  -0.946   9.863  1.00  0.00           C  
ATOM    674  CD2 LEU A  87      -7.786   1.504   9.338  1.00  0.00           C  
ATOM    675  N   PRO A  88      -8.562   2.783  13.853  1.00  0.00           N  
ATOM    676  CA  PRO A  88      -9.100   2.881  15.212  1.00  0.00           C  
ATOM    677  C   PRO A  88      -9.190   1.525  15.909  1.00  0.00           C  
ATOM    678  CB  PRO A  88     -10.493   3.478  14.997  1.00  0.00           C  
ATOM    679  O   PRO A  88      -9.257   0.488  15.245  1.00  0.00           O  
ATOM    680  CG  PRO A  88     -10.418   4.155  13.667  1.00  0.00           C  
ATOM    681  CD  PRO A  88      -9.469   3.386  12.793  1.00  0.00           C  
ATOM    682  N   LYS A  89      -9.241   1.528  17.150  1.00  0.00           N  
ATOM    683  CA  LYS A  89      -9.183   0.328  17.979  1.00  0.00           C  
ATOM    684  C   LYS A  89     -10.398  -0.564  17.741  1.00  0.00           C  
ATOM    685  CB  LYS A  89      -9.089   0.702  19.459  1.00  0.00           C  
ATOM    686  O   LYS A  89     -10.344  -1.772  17.983  1.00  0.00           O  
ATOM    687  CG  LYS A  89      -7.749   1.301  19.863  1.00  0.00           C  
ATOM    688  CD  LYS A  89      -7.680   1.555  21.363  1.00  0.00           C  
ATOM    689  CE  LYS A  89      -6.336   2.143  21.770  1.00  0.00           C  
ATOM    690  NZ  LYS A  89      -6.278   2.433  23.234  1.00  0.00           N  
ATOM    691  N   ASP A  90     -11.462  -0.029  17.234  1.00  0.00           N  
ATOM    692  CA  ASP A  90     -12.673  -0.821  17.038  1.00  0.00           C  
ATOM    693  C   ASP A  90     -12.625  -1.580  15.714  1.00  0.00           C  
ATOM    694  CB  ASP A  90     -13.913   0.073  17.087  1.00  0.00           C  
ATOM    695  O   ASP A  90     -13.547  -2.331  15.389  1.00  0.00           O  
ATOM    696  CG  ASP A  90     -13.873   1.199  16.069  1.00  0.00           C  
ATOM    697  OD1 ASP A  90     -12.787   1.488  15.522  1.00  0.00           O  
ATOM    698  OD2 ASP A  90     -14.936   1.804  15.813  1.00  0.00           O  
ATOM    699  N   PHE A  91     -11.537  -1.436  14.987  1.00  0.00           N  
ATOM    700  CA  PHE A  91     -11.298  -2.220  13.780  1.00  0.00           C  
ATOM    701  C   PHE A  91     -10.589  -3.526  14.115  1.00  0.00           C  
ATOM    702  CB  PHE A  91     -10.470  -1.417  12.772  1.00  0.00           C  
ATOM    703  O   PHE A  91      -9.550  -3.523  14.778  1.00  0.00           O  
ATOM    704  CG  PHE A  91     -10.794  -1.729  11.336  1.00  0.00           C  
ATOM    705  CD1 PHE A  91     -10.232  -2.834  10.707  1.00  0.00           C  
ATOM    706  CD2 PHE A  91     -11.660  -0.918  10.614  1.00  0.00           C  
ATOM    707  CE1 PHE A  91     -10.530  -3.125   9.377  1.00  0.00           C  
ATOM    708  CE2 PHE A  91     -11.962  -1.203   9.286  1.00  0.00           C  
ATOM    709  CZ  PHE A  91     -11.395  -2.306   8.669  1.00  0.00           C  
ATOM    710  N   PRO A  92     -11.222  -4.640  13.676  1.00  0.00           N  
ATOM    711  CA  PRO A  92     -10.477  -5.880  13.903  1.00  0.00           C  
ATOM    712  C   PRO A  92      -9.132  -5.901  13.179  1.00  0.00           C  
ATOM    713  CB  PRO A  92     -11.412  -6.959  13.350  1.00  0.00           C  
ATOM    714  O   PRO A  92      -9.037  -5.459  12.032  1.00  0.00           O  
ATOM    715  CG  PRO A  92     -12.745  -6.292  13.244  1.00  0.00           C  
ATOM    716  CD  PRO A  92     -12.527  -4.813  13.094  1.00  0.00           C  
ATOM    717  N   PRO A  93      -8.111  -6.359  13.929  1.00  0.00           N  
ATOM    718  CA  PRO A  93      -6.790  -6.361  13.296  1.00  0.00           C  
ATOM    719  C   PRO A  93      -6.674  -7.395  12.178  1.00  0.00           C  
ATOM    720  CB  PRO A  93      -5.845  -6.699  14.452  1.00  0.00           C  
ATOM    721  O   PRO A  93      -7.354  -8.424  12.210  1.00  0.00           O  
ATOM    722  CG  PRO A  93      -6.683  -7.473  15.417  1.00  0.00           C  
ATOM    723  CD  PRO A  93      -8.091  -6.956  15.348  1.00  0.00           C  
ATOM    724  N   PHE A  94      -5.814  -7.112  11.144  1.00  0.00           N  
ATOM    725  CA  PHE A  94      -5.481  -8.025  10.057  1.00  0.00           C  
ATOM    726  C   PHE A  94      -4.390  -9.000  10.484  1.00  0.00           C  
ATOM    727  CB  PHE A  94      -5.034  -7.246   8.816  1.00  0.00           C  
ATOM    728  O   PHE A  94      -3.639  -8.727  11.422  1.00  0.00           O  
ATOM    729  CG  PHE A  94      -6.090  -6.329   8.262  1.00  0.00           C  
ATOM    730  CD1 PHE A  94      -7.025  -6.796   7.346  1.00  0.00           C  
ATOM    731  CD2 PHE A  94      -6.147  -4.998   8.656  1.00  0.00           C  
ATOM    732  CE1 PHE A  94      -8.004  -5.949   6.831  1.00  0.00           C  
ATOM    733  CE2 PHE A  94      -7.123  -4.146   8.146  1.00  0.00           C  
ATOM    734  CZ  PHE A  94      -8.049  -4.623   7.233  1.00  0.00           C  
ATOM    735  N   ASP A  95      -4.272 -10.108   9.877  1.00  0.00           N  
ATOM    736  CA  ASP A  95      -3.139 -11.014  10.042  1.00  0.00           C  
ATOM    737  C   ASP A  95      -1.831 -10.338   9.638  1.00  0.00           C  
ATOM    738  CB  ASP A  95      -3.348 -12.288   9.220  1.00  0.00           C  
ATOM    739  O   ASP A  95      -1.806  -9.528   8.709  1.00  0.00           O  
ATOM    740  CG  ASP A  95      -2.334 -13.373   9.540  1.00  0.00           C  
ATOM    741  OD1 ASP A  95      -1.146 -13.221   9.182  1.00  0.00           O  
ATOM    742  OD2 ASP A  95      -2.727 -14.389  10.154  1.00  0.00           O  
ATOM    743  N   THR A  96      -0.722 -10.668  10.274  1.00  0.00           N  
ATOM    744  CA  THR A  96       0.541  -9.971  10.059  1.00  0.00           C  
ATOM    745  C   THR A  96       1.559 -10.888   9.388  1.00  0.00           C  
ATOM    746  CB  THR A  96       1.119  -9.441  11.385  1.00  0.00           C  
ATOM    747  O   THR A  96       2.762 -10.771   9.629  1.00  0.00           O  
ATOM    748  CG2 THR A  96       0.186  -8.417  12.022  1.00  0.00           C  
ATOM    749  OG1 THR A  96       1.299 -10.536  12.292  1.00  0.00           O  
ATOM    750  N   THR A  97       1.149 -11.833   8.549  1.00  0.00           N  
ATOM    751  CA  THR A  97       2.048 -12.846   8.007  1.00  0.00           C  
ATOM    752  C   THR A  97       2.642 -12.388   6.678  1.00  0.00           C  
ATOM    753  CB  THR A  97       1.322 -14.190   7.812  1.00  0.00           C  
ATOM    754  O   THR A  97       3.515 -13.055   6.120  1.00  0.00           O  
ATOM    755  CG2 THR A  97       0.876 -14.774   9.148  1.00  0.00           C  
ATOM    756  OG1 THR A  97       0.171 -13.989   6.983  1.00  0.00           O  
ATOM    757  N   LEU A  98       2.106 -11.235   6.167  1.00  0.00           N  
ATOM    758  CA  LEU A  98       2.624 -10.737   4.898  1.00  0.00           C  
ATOM    759  C   LEU A  98       4.087 -10.326   5.032  1.00  0.00           C  
ATOM    760  CB  LEU A  98       1.792  -9.550   4.407  1.00  0.00           C  
ATOM    761  O   LEU A  98       4.509  -9.855   6.090  1.00  0.00           O  
ATOM    762  CG  LEU A  98       0.310  -9.824   4.145  1.00  0.00           C  
ATOM    763  CD1 LEU A  98      -0.398  -8.542   3.716  1.00  0.00           C  
ATOM    764  CD2 LEU A  98       0.145 -10.911   3.088  1.00  0.00           C  
ATOM    765  N   VAL A  99       4.804 -10.541   3.985  1.00  0.00           N  
ATOM    766  CA  VAL A  99       6.215 -10.169   3.947  1.00  0.00           C  
ATOM    767  C   VAL A  99       6.433  -9.076   2.903  1.00  0.00           C  
ATOM    768  CB  VAL A  99       7.115 -11.386   3.640  1.00  0.00           C  
ATOM    769  O   VAL A  99       5.974  -9.196   1.765  1.00  0.00           O  
ATOM    770  CG1 VAL A  99       8.585 -10.974   3.600  1.00  0.00           C  
ATOM    771  CG2 VAL A  99       6.893 -12.488   4.674  1.00  0.00           C  
ATOM    772  N   PHE A 100       7.184  -7.976   3.355  1.00  0.00           N  
ATOM    773  CA  PHE A 100       7.498  -6.842   2.493  1.00  0.00           C  
ATOM    774  C   PHE A 100       9.002  -6.725   2.280  1.00  0.00           C  
ATOM    775  CB  PHE A 100       6.949  -5.543   3.092  1.00  0.00           C  
ATOM    776  O   PHE A 100       9.782  -6.888   3.220  1.00  0.00           O  
ATOM    777  CG  PHE A 100       5.462  -5.562   3.324  1.00  0.00           C  
ATOM    778  CD1 PHE A 100       4.590  -5.053   2.370  1.00  0.00           C  
ATOM    779  CD2 PHE A 100       4.938  -6.089   4.497  1.00  0.00           C  
ATOM    780  CE1 PHE A 100       3.213  -5.069   2.582  1.00  0.00           C  
ATOM    781  CE2 PHE A 100       3.563  -6.108   4.716  1.00  0.00           C  
ATOM    782  CZ  PHE A 100       2.703  -5.597   3.758  1.00  0.00           C  
ATOM    783  N   ARG A 101       9.368  -6.476   1.067  1.00  0.00           N  
ATOM    784  CA  ARG A 101      10.773  -6.206   0.778  1.00  0.00           C  
ATOM    785  C   ARG A 101      10.920  -5.371  -0.490  1.00  0.00           C  
ATOM    786  CB  ARG A 101      11.555  -7.514   0.639  1.00  0.00           C  
ATOM    787  O   ARG A 101       9.949  -5.165  -1.220  1.00  0.00           O  
ATOM    788  CG  ARG A 101      11.124  -8.366  -0.544  1.00  0.00           C  
ATOM    789  CD  ARG A 101      12.161  -9.427  -0.882  1.00  0.00           C  
ATOM    790  NE  ARG A 101      11.705 -10.303  -1.958  1.00  0.00           N  
ATOM    791  NH1 ARG A 101      12.204  -8.819  -3.657  1.00  0.00           N  
ATOM    792  NH2 ARG A 101      11.296 -10.866  -4.147  1.00  0.00           N  
ATOM    793  CZ  ARG A 101      11.736  -9.994  -3.252  1.00  0.00           C  
ATOM    794  N   GLU A 102      12.149  -4.934  -0.688  1.00  0.00           N  
ATOM    795  CA  GLU A 102      12.426  -4.161  -1.895  1.00  0.00           C  
ATOM    796  C   GLU A 102      12.358  -5.039  -3.140  1.00  0.00           C  
ATOM    797  CB  GLU A 102      13.799  -3.489  -1.799  1.00  0.00           C  
ATOM    798  O   GLU A 102      12.661  -6.233  -3.082  1.00  0.00           O  
ATOM    799  CG  GLU A 102      13.893  -2.437  -0.704  1.00  0.00           C  
ATOM    800  CD  GLU A 102      15.287  -1.847  -0.558  1.00  0.00           C  
ATOM    801  OE1 GLU A 102      15.614  -0.875  -1.277  1.00  0.00           O  
ATOM    802  OE2 GLU A 102      16.059  -2.361   0.282  1.00  0.00           O  
ATOM    803  N   PRO A 103      11.944  -4.355  -4.322  1.00  0.00           N  
ATOM    804  CA  PRO A 103      12.004  -5.117  -5.571  1.00  0.00           C  
ATOM    805  C   PRO A 103      13.433  -5.327  -6.067  1.00  0.00           C  
ATOM    806  CB  PRO A 103      11.208  -4.251  -6.551  1.00  0.00           C  
ATOM    807  O   PRO A 103      14.339  -4.582  -5.684  1.00  0.00           O  
ATOM    808  CG  PRO A 103      11.414  -2.849  -6.076  1.00  0.00           C  
ATOM    809  CD  PRO A 103      11.492  -2.861  -4.576  1.00  0.00           C  
ATOM    810  N   VAL A 104      13.583  -6.378  -6.852  1.00  0.00           N  
ATOM    811  CA  VAL A 104      14.842  -6.683  -7.522  1.00  0.00           C  
ATOM    812  C   VAL A 104      14.706  -6.428  -9.021  1.00  0.00           C  
ATOM    813  CB  VAL A 104      15.282  -8.142  -7.267  1.00  0.00           C  
ATOM    814  O   VAL A 104      13.726  -6.849  -9.642  1.00  0.00           O  
ATOM    815  CG1 VAL A 104      16.594  -8.445  -7.989  1.00  0.00           C  
ATOM    816  CG2 VAL A 104      15.421  -8.403  -5.768  1.00  0.00           C  
ATOM    817  N   GLU A 105      15.642  -5.656  -9.568  1.00  0.00           N  
ATOM    818  CA  GLU A 105      15.609  -5.350 -10.995  1.00  0.00           C  
ATOM    819  C   GLU A 105      15.511  -6.623 -11.831  1.00  0.00           C  
ATOM    820  CB  GLU A 105      16.848  -4.548 -11.402  1.00  0.00           C  
ATOM    821  O   GLU A 105      16.286  -7.562 -11.635  1.00  0.00           O  
ATOM    822  CG  GLU A 105      16.841  -4.102 -12.857  1.00  0.00           C  
ATOM    823  CD  GLU A 105      18.015  -3.204 -13.214  1.00  0.00           C  
ATOM    824  OE1 GLU A 105      18.254  -2.969 -14.421  1.00  0.00           O  
ATOM    825  OE2 GLU A 105      18.701  -2.732 -12.280  1.00  0.00           O  
ATOM    826  N   GLY A 106      14.547  -6.651 -12.742  1.00  0.00           N  
ATOM    827  CA  GLY A 106      14.383  -7.767 -13.661  1.00  0.00           C  
ATOM    828  C   GLY A 106      13.546  -8.894 -13.086  1.00  0.00           C  
ATOM    829  O   GLY A 106      13.370  -9.932 -13.727  1.00  0.00           O  
ATOM    830  N   GLU A 107      13.052  -8.680 -11.855  1.00  0.00           N  
ATOM    831  CA  GLU A 107      12.232  -9.733 -11.266  1.00  0.00           C  
ATOM    832  C   GLU A 107      10.802  -9.682 -11.798  1.00  0.00           C  
ATOM    833  CB  GLU A 107      12.228  -9.621  -9.739  1.00  0.00           C  
ATOM    834  O   GLU A 107      10.342  -8.635 -12.257  1.00  0.00           O  
ATOM    835  CG  GLU A 107      11.493  -8.397  -9.213  1.00  0.00           C  
ATOM    836  CD  GLU A 107      11.433  -8.339  -7.695  1.00  0.00           C  
ATOM    837  OE1 GLU A 107      11.539  -7.229  -7.126  1.00  0.00           O  
ATOM    838  OE2 GLU A 107      11.280  -9.412  -7.070  1.00  0.00           O  
ATOM    839  N   ARG A 108      10.186 -10.903 -11.806  1.00  0.00           N  
ATOM    840  CA  ARG A 108       8.804 -11.012 -12.263  1.00  0.00           C  
ATOM    841  C   ARG A 108       7.828 -10.794 -11.111  1.00  0.00           C  
ATOM    842  CB  ARG A 108       8.556 -12.377 -12.908  1.00  0.00           C  
ATOM    843  O   ARG A 108       8.024 -11.324 -10.016  1.00  0.00           O  
ATOM    844  CG  ARG A 108       9.387 -12.627 -14.157  1.00  0.00           C  
ATOM    845  CD  ARG A 108       9.113 -14.003 -14.750  1.00  0.00           C  
ATOM    846  NE  ARG A 108      10.061 -14.331 -15.810  1.00  0.00           N  
ATOM    847  NH1 ARG A 108       9.062 -16.338 -16.366  1.00  0.00           N  
ATOM    848  NH2 ARG A 108      10.930 -15.632 -17.492  1.00  0.00           N  
ATOM    849  CZ  ARG A 108      10.015 -15.433 -16.554  1.00  0.00           C  
ATOM    850  N   VAL A 109       6.760 -10.010 -11.440  1.00  0.00           N  
ATOM    851  CA  VAL A 109       5.765  -9.719 -10.413  1.00  0.00           C  
ATOM    852  C   VAL A 109       4.364  -9.968 -10.967  1.00  0.00           C  
ATOM    853  CB  VAL A 109       5.885  -8.266  -9.902  1.00  0.00           C  
ATOM    854  O   VAL A 109       4.172 -10.029 -12.184  1.00  0.00           O  
ATOM    855  CG1 VAL A 109       7.257  -8.026  -9.274  1.00  0.00           C  
ATOM    856  CG2 VAL A 109       5.634  -7.278 -11.039  1.00  0.00           C  
ATOM    857  N   VAL A 110       3.479 -10.222 -10.058  1.00  0.00           N  
ATOM    858  CA  VAL A 110       2.058 -10.239 -10.392  1.00  0.00           C  
ATOM    859  C   VAL A 110       1.323  -9.177  -9.578  1.00  0.00           C  
ATOM    860  CB  VAL A 110       1.433 -11.630 -10.141  1.00  0.00           C  
ATOM    861  O   VAL A 110       1.787  -8.773  -8.510  1.00  0.00           O  
ATOM    862  CG1 VAL A 110       2.047 -12.674 -11.072  1.00  0.00           C  
ATOM    863  CG2 VAL A 110       1.614 -12.040  -8.681  1.00  0.00           C  
ATOM    864  N   LEU A 111       0.235  -8.708 -10.156  1.00  0.00           N  
ATOM    865  CA  LEU A 111      -0.683  -7.817  -9.454  1.00  0.00           C  
ATOM    866  C   LEU A 111      -1.834  -8.603  -8.833  1.00  0.00           C  
ATOM    867  CB  LEU A 111      -1.232  -6.753 -10.408  1.00  0.00           C  
ATOM    868  O   LEU A 111      -2.512  -9.368  -9.522  1.00  0.00           O  
ATOM    869  CG  LEU A 111      -2.086  -5.652  -9.776  1.00  0.00           C  
ATOM    870  CD1 LEU A 111      -1.698  -4.290 -10.342  1.00  0.00           C  
ATOM    871  CD2 LEU A 111      -3.568  -5.928 -10.003  1.00  0.00           C  
ATOM    872  N   VAL A 112      -1.967  -8.433  -7.531  1.00  0.00           N  
ATOM    873  CA  VAL A 112      -3.026  -9.150  -6.827  1.00  0.00           C  
ATOM    874  C   VAL A 112      -4.128  -8.174  -6.419  1.00  0.00           C  
ATOM    875  CB  VAL A 112      -2.481  -9.889  -5.584  1.00  0.00           C  
ATOM    876  O   VAL A 112      -3.851  -7.129  -5.825  1.00  0.00           O  
ATOM    877  CG1 VAL A 112      -3.586 -10.701  -4.911  1.00  0.00           C  
ATOM    878  CG2 VAL A 112      -1.311 -10.792  -5.972  1.00  0.00           C  
ATOM    879  N   THR A 113      -5.392  -8.490  -6.784  1.00  0.00           N  
ATOM    880  CA  THR A 113      -6.547  -7.676  -6.422  1.00  0.00           C  
ATOM    881  C   THR A 113      -7.686  -8.553  -5.909  1.00  0.00           C  
ATOM    882  CB  THR A 113      -7.039  -6.840  -7.618  1.00  0.00           C  
ATOM    883  O   THR A 113      -7.541  -9.773  -5.811  1.00  0.00           O  
ATOM    884  CG2 THR A 113      -5.934  -6.659  -8.654  1.00  0.00           C  
ATOM    885  OG1 THR A 113      -8.150  -7.504  -8.233  1.00  0.00           O  
ATOM    886  N   ARG A 114      -8.624  -7.822  -5.421  1.00  0.00           N  
ATOM    887  CA  ARG A 114      -9.821  -8.488  -4.920  1.00  0.00           C  
ATOM    888  C   ARG A 114     -11.082  -7.867  -5.512  1.00  0.00           C  
ATOM    889  CB  ARG A 114      -9.873  -8.425  -3.392  1.00  0.00           C  
ATOM    890  O   ARG A 114     -11.175  -6.645  -5.643  1.00  0.00           O  
ATOM    891  CG  ARG A 114     -10.910  -9.348  -2.772  1.00  0.00           C  
ATOM    892  CD  ARG A 114     -10.699  -9.507  -1.273  1.00  0.00           C  
ATOM    893  NE  ARG A 114     -11.664 -10.433  -0.688  1.00  0.00           N  
ATOM    894  NH1 ARG A 114     -10.426 -10.842   1.220  1.00  0.00           N  
ATOM    895  NH2 ARG A 114     -12.453 -11.870   0.921  1.00  0.00           N  
ATOM    896  CZ  ARG A 114     -11.512 -11.046   0.483  1.00  0.00           C  
ATOM    897  N   ASP A 115     -12.009  -8.799  -5.894  1.00  0.00           N  
ATOM    898  CA  ASP A 115     -13.291  -8.330  -6.411  1.00  0.00           C  
ATOM    899  C   ASP A 115     -14.329  -8.228  -5.296  1.00  0.00           C  
ATOM    900  CB  ASP A 115     -13.796  -9.260  -7.516  1.00  0.00           C  
ATOM    901  O   ASP A 115     -14.822  -9.246  -4.804  1.00  0.00           O  
ATOM    902  CG  ASP A 115     -15.059  -8.751  -8.188  1.00  0.00           C  
ATOM    903  OD1 ASP A 115     -15.555  -7.667  -7.814  1.00  0.00           O  
ATOM    904  OD2 ASP A 115     -15.565  -9.442  -9.099  1.00  0.00           O  
ATOM    905  N   PHE A 116     -14.652  -6.932  -4.944  1.00  0.00           N  
ATOM    906  CA  PHE A 116     -15.588  -6.714  -3.847  1.00  0.00           C  
ATOM    907  C   PHE A 116     -17.023  -6.682  -4.359  1.00  0.00           C  
ATOM    908  CB  PHE A 116     -15.264  -5.409  -3.113  1.00  0.00           C  
ATOM    909  O   PHE A 116     -17.962  -6.502  -3.581  1.00  0.00           O  
ATOM    910  CG  PHE A 116     -14.017  -5.479  -2.273  1.00  0.00           C  
ATOM    911  CD1 PHE A 116     -14.045  -6.057  -1.010  1.00  0.00           C  
ATOM    912  CD2 PHE A 116     -12.817  -4.966  -2.747  1.00  0.00           C  
ATOM    913  CE1 PHE A 116     -12.893  -6.123  -0.230  1.00  0.00           C  
ATOM    914  CE2 PHE A 116     -11.661  -5.029  -1.973  1.00  0.00           C  
ATOM    915  CZ  PHE A 116     -11.702  -5.607  -0.715  1.00  0.00           C  
ATOM    916  N   GLN A 117     -17.334  -6.839  -5.648  1.00  0.00           N  
ATOM    917  CA  GLN A 117     -18.682  -6.773  -6.202  1.00  0.00           C  
ATOM    918  C   GLN A 117     -19.375  -8.130  -6.127  1.00  0.00           C  
ATOM    919  CB  GLN A 117     -18.644  -6.282  -7.650  1.00  0.00           C  
ATOM    920  O   GLN A 117     -20.605  -8.208  -6.153  1.00  0.00           O  
ATOM    921  CG  GLN A 117     -18.201  -4.832  -7.796  1.00  0.00           C  
ATOM    922  CD  GLN A 117     -18.216  -4.356  -9.237  1.00  0.00           C  
ATOM    923  NE2 GLN A 117     -18.048  -3.053  -9.433  1.00  0.00           N  
ATOM    924  OE1 GLN A 117     -18.377  -5.154 -10.166  1.00  0.00           O  
ATOM    925  N   SER A 118     -18.570  -9.145  -5.914  1.00  0.00           N  
ATOM    926  CA  SER A 118     -19.137 -10.490  -5.942  1.00  0.00           C  
ATOM    927  C   SER A 118     -19.583 -10.931  -4.552  1.00  0.00           C  
ATOM    928  CB  SER A 118     -18.123 -11.488  -6.502  1.00  0.00           C  
ATOM    929  O   SER A 118     -19.184 -10.336  -3.549  1.00  0.00           O  
ATOM    930  OG  SER A 118     -16.962 -11.534  -5.691  1.00  0.00           O  
ATOM    931  N   ALA A 119     -20.670 -11.655  -4.454  1.00  0.00           N  
ATOM    932  CA  ALA A 119     -21.184 -12.209  -3.204  1.00  0.00           C  
ATOM    933  C   ALA A 119     -20.062 -12.825  -2.374  1.00  0.00           C  
ATOM    934  CB  ALA A 119     -22.264 -13.250  -3.489  1.00  0.00           C  
ATOM    935  O   ALA A 119     -20.043 -12.691  -1.148  1.00  0.00           O  
ATOM    936  N   GLU A 120     -19.121 -13.412  -3.115  1.00  0.00           N  
ATOM    937  CA  GLU A 120     -17.936 -13.952  -2.457  1.00  0.00           C  
ATOM    938  C   GLU A 120     -16.660 -13.333  -3.022  1.00  0.00           C  
ATOM    939  CB  GLU A 120     -17.889 -15.476  -2.600  1.00  0.00           C  
ATOM    940  O   GLU A 120     -16.392 -13.437  -4.220  1.00  0.00           O  
ATOM    941  CG  GLU A 120     -19.012 -16.197  -1.869  1.00  0.00           C  
ATOM    942  CD  GLU A 120     -18.767 -17.689  -1.715  1.00  0.00           C  
ATOM    943  OE1 GLU A 120     -19.489 -18.345  -0.930  1.00  0.00           O  
ATOM    944  OE2 GLU A 120     -17.845 -18.207  -2.383  1.00  0.00           O  
ATOM    945  N   PRO A 121     -16.078 -12.476  -2.296  1.00  0.00           N  
ATOM    946  CA  PRO A 121     -14.856 -11.859  -2.818  1.00  0.00           C  
ATOM    947  C   PRO A 121     -13.865 -12.884  -3.365  1.00  0.00           C  
ATOM    948  CB  PRO A 121     -14.278 -11.136  -1.599  1.00  0.00           C  
ATOM    949  O   PRO A 121     -13.669 -13.942  -2.761  1.00  0.00           O  
ATOM    950  CG  PRO A 121     -15.408 -11.070  -0.623  1.00  0.00           C  
ATOM    951  CD  PRO A 121     -16.372 -12.178  -0.933  1.00  0.00           C  
ATOM    952  N   VAL A 122     -13.529 -12.730  -4.674  1.00  0.00           N  
ATOM    953  CA  VAL A 122     -12.599 -13.610  -5.374  1.00  0.00           C  
ATOM    954  C   VAL A 122     -11.281 -12.879  -5.619  1.00  0.00           C  
ATOM    955  CB  VAL A 122     -13.188 -14.110  -6.712  1.00  0.00           C  
ATOM    956  O   VAL A 122     -11.276 -11.699  -5.977  1.00  0.00           O  
ATOM    957  CG1 VAL A 122     -12.194 -15.017  -7.434  1.00  0.00           C  
ATOM    958  CG2 VAL A 122     -14.508 -14.840  -6.474  1.00  0.00           C  
ATOM    959  N   ALA A 123     -10.228 -13.629  -5.319  1.00  0.00           N  
ATOM    960  CA  ALA A 123      -8.897 -13.124  -5.646  1.00  0.00           C  
ATOM    961  C   ALA A 123      -8.678 -13.090  -7.156  1.00  0.00           C  
ATOM    962  CB  ALA A 123      -7.824 -13.978  -4.975  1.00  0.00           C  
ATOM    963  O   ALA A 123      -9.001 -14.051  -7.858  1.00  0.00           O  
ATOM    964  N   LEU A 124      -8.242 -11.953  -7.640  1.00  0.00           N  
ATOM    965  CA  LEU A 124      -7.835 -11.801  -9.032  1.00  0.00           C  
ATOM    966  C   LEU A 124      -6.330 -11.576  -9.137  1.00  0.00           C  
ATOM    967  CB  LEU A 124      -8.583 -10.636  -9.685  1.00  0.00           C  
ATOM    968  O   LEU A 124      -5.783 -10.688  -8.478  1.00  0.00           O  
ATOM    969  CG  LEU A 124     -10.111 -10.693  -9.626  1.00  0.00           C  
ATOM    970  CD1 LEU A 124     -10.711  -9.395 -10.158  1.00  0.00           C  
ATOM    971  CD2 LEU A 124     -10.632 -11.891 -10.412  1.00  0.00           C  
ATOM    972  N   VAL A 125      -5.727 -12.403  -9.956  1.00  0.00           N  
ATOM    973  CA  VAL A 125      -4.280 -12.297 -10.117  1.00  0.00           C  
ATOM    974  C   VAL A 125      -3.940 -12.050 -11.585  1.00  0.00           C  
ATOM    975  CB  VAL A 125      -3.558 -13.566  -9.609  1.00  0.00           C  
ATOM    976  O   VAL A 125      -4.478 -12.715 -12.474  1.00  0.00           O  
ATOM    977  CG1 VAL A 125      -2.043 -13.395  -9.693  1.00  0.00           C  
ATOM    978  CG2 VAL A 125      -3.985 -13.884  -8.178  1.00  0.00           C  
ATOM    979  N   SER A 126      -3.147 -11.149 -11.872  1.00  0.00           N  
ATOM    980  CA  SER A 126      -2.743 -10.829 -13.237  1.00  0.00           C  
ATOM    981  C   SER A 126      -1.759 -11.861 -13.779  1.00  0.00           C  
ATOM    982  CB  SER A 126      -2.117  -9.435 -13.299  1.00  0.00           C  
ATOM    983  O   SER A 126      -1.297 -12.733 -13.040  1.00  0.00           O  
ATOM    984  OG  SER A 126      -0.824  -9.438 -12.719  1.00  0.00           O  
ATOM    985  N   ASP A 127      -1.408 -11.701 -15.085  1.00  0.00           N  
ATOM    986  CA  ASP A 127      -0.210 -12.334 -15.628  1.00  0.00           C  
ATOM    987  C   ASP A 127       1.055 -11.677 -15.080  1.00  0.00           C  
ATOM    988  CB  ASP A 127      -0.216 -12.272 -17.156  1.00  0.00           C  
ATOM    989  O   ASP A 127       0.996 -10.588 -14.505  1.00  0.00           O  
ATOM    990  CG  ASP A 127      -1.143 -13.295 -17.788  1.00  0.00           C  
ATOM    991  OD1 ASP A 127      -1.532 -14.269 -17.107  1.00  0.00           O  
ATOM    992  OD2 ASP A 127      -1.486 -13.129 -18.979  1.00  0.00           O  
ATOM    993  N   GLU A 128       2.170 -12.348 -15.239  1.00  0.00           N  
ATOM    994  CA  GLU A 128       3.439 -11.837 -14.727  1.00  0.00           C  
ATOM    995  C   GLU A 128       3.960 -10.690 -15.589  1.00  0.00           C  
ATOM    996  CB  GLU A 128       4.480 -12.957 -14.657  1.00  0.00           C  
ATOM    997  O   GLU A 128       3.673 -10.626 -16.786  1.00  0.00           O  
ATOM    998  CG  GLU A 128       4.041 -14.153 -13.825  1.00  0.00           C  
ATOM    999  CD  GLU A 128       5.046 -15.295 -13.839  1.00  0.00           C  
ATOM   1000  OE1 GLU A 128       4.706 -16.408 -13.377  1.00  0.00           O  
ATOM   1001  OE2 GLU A 128       6.182 -15.074 -14.315  1.00  0.00           O  
ATOM   1002  N   SER A 129       4.688  -9.802 -14.947  1.00  0.00           N  
ATOM   1003  CA  SER A 129       5.399  -8.722 -15.623  1.00  0.00           C  
ATOM   1004  C   SER A 129       6.803  -8.543 -15.055  1.00  0.00           C  
ATOM   1005  CB  SER A 129       4.621  -7.411 -15.504  1.00  0.00           C  
ATOM   1006  O   SER A 129       7.007  -8.653 -13.844  1.00  0.00           O  
ATOM   1007  OG  SER A 129       5.292  -6.364 -16.184  1.00  0.00           O  
ATOM   1008  N   THR A 130       7.673  -8.362 -15.933  1.00  0.00           N  
ATOM   1009  CA  THR A 130       9.013  -7.998 -15.488  1.00  0.00           C  
ATOM   1010  C   THR A 130       9.066  -6.530 -15.074  1.00  0.00           C  
ATOM   1011  CB  THR A 130      10.058  -8.261 -16.588  1.00  0.00           C  
ATOM   1012  O   THR A 130       8.429  -5.680 -15.701  1.00  0.00           O  
ATOM   1013  CG2 THR A 130      11.471  -7.992 -16.081  1.00  0.00           C  
ATOM   1014  OG1 THR A 130       9.966  -9.628 -17.009  1.00  0.00           O  
ATOM   1015  N   THR A 131       9.820  -6.283 -13.997  1.00  0.00           N  
ATOM   1016  CA  THR A 131       9.804  -4.923 -13.470  1.00  0.00           C  
ATOM   1017  C   THR A 131      11.203  -4.315 -13.502  1.00  0.00           C  
ATOM   1018  CB  THR A 131       9.259  -4.888 -12.030  1.00  0.00           C  
ATOM   1019  O   THR A 131      12.200  -5.030 -13.378  1.00  0.00           O  
ATOM   1020  CG2 THR A 131       7.875  -5.524 -11.951  1.00  0.00           C  
ATOM   1021  OG1 THR A 131      10.153  -5.605 -11.170  1.00  0.00           O  
ATOM   1022  N   PHE A 132      11.277  -2.971 -13.718  1.00  0.00           N  
ATOM   1023  CA  PHE A 132      12.514  -2.201 -13.766  1.00  0.00           C  
ATOM   1024  C   PHE A 132      12.354  -0.875 -13.031  1.00  0.00           C  
ATOM   1025  CB  PHE A 132      12.936  -1.949 -15.217  1.00  0.00           C  
ATOM   1026  O   PHE A 132      11.281  -0.268 -13.061  1.00  0.00           O  
ATOM   1027  CG  PHE A 132      13.257  -3.205 -15.982  1.00  0.00           C  
ATOM   1028  CD1 PHE A 132      14.527  -3.765 -15.924  1.00  0.00           C  
ATOM   1029  CD2 PHE A 132      12.287  -3.825 -16.759  1.00  0.00           C  
ATOM   1030  CE1 PHE A 132      14.826  -4.928 -16.631  1.00  0.00           C  
ATOM   1031  CE2 PHE A 132      12.579  -4.986 -17.469  1.00  0.00           C  
ATOM   1032  CZ  PHE A 132      13.849  -5.535 -17.404  1.00  0.00           C  
ATOM   1033  N   PRO A 133      13.403  -0.576 -12.317  1.00  0.00           N  
ATOM   1034  CA  PRO A 133      13.334   0.723 -11.644  1.00  0.00           C  
ATOM   1035  C   PRO A 133      13.277   1.893 -12.624  1.00  0.00           C  
ATOM   1036  CB  PRO A 133      14.624   0.763 -10.821  1.00  0.00           C  
ATOM   1037  O   PRO A 133      13.801   1.797 -13.737  1.00  0.00           O  
ATOM   1038  CG  PRO A 133      15.591  -0.083 -11.585  1.00  0.00           C  
ATOM   1039  CD  PRO A 133      14.834  -1.211 -12.226  1.00  0.00           C  
ATOM   1040  N   SER A 134      12.556   2.880 -12.266  1.00  0.00           N  
ATOM   1041  CA  SER A 134      12.545   4.159 -12.968  1.00  0.00           C  
ATOM   1042  C   SER A 134      13.204   5.253 -12.135  1.00  0.00           C  
ATOM   1043  CB  SER A 134      11.113   4.566 -13.319  1.00  0.00           C  
ATOM   1044  O   SER A 134      12.914   5.394 -10.945  1.00  0.00           O  
ATOM   1045  OG  SER A 134      11.100   5.780 -14.050  1.00  0.00           O  
ATOM   1046  N   GLY A 135      14.058   6.031 -12.749  1.00  0.00           N  
ATOM   1047  CA  GLY A 135      14.718   7.118 -12.044  1.00  0.00           C  
ATOM   1048  C   GLY A 135      15.541   6.648 -10.859  1.00  0.00           C  
ATOM   1049  O   GLY A 135      16.425   5.802 -11.007  1.00  0.00           O  
ATOM   1050  N   ASP A 136      15.147   7.164  -9.636  1.00  0.00           N  
ATOM   1051  CA  ASP A 136      15.924   6.930  -8.423  1.00  0.00           C  
ATOM   1052  C   ASP A 136      15.521   5.616  -7.757  1.00  0.00           C  
ATOM   1053  CB  ASP A 136      15.752   8.092  -7.442  1.00  0.00           C  
ATOM   1054  O   ASP A 136      15.983   5.304  -6.658  1.00  0.00           O  
ATOM   1055  CG  ASP A 136      14.309   8.296  -7.013  1.00  0.00           C  
ATOM   1056  OD1 ASP A 136      13.417   7.576  -7.511  1.00  0.00           O  
ATOM   1057  OD2 ASP A 136      14.062   9.188  -6.173  1.00  0.00           O  
ATOM   1058  N   GLY A 137      14.606   4.847  -8.351  1.00  0.00           N  
ATOM   1059  CA  GLY A 137      14.273   3.541  -7.803  1.00  0.00           C  
ATOM   1060  C   GLY A 137      13.069   3.571  -6.880  1.00  0.00           C  
ATOM   1061  O   GLY A 137      12.715   2.554  -6.281  1.00  0.00           O  
ATOM   1062  N   VAL A 138      12.431   4.696  -6.749  1.00  0.00           N  
ATOM   1063  CA  VAL A 138      11.234   4.823  -5.924  1.00  0.00           C  
ATOM   1064  C   VAL A 138      10.028   4.259  -6.673  1.00  0.00           C  
ATOM   1065  CB  VAL A 138      10.973   6.293  -5.524  1.00  0.00           C  
ATOM   1066  O   VAL A 138       9.197   3.561  -6.087  1.00  0.00           O  
ATOM   1067  CG1 VAL A 138       9.600   6.439  -4.872  1.00  0.00           C  
ATOM   1068  CG2 VAL A 138      12.070   6.793  -4.586  1.00  0.00           C  
ATOM   1069  N   PHE A 139      10.080   4.540  -7.931  1.00  0.00           N  
ATOM   1070  CA  PHE A 139       9.039   3.993  -8.793  1.00  0.00           C  
ATOM   1071  C   PHE A 139       9.608   2.922  -9.717  1.00  0.00           C  
ATOM   1072  CB  PHE A 139       8.384   5.104  -9.619  1.00  0.00           C  
ATOM   1073  O   PHE A 139      10.759   3.014 -10.147  1.00  0.00           O  
ATOM   1074  CG  PHE A 139       7.582   6.078  -8.798  1.00  0.00           C  
ATOM   1075  CD1 PHE A 139       6.335   5.724  -8.296  1.00  0.00           C  
ATOM   1076  CD2 PHE A 139       8.075   7.348  -8.528  1.00  0.00           C  
ATOM   1077  CE1 PHE A 139       5.591   6.623  -7.536  1.00  0.00           C  
ATOM   1078  CE2 PHE A 139       7.337   8.252  -7.769  1.00  0.00           C  
ATOM   1079  CZ  PHE A 139       6.095   7.887  -7.275  1.00  0.00           C  
ATOM   1080  N   TRP A 140       8.805   1.930  -9.921  1.00  0.00           N  
ATOM   1081  CA  TRP A 140       9.163   0.816 -10.793  1.00  0.00           C  
ATOM   1082  C   TRP A 140       8.112   0.616 -11.880  1.00  0.00           C  
ATOM   1083  CB  TRP A 140       9.327  -0.472  -9.981  1.00  0.00           C  
ATOM   1084  O   TRP A 140       6.917   0.802 -11.639  1.00  0.00           O  
ATOM   1085  CG  TRP A 140      10.555  -0.496  -9.120  1.00  0.00           C  
ATOM   1086  CD1 TRP A 140      10.819   0.298  -8.040  1.00  0.00           C  
ATOM   1087  CD2 TRP A 140      11.687  -1.357  -9.272  1.00  0.00           C  
ATOM   1088  CE2 TRP A 140      12.602  -1.030  -8.247  1.00  0.00           C  
ATOM   1089  CE3 TRP A 140      12.017  -2.376 -10.176  1.00  0.00           C  
ATOM   1090  NE1 TRP A 140      12.049  -0.018  -7.510  1.00  0.00           N  
ATOM   1091  CH2 TRP A 140      14.125  -2.678  -8.999  1.00  0.00           C  
ATOM   1092  CZ2 TRP A 140      13.827  -1.686  -8.101  1.00  0.00           C  
ATOM   1093  CZ3 TRP A 140      13.237  -3.028 -10.030  1.00  0.00           C  
ATOM   1094  N   ARG A 141       8.642   0.261 -13.002  1.00  0.00           N  
ATOM   1095  CA  ARG A 141       7.739   0.036 -14.126  1.00  0.00           C  
ATOM   1096  C   ARG A 141       7.253  -1.409 -14.157  1.00  0.00           C  
ATOM   1097  CB  ARG A 141       8.428   0.386 -15.447  1.00  0.00           C  
ATOM   1098  O   ARG A 141       7.990  -2.326 -13.785  1.00  0.00           O  
ATOM   1099  CG  ARG A 141       8.771   1.860 -15.591  1.00  0.00           C  
ATOM   1100  CD  ARG A 141       9.534   2.138 -16.879  1.00  0.00           C  
ATOM   1101  NE  ARG A 141       9.939   3.538 -16.974  1.00  0.00           N  
ATOM   1102  NH1 ARG A 141      11.499   3.188 -18.641  1.00  0.00           N  
ATOM   1103  NH2 ARG A 141      11.155   5.297 -17.812  1.00  0.00           N  
ATOM   1104  CZ  ARG A 141      10.864   4.004 -17.809  1.00  0.00           C  
ATOM   1105  N   HIS A 142       6.016  -1.546 -14.613  1.00  0.00           N  
ATOM   1106  CA  HIS A 142       5.436  -2.836 -14.970  1.00  0.00           C  
ATOM   1107  C   HIS A 142       4.453  -2.696 -16.128  1.00  0.00           C  
ATOM   1108  CB  HIS A 142       4.738  -3.462 -13.761  1.00  0.00           C  
ATOM   1109  O   HIS A 142       4.066  -1.582 -16.488  1.00  0.00           O  
ATOM   1110  CG  HIS A 142       3.524  -2.712 -13.315  1.00  0.00           C  
ATOM   1111  CD2 HIS A 142       3.380  -1.703 -12.424  1.00  0.00           C  
ATOM   1112  ND1 HIS A 142       2.262  -2.981 -13.800  1.00  0.00           N  
ATOM   1113  CE1 HIS A 142       1.393  -2.167 -13.226  1.00  0.00           C  
ATOM   1114  NE2 HIS A 142       2.045  -1.381 -12.387  1.00  0.00           N  
ATOM   1115  N   TRP A 143       4.070  -3.831 -16.746  1.00  0.00           N  
ATOM   1116  CA  TRP A 143       3.277  -3.773 -17.969  1.00  0.00           C  
ATOM   1117  C   TRP A 143       1.933  -4.468 -17.780  1.00  0.00           C  
ATOM   1118  CB  TRP A 143       4.037  -4.414 -19.134  1.00  0.00           C  
ATOM   1119  O   TRP A 143       1.290  -4.866 -18.754  1.00  0.00           O  
ATOM   1120  CG  TRP A 143       5.127  -3.553 -19.697  1.00  0.00           C  
ATOM   1121  CD1 TRP A 143       5.035  -2.697 -20.760  1.00  0.00           C  
ATOM   1122  CD2 TRP A 143       6.477  -3.467 -19.230  1.00  0.00           C  
ATOM   1123  CE2 TRP A 143       7.147  -2.539 -20.056  1.00  0.00           C  
ATOM   1124  CE3 TRP A 143       7.184  -4.086 -18.190  1.00  0.00           C  
ATOM   1125  NE1 TRP A 143       6.246  -2.084 -20.980  1.00  0.00           N  
ATOM   1126  CH2 TRP A 143       9.163  -2.834 -18.851  1.00  0.00           C  
ATOM   1127  CZ2 TRP A 143       8.494  -2.214 -19.874  1.00  0.00           C  
ATOM   1128  CZ3 TRP A 143       8.524  -3.762 -18.011  1.00  0.00           C  
ATOM   1129  N   ILE A 144       1.596  -4.603 -16.535  1.00  0.00           N  
ATOM   1130  CA  ILE A 144       0.280  -5.147 -16.217  1.00  0.00           C  
ATOM   1131  C   ILE A 144      -0.786  -4.075 -16.430  1.00  0.00           C  
ATOM   1132  CB  ILE A 144       0.224  -5.678 -14.766  1.00  0.00           C  
ATOM   1133  O   ILE A 144      -0.694  -2.979 -15.873  1.00  0.00           O  
ATOM   1134  CG1 ILE A 144       1.282  -6.767 -14.555  1.00  0.00           C  
ATOM   1135  CG2 ILE A 144      -1.176  -6.203 -14.437  1.00  0.00           C  
ATOM   1136  CD1 ILE A 144       1.513  -7.131 -13.095  1.00  0.00           C  
ATOM   1137  N   PRO A 145      -1.823  -4.445 -17.307  1.00  0.00           N  
ATOM   1138  CA  PRO A 145      -2.904  -3.477 -17.504  1.00  0.00           C  
ATOM   1139  C   PRO A 145      -3.703  -3.217 -16.229  1.00  0.00           C  
ATOM   1140  CB  PRO A 145      -3.779  -4.138 -18.572  1.00  0.00           C  
ATOM   1141  O   PRO A 145      -4.024  -4.155 -15.496  1.00  0.00           O  
ATOM   1142  CG  PRO A 145      -2.907  -5.185 -19.186  1.00  0.00           C  
ATOM   1143  CD  PRO A 145      -1.914  -5.643 -18.156  1.00  0.00           C  
ATOM   1144  N   THR A 146      -3.901  -1.952 -15.926  1.00  0.00           N  
ATOM   1145  CA  THR A 146      -4.685  -1.566 -14.758  1.00  0.00           C  
ATOM   1146  C   THR A 146      -5.778  -0.573 -15.145  1.00  0.00           C  
ATOM   1147  CB  THR A 146      -3.793  -0.951 -13.664  1.00  0.00           C  
ATOM   1148  O   THR A 146      -5.730   0.021 -16.224  1.00  0.00           O  
ATOM   1149  CG2 THR A 146      -2.718  -1.934 -13.215  1.00  0.00           C  
ATOM   1150  OG1 THR A 146      -3.162   0.229 -14.178  1.00  0.00           O  
ATOM   1151  N   LYS A 147      -6.830  -0.533 -14.374  1.00  0.00           N  
ATOM   1152  CA  LYS A 147      -7.922   0.423 -14.539  1.00  0.00           C  
ATOM   1153  C   LYS A 147      -7.954   1.425 -13.389  1.00  0.00           C  
ATOM   1154  CB  LYS A 147      -9.263  -0.306 -14.637  1.00  0.00           C  
ATOM   1155  O   LYS A 147      -7.307   1.218 -12.360  1.00  0.00           O  
ATOM   1156  CG  LYS A 147      -9.357  -1.274 -15.808  1.00  0.00           C  
ATOM   1157  CD  LYS A 147     -10.693  -2.005 -15.822  1.00  0.00           C  
ATOM   1158  CE  LYS A 147     -10.774  -3.001 -16.971  1.00  0.00           C  
ATOM   1159  NZ  LYS A 147     -12.070  -3.743 -16.971  1.00  0.00           N  
ATOM   1160  N   ASP A 148      -8.724   2.427 -13.665  1.00  0.00           N  
ATOM   1161  CA  ASP A 148      -8.936   3.411 -12.608  1.00  0.00           C  
ATOM   1162  C   ASP A 148      -9.481   2.750 -11.344  1.00  0.00           C  
ATOM   1163  CB  ASP A 148      -9.890   4.510 -13.081  1.00  0.00           C  
ATOM   1164  O   ASP A 148     -10.401   1.932 -11.413  1.00  0.00           O  
ATOM   1165  CG  ASP A 148      -9.291   5.389 -14.165  1.00  0.00           C  
ATOM   1166  OD1 ASP A 148      -8.054   5.375 -14.348  1.00  0.00           O  
ATOM   1167  OD2 ASP A 148     -10.062   6.105 -14.840  1.00  0.00           O  
ATOM   1168  N   GLY A 149      -8.846   3.137 -10.232  1.00  0.00           N  
ATOM   1169  CA  GLY A 149      -9.304   2.584  -8.968  1.00  0.00           C  
ATOM   1170  C   GLY A 149      -8.438   1.444  -8.467  1.00  0.00           C  
ATOM   1171  O   GLY A 149      -8.624   0.962  -7.347  1.00  0.00           O  
ATOM   1172  N   GLN A 150      -7.472   1.058  -9.259  1.00  0.00           N  
ATOM   1173  CA  GLN A 150      -6.684  -0.108  -8.871  1.00  0.00           C  
ATOM   1174  C   GLN A 150      -5.395   0.309  -8.169  1.00  0.00           C  
ATOM   1175  CB  GLN A 150      -6.361  -0.969 -10.093  1.00  0.00           C  
ATOM   1176  O   GLN A 150      -4.557  -0.536  -7.845  1.00  0.00           O  
ATOM   1177  CG  GLN A 150      -7.559  -1.735 -10.639  1.00  0.00           C  
ATOM   1178  CD  GLN A 150      -7.197  -2.638 -11.804  1.00  0.00           C  
ATOM   1179  NE2 GLN A 150      -7.778  -3.832 -11.831  1.00  0.00           N  
ATOM   1180  OE1 GLN A 150      -6.402  -2.264 -12.672  1.00  0.00           O  
ATOM   1181  N   CYS A 151      -5.244   1.617  -8.044  1.00  0.00           N  
ATOM   1182  CA  CYS A 151      -4.129   2.042  -7.204  1.00  0.00           C  
ATOM   1183  C   CYS A 151      -4.195   1.380  -5.833  1.00  0.00           C  
ATOM   1184  CB  CYS A 151      -4.127   3.563  -7.047  1.00  0.00           C  
ATOM   1185  O   CYS A 151      -5.281   1.083  -5.334  1.00  0.00           O  
ATOM   1186  SG  CYS A 151      -3.739   4.452  -8.571  1.00  0.00           S  
ATOM   1187  N   GLY A 152      -3.007   1.115  -5.339  1.00  0.00           N  
ATOM   1188  CA  GLY A 152      -2.963   0.530  -4.008  1.00  0.00           C  
ATOM   1189  C   GLY A 152      -2.911  -0.986  -4.024  1.00  0.00           C  
ATOM   1190  O   GLY A 152      -2.725  -1.617  -2.981  1.00  0.00           O  
ATOM   1191  N   SER A 153      -3.064  -1.545  -5.242  1.00  0.00           N  
ATOM   1192  CA  SER A 153      -2.975  -2.999  -5.339  1.00  0.00           C  
ATOM   1193  C   SER A 153      -1.538  -3.478  -5.163  1.00  0.00           C  
ATOM   1194  CB  SER A 153      -3.522  -3.481  -6.683  1.00  0.00           C  
ATOM   1195  O   SER A 153      -0.606  -2.864  -5.686  1.00  0.00           O  
ATOM   1196  OG  SER A 153      -4.886  -3.124  -6.829  1.00  0.00           O  
ATOM   1197  N   PRO A 154      -1.373  -4.605  -4.477  1.00  0.00           N  
ATOM   1198  CA  PRO A 154      -0.018  -5.099  -4.220  1.00  0.00           C  
ATOM   1199  C   PRO A 154       0.631  -5.715  -5.457  1.00  0.00           C  
ATOM   1200  CB  PRO A 154      -0.228  -6.154  -3.131  1.00  0.00           C  
ATOM   1201  O   PRO A 154      -0.038  -6.406  -6.230  1.00  0.00           O  
ATOM   1202  CG  PRO A 154      -1.647  -6.595  -3.295  1.00  0.00           C  
ATOM   1203  CD  PRO A 154      -2.442  -5.447  -3.846  1.00  0.00           C  
ATOM   1204  N   LEU A 155       1.879  -5.373  -5.638  1.00  0.00           N  
ATOM   1205  CA  LEU A 155       2.746  -6.103  -6.556  1.00  0.00           C  
ATOM   1206  C   LEU A 155       3.574  -7.145  -5.811  1.00  0.00           C  
ATOM   1207  CB  LEU A 155       3.671  -5.138  -7.303  1.00  0.00           C  
ATOM   1208  O   LEU A 155       4.316  -6.808  -4.885  1.00  0.00           O  
ATOM   1209  CG  LEU A 155       3.048  -4.366  -8.467  1.00  0.00           C  
ATOM   1210  CD1 LEU A 155       2.765  -5.306  -9.635  1.00  0.00           C  
ATOM   1211  CD2 LEU A 155       1.772  -3.661  -8.020  1.00  0.00           C  
ATOM   1212  N   VAL A 156       3.418  -8.420  -6.249  1.00  0.00           N  
ATOM   1213  CA  VAL A 156       3.976  -9.540  -5.499  1.00  0.00           C  
ATOM   1214  C   VAL A 156       5.032 -10.252  -6.342  1.00  0.00           C  
ATOM   1215  CB  VAL A 156       2.878 -10.538  -5.067  1.00  0.00           C  
ATOM   1216  O   VAL A 156       4.800 -10.552  -7.515  1.00  0.00           O  
ATOM   1217  CG1 VAL A 156       3.478 -11.683  -4.253  1.00  0.00           C  
ATOM   1218  CG2 VAL A 156       1.791  -9.821  -4.268  1.00  0.00           C  
ATOM   1219  N   SER A 157       6.177 -10.505  -5.744  1.00  0.00           N  
ATOM   1220  CA  SER A 157       7.232 -11.259  -6.413  1.00  0.00           C  
ATOM   1221  C   SER A 157       6.823 -12.713  -6.623  1.00  0.00           C  
ATOM   1222  CB  SER A 157       8.530 -11.197  -5.607  1.00  0.00           C  
ATOM   1223  O   SER A 157       6.383 -13.382  -5.685  1.00  0.00           O  
ATOM   1224  OG  SER A 157       9.512 -12.049  -6.170  1.00  0.00           O  
ATOM   1225  N   THR A 158       7.019 -13.164  -7.841  1.00  0.00           N  
ATOM   1226  CA  THR A 158       6.665 -14.547  -8.139  1.00  0.00           C  
ATOM   1227  C   THR A 158       7.733 -15.503  -7.615  1.00  0.00           C  
ATOM   1228  CB  THR A 158       6.478 -14.762  -9.652  1.00  0.00           C  
ATOM   1229  O   THR A 158       7.495 -16.708  -7.506  1.00  0.00           O  
ATOM   1230  CG2 THR A 158       5.338 -13.905 -10.192  1.00  0.00           C  
ATOM   1231  OG1 THR A 158       7.689 -14.411 -10.332  1.00  0.00           O  
ATOM   1232  N   SER A 159       8.864 -14.956  -7.230  1.00  0.00           N  
ATOM   1233  CA  SER A 159       9.971 -15.793  -6.781  1.00  0.00           C  
ATOM   1234  C   SER A 159       9.785 -16.223  -5.329  1.00  0.00           C  
ATOM   1235  CB  SER A 159      11.300 -15.052  -6.935  1.00  0.00           C  
ATOM   1236  O   SER A 159      10.060 -17.372  -4.977  1.00  0.00           O  
ATOM   1237  OG  SER A 159      11.321 -13.883  -6.133  1.00  0.00           O  
ATOM   1238  N   ASP A 160       9.217 -15.252  -4.508  1.00  0.00           N  
ATOM   1239  CA  ASP A 160       9.183 -15.605  -3.092  1.00  0.00           C  
ATOM   1240  C   ASP A 160       7.842 -15.231  -2.464  1.00  0.00           C  
ATOM   1241  CB  ASP A 160      10.325 -14.919  -2.340  1.00  0.00           C  
ATOM   1242  O   ASP A 160       7.636 -15.427  -1.265  1.00  0.00           O  
ATOM   1243  CG  ASP A 160      10.317 -13.408  -2.499  1.00  0.00           C  
ATOM   1244  OD1 ASP A 160       9.313 -12.853  -2.994  1.00  0.00           O  
ATOM   1245  OD2 ASP A 160      11.325 -12.768  -2.130  1.00  0.00           O  
ATOM   1246  N   GLY A 161       6.950 -14.564  -3.168  1.00  0.00           N  
ATOM   1247  CA  GLY A 161       5.624 -14.245  -2.663  1.00  0.00           C  
ATOM   1248  C   GLY A 161       5.596 -12.990  -1.811  1.00  0.00           C  
ATOM   1249  O   GLY A 161       4.587 -12.693  -1.168  1.00  0.00           O  
ATOM   1250  N   SER A 162       6.716 -12.278  -1.778  1.00  0.00           N  
ATOM   1251  CA  SER A 162       6.805 -11.046  -1.001  1.00  0.00           C  
ATOM   1252  C   SER A 162       6.165  -9.877  -1.742  1.00  0.00           C  
ATOM   1253  CB  SER A 162       8.264 -10.720  -0.679  1.00  0.00           C  
ATOM   1254  O   SER A 162       6.177  -9.836  -2.974  1.00  0.00           O  
ATOM   1255  OG  SER A 162       8.860 -11.765   0.070  1.00  0.00           O  
ATOM   1256  N   ILE A 163       5.509  -8.994  -0.992  1.00  0.00           N  
ATOM   1257  CA  ILE A 163       5.012  -7.750  -1.569  1.00  0.00           C  
ATOM   1258  C   ILE A 163       6.173  -6.785  -1.794  1.00  0.00           C  
ATOM   1259  CB  ILE A 163       3.939  -7.098  -0.669  1.00  0.00           C  
ATOM   1260  O   ILE A 163       6.863  -6.403  -0.846  1.00  0.00           O  
ATOM   1261  CG1 ILE A 163       2.727  -8.025  -0.524  1.00  0.00           C  
ATOM   1262  CG2 ILE A 163       3.522  -5.734  -1.227  1.00  0.00           C  
ATOM   1263  CD1 ILE A 163       1.703  -7.550   0.498  1.00  0.00           C  
ATOM   1264  N   VAL A 164       6.377  -6.351  -3.037  1.00  0.00           N  
ATOM   1265  CA  VAL A 164       7.564  -5.562  -3.352  1.00  0.00           C  
ATOM   1266  C   VAL A 164       7.158  -4.127  -3.680  1.00  0.00           C  
ATOM   1267  CB  VAL A 164       8.356  -6.174  -4.529  1.00  0.00           C  
ATOM   1268  O   VAL A 164       8.014  -3.251  -3.827  1.00  0.00           O  
ATOM   1269  CG1 VAL A 164       8.931  -7.535  -4.143  1.00  0.00           C  
ATOM   1270  CG2 VAL A 164       7.465  -6.297  -5.764  1.00  0.00           C  
ATOM   1271  N   GLY A 165       5.839  -3.916  -3.772  1.00  0.00           N  
ATOM   1272  CA  GLY A 165       5.344  -2.581  -4.067  1.00  0.00           C  
ATOM   1273  C   GLY A 165       3.831  -2.512  -4.159  1.00  0.00           C  
ATOM   1274  O   GLY A 165       3.146  -3.521  -3.979  1.00  0.00           O  
ATOM   1275  N   ILE A 166       3.329  -1.260  -4.290  1.00  0.00           N  
ATOM   1276  CA  ILE A 166       1.903  -1.048  -4.514  1.00  0.00           C  
ATOM   1277  C   ILE A 166       1.699  -0.193  -5.763  1.00  0.00           C  
ATOM   1278  CB  ILE A 166       1.231  -0.381  -3.293  1.00  0.00           C  
ATOM   1279  O   ILE A 166       2.470   0.735  -6.021  1.00  0.00           O  
ATOM   1280  CG1 ILE A 166       1.862   0.989  -3.018  1.00  0.00           C  
ATOM   1281  CG2 ILE A 166       1.330  -1.286  -2.062  1.00  0.00           C  
ATOM   1282  CD1 ILE A 166       1.141   1.800  -1.951  1.00  0.00           C  
ATOM   1283  N   HIS A 167       0.742  -0.695  -6.582  1.00  0.00           N  
ATOM   1284  CA  HIS A 167       0.453   0.029  -7.815  1.00  0.00           C  
ATOM   1285  C   HIS A 167       0.154   1.498  -7.534  1.00  0.00           C  
ATOM   1286  CB  HIS A 167      -0.724  -0.614  -8.551  1.00  0.00           C  
ATOM   1287  O   HIS A 167      -0.633   1.816  -6.639  1.00  0.00           O  
ATOM   1288  CG  HIS A 167      -1.160   0.144  -9.764  1.00  0.00           C  
ATOM   1289  CD2 HIS A 167      -2.289   0.848 -10.014  1.00  0.00           C  
ATOM   1290  ND1 HIS A 167      -0.390   0.231 -10.904  1.00  0.00           N  
ATOM   1291  CE1 HIS A 167      -1.029   0.959 -11.805  1.00  0.00           C  
ATOM   1292  NE2 HIS A 167      -2.184   1.345 -11.290  1.00  0.00           N  
ATOM   1293  N   SER A 168       0.694   2.503  -8.372  1.00  0.00           N  
ATOM   1294  CA  SER A 168       0.576   3.932  -8.104  1.00  0.00           C  
ATOM   1295  C   SER A 168      -0.003   4.674  -9.304  1.00  0.00           C  
ATOM   1296  CB  SER A 168       1.939   4.523  -7.739  1.00  0.00           C  
ATOM   1297  O   SER A 168      -0.965   5.432  -9.166  1.00  0.00           O  
ATOM   1298  OG  SER A 168       1.792   5.812  -7.168  1.00  0.00           O  
ATOM   1299  N   ALA A 169       0.560   4.471 -10.422  1.00  0.00           N  
ATOM   1300  CA  ALA A 169       0.216   5.361 -11.528  1.00  0.00           C  
ATOM   1301  C   ALA A 169       0.475   4.690 -12.873  1.00  0.00           C  
ATOM   1302  CB  ALA A 169       1.005   6.665 -11.426  1.00  0.00           C  
ATOM   1303  O   ALA A 169       0.941   3.549 -12.926  1.00  0.00           O  
ATOM   1304  N   SER A 170      -0.022   5.383 -13.874  1.00  0.00           N  
ATOM   1305  CA  SER A 170       0.255   5.018 -15.260  1.00  0.00           C  
ATOM   1306  C   SER A 170       0.864   6.185 -16.029  1.00  0.00           C  
ATOM   1307  CB  SER A 170      -1.023   4.549 -15.956  1.00  0.00           C  
ATOM   1308  O   SER A 170       0.837   7.325 -15.560  1.00  0.00           O  
ATOM   1309  OG  SER A 170      -1.974   5.597 -16.021  1.00  0.00           O  
ATOM   1310  N   ASN A 171       1.614   5.817 -17.070  1.00  0.00           N  
ATOM   1311  CA  ASN A 171       2.074   6.894 -17.941  1.00  0.00           C  
ATOM   1312  C   ASN A 171       0.938   7.445 -18.799  1.00  0.00           C  
ATOM   1313  CB  ASN A 171       3.224   6.412 -18.827  1.00  0.00           C  
ATOM   1314  O   ASN A 171      -0.178   6.924 -18.767  1.00  0.00           O  
ATOM   1315  CG  ASN A 171       2.781   5.387 -19.852  1.00  0.00           C  
ATOM   1316  ND2 ASN A 171       3.707   4.962 -20.704  1.00  0.00           N  
ATOM   1317  OD1 ASN A 171       1.617   4.980 -19.879  1.00  0.00           O  
ATOM   1318  N   PHE A 172       1.171   8.522 -19.517  1.00  0.00           N  
ATOM   1319  CA  PHE A 172       0.149   9.252 -20.259  1.00  0.00           C  
ATOM   1320  C   PHE A 172      -0.364   8.423 -21.431  1.00  0.00           C  
ATOM   1321  CB  PHE A 172       0.701  10.589 -20.763  1.00  0.00           C  
ATOM   1322  O   PHE A 172      -1.518   8.566 -21.840  1.00  0.00           O  
ATOM   1323  CG  PHE A 172       0.838  11.633 -19.688  1.00  0.00           C  
ATOM   1324  CD1 PHE A 172      -0.283  12.271 -19.173  1.00  0.00           C  
ATOM   1325  CD2 PHE A 172       2.089  11.976 -19.192  1.00  0.00           C  
ATOM   1326  CE1 PHE A 172      -0.160  13.238 -18.178  1.00  0.00           C  
ATOM   1327  CE2 PHE A 172       2.221  12.941 -18.198  1.00  0.00           C  
ATOM   1328  CZ  PHE A 172       1.095  13.572 -17.693  1.00  0.00           C  
ATOM   1329  N   ASP A 173       0.561   7.612 -21.962  1.00  0.00           N  
ATOM   1330  CA  ASP A 173       0.153   6.802 -23.105  1.00  0.00           C  
ATOM   1331  C   ASP A 173      -0.417   5.460 -22.652  1.00  0.00           C  
ATOM   1332  CB  ASP A 173       1.334   6.579 -24.053  1.00  0.00           C  
ATOM   1333  O   ASP A 173      -0.727   4.600 -23.479  1.00  0.00           O  
ATOM   1334  CG  ASP A 173       1.882   7.871 -24.632  1.00  0.00           C  
ATOM   1335  OD1 ASP A 173       1.124   8.858 -24.746  1.00  0.00           O  
ATOM   1336  OD2 ASP A 173       3.082   7.902 -24.981  1.00  0.00           O  
ATOM   1337  N   ASN A 174      -0.504   5.326 -21.343  1.00  0.00           N  
ATOM   1338  CA  ASN A 174      -1.024   4.124 -20.699  1.00  0.00           C  
ATOM   1339  C   ASN A 174      -0.331   2.867 -21.214  1.00  0.00           C  
ATOM   1340  CB  ASN A 174      -2.537   4.018 -20.903  1.00  0.00           C  
ATOM   1341  O   ASN A 174      -0.969   1.828 -21.388  1.00  0.00           O  
ATOM   1342  CG  ASN A 174      -3.225   3.257 -19.787  1.00  0.00           C  
ATOM   1343  ND2 ASN A 174      -4.380   2.676 -20.089  1.00  0.00           N  
ATOM   1344  OD1 ASN A 174      -2.722   3.191 -18.662  1.00  0.00           O  
ATOM   1345  N   THR A 175       0.933   3.054 -21.645  1.00  0.00           N  
ATOM   1346  CA  THR A 175       1.661   1.902 -22.165  1.00  0.00           C  
ATOM   1347  C   THR A 175       2.353   1.144 -21.036  1.00  0.00           C  
ATOM   1348  CB  THR A 175       2.704   2.328 -23.215  1.00  0.00           C  
ATOM   1349  O   THR A 175       2.663  -0.041 -21.175  1.00  0.00           O  
ATOM   1350  CG2 THR A 175       2.032   2.923 -24.448  1.00  0.00           C  
ATOM   1351  OG1 THR A 175       3.579   3.308 -22.641  1.00  0.00           O  
ATOM   1352  N   ASN A 176       2.671   1.883 -20.056  1.00  0.00           N  
ATOM   1353  CA  ASN A 176       3.255   1.237 -18.886  1.00  0.00           C  
ATOM   1354  C   ASN A 176       2.751   1.864 -17.589  1.00  0.00           C  
ATOM   1355  CB  ASN A 176       4.783   1.297 -18.946  1.00  0.00           C  
ATOM   1356  O   ASN A 176       2.206   2.969 -17.600  1.00  0.00           O  
ATOM   1357  CG  ASN A 176       5.304   2.705 -19.158  1.00  0.00           C  
ATOM   1358  ND2 ASN A 176       5.941   2.935 -20.300  1.00  0.00           N  
ATOM   1359  OD1 ASN A 176       5.136   3.578 -18.303  1.00  0.00           O  
ATOM   1360  N   ASN A 177       2.740   1.023 -16.611  1.00  0.00           N  
ATOM   1361  CA  ASN A 177       2.300   1.428 -15.280  1.00  0.00           C  
ATOM   1362  C   ASN A 177       3.463   1.470 -14.293  1.00  0.00           C  
ATOM   1363  CB  ASN A 177       1.203   0.491 -14.769  1.00  0.00           C  
ATOM   1364  O   ASN A 177       4.565   1.017 -14.607  1.00  0.00           O  
ATOM   1365  CG  ASN A 177      -0.066   0.572 -15.594  1.00  0.00           C  
ATOM   1366  ND2 ASN A 177      -0.415  -0.525 -16.255  1.00  0.00           N  
ATOM   1367  OD1 ASN A 177      -0.727   1.613 -15.639  1.00  0.00           O  
ATOM   1368  N   TYR A 178       3.186   2.194 -13.182  1.00  0.00           N  
ATOM   1369  CA  TYR A 178       4.223   2.347 -12.168  1.00  0.00           C  
ATOM   1370  C   TYR A 178       3.718   1.905 -10.800  1.00  0.00           C  
ATOM   1371  CB  TYR A 178       4.702   3.800 -12.103  1.00  0.00           C  
ATOM   1372  O   TYR A 178       2.529   2.032 -10.500  1.00  0.00           O  
ATOM   1373  CG  TYR A 178       5.319   4.294 -13.389  1.00  0.00           C  
ATOM   1374  CD1 TYR A 178       6.694   4.216 -13.600  1.00  0.00           C  
ATOM   1375  CD2 TYR A 178       4.529   4.840 -14.395  1.00  0.00           C  
ATOM   1376  CE1 TYR A 178       7.267   4.672 -14.782  1.00  0.00           C  
ATOM   1377  CE2 TYR A 178       5.092   5.299 -15.582  1.00  0.00           C  
ATOM   1378  OH  TYR A 178       7.022   5.663 -16.939  1.00  0.00           O  
ATOM   1379  CZ  TYR A 178       6.460   5.210 -15.766  1.00  0.00           C  
ATOM   1380  N   PHE A 179       4.611   1.278 -10.085  1.00  0.00           N  
ATOM   1381  CA  PHE A 179       4.293   1.037  -8.683  1.00  0.00           C  
ATOM   1382  C   PHE A 179       5.350   1.652  -7.774  1.00  0.00           C  
ATOM   1383  CB  PHE A 179       4.173  -0.465  -8.408  1.00  0.00           C  
ATOM   1384  O   PHE A 179       6.472   1.919  -8.210  1.00  0.00           O  
ATOM   1385  CG  PHE A 179       5.483  -1.201  -8.475  1.00  0.00           C  
ATOM   1386  CD1 PHE A 179       5.931  -1.745  -9.673  1.00  0.00           C  
ATOM   1387  CD2 PHE A 179       6.269  -1.350  -7.339  1.00  0.00           C  
ATOM   1388  CE1 PHE A 179       7.144  -2.427  -9.738  1.00  0.00           C  
ATOM   1389  CE2 PHE A 179       7.482  -2.030  -7.397  1.00  0.00           C  
ATOM   1390  CZ  PHE A 179       7.917  -2.568  -8.597  1.00  0.00           C  
ATOM   1391  N   THR A 180       4.916   2.050  -6.601  1.00  0.00           N  
ATOM   1392  CA  THR A 180       5.816   2.545  -5.565  1.00  0.00           C  
ATOM   1393  C   THR A 180       6.520   1.388  -4.861  1.00  0.00           C  
ATOM   1394  CB  THR A 180       5.060   3.396  -4.528  1.00  0.00           C  
ATOM   1395  O   THR A 180       5.866   0.494  -4.319  1.00  0.00           O  
ATOM   1396  CG2 THR A 180       6.020   4.008  -3.514  1.00  0.00           C  
ATOM   1397  OG1 THR A 180       4.359   4.448  -5.202  1.00  0.00           O  
ATOM   1398  N   ALA A 181       7.811   1.395  -4.865  1.00  0.00           N  
ATOM   1399  CA  ALA A 181       8.620   0.326  -4.285  1.00  0.00           C  
ATOM   1400  C   ALA A 181       8.542   0.343  -2.761  1.00  0.00           C  
ATOM   1401  CB  ALA A 181      10.072   0.450  -4.742  1.00  0.00           C  
ATOM   1402  O   ALA A 181       8.504   1.412  -2.147  1.00  0.00           O  
ATOM   1403  N   ILE A 182       8.463  -0.826  -2.176  1.00  0.00           N  
ATOM   1404  CA  ILE A 182       8.632  -0.960  -0.733  1.00  0.00           C  
ATOM   1405  C   ILE A 182      10.061  -0.589  -0.345  1.00  0.00           C  
ATOM   1406  CB  ILE A 182       8.300  -2.391  -0.256  1.00  0.00           C  
ATOM   1407  O   ILE A 182      11.021  -1.085  -0.939  1.00  0.00           O  
ATOM   1408  CG1 ILE A 182       6.843  -2.739  -0.581  1.00  0.00           C  
ATOM   1409  CG2 ILE A 182       8.577  -2.538   1.243  1.00  0.00           C  
ATOM   1410  CD1 ILE A 182       5.826  -1.809   0.067  1.00  0.00           C  
ATOM   1411  N   PRO A 183      10.230   0.361   0.632  1.00  0.00           N  
ATOM   1412  CA  PRO A 183      11.584   0.746   1.038  1.00  0.00           C  
ATOM   1413  C   PRO A 183      12.280  -0.332   1.866  1.00  0.00           C  
ATOM   1414  CB  PRO A 183      11.356   2.011   1.870  1.00  0.00           C  
ATOM   1415  O   PRO A 183      11.632  -1.274   2.330  1.00  0.00           O  
ATOM   1416  CG  PRO A 183      10.006   1.826   2.485  1.00  0.00           C  
ATOM   1417  CD  PRO A 183       9.135   1.086   1.511  1.00  0.00           C  
ATOM   1418  N   PRO A 184      13.631  -0.094   2.001  1.00  0.00           N  
ATOM   1419  CA  PRO A 184      14.339  -1.022   2.887  1.00  0.00           C  
ATOM   1420  C   PRO A 184      13.844  -0.953   4.330  1.00  0.00           C  
ATOM   1421  CB  PRO A 184      15.796  -0.563   2.786  1.00  0.00           C  
ATOM   1422  O   PRO A 184      13.410   0.107   4.788  1.00  0.00           O  
ATOM   1423  CG  PRO A 184      15.717   0.867   2.358  1.00  0.00           C  
ATOM   1424  CD  PRO A 184      14.452   1.061   1.573  1.00  0.00           C  
ATOM   1425  N   ASP A 185      13.712  -2.056   5.074  1.00  0.00           N  
ATOM   1426  CA  ASP A 185      13.402  -2.159   6.497  1.00  0.00           C  
ATOM   1427  C   ASP A 185      11.931  -1.846   6.763  1.00  0.00           C  
ATOM   1428  CB  ASP A 185      14.295  -1.220   7.310  1.00  0.00           C  
ATOM   1429  O   ASP A 185      11.576  -1.383   7.849  1.00  0.00           O  
ATOM   1430  CG  ASP A 185      15.762  -1.612   7.268  1.00  0.00           C  
ATOM   1431  OD1 ASP A 185      16.070  -2.823   7.292  1.00  0.00           O  
ATOM   1432  OD2 ASP A 185      16.617  -0.701   7.213  1.00  0.00           O  
ATOM   1433  N   PHE A 186      11.145  -1.909   5.709  1.00  0.00           N  
ATOM   1434  CA  PHE A 186       9.723  -1.607   5.823  1.00  0.00           C  
ATOM   1435  C   PHE A 186       9.044  -2.558   6.802  1.00  0.00           C  
ATOM   1436  CB  PHE A 186       9.043  -1.691   4.453  1.00  0.00           C  
ATOM   1437  O   PHE A 186       8.190  -2.142   7.588  1.00  0.00           O  
ATOM   1438  CG  PHE A 186       7.654  -1.113   4.428  1.00  0.00           C  
ATOM   1439  CD1 PHE A 186       6.562  -1.905   4.094  1.00  0.00           C  
ATOM   1440  CD2 PHE A 186       7.440   0.224   4.738  1.00  0.00           C  
ATOM   1441  CE1 PHE A 186       5.275  -1.372   4.070  1.00  0.00           C  
ATOM   1442  CE2 PHE A 186       6.157   0.763   4.717  1.00  0.00           C  
ATOM   1443  CZ  PHE A 186       5.076  -0.036   4.381  1.00  0.00           C  
ATOM   1444  N   GLN A 187       9.410  -3.754   6.735  1.00  0.00           N  
ATOM   1445  CA  GLN A 187       8.834  -4.743   7.640  1.00  0.00           C  
ATOM   1446  C   GLN A 187       9.049  -4.347   9.098  1.00  0.00           C  
ATOM   1447  CB  GLN A 187       9.435  -6.125   7.377  1.00  0.00           C  
ATOM   1448  O   GLN A 187       8.138  -4.466   9.920  1.00  0.00           O  
ATOM   1449  CG  GLN A 187       8.783  -7.242   8.181  1.00  0.00           C  
ATOM   1450  CD  GLN A 187       7.377  -7.560   7.710  1.00  0.00           C  
ATOM   1451  NE2 GLN A 187       6.466  -7.763   8.656  1.00  0.00           N  
ATOM   1452  OE1 GLN A 187       7.110  -7.622   6.506  1.00  0.00           O  
ATOM   1453  N   ARG A 188      10.243  -3.948   9.413  1.00  0.00           N  
ATOM   1454  CA  ARG A 188      10.596  -3.505  10.758  1.00  0.00           C  
ATOM   1455  C   ARG A 188       9.767  -2.293  11.170  1.00  0.00           C  
ATOM   1456  CB  ARG A 188      12.087  -3.173  10.841  1.00  0.00           C  
ATOM   1457  O   ARG A 188       9.325  -2.197  12.317  1.00  0.00           O  
ATOM   1458  CG  ARG A 188      12.574  -2.876  12.250  1.00  0.00           C  
ATOM   1459  CD  ARG A 188      14.075  -2.622  12.286  1.00  0.00           C  
ATOM   1460  NE  ARG A 188      14.493  -2.040  13.558  1.00  0.00           N  
ATOM   1461  NH1 ARG A 188      16.651  -1.580  12.876  1.00  0.00           N  
ATOM   1462  NH2 ARG A 188      15.980  -1.051  15.002  1.00  0.00           N  
ATOM   1463  CZ  ARG A 188      15.707  -1.559  13.809  1.00  0.00           C  
ATOM   1464  N   LEU A 189       9.595  -1.355  10.212  1.00  0.00           N  
ATOM   1465  CA  LEU A 189       8.771  -0.179  10.469  1.00  0.00           C  
ATOM   1466  C   LEU A 189       7.366  -0.584  10.901  1.00  0.00           C  
ATOM   1467  CB  LEU A 189       8.700   0.708   9.223  1.00  0.00           C  
ATOM   1468  O   LEU A 189       6.797   0.014  11.817  1.00  0.00           O  
ATOM   1469  CG  LEU A 189       7.750   1.904   9.296  1.00  0.00           C  
ATOM   1470  CD1 LEU A 189       8.353   3.007  10.160  1.00  0.00           C  
ATOM   1471  CD2 LEU A 189       7.436   2.425   7.898  1.00  0.00           C  
ATOM   1472  N   LEU A 190       6.827  -1.653  10.341  1.00  0.00           N  
ATOM   1473  CA  LEU A 190       5.453  -2.069  10.599  1.00  0.00           C  
ATOM   1474  C   LEU A 190       5.335  -2.741  11.962  1.00  0.00           C  
ATOM   1475  CB  LEU A 190       4.966  -3.021   9.503  1.00  0.00           C  
ATOM   1476  O   LEU A 190       4.282  -2.680  12.601  1.00  0.00           O  
ATOM   1477  CG  LEU A 190       4.875  -2.440   8.091  1.00  0.00           C  
ATOM   1478  CD1 LEU A 190       4.363  -3.495   7.116  1.00  0.00           C  
ATOM   1479  CD2 LEU A 190       3.976  -1.209   8.076  1.00  0.00           C  
ATOM   1480  N   THR A 191       6.380  -3.328  12.443  1.00  0.00           N  
ATOM   1481  CA  THR A 191       6.281  -4.161  13.637  1.00  0.00           C  
ATOM   1482  C   THR A 191       6.845  -3.432  14.853  1.00  0.00           C  
ATOM   1483  CB  THR A 191       7.021  -5.498  13.449  1.00  0.00           C  
ATOM   1484  O   THR A 191       6.559  -3.802  15.994  1.00  0.00           O  
ATOM   1485  CG2 THR A 191       6.362  -6.343  12.364  1.00  0.00           C  
ATOM   1486  OG1 THR A 191       8.380  -5.237  13.076  1.00  0.00           O  
ATOM   1487  N   ASP A 192       7.627  -2.389  14.625  1.00  0.00           N  
ATOM   1488  CA  ASP A 192       8.262  -1.655  15.716  1.00  0.00           C  
ATOM   1489  C   ASP A 192       7.633  -0.274  15.888  1.00  0.00           C  
ATOM   1490  CB  ASP A 192       9.766  -1.521  15.468  1.00  0.00           C  
ATOM   1491  O   ASP A 192       7.935   0.650  15.130  1.00  0.00           O  
ATOM   1492  CG  ASP A 192      10.509  -0.909  16.643  1.00  0.00           C  
ATOM   1493  OD1 ASP A 192       9.855  -0.436  17.597  1.00  0.00           O  
ATOM   1494  OD2 ASP A 192      11.758  -0.899  16.613  1.00  0.00           O  
ATOM   1495  N   PRO A 193       6.799  -0.136  16.877  1.00  0.00           N  
ATOM   1496  CA  PRO A 193       6.098   1.130  17.105  1.00  0.00           C  
ATOM   1497  C   PRO A 193       7.052   2.305  17.301  1.00  0.00           C  
ATOM   1498  CB  PRO A 193       5.293   0.862  18.379  1.00  0.00           C  
ATOM   1499  O   PRO A 193       6.684   3.454  17.041  1.00  0.00           O  
ATOM   1500  CG  PRO A 193       5.079  -0.617  18.392  1.00  0.00           C  
ATOM   1501  CD  PRO A 193       6.288  -1.279  17.797  1.00  0.00           C  
ATOM   1502  N   SER A 194       8.286   2.045  17.766  1.00  0.00           N  
ATOM   1503  CA  SER A 194       9.257   3.104  18.022  1.00  0.00           C  
ATOM   1504  C   SER A 194       9.719   3.756  16.723  1.00  0.00           C  
ATOM   1505  CB  SER A 194      10.464   2.552  18.782  1.00  0.00           C  
ATOM   1506  O   SER A 194      10.231   4.877  16.733  1.00  0.00           O  
ATOM   1507  OG  SER A 194      11.264   1.744  17.937  1.00  0.00           O  
ATOM   1508  N   LEU A 195       9.495   3.114  15.553  1.00  0.00           N  
ATOM   1509  CA  LEU A 195       9.935   3.640  14.265  1.00  0.00           C  
ATOM   1510  C   LEU A 195       8.808   4.401  13.575  1.00  0.00           C  
ATOM   1511  CB  LEU A 195      10.427   2.506  13.363  1.00  0.00           C  
ATOM   1512  O   LEU A 195       9.017   5.011  12.524  1.00  0.00           O  
ATOM   1513  CG  LEU A 195      11.667   1.749  13.841  1.00  0.00           C  
ATOM   1514  CD1 LEU A 195      11.995   0.609  12.882  1.00  0.00           C  
ATOM   1515  CD2 LEU A 195      12.853   2.697  13.977  1.00  0.00           C  
ATOM   1516  N   GLN A 196       7.637   4.397  14.193  1.00  0.00           N  
ATOM   1517  CA  GLN A 196       6.464   5.010  13.578  1.00  0.00           C  
ATOM   1518  C   GLN A 196       6.254   6.431  14.092  1.00  0.00           C  
ATOM   1519  CB  GLN A 196       5.216   4.166  13.840  1.00  0.00           C  
ATOM   1520  O   GLN A 196       6.298   6.673  15.300  1.00  0.00           O  
ATOM   1521  CG  GLN A 196       5.316   2.741  13.314  1.00  0.00           C  
ATOM   1522  CD  GLN A 196       4.261   1.823  13.903  1.00  0.00           C  
ATOM   1523  NE2 GLN A 196       4.259   0.567  13.469  1.00  0.00           N  
ATOM   1524  OE1 GLN A 196       3.455   2.239  14.741  1.00  0.00           O  
ATOM   1525  N   ARG A 197       6.119   7.341  13.175  1.00  0.00           N  
ATOM   1526  CA  ARG A 197       5.778   8.728  13.474  1.00  0.00           C  
ATOM   1527  C   ARG A 197       4.409   9.089  12.908  1.00  0.00           C  
ATOM   1528  CB  ARG A 197       6.842   9.675  12.917  1.00  0.00           C  
ATOM   1529  O   ARG A 197       4.243   9.197  11.691  1.00  0.00           O  
ATOM   1530  CG  ARG A 197       8.227   9.462  13.507  1.00  0.00           C  
ATOM   1531  CD  ARG A 197       9.231  10.473  12.971  1.00  0.00           C  
ATOM   1532  NE  ARG A 197      10.570  10.235  13.500  1.00  0.00           N  
ATOM   1533  NH1 ARG A 197      11.526  12.072  12.475  1.00  0.00           N  
ATOM   1534  NH2 ARG A 197      12.803  10.691  13.786  1.00  0.00           N  
ATOM   1535  CZ  ARG A 197      11.630  11.000  13.253  1.00  0.00           C  
ATOM   1536  N   TRP A 198       3.476   9.330  13.830  1.00  0.00           N  
ATOM   1537  CA  TRP A 198       2.084   9.506  13.427  1.00  0.00           C  
ATOM   1538  C   TRP A 198       1.715  10.985  13.377  1.00  0.00           C  
ATOM   1539  CB  TRP A 198       1.149   8.765  14.386  1.00  0.00           C  
ATOM   1540  O   TRP A 198       2.090  11.755  14.264  1.00  0.00           O  
ATOM   1541  CG  TRP A 198       1.441   7.300  14.512  1.00  0.00           C  
ATOM   1542  CD1 TRP A 198       2.038   6.666  15.566  1.00  0.00           C  
ATOM   1543  CD2 TRP A 198       1.152   6.286  13.545  1.00  0.00           C  
ATOM   1544  CE2 TRP A 198       1.601   5.058  14.080  1.00  0.00           C  
ATOM   1545  CE3 TRP A 198       0.555   6.296  12.277  1.00  0.00           C  
ATOM   1546  NE1 TRP A 198       2.137   5.318  15.312  1.00  0.00           N  
ATOM   1547  CH2 TRP A 198       0.885   3.889  12.150  1.00  0.00           C  
ATOM   1548  CZ2 TRP A 198       1.472   3.851  13.389  1.00  0.00           C  
ATOM   1549  CZ3 TRP A 198       0.428   5.093  11.591  1.00  0.00           C  
ATOM   1550  N   GLU A 199       1.068  11.318  12.261  1.00  0.00           N  
ATOM   1551  CA  GLU A 199       0.548  12.675  12.119  1.00  0.00           C  
ATOM   1552  C   GLU A 199      -0.938  12.663  11.771  1.00  0.00           C  
ATOM   1553  CB  GLU A 199       1.333  13.443  11.053  1.00  0.00           C  
ATOM   1554  O   GLU A 199      -1.423  11.726  11.133  1.00  0.00           O  
ATOM   1555  CG  GLU A 199       2.838  13.442  11.276  1.00  0.00           C  
ATOM   1556  CD  GLU A 199       3.608  14.165  10.183  1.00  0.00           C  
ATOM   1557  OE1 GLU A 199       4.859  14.126  10.194  1.00  0.00           O  
ATOM   1558  OE2 GLU A 199       2.954  14.776   9.308  1.00  0.00           O  
ATOM   1559  N   LYS A 200      -1.689  13.616  12.242  1.00  0.00           N  
ATOM   1560  CA  LYS A 200      -3.095  13.809  11.900  1.00  0.00           C  
ATOM   1561  C   LYS A 200      -3.279  15.019  10.988  1.00  0.00           C  
ATOM   1562  CB  LYS A 200      -3.938  13.975  13.166  1.00  0.00           C  
ATOM   1563  O   LYS A 200      -2.464  15.944  11.004  1.00  0.00           O  
ATOM   1564  CG  LYS A 200      -3.983  12.734  14.046  1.00  0.00           C  
ATOM   1565  CD  LYS A 200      -4.834  12.962  15.289  1.00  0.00           C  
ATOM   1566  CE  LYS A 200      -4.889  11.717  16.165  1.00  0.00           C  
ATOM   1567  NZ  LYS A 200      -5.704  11.942  17.396  1.00  0.00           N  
ATOM   1568  N   GLY A 201      -4.244  14.978  10.134  1.00  0.00           N  
ATOM   1569  CA  GLY A 201      -4.655  16.145   9.370  1.00  0.00           C  
ATOM   1570  C   GLY A 201      -3.824  16.364   8.121  1.00  0.00           C  
ATOM   1571  O   GLY A 201      -3.803  17.465   7.567  1.00  0.00           O  
ATOM   1572  N   TRP A 202      -3.118  15.293   7.751  1.00  0.00           N  
ATOM   1573  CA  TRP A 202      -2.262  15.429   6.577  1.00  0.00           C  
ATOM   1574  C   TRP A 202      -3.083  15.365   5.294  1.00  0.00           C  
ATOM   1575  CB  TRP A 202      -1.188  14.337   6.565  1.00  0.00           C  
ATOM   1576  O   TRP A 202      -4.047  14.600   5.204  1.00  0.00           O  
ATOM   1577  CG  TRP A 202      -0.185  14.482   5.461  1.00  0.00           C  
ATOM   1578  CD1 TRP A 202       1.015  15.137   5.517  1.00  0.00           C  
ATOM   1579  CD2 TRP A 202      -0.297  13.965   4.132  1.00  0.00           C  
ATOM   1580  CE2 TRP A 202       0.872  14.343   3.436  1.00  0.00           C  
ATOM   1581  CE3 TRP A 202      -1.274  13.216   3.461  1.00  0.00           C  
ATOM   1582  NE1 TRP A 202       1.655  15.056   4.303  1.00  0.00           N  
ATOM   1583  CH2 TRP A 202       0.120  13.265   1.468  1.00  0.00           C  
ATOM   1584  CZ2 TRP A 202       1.091  13.997   2.100  1.00  0.00           C  
ATOM   1585  CZ3 TRP A 202      -1.054  12.873   2.132  1.00  0.00           C  
ATOM   1586  N   SER A 203      -2.839  16.244   4.286  1.00  0.00           N  
ATOM   1587  CA  SER A 203      -3.385  16.166   2.935  1.00  0.00           C  
ATOM   1588  C   SER A 203      -2.347  16.573   1.894  1.00  0.00           C  
ATOM   1589  CB  SER A 203      -4.624  17.054   2.805  1.00  0.00           C  
ATOM   1590  O   SER A 203      -1.421  17.329   2.196  1.00  0.00           O  
ATOM   1591  OG  SER A 203      -4.275  18.423   2.912  1.00  0.00           O  
ATOM   1592  N   LEU A 204      -2.432  15.958   0.722  1.00  0.00           N  
ATOM   1593  CA  LEU A 204      -1.577  16.304  -0.409  1.00  0.00           C  
ATOM   1594  C   LEU A 204      -2.015  17.623  -1.037  1.00  0.00           C  
ATOM   1595  CB  LEU A 204      -1.602  15.191  -1.460  1.00  0.00           C  
ATOM   1596  O   LEU A 204      -3.156  17.753  -1.487  1.00  0.00           O  
ATOM   1597  CG  LEU A 204      -0.612  15.330  -2.617  1.00  0.00           C  
ATOM   1598  CD1 LEU A 204       0.821  15.236  -2.104  1.00  0.00           C  
ATOM   1599  CD2 LEU A 204      -0.877  14.266  -3.678  1.00  0.00           C  
ATOM   1600  N   SER A 205      -1.378  18.794  -0.824  1.00  0.00           N  
ATOM   1601  CA  SER A 205      -1.797  20.143  -1.189  1.00  0.00           C  
ATOM   1602  C   SER A 205      -1.316  20.513  -2.588  1.00  0.00           C  
ATOM   1603  CB  SER A 205      -1.271  21.160  -0.175  1.00  0.00           C  
ATOM   1604  O   SER A 205      -1.861  21.422  -3.217  1.00  0.00           O  
ATOM   1605  OG  SER A 205       0.144  21.127  -0.117  1.00  0.00           O  
ATOM   1606  N   SER A 206      -0.542  19.605  -3.263  1.00  0.00           N  
ATOM   1607  CA  SER A 206       0.020  20.121  -4.507  1.00  0.00           C  
ATOM   1608  C   SER A 206      -0.547  19.385  -5.716  1.00  0.00           C  
ATOM   1609  CB  SER A 206       1.544  20.003  -4.496  1.00  0.00           C  
ATOM   1610  O   SER A 206      -0.941  18.222  -5.613  1.00  0.00           O  
ATOM   1611  OG  SER A 206       1.944  18.645  -4.564  1.00  0.00           O  
ATOM   1612  N   ASP A 207      -0.844  20.150  -6.822  1.00  0.00           N  
ATOM   1613  CA  ASP A 207      -1.325  19.635  -8.100  1.00  0.00           C  
ATOM   1614  C   ASP A 207      -0.252  18.798  -8.793  1.00  0.00           C  
ATOM   1615  CB  ASP A 207      -1.766  20.783  -9.010  1.00  0.00           C  
ATOM   1616  O   ASP A 207      -0.551  18.039  -9.717  1.00  0.00           O  
ATOM   1617  CG  ASP A 207      -3.027  21.475  -8.522  1.00  0.00           C  
ATOM   1618  OD1 ASP A 207      -3.848  20.832  -7.834  1.00  0.00           O  
ATOM   1619  OD2 ASP A 207      -3.201  22.674  -8.832  1.00  0.00           O  
ATOM   1620  N   SER A 208       0.974  18.961  -8.338  1.00  0.00           N  
ATOM   1621  CA  SER A 208       2.123  18.185  -8.794  1.00  0.00           C  
ATOM   1622  C   SER A 208       3.097  17.917  -7.653  1.00  0.00           C  
ATOM   1623  CB  SER A 208       2.843  18.912  -9.931  1.00  0.00           C  
ATOM   1624  O   SER A 208       3.205  18.716  -6.720  1.00  0.00           O  
ATOM   1625  OG  SER A 208       3.454  20.101  -9.460  1.00  0.00           O  
ATOM   1626  N   VAL A 209       3.483  16.652  -7.604  1.00  0.00           N  
ATOM   1627  CA  VAL A 209       4.447  16.212  -6.601  1.00  0.00           C  
ATOM   1628  C   VAL A 209       5.644  15.558  -7.288  1.00  0.00           C  
ATOM   1629  CB  VAL A 209       3.809  15.231  -5.593  1.00  0.00           C  
ATOM   1630  O   VAL A 209       5.517  15.014  -8.387  1.00  0.00           O  
ATOM   1631  CG1 VAL A 209       4.825  14.811  -4.532  1.00  0.00           C  
ATOM   1632  CG2 VAL A 209       2.580  15.861  -4.941  1.00  0.00           C  
ATOM   1633  N   GLU A 210       6.777  15.963  -6.789  1.00  0.00           N  
ATOM   1634  CA  GLU A 210       7.981  15.285  -7.260  1.00  0.00           C  
ATOM   1635  C   GLU A 210       8.361  14.131  -6.337  1.00  0.00           C  
ATOM   1636  CB  GLU A 210       9.145  16.272  -7.375  1.00  0.00           C  
ATOM   1637  O   GLU A 210       8.598  14.335  -5.144  1.00  0.00           O  
ATOM   1638  CG  GLU A 210      10.334  15.733  -8.158  1.00  0.00           C  
ATOM   1639  CD  GLU A 210      11.422  16.770  -8.385  1.00  0.00           C  
ATOM   1640  OE1 GLU A 210      12.520  16.403  -8.861  1.00  0.00           O  
ATOM   1641  OE2 GLU A 210      11.175  17.959  -8.085  1.00  0.00           O  
ATOM   1642  N   TRP A 211       8.181  12.919  -6.874  1.00  0.00           N  
ATOM   1643  CA  TRP A 211       8.620  11.711  -6.183  1.00  0.00           C  
ATOM   1644  C   TRP A 211       9.783  11.055  -6.920  1.00  0.00           C  
ATOM   1645  CB  TRP A 211       7.461  10.719  -6.045  1.00  0.00           C  
ATOM   1646  O   TRP A 211       9.635  10.622  -8.065  1.00  0.00           O  
ATOM   1647  CG  TRP A 211       6.399  11.154  -5.080  1.00  0.00           C  
ATOM   1648  CD1 TRP A 211       6.582  11.805  -3.892  1.00  0.00           C  
ATOM   1649  CD2 TRP A 211       4.988  10.963  -5.221  1.00  0.00           C  
ATOM   1650  CE2 TRP A 211       4.375  11.525  -4.079  1.00  0.00           C  
ATOM   1651  CE3 TRP A 211       4.182  10.371  -6.202  1.00  0.00           C  
ATOM   1652  NE1 TRP A 211       5.368  12.032  -3.286  1.00  0.00           N  
ATOM   1653  CH2 TRP A 211       2.225  10.927  -4.868  1.00  0.00           C  
ATOM   1654  CZ2 TRP A 211       2.990  11.512  -3.893  1.00  0.00           C  
ATOM   1655  CZ3 TRP A 211       2.805  10.359  -6.015  1.00  0.00           C  
ATOM   1656  N   GLY A 212      10.885  10.964  -6.218  1.00  0.00           N  
ATOM   1657  CA  GLY A 212      11.981  10.179  -6.763  1.00  0.00           C  
ATOM   1658  C   GLY A 212      12.397  10.619  -8.154  1.00  0.00           C  
ATOM   1659  O   GLY A 212      12.720   9.787  -9.004  1.00  0.00           O  
ATOM   1660  N   GLY A 213      12.306  11.920  -8.438  1.00  0.00           N  
ATOM   1661  CA  GLY A 213      12.758  12.473  -9.704  1.00  0.00           C  
ATOM   1662  C   GLY A 213      11.662  12.545 -10.750  1.00  0.00           C  
ATOM   1663  O   GLY A 213      11.896  13.000 -11.872  1.00  0.00           O  
ATOM   1664  N   HIS A 214      10.478  11.977 -10.403  1.00  0.00           N  
ATOM   1665  CA  HIS A 214       9.332  12.028 -11.304  1.00  0.00           C  
ATOM   1666  C   HIS A 214       8.379  13.155 -10.922  1.00  0.00           C  
ATOM   1667  CB  HIS A 214       8.591  10.690 -11.303  1.00  0.00           C  
ATOM   1668  O   HIS A 214       8.091  13.355  -9.740  1.00  0.00           O  
ATOM   1669  CG  HIS A 214       9.384   9.563 -11.885  1.00  0.00           C  
ATOM   1670  CD2 HIS A 214      10.199   8.655 -11.299  1.00  0.00           C  
ATOM   1671  ND1 HIS A 214       9.391   9.276 -13.233  1.00  0.00           N  
ATOM   1672  CE1 HIS A 214      10.178   8.236 -13.451  1.00  0.00           C  
ATOM   1673  NE2 HIS A 214      10.681   7.840 -12.295  1.00  0.00           N  
ATOM   1674  N   LYS A 215       8.105  13.907 -11.967  1.00  0.00           N  
ATOM   1675  CA  LYS A 215       6.977  14.815 -11.782  1.00  0.00           C  
ATOM   1676  C   LYS A 215       5.649  14.085 -11.961  1.00  0.00           C  
ATOM   1677  CB  LYS A 215       7.066  15.988 -12.760  1.00  0.00           C  
ATOM   1678  O   LYS A 215       5.421  13.443 -12.988  1.00  0.00           O  
ATOM   1679  CG  LYS A 215       8.144  17.004 -12.411  1.00  0.00           C  
ATOM   1680  CD  LYS A 215       8.092  18.213 -13.337  1.00  0.00           C  
ATOM   1681  CE  LYS A 215       9.227  19.187 -13.049  1.00  0.00           C  
ATOM   1682  NZ  LYS A 215       9.169  20.384 -13.940  1.00  0.00           N  
ATOM   1683  N   VAL A 216       4.958  13.976 -10.895  1.00  0.00           N  
ATOM   1684  CA  VAL A 216       3.674  13.284 -10.895  1.00  0.00           C  
ATOM   1685  C   VAL A 216       2.540  14.299 -11.030  1.00  0.00           C  
ATOM   1686  CB  VAL A 216       3.483  12.440  -9.615  1.00  0.00           C  
ATOM   1687  O   VAL A 216       2.484  15.279 -10.284  1.00  0.00           O  
ATOM   1688  CG1 VAL A 216       2.167  11.667  -9.670  1.00  0.00           C  
ATOM   1689  CG2 VAL A 216       4.660  11.485  -9.427  1.00  0.00           C  
ATOM   1690  N   PHE A 217       1.805  13.985 -12.127  1.00  0.00           N  
ATOM   1691  CA  PHE A 217       0.676  14.869 -12.392  1.00  0.00           C  
ATOM   1692  C   PHE A 217      -0.636  14.209 -11.984  1.00  0.00           C  
ATOM   1693  CB  PHE A 217       0.631  15.255 -13.874  1.00  0.00           C  
ATOM   1694  O   PHE A 217      -0.816  13.004 -12.172  1.00  0.00           O  
ATOM   1695  CG  PHE A 217       1.839  16.023 -14.338  1.00  0.00           C  
ATOM   1696  CD1 PHE A 217       1.860  17.411 -14.287  1.00  0.00           C  
ATOM   1697  CD2 PHE A 217       2.955  15.356 -14.826  1.00  0.00           C  
ATOM   1698  CE1 PHE A 217       2.977  18.125 -14.716  1.00  0.00           C  
ATOM   1699  CE2 PHE A 217       4.075  16.061 -15.257  1.00  0.00           C  
ATOM   1700  CZ  PHE A 217       4.083  17.446 -15.202  1.00  0.00           C  
ATOM   1701  N   MET A 218      -1.444  14.973 -11.374  1.00  0.00           N  
ATOM   1702  CA  MET A 218      -2.715  14.524 -10.812  1.00  0.00           C  
ATOM   1703  C   MET A 218      -3.774  14.391 -11.902  1.00  0.00           C  
ATOM   1704  CB  MET A 218      -3.197  15.490  -9.729  1.00  0.00           C  
ATOM   1705  O   MET A 218      -4.683  13.566 -11.792  1.00  0.00           O  
ATOM   1706  CG  MET A 218      -2.275  15.568  -8.523  1.00  0.00           C  
ATOM   1707  SD  MET A 218      -3.035  16.466  -7.115  1.00  0.00           S  
ATOM   1708  CE  MET A 218      -1.703  16.327  -5.890  1.00  0.00           C  
ATOM   1709  N   ASP A 219      -3.565  15.087 -13.146  1.00  0.00           N  
ATOM   1710  CA  ASP A 219      -4.381  15.045 -14.356  1.00  0.00           C  
ATOM   1711  C   ASP A 219      -3.509  15.105 -15.608  1.00  0.00           C  
ATOM   1712  CB  ASP A 219      -5.390  16.195 -14.363  1.00  0.00           C  
ATOM   1713  O   ASP A 219      -2.360  15.547 -15.550  1.00  0.00           O  
ATOM   1714  CG  ASP A 219      -6.500  16.016 -13.341  1.00  0.00           C  
ATOM   1715  OD1 ASP A 219      -6.924  14.866 -13.096  1.00  0.00           O  
ATOM   1716  OD2 ASP A 219      -6.956  17.035 -12.778  1.00  0.00           O  
ATOM   1717  N   LYS A 220      -4.004  14.283 -16.592  1.00  0.00           N  
ATOM   1718  CA  LYS A 220      -3.282  14.452 -17.850  1.00  0.00           C  
ATOM   1719  C   LYS A 220      -3.046  15.928 -18.155  1.00  0.00           C  
ATOM   1720  CB  LYS A 220      -4.047  13.795 -19.000  1.00  0.00           C  
ATOM   1721  O   LYS A 220      -3.925  16.762 -17.929  1.00  0.00           O  
ATOM   1722  CG  LYS A 220      -3.952  12.276 -19.019  1.00  0.00           C  
ATOM   1723  CD  LYS A 220      -4.633  11.689 -20.249  1.00  0.00           C  
ATOM   1724  CE  LYS A 220      -4.608  10.167 -20.229  1.00  0.00           C  
ATOM   1725  NZ  LYS A 220      -5.320   9.586 -21.407  1.00  0.00           N  
ATOM   1726  N   PRO A 221      -1.786  16.315 -18.247  1.00  0.00           N  
ATOM   1727  CA  PRO A 221      -1.620  17.718 -18.637  1.00  0.00           C  
ATOM   1728  C   PRO A 221      -2.559  18.131 -19.768  1.00  0.00           C  
ATOM   1729  CB  PRO A 221      -0.159  17.788 -19.087  1.00  0.00           C  
ATOM   1730  O   PRO A 221      -3.030  17.279 -20.526  1.00  0.00           O  
ATOM   1731  CG  PRO A 221       0.379  16.413 -18.856  1.00  0.00           C  
ATOM   1732  CD  PRO A 221      -0.753  15.524 -18.427  1.00  0.00           C  
ATOM   1733  N   GLU A 422      -9.516   9.396 -10.034  1.00  0.00           N  
ATOM   1734  CA  GLU A 422      -8.436  10.341 -10.296  1.00  0.00           C  
ATOM   1735  C   GLU A 422      -7.084   9.635 -10.343  1.00  0.00           C  
ATOM   1736  CB  GLU A 422      -8.416  11.444  -9.235  1.00  0.00           C  
ATOM   1737  O   GLU A 422      -6.729   8.900  -9.419  1.00  0.00           O  
ATOM   1738  CG  GLU A 422      -9.495  12.500  -9.425  1.00  0.00           C  
ATOM   1739  CD  GLU A 422      -9.449  13.601  -8.377  1.00  0.00           C  
ATOM   1740  OE1 GLU A 422     -10.240  14.567  -8.476  1.00  0.00           O  
ATOM   1741  OE2 GLU A 422      -8.615  13.497  -7.450  1.00  0.00           O  
ATOM   1742  N   ASN A 423      -6.344   9.638 -11.505  1.00  0.00           N  
ATOM   1743  CA  ASN A 423      -5.119   8.885 -11.751  1.00  0.00           C  
ATOM   1744  C   ASN A 423      -3.893   9.793 -11.749  1.00  0.00           C  
ATOM   1745  CB  ASN A 423      -5.214   8.123 -13.075  1.00  0.00           C  
ATOM   1746  O   ASN A 423      -4.006  10.996 -11.987  1.00  0.00           O  
ATOM   1747  CG  ASN A 423      -6.130   6.918 -12.991  1.00  0.00           C  
ATOM   1748  ND2 ASN A 423      -6.818   6.619 -14.086  1.00  0.00           N  
ATOM   1749  OD1 ASN A 423      -6.219   6.262 -11.950  1.00  0.00           O  
ATOM   1750  N   LEU A 424      -2.834   9.212 -11.189  1.00  0.00           N  
ATOM   1751  CA  LEU A 424      -1.532   9.859 -11.312  1.00  0.00           C  
ATOM   1752  C   LEU A 424      -0.851   9.468 -12.619  1.00  0.00           C  
ATOM   1753  CB  LEU A 424      -0.637   9.491 -10.126  1.00  0.00           C  
ATOM   1754  O   LEU A 424      -0.959   8.321 -13.060  1.00  0.00           O  
ATOM   1755  CG  LEU A 424      -1.105   9.967  -8.750  1.00  0.00           C  
ATOM   1756  CD1 LEU A 424      -0.162   9.457  -7.664  1.00  0.00           C  
ATOM   1757  CD2 LEU A 424      -1.198  11.488  -8.713  1.00  0.00           C  
ATOM   1758  N   TYR A 425      -0.392  10.499 -13.323  1.00  0.00           N  
ATOM   1759  CA  TYR A 425       0.374  10.261 -14.541  1.00  0.00           C  
ATOM   1760  C   TYR A 425       1.825  10.693 -14.366  1.00  0.00           C  
ATOM   1761  CB  TYR A 425      -0.253  11.004 -15.725  1.00  0.00           C  
ATOM   1762  O   TYR A 425       2.098  11.769 -13.831  1.00  0.00           O  
ATOM   1763  CG  TYR A 425      -1.662  10.565 -16.040  1.00  0.00           C  
ATOM   1764  CD1 TYR A 425      -1.903   9.469 -16.865  1.00  0.00           C  
ATOM   1765  CD2 TYR A 425      -2.755  11.245 -15.514  1.00  0.00           C  
ATOM   1766  CE1 TYR A 425      -3.200   9.062 -17.160  1.00  0.00           C  
ATOM   1767  CE2 TYR A 425      -4.057  10.847 -15.802  1.00  0.00           C  
ATOM   1768  OH  TYR A 425      -5.555   9.357 -16.913  1.00  0.00           O  
ATOM   1769  CZ  TYR A 425      -4.269   9.756 -16.624  1.00  0.00           C  
ATOM   1770  N   PHE A 426       2.692   9.678 -14.704  1.00  0.00           N  
ATOM   1771  CA  PHE A 426       4.119   9.952 -14.586  1.00  0.00           C  
ATOM   1772  C   PHE A 426       4.677  10.491 -15.897  1.00  0.00           C  
ATOM   1773  CB  PHE A 426       4.878   8.687 -14.173  1.00  0.00           C  
ATOM   1774  O   PHE A 426       4.304  10.025 -16.976  1.00  0.00           O  
ATOM   1775  CG  PHE A 426       4.757   8.356 -12.710  1.00  0.00           C  
ATOM   1776  CD1 PHE A 426       5.818   8.583 -11.842  1.00  0.00           C  
ATOM   1777  CD2 PHE A 426       3.582   7.819 -12.203  1.00  0.00           C  
ATOM   1778  CE1 PHE A 426       5.709   8.278 -10.487  1.00  0.00           C  
ATOM   1779  CE2 PHE A 426       3.465   7.511 -10.850  1.00  0.00           C  
ATOM   1780  CZ  PHE A 426       4.530   7.741  -9.994  1.00  0.00           C  
ATOM   1781  N   GLN A 427       5.366  11.722 -15.835  1.00  0.00           N  
ATOM   1782  CA  GLN A 427       6.185  12.227 -16.932  1.00  0.00           C  
ATOM   1783  C   GLN A 427       7.672  12.116 -16.604  1.00  0.00           C  
ATOM   1784  CB  GLN A 427       5.824  13.678 -17.249  1.00  0.00           C  
ATOM   1785  O   GLN A 427       8.076  12.321 -15.457  1.00  0.00           O  
ATOM   1786  CG  GLN A 427       6.452  14.202 -18.534  1.00  0.00           C  
ATOM   1787  CD  GLN A 427       5.965  15.590 -18.902  1.00  0.00           C  
ATOM   1788  NE2 GLN A 427       6.201  15.991 -20.147  1.00  0.00           N  
ATOM   1789  OE1 GLN A 427       5.379  16.297 -18.076  1.00  0.00           O  
TER    1790      GLN A 427
ENDMDL
END
