# Supplementary material for: Improving Protein Expression, Stability, and Function with ProteinMPNN
Source: J Am Chem Soc. 2024 Jan 9;146(3):2054–61. doi: 10.1021/jacs.3c10941 (PMC10811672; doi:10.1021/jacs.3c10941)
Supplement: Supplementary file 2 — ja3c10941_si_002.zip [file ja3c10941_si_002.zip › Sumida_Design_Structures_Idealizing_with_ProteinMPNN/TEV/hyperTEV0027_m2_36.pdb]

MODEL     1
ATOM      1  N   MET A   1       3.894 -23.697 -30.504  1.00  0.00           N  
ATOM      2  CA  MET A   1       4.991 -22.756 -30.298  1.00  0.00           C  
ATOM      3  C   MET A   1       4.633 -21.728 -29.230  1.00  0.00           C  
ATOM      4  CB  MET A   1       5.345 -22.047 -31.607  1.00  0.00           C  
ATOM      5  O   MET A   1       3.571 -21.106 -29.292  1.00  0.00           O  
ATOM      6  CG  MET A   1       6.079 -22.931 -32.603  1.00  0.00           C  
ATOM      7  SD  MET A   1       6.572 -22.022 -34.119  1.00  0.00           S  
ATOM      8  CE  MET A   1       8.170 -21.350 -33.583  1.00  0.00           C  
ATOM      9  N   ALA A   2       4.888 -21.980 -27.937  1.00  0.00           N  
ATOM     10  CA  ALA A   2       4.691 -21.019 -26.855  1.00  0.00           C  
ATOM     11  C   ALA A   2       5.495 -19.745 -27.100  1.00  0.00           C  
ATOM     12  CB  ALA A   2       5.079 -21.640 -25.515  1.00  0.00           C  
ATOM     13  O   ALA A   2       6.624 -19.801 -27.593  1.00  0.00           O  
ATOM     14  N   SER A   3       4.897 -18.720 -27.624  1.00  0.00           N  
ATOM     15  CA  SER A   3       5.517 -17.418 -27.841  1.00  0.00           C  
ATOM     16  C   SER A   3       6.468 -17.062 -26.703  1.00  0.00           C  
ATOM     17  CB  SER A   3       4.450 -16.332 -27.983  1.00  0.00           C  
ATOM     18  O   SER A   3       6.271 -17.493 -25.565  1.00  0.00           O  
ATOM     19  OG  SER A   3       5.032 -15.042 -27.915  1.00  0.00           O  
ATOM     20  N   ALA A   4       7.692 -16.481 -27.071  1.00  0.00           N  
ATOM     21  CA  ALA A   4       8.758 -16.011 -26.190  1.00  0.00           C  
ATOM     22  C   ALA A   4       8.265 -14.885 -25.285  1.00  0.00           C  
ATOM     23  CB  ALA A   4       9.959 -15.544 -27.009  1.00  0.00           C  
ATOM     24  O   ALA A   4       8.776 -14.700 -24.178  1.00  0.00           O  
ATOM     25  N   ALA A   5       7.109 -14.236 -25.747  1.00  0.00           N  
ATOM     26  CA  ALA A   5       6.621 -13.103 -24.965  1.00  0.00           C  
ATOM     27  C   ALA A   5       5.223 -13.377 -24.417  1.00  0.00           C  
ATOM     28  CB  ALA A   5       6.617 -11.833 -25.813  1.00  0.00           C  
ATOM     29  O   ALA A   5       4.395 -13.995 -25.091  1.00  0.00           O  
ATOM     30  N   PRO A   6       5.086 -13.057 -23.101  1.00  0.00           N  
ATOM     31  CA  PRO A   6       3.729 -13.229 -22.577  1.00  0.00           C  
ATOM     32  C   PRO A   6       2.691 -12.419 -23.351  1.00  0.00           C  
ATOM     33  CB  PRO A   6       3.842 -12.733 -21.134  1.00  0.00           C  
ATOM     34  O   PRO A   6       3.024 -11.394 -23.951  1.00  0.00           O  
ATOM     35  CG  PRO A   6       5.312 -12.627 -20.881  1.00  0.00           C  
ATOM     36  CD  PRO A   6       6.019 -12.548 -22.203  1.00  0.00           C  
ATOM     37  N   GLY A   7       1.510 -13.036 -23.723  1.00  0.00           N  
ATOM     38  CA  GLY A   7       0.398 -12.366 -24.378  1.00  0.00           C  
ATOM     39  C   GLY A   7      -0.206 -11.255 -23.541  1.00  0.00           C  
ATOM     40  O   GLY A   7       0.290 -10.948 -22.455  1.00  0.00           O  
ATOM     41  N   PRO A   8      -1.142 -10.579 -24.107  1.00  0.00           N  
ATOM     42  CA  PRO A   8      -1.823  -9.511 -23.371  1.00  0.00           C  
ATOM     43  C   PRO A   8      -2.427  -9.994 -22.055  1.00  0.00           C  
ATOM     44  CB  PRO A   8      -2.917  -9.058 -24.341  1.00  0.00           C  
ATOM     45  O   PRO A   8      -2.852 -11.148 -21.953  1.00  0.00           O  
ATOM     46  CG  PRO A   8      -3.120 -10.220 -25.258  1.00  0.00           C  
ATOM     47  CD  PRO A   8      -1.852 -11.023 -25.298  1.00  0.00           C  
ATOM     48  N   ARG A   9      -2.356  -9.134 -21.050  1.00  0.00           N  
ATOM     49  CA  ARG A   9      -2.975  -9.434 -19.763  1.00  0.00           C  
ATOM     50  C   ARG A   9      -4.030  -8.391 -19.407  1.00  0.00           C  
ATOM     51  CB  ARG A   9      -1.917  -9.507 -18.661  1.00  0.00           C  
ATOM     52  O   ARG A   9      -3.830  -7.196 -19.634  1.00  0.00           O  
ATOM     53  CG  ARG A   9      -2.479  -9.840 -17.288  1.00  0.00           C  
ATOM     54  CD  ARG A   9      -1.376 -10.020 -16.255  1.00  0.00           C  
ATOM     55  NE  ARG A   9      -0.589 -11.223 -16.510  1.00  0.00           N  
ATOM     56  NH1 ARG A   9      -2.138 -12.678 -15.604  1.00  0.00           N  
ATOM     57  NH2 ARG A   9      -0.175 -13.482 -16.473  1.00  0.00           N  
ATOM     58  CZ  ARG A   9      -0.969 -12.458 -16.195  1.00  0.00           C  
ATOM     59  N   ASP A  10      -5.065  -8.866 -18.873  1.00  0.00           N  
ATOM     60  CA  ASP A  10      -6.130  -7.989 -18.395  1.00  0.00           C  
ATOM     61  C   ASP A  10      -5.839  -7.492 -16.981  1.00  0.00           C  
ATOM     62  CB  ASP A  10      -7.478  -8.712 -18.431  1.00  0.00           C  
ATOM     63  O   ASP A  10      -5.885  -8.266 -16.023  1.00  0.00           O  
ATOM     64  CG  ASP A  10      -8.644  -7.812 -18.064  1.00  0.00           C  
ATOM     65  OD1 ASP A  10      -8.444  -6.588 -17.907  1.00  0.00           O  
ATOM     66  OD2 ASP A  10      -9.773  -8.331 -17.929  1.00  0.00           O  
ATOM     67  N   TYR A  11      -5.598  -6.140 -16.837  1.00  0.00           N  
ATOM     68  CA  TYR A  11      -5.265  -5.588 -15.528  1.00  0.00           C  
ATOM     69  C   TYR A  11      -6.490  -4.961 -14.874  1.00  0.00           C  
ATOM     70  CB  TYR A  11      -4.149  -4.546 -15.652  1.00  0.00           C  
ATOM     71  O   TYR A  11      -6.388  -4.355 -13.804  1.00  0.00           O  
ATOM     72  CG  TYR A  11      -2.794  -5.141 -15.953  1.00  0.00           C  
ATOM     73  CD1 TYR A  11      -1.982  -5.626 -14.930  1.00  0.00           C  
ATOM     74  CD2 TYR A  11      -2.324  -5.218 -17.259  1.00  0.00           C  
ATOM     75  CE1 TYR A  11      -0.733  -6.173 -15.202  1.00  0.00           C  
ATOM     76  CE2 TYR A  11      -1.076  -5.763 -17.543  1.00  0.00           C  
ATOM     77  OH  TYR A  11       0.947  -6.778 -16.785  1.00  0.00           O  
ATOM     78  CZ  TYR A  11      -0.289  -6.237 -16.510  1.00  0.00           C  
ATOM     79  N   ASN A  12      -7.616  -5.117 -15.479  1.00  0.00           N  
ATOM     80  CA  ASN A  12      -8.857  -4.538 -14.975  1.00  0.00           C  
ATOM     81  C   ASN A  12      -9.239  -5.124 -13.619  1.00  0.00           C  
ATOM     82  CB  ASN A  12      -9.992  -4.744 -15.981  1.00  0.00           C  
ATOM     83  O   ASN A  12      -9.671  -4.397 -12.723  1.00  0.00           O  
ATOM     84  CG  ASN A  12      -9.920  -3.779 -17.148  1.00  0.00           C  
ATOM     85  ND2 ASN A  12     -10.587  -4.122 -18.243  1.00  0.00           N  
ATOM     86  OD1 ASN A  12      -9.268  -2.734 -17.066  1.00  0.00           O  
ATOM     87  N   PRO A  13      -8.976  -6.372 -13.443  1.00  0.00           N  
ATOM     88  CA  PRO A  13      -9.308  -6.922 -12.127  1.00  0.00           C  
ATOM     89  C   PRO A  13      -8.518  -6.266 -10.997  1.00  0.00           C  
ATOM     90  CB  PRO A  13      -8.942  -8.402 -12.261  1.00  0.00           C  
ATOM     91  O   PRO A  13      -9.020  -6.148  -9.876  1.00  0.00           O  
ATOM     92  CG  PRO A  13      -9.124  -8.711 -13.712  1.00  0.00           C  
ATOM     93  CD  PRO A  13      -8.669  -7.524 -14.513  1.00  0.00           C  
ATOM     94  N   ILE A  14      -7.371  -5.769 -11.288  1.00  0.00           N  
ATOM     95  CA  ILE A  14      -6.563  -5.081 -10.287  1.00  0.00           C  
ATOM     96  C   ILE A  14      -6.977  -3.613 -10.211  1.00  0.00           C  
ATOM     97  CB  ILE A  14      -5.055  -5.197 -10.600  1.00  0.00           C  
ATOM     98  O   ILE A  14      -7.244  -3.092  -9.125  1.00  0.00           O  
ATOM     99  CG1 ILE A  14      -4.616  -6.665 -10.577  1.00  0.00           C  
ATOM    100  CG2 ILE A  14      -4.232  -4.363  -9.613  1.00  0.00           C  
ATOM    101  CD1 ILE A  14      -3.206  -6.898 -11.101  1.00  0.00           C  
ATOM    102  N   SER A  15      -7.075  -2.978 -11.395  1.00  0.00           N  
ATOM    103  CA  SER A  15      -7.363  -1.547 -11.414  1.00  0.00           C  
ATOM    104  C   SER A  15      -8.735  -1.252 -10.818  1.00  0.00           C  
ATOM    105  CB  SER A  15      -7.291  -1.005 -12.842  1.00  0.00           C  
ATOM    106  O   SER A  15      -8.947  -0.188 -10.232  1.00  0.00           O  
ATOM    107  OG  SER A  15      -8.264  -1.624 -13.665  1.00  0.00           O  
ATOM    108  N   ASP A  16      -9.710  -2.163 -10.866  1.00  0.00           N  
ATOM    109  CA  ASP A  16     -11.056  -1.987 -10.330  1.00  0.00           C  
ATOM    110  C   ASP A  16     -11.051  -2.041  -8.804  1.00  0.00           C  
ATOM    111  CB  ASP A  16     -12.001  -3.052 -10.890  1.00  0.00           C  
ATOM    112  O   ASP A  16     -12.041  -1.686  -8.162  1.00  0.00           O  
ATOM    113  CG  ASP A  16     -12.350  -2.826 -12.351  1.00  0.00           C  
ATOM    114  OD1 ASP A  16     -12.098  -1.719 -12.874  1.00  0.00           O  
ATOM    115  OD2 ASP A  16     -12.886  -3.761 -12.983  1.00  0.00           O  
ATOM    116  N   ARG A  17      -9.924  -2.437  -8.203  1.00  0.00           N  
ATOM    117  CA  ARG A  17      -9.839  -2.563  -6.752  1.00  0.00           C  
ATOM    118  C   ARG A  17      -8.967  -1.463  -6.157  1.00  0.00           C  
ATOM    119  CB  ARG A  17      -9.287  -3.936  -6.363  1.00  0.00           C  
ATOM    120  O   ARG A  17      -8.701  -1.457  -4.953  1.00  0.00           O  
ATOM    121  CG  ARG A  17     -10.284  -5.072  -6.534  1.00  0.00           C  
ATOM    122  CD  ARG A  17      -9.604  -6.356  -6.989  1.00  0.00           C  
ATOM    123  NE  ARG A  17     -10.560  -7.449  -7.135  1.00  0.00           N  
ATOM    124  NH1 ARG A  17     -10.399  -7.557  -9.437  1.00  0.00           N  
ATOM    125  NH2 ARG A  17     -11.795  -8.986  -8.313  1.00  0.00           N  
ATOM    126  CZ  ARG A  17     -10.916  -7.995  -8.295  1.00  0.00           C  
ATOM    127  N   ILE A  18      -8.537  -0.578  -7.027  1.00  0.00           N  
ATOM    128  CA  ILE A  18      -7.705   0.530  -6.570  1.00  0.00           C  
ATOM    129  C   ILE A  18      -8.589   1.648  -6.023  1.00  0.00           C  
ATOM    130  CB  ILE A  18      -6.803   1.066  -7.705  1.00  0.00           C  
ATOM    131  O   ILE A  18      -9.635   1.958  -6.598  1.00  0.00           O  
ATOM    132  CG1 ILE A  18      -5.707   0.048  -8.042  1.00  0.00           C  
ATOM    133  CG2 ILE A  18      -6.195   2.417  -7.319  1.00  0.00           C  
ATOM    134  CD1 ILE A  18      -4.835   0.447  -9.224  1.00  0.00           C  
ATOM    135  N   VAL A  19      -8.201   2.190  -4.888  1.00  0.00           N  
ATOM    136  CA  VAL A  19      -8.884   3.327  -4.281  1.00  0.00           C  
ATOM    137  C   VAL A  19      -7.914   4.498  -4.140  1.00  0.00           C  
ATOM    138  CB  VAL A  19      -9.482   2.961  -2.904  1.00  0.00           C  
ATOM    139  O   VAL A  19      -6.696   4.303  -4.111  1.00  0.00           O  
ATOM    140  CG1 VAL A  19     -10.495   1.826  -3.040  1.00  0.00           C  
ATOM    141  CG2 VAL A  19      -8.373   2.578  -1.926  1.00  0.00           C  
ATOM    142  N   TYR A  20      -8.505   5.669  -4.148  1.00  0.00           N  
ATOM    143  CA  TYR A  20      -7.755   6.892  -3.881  1.00  0.00           C  
ATOM    144  C   TYR A  20      -8.104   7.457  -2.510  1.00  0.00           C  
ATOM    145  CB  TYR A  20      -8.032   7.939  -4.964  1.00  0.00           C  
ATOM    146  O   TYR A  20      -9.266   7.765  -2.235  1.00  0.00           O  
ATOM    147  CG  TYR A  20      -7.057   9.091  -4.958  1.00  0.00           C  
ATOM    148  CD1 TYR A  20      -7.451  10.361  -4.540  1.00  0.00           C  
ATOM    149  CD2 TYR A  20      -5.741   8.913  -5.369  1.00  0.00           C  
ATOM    150  CE1 TYR A  20      -6.556  11.426  -4.535  1.00  0.00           C  
ATOM    151  CE2 TYR A  20      -4.837   9.971  -5.368  1.00  0.00           C  
ATOM    152  OH  TYR A  20      -4.364  12.272  -4.946  1.00  0.00           O  
ATOM    153  CZ  TYR A  20      -5.254  11.222  -4.949  1.00  0.00           C  
ATOM    154  N   LEU A  21      -7.032   7.563  -1.665  1.00  0.00           N  
ATOM    155  CA  LEU A  21      -7.210   7.959  -0.272  1.00  0.00           C  
ATOM    156  C   LEU A  21      -6.687   9.372  -0.038  1.00  0.00           C  
ATOM    157  CB  LEU A  21      -6.496   6.976   0.660  1.00  0.00           C  
ATOM    158  O   LEU A  21      -5.575   9.704  -0.456  1.00  0.00           O  
ATOM    159  CG  LEU A  21      -6.816   5.495   0.457  1.00  0.00           C  
ATOM    160  CD1 LEU A  21      -5.757   4.627   1.128  1.00  0.00           C  
ATOM    161  CD2 LEU A  21      -8.204   5.168   0.999  1.00  0.00           C  
ATOM    162  N   THR A  22      -7.547  10.132   0.580  1.00  0.00           N  
ATOM    163  CA  THR A  22      -7.128  11.467   0.992  1.00  0.00           C  
ATOM    164  C   THR A  22      -7.342  11.663   2.491  1.00  0.00           C  
ATOM    165  CB  THR A  22      -7.890  12.557   0.216  1.00  0.00           C  
ATOM    166  O   THR A  22      -8.480  11.685   2.963  1.00  0.00           O  
ATOM    167  CG2 THR A  22      -7.384  13.948   0.581  1.00  0.00           C  
ATOM    168  OG1 THR A  22      -7.709  12.348  -1.190  1.00  0.00           O  
ATOM    169  N   ASN A  23      -6.205  11.749   3.243  1.00  0.00           N  
ATOM    170  CA  ASN A  23      -6.222  12.019   4.676  1.00  0.00           C  
ATOM    171  C   ASN A  23      -6.035  13.505   4.968  1.00  0.00           C  
ATOM    172  CB  ASN A  23      -5.146  11.198   5.391  1.00  0.00           C  
ATOM    173  O   ASN A  23      -4.993  14.079   4.646  1.00  0.00           O  
ATOM    174  CG  ASN A  23      -5.215  11.332   6.899  1.00  0.00           C  
ATOM    175  ND2 ASN A  23      -4.670  10.350   7.607  1.00  0.00           N  
ATOM    176  OD1 ASN A  23      -5.755  12.310   7.424  1.00  0.00           O  
ATOM    177  N   THR A  24      -7.053  14.095   5.531  1.00  0.00           N  
ATOM    178  CA  THR A  24      -7.019  15.492   5.950  1.00  0.00           C  
ATOM    179  C   THR A  24      -7.003  15.600   7.472  1.00  0.00           C  
ATOM    180  CB  THR A  24      -8.222  16.272   5.389  1.00  0.00           C  
ATOM    181  O   THR A  24      -7.985  15.257   8.134  1.00  0.00           O  
ATOM    182  CG2 THR A  24      -8.124  17.755   5.732  1.00  0.00           C  
ATOM    183  OG1 THR A  24      -8.259  16.125   3.965  1.00  0.00           O  
ATOM    184  N   SER A  25      -5.797  15.957   8.003  1.00  0.00           N  
ATOM    185  CA  SER A  25      -5.626  16.058   9.449  1.00  0.00           C  
ATOM    186  C   SER A  25      -4.729  17.234   9.819  1.00  0.00           C  
ATOM    187  CB  SER A  25      -5.041  14.762  10.011  1.00  0.00           C  
ATOM    188  O   SER A  25      -3.704  17.466   9.174  1.00  0.00           O  
ATOM    189  OG  SER A  25      -5.902  13.666   9.751  1.00  0.00           O  
ATOM    190  N   ASP A  26      -5.197  18.011  10.791  1.00  0.00           N  
ATOM    191  CA  ASP A  26      -4.410  19.102  11.358  1.00  0.00           C  
ATOM    192  C   ASP A  26      -3.969  20.082  10.273  1.00  0.00           C  
ATOM    193  CB  ASP A  26      -3.190  18.554  12.100  1.00  0.00           C  
ATOM    194  O   ASP A  26      -2.811  20.503  10.244  1.00  0.00           O  
ATOM    195  CG  ASP A  26      -3.558  17.733  13.323  1.00  0.00           C  
ATOM    196  OD1 ASP A  26      -4.607  18.004  13.947  1.00  0.00           O  
ATOM    197  OD2 ASP A  26      -2.791  16.808  13.669  1.00  0.00           O  
ATOM    198  N   GLY A  27      -4.868  20.413   9.252  1.00  0.00           N  
ATOM    199  CA  GLY A  27      -4.608  21.403   8.219  1.00  0.00           C  
ATOM    200  C   GLY A  27      -3.777  20.864   7.071  1.00  0.00           C  
ATOM    201  O   GLY A  27      -3.417  21.607   6.155  1.00  0.00           O  
ATOM    202  N   PHE A  28      -3.414  19.580   7.134  1.00  0.00           N  
ATOM    203  CA  PHE A  28      -2.614  18.973   6.077  1.00  0.00           C  
ATOM    204  C   PHE A  28      -3.407  17.893   5.350  1.00  0.00           C  
ATOM    205  CB  PHE A  28      -1.323  18.380   6.651  1.00  0.00           C  
ATOM    206  O   PHE A  28      -4.255  17.229   5.949  1.00  0.00           O  
ATOM    207  CG  PHE A  28      -0.354  19.413   7.158  1.00  0.00           C  
ATOM    208  CD1 PHE A  28       0.653  19.904   6.336  1.00  0.00           C  
ATOM    209  CD2 PHE A  28      -0.450  19.893   8.457  1.00  0.00           C  
ATOM    210  CE1 PHE A  28       1.552  20.860   6.803  1.00  0.00           C  
ATOM    211  CE2 PHE A  28       0.445  20.849   8.931  1.00  0.00           C  
ATOM    212  CZ  PHE A  28       1.446  21.330   8.102  1.00  0.00           C  
ATOM    213  N   GLU A  29      -3.103  17.829   4.088  1.00  0.00           N  
ATOM    214  CA  GLU A  29      -3.742  16.827   3.242  1.00  0.00           C  
ATOM    215  C   GLU A  29      -2.707  15.921   2.581  1.00  0.00           C  
ATOM    216  CB  GLU A  29      -4.611  17.498   2.175  1.00  0.00           C  
ATOM    217  O   GLU A  29      -1.701  16.400   2.055  1.00  0.00           O  
ATOM    218  CG  GLU A  29      -5.383  16.518   1.304  1.00  0.00           C  
ATOM    219  CD  GLU A  29      -6.273  17.200   0.277  1.00  0.00           C  
ATOM    220  OE1 GLU A  29      -6.132  16.913  -0.934  1.00  0.00           O  
ATOM    221  OE2 GLU A  29      -7.117  18.028   0.686  1.00  0.00           O  
ATOM    222  N   ARG A  30      -3.019  14.648   2.707  1.00  0.00           N  
ATOM    223  CA  ARG A  30      -2.186  13.664   2.023  1.00  0.00           C  
ATOM    224  C   ARG A  30      -3.040  12.666   1.249  1.00  0.00           C  
ATOM    225  CB  ARG A  30      -1.295  12.925   3.024  1.00  0.00           C  
ATOM    226  O   ARG A  30      -4.008  12.123   1.784  1.00  0.00           O  
ATOM    227  CG  ARG A  30      -0.310  11.963   2.380  1.00  0.00           C  
ATOM    228  CD  ARG A  30       0.616  11.330   3.409  1.00  0.00           C  
ATOM    229  NE  ARG A  30       1.669  12.251   3.826  1.00  0.00           N  
ATOM    230  NH1 ARG A  30       3.411  10.893   3.151  1.00  0.00           N  
ATOM    231  NH2 ARG A  30       3.845  12.930   4.108  1.00  0.00           N  
ATOM    232  CZ  ARG A  30       2.972  12.023   3.694  1.00  0.00           C  
ATOM    233  N   SER A  31      -2.551  12.454   0.018  1.00  0.00           N  
ATOM    234  CA  SER A  31      -3.304  11.538  -0.833  1.00  0.00           C  
ATOM    235  C   SER A  31      -2.407  10.438  -1.390  1.00  0.00           C  
ATOM    236  CB  SER A  31      -3.968  12.296  -1.983  1.00  0.00           C  
ATOM    237  O   SER A  31      -1.236  10.678  -1.694  1.00  0.00           O  
ATOM    238  OG  SER A  31      -4.834  13.303  -1.487  1.00  0.00           O  
ATOM    239  N   GLU A  32      -2.962   9.323  -1.459  1.00  0.00           N  
ATOM    240  CA  GLU A  32      -2.280   8.189  -2.076  1.00  0.00           C  
ATOM    241  C   GLU A  32      -3.278   7.133  -2.543  1.00  0.00           C  
ATOM    242  CB  GLU A  32      -1.276   7.569  -1.101  1.00  0.00           C  
ATOM    243  O   GLU A  32      -4.484   7.272  -2.328  1.00  0.00           O  
ATOM    244  CG  GLU A  32      -1.908   7.038   0.178  1.00  0.00           C  
ATOM    245  CD  GLU A  32      -0.887   6.652   1.236  1.00  0.00           C  
ATOM    246  OE1 GLU A  32      -1.270   6.016   2.244  1.00  0.00           O  
ATOM    247  OE2 GLU A  32       0.304   6.988   1.056  1.00  0.00           O  
ATOM    248  N   TYR A  33      -2.775   6.132  -3.178  1.00  0.00           N  
ATOM    249  CA  TYR A  33      -3.609   5.020  -3.622  1.00  0.00           C  
ATOM    250  C   TYR A  33      -3.684   3.935  -2.554  1.00  0.00           C  
ATOM    251  CB  TYR A  33      -3.068   4.430  -4.928  1.00  0.00           C  
ATOM    252  O   TYR A  33      -2.930   3.962  -1.579  1.00  0.00           O  
ATOM    253  CG  TYR A  33      -3.282   5.319  -6.130  1.00  0.00           C  
ATOM    254  CD1 TYR A  33      -4.494   5.315  -6.817  1.00  0.00           C  
ATOM    255  CD2 TYR A  33      -2.273   6.163  -6.581  1.00  0.00           C  
ATOM    256  CE1 TYR A  33      -4.695   6.130  -7.925  1.00  0.00           C  
ATOM    257  CE2 TYR A  33      -2.463   6.983  -7.688  1.00  0.00           C  
ATOM    258  OH  TYR A  33      -3.869   7.770  -9.450  1.00  0.00           O  
ATOM    259  CZ  TYR A  33      -3.676   6.960  -8.353  1.00  0.00           C  
ATOM    260  N   GLY A  34      -4.585   3.060  -2.729  1.00  0.00           N  
ATOM    261  CA  GLY A  34      -4.769   1.840  -1.959  1.00  0.00           C  
ATOM    262  C   GLY A  34      -5.408   0.721  -2.759  1.00  0.00           C  
ATOM    263  O   GLY A  34      -5.821   0.925  -3.902  1.00  0.00           O  
ATOM    264  N   ILE A  35      -5.334  -0.442  -2.132  1.00  0.00           N  
ATOM    265  CA  ILE A  35      -5.920  -1.619  -2.764  1.00  0.00           C  
ATOM    266  C   ILE A  35      -7.090  -2.126  -1.923  1.00  0.00           C  
ATOM    267  CB  ILE A  35      -4.872  -2.738  -2.956  1.00  0.00           C  
ATOM    268  O   ILE A  35      -6.929  -2.413  -0.734  1.00  0.00           O  
ATOM    269  CG1 ILE A  35      -3.670  -2.214  -3.750  1.00  0.00           C  
ATOM    270  CG2 ILE A  35      -5.500  -3.951  -3.648  1.00  0.00           C  
ATOM    271  CD1 ILE A  35      -2.443  -3.112  -3.679  1.00  0.00           C  
ATOM    272  N   GLY A  36      -8.257  -2.204  -2.596  1.00  0.00           N  
ATOM    273  CA  GLY A  36      -9.398  -2.817  -1.934  1.00  0.00           C  
ATOM    274  C   GLY A  36      -9.375  -4.333  -1.987  1.00  0.00           C  
ATOM    275  O   GLY A  36      -9.063  -4.918  -3.026  1.00  0.00           O  
ATOM    276  N   TYR A  37      -9.682  -5.029  -0.875  1.00  0.00           N  
ATOM    277  CA  TYR A  37      -9.771  -6.474  -0.699  1.00  0.00           C  
ATOM    278  C   TYR A  37     -10.817  -6.832   0.350  1.00  0.00           C  
ATOM    279  CB  TYR A  37      -8.410  -7.051  -0.297  1.00  0.00           C  
ATOM    280  O   TYR A  37     -10.551  -6.756   1.552  1.00  0.00           O  
ATOM    281  CG  TYR A  37      -8.360  -8.560  -0.320  1.00  0.00           C  
ATOM    282  CD1 TYR A  37      -8.713  -9.305   0.803  1.00  0.00           C  
ATOM    283  CD2 TYR A  37      -7.958  -9.243  -1.462  1.00  0.00           C  
ATOM    284  CE1 TYR A  37      -8.667 -10.695   0.788  1.00  0.00           C  
ATOM    285  CE2 TYR A  37      -7.907 -10.633  -1.489  1.00  0.00           C  
ATOM    286  OH  TYR A  37      -8.216 -12.725  -0.382  1.00  0.00           O  
ATOM    287  CZ  TYR A  37      -8.264 -11.349  -0.361  1.00  0.00           C  
ATOM    288  N   GLY A  38     -12.010  -7.280  -0.172  1.00  0.00           N  
ATOM    289  CA  GLY A  38     -13.081  -7.478   0.792  1.00  0.00           C  
ATOM    290  C   GLY A  38     -13.428  -6.220   1.565  1.00  0.00           C  
ATOM    291  O   GLY A  38     -13.661  -5.165   0.971  1.00  0.00           O  
ATOM    292  N   PRO A  39     -13.485  -6.273   2.919  1.00  0.00           N  
ATOM    293  CA  PRO A  39     -13.758  -5.101   3.754  1.00  0.00           C  
ATOM    294  C   PRO A  39     -12.488  -4.350   4.149  1.00  0.00           C  
ATOM    295  CB  PRO A  39     -14.444  -5.697   4.986  1.00  0.00           C  
ATOM    296  O   PRO A  39     -12.493  -3.589   5.120  1.00  0.00           O  
ATOM    297  CG  PRO A  39     -13.806  -7.036   5.168  1.00  0.00           C  
ATOM    298  CD  PRO A  39     -13.525  -7.619   3.813  1.00  0.00           C  
ATOM    299  N   LEU A  40     -11.443  -4.604   3.389  1.00  0.00           N  
ATOM    300  CA  LEU A  40     -10.145  -4.063   3.776  1.00  0.00           C  
ATOM    301  C   LEU A  40      -9.598  -3.135   2.697  1.00  0.00           C  
ATOM    302  CB  LEU A  40      -9.150  -5.196   4.043  1.00  0.00           C  
ATOM    303  O   LEU A  40      -9.914  -3.296   1.516  1.00  0.00           O  
ATOM    304  CG  LEU A  40      -9.613  -6.293   5.002  1.00  0.00           C  
ATOM    305  CD1 LEU A  40      -8.588  -7.422   5.051  1.00  0.00           C  
ATOM    306  CD2 LEU A  40      -9.851  -5.720   6.395  1.00  0.00           C  
ATOM    307  N   VAL A  41      -8.824  -2.222   3.145  1.00  0.00           N  
ATOM    308  CA  VAL A  41      -8.012  -1.411   2.244  1.00  0.00           C  
ATOM    309  C   VAL A  41      -6.542  -1.504   2.646  1.00  0.00           C  
ATOM    310  CB  VAL A  41      -8.472   0.064   2.239  1.00  0.00           C  
ATOM    311  O   VAL A  41      -6.197  -1.294   3.812  1.00  0.00           O  
ATOM    312  CG1 VAL A  41      -7.489   0.934   1.457  1.00  0.00           C  
ATOM    313  CG2 VAL A  41      -9.878   0.183   1.653  1.00  0.00           C  
ATOM    314  N   ILE A  42      -5.728  -1.883   1.677  1.00  0.00           N  
ATOM    315  CA  ILE A  42      -4.288  -2.015   1.871  1.00  0.00           C  
ATOM    316  C   ILE A  42      -3.577  -0.789   1.302  1.00  0.00           C  
ATOM    317  CB  ILE A  42      -3.744  -3.303   1.214  1.00  0.00           C  
ATOM    318  O   ILE A  42      -3.760  -0.444   0.132  1.00  0.00           O  
ATOM    319  CG1 ILE A  42      -4.492  -4.531   1.746  1.00  0.00           C  
ATOM    320  CG2 ILE A  42      -2.236  -3.435   1.450  1.00  0.00           C  
ATOM    321  CD1 ILE A  42      -5.549  -5.073   0.794  1.00  0.00           C  
ATOM    322  N   THR A  43      -2.690  -0.098   2.108  1.00  0.00           N  
ATOM    323  CA  THR A  43      -1.970   1.083   1.643  1.00  0.00           C  
ATOM    324  C   THR A  43      -0.713   1.313   2.477  1.00  0.00           C  
ATOM    325  CB  THR A  43      -2.862   2.337   1.696  1.00  0.00           C  
ATOM    326  O   THR A  43      -0.257   0.413   3.184  1.00  0.00           O  
ATOM    327  CG2 THR A  43      -3.127   2.763   3.136  1.00  0.00           C  
ATOM    328  OG1 THR A  43      -2.209   3.410   1.005  1.00  0.00           O  
ATOM    329  N   ASN A  44      -0.088   2.518   2.276  1.00  0.00           N  
ATOM    330  CA  ASN A  44       1.118   2.839   3.034  1.00  0.00           C  
ATOM    331  C   ASN A  44       0.782   3.352   4.431  1.00  0.00           C  
ATOM    332  CB  ASN A  44       1.968   3.865   2.281  1.00  0.00           C  
ATOM    333  O   ASN A  44      -0.205   4.068   4.613  1.00  0.00           O  
ATOM    334  CG  ASN A  44       2.444   3.354   0.936  1.00  0.00           C  
ATOM    335  ND2 ASN A  44       3.520   2.575   0.944  1.00  0.00           N  
ATOM    336  OD1 ASN A  44       1.852   3.657  -0.103  1.00  0.00           O  
ATOM    337  N   MET A  45       1.601   3.000   5.366  1.00  0.00           N  
ATOM    338  CA  MET A  45       1.469   3.461   6.745  1.00  0.00           C  
ATOM    339  C   MET A  45       1.645   4.974   6.832  1.00  0.00           C  
ATOM    340  CB  MET A  45       2.489   2.763   7.646  1.00  0.00           C  
ATOM    341  O   MET A  45       1.038   5.625   7.684  1.00  0.00           O  
ATOM    342  CG  MET A  45       2.281   3.030   9.128  1.00  0.00           C  
ATOM    343  SD  MET A  45       3.532   2.189  10.176  1.00  0.00           S  
ATOM    344  CE  MET A  45       2.906   0.487  10.118  1.00  0.00           C  
ATOM    345  N   HIS A  46       2.475   5.440   5.965  1.00  0.00           N  
ATOM    346  CA  HIS A  46       2.792   6.861   6.054  1.00  0.00           C  
ATOM    347  C   HIS A  46       1.603   7.718   5.631  1.00  0.00           C  
ATOM    348  CB  HIS A  46       4.011   7.193   5.192  1.00  0.00           C  
ATOM    349  O   HIS A  46       1.673   8.948   5.674  1.00  0.00           O  
ATOM    350  CG  HIS A  46       3.778   7.009   3.726  1.00  0.00           C  
ATOM    351  CD2 HIS A  46       3.132   7.784   2.824  1.00  0.00           C  
ATOM    352  ND1 HIS A  46       4.235   5.909   3.032  1.00  0.00           N  
ATOM    353  CE1 HIS A  46       3.880   6.018   1.763  1.00  0.00           C  
ATOM    354  NE2 HIS A  46       3.209   7.147   1.611  1.00  0.00           N  
ATOM    355  N   LEU A  47       0.486   7.113   5.195  1.00  0.00           N  
ATOM    356  CA  LEU A  47      -0.759   7.843   4.982  1.00  0.00           C  
ATOM    357  C   LEU A  47      -1.228   8.506   6.273  1.00  0.00           C  
ATOM    358  CB  LEU A  47      -1.846   6.906   4.451  1.00  0.00           C  
ATOM    359  O   LEU A  47      -1.895   9.543   6.237  1.00  0.00           O  
ATOM    360  CG  LEU A  47      -3.228   7.525   4.234  1.00  0.00           C  
ATOM    361  CD1 LEU A  47      -3.175   8.560   3.115  1.00  0.00           C  
ATOM    362  CD2 LEU A  47      -4.256   6.443   3.921  1.00  0.00           C  
ATOM    363  N   PHE A  48      -0.870   7.884   7.476  1.00  0.00           N  
ATOM    364  CA  PHE A  48      -1.354   8.330   8.777  1.00  0.00           C  
ATOM    365  C   PHE A  48      -0.241   9.011   9.564  1.00  0.00           C  
ATOM    366  CB  PHE A  48      -1.916   7.150   9.577  1.00  0.00           C  
ATOM    367  O   PHE A  48      -0.024   8.702  10.738  1.00  0.00           O  
ATOM    368  CG  PHE A  48      -3.136   6.524   8.958  1.00  0.00           C  
ATOM    369  CD1 PHE A  48      -4.377   7.142   9.056  1.00  0.00           C  
ATOM    370  CD2 PHE A  48      -3.043   5.316   8.279  1.00  0.00           C  
ATOM    371  CE1 PHE A  48      -5.509   6.565   8.484  1.00  0.00           C  
ATOM    372  CE2 PHE A  48      -4.169   4.733   7.705  1.00  0.00           C  
ATOM    373  CZ  PHE A  48      -5.401   5.359   7.810  1.00  0.00           C  
ATOM    374  N   ARG A  49       0.417   9.901   8.916  1.00  0.00           N  
ATOM    375  CA  ARG A  49       1.393  10.733   9.612  1.00  0.00           C  
ATOM    376  C   ARG A  49       0.716  11.614  10.656  1.00  0.00           C  
ATOM    377  CB  ARG A  49       2.167  11.600   8.617  1.00  0.00           C  
ATOM    378  O   ARG A  49       1.268  11.845  11.733  1.00  0.00           O  
ATOM    379  CG  ARG A  49       3.350  12.333   9.230  1.00  0.00           C  
ATOM    380  CD  ARG A  49       4.140  13.105   8.181  1.00  0.00           C  
ATOM    381  NE  ARG A  49       5.052  14.067   8.794  1.00  0.00           N  
ATOM    382  NH1 ARG A  49       5.825  14.921   6.791  1.00  0.00           N  
ATOM    383  NH2 ARG A  49       6.624  15.741   8.777  1.00  0.00           N  
ATOM    384  CZ  ARG A  49       5.831  14.907   8.119  1.00  0.00           C  
ATOM    385  N   ARG A  50      -0.318  12.108  10.071  1.00  0.00           N  
ATOM    386  CA  ARG A  50      -1.215  12.844  10.956  1.00  0.00           C  
ATOM    387  C   ARG A  50      -2.576  12.163  11.045  1.00  0.00           C  
ATOM    388  CB  ARG A  50      -1.382  14.287  10.473  1.00  0.00           C  
ATOM    389  O   ARG A  50      -3.014  11.510  10.095  1.00  0.00           O  
ATOM    390  CG  ARG A  50      -0.097  15.099  10.504  1.00  0.00           C  
ATOM    391  CD  ARG A  50      -0.315  16.519   9.998  1.00  0.00           C  
ATOM    392  NE  ARG A  50       0.888  17.333  10.142  1.00  0.00           N  
ATOM    393  NH1 ARG A  50       1.866  16.603   8.180  1.00  0.00           N  
ATOM    394  NH2 ARG A  50       2.945  18.132   9.504  1.00  0.00           N  
ATOM    395  CZ  ARG A  50       1.897  17.354   9.275  1.00  0.00           C  
ATOM    396  N   ASN A  51      -2.996  12.247  12.226  1.00  0.00           N  
ATOM    397  CA  ASN A  51      -4.264  11.577  12.497  1.00  0.00           C  
ATOM    398  C   ASN A  51      -5.250  12.507  13.199  1.00  0.00           C  
ATOM    399  CB  ASN A  51      -4.036  10.316  13.334  1.00  0.00           C  
ATOM    400  O   ASN A  51      -4.927  13.661  13.482  1.00  0.00           O  
ATOM    401  CG  ASN A  51      -5.107   9.266  13.110  1.00  0.00           C  
ATOM    402  ND2 ASN A  51      -4.877   8.065  13.629  1.00  0.00           N  
ATOM    403  OD1 ASN A  51      -6.131   9.531  12.476  1.00  0.00           O  
ATOM    404  N   ASN A  52      -6.409  12.167  13.337  1.00  0.00           N  
ATOM    405  CA  ASN A  52      -7.465  12.943  13.980  1.00  0.00           C  
ATOM    406  C   ASN A  52      -8.149  13.884  12.992  1.00  0.00           C  
ATOM    407  CB  ASN A  52      -6.905  13.733  15.165  1.00  0.00           C  
ATOM    408  O   ASN A  52      -8.356  15.061  13.292  1.00  0.00           O  
ATOM    409  CG  ASN A  52      -7.992  14.284  16.066  1.00  0.00           C  
ATOM    410  ND2 ASN A  52      -7.693  15.378  16.756  1.00  0.00           N  
ATOM    411  OD1 ASN A  52      -9.092  13.730  16.141  1.00  0.00           O  
ATOM    412  N   GLY A  53      -8.493  13.330  11.869  1.00  0.00           N  
ATOM    413  CA  GLY A  53      -9.178  14.077  10.826  1.00  0.00           C  
ATOM    414  C   GLY A  53     -10.131  13.225  10.009  1.00  0.00           C  
ATOM    415  O   GLY A  53     -10.833  12.372  10.557  1.00  0.00           O  
ATOM    416  N   THR A  54     -10.238  13.625   8.697  1.00  0.00           N  
ATOM    417  CA  THR A  54     -11.162  12.958   7.787  1.00  0.00           C  
ATOM    418  C   THR A  54     -10.400  12.163   6.730  1.00  0.00           C  
ATOM    419  CB  THR A  54     -12.096  13.969   7.098  1.00  0.00           C  
ATOM    420  O   THR A  54      -9.352  12.601   6.252  1.00  0.00           O  
ATOM    421  CG2 THR A  54     -13.136  13.260   6.237  1.00  0.00           C  
ATOM    422  OG1 THR A  54     -12.769  14.747   8.097  1.00  0.00           O  
ATOM    423  N   LEU A  55     -10.860  10.957   6.506  1.00  0.00           N  
ATOM    424  CA  LEU A  55     -10.342  10.147   5.409  1.00  0.00           C  
ATOM    425  C   LEU A  55     -11.381  10.005   4.301  1.00  0.00           C  
ATOM    426  CB  LEU A  55      -9.925   8.763   5.914  1.00  0.00           C  
ATOM    427  O   LEU A  55     -12.477   9.489   4.534  1.00  0.00           O  
ATOM    428  CG  LEU A  55      -9.312   7.820   4.878  1.00  0.00           C  
ATOM    429  CD1 LEU A  55      -7.981   8.374   4.379  1.00  0.00           C  
ATOM    430  CD2 LEU A  55      -9.129   6.425   5.466  1.00  0.00           C  
ATOM    431  N   THR A  56     -11.058  10.537   3.128  1.00  0.00           N  
ATOM    432  CA  THR A  56     -11.902  10.388   1.947  1.00  0.00           C  
ATOM    433  C   THR A  56     -11.388   9.263   1.054  1.00  0.00           C  
ATOM    434  CB  THR A  56     -11.968  11.698   1.140  1.00  0.00           C  
ATOM    435  O   THR A  56     -10.212   9.243   0.685  1.00  0.00           O  
ATOM    436  CG2 THR A  56     -12.889  11.555  -0.067  1.00  0.00           C  
ATOM    437  OG1 THR A  56     -12.462  12.747   1.982  1.00  0.00           O  
ATOM    438  N   ILE A  57     -12.297   8.358   0.697  1.00  0.00           N  
ATOM    439  CA  ILE A  57     -11.947   7.220  -0.144  1.00  0.00           C  
ATOM    440  C   ILE A  57     -12.743   7.276  -1.446  1.00  0.00           C  
ATOM    441  CB  ILE A  57     -12.201   5.880   0.583  1.00  0.00           C  
ATOM    442  O   ILE A  57     -13.976   7.253  -1.429  1.00  0.00           O  
ATOM    443  CG1 ILE A  57     -11.475   5.858   1.932  1.00  0.00           C  
ATOM    444  CG2 ILE A  57     -11.768   4.700  -0.292  1.00  0.00           C  
ATOM    445  CD1 ILE A  57     -12.118   4.946   2.967  1.00  0.00           C  
ATOM    446  N   THR A  58     -12.016   7.346  -2.527  1.00  0.00           N  
ATOM    447  CA  THR A  58     -12.622   7.309  -3.853  1.00  0.00           C  
ATOM    448  C   THR A  58     -12.324   5.983  -4.547  1.00  0.00           C  
ATOM    449  CB  THR A  58     -12.123   8.474  -4.728  1.00  0.00           C  
ATOM    450  O   THR A  58     -11.163   5.592  -4.677  1.00  0.00           O  
ATOM    451  CG2 THR A  58     -12.831   8.489  -6.079  1.00  0.00           C  
ATOM    452  OG1 THR A  58     -12.377   9.713  -4.055  1.00  0.00           O  
ATOM    453  N   SER A  59     -13.390   5.291  -4.913  1.00  0.00           N  
ATOM    454  CA  SER A  59     -13.291   4.017  -5.617  1.00  0.00           C  
ATOM    455  C   SER A  59     -14.244   3.967  -6.806  1.00  0.00           C  
ATOM    456  CB  SER A  59     -13.585   2.855  -4.668  1.00  0.00           C  
ATOM    457  O   SER A  59     -14.864   4.974  -7.155  1.00  0.00           O  
ATOM    458  OG  SER A  59     -14.969   2.786  -4.370  1.00  0.00           O  
ATOM    459  N   ILE A  60     -14.325   2.765  -7.390  1.00  0.00           N  
ATOM    460  CA  ILE A  60     -15.258   2.592  -8.498  1.00  0.00           C  
ATOM    461  C   ILE A  60     -16.693   2.627  -7.976  1.00  0.00           C  
ATOM    462  CB  ILE A  60     -14.996   1.272  -9.256  1.00  0.00           C  
ATOM    463  O   ILE A  60     -17.637   2.802  -8.749  1.00  0.00           O  
ATOM    464  CG1 ILE A  60     -15.177   0.073  -8.319  1.00  0.00           C  
ATOM    465  CG2 ILE A  60     -13.596   1.275  -9.878  1.00  0.00           C  
ATOM    466  CD1 ILE A  60     -15.298  -1.264  -9.038  1.00  0.00           C  
ATOM    467  N   HIS A  61     -16.784   2.489  -6.716  1.00  0.00           N  
ATOM    468  CA  HIS A  61     -18.106   2.464  -6.102  1.00  0.00           C  
ATOM    469  C   HIS A  61     -18.525   3.854  -5.637  1.00  0.00           C  
ATOM    470  CB  HIS A  61     -18.132   1.487  -4.925  1.00  0.00           C  
ATOM    471  O   HIS A  61     -19.612   4.026  -5.081  1.00  0.00           O  
ATOM    472  CG  HIS A  61     -17.766   0.086  -5.300  1.00  0.00           C  
ATOM    473  CD2 HIS A  61     -18.228  -0.721  -6.284  1.00  0.00           C  
ATOM    474  ND1 HIS A  61     -16.812  -0.641  -4.620  1.00  0.00           N  
ATOM    475  CE1 HIS A  61     -16.704  -1.838  -5.172  1.00  0.00           C  
ATOM    476  NE2 HIS A  61     -17.553  -1.912  -6.183  1.00  0.00           N  
ATOM    477  N   GLY A  62     -17.678   4.788  -5.809  1.00  0.00           N  
ATOM    478  CA  GLY A  62     -17.999   6.142  -5.386  1.00  0.00           C  
ATOM    479  C   GLY A  62     -17.085   6.656  -4.289  1.00  0.00           C  
ATOM    480  O   GLY A  62     -15.992   6.124  -4.085  1.00  0.00           O  
ATOM    481  N   THR A  63     -17.517   7.707  -3.726  1.00  0.00           N  
ATOM    482  CA  THR A  63     -16.727   8.367  -2.693  1.00  0.00           C  
ATOM    483  C   THR A  63     -17.317   8.106  -1.311  1.00  0.00           C  
ATOM    484  CB  THR A  63     -16.642   9.885  -2.940  1.00  0.00           C  
ATOM    485  O   THR A  63     -18.534   8.173  -1.127  1.00  0.00           O  
ATOM    486  CG2 THR A  63     -15.847  10.577  -1.837  1.00  0.00           C  
ATOM    487  OG1 THR A  63     -16.000  10.124  -4.198  1.00  0.00           O  
ATOM    488  N   PHE A  64     -16.462   7.730  -0.422  1.00  0.00           N  
ATOM    489  CA  PHE A  64     -16.816   7.451   0.965  1.00  0.00           C  
ATOM    490  C   PHE A  64     -15.974   8.291   1.918  1.00  0.00           C  
ATOM    491  CB  PHE A  64     -16.635   5.962   1.278  1.00  0.00           C  
ATOM    492  O   PHE A  64     -14.754   8.378   1.764  1.00  0.00           O  
ATOM    493  CG  PHE A  64     -17.206   5.547   2.607  1.00  0.00           C  
ATOM    494  CD1 PHE A  64     -16.442   5.631   3.764  1.00  0.00           C  
ATOM    495  CD2 PHE A  64     -18.508   5.073   2.698  1.00  0.00           C  
ATOM    496  CE1 PHE A  64     -16.968   5.248   4.996  1.00  0.00           C  
ATOM    497  CE2 PHE A  64     -19.041   4.688   3.925  1.00  0.00           C  
ATOM    498  CZ  PHE A  64     -18.269   4.775   5.072  1.00  0.00           C  
ATOM    499  N   VAL A  65     -16.689   8.841   2.957  1.00  0.00           N  
ATOM    500  CA  VAL A  65     -15.966   9.718   3.872  1.00  0.00           C  
ATOM    501  C   VAL A  65     -16.046   9.163   5.292  1.00  0.00           C  
ATOM    502  CB  VAL A  65     -16.519  11.161   3.832  1.00  0.00           C  
ATOM    503  O   VAL A  65     -17.135   8.862   5.787  1.00  0.00           O  
ATOM    504  CG1 VAL A  65     -15.768  12.054   4.817  1.00  0.00           C  
ATOM    505  CG2 VAL A  65     -16.429  11.727   2.416  1.00  0.00           C  
ATOM    506  N   ILE A  66     -14.832   9.005   5.847  1.00  0.00           N  
ATOM    507  CA  ILE A  66     -14.709   8.704   7.269  1.00  0.00           C  
ATOM    508  C   ILE A  66     -14.361   9.977   8.037  1.00  0.00           C  
ATOM    509  CB  ILE A  66     -13.645   7.615   7.526  1.00  0.00           C  
ATOM    510  O   ILE A  66     -13.297  10.565   7.827  1.00  0.00           O  
ATOM    511  CG1 ILE A  66     -14.015   6.322   6.790  1.00  0.00           C  
ATOM    512  CG2 ILE A  66     -13.483   7.362   9.028  1.00  0.00           C  
ATOM    513  CD1 ILE A  66     -12.887   5.301   6.728  1.00  0.00           C  
ATOM    514  N   GLU A  67     -15.198  10.391   8.989  1.00  0.00           N  
ATOM    515  CA  GLU A  67     -15.102  11.707   9.615  1.00  0.00           C  
ATOM    516  C   GLU A  67     -14.004  11.735  10.675  1.00  0.00           C  
ATOM    517  CB  GLU A  67     -16.442  12.107  10.236  1.00  0.00           C  
ATOM    518  O   GLU A  67     -13.402  12.781  10.926  1.00  0.00           O  
ATOM    519  CG  GLU A  67     -17.551  12.324   9.217  1.00  0.00           C  
ATOM    520  CD  GLU A  67     -17.286  13.493   8.282  1.00  0.00           C  
ATOM    521  OE1 GLU A  67     -17.815  13.495   7.147  1.00  0.00           O  
ATOM    522  OE2 GLU A  67     -16.542  14.415   8.687  1.00  0.00           O  
ATOM    523  N   ASN A  68     -13.808  10.624  11.257  1.00  0.00           N  
ATOM    524  CA  ASN A  68     -12.816  10.567  12.325  1.00  0.00           C  
ATOM    525  C   ASN A  68     -11.839   9.412  12.123  1.00  0.00           C  
ATOM    526  CB  ASN A  68     -13.501  10.450  13.688  1.00  0.00           C  
ATOM    527  O   ASN A  68     -12.161   8.261  12.425  1.00  0.00           O  
ATOM    528  CG  ASN A  68     -12.523  10.546  14.843  1.00  0.00           C  
ATOM    529  ND2 ASN A  68     -13.045  10.534  16.064  1.00  0.00           N  
ATOM    530  OD1 ASN A  68     -11.310  10.632  14.640  1.00  0.00           O  
ATOM    531  N   THR A  69     -10.586   9.742  11.715  1.00  0.00           N  
ATOM    532  CA  THR A  69      -9.591   8.723  11.401  1.00  0.00           C  
ATOM    533  C   THR A  69      -9.114   8.023  12.671  1.00  0.00           C  
ATOM    534  CB  THR A  69      -8.384   9.329  10.662  1.00  0.00           C  
ATOM    535  O   THR A  69      -8.567   6.920  12.610  1.00  0.00           O  
ATOM    536  CG2 THR A  69      -8.773   9.795   9.263  1.00  0.00           C  
ATOM    537  OG1 THR A  69      -7.889  10.450  11.406  1.00  0.00           O  
ATOM    538  N   LYS A  70      -9.426   8.508  13.837  1.00  0.00           N  
ATOM    539  CA  LYS A  70      -9.018   7.883  15.092  1.00  0.00           C  
ATOM    540  C   LYS A  70      -9.867   6.652  15.395  1.00  0.00           C  
ATOM    541  CB  LYS A  70      -9.113   8.883  16.246  1.00  0.00           C  
ATOM    542  O   LYS A  70      -9.472   5.801  16.195  1.00  0.00           O  
ATOM    543  CG  LYS A  70      -8.026   9.947  16.235  1.00  0.00           C  
ATOM    544  CD  LYS A  70      -8.054  10.788  17.505  1.00  0.00           C  
ATOM    545  CE  LYS A  70      -6.899  11.779  17.546  1.00  0.00           C  
ATOM    546  NZ  LYS A  70      -6.952  12.642  18.764  1.00  0.00           N  
ATOM    547  N   GLU A  71     -10.929   6.592  14.748  1.00  0.00           N  
ATOM    548  CA  GLU A  71     -11.840   5.477  14.991  1.00  0.00           C  
ATOM    549  C   GLU A  71     -11.589   4.335  14.010  1.00  0.00           C  
ATOM    550  CB  GLU A  71     -13.296   5.942  14.895  1.00  0.00           C  
ATOM    551  O   GLU A  71     -12.227   3.284  14.096  1.00  0.00           O  
ATOM    552  CG  GLU A  71     -13.699   6.928  15.981  1.00  0.00           C  
ATOM    553  CD  GLU A  71     -13.546   6.368  17.387  1.00  0.00           C  
ATOM    554  OE1 GLU A  71     -13.038   7.089  18.275  1.00  0.00           O  
ATOM    555  OE2 GLU A  71     -13.935   5.198  17.601  1.00  0.00           O  
ATOM    556  N   LEU A  72     -10.620   4.557  13.139  1.00  0.00           N  
ATOM    557  CA  LEU A  72     -10.314   3.537  12.142  1.00  0.00           C  
ATOM    558  C   LEU A  72      -9.506   2.399  12.758  1.00  0.00           C  
ATOM    559  CB  LEU A  72      -9.544   4.148  10.969  1.00  0.00           C  
ATOM    560  O   LEU A  72      -8.583   2.641  13.540  1.00  0.00           O  
ATOM    561  CG  LEU A  72     -10.369   4.953   9.963  1.00  0.00           C  
ATOM    562  CD1 LEU A  72      -9.451   5.660   8.971  1.00  0.00           C  
ATOM    563  CD2 LEU A  72     -11.356   4.048   9.234  1.00  0.00           C  
ATOM    564  N   GLU A  73      -9.939   1.250  12.449  1.00  0.00           N  
ATOM    565  CA  GLU A  73      -9.161   0.083  12.856  1.00  0.00           C  
ATOM    566  C   GLU A  73      -8.052  -0.218  11.852  1.00  0.00           C  
ATOM    567  CB  GLU A  73     -10.070  -1.138  13.018  1.00  0.00           C  
ATOM    568  O   GLU A  73      -8.321  -0.437  10.669  1.00  0.00           O  
ATOM    569  CG  GLU A  73     -11.092  -0.999  14.137  1.00  0.00           C  
ATOM    570  CD  GLU A  73     -11.981  -2.223  14.293  1.00  0.00           C  
ATOM    571  OE1 GLU A  73     -11.771  -3.008  15.245  1.00  0.00           O  
ATOM    572  OE2 GLU A  73     -12.894  -2.399  13.455  1.00  0.00           O  
ATOM    573  N   LEU A  74      -6.814  -0.179  12.412  1.00  0.00           N  
ATOM    574  CA  LEU A  74      -5.639  -0.375  11.569  1.00  0.00           C  
ATOM    575  C   LEU A  74      -4.849  -1.601  12.013  1.00  0.00           C  
ATOM    576  CB  LEU A  74      -4.741   0.865  11.605  1.00  0.00           C  
ATOM    577  O   LEU A  74      -4.706  -1.852  13.212  1.00  0.00           O  
ATOM    578  CG  LEU A  74      -5.421   2.203  11.312  1.00  0.00           C  
ATOM    579  CD1 LEU A  74      -4.423   3.347  11.454  1.00  0.00           C  
ATOM    580  CD2 LEU A  74      -6.039   2.195   9.917  1.00  0.00           C  
ATOM    581  N   HIS A  75      -4.444  -2.360  11.030  1.00  0.00           N  
ATOM    582  CA  HIS A  75      -3.448  -3.404  11.246  1.00  0.00           C  
ATOM    583  C   HIS A  75      -2.116  -3.037  10.600  1.00  0.00           C  
ATOM    584  CB  HIS A  75      -3.946  -4.742  10.699  1.00  0.00           C  
ATOM    585  O   HIS A  75      -2.002  -3.016   9.372  1.00  0.00           O  
ATOM    586  CG  HIS A  75      -3.013  -5.881  10.958  1.00  0.00           C  
ATOM    587  CD2 HIS A  75      -1.948  -6.336  10.256  1.00  0.00           C  
ATOM    588  ND1 HIS A  75      -3.129  -6.703  12.058  1.00  0.00           N  
ATOM    589  CE1 HIS A  75      -2.173  -7.616  12.021  1.00  0.00           C  
ATOM    590  NE2 HIS A  75      -1.443  -7.416  10.937  1.00  0.00           N  
ATOM    591  N   LEU A  76      -1.099  -2.762  11.448  1.00  0.00           N  
ATOM    592  CA  LEU A  76       0.217  -2.352  10.968  1.00  0.00           C  
ATOM    593  C   LEU A  76       1.092  -3.565  10.675  1.00  0.00           C  
ATOM    594  CB  LEU A  76       0.904  -1.449  11.996  1.00  0.00           C  
ATOM    595  O   LEU A  76       1.167  -4.493  11.484  1.00  0.00           O  
ATOM    596  CG  LEU A  76       0.129  -0.204  12.432  1.00  0.00           C  
ATOM    597  CD1 LEU A  76       0.816   0.460  13.620  1.00  0.00           C  
ATOM    598  CD2 LEU A  76      -0.007   0.774  11.270  1.00  0.00           C  
ATOM    599  N   ILE A  77       1.670  -3.504   9.475  1.00  0.00           N  
ATOM    600  CA  ILE A  77       2.621  -4.560   9.142  1.00  0.00           C  
ATOM    601  C   ILE A  77       4.009  -4.185   9.656  1.00  0.00           C  
ATOM    602  CB  ILE A  77       2.666  -4.820   7.619  1.00  0.00           C  
ATOM    603  O   ILE A  77       4.616  -3.223   9.180  1.00  0.00           O  
ATOM    604  CG1 ILE A  77       1.249  -5.025   7.071  1.00  0.00           C  
ATOM    605  CG2 ILE A  77       3.555  -6.026   7.304  1.00  0.00           C  
ATOM    606  CD1 ILE A  77       0.526  -6.229   7.658  1.00  0.00           C  
ATOM    607  N   GLU A  78       4.451  -4.934  10.545  1.00  0.00           N  
ATOM    608  CA  GLU A  78       5.676  -4.594  11.264  1.00  0.00           C  
ATOM    609  C   GLU A  78       6.868  -4.511  10.315  1.00  0.00           C  
ATOM    610  CB  GLU A  78       5.953  -5.617  12.368  1.00  0.00           C  
ATOM    611  O   GLU A  78       7.060  -5.391   9.473  1.00  0.00           O  
ATOM    612  CG  GLU A  78       7.039  -5.188  13.345  1.00  0.00           C  
ATOM    613  CD  GLU A  78       7.252  -6.179  14.478  1.00  0.00           C  
ATOM    614  OE1 GLU A  78       8.089  -5.911  15.370  1.00  0.00           O  
ATOM    615  OE2 GLU A  78       6.577  -7.233  14.474  1.00  0.00           O  
ATOM    616  N   GLY A  79       7.616  -3.444  10.447  1.00  0.00           N  
ATOM    617  CA  GLY A  79       8.883  -3.271   9.755  1.00  0.00           C  
ATOM    618  C   GLY A  79       8.720  -2.850   8.307  1.00  0.00           C  
ATOM    619  O   GLY A  79       9.685  -2.855   7.540  1.00  0.00           O  
ATOM    620  N   ARG A  80       7.420  -2.499   7.958  1.00  0.00           N  
ATOM    621  CA  ARG A  80       7.141  -2.173   6.563  1.00  0.00           C  
ATOM    622  C   ARG A  80       6.227  -0.957   6.457  1.00  0.00           C  
ATOM    623  CB  ARG A  80       6.507  -3.369   5.848  1.00  0.00           C  
ATOM    624  O   ARG A  80       5.417  -0.703   7.351  1.00  0.00           O  
ATOM    625  CG  ARG A  80       7.381  -4.613   5.834  1.00  0.00           C  
ATOM    626  CD  ARG A  80       6.636  -5.819   5.281  1.00  0.00           C  
ATOM    627  NE  ARG A  80       7.449  -7.030   5.344  1.00  0.00           N  
ATOM    628  NH1 ARG A  80       8.171  -6.907   3.153  1.00  0.00           N  
ATOM    629  NH2 ARG A  80       8.865  -8.629   4.498  1.00  0.00           N  
ATOM    630  CZ  ARG A  80       8.160  -7.519   4.332  1.00  0.00           C  
ATOM    631  N   ASP A  81       6.413  -0.185   5.425  1.00  0.00           N  
ATOM    632  CA  ASP A  81       5.498   0.907   5.109  1.00  0.00           C  
ATOM    633  C   ASP A  81       4.209   0.380   4.482  1.00  0.00           C  
ATOM    634  CB  ASP A  81       6.166   1.913   4.169  1.00  0.00           C  
ATOM    635  O   ASP A  81       3.937   0.630   3.306  1.00  0.00           O  
ATOM    636  CG  ASP A  81       5.336   3.166   3.953  1.00  0.00           C  
ATOM    637  OD1 ASP A  81       4.453   3.464   4.786  1.00  0.00           O  
ATOM    638  OD2 ASP A  81       5.564   3.860   2.939  1.00  0.00           O  
ATOM    639  N   LEU A  82       3.529  -0.450   5.272  1.00  0.00           N  
ATOM    640  CA  LEU A  82       2.296  -1.120   4.874  1.00  0.00           C  
ATOM    641  C   LEU A  82       1.304  -1.165   6.031  1.00  0.00           C  
ATOM    642  CB  LEU A  82       2.591  -2.540   4.383  1.00  0.00           C  
ATOM    643  O   LEU A  82       1.678  -1.486   7.162  1.00  0.00           O  
ATOM    644  CG  LEU A  82       1.462  -3.246   3.631  1.00  0.00           C  
ATOM    645  CD1 LEU A  82       1.181  -2.537   2.310  1.00  0.00           C  
ATOM    646  CD2 LEU A  82       1.810  -4.711   3.395  1.00  0.00           C  
ATOM    647  N   VAL A  83       0.035  -0.832   5.697  1.00  0.00           N  
ATOM    648  CA  VAL A  83      -1.015  -0.883   6.709  1.00  0.00           C  
ATOM    649  C   VAL A  83      -2.302  -1.425   6.091  1.00  0.00           C  
ATOM    650  CB  VAL A  83      -1.267   0.506   7.335  1.00  0.00           C  
ATOM    651  O   VAL A  83      -2.569  -1.209   4.907  1.00  0.00           O  
ATOM    652  CG1 VAL A  83      -1.773   1.490   6.282  1.00  0.00           C  
ATOM    653  CG2 VAL A  83      -2.261   0.398   8.490  1.00  0.00           C  
ATOM    654  N   ILE A  84      -3.082  -2.209   6.866  1.00  0.00           N  
ATOM    655  CA  ILE A  84      -4.412  -2.673   6.487  1.00  0.00           C  
ATOM    656  C   ILE A  84      -5.472  -1.893   7.263  1.00  0.00           C  
ATOM    657  CB  ILE A  84      -4.574  -4.190   6.736  1.00  0.00           C  
ATOM    658  O   ILE A  84      -5.414  -1.809   8.492  1.00  0.00           O  
ATOM    659  CG1 ILE A  84      -3.471  -4.970   6.011  1.00  0.00           C  
ATOM    660  CG2 ILE A  84      -5.961  -4.664   6.294  1.00  0.00           C  
ATOM    661  CD1 ILE A  84      -3.383  -6.436   6.414  1.00  0.00           C  
ATOM    662  N   ILE A  85      -6.398  -1.360   6.490  1.00  0.00           N  
ATOM    663  CA  ILE A  85      -7.486  -0.605   7.101  1.00  0.00           C  
ATOM    664  C   ILE A  85      -8.771  -1.430   7.065  1.00  0.00           C  
ATOM    665  CB  ILE A  85      -7.700   0.752   6.394  1.00  0.00           C  
ATOM    666  O   ILE A  85      -9.206  -1.865   5.996  1.00  0.00           O  
ATOM    667  CG1 ILE A  85      -6.372   1.508   6.277  1.00  0.00           C  
ATOM    668  CG2 ILE A  85      -8.745   1.590   7.137  1.00  0.00           C  
ATOM    669  CD1 ILE A  85      -6.436   2.736   5.378  1.00  0.00           C  
ATOM    670  N   LYS A  86      -9.289  -1.608   8.242  1.00  0.00           N  
ATOM    671  CA  LYS A  86     -10.620  -2.207   8.285  1.00  0.00           C  
ATOM    672  C   LYS A  86     -11.702  -1.159   8.043  1.00  0.00           C  
ATOM    673  CB  LYS A  86     -10.853  -2.901   9.628  1.00  0.00           C  
ATOM    674  O   LYS A  86     -11.847  -0.216   8.825  1.00  0.00           O  
ATOM    675  CG  LYS A  86     -12.116  -3.749   9.675  1.00  0.00           C  
ATOM    676  CD  LYS A  86     -12.242  -4.490  11.000  1.00  0.00           C  
ATOM    677  CE  LYS A  86     -13.471  -5.389  11.024  1.00  0.00           C  
ATOM    678  NZ  LYS A  86     -13.559  -6.173  12.292  1.00  0.00           N  
ATOM    679  N   MET A  87     -12.477  -1.421   6.970  1.00  0.00           N  
ATOM    680  CA  MET A  87     -13.502  -0.446   6.607  1.00  0.00           C  
ATOM    681  C   MET A  87     -14.775  -0.667   7.417  1.00  0.00           C  
ATOM    682  CB  MET A  87     -13.815  -0.525   5.111  1.00  0.00           C  
ATOM    683  O   MET A  87     -15.070  -1.793   7.823  1.00  0.00           O  
ATOM    684  CG  MET A  87     -12.612  -0.265   4.219  1.00  0.00           C  
ATOM    685  SD  MET A  87     -11.798   1.338   4.587  1.00  0.00           S  
ATOM    686  CE  MET A  87     -13.139   2.483   4.162  1.00  0.00           C  
ATOM    687  N   PRO A  88     -15.487   0.449   7.675  1.00  0.00           N  
ATOM    688  CA  PRO A  88     -16.778   0.306   8.352  1.00  0.00           C  
ATOM    689  C   PRO A  88     -17.750  -0.588   7.586  1.00  0.00           C  
ATOM    690  CB  PRO A  88     -17.299   1.744   8.425  1.00  0.00           C  
ATOM    691  O   PRO A  88     -17.612  -0.758   6.372  1.00  0.00           O  
ATOM    692  CG  PRO A  88     -16.086   2.599   8.253  1.00  0.00           C  
ATOM    693  CD  PRO A  88     -15.092   1.854   7.408  1.00  0.00           C  
ATOM    694  N   LYS A  89     -18.685  -1.093   8.244  1.00  0.00           N  
ATOM    695  CA  LYS A  89     -19.614  -2.080   7.702  1.00  0.00           C  
ATOM    696  C   LYS A  89     -20.435  -1.492   6.558  1.00  0.00           C  
ATOM    697  CB  LYS A  89     -20.542  -2.603   8.799  1.00  0.00           C  
ATOM    698  O   LYS A  89     -20.881  -2.221   5.669  1.00  0.00           O  
ATOM    699  CG  LYS A  89     -19.856  -3.506   9.813  1.00  0.00           C  
ATOM    700  CD  LYS A  89     -20.849  -4.075  10.818  1.00  0.00           C  
ATOM    701  CE  LYS A  89     -20.163  -4.981  11.831  1.00  0.00           C  
ATOM    702  NZ  LYS A  89     -21.127  -5.511  12.842  1.00  0.00           N  
ATOM    703  N   ASP A  90     -20.623  -0.212   6.564  1.00  0.00           N  
ATOM    704  CA  ASP A  90     -21.447   0.406   5.530  1.00  0.00           C  
ATOM    705  C   ASP A  90     -20.615   0.747   4.296  1.00  0.00           C  
ATOM    706  CB  ASP A  90     -22.129   1.666   6.069  1.00  0.00           C  
ATOM    707  O   ASP A  90     -21.118   1.359   3.352  1.00  0.00           O  
ATOM    708  CG  ASP A  90     -21.144   2.688   6.610  1.00  0.00           C  
ATOM    709  OD1 ASP A  90     -19.965   2.339   6.835  1.00  0.00           O  
ATOM    710  OD2 ASP A  90     -21.552   3.852   6.814  1.00  0.00           O  
ATOM    711  N   PHE A  91     -19.315   0.383   4.317  1.00  0.00           N  
ATOM    712  CA  PHE A  91     -18.433   0.515   3.164  1.00  0.00           C  
ATOM    713  C   PHE A  91     -18.586  -0.676   2.225  1.00  0.00           C  
ATOM    714  CB  PHE A  91     -16.974   0.645   3.613  1.00  0.00           C  
ATOM    715  O   PHE A  91     -18.558  -1.827   2.665  1.00  0.00           O  
ATOM    716  CG  PHE A  91     -16.016   0.933   2.489  1.00  0.00           C  
ATOM    717  CD1 PHE A  91     -15.327  -0.099   1.863  1.00  0.00           C  
ATOM    718  CD2 PHE A  91     -15.804   2.236   2.058  1.00  0.00           C  
ATOM    719  CE1 PHE A  91     -14.440   0.164   0.822  1.00  0.00           C  
ATOM    720  CE2 PHE A  91     -14.918   2.507   1.018  1.00  0.00           C  
ATOM    721  CZ  PHE A  91     -14.237   1.470   0.402  1.00  0.00           C  
ATOM    722  N   PRO A  92     -18.846  -0.359   0.875  1.00  0.00           N  
ATOM    723  CA  PRO A  92     -18.968  -1.475  -0.066  1.00  0.00           C  
ATOM    724  C   PRO A  92     -17.719  -2.352  -0.107  1.00  0.00           C  
ATOM    725  CB  PRO A  92     -19.191  -0.779  -1.411  1.00  0.00           C  
ATOM    726  O   PRO A  92     -16.599  -1.835  -0.139  1.00  0.00           O  
ATOM    727  CG  PRO A  92     -19.667   0.593  -1.057  1.00  0.00           C  
ATOM    728  CD  PRO A  92     -19.069   0.979   0.265  1.00  0.00           C  
ATOM    729  N   GLU A  93     -18.001  -3.674  -0.146  1.00  0.00           N  
ATOM    730  CA  GLU A  93     -16.873  -4.600  -0.140  1.00  0.00           C  
ATOM    731  C   GLU A  93     -16.296  -4.777  -1.542  1.00  0.00           C  
ATOM    732  CB  GLU A  93     -17.295  -5.957   0.429  1.00  0.00           C  
ATOM    733  O   GLU A  93     -17.020  -4.675  -2.534  1.00  0.00           O  
ATOM    734  CG  GLU A  93     -17.676  -5.915   1.902  1.00  0.00           C  
ATOM    735  CD  GLU A  93     -18.030  -7.280   2.470  1.00  0.00           C  
ATOM    736  OE1 GLU A  93     -18.293  -7.380   3.690  1.00  0.00           O  
ATOM    737  OE2 GLU A  93     -18.044  -8.257   1.689  1.00  0.00           O  
ATOM    738  N   PHE A  94     -14.992  -5.052  -1.590  1.00  0.00           N  
ATOM    739  CA  PHE A  94     -14.278  -5.347  -2.827  1.00  0.00           C  
ATOM    740  C   PHE A  94     -14.227  -6.849  -3.078  1.00  0.00           C  
ATOM    741  CB  PHE A  94     -12.859  -4.774  -2.780  1.00  0.00           C  
ATOM    742  O   PHE A  94     -14.349  -7.644  -2.144  1.00  0.00           O  
ATOM    743  CG  PHE A  94     -12.812  -3.271  -2.723  1.00  0.00           C  
ATOM    744  CD1 PHE A  94     -12.835  -2.516  -3.890  1.00  0.00           C  
ATOM    745  CD2 PHE A  94     -12.746  -2.612  -1.502  1.00  0.00           C  
ATOM    746  CE1 PHE A  94     -12.793  -1.124  -3.840  1.00  0.00           C  
ATOM    747  CE2 PHE A  94     -12.703  -1.222  -1.444  1.00  0.00           C  
ATOM    748  CZ  PHE A  94     -12.726  -0.480  -2.614  1.00  0.00           C  
ATOM    749  N   ASP A  95     -14.106  -7.217  -4.271  1.00  0.00           N  
ATOM    750  CA  ASP A  95     -13.811  -8.608  -4.601  1.00  0.00           C  
ATOM    751  C   ASP A  95     -12.469  -9.039  -4.013  1.00  0.00           C  
ATOM    752  CB  ASP A  95     -13.810  -8.812  -6.117  1.00  0.00           C  
ATOM    753  O   ASP A  95     -11.557  -8.223  -3.871  1.00  0.00           O  
ATOM    754  CG  ASP A  95     -15.190  -8.672  -6.735  1.00  0.00           C  
ATOM    755  OD1 ASP A  95     -16.200  -8.841  -6.018  1.00  0.00           O  
ATOM    756  OD2 ASP A  95     -15.269  -8.393  -7.951  1.00  0.00           O  
ATOM    757  N   THR A  96     -12.299 -10.352  -3.724  1.00  0.00           N  
ATOM    758  CA  THR A  96     -11.120 -10.836  -3.015  1.00  0.00           C  
ATOM    759  C   THR A  96     -10.288 -11.751  -3.909  1.00  0.00           C  
ATOM    760  CB  THR A  96     -11.511 -11.587  -1.729  1.00  0.00           C  
ATOM    761  O   THR A  96      -9.650 -12.688  -3.425  1.00  0.00           O  
ATOM    762  CG2 THR A  96     -12.228 -10.665  -0.749  1.00  0.00           C  
ATOM    763  OG1 THR A  96     -12.379 -12.677  -2.065  1.00  0.00           O  
ATOM    764  N   GLU A  97     -10.254 -11.556  -5.212  1.00  0.00           N  
ATOM    765  CA  GLU A  97      -9.604 -12.475  -6.142  1.00  0.00           C  
ATOM    766  C   GLU A  97      -8.144 -12.094  -6.365  1.00  0.00           C  
ATOM    767  CB  GLU A  97     -10.350 -12.504  -7.478  1.00  0.00           C  
ATOM    768  O   GLU A  97      -7.392 -12.838  -6.998  1.00  0.00           O  
ATOM    769  CG  GLU A  97     -11.757 -13.077  -7.385  1.00  0.00           C  
ATOM    770  CD  GLU A  97     -12.513 -13.028  -8.703  1.00  0.00           C  
ATOM    771  OE1 GLU A  97     -13.314 -13.950  -8.978  1.00  0.00           O  
ATOM    772  OE2 GLU A  97     -12.303 -12.060  -9.468  1.00  0.00           O  
ATOM    773  N   LEU A  98      -7.770 -10.911  -5.782  1.00  0.00           N  
ATOM    774  CA  LEU A  98      -6.382 -10.498  -5.957  1.00  0.00           C  
ATOM    775  C   LEU A  98      -5.433 -11.469  -5.264  1.00  0.00           C  
ATOM    776  CB  LEU A  98      -6.171  -9.083  -5.411  1.00  0.00           C  
ATOM    777  O   LEU A  98      -5.766 -12.027  -4.215  1.00  0.00           O  
ATOM    778  CG  LEU A  98      -6.998  -7.974  -6.064  1.00  0.00           C  
ATOM    779  CD1 LEU A  98      -6.731  -6.639  -5.376  1.00  0.00           C  
ATOM    780  CD2 LEU A  98      -6.692  -7.885  -7.555  1.00  0.00           C  
ATOM    781  N   VAL A  99      -4.323 -11.660  -5.887  1.00  0.00           N  
ATOM    782  CA  VAL A  99      -3.297 -12.533  -5.326  1.00  0.00           C  
ATOM    783  C   VAL A  99      -2.065 -11.710  -4.954  1.00  0.00           C  
ATOM    784  CB  VAL A  99      -2.908 -13.658  -6.311  1.00  0.00           C  
ATOM    785  O   VAL A  99      -1.585 -10.904  -5.753  1.00  0.00           O  
ATOM    786  CG1 VAL A  99      -1.828 -14.554  -5.709  1.00  0.00           C  
ATOM    787  CG2 VAL A  99      -4.138 -14.481  -6.692  1.00  0.00           C  
ATOM    788  N   PHE A 100      -1.548 -11.966  -3.678  1.00  0.00           N  
ATOM    789  CA  PHE A 100      -0.380 -11.267  -3.154  1.00  0.00           C  
ATOM    790  C   PHE A 100       0.758 -12.244  -2.884  1.00  0.00           C  
ATOM    791  CB  PHE A 100      -0.737 -10.509  -1.872  1.00  0.00           C  
ATOM    792  O   PHE A 100       0.533 -13.342  -2.372  1.00  0.00           O  
ATOM    793  CG  PHE A 100      -1.845  -9.506  -2.048  1.00  0.00           C  
ATOM    794  CD1 PHE A 100      -1.560  -8.172  -2.312  1.00  0.00           C  
ATOM    795  CD2 PHE A 100      -3.174  -9.898  -1.949  1.00  0.00           C  
ATOM    796  CE1 PHE A 100      -2.584  -7.242  -2.476  1.00  0.00           C  
ATOM    797  CE2 PHE A 100      -4.203  -8.975  -2.111  1.00  0.00           C  
ATOM    798  CZ  PHE A 100      -3.906  -7.647  -2.373  1.00  0.00           C  
ATOM    799  N   ARG A 101       1.920 -11.835  -3.256  1.00  0.00           N  
ATOM    800  CA  ARG A 101       3.101 -12.622  -2.917  1.00  0.00           C  
ATOM    801  C   ARG A 101       4.352 -11.750  -2.891  1.00  0.00           C  
ATOM    802  CB  ARG A 101       3.285 -13.772  -3.909  1.00  0.00           C  
ATOM    803  O   ARG A 101       4.315 -10.590  -3.306  1.00  0.00           O  
ATOM    804  CG  ARG A 101       3.592 -13.319  -5.327  1.00  0.00           C  
ATOM    805  CD  ARG A 101       4.102 -14.466  -6.188  1.00  0.00           C  
ATOM    806  NE  ARG A 101       4.305 -14.052  -7.574  1.00  0.00           N  
ATOM    807  NH1 ARG A 101       6.326 -13.003  -7.182  1.00  0.00           N  
ATOM    808  NH2 ARG A 101       5.440 -13.042  -9.296  1.00  0.00           N  
ATOM    809  CZ  ARG A 101       5.356 -13.367  -8.014  1.00  0.00           C  
ATOM    810  N   GLU A 102       5.402 -12.351  -2.402  1.00  0.00           N  
ATOM    811  CA  GLU A 102       6.673 -11.633  -2.368  1.00  0.00           C  
ATOM    812  C   GLU A 102       7.244 -11.455  -3.772  1.00  0.00           C  
ATOM    813  CB  GLU A 102       7.681 -12.366  -1.479  1.00  0.00           C  
ATOM    814  O   GLU A 102       7.018 -12.290  -4.651  1.00  0.00           O  
ATOM    815  CG  GLU A 102       7.288 -12.408  -0.010  1.00  0.00           C  
ATOM    816  CD  GLU A 102       8.248 -13.221   0.845  1.00  0.00           C  
ATOM    817  OE1 GLU A 102       9.235 -12.648   1.361  1.00  0.00           O  
ATOM    818  OE2 GLU A 102       8.012 -14.440   0.998  1.00  0.00           O  
ATOM    819  N   PRO A 103       8.045 -10.288  -3.927  1.00  0.00           N  
ATOM    820  CA  PRO A 103       8.730 -10.139  -5.214  1.00  0.00           C  
ATOM    821  C   PRO A 103       9.910 -11.096  -5.368  1.00  0.00           C  
ATOM    822  CB  PRO A 103       9.207  -8.684  -5.193  1.00  0.00           C  
ATOM    823  O   PRO A 103      10.442 -11.592  -4.371  1.00  0.00           O  
ATOM    824  CG  PRO A 103       9.431  -8.376  -3.748  1.00  0.00           C  
ATOM    825  CD  PRO A 103       8.407  -9.117  -2.938  1.00  0.00           C  
ATOM    826  N   VAL A 104      10.235 -11.345  -6.620  1.00  0.00           N  
ATOM    827  CA  VAL A 104      11.398 -12.147  -6.982  1.00  0.00           C  
ATOM    828  C   VAL A 104      12.458 -11.259  -7.630  1.00  0.00           C  
ATOM    829  CB  VAL A 104      11.016 -13.303  -7.934  1.00  0.00           C  
ATOM    830  O   VAL A 104      12.137 -10.400  -8.455  1.00  0.00           O  
ATOM    831  CG1 VAL A 104      12.251 -14.112  -8.324  1.00  0.00           C  
ATOM    832  CG2 VAL A 104       9.967 -14.204  -7.285  1.00  0.00           C  
ATOM    833  N   GLU A 105      13.727 -11.413  -7.220  1.00  0.00           N  
ATOM    834  CA  GLU A 105      14.823 -10.614  -7.758  1.00  0.00           C  
ATOM    835  C   GLU A 105      14.856 -10.678  -9.283  1.00  0.00           C  
ATOM    836  CB  GLU A 105      16.163 -11.081  -7.184  1.00  0.00           C  
ATOM    837  O   GLU A 105      14.826 -11.764  -9.864  1.00  0.00           O  
ATOM    838  CG  GLU A 105      17.321 -10.138  -7.476  1.00  0.00           C  
ATOM    839  CD  GLU A 105      17.369  -8.940  -6.541  1.00  0.00           C  
ATOM    840  OE1 GLU A 105      18.050  -7.941  -6.868  1.00  0.00           O  
ATOM    841  OE2 GLU A 105      16.722  -9.001  -5.471  1.00  0.00           O  
ATOM    842  N   GLY A 106      14.860  -9.501  -9.898  1.00  0.00           N  
ATOM    843  CA  GLY A 106      15.016  -9.394 -11.340  1.00  0.00           C  
ATOM    844  C   GLY A 106      13.713  -9.572 -12.096  1.00  0.00           C  
ATOM    845  O   GLY A 106      13.689  -9.507 -13.327  1.00  0.00           O  
ATOM    846  N   GLU A 107      12.600  -9.831 -11.313  1.00  0.00           N  
ATOM    847  CA  GLU A 107      11.348  -9.986 -12.048  1.00  0.00           C  
ATOM    848  C   GLU A 107      10.829  -8.640 -12.544  1.00  0.00           C  
ATOM    849  CB  GLU A 107      10.292 -10.667 -11.173  1.00  0.00           C  
ATOM    850  O   GLU A 107      11.214  -7.590 -12.024  1.00  0.00           O  
ATOM    851  CG  GLU A 107       9.817  -9.814 -10.007  1.00  0.00           C  
ATOM    852  CD  GLU A 107       8.708 -10.468  -9.197  1.00  0.00           C  
ATOM    853  OE1 GLU A 107       8.744 -10.394  -7.948  1.00  0.00           O  
ATOM    854  OE2 GLU A 107       7.797 -11.060  -9.818  1.00  0.00           O  
ATOM    855  N   ARG A 108      10.039  -8.757 -13.623  1.00  0.00           N  
ATOM    856  CA  ARG A 108       9.484  -7.561 -14.248  1.00  0.00           C  
ATOM    857  C   ARG A 108       8.121  -7.216 -13.659  1.00  0.00           C  
ATOM    858  CB  ARG A 108       9.368  -7.750 -15.762  1.00  0.00           C  
ATOM    859  O   ARG A 108       7.274  -8.094 -13.485  1.00  0.00           O  
ATOM    860  CG  ARG A 108      10.699  -7.979 -16.459  1.00  0.00           C  
ATOM    861  CD  ARG A 108      10.533  -8.104 -17.967  1.00  0.00           C  
ATOM    862  NE  ARG A 108       9.611  -9.180 -18.320  1.00  0.00           N  
ATOM    863  NH1 ARG A 108       9.877  -8.940 -20.602  1.00  0.00           N  
ATOM    864  NH2 ARG A 108       8.468 -10.545 -19.771  1.00  0.00           N  
ATOM    865  CZ  ARG A 108       9.321  -9.553 -19.564  1.00  0.00           C  
ATOM    866  N   VAL A 109       7.964  -5.888 -13.366  1.00  0.00           N  
ATOM    867  CA  VAL A 109       6.720  -5.469 -12.729  1.00  0.00           C  
ATOM    868  C   VAL A 109       6.124  -4.286 -13.489  1.00  0.00           C  
ATOM    869  CB  VAL A 109       6.941  -5.093 -11.246  1.00  0.00           C  
ATOM    870  O   VAL A 109       6.830  -3.593 -14.225  1.00  0.00           O  
ATOM    871  CG1 VAL A 109       7.410  -6.307 -10.446  1.00  0.00           C  
ATOM    872  CG2 VAL A 109       7.948  -3.950 -11.130  1.00  0.00           C  
ATOM    873  N   ARG A 110       4.812  -4.140 -13.323  1.00  0.00           N  
ATOM    874  CA  ARG A 110       4.080  -2.972 -13.801  1.00  0.00           C  
ATOM    875  C   ARG A 110       3.406  -2.238 -12.647  1.00  0.00           C  
ATOM    876  CB  ARG A 110       3.037  -3.379 -14.844  1.00  0.00           C  
ATOM    877  O   ARG A 110       3.024  -2.855 -11.651  1.00  0.00           O  
ATOM    878  CG  ARG A 110       3.634  -3.930 -16.129  1.00  0.00           C  
ATOM    879  CD  ARG A 110       2.568  -4.165 -17.191  1.00  0.00           C  
ATOM    880  NE  ARG A 110       3.150  -4.632 -18.445  1.00  0.00           N  
ATOM    881  NH1 ARG A 110       2.509  -2.782 -19.671  1.00  0.00           N  
ATOM    882  NH2 ARG A 110       3.671  -4.482 -20.677  1.00  0.00           N  
ATOM    883  CZ  ARG A 110       3.109  -3.964 -19.595  1.00  0.00           C  
ATOM    884  N   LEU A 111       3.346  -0.980 -12.801  1.00  0.00           N  
ATOM    885  CA  LEU A 111       2.564  -0.150 -11.891  1.00  0.00           C  
ATOM    886  C   LEU A 111       1.147   0.049 -12.420  1.00  0.00           C  
ATOM    887  CB  LEU A 111       3.241   1.208 -11.688  1.00  0.00           C  
ATOM    888  O   LEU A 111       0.960   0.457 -13.568  1.00  0.00           O  
ATOM    889  CG  LEU A 111       2.602   2.136 -10.653  1.00  0.00           C  
ATOM    890  CD1 LEU A 111       3.029   1.732  -9.246  1.00  0.00           C  
ATOM    891  CD2 LEU A 111       2.974   3.588 -10.934  1.00  0.00           C  
ATOM    892  N   VAL A 112       0.187  -0.288 -11.583  1.00  0.00           N  
ATOM    893  CA  VAL A 112      -1.205  -0.174 -12.004  1.00  0.00           C  
ATOM    894  C   VAL A 112      -1.904   0.912 -11.189  1.00  0.00           C  
ATOM    895  CB  VAL A 112      -1.955  -1.517 -11.856  1.00  0.00           C  
ATOM    896  O   VAL A 112      -1.844   0.908  -9.957  1.00  0.00           O  
ATOM    897  CG1 VAL A 112      -3.378  -1.404 -12.400  1.00  0.00           C  
ATOM    898  CG2 VAL A 112      -1.194  -2.633 -12.570  1.00  0.00           C  
ATOM    899  N   THR A 113      -2.532   1.855 -11.896  1.00  0.00           N  
ATOM    900  CA  THR A 113      -3.280   2.936 -11.265  1.00  0.00           C  
ATOM    901  C   THR A 113      -4.653   3.093 -11.913  1.00  0.00           C  
ATOM    902  CB  THR A 113      -2.514   4.269 -11.350  1.00  0.00           C  
ATOM    903  O   THR A 113      -4.982   2.380 -12.863  1.00  0.00           O  
ATOM    904  CG2 THR A 113      -1.112   4.136 -10.767  1.00  0.00           C  
ATOM    905  OG1 THR A 113      -2.413   4.669 -12.722  1.00  0.00           O  
ATOM    906  N   ARG A 114      -5.389   3.934 -11.269  1.00  0.00           N  
ATOM    907  CA  ARG A 114      -6.671   4.351 -11.830  1.00  0.00           C  
ATOM    908  C   ARG A 114      -6.811   5.869 -11.808  1.00  0.00           C  
ATOM    909  CB  ARG A 114      -7.828   3.706 -11.063  1.00  0.00           C  
ATOM    910  O   ARG A 114      -6.483   6.513 -10.809  1.00  0.00           O  
ATOM    911  CG  ARG A 114      -9.187   3.909 -11.714  1.00  0.00           C  
ATOM    912  CD  ARG A 114     -10.254   3.030 -11.076  1.00  0.00           C  
ATOM    913  NE  ARG A 114     -11.063   2.349 -12.083  1.00  0.00           N  
ATOM    914  NH1 ARG A 114     -12.078   4.272 -12.867  1.00  0.00           N  
ATOM    915  NH2 ARG A 114     -12.598   2.238 -13.788  1.00  0.00           N  
ATOM    916  CZ  ARG A 114     -11.911   2.955 -12.910  1.00  0.00           C  
ATOM    917  N   ASN A 115      -7.232   6.357 -12.914  1.00  0.00           N  
ATOM    918  CA  ASN A 115      -7.500   7.787 -13.021  1.00  0.00           C  
ATOM    919  C   ASN A 115      -8.959   8.108 -12.710  1.00  0.00           C  
ATOM    920  CB  ASN A 115      -7.129   8.300 -14.414  1.00  0.00           C  
ATOM    921  O   ASN A 115      -9.844   7.855 -13.530  1.00  0.00           O  
ATOM    922  CG  ASN A 115      -7.252   9.806 -14.533  1.00  0.00           C  
ATOM    923  ND2 ASN A 115      -7.295  10.302 -15.764  1.00  0.00           N  
ATOM    924  OD1 ASN A 115      -7.307  10.518 -13.527  1.00  0.00           O  
ATOM    925  N   PHE A 116      -9.164   8.708 -11.464  1.00  0.00           N  
ATOM    926  CA  PHE A 116     -10.519   9.022 -11.027  1.00  0.00           C  
ATOM    927  C   PHE A 116     -10.954  10.387 -11.547  1.00  0.00           C  
ATOM    928  CB  PHE A 116     -10.614   8.988  -9.499  1.00  0.00           C  
ATOM    929  O   PHE A 116     -10.404  11.414 -11.145  1.00  0.00           O  
ATOM    930  CG  PHE A 116     -10.381   7.624  -8.906  1.00  0.00           C  
ATOM    931  CD1 PHE A 116     -11.388   6.667  -8.913  1.00  0.00           C  
ATOM    932  CD2 PHE A 116      -9.154   7.300  -8.342  1.00  0.00           C  
ATOM    933  CE1 PHE A 116     -11.174   5.404  -8.365  1.00  0.00           C  
ATOM    934  CE2 PHE A 116      -8.934   6.041  -7.792  1.00  0.00           C  
ATOM    935  CZ  PHE A 116      -9.945   5.094  -7.804  1.00  0.00           C  
ATOM    936  N   GLN A 117     -11.710  10.458 -12.629  1.00  0.00           N  
ATOM    937  CA  GLN A 117     -12.289  11.675 -13.189  1.00  0.00           C  
ATOM    938  C   GLN A 117     -13.812  11.649 -13.105  1.00  0.00           C  
ATOM    939  CB  GLN A 117     -11.846  11.862 -14.641  1.00  0.00           C  
ATOM    940  O   GLN A 117     -14.410  10.591 -12.895  1.00  0.00           O  
ATOM    941  CG  GLN A 117     -10.347  12.069 -14.806  1.00  0.00           C  
ATOM    942  CD  GLN A 117      -9.940  12.292 -16.250  1.00  0.00           C  
ATOM    943  NE2 GLN A 117      -8.669  12.050 -16.552  1.00  0.00           N  
ATOM    944  OE1 GLN A 117     -10.762  12.677 -17.088  1.00  0.00           O  
ATOM    945  N   SER A 118     -14.460  12.753 -13.071  1.00  0.00           N  
ATOM    946  CA  SER A 118     -15.886  12.960 -12.838  1.00  0.00           C  
ATOM    947  C   SER A 118     -16.730  12.100 -13.773  1.00  0.00           C  
ATOM    948  CB  SER A 118     -16.251  14.434 -13.020  1.00  0.00           C  
ATOM    949  O   SER A 118     -17.713  11.491 -13.347  1.00  0.00           O  
ATOM    950  OG  SER A 118     -15.876  14.889 -14.308  1.00  0.00           O  
ATOM    951  N   GLU A 119     -16.271  11.839 -15.002  1.00  0.00           N  
ATOM    952  CA  GLU A 119     -17.143  11.180 -15.970  1.00  0.00           C  
ATOM    953  C   GLU A 119     -16.734   9.725 -16.181  1.00  0.00           C  
ATOM    954  CB  GLU A 119     -17.129  11.930 -17.304  1.00  0.00           C  
ATOM    955  O   GLU A 119     -17.589   8.849 -16.328  1.00  0.00           O  
ATOM    956  CG  GLU A 119     -17.795  13.297 -17.249  1.00  0.00           C  
ATOM    957  CD  GLU A 119     -17.963  13.938 -18.617  1.00  0.00           C  
ATOM    958  OE1 GLU A 119     -18.622  14.998 -18.714  1.00  0.00           O  
ATOM    959  OE2 GLU A 119     -17.433  13.375 -19.601  1.00  0.00           O  
ATOM    960  N   LYS A 120     -15.480   9.577 -16.199  1.00  0.00           N  
ATOM    961  CA  LYS A 120     -15.008   8.217 -16.441  1.00  0.00           C  
ATOM    962  C   LYS A 120     -13.688   7.957 -15.721  1.00  0.00           C  
ATOM    963  CB  LYS A 120     -14.846   7.964 -17.941  1.00  0.00           C  
ATOM    964  O   LYS A 120     -12.815   8.826 -15.682  1.00  0.00           O  
ATOM    965  CG  LYS A 120     -16.161   7.891 -18.702  1.00  0.00           C  
ATOM    966  CD  LYS A 120     -15.941   7.530 -20.165  1.00  0.00           C  
ATOM    967  CE  LYS A 120     -17.254   7.484 -20.935  1.00  0.00           C  
ATOM    968  NZ  LYS A 120     -17.052   7.052 -22.351  1.00  0.00           N  
ATOM    969  N   SER A 121     -13.727   6.911 -15.011  1.00  0.00           N  
ATOM    970  CA  SER A 121     -12.481   6.445 -14.412  1.00  0.00           C  
ATOM    971  C   SER A 121     -11.840   5.347 -15.253  1.00  0.00           C  
ATOM    972  CB  SER A 121     -12.727   5.933 -12.992  1.00  0.00           C  
ATOM    973  O   SER A 121     -12.537   4.495 -15.808  1.00  0.00           O  
ATOM    974  OG  SER A 121     -13.313   6.942 -12.188  1.00  0.00           O  
ATOM    975  N   THR A 122     -10.549   5.557 -15.521  1.00  0.00           N  
ATOM    976  CA  THR A 122      -9.861   4.588 -16.366  1.00  0.00           C  
ATOM    977  C   THR A 122      -8.646   4.010 -15.647  1.00  0.00           C  
ATOM    978  CB  THR A 122      -9.418   5.224 -17.697  1.00  0.00           C  
ATOM    979  O   THR A 122      -7.953   4.722 -14.917  1.00  0.00           O  
ATOM    980  CG2 THR A 122     -10.621   5.675 -18.518  1.00  0.00           C  
ATOM    981  OG1 THR A 122      -8.586   6.358 -17.425  1.00  0.00           O  
ATOM    982  N   GLY A 123      -8.469   2.687 -15.847  1.00  0.00           N  
ATOM    983  CA  GLY A 123      -7.245   2.061 -15.373  1.00  0.00           C  
ATOM    984  C   GLY A 123      -6.029   2.422 -16.204  1.00  0.00           C  
ATOM    985  O   GLY A 123      -6.124   2.558 -17.426  1.00  0.00           O  
ATOM    986  N   GLU A 124      -4.909   2.648 -15.577  1.00  0.00           N  
ATOM    987  CA  GLU A 124      -3.649   2.957 -16.245  1.00  0.00           C  
ATOM    988  C   GLU A 124      -2.555   1.971 -15.843  1.00  0.00           C  
ATOM    989  CB  GLU A 124      -3.208   4.388 -15.929  1.00  0.00           C  
ATOM    990  O   GLU A 124      -2.439   1.609 -14.671  1.00  0.00           O  
ATOM    991  CG  GLU A 124      -4.195   5.451 -16.389  1.00  0.00           C  
ATOM    992  CD  GLU A 124      -3.780   6.862 -16.005  1.00  0.00           C  
ATOM    993  OE1 GLU A 124      -4.006   7.800 -16.803  1.00  0.00           O  
ATOM    994  OE2 GLU A 124      -3.224   7.031 -14.897  1.00  0.00           O  
ATOM    995  N   VAL A 125      -1.824   1.571 -16.823  1.00  0.00           N  
ATOM    996  CA  VAL A 125      -0.745   0.620 -16.580  1.00  0.00           C  
ATOM    997  C   VAL A 125       0.569   1.179 -17.122  1.00  0.00           C  
ATOM    998  CB  VAL A 125      -1.044  -0.754 -17.221  1.00  0.00           C  
ATOM    999  O   VAL A 125       0.615   1.700 -18.239  1.00  0.00           O  
ATOM   1000  CG1 VAL A 125       0.054  -1.760 -16.880  1.00  0.00           C  
ATOM   1001  CG2 VAL A 125      -2.407  -1.271 -16.763  1.00  0.00           C  
ATOM   1002  N   SER A 126       1.528   1.168 -16.378  1.00  0.00           N  
ATOM   1003  CA  SER A 126       2.838   1.660 -16.792  1.00  0.00           C  
ATOM   1004  C   SER A 126       3.524   0.677 -17.735  1.00  0.00           C  
ATOM   1005  CB  SER A 126       3.725   1.914 -15.573  1.00  0.00           C  
ATOM   1006  O   SER A 126       3.019  -0.423 -17.970  1.00  0.00           O  
ATOM   1007  OG  SER A 126       4.163   0.691 -15.006  1.00  0.00           O  
ATOM   1008  N   ASP A 127       4.730   1.087 -18.245  1.00  0.00           N  
ATOM   1009  CA  ASP A 127       5.657   0.154 -18.879  1.00  0.00           C  
ATOM   1010  C   ASP A 127       6.290  -0.778 -17.849  1.00  0.00           C  
ATOM   1011  CB  ASP A 127       6.746   0.914 -19.640  1.00  0.00           C  
ATOM   1012  O   ASP A 127       6.083  -0.613 -16.645  1.00  0.00           O  
ATOM   1013  CG  ASP A 127       7.180   0.211 -20.914  1.00  0.00           C  
ATOM   1014  OD1 ASP A 127       6.967  -1.014 -21.038  1.00  0.00           O  
ATOM   1015  OD2 ASP A 127       7.741   0.889 -21.802  1.00  0.00           O  
ATOM   1016  N   VAL A 128       6.999  -1.730 -18.240  1.00  0.00           N  
ATOM   1017  CA  VAL A 128       7.576  -2.759 -17.381  1.00  0.00           C  
ATOM   1018  C   VAL A 128       8.908  -2.272 -16.816  1.00  0.00           C  
ATOM   1019  CB  VAL A 128       7.774  -4.089 -18.143  1.00  0.00           C  
ATOM   1020  O   VAL A 128       9.614  -1.491 -17.458  1.00  0.00           O  
ATOM   1021  CG1 VAL A 128       8.445  -5.129 -17.247  1.00  0.00           C  
ATOM   1022  CG2 VAL A 128       6.435  -4.610 -18.662  1.00  0.00           C  
ATOM   1023  N   SER A 129       9.179  -2.673 -15.596  1.00  0.00           N  
ATOM   1024  CA  SER A 129      10.454  -2.377 -14.952  1.00  0.00           C  
ATOM   1025  C   SER A 129      10.976  -3.582 -14.177  1.00  0.00           C  
ATOM   1026  CB  SER A 129      10.315  -1.178 -14.013  1.00  0.00           C  
ATOM   1027  O   SER A 129      10.204  -4.287 -13.524  1.00  0.00           O  
ATOM   1028  OG  SER A 129      11.547  -0.895 -13.373  1.00  0.00           O  
ATOM   1029  N   PRO A 130      12.250  -3.815 -14.376  1.00  0.00           N  
ATOM   1030  CA  PRO A 130      12.806  -4.803 -13.449  1.00  0.00           C  
ATOM   1031  C   PRO A 130      12.823  -4.311 -12.003  1.00  0.00           C  
ATOM   1032  CB  PRO A 130      14.230  -5.015 -13.970  1.00  0.00           C  
ATOM   1033  O   PRO A 130      12.800  -3.102 -11.758  1.00  0.00           O  
ATOM   1034  CG  PRO A 130      14.614  -3.703 -14.575  1.00  0.00           C  
ATOM   1035  CD  PRO A 130      13.398  -3.100 -15.219  1.00  0.00           C  
ATOM   1036  N   THR A 131      12.797  -5.315 -11.113  1.00  0.00           N  
ATOM   1037  CA  THR A 131      12.829  -4.915  -9.711  1.00  0.00           C  
ATOM   1038  C   THR A 131      13.946  -5.641  -8.967  1.00  0.00           C  
ATOM   1039  CB  THR A 131      11.482  -5.195  -9.019  1.00  0.00           C  
ATOM   1040  O   THR A 131      14.276  -6.784  -9.292  1.00  0.00           O  
ATOM   1041  CG2 THR A 131      11.178  -6.690  -8.991  1.00  0.00           C  
ATOM   1042  OG1 THR A 131      11.531  -4.704  -7.674  1.00  0.00           O  
ATOM   1043  N   PHE A 132      14.550  -4.935  -7.980  1.00  0.00           N  
ATOM   1044  CA  PHE A 132      15.646  -5.466  -7.179  1.00  0.00           C  
ATOM   1045  C   PHE A 132      15.497  -5.059  -5.718  1.00  0.00           C  
ATOM   1046  CB  PHE A 132      16.994  -4.983  -7.724  1.00  0.00           C  
ATOM   1047  O   PHE A 132      15.080  -3.937  -5.421  1.00  0.00           O  
ATOM   1048  CG  PHE A 132      17.267  -5.415  -9.139  1.00  0.00           C  
ATOM   1049  CD1 PHE A 132      17.881  -6.634  -9.402  1.00  0.00           C  
ATOM   1050  CD2 PHE A 132      16.910  -4.602 -10.207  1.00  0.00           C  
ATOM   1051  CE1 PHE A 132      18.135  -7.036 -10.712  1.00  0.00           C  
ATOM   1052  CE2 PHE A 132      17.160  -4.998 -11.518  1.00  0.00           C  
ATOM   1053  CZ  PHE A 132      17.774  -6.215 -11.768  1.00  0.00           C  
ATOM   1054  N   ALA A 133      15.769  -6.019  -4.937  1.00  0.00           N  
ATOM   1055  CA  ALA A 133      15.708  -5.751  -3.503  1.00  0.00           C  
ATOM   1056  C   ALA A 133      16.738  -4.701  -3.096  1.00  0.00           C  
ATOM   1057  CB  ALA A 133      15.925  -7.039  -2.711  1.00  0.00           C  
ATOM   1058  O   ALA A 133      17.822  -4.628  -3.679  1.00  0.00           O  
ATOM   1059  N   SER A 134      16.331  -3.866  -2.215  1.00  0.00           N  
ATOM   1060  CA  SER A 134      17.223  -2.921  -1.551  1.00  0.00           C  
ATOM   1061  C   SER A 134      17.406  -3.276  -0.079  1.00  0.00           C  
ATOM   1062  CB  SER A 134      16.684  -1.496  -1.677  1.00  0.00           C  
ATOM   1063  O   SER A 134      16.429  -3.516   0.634  1.00  0.00           O  
ATOM   1064  OG  SER A 134      17.580  -0.566  -1.093  1.00  0.00           O  
ATOM   1065  N   GLY A 135      18.612  -3.279   0.362  1.00  0.00           N  
ATOM   1066  CA  GLY A 135      18.893  -3.556   1.761  1.00  0.00           C  
ATOM   1067  C   GLY A 135      18.401  -4.919   2.210  1.00  0.00           C  
ATOM   1068  O   GLY A 135      18.767  -5.941   1.625  1.00  0.00           O  
ATOM   1069  N   ASP A 136      17.449  -4.877   3.219  1.00  0.00           N  
ATOM   1070  CA  ASP A 136      16.995  -6.092   3.888  1.00  0.00           C  
ATOM   1071  C   ASP A 136      15.847  -6.745   3.121  1.00  0.00           C  
ATOM   1072  CB  ASP A 136      16.561  -5.784   5.323  1.00  0.00           C  
ATOM   1073  O   ASP A 136      15.261  -7.725   3.586  1.00  0.00           O  
ATOM   1074  CG  ASP A 136      15.415  -4.790   5.396  1.00  0.00           C  
ATOM   1075  OD1 ASP A 136      14.970  -4.294   4.338  1.00  0.00           O  
ATOM   1076  OD2 ASP A 136      14.956  -4.499   6.521  1.00  0.00           O  
ATOM   1077  N   GLY A 137      15.452  -6.206   1.962  1.00  0.00           N  
ATOM   1078  CA  GLY A 137      14.430  -6.851   1.154  1.00  0.00           C  
ATOM   1079  C   GLY A 137      13.032  -6.335   1.436  1.00  0.00           C  
ATOM   1080  O   GLY A 137      12.055  -6.837   0.878  1.00  0.00           O  
ATOM   1081  N   VAL A 138      12.903  -5.360   2.274  1.00  0.00           N  
ATOM   1082  CA  VAL A 138      11.611  -4.760   2.587  1.00  0.00           C  
ATOM   1083  C   VAL A 138      11.217  -3.777   1.486  1.00  0.00           C  
ATOM   1084  CB  VAL A 138      11.633  -4.045   3.956  1.00  0.00           C  
ATOM   1085  O   VAL A 138      10.057  -3.734   1.069  1.00  0.00           O  
ATOM   1086  CG1 VAL A 138      10.358  -3.229   4.160  1.00  0.00           C  
ATOM   1087  CG2 VAL A 138      11.807  -5.060   5.084  1.00  0.00           C  
ATOM   1088  N   PHE A 139      12.237  -3.124   1.045  1.00  0.00           N  
ATOM   1089  CA  PHE A 139      12.026  -2.199  -0.062  1.00  0.00           C  
ATOM   1090  C   PHE A 139      12.696  -2.712  -1.331  1.00  0.00           C  
ATOM   1091  CB  PHE A 139      12.562  -0.807   0.289  1.00  0.00           C  
ATOM   1092  O   PHE A 139      13.759  -3.332  -1.271  1.00  0.00           O  
ATOM   1093  CG  PHE A 139      11.793  -0.119   1.384  1.00  0.00           C  
ATOM   1094  CD1 PHE A 139      10.545   0.439   1.131  1.00  0.00           C  
ATOM   1095  CD2 PHE A 139      12.317  -0.029   2.666  1.00  0.00           C  
ATOM   1096  CE1 PHE A 139       9.831   1.077   2.143  1.00  0.00           C  
ATOM   1097  CE2 PHE A 139      11.609   0.607   3.682  1.00  0.00           C  
ATOM   1098  CZ  PHE A 139      10.367   1.160   3.418  1.00  0.00           C  
ATOM   1099  N   TRP A 140      12.011  -2.490  -2.400  1.00  0.00           N  
ATOM   1100  CA  TRP A 140      12.495  -2.893  -3.716  1.00  0.00           C  
ATOM   1101  C   TRP A 140      12.519  -1.707  -4.674  1.00  0.00           C  
ATOM   1102  CB  TRP A 140      11.622  -4.012  -4.291  1.00  0.00           C  
ATOM   1103  O   TRP A 140      11.669  -0.817  -4.592  1.00  0.00           O  
ATOM   1104  CG  TRP A 140      11.794  -5.333  -3.603  1.00  0.00           C  
ATOM   1105  CD1 TRP A 140      11.456  -5.642  -2.315  1.00  0.00           C  
ATOM   1106  CD2 TRP A 140      12.352  -6.523  -4.168  1.00  0.00           C  
ATOM   1107  CE2 TRP A 140      12.320  -7.517  -3.164  1.00  0.00           C  
ATOM   1108  CE3 TRP A 140      12.876  -6.847  -5.426  1.00  0.00           C  
ATOM   1109  NE1 TRP A 140      11.770  -6.953  -2.044  1.00  0.00           N  
ATOM   1110  CH2 TRP A 140      13.301  -9.103  -4.621  1.00  0.00           C  
ATOM   1111  CZ2 TRP A 140      12.793  -8.813  -3.381  1.00  0.00           C  
ATOM   1112  CZ3 TRP A 140      13.346  -8.138  -5.640  1.00  0.00           C  
ATOM   1113  N   ARG A 141      13.488  -1.775  -5.512  1.00  0.00           N  
ATOM   1114  CA  ARG A 141      13.628  -0.691  -6.479  1.00  0.00           C  
ATOM   1115  C   ARG A 141      12.878  -1.008  -7.769  1.00  0.00           C  
ATOM   1116  CB  ARG A 141      15.104  -0.427  -6.782  1.00  0.00           C  
ATOM   1117  O   ARG A 141      12.771  -2.171  -8.161  1.00  0.00           O  
ATOM   1118  CG  ARG A 141      15.896   0.086  -5.590  1.00  0.00           C  
ATOM   1119  CD  ARG A 141      17.373   0.245  -5.919  1.00  0.00           C  
ATOM   1120  NE  ARG A 141      18.148   0.638  -4.746  1.00  0.00           N  
ATOM   1121  NH1 ARG A 141      20.207   0.352  -5.754  1.00  0.00           N  
ATOM   1122  NH2 ARG A 141      20.080   1.053  -3.575  1.00  0.00           N  
ATOM   1123  CZ  ARG A 141      19.477   0.680  -4.694  1.00  0.00           C  
ATOM   1124  N   HIS A 142      12.428   0.057  -8.372  1.00  0.00           N  
ATOM   1125  CA  HIS A 142      11.907   0.038  -9.734  1.00  0.00           C  
ATOM   1126  C   HIS A 142      12.165   1.365 -10.441  1.00  0.00           C  
ATOM   1127  CB  HIS A 142      10.410  -0.273  -9.731  1.00  0.00           C  
ATOM   1128  O   HIS A 142      12.532   2.353  -9.801  1.00  0.00           O  
ATOM   1129  CG  HIS A 142       9.575   0.801  -9.110  1.00  0.00           C  
ATOM   1130  CD2 HIS A 142       9.176   0.989  -7.830  1.00  0.00           C  
ATOM   1131  ND1 HIS A 142       9.045   1.846  -9.837  1.00  0.00           N  
ATOM   1132  CE1 HIS A 142       8.356   2.632  -9.028  1.00  0.00           C  
ATOM   1133  NE2 HIS A 142       8.420   2.135  -7.804  1.00  0.00           N  
ATOM   1134  N   TRP A 143      11.990   1.389 -11.773  1.00  0.00           N  
ATOM   1135  CA  TRP A 143      12.386   2.566 -12.540  1.00  0.00           C  
ATOM   1136  C   TRP A 143      11.193   3.163 -13.278  1.00  0.00           C  
ATOM   1137  CB  TRP A 143      13.494   2.211 -13.536  1.00  0.00           C  
ATOM   1138  O   TRP A 143      11.363   3.908 -14.246  1.00  0.00           O  
ATOM   1139  CG  TRP A 143      14.849   2.060 -12.912  1.00  0.00           C  
ATOM   1140  CD1 TRP A 143      15.824   3.013 -12.819  1.00  0.00           C  
ATOM   1141  CD2 TRP A 143      15.379   0.882 -12.297  1.00  0.00           C  
ATOM   1142  CE2 TRP A 143      16.683   1.193 -11.852  1.00  0.00           C  
ATOM   1143  CE3 TRP A 143      14.878  -0.408 -12.079  1.00  0.00           C  
ATOM   1144  NE1 TRP A 143      16.930   2.498 -12.183  1.00  0.00           N  
ATOM   1145  CH2 TRP A 143      16.978  -0.995 -11.000  1.00  0.00           C  
ATOM   1146  CZ2 TRP A 143      17.493   0.259 -11.201  1.00  0.00           C  
ATOM   1147  CZ3 TRP A 143      15.685  -1.336 -11.430  1.00  0.00           C  
ATOM   1148  N   ILE A 144      10.063   2.796 -12.794  1.00  0.00           N  
ATOM   1149  CA  ILE A 144       8.846   3.397 -13.327  1.00  0.00           C  
ATOM   1150  C   ILE A 144       8.692   4.817 -12.787  1.00  0.00           C  
ATOM   1151  CB  ILE A 144       7.599   2.553 -12.979  1.00  0.00           C  
ATOM   1152  O   ILE A 144       8.728   5.034 -11.573  1.00  0.00           O  
ATOM   1153  CG1 ILE A 144       7.739   1.135 -13.544  1.00  0.00           C  
ATOM   1154  CG2 ILE A 144       6.327   3.228 -13.501  1.00  0.00           C  
ATOM   1155  CD1 ILE A 144       6.720   0.147 -12.995  1.00  0.00           C  
ATOM   1156  N   PRO A 145       8.540   5.809 -13.773  1.00  0.00           N  
ATOM   1157  CA  PRO A 145       8.335   7.183 -13.311  1.00  0.00           C  
ATOM   1158  C   PRO A 145       7.037   7.354 -12.524  1.00  0.00           C  
ATOM   1159  CB  PRO A 145       8.295   7.991 -14.611  1.00  0.00           C  
ATOM   1160  O   PRO A 145       5.994   6.833 -12.927  1.00  0.00           O  
ATOM   1161  CG  PRO A 145       8.925   7.100 -15.633  1.00  0.00           C  
ATOM   1162  CD  PRO A 145       8.672   5.672 -15.242  1.00  0.00           C  
ATOM   1163  N   THR A 146       7.137   7.967 -11.377  1.00  0.00           N  
ATOM   1164  CA  THR A 146       5.964   8.224 -10.549  1.00  0.00           C  
ATOM   1165  C   THR A 146       5.880   9.702 -10.176  1.00  0.00           C  
ATOM   1166  CB  THR A 146       5.984   7.369  -9.269  1.00  0.00           C  
ATOM   1167  O   THR A 146       6.862  10.436 -10.300  1.00  0.00           O  
ATOM   1168  CG2 THR A 146       6.020   5.881  -9.603  1.00  0.00           C  
ATOM   1169  OG1 THR A 146       7.144   7.702  -8.497  1.00  0.00           O  
ATOM   1170  N   LYS A 147       4.707  10.158  -9.914  1.00  0.00           N  
ATOM   1171  CA  LYS A 147       4.453  11.513  -9.435  1.00  0.00           C  
ATOM   1172  C   LYS A 147       3.913  11.500  -8.008  1.00  0.00           C  
ATOM   1173  CB  LYS A 147       3.472  12.235 -10.360  1.00  0.00           C  
ATOM   1174  O   LYS A 147       3.523  10.448  -7.496  1.00  0.00           O  
ATOM   1175  CG  LYS A 147       3.936  12.325 -11.806  1.00  0.00           C  
ATOM   1176  CD  LYS A 147       2.872  12.952 -12.697  1.00  0.00           C  
ATOM   1177  CE  LYS A 147       3.311  12.987 -14.155  1.00  0.00           C  
ATOM   1178  NZ  LYS A 147       2.256  13.570 -15.037  1.00  0.00           N  
ATOM   1179  N   ASP A 148       3.946  12.675  -7.489  1.00  0.00           N  
ATOM   1180  CA  ASP A 148       3.361  12.832  -6.161  1.00  0.00           C  
ATOM   1181  C   ASP A 148       1.914  12.344  -6.137  1.00  0.00           C  
ATOM   1182  CB  ASP A 148       3.431  14.293  -5.712  1.00  0.00           C  
ATOM   1183  O   ASP A 148       1.130  12.666  -7.033  1.00  0.00           O  
ATOM   1184  CG  ASP A 148       4.850  14.764  -5.446  1.00  0.00           C  
ATOM   1185  OD1 ASP A 148       5.760  13.918  -5.319  1.00  0.00           O  
ATOM   1186  OD2 ASP A 148       5.059  15.994  -5.361  1.00  0.00           O  
ATOM   1187  N   GLY A 149       1.635  11.553  -5.098  1.00  0.00           N  
ATOM   1188  CA  GLY A 149       0.276  11.052  -4.975  1.00  0.00           C  
ATOM   1189  C   GLY A 149       0.122   9.620  -5.451  1.00  0.00           C  
ATOM   1190  O   GLY A 149      -0.940   9.016  -5.287  1.00  0.00           O  
ATOM   1191  N   GLN A 150       1.179   9.058  -5.978  1.00  0.00           N  
ATOM   1192  CA  GLN A 150       1.043   7.722  -6.547  1.00  0.00           C  
ATOM   1193  C   GLN A 150       1.501   6.653  -5.559  1.00  0.00           C  
ATOM   1194  CB  GLN A 150       1.839   7.609  -7.849  1.00  0.00           C  
ATOM   1195  O   GLN A 150       1.567   5.471  -5.901  1.00  0.00           O  
ATOM   1196  CG  GLN A 150       1.219   8.366  -9.016  1.00  0.00           C  
ATOM   1197  CD  GLN A 150       1.997   8.193 -10.307  1.00  0.00           C  
ATOM   1198  NE2 GLN A 150       1.283   7.956 -11.402  1.00  0.00           N  
ATOM   1199  OE1 GLN A 150       3.230   8.272 -10.320  1.00  0.00           O  
ATOM   1200  N   CYS A 151       1.898   7.124  -4.396  1.00  0.00           N  
ATOM   1201  CA  CYS A 151       2.134   6.126  -3.358  1.00  0.00           C  
ATOM   1202  C   CYS A 151       0.911   5.238  -3.168  1.00  0.00           C  
ATOM   1203  CB  CYS A 151       2.495   6.802  -2.036  1.00  0.00           C  
ATOM   1204  O   CYS A 151      -0.219   5.670  -3.404  1.00  0.00           O  
ATOM   1205  SG  CYS A 151       4.102   7.627  -2.055  1.00  0.00           S  
ATOM   1206  N   GLY A 152       1.212   3.999  -2.831  1.00  0.00           N  
ATOM   1207  CA  GLY A 152       0.112   3.087  -2.556  1.00  0.00           C  
ATOM   1208  C   GLY A 152      -0.346   2.318  -3.780  1.00  0.00           C  
ATOM   1209  O   GLY A 152      -1.141   1.383  -3.671  1.00  0.00           O  
ATOM   1210  N   ALA A 153       0.212   2.722  -4.924  1.00  0.00           N  
ATOM   1211  CA  ALA A 153      -0.160   2.012  -6.145  1.00  0.00           C  
ATOM   1212  C   ALA A 153       0.483   0.629  -6.193  1.00  0.00           C  
ATOM   1213  CB  ALA A 153       0.238   2.824  -7.375  1.00  0.00           C  
ATOM   1214  O   ALA A 153       1.646   0.465  -5.816  1.00  0.00           O  
ATOM   1215  N   PRO A 154      -0.276  -0.351  -6.694  1.00  0.00           N  
ATOM   1216  CA  PRO A 154       0.238  -1.722  -6.705  1.00  0.00           C  
ATOM   1217  C   PRO A 154       1.298  -1.946  -7.782  1.00  0.00           C  
ATOM   1218  CB  PRO A 154      -1.010  -2.564  -6.984  1.00  0.00           C  
ATOM   1219  O   PRO A 154       1.180  -1.416  -8.889  1.00  0.00           O  
ATOM   1220  CG  PRO A 154      -1.935  -1.645  -7.714  1.00  0.00           C  
ATOM   1221  CD  PRO A 154      -1.692  -0.243  -7.234  1.00  0.00           C  
ATOM   1222  N   LEU A 155       2.329  -2.657  -7.388  1.00  0.00           N  
ATOM   1223  CA  LEU A 155       3.277  -3.238  -8.332  1.00  0.00           C  
ATOM   1224  C   LEU A 155       2.929  -4.693  -8.627  1.00  0.00           C  
ATOM   1225  CB  LEU A 155       4.704  -3.143  -7.786  1.00  0.00           C  
ATOM   1226  O   LEU A 155       2.858  -5.517  -7.711  1.00  0.00           O  
ATOM   1227  CG  LEU A 155       5.386  -1.779  -7.905  1.00  0.00           C  
ATOM   1228  CD1 LEU A 155       5.705  -1.471  -9.364  1.00  0.00           C  
ATOM   1229  CD2 LEU A 155       4.507  -0.688  -7.302  1.00  0.00           C  
ATOM   1230  N   VAL A 156       2.739  -4.995  -9.941  1.00  0.00           N  
ATOM   1231  CA  VAL A 156       2.189  -6.283 -10.349  1.00  0.00           C  
ATOM   1232  C   VAL A 156       3.215  -7.041 -11.189  1.00  0.00           C  
ATOM   1233  CB  VAL A 156       0.873  -6.113 -11.140  1.00  0.00           C  
ATOM   1234  O   VAL A 156       3.804  -6.479 -12.115  1.00  0.00           O  
ATOM   1235  CG1 VAL A 156       0.298  -7.474 -11.531  1.00  0.00           C  
ATOM   1236  CG2 VAL A 156      -0.142  -5.316 -10.322  1.00  0.00           C  
ATOM   1237  N   SER A 157       3.402  -8.301 -10.862  1.00  0.00           N  
ATOM   1238  CA  SER A 157       4.304  -9.155 -11.628  1.00  0.00           C  
ATOM   1239  C   SER A 157       3.755  -9.428 -13.024  1.00  0.00           C  
ATOM   1240  CB  SER A 157       4.540 -10.478 -10.896  1.00  0.00           C  
ATOM   1241  O   SER A 157       2.586  -9.785 -13.178  1.00  0.00           O  
ATOM   1242  OG  SER A 157       5.283 -11.374 -11.705  1.00  0.00           O  
ATOM   1243  N   THR A 158       4.650  -9.312 -13.989  1.00  0.00           N  
ATOM   1244  CA  THR A 158       4.233  -9.585 -15.361  1.00  0.00           C  
ATOM   1245  C   THR A 158       4.168 -11.088 -15.617  1.00  0.00           C  
ATOM   1246  CB  THR A 158       5.188  -8.929 -16.375  1.00  0.00           C  
ATOM   1247  O   THR A 158       3.571 -11.529 -16.601  1.00  0.00           O  
ATOM   1248  CG2 THR A 158       5.248  -7.418 -16.178  1.00  0.00           C  
ATOM   1249  OG1 THR A 158       6.503  -9.474 -16.206  1.00  0.00           O  
ATOM   1250  N   GLU A 159       4.727 -11.838 -14.720  1.00  0.00           N  
ATOM   1251  CA  GLU A 159       4.805 -13.285 -14.898  1.00  0.00           C  
ATOM   1252  C   GLU A 159       3.482 -13.957 -14.542  1.00  0.00           C  
ATOM   1253  CB  GLU A 159       5.938 -13.871 -14.052  1.00  0.00           C  
ATOM   1254  O   GLU A 159       2.996 -14.814 -15.283  1.00  0.00           O  
ATOM   1255  CG  GLU A 159       7.329 -13.550 -14.578  1.00  0.00           C  
ATOM   1256  CD  GLU A 159       8.419 -14.411 -13.959  1.00  0.00           C  
ATOM   1257  OE1 GLU A 159       9.572 -14.374 -14.445  1.00  0.00           O  
ATOM   1258  OE2 GLU A 159       8.117 -15.128 -12.979  1.00  0.00           O  
ATOM   1259  N   ASP A 160       2.913 -13.473 -13.395  1.00  0.00           N  
ATOM   1260  CA  ASP A 160       1.745 -14.225 -12.949  1.00  0.00           C  
ATOM   1261  C   ASP A 160       0.597 -13.288 -12.578  1.00  0.00           C  
ATOM   1262  CB  ASP A 160       2.103 -15.115 -11.757  1.00  0.00           C  
ATOM   1263  O   ASP A 160      -0.461 -13.739 -12.134  1.00  0.00           O  
ATOM   1264  CG  ASP A 160       2.708 -14.341 -10.599  1.00  0.00           C  
ATOM   1265  OD1 ASP A 160       2.668 -13.092 -10.614  1.00  0.00           O  
ATOM   1266  OD2 ASP A 160       3.231 -14.986  -9.665  1.00  0.00           O  
ATOM   1267  N   GLY A 161       0.789 -11.996 -12.601  1.00  0.00           N  
ATOM   1268  CA  GLY A 161      -0.276 -11.043 -12.330  1.00  0.00           C  
ATOM   1269  C   GLY A 161      -0.500 -10.804 -10.849  1.00  0.00           C  
ATOM   1270  O   GLY A 161      -1.483 -10.171 -10.459  1.00  0.00           O  
ATOM   1271  N   SER A 162       0.390 -11.325 -10.035  1.00  0.00           N  
ATOM   1272  CA  SER A 162       0.289 -11.151  -8.589  1.00  0.00           C  
ATOM   1273  C   SER A 162       0.794  -9.777  -8.161  1.00  0.00           C  
ATOM   1274  CB  SER A 162       1.076 -12.242  -7.862  1.00  0.00           C  
ATOM   1275  O   SER A 162       1.691  -9.215  -8.793  1.00  0.00           O  
ATOM   1276  OG  SER A 162       0.580 -13.527  -8.195  1.00  0.00           O  
ATOM   1277  N   ILE A 163       0.140  -9.208  -7.153  1.00  0.00           N  
ATOM   1278  CA  ILE A 163       0.637  -7.978  -6.545  1.00  0.00           C  
ATOM   1279  C   ILE A 163       1.833  -8.293  -5.649  1.00  0.00           C  
ATOM   1280  CB  ILE A 163      -0.466  -7.262  -5.735  1.00  0.00           C  
ATOM   1281  O   ILE A 163       1.713  -9.058  -4.689  1.00  0.00           O  
ATOM   1282  CG1 ILE A 163      -1.627  -6.860  -6.653  1.00  0.00           C  
ATOM   1283  CG2 ILE A 163       0.104  -6.041  -5.007  1.00  0.00           C  
ATOM   1284  CD1 ILE A 163      -2.845  -6.326  -5.912  1.00  0.00           C  
ATOM   1285  N   VAL A 164       2.982  -7.667  -5.914  1.00  0.00           N  
ATOM   1286  CA  VAL A 164       4.202  -8.042  -5.207  1.00  0.00           C  
ATOM   1287  C   VAL A 164       4.626  -6.912  -4.272  1.00  0.00           C  
ATOM   1288  CB  VAL A 164       5.346  -8.380  -6.189  1.00  0.00           C  
ATOM   1289  O   VAL A 164       5.543  -7.077  -3.464  1.00  0.00           O  
ATOM   1290  CG1 VAL A 164       5.010  -9.630  -7.000  1.00  0.00           C  
ATOM   1291  CG2 VAL A 164       5.620  -7.196  -7.115  1.00  0.00           C  
ATOM   1292  N   GLY A 165       3.931  -5.780  -4.397  1.00  0.00           N  
ATOM   1293  CA  GLY A 165       4.238  -4.644  -3.542  1.00  0.00           C  
ATOM   1294  C   GLY A 165       3.395  -3.421  -3.850  1.00  0.00           C  
ATOM   1295  O   GLY A 165       2.523  -3.464  -4.721  1.00  0.00           O  
ATOM   1296  N   ILE A 166       3.580  -2.377  -2.988  1.00  0.00           N  
ATOM   1297  CA  ILE A 166       2.928  -1.095  -3.235  1.00  0.00           C  
ATOM   1298  C   ILE A 166       3.971   0.021  -3.243  1.00  0.00           C  
ATOM   1299  CB  ILE A 166       1.839  -0.803  -2.179  1.00  0.00           C  
ATOM   1300  O   ILE A 166       4.936  -0.017  -2.476  1.00  0.00           O  
ATOM   1301  CG1 ILE A 166       2.457  -0.734  -0.778  1.00  0.00           C  
ATOM   1302  CG2 ILE A 166       0.733  -1.861  -2.238  1.00  0.00           C  
ATOM   1303  CD1 ILE A 166       1.484  -0.294   0.307  1.00  0.00           C  
ATOM   1304  N   HIS A 167       3.800   0.889  -4.254  1.00  0.00           N  
ATOM   1305  CA  HIS A 167       4.735   2.000  -4.386  1.00  0.00           C  
ATOM   1306  C   HIS A 167       4.833   2.796  -3.089  1.00  0.00           C  
ATOM   1307  CB  HIS A 167       4.316   2.919  -5.535  1.00  0.00           C  
ATOM   1308  O   HIS A 167       3.812   3.142  -2.490  1.00  0.00           O  
ATOM   1309  CG  HIS A 167       5.167   4.142  -5.666  1.00  0.00           C  
ATOM   1310  CD2 HIS A 167       4.894   5.446  -5.424  1.00  0.00           C  
ATOM   1311  ND1 HIS A 167       6.475   4.096  -6.099  1.00  0.00           N  
ATOM   1312  CE1 HIS A 167       6.971   5.322  -6.116  1.00  0.00           C  
ATOM   1313  NE2 HIS A 167       6.031   6.159  -5.711  1.00  0.00           N  
ATOM   1314  N   SER A 168       6.095   3.243  -2.632  1.00  0.00           N  
ATOM   1315  CA  SER A 168       6.296   3.889  -1.339  1.00  0.00           C  
ATOM   1316  C   SER A 168       7.035   5.214  -1.493  1.00  0.00           C  
ATOM   1317  CB  SER A 168       7.071   2.970  -0.395  1.00  0.00           C  
ATOM   1318  O   SER A 168       6.605   6.237  -0.955  1.00  0.00           O  
ATOM   1319  OG  SER A 168       6.261   1.890   0.034  1.00  0.00           O  
ATOM   1320  N   ALA A 169       8.098   5.195  -2.183  1.00  0.00           N  
ATOM   1321  CA  ALA A 169       8.964   6.370  -2.134  1.00  0.00           C  
ATOM   1322  C   ALA A 169       9.858   6.444  -3.368  1.00  0.00           C  
ATOM   1323  CB  ALA A 169       9.812   6.353  -0.865  1.00  0.00           C  
ATOM   1324  O   ALA A 169       9.805   5.569  -4.234  1.00  0.00           O  
ATOM   1325  N   SER A 170      10.486   7.597  -3.460  1.00  0.00           N  
ATOM   1326  CA  SER A 170      11.514   7.818  -4.473  1.00  0.00           C  
ATOM   1327  C   SER A 170      12.837   8.232  -3.837  1.00  0.00           C  
ATOM   1328  CB  SER A 170      11.062   8.886  -5.470  1.00  0.00           C  
ATOM   1329  O   SER A 170      12.881   8.581  -2.655  1.00  0.00           O  
ATOM   1330  OG  SER A 170      10.895  10.137  -4.827  1.00  0.00           O  
ATOM   1331  N   ASN A 171      13.893   7.959  -4.611  1.00  0.00           N  
ATOM   1332  CA  ASN A 171      15.163   8.493  -4.131  1.00  0.00           C  
ATOM   1333  C   ASN A 171      15.264   9.997  -4.367  1.00  0.00           C  
ATOM   1334  CB  ASN A 171      16.335   7.771  -4.799  1.00  0.00           C  
ATOM   1335  O   ASN A 171      14.385  10.592  -4.994  1.00  0.00           O  
ATOM   1336  CG  ASN A 171      16.448   8.085  -6.278  1.00  0.00           C  
ATOM   1337  ND2 ASN A 171      17.476   7.544  -6.922  1.00  0.00           N  
ATOM   1338  OD1 ASN A 171      15.619   8.808  -6.837  1.00  0.00           O  
ATOM   1339  N   PHE A 172      16.288  10.641  -3.859  1.00  0.00           N  
ATOM   1340  CA  PHE A 172      16.431  12.092  -3.865  1.00  0.00           C  
ATOM   1341  C   PHE A 172      16.659  12.607  -5.281  1.00  0.00           C  
ATOM   1342  CB  PHE A 172      17.587  12.523  -2.958  1.00  0.00           C  
ATOM   1343  O   PHE A 172      16.281  13.735  -5.605  1.00  0.00           O  
ATOM   1344  CG  PHE A 172      17.270  12.439  -1.489  1.00  0.00           C  
ATOM   1345  CD1 PHE A 172      16.416  13.361  -0.894  1.00  0.00           C  
ATOM   1346  CD2 PHE A 172      17.825  11.438  -0.703  1.00  0.00           C  
ATOM   1347  CE1 PHE A 172      16.121  13.285   0.465  1.00  0.00           C  
ATOM   1348  CE2 PHE A 172      17.534  11.357   0.656  1.00  0.00           C  
ATOM   1349  CZ  PHE A 172      16.683  12.282   1.238  1.00  0.00           C  
ATOM   1350  N   ASN A 173      17.349  11.744  -6.057  1.00  0.00           N  
ATOM   1351  CA  ASN A 173      17.627  12.177  -7.422  1.00  0.00           C  
ATOM   1352  C   ASN A 173      16.506  11.778  -8.377  1.00  0.00           C  
ATOM   1353  CB  ASN A 173      18.963  11.608  -7.905  1.00  0.00           C  
ATOM   1354  O   ASN A 173      16.616  11.977  -9.588  1.00  0.00           O  
ATOM   1355  CG  ASN A 173      20.142  12.125  -7.104  1.00  0.00           C  
ATOM   1356  ND2 ASN A 173      21.273  11.437  -7.202  1.00  0.00           N  
ATOM   1357  OD1 ASN A 173      20.036  13.134  -6.401  1.00  0.00           O  
ATOM   1358  N   ASN A 174      15.484  11.198  -7.769  1.00  0.00           N  
ATOM   1359  CA  ASN A 174      14.304  10.740  -8.495  1.00  0.00           C  
ATOM   1360  C   ASN A 174      14.682   9.843  -9.670  1.00  0.00           C  
ATOM   1361  CB  ASN A 174      13.476  11.931  -8.981  1.00  0.00           C  
ATOM   1362  O   ASN A 174      14.068   9.917 -10.736  1.00  0.00           O  
ATOM   1363  CG  ASN A 174      12.005  11.599  -9.129  1.00  0.00           C  
ATOM   1364  ND2 ASN A 174      11.296  12.388  -9.929  1.00  0.00           N  
ATOM   1365  OD1 ASN A 174      11.508  10.642  -8.529  1.00  0.00           O  
ATOM   1366  N   THR A 175      15.812   9.149  -9.499  1.00  0.00           N  
ATOM   1367  CA  THR A 175      16.249   8.274 -10.580  1.00  0.00           C  
ATOM   1368  C   THR A 175      15.593   6.901 -10.463  1.00  0.00           C  
ATOM   1369  CB  THR A 175      17.781   8.115 -10.586  1.00  0.00           C  
ATOM   1370  O   THR A 175      15.487   6.171 -11.451  1.00  0.00           O  
ATOM   1371  CG2 THR A 175      18.469   9.436 -10.914  1.00  0.00           C  
ATOM   1372  OG1 THR A 175      18.214   7.671  -9.295  1.00  0.00           O  
ATOM   1373  N   ASN A 176      15.320   6.579  -9.273  1.00  0.00           N  
ATOM   1374  CA  ASN A 176      14.608   5.327  -9.043  1.00  0.00           C  
ATOM   1375  C   ASN A 176      13.607   5.453  -7.899  1.00  0.00           C  
ATOM   1376  CB  ASN A 176      15.595   4.192  -8.761  1.00  0.00           C  
ATOM   1377  O   ASN A 176      13.649   6.418  -7.134  1.00  0.00           O  
ATOM   1378  CG  ASN A 176      16.519   4.496  -7.598  1.00  0.00           C  
ATOM   1379  ND2 ASN A 176      17.819   4.525  -7.866  1.00  0.00           N  
ATOM   1380  OD1 ASN A 176      16.068   4.703  -6.469  1.00  0.00           O  
ATOM   1381  N   ASN A 177      12.647   4.593  -8.000  1.00  0.00           N  
ATOM   1382  CA  ASN A 177      11.588   4.556  -6.998  1.00  0.00           C  
ATOM   1383  C   ASN A 177      11.636   3.268  -6.179  1.00  0.00           C  
ATOM   1384  CB  ASN A 177      10.217   4.713  -7.659  1.00  0.00           C  
ATOM   1385  O   ASN A 177      12.387   2.348  -6.506  1.00  0.00           O  
ATOM   1386  CG  ASN A 177      10.048   6.058  -8.338  1.00  0.00           C  
ATOM   1387  ND2 ASN A 177       9.933   6.044  -9.661  1.00  0.00           N  
ATOM   1388  OD1 ASN A 177      10.021   7.101  -7.679  1.00  0.00           O  
ATOM   1389  N   TYR A 178      10.917   3.358  -5.049  1.00  0.00           N  
ATOM   1390  CA  TYR A 178      10.896   2.205  -4.156  1.00  0.00           C  
ATOM   1391  C   TYR A 178       9.466   1.762  -3.871  1.00  0.00           C  
ATOM   1392  CB  TYR A 178      11.613   2.530  -2.842  1.00  0.00           C  
ATOM   1393  O   TYR A 178       8.548   2.585  -3.844  1.00  0.00           O  
ATOM   1394  CG  TYR A 178      13.073   2.871  -3.015  1.00  0.00           C  
ATOM   1395  CD1 TYR A 178      14.055   1.887  -2.916  1.00  0.00           C  
ATOM   1396  CD2 TYR A 178      13.474   4.176  -3.278  1.00  0.00           C  
ATOM   1397  CE1 TYR A 178      15.402   2.197  -3.073  1.00  0.00           C  
ATOM   1398  CE2 TYR A 178      14.818   4.498  -3.437  1.00  0.00           C  
ATOM   1399  OH  TYR A 178      17.105   3.815  -3.490  1.00  0.00           O  
ATOM   1400  CZ  TYR A 178      15.773   3.503  -3.333  1.00  0.00           C  
ATOM   1401  N   PHE A 179       9.309   0.469  -3.807  1.00  0.00           N  
ATOM   1402  CA  PHE A 179       8.034  -0.031  -3.307  1.00  0.00           C  
ATOM   1403  C   PHE A 179       8.246  -0.958  -2.116  1.00  0.00           C  
ATOM   1404  CB  PHE A 179       7.271  -0.765  -4.414  1.00  0.00           C  
ATOM   1405  O   PHE A 179       9.342  -1.491  -1.924  1.00  0.00           O  
ATOM   1406  CG  PHE A 179       7.894  -2.075  -4.815  1.00  0.00           C  
ATOM   1407  CD1 PHE A 179       8.848  -2.128  -5.824  1.00  0.00           C  
ATOM   1408  CD2 PHE A 179       7.526  -3.255  -4.181  1.00  0.00           C  
ATOM   1409  CE1 PHE A 179       9.426  -3.339  -6.197  1.00  0.00           C  
ATOM   1410  CE2 PHE A 179       8.099  -4.469  -4.548  1.00  0.00           C  
ATOM   1411  CZ  PHE A 179       9.048  -4.509  -5.557  1.00  0.00           C  
ATOM   1412  N   THR A 180       7.271  -0.971  -1.241  1.00  0.00           N  
ATOM   1413  CA  THR A 180       7.255  -1.881  -0.102  1.00  0.00           C  
ATOM   1414  C   THR A 180       6.811  -3.277  -0.531  1.00  0.00           C  
ATOM   1415  CB  THR A 180       6.327  -1.365   1.013  1.00  0.00           C  
ATOM   1416  O   THR A 180       5.726  -3.444  -1.092  1.00  0.00           O  
ATOM   1417  CG2 THR A 180       6.395  -2.262   2.245  1.00  0.00           C  
ATOM   1418  OG1 THR A 180       6.724  -0.037   1.380  1.00  0.00           O  
ATOM   1419  N   ALA A 181       7.605  -4.247  -0.283  1.00  0.00           N  
ATOM   1420  CA  ALA A 181       7.342  -5.626  -0.686  1.00  0.00           C  
ATOM   1421  C   ALA A 181       6.208  -6.231   0.136  1.00  0.00           C  
ATOM   1422  CB  ALA A 181       8.606  -6.471  -0.547  1.00  0.00           C  
ATOM   1423  O   ALA A 181       6.089  -5.962   1.334  1.00  0.00           O  
ATOM   1424  N   ILE A 182       5.374  -6.998  -0.513  1.00  0.00           N  
ATOM   1425  CA  ILE A 182       4.401  -7.827   0.191  1.00  0.00           C  
ATOM   1426  C   ILE A 182       5.125  -8.899   1.000  1.00  0.00           C  
ATOM   1427  CB  ILE A 182       3.400  -8.479  -0.790  1.00  0.00           C  
ATOM   1428  O   ILE A 182       5.998  -9.597   0.477  1.00  0.00           O  
ATOM   1429  CG1 ILE A 182       2.617  -7.402  -1.550  1.00  0.00           C  
ATOM   1430  CG2 ILE A 182       2.452  -9.423  -0.046  1.00  0.00           C  
ATOM   1431  CD1 ILE A 182       1.813  -6.473  -0.652  1.00  0.00           C  
ATOM   1432  N   PRO A 183       4.814  -9.002   2.323  1.00  0.00           N  
ATOM   1433  CA  PRO A 183       5.482 -10.022   3.135  1.00  0.00           C  
ATOM   1434  C   PRO A 183       4.993 -11.436   2.827  1.00  0.00           C  
ATOM   1435  CB  PRO A 183       5.125  -9.621   4.569  1.00  0.00           C  
ATOM   1436  O   PRO A 183       3.962 -11.607   2.170  1.00  0.00           O  
ATOM   1437  CG  PRO A 183       3.790  -8.960   4.459  1.00  0.00           C  
ATOM   1438  CD  PRO A 183       3.732  -8.214   3.157  1.00  0.00           C  
ATOM   1439  N   PRO A 184       5.820 -12.400   3.364  1.00  0.00           N  
ATOM   1440  CA  PRO A 184       5.343 -13.776   3.210  1.00  0.00           C  
ATOM   1441  C   PRO A 184       4.023 -14.028   3.935  1.00  0.00           C  
ATOM   1442  CB  PRO A 184       6.471 -14.611   3.822  1.00  0.00           C  
ATOM   1443  O   PRO A 184       3.752 -13.406   4.965  1.00  0.00           O  
ATOM   1444  CG  PRO A 184       7.182 -13.674   4.744  1.00  0.00           C  
ATOM   1445  CD  PRO A 184       6.974 -12.271   4.252  1.00  0.00           C  
ATOM   1446  N   ASP A 185       3.079 -14.777   3.397  1.00  0.00           N  
ATOM   1447  CA  ASP A 185       1.836 -15.238   4.008  1.00  0.00           C  
ATOM   1448  C   ASP A 185       0.824 -14.100   4.120  1.00  0.00           C  
ATOM   1449  CB  ASP A 185       2.107 -15.838   5.390  1.00  0.00           C  
ATOM   1450  O   ASP A 185      -0.004 -14.086   5.033  1.00  0.00           O  
ATOM   1451  CG  ASP A 185       2.919 -17.120   5.330  1.00  0.00           C  
ATOM   1452  OD1 ASP A 185       2.711 -17.931   4.402  1.00  0.00           O  
ATOM   1453  OD2 ASP A 185       3.773 -17.322   6.221  1.00  0.00           O  
ATOM   1454  N   PHE A 186       1.040 -13.071   3.337  1.00  0.00           N  
ATOM   1455  CA  PHE A 186       0.164 -11.905   3.360  1.00  0.00           C  
ATOM   1456  C   PHE A 186      -1.266 -12.296   3.010  1.00  0.00           C  
ATOM   1457  CB  PHE A 186       0.668 -10.833   2.389  1.00  0.00           C  
ATOM   1458  O   PHE A 186      -2.218 -11.791   3.610  1.00  0.00           O  
ATOM   1459  CG  PHE A 186       0.016  -9.490   2.576  1.00  0.00           C  
ATOM   1460  CD1 PHE A 186      -0.729  -8.915   1.554  1.00  0.00           C  
ATOM   1461  CD2 PHE A 186       0.148  -8.802   3.775  1.00  0.00           C  
ATOM   1462  CE1 PHE A 186      -1.334  -7.672   1.724  1.00  0.00           C  
ATOM   1463  CE2 PHE A 186      -0.454  -7.559   3.953  1.00  0.00           C  
ATOM   1464  CZ  PHE A 186      -1.193  -6.995   2.926  1.00  0.00           C  
ATOM   1465  N   GLN A 187      -1.393 -13.153   2.101  1.00  0.00           N  
ATOM   1466  CA  GLN A 187      -2.721 -13.603   1.697  1.00  0.00           C  
ATOM   1467  C   GLN A 187      -3.479 -14.207   2.875  1.00  0.00           C  
ATOM   1468  CB  GLN A 187      -2.620 -14.621   0.560  1.00  0.00           C  
ATOM   1469  O   GLN A 187      -4.668 -13.935   3.059  1.00  0.00           O  
ATOM   1470  CG  GLN A 187      -3.965 -15.006  -0.042  1.00  0.00           C  
ATOM   1471  CD  GLN A 187      -4.596 -13.878  -0.837  1.00  0.00           C  
ATOM   1472  NE2 GLN A 187      -5.909 -13.724  -0.708  1.00  0.00           N  
ATOM   1473  OE1 GLN A 187      -3.908 -13.151  -1.562  1.00  0.00           O  
ATOM   1474  N   ARG A 188      -2.816 -15.039   3.610  1.00  0.00           N  
ATOM   1475  CA  ARG A 188      -3.396 -15.667   4.793  1.00  0.00           C  
ATOM   1476  C   ARG A 188      -3.797 -14.621   5.827  1.00  0.00           C  
ATOM   1477  CB  ARG A 188      -2.413 -16.664   5.410  1.00  0.00           C  
ATOM   1478  O   ARG A 188      -4.850 -14.737   6.459  1.00  0.00           O  
ATOM   1479  CG  ARG A 188      -2.997 -17.479   6.552  1.00  0.00           C  
ATOM   1480  CD  ARG A 188      -1.998 -18.494   7.089  1.00  0.00           C  
ATOM   1481  NE  ARG A 188      -2.457 -19.092   8.340  1.00  0.00           N  
ATOM   1482  NH1 ARG A 188      -0.454 -20.143   8.813  1.00  0.00           N  
ATOM   1483  NH2 ARG A 188      -2.231 -20.354  10.246  1.00  0.00           N  
ATOM   1484  CZ  ARG A 188      -1.713 -19.862   9.130  1.00  0.00           C  
ATOM   1485  N   LEU A 189      -2.915 -13.619   5.990  1.00  0.00           N  
ATOM   1486  CA  LEU A 189      -3.206 -12.527   6.912  1.00  0.00           C  
ATOM   1487  C   LEU A 189      -4.519 -11.843   6.548  1.00  0.00           C  
ATOM   1488  CB  LEU A 189      -2.067 -11.504   6.909  1.00  0.00           C  
ATOM   1489  O   LEU A 189      -5.309 -11.495   7.429  1.00  0.00           O  
ATOM   1490  CG  LEU A 189      -2.290 -10.237   7.737  1.00  0.00           C  
ATOM   1491  CD1 LEU A 189      -2.346 -10.578   9.222  1.00  0.00           C  
ATOM   1492  CD2 LEU A 189      -1.194  -9.215   7.458  1.00  0.00           C  
ATOM   1493  N   LEU A 190      -4.845 -11.742   5.267  1.00  0.00           N  
ATOM   1494  CA  LEU A 190      -6.028 -11.032   4.793  1.00  0.00           C  
ATOM   1495  C   LEU A 190      -7.286 -11.867   5.008  1.00  0.00           C  
ATOM   1496  CB  LEU A 190      -5.883 -10.678   3.311  1.00  0.00           C  
ATOM   1497  O   LEU A 190      -8.374 -11.319   5.199  1.00  0.00           O  
ATOM   1498  CG  LEU A 190      -4.768  -9.693   2.954  1.00  0.00           C  
ATOM   1499  CD1 LEU A 190      -4.733  -9.456   1.448  1.00  0.00           C  
ATOM   1500  CD2 LEU A 190      -4.956  -8.379   3.704  1.00  0.00           C  
ATOM   1501  N   THR A 191      -7.160 -13.154   5.050  1.00  0.00           N  
ATOM   1502  CA  THR A 191      -8.344 -14.006   5.037  1.00  0.00           C  
ATOM   1503  C   THR A 191      -8.590 -14.610   6.417  1.00  0.00           C  
ATOM   1504  CB  THR A 191      -8.209 -15.133   3.997  1.00  0.00           C  
ATOM   1505  O   THR A 191      -9.693 -15.078   6.707  1.00  0.00           O  
ATOM   1506  CG2 THR A 191      -8.146 -14.571   2.581  1.00  0.00           C  
ATOM   1507  OG1 THR A 191      -7.012 -15.876   4.258  1.00  0.00           O  
ATOM   1508  N   ASP A 192      -7.594 -14.577   7.266  1.00  0.00           N  
ATOM   1509  CA  ASP A 192      -7.709 -15.176   8.592  1.00  0.00           C  
ATOM   1510  C   ASP A 192      -7.768 -14.103   9.677  1.00  0.00           C  
ATOM   1511  CB  ASP A 192      -6.540 -16.127   8.855  1.00  0.00           C  
ATOM   1512  O   ASP A 192      -6.739 -13.540  10.056  1.00  0.00           O  
ATOM   1513  CG  ASP A 192      -6.689 -16.907  10.149  1.00  0.00           C  
ATOM   1514  OD1 ASP A 192      -7.608 -16.605  10.941  1.00  0.00           O  
ATOM   1515  OD2 ASP A 192      -5.879 -17.831  10.380  1.00  0.00           O  
ATOM   1516  N   PRO A 193      -8.926 -13.840  10.176  1.00  0.00           N  
ATOM   1517  CA  PRO A 193      -9.112 -12.791  11.181  1.00  0.00           C  
ATOM   1518  C   PRO A 193      -8.267 -13.017  12.432  1.00  0.00           C  
ATOM   1519  CB  PRO A 193     -10.605 -12.876  11.508  1.00  0.00           C  
ATOM   1520  O   PRO A 193      -7.937 -12.062  13.140  1.00  0.00           O  
ATOM   1521  CG  PRO A 193     -11.232 -13.458  10.282  1.00  0.00           C  
ATOM   1522  CD  PRO A 193     -10.267 -14.432   9.669  1.00  0.00           C  
ATOM   1523  N   SER A 194      -7.901 -14.269  12.738  1.00  0.00           N  
ATOM   1524  CA  SER A 194      -7.130 -14.590  13.934  1.00  0.00           C  
ATOM   1525  C   SER A 194      -5.709 -14.044  13.839  1.00  0.00           C  
ATOM   1526  CB  SER A 194      -7.090 -16.102  14.157  1.00  0.00           C  
ATOM   1527  O   SER A 194      -5.032 -13.881  14.856  1.00  0.00           O  
ATOM   1528  OG  SER A 194      -6.257 -16.730  13.197  1.00  0.00           O  
ATOM   1529  N   LEU A 195      -5.234 -13.678  12.628  1.00  0.00           N  
ATOM   1530  CA  LEU A 195      -3.876 -13.183  12.435  1.00  0.00           C  
ATOM   1531  C   LEU A 195      -3.846 -11.659  12.447  1.00  0.00           C  
ATOM   1532  CB  LEU A 195      -3.297 -13.706  11.118  1.00  0.00           C  
ATOM   1533  O   LEU A 195      -2.771 -11.054  12.419  1.00  0.00           O  
ATOM   1534  CG  LEU A 195      -3.103 -15.220  11.016  1.00  0.00           C  
ATOM   1535  CD1 LEU A 195      -2.605 -15.598   9.625  1.00  0.00           C  
ATOM   1536  CD2 LEU A 195      -2.135 -15.709  12.088  1.00  0.00           C  
ATOM   1537  N   GLN A 196      -5.025 -11.057  12.544  1.00  0.00           N  
ATOM   1538  CA  GLN A 196      -5.120  -9.604  12.459  1.00  0.00           C  
ATOM   1539  C   GLN A 196      -5.171  -8.974  13.848  1.00  0.00           C  
ATOM   1540  CB  GLN A 196      -6.350  -9.191  11.649  1.00  0.00           C  
ATOM   1541  O   GLN A 196      -5.947  -9.406  14.703  1.00  0.00           O  
ATOM   1542  CG  GLN A 196      -6.362  -9.739  10.228  1.00  0.00           C  
ATOM   1543  CD  GLN A 196      -7.733  -9.664   9.582  1.00  0.00           C  
ATOM   1544  NE2 GLN A 196      -7.817 -10.068   8.320  1.00  0.00           N  
ATOM   1545  OE1 GLN A 196      -8.710  -9.247  10.214  1.00  0.00           O  
ATOM   1546  N   LYS A 197      -4.286  -8.022  14.061  1.00  0.00           N  
ATOM   1547  CA  LYS A 197      -4.268  -7.224  15.283  1.00  0.00           C  
ATOM   1548  C   LYS A 197      -4.641  -5.772  14.997  1.00  0.00           C  
ATOM   1549  CB  LYS A 197      -2.892  -7.290  15.947  1.00  0.00           C  
ATOM   1550  O   LYS A 197      -3.833  -5.013  14.456  1.00  0.00           O  
ATOM   1551  CG  LYS A 197      -2.484  -8.689  16.386  1.00  0.00           C  
ATOM   1552  CD  LYS A 197      -1.117  -8.686  17.059  1.00  0.00           C  
ATOM   1553  CE  LYS A 197      -0.691 -10.091  17.466  1.00  0.00           C  
ATOM   1554  NZ  LYS A 197       0.659 -10.097  18.104  1.00  0.00           N  
ATOM   1555  N   TRP A 198      -5.845  -5.422  15.496  1.00  0.00           N  
ATOM   1556  CA  TRP A 198      -6.403  -4.121  15.140  1.00  0.00           C  
ATOM   1557  C   TRP A 198      -6.146  -3.099  16.241  1.00  0.00           C  
ATOM   1558  CB  TRP A 198      -7.906  -4.235  14.872  1.00  0.00           C  
ATOM   1559  O   TRP A 198      -6.232  -3.421  17.429  1.00  0.00           O  
ATOM   1560  CG  TRP A 198      -8.261  -5.226  13.804  1.00  0.00           C  
ATOM   1561  CD1 TRP A 198      -8.796  -6.472  13.980  1.00  0.00           C  
ATOM   1562  CD2 TRP A 198      -8.101  -5.054  12.392  1.00  0.00           C  
ATOM   1563  CE2 TRP A 198      -8.561  -6.237  11.773  1.00  0.00           C  
ATOM   1564  CE3 TRP A 198      -7.613  -4.014  11.591  1.00  0.00           C  
ATOM   1565  NE1 TRP A 198      -8.979  -7.085  12.762  1.00  0.00           N  
ATOM   1566  CH2 TRP A 198      -8.064  -5.374   9.625  1.00  0.00           C  
ATOM   1567  CZ2 TRP A 198      -8.547  -6.407  10.386  1.00  0.00           C  
ATOM   1568  CZ3 TRP A 198      -7.600  -4.185  10.211  1.00  0.00           C  
ATOM   1569  N   GLN A 199      -5.764  -1.930  15.777  1.00  0.00           N  
ATOM   1570  CA  GLN A 199      -5.605  -0.828  16.720  1.00  0.00           C  
ATOM   1571  C   GLN A 199      -6.230   0.454  16.177  1.00  0.00           C  
ATOM   1572  CB  GLN A 199      -4.126  -0.599  17.034  1.00  0.00           C  
ATOM   1573  O   GLN A 199      -6.376   0.615  14.963  1.00  0.00           O  
ATOM   1574  CG  GLN A 199      -3.290  -0.219  15.819  1.00  0.00           C  
ATOM   1575  CD  GLN A 199      -1.811  -0.109  16.135  1.00  0.00           C  
ATOM   1576  NE2 GLN A 199      -0.970  -0.506  15.186  1.00  0.00           N  
ATOM   1577  OE1 GLN A 199      -1.426   0.331  17.224  1.00  0.00           O  
ATOM   1578  N   LYS A 200      -6.673   1.343  17.035  1.00  0.00           N  
ATOM   1579  CA  LYS A 200      -7.244   2.638  16.677  1.00  0.00           C  
ATOM   1580  C   LYS A 200      -6.336   3.781  17.119  1.00  0.00           C  
ATOM   1581  CB  LYS A 200      -8.633   2.802  17.298  1.00  0.00           C  
ATOM   1582  O   LYS A 200      -5.546   3.628  18.053  1.00  0.00           O  
ATOM   1583  CG  LYS A 200      -9.668   1.821  16.767  1.00  0.00           C  
ATOM   1584  CD  LYS A 200     -11.025   2.030  17.426  1.00  0.00           C  
ATOM   1585  CE  LYS A 200     -12.069   1.068  16.875  1.00  0.00           C  
ATOM   1586  NZ  LYS A 200     -13.400   1.263  17.524  1.00  0.00           N  
ATOM   1587  N   GLY A 201      -6.371   4.861  16.421  1.00  0.00           N  
ATOM   1588  CA  GLY A 201      -5.734   6.094  16.854  1.00  0.00           C  
ATOM   1589  C   GLY A 201      -4.240   6.119  16.589  1.00  0.00           C  
ATOM   1590  O   GLY A 201      -3.503   6.872  17.229  1.00  0.00           O  
ATOM   1591  N   TRP A 202      -3.846   5.266  15.661  1.00  0.00           N  
ATOM   1592  CA  TRP A 202      -2.421   5.172  15.361  1.00  0.00           C  
ATOM   1593  C   TRP A 202      -1.979   6.318  14.457  1.00  0.00           C  
ATOM   1594  CB  TRP A 202      -2.097   3.830  14.700  1.00  0.00           C  
ATOM   1595  O   TRP A 202      -2.725   6.742  13.571  1.00  0.00           O  
ATOM   1596  CG  TRP A 202      -0.634   3.605  14.464  1.00  0.00           C  
ATOM   1597  CD1 TRP A 202       0.249   2.980  15.299  1.00  0.00           C  
ATOM   1598  CD2 TRP A 202       0.117   4.009  13.315  1.00  0.00           C  
ATOM   1599  CE2 TRP A 202       1.452   3.595  13.521  1.00  0.00           C  
ATOM   1600  CE3 TRP A 202      -0.209   4.680  12.129  1.00  0.00           C  
ATOM   1601  NE1 TRP A 202       1.505   2.970  14.738  1.00  0.00           N  
ATOM   1602  CH2 TRP A 202       2.114   4.490  11.433  1.00  0.00           C  
ATOM   1603  CZ2 TRP A 202       2.460   3.831  12.584  1.00  0.00           C  
ATOM   1604  CZ3 TRP A 202       0.796   4.915  11.198  1.00  0.00           C  
ATOM   1605  N   SER A 203      -0.813   6.924  14.693  1.00  0.00           N  
ATOM   1606  CA  SER A 203      -0.153   7.870  13.798  1.00  0.00           C  
ATOM   1607  C   SER A 203       1.349   7.616  13.736  1.00  0.00           C  
ATOM   1608  CB  SER A 203      -0.418   9.307  14.247  1.00  0.00           C  
ATOM   1609  O   SER A 203       1.935   7.091  14.686  1.00  0.00           O  
ATOM   1610  OG  SER A 203       0.162   9.552  15.517  1.00  0.00           O  
ATOM   1611  N   LEU A 204       1.920   7.823  12.604  1.00  0.00           N  
ATOM   1612  CA  LEU A 204       3.355   7.661  12.397  1.00  0.00           C  
ATOM   1613  C   LEU A 204       4.134   8.769  13.098  1.00  0.00           C  
ATOM   1614  CB  LEU A 204       3.685   7.656  10.902  1.00  0.00           C  
ATOM   1615  O   LEU A 204       3.812   9.950  12.948  1.00  0.00           O  
ATOM   1616  CG  LEU A 204       5.145   7.393  10.531  1.00  0.00           C  
ATOM   1617  CD1 LEU A 204       5.529   5.958  10.874  1.00  0.00           C  
ATOM   1618  CD2 LEU A 204       5.380   7.676   9.051  1.00  0.00           C  
ATOM   1619  N   ASP A 205       5.071   8.325  13.891  1.00  0.00           N  
ATOM   1620  CA  ASP A 205       5.983   9.256  14.548  1.00  0.00           C  
ATOM   1621  C   ASP A 205       7.022   9.792  13.566  1.00  0.00           C  
ATOM   1622  CB  ASP A 205       6.677   8.581  15.733  1.00  0.00           C  
ATOM   1623  O   ASP A 205       7.797   9.023  12.993  1.00  0.00           O  
ATOM   1624  CG  ASP A 205       7.491   9.549  16.573  1.00  0.00           C  
ATOM   1625  OD1 ASP A 205       7.493  10.763  16.275  1.00  0.00           O  
ATOM   1626  OD2 ASP A 205       8.138   9.094  17.541  1.00  0.00           O  
ATOM   1627  N   SER A 206       7.086  11.126  13.225  1.00  0.00           N  
ATOM   1628  CA  SER A 206       7.835  11.822  12.185  1.00  0.00           C  
ATOM   1629  C   SER A 206       9.299  11.991  12.577  1.00  0.00           C  
ATOM   1630  CB  SER A 206       7.214  13.190  11.900  1.00  0.00           C  
ATOM   1631  O   SER A 206      10.125  12.392  11.754  1.00  0.00           O  
ATOM   1632  OG  SER A 206       7.093  13.946  13.093  1.00  0.00           O  
ATOM   1633  N   ASN A 207       9.769  11.714  13.810  1.00  0.00           N  
ATOM   1634  CA  ASN A 207      11.084  12.084  14.322  1.00  0.00           C  
ATOM   1635  C   ASN A 207      12.156  11.088  13.890  1.00  0.00           C  
ATOM   1636  CB  ASN A 207      11.053  12.201  15.848  1.00  0.00           C  
ATOM   1637  O   ASN A 207      13.315  11.460  13.697  1.00  0.00           O  
ATOM   1638  CG  ASN A 207      10.341  13.452  16.323  1.00  0.00           C  
ATOM   1639  ND2 ASN A 207       9.919  13.452  17.582  1.00  0.00           N  
ATOM   1640  OD1 ASN A 207      10.170  14.410  15.565  1.00  0.00           O  
ATOM   1641  N   SER A 208      11.929  10.104  12.977  1.00  0.00           N  
ATOM   1642  CA  SER A 208      12.936   9.233  12.379  1.00  0.00           C  
ATOM   1643  C   SER A 208      12.372   7.843  12.106  1.00  0.00           C  
ATOM   1644  CB  SER A 208      14.161   9.126  13.288  1.00  0.00           C  
ATOM   1645  O   SER A 208      11.956   7.143  13.031  1.00  0.00           O  
ATOM   1646  OG  SER A 208      13.819   8.519  14.523  1.00  0.00           O  
ATOM   1647  N   VAL A 209      11.865   7.739  10.915  1.00  0.00           N  
ATOM   1648  CA  VAL A 209      11.393   6.398  10.583  1.00  0.00           C  
ATOM   1649  C   VAL A 209      12.459   5.660   9.777  1.00  0.00           C  
ATOM   1650  CB  VAL A 209      10.064   6.443   9.796  1.00  0.00           C  
ATOM   1651  O   VAL A 209      13.057   6.229   8.860  1.00  0.00           O  
ATOM   1652  CG1 VAL A 209       9.591   5.031   9.455  1.00  0.00           C  
ATOM   1653  CG2 VAL A 209       8.997   7.189  10.594  1.00  0.00           C  
ATOM   1654  N   GLU A 210      12.954   4.609  10.378  1.00  0.00           N  
ATOM   1655  CA  GLU A 210      13.805   3.668   9.656  1.00  0.00           C  
ATOM   1656  C   GLU A 210      13.027   2.417   9.255  1.00  0.00           C  
ATOM   1657  CB  GLU A 210      15.020   3.282  10.503  1.00  0.00           C  
ATOM   1658  O   GLU A 210      12.420   1.759  10.102  1.00  0.00           O  
ATOM   1659  CG  GLU A 210      16.125   2.594   9.715  1.00  0.00           C  
ATOM   1660  CD  GLU A 210      17.363   2.301  10.548  1.00  0.00           C  
ATOM   1661  OE1 GLU A 210      18.257   1.567  10.070  1.00  0.00           O  
ATOM   1662  OE2 GLU A 210      17.439   2.809  11.689  1.00  0.00           O  
ATOM   1663  N   TRP A 211      12.898   2.259   7.967  1.00  0.00           N  
ATOM   1664  CA  TRP A 211      12.318   1.034   7.425  1.00  0.00           C  
ATOM   1665  C   TRP A 211      13.377   0.200   6.713  1.00  0.00           C  
ATOM   1666  CB  TRP A 211      11.174   1.360   6.462  1.00  0.00           C  
ATOM   1667  O   TRP A 211      13.964   0.644   5.723  1.00  0.00           O  
ATOM   1668  CG  TRP A 211       9.956   1.924   7.131  1.00  0.00           C  
ATOM   1669  CD1 TRP A 211       9.441   1.562   8.345  1.00  0.00           C  
ATOM   1670  CD2 TRP A 211       9.098   2.948   6.620  1.00  0.00           C  
ATOM   1671  CE2 TRP A 211       8.081   3.158   7.578  1.00  0.00           C  
ATOM   1672  CE3 TRP A 211       9.090   3.710   5.444  1.00  0.00           C  
ATOM   1673  NE1 TRP A 211       8.314   2.301   8.620  1.00  0.00           N  
ATOM   1674  CH2 TRP A 211       7.081   4.832   6.237  1.00  0.00           C  
ATOM   1675  CZ2 TRP A 211       7.066   4.100   7.396  1.00  0.00           C  
ATOM   1676  CZ3 TRP A 211       8.078   4.647   5.264  1.00  0.00           C  
ATOM   1677  N   GLY A 212      13.539  -0.994   7.222  1.00  0.00           N  
ATOM   1678  CA  GLY A 212      14.351  -1.948   6.484  1.00  0.00           C  
ATOM   1679  C   GLY A 212      15.742  -1.431   6.169  1.00  0.00           C  
ATOM   1680  O   GLY A 212      16.275  -1.688   5.087  1.00  0.00           O  
ATOM   1681  N   GLY A 213      16.296  -0.604   7.046  1.00  0.00           N  
ATOM   1682  CA  GLY A 213      17.662  -0.127   6.901  1.00  0.00           C  
ATOM   1683  C   GLY A 213      17.755   1.207   6.186  1.00  0.00           C  
ATOM   1684  O   GLY A 213      18.850   1.743   6.000  1.00  0.00           O  
ATOM   1685  N   HIS A 214      16.580   1.690   5.667  1.00  0.00           N  
ATOM   1686  CA  HIS A 214      16.533   2.991   5.010  1.00  0.00           C  
ATOM   1687  C   HIS A 214      16.105   4.084   5.983  1.00  0.00           C  
ATOM   1688  CB  HIS A 214      15.583   2.953   3.812  1.00  0.00           C  
ATOM   1689  O   HIS A 214      15.156   3.903   6.749  1.00  0.00           O  
ATOM   1690  CG  HIS A 214      16.055   2.072   2.699  1.00  0.00           C  
ATOM   1691  CD2 HIS A 214      15.798   0.772   2.424  1.00  0.00           C  
ATOM   1692  ND1 HIS A 214      16.904   2.517   1.709  1.00  0.00           N  
ATOM   1693  CE1 HIS A 214      17.149   1.524   0.869  1.00  0.00           C  
ATOM   1694  NE2 HIS A 214      16.490   0.455   1.281  1.00  0.00           N  
ATOM   1695  N   LYS A 215      16.977   5.069   5.984  1.00  0.00           N  
ATOM   1696  CA  LYS A 215      16.503   6.276   6.655  1.00  0.00           C  
ATOM   1697  C   LYS A 215      15.486   7.019   5.794  1.00  0.00           C  
ATOM   1698  CB  LYS A 215      17.675   7.197   6.994  1.00  0.00           C  
ATOM   1699  O   LYS A 215      15.717   7.241   4.603  1.00  0.00           O  
ATOM   1700  CG  LYS A 215      18.573   6.672   8.105  1.00  0.00           C  
ATOM   1701  CD  LYS A 215      19.638   7.691   8.491  1.00  0.00           C  
ATOM   1702  CE  LYS A 215      20.581   7.141   9.553  1.00  0.00           C  
ATOM   1703  NZ  LYS A 215      21.594   8.154   9.973  1.00  0.00           N  
ATOM   1704  N   VAL A 216      14.357   7.092   6.278  1.00  0.00           N  
ATOM   1705  CA  VAL A 216      13.259   7.738   5.566  1.00  0.00           C  
ATOM   1706  C   VAL A 216      13.238   9.229   5.891  1.00  0.00           C  
ATOM   1707  CB  VAL A 216      11.898   7.096   5.919  1.00  0.00           C  
ATOM   1708  O   VAL A 216      13.238   9.616   7.063  1.00  0.00           O  
ATOM   1709  CG1 VAL A 216      10.770   7.753   5.125  1.00  0.00           C  
ATOM   1710  CG2 VAL A 216      11.934   5.592   5.658  1.00  0.00           C  
ATOM   1711  N   PHE A 217      13.483   9.945   4.711  1.00  0.00           N  
ATOM   1712  CA  PHE A 217      13.434  11.396   4.854  1.00  0.00           C  
ATOM   1713  C   PHE A 217      12.147  11.954   4.259  1.00  0.00           C  
ATOM   1714  CB  PHE A 217      14.648  12.045   4.182  1.00  0.00           C  
ATOM   1715  O   PHE A 217      11.690  11.494   3.210  1.00  0.00           O  
ATOM   1716  CG  PHE A 217      15.966  11.623   4.773  1.00  0.00           C  
ATOM   1717  CD1 PHE A 217      16.520  12.321   5.839  1.00  0.00           C  
ATOM   1718  CD2 PHE A 217      16.651  10.529   4.262  1.00  0.00           C  
ATOM   1719  CE1 PHE A 217      17.740  11.933   6.388  1.00  0.00           C  
ATOM   1720  CE2 PHE A 217      17.871  10.135   4.805  1.00  0.00           C  
ATOM   1721  CZ  PHE A 217      18.414  10.839   5.868  1.00  0.00           C  
ATOM   1722  N   MET A 218      11.582  12.835   4.929  1.00  0.00           N  
ATOM   1723  CA  MET A 218      10.262  13.393   4.649  1.00  0.00           C  
ATOM   1724  C   MET A 218      10.358  14.542   3.651  1.00  0.00           C  
ATOM   1725  CB  MET A 218       9.597  13.876   5.939  1.00  0.00           C  
ATOM   1726  O   MET A 218       9.437  14.765   2.863  1.00  0.00           O  
ATOM   1727  CG  MET A 218       9.333  12.766   6.944  1.00  0.00           C  
ATOM   1728  SD  MET A 218       8.204  13.292   8.291  1.00  0.00           S  
ATOM   1729  CE  MET A 218       7.467  11.694   8.733  1.00  0.00           C  
ATOM   1730  N   ASP A 219      11.652  15.203   3.615  1.00  0.00           N  
ATOM   1731  CA  ASP A 219      12.020  16.273   2.693  1.00  0.00           C  
ATOM   1732  C   ASP A 219      13.447  16.090   2.181  1.00  0.00           C  
ATOM   1733  CB  ASP A 219      11.875  17.638   3.369  1.00  0.00           C  
ATOM   1734  O   ASP A 219      14.252  15.397   2.805  1.00  0.00           O  
ATOM   1735  CG  ASP A 219      10.431  17.998   3.674  1.00  0.00           C  
ATOM   1736  OD1 ASP A 219       9.537  17.669   2.865  1.00  0.00           O  
ATOM   1737  OD2 ASP A 219      10.187  18.618   4.732  1.00  0.00           O  
ATOM   1738  N   LYS A 220      13.512  16.350   0.883  1.00  0.00           N  
ATOM   1739  CA  LYS A 220      14.897  16.342   0.421  1.00  0.00           C  
ATOM   1740  C   LYS A 220      15.823  16.992   1.445  1.00  0.00           C  
ATOM   1741  CB  LYS A 220      15.018  17.059  -0.925  1.00  0.00           C  
ATOM   1742  O   LYS A 220      15.463  17.994   2.066  1.00  0.00           O  
ATOM   1743  CG  LYS A 220      14.468  16.266  -2.101  1.00  0.00           C  
ATOM   1744  CD  LYS A 220      14.711  16.984  -3.422  1.00  0.00           C  
ATOM   1745  CE  LYS A 220      14.099  16.225  -4.592  1.00  0.00           C  
ATOM   1746  NZ  LYS A 220      14.276  16.959  -5.881  1.00  0.00           N  
ATOM   1747  N   PRO A 221      16.733  16.216   1.987  1.00  0.00           N  
ATOM   1748  CA  PRO A 221      17.643  16.944   2.875  1.00  0.00           C  
ATOM   1749  C   PRO A 221      18.006  18.328   2.341  1.00  0.00           C  
ATOM   1750  CB  PRO A 221      18.877  16.041   2.933  1.00  0.00           C  
ATOM   1751  O   PRO A 221      17.915  18.572   1.135  1.00  0.00           O  
ATOM   1752  CG  PRO A 221      18.569  14.912   2.003  1.00  0.00           C  
ATOM   1753  CD  PRO A 221      17.202  15.133   1.422  1.00  0.00           C  
ATOM   1754  N   GLU A 422       3.642  15.655   0.891  1.00  0.00           N  
ATOM   1755  CA  GLU A 422       4.900  15.302   1.542  1.00  0.00           C  
ATOM   1756  C   GLU A 422       5.400  13.938   1.076  1.00  0.00           C  
ATOM   1757  CB  GLU A 422       4.738  15.312   3.064  1.00  0.00           C  
ATOM   1758  O   GLU A 422       4.683  12.940   1.180  1.00  0.00           O  
ATOM   1759  CG  GLU A 422       4.592  16.705   3.659  1.00  0.00           C  
ATOM   1760  CD  GLU A 422       4.392  16.696   5.166  1.00  0.00           C  
ATOM   1761  OE1 GLU A 422       4.583  17.753   5.810  1.00  0.00           O  
ATOM   1762  OE2 GLU A 422       4.043  15.624   5.708  1.00  0.00           O  
ATOM   1763  N   ASN A 423       6.579  13.784   0.371  1.00  0.00           N  
ATOM   1764  CA  ASN A 423       7.125  12.555  -0.193  1.00  0.00           C  
ATOM   1765  C   ASN A 423       8.196  11.951   0.711  1.00  0.00           C  
ATOM   1766  CB  ASN A 423       7.694  12.812  -1.590  1.00  0.00           C  
ATOM   1767  O   ASN A 423       8.817  12.660   1.505  1.00  0.00           O  
ATOM   1768  CG  ASN A 423       6.615  13.099  -2.616  1.00  0.00           C  
ATOM   1769  ND2 ASN A 423       6.890  14.030  -3.521  1.00  0.00           N  
ATOM   1770  OD1 ASN A 423       5.542  12.490  -2.594  1.00  0.00           O  
ATOM   1771  N   LEU A 424       8.170  10.596   0.650  1.00  0.00           N  
ATOM   1772  CA  LEU A 424       9.254   9.898   1.333  1.00  0.00           C  
ATOM   1773  C   LEU A 424      10.446   9.701   0.402  1.00  0.00           C  
ATOM   1774  CB  LEU A 424       8.773   8.543   1.859  1.00  0.00           C  
ATOM   1775  O   LEU A 424      10.273   9.365  -0.772  1.00  0.00           O  
ATOM   1776  CG  LEU A 424       7.705   8.581   2.953  1.00  0.00           C  
ATOM   1777  CD1 LEU A 424       7.250   7.167   3.298  1.00  0.00           C  
ATOM   1778  CD2 LEU A 424       8.234   9.296   4.192  1.00  0.00           C  
ATOM   1779  N   TYR A 425      11.589  10.140   0.887  1.00  0.00           N  
ATOM   1780  CA  TYR A 425      12.828   9.890   0.159  1.00  0.00           C  
ATOM   1781  C   TYR A 425      13.722   8.920   0.922  1.00  0.00           C  
ATOM   1782  CB  TYR A 425      13.577  11.202  -0.094  1.00  0.00           C  
ATOM   1783  O   TYR A 425      13.843   9.009   2.146  1.00  0.00           O  
ATOM   1784  CG  TYR A 425      12.811  12.183  -0.948  1.00  0.00           C  
ATOM   1785  CD1 TYR A 425      12.870  12.121  -2.338  1.00  0.00           C  
ATOM   1786  CD2 TYR A 425      12.029  13.175  -0.366  1.00  0.00           C  
ATOM   1787  CE1 TYR A 425      12.167  13.024  -3.129  1.00  0.00           C  
ATOM   1788  CE2 TYR A 425      11.322  14.084  -1.147  1.00  0.00           C  
ATOM   1789  OH  TYR A 425      10.700  14.897  -3.303  1.00  0.00           O  
ATOM   1790  CZ  TYR A 425      11.397  14.000  -2.525  1.00  0.00           C  
ATOM   1791  N   PHE A 426      14.135   7.884   0.104  1.00  0.00           N  
ATOM   1792  CA  PHE A 426      15.023   6.900   0.712  1.00  0.00           C  
ATOM   1793  C   PHE A 426      16.480   7.220   0.401  1.00  0.00           C  
ATOM   1794  CB  PHE A 426      14.679   5.489   0.223  1.00  0.00           C  
ATOM   1795  O   PHE A 426      16.802   7.663  -0.703  1.00  0.00           O  
ATOM   1796  CG  PHE A 426      13.366   4.969   0.743  1.00  0.00           C  
ATOM   1797  CD1 PHE A 426      12.928   5.302   2.019  1.00  0.00           C  
ATOM   1798  CD2 PHE A 426      12.570   4.148  -0.044  1.00  0.00           C  
ATOM   1799  CE1 PHE A 426      11.713   4.822   2.504  1.00  0.00           C  
ATOM   1800  CE2 PHE A 426      11.355   3.665   0.433  1.00  0.00           C  
ATOM   1801  CZ  PHE A 426      10.929   4.002   1.708  1.00  0.00           C  
ATOM   1802  N   GLN A 427      17.339   7.343   1.501  1.00  0.00           N  
ATOM   1803  CA  GLN A 427      18.790   7.369   1.345  1.00  0.00           C  
ATOM   1804  C   GLN A 427      19.412   6.040   1.763  1.00  0.00           C  
ATOM   1805  CB  GLN A 427      19.397   8.512   2.160  1.00  0.00           C  
ATOM   1806  O   GLN A 427      18.955   5.408   2.718  1.00  0.00           O  
ATOM   1807  CG  GLN A 427      20.860   8.787   1.838  1.00  0.00           C  
ATOM   1808  CD  GLN A 427      21.394  10.020   2.543  1.00  0.00           C  
ATOM   1809  NE2 GLN A 427      22.480  10.579   2.019  1.00  0.00           N  
ATOM   1810  OE1 GLN A 427      20.835  10.468   3.549  1.00  0.00           O  
TER    1811      GLN A 427
ENDMDL
END
