# Supplementary material for: Improving Protein Expression, Stability, and Function with ProteinMPNN
Source: J Am Chem Soc. 2024 Jan 9;146(3):2054–61. doi: 10.1021/jacs.3c10941 (PMC10811672; doi:10.1021/jacs.3c10941)
Supplement: Supplementary file 2 — ja3c10941_si_002.zip [file ja3c10941_si_002.zip › Sumida_Design_Structures_Idealizing_with_ProteinMPNN/TEV/hyperTEV0037_m1_44.pdb]

MODEL     1
ATOM      1  N   MET A   1      38.060 -11.387   4.138  1.00  0.00           N  
ATOM      2  CA  MET A   1      36.761 -11.500   3.481  1.00  0.00           C  
ATOM      3  C   MET A   1      35.829 -10.376   3.919  1.00  0.00           C  
ATOM      4  CB  MET A   1      36.122 -12.857   3.783  1.00  0.00           C  
ATOM      5  O   MET A   1      35.661 -10.134   5.116  1.00  0.00           O  
ATOM      6  CG  MET A   1      36.740 -14.011   3.011  1.00  0.00           C  
ATOM      7  SD  MET A   1      35.877 -15.602   3.314  1.00  0.00           S  
ATOM      8  CE  MET A   1      34.744 -15.627   1.896  1.00  0.00           C  
ATOM      9  N   MET A   2      35.769  -9.169   3.217  1.00  0.00           N  
ATOM     10  CA  MET A   2      34.794  -8.094   3.376  1.00  0.00           C  
ATOM     11  C   MET A   2      33.372  -8.622   3.220  1.00  0.00           C  
ATOM     12  CB  MET A   2      35.052  -6.979   2.361  1.00  0.00           C  
ATOM     13  O   MET A   2      33.123  -9.518   2.413  1.00  0.00           O  
ATOM     14  CG  MET A   2      34.458  -5.638   2.760  1.00  0.00           C  
ATOM     15  SD  MET A   2      35.070  -4.259   1.714  1.00  0.00           S  
ATOM     16  CE  MET A   2      34.472  -4.801   0.089  1.00  0.00           C  
ATOM     17  N   ALA A   3      32.700  -8.691   4.259  1.00  0.00           N  
ATOM     18  CA  ALA A   3      31.291  -9.077   4.265  1.00  0.00           C  
ATOM     19  C   ALA A   3      30.610  -8.687   2.956  1.00  0.00           C  
ATOM     20  CB  ALA A   3      30.569  -8.437   5.448  1.00  0.00           C  
ATOM     21  O   ALA A   3      30.734  -7.548   2.500  1.00  0.00           O  
ATOM     22  N   ALA A   4      30.229  -9.600   2.046  1.00  0.00           N  
ATOM     23  CA  ALA A   4      29.604  -9.498   0.730  1.00  0.00           C  
ATOM     24  C   ALA A   4      28.097  -9.296   0.852  1.00  0.00           C  
ATOM     25  CB  ALA A   4      29.906 -10.743  -0.101  1.00  0.00           C  
ATOM     26  O   ALA A   4      27.454  -8.792  -0.072  1.00  0.00           O  
ATOM     27  N   ALA A   5      27.566  -9.483   2.135  1.00  0.00           N  
ATOM     28  CA  ALA A   5      26.111  -9.410   2.237  1.00  0.00           C  
ATOM     29  C   ALA A   5      25.670  -8.085   2.851  1.00  0.00           C  
ATOM     30  CB  ALA A   5      25.576 -10.579   3.062  1.00  0.00           C  
ATOM     31  O   ALA A   5      26.372  -7.520   3.694  1.00  0.00           O  
ATOM     32  N   PRO A   6      24.595  -7.478   2.213  1.00  0.00           N  
ATOM     33  CA  PRO A   6      24.105  -6.254   2.853  1.00  0.00           C  
ATOM     34  C   PRO A   6      23.785  -6.450   4.333  1.00  0.00           C  
ATOM     35  CB  PRO A   6      22.838  -5.925   2.059  1.00  0.00           C  
ATOM     36  O   PRO A   6      23.431  -7.555   4.751  1.00  0.00           O  
ATOM     37  CG  PRO A   6      22.911  -6.793   0.845  1.00  0.00           C  
ATOM     38  CD  PRO A   6      23.850  -7.931   1.128  1.00  0.00           C  
ATOM     39  N   GLY A   7      24.315  -5.547   5.216  1.00  0.00           N  
ATOM     40  CA  GLY A   7      23.987  -5.540   6.633  1.00  0.00           C  
ATOM     41  C   GLY A   7      22.503  -5.374   6.900  1.00  0.00           C  
ATOM     42  O   GLY A   7      21.694  -5.387   5.970  1.00  0.00           O  
ATOM     43  N   PRO A   8      22.157  -5.413   8.129  1.00  0.00           N  
ATOM     44  CA  PRO A   8      20.757  -5.194   8.501  1.00  0.00           C  
ATOM     45  C   PRO A   8      20.179  -3.916   7.897  1.00  0.00           C  
ATOM     46  CB  PRO A   8      20.810  -5.100  10.028  1.00  0.00           C  
ATOM     47  O   PRO A   8      20.875  -2.901   7.809  1.00  0.00           O  
ATOM     48  CG  PRO A   8      22.098  -5.757  10.407  1.00  0.00           C  
ATOM     49  CD  PRO A   8      23.072  -5.582   9.278  1.00  0.00           C  
ATOM     50  N   GLN A   9      18.974  -4.061   7.390  1.00  0.00           N  
ATOM     51  CA  GLN A   9      18.283  -2.918   6.802  1.00  0.00           C  
ATOM     52  C   GLN A   9      17.096  -2.492   7.661  1.00  0.00           C  
ATOM     53  CB  GLN A   9      17.814  -3.244   5.383  1.00  0.00           C  
ATOM     54  O   GLN A   9      16.422  -3.333   8.259  1.00  0.00           O  
ATOM     55  CG  GLN A   9      18.952  -3.504   4.404  1.00  0.00           C  
ATOM     56  CD  GLN A   9      18.462  -3.777   2.995  1.00  0.00           C  
ATOM     57  NE2 GLN A   9      18.843  -4.926   2.447  1.00  0.00           N  
ATOM     58  OE1 GLN A   9      17.745  -2.963   2.403  1.00  0.00           O  
ATOM     59  N   ASP A  10      16.967  -1.209   7.825  1.00  0.00           N  
ATOM     60  CA  ASP A  10      15.841  -0.646   8.564  1.00  0.00           C  
ATOM     61  C   ASP A  10      14.659  -0.368   7.637  1.00  0.00           C  
ATOM     62  CB  ASP A  10      16.259   0.639   9.282  1.00  0.00           C  
ATOM     63  O   ASP A  10      14.720   0.532   6.797  1.00  0.00           O  
ATOM     64  CG  ASP A  10      15.154   1.222  10.146  1.00  0.00           C  
ATOM     65  OD1 ASP A  10      14.109   0.560  10.329  1.00  0.00           O  
ATOM     66  OD2 ASP A  10      15.328   2.354  10.645  1.00  0.00           O  
ATOM     67  N   TRP A  11      13.556  -1.116   7.894  1.00  0.00           N  
ATOM     68  CA  TRP A  11      12.401  -0.966   7.015  1.00  0.00           C  
ATOM     69  C   TRP A  11      11.295  -0.169   7.699  1.00  0.00           C  
ATOM     70  CB  TRP A  11      11.869  -2.337   6.587  1.00  0.00           C  
ATOM     71  O   TRP A  11      10.174  -0.088   7.191  1.00  0.00           O  
ATOM     72  CG  TRP A  11      12.822  -3.121   5.736  1.00  0.00           C  
ATOM     73  CD1 TRP A  11      13.621  -4.157   6.133  1.00  0.00           C  
ATOM     74  CD2 TRP A  11      13.079  -2.929   4.341  1.00  0.00           C  
ATOM     75  CE2 TRP A  11      14.045  -3.885   3.958  1.00  0.00           C  
ATOM     76  CE3 TRP A  11      12.584  -2.040   3.377  1.00  0.00           C  
ATOM     77  NE1 TRP A  11      14.359  -4.621   5.069  1.00  0.00           N  
ATOM     78  CH2 TRP A  11      14.027  -3.095   1.727  1.00  0.00           C  
ATOM     79  CZ2 TRP A  11      14.527  -3.977   2.650  1.00  0.00           C  
ATOM     80  CZ3 TRP A  11      13.065  -2.133   2.076  1.00  0.00           C  
ATOM     81  N   SER A  12      11.622   0.423   8.789  1.00  0.00           N  
ATOM     82  CA  SER A  12      10.650   1.154   9.596  1.00  0.00           C  
ATOM     83  C   SER A  12      10.145   2.393   8.864  1.00  0.00           C  
ATOM     84  CB  SER A  12      11.262   1.559  10.937  1.00  0.00           C  
ATOM     85  O   SER A  12       8.961   2.728   8.944  1.00  0.00           O  
ATOM     86  OG  SER A  12      11.573   0.415  11.714  1.00  0.00           O  
ATOM     87  N   PRO A  13      10.990   2.996   8.049  1.00  0.00           N  
ATOM     88  CA  PRO A  13      10.492   4.170   7.329  1.00  0.00           C  
ATOM     89  C   PRO A  13       9.333   3.839   6.392  1.00  0.00           C  
ATOM     90  CB  PRO A  13      11.714   4.644   6.539  1.00  0.00           C  
ATOM     91  O   PRO A  13       8.462   4.682   6.159  1.00  0.00           O  
ATOM     92  CG  PRO A  13      12.888   4.228   7.366  1.00  0.00           C  
ATOM     93  CD  PRO A  13      12.600   2.877   7.956  1.00  0.00           C  
ATOM     94  N   ILE A  14       9.263   2.649   5.982  1.00  0.00           N  
ATOM     95  CA  ILE A  14       8.180   2.228   5.101  1.00  0.00           C  
ATOM     96  C   ILE A  14       7.059   1.599   5.925  1.00  0.00           C  
ATOM     97  CB  ILE A  14       8.678   1.235   4.027  1.00  0.00           C  
ATOM     98  O   ILE A  14       5.891   1.969   5.781  1.00  0.00           O  
ATOM     99  CG1 ILE A  14       9.750   1.891   3.149  1.00  0.00           C  
ATOM    100  CG2 ILE A  14       7.509   0.728   3.177  1.00  0.00           C  
ATOM    101  CD1 ILE A  14      10.503   0.914   2.257  1.00  0.00           C  
ATOM    102  N   SER A  15       7.425   0.664   6.848  1.00  0.00           N  
ATOM    103  CA  SER A  15       6.417  -0.099   7.576  1.00  0.00           C  
ATOM    104  C   SER A  15       5.566   0.810   8.456  1.00  0.00           C  
ATOM    105  CB  SER A  15       7.077  -1.179   8.434  1.00  0.00           C  
ATOM    106  O   SER A  15       4.378   0.549   8.662  1.00  0.00           O  
ATOM    107  OG  SER A  15       7.917  -0.598   9.417  1.00  0.00           O  
ATOM    108  N   ASP A  16       6.069   1.966   8.925  1.00  0.00           N  
ATOM    109  CA  ASP A  16       5.349   2.900   9.785  1.00  0.00           C  
ATOM    110  C   ASP A  16       4.269   3.646   9.003  1.00  0.00           C  
ATOM    111  CB  ASP A  16       6.318   3.897  10.425  1.00  0.00           C  
ATOM    112  O   ASP A  16       3.376   4.256   9.595  1.00  0.00           O  
ATOM    113  CG  ASP A  16       7.160   3.281  11.527  1.00  0.00           C  
ATOM    114  OD1 ASP A  16       6.829   2.172  12.001  1.00  0.00           O  
ATOM    115  OD2 ASP A  16       8.163   3.910  11.928  1.00  0.00           O  
ATOM    116  N   ARG A  17       4.314   3.533   7.662  1.00  0.00           N  
ATOM    117  CA  ARG A  17       3.370   4.260   6.819  1.00  0.00           C  
ATOM    118  C   ARG A  17       2.296   3.328   6.269  1.00  0.00           C  
ATOM    119  CB  ARG A  17       4.101   4.954   5.667  1.00  0.00           C  
ATOM    120  O   ARG A  17       1.449   3.747   5.477  1.00  0.00           O  
ATOM    121  CG  ARG A  17       4.914   6.166   6.095  1.00  0.00           C  
ATOM    122  CD  ARG A  17       6.190   5.762   6.819  1.00  0.00           C  
ATOM    123  NE  ARG A  17       6.925   6.926   7.306  1.00  0.00           N  
ATOM    124  NH1 ARG A  17       8.137   5.758   8.888  1.00  0.00           N  
ATOM    125  NH2 ARG A  17       8.442   8.016   8.642  1.00  0.00           N  
ATOM    126  CZ  ARG A  17       7.833   6.897   8.278  1.00  0.00           C  
ATOM    127  N   ILE A  18       2.378   2.066   6.672  1.00  0.00           N  
ATOM    128  CA  ILE A  18       1.401   1.086   6.208  1.00  0.00           C  
ATOM    129  C   ILE A  18       0.152   1.149   7.084  1.00  0.00           C  
ATOM    130  CB  ILE A  18       1.988  -0.343   6.213  1.00  0.00           C  
ATOM    131  O   ILE A  18       0.249   1.217   8.311  1.00  0.00           O  
ATOM    132  CG1 ILE A  18       3.102  -0.466   5.168  1.00  0.00           C  
ATOM    133  CG2 ILE A  18       0.888  -1.379   5.965  1.00  0.00           C  
ATOM    134  CD1 ILE A  18       3.850  -1.792   5.213  1.00  0.00           C  
ATOM    135  N   VAL A  19      -0.987   1.180   6.426  1.00  0.00           N  
ATOM    136  CA  VAL A  19      -2.265   1.222   7.128  1.00  0.00           C  
ATOM    137  C   VAL A  19      -3.122   0.028   6.714  1.00  0.00           C  
ATOM    138  CB  VAL A  19      -3.021   2.541   6.852  1.00  0.00           C  
ATOM    139  O   VAL A  19      -2.953  -0.516   5.621  1.00  0.00           O  
ATOM    140  CG1 VAL A  19      -2.214   3.740   7.348  1.00  0.00           C  
ATOM    141  CG2 VAL A  19      -3.327   2.679   5.362  1.00  0.00           C  
ATOM    142  N   LYS A  20      -3.939  -0.396   7.670  1.00  0.00           N  
ATOM    143  CA  LYS A  20      -4.968  -1.385   7.361  1.00  0.00           C  
ATOM    144  C   LYS A  20      -6.285  -0.710   6.990  1.00  0.00           C  
ATOM    145  CB  LYS A  20      -5.179  -2.329   8.545  1.00  0.00           C  
ATOM    146  O   LYS A  20      -6.766   0.165   7.713  1.00  0.00           O  
ATOM    147  CG  LYS A  20      -6.110  -3.496   8.248  1.00  0.00           C  
ATOM    148  CD  LYS A  20      -6.197  -4.455   9.428  1.00  0.00           C  
ATOM    149  CE  LYS A  20      -7.098  -5.643   9.118  1.00  0.00           C  
ATOM    150  NZ  LYS A  20      -7.183  -6.589  10.271  1.00  0.00           N  
ATOM    151  N   LEU A  21      -6.817  -1.121   5.812  1.00  0.00           N  
ATOM    152  CA  LEU A  21      -8.067  -0.563   5.308  1.00  0.00           C  
ATOM    153  C   LEU A  21      -9.171  -1.615   5.309  1.00  0.00           C  
ATOM    154  CB  LEU A  21      -7.875  -0.010   3.893  1.00  0.00           C  
ATOM    155  O   LEU A  21      -8.977  -2.725   4.808  1.00  0.00           O  
ATOM    156  CG  LEU A  21      -6.704   0.954   3.696  1.00  0.00           C  
ATOM    157  CD1 LEU A  21      -6.450   1.183   2.209  1.00  0.00           C  
ATOM    158  CD2 LEU A  21      -6.974   2.276   4.406  1.00  0.00           C  
ATOM    159  N   THR A  22     -10.252  -1.224   5.898  1.00  0.00           N  
ATOM    160  CA  THR A  22     -11.421  -2.096   5.868  1.00  0.00           C  
ATOM    161  C   THR A  22     -12.635  -1.355   5.316  1.00  0.00           C  
ATOM    162  CB  THR A  22     -11.745  -2.645   7.270  1.00  0.00           C  
ATOM    163  O   THR A  22     -13.133  -0.417   5.941  1.00  0.00           O  
ATOM    164  CG2 THR A  22     -12.917  -3.619   7.221  1.00  0.00           C  
ATOM    165  OG1 THR A  22     -10.594  -3.325   7.787  1.00  0.00           O  
ATOM    166  N   ASN A  23     -13.040  -1.766   4.090  1.00  0.00           N  
ATOM    167  CA  ASN A  23     -14.236  -1.224   3.455  1.00  0.00           C  
ATOM    168  C   ASN A  23     -15.457  -2.102   3.716  1.00  0.00           C  
ATOM    169  CB  ASN A  23     -14.016  -1.055   1.950  1.00  0.00           C  
ATOM    170  O   ASN A  23     -15.477  -3.273   3.335  1.00  0.00           O  
ATOM    171  CG  ASN A  23     -15.200  -0.413   1.255  1.00  0.00           C  
ATOM    172  ND2 ASN A  23     -15.297  -0.610  -0.055  1.00  0.00           N  
ATOM    173  OD1 ASN A  23     -16.020   0.256   1.889  1.00  0.00           O  
ATOM    174  N   THR A  24     -16.419  -1.536   4.379  1.00  0.00           N  
ATOM    175  CA  THR A  24     -17.669  -2.225   4.678  1.00  0.00           C  
ATOM    176  C   THR A  24     -18.830  -1.597   3.911  1.00  0.00           C  
ATOM    177  CB  THR A  24     -17.974  -2.200   6.187  1.00  0.00           C  
ATOM    178  O   THR A  24     -19.134  -0.416   4.094  1.00  0.00           O  
ATOM    179  CG2 THR A  24     -19.224  -3.013   6.509  1.00  0.00           C  
ATOM    180  OG1 THR A  24     -16.862  -2.752   6.902  1.00  0.00           O  
ATOM    181  N   ALA A  25     -19.358  -2.343   2.975  1.00  0.00           N  
ATOM    182  CA  ALA A  25     -20.485  -1.889   2.164  1.00  0.00           C  
ATOM    183  C   ALA A  25     -21.397  -3.055   1.793  1.00  0.00           C  
ATOM    184  CB  ALA A  25     -19.985  -1.187   0.904  1.00  0.00           C  
ATOM    185  O   ALA A  25     -20.921  -4.148   1.478  1.00  0.00           O  
ATOM    186  N   ASP A  26     -22.741  -2.820   1.967  1.00  0.00           N  
ATOM    187  CA  ASP A  26     -23.770  -3.775   1.567  1.00  0.00           C  
ATOM    188  C   ASP A  26     -23.567  -5.122   2.258  1.00  0.00           C  
ATOM    189  CB  ASP A  26     -23.771  -3.958   0.048  1.00  0.00           C  
ATOM    190  O   ASP A  26     -23.665  -6.173   1.621  1.00  0.00           O  
ATOM    191  CG  ASP A  26     -24.175  -2.700  -0.701  1.00  0.00           C  
ATOM    192  OD1 ASP A  26     -24.970  -1.899  -0.163  1.00  0.00           O  
ATOM    193  OD2 ASP A  26     -23.696  -2.509  -1.839  1.00  0.00           O  
ATOM    194  N   GLY A  27     -23.161  -5.149   3.601  1.00  0.00           N  
ATOM    195  CA  GLY A  27     -23.056  -6.344   4.423  1.00  0.00           C  
ATOM    196  C   GLY A  27     -21.761  -7.104   4.206  1.00  0.00           C  
ATOM    197  O   GLY A  27     -21.570  -8.188   4.763  1.00  0.00           O  
ATOM    198  N   GLU A  28     -20.881  -6.582   3.356  1.00  0.00           N  
ATOM    199  CA  GLU A  28     -19.593  -7.217   3.093  1.00  0.00           C  
ATOM    200  C   GLU A  28     -18.436  -6.305   3.490  1.00  0.00           C  
ATOM    201  CB  GLU A  28     -19.476  -7.603   1.616  1.00  0.00           C  
ATOM    202  O   GLU A  28     -18.562  -5.079   3.445  1.00  0.00           O  
ATOM    203  CG  GLU A  28     -20.422  -8.718   1.195  1.00  0.00           C  
ATOM    204  CD  GLU A  28     -20.182  -9.204  -0.226  1.00  0.00           C  
ATOM    205  OE1 GLU A  28     -20.979 -10.028  -0.729  1.00  0.00           O  
ATOM    206  OE2 GLU A  28     -19.188  -8.757  -0.841  1.00  0.00           O  
ATOM    207  N   SER A  29     -17.391  -6.972   3.952  1.00  0.00           N  
ATOM    208  CA  SER A  29     -16.193  -6.224   4.321  1.00  0.00           C  
ATOM    209  C   SER A  29     -14.970  -6.732   3.564  1.00  0.00           C  
ATOM    210  CB  SER A  29     -15.945  -6.316   5.827  1.00  0.00           C  
ATOM    211  O   SER A  29     -14.779  -7.942   3.423  1.00  0.00           O  
ATOM    212  OG  SER A  29     -16.980  -5.669   6.547  1.00  0.00           O  
ATOM    213  N   ILE A  30     -14.307  -5.791   2.972  1.00  0.00           N  
ATOM    214  CA  ILE A  30     -13.034  -6.090   2.323  1.00  0.00           C  
ATOM    215  C   ILE A  30     -11.899  -5.391   3.067  1.00  0.00           C  
ATOM    216  CB  ILE A  30     -13.044  -5.665   0.838  1.00  0.00           C  
ATOM    217  O   ILE A  30     -11.958  -4.183   3.309  1.00  0.00           O  
ATOM    218  CG1 ILE A  30     -14.151  -6.404   0.078  1.00  0.00           C  
ATOM    219  CG2 ILE A  30     -11.677  -5.918   0.195  1.00  0.00           C  
ATOM    220  CD1 ILE A  30     -14.359  -5.911  -1.348  1.00  0.00           C  
ATOM    221  N   SER A  31     -10.938  -6.232   3.502  1.00  0.00           N  
ATOM    222  CA  SER A  31      -9.782  -5.673   4.196  1.00  0.00           C  
ATOM    223  C   SER A  31      -8.509  -5.840   3.372  1.00  0.00           C  
ATOM    224  CB  SER A  31      -9.605  -6.335   5.563  1.00  0.00           C  
ATOM    225  O   SER A  31      -8.230  -6.928   2.864  1.00  0.00           O  
ATOM    226  OG  SER A  31     -10.693  -6.025   6.416  1.00  0.00           O  
ATOM    227  N   GLU A  32      -7.800  -4.760   3.287  1.00  0.00           N  
ATOM    228  CA  GLU A  32      -6.507  -4.699   2.612  1.00  0.00           C  
ATOM    229  C   GLU A  32      -5.575  -3.702   3.294  1.00  0.00           C  
ATOM    230  CB  GLU A  32      -6.687  -4.328   1.138  1.00  0.00           C  
ATOM    231  O   GLU A  32      -5.904  -3.159   4.351  1.00  0.00           O  
ATOM    232  CG  GLU A  32      -7.581  -5.288   0.367  1.00  0.00           C  
ATOM    233  CD  GLU A  32      -7.756  -4.903  -1.094  1.00  0.00           C  
ATOM    234  OE1 GLU A  32      -8.374  -5.680  -1.856  1.00  0.00           O  
ATOM    235  OE2 GLU A  32      -7.269  -3.816  -1.479  1.00  0.00           O  
ATOM    236  N   PHE A  33      -4.459  -3.485   2.674  1.00  0.00           N  
ATOM    237  CA  PHE A  33      -3.502  -2.529   3.218  1.00  0.00           C  
ATOM    238  C   PHE A  33      -3.331  -1.341   2.280  1.00  0.00           C  
ATOM    239  CB  PHE A  33      -2.149  -3.203   3.465  1.00  0.00           C  
ATOM    240  O   PHE A  33      -3.801  -1.370   1.141  1.00  0.00           O  
ATOM    241  CG  PHE A  33      -2.174  -4.230   4.564  1.00  0.00           C  
ATOM    242  CD1 PHE A  33      -1.883  -3.873   5.875  1.00  0.00           C  
ATOM    243  CD2 PHE A  33      -2.488  -5.554   4.286  1.00  0.00           C  
ATOM    244  CE1 PHE A  33      -1.905  -4.822   6.895  1.00  0.00           C  
ATOM    245  CE2 PHE A  33      -2.512  -6.508   5.300  1.00  0.00           C  
ATOM    246  CZ  PHE A  33      -2.219  -6.140   6.603  1.00  0.00           C  
ATOM    247  N   GLY A  34      -2.745  -0.352   2.759  1.00  0.00           N  
ATOM    248  CA  GLY A  34      -2.396   0.843   2.007  1.00  0.00           C  
ATOM    249  C   GLY A  34      -1.159   1.542   2.539  1.00  0.00           C  
ATOM    250  O   GLY A  34      -0.633   1.171   3.590  1.00  0.00           O  
ATOM    251  N   ILE A  35      -0.688   2.453   1.706  1.00  0.00           N  
ATOM    252  CA  ILE A  35       0.487   3.241   2.062  1.00  0.00           C  
ATOM    253  C   ILE A  35       0.077   4.686   2.334  1.00  0.00           C  
ATOM    254  CB  ILE A  35       1.560   3.189   0.951  1.00  0.00           C  
ATOM    255  O   ILE A  35      -0.502   5.348   1.468  1.00  0.00           O  
ATOM    256  CG1 ILE A  35       1.932   1.735   0.635  1.00  0.00           C  
ATOM    257  CG2 ILE A  35       2.798   3.994   1.358  1.00  0.00           C  
ATOM    258  CD1 ILE A  35       2.653   1.555  -0.694  1.00  0.00           C  
ATOM    259  N   GLY A  36       0.378   5.138   3.546  1.00  0.00           N  
ATOM    260  CA  GLY A  36       0.167   6.544   3.850  1.00  0.00           C  
ATOM    261  C   GLY A  36       1.263   7.443   3.310  1.00  0.00           C  
ATOM    262  O   GLY A  36       2.449   7.132   3.440  1.00  0.00           O  
ATOM    263  N   TYR A  37       0.914   8.574   2.677  1.00  0.00           N  
ATOM    264  CA  TYR A  37       1.784   9.604   2.120  1.00  0.00           C  
ATOM    265  C   TYR A  37       1.113  10.972   2.177  1.00  0.00           C  
ATOM    266  CB  TYR A  37       2.160   9.267   0.674  1.00  0.00           C  
ATOM    267  O   TYR A  37       0.211  11.261   1.387  1.00  0.00           O  
ATOM    268  CG  TYR A  37       3.177  10.208   0.076  1.00  0.00           C  
ATOM    269  CD1 TYR A  37       2.779  11.373  -0.575  1.00  0.00           C  
ATOM    270  CD2 TYR A  37       4.538   9.934   0.160  1.00  0.00           C  
ATOM    271  CE1 TYR A  37       3.713  12.242  -1.129  1.00  0.00           C  
ATOM    272  CE2 TYR A  37       5.481  10.796  -0.390  1.00  0.00           C  
ATOM    273  OH  TYR A  37       5.988  12.803  -1.578  1.00  0.00           O  
ATOM    274  CZ  TYR A  37       5.059  11.946  -1.032  1.00  0.00           C  
ATOM    275  N   GLY A  38       1.624  11.828   3.123  1.00  0.00           N  
ATOM    276  CA  GLY A  38       0.934  13.098   3.281  1.00  0.00           C  
ATOM    277  C   GLY A  38      -0.534  12.940   3.629  1.00  0.00           C  
ATOM    278  O   GLY A  38      -0.878  12.252   4.592  1.00  0.00           O  
ATOM    279  N   ARG A  39      -1.412  13.490   2.836  1.00  0.00           N  
ATOM    280  CA  ARG A  39      -2.851  13.406   3.065  1.00  0.00           C  
ATOM    281  C   ARG A  39      -3.478  12.308   2.213  1.00  0.00           C  
ATOM    282  CB  ARG A  39      -3.522  14.749   2.766  1.00  0.00           C  
ATOM    283  O   ARG A  39      -4.686  12.318   1.969  1.00  0.00           O  
ATOM    284  CG  ARG A  39      -3.377  15.202   1.322  1.00  0.00           C  
ATOM    285  CD  ARG A  39      -4.042  16.551   1.085  1.00  0.00           C  
ATOM    286  NE  ARG A  39      -4.152  16.854  -0.339  1.00  0.00           N  
ATOM    287  NH1 ARG A  39      -4.561  19.108  -0.038  1.00  0.00           N  
ATOM    288  NH2 ARG A  39      -4.477  18.226  -2.152  1.00  0.00           N  
ATOM    289  CZ  ARG A  39      -4.396  18.062  -0.839  1.00  0.00           C  
ATOM    290  N   TYR A  40      -2.616  11.419   1.785  1.00  0.00           N  
ATOM    291  CA  TYR A  40      -3.099  10.411   0.848  1.00  0.00           C  
ATOM    292  C   TYR A  40      -2.900   9.007   1.406  1.00  0.00           C  
ATOM    293  CB  TYR A  40      -2.383  10.543  -0.500  1.00  0.00           C  
ATOM    294  O   TYR A  40      -2.005   8.779   2.224  1.00  0.00           O  
ATOM    295  CG  TYR A  40      -2.445  11.932  -1.086  1.00  0.00           C  
ATOM    296  CD1 TYR A  40      -3.654  12.618  -1.176  1.00  0.00           C  
ATOM    297  CD2 TYR A  40      -1.296  12.562  -1.553  1.00  0.00           C  
ATOM    298  CE1 TYR A  40      -3.717  13.898  -1.718  1.00  0.00           C  
ATOM    299  CE2 TYR A  40      -1.347  13.841  -2.096  1.00  0.00           C  
ATOM    300  OH  TYR A  40      -2.615  15.767  -2.711  1.00  0.00           O  
ATOM    301  CZ  TYR A  40      -2.559  14.500  -2.174  1.00  0.00           C  
ATOM    302  N   VAL A  41      -3.734   8.147   0.952  1.00  0.00           N  
ATOM    303  CA  VAL A  41      -3.518   6.709   1.076  1.00  0.00           C  
ATOM    304  C   VAL A  41      -3.491   6.069  -0.310  1.00  0.00           C  
ATOM    305  CB  VAL A  41      -4.607   6.045   1.949  1.00  0.00           C  
ATOM    306  O   VAL A  41      -4.403   6.276  -1.114  1.00  0.00           O  
ATOM    307  CG1 VAL A  41      -4.489   4.522   1.893  1.00  0.00           C  
ATOM    308  CG2 VAL A  41      -4.509   6.539   3.391  1.00  0.00           C  
ATOM    309  N   ILE A  42      -2.400   5.407  -0.570  1.00  0.00           N  
ATOM    310  CA  ILE A  42      -2.216   4.696  -1.831  1.00  0.00           C  
ATOM    311  C   ILE A  42      -2.553   3.219  -1.644  1.00  0.00           C  
ATOM    312  CB  ILE A  42      -0.774   4.854  -2.363  1.00  0.00           C  
ATOM    313  O   ILE A  42      -1.960   2.542  -0.801  1.00  0.00           O  
ATOM    314  CG1 ILE A  42      -0.423   6.338  -2.522  1.00  0.00           C  
ATOM    315  CG2 ILE A  42      -0.603   4.105  -3.688  1.00  0.00           C  
ATOM    316  CD1 ILE A  42       0.360   6.917  -1.352  1.00  0.00           C  
ATOM    317  N   THR A  43      -3.502   2.638  -2.458  1.00  0.00           N  
ATOM    318  CA  THR A  43      -3.911   1.246  -2.307  1.00  0.00           C  
ATOM    319  C   THR A  43      -4.502   0.712  -3.609  1.00  0.00           C  
ATOM    320  CB  THR A  43      -4.938   1.085  -1.171  1.00  0.00           C  
ATOM    321  O   THR A  43      -4.326   1.315  -4.670  1.00  0.00           O  
ATOM    322  CG2 THR A  43      -6.285   1.688  -1.557  1.00  0.00           C  
ATOM    323  OG1 THR A  43      -5.114  -0.308  -0.887  1.00  0.00           O  
ATOM    324  N   ASN A  44      -5.147  -0.514  -3.517  1.00  0.00           N  
ATOM    325  CA  ASN A  44      -5.746  -1.122  -4.700  1.00  0.00           C  
ATOM    326  C   ASN A  44      -7.144  -0.570  -4.966  1.00  0.00           C  
ATOM    327  CB  ASN A  44      -5.795  -2.644  -4.556  1.00  0.00           C  
ATOM    328  O   ASN A  44      -7.892  -0.284  -4.030  1.00  0.00           O  
ATOM    329  CG  ASN A  44      -4.420  -3.259  -4.386  1.00  0.00           C  
ATOM    330  ND2 ASN A  44      -3.723  -3.467  -5.496  1.00  0.00           N  
ATOM    331  OD1 ASN A  44      -3.989  -3.546  -3.266  1.00  0.00           O  
ATOM    332  N   MET A  45      -7.480  -0.441  -6.209  1.00  0.00           N  
ATOM    333  CA  MET A  45      -8.810  -0.008  -6.626  1.00  0.00           C  
ATOM    334  C   MET A  45      -9.869  -1.023  -6.207  1.00  0.00           C  
ATOM    335  CB  MET A  45      -8.858   0.203  -8.140  1.00  0.00           C  
ATOM    336  O   MET A  45     -11.009  -0.655  -5.919  1.00  0.00           O  
ATOM    337  CG  MET A  45      -8.098   1.432  -8.612  1.00  0.00           C  
ATOM    338  SD  MET A  45      -8.263   1.709 -10.419  1.00  0.00           S  
ATOM    339  CE  MET A  45      -7.219   3.180 -10.613  1.00  0.00           C  
ATOM    340  N   HIS A  46      -9.410  -2.256  -6.201  1.00  0.00           N  
ATOM    341  CA  HIS A  46     -10.395  -3.295  -5.922  1.00  0.00           C  
ATOM    342  C   HIS A  46     -10.818  -3.275  -4.457  1.00  0.00           C  
ATOM    343  CB  HIS A  46      -9.839  -4.673  -6.289  1.00  0.00           C  
ATOM    344  O   HIS A  46     -11.642  -4.089  -4.033  1.00  0.00           O  
ATOM    345  CG  HIS A  46      -8.687  -5.101  -5.437  1.00  0.00           C  
ATOM    346  CD2 HIS A  46      -8.651  -5.629  -4.191  1.00  0.00           C  
ATOM    347  ND1 HIS A  46      -7.377  -5.001  -5.852  1.00  0.00           N  
ATOM    348  CE1 HIS A  46      -6.583  -5.451  -4.896  1.00  0.00           C  
ATOM    349  NE2 HIS A  46      -7.331  -5.838  -3.877  1.00  0.00           N  
ATOM    350  N   LEU A  47     -10.264  -2.365  -3.661  1.00  0.00           N  
ATOM    351  CA  LEU A  47     -10.766  -2.129  -2.312  1.00  0.00           C  
ATOM    352  C   LEU A  47     -12.221  -1.673  -2.345  1.00  0.00           C  
ATOM    353  CB  LEU A  47      -9.908  -1.082  -1.596  1.00  0.00           C  
ATOM    354  O   LEU A  47     -12.978  -1.928  -1.406  1.00  0.00           O  
ATOM    355  CG  LEU A  47     -10.366  -0.672  -0.196  1.00  0.00           C  
ATOM    356  CD1 LEU A  47     -10.240  -1.847   0.769  1.00  0.00           C  
ATOM    357  CD2 LEU A  47      -9.561   0.524   0.302  1.00  0.00           C  
ATOM    358  N   PHE A  48     -12.597  -0.977  -3.476  1.00  0.00           N  
ATOM    359  CA  PHE A  48     -13.928  -0.395  -3.608  1.00  0.00           C  
ATOM    360  C   PHE A  48     -14.774  -1.196  -4.590  1.00  0.00           C  
ATOM    361  CB  PHE A  48     -13.836   1.064  -4.064  1.00  0.00           C  
ATOM    362  O   PHE A  48     -15.300  -0.645  -5.559  1.00  0.00           O  
ATOM    363  CG  PHE A  48     -13.144   1.966  -3.077  1.00  0.00           C  
ATOM    364  CD1 PHE A  48     -13.806   2.411  -1.939  1.00  0.00           C  
ATOM    365  CD2 PHE A  48     -11.832   2.369  -3.288  1.00  0.00           C  
ATOM    366  CE1 PHE A  48     -13.169   3.246  -1.024  1.00  0.00           C  
ATOM    367  CE2 PHE A  48     -11.188   3.203  -2.378  1.00  0.00           C  
ATOM    368  CZ  PHE A  48     -11.859   3.641  -1.247  1.00  0.00           C  
ATOM    369  N   ARG A  49     -14.855  -2.489  -4.318  1.00  0.00           N  
ATOM    370  CA  ARG A  49     -15.754  -3.347  -5.084  1.00  0.00           C  
ATOM    371  C   ARG A  49     -17.210  -2.961  -4.850  1.00  0.00           C  
ATOM    372  CB  ARG A  49     -15.535  -4.817  -4.719  1.00  0.00           C  
ATOM    373  O   ARG A  49     -18.037  -3.056  -5.759  1.00  0.00           O  
ATOM    374  CG  ARG A  49     -14.242  -5.401  -5.263  1.00  0.00           C  
ATOM    375  CD  ARG A  49     -14.058  -6.853  -4.843  1.00  0.00           C  
ATOM    376  NE  ARG A  49     -14.063  -7.752  -5.993  1.00  0.00           N  
ATOM    377  NH1 ARG A  49     -13.886  -9.687  -4.743  1.00  0.00           N  
ATOM    378  NH2 ARG A  49     -13.996  -9.800  -7.030  1.00  0.00           N  
ATOM    379  CZ  ARG A  49     -13.982  -9.078  -5.920  1.00  0.00           C  
ATOM    380  N   ARG A  50     -17.325  -2.696  -3.630  1.00  0.00           N  
ATOM    381  CA  ARG A  50     -18.599  -2.127  -3.204  1.00  0.00           C  
ATOM    382  C   ARG A  50     -18.396  -0.779  -2.521  1.00  0.00           C  
ATOM    383  CB  ARG A  50     -19.328  -3.087  -2.261  1.00  0.00           C  
ATOM    384  O   ARG A  50     -17.339  -0.523  -1.942  1.00  0.00           O  
ATOM    385  CG  ARG A  50     -19.706  -4.413  -2.903  1.00  0.00           C  
ATOM    386  CD  ARG A  50     -20.505  -5.292  -1.952  1.00  0.00           C  
ATOM    387  NE  ARG A  50     -20.992  -6.499  -2.614  1.00  0.00           N  
ATOM    388  NH1 ARG A  50     -19.329  -7.873  -1.790  1.00  0.00           N  
ATOM    389  NH2 ARG A  50     -20.950  -8.727  -3.167  1.00  0.00           N  
ATOM    390  CZ  ARG A  50     -20.423  -7.697  -2.522  1.00  0.00           C  
ATOM    391  N   ASN A  51     -19.314   0.000  -2.817  1.00  0.00           N  
ATOM    392  CA  ASN A  51     -19.233   1.354  -2.278  1.00  0.00           C  
ATOM    393  C   ASN A  51     -20.508   1.737  -1.532  1.00  0.00           C  
ATOM    394  CB  ASN A  51     -18.949   2.360  -3.395  1.00  0.00           C  
ATOM    395  O   ASN A  51     -21.412   0.914  -1.376  1.00  0.00           O  
ATOM    396  CG  ASN A  51     -18.207   3.586  -2.902  1.00  0.00           C  
ATOM    397  ND2 ASN A  51     -17.542   4.285  -3.814  1.00  0.00           N  
ATOM    398  OD1 ASN A  51     -18.230   3.903  -1.709  1.00  0.00           O  
ATOM    399  N   ASN A  52     -20.551   2.903  -0.964  1.00  0.00           N  
ATOM    400  CA  ASN A  52     -21.701   3.379  -0.202  1.00  0.00           C  
ATOM    401  C   ASN A  52     -21.734   2.773   1.199  1.00  0.00           C  
ATOM    402  CB  ASN A  52     -23.003   3.070  -0.945  1.00  0.00           C  
ATOM    403  O   ASN A  52     -22.777   2.294   1.648  1.00  0.00           O  
ATOM    404  CG  ASN A  52     -24.195   3.802  -0.361  1.00  0.00           C  
ATOM    405  ND2 ASN A  52     -25.376   3.207  -0.488  1.00  0.00           N  
ATOM    406  OD1 ASN A  52     -24.057   4.893   0.198  1.00  0.00           O  
ATOM    407  N   GLY A  53     -20.609   2.811   1.840  1.00  0.00           N  
ATOM    408  CA  GLY A  53     -20.458   2.303   3.195  1.00  0.00           C  
ATOM    409  C   GLY A  53     -19.435   3.072   4.010  1.00  0.00           C  
ATOM    410  O   GLY A  53     -19.391   4.303   3.958  1.00  0.00           O  
ATOM    411  N   THR A  54     -18.728   2.281   4.883  1.00  0.00           N  
ATOM    412  CA  THR A  54     -17.744   2.880   5.779  1.00  0.00           C  
ATOM    413  C   THR A  54     -16.343   2.363   5.465  1.00  0.00           C  
ATOM    414  CB  THR A  54     -18.083   2.592   7.253  1.00  0.00           C  
ATOM    415  O   THR A  54     -16.177   1.208   5.066  1.00  0.00           O  
ATOM    416  CG2 THR A  54     -19.451   3.156   7.624  1.00  0.00           C  
ATOM    417  OG1 THR A  54     -18.088   1.175   7.468  1.00  0.00           O  
ATOM    418  N   LEU A  55     -15.406   3.253   5.488  1.00  0.00           N  
ATOM    419  CA  LEU A  55     -14.000   2.879   5.380  1.00  0.00           C  
ATOM    420  C   LEU A  55     -13.276   3.096   6.705  1.00  0.00           C  
ATOM    421  CB  LEU A  55     -13.315   3.684   4.273  1.00  0.00           C  
ATOM    422  O   LEU A  55     -13.249   4.214   7.226  1.00  0.00           O  
ATOM    423  CG  LEU A  55     -11.831   3.394   4.043  1.00  0.00           C  
ATOM    424  CD1 LEU A  55     -11.641   1.969   3.535  1.00  0.00           C  
ATOM    425  CD2 LEU A  55     -11.234   4.400   3.065  1.00  0.00           C  
ATOM    426  N   THR A  56     -12.772   2.049   7.287  1.00  0.00           N  
ATOM    427  CA  THR A  56     -11.971   2.120   8.504  1.00  0.00           C  
ATOM    428  C   THR A  56     -10.482   2.078   8.174  1.00  0.00           C  
ATOM    429  CB  THR A  56     -12.318   0.971   9.469  1.00  0.00           C  
ATOM    430  O   THR A  56     -10.019   1.170   7.480  1.00  0.00           O  
ATOM    431  CG2 THR A  56     -11.499   1.063  10.752  1.00  0.00           C  
ATOM    432  OG1 THR A  56     -13.711   1.036   9.799  1.00  0.00           O  
ATOM    433  N   ILE A  57      -9.752   3.065   8.700  1.00  0.00           N  
ATOM    434  CA  ILE A  57      -8.308   3.146   8.510  1.00  0.00           C  
ATOM    435  C   ILE A  57      -7.599   2.925   9.844  1.00  0.00           C  
ATOM    436  CB  ILE A  57      -7.894   4.504   7.901  1.00  0.00           C  
ATOM    437  O   ILE A  57      -7.755   3.717  10.776  1.00  0.00           O  
ATOM    438  CG1 ILE A  57      -8.677   4.772   6.610  1.00  0.00           C  
ATOM    439  CG2 ILE A  57      -6.384   4.542   7.643  1.00  0.00           C  
ATOM    440  CD1 ILE A  57      -8.470   6.168   6.039  1.00  0.00           C  
ATOM    441  N   THR A  58      -6.835   1.860   9.915  1.00  0.00           N  
ATOM    442  CA  THR A  58      -6.045   1.563  11.105  1.00  0.00           C  
ATOM    443  C   THR A  58      -4.558   1.775  10.833  1.00  0.00           C  
ATOM    444  CB  THR A  58      -6.281   0.119  11.586  1.00  0.00           C  
ATOM    445  O   THR A  58      -3.982   1.121   9.961  1.00  0.00           O  
ATOM    446  CG2 THR A  58      -5.547  -0.151  12.895  1.00  0.00           C  
ATOM    447  OG1 THR A  58      -7.684  -0.088  11.786  1.00  0.00           O  
ATOM    448  N   SER A  59      -4.005   2.739  11.530  1.00  0.00           N  
ATOM    449  CA  SER A  59      -2.585   3.055  11.420  1.00  0.00           C  
ATOM    450  C   SER A  59      -1.870   2.861  12.753  1.00  0.00           C  
ATOM    451  CB  SER A  59      -2.392   4.491  10.933  1.00  0.00           C  
ATOM    452  O   SER A  59      -2.471   2.396  13.724  1.00  0.00           O  
ATOM    453  OG  SER A  59      -2.687   5.417  11.965  1.00  0.00           O  
ATOM    454  N   ALA A  60      -0.566   3.166  12.764  1.00  0.00           N  
ATOM    455  CA  ALA A  60       0.211   3.116  13.999  1.00  0.00           C  
ATOM    456  C   ALA A  60      -0.314   4.122  15.020  1.00  0.00           C  
ATOM    457  CB  ALA A  60       1.687   3.378  13.710  1.00  0.00           C  
ATOM    458  O   ALA A  60      -0.125   3.948  16.226  1.00  0.00           O  
ATOM    459  N   HIS A  61      -1.042   5.095  14.506  1.00  0.00           N  
ATOM    460  CA  HIS A  61      -1.442   6.211  15.355  1.00  0.00           C  
ATOM    461  C   HIS A  61      -2.902   6.086  15.777  1.00  0.00           C  
ATOM    462  CB  HIS A  61      -1.216   7.541  14.634  1.00  0.00           C  
ATOM    463  O   HIS A  61      -3.416   6.936  16.507  1.00  0.00           O  
ATOM    464  CG  HIS A  61       0.201   7.760  14.210  1.00  0.00           C  
ATOM    465  CD2 HIS A  61       0.761   7.827  12.979  1.00  0.00           C  
ATOM    466  ND1 HIS A  61       1.228   7.939  15.112  1.00  0.00           N  
ATOM    467  CE1 HIS A  61       2.362   8.107  14.451  1.00  0.00           C  
ATOM    468  NE2 HIS A  61       2.106   8.044  13.156  1.00  0.00           N  
ATOM    469  N   GLY A  62      -3.534   5.049  15.266  1.00  0.00           N  
ATOM    470  CA  GLY A  62      -4.916   4.870  15.682  1.00  0.00           C  
ATOM    471  C   GLY A  62      -5.838   4.485  14.541  1.00  0.00           C  
ATOM    472  O   GLY A  62      -5.375   4.125  13.456  1.00  0.00           O  
ATOM    473  N   THR A  63      -7.078   4.486  14.901  1.00  0.00           N  
ATOM    474  CA  THR A  63      -8.115   4.070  13.962  1.00  0.00           C  
ATOM    475  C   THR A  63      -9.014   5.247  13.594  1.00  0.00           C  
ATOM    476  CB  THR A  63      -8.970   2.930  14.544  1.00  0.00           C  
ATOM    477  O   THR A  63      -9.394   6.039  14.459  1.00  0.00           O  
ATOM    478  CG2 THR A  63     -10.077   2.523  13.576  1.00  0.00           C  
ATOM    479  OG1 THR A  63      -8.133   1.795  14.799  1.00  0.00           O  
ATOM    480  N   PHE A  64      -9.238   5.369  12.357  1.00  0.00           N  
ATOM    481  CA  PHE A  64     -10.084   6.421  11.806  1.00  0.00           C  
ATOM    482  C   PHE A  64     -11.176   5.831  10.922  1.00  0.00           C  
ATOM    483  CB  PHE A  64      -9.246   7.423  11.006  1.00  0.00           C  
ATOM    484  O   PHE A  64     -10.908   4.958  10.094  1.00  0.00           O  
ATOM    485  CG  PHE A  64     -10.018   8.630  10.546  1.00  0.00           C  
ATOM    486  CD1 PHE A  64     -10.639   8.643   9.303  1.00  0.00           C  
ATOM    487  CD2 PHE A  64     -10.123   9.753  11.357  1.00  0.00           C  
ATOM    488  CE1 PHE A  64     -11.354   9.759   8.874  1.00  0.00           C  
ATOM    489  CE2 PHE A  64     -10.836  10.871  10.936  1.00  0.00           C  
ATOM    490  CZ  PHE A  64     -11.450  10.873   9.694  1.00  0.00           C  
ATOM    491  N   VAL A  65     -12.399   6.422  11.106  1.00  0.00           N  
ATOM    492  CA  VAL A  65     -13.519   5.877  10.346  1.00  0.00           C  
ATOM    493  C   VAL A  65     -14.108   6.960   9.445  1.00  0.00           C  
ATOM    494  CB  VAL A  65     -14.612   5.305  11.277  1.00  0.00           C  
ATOM    495  O   VAL A  65     -14.432   8.055   9.911  1.00  0.00           O  
ATOM    496  CG1 VAL A  65     -15.789   4.770  10.462  1.00  0.00           C  
ATOM    497  CG2 VAL A  65     -14.033   4.208  12.168  1.00  0.00           C  
ATOM    498  N   ILE A  66     -14.142   6.626   8.168  1.00  0.00           N  
ATOM    499  CA  ILE A  66     -14.880   7.433   7.203  1.00  0.00           C  
ATOM    500  C   ILE A  66     -16.267   6.834   6.981  1.00  0.00           C  
ATOM    501  CB  ILE A  66     -14.122   7.541   5.860  1.00  0.00           C  
ATOM    502  O   ILE A  66     -16.394   5.721   6.468  1.00  0.00           O  
ATOM    503  CG1 ILE A  66     -12.740   8.168   6.076  1.00  0.00           C  
ATOM    504  CG2 ILE A  66     -14.936   8.347   4.844  1.00  0.00           C  
ATOM    505  CD1 ILE A  66     -11.819   8.069   4.868  1.00  0.00           C  
ATOM    506  N   GLU A  67     -17.344   7.564   7.295  1.00  0.00           N  
ATOM    507  CA  GLU A  67     -18.697   7.025   7.400  1.00  0.00           C  
ATOM    508  C   GLU A  67     -19.333   6.860   6.023  1.00  0.00           C  
ATOM    509  CB  GLU A  67     -19.568   7.927   8.278  1.00  0.00           C  
ATOM    510  O   GLU A  67     -20.196   6.001   5.832  1.00  0.00           O  
ATOM    511  CG  GLU A  67     -19.120   7.991   9.731  1.00  0.00           C  
ATOM    512  CD  GLU A  67     -19.275   6.669  10.465  1.00  0.00           C  
ATOM    513  OE1 GLU A  67     -18.629   6.481  11.521  1.00  0.00           O  
ATOM    514  OE2 GLU A  67     -20.049   5.813   9.980  1.00  0.00           O  
ATOM    515  N   ASP A  68     -18.944   7.666   5.118  1.00  0.00           N  
ATOM    516  CA  ASP A  68     -19.561   7.636   3.796  1.00  0.00           C  
ATOM    517  C   ASP A  68     -18.502   7.582   2.697  1.00  0.00           C  
ATOM    518  CB  ASP A  68     -20.465   8.854   3.596  1.00  0.00           C  
ATOM    519  O   ASP A  68     -17.925   8.609   2.333  1.00  0.00           O  
ATOM    520  CG  ASP A  68     -21.278   8.786   2.316  1.00  0.00           C  
ATOM    521  OD1 ASP A  68     -21.083   7.843   1.519  1.00  0.00           O  
ATOM    522  OD2 ASP A  68     -22.118   9.686   2.100  1.00  0.00           O  
ATOM    523  N   THR A  69     -18.275   6.343   2.120  1.00  0.00           N  
ATOM    524  CA  THR A  69     -17.227   6.151   1.124  1.00  0.00           C  
ATOM    525  C   THR A  69     -17.617   6.794  -0.203  1.00  0.00           C  
ATOM    526  CB  THR A  69     -16.931   4.655   0.906  1.00  0.00           C  
ATOM    527  O   THR A  69     -16.766   7.012  -1.068  1.00  0.00           O  
ATOM    528  CG2 THR A  69     -16.289   4.035   2.143  1.00  0.00           C  
ATOM    529  OG1 THR A  69     -18.157   3.968   0.623  1.00  0.00           O  
ATOM    530  N   THR A  70     -18.870   7.204  -0.395  1.00  0.00           N  
ATOM    531  CA  THR A  70     -19.302   7.832  -1.638  1.00  0.00           C  
ATOM    532  C   THR A  70     -18.805   9.273  -1.718  1.00  0.00           C  
ATOM    533  CB  THR A  70     -20.836   7.807  -1.773  1.00  0.00           C  
ATOM    534  O   THR A  70     -18.770   9.864  -2.799  1.00  0.00           O  
ATOM    535  CG2 THR A  70     -21.373   6.383  -1.674  1.00  0.00           C  
ATOM    536  OG1 THR A  70     -21.415   8.598  -0.728  1.00  0.00           O  
ATOM    537  N   LYS A  71     -18.414   9.812  -0.621  1.00  0.00           N  
ATOM    538  CA  LYS A  71     -17.929  11.188  -0.572  1.00  0.00           C  
ATOM    539  C   LYS A  71     -16.403  11.233  -0.576  1.00  0.00           C  
ATOM    540  CB  LYS A  71     -18.471  11.905   0.665  1.00  0.00           C  
ATOM    541  O   LYS A  71     -15.809  12.313  -0.582  1.00  0.00           O  
ATOM    542  CG  LYS A  71     -19.984  12.072   0.670  1.00  0.00           C  
ATOM    543  CD  LYS A  71     -20.455  12.861   1.885  1.00  0.00           C  
ATOM    544  CE  LYS A  71     -21.965  13.056   1.875  1.00  0.00           C  
ATOM    545  NZ  LYS A  71     -22.438  13.778   3.094  1.00  0.00           N  
ATOM    546  N   LEU A  72     -15.801  10.079  -0.604  1.00  0.00           N  
ATOM    547  CA  LEU A  72     -14.347   9.970  -0.558  1.00  0.00           C  
ATOM    548  C   LEU A  72     -13.732  10.342  -1.903  1.00  0.00           C  
ATOM    549  CB  LEU A  72     -13.927   8.551  -0.166  1.00  0.00           C  
ATOM    550  O   LEU A  72     -14.134   9.814  -2.942  1.00  0.00           O  
ATOM    551  CG  LEU A  72     -12.454   8.355   0.195  1.00  0.00           C  
ATOM    552  CD1 LEU A  72     -12.107   9.147   1.452  1.00  0.00           C  
ATOM    553  CD2 LEU A  72     -12.142   6.875   0.386  1.00  0.00           C  
ATOM    554  N   LEU A  73     -12.805  11.293  -1.835  1.00  0.00           N  
ATOM    555  CA  LEU A  73     -12.115  11.684  -3.059  1.00  0.00           C  
ATOM    556  C   LEU A  73     -11.063  10.649  -3.444  1.00  0.00           C  
ATOM    557  CB  LEU A  73     -11.459  13.057  -2.889  1.00  0.00           C  
ATOM    558  O   LEU A  73     -10.229  10.269  -2.618  1.00  0.00           O  
ATOM    559  CG  LEU A  73     -12.407  14.246  -2.727  1.00  0.00           C  
ATOM    560  CD1 LEU A  73     -11.616  15.524  -2.470  1.00  0.00           C  
ATOM    561  CD2 LEU A  73     -13.292  14.397  -3.960  1.00  0.00           C  
ATOM    562  N   GLN A  74     -11.219  10.206  -4.713  1.00  0.00           N  
ATOM    563  CA  GLN A  74     -10.310   9.190  -5.232  1.00  0.00           C  
ATOM    564  C   GLN A  74      -9.711   9.618  -6.569  1.00  0.00           C  
ATOM    565  CB  GLN A  74     -11.032   7.850  -5.385  1.00  0.00           C  
ATOM    566  O   GLN A  74     -10.394  10.231  -7.393  1.00  0.00           O  
ATOM    567  CG  GLN A  74     -11.679   7.350  -4.101  1.00  0.00           C  
ATOM    568  CD  GLN A  74     -12.556   6.132  -4.321  1.00  0.00           C  
ATOM    569  NE2 GLN A  74     -13.507   5.915  -3.419  1.00  0.00           N  
ATOM    570  OE1 GLN A  74     -12.382   5.393  -5.295  1.00  0.00           O  
ATOM    571  N   HIS A  75      -8.437   9.382  -6.664  1.00  0.00           N  
ATOM    572  CA  HIS A  75      -7.762   9.487  -7.953  1.00  0.00           C  
ATOM    573  C   HIS A  75      -7.367   8.112  -8.481  1.00  0.00           C  
ATOM    574  CB  HIS A  75      -6.526  10.381  -7.840  1.00  0.00           C  
ATOM    575  O   HIS A  75      -6.454   7.477  -7.949  1.00  0.00           O  
ATOM    576  CG  HIS A  75      -5.850  10.639  -9.149  1.00  0.00           C  
ATOM    577  CD2 HIS A  75      -4.922   9.923  -9.826  1.00  0.00           C  
ATOM    578  ND1 HIS A  75      -6.109  11.756  -9.913  1.00  0.00           N  
ATOM    579  CE1 HIS A  75      -5.368  11.715 -11.007  1.00  0.00           C  
ATOM    580  NE2 HIS A  75      -4.638  10.613 -10.978  1.00  0.00           N  
ATOM    581  N   LEU A  76      -8.094   7.646  -9.544  1.00  0.00           N  
ATOM    582  CA  LEU A  76      -7.850   6.332 -10.129  1.00  0.00           C  
ATOM    583  C   LEU A  76      -6.703   6.388 -11.133  1.00  0.00           C  
ATOM    584  CB  LEU A  76      -9.115   5.804 -10.811  1.00  0.00           C  
ATOM    585  O   LEU A  76      -6.684   7.253 -12.012  1.00  0.00           O  
ATOM    586  CG  LEU A  76     -10.366   5.706  -9.937  1.00  0.00           C  
ATOM    587  CD1 LEU A  76     -11.618   5.668 -10.806  1.00  0.00           C  
ATOM    588  CD2 LEU A  76     -10.295   4.477  -9.038  1.00  0.00           C  
ATOM    589  N   ILE A  77      -5.768   5.478 -10.907  1.00  0.00           N  
ATOM    590  CA  ILE A  77      -4.673   5.387 -11.867  1.00  0.00           C  
ATOM    591  C   ILE A  77      -5.098   4.526 -13.055  1.00  0.00           C  
ATOM    592  CB  ILE A  77      -3.397   4.808 -11.215  1.00  0.00           C  
ATOM    593  O   ILE A  77      -5.351   3.329 -12.903  1.00  0.00           O  
ATOM    594  CG1 ILE A  77      -3.059   5.574  -9.931  1.00  0.00           C  
ATOM    595  CG2 ILE A  77      -2.224   4.845 -12.200  1.00  0.00           C  
ATOM    596  CD1 ILE A  77      -2.781   7.055 -10.149  1.00  0.00           C  
ATOM    597  N   GLU A  78      -5.148   5.130 -14.150  1.00  0.00           N  
ATOM    598  CA  GLU A  78      -5.717   4.494 -15.334  1.00  0.00           C  
ATOM    599  C   GLU A  78      -4.940   3.236 -15.712  1.00  0.00           C  
ATOM    600  CB  GLU A  78      -5.739   5.471 -16.512  1.00  0.00           C  
ATOM    601  O   GLU A  78      -3.707   3.247 -15.743  1.00  0.00           O  
ATOM    602  CG  GLU A  78      -6.554   4.983 -17.701  1.00  0.00           C  
ATOM    603  CD  GLU A  78      -6.661   6.010 -18.818  1.00  0.00           C  
ATOM    604  OE1 GLU A  78      -7.334   5.731 -19.836  1.00  0.00           O  
ATOM    605  OE2 GLU A  78      -6.065   7.101 -18.673  1.00  0.00           O  
ATOM    606  N   GLY A  79      -5.675   2.158 -15.966  1.00  0.00           N  
ATOM    607  CA  GLY A  79      -5.133   0.920 -16.503  1.00  0.00           C  
ATOM    608  C   GLY A  79      -4.432   0.073 -15.459  1.00  0.00           C  
ATOM    609  O   GLY A  79      -3.748  -0.896 -15.795  1.00  0.00           O  
ATOM    610  N   ARG A  80      -4.614   0.506 -14.152  1.00  0.00           N  
ATOM    611  CA  ARG A  80      -3.895  -0.179 -13.082  1.00  0.00           C  
ATOM    612  C   ARG A  80      -4.796  -0.401 -11.872  1.00  0.00           C  
ATOM    613  CB  ARG A  80      -2.654   0.618 -12.673  1.00  0.00           C  
ATOM    614  O   ARG A  80      -5.730   0.369 -11.637  1.00  0.00           O  
ATOM    615  CG  ARG A  80      -1.669   0.849 -13.807  1.00  0.00           C  
ATOM    616  CD  ARG A  80      -0.562   1.814 -13.405  1.00  0.00           C  
ATOM    617  NE  ARG A  80       0.334   2.102 -14.522  1.00  0.00           N  
ATOM    618  NH1 ARG A  80       1.918   0.530 -13.924  1.00  0.00           N  
ATOM    619  NH2 ARG A  80       2.229   1.825 -15.789  1.00  0.00           N  
ATOM    620  CZ  ARG A  80       1.492   1.485 -14.742  1.00  0.00           C  
ATOM    621  N   ASP A  81      -4.579  -1.468 -11.155  1.00  0.00           N  
ATOM    622  CA  ASP A  81      -5.232  -1.701  -9.871  1.00  0.00           C  
ATOM    623  C   ASP A  81      -4.591  -0.860  -8.769  1.00  0.00           C  
ATOM    624  CB  ASP A  81      -5.176  -3.184  -9.501  1.00  0.00           C  
ATOM    625  O   ASP A  81      -3.955  -1.399  -7.861  1.00  0.00           O  
ATOM    626  CG  ASP A  81      -6.013  -3.523  -8.280  1.00  0.00           C  
ATOM    627  OD1 ASP A  81      -6.938  -2.754  -7.942  1.00  0.00           O  
ATOM    628  OD2 ASP A  81      -5.742  -4.568  -7.649  1.00  0.00           O  
ATOM    629  N   LEU A  82      -4.697   0.459  -8.968  1.00  0.00           N  
ATOM    630  CA  LEU A  82      -4.089   1.455  -8.093  1.00  0.00           C  
ATOM    631  C   LEU A  82      -4.987   2.680  -7.957  1.00  0.00           C  
ATOM    632  CB  LEU A  82      -2.715   1.871  -8.626  1.00  0.00           C  
ATOM    633  O   LEU A  82      -5.505   3.188  -8.954  1.00  0.00           O  
ATOM    634  CG  LEU A  82      -1.832   2.675  -7.671  1.00  0.00           C  
ATOM    635  CD1 LEU A  82      -1.425   1.817  -6.477  1.00  0.00           C  
ATOM    636  CD2 LEU A  82      -0.602   3.205  -8.399  1.00  0.00           C  
ATOM    637  N   VAL A  83      -5.147   3.133  -6.688  1.00  0.00           N  
ATOM    638  CA  VAL A  83      -5.966   4.313  -6.435  1.00  0.00           C  
ATOM    639  C   VAL A  83      -5.323   5.164  -5.342  1.00  0.00           C  
ATOM    640  CB  VAL A  83      -7.407   3.929  -6.032  1.00  0.00           C  
ATOM    641  O   VAL A  83      -4.688   4.634  -4.427  1.00  0.00           O  
ATOM    642  CG1 VAL A  83      -7.409   3.120  -4.737  1.00  0.00           C  
ATOM    643  CG2 VAL A  83      -8.271   5.180  -5.885  1.00  0.00           C  
ATOM    644  N   ILE A  84      -5.402   6.505  -5.472  1.00  0.00           N  
ATOM    645  CA  ILE A  84      -5.017   7.458  -4.437  1.00  0.00           C  
ATOM    646  C   ILE A  84      -6.267   8.010  -3.754  1.00  0.00           C  
ATOM    647  CB  ILE A  84      -4.169   8.612  -5.017  1.00  0.00           C  
ATOM    648  O   ILE A  84      -7.145   8.573  -4.413  1.00  0.00           O  
ATOM    649  CG1 ILE A  84      -2.963   8.055  -5.783  1.00  0.00           C  
ATOM    650  CG2 ILE A  84      -3.720   9.564  -3.905  1.00  0.00           C  
ATOM    651  CD1 ILE A  84      -2.233   9.092  -6.626  1.00  0.00           C  
ATOM    652  N   ILE A  85      -6.292   7.811  -2.462  1.00  0.00           N  
ATOM    653  CA  ILE A  85      -7.410   8.325  -1.678  1.00  0.00           C  
ATOM    654  C   ILE A  85      -6.980   9.587  -0.932  1.00  0.00           C  
ATOM    655  CB  ILE A  85      -7.936   7.267  -0.683  1.00  0.00           C  
ATOM    656  O   ILE A  85      -5.955   9.591  -0.247  1.00  0.00           O  
ATOM    657  CG1 ILE A  85      -8.382   6.006  -1.431  1.00  0.00           C  
ATOM    658  CG2 ILE A  85      -9.081   7.839   0.158  1.00  0.00           C  
ATOM    659  CD1 ILE A  85      -8.634   4.807  -0.527  1.00  0.00           C  
ATOM    660  N   GLU A  86      -7.779  10.600  -1.106  1.00  0.00           N  
ATOM    661  CA  GLU A  86      -7.538  11.802  -0.314  1.00  0.00           C  
ATOM    662  C   GLU A  86      -8.258  11.730   1.030  1.00  0.00           C  
ATOM    663  CB  GLU A  86      -7.980  13.051  -1.081  1.00  0.00           C  
ATOM    664  O   GLU A  86      -9.484  11.603   1.077  1.00  0.00           O  
ATOM    665  CG  GLU A  86      -7.592  14.358  -0.405  1.00  0.00           C  
ATOM    666  CD  GLU A  86      -7.991  15.588  -1.204  1.00  0.00           C  
ATOM    667  OE1 GLU A  86      -7.506  16.699  -0.891  1.00  0.00           O  
ATOM    668  OE2 GLU A  86      -8.796  15.440  -2.151  1.00  0.00           O  
ATOM    669  N   LEU A  87      -7.443  11.890   2.128  1.00  0.00           N  
ATOM    670  CA  LEU A  87      -8.018  11.816   3.466  1.00  0.00           C  
ATOM    671  C   LEU A  87      -8.642  13.150   3.864  1.00  0.00           C  
ATOM    672  CB  LEU A  87      -6.950  11.415   4.487  1.00  0.00           C  
ATOM    673  O   LEU A  87      -8.222  14.204   3.383  1.00  0.00           O  
ATOM    674  CG  LEU A  87      -6.302  10.044   4.287  1.00  0.00           C  
ATOM    675  CD1 LEU A  87      -5.139   9.861   5.256  1.00  0.00           C  
ATOM    676  CD2 LEU A  87      -7.332   8.934   4.465  1.00  0.00           C  
ATOM    677  N   PRO A  88      -9.666  13.081   4.725  1.00  0.00           N  
ATOM    678  CA  PRO A  88     -10.279  14.317   5.216  1.00  0.00           C  
ATOM    679  C   PRO A  88      -9.293  15.204   5.973  1.00  0.00           C  
ATOM    680  CB  PRO A  88     -11.387  13.816   6.146  1.00  0.00           C  
ATOM    681  O   PRO A  88      -8.273  14.717   6.469  1.00  0.00           O  
ATOM    682  CG  PRO A  88     -11.642  12.409   5.713  1.00  0.00           C  
ATOM    683  CD  PRO A  88     -10.361  11.836   5.177  1.00  0.00           C  
ATOM    684  N   ASP A  89      -9.602  16.420   6.110  1.00  0.00           N  
ATOM    685  CA  ASP A  89      -8.720  17.428   6.690  1.00  0.00           C  
ATOM    686  C   ASP A  89      -8.446  17.136   8.163  1.00  0.00           C  
ATOM    687  CB  ASP A  89      -9.325  18.824   6.534  1.00  0.00           C  
ATOM    688  O   ASP A  89      -7.418  17.549   8.703  1.00  0.00           O  
ATOM    689  CG  ASP A  89      -9.289  19.330   5.102  1.00  0.00           C  
ATOM    690  OD1 ASP A  89      -8.498  18.804   4.290  1.00  0.00           O  
ATOM    691  OD2 ASP A  89     -10.057  20.264   4.785  1.00  0.00           O  
ATOM    692  N   ASP A  90      -9.297  16.424   8.780  1.00  0.00           N  
ATOM    693  CA  ASP A  90      -9.120  16.160  10.205  1.00  0.00           C  
ATOM    694  C   ASP A  90      -8.251  14.924  10.430  1.00  0.00           C  
ATOM    695  CB  ASP A  90     -10.476  15.982  10.890  1.00  0.00           C  
ATOM    696  O   ASP A  90      -8.053  14.499  11.570  1.00  0.00           O  
ATOM    697  CG  ASP A  90     -11.302  14.858  10.289  1.00  0.00           C  
ATOM    698  OD1 ASP A  90     -10.944  14.352   9.204  1.00  0.00           O  
ATOM    699  OD2 ASP A  90     -12.320  14.477  10.905  1.00  0.00           O  
ATOM    700  N   PHE A  91      -7.762  14.308   9.360  1.00  0.00           N  
ATOM    701  CA  PHE A  91      -6.778  13.234   9.429  1.00  0.00           C  
ATOM    702  C   PHE A  91      -5.361  13.794   9.381  1.00  0.00           C  
ATOM    703  CB  PHE A  91      -6.987  12.237   8.285  1.00  0.00           C  
ATOM    704  O   PHE A  91      -4.995  14.489   8.431  1.00  0.00           O  
ATOM    705  CG  PHE A  91      -6.242  10.942   8.464  1.00  0.00           C  
ATOM    706  CD1 PHE A  91      -4.885  10.860   8.177  1.00  0.00           C  
ATOM    707  CD2 PHE A  91      -6.898   9.806   8.920  1.00  0.00           C  
ATOM    708  CE1 PHE A  91      -4.192   9.663   8.342  1.00  0.00           C  
ATOM    709  CE2 PHE A  91      -6.213   8.607   9.087  1.00  0.00           C  
ATOM    710  CZ  PHE A  91      -4.860   8.537   8.797  1.00  0.00           C  
ATOM    711  N   PRO A  92      -4.614  13.509  10.490  1.00  0.00           N  
ATOM    712  CA  PRO A  92      -3.234  13.997  10.423  1.00  0.00           C  
ATOM    713  C   PRO A  92      -2.462  13.424   9.237  1.00  0.00           C  
ATOM    714  CB  PRO A  92      -2.629  13.526  11.748  1.00  0.00           C  
ATOM    715  O   PRO A  92      -2.586  12.236   8.931  1.00  0.00           O  
ATOM    716  CG  PRO A  92      -3.804  13.257  12.631  1.00  0.00           C  
ATOM    717  CD  PRO A  92      -4.974  12.880  11.767  1.00  0.00           C  
ATOM    718  N   PRO A  93      -1.706  14.330   8.589  1.00  0.00           N  
ATOM    719  CA  PRO A  93      -0.991  13.853   7.403  1.00  0.00           C  
ATOM    720  C   PRO A  93       0.153  12.902   7.747  1.00  0.00           C  
ATOM    721  CB  PRO A  93      -0.458  15.142   6.771  1.00  0.00           C  
ATOM    722  O   PRO A  93       0.746  13.008   8.824  1.00  0.00           O  
ATOM    723  CG  PRO A  93      -0.348  16.107   7.907  1.00  0.00           C  
ATOM    724  CD  PRO A  93      -1.440  15.810   8.893  1.00  0.00           C  
ATOM    725  N   PHE A  94       0.451  11.949   6.833  1.00  0.00           N  
ATOM    726  CA  PHE A  94       1.601  11.056   6.922  1.00  0.00           C  
ATOM    727  C   PHE A  94       2.878  11.776   6.505  1.00  0.00           C  
ATOM    728  CB  PHE A  94       1.388   9.815   6.050  1.00  0.00           C  
ATOM    729  O   PHE A  94       2.824  12.805   5.829  1.00  0.00           O  
ATOM    730  CG  PHE A  94       0.225   8.963   6.480  1.00  0.00           C  
ATOM    731  CD1 PHE A  94       0.366   8.035   7.505  1.00  0.00           C  
ATOM    732  CD2 PHE A  94      -1.011   9.090   5.859  1.00  0.00           C  
ATOM    733  CE1 PHE A  94      -0.709   7.245   7.905  1.00  0.00           C  
ATOM    734  CE2 PHE A  94      -2.090   8.304   6.254  1.00  0.00           C  
ATOM    735  CZ  PHE A  94      -1.937   7.381   7.276  1.00  0.00           C  
ATOM    736  N   ASP A  95       4.030  11.314   6.864  1.00  0.00           N  
ATOM    737  CA  ASP A  95       5.317  11.774   6.354  1.00  0.00           C  
ATOM    738  C   ASP A  95       5.426  11.542   4.848  1.00  0.00           C  
ATOM    739  CB  ASP A  95       6.466  11.070   7.079  1.00  0.00           C  
ATOM    740  O   ASP A  95       4.883  10.567   4.325  1.00  0.00           O  
ATOM    741  CG  ASP A  95       7.832  11.606   6.688  1.00  0.00           C  
ATOM    742  OD1 ASP A  95       8.530  10.962   5.875  1.00  0.00           O  
ATOM    743  OD2 ASP A  95       8.215  12.680   7.200  1.00  0.00           O  
ATOM    744  N   THR A  96       6.124  12.380   4.133  1.00  0.00           N  
ATOM    745  CA  THR A  96       6.170  12.321   2.676  1.00  0.00           C  
ATOM    746  C   THR A  96       7.562  11.925   2.194  1.00  0.00           C  
ATOM    747  CB  THR A  96       5.772  13.671   2.050  1.00  0.00           C  
ATOM    748  O   THR A  96       7.993  12.340   1.116  1.00  0.00           O  
ATOM    749  CG2 THR A  96       4.337  14.042   2.411  1.00  0.00           C  
ATOM    750  OG1 THR A  96       6.653  14.693   2.531  1.00  0.00           O  
ATOM    751  N   THR A  97       8.340  11.141   2.946  1.00  0.00           N  
ATOM    752  CA  THR A  97       9.736  10.859   2.631  1.00  0.00           C  
ATOM    753  C   THR A  97       9.852   9.615   1.756  1.00  0.00           C  
ATOM    754  CB  THR A  97      10.570  10.669   3.911  1.00  0.00           C  
ATOM    755  O   THR A  97      10.940   9.285   1.279  1.00  0.00           O  
ATOM    756  CG2 THR A  97      10.640  11.961   4.719  1.00  0.00           C  
ATOM    757  OG1 THR A  97       9.972   9.647   4.718  1.00  0.00           O  
ATOM    758  N   LEU A  98       8.684   8.892   1.587  1.00  0.00           N  
ATOM    759  CA  LEU A  98       8.718   7.684   0.770  1.00  0.00           C  
ATOM    760  C   LEU A  98       9.039   8.019  -0.683  1.00  0.00           C  
ATOM    761  CB  LEU A  98       7.380   6.943   0.852  1.00  0.00           C  
ATOM    762  O   LEU A  98       8.661   9.084  -1.176  1.00  0.00           O  
ATOM    763  CG  LEU A  98       6.965   6.446   2.237  1.00  0.00           C  
ATOM    764  CD1 LEU A  98       5.588   5.793   2.175  1.00  0.00           C  
ATOM    765  CD2 LEU A  98       8.000   5.470   2.788  1.00  0.00           C  
ATOM    766  N   LYS A  99       9.753   7.134  -1.297  1.00  0.00           N  
ATOM    767  CA  LYS A  99      10.092   7.265  -2.711  1.00  0.00           C  
ATOM    768  C   LYS A  99       9.385   6.202  -3.546  1.00  0.00           C  
ATOM    769  CB  LYS A  99      11.605   7.169  -2.912  1.00  0.00           C  
ATOM    770  O   LYS A  99       9.327   5.034  -3.155  1.00  0.00           O  
ATOM    771  CG  LYS A  99      12.395   8.251  -2.189  1.00  0.00           C  
ATOM    772  CD  LYS A  99      13.891   8.115  -2.445  1.00  0.00           C  
ATOM    773  CE  LYS A  99      14.682   9.197  -1.723  1.00  0.00           C  
ATOM    774  NZ  LYS A  99      16.154   9.026  -1.912  1.00  0.00           N  
ATOM    775  N   PHE A 100       8.837   6.687  -4.722  1.00  0.00           N  
ATOM    776  CA  PHE A 100       8.126   5.799  -5.633  1.00  0.00           C  
ATOM    777  C   PHE A 100       8.764   5.818  -7.017  1.00  0.00           C  
ATOM    778  CB  PHE A 100       6.650   6.197  -5.731  1.00  0.00           C  
ATOM    779  O   PHE A 100       9.140   6.879  -7.518  1.00  0.00           O  
ATOM    780  CG  PHE A 100       5.930   6.188  -4.409  1.00  0.00           C  
ATOM    781  CD1 PHE A 100       5.232   5.061  -3.990  1.00  0.00           C  
ATOM    782  CD2 PHE A 100       5.950   7.306  -3.586  1.00  0.00           C  
ATOM    783  CE1 PHE A 100       4.565   5.050  -2.767  1.00  0.00           C  
ATOM    784  CE2 PHE A 100       5.286   7.302  -2.363  1.00  0.00           C  
ATOM    785  CZ  PHE A 100       4.593   6.173  -1.956  1.00  0.00           C  
ATOM    786  N   ARG A 101       8.876   4.652  -7.572  1.00  0.00           N  
ATOM    787  CA  ARG A 101       9.338   4.567  -8.954  1.00  0.00           C  
ATOM    788  C   ARG A 101       8.928   3.242  -9.588  1.00  0.00           C  
ATOM    789  CB  ARG A 101      10.858   4.733  -9.024  1.00  0.00           C  
ATOM    790  O   ARG A 101       8.437   2.344  -8.900  1.00  0.00           O  
ATOM    791  CG  ARG A 101      11.631   3.616  -8.341  1.00  0.00           C  
ATOM    792  CD  ARG A 101      13.109   3.649  -8.706  1.00  0.00           C  
ATOM    793  NE  ARG A 101      13.867   2.636  -7.976  1.00  0.00           N  
ATOM    794  NH1 ARG A 101      13.234   0.882  -9.340  1.00  0.00           N  
ATOM    795  NH2 ARG A 101      14.631   0.511  -7.561  1.00  0.00           N  
ATOM    796  CZ  ARG A 101      13.909   1.346  -8.294  1.00  0.00           C  
ATOM    797  N   GLU A 102       9.152   3.197 -10.869  1.00  0.00           N  
ATOM    798  CA  GLU A 102       8.857   1.955 -11.578  1.00  0.00           C  
ATOM    799  C   GLU A 102       9.863   0.864 -11.223  1.00  0.00           C  
ATOM    800  CB  GLU A 102       8.847   2.189 -13.091  1.00  0.00           C  
ATOM    801  O   GLU A 102      11.026   1.155 -10.934  1.00  0.00           O  
ATOM    802  CG  GLU A 102       7.715   3.089 -13.567  1.00  0.00           C  
ATOM    803  CD  GLU A 102       7.731   3.330 -15.068  1.00  0.00           C  
ATOM    804  OE1 GLU A 102       6.996   2.631 -15.802  1.00  0.00           O  
ATOM    805  OE2 GLU A 102       8.484   4.224 -15.513  1.00  0.00           O  
ATOM    806  N   PRO A 103       9.353  -0.452 -11.324  1.00  0.00           N  
ATOM    807  CA  PRO A 103      10.316  -1.540 -11.137  1.00  0.00           C  
ATOM    808  C   PRO A 103      11.237  -1.726 -12.341  1.00  0.00           C  
ATOM    809  CB  PRO A 103       9.425  -2.769 -10.936  1.00  0.00           C  
ATOM    810  O   PRO A 103      10.908  -1.289 -13.447  1.00  0.00           O  
ATOM    811  CG  PRO A 103       8.193  -2.482 -11.732  1.00  0.00           C  
ATOM    812  CD  PRO A 103       7.909  -1.010 -11.658  1.00  0.00           C  
ATOM    813  N   VAL A 104      12.370  -2.352 -12.042  1.00  0.00           N  
ATOM    814  CA  VAL A 104      13.334  -2.735 -13.068  1.00  0.00           C  
ATOM    815  C   VAL A 104      13.382  -4.256 -13.191  1.00  0.00           C  
ATOM    816  CB  VAL A 104      14.743  -2.180 -12.759  1.00  0.00           C  
ATOM    817  O   VAL A 104      13.411  -4.966 -12.182  1.00  0.00           O  
ATOM    818  CG1 VAL A 104      15.739  -2.604 -13.837  1.00  0.00           C  
ATOM    819  CG2 VAL A 104      14.701  -0.658 -12.635  1.00  0.00           C  
ATOM    820  N   GLU A 105      13.294  -4.724 -14.427  1.00  0.00           N  
ATOM    821  CA  GLU A 105      13.326  -6.164 -14.666  1.00  0.00           C  
ATOM    822  C   GLU A 105      14.530  -6.810 -13.987  1.00  0.00           C  
ATOM    823  CB  GLU A 105      13.349  -6.460 -16.168  1.00  0.00           C  
ATOM    824  O   GLU A 105      15.664  -6.357 -14.160  1.00  0.00           O  
ATOM    825  CG  GLU A 105      13.285  -7.942 -16.504  1.00  0.00           C  
ATOM    826  CD  GLU A 105      13.186  -8.216 -17.997  1.00  0.00           C  
ATOM    827  OE1 GLU A 105      13.375  -9.381 -18.414  1.00  0.00           O  
ATOM    828  OE2 GLU A 105      12.920  -7.257 -18.755  1.00  0.00           O  
ATOM    829  N   GLY A 106      14.303  -7.852 -13.185  1.00  0.00           N  
ATOM    830  CA  GLY A 106      15.348  -8.612 -12.517  1.00  0.00           C  
ATOM    831  C   GLY A 106      15.786  -7.996 -11.202  1.00  0.00           C  
ATOM    832  O   GLY A 106      16.707  -8.495 -10.553  1.00  0.00           O  
ATOM    833  N   GLU A 107      15.129  -6.859 -10.845  1.00  0.00           N  
ATOM    834  CA  GLU A 107      15.496  -6.194  -9.599  1.00  0.00           C  
ATOM    835  C   GLU A 107      15.067  -7.016  -8.387  1.00  0.00           C  
ATOM    836  CB  GLU A 107      14.876  -4.796  -9.532  1.00  0.00           C  
ATOM    837  O   GLU A 107      14.081  -7.753  -8.448  1.00  0.00           O  
ATOM    838  CG  GLU A 107      15.220  -4.030  -8.262  1.00  0.00           C  
ATOM    839  CD  GLU A 107      14.622  -2.633  -8.224  1.00  0.00           C  
ATOM    840  OE1 GLU A 107      14.713  -1.963  -7.170  1.00  0.00           O  
ATOM    841  OE2 GLU A 107      14.058  -2.205  -9.255  1.00  0.00           O  
ATOM    842  N   LEU A 108      15.913  -6.935  -7.316  1.00  0.00           N  
ATOM    843  CA  LEU A 108      15.583  -7.609  -6.065  1.00  0.00           C  
ATOM    844  C   LEU A 108      14.615  -6.771  -5.235  1.00  0.00           C  
ATOM    845  CB  LEU A 108      16.853  -7.892  -5.257  1.00  0.00           C  
ATOM    846  O   LEU A 108      14.847  -5.580  -5.019  1.00  0.00           O  
ATOM    847  CG  LEU A 108      17.907  -8.767  -5.936  1.00  0.00           C  
ATOM    848  CD1 LEU A 108      19.123  -8.932  -5.031  1.00  0.00           C  
ATOM    849  CD2 LEU A 108      17.319 -10.126  -6.303  1.00  0.00           C  
ATOM    850  N   ILE A 109      13.559  -7.456  -4.760  1.00  0.00           N  
ATOM    851  CA  ILE A 109      12.515  -6.747  -4.028  1.00  0.00           C  
ATOM    852  C   ILE A 109      12.158  -7.520  -2.760  1.00  0.00           C  
ATOM    853  CB  ILE A 109      11.257  -6.536  -4.899  1.00  0.00           C  
ATOM    854  O   ILE A 109      12.449  -8.713  -2.651  1.00  0.00           O  
ATOM    855  CG1 ILE A 109      10.702  -7.885  -5.371  1.00  0.00           C  
ATOM    856  CG2 ILE A 109      11.572  -5.626  -6.091  1.00  0.00           C  
ATOM    857  CD1 ILE A 109       9.332  -7.794  -6.030  1.00  0.00           C  
ATOM    858  N   VAL A 110      11.617  -6.763  -1.819  1.00  0.00           N  
ATOM    859  CA  VAL A 110      11.034  -7.368  -0.626  1.00  0.00           C  
ATOM    860  C   VAL A 110       9.607  -6.860  -0.434  1.00  0.00           C  
ATOM    861  CB  VAL A 110      11.880  -7.069   0.633  1.00  0.00           C  
ATOM    862  O   VAL A 110       9.252  -5.785  -0.923  1.00  0.00           O  
ATOM    863  CG1 VAL A 110      13.252  -7.733   0.532  1.00  0.00           C  
ATOM    864  CG2 VAL A 110      12.026  -5.561   0.831  1.00  0.00           C  
ATOM    865  N   LEU A 111       8.803  -7.663   0.229  1.00  0.00           N  
ATOM    866  CA  LEU A 111       7.466  -7.266   0.657  1.00  0.00           C  
ATOM    867  C   LEU A 111       7.483  -6.768   2.099  1.00  0.00           C  
ATOM    868  CB  LEU A 111       6.490  -8.438   0.521  1.00  0.00           C  
ATOM    869  O   LEU A 111       7.897  -7.494   3.006  1.00  0.00           O  
ATOM    870  CG  LEU A 111       5.035  -8.155   0.897  1.00  0.00           C  
ATOM    871  CD1 LEU A 111       4.402  -7.202  -0.112  1.00  0.00           C  
ATOM    872  CD2 LEU A 111       4.242  -9.454   0.983  1.00  0.00           C  
ATOM    873  N   VAL A 112       7.102  -5.528   2.243  1.00  0.00           N  
ATOM    874  CA  VAL A 112       7.116  -4.924   3.571  1.00  0.00           C  
ATOM    875  C   VAL A 112       5.688  -4.804   4.099  1.00  0.00           C  
ATOM    876  CB  VAL A 112       7.797  -3.537   3.556  1.00  0.00           C  
ATOM    877  O   VAL A 112       4.794  -4.340   3.389  1.00  0.00           O  
ATOM    878  CG1 VAL A 112       7.852  -2.948   4.965  1.00  0.00           C  
ATOM    879  CG2 VAL A 112       9.200  -3.638   2.961  1.00  0.00           C  
ATOM    880  N   GLY A 113       5.480  -5.268   5.304  1.00  0.00           N  
ATOM    881  CA  GLY A 113       4.170  -5.195   5.931  1.00  0.00           C  
ATOM    882  C   GLY A 113       4.225  -4.738   7.377  1.00  0.00           C  
ATOM    883  O   GLY A 113       5.284  -4.344   7.869  1.00  0.00           O  
ATOM    884  N   ARG A 114       3.022  -4.697   7.886  1.00  0.00           N  
ATOM    885  CA  ARG A 114       2.802  -4.436   9.305  1.00  0.00           C  
ATOM    886  C   ARG A 114       1.706  -5.337   9.865  1.00  0.00           C  
ATOM    887  CB  ARG A 114       2.438  -2.967   9.532  1.00  0.00           C  
ATOM    888  O   ARG A 114       0.636  -5.467   9.267  1.00  0.00           O  
ATOM    889  CG  ARG A 114       2.602  -2.506  10.971  1.00  0.00           C  
ATOM    890  CD  ARG A 114       2.595  -0.988  11.082  1.00  0.00           C  
ATOM    891  NE  ARG A 114       2.777  -0.547  12.462  1.00  0.00           N  
ATOM    892  NH1 ARG A 114       4.607   0.790  12.012  1.00  0.00           N  
ATOM    893  NH2 ARG A 114       3.803   0.622  14.152  1.00  0.00           N  
ATOM    894  CZ  ARG A 114       3.728   0.287  12.872  1.00  0.00           C  
ATOM    895  N   ASP A 115       2.049  -5.924  11.023  1.00  0.00           N  
ATOM    896  CA  ASP A 115       1.084  -6.808  11.671  1.00  0.00           C  
ATOM    897  C   ASP A 115       0.282  -6.060  12.734  1.00  0.00           C  
ATOM    898  CB  ASP A 115       1.794  -8.010  12.296  1.00  0.00           C  
ATOM    899  O   ASP A 115       0.834  -5.638  13.752  1.00  0.00           O  
ATOM    900  CG  ASP A 115       0.830  -9.051  12.839  1.00  0.00           C  
ATOM    901  OD1 ASP A 115      -0.390  -8.784  12.892  1.00  0.00           O  
ATOM    902  OD2 ASP A 115       1.295 -10.147  13.220  1.00  0.00           O  
ATOM    903  N   PHE A 116      -1.096  -5.983  12.469  1.00  0.00           N  
ATOM    904  CA  PHE A 116      -1.958  -5.220  13.364  1.00  0.00           C  
ATOM    905  C   PHE A 116      -2.676  -6.144  14.341  1.00  0.00           C  
ATOM    906  CB  PHE A 116      -2.979  -4.404  12.565  1.00  0.00           C  
ATOM    907  O   PHE A 116      -3.641  -5.738  14.992  1.00  0.00           O  
ATOM    908  CG  PHE A 116      -2.383  -3.228  11.841  1.00  0.00           C  
ATOM    909  CD1 PHE A 116      -2.267  -1.993  12.469  1.00  0.00           C  
ATOM    910  CD2 PHE A 116      -1.938  -3.356  10.532  1.00  0.00           C  
ATOM    911  CE1 PHE A 116      -1.715  -0.902  11.801  1.00  0.00           C  
ATOM    912  CE2 PHE A 116      -1.386  -2.270   9.858  1.00  0.00           C  
ATOM    913  CZ  PHE A 116      -1.276  -1.044  10.494  1.00  0.00           C  
ATOM    914  N   SER A 117      -2.262  -7.414  14.491  1.00  0.00           N  
ATOM    915  CA  SER A 117      -2.934  -8.383  15.351  1.00  0.00           C  
ATOM    916  C   SER A 117      -2.597  -8.146  16.819  1.00  0.00           C  
ATOM    917  CB  SER A 117      -2.549  -9.809  14.955  1.00  0.00           C  
ATOM    918  O   SER A 117      -3.364  -8.527  17.707  1.00  0.00           O  
ATOM    919  OG  SER A 117      -1.158 -10.021  15.128  1.00  0.00           O  
ATOM    920  N   SER A 118      -1.506  -7.488  17.022  1.00  0.00           N  
ATOM    921  CA  SER A 118      -1.100  -7.207  18.395  1.00  0.00           C  
ATOM    922  C   SER A 118      -1.380  -5.755  18.768  1.00  0.00           C  
ATOM    923  CB  SER A 118       0.385  -7.515  18.588  1.00  0.00           C  
ATOM    924  O   SER A 118      -1.733  -4.945  17.909  1.00  0.00           O  
ATOM    925  OG  SER A 118       1.184  -6.673  17.774  1.00  0.00           O  
ATOM    926  N   ALA A 119      -1.399  -5.432  20.083  1.00  0.00           N  
ATOM    927  CA  ALA A 119      -1.620  -4.079  20.586  1.00  0.00           C  
ATOM    928  C   ALA A 119      -0.650  -3.090  19.945  1.00  0.00           C  
ATOM    929  CB  ALA A 119      -1.479  -4.047  22.106  1.00  0.00           C  
ATOM    930  O   ALA A 119      -1.022  -1.954  19.643  1.00  0.00           O  
ATOM    931  N   VAL A 120       0.569  -3.575  19.737  1.00  0.00           N  
ATOM    932  CA  VAL A 120       1.580  -2.755  19.077  1.00  0.00           C  
ATOM    933  C   VAL A 120       1.908  -3.342  17.706  1.00  0.00           C  
ATOM    934  CB  VAL A 120       2.864  -2.641  19.930  1.00  0.00           C  
ATOM    935  O   VAL A 120       2.441  -4.450  17.611  1.00  0.00           O  
ATOM    936  CG1 VAL A 120       3.902  -1.767  19.228  1.00  0.00           C  
ATOM    937  CG2 VAL A 120       2.537  -2.082  21.313  1.00  0.00           C  
ATOM    938  N   PRO A 121       1.501  -2.625  16.682  1.00  0.00           N  
ATOM    939  CA  PRO A 121       1.805  -3.154  15.351  1.00  0.00           C  
ATOM    940  C   PRO A 121       3.303  -3.341  15.118  1.00  0.00           C  
ATOM    941  CB  PRO A 121       1.234  -2.091  14.409  1.00  0.00           C  
ATOM    942  O   PRO A 121       4.107  -2.517  15.562  1.00  0.00           O  
ATOM    943  CG  PRO A 121       0.209  -1.370  15.224  1.00  0.00           C  
ATOM    944  CD  PRO A 121       0.662  -1.354  16.655  1.00  0.00           C  
ATOM    945  N   THR A 122       3.683  -4.516  14.541  1.00  0.00           N  
ATOM    946  CA  THR A 122       5.083  -4.840  14.289  1.00  0.00           C  
ATOM    947  C   THR A 122       5.351  -4.954  12.791  1.00  0.00           C  
ATOM    948  CB  THR A 122       5.487  -6.152  14.987  1.00  0.00           C  
ATOM    949  O   THR A 122       4.522  -5.480  12.046  1.00  0.00           O  
ATOM    950  CG2 THR A 122       5.372  -6.027  16.503  1.00  0.00           C  
ATOM    951  OG1 THR A 122       4.629  -7.209  14.539  1.00  0.00           O  
ATOM    952  N   PRO A 123       6.488  -4.457  12.390  1.00  0.00           N  
ATOM    953  CA  PRO A 123       6.853  -4.573  10.976  1.00  0.00           C  
ATOM    954  C   PRO A 123       7.151  -6.012  10.560  1.00  0.00           C  
ATOM    955  CB  PRO A 123       8.106  -3.701  10.863  1.00  0.00           C  
ATOM    956  O   PRO A 123       7.630  -6.807  11.373  1.00  0.00           O  
ATOM    957  CG  PRO A 123       8.685  -3.683  12.241  1.00  0.00           C  
ATOM    958  CD  PRO A 123       7.563  -3.815  13.231  1.00  0.00           C  
ATOM    959  N   THR A 124       6.823  -6.385   9.359  1.00  0.00           N  
ATOM    960  CA  THR A 124       7.179  -7.656   8.738  1.00  0.00           C  
ATOM    961  C   THR A 124       7.849  -7.429   7.386  1.00  0.00           C  
ATOM    962  CB  THR A 124       5.942  -8.555   8.556  1.00  0.00           C  
ATOM    963  O   THR A 124       7.509  -6.485   6.670  1.00  0.00           O  
ATOM    964  CG2 THR A 124       5.260  -8.829   9.892  1.00  0.00           C  
ATOM    965  OG1 THR A 124       5.011  -7.904   7.682  1.00  0.00           O  
ATOM    966  N   VAL A 125       8.819  -8.287   7.137  1.00  0.00           N  
ATOM    967  CA  VAL A 125       9.507  -8.205   5.854  1.00  0.00           C  
ATOM    968  C   VAL A 125       9.715  -9.607   5.287  1.00  0.00           C  
ATOM    969  CB  VAL A 125      10.864  -7.476   5.983  1.00  0.00           C  
ATOM    970  O   VAL A 125      10.050 -10.538   6.024  1.00  0.00           O  
ATOM    971  CG1 VAL A 125      11.588  -7.440   4.639  1.00  0.00           C  
ATOM    972  CG2 VAL A 125      10.659  -6.061   6.521  1.00  0.00           C  
ATOM    973  N   SER A 126       9.476  -9.784   4.080  1.00  0.00           N  
ATOM    974  CA  SER A 126       9.687 -11.070   3.424  1.00  0.00           C  
ATOM    975  C   SER A 126      11.165 -11.301   3.125  1.00  0.00           C  
ATOM    976  CB  SER A 126       8.878 -11.152   2.130  1.00  0.00           C  
ATOM    977  O   SER A 126      11.992 -10.410   3.328  1.00  0.00           O  
ATOM    978  OG  SER A 126       9.452 -10.334   1.125  1.00  0.00           O  
ATOM    979  N   GLU A 127      11.447 -12.517   2.552  1.00  0.00           N  
ATOM    980  CA  GLU A 127      12.725 -12.766   1.892  1.00  0.00           C  
ATOM    981  C   GLU A 127      12.812 -12.026   0.561  1.00  0.00           C  
ATOM    982  CB  GLU A 127      12.934 -14.267   1.674  1.00  0.00           C  
ATOM    983  O   GLU A 127      11.804 -11.529   0.054  1.00  0.00           O  
ATOM    984  CG  GLU A 127      13.051 -15.065   2.965  1.00  0.00           C  
ATOM    985  CD  GLU A 127      14.339 -14.792   3.725  1.00  0.00           C  
ATOM    986  OE1 GLU A 127      14.325 -14.825   4.976  1.00  0.00           O  
ATOM    987  OE2 GLU A 127      15.371 -14.542   3.063  1.00  0.00           O  
ATOM    988  N   VAL A 128      13.990 -11.956   0.017  1.00  0.00           N  
ATOM    989  CA  VAL A 128      14.250 -11.239  -1.227  1.00  0.00           C  
ATOM    990  C   VAL A 128      13.802 -12.087  -2.416  1.00  0.00           C  
ATOM    991  CB  VAL A 128      15.743 -10.870  -1.368  1.00  0.00           C  
ATOM    992  O   VAL A 128      13.893 -13.316  -2.379  1.00  0.00           O  
ATOM    993  CG1 VAL A 128      16.025 -10.274  -2.747  1.00  0.00           C  
ATOM    994  CG2 VAL A 128      16.158  -9.896  -0.267  1.00  0.00           C  
ATOM    995  N   SER A 129      13.248 -11.422  -3.419  1.00  0.00           N  
ATOM    996  CA  SER A 129      12.878 -12.078  -4.670  1.00  0.00           C  
ATOM    997  C   SER A 129      13.178 -11.188  -5.871  1.00  0.00           C  
ATOM    998  CB  SER A 129      11.396 -12.454  -4.661  1.00  0.00           C  
ATOM    999  O   SER A 129      13.159  -9.960  -5.760  1.00  0.00           O  
ATOM   1000  OG  SER A 129      11.046 -13.148  -5.846  1.00  0.00           O  
ATOM   1001  N   SER A 130      13.470 -11.832  -6.923  1.00  0.00           N  
ATOM   1002  CA  SER A 130      13.546 -11.101  -8.184  1.00  0.00           C  
ATOM   1003  C   SER A 130      12.160 -10.884  -8.781  1.00  0.00           C  
ATOM   1004  CB  SER A 130      14.430 -11.848  -9.184  1.00  0.00           C  
ATOM   1005  O   SER A 130      11.240 -11.665  -8.530  1.00  0.00           O  
ATOM   1006  OG  SER A 130      13.945 -13.162  -9.400  1.00  0.00           O  
ATOM   1007  N   THR A 131      12.044  -9.751  -9.498  1.00  0.00           N  
ATOM   1008  CA  THR A 131      10.745  -9.453 -10.091  1.00  0.00           C  
ATOM   1009  C   THR A 131      10.874  -9.243 -11.597  1.00  0.00           C  
ATOM   1010  CB  THR A 131      10.111  -8.205  -9.448  1.00  0.00           C  
ATOM   1011  O   THR A 131      11.901  -8.760 -12.076  1.00  0.00           O  
ATOM   1012  CG2 THR A 131      10.906  -6.948  -9.787  1.00  0.00           C  
ATOM   1013  OG1 THR A 131       8.771  -8.054  -9.933  1.00  0.00           O  
ATOM   1014  N   TYR A 132       9.784  -9.623 -12.351  1.00  0.00           N  
ATOM   1015  CA  TYR A 132       9.747  -9.546 -13.807  1.00  0.00           C  
ATOM   1016  C   TYR A 132       8.384  -9.069 -14.294  1.00  0.00           C  
ATOM   1017  CB  TYR A 132      10.075 -10.908 -14.427  1.00  0.00           C  
ATOM   1018  O   TYR A 132       7.358  -9.375 -13.681  1.00  0.00           O  
ATOM   1019  CG  TYR A 132      11.437 -11.436 -14.046  1.00  0.00           C  
ATOM   1020  CD1 TYR A 132      12.556 -11.162 -14.830  1.00  0.00           C  
ATOM   1021  CD2 TYR A 132      11.608 -12.210 -12.903  1.00  0.00           C  
ATOM   1022  CE1 TYR A 132      13.812 -11.648 -14.484  1.00  0.00           C  
ATOM   1023  CE2 TYR A 132      12.860 -12.701 -12.548  1.00  0.00           C  
ATOM   1024  OH  TYR A 132      15.196 -12.898 -12.996  1.00  0.00           O  
ATOM   1025  CZ  TYR A 132      13.954 -12.415 -13.343  1.00  0.00           C  
ATOM   1026  N   PRO A 133       8.453  -8.245 -15.311  1.00  0.00           N  
ATOM   1027  CA  PRO A 133       7.170  -7.784 -15.848  1.00  0.00           C  
ATOM   1028  C   PRO A 133       6.333  -8.920 -16.431  1.00  0.00           C  
ATOM   1029  CB  PRO A 133       7.581  -6.792 -16.939  1.00  0.00           C  
ATOM   1030  O   PRO A 133       6.885  -9.903 -16.933  1.00  0.00           O  
ATOM   1031  CG  PRO A 133       8.917  -7.271 -17.407  1.00  0.00           C  
ATOM   1032  CD  PRO A 133       9.645  -7.871 -16.239  1.00  0.00           C  
ATOM   1033  N   SER A 134       5.085  -8.841 -16.234  1.00  0.00           N  
ATOM   1034  CA  SER A 134       4.110  -9.712 -16.883  1.00  0.00           C  
ATOM   1035  C   SER A 134       3.287  -8.949 -17.915  1.00  0.00           C  
ATOM   1036  CB  SER A 134       3.182 -10.344 -15.845  1.00  0.00           C  
ATOM   1037  O   SER A 134       2.759  -7.874 -17.624  1.00  0.00           O  
ATOM   1038  OG  SER A 134       2.235 -11.194 -16.469  1.00  0.00           O  
ATOM   1039  N   GLY A 135       3.114  -9.500 -19.088  1.00  0.00           N  
ATOM   1040  CA  GLY A 135       2.330  -8.853 -20.129  1.00  0.00           C  
ATOM   1041  C   GLY A 135       2.872  -7.492 -20.524  1.00  0.00           C  
ATOM   1042  O   GLY A 135       4.035  -7.371 -20.915  1.00  0.00           O  
ATOM   1043  N   ASP A 136       1.979  -6.432 -20.315  1.00  0.00           N  
ATOM   1044  CA  ASP A 136       2.288  -5.084 -20.781  1.00  0.00           C  
ATOM   1045  C   ASP A 136       3.113  -4.321 -19.748  1.00  0.00           C  
ATOM   1046  CB  ASP A 136       1.002  -4.317 -21.098  1.00  0.00           C  
ATOM   1047  O   ASP A 136       3.381  -3.129 -19.916  1.00  0.00           O  
ATOM   1048  CG  ASP A 136       0.092  -4.163 -19.892  1.00  0.00           C  
ATOM   1049  OD1 ASP A 136       0.429  -4.676 -18.803  1.00  0.00           O  
ATOM   1050  OD2 ASP A 136      -0.973  -3.524 -20.033  1.00  0.00           O  
ATOM   1051  N   GLY A 137       3.496  -4.963 -18.617  1.00  0.00           N  
ATOM   1052  CA  GLY A 137       4.369  -4.314 -17.652  1.00  0.00           C  
ATOM   1053  C   GLY A 137       3.613  -3.617 -16.537  1.00  0.00           C  
ATOM   1054  O   GLY A 137       4.219  -2.991 -15.664  1.00  0.00           O  
ATOM   1055  N   VAL A 138       2.324  -3.699 -16.514  1.00  0.00           N  
ATOM   1056  CA  VAL A 138       1.503  -3.113 -15.459  1.00  0.00           C  
ATOM   1057  C   VAL A 138       1.561  -3.990 -14.211  1.00  0.00           C  
ATOM   1058  CB  VAL A 138       0.038  -2.931 -15.915  1.00  0.00           C  
ATOM   1059  O   VAL A 138       1.651  -3.481 -13.091  1.00  0.00           O  
ATOM   1060  CG1 VAL A 138      -0.852  -2.551 -14.733  1.00  0.00           C  
ATOM   1061  CG2 VAL A 138      -0.050  -1.875 -17.016  1.00  0.00           C  
ATOM   1062  N   PHE A 139       1.600  -5.247 -14.511  1.00  0.00           N  
ATOM   1063  CA  PHE A 139       1.744  -6.212 -13.428  1.00  0.00           C  
ATOM   1064  C   PHE A 139       3.110  -6.885 -13.481  1.00  0.00           C  
ATOM   1065  CB  PHE A 139       0.635  -7.267 -13.495  1.00  0.00           C  
ATOM   1066  O   PHE A 139       3.674  -7.073 -14.561  1.00  0.00           O  
ATOM   1067  CG  PHE A 139      -0.743  -6.716 -13.250  1.00  0.00           C  
ATOM   1068  CD1 PHE A 139      -1.160  -6.395 -11.964  1.00  0.00           C  
ATOM   1069  CD2 PHE A 139      -1.623  -6.518 -14.306  1.00  0.00           C  
ATOM   1070  CE1 PHE A 139      -2.436  -5.885 -11.734  1.00  0.00           C  
ATOM   1071  CE2 PHE A 139      -2.899  -6.009 -14.085  1.00  0.00           C  
ATOM   1072  CZ  PHE A 139      -3.304  -5.694 -12.798  1.00  0.00           C  
ATOM   1073  N   TRP A 140       3.632  -7.139 -12.320  1.00  0.00           N  
ATOM   1074  CA  TRP A 140       4.931  -7.786 -12.171  1.00  0.00           C  
ATOM   1075  C   TRP A 140       4.819  -9.040 -11.309  1.00  0.00           C  
ATOM   1076  CB  TRP A 140       5.947  -6.819 -11.557  1.00  0.00           C  
ATOM   1077  O   TRP A 140       3.985  -9.105 -10.403  1.00  0.00           O  
ATOM   1078  CG  TRP A 140       6.388  -5.729 -12.487  1.00  0.00           C  
ATOM   1079  CD1 TRP A 140       5.623  -4.710 -12.983  1.00  0.00           C  
ATOM   1080  CD2 TRP A 140       7.697  -5.552 -13.035  1.00  0.00           C  
ATOM   1081  CE2 TRP A 140       7.655  -4.404 -13.857  1.00  0.00           C  
ATOM   1082  CE3 TRP A 140       8.904  -6.253 -12.911  1.00  0.00           C  
ATOM   1083  NE1 TRP A 140       6.380  -3.909 -13.808  1.00  0.00           N  
ATOM   1084  CH2 TRP A 140       9.943  -4.645 -14.412  1.00  0.00           C  
ATOM   1085  CZ2 TRP A 140       8.775  -3.941 -14.551  1.00  0.00           C  
ATOM   1086  CZ3 TRP A 140      10.018  -5.791 -13.603  1.00  0.00           C  
ATOM   1087  N   THR A 141       5.595 -10.003 -11.659  1.00  0.00           N  
ATOM   1088  CA  THR A 141       5.531 -11.268 -10.935  1.00  0.00           C  
ATOM   1089  C   THR A 141       6.743 -11.431 -10.022  1.00  0.00           C  
ATOM   1090  CB  THR A 141       5.450 -12.462 -11.904  1.00  0.00           C  
ATOM   1091  O   THR A 141       7.796 -10.840 -10.269  1.00  0.00           O  
ATOM   1092  CG2 THR A 141       6.630 -12.468 -12.869  1.00  0.00           C  
ATOM   1093  OG1 THR A 141       5.456 -13.682 -11.151  1.00  0.00           O  
ATOM   1094  N   HIS A 142       6.622 -12.314  -8.997  1.00  0.00           N  
ATOM   1095  CA  HIS A 142       7.642 -12.654  -8.010  1.00  0.00           C  
ATOM   1096  C   HIS A 142       7.302 -13.956  -7.293  1.00  0.00           C  
ATOM   1097  CB  HIS A 142       7.803 -11.522  -6.995  1.00  0.00           C  
ATOM   1098  O   HIS A 142       6.230 -14.528  -7.509  1.00  0.00           O  
ATOM   1099  CG  HIS A 142       6.568 -11.251  -6.196  1.00  0.00           C  
ATOM   1100  CD2 HIS A 142       5.568 -10.358  -6.381  1.00  0.00           C  
ATOM   1101  ND1 HIS A 142       6.256 -11.947  -5.048  1.00  0.00           N  
ATOM   1102  CE1 HIS A 142       5.114 -11.492  -4.561  1.00  0.00           C  
ATOM   1103  NE2 HIS A 142       4.676 -10.527  -5.351  1.00  0.00           N  
ATOM   1104  N   ASN A 143       8.288 -14.431  -6.431  1.00  0.00           N  
ATOM   1105  CA  ASN A 143       8.088 -15.725  -5.787  1.00  0.00           C  
ATOM   1106  C   ASN A 143       7.876 -15.576  -4.283  1.00  0.00           C  
ATOM   1107  CB  ASN A 143       9.271 -16.654  -6.067  1.00  0.00           C  
ATOM   1108  O   ASN A 143       8.046 -16.536  -3.530  1.00  0.00           O  
ATOM   1109  CG  ASN A 143       9.354 -17.070  -7.523  1.00  0.00           C  
ATOM   1110  ND2 ASN A 143      10.573 -17.188  -8.037  1.00  0.00           N  
ATOM   1111  OD1 ASN A 143       8.332 -17.284  -8.180  1.00  0.00           O  
ATOM   1112  N   ILE A 144       7.537 -14.331  -3.872  1.00  0.00           N  
ATOM   1113  CA  ILE A 144       7.220 -14.127  -2.463  1.00  0.00           C  
ATOM   1114  C   ILE A 144       5.811 -14.636  -2.172  1.00  0.00           C  
ATOM   1115  CB  ILE A 144       7.345 -12.639  -2.066  1.00  0.00           C  
ATOM   1116  O   ILE A 144       4.845 -14.206  -2.806  1.00  0.00           O  
ATOM   1117  CG1 ILE A 144       8.772 -12.137  -2.314  1.00  0.00           C  
ATOM   1118  CG2 ILE A 144       6.939 -12.434  -0.603  1.00  0.00           C  
ATOM   1119  CD1 ILE A 144       8.930 -10.629  -2.181  1.00  0.00           C  
ATOM   1120  N   PRO A 145       5.723 -15.643  -1.190  1.00  0.00           N  
ATOM   1121  CA  PRO A 145       4.385 -16.128  -0.844  1.00  0.00           C  
ATOM   1122  C   PRO A 145       3.516 -15.052  -0.197  1.00  0.00           C  
ATOM   1123  CB  PRO A 145       4.666 -17.268   0.139  1.00  0.00           C  
ATOM   1124  O   PRO A 145       4.004 -14.273   0.626  1.00  0.00           O  
ATOM   1125  CG  PRO A 145       6.006 -16.950   0.718  1.00  0.00           C  
ATOM   1126  CD  PRO A 145       6.791 -16.169  -0.296  1.00  0.00           C  
ATOM   1127  N   THR A 146       2.306 -14.956  -0.663  1.00  0.00           N  
ATOM   1128  CA  THR A 146       1.350 -14.018  -0.085  1.00  0.00           C  
ATOM   1129  C   THR A 146       0.051 -14.729   0.284  1.00  0.00           C  
ATOM   1130  CB  THR A 146       1.047 -12.860  -1.053  1.00  0.00           C  
ATOM   1131  O   THR A 146      -0.223 -15.827  -0.206  1.00  0.00           O  
ATOM   1132  CG2 THR A 146       2.317 -12.094  -1.408  1.00  0.00           C  
ATOM   1133  OG1 THR A 146       0.470 -13.387  -2.254  1.00  0.00           O  
ATOM   1134  N   LYS A 147      -0.644 -14.209   1.281  1.00  0.00           N  
ATOM   1135  CA  LYS A 147      -1.936 -14.723   1.723  1.00  0.00           C  
ATOM   1136  C   LYS A 147      -3.054 -13.726   1.433  1.00  0.00           C  
ATOM   1137  CB  LYS A 147      -1.902 -15.050   3.217  1.00  0.00           C  
ATOM   1138  O   LYS A 147      -2.791 -12.550   1.172  1.00  0.00           O  
ATOM   1139  CG  LYS A 147      -0.856 -16.087   3.600  1.00  0.00           C  
ATOM   1140  CD  LYS A 147      -0.819 -16.315   5.105  1.00  0.00           C  
ATOM   1141  CE  LYS A 147       0.264 -17.312   5.495  1.00  0.00           C  
ATOM   1142  NZ  LYS A 147       0.324 -17.516   6.973  1.00  0.00           N  
ATOM   1143  N   ASP A 148      -4.241 -14.309   1.539  1.00  0.00           N  
ATOM   1144  CA  ASP A 148      -5.409 -13.443   1.411  1.00  0.00           C  
ATOM   1145  C   ASP A 148      -5.380 -12.325   2.450  1.00  0.00           C  
ATOM   1146  CB  ASP A 148      -6.698 -14.256   1.549  1.00  0.00           C  
ATOM   1147  O   ASP A 148      -5.092 -12.568   3.624  1.00  0.00           O  
ATOM   1148  CG  ASP A 148      -6.916 -15.222   0.397  1.00  0.00           C  
ATOM   1149  OD1 ASP A 148      -6.238 -15.091  -0.645  1.00  0.00           O  
ATOM   1150  OD2 ASP A 148      -7.776 -16.119   0.532  1.00  0.00           O  
ATOM   1151  N   GLY A 149      -5.648 -11.129   1.939  1.00  0.00           N  
ATOM   1152  CA  GLY A 149      -5.684 -10.002   2.857  1.00  0.00           C  
ATOM   1153  C   GLY A 149      -4.428  -9.153   2.810  1.00  0.00           C  
ATOM   1154  O   GLY A 149      -4.354  -8.107   3.458  1.00  0.00           O  
ATOM   1155  N   GLN A 150      -3.465  -9.579   2.002  1.00  0.00           N  
ATOM   1156  CA  GLN A 150      -2.202  -8.848   1.986  1.00  0.00           C  
ATOM   1157  C   GLN A 150      -2.144  -7.874   0.813  1.00  0.00           C  
ATOM   1158  CB  GLN A 150      -1.021  -9.818   1.921  1.00  0.00           C  
ATOM   1159  O   GLN A 150      -1.095  -7.291   0.534  1.00  0.00           O  
ATOM   1160  CG  GLN A 150      -0.807 -10.614   3.202  1.00  0.00           C  
ATOM   1161  CD  GLN A 150       0.370 -11.566   3.112  1.00  0.00           C  
ATOM   1162  NE2 GLN A 150       1.185 -11.602   4.161  1.00  0.00           N  
ATOM   1163  OE1 GLN A 150       0.545 -12.265   2.109  1.00  0.00           O  
ATOM   1164  N   CYS A 151      -3.258  -7.770   0.094  1.00  0.00           N  
ATOM   1165  CA  CYS A 151      -3.320  -6.773  -0.969  1.00  0.00           C  
ATOM   1166  C   CYS A 151      -3.016  -5.381  -0.430  1.00  0.00           C  
ATOM   1167  CB  CYS A 151      -4.696  -6.783  -1.634  1.00  0.00           C  
ATOM   1168  O   CYS A 151      -3.400  -5.048   0.693  1.00  0.00           O  
ATOM   1169  SG  CYS A 151      -5.026  -8.272  -2.602  1.00  0.00           S  
ATOM   1170  N   GLY A 152      -2.292  -4.651  -1.234  1.00  0.00           N  
ATOM   1171  CA  GLY A 152      -2.001  -3.279  -0.848  1.00  0.00           C  
ATOM   1172  C   GLY A 152      -0.653  -3.123  -0.170  1.00  0.00           C  
ATOM   1173  O   GLY A 152      -0.178  -2.003   0.028  1.00  0.00           O  
ATOM   1174  N   LEU A 153      -0.015  -4.276   0.184  1.00  0.00           N  
ATOM   1175  CA  LEU A 153       1.319  -4.182   0.768  1.00  0.00           C  
ATOM   1176  C   LEU A 153       2.343  -3.759  -0.280  1.00  0.00           C  
ATOM   1177  CB  LEU A 153       1.728  -5.520   1.388  1.00  0.00           C  
ATOM   1178  O   LEU A 153       2.274  -4.194  -1.432  1.00  0.00           O  
ATOM   1179  CG  LEU A 153       0.984  -5.934   2.659  1.00  0.00           C  
ATOM   1180  CD1 LEU A 153       1.417  -7.330   3.095  1.00  0.00           C  
ATOM   1181  CD2 LEU A 153       1.225  -4.922   3.774  1.00  0.00           C  
ATOM   1182  N   PRO A 154       3.326  -2.980   0.143  1.00  0.00           N  
ATOM   1183  CA  PRO A 154       4.291  -2.435  -0.814  1.00  0.00           C  
ATOM   1184  C   PRO A 154       5.426  -3.408  -1.126  1.00  0.00           C  
ATOM   1185  CB  PRO A 154       4.821  -1.185  -0.107  1.00  0.00           C  
ATOM   1186  O   PRO A 154       5.888  -4.128  -0.237  1.00  0.00           O  
ATOM   1187  CG  PRO A 154       4.700  -1.490   1.351  1.00  0.00           C  
ATOM   1188  CD  PRO A 154       3.471  -2.328   1.562  1.00  0.00           C  
ATOM   1189  N   TYR A 155       5.778  -3.452  -2.342  1.00  0.00           N  
ATOM   1190  CA  TYR A 155       7.043  -4.035  -2.773  1.00  0.00           C  
ATOM   1191  C   TYR A 155       8.126  -2.968  -2.883  1.00  0.00           C  
ATOM   1192  CB  TYR A 155       6.877  -4.750  -4.117  1.00  0.00           C  
ATOM   1193  O   TYR A 155       7.925  -1.934  -3.525  1.00  0.00           O  
ATOM   1194  CG  TYR A 155       6.145  -6.066  -4.017  1.00  0.00           C  
ATOM   1195  CD1 TYR A 155       6.801  -7.220  -3.595  1.00  0.00           C  
ATOM   1196  CD2 TYR A 155       4.797  -6.159  -4.346  1.00  0.00           C  
ATOM   1197  CE1 TYR A 155       6.131  -8.436  -3.504  1.00  0.00           C  
ATOM   1198  CE2 TYR A 155       4.117  -7.369  -4.259  1.00  0.00           C  
ATOM   1199  OH  TYR A 155       4.123  -9.701  -3.748  1.00  0.00           O  
ATOM   1200  CZ  TYR A 155       4.791  -8.500  -3.837  1.00  0.00           C  
ATOM   1201  N   VAL A 156       9.279  -3.269  -2.267  1.00  0.00           N  
ATOM   1202  CA  VAL A 156      10.326  -2.264  -2.117  1.00  0.00           C  
ATOM   1203  C   VAL A 156      11.628  -2.777  -2.727  1.00  0.00           C  
ATOM   1204  CB  VAL A 156      10.544  -1.889  -0.634  1.00  0.00           C  
ATOM   1205  O   VAL A 156      11.989  -3.942  -2.545  1.00  0.00           O  
ATOM   1206  CG1 VAL A 156      11.577  -0.771  -0.505  1.00  0.00           C  
ATOM   1207  CG2 VAL A 156       9.222  -1.475   0.011  1.00  0.00           C  
ATOM   1208  N   SER A 157      12.314  -1.920  -3.461  1.00  0.00           N  
ATOM   1209  CA  SER A 157      13.627  -2.247  -4.007  1.00  0.00           C  
ATOM   1210  C   SER A 157      14.673  -2.360  -2.903  1.00  0.00           C  
ATOM   1211  CB  SER A 157      14.062  -1.193  -5.026  1.00  0.00           C  
ATOM   1212  O   SER A 157      14.837  -1.440  -2.100  1.00  0.00           O  
ATOM   1213  OG  SER A 157      15.407  -1.402  -5.423  1.00  0.00           O  
ATOM   1214  N   VAL A 158      15.386  -3.426  -2.937  1.00  0.00           N  
ATOM   1215  CA  VAL A 158      16.424  -3.645  -1.934  1.00  0.00           C  
ATOM   1216  C   VAL A 158      17.602  -2.711  -2.197  1.00  0.00           C  
ATOM   1217  CB  VAL A 158      16.900  -5.115  -1.923  1.00  0.00           C  
ATOM   1218  O   VAL A 158      18.340  -2.358  -1.274  1.00  0.00           O  
ATOM   1219  CG1 VAL A 158      18.080  -5.293  -0.969  1.00  0.00           C  
ATOM   1220  CG2 VAL A 158      15.752  -6.045  -1.536  1.00  0.00           C  
ATOM   1221  N   GLU A 159      17.728  -2.286  -3.423  1.00  0.00           N  
ATOM   1222  CA  GLU A 159      18.865  -1.474  -3.846  1.00  0.00           C  
ATOM   1223  C   GLU A 159      18.764  -0.054  -3.294  1.00  0.00           C  
ATOM   1224  CB  GLU A 159      18.962  -1.439  -5.373  1.00  0.00           C  
ATOM   1225  O   GLU A 159      19.745   0.487  -2.778  1.00  0.00           O  
ATOM   1226  CG  GLU A 159      20.169  -0.671  -5.894  1.00  0.00           C  
ATOM   1227  CD  GLU A 159      20.255  -0.648  -7.412  1.00  0.00           C  
ATOM   1228  OE1 GLU A 159      21.202  -0.038  -7.957  1.00  0.00           O  
ATOM   1229  OE2 GLU A 159      19.367  -1.245  -8.062  1.00  0.00           O  
ATOM   1230  N   ASN A 160      17.513   0.491  -3.320  1.00  0.00           N  
ATOM   1231  CA  ASN A 160      17.454   1.906  -2.972  1.00  0.00           C  
ATOM   1232  C   ASN A 160      16.288   2.205  -2.033  1.00  0.00           C  
ATOM   1233  CB  ASN A 160      17.353   2.766  -4.234  1.00  0.00           C  
ATOM   1234  O   ASN A 160      16.050   3.361  -1.681  1.00  0.00           O  
ATOM   1235  CG  ASN A 160      16.170   2.388  -5.104  1.00  0.00           C  
ATOM   1236  ND2 ASN A 160      16.270   2.673  -6.397  1.00  0.00           N  
ATOM   1237  OD1 ASN A 160      15.174   1.846  -4.618  1.00  0.00           O  
ATOM   1238  N   GLY A 161      15.472   1.237  -1.670  1.00  0.00           N  
ATOM   1239  CA  GLY A 161      14.407   1.432  -0.699  1.00  0.00           C  
ATOM   1240  C   GLY A 161      13.170   2.079  -1.292  1.00  0.00           C  
ATOM   1241  O   GLY A 161      12.259   2.475  -0.562  1.00  0.00           O  
ATOM   1242  N   ALA A 162      13.132   2.220  -2.632  1.00  0.00           N  
ATOM   1243  CA  ALA A 162      11.986   2.819  -3.309  1.00  0.00           C  
ATOM   1244  C   ALA A 162      10.837   1.822  -3.432  1.00  0.00           C  
ATOM   1245  CB  ALA A 162      12.391   3.332  -4.689  1.00  0.00           C  
ATOM   1246  O   ALA A 162      11.063   0.630  -3.655  1.00  0.00           O  
ATOM   1247  N   ILE A 163       9.606   2.320  -3.220  1.00  0.00           N  
ATOM   1248  CA  ILE A 163       8.428   1.493  -3.454  1.00  0.00           C  
ATOM   1249  C   ILE A 163       8.194   1.342  -4.956  1.00  0.00           C  
ATOM   1250  CB  ILE A 163       7.174   2.088  -2.774  1.00  0.00           C  
ATOM   1251  O   ILE A 163       8.017   2.335  -5.666  1.00  0.00           O  
ATOM   1252  CG1 ILE A 163       7.361   2.128  -1.253  1.00  0.00           C  
ATOM   1253  CG2 ILE A 163       5.924   1.288  -3.151  1.00  0.00           C  
ATOM   1254  CD1 ILE A 163       6.257   2.871  -0.513  1.00  0.00           C  
ATOM   1255  N   VAL A 164       8.144   0.103  -5.429  1.00  0.00           N  
ATOM   1256  CA  VAL A 164       8.095  -0.112  -6.871  1.00  0.00           C  
ATOM   1257  C   VAL A 164       6.740  -0.696  -7.261  1.00  0.00           C  
ATOM   1258  CB  VAL A 164       9.234  -1.043  -7.345  1.00  0.00           C  
ATOM   1259  O   VAL A 164       6.420  -0.802  -8.448  1.00  0.00           O  
ATOM   1260  CG1 VAL A 164      10.595  -0.384  -7.129  1.00  0.00           C  
ATOM   1261  CG2 VAL A 164       9.164  -2.384  -6.616  1.00  0.00           C  
ATOM   1262  N   GLY A 165       5.944  -1.053  -6.239  1.00  0.00           N  
ATOM   1263  CA  GLY A 165       4.626  -1.603  -6.512  1.00  0.00           C  
ATOM   1264  C   GLY A 165       3.866  -1.983  -5.256  1.00  0.00           C  
ATOM   1265  O   GLY A 165       4.392  -1.866  -4.147  1.00  0.00           O  
ATOM   1266  N   ILE A 166       2.556  -2.311  -5.436  1.00  0.00           N  
ATOM   1267  CA  ILE A 166       1.744  -2.799  -4.327  1.00  0.00           C  
ATOM   1268  C   ILE A 166       1.110  -4.137  -4.702  1.00  0.00           C  
ATOM   1269  CB  ILE A 166       0.651  -1.780  -3.935  1.00  0.00           C  
ATOM   1270  O   ILE A 166       0.785  -4.372  -5.869  1.00  0.00           O  
ATOM   1271  CG1 ILE A 166      -0.302  -1.539  -5.112  1.00  0.00           C  
ATOM   1272  CG2 ILE A 166       1.282  -0.466  -3.463  1.00  0.00           C  
ATOM   1273  CD1 ILE A 166      -1.509  -0.678  -4.765  1.00  0.00           C  
ATOM   1274  N   HIS A 167       1.140  -5.039  -3.700  1.00  0.00           N  
ATOM   1275  CA  HIS A 167       0.581  -6.364  -3.940  1.00  0.00           C  
ATOM   1276  C   HIS A 167      -0.843  -6.273  -4.477  1.00  0.00           C  
ATOM   1277  CB  HIS A 167       0.606  -7.198  -2.658  1.00  0.00           C  
ATOM   1278  O   HIS A 167      -1.675  -5.550  -3.923  1.00  0.00           O  
ATOM   1279  CG  HIS A 167      -0.016  -8.549  -2.808  1.00  0.00           C  
ATOM   1280  CD2 HIS A 167      -1.131  -9.081  -2.254  1.00  0.00           C  
ATOM   1281  ND1 HIS A 167       0.522  -9.531  -3.611  1.00  0.00           N  
ATOM   1282  CE1 HIS A 167      -0.238 -10.612  -3.544  1.00  0.00           C  
ATOM   1283  NE2 HIS A 167      -1.248 -10.364  -2.728  1.00  0.00           N  
ATOM   1284  N   SER A 168      -1.253  -7.069  -5.538  1.00  0.00           N  
ATOM   1285  CA  SER A 168      -2.558  -6.992  -6.188  1.00  0.00           C  
ATOM   1286  C   SER A 168      -3.239  -8.356  -6.223  1.00  0.00           C  
ATOM   1287  CB  SER A 168      -2.417  -6.446  -7.609  1.00  0.00           C  
ATOM   1288  O   SER A 168      -4.379  -8.498  -5.774  1.00  0.00           O  
ATOM   1289  OG  SER A 168      -3.686  -6.126  -8.153  1.00  0.00           O  
ATOM   1290  N   ALA A 169      -2.550  -9.283  -6.717  1.00  0.00           N  
ATOM   1291  CA  ALA A 169      -3.266 -10.524  -7.003  1.00  0.00           C  
ATOM   1292  C   ALA A 169      -2.307 -11.710  -7.056  1.00  0.00           C  
ATOM   1293  CB  ALA A 169      -4.032 -10.404  -8.318  1.00  0.00           C  
ATOM   1294  O   ALA A 169      -1.095 -11.544  -6.902  1.00  0.00           O  
ATOM   1295  N   SER A 170      -2.942 -12.866  -7.118  1.00  0.00           N  
ATOM   1296  CA  SER A 170      -2.242 -14.114  -7.401  1.00  0.00           C  
ATOM   1297  C   SER A 170      -2.904 -14.872  -8.547  1.00  0.00           C  
ATOM   1298  CB  SER A 170      -2.195 -14.998  -6.154  1.00  0.00           C  
ATOM   1299  O   SER A 170      -4.015 -14.534  -8.961  1.00  0.00           O  
ATOM   1300  OG  SER A 170      -3.502 -15.369  -5.751  1.00  0.00           O  
ATOM   1301  N   ASN A 171      -2.111 -15.733  -9.197  1.00  0.00           N  
ATOM   1302  CA  ASN A 171      -2.750 -16.593 -10.188  1.00  0.00           C  
ATOM   1303  C   ASN A 171      -3.601 -17.673  -9.527  1.00  0.00           C  
ATOM   1304  CB  ASN A 171      -1.701 -17.228 -11.103  1.00  0.00           C  
ATOM   1305  O   ASN A 171      -3.650 -17.767  -8.299  1.00  0.00           O  
ATOM   1306  CG  ASN A 171      -0.791 -18.192 -10.368  1.00  0.00           C  
ATOM   1307  ND2 ASN A 171       0.115 -18.829 -11.101  1.00  0.00           N  
ATOM   1308  OD1 ASN A 171      -0.902 -18.364  -9.151  1.00  0.00           O  
ATOM   1309  N   PHE A 172      -4.364 -18.429 -10.316  1.00  0.00           N  
ATOM   1310  CA  PHE A 172      -5.341 -19.392  -9.822  1.00  0.00           C  
ATOM   1311  C   PHE A 172      -4.654 -20.519  -9.061  1.00  0.00           C  
ATOM   1312  CB  PHE A 172      -6.164 -19.966 -10.980  1.00  0.00           C  
ATOM   1313  O   PHE A 172      -5.232 -21.093  -8.135  1.00  0.00           O  
ATOM   1314  CG  PHE A 172      -7.248 -19.043 -11.469  1.00  0.00           C  
ATOM   1315  CD1 PHE A 172      -8.450 -18.933 -10.781  1.00  0.00           C  
ATOM   1316  CD2 PHE A 172      -7.064 -18.286 -12.619  1.00  0.00           C  
ATOM   1317  CE1 PHE A 172      -9.454 -18.080 -11.232  1.00  0.00           C  
ATOM   1318  CE2 PHE A 172      -8.063 -17.431 -13.076  1.00  0.00           C  
ATOM   1319  CZ  PHE A 172      -9.258 -17.330 -12.382  1.00  0.00           C  
ATOM   1320  N   ASP A 173      -3.383 -20.814  -9.484  1.00  0.00           N  
ATOM   1321  CA  ASP A 173      -2.663 -21.898  -8.824  1.00  0.00           C  
ATOM   1322  C   ASP A 173      -1.817 -21.370  -7.667  1.00  0.00           C  
ATOM   1323  CB  ASP A 173      -1.778 -22.642  -9.825  1.00  0.00           C  
ATOM   1324  O   ASP A 173      -1.055 -22.121  -7.054  1.00  0.00           O  
ATOM   1325  CG  ASP A 173      -2.568 -23.287 -10.950  1.00  0.00           C  
ATOM   1326  OD1 ASP A 173      -3.742 -23.660 -10.735  1.00  0.00           O  
ATOM   1327  OD2 ASP A 173      -2.012 -23.426 -12.061  1.00  0.00           O  
ATOM   1328  N   ASN A 174      -2.011 -20.051  -7.412  1.00  0.00           N  
ATOM   1329  CA  ASN A 174      -1.282 -19.352  -6.360  1.00  0.00           C  
ATOM   1330  C   ASN A 174       0.221 -19.592  -6.465  1.00  0.00           C  
ATOM   1331  CB  ASN A 174      -1.793 -19.775  -4.981  1.00  0.00           C  
ATOM   1332  O   ASN A 174       0.911 -19.692  -5.448  1.00  0.00           O  
ATOM   1333  CG  ASN A 174      -1.664 -18.674  -3.947  1.00  0.00           C  
ATOM   1334  ND2 ASN A 174      -1.551 -19.059  -2.681  1.00  0.00           N  
ATOM   1335  OD1 ASN A 174      -1.667 -17.487  -4.283  1.00  0.00           O  
ATOM   1336  N   THR A 175       0.632 -19.926  -7.676  1.00  0.00           N  
ATOM   1337  CA  THR A 175       2.055 -20.186  -7.866  1.00  0.00           C  
ATOM   1338  C   THR A 175       2.811 -18.888  -8.135  1.00  0.00           C  
ATOM   1339  CB  THR A 175       2.293 -21.172  -9.024  1.00  0.00           C  
ATOM   1340  O   THR A 175       4.018 -18.806  -7.898  1.00  0.00           O  
ATOM   1341  CG2 THR A 175       1.729 -22.551  -8.697  1.00  0.00           C  
ATOM   1342  OG1 THR A 175       1.653 -20.675 -10.206  1.00  0.00           O  
ATOM   1343  N   ASN A 176       2.034 -17.948  -8.687  1.00  0.00           N  
ATOM   1344  CA  ASN A 176       2.648 -16.655  -8.970  1.00  0.00           C  
ATOM   1345  C   ASN A 176       1.821 -15.506  -8.402  1.00  0.00           C  
ATOM   1346  CB  ASN A 176       2.845 -16.473 -10.477  1.00  0.00           C  
ATOM   1347  O   ASN A 176       0.593 -15.510  -8.502  1.00  0.00           O  
ATOM   1348  CG  ASN A 176       3.875 -17.427 -11.050  1.00  0.00           C  
ATOM   1349  ND2 ASN A 176       3.638 -17.891 -12.272  1.00  0.00           N  
ATOM   1350  OD1 ASN A 176       4.874 -17.745 -10.401  1.00  0.00           O  
ATOM   1351  N   ASN A 177       2.618 -14.722  -7.702  1.00  0.00           N  
ATOM   1352  CA  ASN A 177       1.988 -13.517  -7.173  1.00  0.00           C  
ATOM   1353  C   ASN A 177       2.303 -12.297  -8.033  1.00  0.00           C  
ATOM   1354  CB  ASN A 177       2.422 -13.274  -5.727  1.00  0.00           C  
ATOM   1355  O   ASN A 177       3.323 -12.266  -8.724  1.00  0.00           O  
ATOM   1356  CG  ASN A 177       1.918 -14.344  -4.778  1.00  0.00           C  
ATOM   1357  ND2 ASN A 177       2.838 -15.113  -4.208  1.00  0.00           N  
ATOM   1358  OD1 ASN A 177       0.711 -14.479  -4.560  1.00  0.00           O  
ATOM   1359  N   TYR A 178       1.297 -11.413  -8.047  1.00  0.00           N  
ATOM   1360  CA  TYR A 178       1.436 -10.228  -8.886  1.00  0.00           C  
ATOM   1361  C   TYR A 178       1.311  -8.955  -8.057  1.00  0.00           C  
ATOM   1362  CB  TYR A 178       0.385 -10.231 -10.000  1.00  0.00           C  
ATOM   1363  O   TYR A 178       0.583  -8.924  -7.062  1.00  0.00           O  
ATOM   1364  CG  TYR A 178       0.478 -11.425 -10.919  1.00  0.00           C  
ATOM   1365  CD1 TYR A 178       1.247 -11.378 -12.079  1.00  0.00           C  
ATOM   1366  CD2 TYR A 178      -0.203 -12.603 -10.629  1.00  0.00           C  
ATOM   1367  CE1 TYR A 178       1.334 -12.475 -12.930  1.00  0.00           C  
ATOM   1368  CE2 TYR A 178      -0.123 -13.706 -11.472  1.00  0.00           C  
ATOM   1369  OH  TYR A 178       0.730 -14.722 -13.457  1.00  0.00           O  
ATOM   1370  CZ  TYR A 178       0.647 -13.633 -12.618  1.00  0.00           C  
ATOM   1371  N   PHE A 179       2.120  -8.017  -8.416  1.00  0.00           N  
ATOM   1372  CA  PHE A 179       1.880  -6.684  -7.875  1.00  0.00           C  
ATOM   1373  C   PHE A 179       1.707  -5.667  -8.997  1.00  0.00           C  
ATOM   1374  CB  PHE A 179       3.030  -6.261  -6.955  1.00  0.00           C  
ATOM   1375  O   PHE A 179       2.128  -5.908 -10.130  1.00  0.00           O  
ATOM   1376  CG  PHE A 179       4.329  -6.024  -7.678  1.00  0.00           C  
ATOM   1377  CD1 PHE A 179       5.283  -7.031  -7.770  1.00  0.00           C  
ATOM   1378  CD2 PHE A 179       4.597  -4.794  -8.265  1.00  0.00           C  
ATOM   1379  CE1 PHE A 179       6.486  -6.815  -8.438  1.00  0.00           C  
ATOM   1380  CE2 PHE A 179       5.797  -4.571  -8.934  1.00  0.00           C  
ATOM   1381  CZ  PHE A 179       6.740  -5.582  -9.018  1.00  0.00           C  
ATOM   1382  N   THR A 180       0.920  -4.662  -8.717  1.00  0.00           N  
ATOM   1383  CA  THR A 180       0.737  -3.539  -9.630  1.00  0.00           C  
ATOM   1384  C   THR A 180       1.929  -2.588  -9.564  1.00  0.00           C  
ATOM   1385  CB  THR A 180      -0.557  -2.767  -9.314  1.00  0.00           C  
ATOM   1386  O   THR A 180       2.269  -2.084  -8.491  1.00  0.00           O  
ATOM   1387  CG2 THR A 180      -0.796  -1.655 -10.330  1.00  0.00           C  
ATOM   1388  OG1 THR A 180      -1.667  -3.673  -9.345  1.00  0.00           O  
ATOM   1389  N   ALA A 181       2.546  -2.329 -10.661  1.00  0.00           N  
ATOM   1390  CA  ALA A 181       3.730  -1.478 -10.741  1.00  0.00           C  
ATOM   1391  C   ALA A 181       3.370  -0.013 -10.512  1.00  0.00           C  
ATOM   1392  CB  ALA A 181       4.417  -1.648 -12.094  1.00  0.00           C  
ATOM   1393  O   ALA A 181       2.309   0.446 -10.941  1.00  0.00           O  
ATOM   1394  N   ILE A 182       4.209   0.674  -9.795  1.00  0.00           N  
ATOM   1395  CA  ILE A 182       4.121   2.128  -9.724  1.00  0.00           C  
ATOM   1396  C   ILE A 182       4.412   2.730 -11.097  1.00  0.00           C  
ATOM   1397  CB  ILE A 182       5.093   2.703  -8.670  1.00  0.00           C  
ATOM   1398  O   ILE A 182       5.408   2.384 -11.735  1.00  0.00           O  
ATOM   1399  CG1 ILE A 182       4.757   2.155  -7.278  1.00  0.00           C  
ATOM   1400  CG2 ILE A 182       5.057   4.234  -8.679  1.00  0.00           C  
ATOM   1401  CD1 ILE A 182       3.353   2.500  -6.800  1.00  0.00           C  
ATOM   1402  N   PRO A 183       3.495   3.605 -11.618  1.00  0.00           N  
ATOM   1403  CA  PRO A 183       3.735   4.204 -12.933  1.00  0.00           C  
ATOM   1404  C   PRO A 183       4.856   5.241 -12.913  1.00  0.00           C  
ATOM   1405  CB  PRO A 183       2.394   4.857 -13.274  1.00  0.00           C  
ATOM   1406  O   PRO A 183       5.265   5.693 -11.840  1.00  0.00           O  
ATOM   1407  CG  PRO A 183       1.808   5.239 -11.953  1.00  0.00           C  
ATOM   1408  CD  PRO A 183       2.197   4.201 -10.940  1.00  0.00           C  
ATOM   1409  N   PRO A 184       5.289   5.573 -14.174  1.00  0.00           N  
ATOM   1410  CA  PRO A 184       6.279   6.651 -14.231  1.00  0.00           C  
ATOM   1411  C   PRO A 184       5.733   7.980 -13.713  1.00  0.00           C  
ATOM   1412  CB  PRO A 184       6.615   6.743 -15.721  1.00  0.00           C  
ATOM   1413  O   PRO A 184       4.533   8.244 -13.823  1.00  0.00           O  
ATOM   1414  CG  PRO A 184       5.434   6.147 -16.417  1.00  0.00           C  
ATOM   1415  CD  PRO A 184       4.806   5.132 -15.506  1.00  0.00           C  
ATOM   1416  N   ASN A 185       6.514   8.779 -13.006  1.00  0.00           N  
ATOM   1417  CA  ASN A 185       6.206  10.134 -12.560  1.00  0.00           C  
ATOM   1418  C   ASN A 185       5.175  10.133 -11.435  1.00  0.00           C  
ATOM   1419  CB  ASN A 185       5.714  10.986 -13.732  1.00  0.00           C  
ATOM   1420  O   ASN A 185       4.396  11.079 -11.301  1.00  0.00           O  
ATOM   1421  CG  ASN A 185       6.736  11.093 -14.846  1.00  0.00           C  
ATOM   1422  ND2 ASN A 185       6.277  10.966 -16.086  1.00  0.00           N  
ATOM   1423  OD1 ASN A 185       7.928  11.287 -14.596  1.00  0.00           O  
ATOM   1424  N   PHE A 186       5.037   8.974 -10.775  1.00  0.00           N  
ATOM   1425  CA  PHE A 186       4.074   8.826  -9.691  1.00  0.00           C  
ATOM   1426  C   PHE A 186       4.366   9.815  -8.568  1.00  0.00           C  
ATOM   1427  CB  PHE A 186       4.089   7.394  -9.147  1.00  0.00           C  
ATOM   1428  O   PHE A 186       3.445  10.393  -7.987  1.00  0.00           O  
ATOM   1429  CG  PHE A 186       2.922   7.072  -8.253  1.00  0.00           C  
ATOM   1430  CD1 PHE A 186       3.116   6.795  -6.906  1.00  0.00           C  
ATOM   1431  CD2 PHE A 186       1.630   7.045  -8.762  1.00  0.00           C  
ATOM   1432  CE1 PHE A 186       2.038   6.496  -6.076  1.00  0.00           C  
ATOM   1433  CE2 PHE A 186       0.548   6.747  -7.939  1.00  0.00           C  
ATOM   1434  CZ  PHE A 186       0.754   6.472  -6.597  1.00  0.00           C  
ATOM   1435  N   GLN A 187       5.574  10.002  -8.296  1.00  0.00           N  
ATOM   1436  CA  GLN A 187       5.961  10.943  -7.250  1.00  0.00           C  
ATOM   1437  C   GLN A 187       5.445  12.346  -7.553  1.00  0.00           C  
ATOM   1438  CB  GLN A 187       7.481  10.967  -7.085  1.00  0.00           C  
ATOM   1439  O   GLN A 187       4.955  13.040  -6.659  1.00  0.00           O  
ATOM   1440  CG  GLN A 187       7.957  11.786  -5.892  1.00  0.00           C  
ATOM   1441  CD  GLN A 187       7.625  11.134  -4.563  1.00  0.00           C  
ATOM   1442  NE2 GLN A 187       7.084  11.919  -3.637  1.00  0.00           N  
ATOM   1443  OE1 GLN A 187       7.852   9.936  -4.370  1.00  0.00           O  
ATOM   1444  N   GLU A 188       5.597  12.773  -8.809  1.00  0.00           N  
ATOM   1445  CA  GLU A 188       5.116  14.078  -9.253  1.00  0.00           C  
ATOM   1446  C   GLU A 188       3.603  14.193  -9.092  1.00  0.00           C  
ATOM   1447  CB  GLU A 188       5.511  14.329 -10.711  1.00  0.00           C  
ATOM   1448  O   GLU A 188       3.093  15.248  -8.709  1.00  0.00           O  
ATOM   1449  CG  GLU A 188       7.008  14.505 -10.921  1.00  0.00           C  
ATOM   1450  CD  GLU A 188       7.400  14.609 -12.386  1.00  0.00           C  
ATOM   1451  OE1 GLU A 188       8.606  14.494 -12.702  1.00  0.00           O  
ATOM   1452  OE2 GLU A 188       6.493  14.808 -13.226  1.00  0.00           O  
ATOM   1453  N   LEU A 189       2.964  13.086  -9.416  1.00  0.00           N  
ATOM   1454  CA  LEU A 189       1.513  13.045  -9.271  1.00  0.00           C  
ATOM   1455  C   LEU A 189       1.102  13.319  -7.828  1.00  0.00           C  
ATOM   1456  CB  LEU A 189       0.967  11.687  -9.720  1.00  0.00           C  
ATOM   1457  O   LEU A 189       0.131  14.036  -7.579  1.00  0.00           O  
ATOM   1458  CG  LEU A 189      -0.535  11.466  -9.540  1.00  0.00           C  
ATOM   1459  CD1 LEU A 189      -1.321  12.394 -10.461  1.00  0.00           C  
ATOM   1460  CD2 LEU A 189      -0.898  10.009  -9.805  1.00  0.00           C  
ATOM   1461  N   LEU A 190       1.879  12.870  -6.853  1.00  0.00           N  
ATOM   1462  CA  LEU A 190       1.553  13.001  -5.437  1.00  0.00           C  
ATOM   1463  C   LEU A 190       1.837  14.415  -4.942  1.00  0.00           C  
ATOM   1464  CB  LEU A 190       2.346  11.988  -4.608  1.00  0.00           C  
ATOM   1465  O   LEU A 190       1.187  14.894  -4.010  1.00  0.00           O  
ATOM   1466  CG  LEU A 190       1.997  10.515  -4.822  1.00  0.00           C  
ATOM   1467  CD1 LEU A 190       2.937   9.625  -4.015  1.00  0.00           C  
ATOM   1468  CD2 LEU A 190       0.544  10.249  -4.445  1.00  0.00           C  
ATOM   1469  N   THR A 191       2.709  15.111  -5.584  1.00  0.00           N  
ATOM   1470  CA  THR A 191       3.162  16.388  -5.044  1.00  0.00           C  
ATOM   1471  C   THR A 191       2.571  17.550  -5.836  1.00  0.00           C  
ATOM   1472  CB  THR A 191       4.699  16.485  -5.053  1.00  0.00           C  
ATOM   1473  O   THR A 191       2.559  18.689  -5.363  1.00  0.00           O  
ATOM   1474  CG2 THR A 191       5.321  15.446  -4.126  1.00  0.00           C  
ATOM   1475  OG1 THR A 191       5.178  16.268  -6.386  1.00  0.00           O  
ATOM   1476  N   ASP A 192       2.080  17.271  -7.050  1.00  0.00           N  
ATOM   1477  CA  ASP A 192       1.538  18.316  -7.913  1.00  0.00           C  
ATOM   1478  C   ASP A 192       0.024  18.182  -8.053  1.00  0.00           C  
ATOM   1479  CB  ASP A 192       2.201  18.271  -9.291  1.00  0.00           C  
ATOM   1480  O   ASP A 192      -0.463  17.340  -8.810  1.00  0.00           O  
ATOM   1481  CG  ASP A 192       1.803  19.438 -10.179  1.00  0.00           C  
ATOM   1482  OD1 ASP A 192       0.888  20.203  -9.806  1.00  0.00           O  
ATOM   1483  OD2 ASP A 192       2.408  19.591 -11.262  1.00  0.00           O  
ATOM   1484  N   PRO A 193      -0.694  18.991  -7.359  1.00  0.00           N  
ATOM   1485  CA  PRO A 193      -2.157  18.920  -7.366  1.00  0.00           C  
ATOM   1486  C   PRO A 193      -2.749  19.072  -8.765  1.00  0.00           C  
ATOM   1487  CB  PRO A 193      -2.571  20.090  -6.469  1.00  0.00           C  
ATOM   1488  O   PRO A 193      -3.845  18.573  -9.033  1.00  0.00           O  
ATOM   1489  CG  PRO A 193      -1.401  20.310  -5.565  1.00  0.00           C  
ATOM   1490  CD  PRO A 193      -0.146  19.987  -6.322  1.00  0.00           C  
ATOM   1491  N   SER A 194      -2.039  19.769  -9.694  1.00  0.00           N  
ATOM   1492  CA  SER A 194      -2.543  20.014 -11.041  1.00  0.00           C  
ATOM   1493  C   SER A 194      -2.616  18.722 -11.847  1.00  0.00           C  
ATOM   1494  CB  SER A 194      -1.659  21.028 -11.768  1.00  0.00           C  
ATOM   1495  O   SER A 194      -3.339  18.646 -12.843  1.00  0.00           O  
ATOM   1496  OG  SER A 194      -0.399  20.462 -12.085  1.00  0.00           O  
ATOM   1497  N   LEU A 195      -1.932  17.646 -11.412  1.00  0.00           N  
ATOM   1498  CA  LEU A 195      -1.905  16.383 -12.141  1.00  0.00           C  
ATOM   1499  C   LEU A 195      -2.964  15.424 -11.608  1.00  0.00           C  
ATOM   1500  CB  LEU A 195      -0.520  15.737 -12.044  1.00  0.00           C  
ATOM   1501  O   LEU A 195      -3.175  14.348 -12.173  1.00  0.00           O  
ATOM   1502  CG  LEU A 195       0.634  16.507 -12.688  1.00  0.00           C  
ATOM   1503  CD1 LEU A 195       1.954  15.782 -12.448  1.00  0.00           C  
ATOM   1504  CD2 LEU A 195       0.385  16.696 -14.180  1.00  0.00           C  
ATOM   1505  N   GLN A 196      -3.681  15.858 -10.578  1.00  0.00           N  
ATOM   1506  CA  GLN A 196      -4.633  14.969  -9.920  1.00  0.00           C  
ATOM   1507  C   GLN A 196      -6.051  15.207 -10.433  1.00  0.00           C  
ATOM   1508  CB  GLN A 196      -4.585  15.157  -8.403  1.00  0.00           C  
ATOM   1509  O   GLN A 196      -6.490  16.353 -10.551  1.00  0.00           O  
ATOM   1510  CG  GLN A 196      -3.217  14.883  -7.793  1.00  0.00           C  
ATOM   1511  CD  GLN A 196      -3.071  15.458  -6.397  1.00  0.00           C  
ATOM   1512  NE2 GLN A 196      -1.962  15.141  -5.738  1.00  0.00           N  
ATOM   1513  OE1 GLN A 196      -3.947  16.183  -5.915  1.00  0.00           O  
ATOM   1514  N   LYS A 197      -6.691  14.142 -10.812  1.00  0.00           N  
ATOM   1515  CA  LYS A 197      -8.100  14.158 -11.197  1.00  0.00           C  
ATOM   1516  C   LYS A 197      -8.953  13.386 -10.195  1.00  0.00           C  
ATOM   1517  CB  LYS A 197      -8.279  13.573 -12.599  1.00  0.00           C  
ATOM   1518  O   LYS A 197      -9.004  12.155 -10.234  1.00  0.00           O  
ATOM   1519  CG  LYS A 197      -7.574  14.360 -13.694  1.00  0.00           C  
ATOM   1520  CD  LYS A 197      -7.807  13.741 -15.066  1.00  0.00           C  
ATOM   1521  CE  LYS A 197      -7.070  14.505 -16.157  1.00  0.00           C  
ATOM   1522  NZ  LYS A 197      -7.278  13.889 -17.502  1.00  0.00           N  
ATOM   1523  N   TRP A 198      -9.679  14.152  -9.380  1.00  0.00           N  
ATOM   1524  CA  TRP A 198     -10.390  13.558  -8.252  1.00  0.00           C  
ATOM   1525  C   TRP A 198     -11.835  13.243  -8.623  1.00  0.00           C  
ATOM   1526  CB  TRP A 198     -10.352  14.493  -7.040  1.00  0.00           C  
ATOM   1527  O   TRP A 198     -12.462  13.984  -9.383  1.00  0.00           O  
ATOM   1528  CG  TRP A 198      -8.970  14.789  -6.542  1.00  0.00           C  
ATOM   1529  CD1 TRP A 198      -8.246  15.931  -6.749  1.00  0.00           C  
ATOM   1530  CD2 TRP A 198      -8.142  13.927  -5.755  1.00  0.00           C  
ATOM   1531  CE2 TRP A 198      -6.929  14.611  -5.521  1.00  0.00           C  
ATOM   1532  CE3 TRP A 198      -8.310  12.641  -5.224  1.00  0.00           C  
ATOM   1533  NE1 TRP A 198      -7.017  15.829  -6.138  1.00  0.00           N  
ATOM   1534  CH2 TRP A 198      -6.077  12.791  -4.270  1.00  0.00           C  
ATOM   1535  CZ2 TRP A 198      -5.887  14.050  -4.778  1.00  0.00           C  
ATOM   1536  CZ3 TRP A 198      -7.272  12.085  -4.485  1.00  0.00           C  
ATOM   1537  N   GLN A 199     -12.226  12.140  -8.179  1.00  0.00           N  
ATOM   1538  CA  GLN A 199     -13.627  11.756  -8.312  1.00  0.00           C  
ATOM   1539  C   GLN A 199     -14.153  11.141  -7.019  1.00  0.00           C  
ATOM   1540  CB  GLN A 199     -13.808  10.775  -9.472  1.00  0.00           C  
ATOM   1541  O   GLN A 199     -13.375  10.796  -6.127  1.00  0.00           O  
ATOM   1542  CG  GLN A 199     -13.075   9.455  -9.280  1.00  0.00           C  
ATOM   1543  CD  GLN A 199     -13.143   8.562 -10.505  1.00  0.00           C  
ATOM   1544  NE2 GLN A 199     -12.304   7.532 -10.536  1.00  0.00           N  
ATOM   1545  OE1 GLN A 199     -13.943   8.796 -11.416  1.00  0.00           O  
ATOM   1546  N   SER A 200     -15.437  11.077  -6.845  1.00  0.00           N  
ATOM   1547  CA  SER A 200     -16.068  10.434  -5.698  1.00  0.00           C  
ATOM   1548  C   SER A 200     -17.131   9.434  -6.140  1.00  0.00           C  
ATOM   1549  CB  SER A 200     -16.693  11.480  -4.773  1.00  0.00           C  
ATOM   1550  O   SER A 200     -17.602   9.484  -7.278  1.00  0.00           O  
ATOM   1551  OG  SER A 200     -17.697  12.215  -5.452  1.00  0.00           O  
ATOM   1552  N   GLY A 201     -17.345   8.443  -5.311  1.00  0.00           N  
ATOM   1553  CA  GLY A 201     -18.441   7.513  -5.530  1.00  0.00           C  
ATOM   1554  C   GLY A 201     -18.100   6.410  -6.514  1.00  0.00           C  
ATOM   1555  O   GLY A 201     -18.994   5.789  -7.093  1.00  0.00           O  
ATOM   1556  N   TRP A 202     -16.820   6.212  -6.715  1.00  0.00           N  
ATOM   1557  CA  TRP A 202     -16.383   5.203  -7.673  1.00  0.00           C  
ATOM   1558  C   TRP A 202     -16.474   3.804  -7.071  1.00  0.00           C  
ATOM   1559  CB  TRP A 202     -14.949   5.481  -8.133  1.00  0.00           C  
ATOM   1560  O   TRP A 202     -16.208   3.615  -5.882  1.00  0.00           O  
ATOM   1561  CG  TRP A 202     -14.465   4.559  -9.211  1.00  0.00           C  
ATOM   1562  CD1 TRP A 202     -14.531   4.763 -10.562  1.00  0.00           C  
ATOM   1563  CD2 TRP A 202     -13.845   3.282  -9.029  1.00  0.00           C  
ATOM   1564  CE2 TRP A 202     -13.560   2.768 -10.313  1.00  0.00           C  
ATOM   1565  CE3 TRP A 202     -13.502   2.523  -7.902  1.00  0.00           C  
ATOM   1566  NE1 TRP A 202     -13.988   3.690 -11.230  1.00  0.00           N  
ATOM   1567  CH2 TRP A 202     -12.621   0.805  -9.382  1.00  0.00           C  
ATOM   1568  CZ2 TRP A 202     -12.946   1.528 -10.501  1.00  0.00           C  
ATOM   1569  CZ3 TRP A 202     -12.891   1.289  -8.092  1.00  0.00           C  
ATOM   1570  N   SER A 203     -16.952   2.803  -7.798  1.00  0.00           N  
ATOM   1571  CA  SER A 203     -16.889   1.389  -7.442  1.00  0.00           C  
ATOM   1572  C   SER A 203     -16.457   0.539  -8.632  1.00  0.00           C  
ATOM   1573  CB  SER A 203     -18.244   0.905  -6.925  1.00  0.00           C  
ATOM   1574  O   SER A 203     -16.672   0.920  -9.785  1.00  0.00           O  
ATOM   1575  OG  SER A 203     -19.225   0.971  -7.945  1.00  0.00           O  
ATOM   1576  N   LEU A 204     -15.734  -0.520  -8.367  1.00  0.00           N  
ATOM   1577  CA  LEU A 204     -15.254  -1.436  -9.396  1.00  0.00           C  
ATOM   1578  C   LEU A 204     -16.409  -2.229  -9.999  1.00  0.00           C  
ATOM   1579  CB  LEU A 204     -14.210  -2.394  -8.816  1.00  0.00           C  
ATOM   1580  O   LEU A 204     -17.238  -2.777  -9.270  1.00  0.00           O  
ATOM   1581  CG  LEU A 204     -13.573  -3.379  -9.798  1.00  0.00           C  
ATOM   1582  CD1 LEU A 204     -12.665  -2.639 -10.775  1.00  0.00           C  
ATOM   1583  CD2 LEU A 204     -12.796  -4.455  -9.048  1.00  0.00           C  
ATOM   1584  N   ASN A 205     -16.450  -2.178 -11.317  1.00  0.00           N  
ATOM   1585  CA  ASN A 205     -17.360  -3.061 -12.039  1.00  0.00           C  
ATOM   1586  C   ASN A 205     -16.728  -4.425 -12.299  1.00  0.00           C  
ATOM   1587  CB  ASN A 205     -17.798  -2.418 -13.356  1.00  0.00           C  
ATOM   1588  O   ASN A 205     -15.887  -4.565 -13.189  1.00  0.00           O  
ATOM   1589  CG  ASN A 205     -18.882  -3.211 -14.061  1.00  0.00           C  
ATOM   1590  ND2 ASN A 205     -19.557  -2.577 -15.012  1.00  0.00           N  
ATOM   1591  OD1 ASN A 205     -19.110  -4.383 -13.751  1.00  0.00           O  
ATOM   1592  N   ALA A 206     -17.061  -5.486 -11.504  1.00  0.00           N  
ATOM   1593  CA  ALA A 206     -16.405  -6.791 -11.484  1.00  0.00           C  
ATOM   1594  C   ALA A 206     -16.690  -7.568 -12.766  1.00  0.00           C  
ATOM   1595  CB  ALA A 206     -16.857  -7.595 -10.267  1.00  0.00           C  
ATOM   1596  O   ALA A 206     -15.965  -8.507 -13.104  1.00  0.00           O  
ATOM   1597  N   ASP A 207     -17.686  -7.249 -13.558  1.00  0.00           N  
ATOM   1598  CA  ASP A 207     -18.101  -8.033 -14.716  1.00  0.00           C  
ATOM   1599  C   ASP A 207     -17.162  -7.806 -15.899  1.00  0.00           C  
ATOM   1600  CB  ASP A 207     -19.538  -7.687 -15.112  1.00  0.00           C  
ATOM   1601  O   ASP A 207     -17.018  -8.676 -16.760  1.00  0.00           O  
ATOM   1602  CG  ASP A 207     -20.562  -8.143 -14.087  1.00  0.00           C  
ATOM   1603  OD1 ASP A 207     -20.300  -9.124 -13.358  1.00  0.00           O  
ATOM   1604  OD2 ASP A 207     -21.641  -7.517 -14.010  1.00  0.00           O  
ATOM   1605  N   SER A 208     -16.197  -6.910 -15.804  1.00  0.00           N  
ATOM   1606  CA  SER A 208     -15.460  -6.616 -17.028  1.00  0.00           C  
ATOM   1607  C   SER A 208     -14.113  -5.970 -16.722  1.00  0.00           C  
ATOM   1608  CB  SER A 208     -16.278  -5.700 -17.940  1.00  0.00           C  
ATOM   1609  O   SER A 208     -13.500  -5.356 -17.597  1.00  0.00           O  
ATOM   1610  OG  SER A 208     -16.548  -4.464 -17.301  1.00  0.00           O  
ATOM   1611  N   VAL A 209     -13.425  -6.541 -15.703  1.00  0.00           N  
ATOM   1612  CA  VAL A 209     -12.219  -5.750 -15.487  1.00  0.00           C  
ATOM   1613  C   VAL A 209     -11.019  -6.453 -16.118  1.00  0.00           C  
ATOM   1614  CB  VAL A 209     -11.962  -5.506 -13.983  1.00  0.00           C  
ATOM   1615  O   VAL A 209     -10.828  -7.657 -15.932  1.00  0.00           O  
ATOM   1616  CG1 VAL A 209     -10.658  -4.739 -13.775  1.00  0.00           C  
ATOM   1617  CG2 VAL A 209     -13.135  -4.753 -13.357  1.00  0.00           C  
ATOM   1618  N   GLU A 210     -10.397  -5.748 -17.031  1.00  0.00           N  
ATOM   1619  CA  GLU A 210      -9.109  -6.127 -17.604  1.00  0.00           C  
ATOM   1620  C   GLU A 210      -8.034  -5.094 -17.278  1.00  0.00           C  
ATOM   1621  CB  GLU A 210      -9.225  -6.303 -19.120  1.00  0.00           C  
ATOM   1622  O   GLU A 210      -8.220  -3.899 -17.520  1.00  0.00           O  
ATOM   1623  CG  GLU A 210      -7.989  -6.912 -19.765  1.00  0.00           C  
ATOM   1624  CD  GLU A 210      -8.135  -7.120 -21.264  1.00  0.00           C  
ATOM   1625  OE1 GLU A 210      -7.114  -7.369 -21.945  1.00  0.00           O  
ATOM   1626  OE2 GLU A 210      -9.280  -7.033 -21.762  1.00  0.00           O  
ATOM   1627  N   TRP A 211      -7.030  -5.559 -16.578  1.00  0.00           N  
ATOM   1628  CA  TRP A 211      -5.875  -4.714 -16.291  1.00  0.00           C  
ATOM   1629  C   TRP A 211      -4.632  -5.228 -17.009  1.00  0.00           C  
ATOM   1630  CB  TRP A 211      -5.618  -4.648 -14.783  1.00  0.00           C  
ATOM   1631  O   TRP A 211      -4.198  -6.360 -16.780  1.00  0.00           O  
ATOM   1632  CG  TRP A 211      -6.663  -3.890 -14.020  1.00  0.00           C  
ATOM   1633  CD1 TRP A 211      -7.327  -2.766 -14.426  1.00  0.00           C  
ATOM   1634  CD2 TRP A 211      -7.159  -4.199 -12.714  1.00  0.00           C  
ATOM   1635  CE2 TRP A 211      -8.124  -3.220 -12.391  1.00  0.00           C  
ATOM   1636  CE3 TRP A 211      -6.882  -5.211 -11.785  1.00  0.00           C  
ATOM   1637  NE1 TRP A 211      -8.207  -2.358 -13.451  1.00  0.00           N  
ATOM   1638  CH2 TRP A 211      -8.524  -4.224 -10.285  1.00  0.00           C  
ATOM   1639  CZ2 TRP A 211      -8.814  -3.223 -11.176  1.00  0.00           C  
ATOM   1640  CZ3 TRP A 211      -7.570  -5.213 -10.577  1.00  0.00           C  
ATOM   1641  N   GLY A 212      -4.085  -4.366 -17.800  1.00  0.00           N  
ATOM   1642  CA  GLY A 212      -2.781  -4.677 -18.362  1.00  0.00           C  
ATOM   1643  C   GLY A 212      -2.748  -6.003 -19.098  1.00  0.00           C  
ATOM   1644  O   GLY A 212      -1.759  -6.735 -19.026  1.00  0.00           O  
ATOM   1645  N   GLY A 213      -3.859  -6.381 -19.715  1.00  0.00           N  
ATOM   1646  CA  GLY A 213      -3.934  -7.591 -20.519  1.00  0.00           C  
ATOM   1647  C   GLY A 213      -4.389  -8.804 -19.729  1.00  0.00           C  
ATOM   1648  O   GLY A 213      -4.492  -9.904 -20.276  1.00  0.00           O  
ATOM   1649  N   HIS A 214      -4.557  -8.602 -18.380  1.00  0.00           N  
ATOM   1650  CA  HIS A 214      -5.040  -9.686 -17.532  1.00  0.00           C  
ATOM   1651  C   HIS A 214      -6.542  -9.571 -17.294  1.00  0.00           C  
ATOM   1652  CB  HIS A 214      -4.296  -9.694 -16.196  1.00  0.00           C  
ATOM   1653  O   HIS A 214      -7.044  -8.490 -16.978  1.00  0.00           O  
ATOM   1654  CG  HIS A 214      -2.841 -10.016 -16.321  1.00  0.00           C  
ATOM   1655  CD2 HIS A 214      -1.758  -9.210 -16.423  1.00  0.00           C  
ATOM   1656  ND1 HIS A 214      -2.365 -11.309 -16.356  1.00  0.00           N  
ATOM   1657  CE1 HIS A 214      -1.048 -11.284 -16.474  1.00  0.00           C  
ATOM   1658  NE2 HIS A 214      -0.655 -10.022 -16.516  1.00  0.00           N  
ATOM   1659  N   LYS A 215      -7.157 -10.664 -17.605  1.00  0.00           N  
ATOM   1660  CA  LYS A 215      -8.538 -10.735 -17.137  1.00  0.00           C  
ATOM   1661  C   LYS A 215      -8.597 -10.972 -15.631  1.00  0.00           C  
ATOM   1662  CB  LYS A 215      -9.297 -11.841 -17.872  1.00  0.00           C  
ATOM   1663  O   LYS A 215      -7.874 -11.819 -15.102  1.00  0.00           O  
ATOM   1664  CG  LYS A 215      -9.557 -11.543 -19.341  1.00  0.00           C  
ATOM   1665  CD  LYS A 215     -10.410 -12.626 -19.989  1.00  0.00           C  
ATOM   1666  CE  LYS A 215     -10.620 -12.360 -21.474  1.00  0.00           C  
ATOM   1667  NZ  LYS A 215     -11.493 -13.395 -22.104  1.00  0.00           N  
ATOM   1668  N   VAL A 216      -9.262 -10.125 -14.992  1.00  0.00           N  
ATOM   1669  CA  VAL A 216      -9.354 -10.168 -13.536  1.00  0.00           C  
ATOM   1670  C   VAL A 216     -10.585 -10.969 -13.118  1.00  0.00           C  
ATOM   1671  CB  VAL A 216      -9.411  -8.748 -12.929  1.00  0.00           C  
ATOM   1672  O   VAL A 216     -11.693 -10.708 -13.592  1.00  0.00           O  
ATOM   1673  CG1 VAL A 216      -9.478  -8.815 -11.404  1.00  0.00           C  
ATOM   1674  CG2 VAL A 216      -8.204  -7.927 -13.379  1.00  0.00           C  
ATOM   1675  N   PHE A 217     -10.205 -12.047 -12.369  1.00  0.00           N  
ATOM   1676  CA  PHE A 217     -11.289 -12.865 -11.838  1.00  0.00           C  
ATOM   1677  C   PHE A 217     -11.388 -12.715 -10.325  1.00  0.00           C  
ATOM   1678  CB  PHE A 217     -11.083 -14.338 -12.207  1.00  0.00           C  
ATOM   1679  O   PHE A 217     -10.370 -12.622  -9.636  1.00  0.00           O  
ATOM   1680  CG  PHE A 217     -11.066 -14.595 -13.690  1.00  0.00           C  
ATOM   1681  CD1 PHE A 217     -12.236 -14.915 -14.368  1.00  0.00           C  
ATOM   1682  CD2 PHE A 217      -9.878 -14.517 -14.406  1.00  0.00           C  
ATOM   1683  CE1 PHE A 217     -12.222 -15.154 -15.740  1.00  0.00           C  
ATOM   1684  CE2 PHE A 217      -9.857 -14.754 -15.777  1.00  0.00           C  
ATOM   1685  CZ  PHE A 217     -11.030 -15.074 -16.442  1.00  0.00           C  
ATOM   1686  N   MET A 218     -12.626 -12.615  -9.843  1.00  0.00           N  
ATOM   1687  CA  MET A 218     -12.902 -12.373  -8.430  1.00  0.00           C  
ATOM   1688  C   MET A 218     -13.068 -13.688  -7.675  1.00  0.00           C  
ATOM   1689  CB  MET A 218     -14.157 -11.514  -8.266  1.00  0.00           C  
ATOM   1690  O   MET A 218     -12.894 -13.735  -6.456  1.00  0.00           O  
ATOM   1691  CG  MET A 218     -14.026 -10.119  -8.855  1.00  0.00           C  
ATOM   1692  SD  MET A 218     -15.488  -9.067  -8.504  1.00  0.00           S  
ATOM   1693  CE  MET A 218     -14.833  -7.441  -8.976  1.00  0.00           C  
ATOM   1694  N   ASP A 219     -13.293 -14.880  -8.473  1.00  0.00           N  
ATOM   1695  CA  ASP A 219     -13.418 -16.222  -7.913  1.00  0.00           C  
ATOM   1696  C   ASP A 219     -12.704 -17.251  -8.787  1.00  0.00           C  
ATOM   1697  CB  ASP A 219     -14.892 -16.602  -7.752  1.00  0.00           C  
ATOM   1698  O   ASP A 219     -12.654 -17.107 -10.010  1.00  0.00           O  
ATOM   1699  CG  ASP A 219     -15.559 -15.903  -6.580  1.00  0.00           C  
ATOM   1700  OD1 ASP A 219     -14.858 -15.514  -5.622  1.00  0.00           O  
ATOM   1701  OD2 ASP A 219     -16.799 -15.744  -6.614  1.00  0.00           O  
ATOM   1702  N   LYS A 220     -11.983 -18.122  -8.048  1.00  0.00           N  
ATOM   1703  CA  LYS A 220     -11.295 -19.213  -8.731  1.00  0.00           C  
ATOM   1704  C   LYS A 220     -12.280 -20.092  -9.496  1.00  0.00           C  
ATOM   1705  CB  LYS A 220     -10.505 -20.059  -7.731  1.00  0.00           C  
ATOM   1706  O   LYS A 220     -11.917 -20.719 -10.493  1.00  0.00           O  
ATOM   1707  CG  LYS A 220      -9.473 -20.975  -8.373  1.00  0.00           C  
ATOM   1708  CD  LYS A 220      -8.665 -21.729  -7.325  1.00  0.00           C  
ATOM   1709  CE  LYS A 220      -7.713 -22.729  -7.965  1.00  0.00           C  
ATOM   1710  NZ  LYS A 220      -6.896 -23.449  -6.942  1.00  0.00           N  
ATOM   1711  N   SER A 221     -13.593 -19.789  -9.449  1.00  0.00           N  
ATOM   1712  CA  SER A 221     -14.451 -20.783 -10.084  1.00  0.00           C  
ATOM   1713  C   SER A 221     -14.683 -20.454 -11.555  1.00  0.00           C  
ATOM   1714  CB  SER A 221     -15.793 -20.877  -9.357  1.00  0.00           C  
ATOM   1715  O   SER A 221     -14.716 -21.351 -12.400  1.00  0.00           O  
ATOM   1716  OG  SER A 221     -16.507 -19.657  -9.458  1.00  0.00           O  
ATOM   1717  N   GLU A 422     -10.839 -11.327  -0.017  1.00  0.00           N  
ATOM   1718  CA  GLU A 422     -11.041 -11.982  -1.306  1.00  0.00           C  
ATOM   1719  C   GLU A 422     -10.003 -11.522  -2.327  1.00  0.00           C  
ATOM   1720  CB  GLU A 422     -12.452 -11.710  -1.833  1.00  0.00           C  
ATOM   1721  O   GLU A 422      -9.739 -10.325  -2.455  1.00  0.00           O  
ATOM   1722  CG  GLU A 422     -13.531 -12.546  -1.159  1.00  0.00           C  
ATOM   1723  CD  GLU A 422     -14.920 -12.304  -1.729  1.00  0.00           C  
ATOM   1724  OE1 GLU A 422     -15.873 -13.008  -1.324  1.00  0.00           O  
ATOM   1725  OE2 GLU A 422     -15.056 -11.404  -2.587  1.00  0.00           O  
ATOM   1726  N   ASN A 423      -9.213 -12.425  -2.962  1.00  0.00           N  
ATOM   1727  CA  ASN A 423      -8.097 -12.196  -3.873  1.00  0.00           C  
ATOM   1728  C   ASN A 423      -8.565 -12.112  -5.323  1.00  0.00           C  
ATOM   1729  CB  ASN A 423      -7.044 -13.295  -3.718  1.00  0.00           C  
ATOM   1730  O   ASN A 423      -9.625 -12.637  -5.670  1.00  0.00           O  
ATOM   1731  CG  ASN A 423      -6.102 -13.042  -2.558  1.00  0.00           C  
ATOM   1732  ND2 ASN A 423      -5.594 -14.114  -1.961  1.00  0.00           N  
ATOM   1733  OD1 ASN A 423      -5.834 -11.892  -2.199  1.00  0.00           O  
ATOM   1734  N   LEU A 424      -7.926 -11.195  -6.054  1.00  0.00           N  
ATOM   1735  CA  LEU A 424      -8.036 -11.167  -7.508  1.00  0.00           C  
ATOM   1736  C   LEU A 424      -7.134 -12.222  -8.141  1.00  0.00           C  
ATOM   1737  CB  LEU A 424      -7.674  -9.781  -8.047  1.00  0.00           C  
ATOM   1738  O   LEU A 424      -6.035 -12.483  -7.648  1.00  0.00           O  
ATOM   1739  CG  LEU A 424      -8.581  -8.628  -7.614  1.00  0.00           C  
ATOM   1740  CD1 LEU A 424      -8.035  -7.301  -8.133  1.00  0.00           C  
ATOM   1741  CD2 LEU A 424     -10.006  -8.854  -8.105  1.00  0.00           C  
ATOM   1742  N   TYR A 425      -7.720 -12.981  -9.066  1.00  0.00           N  
ATOM   1743  CA  TYR A 425      -6.930 -13.947  -9.821  1.00  0.00           C  
ATOM   1744  C   TYR A 425      -6.747 -13.491 -11.264  1.00  0.00           C  
ATOM   1745  CB  TYR A 425      -7.594 -15.327  -9.790  1.00  0.00           C  
ATOM   1746  O   TYR A 425      -7.689 -13.002 -11.892  1.00  0.00           O  
ATOM   1747  CG  TYR A 425      -7.755 -15.891  -8.399  1.00  0.00           C  
ATOM   1748  CD1 TYR A 425      -6.715 -16.581  -7.781  1.00  0.00           C  
ATOM   1749  CD2 TYR A 425      -8.948 -15.737  -7.702  1.00  0.00           C  
ATOM   1750  CE1 TYR A 425      -6.860 -17.104  -6.500  1.00  0.00           C  
ATOM   1751  CE2 TYR A 425      -9.105 -16.256  -6.421  1.00  0.00           C  
ATOM   1752  OH  TYR A 425      -8.205 -17.453  -4.561  1.00  0.00           O  
ATOM   1753  CZ  TYR A 425      -8.056 -16.937  -5.829  1.00  0.00           C  
ATOM   1754  N   PHE A 426      -5.409 -13.530 -11.621  1.00  0.00           N  
ATOM   1755  CA  PHE A 426      -5.094 -13.125 -12.986  1.00  0.00           C  
ATOM   1756  C   PHE A 426      -4.988 -14.340 -13.900  1.00  0.00           C  
ATOM   1757  CB  PHE A 426      -3.788 -12.325 -13.023  1.00  0.00           C  
ATOM   1758  O   PHE A 426      -4.478 -15.386 -13.494  1.00  0.00           O  
ATOM   1759  CG  PHE A 426      -3.883 -10.977 -12.361  1.00  0.00           C  
ATOM   1760  CD1 PHE A 426      -5.121 -10.410 -12.081  1.00  0.00           C  
ATOM   1761  CD2 PHE A 426      -2.734 -10.276 -12.018  1.00  0.00           C  
ATOM   1762  CE1 PHE A 426      -5.212  -9.162 -11.468  1.00  0.00           C  
ATOM   1763  CE2 PHE A 426      -2.817  -9.029 -11.405  1.00  0.00           C  
ATOM   1764  CZ  PHE A 426      -4.057  -8.473 -11.132  1.00  0.00           C  
ATOM   1765  N   GLN A 427      -5.750 -14.364 -15.065  1.00  0.00           N  
ATOM   1766  CA  GLN A 427      -5.552 -15.305 -16.163  1.00  0.00           C  
ATOM   1767  C   GLN A 427      -4.997 -14.600 -17.398  1.00  0.00           C  
ATOM   1768  CB  GLN A 427      -6.863 -16.013 -16.508  1.00  0.00           C  
ATOM   1769  O   GLN A 427      -5.359 -13.456 -17.681  1.00  0.00           O  
ATOM   1770  CG  GLN A 427      -6.702 -17.159 -17.497  1.00  0.00           C  
ATOM   1771  CD  GLN A 427      -7.985 -17.943 -17.701  1.00  0.00           C  
ATOM   1772  NE2 GLN A 427      -7.865 -19.139 -18.266  1.00  0.00           N  
ATOM   1773  OE1 GLN A 427      -9.075 -17.477 -17.353  1.00  0.00           O  
TER    1774      GLN A 427
ENDMDL
END
