# Supplementary material for: Improving Protein Expression, Stability, and Function with ProteinMPNN
Source: J Am Chem Soc. 2024 Jan 9;146(3):2054–61. doi: 10.1021/jacs.3c10941 (PMC10811672; doi:10.1021/jacs.3c10941)
Supplement: Supplementary file 2 — ja3c10941_si_002.zip [file ja3c10941_si_002.zip › Sumida_Design_Structures_Idealizing_with_ProteinMPNN/TEV/hyperTEV0061_m3_21.pdb]

MODEL     1
ATOM      1  N   ALA A   1     -23.483   9.884  22.187  1.00  0.00           N  
ATOM      2  CA  ALA A   1     -22.056  10.174  22.296  1.00  0.00           C  
ATOM      3  C   ALA A   1     -21.227   8.898  22.179  1.00  0.00           C  
ATOM      4  CB  ALA A   1     -21.755  10.881  23.615  1.00  0.00           C  
ATOM      5  O   ALA A   1     -20.072   8.938  21.748  1.00  0.00           O  
ATOM      6  N   GLU A   2     -21.748   7.730  22.610  1.00  0.00           N  
ATOM      7  CA  GLU A   2     -21.117   6.414  22.578  1.00  0.00           C  
ATOM      8  C   GLU A   2     -20.753   6.011  21.152  1.00  0.00           C  
ATOM      9  CB  GLU A   2     -22.037   5.362  23.203  1.00  0.00           C  
ATOM     10  O   GLU A   2     -19.710   5.395  20.923  1.00  0.00           O  
ATOM     11  CG  GLU A   2     -21.346   4.038  23.496  1.00  0.00           C  
ATOM     12  CD  GLU A   2     -22.230   3.052  24.244  1.00  0.00           C  
ATOM     13  OE1 GLU A   2     -21.800   1.897  24.465  1.00  0.00           O  
ATOM     14  OE2 GLU A   2     -23.363   3.438  24.610  1.00  0.00           O  
ATOM     15  N   SER A   3     -21.518   6.426  20.137  1.00  0.00           N  
ATOM     16  CA  SER A   3     -21.269   6.097  18.737  1.00  0.00           C  
ATOM     17  C   SER A   3     -20.175   6.981  18.148  1.00  0.00           C  
ATOM     18  CB  SER A   3     -22.551   6.244  17.916  1.00  0.00           C  
ATOM     19  O   SER A   3     -19.639   6.684  17.078  1.00  0.00           O  
ATOM     20  OG  SER A   3     -23.045   7.571  17.987  1.00  0.00           O  
ATOM     21  N   ALA A   4     -19.868   8.124  18.866  1.00  0.00           N  
ATOM     22  CA  ALA A   4     -18.885   9.085  18.371  1.00  0.00           C  
ATOM     23  C   ALA A   4     -17.463   8.589  18.616  1.00  0.00           C  
ATOM     24  CB  ALA A   4     -19.092  10.445  19.032  1.00  0.00           C  
ATOM     25  O   ALA A   4     -16.513   9.084  18.005  1.00  0.00           O  
ATOM     26  N   ALA A   5     -17.320   7.564  19.529  1.00  0.00           N  
ATOM     27  CA  ALA A   5     -15.979   7.098  19.871  1.00  0.00           C  
ATOM     28  C   ALA A   5     -15.860   5.587  19.689  1.00  0.00           C  
ATOM     29  CB  ALA A   5     -15.630   7.487  21.305  1.00  0.00           C  
ATOM     30  O   ALA A   5     -16.177   4.819  20.601  1.00  0.00           O  
ATOM     31  N   PRO A   6     -15.582   5.232  18.465  1.00  0.00           N  
ATOM     32  CA  PRO A   6     -15.439   3.782  18.315  1.00  0.00           C  
ATOM     33  C   PRO A   6     -14.414   3.188  19.279  1.00  0.00           C  
ATOM     34  CB  PRO A   6     -14.981   3.621  16.864  1.00  0.00           C  
ATOM     35  O   PRO A   6     -13.518   3.895  19.746  1.00  0.00           O  
ATOM     36  CG  PRO A   6     -14.668   5.009  16.405  1.00  0.00           C  
ATOM     37  CD  PRO A   6     -15.100   5.972  17.473  1.00  0.00           C  
ATOM     38  N   GLY A   7     -14.778   2.060  19.975  1.00  0.00           N  
ATOM     39  CA  GLY A   7     -13.910   1.323  20.879  1.00  0.00           C  
ATOM     40  C   GLY A   7     -12.623   0.859  20.225  1.00  0.00           C  
ATOM     41  O   GLY A   7     -12.332   1.225  19.084  1.00  0.00           O  
ATOM     42  N   PRO A   8     -11.836   0.224  20.997  1.00  0.00           N  
ATOM     43  CA  PRO A   8     -10.569  -0.303  20.484  1.00  0.00           C  
ATOM     44  C   PRO A   8     -10.759  -1.240  19.294  1.00  0.00           C  
ATOM     45  CB  PRO A   8      -9.988  -1.055  21.684  1.00  0.00           C  
ATOM     46  O   PRO A   8     -11.748  -1.976  19.234  1.00  0.00           O  
ATOM     47  CG  PRO A   8     -10.754  -0.545  22.862  1.00  0.00           C  
ATOM     48  CD  PRO A   8     -12.089  -0.049  22.385  1.00  0.00           C  
ATOM     49  N   ARG A   9      -9.915  -1.101  18.348  1.00  0.00           N  
ATOM     50  CA  ARG A   9      -9.944  -1.976  17.180  1.00  0.00           C  
ATOM     51  C   ARG A   9      -8.621  -2.717  17.018  1.00  0.00           C  
ATOM     52  CB  ARG A   9     -10.252  -1.173  15.914  1.00  0.00           C  
ATOM     53  O   ARG A   9      -7.553  -2.150  17.255  1.00  0.00           O  
ATOM     54  CG  ARG A   9     -10.357  -2.021  14.657  1.00  0.00           C  
ATOM     55  CD  ARG A   9     -10.843  -1.206  13.466  1.00  0.00           C  
ATOM     56  NE  ARG A   9     -12.257  -0.863  13.588  1.00  0.00           N  
ATOM     57  NH1 ARG A   9     -13.030  -2.880  12.768  1.00  0.00           N  
ATOM     58  NH2 ARG A   9     -14.513  -1.252  13.406  1.00  0.00           N  
ATOM     59  CZ  ARG A   9     -13.264  -1.666  13.254  1.00  0.00           C  
ATOM     60  N   ASP A  10      -8.753  -3.888  16.637  1.00  0.00           N  
ATOM     61  CA  ASP A  10      -7.586  -4.723  16.368  1.00  0.00           C  
ATOM     62  C   ASP A  10      -7.129  -4.576  14.918  1.00  0.00           C  
ATOM     63  CB  ASP A  10      -7.893  -6.190  16.677  1.00  0.00           C  
ATOM     64  O   ASP A  10      -7.797  -5.055  14.000  1.00  0.00           O  
ATOM     65  CG  ASP A  10      -6.678  -7.091  16.539  1.00  0.00           C  
ATOM     66  OD1 ASP A  10      -5.563  -6.579  16.304  1.00  0.00           O  
ATOM     67  OD2 ASP A  10      -6.839  -8.325  16.663  1.00  0.00           O  
ATOM     68  N   TYR A  11      -5.912  -3.949  14.686  1.00  0.00           N  
ATOM     69  CA  TYR A  11      -5.404  -3.739  13.335  1.00  0.00           C  
ATOM     70  C   TYR A  11      -4.387  -4.811  12.961  1.00  0.00           C  
ATOM     71  CB  TYR A  11      -4.769  -2.351  13.209  1.00  0.00           C  
ATOM     72  O   TYR A  11      -3.767  -4.743  11.897  1.00  0.00           O  
ATOM     73  CG  TYR A  11      -5.768  -1.220  13.260  1.00  0.00           C  
ATOM     74  CD1 TYR A  11      -6.489  -0.850  12.126  1.00  0.00           C  
ATOM     75  CD2 TYR A  11      -5.992  -0.519  14.440  1.00  0.00           C  
ATOM     76  CE1 TYR A  11      -7.409   0.193  12.168  1.00  0.00           C  
ATOM     77  CE2 TYR A  11      -6.910   0.525  14.493  1.00  0.00           C  
ATOM     78  OH  TYR A  11      -8.522   1.906  13.401  1.00  0.00           O  
ATOM     79  CZ  TYR A  11      -7.612   0.873  13.354  1.00  0.00           C  
ATOM     80  N   ASN A  12      -4.202  -5.769  13.796  1.00  0.00           N  
ATOM     81  CA  ASN A  12      -3.192  -6.806  13.610  1.00  0.00           C  
ATOM     82  C   ASN A  12      -3.476  -7.649  12.370  1.00  0.00           C  
ATOM     83  CB  ASN A  12      -3.105  -7.698  14.850  1.00  0.00           C  
ATOM     84  O   ASN A  12      -2.558  -7.983  11.619  1.00  0.00           O  
ATOM     85  CG  ASN A  12      -2.339  -7.047  15.985  1.00  0.00           C  
ATOM     86  ND2 ASN A  12      -2.614  -7.478  17.210  1.00  0.00           N  
ATOM     87  OD1 ASN A  12      -1.506  -6.164  15.762  1.00  0.00           O  
ATOM     88  N   PRO A  13      -4.717  -7.920  12.115  1.00  0.00           N  
ATOM     89  CA  PRO A  13      -4.975  -8.703  10.904  1.00  0.00           C  
ATOM     90  C   PRO A  13      -4.521  -7.990   9.632  1.00  0.00           C  
ATOM     91  CB  PRO A  13      -6.495  -8.882  10.916  1.00  0.00           C  
ATOM     92  O   PRO A  13      -4.096  -8.640   8.673  1.00  0.00           O  
ATOM     93  CG  PRO A  13      -6.872  -8.844  12.362  1.00  0.00           C  
ATOM     94  CD  PRO A  13      -6.004  -7.834  13.055  1.00  0.00           C  
ATOM     95  N   ILE A  14      -4.554  -6.692   9.639  1.00  0.00           N  
ATOM     96  CA  ILE A  14      -4.093  -5.911   8.497  1.00  0.00           C  
ATOM     97  C   ILE A  14      -2.572  -5.786   8.537  1.00  0.00           C  
ATOM     98  CB  ILE A  14      -4.745  -4.510   8.470  1.00  0.00           C  
ATOM     99  O   ILE A  14      -1.895  -6.053   7.541  1.00  0.00           O  
ATOM    100  CG1 ILE A  14      -6.261  -4.630   8.279  1.00  0.00           C  
ATOM    101  CG2 ILE A  14      -4.121  -3.645   7.370  1.00  0.00           C  
ATOM    102  CD1 ILE A  14      -7.015  -3.322   8.473  1.00  0.00           C  
ATOM    103  N   SER A  15      -2.043  -5.431   9.711  1.00  0.00           N  
ATOM    104  CA  SER A  15      -0.609  -5.187   9.837  1.00  0.00           C  
ATOM    105  C   SER A  15       0.195  -6.448   9.538  1.00  0.00           C  
ATOM    106  CB  SER A  15      -0.273  -4.679  11.239  1.00  0.00           C  
ATOM    107  O   SER A  15       1.295  -6.373   8.987  1.00  0.00           O  
ATOM    108  OG  SER A  15      -0.649  -5.629  12.222  1.00  0.00           O  
ATOM    109  N   ASP A  16      -0.347  -7.657   9.820  1.00  0.00           N  
ATOM    110  CA  ASP A  16       0.340  -8.930   9.624  1.00  0.00           C  
ATOM    111  C   ASP A  16       0.478  -9.257   8.139  1.00  0.00           C  
ATOM    112  CB  ASP A  16      -0.403 -10.057  10.343  1.00  0.00           C  
ATOM    113  O   ASP A  16       1.252 -10.139   7.761  1.00  0.00           O  
ATOM    114  CG  ASP A  16      -0.204 -10.033  11.848  1.00  0.00           C  
ATOM    115  OD1 ASP A  16       0.707  -9.327  12.332  1.00  0.00           O  
ATOM    116  OD2 ASP A  16      -0.963 -10.729  12.557  1.00  0.00           O  
ATOM    117  N   THR A  17      -0.258  -8.529   7.283  1.00  0.00           N  
ATOM    118  CA  THR A  17      -0.217  -8.823   5.855  1.00  0.00           C  
ATOM    119  C   THR A  17       0.684  -7.832   5.124  1.00  0.00           C  
ATOM    120  CB  THR A  17      -1.627  -8.792   5.237  1.00  0.00           C  
ATOM    121  O   THR A  17       0.903  -7.957   3.917  1.00  0.00           O  
ATOM    122  CG2 THR A  17      -2.581  -9.709   5.996  1.00  0.00           C  
ATOM    123  OG1 THR A  17      -2.133  -7.452   5.283  1.00  0.00           O  
ATOM    124  N   ILE A  18       1.202  -6.840   5.847  1.00  0.00           N  
ATOM    125  CA  ILE A  18       2.021  -5.793   5.246  1.00  0.00           C  
ATOM    126  C   ILE A  18       3.412  -6.341   4.933  1.00  0.00           C  
ATOM    127  CB  ILE A  18       2.127  -4.558   6.169  1.00  0.00           C  
ATOM    128  O   ILE A  18       4.003  -7.052   5.749  1.00  0.00           O  
ATOM    129  CG1 ILE A  18       0.761  -3.877   6.307  1.00  0.00           C  
ATOM    130  CG2 ILE A  18       3.177  -3.577   5.640  1.00  0.00           C  
ATOM    131  CD1 ILE A  18       0.731  -2.753   7.335  1.00  0.00           C  
ATOM    132  N   VAL A  19       3.913  -6.033   3.744  1.00  0.00           N  
ATOM    133  CA  VAL A  19       5.243  -6.446   3.309  1.00  0.00           C  
ATOM    134  C   VAL A  19       6.048  -5.223   2.876  1.00  0.00           C  
ATOM    135  CB  VAL A  19       5.170  -7.472   2.156  1.00  0.00           C  
ATOM    136  O   VAL A  19       5.477  -4.204   2.482  1.00  0.00           O  
ATOM    137  CG1 VAL A  19       4.463  -8.747   2.611  1.00  0.00           C  
ATOM    138  CG2 VAL A  19       4.458  -6.865   0.948  1.00  0.00           C  
ATOM    139  N   LYS A  20       7.333  -5.353   3.068  1.00  0.00           N  
ATOM    140  CA  LYS A  20       8.257  -4.364   2.521  1.00  0.00           C  
ATOM    141  C   LYS A  20       8.852  -4.840   1.198  1.00  0.00           C  
ATOM    142  CB  LYS A  20       9.375  -4.063   3.520  1.00  0.00           C  
ATOM    143  O   LYS A  20       9.407  -5.938   1.121  1.00  0.00           O  
ATOM    144  CG  LYS A  20      10.283  -2.914   3.105  1.00  0.00           C  
ATOM    145  CD  LYS A  20      11.338  -2.625   4.166  1.00  0.00           C  
ATOM    146  CE  LYS A  20      12.199  -1.427   3.787  1.00  0.00           C  
ATOM    147  NZ  LYS A  20      13.233  -1.138   4.824  1.00  0.00           N  
ATOM    148  N   LEU A  21       8.693  -3.971   0.170  1.00  0.00           N  
ATOM    149  CA  LEU A  21       9.176  -4.293  -1.168  1.00  0.00           C  
ATOM    150  C   LEU A  21      10.334  -3.383  -1.562  1.00  0.00           C  
ATOM    151  CB  LEU A  21       8.043  -4.167  -2.191  1.00  0.00           C  
ATOM    152  O   LEU A  21      10.227  -2.158  -1.469  1.00  0.00           O  
ATOM    153  CG  LEU A  21       6.752  -4.921  -1.867  1.00  0.00           C  
ATOM    154  CD1 LEU A  21       5.619  -4.443  -2.771  1.00  0.00           C  
ATOM    155  CD2 LEU A  21       6.959  -6.424  -2.011  1.00  0.00           C  
ATOM    156  N   THR A  22      11.391  -4.034  -1.931  1.00  0.00           N  
ATOM    157  CA  THR A  22      12.539  -3.279  -2.422  1.00  0.00           C  
ATOM    158  C   THR A  22      12.929  -3.740  -3.824  1.00  0.00           C  
ATOM    159  CB  THR A  22      13.747  -3.421  -1.478  1.00  0.00           C  
ATOM    160  O   THR A  22      13.358  -4.880  -4.012  1.00  0.00           O  
ATOM    161  CG2 THR A  22      14.920  -2.572  -1.955  1.00  0.00           C  
ATOM    162  OG1 THR A  22      13.369  -2.997  -0.162  1.00  0.00           O  
ATOM    163  N   ASN A  23      12.709  -2.822  -4.808  1.00  0.00           N  
ATOM    164  CA  ASN A  23      13.096  -3.074  -6.193  1.00  0.00           C  
ATOM    165  C   ASN A  23      14.442  -2.437  -6.523  1.00  0.00           C  
ATOM    166  CB  ASN A  23      12.017  -2.566  -7.152  1.00  0.00           C  
ATOM    167  O   ASN A  23      14.571  -1.211  -6.521  1.00  0.00           O  
ATOM    168  CG  ASN A  23      12.314  -2.910  -8.598  1.00  0.00           C  
ATOM    169  ND2 ASN A  23      11.354  -2.651  -9.478  1.00  0.00           N  
ATOM    170  OD1 ASN A  23      13.396  -3.406  -8.922  1.00  0.00           O  
ATOM    171  N   THR A  24      15.400  -3.282  -6.813  1.00  0.00           N  
ATOM    172  CA  THR A  24      16.733  -2.840  -7.208  1.00  0.00           C  
ATOM    173  C   THR A  24      16.976  -3.113  -8.690  1.00  0.00           C  
ATOM    174  CB  THR A  24      17.822  -3.533  -6.370  1.00  0.00           C  
ATOM    175  O   THR A  24      17.056  -4.270  -9.108  1.00  0.00           O  
ATOM    176  CG2 THR A  24      19.206  -2.985  -6.704  1.00  0.00           C  
ATOM    177  OG1 THR A  24      17.557  -3.316  -4.978  1.00  0.00           O  
ATOM    178  N   SER A  25      16.949  -1.972  -9.467  1.00  0.00           N  
ATOM    179  CA  SER A  25      17.151  -2.066 -10.909  1.00  0.00           C  
ATOM    180  C   SER A  25      18.000  -0.910 -11.426  1.00  0.00           C  
ATOM    181  CB  SER A  25      15.807  -2.088 -11.639  1.00  0.00           C  
ATOM    182  O   SER A  25      17.832   0.233 -10.993  1.00  0.00           O  
ATOM    183  OG  SER A  25      15.023  -3.191 -11.217  1.00  0.00           O  
ATOM    184  N   ASP A  26      19.001  -1.249 -12.245  1.00  0.00           N  
ATOM    185  CA  ASP A  26      19.837  -0.253 -12.909  1.00  0.00           C  
ATOM    186  C   ASP A  26      20.557   0.627 -11.889  1.00  0.00           C  
ATOM    187  CB  ASP A  26      18.996   0.613 -13.849  1.00  0.00           C  
ATOM    188  O   ASP A  26      20.597   1.850 -12.035  1.00  0.00           O  
ATOM    189  CG  ASP A  26      18.461  -0.157 -15.044  1.00  0.00           C  
ATOM    190  OD1 ASP A  26      19.071  -1.174 -15.438  1.00  0.00           O  
ATOM    191  OD2 ASP A  26      17.420   0.259 -15.598  1.00  0.00           O  
ATOM    192  N   GLY A  27      21.076   0.062 -10.716  1.00  0.00           N  
ATOM    193  CA  GLY A  27      21.868   0.758  -9.715  1.00  0.00           C  
ATOM    194  C   GLY A  27      21.031   1.603  -8.774  1.00  0.00           C  
ATOM    195  O   GLY A  27      21.570   2.316  -7.925  1.00  0.00           O  
ATOM    196  N   ARG A  28      19.713   1.609  -8.948  1.00  0.00           N  
ATOM    197  CA  ARG A  28      18.809   2.363  -8.086  1.00  0.00           C  
ATOM    198  C   ARG A  28      17.861   1.431  -7.339  1.00  0.00           C  
ATOM    199  CB  ARG A  28      18.010   3.380  -8.903  1.00  0.00           C  
ATOM    200  O   ARG A  28      17.590   0.318  -7.794  1.00  0.00           O  
ATOM    201  CG  ARG A  28      18.861   4.473  -9.530  1.00  0.00           C  
ATOM    202  CD  ARG A  28      18.005   5.574 -10.140  1.00  0.00           C  
ATOM    203  NE  ARG A  28      18.825   6.629 -10.730  1.00  0.00           N  
ATOM    204  NH1 ARG A  28      17.037   7.942 -11.375  1.00  0.00           N  
ATOM    205  NH2 ARG A  28      19.182   8.625 -11.808  1.00  0.00           N  
ATOM    206  CZ  ARG A  28      18.346   7.730 -11.303  1.00  0.00           C  
ATOM    207  N   SER A  29      17.460   1.922  -6.161  1.00  0.00           N  
ATOM    208  CA  SER A  29      16.552   1.119  -5.349  1.00  0.00           C  
ATOM    209  C   SER A  29      15.329   1.926  -4.926  1.00  0.00           C  
ATOM    210  CB  SER A  29      17.272   0.583  -4.111  1.00  0.00           C  
ATOM    211  O   SER A  29      15.440   3.113  -4.610  1.00  0.00           O  
ATOM    212  OG  SER A  29      16.407  -0.235  -3.341  1.00  0.00           O  
ATOM    213  N   ILE A  30      14.160   1.307  -5.140  1.00  0.00           N  
ATOM    214  CA  ILE A  30      12.912   1.875  -4.641  1.00  0.00           C  
ATOM    215  C   ILE A  30      12.298   0.939  -3.602  1.00  0.00           C  
ATOM    216  CB  ILE A  30      11.910   2.133  -5.788  1.00  0.00           C  
ATOM    217  O   ILE A  30      12.165  -0.264  -3.843  1.00  0.00           O  
ATOM    218  CG1 ILE A  30      12.486   3.149  -6.782  1.00  0.00           C  
ATOM    219  CG2 ILE A  30      10.565   2.612  -5.233  1.00  0.00           C  
ATOM    220  CD1 ILE A  30      11.617   3.373  -8.012  1.00  0.00           C  
ATOM    221  N   SER A  31      12.041   1.547  -2.426  1.00  0.00           N  
ATOM    222  CA  SER A  31      11.421   0.769  -1.358  1.00  0.00           C  
ATOM    223  C   SER A  31      10.051   1.328  -0.990  1.00  0.00           C  
ATOM    224  CB  SER A  31      12.320   0.744  -0.121  1.00  0.00           C  
ATOM    225  O   SER A  31       9.907   2.531  -0.763  1.00  0.00           O  
ATOM    226  OG  SER A  31      13.534   0.066  -0.395  1.00  0.00           O  
ATOM    227  N   LEU A  32       9.089   0.417  -1.003  1.00  0.00           N  
ATOM    228  CA  LEU A  32       7.728   0.733  -0.581  1.00  0.00           C  
ATOM    229  C   LEU A  32       7.114  -0.429   0.191  1.00  0.00           C  
ATOM    230  CB  LEU A  32       6.857   1.073  -1.794  1.00  0.00           C  
ATOM    231  O   LEU A  32       7.742  -1.480   0.343  1.00  0.00           O  
ATOM    232  CG  LEU A  32       7.096   0.241  -3.055  1.00  0.00           C  
ATOM    233  CD1 LEU A  32       5.976  -0.778  -3.237  1.00  0.00           C  
ATOM    234  CD2 LEU A  32       7.209   1.144  -4.278  1.00  0.00           C  
ATOM    235  N   TYR A  33       5.917  -0.236   0.615  1.00  0.00           N  
ATOM    236  CA  TYR A  33       5.180  -1.299   1.289  1.00  0.00           C  
ATOM    237  C   TYR A  33       4.102  -1.876   0.381  1.00  0.00           C  
ATOM    238  CB  TYR A  33       4.549  -0.778   2.584  1.00  0.00           C  
ATOM    239  O   TYR A  33       3.821  -1.327  -0.687  1.00  0.00           O  
ATOM    240  CG  TYR A  33       5.555  -0.439   3.657  1.00  0.00           C  
ATOM    241  CD1 TYR A  33       6.004  -1.409   4.550  1.00  0.00           C  
ATOM    242  CD2 TYR A  33       6.058   0.852   3.779  1.00  0.00           C  
ATOM    243  CE1 TYR A  33       6.930  -1.100   5.541  1.00  0.00           C  
ATOM    244  CE2 TYR A  33       6.985   1.172   4.767  1.00  0.00           C  
ATOM    245  OH  TYR A  33       8.331   0.502   6.621  1.00  0.00           O  
ATOM    246  CZ  TYR A  33       7.414   0.191   5.641  1.00  0.00           C  
ATOM    247  N   GLY A  34       3.574  -2.972   0.789  1.00  0.00           N  
ATOM    248  CA  GLY A  34       2.472  -3.630   0.106  1.00  0.00           C  
ATOM    249  C   GLY A  34       1.590  -4.438   1.038  1.00  0.00           C  
ATOM    250  O   GLY A  34       1.905  -4.596   2.219  1.00  0.00           O  
ATOM    251  N   ILE A  35       0.444  -4.782   0.472  1.00  0.00           N  
ATOM    252  CA  ILE A  35      -0.516  -5.588   1.217  1.00  0.00           C  
ATOM    253  C   ILE A  35      -0.577  -6.995   0.628  1.00  0.00           C  
ATOM    254  CB  ILE A  35      -1.920  -4.943   1.211  1.00  0.00           C  
ATOM    255  O   ILE A  35      -0.817  -7.163  -0.570  1.00  0.00           O  
ATOM    256  CG1 ILE A  35      -1.849  -3.503   1.731  1.00  0.00           C  
ATOM    257  CG2 ILE A  35      -2.901  -5.777   2.041  1.00  0.00           C  
ATOM    258  CD1 ILE A  35      -3.094  -2.677   1.440  1.00  0.00           C  
ATOM    259  N   GLY A  36      -0.347  -7.991   1.488  1.00  0.00           N  
ATOM    260  CA  GLY A  36      -0.522  -9.372   1.066  1.00  0.00           C  
ATOM    261  C   GLY A  36      -1.966  -9.833   1.116  1.00  0.00           C  
ATOM    262  O   GLY A  36      -2.698  -9.498   2.049  1.00  0.00           O  
ATOM    263  N   PHE A  37      -2.443 -10.587   0.138  1.00  0.00           N  
ATOM    264  CA  PHE A  37      -3.763 -11.189  -0.001  1.00  0.00           C  
ATOM    265  C   PHE A  37      -3.681 -12.502  -0.770  1.00  0.00           C  
ATOM    266  CB  PHE A  37      -4.722 -10.226  -0.708  1.00  0.00           C  
ATOM    267  O   PHE A  37      -3.604 -12.504  -2.000  1.00  0.00           O  
ATOM    268  CG  PHE A  37      -6.157 -10.680  -0.696  1.00  0.00           C  
ATOM    269  CD1 PHE A  37      -6.652 -11.494  -1.707  1.00  0.00           C  
ATOM    270  CD2 PHE A  37      -7.012 -10.292   0.328  1.00  0.00           C  
ATOM    271  CE1 PHE A  37      -7.979 -11.916  -1.698  1.00  0.00           C  
ATOM    272  CE2 PHE A  37      -8.339 -10.709   0.343  1.00  0.00           C  
ATOM    273  CZ  PHE A  37      -8.821 -11.521  -0.671  1.00  0.00           C  
ATOM    274  N   GLY A  38      -3.690 -13.648   0.026  1.00  0.00           N  
ATOM    275  CA  GLY A  38      -3.465 -14.913  -0.656  1.00  0.00           C  
ATOM    276  C   GLY A  38      -2.119 -14.984  -1.352  1.00  0.00           C  
ATOM    277  O   GLY A  38      -1.083 -14.710  -0.741  1.00  0.00           O  
ATOM    278  N   PRO A  39      -2.070 -15.326  -2.675  1.00  0.00           N  
ATOM    279  CA  PRO A  39      -0.823 -15.355  -3.442  1.00  0.00           C  
ATOM    280  C   PRO A  39      -0.509 -14.017  -4.108  1.00  0.00           C  
ATOM    281  CB  PRO A  39      -1.080 -16.440  -4.491  1.00  0.00           C  
ATOM    282  O   PRO A  39       0.287 -13.964  -5.049  1.00  0.00           O  
ATOM    283  CG  PRO A  39      -2.541 -16.344  -4.791  1.00  0.00           C  
ATOM    284  CD  PRO A  39      -3.266 -15.997  -3.522  1.00  0.00           C  
ATOM    285  N   LEU A  40      -1.148 -12.990  -3.610  1.00  0.00           N  
ATOM    286  CA  LEU A  40      -1.044 -11.700  -4.284  1.00  0.00           C  
ATOM    287  C   LEU A  40      -0.430 -10.653  -3.361  1.00  0.00           C  
ATOM    288  CB  LEU A  40      -2.421 -11.233  -4.761  1.00  0.00           C  
ATOM    289  O   LEU A  40      -0.575 -10.734  -2.139  1.00  0.00           O  
ATOM    290  CG  LEU A  40      -3.230 -12.236  -5.585  1.00  0.00           C  
ATOM    291  CD1 LEU A  40      -4.628 -11.692  -5.859  1.00  0.00           C  
ATOM    292  CD2 LEU A  40      -2.511 -12.558  -6.891  1.00  0.00           C  
ATOM    293  N   ILE A  41       0.242  -9.742  -3.966  1.00  0.00           N  
ATOM    294  CA  ILE A  41       0.672  -8.535  -3.268  1.00  0.00           C  
ATOM    295  C   ILE A  41       0.104  -7.304  -3.970  1.00  0.00           C  
ATOM    296  CB  ILE A  41       2.213  -8.446  -3.192  1.00  0.00           C  
ATOM    297  O   ILE A  41       0.245  -7.154  -5.186  1.00  0.00           O  
ATOM    298  CG1 ILE A  41       2.770  -9.571  -2.313  1.00  0.00           C  
ATOM    299  CG2 ILE A  41       2.648  -7.074  -2.668  1.00  0.00           C  
ATOM    300  CD1 ILE A  41       4.291  -9.626  -2.269  1.00  0.00           C  
ATOM    301  N   ILE A  42      -0.579  -6.476  -3.197  1.00  0.00           N  
ATOM    302  CA  ILE A  42      -1.136  -5.218  -3.681  1.00  0.00           C  
ATOM    303  C   ILE A  42      -0.218  -4.062  -3.289  1.00  0.00           C  
ATOM    304  CB  ILE A  42      -2.560  -4.981  -3.131  1.00  0.00           C  
ATOM    305  O   ILE A  42       0.081  -3.872  -2.108  1.00  0.00           O  
ATOM    306  CG1 ILE A  42      -3.475  -6.156  -3.494  1.00  0.00           C  
ATOM    307  CG2 ILE A  42      -3.130  -3.660  -3.656  1.00  0.00           C  
ATOM    308  CD1 ILE A  42      -3.681  -7.154  -2.362  1.00  0.00           C  
ATOM    309  N   THR A  43       0.249  -3.253  -4.266  1.00  0.00           N  
ATOM    310  CA  THR A  43       1.151  -2.145  -3.967  1.00  0.00           C  
ATOM    311  C   THR A  43       1.034  -1.052  -5.026  1.00  0.00           C  
ATOM    312  CB  THR A  43       2.612  -2.623  -3.878  1.00  0.00           C  
ATOM    313  O   THR A  43       0.088  -1.044  -5.815  1.00  0.00           O  
ATOM    314  CG2 THR A  43       3.151  -3.004  -5.253  1.00  0.00           C  
ATOM    315  OG1 THR A  43       3.420  -1.572  -3.335  1.00  0.00           O  
ATOM    316  N   ASN A  44       1.966  -0.060  -4.951  1.00  0.00           N  
ATOM    317  CA  ASN A  44       1.942   1.045  -5.904  1.00  0.00           C  
ATOM    318  C   ASN A  44       2.637   0.672  -7.211  1.00  0.00           C  
ATOM    319  CB  ASN A  44       2.588   2.292  -5.296  1.00  0.00           C  
ATOM    320  O   ASN A  44       3.632  -0.054  -7.205  1.00  0.00           O  
ATOM    321  CG  ASN A  44       1.834   2.809  -4.087  1.00  0.00           C  
ATOM    322  ND2 ASN A  44       0.796   3.600  -4.330  1.00  0.00           N  
ATOM    323  OD1 ASN A  44       2.183   2.501  -2.944  1.00  0.00           O  
ATOM    324  N   LEU A  45       2.076   1.189  -8.279  1.00  0.00           N  
ATOM    325  CA  LEU A  45       2.611   0.977  -9.620  1.00  0.00           C  
ATOM    326  C   LEU A  45       4.018   1.551  -9.742  1.00  0.00           C  
ATOM    327  CB  LEU A  45       1.695   1.614 -10.669  1.00  0.00           C  
ATOM    328  O   LEU A  45       4.862   0.992 -10.446  1.00  0.00           O  
ATOM    329  CG  LEU A  45       2.044   1.336 -12.132  1.00  0.00           C  
ATOM    330  CD1 LEU A  45       1.907  -0.152 -12.436  1.00  0.00           C  
ATOM    331  CD2 LEU A  45       1.158   2.160 -13.060  1.00  0.00           C  
ATOM    332  N   HIS A  46       4.296   2.590  -9.016  1.00  0.00           N  
ATOM    333  CA  HIS A  46       5.574   3.276  -9.172  1.00  0.00           C  
ATOM    334  C   HIS A  46       6.706   2.487  -8.522  1.00  0.00           C  
ATOM    335  CB  HIS A  46       5.503   4.682  -8.575  1.00  0.00           C  
ATOM    336  O   HIS A  46       7.853   2.937  -8.508  1.00  0.00           O  
ATOM    337  CG  HIS A  46       5.283   4.696  -7.096  1.00  0.00           C  
ATOM    338  CD2 HIS A  46       6.142   4.500  -6.067  1.00  0.00           C  
ATOM    339  ND1 HIS A  46       4.049   4.929  -6.529  1.00  0.00           N  
ATOM    340  CE1 HIS A  46       4.159   4.878  -5.212  1.00  0.00           C  
ATOM    341  NE2 HIS A  46       5.419   4.619  -4.906  1.00  0.00           N  
ATOM    342  N   LEU A  47       6.420   1.328  -7.955  1.00  0.00           N  
ATOM    343  CA  LEU A  47       7.466   0.408  -7.520  1.00  0.00           C  
ATOM    344  C   LEU A  47       8.318  -0.044  -8.701  1.00  0.00           C  
ATOM    345  CB  LEU A  47       6.853  -0.809  -6.822  1.00  0.00           C  
ATOM    346  O   LEU A  47       9.500  -0.355  -8.537  1.00  0.00           O  
ATOM    347  CG  LEU A  47       7.828  -1.906  -6.392  1.00  0.00           C  
ATOM    348  CD1 LEU A  47       8.763  -1.387  -5.305  1.00  0.00           C  
ATOM    349  CD2 LEU A  47       7.069  -3.137  -5.910  1.00  0.00           C  
ATOM    350  N   PHE A  48       7.696  -0.052  -9.918  1.00  0.00           N  
ATOM    351  CA  PHE A  48       8.350  -0.588 -11.105  1.00  0.00           C  
ATOM    352  C   PHE A  48       8.711   0.530 -12.077  1.00  0.00           C  
ATOM    353  CB  PHE A  48       7.450  -1.616 -11.798  1.00  0.00           C  
ATOM    354  O   PHE A  48       8.444   0.427 -13.276  1.00  0.00           O  
ATOM    355  CG  PHE A  48       7.175  -2.840 -10.967  1.00  0.00           C  
ATOM    356  CD1 PHE A  48       8.148  -3.818 -10.801  1.00  0.00           C  
ATOM    357  CD2 PHE A  48       5.942  -3.012 -10.351  1.00  0.00           C  
ATOM    358  CE1 PHE A  48       7.896  -4.952 -10.032  1.00  0.00           C  
ATOM    359  CE2 PHE A  48       5.683  -4.143  -9.582  1.00  0.00           C  
ATOM    360  CZ  PHE A  48       6.660  -5.112  -9.424  1.00  0.00           C  
ATOM    361  N   ARG A  49       9.274   1.643 -11.507  1.00  0.00           N  
ATOM    362  CA  ARG A  49       9.806   2.700 -12.361  1.00  0.00           C  
ATOM    363  C   ARG A  49      10.941   2.179 -13.236  1.00  0.00           C  
ATOM    364  CB  ARG A  49      10.294   3.879 -11.517  1.00  0.00           C  
ATOM    365  O   ARG A  49      11.135   2.652 -14.357  1.00  0.00           O  
ATOM    366  CG  ARG A  49       9.174   4.722 -10.928  1.00  0.00           C  
ATOM    367  CD  ARG A  49       9.712   5.940 -10.191  1.00  0.00           C  
ATOM    368  NE  ARG A  49       8.634   6.755  -9.638  1.00  0.00           N  
ATOM    369  NH1 ARG A  49      10.033   8.288  -8.623  1.00  0.00           N  
ATOM    370  NH2 ARG A  49       7.759   8.518  -8.454  1.00  0.00           N  
ATOM    371  CZ  ARG A  49       8.811   7.852  -8.906  1.00  0.00           C  
ATOM    372  N   ARG A  50      11.601   1.276 -12.595  1.00  0.00           N  
ATOM    373  CA  ARG A  50      12.635   0.516 -13.291  1.00  0.00           C  
ATOM    374  C   ARG A  50      12.402  -0.984 -13.148  1.00  0.00           C  
ATOM    375  CB  ARG A  50      14.022   0.884 -12.761  1.00  0.00           C  
ATOM    376  O   ARG A  50      11.752  -1.429 -12.199  1.00  0.00           O  
ATOM    377  CG  ARG A  50      14.401   2.339 -12.986  1.00  0.00           C  
ATOM    378  CD  ARG A  50      15.745   2.676 -12.354  1.00  0.00           C  
ATOM    379  NE  ARG A  50      16.114   4.070 -12.583  1.00  0.00           N  
ATOM    380  NH1 ARG A  50      15.073   4.875 -10.684  1.00  0.00           N  
ATOM    381  NH2 ARG A  50      16.175   6.312 -12.089  1.00  0.00           N  
ATOM    382  CZ  ARG A  50      15.786   5.083 -11.785  1.00  0.00           C  
ATOM    383  N   ASN A  51      12.811  -1.626 -14.162  1.00  0.00           N  
ATOM    384  CA  ASN A  51      12.542  -3.060 -14.190  1.00  0.00           C  
ATOM    385  C   ASN A  51      13.778  -3.854 -14.603  1.00  0.00           C  
ATOM    386  CB  ASN A  51      11.374  -3.368 -15.129  1.00  0.00           C  
ATOM    387  O   ASN A  51      14.860  -3.287 -14.767  1.00  0.00           O  
ATOM    388  CG  ASN A  51      10.634  -4.634 -14.743  1.00  0.00           C  
ATOM    389  ND2 ASN A  51       9.606  -4.977 -15.511  1.00  0.00           N  
ATOM    390  OD1 ASN A  51      10.981  -5.297 -13.763  1.00  0.00           O  
ATOM    391  N   ASN A  52      13.672  -5.160 -14.634  1.00  0.00           N  
ATOM    392  CA  ASN A  52      14.753  -6.066 -15.007  1.00  0.00           C  
ATOM    393  C   ASN A  52      15.839  -6.113 -13.936  1.00  0.00           C  
ATOM    394  CB  ASN A  52      15.353  -5.661 -16.355  1.00  0.00           C  
ATOM    395  O   ASN A  52      17.029  -6.165 -14.254  1.00  0.00           O  
ATOM    396  CG  ASN A  52      16.213  -6.751 -16.963  1.00  0.00           C  
ATOM    397  ND2 ASN A  52      17.190  -6.355 -17.770  1.00  0.00           N  
ATOM    398  OD1 ASN A  52      16.002  -7.940 -16.709  1.00  0.00           O  
ATOM    399  N   GLY A  53      15.427  -6.083 -12.710  1.00  0.00           N  
ATOM    400  CA  GLY A  53      16.308  -6.181 -11.558  1.00  0.00           C  
ATOM    401  C   GLY A  53      15.848  -7.207 -10.540  1.00  0.00           C  
ATOM    402  O   GLY A  53      15.346  -8.272 -10.907  1.00  0.00           O  
ATOM    403  N   THR A  54      16.233  -6.934  -9.253  1.00  0.00           N  
ATOM    404  CA  THR A  54      15.923  -7.838  -8.151  1.00  0.00           C  
ATOM    405  C   THR A  54      14.863  -7.232  -7.236  1.00  0.00           C  
ATOM    406  CB  THR A  54      17.183  -8.172  -7.331  1.00  0.00           C  
ATOM    407  O   THR A  54      14.953  -6.060  -6.864  1.00  0.00           O  
ATOM    408  CG2 THR A  54      16.861  -9.143  -6.200  1.00  0.00           C  
ATOM    409  OG1 THR A  54      18.163  -8.764  -8.191  1.00  0.00           O  
ATOM    410  N   LEU A  55      13.816  -8.000  -6.987  1.00  0.00           N  
ATOM    411  CA  LEU A  55      12.799  -7.594  -6.023  1.00  0.00           C  
ATOM    412  C   LEU A  55      12.951  -8.364  -4.715  1.00  0.00           C  
ATOM    413  CB  LEU A  55      11.398  -7.813  -6.598  1.00  0.00           C  
ATOM    414  O   LEU A  55      12.892  -9.596  -4.705  1.00  0.00           O  
ATOM    415  CG  LEU A  55      10.226  -7.418  -5.697  1.00  0.00           C  
ATOM    416  CD1 LEU A  55      10.233  -5.913  -5.449  1.00  0.00           C  
ATOM    417  CD2 LEU A  55       8.904  -7.856  -6.317  1.00  0.00           C  
ATOM    418  N   THR A  56      13.217  -7.646  -3.641  1.00  0.00           N  
ATOM    419  CA  THR A  56      13.293  -8.231  -2.307  1.00  0.00           C  
ATOM    420  C   THR A  56      12.007  -7.970  -1.528  1.00  0.00           C  
ATOM    421  CB  THR A  56      14.494  -7.674  -1.520  1.00  0.00           C  
ATOM    422  O   THR A  56      11.574  -6.822  -1.401  1.00  0.00           O  
ATOM    423  CG2 THR A  56      14.597  -8.321  -0.143  1.00  0.00           C  
ATOM    424  OG1 THR A  56      15.699  -7.938  -2.250  1.00  0.00           O  
ATOM    425  N   ILE A  57      11.438  -9.052  -1.003  1.00  0.00           N  
ATOM    426  CA  ILE A  57      10.200  -8.956  -0.237  1.00  0.00           C  
ATOM    427  C   ILE A  57      10.460  -9.357   1.214  1.00  0.00           C  
ATOM    428  CB  ILE A  57       9.088  -9.840  -0.846  1.00  0.00           C  
ATOM    429  O   ILE A  57      10.892 -10.480   1.487  1.00  0.00           O  
ATOM    430  CG1 ILE A  57       8.887  -9.499  -2.327  1.00  0.00           C  
ATOM    431  CG2 ILE A  57       7.781  -9.678  -0.064  1.00  0.00           C  
ATOM    432  CD1 ILE A  57       8.160 -10.578  -3.117  1.00  0.00           C  
ATOM    433  N   THR A  58      10.196  -8.430   2.106  1.00  0.00           N  
ATOM    434  CA  THR A  58      10.295  -8.705   3.535  1.00  0.00           C  
ATOM    435  C   THR A  58       8.909  -8.764   4.172  1.00  0.00           C  
ATOM    436  CB  THR A  58      11.146  -7.641   4.252  1.00  0.00           C  
ATOM    437  O   THR A  58       8.153  -7.793   4.116  1.00  0.00           O  
ATOM    438  CG2 THR A  58      11.344  -7.993   5.722  1.00  0.00           C  
ATOM    439  OG1 THR A  58      12.428  -7.556   3.616  1.00  0.00           O  
ATOM    440  N   SER A  59       8.587  -9.908   4.703  1.00  0.00           N  
ATOM    441  CA  SER A  59       7.298 -10.128   5.350  1.00  0.00           C  
ATOM    442  C   SER A  59       7.470 -10.778   6.719  1.00  0.00           C  
ATOM    443  CB  SER A  59       6.399 -11.000   4.472  1.00  0.00           C  
ATOM    444  O   SER A  59       8.593 -10.924   7.205  1.00  0.00           O  
ATOM    445  OG  SER A  59       6.846 -12.346   4.475  1.00  0.00           O  
ATOM    446  N   LYS A  60       6.322 -11.092   7.311  1.00  0.00           N  
ATOM    447  CA  LYS A  60       6.338 -11.805   8.586  1.00  0.00           C  
ATOM    448  C   LYS A  60       6.970 -13.185   8.436  1.00  0.00           C  
ATOM    449  CB  LYS A  60       4.920 -11.936   9.145  1.00  0.00           C  
ATOM    450  O   LYS A  60       7.518 -13.730   9.397  1.00  0.00           O  
ATOM    451  CG  LYS A  60       4.846 -12.671  10.475  1.00  0.00           C  
ATOM    452  CD  LYS A  60       3.407 -12.813  10.955  1.00  0.00           C  
ATOM    453  CE  LYS A  60       3.324 -13.616  12.247  1.00  0.00           C  
ATOM    454  NZ  LYS A  60       1.916 -13.749  12.727  1.00  0.00           N  
ATOM    455  N   HIS A  61       6.950 -13.692   7.219  1.00  0.00           N  
ATOM    456  CA  HIS A  61       7.449 -15.032   6.932  1.00  0.00           C  
ATOM    457  C   HIS A  61       8.934 -15.004   6.587  1.00  0.00           C  
ATOM    458  CB  HIS A  61       6.656 -15.665   5.788  1.00  0.00           C  
ATOM    459  O   HIS A  61       9.536 -16.050   6.332  1.00  0.00           O  
ATOM    460  CG  HIS A  61       5.196 -15.813   6.079  1.00  0.00           C  
ATOM    461  CD2 HIS A  61       4.112 -15.251   5.495  1.00  0.00           C  
ATOM    462  ND1 HIS A  61       4.717 -16.622   7.087  1.00  0.00           N  
ATOM    463  CE1 HIS A  61       3.397 -16.552   7.109  1.00  0.00           C  
ATOM    464  NE2 HIS A  61       3.004 -15.727   6.153  1.00  0.00           N  
ATOM    465  N   GLY A  62       9.499 -13.847   6.549  1.00  0.00           N  
ATOM    466  CA  GLY A  62      10.910 -13.731   6.214  1.00  0.00           C  
ATOM    467  C   GLY A  62      11.157 -12.952   4.935  1.00  0.00           C  
ATOM    468  O   GLY A  62      10.321 -12.146   4.521  1.00  0.00           O  
ATOM    469  N   THR A  63      12.330 -13.125   4.459  1.00  0.00           N  
ATOM    470  CA  THR A  63      12.746 -12.399   3.264  1.00  0.00           C  
ATOM    471  C   THR A  63      12.738 -13.316   2.044  1.00  0.00           C  
ATOM    472  CB  THR A  63      14.148 -11.788   3.441  1.00  0.00           C  
ATOM    473  O   THR A  63      13.191 -14.460   2.117  1.00  0.00           O  
ATOM    474  CG2 THR A  63      14.583 -11.036   2.187  1.00  0.00           C  
ATOM    475  OG1 THR A  63      14.130 -10.878   4.548  1.00  0.00           O  
ATOM    476  N   PHE A  64      12.132 -12.854   1.014  1.00  0.00           N  
ATOM    477  CA  PHE A  64      12.043 -13.558  -0.260  1.00  0.00           C  
ATOM    478  C   PHE A  64      12.604 -12.704  -1.391  1.00  0.00           C  
ATOM    479  CB  PHE A  64      10.591 -13.942  -0.563  1.00  0.00           C  
ATOM    480  O   PHE A  64      12.277 -11.521  -1.504  1.00  0.00           O  
ATOM    481  CG  PHE A  64      10.442 -14.882  -1.729  1.00  0.00           C  
ATOM    482  CD1 PHE A  64      10.306 -14.392  -3.022  1.00  0.00           C  
ATOM    483  CD2 PHE A  64      10.438 -16.256  -1.531  1.00  0.00           C  
ATOM    484  CE1 PHE A  64      10.168 -15.260  -4.103  1.00  0.00           C  
ATOM    485  CE2 PHE A  64      10.301 -17.130  -2.606  1.00  0.00           C  
ATOM    486  CZ  PHE A  64      10.165 -16.629  -3.891  1.00  0.00           C  
ATOM    487  N   THR A  65      13.442 -13.361  -2.229  1.00  0.00           N  
ATOM    488  CA  THR A  65      14.082 -12.602  -3.297  1.00  0.00           C  
ATOM    489  C   THR A  65      13.713 -13.173  -4.663  1.00  0.00           C  
ATOM    490  CB  THR A  65      15.614 -12.596  -3.138  1.00  0.00           C  
ATOM    491  O   THR A  65      13.789 -14.384  -4.877  1.00  0.00           O  
ATOM    492  CG2 THR A  65      16.281 -11.806  -4.258  1.00  0.00           C  
ATOM    493  OG1 THR A  65      15.955 -12.001  -1.879  1.00  0.00           O  
ATOM    494  N   ILE A  66      13.242 -12.223  -5.504  1.00  0.00           N  
ATOM    495  CA  ILE A  66      13.034 -12.525  -6.916  1.00  0.00           C  
ATOM    496  C   ILE A  66      14.140 -11.881  -7.750  1.00  0.00           C  
ATOM    497  CB  ILE A  66      11.648 -12.041  -7.399  1.00  0.00           C  
ATOM    498  O   ILE A  66      14.260 -10.654  -7.791  1.00  0.00           O  
ATOM    499  CG1 ILE A  66      10.536 -12.705  -6.579  1.00  0.00           C  
ATOM    500  CG2 ILE A  66      11.469 -12.322  -8.894  1.00  0.00           C  
ATOM    501  CD1 ILE A  66       9.166 -12.066  -6.762  1.00  0.00           C  
ATOM    502  N   SER A  67      14.966 -12.636  -8.438  1.00  0.00           N  
ATOM    503  CA  SER A  67      16.191 -12.176  -9.084  1.00  0.00           C  
ATOM    504  C   SER A  67      15.885 -11.398 -10.359  1.00  0.00           C  
ATOM    505  CB  SER A  67      17.105 -13.360  -9.405  1.00  0.00           C  
ATOM    506  O   SER A  67      16.675 -10.551 -10.780  1.00  0.00           O  
ATOM    507  OG  SER A  67      17.525 -14.009  -8.217  1.00  0.00           O  
ATOM    508  N   ASN A  68      14.773 -11.662 -10.956  1.00  0.00           N  
ATOM    509  CA  ASN A  68      14.399 -10.994 -12.199  1.00  0.00           C  
ATOM    510  C   ASN A  68      12.952 -10.514 -12.163  1.00  0.00           C  
ATOM    511  CB  ASN A  68      14.622 -11.922 -13.395  1.00  0.00           C  
ATOM    512  O   ASN A  68      12.024 -11.313 -12.301  1.00  0.00           O  
ATOM    513  CG  ASN A  68      14.393 -11.228 -14.723  1.00  0.00           C  
ATOM    514  ND2 ASN A  68      14.678 -11.928 -15.815  1.00  0.00           N  
ATOM    515  OD1 ASN A  68      13.963 -10.072 -14.767  1.00  0.00           O  
ATOM    516  N   THR A  69      12.761  -9.184 -12.039  1.00  0.00           N  
ATOM    517  CA  THR A  69      11.429  -8.610 -11.885  1.00  0.00           C  
ATOM    518  C   THR A  69      10.634  -8.734 -13.182  1.00  0.00           C  
ATOM    519  CB  THR A  69      11.503  -7.131 -11.464  1.00  0.00           C  
ATOM    520  O   THR A  69       9.407  -8.617 -13.177  1.00  0.00           O  
ATOM    521  CG2 THR A  69      12.050  -6.988 -10.048  1.00  0.00           C  
ATOM    522  OG1 THR A  69      12.362  -6.425 -12.369  1.00  0.00           O  
ATOM    523  N   THR A  70      11.249  -9.067 -14.328  1.00  0.00           N  
ATOM    524  CA  THR A  70      10.553  -9.181 -15.605  1.00  0.00           C  
ATOM    525  C   THR A  70       9.740 -10.472 -15.664  1.00  0.00           C  
ATOM    526  CB  THR A  70      11.540  -9.140 -16.785  1.00  0.00           C  
ATOM    527  O   THR A  70       8.851 -10.614 -16.506  1.00  0.00           O  
ATOM    528  CG2 THR A  70      12.340  -7.841 -16.788  1.00  0.00           C  
ATOM    529  OG1 THR A  70      12.447 -10.245 -16.682  1.00  0.00           O  
ATOM    530  N   THR A  71      10.018 -11.334 -14.787  1.00  0.00           N  
ATOM    531  CA  THR A  71       9.327 -12.618 -14.779  1.00  0.00           C  
ATOM    532  C   THR A  71       8.052 -12.541 -13.943  1.00  0.00           C  
ATOM    533  CB  THR A  71      10.233 -13.738 -14.236  1.00  0.00           C  
ATOM    534  O   THR A  71       7.255 -13.481 -13.930  1.00  0.00           O  
ATOM    535  CG2 THR A  71      11.529 -13.833 -15.035  1.00  0.00           C  
ATOM    536  OG1 THR A  71      10.550 -13.465 -12.865  1.00  0.00           O  
ATOM    537  N   LEU A  72       7.838 -11.417 -13.291  1.00  0.00           N  
ATOM    538  CA  LEU A  72       6.680 -11.258 -12.418  1.00  0.00           C  
ATOM    539  C   LEU A  72       5.406 -11.066 -13.235  1.00  0.00           C  
ATOM    540  CB  LEU A  72       6.879 -10.070 -11.474  1.00  0.00           C  
ATOM    541  O   LEU A  72       5.418 -10.379 -14.259  1.00  0.00           O  
ATOM    542  CG  LEU A  72       7.896 -10.262 -10.348  1.00  0.00           C  
ATOM    543  CD1 LEU A  72       8.172  -8.933  -9.651  1.00  0.00           C  
ATOM    544  CD2 LEU A  72       7.400 -11.302  -9.350  1.00  0.00           C  
ATOM    545  N   GLN A  73       4.402 -11.707 -12.765  1.00  0.00           N  
ATOM    546  CA  GLN A  73       3.078 -11.466 -13.328  1.00  0.00           C  
ATOM    547  C   GLN A  73       2.370 -10.325 -12.604  1.00  0.00           C  
ATOM    548  CB  GLN A  73       2.228 -12.736 -13.264  1.00  0.00           C  
ATOM    549  O   GLN A  73       2.151 -10.393 -11.393  1.00  0.00           O  
ATOM    550  CG  GLN A  73       2.767 -13.881 -14.110  1.00  0.00           C  
ATOM    551  CD  GLN A  73       1.889 -15.117 -14.055  1.00  0.00           C  
ATOM    552  NE2 GLN A  73       1.577 -15.676 -15.219  1.00  0.00           N  
ATOM    553  OE1 GLN A  73       1.493 -15.566 -12.974  1.00  0.00           O  
ATOM    554  N   LEU A  74       2.071  -9.279 -13.427  1.00  0.00           N  
ATOM    555  CA  LEU A  74       1.481  -8.071 -12.860  1.00  0.00           C  
ATOM    556  C   LEU A  74       0.093  -7.821 -13.440  1.00  0.00           C  
ATOM    557  CB  LEU A  74       2.381  -6.861 -13.120  1.00  0.00           C  
ATOM    558  O   LEU A  74      -0.151  -8.092 -14.618  1.00  0.00           O  
ATOM    559  CG  LEU A  74       3.855  -7.019 -12.744  1.00  0.00           C  
ATOM    560  CD1 LEU A  74       4.643  -5.780 -13.156  1.00  0.00           C  
ATOM    561  CD2 LEU A  74       4.000  -7.278 -11.248  1.00  0.00           C  
ATOM    562  N   HIS A  75      -0.768  -7.420 -12.584  1.00  0.00           N  
ATOM    563  CA  HIS A  75      -2.054  -6.875 -13.003  1.00  0.00           C  
ATOM    564  C   HIS A  75      -2.164  -5.394 -12.657  1.00  0.00           C  
ATOM    565  CB  HIS A  75      -3.202  -7.653 -12.356  1.00  0.00           C  
ATOM    566  O   HIS A  75      -2.240  -5.031 -11.481  1.00  0.00           O  
ATOM    567  CG  HIS A  75      -4.556  -7.215 -12.815  1.00  0.00           C  
ATOM    568  CD2 HIS A  75      -5.409  -6.290 -12.314  1.00  0.00           C  
ATOM    569  ND1 HIS A  75      -5.178  -7.755 -13.920  1.00  0.00           N  
ATOM    570  CE1 HIS A  75      -6.357  -7.178 -14.080  1.00  0.00           C  
ATOM    571  NE2 HIS A  75      -6.522  -6.286 -13.119  1.00  0.00           N  
ATOM    572  N   LEU A  76      -2.222  -4.540 -13.717  1.00  0.00           N  
ATOM    573  CA  LEU A  76      -2.288  -3.095 -13.527  1.00  0.00           C  
ATOM    574  C   LEU A  76      -3.734  -2.630 -13.392  1.00  0.00           C  
ATOM    575  CB  LEU A  76      -1.613  -2.370 -14.694  1.00  0.00           C  
ATOM    576  O   LEU A  76      -4.598  -3.041 -14.169  1.00  0.00           O  
ATOM    577  CG  LEU A  76      -0.095  -2.522 -14.801  1.00  0.00           C  
ATOM    578  CD1 LEU A  76       0.267  -3.946 -15.210  1.00  0.00           C  
ATOM    579  CD2 LEU A  76       0.476  -1.514 -15.792  1.00  0.00           C  
ATOM    580  N   ILE A  77      -3.922  -1.824 -12.344  1.00  0.00           N  
ATOM    581  CA  ILE A  77      -5.245  -1.232 -12.183  1.00  0.00           C  
ATOM    582  C   ILE A  77      -5.335   0.060 -12.992  1.00  0.00           C  
ATOM    583  CB  ILE A  77      -5.565  -0.957 -10.697  1.00  0.00           C  
ATOM    584  O   ILE A  77      -4.617   1.024 -12.715  1.00  0.00           O  
ATOM    585  CG1 ILE A  77      -5.335  -2.220  -9.859  1.00  0.00           C  
ATOM    586  CG2 ILE A  77      -7.000  -0.447 -10.538  1.00  0.00           C  
ATOM    587  CD1 ILE A  77      -6.218  -3.395 -10.256  1.00  0.00           C  
ATOM    588  N   GLU A  78      -6.183   0.073 -13.912  1.00  0.00           N  
ATOM    589  CA  GLU A  78      -6.255   1.166 -14.877  1.00  0.00           C  
ATOM    590  C   GLU A  78      -6.566   2.491 -14.187  1.00  0.00           C  
ATOM    591  CB  GLU A  78      -7.309   0.871 -15.947  1.00  0.00           C  
ATOM    592  O   GLU A  78      -7.464   2.564 -13.346  1.00  0.00           O  
ATOM    593  CG  GLU A  78      -6.929  -0.263 -16.888  1.00  0.00           C  
ATOM    594  CD  GLU A  78      -7.941  -0.484 -18.002  1.00  0.00           C  
ATOM    595  OE1 GLU A  78      -7.726  -1.381 -18.848  1.00  0.00           O  
ATOM    596  OE2 GLU A  78      -8.955   0.248 -18.029  1.00  0.00           O  
ATOM    597  N   GLY A  79      -5.762   3.503 -14.535  1.00  0.00           N  
ATOM    598  CA  GLY A  79      -6.018   4.873 -14.122  1.00  0.00           C  
ATOM    599  C   GLY A  79      -5.619   5.148 -12.685  1.00  0.00           C  
ATOM    600  O   GLY A  79      -5.996   6.175 -12.116  1.00  0.00           O  
ATOM    601  N   ARG A  80      -4.867   4.154 -12.112  1.00  0.00           N  
ATOM    602  CA  ARG A  80      -4.529   4.288 -10.698  1.00  0.00           C  
ATOM    603  C   ARG A  80      -3.088   3.863 -10.437  1.00  0.00           C  
ATOM    604  CB  ARG A  80      -5.484   3.461  -9.836  1.00  0.00           C  
ATOM    605  O   ARG A  80      -2.537   3.036 -11.167  1.00  0.00           O  
ATOM    606  CG  ARG A  80      -6.946   3.854  -9.985  1.00  0.00           C  
ATOM    607  CD  ARG A  80      -7.865   2.899  -9.237  1.00  0.00           C  
ATOM    608  NE  ARG A  80      -9.272   3.231  -9.445  1.00  0.00           N  
ATOM    609  NH1 ARG A  80      -9.510   4.379  -7.455  1.00  0.00           N  
ATOM    610  NH2 ARG A  80     -11.290   4.172  -8.884  1.00  0.00           N  
ATOM    611  CZ  ARG A  80     -10.021   3.927  -8.594  1.00  0.00           C  
ATOM    612  N   ASP A  81      -2.441   4.486  -9.476  1.00  0.00           N  
ATOM    613  CA  ASP A  81      -1.128   4.056  -9.006  1.00  0.00           C  
ATOM    614  C   ASP A  81      -1.240   2.810  -8.130  1.00  0.00           C  
ATOM    615  CB  ASP A  81      -0.439   5.182  -8.233  1.00  0.00           C  
ATOM    616  O   ASP A  81      -0.965   2.863  -6.930  1.00  0.00           O  
ATOM    617  CG  ASP A  81       1.002   4.862  -7.876  1.00  0.00           C  
ATOM    618  OD1 ASP A  81       1.613   3.990  -8.531  1.00  0.00           O  
ATOM    619  OD2 ASP A  81       1.529   5.483  -6.928  1.00  0.00           O  
ATOM    620  N   LEU A  82      -1.801   1.773  -8.716  1.00  0.00           N  
ATOM    621  CA  LEU A  82      -2.062   0.503  -8.047  1.00  0.00           C  
ATOM    622  C   LEU A  82      -1.729  -0.671  -8.962  1.00  0.00           C  
ATOM    623  CB  LEU A  82      -3.525   0.421  -7.605  1.00  0.00           C  
ATOM    624  O   LEU A  82      -2.089  -0.667 -10.141  1.00  0.00           O  
ATOM    625  CG  LEU A  82      -3.872  -0.688  -6.610  1.00  0.00           C  
ATOM    626  CD1 LEU A  82      -3.191  -0.430  -5.270  1.00  0.00           C  
ATOM    627  CD2 LEU A  82      -5.383  -0.797  -6.435  1.00  0.00           C  
ATOM    628  N   VAL A  83      -1.039  -1.674  -8.370  1.00  0.00           N  
ATOM    629  CA  VAL A  83      -0.692  -2.867  -9.135  1.00  0.00           C  
ATOM    630  C   VAL A  83      -0.831  -4.106  -8.253  1.00  0.00           C  
ATOM    631  CB  VAL A  83       0.741  -2.777  -9.707  1.00  0.00           C  
ATOM    632  O   VAL A  83      -0.609  -4.041  -7.042  1.00  0.00           O  
ATOM    633  CG1 VAL A  83       1.767  -2.688  -8.580  1.00  0.00           C  
ATOM    634  CG2 VAL A  83       1.032  -3.978 -10.606  1.00  0.00           C  
ATOM    635  N   ILE A  84      -1.268  -5.239  -8.846  1.00  0.00           N  
ATOM    636  CA  ILE A  84      -1.323  -6.537  -8.182  1.00  0.00           C  
ATOM    637  C   ILE A  84      -0.205  -7.434  -8.709  1.00  0.00           C  
ATOM    638  CB  ILE A  84      -2.696  -7.217  -8.383  1.00  0.00           C  
ATOM    639  O   ILE A  84      -0.058  -7.606  -9.921  1.00  0.00           O  
ATOM    640  CG1 ILE A  84      -3.823  -6.298  -7.898  1.00  0.00           C  
ATOM    641  CG2 ILE A  84      -2.741  -8.567  -7.661  1.00  0.00           C  
ATOM    642  CD1 ILE A  84      -5.218  -6.775  -8.280  1.00  0.00           C  
ATOM    643  N   ILE A  85       0.536  -7.962  -7.770  1.00  0.00           N  
ATOM    644  CA  ILE A  85       1.629  -8.858  -8.131  1.00  0.00           C  
ATOM    645  C   ILE A  85       1.259 -10.294  -7.769  1.00  0.00           C  
ATOM    646  CB  ILE A  85       2.946  -8.451  -7.433  1.00  0.00           C  
ATOM    647  O   ILE A  85       0.939 -10.587  -6.614  1.00  0.00           O  
ATOM    648  CG1 ILE A  85       3.238  -6.965  -7.666  1.00  0.00           C  
ATOM    649  CG2 ILE A  85       4.108  -9.321  -7.924  1.00  0.00           C  
ATOM    650  CD1 ILE A  85       4.380  -6.417  -6.821  1.00  0.00           C  
ATOM    651  N   LYS A  86       1.319 -11.096  -8.790  1.00  0.00           N  
ATOM    652  CA  LYS A  86       1.160 -12.521  -8.518  1.00  0.00           C  
ATOM    653  C   LYS A  86       2.485 -13.153  -8.102  1.00  0.00           C  
ATOM    654  CB  LYS A  86       0.598 -13.242  -9.744  1.00  0.00           C  
ATOM    655  O   LYS A  86       3.447 -13.157  -8.873  1.00  0.00           O  
ATOM    656  CG  LYS A  86       0.196 -14.686  -9.482  1.00  0.00           C  
ATOM    657  CD  LYS A  86      -0.427 -15.326 -10.716  1.00  0.00           C  
ATOM    658  CE  LYS A  86      -0.875 -16.755 -10.441  1.00  0.00           C  
ATOM    659  NZ  LYS A  86      -1.550 -17.362 -11.627  1.00  0.00           N  
ATOM    660  N   MET A  87       2.442 -13.752  -6.907  1.00  0.00           N  
ATOM    661  CA  MET A  87       3.676 -14.321  -6.372  1.00  0.00           C  
ATOM    662  C   MET A  87       3.883 -15.744  -6.881  1.00  0.00           C  
ATOM    663  CB  MET A  87       3.655 -14.310  -4.843  1.00  0.00           C  
ATOM    664  O   MET A  87       2.918 -16.443  -7.194  1.00  0.00           O  
ATOM    665  CG  MET A  87       3.533 -12.919  -4.242  1.00  0.00           C  
ATOM    666  SD  MET A  87       4.847 -11.781  -4.831  1.00  0.00           S  
ATOM    667  CE  MET A  87       6.318 -12.636  -4.200  1.00  0.00           C  
ATOM    668  N   PRO A  88       5.167 -16.126  -7.009  1.00  0.00           N  
ATOM    669  CA  PRO A  88       5.454 -17.509  -7.396  1.00  0.00           C  
ATOM    670  C   PRO A  88       4.890 -18.528  -6.408  1.00  0.00           C  
ATOM    671  CB  PRO A  88       6.984 -17.560  -7.418  1.00  0.00           C  
ATOM    672  O   PRO A  88       4.599 -18.183  -5.260  1.00  0.00           O  
ATOM    673  CG  PRO A  88       7.412 -16.128  -7.464  1.00  0.00           C  
ATOM    674  CD  PRO A  88       6.321 -15.284  -6.871  1.00  0.00           C  
ATOM    675  N   LYS A  89       4.767 -19.698  -6.792  1.00  0.00           N  
ATOM    676  CA  LYS A  89       4.113 -20.757  -6.028  1.00  0.00           C  
ATOM    677  C   LYS A  89       4.897 -21.085  -4.761  1.00  0.00           C  
ATOM    678  CB  LYS A  89       3.952 -22.015  -6.884  1.00  0.00           C  
ATOM    679  O   LYS A  89       4.327 -21.562  -3.778  1.00  0.00           O  
ATOM    680  CG  LYS A  89       2.901 -21.888  -7.978  1.00  0.00           C  
ATOM    681  CD  LYS A  89       2.708 -23.204  -8.721  1.00  0.00           C  
ATOM    682  CE  LYS A  89       1.657 -23.078  -9.817  1.00  0.00           C  
ATOM    683  NZ  LYS A  89       1.494 -24.354 -10.576  1.00  0.00           N  
ATOM    684  N   ASP A  90       6.172 -20.829  -4.765  1.00  0.00           N  
ATOM    685  CA  ASP A  90       6.983 -21.162  -3.597  1.00  0.00           C  
ATOM    686  C   ASP A  90       6.935 -20.044  -2.558  1.00  0.00           C  
ATOM    687  CB  ASP A  90       8.431 -21.435  -4.010  1.00  0.00           C  
ATOM    688  O   ASP A  90       7.596 -20.125  -1.521  1.00  0.00           O  
ATOM    689  CG  ASP A  90       9.076 -20.260  -4.724  1.00  0.00           C  
ATOM    690  OD1 ASP A  90       8.350 -19.350  -5.178  1.00  0.00           O  
ATOM    691  OD2 ASP A  90      10.321 -20.246  -4.835  1.00  0.00           O  
ATOM    692  N   PHE A  91       6.181 -18.978  -2.837  1.00  0.00           N  
ATOM    693  CA  PHE A  91       5.922 -17.905  -1.885  1.00  0.00           C  
ATOM    694  C   PHE A  91       4.715 -18.233  -1.015  1.00  0.00           C  
ATOM    695  CB  PHE A  91       5.696 -16.578  -2.617  1.00  0.00           C  
ATOM    696  O   PHE A  91       3.641 -18.553  -1.529  1.00  0.00           O  
ATOM    697  CG  PHE A  91       5.658 -15.381  -1.705  1.00  0.00           C  
ATOM    698  CD1 PHE A  91       4.454 -14.924  -1.184  1.00  0.00           C  
ATOM    699  CD2 PHE A  91       6.828 -14.712  -1.369  1.00  0.00           C  
ATOM    700  CE1 PHE A  91       4.416 -13.816  -0.340  1.00  0.00           C  
ATOM    701  CE2 PHE A  91       6.799 -13.605  -0.527  1.00  0.00           C  
ATOM    702  CZ  PHE A  91       5.592 -13.158  -0.014  1.00  0.00           C  
ATOM    703  N   PRO A  92       4.954 -18.228   0.351  1.00  0.00           N  
ATOM    704  CA  PRO A  92       3.815 -18.550   1.214  1.00  0.00           C  
ATOM    705  C   PRO A  92       2.648 -17.581   1.037  1.00  0.00           C  
ATOM    706  CB  PRO A  92       4.401 -18.446   2.625  1.00  0.00           C  
ATOM    707  O   PRO A  92       2.856 -16.370   0.935  1.00  0.00           O  
ATOM    708  CG  PRO A  92       5.881 -18.530   2.430  1.00  0.00           C  
ATOM    709  CD  PRO A  92       6.210 -18.029   1.054  1.00  0.00           C  
ATOM    710  N   PRO A  93       1.440 -18.166   0.988  1.00  0.00           N  
ATOM    711  CA  PRO A  93       0.283 -17.289   0.796  1.00  0.00           C  
ATOM    712  C   PRO A  93      -0.076 -16.501   2.054  1.00  0.00           C  
ATOM    713  CB  PRO A  93      -0.838 -18.262   0.423  1.00  0.00           C  
ATOM    714  O   PRO A  93       0.215 -16.944   3.168  1.00  0.00           O  
ATOM    715  CG  PRO A  93      -0.470 -19.545   1.095  1.00  0.00           C  
ATOM    716  CD  PRO A  93       1.026 -19.669   1.100  1.00  0.00           C  
ATOM    717  N   PHE A  94      -0.748 -15.301   1.906  1.00  0.00           N  
ATOM    718  CA  PHE A  94      -1.245 -14.446   2.978  1.00  0.00           C  
ATOM    719  C   PHE A  94      -2.689 -14.794   3.322  1.00  0.00           C  
ATOM    720  CB  PHE A  94      -1.140 -12.970   2.583  1.00  0.00           C  
ATOM    721  O   PHE A  94      -3.391 -15.416   2.522  1.00  0.00           O  
ATOM    722  CG  PHE A  94       0.274 -12.486   2.413  1.00  0.00           C  
ATOM    723  CD1 PHE A  94       1.021 -12.078   3.512  1.00  0.00           C  
ATOM    724  CD2 PHE A  94       0.858 -12.440   1.154  1.00  0.00           C  
ATOM    725  CE1 PHE A  94       2.331 -11.630   3.357  1.00  0.00           C  
ATOM    726  CE2 PHE A  94       2.167 -11.993   0.992  1.00  0.00           C  
ATOM    727  CZ  PHE A  94       2.901 -11.588   2.094  1.00  0.00           C  
ATOM    728  N   PRO A  95      -3.130 -14.447   4.484  1.00  0.00           N  
ATOM    729  CA  PRO A  95      -4.558 -14.564   4.787  1.00  0.00           C  
ATOM    730  C   PRO A  95      -5.430 -13.739   3.843  1.00  0.00           C  
ATOM    731  CB  PRO A  95      -4.659 -14.039   6.221  1.00  0.00           C  
ATOM    732  O   PRO A  95      -4.985 -12.713   3.323  1.00  0.00           O  
ATOM    733  CG  PRO A  95      -3.283 -14.197   6.783  1.00  0.00           C  
ATOM    734  CD  PRO A  95      -2.291 -14.053   5.665  1.00  0.00           C  
ATOM    735  N   THR A  96      -6.699 -14.135   3.618  1.00  0.00           N  
ATOM    736  CA  THR A  96      -7.571 -13.496   2.638  1.00  0.00           C  
ATOM    737  C   THR A  96      -8.782 -12.867   3.320  1.00  0.00           C  
ATOM    738  CB  THR A  96      -8.043 -14.501   1.570  1.00  0.00           C  
ATOM    739  O   THR A  96      -9.812 -12.639   2.681  1.00  0.00           O  
ATOM    740  CG2 THR A  96      -6.866 -15.045   0.768  1.00  0.00           C  
ATOM    741  OG1 THR A  96      -8.714 -15.591   2.213  1.00  0.00           O  
ATOM    742  N   ASP A  97      -8.772 -12.561   4.603  1.00  0.00           N  
ATOM    743  CA  ASP A  97      -9.941 -12.074   5.329  1.00  0.00           C  
ATOM    744  C   ASP A  97     -10.016 -10.549   5.290  1.00  0.00           C  
ATOM    745  CB  ASP A  97      -9.915 -12.562   6.779  1.00  0.00           C  
ATOM    746  O   ASP A  97     -10.946  -9.954   5.838  1.00  0.00           O  
ATOM    747  CG  ASP A  97      -9.620 -14.047   6.899  1.00  0.00           C  
ATOM    748  OD1 ASP A  97      -9.726 -14.774   5.888  1.00  0.00           O  
ATOM    749  OD2 ASP A  97      -9.280 -14.494   8.016  1.00  0.00           O  
ATOM    750  N   LEU A  98      -9.019  -9.970   4.537  1.00  0.00           N  
ATOM    751  CA  LEU A  98      -9.056  -8.516   4.426  1.00  0.00           C  
ATOM    752  C   LEU A  98     -10.223  -8.068   3.552  1.00  0.00           C  
ATOM    753  CB  LEU A  98      -7.740  -7.988   3.850  1.00  0.00           C  
ATOM    754  O   LEU A  98     -10.612  -8.773   2.619  1.00  0.00           O  
ATOM    755  CG  LEU A  98      -6.470  -8.341   4.626  1.00  0.00           C  
ATOM    756  CD1 LEU A  98      -5.236  -7.854   3.873  1.00  0.00           C  
ATOM    757  CD2 LEU A  98      -6.517  -7.744   6.029  1.00  0.00           C  
ATOM    758  N   VAL A  99     -10.743  -6.919   3.906  1.00  0.00           N  
ATOM    759  CA  VAL A  99     -11.847  -6.350   3.140  1.00  0.00           C  
ATOM    760  C   VAL A  99     -11.416  -5.020   2.524  1.00  0.00           C  
ATOM    761  CB  VAL A  99     -13.103  -6.149   4.017  1.00  0.00           C  
ATOM    762  O   VAL A  99     -10.854  -4.164   3.212  1.00  0.00           O  
ATOM    763  CG1 VAL A  99     -14.240  -5.539   3.199  1.00  0.00           C  
ATOM    764  CG2 VAL A  99     -13.538  -7.476   4.636  1.00  0.00           C  
ATOM    765  N   PHE A 100     -11.714  -4.872   1.155  1.00  0.00           N  
ATOM    766  CA  PHE A 100     -11.397  -3.658   0.412  1.00  0.00           C  
ATOM    767  C   PHE A 100     -12.668  -2.979  -0.084  1.00  0.00           C  
ATOM    768  CB  PHE A 100     -10.476  -3.976  -0.770  1.00  0.00           C  
ATOM    769  O   PHE A 100     -13.604  -3.649  -0.525  1.00  0.00           O  
ATOM    770  CG  PHE A 100      -9.154  -4.572  -0.367  1.00  0.00           C  
ATOM    771  CD1 PHE A 100      -8.019  -3.778  -0.266  1.00  0.00           C  
ATOM    772  CD2 PHE A 100      -9.048  -5.929  -0.088  1.00  0.00           C  
ATOM    773  CE1 PHE A 100      -6.795  -4.327   0.108  1.00  0.00           C  
ATOM    774  CE2 PHE A 100      -7.828  -6.485   0.286  1.00  0.00           C  
ATOM    775  CZ  PHE A 100      -6.702  -5.683   0.382  1.00  0.00           C  
ATOM    776  N   ARG A 101     -12.666  -1.700   0.054  1.00  0.00           N  
ATOM    777  CA  ARG A 101     -13.769  -0.933  -0.517  1.00  0.00           C  
ATOM    778  C   ARG A 101     -13.337   0.495  -0.832  1.00  0.00           C  
ATOM    779  CB  ARG A 101     -14.966  -0.921   0.436  1.00  0.00           C  
ATOM    780  O   ARG A 101     -12.261   0.930  -0.416  1.00  0.00           O  
ATOM    781  CG  ARG A 101     -14.713  -0.168   1.732  1.00  0.00           C  
ATOM    782  CD  ARG A 101     -16.003   0.080   2.502  1.00  0.00           C  
ATOM    783  NE  ARG A 101     -15.749   0.715   3.791  1.00  0.00           N  
ATOM    784  NH1 ARG A 101     -15.407   2.826   2.917  1.00  0.00           N  
ATOM    785  NH2 ARG A 101     -15.256   2.479   5.177  1.00  0.00           N  
ATOM    786  CZ  ARG A 101     -15.471   2.005   3.959  1.00  0.00           C  
ATOM    787  N   GLU A 102     -14.217   1.168  -1.539  1.00  0.00           N  
ATOM    788  CA  GLU A 102     -13.941   2.566  -1.857  1.00  0.00           C  
ATOM    789  C   GLU A 102     -14.077   3.451  -0.621  1.00  0.00           C  
ATOM    790  CB  GLU A 102     -14.875   3.061  -2.964  1.00  0.00           C  
ATOM    791  O   GLU A 102     -14.890   3.170   0.263  1.00  0.00           O  
ATOM    792  CG  GLU A 102     -14.614   2.421  -4.320  1.00  0.00           C  
ATOM    793  CD  GLU A 102     -15.536   2.936  -5.414  1.00  0.00           C  
ATOM    794  OE1 GLU A 102     -15.108   3.802  -6.210  1.00  0.00           O  
ATOM    795  OE2 GLU A 102     -16.696   2.471  -5.474  1.00  0.00           O  
ATOM    796  N   PRO A 103     -13.221   4.568  -0.642  1.00  0.00           N  
ATOM    797  CA  PRO A 103     -13.398   5.522   0.455  1.00  0.00           C  
ATOM    798  C   PRO A 103     -14.689   6.329   0.333  1.00  0.00           C  
ATOM    799  CB  PRO A 103     -12.173   6.431   0.335  1.00  0.00           C  
ATOM    800  O   PRO A 103     -15.237   6.461  -0.765  1.00  0.00           O  
ATOM    801  CG  PRO A 103     -11.818   6.403  -1.117  1.00  0.00           C  
ATOM    802  CD  PRO A 103     -12.148   5.044  -1.663  1.00  0.00           C  
ATOM    803  N   VAL A 104     -15.150   6.824   1.467  1.00  0.00           N  
ATOM    804  CA  VAL A 104     -16.298   7.720   1.553  1.00  0.00           C  
ATOM    805  C   VAL A 104     -15.828   9.131   1.895  1.00  0.00           C  
ATOM    806  CB  VAL A 104     -17.323   7.230   2.600  1.00  0.00           C  
ATOM    807  O   VAL A 104     -14.981   9.315   2.772  1.00  0.00           O  
ATOM    808  CG1 VAL A 104     -18.503   8.196   2.693  1.00  0.00           C  
ATOM    809  CG2 VAL A 104     -17.806   5.823   2.257  1.00  0.00           C  
ATOM    810  N   VAL A 105     -16.359  10.127   1.181  1.00  0.00           N  
ATOM    811  CA  VAL A 105     -15.973  11.519   1.388  1.00  0.00           C  
ATOM    812  C   VAL A 105     -16.187  11.903   2.850  1.00  0.00           C  
ATOM    813  CB  VAL A 105     -16.767  12.471   0.465  1.00  0.00           C  
ATOM    814  O   VAL A 105     -17.276  11.709   3.396  1.00  0.00           O  
ATOM    815  CG1 VAL A 105     -16.426  13.929   0.772  1.00  0.00           C  
ATOM    816  CG2 VAL A 105     -16.485  12.150  -1.001  1.00  0.00           C  
ATOM    817  N   GLY A 106     -15.100  12.384   3.490  1.00  0.00           N  
ATOM    818  CA  GLY A 106     -15.188  12.907   4.843  1.00  0.00           C  
ATOM    819  C   GLY A 106     -15.050  11.836   5.908  1.00  0.00           C  
ATOM    820  O   GLY A 106     -15.177  12.118   7.101  1.00  0.00           O  
ATOM    821  N   GLU A 107     -14.801  10.576   5.471  1.00  0.00           N  
ATOM    822  CA  GLU A 107     -14.675   9.541   6.493  1.00  0.00           C  
ATOM    823  C   GLU A 107     -13.293   9.569   7.140  1.00  0.00           C  
ATOM    824  CB  GLU A 107     -14.949   8.159   5.896  1.00  0.00           C  
ATOM    825  O   GLU A 107     -12.339  10.086   6.555  1.00  0.00           O  
ATOM    826  CG  GLU A 107     -13.893   7.698   4.902  1.00  0.00           C  
ATOM    827  CD  GLU A 107     -14.130   6.288   4.385  1.00  0.00           C  
ATOM    828  OE1 GLU A 107     -13.970   6.053   3.166  1.00  0.00           O  
ATOM    829  OE2 GLU A 107     -14.479   5.411   5.206  1.00  0.00           O  
ATOM    830  N   ASP A 108     -13.306   9.069   8.422  1.00  0.00           N  
ATOM    831  CA  ASP A 108     -12.054   8.994   9.169  1.00  0.00           C  
ATOM    832  C   ASP A 108     -11.248   7.760   8.768  1.00  0.00           C  
ATOM    833  CB  ASP A 108     -12.328   8.976  10.675  1.00  0.00           C  
ATOM    834  O   ASP A 108     -11.787   6.653   8.707  1.00  0.00           O  
ATOM    835  CG  ASP A 108     -12.832  10.308  11.201  1.00  0.00           C  
ATOM    836  OD1 ASP A 108     -12.601  11.349  10.549  1.00  0.00           O  
ATOM    837  OD2 ASP A 108     -13.464  10.318  12.280  1.00  0.00           O  
ATOM    838  N   ILE A 109      -9.947   8.028   8.484  1.00  0.00           N  
ATOM    839  CA  ILE A 109      -9.064   6.938   8.085  1.00  0.00           C  
ATOM    840  C   ILE A 109      -7.799   6.960   8.940  1.00  0.00           C  
ATOM    841  CB  ILE A 109      -8.699   7.027   6.586  1.00  0.00           C  
ATOM    842  O   ILE A 109      -7.474   7.979   9.554  1.00  0.00           O  
ATOM    843  CG1 ILE A 109      -8.010   8.362   6.282  1.00  0.00           C  
ATOM    844  CG2 ILE A 109      -9.945   6.843   5.715  1.00  0.00           C  
ATOM    845  CD1 ILE A 109      -7.383   8.434   4.896  1.00  0.00           C  
ATOM    846  N   THR A 110      -7.188   5.802   9.047  1.00  0.00           N  
ATOM    847  CA  THR A 110      -5.889   5.685   9.700  1.00  0.00           C  
ATOM    848  C   THR A 110      -4.897   4.950   8.803  1.00  0.00           C  
ATOM    849  CB  THR A 110      -6.005   4.953  11.049  1.00  0.00           C  
ATOM    850  O   THR A 110      -5.297   4.204   7.906  1.00  0.00           O  
ATOM    851  CG2 THR A 110      -6.353   3.481  10.848  1.00  0.00           C  
ATOM    852  OG1 THR A 110      -4.757   5.046  11.746  1.00  0.00           O  
ATOM    853  N   LEU A 111      -3.670   5.239   9.004  1.00  0.00           N  
ATOM    854  CA  LEU A 111      -2.575   4.586   8.296  1.00  0.00           C  
ATOM    855  C   LEU A 111      -1.974   3.466   9.138  1.00  0.00           C  
ATOM    856  CB  LEU A 111      -1.491   5.603   7.929  1.00  0.00           C  
ATOM    857  O   LEU A 111      -1.613   3.681  10.298  1.00  0.00           O  
ATOM    858  CG  LEU A 111      -0.295   5.065   7.141  1.00  0.00           C  
ATOM    859  CD1 LEU A 111      -0.649   4.936   5.664  1.00  0.00           C  
ATOM    860  CD2 LEU A 111       0.919   5.968   7.330  1.00  0.00           C  
ATOM    861  N   VAL A 112      -1.956   2.286   8.544  1.00  0.00           N  
ATOM    862  CA  VAL A 112      -1.389   1.139   9.246  1.00  0.00           C  
ATOM    863  C   VAL A 112      -0.052   0.756   8.615  1.00  0.00           C  
ATOM    864  CB  VAL A 112      -2.352  -0.069   9.229  1.00  0.00           C  
ATOM    865  O   VAL A 112       0.035   0.559   7.401  1.00  0.00           O  
ATOM    866  CG1 VAL A 112      -1.777  -1.230  10.039  1.00  0.00           C  
ATOM    867  CG2 VAL A 112      -3.724   0.334   9.767  1.00  0.00           C  
ATOM    868  N   THR A 113       0.988   0.690   9.425  1.00  0.00           N  
ATOM    869  CA  THR A 113       2.326   0.351   8.954  1.00  0.00           C  
ATOM    870  C   THR A 113       2.965  -0.704   9.853  1.00  0.00           C  
ATOM    871  CB  THR A 113       3.231   1.596   8.897  1.00  0.00           C  
ATOM    872  O   THR A 113       2.393  -1.083  10.877  1.00  0.00           O  
ATOM    873  CG2 THR A 113       2.615   2.683   8.022  1.00  0.00           C  
ATOM    874  OG1 THR A 113       3.411   2.110  10.222  1.00  0.00           O  
ATOM    875  N   ARG A 114       3.999  -1.216   9.281  1.00  0.00           N  
ATOM    876  CA  ARG A 114       4.787  -2.195  10.023  1.00  0.00           C  
ATOM    877  C   ARG A 114       6.270  -1.844   9.988  1.00  0.00           C  
ATOM    878  CB  ARG A 114       4.567  -3.601   9.458  1.00  0.00           C  
ATOM    879  O   ARG A 114       6.810  -1.512   8.930  1.00  0.00           O  
ATOM    880  CG  ARG A 114       5.135  -4.710  10.329  1.00  0.00           C  
ATOM    881  CD  ARG A 114       4.555  -6.068   9.962  1.00  0.00           C  
ATOM    882  NE  ARG A 114       4.966  -7.103  10.907  1.00  0.00           N  
ATOM    883  NH1 ARG A 114       3.749  -8.792   9.904  1.00  0.00           N  
ATOM    884  NH2 ARG A 114       5.009  -9.232  11.768  1.00  0.00           N  
ATOM    885  CZ  ARG A 114       4.574  -8.373  10.858  1.00  0.00           C  
ATOM    886  N   ASN A 115       6.839  -1.879  11.199  1.00  0.00           N  
ATOM    887  CA  ASN A 115       8.279  -1.674  11.311  1.00  0.00           C  
ATOM    888  C   ASN A 115       9.029  -3.001  11.393  1.00  0.00           C  
ATOM    889  CB  ASN A 115       8.604  -0.805  12.528  1.00  0.00           C  
ATOM    890  O   ASN A 115       8.928  -3.716  12.391  1.00  0.00           O  
ATOM    891  CG  ASN A 115      10.063  -0.395  12.579  1.00  0.00           C  
ATOM    892  ND2 ASN A 115      10.390   0.521  13.484  1.00  0.00           N  
ATOM    893  OD1 ASN A 115      10.889  -0.896  11.812  1.00  0.00           O  
ATOM    894  N   PHE A 116       9.772  -3.332  10.267  1.00  0.00           N  
ATOM    895  CA  PHE A 116      10.473  -4.608  10.185  1.00  0.00           C  
ATOM    896  C   PHE A 116      11.820  -4.532  10.894  1.00  0.00           C  
ATOM    897  CB  PHE A 116      10.672  -5.021   8.724  1.00  0.00           C  
ATOM    898  O   PHE A 116      12.754  -3.898  10.398  1.00  0.00           O  
ATOM    899  CG  PHE A 116       9.392  -5.365   8.011  1.00  0.00           C  
ATOM    900  CD1 PHE A 116       8.835  -6.633   8.127  1.00  0.00           C  
ATOM    901  CD2 PHE A 116       8.746  -4.420   7.224  1.00  0.00           C  
ATOM    902  CE1 PHE A 116       7.650  -6.954   7.468  1.00  0.00           C  
ATOM    903  CE2 PHE A 116       7.562  -4.734   6.563  1.00  0.00           C  
ATOM    904  CZ  PHE A 116       7.016  -6.002   6.685  1.00  0.00           C  
ATOM    905  N   GLN A 117      11.853  -4.688  12.216  1.00  0.00           N  
ATOM    906  CA  GLN A 117      13.068  -4.775  13.019  1.00  0.00           C  
ATOM    907  C   GLN A 117      13.496  -6.227  13.213  1.00  0.00           C  
ATOM    908  CB  GLN A 117      12.864  -4.102  14.377  1.00  0.00           C  
ATOM    909  O   GLN A 117      12.709  -7.148  12.987  1.00  0.00           O  
ATOM    910  CG  GLN A 117      12.570  -2.611  14.287  1.00  0.00           C  
ATOM    911  CD  GLN A 117      12.309  -1.980  15.642  1.00  0.00           C  
ATOM    912  NE2 GLN A 117      11.885  -0.721  15.638  1.00  0.00           N  
ATOM    913  OE1 GLN A 117      12.487  -2.620  16.683  1.00  0.00           O  
ATOM    914  N   GLU A 118      14.719  -6.523  13.363  1.00  0.00           N  
ATOM    915  CA  GLU A 118      15.360  -7.835  13.393  1.00  0.00           C  
ATOM    916  C   GLU A 118      14.689  -8.753  14.411  1.00  0.00           C  
ATOM    917  CB  GLU A 118      16.851  -7.697  13.712  1.00  0.00           C  
ATOM    918  O   GLU A 118      14.440  -9.927  14.126  1.00  0.00           O  
ATOM    919  CG  GLU A 118      17.682  -7.170  12.551  1.00  0.00           C  
ATOM    920  CD  GLU A 118      19.169  -7.104  12.859  1.00  0.00           C  
ATOM    921  OE1 GLU A 118      19.954  -6.686  11.977  1.00  0.00           O  
ATOM    922  OE2 GLU A 118      19.554  -7.475  13.990  1.00  0.00           O  
ATOM    923  N   LYS A 119      14.141  -8.228  15.502  1.00  0.00           N  
ATOM    924  CA  LYS A 119      13.696  -9.156  16.538  1.00  0.00           C  
ATOM    925  C   LYS A 119      12.173  -9.244  16.579  1.00  0.00           C  
ATOM    926  CB  LYS A 119      14.234  -8.732  17.905  1.00  0.00           C  
ATOM    927  O   LYS A 119      11.610 -10.339  16.624  1.00  0.00           O  
ATOM    928  CG  LYS A 119      15.729  -8.953  18.078  1.00  0.00           C  
ATOM    929  CD  LYS A 119      16.183  -8.626  19.495  1.00  0.00           C  
ATOM    930  CE  LYS A 119      17.686  -8.806  19.658  1.00  0.00           C  
ATOM    931  NZ  LYS A 119      18.136  -8.483  21.045  1.00  0.00           N  
ATOM    932  N   THR A 120      11.519  -8.153  16.456  1.00  0.00           N  
ATOM    933  CA  THR A 120      10.063  -8.219  16.519  1.00  0.00           C  
ATOM    934  C   THR A 120       9.434  -7.124  15.663  1.00  0.00           C  
ATOM    935  CB  THR A 120       9.560  -8.093  17.969  1.00  0.00           C  
ATOM    936  O   THR A 120       9.601  -5.935  15.944  1.00  0.00           O  
ATOM    937  CG2 THR A 120       8.072  -8.411  18.065  1.00  0.00           C  
ATOM    938  OG1 THR A 120      10.287  -9.005  18.801  1.00  0.00           O  
ATOM    939  N   PRO A 121       8.863  -7.558  14.621  1.00  0.00           N  
ATOM    940  CA  PRO A 121       8.146  -6.510  13.891  1.00  0.00           C  
ATOM    941  C   PRO A 121       7.051  -5.852  14.727  1.00  0.00           C  
ATOM    942  CB  PRO A 121       7.547  -7.258  12.698  1.00  0.00           C  
ATOM    943  O   PRO A 121       6.408  -6.518  15.543  1.00  0.00           O  
ATOM    944  CG  PRO A 121       7.535  -8.693  13.113  1.00  0.00           C  
ATOM    945  CD  PRO A 121       8.563  -8.887  14.191  1.00  0.00           C  
ATOM    946  N   VAL A 122       7.047  -4.534  14.702  1.00  0.00           N  
ATOM    947  CA  VAL A 122       6.078  -3.757  15.467  1.00  0.00           C  
ATOM    948  C   VAL A 122       5.094  -3.077  14.517  1.00  0.00           C  
ATOM    949  CB  VAL A 122       6.772  -2.704  16.360  1.00  0.00           C  
ATOM    950  O   VAL A 122       5.500  -2.477  13.519  1.00  0.00           O  
ATOM    951  CG1 VAL A 122       5.738  -1.881  17.127  1.00  0.00           C  
ATOM    952  CG2 VAL A 122       7.744  -3.380  17.325  1.00  0.00           C  
ATOM    953  N   SER A 123       3.837  -3.274  14.883  1.00  0.00           N  
ATOM    954  CA  SER A 123       2.791  -2.581  14.138  1.00  0.00           C  
ATOM    955  C   SER A 123       2.619  -1.148  14.630  1.00  0.00           C  
ATOM    956  CB  SER A 123       1.463  -3.332  14.255  1.00  0.00           C  
ATOM    957  O   SER A 123       2.681  -0.887  15.833  1.00  0.00           O  
ATOM    958  OG  SER A 123       1.597  -4.665  13.794  1.00  0.00           O  
ATOM    959  N   GLU A 124       2.519  -0.252  13.658  1.00  0.00           N  
ATOM    960  CA  GLU A 124       2.292   1.158  13.959  1.00  0.00           C  
ATOM    961  C   GLU A 124       1.012   1.665  13.300  1.00  0.00           C  
ATOM    962  CB  GLU A 124       3.486   2.004  13.509  1.00  0.00           C  
ATOM    963  O   GLU A 124       0.759   1.384  12.126  1.00  0.00           O  
ATOM    964  CG  GLU A 124       4.803   1.601  14.155  1.00  0.00           C  
ATOM    965  CD  GLU A 124       6.004   2.328  13.572  1.00  0.00           C  
ATOM    966  OE1 GLU A 124       6.911   2.717  14.342  1.00  0.00           O  
ATOM    967  OE2 GLU A 124       6.039   2.510  12.334  1.00  0.00           O  
ATOM    968  N   VAL A 125       0.243   2.335  14.069  1.00  0.00           N  
ATOM    969  CA  VAL A 125      -1.000   2.902  13.556  1.00  0.00           C  
ATOM    970  C   VAL A 125      -1.015   4.411  13.790  1.00  0.00           C  
ATOM    971  CB  VAL A 125      -2.236   2.248  14.213  1.00  0.00           C  
ATOM    972  O   VAL A 125      -0.678   4.880  14.880  1.00  0.00           O  
ATOM    973  CG1 VAL A 125      -3.525   2.796  13.604  1.00  0.00           C  
ATOM    974  CG2 VAL A 125      -2.175   0.728  14.068  1.00  0.00           C  
ATOM    975  N   SER A 126      -1.312   5.122  12.857  1.00  0.00           N  
ATOM    976  CA  SER A 126      -1.359   6.575  12.984  1.00  0.00           C  
ATOM    977  C   SER A 126      -2.615   7.025  13.722  1.00  0.00           C  
ATOM    978  CB  SER A 126      -1.304   7.235  11.606  1.00  0.00           C  
ATOM    979  O   SER A 126      -3.517   6.221  13.970  1.00  0.00           O  
ATOM    980  OG  SER A 126      -2.536   7.080  10.924  1.00  0.00           O  
ATOM    981  N   ASP A 127      -2.648   8.349  14.014  1.00  0.00           N  
ATOM    982  CA  ASP A 127      -3.900   8.992  14.403  1.00  0.00           C  
ATOM    983  C   ASP A 127      -4.864   9.077  13.222  1.00  0.00           C  
ATOM    984  CB  ASP A 127      -3.634  10.389  14.967  1.00  0.00           C  
ATOM    985  O   ASP A 127      -4.508   8.719  12.097  1.00  0.00           O  
ATOM    986  CG  ASP A 127      -4.560  10.752  16.114  1.00  0.00           C  
ATOM    987  OD1 ASP A 127      -5.674  10.193  16.199  1.00  0.00           O  
ATOM    988  OD2 ASP A 127      -4.172  11.607  16.940  1.00  0.00           O  
ATOM    989  N   VAL A 128      -6.062   9.503  13.436  1.00  0.00           N  
ATOM    990  CA  VAL A 128      -7.110   9.522  12.421  1.00  0.00           C  
ATOM    991  C   VAL A 128      -7.019  10.811  11.607  1.00  0.00           C  
ATOM    992  CB  VAL A 128      -8.514   9.389  13.052  1.00  0.00           C  
ATOM    993  O   VAL A 128      -6.568  11.841  12.113  1.00  0.00           O  
ATOM    994  CG1 VAL A 128      -9.601   9.538  11.989  1.00  0.00           C  
ATOM    995  CG2 VAL A 128      -8.649   8.049  13.774  1.00  0.00           C  
ATOM    996  N   SER A 129      -7.376  10.717  10.356  1.00  0.00           N  
ATOM    997  CA  SER A 129      -7.507  11.860   9.458  1.00  0.00           C  
ATOM    998  C   SER A 129      -8.736  11.724   8.565  1.00  0.00           C  
ATOM    999  CB  SER A 129      -6.253  12.009   8.595  1.00  0.00           C  
ATOM   1000  O   SER A 129      -9.105  10.615   8.174  1.00  0.00           O  
ATOM   1001  OG  SER A 129      -6.366  13.129   7.733  1.00  0.00           O  
ATOM   1002  N   SER A 130      -9.334  12.842   8.347  1.00  0.00           N  
ATOM   1003  CA  SER A 130     -10.407  12.825   7.357  1.00  0.00           C  
ATOM   1004  C   SER A 130      -9.850  12.758   5.939  1.00  0.00           C  
ATOM   1005  CB  SER A 130     -11.294  14.062   7.507  1.00  0.00           C  
ATOM   1006  O   SER A 130      -8.746  13.240   5.677  1.00  0.00           O  
ATOM   1007  OG  SER A 130     -11.887  14.102   8.794  1.00  0.00           O  
ATOM   1008  N   THR A 131     -10.633  12.068   5.093  1.00  0.00           N  
ATOM   1009  CA  THR A 131     -10.141  11.937   3.726  1.00  0.00           C  
ATOM   1010  C   THR A 131     -11.145  12.516   2.732  1.00  0.00           C  
ATOM   1011  CB  THR A 131      -9.855  10.466   3.373  1.00  0.00           C  
ATOM   1012  O   THR A 131     -12.355  12.453   2.956  1.00  0.00           O  
ATOM   1013  CG2 THR A 131     -11.144   9.651   3.325  1.00  0.00           C  
ATOM   1014  OG1 THR A 131      -9.215  10.403   2.093  1.00  0.00           O  
ATOM   1015  N   PHE A 132     -10.592  13.139   1.623  1.00  0.00           N  
ATOM   1016  CA  PHE A 132     -11.372  13.764   0.560  1.00  0.00           C  
ATOM   1017  C   PHE A 132     -10.754  13.479  -0.804  1.00  0.00           C  
ATOM   1018  CB  PHE A 132     -11.475  15.275   0.785  1.00  0.00           C  
ATOM   1019  O   PHE A 132      -9.534  13.346  -0.923  1.00  0.00           O  
ATOM   1020  CG  PHE A 132     -12.187  15.653   2.056  1.00  0.00           C  
ATOM   1021  CD1 PHE A 132     -13.555  15.897   2.056  1.00  0.00           C  
ATOM   1022  CD2 PHE A 132     -11.488  15.764   3.251  1.00  0.00           C  
ATOM   1023  CE1 PHE A 132     -14.217  16.247   3.230  1.00  0.00           C  
ATOM   1024  CE2 PHE A 132     -12.143  16.113   4.428  1.00  0.00           C  
ATOM   1025  CZ  PHE A 132     -13.507  16.356   4.416  1.00  0.00           C  
ATOM   1026  N   PRO A 133     -11.628  13.280  -1.726  1.00  0.00           N  
ATOM   1027  CA  PRO A 133     -11.089  13.086  -3.073  1.00  0.00           C  
ATOM   1028  C   PRO A 133     -10.367  14.322  -3.604  1.00  0.00           C  
ATOM   1029  CB  PRO A 133     -12.333  12.778  -3.910  1.00  0.00           C  
ATOM   1030  O   PRO A 133     -10.738  15.450  -3.268  1.00  0.00           O  
ATOM   1031  CG  PRO A 133     -13.450  13.479  -3.206  1.00  0.00           C  
ATOM   1032  CD  PRO A 133     -13.167  13.465  -1.731  1.00  0.00           C  
ATOM   1033  N   SER A 134      -9.255  14.014  -4.346  1.00  0.00           N  
ATOM   1034  CA  SER A 134      -8.591  15.099  -5.060  1.00  0.00           C  
ATOM   1035  C   SER A 134      -9.370  15.498  -6.309  1.00  0.00           C  
ATOM   1036  CB  SER A 134      -7.167  14.696  -5.444  1.00  0.00           C  
ATOM   1037  O   SER A 134     -10.279  14.782  -6.735  1.00  0.00           O  
ATOM   1038  OG  SER A 134      -7.181  13.688  -6.441  1.00  0.00           O  
ATOM   1039  N   SER A 135      -9.152  16.675  -6.778  1.00  0.00           N  
ATOM   1040  CA  SER A 135      -9.859  17.225  -7.930  1.00  0.00           C  
ATOM   1041  C   SER A 135      -9.713  16.322  -9.150  1.00  0.00           C  
ATOM   1042  CB  SER A 135      -9.342  18.626  -8.258  1.00  0.00           C  
ATOM   1043  O   SER A 135     -10.623  16.236  -9.978  1.00  0.00           O  
ATOM   1044  OG  SER A 135      -7.931  18.623  -8.392  1.00  0.00           O  
ATOM   1045  N   ASP A 136      -8.638  15.486  -9.179  1.00  0.00           N  
ATOM   1046  CA  ASP A 136      -8.373  14.666 -10.357  1.00  0.00           C  
ATOM   1047  C   ASP A 136      -9.090  13.321 -10.262  1.00  0.00           C  
ATOM   1048  CB  ASP A 136      -6.868  14.448 -10.531  1.00  0.00           C  
ATOM   1049  O   ASP A 136      -9.185  12.592 -11.252  1.00  0.00           O  
ATOM   1050  CG  ASP A 136      -6.207  13.864  -9.295  1.00  0.00           C  
ATOM   1051  OD1 ASP A 136      -6.881  13.718  -8.253  1.00  0.00           O  
ATOM   1052  OD2 ASP A 136      -4.999  13.548  -9.364  1.00  0.00           O  
ATOM   1053  N   GLY A 137      -9.721  12.970  -9.109  1.00  0.00           N  
ATOM   1054  CA  GLY A 137     -10.600  11.830  -8.903  1.00  0.00           C  
ATOM   1055  C   GLY A 137      -9.851  10.536  -8.650  1.00  0.00           C  
ATOM   1056  O   GLY A 137     -10.441   9.546  -8.214  1.00  0.00           O  
ATOM   1057  N   VAL A 138      -8.532  10.526  -8.800  1.00  0.00           N  
ATOM   1058  CA  VAL A 138      -7.813   9.263  -8.664  1.00  0.00           C  
ATOM   1059  C   VAL A 138      -7.172   9.180  -7.281  1.00  0.00           C  
ATOM   1060  CB  VAL A 138      -6.737   9.102  -9.761  1.00  0.00           C  
ATOM   1061  O   VAL A 138      -7.134   8.108  -6.671  1.00  0.00           O  
ATOM   1062  CG1 VAL A 138      -5.961   7.800  -9.569  1.00  0.00           C  
ATOM   1063  CG2 VAL A 138      -7.378   9.146 -11.147  1.00  0.00           C  
ATOM   1064  N   PHE A 139      -6.853  10.311  -6.811  1.00  0.00           N  
ATOM   1065  CA  PHE A 139      -6.182  10.387  -5.519  1.00  0.00           C  
ATOM   1066  C   PHE A 139      -7.117  10.952  -4.456  1.00  0.00           C  
ATOM   1067  CB  PHE A 139      -4.918  11.247  -5.618  1.00  0.00           C  
ATOM   1068  O   PHE A 139      -8.068  11.669  -4.776  1.00  0.00           O  
ATOM   1069  CG  PHE A 139      -3.807  10.604  -6.403  1.00  0.00           C  
ATOM   1070  CD1 PHE A 139      -3.158   9.475  -5.920  1.00  0.00           C  
ATOM   1071  CD2 PHE A 139      -3.412  11.130  -7.627  1.00  0.00           C  
ATOM   1072  CE1 PHE A 139      -2.129   8.878  -6.646  1.00  0.00           C  
ATOM   1073  CE2 PHE A 139      -2.385  10.540  -8.357  1.00  0.00           C  
ATOM   1074  CZ  PHE A 139      -1.744   9.414  -7.864  1.00  0.00           C  
ATOM   1075  N   TRP A 140      -6.839  10.487  -3.309  1.00  0.00           N  
ATOM   1076  CA  TRP A 140      -7.530  10.989  -2.126  1.00  0.00           C  
ATOM   1077  C   TRP A 140      -6.550  11.650  -1.162  1.00  0.00           C  
ATOM   1078  CB  TRP A 140      -8.276   9.855  -1.417  1.00  0.00           C  
ATOM   1079  O   TRP A 140      -5.405  11.211  -1.034  1.00  0.00           O  
ATOM   1080  CG  TRP A 140      -9.512   9.398  -2.133  1.00  0.00           C  
ATOM   1081  CD1 TRP A 140      -9.576   8.757  -3.338  1.00  0.00           C  
ATOM   1082  CD2 TRP A 140     -10.863   9.552  -1.688  1.00  0.00           C  
ATOM   1083  CE2 TRP A 140     -11.696   8.980  -2.675  1.00  0.00           C  
ATOM   1084  CE3 TRP A 140     -11.451  10.118  -0.549  1.00  0.00           C  
ATOM   1085  NE1 TRP A 140     -10.886   8.502  -3.670  1.00  0.00           N  
ATOM   1086  CH2 TRP A 140     -13.637   9.519  -1.432  1.00  0.00           C  
ATOM   1087  CZ2 TRP A 140     -13.087   8.958  -2.556  1.00  0.00           C  
ATOM   1088  CZ3 TRP A 140     -12.836  10.096  -0.433  1.00  0.00           C  
ATOM   1089  N   LYS A 141      -7.049  12.694  -0.586  1.00  0.00           N  
ATOM   1090  CA  LYS A 141      -6.194  13.455   0.319  1.00  0.00           C  
ATOM   1091  C   LYS A 141      -6.361  12.983   1.761  1.00  0.00           C  
ATOM   1092  CB  LYS A 141      -6.502  14.950   0.219  1.00  0.00           C  
ATOM   1093  O   LYS A 141      -7.440  12.531   2.150  1.00  0.00           O  
ATOM   1094  CG  LYS A 141      -6.257  15.541  -1.161  1.00  0.00           C  
ATOM   1095  CD  LYS A 141      -6.645  17.013  -1.216  1.00  0.00           C  
ATOM   1096  CE  LYS A 141      -6.501  17.578  -2.623  1.00  0.00           C  
ATOM   1097  NZ  LYS A 141      -6.971  18.994  -2.702  1.00  0.00           N  
ATOM   1098  N   HIS A 142      -5.288  13.110   2.502  1.00  0.00           N  
ATOM   1099  CA  HIS A 142      -5.273  12.935   3.950  1.00  0.00           C  
ATOM   1100  C   HIS A 142      -4.180  13.780   4.596  1.00  0.00           C  
ATOM   1101  CB  HIS A 142      -5.078  11.460   4.309  1.00  0.00           C  
ATOM   1102  O   HIS A 142      -3.324  14.331   3.901  1.00  0.00           O  
ATOM   1103  CG  HIS A 142      -3.728  10.928   3.947  1.00  0.00           C  
ATOM   1104  CD2 HIS A 142      -3.288  10.307   2.827  1.00  0.00           C  
ATOM   1105  ND1 HIS A 142      -2.645  11.006   4.796  1.00  0.00           N  
ATOM   1106  CE1 HIS A 142      -1.594  10.455   4.211  1.00  0.00           C  
ATOM   1107  NE2 HIS A 142      -1.958  10.023   3.016  1.00  0.00           N  
ATOM   1108  N   TRP A 143      -4.157  13.895   5.937  1.00  0.00           N  
ATOM   1109  CA  TRP A 143      -3.251  14.820   6.610  1.00  0.00           C  
ATOM   1110  C   TRP A 143      -2.366  14.084   7.611  1.00  0.00           C  
ATOM   1111  CB  TRP A 143      -4.038  15.924   7.321  1.00  0.00           C  
ATOM   1112  O   TRP A 143      -1.824  14.694   8.535  1.00  0.00           O  
ATOM   1113  CG  TRP A 143      -4.589  16.970   6.398  1.00  0.00           C  
ATOM   1114  CD1 TRP A 143      -4.008  18.161   6.063  1.00  0.00           C  
ATOM   1115  CD2 TRP A 143      -5.834  16.919   5.696  1.00  0.00           C  
ATOM   1116  CE2 TRP A 143      -5.944  18.115   4.952  1.00  0.00           C  
ATOM   1117  CE3 TRP A 143      -6.869  15.977   5.622  1.00  0.00           C  
ATOM   1118  NE1 TRP A 143      -4.818  18.854   5.193  1.00  0.00           N  
ATOM   1119  CH2 TRP A 143      -8.047  17.454   4.090  1.00  0.00           C  
ATOM   1120  CZ2 TRP A 143      -7.049  18.393   4.144  1.00  0.00           C  
ATOM   1121  CZ3 TRP A 143      -7.968  16.256   4.817  1.00  0.00           C  
ATOM   1122  N   ILE A 144      -2.295  12.799   7.384  1.00  0.00           N  
ATOM   1123  CA  ILE A 144      -1.396  11.991   8.201  1.00  0.00           C  
ATOM   1124  C   ILE A 144       0.047  12.210   7.750  1.00  0.00           C  
ATOM   1125  CB  ILE A 144      -1.759  10.491   8.127  1.00  0.00           C  
ATOM   1126  O   ILE A 144       0.366  12.047   6.569  1.00  0.00           O  
ATOM   1127  CG1 ILE A 144      -3.196  10.266   8.610  1.00  0.00           C  
ATOM   1128  CG2 ILE A 144      -0.769   9.655   8.943  1.00  0.00           C  
ATOM   1129  CD1 ILE A 144      -3.741   8.877   8.305  1.00  0.00           C  
ATOM   1130  N   PRO A 145       0.920  12.621   8.759  1.00  0.00           N  
ATOM   1131  CA  PRO A 145       2.330  12.791   8.399  1.00  0.00           C  
ATOM   1132  C   PRO A 145       2.998  11.479   7.994  1.00  0.00           C  
ATOM   1133  CB  PRO A 145       2.956  13.349   9.679  1.00  0.00           C  
ATOM   1134  O   PRO A 145       2.825  10.460   8.668  1.00  0.00           O  
ATOM   1135  CG  PRO A 145       1.799  13.844  10.486  1.00  0.00           C  
ATOM   1136  CD  PRO A 145       0.583  13.043  10.117  1.00  0.00           C  
ATOM   1137  N   THR A 146       3.634  11.525   6.854  1.00  0.00           N  
ATOM   1138  CA  THR A 146       4.326  10.336   6.368  1.00  0.00           C  
ATOM   1139  C   THR A 146       5.769  10.663   5.998  1.00  0.00           C  
ATOM   1140  CB  THR A 146       3.605   9.729   5.150  1.00  0.00           C  
ATOM   1141  O   THR A 146       6.133  11.834   5.871  1.00  0.00           O  
ATOM   1142  CG2 THR A 146       2.165   9.359   5.490  1.00  0.00           C  
ATOM   1143  OG1 THR A 146       3.602  10.683   4.081  1.00  0.00           O  
ATOM   1144  N   LYS A 147       6.610   9.725   6.037  1.00  0.00           N  
ATOM   1145  CA  LYS A 147       8.003   9.828   5.611  1.00  0.00           C  
ATOM   1146  C   LYS A 147       8.227   9.108   4.284  1.00  0.00           C  
ATOM   1147  CB  LYS A 147       8.934   9.256   6.681  1.00  0.00           C  
ATOM   1148  O   LYS A 147       7.396   8.301   3.862  1.00  0.00           O  
ATOM   1149  CG  LYS A 147       8.847   9.969   8.023  1.00  0.00           C  
ATOM   1150  CD  LYS A 147       9.760   9.325   9.058  1.00  0.00           C  
ATOM   1151  CE  LYS A 147       9.645  10.012  10.412  1.00  0.00           C  
ATOM   1152  NZ  LYS A 147      10.509   9.360  11.440  1.00  0.00           N  
ATOM   1153  N   ASP A 148       9.341   9.549   3.692  1.00  0.00           N  
ATOM   1154  CA  ASP A 148       9.739   8.834   2.483  1.00  0.00           C  
ATOM   1155  C   ASP A 148       9.842   7.332   2.742  1.00  0.00           C  
ATOM   1156  CB  ASP A 148      11.073   9.369   1.958  1.00  0.00           C  
ATOM   1157  O   ASP A 148      10.410   6.909   3.752  1.00  0.00           O  
ATOM   1158  CG  ASP A 148      10.960  10.764   1.369  1.00  0.00           C  
ATOM   1159  OD1 ASP A 148       9.840  11.187   1.009  1.00  0.00           O  
ATOM   1160  OD2 ASP A 148      12.002  11.447   1.260  1.00  0.00           O  
ATOM   1161  N   GLY A 149       9.200   6.561   1.911  1.00  0.00           N  
ATOM   1162  CA  GLY A 149       9.288   5.115   2.045  1.00  0.00           C  
ATOM   1163  C   GLY A 149       8.023   4.488   2.599  1.00  0.00           C  
ATOM   1164  O   GLY A 149       7.918   3.263   2.689  1.00  0.00           O  
ATOM   1165  N   GLN A 150       7.067   5.285   2.948  1.00  0.00           N  
ATOM   1166  CA  GLN A 150       5.852   4.750   3.552  1.00  0.00           C  
ATOM   1167  C   GLN A 150       4.775   4.506   2.499  1.00  0.00           C  
ATOM   1168  CB  GLN A 150       5.326   5.698   4.631  1.00  0.00           C  
ATOM   1169  O   GLN A 150       3.643   4.151   2.832  1.00  0.00           O  
ATOM   1170  CG  GLN A 150       6.177   5.726   5.893  1.00  0.00           C  
ATOM   1171  CD  GLN A 150       5.627   6.663   6.952  1.00  0.00           C  
ATOM   1172  NE2 GLN A 150       5.729   6.258   8.213  1.00  0.00           N  
ATOM   1173  OE1 GLN A 150       5.115   7.743   6.639  1.00  0.00           O  
ATOM   1174  N   CYS A 151       5.151   4.784   1.264  1.00  0.00           N  
ATOM   1175  CA  CYS A 151       4.230   4.435   0.188  1.00  0.00           C  
ATOM   1176  C   CYS A 151       3.877   2.953   0.233  1.00  0.00           C  
ATOM   1177  CB  CYS A 151       4.836   4.783  -1.171  1.00  0.00           C  
ATOM   1178  O   CYS A 151       4.701   2.125   0.624  1.00  0.00           O  
ATOM   1179  SG  CYS A 151       4.953   6.558  -1.482  1.00  0.00           S  
ATOM   1180  N   GLY A 152       2.634   2.728  -0.101  1.00  0.00           N  
ATOM   1181  CA  GLY A 152       2.204   1.340  -0.151  1.00  0.00           C  
ATOM   1182  C   GLY A 152       1.522   0.880   1.124  1.00  0.00           C  
ATOM   1183  O   GLY A 152       0.945  -0.208   1.169  1.00  0.00           O  
ATOM   1184  N   SER A 153       1.577   1.759   2.146  1.00  0.00           N  
ATOM   1185  CA  SER A 153       0.924   1.407   3.403  1.00  0.00           C  
ATOM   1186  C   SER A 153      -0.593   1.502   3.283  1.00  0.00           C  
ATOM   1187  CB  SER A 153       1.412   2.313   4.534  1.00  0.00           C  
ATOM   1188  O   SER A 153      -1.113   2.395   2.610  1.00  0.00           O  
ATOM   1189  OG  SER A 153       2.810   2.173   4.722  1.00  0.00           O  
ATOM   1190  N   PRO A 154      -1.298   0.633   3.951  1.00  0.00           N  
ATOM   1191  CA  PRO A 154      -2.759   0.610   3.849  1.00  0.00           C  
ATOM   1192  C   PRO A 154      -3.418   1.800   4.543  1.00  0.00           C  
ATOM   1193  CB  PRO A 154      -3.140  -0.703   4.538  1.00  0.00           C  
ATOM   1194  O   PRO A 154      -3.017   2.175   5.648  1.00  0.00           O  
ATOM   1195  CG  PRO A 154      -1.871  -1.490   4.587  1.00  0.00           C  
ATOM   1196  CD  PRO A 154      -0.714  -0.532   4.590  1.00  0.00           C  
ATOM   1197  N   MET A 155      -4.353   2.374   3.843  1.00  0.00           N  
ATOM   1198  CA  MET A 155      -5.298   3.319   4.431  1.00  0.00           C  
ATOM   1199  C   MET A 155      -6.581   2.612   4.856  1.00  0.00           C  
ATOM   1200  CB  MET A 155      -5.622   4.441   3.444  1.00  0.00           C  
ATOM   1201  O   MET A 155      -7.263   2.005   4.029  1.00  0.00           O  
ATOM   1202  CG  MET A 155      -4.400   5.212   2.970  1.00  0.00           C  
ATOM   1203  SD  MET A 155      -3.517   6.044   4.347  1.00  0.00           S  
ATOM   1204  CE  MET A 155      -4.753   7.286   4.817  1.00  0.00           C  
ATOM   1205  N   VAL A 156      -6.929   2.753   6.153  1.00  0.00           N  
ATOM   1206  CA  VAL A 156      -7.997   1.923   6.699  1.00  0.00           C  
ATOM   1207  C   VAL A 156      -9.109   2.810   7.255  1.00  0.00           C  
ATOM   1208  CB  VAL A 156      -7.472   0.974   7.800  1.00  0.00           C  
ATOM   1209  O   VAL A 156      -8.839   3.789   7.954  1.00  0.00           O  
ATOM   1210  CG1 VAL A 156      -8.602   0.105   8.348  1.00  0.00           C  
ATOM   1211  CG2 VAL A 156      -6.339   0.104   7.258  1.00  0.00           C  
ATOM   1212  N   SER A 157     -10.341   2.456   6.939  1.00  0.00           N  
ATOM   1213  CA  SER A 157     -11.498   3.140   7.508  1.00  0.00           C  
ATOM   1214  C   SER A 157     -11.661   2.813   8.988  1.00  0.00           C  
ATOM   1215  CB  SER A 157     -12.771   2.760   6.750  1.00  0.00           C  
ATOM   1216  O   SER A 157     -11.711   1.641   9.369  1.00  0.00           O  
ATOM   1217  OG  SER A 157     -13.917   3.289   7.395  1.00  0.00           O  
ATOM   1218  N   VAL A 158     -11.809   3.823   9.762  1.00  0.00           N  
ATOM   1219  CA  VAL A 158     -11.940   3.652  11.205  1.00  0.00           C  
ATOM   1220  C   VAL A 158     -13.330   3.115  11.537  1.00  0.00           C  
ATOM   1221  CB  VAL A 158     -11.685   4.976  11.959  1.00  0.00           C  
ATOM   1222  O   VAL A 158     -13.512   2.424  12.542  1.00  0.00           O  
ATOM   1223  CG1 VAL A 158     -11.936   4.802  13.456  1.00  0.00           C  
ATOM   1224  CG2 VAL A 158     -10.262   5.468  11.705  1.00  0.00           C  
ATOM   1225  N   SER A 159     -14.267   3.357  10.655  1.00  0.00           N  
ATOM   1226  CA  SER A 159     -15.658   3.006  10.923  1.00  0.00           C  
ATOM   1227  C   SER A 159     -15.882   1.503  10.800  1.00  0.00           C  
ATOM   1228  CB  SER A 159     -16.592   3.749   9.968  1.00  0.00           C  
ATOM   1229  O   SER A 159     -16.587   0.906  11.617  1.00  0.00           O  
ATOM   1230  OG  SER A 159     -16.343   3.371   8.625  1.00  0.00           O  
ATOM   1231  N   ASP A 160     -15.158   0.901   9.776  1.00  0.00           N  
ATOM   1232  CA  ASP A 160     -15.495  -0.502   9.555  1.00  0.00           C  
ATOM   1233  C   ASP A 160     -14.236  -1.357   9.430  1.00  0.00           C  
ATOM   1234  CB  ASP A 160     -16.362  -0.656   8.304  1.00  0.00           C  
ATOM   1235  O   ASP A 160     -14.320  -2.571   9.233  1.00  0.00           O  
ATOM   1236  CG  ASP A 160     -15.710  -0.084   7.057  1.00  0.00           C  
ATOM   1237  OD1 ASP A 160     -14.499   0.227   7.090  1.00  0.00           O  
ATOM   1238  OD2 ASP A 160     -16.413   0.060   6.034  1.00  0.00           O  
ATOM   1239  N   GLY A 161     -13.059  -0.815   9.383  1.00  0.00           N  
ATOM   1240  CA  GLY A 161     -11.814  -1.564   9.344  1.00  0.00           C  
ATOM   1241  C   GLY A 161     -11.439  -2.027   7.949  1.00  0.00           C  
ATOM   1242  O   GLY A 161     -10.531  -2.846   7.784  1.00  0.00           O  
ATOM   1243  N   SER A 162     -12.185  -1.535   6.984  1.00  0.00           N  
ATOM   1244  CA  SER A 162     -11.909  -1.894   5.597  1.00  0.00           C  
ATOM   1245  C   SER A 162     -10.739  -1.089   5.040  1.00  0.00           C  
ATOM   1246  CB  SER A 162     -13.148  -1.675   4.728  1.00  0.00           C  
ATOM   1247  O   SER A 162     -10.534   0.065   5.424  1.00  0.00           O  
ATOM   1248  OG  SER A 162     -14.231  -2.465   5.188  1.00  0.00           O  
ATOM   1249  N   ILE A 163      -9.916  -1.726   4.213  1.00  0.00           N  
ATOM   1250  CA  ILE A 163      -8.859  -1.015   3.503  1.00  0.00           C  
ATOM   1251  C   ILE A 163      -9.462  -0.202   2.360  1.00  0.00           C  
ATOM   1252  CB  ILE A 163      -7.787  -1.988   2.962  1.00  0.00           C  
ATOM   1253  O   ILE A 163     -10.114  -0.757   1.472  1.00  0.00           O  
ATOM   1254  CG1 ILE A 163      -7.120  -2.743   4.117  1.00  0.00           C  
ATOM   1255  CG2 ILE A 163      -6.747  -1.236   2.126  1.00  0.00           C  
ATOM   1256  CD1 ILE A 163      -6.216  -3.884   3.671  1.00  0.00           C  
ATOM   1257  N   VAL A 164      -9.225   1.110   2.362  1.00  0.00           N  
ATOM   1258  CA  VAL A 164      -9.897   1.970   1.394  1.00  0.00           C  
ATOM   1259  C   VAL A 164      -8.887   2.487   0.372  1.00  0.00           C  
ATOM   1260  CB  VAL A 164     -10.610   3.154   2.085  1.00  0.00           C  
ATOM   1261  O   VAL A 164      -9.263   3.124  -0.615  1.00  0.00           O  
ATOM   1262  CG1 VAL A 164     -11.755   2.656   2.965  1.00  0.00           C  
ATOM   1263  CG2 VAL A 164      -9.614   3.968   2.909  1.00  0.00           C  
ATOM   1264  N   GLY A 165      -7.621   2.172   0.618  1.00  0.00           N  
ATOM   1265  CA  GLY A 165      -6.584   2.613  -0.301  1.00  0.00           C  
ATOM   1266  C   GLY A 165      -5.181   2.340   0.207  1.00  0.00           C  
ATOM   1267  O   GLY A 165      -5.004   1.675   1.230  1.00  0.00           O  
ATOM   1268  N   ILE A 166      -4.205   2.687  -0.620  1.00  0.00           N  
ATOM   1269  CA  ILE A 166      -2.807   2.577  -0.215  1.00  0.00           C  
ATOM   1270  C   ILE A 166      -2.109   3.922  -0.399  1.00  0.00           C  
ATOM   1271  CB  ILE A 166      -2.073   1.478  -1.016  1.00  0.00           C  
ATOM   1272  O   ILE A 166      -2.385   4.646  -1.359  1.00  0.00           O  
ATOM   1273  CG1 ILE A 166      -2.100   1.800  -2.514  1.00  0.00           C  
ATOM   1274  CG2 ILE A 166      -2.691   0.104  -0.740  1.00  0.00           C  
ATOM   1275  CD1 ILE A 166      -1.254   0.862  -3.365  1.00  0.00           C  
ATOM   1276  N   HIS A 167      -1.330   4.256   0.625  1.00  0.00           N  
ATOM   1277  CA  HIS A 167      -0.606   5.521   0.585  1.00  0.00           C  
ATOM   1278  C   HIS A 167       0.269   5.617  -0.660  1.00  0.00           C  
ATOM   1279  CB  HIS A 167       0.250   5.688   1.842  1.00  0.00           C  
ATOM   1280  O   HIS A 167       0.973   4.665  -1.005  1.00  0.00           O  
ATOM   1281  CG  HIS A 167       1.077   6.935   1.844  1.00  0.00           C  
ATOM   1282  CD2 HIS A 167       2.415   7.115   1.740  1.00  0.00           C  
ATOM   1283  ND1 HIS A 167       0.526   8.192   1.967  1.00  0.00           N  
ATOM   1284  CE1 HIS A 167       1.493   9.094   1.938  1.00  0.00           C  
ATOM   1285  NE2 HIS A 167       2.649   8.466   1.801  1.00  0.00           N  
ATOM   1286  N   SER A 168       0.358   6.747  -1.416  1.00  0.00           N  
ATOM   1287  CA  SER A 168       1.052   6.892  -2.692  1.00  0.00           C  
ATOM   1288  C   SER A 168       2.085   8.012  -2.635  1.00  0.00           C  
ATOM   1289  CB  SER A 168       0.054   7.164  -3.818  1.00  0.00           C  
ATOM   1290  O   SER A 168       3.237   7.822  -3.030  1.00  0.00           O  
ATOM   1291  OG  SER A 168      -0.735   6.016  -4.080  1.00  0.00           O  
ATOM   1292  N   ALA A 169       1.767   9.152  -2.325  1.00  0.00           N  
ATOM   1293  CA  ALA A 169       2.710  10.259  -2.466  1.00  0.00           C  
ATOM   1294  C   ALA A 169       2.487  11.311  -1.383  1.00  0.00           C  
ATOM   1295  CB  ALA A 169       2.587  10.890  -3.850  1.00  0.00           C  
ATOM   1296  O   ALA A 169       1.453  11.308  -0.711  1.00  0.00           O  
ATOM   1297  N   SER A 170       3.631  12.000  -1.183  1.00  0.00           N  
ATOM   1298  CA  SER A 170       3.627  13.205  -0.361  1.00  0.00           C  
ATOM   1299  C   SER A 170       3.869  14.452  -1.206  1.00  0.00           C  
ATOM   1300  CB  SER A 170       4.688  13.110   0.737  1.00  0.00           C  
ATOM   1301  O   SER A 170       4.496  14.378  -2.265  1.00  0.00           O  
ATOM   1302  OG  SER A 170       5.990  13.082   0.177  1.00  0.00           O  
ATOM   1303  N   ASN A 171       2.921  15.339  -1.199  1.00  0.00           N  
ATOM   1304  CA  ASN A 171       3.200  16.639  -1.801  1.00  0.00           C  
ATOM   1305  C   ASN A 171       4.259  17.406  -1.014  1.00  0.00           C  
ATOM   1306  CB  ASN A 171       1.918  17.466  -1.911  1.00  0.00           C  
ATOM   1307  O   ASN A 171       4.183  17.496   0.212  1.00  0.00           O  
ATOM   1308  CG  ASN A 171       2.087  18.691  -2.788  1.00  0.00           C  
ATOM   1309  ND2 ASN A 171       0.977  19.338  -3.123  1.00  0.00           N  
ATOM   1310  OD1 ASN A 171       3.206  19.053  -3.161  1.00  0.00           O  
ATOM   1311  N   PHE A 172       5.443  17.746  -1.665  1.00  0.00           N  
ATOM   1312  CA  PHE A 172       6.586  18.488  -1.146  1.00  0.00           C  
ATOM   1313  C   PHE A 172       6.180  19.904  -0.756  1.00  0.00           C  
ATOM   1314  CB  PHE A 172       7.715  18.531  -2.180  1.00  0.00           C  
ATOM   1315  O   PHE A 172       6.741  20.481   0.178  1.00  0.00           O  
ATOM   1316  CG  PHE A 172       8.329  17.186  -2.464  1.00  0.00           C  
ATOM   1317  CD1 PHE A 172       9.249  16.627  -1.586  1.00  0.00           C  
ATOM   1318  CD2 PHE A 172       7.986  16.482  -3.611  1.00  0.00           C  
ATOM   1319  CE1 PHE A 172       9.820  15.383  -1.846  1.00  0.00           C  
ATOM   1320  CE2 PHE A 172       8.552  15.238  -3.878  1.00  0.00           C  
ATOM   1321  CZ  PHE A 172       9.469  14.691  -2.995  1.00  0.00           C  
ATOM   1322  N   THR A 173       4.979  20.357  -1.319  1.00  0.00           N  
ATOM   1323  CA  THR A 173       4.632  21.761  -1.124  1.00  0.00           C  
ATOM   1324  C   THR A 173       3.388  21.895  -0.251  1.00  0.00           C  
ATOM   1325  CB  THR A 173       4.397  22.470  -2.471  1.00  0.00           C  
ATOM   1326  O   THR A 173       3.227  22.887   0.462  1.00  0.00           O  
ATOM   1327  CG2 THR A 173       5.677  22.518  -3.298  1.00  0.00           C  
ATOM   1328  OG1 THR A 173       3.391  21.763  -3.207  1.00  0.00           O  
ATOM   1329  N   ASN A 174       2.656  20.867  -0.135  1.00  0.00           N  
ATOM   1330  CA  ASN A 174       1.396  20.906   0.599  1.00  0.00           C  
ATOM   1331  C   ASN A 174       1.430  19.990   1.820  1.00  0.00           C  
ATOM   1332  CB  ASN A 174       0.229  20.527  -0.316  1.00  0.00           C  
ATOM   1333  O   ASN A 174       2.320  19.147   1.944  1.00  0.00           O  
ATOM   1334  CG  ASN A 174      -0.377  21.728  -1.015  1.00  0.00           C  
ATOM   1335  ND2 ASN A 174      -1.088  21.480  -2.110  1.00  0.00           N  
ATOM   1336  OD1 ASN A 174      -0.208  22.869  -0.577  1.00  0.00           O  
ATOM   1337  N   THR A 175       0.808  20.477   2.959  1.00  0.00           N  
ATOM   1338  CA  THR A 175       0.629  19.804   4.240  1.00  0.00           C  
ATOM   1339  C   THR A 175      -0.199  18.533   4.073  1.00  0.00           C  
ATOM   1340  CB  THR A 175      -0.048  20.729   5.268  1.00  0.00           C  
ATOM   1341  O   THR A 175      -0.461  17.823   5.046  1.00  0.00           O  
ATOM   1342  CG2 THR A 175       0.852  21.907   5.624  1.00  0.00           C  
ATOM   1343  OG1 THR A 175      -1.274  21.228   4.717  1.00  0.00           O  
ATOM   1344  N   ASN A 176      -0.626  18.293   2.727  1.00  0.00           N  
ATOM   1345  CA  ASN A 176      -1.464  17.102   2.634  1.00  0.00           C  
ATOM   1346  C   ASN A 176      -0.757  15.978   1.882  1.00  0.00           C  
ATOM   1347  CB  ASN A 176      -2.798  17.434   1.963  1.00  0.00           C  
ATOM   1348  O   ASN A 176       0.225  16.218   1.177  1.00  0.00           O  
ATOM   1349  CG  ASN A 176      -2.622  18.073   0.599  1.00  0.00           C  
ATOM   1350  ND2 ASN A 176      -3.629  18.818   0.159  1.00  0.00           N  
ATOM   1351  OD1 ASN A 176      -1.589  17.897  -0.054  1.00  0.00           O  
ATOM   1352  N   ASN A 177      -1.106  14.770   2.232  1.00  0.00           N  
ATOM   1353  CA  ASN A 177      -0.649  13.554   1.568  1.00  0.00           C  
ATOM   1354  C   ASN A 177      -1.763  12.911   0.747  1.00  0.00           C  
ATOM   1355  CB  ASN A 177      -0.100  12.557   2.591  1.00  0.00           C  
ATOM   1356  O   ASN A 177      -2.919  13.330   0.827  1.00  0.00           O  
ATOM   1357  CG  ASN A 177       1.162  13.051   3.269  1.00  0.00           C  
ATOM   1358  ND2 ASN A 177       1.163  13.048   4.597  1.00  0.00           N  
ATOM   1359  OD1 ASN A 177       2.129  13.433   2.604  1.00  0.00           O  
ATOM   1360  N   TYR A 178      -1.303  11.950  -0.156  1.00  0.00           N  
ATOM   1361  CA  TYR A 178      -2.281  11.334  -1.046  1.00  0.00           C  
ATOM   1362  C   TYR A 178      -2.216   9.814  -0.959  1.00  0.00           C  
ATOM   1363  CB  TYR A 178      -2.051  11.785  -2.492  1.00  0.00           C  
ATOM   1364  O   TYR A 178      -1.169   9.248  -0.638  1.00  0.00           O  
ATOM   1365  CG  TYR A 178      -2.177  13.275  -2.690  1.00  0.00           C  
ATOM   1366  CD1 TYR A 178      -3.419  13.864  -2.918  1.00  0.00           C  
ATOM   1367  CD2 TYR A 178      -1.057  14.098  -2.652  1.00  0.00           C  
ATOM   1368  CE1 TYR A 178      -3.541  15.238  -3.103  1.00  0.00           C  
ATOM   1369  CE2 TYR A 178      -1.166  15.472  -2.836  1.00  0.00           C  
ATOM   1370  OH  TYR A 178      -2.525  17.392  -3.243  1.00  0.00           O  
ATOM   1371  CZ  TYR A 178      -2.410  16.032  -3.060  1.00  0.00           C  
ATOM   1372  N   PHE A 179      -3.332   9.234  -1.136  1.00  0.00           N  
ATOM   1373  CA  PHE A 179      -3.357   7.788  -1.326  1.00  0.00           C  
ATOM   1374  C   PHE A 179      -4.208   7.415  -2.533  1.00  0.00           C  
ATOM   1375  CB  PHE A 179      -3.889   7.089  -0.071  1.00  0.00           C  
ATOM   1376  O   PHE A 179      -5.004   8.226  -3.012  1.00  0.00           O  
ATOM   1377  CG  PHE A 179      -5.365   7.284   0.152  1.00  0.00           C  
ATOM   1378  CD1 PHE A 179      -5.836   8.381   0.863  1.00  0.00           C  
ATOM   1379  CD2 PHE A 179      -6.281   6.369  -0.350  1.00  0.00           C  
ATOM   1380  CE1 PHE A 179      -7.201   8.563   1.071  1.00  0.00           C  
ATOM   1381  CE2 PHE A 179      -7.647   6.545  -0.146  1.00  0.00           C  
ATOM   1382  CZ  PHE A 179      -8.105   7.642   0.565  1.00  0.00           C  
ATOM   1383  N   THR A 180      -3.889   6.302  -3.100  1.00  0.00           N  
ATOM   1384  CA  THR A 180      -4.658   5.741  -4.205  1.00  0.00           C  
ATOM   1385  C   THR A 180      -5.842   4.932  -3.684  1.00  0.00           C  
ATOM   1386  CB  THR A 180      -3.779   4.850  -5.102  1.00  0.00           C  
ATOM   1387  O   THR A 180      -5.661   3.968  -2.937  1.00  0.00           O  
ATOM   1388  CG2 THR A 180      -4.555   4.363  -6.322  1.00  0.00           C  
ATOM   1389  OG1 THR A 180      -2.641   5.601  -5.542  1.00  0.00           O  
ATOM   1390  N   ALA A 181      -7.018   5.314  -4.085  1.00  0.00           N  
ATOM   1391  CA  ALA A 181      -8.244   4.680  -3.608  1.00  0.00           C  
ATOM   1392  C   ALA A 181      -8.423   3.297  -4.229  1.00  0.00           C  
ATOM   1393  CB  ALA A 181      -9.453   5.559  -3.917  1.00  0.00           C  
ATOM   1394  O   ALA A 181      -8.042   3.072  -5.380  1.00  0.00           O  
ATOM   1395  N   VAL A 182      -8.948   2.419  -3.442  1.00  0.00           N  
ATOM   1396  CA  VAL A 182      -9.371   1.117  -3.945  1.00  0.00           C  
ATOM   1397  C   VAL A 182     -10.551   1.289  -4.899  1.00  0.00           C  
ATOM   1398  CB  VAL A 182      -9.753   0.160  -2.793  1.00  0.00           C  
ATOM   1399  O   VAL A 182     -11.504   2.010  -4.594  1.00  0.00           O  
ATOM   1400  CG1 VAL A 182     -10.373  -1.124  -3.341  1.00  0.00           C  
ATOM   1401  CG2 VAL A 182      -8.529  -0.157  -1.936  1.00  0.00           C  
ATOM   1402  N   PRO A 183     -10.457   0.678  -6.134  1.00  0.00           N  
ATOM   1403  CA  PRO A 183     -11.581   0.803  -7.066  1.00  0.00           C  
ATOM   1404  C   PRO A 183     -12.804   0.003  -6.624  1.00  0.00           C  
ATOM   1405  CB  PRO A 183     -11.014   0.254  -8.378  1.00  0.00           C  
ATOM   1406  O   PRO A 183     -12.696  -0.872  -5.761  1.00  0.00           O  
ATOM   1407  CG  PRO A 183      -9.989  -0.750  -7.960  1.00  0.00           C  
ATOM   1408  CD  PRO A 183      -9.334  -0.267  -6.698  1.00  0.00           C  
ATOM   1409  N   PRO A 184     -13.939   0.372  -7.308  1.00  0.00           N  
ATOM   1410  CA  PRO A 184     -15.126  -0.432  -7.007  1.00  0.00           C  
ATOM   1411  C   PRO A 184     -14.966  -1.895  -7.415  1.00  0.00           C  
ATOM   1412  CB  PRO A 184     -16.227   0.246  -7.826  1.00  0.00           C  
ATOM   1413  O   PRO A 184     -14.261  -2.197  -8.382  1.00  0.00           O  
ATOM   1414  CG  PRO A 184     -15.503   0.967  -8.917  1.00  0.00           C  
ATOM   1415  CD  PRO A 184     -14.138   1.343  -8.417  1.00  0.00           C  
ATOM   1416  N   ASN A 185     -15.449  -2.833  -6.668  1.00  0.00           N  
ATOM   1417  CA  ASN A 185     -15.490  -4.260  -6.968  1.00  0.00           C  
ATOM   1418  C   ASN A 185     -14.098  -4.883  -6.922  1.00  0.00           C  
ATOM   1419  CB  ASN A 185     -16.135  -4.503  -8.334  1.00  0.00           C  
ATOM   1420  O   ASN A 185     -13.801  -5.807  -7.681  1.00  0.00           O  
ATOM   1421  CG  ASN A 185     -17.548  -3.961  -8.417  1.00  0.00           C  
ATOM   1422  ND2 ASN A 185     -17.855  -3.269  -9.509  1.00  0.00           N  
ATOM   1423  OD1 ASN A 185     -18.358  -4.161  -7.508  1.00  0.00           O  
ATOM   1424  N   PHE A 186     -13.217  -4.259  -6.219  1.00  0.00           N  
ATOM   1425  CA  PHE A 186     -11.835  -4.707  -6.088  1.00  0.00           C  
ATOM   1426  C   PHE A 186     -11.775  -6.119  -5.518  1.00  0.00           C  
ATOM   1427  CB  PHE A 186     -11.040  -3.747  -5.198  1.00  0.00           C  
ATOM   1428  O   PHE A 186     -10.941  -6.926  -5.933  1.00  0.00           O  
ATOM   1429  CG  PHE A 186      -9.549  -3.935  -5.282  1.00  0.00           C  
ATOM   1430  CD1 PHE A 186      -8.794  -4.135  -4.132  1.00  0.00           C  
ATOM   1431  CD2 PHE A 186      -8.903  -3.912  -6.510  1.00  0.00           C  
ATOM   1432  CE1 PHE A 186      -7.414  -4.310  -4.207  1.00  0.00           C  
ATOM   1433  CE2 PHE A 186      -7.524  -4.085  -6.593  1.00  0.00           C  
ATOM   1434  CZ  PHE A 186      -6.781  -4.283  -5.440  1.00  0.00           C  
ATOM   1435  N   MET A 187     -12.666  -6.387  -4.695  1.00  0.00           N  
ATOM   1436  CA  MET A 187     -12.698  -7.713  -4.085  1.00  0.00           C  
ATOM   1437  C   MET A 187     -12.950  -8.789  -5.135  1.00  0.00           C  
ATOM   1438  CB  MET A 187     -13.772  -7.780  -2.998  1.00  0.00           C  
ATOM   1439  O   MET A 187     -12.378  -9.878  -5.064  1.00  0.00           O  
ATOM   1440  CG  MET A 187     -13.397  -7.051  -1.719  1.00  0.00           C  
ATOM   1441  SD  MET A 187     -11.851  -7.696  -0.969  1.00  0.00           S  
ATOM   1442  CE  MET A 187     -12.413  -9.339  -0.443  1.00  0.00           C  
ATOM   1443  N   ASP A 188     -13.845  -8.529  -6.045  1.00  0.00           N  
ATOM   1444  CA  ASP A 188     -14.119  -9.460  -7.136  1.00  0.00           C  
ATOM   1445  C   ASP A 188     -12.856  -9.744  -7.946  1.00  0.00           C  
ATOM   1446  CB  ASP A 188     -15.216  -8.908  -8.049  1.00  0.00           C  
ATOM   1447  O   ASP A 188     -12.591 -10.891  -8.311  1.00  0.00           O  
ATOM   1448  CG  ASP A 188     -16.562  -8.795  -7.356  1.00  0.00           C  
ATOM   1449  OD1 ASP A 188     -16.778  -9.471  -6.327  1.00  0.00           O  
ATOM   1450  OD2 ASP A 188     -17.417  -8.024  -7.845  1.00  0.00           O  
ATOM   1451  N   LEU A 189     -12.135  -8.681  -8.152  1.00  0.00           N  
ATOM   1452  CA  LEU A 189     -10.886  -8.799  -8.897  1.00  0.00           C  
ATOM   1453  C   LEU A 189      -9.898  -9.699  -8.163  1.00  0.00           C  
ATOM   1454  CB  LEU A 189     -10.265  -7.418  -9.124  1.00  0.00           C  
ATOM   1455  O   LEU A 189      -9.226 -10.526  -8.783  1.00  0.00           O  
ATOM   1456  CG  LEU A 189      -8.935  -7.389  -9.879  1.00  0.00           C  
ATOM   1457  CD1 LEU A 189      -9.142  -7.799 -11.333  1.00  0.00           C  
ATOM   1458  CD2 LEU A 189      -8.302  -6.004  -9.793  1.00  0.00           C  
ATOM   1459  N   LEU A 190      -9.877  -9.647  -6.863  1.00  0.00           N  
ATOM   1460  CA  LEU A 190      -8.913 -10.383  -6.053  1.00  0.00           C  
ATOM   1461  C   LEU A 190      -9.319 -11.846  -5.919  1.00  0.00           C  
ATOM   1462  CB  LEU A 190      -8.783  -9.748  -4.666  1.00  0.00           C  
ATOM   1463  O   LEU A 190      -8.463 -12.724  -5.791  1.00  0.00           O  
ATOM   1464  CG  LEU A 190      -8.184  -8.341  -4.617  1.00  0.00           C  
ATOM   1465  CD1 LEU A 190      -8.121  -7.842  -3.177  1.00  0.00           C  
ATOM   1466  CD2 LEU A 190      -6.799  -8.327  -5.255  1.00  0.00           C  
ATOM   1467  N   THR A 191     -10.569 -12.136  -5.998  1.00  0.00           N  
ATOM   1468  CA  THR A 191     -11.044 -13.474  -5.665  1.00  0.00           C  
ATOM   1469  C   THR A 191     -11.394 -14.255  -6.929  1.00  0.00           C  
ATOM   1470  CB  THR A 191     -12.272 -13.416  -4.738  1.00  0.00           C  
ATOM   1471  O   THR A 191     -11.456 -15.486  -6.907  1.00  0.00           O  
ATOM   1472  CG2 THR A 191     -11.906 -12.839  -3.374  1.00  0.00           C  
ATOM   1473  OG1 THR A 191     -13.279 -12.592  -5.338  1.00  0.00           O  
ATOM   1474  N   ASP A 192     -11.609 -13.534  -8.035  1.00  0.00           N  
ATOM   1475  CA  ASP A 192     -11.979 -14.178  -9.291  1.00  0.00           C  
ATOM   1476  C   ASP A 192     -10.834 -14.113 -10.299  1.00  0.00           C  
ATOM   1477  CB  ASP A 192     -13.234 -13.529  -9.878  1.00  0.00           C  
ATOM   1478  O   ASP A 192     -10.599 -13.070 -10.913  1.00  0.00           O  
ATOM   1479  CG  ASP A 192     -13.768 -14.264 -11.095  1.00  0.00           C  
ATOM   1480  OD1 ASP A 192     -13.108 -15.212 -11.573  1.00  0.00           O  
ATOM   1481  OD2 ASP A 192     -14.858 -13.891 -11.581  1.00  0.00           O  
ATOM   1482  N   PRO A 193     -10.142 -15.175 -10.469  1.00  0.00           N  
ATOM   1483  CA  PRO A 193      -8.985 -15.220 -11.367  1.00  0.00           C  
ATOM   1484  C   PRO A 193      -9.337 -14.839 -12.803  1.00  0.00           C  
ATOM   1485  CB  PRO A 193      -8.533 -16.680 -11.285  1.00  0.00           C  
ATOM   1486  O   PRO A 193      -8.473 -14.376 -13.552  1.00  0.00           O  
ATOM   1487  CG  PRO A 193      -9.046 -17.166  -9.968  1.00  0.00           C  
ATOM   1488  CD  PRO A 193     -10.336 -16.457  -9.668  1.00  0.00           C  
ATOM   1489  N   SER A 194     -10.610 -15.040 -13.220  1.00  0.00           N  
ATOM   1490  CA  SER A 194     -11.030 -14.772 -14.592  1.00  0.00           C  
ATOM   1491  C   SER A 194     -11.020 -13.277 -14.891  1.00  0.00           C  
ATOM   1492  CB  SER A 194     -12.426 -15.342 -14.846  1.00  0.00           C  
ATOM   1493  O   SER A 194     -10.975 -12.872 -16.055  1.00  0.00           O  
ATOM   1494  OG  SER A 194     -13.408 -14.600 -14.143  1.00  0.00           O  
ATOM   1495  N   LEU A 195     -10.992 -12.406 -13.854  1.00  0.00           N  
ATOM   1496  CA  LEU A 195     -11.031 -10.960 -14.042  1.00  0.00           C  
ATOM   1497  C   LEU A 195      -9.622 -10.380 -14.097  1.00  0.00           C  
ATOM   1498  CB  LEU A 195     -11.826 -10.294 -12.915  1.00  0.00           C  
ATOM   1499  O   LEU A 195      -9.445  -9.194 -14.385  1.00  0.00           O  
ATOM   1500  CG  LEU A 195     -13.315 -10.637 -12.841  1.00  0.00           C  
ATOM   1501  CD1 LEU A 195     -13.949  -9.984 -11.617  1.00  0.00           C  
ATOM   1502  CD2 LEU A 195     -14.028 -10.201 -14.116  1.00  0.00           C  
ATOM   1503  N   GLN A 196      -8.619 -11.271 -13.906  1.00  0.00           N  
ATOM   1504  CA  GLN A 196      -7.241 -10.800 -13.829  1.00  0.00           C  
ATOM   1505  C   GLN A 196      -6.525 -10.971 -15.166  1.00  0.00           C  
ATOM   1506  CB  GLN A 196      -6.480 -11.541 -12.728  1.00  0.00           C  
ATOM   1507  O   GLN A 196      -6.572 -12.046 -15.768  1.00  0.00           O  
ATOM   1508  CG  GLN A 196      -7.091 -11.379 -11.343  1.00  0.00           C  
ATOM   1509  CD  GLN A 196      -6.576 -12.404 -10.351  1.00  0.00           C  
ATOM   1510  NE2 GLN A 196      -6.871 -12.193  -9.073  1.00  0.00           N  
ATOM   1511  OE1 GLN A 196      -5.918 -13.378 -10.730  1.00  0.00           O  
ATOM   1512  N   LYS A 197      -6.022  -9.859 -15.697  1.00  0.00           N  
ATOM   1513  CA  LYS A 197      -5.174  -9.876 -16.885  1.00  0.00           C  
ATOM   1514  C   LYS A 197      -3.707  -9.672 -16.517  1.00  0.00           C  
ATOM   1515  CB  LYS A 197      -5.618  -8.802 -17.879  1.00  0.00           C  
ATOM   1516  O   LYS A 197      -3.289  -8.555 -16.204  1.00  0.00           O  
ATOM   1517  CG  LYS A 197      -7.029  -8.999 -18.414  1.00  0.00           C  
ATOM   1518  CD  LYS A 197      -7.407  -7.910 -19.410  1.00  0.00           C  
ATOM   1519  CE  LYS A 197      -8.829  -8.089 -19.923  1.00  0.00           C  
ATOM   1520  NZ  LYS A 197      -9.216  -7.004 -20.873  1.00  0.00           N  
ATOM   1521  N   TRP A 198      -2.959 -10.769 -16.660  1.00  0.00           N  
ATOM   1522  CA  TRP A 198      -1.581 -10.761 -16.180  1.00  0.00           C  
ATOM   1523  C   TRP A 198      -0.614 -10.408 -17.305  1.00  0.00           C  
ATOM   1524  CB  TRP A 198      -1.212 -12.121 -15.580  1.00  0.00           C  
ATOM   1525  O   TRP A 198      -0.751 -10.900 -18.427  1.00  0.00           O  
ATOM   1526  CG  TRP A 198      -2.094 -12.544 -14.443  1.00  0.00           C  
ATOM   1527  CD1 TRP A 198      -3.071 -13.500 -14.470  1.00  0.00           C  
ATOM   1528  CD2 TRP A 198      -2.081 -12.021 -13.112  1.00  0.00           C  
ATOM   1529  CE2 TRP A 198      -3.077 -12.707 -12.383  1.00  0.00           C  
ATOM   1530  CE3 TRP A 198      -1.321 -11.038 -12.462  1.00  0.00           C  
ATOM   1531  NE1 TRP A 198      -3.666 -13.603 -13.234  1.00  0.00           N  
ATOM   1532  CH2 TRP A 198      -2.577 -11.475 -10.425  1.00  0.00           C  
ATOM   1533  CZ2 TRP A 198      -3.334 -12.441 -11.036  1.00  0.00           C  
ATOM   1534  CZ3 TRP A 198      -1.578 -10.775 -11.122  1.00  0.00           C  
ATOM   1535  N   ILE A 199       0.210  -9.451 -16.927  1.00  0.00           N  
ATOM   1536  CA  ILE A 199       1.266  -9.072 -17.861  1.00  0.00           C  
ATOM   1537  C   ILE A 199       2.630  -9.263 -17.202  1.00  0.00           C  
ATOM   1538  CB  ILE A 199       1.101  -7.612 -18.339  1.00  0.00           C  
ATOM   1539  O   ILE A 199       2.737  -9.272 -15.973  1.00  0.00           O  
ATOM   1540  CG1 ILE A 199       1.156  -6.650 -17.146  1.00  0.00           C  
ATOM   1541  CG2 ILE A 199      -0.207  -7.444 -19.118  1.00  0.00           C  
ATOM   1542  CD1 ILE A 199       1.295  -5.186 -17.539  1.00  0.00           C  
ATOM   1543  N   SER A 200       3.637  -9.628 -18.005  1.00  0.00           N  
ATOM   1544  CA  SER A 200       5.012  -9.730 -17.528  1.00  0.00           C  
ATOM   1545  C   SER A 200       5.921  -8.735 -18.244  1.00  0.00           C  
ATOM   1546  CB  SER A 200       5.544 -11.150 -17.723  1.00  0.00           C  
ATOM   1547  O   SER A 200       5.587  -8.251 -19.328  1.00  0.00           O  
ATOM   1548  OG  SER A 200       4.765 -12.083 -16.995  1.00  0.00           O  
ATOM   1549  N   GLY A 201       7.018  -8.327 -17.571  1.00  0.00           N  
ATOM   1550  CA  GLY A 201       8.017  -7.478 -18.202  1.00  0.00           C  
ATOM   1551  C   GLY A 201       7.598  -6.023 -18.283  1.00  0.00           C  
ATOM   1552  O   GLY A 201       8.069  -5.283 -19.150  1.00  0.00           O  
ATOM   1553  N   TRP A 202       6.672  -5.664 -17.427  1.00  0.00           N  
ATOM   1554  CA  TRP A 202       6.133  -4.309 -17.458  1.00  0.00           C  
ATOM   1555  C   TRP A 202       7.017  -3.353 -16.665  1.00  0.00           C  
ATOM   1556  CB  TRP A 202       4.706  -4.284 -16.902  1.00  0.00           C  
ATOM   1557  O   TRP A 202       7.580  -3.729 -15.634  1.00  0.00           O  
ATOM   1558  CG  TRP A 202       4.025  -2.955 -17.030  1.00  0.00           C  
ATOM   1559  CD1 TRP A 202       3.230  -2.532 -18.059  1.00  0.00           C  
ATOM   1560  CD2 TRP A 202       4.085  -1.872 -16.097  1.00  0.00           C  
ATOM   1561  CE2 TRP A 202       3.300  -0.822 -16.625  1.00  0.00           C  
ATOM   1562  CE3 TRP A 202       4.725  -1.687 -14.865  1.00  0.00           C  
ATOM   1563  NE1 TRP A 202       2.790  -1.250 -17.821  1.00  0.00           N  
ATOM   1564  CH2 TRP A 202       3.776   0.551 -14.757  1.00  0.00           C  
ATOM   1565  CZ2 TRP A 202       3.139   0.396 -15.961  1.00  0.00           C  
ATOM   1566  CZ3 TRP A 202       4.563  -0.473 -14.205  1.00  0.00           C  
ATOM   1567  N   SER A 203       7.322  -2.142 -17.109  1.00  0.00           N  
ATOM   1568  CA  SER A 203       7.957  -1.053 -16.374  1.00  0.00           C  
ATOM   1569  C   SER A 203       7.211   0.261 -16.579  1.00  0.00           C  
ATOM   1570  CB  SER A 203       9.415  -0.894 -16.806  1.00  0.00           C  
ATOM   1571  O   SER A 203       6.576   0.465 -17.616  1.00  0.00           O  
ATOM   1572  OG  SER A 203       9.496  -0.398 -18.131  1.00  0.00           O  
ATOM   1573  N   LEU A 204       7.128   1.073 -15.514  1.00  0.00           N  
ATOM   1574  CA  LEU A 204       6.461   2.368 -15.585  1.00  0.00           C  
ATOM   1575  C   LEU A 204       7.192   3.305 -16.541  1.00  0.00           C  
ATOM   1576  CB  LEU A 204       6.375   3.003 -14.195  1.00  0.00           C  
ATOM   1577  O   LEU A 204       8.411   3.468 -16.445  1.00  0.00           O  
ATOM   1578  CG  LEU A 204       5.590   4.313 -14.095  1.00  0.00           C  
ATOM   1579  CD1 LEU A 204       4.103   4.057 -14.313  1.00  0.00           C  
ATOM   1580  CD2 LEU A 204       5.832   4.980 -12.746  1.00  0.00           C  
ATOM   1581  N   ASN A 205       6.436   3.681 -17.523  1.00  0.00           N  
ATOM   1582  CA  ASN A 205       6.930   4.730 -18.409  1.00  0.00           C  
ATOM   1583  C   ASN A 205       6.614   6.119 -17.862  1.00  0.00           C  
ATOM   1584  CB  ASN A 205       6.346   4.567 -19.813  1.00  0.00           C  
ATOM   1585  O   ASN A 205       5.464   6.560 -17.900  1.00  0.00           O  
ATOM   1586  CG  ASN A 205       7.000   5.484 -20.828  1.00  0.00           C  
ATOM   1587  ND2 ASN A 205       6.885   5.135 -22.104  1.00  0.00           N  
ATOM   1588  OD1 ASN A 205       7.604   6.498 -20.468  1.00  0.00           O  
ATOM   1589  N   SER A 206       7.525   6.748 -17.142  1.00  0.00           N  
ATOM   1590  CA  SER A 206       7.312   8.027 -16.472  1.00  0.00           C  
ATOM   1591  C   SER A 206       6.927   9.115 -17.469  1.00  0.00           C  
ATOM   1592  CB  SER A 206       8.567   8.447 -15.706  1.00  0.00           C  
ATOM   1593  O   SER A 206       6.269  10.092 -17.106  1.00  0.00           O  
ATOM   1594  OG  SER A 206       9.704   8.423 -16.552  1.00  0.00           O  
ATOM   1595  N   ASP A 207       7.315   8.921 -18.762  1.00  0.00           N  
ATOM   1596  CA  ASP A 207       7.008   9.935 -19.766  1.00  0.00           C  
ATOM   1597  C   ASP A 207       5.514   9.963 -20.079  1.00  0.00           C  
ATOM   1598  CB  ASP A 207       7.810   9.685 -21.045  1.00  0.00           C  
ATOM   1599  O   ASP A 207       4.972  11.005 -20.452  1.00  0.00           O  
ATOM   1600  CG  ASP A 207       9.299   9.927 -20.869  1.00  0.00           C  
ATOM   1601  OD1 ASP A 207       9.687  10.717 -19.981  1.00  0.00           O  
ATOM   1602  OD2 ASP A 207      10.090   9.326 -21.626  1.00  0.00           O  
ATOM   1603  N   SER A 208       4.800   8.938 -19.638  1.00  0.00           N  
ATOM   1604  CA  SER A 208       3.417   8.792 -20.078  1.00  0.00           C  
ATOM   1605  C   SER A 208       2.453   8.836 -18.896  1.00  0.00           C  
ATOM   1606  CB  SER A 208       3.233   7.483 -20.847  1.00  0.00           C  
ATOM   1607  O   SER A 208       1.239   8.934 -19.082  1.00  0.00           O  
ATOM   1608  OG  SER A 208       3.711   6.384 -20.091  1.00  0.00           O  
ATOM   1609  N   VAL A 209       2.992   8.996 -17.642  1.00  0.00           N  
ATOM   1610  CA  VAL A 209       2.040   8.806 -16.553  1.00  0.00           C  
ATOM   1611  C   VAL A 209       1.513  10.161 -16.085  1.00  0.00           C  
ATOM   1612  CB  VAL A 209       2.676   8.044 -15.369  1.00  0.00           C  
ATOM   1613  O   VAL A 209       2.291  11.087 -15.844  1.00  0.00           O  
ATOM   1614  CG1 VAL A 209       1.680   7.904 -14.219  1.00  0.00           C  
ATOM   1615  CG2 VAL A 209       3.169   6.671 -15.823  1.00  0.00           C  
ATOM   1616  N   PHE A 210       0.341  10.521 -16.494  1.00  0.00           N  
ATOM   1617  CA  PHE A 210      -0.506  11.614 -16.032  1.00  0.00           C  
ATOM   1618  C   PHE A 210      -1.280  11.209 -14.784  1.00  0.00           C  
ATOM   1619  CB  PHE A 210      -1.478  12.046 -17.135  1.00  0.00           C  
ATOM   1620  O   PHE A 210      -1.996  10.206 -14.789  1.00  0.00           O  
ATOM   1621  CG  PHE A 210      -1.825  13.509 -17.100  1.00  0.00           C  
ATOM   1622  CD1 PHE A 210      -2.989  13.947 -16.479  1.00  0.00           C  
ATOM   1623  CD2 PHE A 210      -0.987  14.449 -17.687  1.00  0.00           C  
ATOM   1624  CE1 PHE A 210      -3.313  15.301 -16.445  1.00  0.00           C  
ATOM   1625  CE2 PHE A 210      -1.305  15.804 -17.656  1.00  0.00           C  
ATOM   1626  CZ  PHE A 210      -2.468  16.228 -17.035  1.00  0.00           C  
ATOM   1627  N   TRP A 211      -0.752  11.366 -13.553  1.00  0.00           N  
ATOM   1628  CA  TRP A 211      -1.539  11.229 -12.331  1.00  0.00           C  
ATOM   1629  C   TRP A 211      -2.571  12.346 -12.220  1.00  0.00           C  
ATOM   1630  CB  TRP A 211      -0.627  11.235 -11.101  1.00  0.00           C  
ATOM   1631  O   TRP A 211      -2.617  13.059 -11.214  1.00  0.00           O  
ATOM   1632  CG  TRP A 211       0.337  10.088 -11.052  1.00  0.00           C  
ATOM   1633  CD1 TRP A 211       1.423   9.889 -11.859  1.00  0.00           C  
ATOM   1634  CD2 TRP A 211       0.299   8.978 -10.150  1.00  0.00           C  
ATOM   1635  CE2 TRP A 211       1.395   8.144 -10.468  1.00  0.00           C  
ATOM   1636  CE3 TRP A 211      -0.554   8.607  -9.103  1.00  0.00           C  
ATOM   1637  NE1 TRP A 211       2.063   8.722 -11.513  1.00  0.00           N  
ATOM   1638  CH2 TRP A 211       0.807   6.621  -8.754  1.00  0.00           C  
ATOM   1639  CZ2 TRP A 211       1.658   6.960  -9.774  1.00  0.00           C  
ATOM   1640  CZ3 TRP A 211      -0.291   7.429  -8.413  1.00  0.00           C  
ATOM   1641  N   GLY A 212      -3.411  12.551 -13.195  1.00  0.00           N  
ATOM   1642  CA  GLY A 212      -4.539  13.447 -12.993  1.00  0.00           C  
ATOM   1643  C   GLY A 212      -4.122  14.850 -12.596  1.00  0.00           C  
ATOM   1644  O   GLY A 212      -4.920  15.605 -12.036  1.00  0.00           O  
ATOM   1645  N   GLY A 213      -2.868  15.299 -12.955  1.00  0.00           N  
ATOM   1646  CA  GLY A 213      -2.334  16.635 -12.747  1.00  0.00           C  
ATOM   1647  C   GLY A 213      -1.052  16.646 -11.936  1.00  0.00           C  
ATOM   1648  O   GLY A 213      -0.413  17.690 -11.789  1.00  0.00           O  
ATOM   1649  N   HIS A 214      -0.671  15.469 -11.309  1.00  0.00           N  
ATOM   1650  CA  HIS A 214       0.547  15.354 -10.515  1.00  0.00           C  
ATOM   1651  C   HIS A 214       1.722  14.895 -11.372  1.00  0.00           C  
ATOM   1652  CB  HIS A 214       0.338  14.385  -9.350  1.00  0.00           C  
ATOM   1653  O   HIS A 214       1.605  13.927 -12.127  1.00  0.00           O  
ATOM   1654  CG  HIS A 214      -0.683  14.848  -8.360  1.00  0.00           C  
ATOM   1655  CD2 HIS A 214      -1.995  14.541  -8.227  1.00  0.00           C  
ATOM   1656  ND1 HIS A 214      -0.391  15.742  -7.354  1.00  0.00           N  
ATOM   1657  CE1 HIS A 214      -1.483  15.965  -6.641  1.00  0.00           C  
ATOM   1658  NE2 HIS A 214      -2.470  15.249  -7.150  1.00  0.00           N  
ATOM   1659  N   LYS A 215       2.369  15.736 -12.121  1.00  0.00           N  
ATOM   1660  CA  LYS A 215       3.563  15.395 -12.888  1.00  0.00           C  
ATOM   1661  C   LYS A 215       4.642  14.799 -11.989  1.00  0.00           C  
ATOM   1662  CB  LYS A 215       4.107  16.628 -13.611  1.00  0.00           C  
ATOM   1663  O   LYS A 215       4.879  15.291 -10.884  1.00  0.00           O  
ATOM   1664  CG  LYS A 215       3.340  16.994 -14.874  1.00  0.00           C  
ATOM   1665  CD  LYS A 215       4.012  18.137 -15.624  1.00  0.00           C  
ATOM   1666  CE  LYS A 215       3.191  18.573 -16.830  1.00  0.00           C  
ATOM   1667  NZ  LYS A 215       3.836  19.706 -17.559  1.00  0.00           N  
ATOM   1668  N   VAL A 216       4.837  13.492 -12.009  1.00  0.00           N  
ATOM   1669  CA  VAL A 216       6.003  12.914 -11.349  1.00  0.00           C  
ATOM   1670  C   VAL A 216       7.271  13.614 -11.834  1.00  0.00           C  
ATOM   1671  CB  VAL A 216       6.103  11.393 -11.603  1.00  0.00           C  
ATOM   1672  O   VAL A 216       7.509  13.714 -13.040  1.00  0.00           O  
ATOM   1673  CG1 VAL A 216       7.311  10.803 -10.877  1.00  0.00           C  
ATOM   1674  CG2 VAL A 216       4.818  10.694 -11.164  1.00  0.00           C  
ATOM   1675  N   PHE A 217       7.636  14.750 -11.258  1.00  0.00           N  
ATOM   1676  CA  PHE A 217       8.887  15.385 -11.653  1.00  0.00           C  
ATOM   1677  C   PHE A 217      10.071  14.466 -11.378  1.00  0.00           C  
ATOM   1678  CB  PHE A 217       9.072  16.715 -10.915  1.00  0.00           C  
ATOM   1679  O   PHE A 217      10.177  13.889 -10.294  1.00  0.00           O  
ATOM   1680  CG  PHE A 217       8.079  17.773 -11.313  1.00  0.00           C  
ATOM   1681  CD1 PHE A 217       8.294  18.562 -12.436  1.00  0.00           C  
ATOM   1682  CD2 PHE A 217       6.928  17.979 -10.562  1.00  0.00           C  
ATOM   1683  CE1 PHE A 217       7.376  19.543 -12.806  1.00  0.00           C  
ATOM   1684  CE2 PHE A 217       6.006  18.956 -10.926  1.00  0.00           C  
ATOM   1685  CZ  PHE A 217       6.233  19.738 -12.047  1.00  0.00           C  
ATOM   1686  N   MET A 218      10.528  13.651 -12.398  1.00  0.00           N  
ATOM   1687  CA  MET A 218      11.780  12.902 -12.447  1.00  0.00           C  
ATOM   1688  C   MET A 218      12.969  13.811 -12.154  1.00  0.00           C  
ATOM   1689  CB  MET A 218      11.956  12.235 -13.812  1.00  0.00           C  
ATOM   1690  O   MET A 218      13.035  14.935 -12.655  1.00  0.00           O  
ATOM   1691  CG  MET A 218      10.968  11.111 -14.077  1.00  0.00           C  
ATOM   1692  SD  MET A 218      11.593   9.479 -13.518  1.00  0.00           S  
ATOM   1693  CE  MET A 218      11.157   8.460 -14.954  1.00  0.00           C  
ATOM   1694  N   ASP A 219      13.240  14.161 -10.890  1.00  0.00           N  
ATOM   1695  CA  ASP A 219      14.601  14.679 -10.786  1.00  0.00           C  
ATOM   1696  C   ASP A 219      14.596  16.183 -10.517  1.00  0.00           C  
ATOM   1697  CB  ASP A 219      15.390  14.375 -12.061  1.00  0.00           C  
ATOM   1698  O   ASP A 219      14.953  16.976 -11.391  1.00  0.00           O  
ATOM   1699  CG  ASP A 219      16.004  12.986 -12.061  1.00  0.00           C  
ATOM   1700  OD1 ASP A 219      16.240  12.424 -10.970  1.00  0.00           O  
ATOM   1701  OD2 ASP A 219      16.256  12.450 -13.162  1.00  0.00           O  
ATOM   1702  N   LYS A 220      13.805  16.625  -9.555  1.00  0.00           N  
ATOM   1703  CA  LYS A 220      14.273  17.953  -9.168  1.00  0.00           C  
ATOM   1704  C   LYS A 220      15.575  17.868  -8.377  1.00  0.00           C  
ATOM   1705  CB  LYS A 220      13.207  18.680  -8.347  1.00  0.00           C  
ATOM   1706  O   LYS A 220      15.762  16.949  -7.577  1.00  0.00           O  
ATOM   1707  CG  LYS A 220      12.089  19.287  -9.182  1.00  0.00           C  
ATOM   1708  CD  LYS A 220      11.191  20.188  -8.344  1.00  0.00           C  
ATOM   1709  CE  LYS A 220      10.041  20.753  -9.166  1.00  0.00           C  
ATOM   1710  NZ  LYS A 220       9.156  21.635  -8.347  1.00  0.00           N  
ATOM   1711  N   PRO A 221      16.720  18.318  -8.913  1.00  0.00           N  
ATOM   1712  CA  PRO A 221      18.049  18.315  -8.297  1.00  0.00           C  
ATOM   1713  C   PRO A 221      17.999  18.100  -6.787  1.00  0.00           C  
ATOM   1714  CB  PRO A 221      18.596  19.704  -8.633  1.00  0.00           C  
ATOM   1715  O   PRO A 221      17.036  18.509  -6.132  1.00  0.00           O  
ATOM   1716  CG  PRO A 221      17.475  20.396  -9.339  1.00  0.00           C  
ATOM   1717  CD  PRO A 221      16.311  19.451  -9.427  1.00  0.00           C  
TER    1718      PRO A 221
ENDMDL
END
