# Supplementary material for: Improving Protein Expression, Stability, and Function with ProteinMPNN
Source: J Am Chem Soc. 2024 Jan 9;146(3):2054–61. doi: 10.1021/jacs.3c10941 (PMC10811672; doi:10.1021/jacs.3c10941)
Supplement: Supplementary file 2 — ja3c10941_si_002.zip [file ja3c10941_si_002.zip › Sumida_Design_Structures_Idealizing_with_ProteinMPNN/TEV/hyperTEV0103_m4_16.pdb]

MODEL     1
ATOM      1  N   GLY A   1     -21.359  14.479  20.592  1.00  0.00           N  
ATOM      2  CA  GLY A   1     -19.907  14.459  20.674  1.00  0.00           C  
ATOM      3  C   GLY A   1     -19.329  13.056  20.672  1.00  0.00           C  
ATOM      4  O   GLY A   1     -18.293  12.807  20.053  1.00  0.00           O  
ATOM      5  N   GLU A   2     -19.984  12.116  21.423  1.00  0.00           N  
ATOM      6  CA  GLU A   2     -19.592  10.713  21.511  1.00  0.00           C  
ATOM      7  C   GLU A   2     -19.548  10.065  20.130  1.00  0.00           C  
ATOM      8  CB  GLU A   2     -20.550   9.942  22.423  1.00  0.00           C  
ATOM      9  O   GLU A   2     -18.657   9.263  19.842  1.00  0.00           O  
ATOM     10  CG  GLU A   2     -20.086   8.531  22.751  1.00  0.00           C  
ATOM     11  CD  GLU A   2     -21.013   7.802  23.711  1.00  0.00           C  
ATOM     12  OE1 GLU A   2     -20.733   6.631  24.054  1.00  0.00           O  
ATOM     13  OE2 GLU A   2     -22.028   8.407  24.122  1.00  0.00           O  
ATOM     14  N   SER A   3     -20.450  10.395  19.303  1.00  0.00           N  
ATOM     15  CA  SER A   3     -20.567   9.811  17.970  1.00  0.00           C  
ATOM     16  C   SER A   3     -19.414  10.248  17.073  1.00  0.00           C  
ATOM     17  CB  SER A   3     -21.899  10.202  17.329  1.00  0.00           C  
ATOM     18  O   SER A   3     -19.118   9.593  16.071  1.00  0.00           O  
ATOM     19  OG  SER A   3     -22.009  11.610  17.215  1.00  0.00           O  
ATOM     20  N   LEU A   4     -18.696  11.399  17.459  1.00  0.00           N  
ATOM     21  CA  LEU A   4     -17.615  11.961  16.656  1.00  0.00           C  
ATOM     22  C   LEU A   4     -16.287  11.287  16.985  1.00  0.00           C  
ATOM     23  CB  LEU A   4     -17.506  13.471  16.888  1.00  0.00           C  
ATOM     24  O   LEU A   4     -15.312  11.435  16.245  1.00  0.00           O  
ATOM     25  CG  LEU A   4     -18.669  14.321  16.375  1.00  0.00           C  
ATOM     26  CD1 LEU A   4     -18.513  15.766  16.838  1.00  0.00           C  
ATOM     27  CD2 LEU A   4     -18.756  14.248  14.854  1.00  0.00           C  
ATOM     28  N   GLU A   5     -16.270  10.480  18.107  1.00  0.00           N  
ATOM     29  CA  GLU A   5     -15.020   9.883  18.566  1.00  0.00           C  
ATOM     30  C   GLU A   5     -15.123   8.361  18.622  1.00  0.00           C  
ATOM     31  CB  GLU A   5     -14.633  10.435  19.941  1.00  0.00           C  
ATOM     32  O   GLU A   5     -15.517   7.798  19.646  1.00  0.00           O  
ATOM     33  CG  GLU A   5     -14.487  11.949  19.976  1.00  0.00           C  
ATOM     34  CD  GLU A   5     -13.314  12.459  19.154  1.00  0.00           C  
ATOM     35  OE1 GLU A   5     -13.331  13.640  18.740  1.00  0.00           O  
ATOM     36  OE2 GLU A   5     -12.372  11.669  18.920  1.00  0.00           O  
ATOM     37  N   PRO A   6     -14.918   7.764  17.500  1.00  0.00           N  
ATOM     38  CA  PRO A   6     -15.009   6.303  17.541  1.00  0.00           C  
ATOM     39  C   PRO A   6     -14.100   5.684  18.601  1.00  0.00           C  
ATOM     40  CB  PRO A   6     -14.573   5.882  16.135  1.00  0.00           C  
ATOM     41  O   PRO A   6     -13.115   6.303  19.011  1.00  0.00           O  
ATOM     42  CG  PRO A   6     -13.857   7.073  15.585  1.00  0.00           C  
ATOM     43  CD  PRO A   6     -14.230   8.275  16.405  1.00  0.00           C  
ATOM     44  N   GLY A   7     -14.577   4.557  19.264  1.00  0.00           N  
ATOM     45  CA  GLY A   7     -13.833   3.819  20.273  1.00  0.00           C  
ATOM     46  C   GLY A   7     -12.605   3.123  19.719  1.00  0.00           C  
ATOM     47  O   GLY A   7     -12.238   3.330  18.560  1.00  0.00           O  
ATOM     48  N   PRO A   8     -11.950   2.447  20.570  1.00  0.00           N  
ATOM     49  CA  PRO A   8     -10.747   1.716  20.165  1.00  0.00           C  
ATOM     50  C   PRO A   8     -11.011   0.726  19.033  1.00  0.00           C  
ATOM     51  CB  PRO A   8     -10.332   0.984  21.444  1.00  0.00           C  
ATOM     52  O   PRO A   8     -12.086   0.123  18.973  1.00  0.00           O  
ATOM     53  CG  PRO A   8     -11.038   1.708  22.545  1.00  0.00           C  
ATOM     54  CD  PRO A   8     -12.287   2.326  21.985  1.00  0.00           C  
ATOM     55  N   ARG A   9     -10.096   0.653  18.127  1.00  0.00           N  
ATOM     56  CA  ARG A   9     -10.177  -0.283  17.010  1.00  0.00           C  
ATOM     57  C   ARG A   9      -8.921  -1.144  16.925  1.00  0.00           C  
ATOM     58  CB  ARG A   9     -10.388   0.468  15.693  1.00  0.00           C  
ATOM     59  O   ARG A   9      -7.812  -0.658  17.160  1.00  0.00           O  
ATOM     60  CG  ARG A   9     -10.532  -0.441  14.483  1.00  0.00           C  
ATOM     61  CD  ARG A   9     -10.860   0.347  13.222  1.00  0.00           C  
ATOM     62  NE  ARG A   9     -12.220   0.878  13.257  1.00  0.00           N  
ATOM     63  NH1 ARG A   9     -13.227  -1.091  12.588  1.00  0.00           N  
ATOM     64  NH2 ARG A   9     -14.502   0.765  13.020  1.00  0.00           N  
ATOM     65  CZ  ARG A   9     -13.313   0.182  12.955  1.00  0.00           C  
ATOM     66  N   ASP A  10      -9.149  -2.325  16.605  1.00  0.00           N  
ATOM     67  CA  ASP A  10      -8.046  -3.262  16.411  1.00  0.00           C  
ATOM     68  C   ASP A  10      -7.533  -3.216  14.974  1.00  0.00           C  
ATOM     69  CB  ASP A  10      -8.481  -4.685  16.769  1.00  0.00           C  
ATOM     70  O   ASP A  10      -8.202  -3.691  14.055  1.00  0.00           O  
ATOM     71  CG  ASP A  10      -7.335  -5.680  16.741  1.00  0.00           C  
ATOM     72  OD1 ASP A  10      -6.176  -5.269  16.519  1.00  0.00           O  
ATOM     73  OD2 ASP A  10      -7.594  -6.887  16.941  1.00  0.00           O  
ATOM     74  N   TYR A  11      -6.260  -2.690  14.769  1.00  0.00           N  
ATOM     75  CA  TYR A  11      -5.700  -2.569  13.428  1.00  0.00           C  
ATOM     76  C   TYR A  11      -4.778  -3.742  13.114  1.00  0.00           C  
ATOM     77  CB  TYR A  11      -4.935  -1.250  13.281  1.00  0.00           C  
ATOM     78  O   TYR A  11      -4.129  -3.766  12.066  1.00  0.00           O  
ATOM     79  CG  TYR A  11      -5.824  -0.030  13.285  1.00  0.00           C  
ATOM     80  CD1 TYR A  11      -6.496   0.370  12.132  1.00  0.00           C  
ATOM     81  CD2 TYR A  11      -5.992   0.726  14.440  1.00  0.00           C  
ATOM     82  CE1 TYR A  11      -7.314   1.495  12.130  1.00  0.00           C  
ATOM     83  CE2 TYR A  11      -6.807   1.853  14.449  1.00  0.00           C  
ATOM     84  OH  TYR A  11      -8.272   3.343  13.296  1.00  0.00           O  
ATOM     85  CZ  TYR A  11      -7.464   2.228  13.292  1.00  0.00           C  
ATOM     86  N   ASN A  12      -4.708  -4.694  13.992  1.00  0.00           N  
ATOM     87  CA  ASN A  12      -3.793  -5.822  13.864  1.00  0.00           C  
ATOM     88  C   ASN A  12      -4.120  -6.673  12.640  1.00  0.00           C  
ATOM     89  CB  ASN A  12      -3.819  -6.681  15.130  1.00  0.00           C  
ATOM     90  O   ASN A  12      -3.217  -7.112  11.925  1.00  0.00           O  
ATOM     91  CG  ASN A  12      -3.046  -6.058  16.275  1.00  0.00           C  
ATOM     92  ND2 ASN A  12      -3.459  -6.354  17.502  1.00  0.00           N  
ATOM     93  OD1 ASN A  12      -2.085  -5.314  16.059  1.00  0.00           O  
ATOM     94  N   PRO A  13      -5.360  -6.836  12.353  1.00  0.00           N  
ATOM     95  CA  PRO A  13      -5.656  -7.625  11.155  1.00  0.00           C  
ATOM     96  C   PRO A  13      -5.112  -6.988   9.879  1.00  0.00           C  
ATOM     97  CB  PRO A  13      -7.185  -7.673  11.132  1.00  0.00           C  
ATOM     98  O   PRO A  13      -4.716  -7.697   8.950  1.00  0.00           O  
ATOM     99  CG  PRO A  13      -7.592  -7.568  12.567  1.00  0.00           C  
ATOM    100  CD  PRO A  13      -6.659  -6.617  13.259  1.00  0.00           C  
ATOM    101  N   ILE A  14      -5.043  -5.688   9.860  1.00  0.00           N  
ATOM    102  CA  ILE A  14      -4.479  -4.980   8.716  1.00  0.00           C  
ATOM    103  C   ILE A  14      -2.954  -5.019   8.784  1.00  0.00           C  
ATOM    104  CB  ILE A  14      -4.975  -3.518   8.656  1.00  0.00           C  
ATOM    105  O   ILE A  14      -2.292  -5.366   7.804  1.00  0.00           O  
ATOM    106  CG1 ILE A  14      -6.493  -3.477   8.445  1.00  0.00           C  
ATOM    107  CG2 ILE A  14      -4.247  -2.745   7.553  1.00  0.00           C  
ATOM    108  CD1 ILE A  14      -7.104  -2.092   8.610  1.00  0.00           C  
ATOM    109  N   SER A  15      -2.416  -4.721   9.958  1.00  0.00           N  
ATOM    110  CA  SER A  15      -0.968  -4.639  10.118  1.00  0.00           C  
ATOM    111  C   SER A  15      -0.305  -5.985   9.845  1.00  0.00           C  
ATOM    112  CB  SER A  15      -0.609  -4.160  11.525  1.00  0.00           C  
ATOM    113  O   SER A  15       0.809  -6.039   9.321  1.00  0.00           O  
ATOM    114  OG  SER A  15      -1.118  -5.050  12.504  1.00  0.00           O  
ATOM    115  N   ASP A  16      -0.997  -7.137  10.135  1.00  0.00           N  
ATOM    116  CA  ASP A  16      -0.453  -8.480   9.962  1.00  0.00           C  
ATOM    117  C   ASP A  16      -0.318  -8.832   8.482  1.00  0.00           C  
ATOM    118  CB  ASP A  16      -1.335  -9.511  10.670  1.00  0.00           C  
ATOM    119  O   ASP A  16       0.359  -9.799   8.128  1.00  0.00           O  
ATOM    120  CG  ASP A  16      -1.180  -9.488  12.180  1.00  0.00           C  
ATOM    121  OD1 ASP A  16      -0.215  -8.874  12.684  1.00  0.00           O  
ATOM    122  OD2 ASP A  16      -2.028 -10.092  12.872  1.00  0.00           O  
ATOM    123  N   THR A  17      -0.950  -8.022   7.622  1.00  0.00           N  
ATOM    124  CA  THR A  17      -0.901  -8.329   6.197  1.00  0.00           C  
ATOM    125  C   THR A  17       0.121  -7.445   5.488  1.00  0.00           C  
ATOM    126  CB  THR A  17      -2.282  -8.149   5.539  1.00  0.00           C  
ATOM    127  O   THR A  17       0.366  -7.607   4.291  1.00  0.00           O  
ATOM    128  CG2 THR A  17      -3.349  -8.957   6.270  1.00  0.00           C  
ATOM    129  OG1 THR A  17      -2.643  -6.763   5.571  1.00  0.00           O  
ATOM    130  N   ILE A  18       0.718  -6.506   6.212  1.00  0.00           N  
ATOM    131  CA  ILE A  18       1.667  -5.562   5.630  1.00  0.00           C  
ATOM    132  C   ILE A  18       3.006  -6.257   5.393  1.00  0.00           C  
ATOM    133  CB  ILE A  18       1.859  -4.324   6.534  1.00  0.00           C  
ATOM    134  O   ILE A  18       3.482  -7.009   6.247  1.00  0.00           O  
ATOM    135  CG1 ILE A  18       0.565  -3.504   6.598  1.00  0.00           C  
ATOM    136  CG2 ILE A  18       3.026  -3.467   6.036  1.00  0.00           C  
ATOM    137  CD1 ILE A  18       0.605  -2.362   7.604  1.00  0.00           C  
ATOM    138  N   VAL A  19       3.587  -6.033   4.238  1.00  0.00           N  
ATOM    139  CA  VAL A  19       4.880  -6.603   3.872  1.00  0.00           C  
ATOM    140  C   VAL A  19       5.843  -5.487   3.474  1.00  0.00           C  
ATOM    141  CB  VAL A  19       4.744  -7.626   2.722  1.00  0.00           C  
ATOM    142  O   VAL A  19       5.414  -4.405   3.063  1.00  0.00           O  
ATOM    143  CG1 VAL A  19       3.862  -8.799   3.144  1.00  0.00           C  
ATOM    144  CG2 VAL A  19       4.181  -6.951   1.473  1.00  0.00           C  
ATOM    145  N   ARG A  20       7.096  -5.773   3.710  1.00  0.00           N  
ATOM    146  CA  ARG A  20       8.151  -4.918   3.174  1.00  0.00           C  
ATOM    147  C   ARG A  20       8.714  -5.491   1.877  1.00  0.00           C  
ATOM    148  CB  ARG A  20       9.273  -4.742   4.199  1.00  0.00           C  
ATOM    149  O   ARG A  20       9.111  -6.657   1.828  1.00  0.00           O  
ATOM    150  CG  ARG A  20      10.340  -3.743   3.779  1.00  0.00           C  
ATOM    151  CD  ARG A  20      11.422  -3.594   4.840  1.00  0.00           C  
ATOM    152  NE  ARG A  20      12.505  -2.727   4.386  1.00  0.00           N  
ATOM    153  NH1 ARG A  20      13.832  -3.064   6.248  1.00  0.00           N  
ATOM    154  NH2 ARG A  20      14.546  -1.688   4.559  1.00  0.00           N  
ATOM    155  CZ  ARG A  20      13.625  -2.495   5.066  1.00  0.00           C  
ATOM    156  N   LEU A  21       8.717  -4.617   0.843  1.00  0.00           N  
ATOM    157  CA  LEU A  21       9.197  -5.024  -0.473  1.00  0.00           C  
ATOM    158  C   LEU A  21      10.480  -4.286  -0.837  1.00  0.00           C  
ATOM    159  CB  LEU A  21       8.126  -4.766  -1.537  1.00  0.00           C  
ATOM    160  O   LEU A  21      10.541  -3.057  -0.749  1.00  0.00           O  
ATOM    161  CG  LEU A  21       6.746  -5.368  -1.270  1.00  0.00           C  
ATOM    162  CD1 LEU A  21       5.716  -4.778  -2.228  1.00  0.00           C  
ATOM    163  CD2 LEU A  21       6.791  -6.887  -1.395  1.00  0.00           C  
ATOM    164  N   THR A  22      11.449  -5.080  -1.185  1.00  0.00           N  
ATOM    165  CA  THR A  22      12.698  -4.494  -1.659  1.00  0.00           C  
ATOM    166  C   THR A  22      13.052  -5.023  -3.046  1.00  0.00           C  
ATOM    167  CB  THR A  22      13.855  -4.784  -0.685  1.00  0.00           C  
ATOM    168  O   THR A  22      13.315  -6.216  -3.213  1.00  0.00           O  
ATOM    169  CG2 THR A  22      15.142  -4.105  -1.142  1.00  0.00           C  
ATOM    170  OG1 THR A  22      13.509  -4.298   0.618  1.00  0.00           O  
ATOM    171  N   ASN A  23      13.002  -4.087  -4.040  1.00  0.00           N  
ATOM    172  CA  ASN A  23      13.389  -4.407  -5.410  1.00  0.00           C  
ATOM    173  C   ASN A  23      14.819  -3.966  -5.706  1.00  0.00           C  
ATOM    174  CB  ASN A  23      12.419  -3.769  -6.405  1.00  0.00           C  
ATOM    175  O   ASN A  23      15.118  -2.770  -5.702  1.00  0.00           O  
ATOM    176  CG  ASN A  23      12.708  -4.165  -7.840  1.00  0.00           C  
ATOM    177  ND2 ASN A  23      11.821  -3.784  -8.751  1.00  0.00           N  
ATOM    178  OD1 ASN A  23      13.721  -4.809  -8.126  1.00  0.00           O  
ATOM    179  N   THR A  24      15.649  -4.951  -5.970  1.00  0.00           N  
ATOM    180  CA  THR A  24      17.040  -4.704  -6.334  1.00  0.00           C  
ATOM    181  C   THR A  24      17.281  -5.031  -7.805  1.00  0.00           C  
ATOM    182  CB  THR A  24      18.001  -5.529  -5.458  1.00  0.00           C  
ATOM    183  O   THR A  24      17.198  -6.192  -8.210  1.00  0.00           O  
ATOM    184  CG2 THR A  24      19.455  -5.175  -5.752  1.00  0.00           C  
ATOM    185  OG1 THR A  24      17.726  -5.264  -4.077  1.00  0.00           O  
ATOM    186  N   SER A  25      17.458  -3.901  -8.590  1.00  0.00           N  
ATOM    187  CA  SER A  25      17.673  -4.049 -10.026  1.00  0.00           C  
ATOM    188  C   SER A  25      18.663  -3.012 -10.546  1.00  0.00           C  
ATOM    189  CB  SER A  25      16.350  -3.927 -10.782  1.00  0.00           C  
ATOM    190  O   SER A  25      18.622  -1.849 -10.140  1.00  0.00           O  
ATOM    191  OG  SER A  25      15.433  -4.920 -10.354  1.00  0.00           O  
ATOM    192  N   ASP A  26      19.620  -3.483 -11.342  1.00  0.00           N  
ATOM    193  CA  ASP A  26      20.567  -2.606 -12.024  1.00  0.00           C  
ATOM    194  C   ASP A  26      21.359  -1.769 -11.022  1.00  0.00           C  
ATOM    195  CB  ASP A  26      19.838  -1.693 -13.012  1.00  0.00           C  
ATOM    196  O   ASP A  26      21.529  -0.562 -11.210  1.00  0.00           O  
ATOM    197  CG  ASP A  26      19.254  -2.446 -14.194  1.00  0.00           C  
ATOM    198  OD1 ASP A  26      19.770  -3.530 -14.542  1.00  0.00           O  
ATOM    199  OD2 ASP A  26      18.271  -1.949 -14.785  1.00  0.00           O  
ATOM    200  N   GLY A  27      21.796  -2.344  -9.830  1.00  0.00           N  
ATOM    201  CA  GLY A  27      22.623  -1.679  -8.836  1.00  0.00           C  
ATOM    202  C   GLY A  27      21.838  -0.744  -7.935  1.00  0.00           C  
ATOM    203  O   GLY A  27      22.417  -0.051  -7.096  1.00  0.00           O  
ATOM    204  N   HIS A  28      20.515  -0.624  -8.164  1.00  0.00           N  
ATOM    205  CA  HIS A  28      19.661   0.225  -7.341  1.00  0.00           C  
ATOM    206  C   HIS A  28      18.688  -0.608  -6.514  1.00  0.00           C  
ATOM    207  CB  HIS A  28      18.892   1.218  -8.215  1.00  0.00           C  
ATOM    208  O   HIS A  28      18.356  -1.735  -6.888  1.00  0.00           O  
ATOM    209  CG  HIS A  28      19.773   2.166  -8.965  1.00  0.00           C  
ATOM    210  CD2 HIS A  28      20.309   2.089 -10.205  1.00  0.00           C  
ATOM    211  ND1 HIS A  28      20.200   3.363  -8.433  1.00  0.00           N  
ATOM    212  CE1 HIS A  28      20.962   3.984  -9.318  1.00  0.00           C  
ATOM    213  NE2 HIS A  28      21.044   3.231 -10.402  1.00  0.00           N  
ATOM    214  N   SER A  29      18.314  -0.002  -5.391  1.00  0.00           N  
ATOM    215  CA  SER A  29      17.361  -0.671  -4.511  1.00  0.00           C  
ATOM    216  C   SER A  29      16.234   0.270  -4.100  1.00  0.00           C  
ATOM    217  CB  SER A  29      18.067  -1.208  -3.265  1.00  0.00           C  
ATOM    218  O   SER A  29      16.480   1.425  -3.746  1.00  0.00           O  
ATOM    219  OG  SER A  29      17.155  -1.899  -2.429  1.00  0.00           O  
ATOM    220  N   ILE A  30      15.008  -0.205  -4.360  1.00  0.00           N  
ATOM    221  CA  ILE A  30      13.829   0.523  -3.905  1.00  0.00           C  
ATOM    222  C   ILE A  30      13.071  -0.314  -2.878  1.00  0.00           C  
ATOM    223  CB  ILE A  30      12.902   0.893  -5.085  1.00  0.00           C  
ATOM    224  O   ILE A  30      12.807  -1.497  -3.105  1.00  0.00           O  
ATOM    225  CG1 ILE A  30      13.626   1.829  -6.059  1.00  0.00           C  
ATOM    226  CG2 ILE A  30      11.606   1.528  -4.575  1.00  0.00           C  
ATOM    227  CD1 ILE A  30      12.827   2.154  -7.314  1.00  0.00           C  
ATOM    228  N   SER A  31      12.830   0.351  -1.742  1.00  0.00           N  
ATOM    229  CA  SER A  31      12.096  -0.326  -0.678  1.00  0.00           C  
ATOM    230  C   SER A  31      10.805   0.413  -0.340  1.00  0.00           C  
ATOM    231  CB  SER A  31      12.963  -0.453   0.575  1.00  0.00           C  
ATOM    232  O   SER A  31      10.820   1.624  -0.107  1.00  0.00           O  
ATOM    233  OG  SER A  31      12.335  -1.281   1.539  1.00  0.00           O  
ATOM    234  N   LEU A  32       9.717  -0.362  -0.374  1.00  0.00           N  
ATOM    235  CA  LEU A  32       8.401   0.143   0.000  1.00  0.00           C  
ATOM    236  C   LEU A  32       7.607  -0.916   0.757  1.00  0.00           C  
ATOM    237  CB  LEU A  32       7.625   0.589  -1.242  1.00  0.00           C  
ATOM    238  O   LEU A  32       8.082  -2.039   0.943  1.00  0.00           O  
ATOM    239  CG  LEU A  32       7.541  -0.421  -2.388  1.00  0.00           C  
ATOM    240  CD1 LEU A  32       6.233  -1.200  -2.313  1.00  0.00           C  
ATOM    241  CD2 LEU A  32       7.674   0.285  -3.733  1.00  0.00           C  
ATOM    242  N   TYR A  33       6.425  -0.556   1.138  1.00  0.00           N  
ATOM    243  CA  TYR A  33       5.527  -1.501   1.791  1.00  0.00           C  
ATOM    244  C   TYR A  33       4.440  -1.972   0.832  1.00  0.00           C  
ATOM    245  CB  TYR A  33       4.889  -0.867   3.031  1.00  0.00           C  
ATOM    246  O   TYR A  33       4.285  -1.421  -0.260  1.00  0.00           O  
ATOM    247  CG  TYR A  33       5.859  -0.647   4.167  1.00  0.00           C  
ATOM    248  CD1 TYR A  33       6.131  -1.661   5.082  1.00  0.00           C  
ATOM    249  CD2 TYR A  33       6.503   0.575   4.328  1.00  0.00           C  
ATOM    250  CE1 TYR A  33       7.022  -1.462   6.132  1.00  0.00           C  
ATOM    251  CE2 TYR A  33       7.396   0.785   5.374  1.00  0.00           C  
ATOM    252  OH  TYR A  33       8.532  -0.036   7.306  1.00  0.00           O  
ATOM    253  CZ  TYR A  33       7.649  -0.238   6.269  1.00  0.00           C  
ATOM    254  N   GLY A  34       3.773  -2.985   1.238  1.00  0.00           N  
ATOM    255  CA  GLY A  34       2.636  -3.524   0.510  1.00  0.00           C  
ATOM    256  C   GLY A  34       1.627  -4.216   1.407  1.00  0.00           C  
ATOM    257  O   GLY A  34       1.872  -4.398   2.601  1.00  0.00           O  
ATOM    258  N   ILE A  35       0.474  -4.436   0.793  1.00  0.00           N  
ATOM    259  CA  ILE A  35      -0.606  -5.115   1.500  1.00  0.00           C  
ATOM    260  C   ILE A  35      -0.793  -6.519   0.930  1.00  0.00           C  
ATOM    261  CB  ILE A  35      -1.927  -4.320   1.412  1.00  0.00           C  
ATOM    262  O   ILE A  35      -0.986  -6.685  -0.277  1.00  0.00           O  
ATOM    263  CG1 ILE A  35      -1.725  -2.889   1.925  1.00  0.00           C  
ATOM    264  CG2 ILE A  35      -3.038  -5.029   2.192  1.00  0.00           C  
ATOM    265  CD1 ILE A  35      -2.853  -1.935   1.559  1.00  0.00           C  
ATOM    266  N   GLY A  36      -0.723  -7.509   1.820  1.00  0.00           N  
ATOM    267  CA  GLY A  36      -1.031  -8.870   1.410  1.00  0.00           C  
ATOM    268  C   GLY A  36      -2.518  -9.169   1.406  1.00  0.00           C  
ATOM    269  O   GLY A  36      -3.244  -8.750   2.310  1.00  0.00           O  
ATOM    270  N   PHE A  37      -3.017  -9.867   0.418  1.00  0.00           N  
ATOM    271  CA  PHE A  37      -4.390 -10.320   0.234  1.00  0.00           C  
ATOM    272  C   PHE A  37      -4.430 -11.619  -0.563  1.00  0.00           C  
ATOM    273  CB  PHE A  37      -5.222  -9.245  -0.472  1.00  0.00           C  
ATOM    274  O   PHE A  37      -4.311 -11.604  -1.790  1.00  0.00           O  
ATOM    275  CG  PHE A  37      -6.696  -9.546  -0.509  1.00  0.00           C  
ATOM    276  CD1 PHE A  37      -7.246 -10.269  -1.561  1.00  0.00           C  
ATOM    277  CD2 PHE A  37      -7.533  -9.105   0.508  1.00  0.00           C  
ATOM    278  CE1 PHE A  37      -8.610 -10.548  -1.598  1.00  0.00           C  
ATOM    279  CE2 PHE A  37      -8.897  -9.381   0.478  1.00  0.00           C  
ATOM    280  CZ  PHE A  37      -9.434 -10.102  -0.576  1.00  0.00           C  
ATOM    281  N   GLY A  38      -4.599 -12.774   0.193  1.00  0.00           N  
ATOM    282  CA  GLY A  38      -4.518 -14.044  -0.511  1.00  0.00           C  
ATOM    283  C   GLY A  38      -3.170 -14.277  -1.168  1.00  0.00           C  
ATOM    284  O   GLY A  38      -2.129 -14.166  -0.517  1.00  0.00           O  
ATOM    285  N   PRO A  39      -3.159 -14.566  -2.522  1.00  0.00           N  
ATOM    286  CA  PRO A  39      -1.904 -14.770  -3.250  1.00  0.00           C  
ATOM    287  C   PRO A  39      -1.331 -13.471  -3.811  1.00  0.00           C  
ATOM    288  CB  PRO A  39      -2.302 -15.724  -4.378  1.00  0.00           C  
ATOM    289  O   PRO A  39      -0.408 -13.502  -4.630  1.00  0.00           O  
ATOM    290  CG  PRO A  39      -3.715 -15.363  -4.704  1.00  0.00           C  
ATOM    291  CD  PRO A  39      -4.417 -14.986  -3.431  1.00  0.00           C  
ATOM    292  N   PHE A  40      -1.881 -12.373  -3.326  1.00  0.00           N  
ATOM    293  CA  PHE A  40      -1.537 -11.111  -3.971  1.00  0.00           C  
ATOM    294  C   PHE A  40      -0.826 -10.181  -2.995  1.00  0.00           C  
ATOM    295  CB  PHE A  40      -2.793 -10.430  -4.525  1.00  0.00           C  
ATOM    296  O   PHE A  40      -1.039 -10.262  -1.784  1.00  0.00           O  
ATOM    297  CG  PHE A  40      -3.622 -11.316  -5.414  1.00  0.00           C  
ATOM    298  CD1 PHE A  40      -3.039 -12.002  -6.473  1.00  0.00           C  
ATOM    299  CD2 PHE A  40      -4.985 -11.463  -5.192  1.00  0.00           C  
ATOM    300  CE1 PHE A  40      -3.804 -12.823  -7.298  1.00  0.00           C  
ATOM    301  CE2 PHE A  40      -5.756 -12.281  -6.013  1.00  0.00           C  
ATOM    302  CZ  PHE A  40      -5.164 -12.960  -7.066  1.00  0.00           C  
ATOM    303  N   ILE A  41      -0.005  -9.385  -3.563  1.00  0.00           N  
ATOM    304  CA  ILE A  41       0.519  -8.218  -2.861  1.00  0.00           C  
ATOM    305  C   ILE A  41       0.107  -6.945  -3.597  1.00  0.00           C  
ATOM    306  CB  ILE A  41       2.056  -8.284  -2.723  1.00  0.00           C  
ATOM    307  O   ILE A  41       0.334  -6.817  -4.802  1.00  0.00           O  
ATOM    308  CG1 ILE A  41       2.462  -9.462  -1.830  1.00  0.00           C  
ATOM    309  CG2 ILE A  41       2.606  -6.965  -2.172  1.00  0.00           C  
ATOM    310  CD1 ILE A  41       3.966  -9.676  -1.733  1.00  0.00           C  
ATOM    311  N   ILE A  42      -0.557  -6.049  -2.868  1.00  0.00           N  
ATOM    312  CA  ILE A  42      -0.979  -4.753  -3.389  1.00  0.00           C  
ATOM    313  C   ILE A  42       0.029  -3.681  -2.983  1.00  0.00           C  
ATOM    314  CB  ILE A  42      -2.393  -4.377  -2.892  1.00  0.00           C  
ATOM    315  O   ILE A  42       0.290  -3.484  -1.793  1.00  0.00           O  
ATOM    316  CG1 ILE A  42      -3.401  -5.466  -3.276  1.00  0.00           C  
ATOM    317  CG2 ILE A  42      -2.817  -3.016  -3.451  1.00  0.00           C  
ATOM    318  CD1 ILE A  42      -4.032  -6.173  -2.084  1.00  0.00           C  
ATOM    319  N   THR A  43       0.616  -2.961  -3.956  1.00  0.00           N  
ATOM    320  CA  THR A  43       1.618  -1.949  -3.640  1.00  0.00           C  
ATOM    321  C   THR A  43       1.668  -0.879  -4.727  1.00  0.00           C  
ATOM    322  CB  THR A  43       3.013  -2.579  -3.472  1.00  0.00           C  
ATOM    323  O   THR A  43       0.762  -0.790  -5.559  1.00  0.00           O  
ATOM    324  CG2 THR A  43       3.567  -3.055  -4.810  1.00  0.00           C  
ATOM    325  OG1 THR A  43       3.906  -1.605  -2.916  1.00  0.00           O  
ATOM    326  N   ASN A  44       2.719   0.013  -4.652  1.00  0.00           N  
ATOM    327  CA  ASN A  44       2.854   1.101  -5.615  1.00  0.00           C  
ATOM    328  C   ASN A  44       3.534   0.632  -6.898  1.00  0.00           C  
ATOM    329  CB  ASN A  44       3.627   2.269  -5.001  1.00  0.00           C  
ATOM    330  O   ASN A  44       4.417  -0.227  -6.860  1.00  0.00           O  
ATOM    331  CG  ASN A  44       2.909   2.887  -3.817  1.00  0.00           C  
ATOM    332  ND2 ASN A  44       1.980   3.793  -4.094  1.00  0.00           N  
ATOM    333  OD1 ASN A  44       3.188   2.552  -2.662  1.00  0.00           O  
ATOM    334  N   LEU A  45       3.118   1.227  -7.994  1.00  0.00           N  
ATOM    335  CA  LEU A  45       3.679   0.951  -9.312  1.00  0.00           C  
ATOM    336  C   LEU A  45       5.160   1.315  -9.360  1.00  0.00           C  
ATOM    337  CB  LEU A  45       2.917   1.722 -10.392  1.00  0.00           C  
ATOM    338  O   LEU A  45       5.946   0.648 -10.037  1.00  0.00           O  
ATOM    339  CG  LEU A  45       1.547   1.165 -10.784  1.00  0.00           C  
ATOM    340  CD1 LEU A  45       0.831   2.130 -11.724  1.00  0.00           C  
ATOM    341  CD2 LEU A  45       1.693  -0.208 -11.430  1.00  0.00           C  
ATOM    342  N   HIS A  46       5.504   2.311  -8.613  1.00  0.00           N  
ATOM    343  CA  HIS A  46       6.867   2.819  -8.718  1.00  0.00           C  
ATOM    344  C   HIS A  46       7.856   1.892  -8.019  1.00  0.00           C  
ATOM    345  CB  HIS A  46       6.961   4.227  -8.128  1.00  0.00           C  
ATOM    346  O   HIS A  46       9.051   2.188  -7.954  1.00  0.00           O  
ATOM    347  CG  HIS A  46       6.651   4.287  -6.666  1.00  0.00           C  
ATOM    348  CD2 HIS A  46       7.413   4.002  -5.583  1.00  0.00           C  
ATOM    349  ND1 HIS A  46       5.422   4.679  -6.181  1.00  0.00           N  
ATOM    350  CE1 HIS A  46       5.442   4.632  -4.860  1.00  0.00           C  
ATOM    351  NE2 HIS A  46       6.638   4.224  -4.472  1.00  0.00           N  
ATOM    352  N   LEU A  47       7.382   0.778  -7.457  1.00  0.00           N  
ATOM    353  CA  LEU A  47       8.279  -0.267  -6.975  1.00  0.00           C  
ATOM    354  C   LEU A  47       9.124  -0.826  -8.114  1.00  0.00           C  
ATOM    355  CB  LEU A  47       7.482  -1.395  -6.314  1.00  0.00           C  
ATOM    356  O   LEU A  47      10.256  -1.264  -7.896  1.00  0.00           O  
ATOM    357  CG  LEU A  47       8.287  -2.606  -5.840  1.00  0.00           C  
ATOM    358  CD1 LEU A  47       9.226  -2.208  -4.707  1.00  0.00           C  
ATOM    359  CD2 LEU A  47       7.354  -3.729  -5.399  1.00  0.00           C  
ATOM    360  N   PHE A  48       8.557  -0.779  -9.356  1.00  0.00           N  
ATOM    361  CA  PHE A  48       9.202  -1.387 -10.514  1.00  0.00           C  
ATOM    362  C   PHE A  48       9.709  -0.318 -11.475  1.00  0.00           C  
ATOM    363  CB  PHE A  48       8.235  -2.328 -11.238  1.00  0.00           C  
ATOM    364  O   PHE A  48       9.447  -0.383 -12.677  1.00  0.00           O  
ATOM    365  CG  PHE A  48       7.873  -3.554 -10.444  1.00  0.00           C  
ATOM    366  CD1 PHE A  48       8.777  -4.599 -10.301  1.00  0.00           C  
ATOM    367  CD2 PHE A  48       6.626  -3.662  -9.841  1.00  0.00           C  
ATOM    368  CE1 PHE A  48       8.445  -5.735  -9.567  1.00  0.00           C  
ATOM    369  CE2 PHE A  48       6.287  -4.794  -9.106  1.00  0.00           C  
ATOM    370  CZ  PHE A  48       7.197  -5.830  -8.971  1.00  0.00           C  
ATOM    371  N   ARG A  49      10.415   0.725 -10.896  1.00  0.00           N  
ATOM    372  CA  ARG A  49      11.098   1.694 -11.747  1.00  0.00           C  
ATOM    373  C   ARG A  49      12.189   1.023 -12.574  1.00  0.00           C  
ATOM    374  CB  ARG A  49      11.698   2.822 -10.905  1.00  0.00           C  
ATOM    375  O   ARG A  49      12.482   1.453 -13.692  1.00  0.00           O  
ATOM    376  CG  ARG A  49      10.670   3.809 -10.375  1.00  0.00           C  
ATOM    377  CD  ARG A  49      11.328   4.972  -9.646  1.00  0.00           C  
ATOM    378  NE  ARG A  49      10.338   5.907  -9.119  1.00  0.00           N  
ATOM    379  NH1 ARG A  49      11.882   7.283  -8.090  1.00  0.00           N  
ATOM    380  NH2 ARG A  49       9.645   7.767  -7.964  1.00  0.00           N  
ATOM    381  CZ  ARG A  49      10.624   6.984  -8.392  1.00  0.00           C  
ATOM    382  N   ARG A  50      12.687   0.052 -11.883  1.00  0.00           N  
ATOM    383  CA  ARG A  50      13.631  -0.852 -12.531  1.00  0.00           C  
ATOM    384  C   ARG A  50      13.187  -2.304 -12.384  1.00  0.00           C  
ATOM    385  CB  ARG A  50      15.034  -0.672 -11.949  1.00  0.00           C  
ATOM    386  O   ARG A  50      12.440  -2.640 -11.463  1.00  0.00           O  
ATOM    387  CG  ARG A  50      15.630   0.706 -12.191  1.00  0.00           C  
ATOM    388  CD  ARG A  50      16.977   0.868 -11.501  1.00  0.00           C  
ATOM    389  NE  ARG A  50      17.566   2.176 -11.769  1.00  0.00           N  
ATOM    390  NH1 ARG A  50      16.375   3.279 -10.125  1.00  0.00           N  
ATOM    391  NH2 ARG A  50      17.863   4.429 -11.436  1.00  0.00           N  
ATOM    392  CZ  ARG A  50      17.267   3.292 -11.110  1.00  0.00           C  
ATOM    393  N   ASN A  51      13.552  -3.048 -13.369  1.00  0.00           N  
ATOM    394  CA  ASN A  51      13.086  -4.430 -13.400  1.00  0.00           C  
ATOM    395  C   ASN A  51      14.206  -5.391 -13.789  1.00  0.00           C  
ATOM    396  CB  ASN A  51      11.903  -4.577 -14.360  1.00  0.00           C  
ATOM    397  O   ASN A  51      15.351  -4.975 -13.972  1.00  0.00           O  
ATOM    398  CG  ASN A  51      11.006  -5.747 -14.006  1.00  0.00           C  
ATOM    399  ND2 ASN A  51       9.967  -5.959 -14.804  1.00  0.00           N  
ATOM    400  OD1 ASN A  51      11.244  -6.452 -13.022  1.00  0.00           O  
ATOM    401  N   ASN A  52      13.941  -6.667 -13.801  1.00  0.00           N  
ATOM    402  CA  ASN A  52      14.901  -7.711 -14.140  1.00  0.00           C  
ATOM    403  C   ASN A  52      15.944  -7.893 -13.041  1.00  0.00           C  
ATOM    404  CB  ASN A  52      15.584  -7.400 -15.474  1.00  0.00           C  
ATOM    405  O   ASN A  52      17.127  -8.086 -13.328  1.00  0.00           O  
ATOM    406  CG  ASN A  52      16.311  -8.598 -16.052  1.00  0.00           C  
ATOM    407  ND2 ASN A  52      17.346  -8.340 -16.841  1.00  0.00           N  
ATOM    408  OD1 ASN A  52      15.944  -9.747 -15.791  1.00  0.00           O  
ATOM    409  N   GLY A  53      15.499  -7.862 -11.833  1.00  0.00           N  
ATOM    410  CA  GLY A  53      16.321  -8.070 -10.652  1.00  0.00           C  
ATOM    411  C   GLY A  53      15.686  -9.004  -9.639  1.00  0.00           C  
ATOM    412  O   GLY A  53      15.073 -10.008 -10.012  1.00  0.00           O  
ATOM    413  N   THR A  54      16.015  -8.708  -8.349  1.00  0.00           N  
ATOM    414  CA  THR A  54      15.536  -9.543  -7.252  1.00  0.00           C  
ATOM    415  C   THR A  54      14.540  -8.778  -6.385  1.00  0.00           C  
ATOM    416  CB  THR A  54      16.703 -10.042  -6.380  1.00  0.00           C  
ATOM    417  O   THR A  54      14.767  -7.613  -6.051  1.00  0.00           O  
ATOM    418  CG2 THR A  54      16.206 -10.961  -5.269  1.00  0.00           C  
ATOM    419  OG1 THR A  54      17.632 -10.761  -7.200  1.00  0.00           O  
ATOM    420  N   LEU A  55      13.397  -9.411  -6.140  1.00  0.00           N  
ATOM    421  CA  LEU A  55      12.422  -8.853  -5.209  1.00  0.00           C  
ATOM    422  C   LEU A  55      12.441  -9.610  -3.885  1.00  0.00           C  
ATOM    423  CB  LEU A  55      11.017  -8.896  -5.815  1.00  0.00           C  
ATOM    424  O   LEU A  55      12.225 -10.823  -3.856  1.00  0.00           O  
ATOM    425  CG  LEU A  55       9.887  -8.340  -4.947  1.00  0.00           C  
ATOM    426  CD1 LEU A  55      10.056  -6.836  -4.757  1.00  0.00           C  
ATOM    427  CD2 LEU A  55       8.531  -8.656  -5.568  1.00  0.00           C  
ATOM    428  N   THR A  56      12.755  -8.919  -2.820  1.00  0.00           N  
ATOM    429  CA  THR A  56      12.717  -9.491  -1.478  1.00  0.00           C  
ATOM    430  C   THR A  56      11.449  -9.066  -0.745  1.00  0.00           C  
ATOM    431  CB  THR A  56      13.952  -9.074  -0.658  1.00  0.00           C  
ATOM    432  O   THR A  56      11.156  -7.873  -0.640  1.00  0.00           O  
ATOM    433  CG2 THR A  56      13.932  -9.711   0.728  1.00  0.00           C  
ATOM    434  OG1 THR A  56      15.138  -9.490  -1.346  1.00  0.00           O  
ATOM    435  N   VAL A  57      10.710 -10.083  -0.249  1.00  0.00           N  
ATOM    436  CA  VAL A  57       9.481  -9.832   0.497  1.00  0.00           C  
ATOM    437  C   VAL A  57       9.678 -10.218   1.962  1.00  0.00           C  
ATOM    438  CB  VAL A  57       8.285 -10.607  -0.102  1.00  0.00           C  
ATOM    439  O   VAL A  57       9.945 -11.380   2.274  1.00  0.00           O  
ATOM    440  CG1 VAL A  57       6.991 -10.250   0.627  1.00  0.00           C  
ATOM    441  CG2 VAL A  57       8.158 -10.317  -1.596  1.00  0.00           C  
ATOM    442  N   THR A  58       9.575  -9.226   2.832  1.00  0.00           N  
ATOM    443  CA  THR A  58       9.607  -9.468   4.270  1.00  0.00           C  
ATOM    444  C   THR A  58       8.207  -9.360   4.868  1.00  0.00           C  
ATOM    445  CB  THR A  58      10.550  -8.479   4.981  1.00  0.00           C  
ATOM    446  O   THR A  58       7.570  -8.308   4.784  1.00  0.00           O  
ATOM    447  CG2 THR A  58      10.680  -8.813   6.464  1.00  0.00           C  
ATOM    448  OG1 THR A  58      11.845  -8.542   4.373  1.00  0.00           O  
ATOM    449  N   SER A  59       7.723 -10.461   5.388  1.00  0.00           N  
ATOM    450  CA  SER A  59       6.402 -10.528   6.003  1.00  0.00           C  
ATOM    451  C   SER A  59       6.462 -11.199   7.372  1.00  0.00           C  
ATOM    452  CB  SER A  59       5.427 -11.284   5.099  1.00  0.00           C  
ATOM    453  O   SER A  59       7.548 -11.481   7.883  1.00  0.00           O  
ATOM    454  OG  SER A  59       5.712 -12.672   5.100  1.00  0.00           O  
ATOM    455  N   ILE A  60       5.274 -11.455   7.932  1.00  0.00           N  
ATOM    456  CA  ILE A  60       5.201 -12.146   9.214  1.00  0.00           C  
ATOM    457  C   ILE A  60       5.605 -13.608   9.036  1.00  0.00           C  
ATOM    458  CB  ILE A  60       3.786 -12.052   9.828  1.00  0.00           C  
ATOM    459  O   ILE A  60       5.955 -14.284  10.006  1.00  0.00           O  
ATOM    460  CG1 ILE A  60       2.754 -12.690   8.890  1.00  0.00           C  
ATOM    461  CG2 ILE A  60       3.425 -10.594  10.130  1.00  0.00           C  
ATOM    462  CD1 ILE A  60       1.392 -12.915   9.532  1.00  0.00           C  
ATOM    463  N   HIS A  61       5.527 -14.009   7.809  1.00  0.00           N  
ATOM    464  CA  HIS A  61       5.844 -15.400   7.504  1.00  0.00           C  
ATOM    465  C   HIS A  61       7.334 -15.579   7.235  1.00  0.00           C  
ATOM    466  CB  HIS A  61       5.031 -15.884   6.302  1.00  0.00           C  
ATOM    467  O   HIS A  61       7.796 -16.697   6.993  1.00  0.00           O  
ATOM    468  CG  HIS A  61       3.552 -15.819   6.513  1.00  0.00           C  
ATOM    469  CD2 HIS A  61       2.590 -15.126   5.858  1.00  0.00           C  
ATOM    470  ND1 HIS A  61       2.910 -16.527   7.505  1.00  0.00           N  
ATOM    471  CE1 HIS A  61       1.613 -16.272   7.451  1.00  0.00           C  
ATOM    472  NE2 HIS A  61       1.393 -15.425   6.460  1.00  0.00           N  
ATOM    473  N   GLY A  62       8.058 -14.495   7.238  1.00  0.00           N  
ATOM    474  CA  GLY A  62       9.486 -14.572   6.974  1.00  0.00           C  
ATOM    475  C   GLY A  62       9.898 -13.843   5.709  1.00  0.00           C  
ATOM    476  O   GLY A  62       9.194 -12.944   5.247  1.00  0.00           O  
ATOM    477  N   VAL A  63      11.060 -14.192   5.286  1.00  0.00           N  
ATOM    478  CA  VAL A  63      11.624 -13.529   4.114  1.00  0.00           C  
ATOM    479  C   VAL A  63      11.503 -14.441   2.896  1.00  0.00           C  
ATOM    480  CB  VAL A  63      13.101 -13.135   4.341  1.00  0.00           C  
ATOM    481  O   VAL A  63      11.819 -15.631   2.970  1.00  0.00           O  
ATOM    482  CG1 VAL A  63      13.683 -12.478   3.091  1.00  0.00           C  
ATOM    483  CG2 VAL A  63      13.225 -12.203   5.546  1.00  0.00           C  
ATOM    484  N   PHE A  64      10.952 -13.901   1.861  1.00  0.00           N  
ATOM    485  CA  PHE A  64      10.808 -14.599   0.589  1.00  0.00           C  
ATOM    486  C   PHE A  64      11.490 -13.826  -0.533  1.00  0.00           C  
ATOM    487  CB  PHE A  64       9.328 -14.813   0.256  1.00  0.00           C  
ATOM    488  O   PHE A  64      11.333 -12.608  -0.640  1.00  0.00           O  
ATOM    489  CG  PHE A  64       9.097 -15.676  -0.955  1.00  0.00           C  
ATOM    490  CD1 PHE A  64       9.008 -15.111  -2.221  1.00  0.00           C  
ATOM    491  CD2 PHE A  64       8.970 -17.053  -0.826  1.00  0.00           C  
ATOM    492  CE1 PHE A  64       8.794 -15.908  -3.344  1.00  0.00           C  
ATOM    493  CE2 PHE A  64       8.756 -17.855  -1.943  1.00  0.00           C  
ATOM    494  CZ  PHE A  64       8.667 -17.281  -3.201  1.00  0.00           C  
ATOM    495  N   THR A  65      12.212 -14.604  -1.379  1.00  0.00           N  
ATOM    496  CA  THR A  65      12.948 -13.936  -2.447  1.00  0.00           C  
ATOM    497  C   THR A  65      12.521 -14.469  -3.812  1.00  0.00           C  
ATOM    498  CB  THR A  65      14.467 -14.115  -2.276  1.00  0.00           C  
ATOM    499  O   THR A  65      12.455 -15.683  -4.018  1.00  0.00           O  
ATOM    500  CG2 THR A  65      15.234 -13.401  -3.385  1.00  0.00           C  
ATOM    501  OG1 THR A  65      14.867 -13.575  -1.010  1.00  0.00           O  
ATOM    502  N   VAL A  66      12.148 -13.473  -4.659  1.00  0.00           N  
ATOM    503  CA  VAL A  66      11.962 -13.757  -6.079  1.00  0.00           C  
ATOM    504  C   VAL A  66      13.207 -13.340  -6.857  1.00  0.00           C  
ATOM    505  CB  VAL A  66      10.715 -13.039  -6.642  1.00  0.00           C  
ATOM    506  O   VAL A  66      13.531 -12.152  -6.931  1.00  0.00           O  
ATOM    507  CG1 VAL A  66      10.521 -13.374  -8.120  1.00  0.00           C  
ATOM    508  CG2 VAL A  66       9.473 -13.418  -5.838  1.00  0.00           C  
ATOM    509  N   GLU A  67      13.954 -14.284  -7.470  1.00  0.00           N  
ATOM    510  CA  GLU A  67      15.266 -14.044  -8.063  1.00  0.00           C  
ATOM    511  C   GLU A  67      15.150 -13.234  -9.351  1.00  0.00           C  
ATOM    512  CB  GLU A  67      15.983 -15.369  -8.338  1.00  0.00           C  
ATOM    513  O   GLU A  67      16.060 -12.479  -9.700  1.00  0.00           O  
ATOM    514  CG  GLU A  67      16.342 -16.146  -7.079  1.00  0.00           C  
ATOM    515  CD  GLU A  67      17.365 -15.436  -6.207  1.00  0.00           C  
ATOM    516  OE1 GLU A  67      17.417 -15.710  -4.987  1.00  0.00           O  
ATOM    517  OE2 GLU A  67      18.120 -14.597  -6.749  1.00  0.00           O  
ATOM    518  N   ASN A  68      14.071 -13.396 -10.013  1.00  0.00           N  
ATOM    519  CA  ASN A  68      13.839 -12.690 -11.268  1.00  0.00           C  
ATOM    520  C   ASN A  68      12.465 -12.026 -11.293  1.00  0.00           C  
ATOM    521  CB  ASN A  68      13.990 -13.642 -12.456  1.00  0.00           C  
ATOM    522  O   ASN A  68      11.447 -12.702 -11.447  1.00  0.00           O  
ATOM    523  CG  ASN A  68      13.913 -12.928 -13.791  1.00  0.00           C  
ATOM    524  ND2 ASN A  68      14.210 -13.648 -14.867  1.00  0.00           N  
ATOM    525  OD1 ASN A  68      13.589 -11.739 -13.855  1.00  0.00           O  
ATOM    526  N   THR A  69      12.456 -10.667 -11.173  1.00  0.00           N  
ATOM    527  CA  THR A  69      11.205  -9.925 -11.070  1.00  0.00           C  
ATOM    528  C   THR A  69      10.434  -9.979 -12.386  1.00  0.00           C  
ATOM    529  CB  THR A  69      11.456  -8.456 -10.680  1.00  0.00           C  
ATOM    530  O   THR A  69       9.228  -9.724 -12.417  1.00  0.00           O  
ATOM    531  CG2 THR A  69      11.985  -8.349  -9.254  1.00  0.00           C  
ATOM    532  OG1 THR A  69      12.417  -7.887 -11.578  1.00  0.00           O  
ATOM    533  N   THR A  70      11.032 -10.388 -13.497  1.00  0.00           N  
ATOM    534  CA  THR A  70      10.361 -10.443 -14.791  1.00  0.00           C  
ATOM    535  C   THR A  70       9.405 -11.630 -14.855  1.00  0.00           C  
ATOM    536  CB  THR A  70      11.378 -10.538 -15.944  1.00  0.00           C  
ATOM    537  O   THR A  70       8.537 -11.689 -15.728  1.00  0.00           O  
ATOM    538  CG2 THR A  70      12.335  -9.350 -15.932  1.00  0.00           C  
ATOM    539  OG1 THR A  70      12.134 -11.748 -15.808  1.00  0.00           O  
ATOM    540  N   THR A  71       9.538 -12.496 -13.941  1.00  0.00           N  
ATOM    541  CA  THR A  71       8.692 -13.684 -13.927  1.00  0.00           C  
ATOM    542  C   THR A  71       7.405 -13.423 -13.149  1.00  0.00           C  
ATOM    543  CB  THR A  71       9.431 -14.888 -13.312  1.00  0.00           C  
ATOM    544  O   THR A  71       6.491 -14.250 -13.157  1.00  0.00           O  
ATOM    545  CG2 THR A  71      10.736 -15.167 -14.050  1.00  0.00           C  
ATOM    546  OG1 THR A  71       9.722 -14.611 -11.937  1.00  0.00           O  
ATOM    547  N   LEU A  72       7.322 -12.290 -12.503  1.00  0.00           N  
ATOM    548  CA  LEU A  72       6.153 -11.961 -11.694  1.00  0.00           C  
ATOM    549  C   LEU A  72       4.970 -11.581 -12.579  1.00  0.00           C  
ATOM    550  CB  LEU A  72       6.472 -10.816 -10.730  1.00  0.00           C  
ATOM    551  O   LEU A  72       5.145 -10.926 -13.609  1.00  0.00           O  
ATOM    552  CG  LEU A  72       7.420 -11.147  -9.575  1.00  0.00           C  
ATOM    553  CD1 LEU A  72       7.860  -9.869  -8.869  1.00  0.00           C  
ATOM    554  CD2 LEU A  72       6.753 -12.104  -8.593  1.00  0.00           C  
ATOM    555  N   GLN A  73       3.836 -12.056 -12.179  1.00  0.00           N  
ATOM    556  CA  GLN A  73       2.595 -11.631 -12.817  1.00  0.00           C  
ATOM    557  C   GLN A  73       2.040 -10.372 -12.155  1.00  0.00           C  
ATOM    558  CB  GLN A  73       1.555 -12.751 -12.769  1.00  0.00           C  
ATOM    559  O   GLN A  73       1.775 -10.363 -10.951  1.00  0.00           O  
ATOM    560  CG  GLN A  73       1.958 -13.997 -13.546  1.00  0.00           C  
ATOM    561  CD  GLN A  73       0.912 -15.094 -13.479  1.00  0.00           C  
ATOM    562  NE2 GLN A  73       0.768 -15.843 -14.567  1.00  0.00           N  
ATOM    563  OE1 GLN A  73       0.239 -15.268 -12.458  1.00  0.00           O  
ATOM    564  N   LEU A  74       1.926  -9.338 -13.023  1.00  0.00           N  
ATOM    565  CA  LEU A  74       1.524  -8.035 -12.505  1.00  0.00           C  
ATOM    566  C   LEU A  74       0.205  -7.586 -13.125  1.00  0.00           C  
ATOM    567  CB  LEU A  74       2.611  -6.991 -12.777  1.00  0.00           C  
ATOM    568  O   LEU A  74      -0.052  -7.847 -14.303  1.00  0.00           O  
ATOM    569  CG  LEU A  74       4.037  -7.381 -12.387  1.00  0.00           C  
ATOM    570  CD1 LEU A  74       5.023  -6.312 -12.847  1.00  0.00           C  
ATOM    571  CD2 LEU A  74       4.140  -7.597 -10.881  1.00  0.00           C  
ATOM    572  N   HIS A  75      -0.596  -7.039 -12.296  1.00  0.00           N  
ATOM    573  CA  HIS A  75      -1.794  -6.345 -12.754  1.00  0.00           C  
ATOM    574  C   HIS A  75      -1.739  -4.861 -12.406  1.00  0.00           C  
ATOM    575  CB  HIS A  75      -3.047  -6.980 -12.148  1.00  0.00           C  
ATOM    576  O   HIS A  75      -1.813  -4.492 -11.231  1.00  0.00           O  
ATOM    577  CG  HIS A  75      -4.324  -6.411 -12.677  1.00  0.00           C  
ATOM    578  CD2 HIS A  75      -5.113  -5.414 -12.211  1.00  0.00           C  
ATOM    579  ND1 HIS A  75      -4.929  -6.878 -13.824  1.00  0.00           N  
ATOM    580  CE1 HIS A  75      -6.037  -6.190 -14.042  1.00  0.00           C  
ATOM    581  NE2 HIS A  75      -6.172  -5.296 -13.078  1.00  0.00           N  
ATOM    582  N   LEU A  76      -1.673  -4.016 -13.467  1.00  0.00           N  
ATOM    583  CA  LEU A  76      -1.586  -2.573 -13.276  1.00  0.00           C  
ATOM    584  C   LEU A  76      -2.976  -1.949 -13.205  1.00  0.00           C  
ATOM    585  CB  LEU A  76      -0.784  -1.930 -14.411  1.00  0.00           C  
ATOM    586  O   LEU A  76      -3.844  -2.261 -14.024  1.00  0.00           O  
ATOM    587  CG  LEU A  76       0.722  -2.198 -14.412  1.00  0.00           C  
ATOM    588  CD1 LEU A  76       1.000  -3.653 -14.775  1.00  0.00           C  
ATOM    589  CD2 LEU A  76       1.433  -1.256 -15.378  1.00  0.00           C  
ATOM    590  N   ILE A  77      -3.115  -1.126 -12.168  1.00  0.00           N  
ATOM    591  CA  ILE A  77      -4.375  -0.398 -12.060  1.00  0.00           C  
ATOM    592  C   ILE A  77      -4.288   0.904 -12.853  1.00  0.00           C  
ATOM    593  CB  ILE A  77      -4.733  -0.105 -10.586  1.00  0.00           C  
ATOM    594  O   ILE A  77      -3.487   1.784 -12.528  1.00  0.00           O  
ATOM    595  CG1 ILE A  77      -4.681  -1.394  -9.757  1.00  0.00           C  
ATOM    596  CG2 ILE A  77      -6.112   0.554 -10.486  1.00  0.00           C  
ATOM    597  CD1 ILE A  77      -5.667  -2.462 -10.210  1.00  0.00           C  
ATOM    598  N   GLU A  78      -5.095   1.003 -13.828  1.00  0.00           N  
ATOM    599  CA  GLU A  78      -5.014   2.113 -14.772  1.00  0.00           C  
ATOM    600  C   GLU A  78      -5.241   3.451 -14.073  1.00  0.00           C  
ATOM    601  CB  GLU A  78      -6.030   1.933 -15.903  1.00  0.00           C  
ATOM    602  O   GLU A  78      -6.162   3.587 -13.265  1.00  0.00           O  
ATOM    603  CG  GLU A  78      -5.711   0.776 -16.838  1.00  0.00           C  
ATOM    604  CD  GLU A  78      -6.681   0.659 -18.003  1.00  0.00           C  
ATOM    605  OE1 GLU A  78      -6.507  -0.245 -18.850  1.00  0.00           O  
ATOM    606  OE2 GLU A  78      -7.623   1.480 -18.069  1.00  0.00           O  
ATOM    607  N   GLY A  79      -4.338   4.389 -14.364  1.00  0.00           N  
ATOM    608  CA  GLY A  79      -4.498   5.766 -13.926  1.00  0.00           C  
ATOM    609  C   GLY A  79      -4.106   5.980 -12.476  1.00  0.00           C  
ATOM    610  O   GLY A  79      -4.397   7.029 -11.897  1.00  0.00           O  
ATOM    611  N   ARG A  80      -3.477   4.908 -11.908  1.00  0.00           N  
ATOM    612  CA  ARG A  80      -3.149   4.986 -10.488  1.00  0.00           C  
ATOM    613  C   ARG A  80      -1.762   4.414 -10.215  1.00  0.00           C  
ATOM    614  CB  ARG A  80      -4.195   4.245  -9.652  1.00  0.00           C  
ATOM    615  O   ARG A  80      -1.293   3.535 -10.941  1.00  0.00           O  
ATOM    616  CG  ARG A  80      -5.606   4.789  -9.809  1.00  0.00           C  
ATOM    617  CD  ARG A  80      -6.627   3.925  -9.081  1.00  0.00           C  
ATOM    618  NE  ARG A  80      -7.988   4.413  -9.284  1.00  0.00           N  
ATOM    619  NH1 ARG A  80      -8.154   5.423  -7.213  1.00  0.00           N  
ATOM    620  NH2 ARG A  80      -9.914   5.508  -8.679  1.00  0.00           N  
ATOM    621  CZ  ARG A  80      -8.682   5.114  -8.391  1.00  0.00           C  
ATOM    622  N   ASP A  81      -1.049   5.006  -9.254  1.00  0.00           N  
ATOM    623  CA  ASP A  81       0.197   4.427  -8.763  1.00  0.00           C  
ATOM    624  C   ASP A  81      -0.072   3.208  -7.884  1.00  0.00           C  
ATOM    625  CB  ASP A  81       1.004   5.469  -7.985  1.00  0.00           C  
ATOM    626  O   ASP A  81       0.169   3.242  -6.675  1.00  0.00           O  
ATOM    627  CG  ASP A  81       2.388   4.980  -7.598  1.00  0.00           C  
ATOM    628  OD1 ASP A  81       2.899   4.032  -8.232  1.00  0.00           O  
ATOM    629  OD2 ASP A  81       2.972   5.546  -6.649  1.00  0.00           O  
ATOM    630  N   LEU A  82      -0.730   2.223  -8.478  1.00  0.00           N  
ATOM    631  CA  LEU A  82      -1.172   1.005  -7.807  1.00  0.00           C  
ATOM    632  C   LEU A  82      -0.966  -0.213  -8.701  1.00  0.00           C  
ATOM    633  CB  LEU A  82      -2.646   1.117  -7.409  1.00  0.00           C  
ATOM    634  O   LEU A  82      -1.306  -0.184  -9.886  1.00  0.00           O  
ATOM    635  CG  LEU A  82      -3.169   0.056  -6.440  1.00  0.00           C  
ATOM    636  CD1 LEU A  82      -2.523   0.226  -5.069  1.00  0.00           C  
ATOM    637  CD2 LEU A  82      -4.688   0.130  -6.334  1.00  0.00           C  
ATOM    638  N   ILE A  83      -0.389  -1.273  -8.072  1.00  0.00           N  
ATOM    639  CA  ILE A  83      -0.161  -2.504  -8.822  1.00  0.00           C  
ATOM    640  C   ILE A  83      -0.492  -3.710  -7.947  1.00  0.00           C  
ATOM    641  CB  ILE A  83       1.295  -2.594  -9.331  1.00  0.00           C  
ATOM    642  O   ILE A  83      -0.374  -3.647  -6.721  1.00  0.00           O  
ATOM    643  CG1 ILE A  83       1.462  -3.801 -10.261  1.00  0.00           C  
ATOM    644  CG2 ILE A  83       2.274  -2.669  -8.155  1.00  0.00           C  
ATOM    645  CD1 ILE A  83       2.794  -3.836 -10.997  1.00  0.00           C  
ATOM    646  N   ILE A  84      -1.003  -4.798  -8.561  1.00  0.00           N  
ATOM    647  CA  ILE A  84      -1.226  -6.079  -7.899  1.00  0.00           C  
ATOM    648  C   ILE A  84      -0.201  -7.099  -8.389  1.00  0.00           C  
ATOM    649  CB  ILE A  84      -2.660  -6.600  -8.146  1.00  0.00           C  
ATOM    650  O   ILE A  84      -0.058  -7.315  -9.595  1.00  0.00           O  
ATOM    651  CG1 ILE A  84      -3.691  -5.550  -7.716  1.00  0.00           C  
ATOM    652  CG2 ILE A  84      -2.887  -7.924  -7.411  1.00  0.00           C  
ATOM    653  CD1 ILE A  84      -5.116  -5.870  -8.146  1.00  0.00           C  
ATOM    654  N   ILE A  85       0.483  -7.670  -7.403  1.00  0.00           N  
ATOM    655  CA  ILE A  85       1.484  -8.680  -7.727  1.00  0.00           C  
ATOM    656  C   ILE A  85       0.963 -10.064  -7.345  1.00  0.00           C  
ATOM    657  CB  ILE A  85       2.825  -8.397  -7.014  1.00  0.00           C  
ATOM    658  O   ILE A  85       0.630 -10.310  -6.184  1.00  0.00           O  
ATOM    659  CG1 ILE A  85       3.273  -6.954  -7.272  1.00  0.00           C  
ATOM    660  CG2 ILE A  85       3.897  -9.392  -7.466  1.00  0.00           C  
ATOM    661  CD1 ILE A  85       4.444  -6.505  -6.409  1.00  0.00           C  
ATOM    662  N   ARG A  86       0.909 -10.870  -8.343  1.00  0.00           N  
ATOM    663  CA  ARG A  86       0.623 -12.268  -8.038  1.00  0.00           C  
ATOM    664  C   ARG A  86       1.895 -13.014  -7.648  1.00  0.00           C  
ATOM    665  CB  ARG A  86      -0.042 -12.954  -9.233  1.00  0.00           C  
ATOM    666  O   ARG A  86       2.809 -13.161  -8.462  1.00  0.00           O  
ATOM    667  CG  ARG A  86      -0.534 -14.362  -8.939  1.00  0.00           C  
ATOM    668  CD  ARG A  86      -1.311 -14.944 -10.112  1.00  0.00           C  
ATOM    669  NE  ARG A  86      -1.801 -16.288  -9.820  1.00  0.00           N  
ATOM    670  NH1 ARG A  86      -2.978 -16.512 -11.795  1.00  0.00           N  
ATOM    671  NH2 ARG A  86      -2.970 -18.215 -10.261  1.00  0.00           N  
ATOM    672  CZ  ARG A  86      -2.582 -17.002 -10.626  1.00  0.00           C  
ATOM    673  N   MET A  87       1.822 -13.552  -6.422  1.00  0.00           N  
ATOM    674  CA  MET A  87       3.016 -14.214  -5.903  1.00  0.00           C  
ATOM    675  C   MET A  87       3.080 -15.665  -6.369  1.00  0.00           C  
ATOM    676  CB  MET A  87       3.044 -14.154  -4.375  1.00  0.00           C  
ATOM    677  O   MET A  87       2.052 -16.264  -6.690  1.00  0.00           O  
ATOM    678  CG  MET A  87       3.090 -12.741  -3.818  1.00  0.00           C  
ATOM    679  SD  MET A  87       4.554 -11.802  -4.403  1.00  0.00           S  
ATOM    680  CE  MET A  87       5.876 -12.711  -3.556  1.00  0.00           C  
ATOM    681  N   PRO A  88       4.317 -16.198  -6.477  1.00  0.00           N  
ATOM    682  CA  PRO A  88       4.470 -17.607  -6.850  1.00  0.00           C  
ATOM    683  C   PRO A  88       3.729 -18.551  -5.906  1.00  0.00           C  
ATOM    684  CB  PRO A  88       5.983 -17.830  -6.770  1.00  0.00           C  
ATOM    685  O   PRO A  88       3.444 -18.187  -4.762  1.00  0.00           O  
ATOM    686  CG  PRO A  88       6.577 -16.463  -6.868  1.00  0.00           C  
ATOM    687  CD  PRO A  88       5.611 -15.479  -6.272  1.00  0.00           C  
ATOM    688  N   LYS A  89       3.461 -19.698  -6.335  1.00  0.00           N  
ATOM    689  CA  LYS A  89       2.639 -20.676  -5.628  1.00  0.00           C  
ATOM    690  C   LYS A  89       3.298 -21.103  -4.319  1.00  0.00           C  
ATOM    691  CB  LYS A  89       2.383 -21.899  -6.509  1.00  0.00           C  
ATOM    692  O   LYS A  89       2.614 -21.511  -3.378  1.00  0.00           O  
ATOM    693  CG  LYS A  89       1.417 -21.644  -7.657  1.00  0.00           C  
ATOM    694  CD  LYS A  89       1.115 -22.922  -8.428  1.00  0.00           C  
ATOM    695  CE  LYS A  89       0.152 -22.667  -9.580  1.00  0.00           C  
ATOM    696  NZ  LYS A  89      -0.122 -23.911 -10.359  1.00  0.00           N  
ATOM    697  N   ASP A  90       4.607 -21.014  -4.250  1.00  0.00           N  
ATOM    698  CA  ASP A  90       5.301 -21.440  -3.039  1.00  0.00           C  
ATOM    699  C   ASP A  90       5.337 -20.319  -2.003  1.00  0.00           C  
ATOM    700  CB  ASP A  90       6.723 -21.898  -3.367  1.00  0.00           C  
ATOM    701  O   ASP A  90       5.928 -20.474  -0.933  1.00  0.00           O  
ATOM    702  CG  ASP A  90       7.549 -20.823  -4.052  1.00  0.00           C  
ATOM    703  OD1 ASP A  90       6.970 -19.832  -4.547  1.00  0.00           O  
ATOM    704  OD2 ASP A  90       8.789 -20.971  -4.100  1.00  0.00           O  
ATOM    705  N   PHE A  91       4.729 -19.151  -2.323  1.00  0.00           N  
ATOM    706  CA  PHE A  91       4.535 -18.050  -1.387  1.00  0.00           C  
ATOM    707  C   PHE A  91       3.259 -18.246  -0.578  1.00  0.00           C  
ATOM    708  CB  PHE A  91       4.485 -16.712  -2.131  1.00  0.00           C  
ATOM    709  O   PHE A  91       2.185 -18.458  -1.144  1.00  0.00           O  
ATOM    710  CG  PHE A  91       4.469 -15.512  -1.223  1.00  0.00           C  
ATOM    711  CD1 PHE A  91       3.270 -14.907  -0.869  1.00  0.00           C  
ATOM    712  CD2 PHE A  91       5.655 -14.990  -0.724  1.00  0.00           C  
ATOM    713  CE1 PHE A  91       3.253 -13.796  -0.028  1.00  0.00           C  
ATOM    714  CE2 PHE A  91       5.646 -13.880   0.117  1.00  0.00           C  
ATOM    715  CZ  PHE A  91       4.444 -13.284   0.463  1.00  0.00           C  
ATOM    716  N   PRO A  92       3.425 -18.255   0.792  1.00  0.00           N  
ATOM    717  CA  PRO A  92       2.222 -18.460   1.601  1.00  0.00           C  
ATOM    718  C   PRO A  92       1.171 -17.374   1.381  1.00  0.00           C  
ATOM    719  CB  PRO A  92       2.751 -18.424   3.037  1.00  0.00           C  
ATOM    720  O   PRO A  92       1.509 -16.189   1.305  1.00  0.00           O  
ATOM    721  CG  PRO A  92       4.236 -18.320   2.894  1.00  0.00           C  
ATOM    722  CD  PRO A  92       4.560 -18.083   1.447  1.00  0.00           C  
ATOM    723  N   PRO A  93      -0.093 -17.827   1.260  1.00  0.00           N  
ATOM    724  CA  PRO A  93      -1.140 -16.827   1.036  1.00  0.00           C  
ATOM    725  C   PRO A  93      -1.470 -16.027   2.294  1.00  0.00           C  
ATOM    726  CB  PRO A  93      -2.340 -17.667   0.593  1.00  0.00           C  
ATOM    727  O   PRO A  93      -1.279 -16.517   3.410  1.00  0.00           O  
ATOM    728  CG  PRO A  93      -2.143 -18.994   1.254  1.00  0.00           C  
ATOM    729  CD  PRO A  93      -0.670 -19.278   1.322  1.00  0.00           C  
ATOM    730  N   PHE A  94      -2.016 -14.764   2.144  1.00  0.00           N  
ATOM    731  CA  PHE A  94      -2.471 -13.884   3.214  1.00  0.00           C  
ATOM    732  C   PHE A  94      -3.957 -14.083   3.485  1.00  0.00           C  
ATOM    733  CB  PHE A  94      -2.193 -12.419   2.862  1.00  0.00           C  
ATOM    734  O   PHE A  94      -4.686 -14.594   2.632  1.00  0.00           O  
ATOM    735  CG  PHE A  94      -0.729 -12.073   2.814  1.00  0.00           C  
ATOM    736  CD1 PHE A  94      -0.044 -11.729   3.973  1.00  0.00           C  
ATOM    737  CD2 PHE A  94      -0.039 -12.091   1.609  1.00  0.00           C  
ATOM    738  CE1 PHE A  94       1.311 -11.408   3.931  1.00  0.00           C  
ATOM    739  CE2 PHE A  94       1.315 -11.772   1.560  1.00  0.00           C  
ATOM    740  CZ  PHE A  94       1.988 -11.430   2.722  1.00  0.00           C  
ATOM    741  N   PRO A  95      -4.386 -13.720   4.650  1.00  0.00           N  
ATOM    742  CA  PRO A  95      -5.831 -13.702   4.892  1.00  0.00           C  
ATOM    743  C   PRO A  95      -6.574 -12.749   3.959  1.00  0.00           C  
ATOM    744  CB  PRO A  95      -5.939 -13.237   6.346  1.00  0.00           C  
ATOM    745  O   PRO A  95      -6.025 -11.721   3.556  1.00  0.00           O  
ATOM    746  CG  PRO A  95      -4.609 -13.556   6.950  1.00  0.00           C  
ATOM    747  CD  PRO A  95      -3.564 -13.467   5.875  1.00  0.00           C  
ATOM    748  N   GLN A  96      -7.795 -13.013   3.550  1.00  0.00           N  
ATOM    749  CA  GLN A  96      -8.586 -12.229   2.607  1.00  0.00           C  
ATOM    750  C   GLN A  96      -9.747 -11.532   3.310  1.00  0.00           C  
ATOM    751  CB  GLN A  96      -9.113 -13.118   1.479  1.00  0.00           C  
ATOM    752  O   GLN A  96     -10.841 -11.419   2.752  1.00  0.00           O  
ATOM    753  CG  GLN A  96      -8.019 -13.713   0.603  1.00  0.00           C  
ATOM    754  CD  GLN A  96      -8.570 -14.534  -0.547  1.00  0.00           C  
ATOM    755  NE2 GLN A  96      -7.694 -14.935  -1.463  1.00  0.00           N  
ATOM    756  OE1 GLN A  96      -9.773 -14.807  -0.613  1.00  0.00           O  
ATOM    757  N   LYS A  97      -9.554 -11.018   4.541  1.00  0.00           N  
ATOM    758  CA  LYS A  97     -10.641 -10.428   5.317  1.00  0.00           C  
ATOM    759  C   LYS A  97     -10.634  -8.906   5.205  1.00  0.00           C  
ATOM    760  CB  LYS A  97     -10.543 -10.847   6.784  1.00  0.00           C  
ATOM    761  O   LYS A  97     -11.535  -8.237   5.715  1.00  0.00           O  
ATOM    762  CG  LYS A  97     -10.745 -12.337   7.018  1.00  0.00           C  
ATOM    763  CD  LYS A  97     -10.636 -12.691   8.496  1.00  0.00           C  
ATOM    764  CE  LYS A  97     -10.790 -14.188   8.726  1.00  0.00           C  
ATOM    765  NZ  LYS A  97     -10.649 -14.544  10.170  1.00  0.00           N  
ATOM    766  N   LEU A  98      -9.593  -8.414   4.482  1.00  0.00           N  
ATOM    767  CA  LEU A  98      -9.499  -6.965   4.348  1.00  0.00           C  
ATOM    768  C   LEU A  98     -10.611  -6.428   3.453  1.00  0.00           C  
ATOM    769  CB  LEU A  98      -8.134  -6.566   3.781  1.00  0.00           C  
ATOM    770  O   LEU A  98     -11.056  -7.113   2.530  1.00  0.00           O  
ATOM    771  CG  LEU A  98      -6.910  -7.012   4.583  1.00  0.00           C  
ATOM    772  CD1 LEU A  98      -5.628  -6.631   3.850  1.00  0.00           C  
ATOM    773  CD2 LEU A  98      -6.935  -6.403   5.981  1.00  0.00           C  
ATOM    774  N   VAL A  99     -11.018  -5.229   3.782  1.00  0.00           N  
ATOM    775  CA  VAL A  99     -12.039  -4.552   2.990  1.00  0.00           C  
ATOM    776  C   VAL A  99     -11.460  -3.275   2.384  1.00  0.00           C  
ATOM    777  CB  VAL A  99     -13.288  -4.221   3.837  1.00  0.00           C  
ATOM    778  O   VAL A  99     -10.812  -2.489   3.079  1.00  0.00           O  
ATOM    779  CG1 VAL A  99     -14.341  -3.509   2.991  1.00  0.00           C  
ATOM    780  CG2 VAL A  99     -13.865  -5.493   4.455  1.00  0.00           C  
ATOM    781  N   PHE A 100     -11.741  -3.090   1.011  1.00  0.00           N  
ATOM    782  CA  PHE A 100     -11.255  -1.927   0.278  1.00  0.00           C  
ATOM    783  C   PHE A 100     -12.418  -1.097  -0.252  1.00  0.00           C  
ATOM    784  CB  PHE A 100     -10.348  -2.358  -0.878  1.00  0.00           C  
ATOM    785  O   PHE A 100     -13.422  -1.647  -0.711  1.00  0.00           O  
ATOM    786  CG  PHE A 100      -9.141  -3.144  -0.442  1.00  0.00           C  
ATOM    787  CD1 PHE A 100      -7.930  -2.508  -0.201  1.00  0.00           C  
ATOM    788  CD2 PHE A 100      -9.218  -4.521  -0.273  1.00  0.00           C  
ATOM    789  CE1 PHE A 100      -6.811  -3.232   0.202  1.00  0.00           C  
ATOM    790  CE2 PHE A 100      -8.104  -5.252   0.130  1.00  0.00           C  
ATOM    791  CZ  PHE A 100      -6.901  -4.606   0.366  1.00  0.00           C  
ATOM    792  N   ARG A 101     -12.228   0.184  -0.122  1.00  0.00           N  
ATOM    793  CA  ARG A 101     -13.200   1.086  -0.732  1.00  0.00           C  
ATOM    794  C   ARG A 101     -12.584   2.456  -0.996  1.00  0.00           C  
ATOM    795  CB  ARG A 101     -14.435   1.229   0.159  1.00  0.00           C  
ATOM    796  O   ARG A 101     -11.496   2.760  -0.501  1.00  0.00           O  
ATOM    797  CG  ARG A 101     -14.158   1.910   1.490  1.00  0.00           C  
ATOM    798  CD  ARG A 101     -15.444   2.348   2.178  1.00  0.00           C  
ATOM    799  NE  ARG A 101     -15.183   2.921   3.495  1.00  0.00           N  
ATOM    800  NH1 ARG A 101     -14.509   4.980   2.694  1.00  0.00           N  
ATOM    801  NH2 ARG A 101     -14.540   4.577   4.950  1.00  0.00           N  
ATOM    802  CZ  ARG A 101     -14.745   4.158   3.710  1.00  0.00           C  
ATOM    803  N   GLU A 102     -13.303   3.223  -1.752  1.00  0.00           N  
ATOM    804  CA  GLU A 102     -12.851   4.584  -2.023  1.00  0.00           C  
ATOM    805  C   GLU A 102     -13.030   5.479  -0.801  1.00  0.00           C  
ATOM    806  CB  GLU A 102     -13.602   5.172  -3.221  1.00  0.00           C  
ATOM    807  O   GLU A 102     -13.951   5.277  -0.006  1.00  0.00           O  
ATOM    808  CG  GLU A 102     -13.202   4.563  -4.557  1.00  0.00           C  
ATOM    809  CD  GLU A 102     -13.842   5.257  -5.748  1.00  0.00           C  
ATOM    810  OE1 GLU A 102     -13.105   5.801  -6.602  1.00  0.00           O  
ATOM    811  OE2 GLU A 102     -15.091   5.259  -5.828  1.00  0.00           O  
ATOM    812  N   PRO A 103     -12.111   6.537  -0.731  1.00  0.00           N  
ATOM    813  CA  PRO A 103     -12.285   7.484   0.373  1.00  0.00           C  
ATOM    814  C   PRO A 103     -13.456   8.439   0.151  1.00  0.00           C  
ATOM    815  CB  PRO A 103     -10.957   8.246   0.397  1.00  0.00           C  
ATOM    816  O   PRO A 103     -13.903   8.621  -0.985  1.00  0.00           O  
ATOM    817  CG  PRO A 103     -10.481   8.228  -1.020  1.00  0.00           C  
ATOM    818  CD  PRO A 103     -10.900   6.929  -1.648  1.00  0.00           C  
ATOM    819  N   VAL A 104     -13.907   9.009   1.242  1.00  0.00           N  
ATOM    820  CA  VAL A 104     -14.912  10.067   1.239  1.00  0.00           C  
ATOM    821  C   VAL A 104     -14.255  11.404   1.574  1.00  0.00           C  
ATOM    822  CB  VAL A 104     -16.053   9.768   2.236  1.00  0.00           C  
ATOM    823  O   VAL A 104     -13.403  11.479   2.462  1.00  0.00           O  
ATOM    824  CG1 VAL A 104     -17.089  10.890   2.223  1.00  0.00           C  
ATOM    825  CG2 VAL A 104     -16.708   8.427   1.911  1.00  0.00           C  
ATOM    826  N   VAL A 105     -14.641  12.469   0.803  1.00  0.00           N  
ATOM    827  CA  VAL A 105     -14.074  13.794   1.035  1.00  0.00           C  
ATOM    828  C   VAL A 105     -14.257  14.184   2.500  1.00  0.00           C  
ATOM    829  CB  VAL A 105     -14.719  14.855   0.116  1.00  0.00           C  
ATOM    830  O   VAL A 105     -15.366  14.113   3.035  1.00  0.00           O  
ATOM    831  CG1 VAL A 105     -14.192  16.250   0.450  1.00  0.00           C  
ATOM    832  CG2 VAL A 105     -14.458  14.519  -1.351  1.00  0.00           C  
ATOM    833  N   GLY A 106     -13.119  14.557   3.147  1.00  0.00           N  
ATOM    834  CA  GLY A 106     -13.163  15.003   4.531  1.00  0.00           C  
ATOM    835  C   GLY A 106     -13.143  13.860   5.527  1.00  0.00           C  
ATOM    836  O   GLY A 106     -13.392  14.062   6.717  1.00  0.00           O  
ATOM    837  N   GLU A 107     -12.902  12.664   5.007  1.00  0.00           N  
ATOM    838  CA  GLU A 107     -12.871  11.482   5.863  1.00  0.00           C  
ATOM    839  C   GLU A 107     -11.603  11.448   6.711  1.00  0.00           C  
ATOM    840  CB  GLU A 107     -12.977  10.207   5.023  1.00  0.00           C  
ATOM    841  O   GLU A 107     -10.541  11.890   6.267  1.00  0.00           O  
ATOM    842  CG  GLU A 107     -13.107   8.935   5.849  1.00  0.00           C  
ATOM    843  CD  GLU A 107     -13.310   7.688   5.003  1.00  0.00           C  
ATOM    844  OE1 GLU A 107     -13.817   6.673   5.530  1.00  0.00           O  
ATOM    845  OE2 GLU A 107     -12.957   7.727   3.803  1.00  0.00           O  
ATOM    846  N   ARG A 108     -11.746  10.926   7.981  1.00  0.00           N  
ATOM    847  CA  ARG A 108     -10.610  10.745   8.879  1.00  0.00           C  
ATOM    848  C   ARG A 108      -9.907   9.418   8.613  1.00  0.00           C  
ATOM    849  CB  ARG A 108     -11.062  10.815  10.339  1.00  0.00           C  
ATOM    850  O   ARG A 108     -10.538   8.359   8.639  1.00  0.00           O  
ATOM    851  CG  ARG A 108     -11.693  12.143  10.726  1.00  0.00           C  
ATOM    852  CD  ARG A 108     -12.224  12.121  12.152  1.00  0.00           C  
ATOM    853  NE  ARG A 108     -11.141  12.121  13.131  1.00  0.00           N  
ATOM    854  NH1 ARG A 108     -12.529  12.012  14.975  1.00  0.00           N  
ATOM    855  NH2 ARG A 108     -10.254  12.074  15.249  1.00  0.00           N  
ATOM    856  CZ  ARG A 108     -11.310  12.069  14.449  1.00  0.00           C  
ATOM    857  N   ILE A 109      -8.613   9.538   8.381  1.00  0.00           N  
ATOM    858  CA  ILE A 109      -7.867   8.336   8.026  1.00  0.00           C  
ATOM    859  C   ILE A 109      -6.621   8.224   8.901  1.00  0.00           C  
ATOM    860  CB  ILE A 109      -7.474   8.336   6.531  1.00  0.00           C  
ATOM    861  O   ILE A 109      -6.154   9.220   9.458  1.00  0.00           O  
ATOM    862  CG1 ILE A 109      -6.623   9.568   6.203  1.00  0.00           C  
ATOM    863  CG2 ILE A 109      -8.721   8.280   5.645  1.00  0.00           C  
ATOM    864  CD1 ILE A 109      -5.978   9.525   4.825  1.00  0.00           C  
ATOM    865  N   THR A 110      -6.194   6.994   9.079  1.00  0.00           N  
ATOM    866  CA  THR A 110      -4.925   6.730   9.749  1.00  0.00           C  
ATOM    867  C   THR A 110      -4.017   5.875   8.871  1.00  0.00           C  
ATOM    868  CB  THR A 110      -5.144   6.029  11.102  1.00  0.00           C  
ATOM    869  O   THR A 110      -4.495   5.138   8.006  1.00  0.00           O  
ATOM    870  CG2 THR A 110      -5.676   4.613  10.908  1.00  0.00           C  
ATOM    871  OG1 THR A 110      -3.898   5.967  11.808  1.00  0.00           O  
ATOM    872  N   LEU A 111      -2.751   6.041   9.073  1.00  0.00           N  
ATOM    873  CA  LEU A 111      -1.739   5.239   8.395  1.00  0.00           C  
ATOM    874  C   LEU A 111      -1.299   4.068   9.267  1.00  0.00           C  
ATOM    875  CB  LEU A 111      -0.528   6.102   8.029  1.00  0.00           C  
ATOM    876  O   LEU A 111      -0.949   4.255  10.434  1.00  0.00           O  
ATOM    877  CG  LEU A 111       0.552   5.429   7.181  1.00  0.00           C  
ATOM    878  CD1 LEU A 111       0.301   5.689   5.699  1.00  0.00           C  
ATOM    879  CD2 LEU A 111       1.937   5.922   7.588  1.00  0.00           C  
ATOM    880  N   VAL A 112      -1.412   2.893   8.685  1.00  0.00           N  
ATOM    881  CA  VAL A 112      -1.036   1.696   9.429  1.00  0.00           C  
ATOM    882  C   VAL A 112       0.251   1.111   8.850  1.00  0.00           C  
ATOM    883  CB  VAL A 112      -2.160   0.636   9.406  1.00  0.00           C  
ATOM    884  O   VAL A 112       0.358   0.906   7.639  1.00  0.00           O  
ATOM    885  CG1 VAL A 112      -1.776  -0.577  10.252  1.00  0.00           C  
ATOM    886  CG2 VAL A 112      -3.473   1.241   9.898  1.00  0.00           C  
ATOM    887  N   THR A 113       1.246   0.901   9.712  1.00  0.00           N  
ATOM    888  CA  THR A 113       2.525   0.328   9.309  1.00  0.00           C  
ATOM    889  C   THR A 113       2.959  -0.764  10.282  1.00  0.00           C  
ATOM    890  CB  THR A 113       3.619   1.408   9.224  1.00  0.00           C  
ATOM    891  O   THR A 113       2.235  -1.086  11.226  1.00  0.00           O  
ATOM    892  CG2 THR A 113       3.692   2.220  10.513  1.00  0.00           C  
ATOM    893  OG1 THR A 113       4.886   0.780   8.996  1.00  0.00           O  
ATOM    894  N   ARG A 114       4.016  -1.360   9.854  1.00  0.00           N  
ATOM    895  CA  ARG A 114       4.577  -2.415  10.693  1.00  0.00           C  
ATOM    896  C   ARG A 114       6.076  -2.218  10.890  1.00  0.00           C  
ATOM    897  CB  ARG A 114       4.305  -3.791  10.080  1.00  0.00           C  
ATOM    898  O   ARG A 114       6.784  -1.825   9.960  1.00  0.00           O  
ATOM    899  CG  ARG A 114       4.690  -4.953  10.981  1.00  0.00           C  
ATOM    900  CD  ARG A 114       3.988  -6.240  10.572  1.00  0.00           C  
ATOM    901  NE  ARG A 114       4.219  -7.311  11.538  1.00  0.00           N  
ATOM    902  NH1 ARG A 114       2.208  -8.378  11.149  1.00  0.00           N  
ATOM    903  NH2 ARG A 114       3.680  -9.223  12.689  1.00  0.00           N  
ATOM    904  CZ  ARG A 114       3.369  -8.301  11.790  1.00  0.00           C  
ATOM    905  N   ASN A 115       6.437  -2.474  12.144  1.00  0.00           N  
ATOM    906  CA  ASN A 115       7.860  -2.478  12.462  1.00  0.00           C  
ATOM    907  C   ASN A 115       8.448  -3.884  12.385  1.00  0.00           C  
ATOM    908  CB  ASN A 115       8.102  -1.877  13.848  1.00  0.00           C  
ATOM    909  O   ASN A 115       8.113  -4.747  13.198  1.00  0.00           O  
ATOM    910  CG  ASN A 115       9.572  -1.636  14.132  1.00  0.00           C  
ATOM    911  ND2 ASN A 115       9.897  -1.373  15.393  1.00  0.00           N  
ATOM    912  OD1 ASN A 115      10.408  -1.685  13.226  1.00  0.00           O  
ATOM    913  N   PHE A 116       9.333  -4.097  11.359  1.00  0.00           N  
ATOM    914  CA  PHE A 116       9.910  -5.423  11.175  1.00  0.00           C  
ATOM    915  C   PHE A 116      11.185  -5.577  11.996  1.00  0.00           C  
ATOM    916  CB  PHE A 116      10.205  -5.682   9.694  1.00  0.00           C  
ATOM    917  O   PHE A 116      12.264  -5.175  11.557  1.00  0.00           O  
ATOM    918  CG  PHE A 116       8.970  -5.851   8.850  1.00  0.00           C  
ATOM    919  CD1 PHE A 116       8.294  -7.064   8.818  1.00  0.00           C  
ATOM    920  CD2 PHE A 116       8.486  -4.795   8.088  1.00  0.00           C  
ATOM    921  CE1 PHE A 116       7.151  -7.223   8.038  1.00  0.00           C  
ATOM    922  CE2 PHE A 116       7.345  -4.947   7.306  1.00  0.00           C  
ATOM    923  CZ  PHE A 116       6.679  -6.162   7.281  1.00  0.00           C  
ATOM    924  N   GLN A 117      11.113  -5.696  13.354  1.00  0.00           N  
ATOM    925  CA  GLN A 117      12.222  -5.959  14.264  1.00  0.00           C  
ATOM    926  C   GLN A 117      12.336  -7.448  14.577  1.00  0.00           C  
ATOM    927  CB  GLN A 117      12.055  -5.162  15.559  1.00  0.00           C  
ATOM    928  O   GLN A 117      11.331  -8.162  14.596  1.00  0.00           O  
ATOM    929  CG  GLN A 117      12.171  -3.655  15.373  1.00  0.00           C  
ATOM    930  CD  GLN A 117      11.983  -2.887  16.668  1.00  0.00           C  
ATOM    931  NE2 GLN A 117      11.969  -1.562  16.576  1.00  0.00           N  
ATOM    932  OE1 GLN A 117      11.849  -3.481  17.743  1.00  0.00           O  
ATOM    933  N   THR A 118      13.551  -7.838  14.664  1.00  0.00           N  
ATOM    934  CA  THR A 118      13.873  -9.225  14.984  1.00  0.00           C  
ATOM    935  C   THR A 118      13.279  -9.621  16.333  1.00  0.00           C  
ATOM    936  CB  THR A 118      15.395  -9.455  15.003  1.00  0.00           C  
ATOM    937  O   THR A 118      13.368  -8.864  17.302  1.00  0.00           O  
ATOM    938  CG2 THR A 118      15.731 -10.929  14.803  1.00  0.00           C  
ATOM    939  OG1 THR A 118      16.001  -8.691  13.952  1.00  0.00           O  
ATOM    940  N   LYS A 119      12.155 -10.433  16.378  1.00  0.00           N  
ATOM    941  CA  LYS A 119      11.624 -11.109  17.559  1.00  0.00           C  
ATOM    942  C   LYS A 119      10.363 -10.416  18.068  1.00  0.00           C  
ATOM    943  CB  LYS A 119      12.678 -11.160  18.667  1.00  0.00           C  
ATOM    944  O   LYS A 119       9.591 -11.003  18.829  1.00  0.00           O  
ATOM    945  CG  LYS A 119      13.863 -12.060  18.353  1.00  0.00           C  
ATOM    946  CD  LYS A 119      14.807 -12.178  19.543  1.00  0.00           C  
ATOM    947  CE  LYS A 119      16.010 -13.053  19.219  1.00  0.00           C  
ATOM    948  NZ  LYS A 119      16.954 -13.146  20.373  1.00  0.00           N  
ATOM    949  N   SER A 120      10.210  -9.151  17.627  1.00  0.00           N  
ATOM    950  CA  SER A 120       9.001  -8.520  18.146  1.00  0.00           C  
ATOM    951  C   SER A 120       8.395  -7.563  17.124  1.00  0.00           C  
ATOM    952  CB  SER A 120       9.302  -7.769  19.444  1.00  0.00           C  
ATOM    953  O   SER A 120       8.561  -6.346  17.231  1.00  0.00           O  
ATOM    954  OG  SER A 120       8.103  -7.344  20.069  1.00  0.00           O  
ATOM    955  N   PRO A 121       7.784  -8.201  16.102  1.00  0.00           N  
ATOM    956  CA  PRO A 121       7.114  -7.265  15.196  1.00  0.00           C  
ATOM    957  C   PRO A 121       5.965  -6.515  15.866  1.00  0.00           C  
ATOM    958  CB  PRO A 121       6.597  -8.168  14.074  1.00  0.00           C  
ATOM    959  O   PRO A 121       5.281  -7.071  16.729  1.00  0.00           O  
ATOM    960  CG  PRO A 121       6.485  -9.523  14.695  1.00  0.00           C  
ATOM    961  CD  PRO A 121       7.474  -9.614  15.822  1.00  0.00           C  
ATOM    962  N   SER A 122       5.999  -5.230  15.762  1.00  0.00           N  
ATOM    963  CA  SER A 122       4.934  -4.416  16.340  1.00  0.00           C  
ATOM    964  C   SER A 122       4.237  -3.579  15.273  1.00  0.00           C  
ATOM    965  CB  SER A 122       5.490  -3.503  17.433  1.00  0.00           C  
ATOM    966  O   SER A 122       4.810  -3.313  14.214  1.00  0.00           O  
ATOM    967  OG  SER A 122       6.428  -2.586  16.894  1.00  0.00           O  
ATOM    968  N   SER A 123       2.967  -3.328  15.554  1.00  0.00           N  
ATOM    969  CA  SER A 123       2.174  -2.467  14.682  1.00  0.00           C  
ATOM    970  C   SER A 123       2.335  -0.999  15.060  1.00  0.00           C  
ATOM    971  CB  SER A 123       0.697  -2.859  14.739  1.00  0.00           C  
ATOM    972  O   SER A 123       2.475  -0.668  16.239  1.00  0.00           O  
ATOM    973  OG  SER A 123       0.533  -4.241  14.472  1.00  0.00           O  
ATOM    974  N   MET A 124       2.469  -0.186  14.007  1.00  0.00           N  
ATOM    975  CA  MET A 124       2.531   1.261  14.191  1.00  0.00           C  
ATOM    976  C   MET A 124       1.361   1.948  13.495  1.00  0.00           C  
ATOM    977  CB  MET A 124       3.854   1.816  13.661  1.00  0.00           C  
ATOM    978  O   MET A 124       1.105   1.703  12.314  1.00  0.00           O  
ATOM    979  CG  MET A 124       5.078   1.271  14.378  1.00  0.00           C  
ATOM    980  SD  MET A 124       6.639   2.023  13.775  1.00  0.00           S  
ATOM    981  CE  MET A 124       6.667   1.386  12.077  1.00  0.00           C  
ATOM    982  N   VAL A 125       0.670   2.752  14.246  1.00  0.00           N  
ATOM    983  CA  VAL A 125      -0.477   3.470  13.699  1.00  0.00           C  
ATOM    984  C   VAL A 125      -0.287   4.973  13.894  1.00  0.00           C  
ATOM    985  CB  VAL A 125      -1.799   3.011  14.354  1.00  0.00           C  
ATOM    986  O   VAL A 125       0.091   5.422  14.979  1.00  0.00           O  
ATOM    987  CG1 VAL A 125      -2.993   3.715  13.712  1.00  0.00           C  
ATOM    988  CG2 VAL A 125      -1.948   1.495  14.248  1.00  0.00           C  
ATOM    989  N   SER A 126      -0.468   5.688  12.937  1.00  0.00           N  
ATOM    990  CA  SER A 126      -0.314   7.136  13.019  1.00  0.00           C  
ATOM    991  C   SER A 126      -1.496   7.777  13.739  1.00  0.00           C  
ATOM    992  CB  SER A 126      -0.169   7.741  11.622  1.00  0.00           C  
ATOM    993  O   SER A 126      -2.497   7.112  14.015  1.00  0.00           O  
ATOM    994  OG  SER A 126      -1.413   7.741  10.942  1.00  0.00           O  
ATOM    995  N   ASP A 127      -1.335   9.103  13.970  1.00  0.00           N  
ATOM    996  CA  ASP A 127      -2.490   9.925  14.319  1.00  0.00           C  
ATOM    997  C   ASP A 127      -3.442  10.066  13.134  1.00  0.00           C  
ATOM    998  CB  ASP A 127      -2.040  11.306  14.800  1.00  0.00           C  
ATOM    999  O   ASP A 127      -3.125   9.641  12.021  1.00  0.00           O  
ATOM   1000  CG  ASP A 127      -2.916  11.862  15.909  1.00  0.00           C  
ATOM   1001  OD1 ASP A 127      -4.089  11.447  16.026  1.00  0.00           O  
ATOM   1002  OD2 ASP A 127      -2.429  12.725  16.672  1.00  0.00           O  
ATOM   1003  N   VAL A 128      -4.607  10.584  13.368  1.00  0.00           N  
ATOM   1004  CA  VAL A 128      -5.640  10.701  12.343  1.00  0.00           C  
ATOM   1005  C   VAL A 128      -5.402  11.959  11.511  1.00  0.00           C  
ATOM   1006  CB  VAL A 128      -7.054  10.732  12.964  1.00  0.00           C  
ATOM   1007  O   VAL A 128      -4.870  12.952  12.013  1.00  0.00           O  
ATOM   1008  CG1 VAL A 128      -8.110  10.990  11.891  1.00  0.00           C  
ATOM   1009  CG2 VAL A 128      -7.343   9.424  13.699  1.00  0.00           C  
ATOM   1010  N   SER A 129      -5.699  11.875  10.259  1.00  0.00           N  
ATOM   1011  CA  SER A 129      -5.669  13.005   9.337  1.00  0.00           C  
ATOM   1012  C   SER A 129      -6.927  13.050   8.476  1.00  0.00           C  
ATOM   1013  CB  SER A 129      -4.431  12.934   8.442  1.00  0.00           C  
ATOM   1014  O   SER A 129      -7.545  12.016   8.217  1.00  0.00           O  
ATOM   1015  OG  SER A 129      -4.386  14.040   7.557  1.00  0.00           O  
ATOM   1016  N   THR A 130      -7.285  14.199   8.159  1.00  0.00           N  
ATOM   1017  CA  THR A 130      -8.373  14.359   7.200  1.00  0.00           C  
ATOM   1018  C   THR A 130      -7.846  14.298   5.769  1.00  0.00           C  
ATOM   1019  CB  THR A 130      -9.119  15.688   7.419  1.00  0.00           C  
ATOM   1020  O   THR A 130      -6.745  14.775   5.487  1.00  0.00           O  
ATOM   1021  CG2 THR A 130     -10.356  15.776   6.531  1.00  0.00           C  
ATOM   1022  OG1 THR A 130      -9.521  15.783   8.791  1.00  0.00           O  
ATOM   1023  N   THR A 131      -8.651  13.647   4.904  1.00  0.00           N  
ATOM   1024  CA  THR A 131      -8.155  13.474   3.543  1.00  0.00           C  
ATOM   1025  C   THR A 131      -9.079  14.159   2.540  1.00  0.00           C  
ATOM   1026  CB  THR A 131      -8.019  11.982   3.185  1.00  0.00           C  
ATOM   1027  O   THR A 131     -10.290  14.239   2.757  1.00  0.00           O  
ATOM   1028  CG2 THR A 131      -9.382  11.298   3.149  1.00  0.00           C  
ATOM   1029  OG1 THR A 131      -7.402  11.861   1.897  1.00  0.00           O  
ATOM   1030  N   PHE A 132      -8.449  14.698   1.420  1.00  0.00           N  
ATOM   1031  CA  PHE A 132      -9.140  15.390   0.339  1.00  0.00           C  
ATOM   1032  C   PHE A 132      -8.536  15.024  -1.011  1.00  0.00           C  
ATOM   1033  CB  PHE A 132      -9.082  16.907   0.546  1.00  0.00           C  
ATOM   1034  O   PHE A 132      -7.342  14.733  -1.105  1.00  0.00           O  
ATOM   1035  CG  PHE A 132      -9.804  17.380   1.779  1.00  0.00           C  
ATOM   1036  CD1 PHE A 132     -11.152  17.715   1.726  1.00  0.00           C  
ATOM   1037  CD2 PHE A 132      -9.135  17.489   2.991  1.00  0.00           C  
ATOM   1038  CE1 PHE A 132     -11.823  18.152   2.866  1.00  0.00           C  
ATOM   1039  CE2 PHE A 132      -9.799  17.926   4.134  1.00  0.00           C  
ATOM   1040  CZ  PHE A 132     -11.143  18.258   4.069  1.00  0.00           C  
ATOM   1041  N   PRO A 133      -9.424  14.955  -1.950  1.00  0.00           N  
ATOM   1042  CA  PRO A 133      -8.878  14.721  -3.289  1.00  0.00           C  
ATOM   1043  C   PRO A 133      -7.988  15.865  -3.771  1.00  0.00           C  
ATOM   1044  CB  PRO A 133     -10.128  14.596  -4.163  1.00  0.00           C  
ATOM   1045  O   PRO A 133      -8.218  17.023  -3.415  1.00  0.00           O  
ATOM   1046  CG  PRO A 133     -11.170  15.401  -3.455  1.00  0.00           C  
ATOM   1047  CD  PRO A 133     -10.916  15.317  -1.977  1.00  0.00           C  
ATOM   1048  N   SER A 134      -6.904  15.415  -4.495  1.00  0.00           N  
ATOM   1049  CA  SER A 134      -6.079  16.428  -5.146  1.00  0.00           C  
ATOM   1050  C   SER A 134      -6.755  16.967  -6.402  1.00  0.00           C  
ATOM   1051  CB  SER A 134      -4.707  15.854  -5.501  1.00  0.00           C  
ATOM   1052  O   SER A 134      -7.673  16.341  -6.937  1.00  0.00           O  
ATOM   1053  OG  SER A 134      -4.816  14.891  -6.534  1.00  0.00           O  
ATOM   1054  N   SER A 135      -6.415  18.149  -6.767  1.00  0.00           N  
ATOM   1055  CA  SER A 135      -7.005  18.820  -7.921  1.00  0.00           C  
ATOM   1056  C   SER A 135      -6.777  18.022  -9.200  1.00  0.00           C  
ATOM   1057  CB  SER A 135      -6.426  20.227  -8.077  1.00  0.00           C  
ATOM   1058  O   SER A 135      -7.603  18.056 -10.115  1.00  0.00           O  
ATOM   1059  OG  SER A 135      -5.009  20.191  -8.073  1.00  0.00           O  
ATOM   1060  N   ASP A 136      -5.751  17.114  -9.171  1.00  0.00           N  
ATOM   1061  CA  ASP A 136      -5.372  16.395 -10.384  1.00  0.00           C  
ATOM   1062  C   ASP A 136      -6.133  15.076 -10.501  1.00  0.00           C  
ATOM   1063  CB  ASP A 136      -3.864  16.135 -10.404  1.00  0.00           C  
ATOM   1064  O   ASP A 136      -6.107  14.429 -11.549  1.00  0.00           O  
ATOM   1065  CG  ASP A 136      -3.042  17.411 -10.353  1.00  0.00           C  
ATOM   1066  OD1 ASP A 136      -3.549  18.480 -10.758  1.00  0.00           O  
ATOM   1067  OD2 ASP A 136      -1.876  17.347  -9.908  1.00  0.00           O  
ATOM   1068  N   GLY A 137      -6.976  14.691  -9.497  1.00  0.00           N  
ATOM   1069  CA  GLY A 137      -8.000  13.658  -9.526  1.00  0.00           C  
ATOM   1070  C   GLY A 137      -7.455  12.269  -9.256  1.00  0.00           C  
ATOM   1071  O   GLY A 137      -8.208  11.358  -8.907  1.00  0.00           O  
ATOM   1072  N   VAL A 138      -6.147  12.104  -9.182  1.00  0.00           N  
ATOM   1073  CA  VAL A 138      -5.678  10.730  -9.038  1.00  0.00           C  
ATOM   1074  C   VAL A 138      -5.177  10.501  -7.613  1.00  0.00           C  
ATOM   1075  CB  VAL A 138      -4.562  10.402 -10.054  1.00  0.00           C  
ATOM   1076  O   VAL A 138      -5.350   9.415  -7.055  1.00  0.00           O  
ATOM   1077  CG1 VAL A 138      -4.067   8.968  -9.869  1.00  0.00           C  
ATOM   1078  CG2 VAL A 138      -5.061  10.618 -11.482  1.00  0.00           C  
ATOM   1079  N   PHE A 139      -4.795  11.535  -7.040  1.00  0.00           N  
ATOM   1080  CA  PHE A 139      -4.193  11.460  -5.715  1.00  0.00           C  
ATOM   1081  C   PHE A 139      -5.080  12.137  -4.677  1.00  0.00           C  
ATOM   1082  CB  PHE A 139      -2.803  12.105  -5.718  1.00  0.00           C  
ATOM   1083  O   PHE A 139      -5.906  12.986  -5.019  1.00  0.00           O  
ATOM   1084  CG  PHE A 139      -1.773  11.323  -6.487  1.00  0.00           C  
ATOM   1085  CD1 PHE A 139      -1.331  10.088  -6.027  1.00  0.00           C  
ATOM   1086  CD2 PHE A 139      -1.246  11.823  -7.671  1.00  0.00           C  
ATOM   1087  CE1 PHE A 139      -0.377   9.362  -6.737  1.00  0.00           C  
ATOM   1088  CE2 PHE A 139      -0.293  11.103  -8.386  1.00  0.00           C  
ATOM   1089  CZ  PHE A 139       0.141   9.873  -7.917  1.00  0.00           C  
ATOM   1090  N   TRP A 140      -4.955  11.614  -3.519  1.00  0.00           N  
ATOM   1091  CA  TRP A 140      -5.583  12.210  -2.345  1.00  0.00           C  
ATOM   1092  C   TRP A 140      -4.531  12.715  -1.363  1.00  0.00           C  
ATOM   1093  CB  TRP A 140      -6.500  11.198  -1.653  1.00  0.00           C  
ATOM   1094  O   TRP A 140      -3.430  12.165  -1.284  1.00  0.00           O  
ATOM   1095  CG  TRP A 140      -7.782  10.938  -2.386  1.00  0.00           C  
ATOM   1096  CD1 TRP A 140      -7.926  10.342  -3.608  1.00  0.00           C  
ATOM   1097  CD2 TRP A 140      -9.102  11.271  -1.944  1.00  0.00           C  
ATOM   1098  CE2 TRP A 140      -9.999  10.846  -2.949  1.00  0.00           C  
ATOM   1099  CE3 TRP A 140      -9.613  11.887  -0.794  1.00  0.00           C  
ATOM   1100  NE1 TRP A 140      -9.257  10.283  -3.953  1.00  0.00           N  
ATOM   1101  CH2 TRP A 140     -11.854  11.624  -1.703  1.00  0.00           C  
ATOM   1102  CZ2 TRP A 140     -11.381  11.018  -2.838  1.00  0.00           C  
ATOM   1103  CZ3 TRP A 140     -10.989  12.057  -0.686  1.00  0.00           C  
ATOM   1104  N   LYS A 141      -4.905  13.762  -0.747  1.00  0.00           N  
ATOM   1105  CA  LYS A 141      -3.962  14.379   0.181  1.00  0.00           C  
ATOM   1106  C   LYS A 141      -4.233  13.935   1.616  1.00  0.00           C  
ATOM   1107  CB  LYS A 141      -4.029  15.903   0.082  1.00  0.00           C  
ATOM   1108  O   LYS A 141      -5.376  13.649   1.977  1.00  0.00           O  
ATOM   1109  CG  LYS A 141      -3.670  16.451  -1.291  1.00  0.00           C  
ATOM   1110  CD  LYS A 141      -3.815  17.966  -1.345  1.00  0.00           C  
ATOM   1111  CE  LYS A 141      -3.542  18.506  -2.742  1.00  0.00           C  
ATOM   1112  NZ  LYS A 141      -3.760  19.982  -2.818  1.00  0.00           N  
ATOM   1113  N   HIS A 142      -3.169  13.879   2.379  1.00  0.00           N  
ATOM   1114  CA  HIS A 142      -3.218  13.717   3.827  1.00  0.00           C  
ATOM   1115  C   HIS A 142      -2.047  14.425   4.501  1.00  0.00           C  
ATOM   1116  CB  HIS A 142      -3.220  12.234   4.201  1.00  0.00           C  
ATOM   1117  O   HIS A 142      -1.101  14.845   3.830  1.00  0.00           O  
ATOM   1118  CG  HIS A 142      -1.938  11.533   3.880  1.00  0.00           C  
ATOM   1119  CD2 HIS A 142      -1.545  10.863   2.771  1.00  0.00           C  
ATOM   1120  ND1 HIS A 142      -0.883  11.469   4.764  1.00  0.00           N  
ATOM   1121  CE1 HIS A 142       0.107  10.788   4.211  1.00  0.00           C  
ATOM   1122  NE2 HIS A 142      -0.270  10.409   3.002  1.00  0.00           N  
ATOM   1123  N   TRP A 143      -2.055  14.567   5.829  1.00  0.00           N  
ATOM   1124  CA  TRP A 143      -1.071  15.388   6.526  1.00  0.00           C  
ATOM   1125  C   TRP A 143      -0.311  14.567   7.562  1.00  0.00           C  
ATOM   1126  CB  TRP A 143      -1.750  16.583   7.202  1.00  0.00           C  
ATOM   1127  O   TRP A 143       0.260  15.120   8.505  1.00  0.00           O  
ATOM   1128  CG  TRP A 143      -2.137  17.679   6.255  1.00  0.00           C  
ATOM   1129  CD1 TRP A 143      -1.405  18.789   5.935  1.00  0.00           C  
ATOM   1130  CD2 TRP A 143      -3.354  17.773   5.508  1.00  0.00           C  
ATOM   1131  CE2 TRP A 143      -3.291  18.966   4.755  1.00  0.00           C  
ATOM   1132  CE3 TRP A 143      -4.492  16.962   5.402  1.00  0.00           C  
ATOM   1133  NE1 TRP A 143      -2.093  19.567   5.033  1.00  0.00           N  
ATOM   1134  CH2 TRP A 143      -5.427  18.557   3.821  1.00  0.00           C  
ATOM   1135  CZ2 TRP A 143      -4.325  19.368   3.906  1.00  0.00           C  
ATOM   1136  CZ3 TRP A 143      -5.520  17.364   4.557  1.00  0.00           C  
ATOM   1137  N   ILE A 144      -0.388  13.282   7.336  1.00  0.00           N  
ATOM   1138  CA  ILE A 144       0.355  12.385   8.216  1.00  0.00           C  
ATOM   1139  C   ILE A 144       1.845  12.461   7.890  1.00  0.00           C  
ATOM   1140  CB  ILE A 144      -0.147  10.929   8.093  1.00  0.00           C  
ATOM   1141  O   ILE A 144       2.236  12.390   6.722  1.00  0.00           O  
ATOM   1142  CG1 ILE A 144      -1.624  10.838   8.495  1.00  0.00           C  
ATOM   1143  CG2 ILE A 144       0.711   9.989   8.944  1.00  0.00           C  
ATOM   1144  CD1 ILE A 144      -2.289   9.522   8.115  1.00  0.00           C  
ATOM   1145  N   GLN A 145       2.663  12.651   8.979  1.00  0.00           N  
ATOM   1146  CA  GLN A 145       4.111  12.687   8.801  1.00  0.00           C  
ATOM   1147  C   GLN A 145       4.644  11.331   8.349  1.00  0.00           C  
ATOM   1148  CB  GLN A 145       4.801  13.116  10.097  1.00  0.00           C  
ATOM   1149  O   GLN A 145       4.340  10.303   8.959  1.00  0.00           O  
ATOM   1150  CG  GLN A 145       4.545  14.568  10.478  1.00  0.00           C  
ATOM   1151  CD  GLN A 145       5.241  14.969  11.765  1.00  0.00           C  
ATOM   1152  NE2 GLN A 145       5.389  16.272  11.978  1.00  0.00           N  
ATOM   1153  OE1 GLN A 145       5.643  14.115  12.561  1.00  0.00           O  
ATOM   1154  N   THR A 146       5.354  11.339   7.220  1.00  0.00           N  
ATOM   1155  CA  THR A 146       5.924  10.099   6.706  1.00  0.00           C  
ATOM   1156  C   THR A 146       7.405  10.278   6.382  1.00  0.00           C  
ATOM   1157  CB  THR A 146       5.176   9.619   5.449  1.00  0.00           C  
ATOM   1158  O   THR A 146       7.896  11.406   6.300  1.00  0.00           O  
ATOM   1159  CG2 THR A 146       3.692   9.416   5.736  1.00  0.00           C  
ATOM   1160  OG1 THR A 146       5.320  10.597   4.411  1.00  0.00           O  
ATOM   1161  N   LYS A 147       8.140   9.248   6.405  1.00  0.00           N  
ATOM   1162  CA  LYS A 147       9.541   9.208   5.996  1.00  0.00           C  
ATOM   1163  C   LYS A 147       9.711   8.433   4.692  1.00  0.00           C  
ATOM   1164  CB  LYS A 147      10.404   8.582   7.093  1.00  0.00           C  
ATOM   1165  O   LYS A 147       8.803   7.715   4.268  1.00  0.00           O  
ATOM   1166  CG  LYS A 147      10.396   9.356   8.403  1.00  0.00           C  
ATOM   1167  CD  LYS A 147      11.262   8.679   9.458  1.00  0.00           C  
ATOM   1168  CE  LYS A 147      11.237   9.441  10.776  1.00  0.00           C  
ATOM   1169  NZ  LYS A 147      12.055   8.760  11.824  1.00  0.00           N  
ATOM   1170  N   ASP A 148      10.880   8.719   4.114  1.00  0.00           N  
ATOM   1171  CA  ASP A 148      11.213   7.931   2.931  1.00  0.00           C  
ATOM   1172  C   ASP A 148      11.126   6.435   3.226  1.00  0.00           C  
ATOM   1173  CB  ASP A 148      12.613   8.287   2.426  1.00  0.00           C  
ATOM   1174  O   ASP A 148      11.613   5.971   4.259  1.00  0.00           O  
ATOM   1175  CG  ASP A 148      12.689   9.677   1.820  1.00  0.00           C  
ATOM   1176  OD1 ASP A 148      11.641  10.224   1.416  1.00  0.00           O  
ATOM   1177  OD2 ASP A 148      13.808  10.229   1.743  1.00  0.00           O  
ATOM   1178  N   GLY A 149      10.415   5.720   2.404  1.00  0.00           N  
ATOM   1179  CA  GLY A 149      10.316   4.279   2.576  1.00  0.00           C  
ATOM   1180  C   GLY A 149       8.959   3.831   3.086  1.00  0.00           C  
ATOM   1181  O   GLY A 149       8.689   2.632   3.177  1.00  0.00           O  
ATOM   1182  N   GLN A 150       8.110   4.759   3.390  1.00  0.00           N  
ATOM   1183  CA  GLN A 150       6.813   4.399   3.953  1.00  0.00           C  
ATOM   1184  C   GLN A 150       5.751   4.293   2.862  1.00  0.00           C  
ATOM   1185  CB  GLN A 150       6.383   5.420   5.007  1.00  0.00           C  
ATOM   1186  O   GLN A 150       4.569   4.103   3.156  1.00  0.00           O  
ATOM   1187  CG  GLN A 150       7.192   5.353   6.295  1.00  0.00           C  
ATOM   1188  CD  GLN A 150       6.744   6.373   7.324  1.00  0.00           C  
ATOM   1189  NE2 GLN A 150       6.813   6.001   8.598  1.00  0.00           N  
ATOM   1190  OE1 GLN A 150       6.340   7.488   6.978  1.00  0.00           O  
ATOM   1191  N   CYS A 151       6.208   4.497   1.650  1.00  0.00           N  
ATOM   1192  CA  CYS A 151       5.291   4.258   0.541  1.00  0.00           C  
ATOM   1193  C   CYS A 151       4.748   2.834   0.580  1.00  0.00           C  
ATOM   1194  CB  CYS A 151       5.988   4.511  -0.795  1.00  0.00           C  
ATOM   1195  O   CYS A 151       5.443   1.911   1.008  1.00  0.00           O  
ATOM   1196  SG  CYS A 151       6.353   6.252  -1.108  1.00  0.00           S  
ATOM   1197  N   GLY A 152       3.496   2.766   0.205  1.00  0.00           N  
ATOM   1198  CA  GLY A 152       2.889   1.445   0.150  1.00  0.00           C  
ATOM   1199  C   GLY A 152       2.111   1.094   1.405  1.00  0.00           C  
ATOM   1200  O   GLY A 152       1.392   0.093   1.436  1.00  0.00           O  
ATOM   1201  N   SER A 153       2.248   1.965   2.425  1.00  0.00           N  
ATOM   1202  CA  SER A 153       1.511   1.718   3.661  1.00  0.00           C  
ATOM   1203  C   SER A 153       0.026   2.017   3.488  1.00  0.00           C  
ATOM   1204  CB  SER A 153       2.080   2.563   4.802  1.00  0.00           C  
ATOM   1205  O   SER A 153      -0.345   2.984   2.819  1.00  0.00           O  
ATOM   1206  OG  SER A 153       3.440   2.241   5.036  1.00  0.00           O  
ATOM   1207  N   PRO A 154      -0.812   1.236   4.115  1.00  0.00           N  
ATOM   1208  CA  PRO A 154      -2.257   1.407   3.947  1.00  0.00           C  
ATOM   1209  C   PRO A 154      -2.799   2.620   4.699  1.00  0.00           C  
ATOM   1210  CB  PRO A 154      -2.835   0.109   4.516  1.00  0.00           C  
ATOM   1211  O   PRO A 154      -2.386   2.884   5.832  1.00  0.00           O  
ATOM   1212  CG  PRO A 154      -1.798  -0.382   5.475  1.00  0.00           C  
ATOM   1213  CD  PRO A 154      -0.451   0.079   4.998  1.00  0.00           C  
ATOM   1214  N   LEU A 155      -3.616   3.331   4.039  1.00  0.00           N  
ATOM   1215  CA  LEU A 155      -4.456   4.339   4.676  1.00  0.00           C  
ATOM   1216  C   LEU A 155      -5.842   3.780   4.978  1.00  0.00           C  
ATOM   1217  CB  LEU A 155      -4.576   5.578   3.783  1.00  0.00           C  
ATOM   1218  O   LEU A 155      -6.532   3.297   4.078  1.00  0.00           O  
ATOM   1219  CG  LEU A 155      -3.379   6.529   3.779  1.00  0.00           C  
ATOM   1220  CD1 LEU A 155      -3.228   7.197   5.142  1.00  0.00           C  
ATOM   1221  CD2 LEU A 155      -2.104   5.783   3.399  1.00  0.00           C  
ATOM   1222  N   VAL A 156      -6.227   3.909   6.255  1.00  0.00           N  
ATOM   1223  CA  VAL A 156      -7.417   3.217   6.739  1.00  0.00           C  
ATOM   1224  C   VAL A 156      -8.423   4.232   7.277  1.00  0.00           C  
ATOM   1225  CB  VAL A 156      -7.067   2.182   7.832  1.00  0.00           C  
ATOM   1226  O   VAL A 156      -8.055   5.150   8.014  1.00  0.00           O  
ATOM   1227  CG1 VAL A 156      -8.321   1.445   8.299  1.00  0.00           C  
ATOM   1228  CG2 VAL A 156      -6.024   1.194   7.315  1.00  0.00           C  
ATOM   1229  N   SER A 157      -9.674   4.039   6.898  1.00  0.00           N  
ATOM   1230  CA  SER A 157     -10.753   4.871   7.421  1.00  0.00           C  
ATOM   1231  C   SER A 157     -11.024   4.567   8.891  1.00  0.00           C  
ATOM   1232  CB  SER A 157     -12.031   4.668   6.606  1.00  0.00           C  
ATOM   1233  O   SER A 157     -11.202   3.407   9.267  1.00  0.00           O  
ATOM   1234  OG  SER A 157     -13.120   5.355   7.198  1.00  0.00           O  
ATOM   1235  N   THR A 158     -11.090   5.623   9.686  1.00  0.00           N  
ATOM   1236  CA  THR A 158     -11.337   5.441  11.112  1.00  0.00           C  
ATOM   1237  C   THR A 158     -12.812   5.150  11.371  1.00  0.00           C  
ATOM   1238  CB  THR A 158     -10.907   6.683  11.915  1.00  0.00           C  
ATOM   1239  O   THR A 158     -13.175   4.666  12.446  1.00  0.00           O  
ATOM   1240  CG2 THR A 158      -9.411   6.939  11.772  1.00  0.00           C  
ATOM   1241  OG1 THR A 158     -11.625   7.827  11.437  1.00  0.00           O  
ATOM   1242  N   SER A 159     -13.655   5.384  10.374  1.00  0.00           N  
ATOM   1243  CA  SER A 159     -15.094   5.206  10.544  1.00  0.00           C  
ATOM   1244  C   SER A 159     -15.485   3.736  10.436  1.00  0.00           C  
ATOM   1245  CB  SER A 159     -15.862   6.025   9.505  1.00  0.00           C  
ATOM   1246  O   SER A 159     -16.303   3.247  11.218  1.00  0.00           O  
ATOM   1247  OG  SER A 159     -15.532   5.607   8.192  1.00  0.00           O  
ATOM   1248  N   ASP A 160     -14.781   3.015   9.480  1.00  0.00           N  
ATOM   1249  CA  ASP A 160     -15.253   1.652   9.260  1.00  0.00           C  
ATOM   1250  C   ASP A 160     -14.085   0.671   9.188  1.00  0.00           C  
ATOM   1251  CB  ASP A 160     -16.086   1.572   7.979  1.00  0.00           C  
ATOM   1252  O   ASP A 160     -14.287  -0.530   8.994  1.00  0.00           O  
ATOM   1253  CG  ASP A 160     -15.338   2.065   6.753  1.00  0.00           C  
ATOM   1254  OD1 ASP A 160     -14.108   2.272   6.832  1.00  0.00           O  
ATOM   1255  OD2 ASP A 160     -15.984   2.251   5.700  1.00  0.00           O  
ATOM   1256  N   GLY A 161     -12.860   1.091   9.174  1.00  0.00           N  
ATOM   1257  CA  GLY A 161     -11.699   0.215   9.178  1.00  0.00           C  
ATOM   1258  C   GLY A 161     -11.325  -0.285   7.795  1.00  0.00           C  
ATOM   1259  O   GLY A 161     -10.512  -1.202   7.659  1.00  0.00           O  
ATOM   1260  N   SER A 162     -11.967   0.296   6.796  1.00  0.00           N  
ATOM   1261  CA  SER A 162     -11.684  -0.094   5.419  1.00  0.00           C  
ATOM   1262  C   SER A 162     -10.416   0.577   4.903  1.00  0.00           C  
ATOM   1263  CB  SER A 162     -12.863   0.257   4.510  1.00  0.00           C  
ATOM   1264  O   SER A 162     -10.106   1.708   5.285  1.00  0.00           O  
ATOM   1265  OG  SER A 162     -14.039  -0.415   4.929  1.00  0.00           O  
ATOM   1266  N   ILE A 163      -9.638  -0.157   4.113  1.00  0.00           N  
ATOM   1267  CA  ILE A 163      -8.483   0.431   3.443  1.00  0.00           C  
ATOM   1268  C   ILE A 163      -8.949   1.295   2.274  1.00  0.00           C  
ATOM   1269  CB  ILE A 163      -7.503  -0.656   2.949  1.00  0.00           C  
ATOM   1270  O   ILE A 163      -9.639   0.812   1.373  1.00  0.00           O  
ATOM   1271  CG1 ILE A 163      -6.955  -1.460   4.134  1.00  0.00           C  
ATOM   1272  CG2 ILE A 163      -6.364  -0.029   2.140  1.00  0.00           C  
ATOM   1273  CD1 ILE A 163      -6.137  -2.679   3.730  1.00  0.00           C  
ATOM   1274  N   VAL A 164      -8.549   2.571   2.280  1.00  0.00           N  
ATOM   1275  CA  VAL A 164      -9.072   3.493   1.277  1.00  0.00           C  
ATOM   1276  C   VAL A 164      -7.977   3.836   0.269  1.00  0.00           C  
ATOM   1277  CB  VAL A 164      -9.623   4.783   1.924  1.00  0.00           C  
ATOM   1278  O   VAL A 164      -8.246   4.453  -0.764  1.00  0.00           O  
ATOM   1279  CG1 VAL A 164     -10.847   4.474   2.785  1.00  0.00           C  
ATOM   1280  CG2 VAL A 164      -8.540   5.467   2.756  1.00  0.00           C  
ATOM   1281  N   GLY A 165      -6.759   3.407   0.574  1.00  0.00           N  
ATOM   1282  CA  GLY A 165      -5.652   3.681  -0.329  1.00  0.00           C  
ATOM   1283  C   GLY A 165      -4.300   3.325   0.258  1.00  0.00           C  
ATOM   1284  O   GLY A 165      -4.222   2.719   1.329  1.00  0.00           O  
ATOM   1285  N   ILE A 166      -3.282   3.521  -0.557  1.00  0.00           N  
ATOM   1286  CA  ILE A 166      -1.923   3.280  -0.085  1.00  0.00           C  
ATOM   1287  C   ILE A 166      -1.079   4.537  -0.280  1.00  0.00           C  
ATOM   1288  CB  ILE A 166      -1.276   2.081  -0.814  1.00  0.00           C  
ATOM   1289  O   ILE A 166      -1.290   5.293  -1.231  1.00  0.00           O  
ATOM   1290  CG1 ILE A 166      -1.201   2.350  -2.321  1.00  0.00           C  
ATOM   1291  CG2 ILE A 166      -2.051   0.792  -0.526  1.00  0.00           C  
ATOM   1292  CD1 ILE A 166      -0.441   1.287  -3.103  1.00  0.00           C  
ATOM   1293  N   HIS A 167      -0.260   4.778   0.726  1.00  0.00           N  
ATOM   1294  CA  HIS A 167       0.616   5.943   0.691  1.00  0.00           C  
ATOM   1295  C   HIS A 167       1.531   5.909  -0.529  1.00  0.00           C  
ATOM   1296  CB  HIS A 167       1.451   6.024   1.970  1.00  0.00           C  
ATOM   1297  O   HIS A 167       2.130   4.875  -0.832  1.00  0.00           O  
ATOM   1298  CG  HIS A 167       2.422   7.162   1.982  1.00  0.00           C  
ATOM   1299  CD2 HIS A 167       3.774   7.178   1.911  1.00  0.00           C  
ATOM   1300  ND1 HIS A 167       2.025   8.478   2.079  1.00  0.00           N  
ATOM   1301  CE1 HIS A 167       3.095   9.256   2.067  1.00  0.00           C  
ATOM   1302  NE2 HIS A 167       4.169   8.492   1.966  1.00  0.00           N  
ATOM   1303  N   SER A 168       1.771   7.000  -1.306  1.00  0.00           N  
ATOM   1304  CA  SER A 168       2.531   7.039  -2.550  1.00  0.00           C  
ATOM   1305  C   SER A 168       3.703   8.010  -2.451  1.00  0.00           C  
ATOM   1306  CB  SER A 168       1.628   7.436  -3.719  1.00  0.00           C  
ATOM   1307  O   SER A 168       4.843   7.648  -2.747  1.00  0.00           O  
ATOM   1308  OG  SER A 168       0.679   6.418  -3.989  1.00  0.00           O  
ATOM   1309  N   ALA A 169       3.505   9.199  -2.214  1.00  0.00           N  
ATOM   1310  CA  ALA A 169       4.594  10.167  -2.310  1.00  0.00           C  
ATOM   1311  C   ALA A 169       4.405  11.307  -1.313  1.00  0.00           C  
ATOM   1312  CB  ALA A 169       4.693  10.718  -3.731  1.00  0.00           C  
ATOM   1313  O   ALA A 169       3.335  11.448  -0.717  1.00  0.00           O  
ATOM   1314  N   SER A 170       5.605  11.881  -1.088  1.00  0.00           N  
ATOM   1315  CA  SER A 170       5.666  13.139  -0.351  1.00  0.00           C  
ATOM   1316  C   SER A 170       6.148  14.279  -1.243  1.00  0.00           C  
ATOM   1317  CB  SER A 170       6.587  13.006   0.863  1.00  0.00           C  
ATOM   1318  O   SER A 170       6.831  14.046  -2.242  1.00  0.00           O  
ATOM   1319  OG  SER A 170       7.930  12.810   0.456  1.00  0.00           O  
ATOM   1320  N   ASN A 171       5.359  15.320  -1.341  1.00  0.00           N  
ATOM   1321  CA  ASN A 171       5.863  16.526  -1.990  1.00  0.00           C  
ATOM   1322  C   ASN A 171       7.017  17.145  -1.206  1.00  0.00           C  
ATOM   1323  CB  ASN A 171       4.737  17.547  -2.172  1.00  0.00           C  
ATOM   1324  O   ASN A 171       6.967  17.223   0.023  1.00  0.00           O  
ATOM   1325  CG  ASN A 171       5.119  18.675  -3.110  1.00  0.00           C  
ATOM   1326  ND2 ASN A 171       4.150  19.515  -3.453  1.00  0.00           N  
ATOM   1327  OD1 ASN A 171       6.276  18.791  -3.523  1.00  0.00           O  
ATOM   1328  N   PHE A 172       8.237  17.323  -1.861  1.00  0.00           N  
ATOM   1329  CA  PHE A 172       9.482  17.896  -1.362  1.00  0.00           C  
ATOM   1330  C   PHE A 172       9.264  19.324  -0.877  1.00  0.00           C  
ATOM   1331  CB  PHE A 172      10.561  17.870  -2.449  1.00  0.00           C  
ATOM   1332  O   PHE A 172       9.910  19.767   0.075  1.00  0.00           O  
ATOM   1333  CG  PHE A 172      11.032  16.485  -2.803  1.00  0.00           C  
ATOM   1334  CD1 PHE A 172      11.936  15.814  -1.988  1.00  0.00           C  
ATOM   1335  CD2 PHE A 172      10.571  15.854  -3.951  1.00  0.00           C  
ATOM   1336  CE1 PHE A 172      12.374  14.532  -2.313  1.00  0.00           C  
ATOM   1337  CE2 PHE A 172      11.004  14.574  -4.282  1.00  0.00           C  
ATOM   1338  CZ  PHE A 172      11.906  13.915  -3.463  1.00  0.00           C  
ATOM   1339  N   THR A 173       8.116  19.956  -1.392  1.00  0.00           N  
ATOM   1340  CA  THR A 173       7.930  21.378  -1.129  1.00  0.00           C  
ATOM   1341  C   THR A 173       6.692  21.611  -0.268  1.00  0.00           C  
ATOM   1342  CB  THR A 173       7.804  22.177  -2.440  1.00  0.00           C  
ATOM   1343  O   THR A 173       6.632  22.580   0.493  1.00  0.00           O  
ATOM   1344  CG2 THR A 173       9.100  22.124  -3.242  1.00  0.00           C  
ATOM   1345  OG1 THR A 173       6.743  21.625  -3.229  1.00  0.00           O  
ATOM   1346  N   ASN A 174       5.877  20.621  -0.146  1.00  0.00           N  
ATOM   1347  CA  ASN A 174       4.584  20.792   0.510  1.00  0.00           C  
ATOM   1348  C   ASN A 174       4.441  19.867   1.715  1.00  0.00           C  
ATOM   1349  CB  ASN A 174       3.444  20.553  -0.481  1.00  0.00           C  
ATOM   1350  O   ASN A 174       5.152  18.865   1.822  1.00  0.00           O  
ATOM   1351  CG  ASN A 174       2.898  21.841  -1.065  1.00  0.00           C  
ATOM   1352  ND2 ASN A 174       2.171  21.730  -2.171  1.00  0.00           N  
ATOM   1353  OD1 ASN A 174       3.128  22.927  -0.527  1.00  0.00           O  
ATOM   1354  N   THR A 175       3.992  20.415   2.875  1.00  0.00           N  
ATOM   1355  CA  THR A 175       3.662  19.806   4.159  1.00  0.00           C  
ATOM   1356  C   THR A 175       2.651  18.678   3.979  1.00  0.00           C  
ATOM   1357  CB  THR A 175       3.101  20.849   5.144  1.00  0.00           C  
ATOM   1358  O   THR A 175       2.252  18.033   4.951  1.00  0.00           O  
ATOM   1359  CG2 THR A 175       4.164  21.875   5.523  1.00  0.00           C  
ATOM   1360  OG1 THR A 175       1.995  21.526   4.535  1.00  0.00           O  
ATOM   1361  N   ASN A 176       2.220  18.490   2.627  1.00  0.00           N  
ATOM   1362  CA  ASN A 176       1.209  17.443   2.535  1.00  0.00           C  
ATOM   1363  C   ASN A 176       1.739  16.213   1.804  1.00  0.00           C  
ATOM   1364  CB  ASN A 176      -0.050  17.971   1.843  1.00  0.00           C  
ATOM   1365  O   ASN A 176       2.741  16.294   1.090  1.00  0.00           O  
ATOM   1366  CG  ASN A 176       0.249  18.621   0.506  1.00  0.00           C  
ATOM   1367  ND2 ASN A 176      -0.761  19.245  -0.088  1.00  0.00           N  
ATOM   1368  OD1 ASN A 176       1.378  18.563   0.012  1.00  0.00           O  
ATOM   1369  N   ASN A 177       1.225  15.073   2.211  1.00  0.00           N  
ATOM   1370  CA  ASN A 177       1.504  13.789   1.578  1.00  0.00           C  
ATOM   1371  C   ASN A 177       0.349  13.339   0.688  1.00  0.00           C  
ATOM   1372  CB  ASN A 177       1.806  12.724   2.635  1.00  0.00           C  
ATOM   1373  O   ASN A 177      -0.752  13.886   0.770  1.00  0.00           O  
ATOM   1374  CG  ASN A 177       3.094  12.995   3.387  1.00  0.00           C  
ATOM   1375  ND2 ASN A 177       3.021  12.982   4.713  1.00  0.00           N  
ATOM   1376  OD1 ASN A 177       4.146  13.216   2.781  1.00  0.00           O  
ATOM   1377  N   TYR A 178       0.704  12.419  -0.271  1.00  0.00           N  
ATOM   1378  CA  TYR A 178      -0.305  11.926  -1.202  1.00  0.00           C  
ATOM   1379  C   TYR A 178      -0.442  10.411  -1.107  1.00  0.00           C  
ATOM   1380  CB  TYR A 178       0.044  12.330  -2.637  1.00  0.00           C  
ATOM   1381  O   TYR A 178       0.505   9.719  -0.726  1.00  0.00           O  
ATOM   1382  CG  TYR A 178       0.110  13.823  -2.849  1.00  0.00           C  
ATOM   1383  CD1 TYR A 178      -1.042  14.559  -3.118  1.00  0.00           C  
ATOM   1384  CD2 TYR A 178       1.322  14.500  -2.782  1.00  0.00           C  
ATOM   1385  CE1 TYR A 178      -0.987  15.935  -3.316  1.00  0.00           C  
ATOM   1386  CE2 TYR A 178       1.390  15.876  -2.978  1.00  0.00           C  
ATOM   1387  OH  TYR A 178       0.293  17.945  -3.439  1.00  0.00           O  
ATOM   1388  CZ  TYR A 178       0.232  16.583  -3.244  1.00  0.00           C  
ATOM   1389  N   PHE A 179      -1.638   9.999  -1.333  1.00  0.00           N  
ATOM   1390  CA  PHE A 179      -1.832   8.559  -1.461  1.00  0.00           C  
ATOM   1391  C   PHE A 179      -2.720   8.237  -2.657  1.00  0.00           C  
ATOM   1392  CB  PHE A 179      -2.445   7.982  -0.181  1.00  0.00           C  
ATOM   1393  O   PHE A 179      -3.420   9.112  -3.171  1.00  0.00           O  
ATOM   1394  CG  PHE A 179      -3.891   8.350   0.019  1.00  0.00           C  
ATOM   1395  CD1 PHE A 179      -4.241   9.587   0.545  1.00  0.00           C  
ATOM   1396  CD2 PHE A 179      -4.900   7.457  -0.319  1.00  0.00           C  
ATOM   1397  CE1 PHE A 179      -5.578   9.930   0.731  1.00  0.00           C  
ATOM   1398  CE2 PHE A 179      -6.238   7.793  -0.135  1.00  0.00           C  
ATOM   1399  CZ  PHE A 179      -6.575   9.030   0.391  1.00  0.00           C  
ATOM   1400  N   THR A 180      -2.538   7.047  -3.152  1.00  0.00           N  
ATOM   1401  CA  THR A 180      -3.344   6.528  -4.251  1.00  0.00           C  
ATOM   1402  C   THR A 180      -4.567   5.786  -3.721  1.00  0.00           C  
ATOM   1403  CB  THR A 180      -2.521   5.589  -5.152  1.00  0.00           C  
ATOM   1404  O   THR A 180      -4.446   4.916  -2.857  1.00  0.00           O  
ATOM   1405  CG2 THR A 180      -3.334   5.133  -6.359  1.00  0.00           C  
ATOM   1406  OG1 THR A 180      -1.352   6.279  -5.611  1.00  0.00           O  
ATOM   1407  N   THR A 181      -5.691   6.132  -4.240  1.00  0.00           N  
ATOM   1408  CA  THR A 181      -6.933   5.533  -3.764  1.00  0.00           C  
ATOM   1409  C   THR A 181      -7.180   4.188  -4.442  1.00  0.00           C  
ATOM   1410  CB  THR A 181      -8.134   6.465  -4.015  1.00  0.00           C  
ATOM   1411  O   THR A 181      -6.712   3.954  -5.558  1.00  0.00           O  
ATOM   1412  CG2 THR A 181      -7.925   7.822  -3.350  1.00  0.00           C  
ATOM   1413  OG1 THR A 181      -8.296   6.657  -5.426  1.00  0.00           O  
ATOM   1414  N   VAL A 182      -7.906   3.372  -3.703  1.00  0.00           N  
ATOM   1415  CA  VAL A 182      -8.378   2.125  -4.297  1.00  0.00           C  
ATOM   1416  C   VAL A 182      -9.572   2.406  -5.207  1.00  0.00           C  
ATOM   1417  CB  VAL A 182      -8.765   1.092  -3.216  1.00  0.00           C  
ATOM   1418  O   VAL A 182     -10.418   3.246  -4.891  1.00  0.00           O  
ATOM   1419  CG1 VAL A 182      -7.533   0.645  -2.430  1.00  0.00           C  
ATOM   1420  CG2 VAL A 182      -9.820   1.672  -2.276  1.00  0.00           C  
ATOM   1421  N   PRO A 183      -9.565   1.819  -6.469  1.00  0.00           N  
ATOM   1422  CA  PRO A 183     -10.706   2.047  -7.359  1.00  0.00           C  
ATOM   1423  C   PRO A 183     -11.999   1.431  -6.831  1.00  0.00           C  
ATOM   1424  CB  PRO A 183     -10.273   1.375  -8.665  1.00  0.00           C  
ATOM   1425  O   PRO A 183     -11.961   0.564  -5.954  1.00  0.00           O  
ATOM   1426  CG  PRO A 183      -9.344   0.283  -8.243  1.00  0.00           C  
ATOM   1427  CD  PRO A 183      -8.607   0.732  -7.014  1.00  0.00           C  
ATOM   1428  N   PRO A 184     -13.100   1.992  -7.507  1.00  0.00           N  
ATOM   1429  CA  PRO A 184     -14.362   1.342  -7.145  1.00  0.00           C  
ATOM   1430  C   PRO A 184     -14.396  -0.136  -7.527  1.00  0.00           C  
ATOM   1431  CB  PRO A 184     -15.406   2.135  -7.934  1.00  0.00           C  
ATOM   1432  O   PRO A 184     -13.759  -0.539  -8.504  1.00  0.00           O  
ATOM   1433  CG  PRO A 184     -14.642   2.764  -9.054  1.00  0.00           C  
ATOM   1434  CD  PRO A 184     -13.207   2.904  -8.633  1.00  0.00           C  
ATOM   1435  N   ASP A 185     -14.819  -1.030  -6.713  1.00  0.00           N  
ATOM   1436  CA  ASP A 185     -15.020  -2.446  -7.002  1.00  0.00           C  
ATOM   1437  C   ASP A 185     -13.701  -3.213  -6.941  1.00  0.00           C  
ATOM   1438  CB  ASP A 185     -15.670  -2.627  -8.375  1.00  0.00           C  
ATOM   1439  O   ASP A 185     -13.495  -4.165  -7.696  1.00  0.00           O  
ATOM   1440  CG  ASP A 185     -17.080  -2.066  -8.443  1.00  0.00           C  
ATOM   1441  OD1 ASP A 185     -17.816  -2.145  -7.436  1.00  0.00           O  
ATOM   1442  OD2 ASP A 185     -17.459  -1.544  -9.513  1.00  0.00           O  
ATOM   1443  N   PHE A 186     -12.760  -2.616  -6.269  1.00  0.00           N  
ATOM   1444  CA  PHE A 186     -11.434  -3.201  -6.112  1.00  0.00           C  
ATOM   1445  C   PHE A 186     -11.530  -4.628  -5.586  1.00  0.00           C  
ATOM   1446  CB  PHE A 186     -10.578  -2.350  -5.169  1.00  0.00           C  
ATOM   1447  O   PHE A 186     -10.780  -5.506  -6.018  1.00  0.00           O  
ATOM   1448  CG  PHE A 186      -9.111  -2.684  -5.212  1.00  0.00           C  
ATOM   1449  CD1 PHE A 186      -8.423  -3.008  -4.050  1.00  0.00           C  
ATOM   1450  CD2 PHE A 186      -8.421  -2.674  -6.417  1.00  0.00           C  
ATOM   1451  CE1 PHE A 186      -7.065  -3.318  -4.087  1.00  0.00           C  
ATOM   1452  CE2 PHE A 186      -7.064  -2.983  -6.463  1.00  0.00           C  
ATOM   1453  CZ  PHE A 186      -6.388  -3.303  -5.296  1.00  0.00           C  
ATOM   1454  N   MET A 187     -12.464  -4.834  -4.798  1.00  0.00           N  
ATOM   1455  CA  MET A 187     -12.644  -6.163  -4.222  1.00  0.00           C  
ATOM   1456  C   MET A 187     -12.973  -7.186  -5.305  1.00  0.00           C  
ATOM   1457  CB  MET A 187     -13.750  -6.147  -3.166  1.00  0.00           C  
ATOM   1458  O   MET A 187     -12.485  -8.316  -5.266  1.00  0.00           O  
ATOM   1459  CG  MET A 187     -13.340  -5.488  -1.859  1.00  0.00           C  
ATOM   1460  SD  MET A 187     -11.928  -6.341  -1.054  1.00  0.00           S  
ATOM   1461  CE  MET A 187     -12.721  -7.906  -0.593  1.00  0.00           C  
ATOM   1462  N   ARG A 188     -13.787  -6.825  -6.189  1.00  0.00           N  
ATOM   1463  CA  ARG A 188     -14.161  -7.694  -7.300  1.00  0.00           C  
ATOM   1464  C   ARG A 188     -12.945  -8.060  -8.143  1.00  0.00           C  
ATOM   1465  CB  ARG A 188     -15.222  -7.023  -8.174  1.00  0.00           C  
ATOM   1466  O   ARG A 188     -12.807  -9.204  -8.581  1.00  0.00           O  
ATOM   1467  CG  ARG A 188     -15.876  -7.959  -9.178  1.00  0.00           C  
ATOM   1468  CD  ARG A 188     -16.994  -7.270  -9.947  1.00  0.00           C  
ATOM   1469  NE  ARG A 188     -17.118  -7.795 -11.304  1.00  0.00           N  
ATOM   1470  NH1 ARG A 188     -18.777  -6.320 -11.945  1.00  0.00           N  
ATOM   1471  NH2 ARG A 188     -17.992  -7.884 -13.426  1.00  0.00           N  
ATOM   1472  CZ  ARG A 188     -17.962  -7.332 -12.222  1.00  0.00           C  
ATOM   1473  N   LEU A 189     -12.091  -7.052  -8.317  1.00  0.00           N  
ATOM   1474  CA  LEU A 189     -10.857  -7.277  -9.063  1.00  0.00           C  
ATOM   1475  C   LEU A 189      -9.988  -8.323  -8.373  1.00  0.00           C  
ATOM   1476  CB  LEU A 189     -10.077  -5.969  -9.215  1.00  0.00           C  
ATOM   1477  O   LEU A 189      -9.382  -9.167  -9.037  1.00  0.00           O  
ATOM   1478  CG  LEU A 189      -8.755  -6.053  -9.979  1.00  0.00           C  
ATOM   1479  CD1 LEU A 189      -9.012  -6.336 -11.455  1.00  0.00           C  
ATOM   1480  CD2 LEU A 189      -7.955  -4.766  -9.808  1.00  0.00           C  
ATOM   1481  N   LEU A 190     -10.011  -8.363  -7.070  1.00  0.00           N  
ATOM   1482  CA  LEU A 190      -9.151  -9.245  -6.289  1.00  0.00           C  
ATOM   1483  C   LEU A 190      -9.730 -10.654  -6.228  1.00  0.00           C  
ATOM   1484  CB  LEU A 190      -8.966  -8.695  -4.872  1.00  0.00           C  
ATOM   1485  O   LEU A 190      -8.987 -11.630  -6.101  1.00  0.00           O  
ATOM   1486  CG  LEU A 190      -8.166  -7.398  -4.747  1.00  0.00           C  
ATOM   1487  CD1 LEU A 190      -8.165  -6.912  -3.302  1.00  0.00           C  
ATOM   1488  CD2 LEU A 190      -6.740  -7.598  -5.251  1.00  0.00           C  
ATOM   1489  N   THR A 191     -11.003 -10.774  -6.414  1.00  0.00           N  
ATOM   1490  CA  THR A 191     -11.633 -12.062  -6.145  1.00  0.00           C  
ATOM   1491  C   THR A 191     -12.111 -12.711  -7.441  1.00  0.00           C  
ATOM   1492  CB  THR A 191     -12.820 -11.912  -5.175  1.00  0.00           C  
ATOM   1493  O   THR A 191     -12.293 -13.928  -7.501  1.00  0.00           O  
ATOM   1494  CG2 THR A 191     -12.348 -11.475  -3.792  1.00  0.00           C  
ATOM   1495  OG1 THR A 191     -13.729 -10.931  -5.689  1.00  0.00           O  
ATOM   1496  N   ASP A 192     -12.260 -11.889  -8.486  1.00  0.00           N  
ATOM   1497  CA  ASP A 192     -12.776 -12.405  -9.750  1.00  0.00           C  
ATOM   1498  C   ASP A 192     -11.648 -12.627 -10.754  1.00  0.00           C  
ATOM   1499  CB  ASP A 192     -13.820 -11.451 -10.334  1.00  0.00           C  
ATOM   1500  O   ASP A 192     -11.083 -11.668 -11.284  1.00  0.00           O  
ATOM   1501  CG  ASP A 192     -14.541 -12.026 -11.541  1.00  0.00           C  
ATOM   1502  OD1 ASP A 192     -14.091 -13.057 -12.086  1.00  0.00           O  
ATOM   1503  OD2 ASP A 192     -15.567 -11.442 -11.951  1.00  0.00           O  
ATOM   1504  N   PRO A 193     -11.338 -13.810 -11.002  1.00  0.00           N  
ATOM   1505  CA  PRO A 193     -10.252 -14.137 -11.929  1.00  0.00           C  
ATOM   1506  C   PRO A 193     -10.476 -13.560 -13.326  1.00  0.00           C  
ATOM   1507  CB  PRO A 193     -10.266 -15.668 -11.962  1.00  0.00           C  
ATOM   1508  O   PRO A 193      -9.512 -13.282 -14.044  1.00  0.00           O  
ATOM   1509  CG  PRO A 193     -10.961 -16.071 -10.702  1.00  0.00           C  
ATOM   1510  CD  PRO A 193     -11.934 -14.990 -10.327  1.00  0.00           C  
ATOM   1511  N   GLU A 194     -11.710 -13.389 -13.716  1.00  0.00           N  
ATOM   1512  CA  GLU A 194     -12.050 -12.920 -15.056  1.00  0.00           C  
ATOM   1513  C   GLU A 194     -11.631 -11.466 -15.255  1.00  0.00           C  
ATOM   1514  CB  GLU A 194     -13.550 -13.076 -15.317  1.00  0.00           C  
ATOM   1515  O   GLU A 194     -11.414 -11.027 -16.386  1.00  0.00           O  
ATOM   1516  CG  GLU A 194     -14.014 -14.523 -15.397  1.00  0.00           C  
ATOM   1517  CD  GLU A 194     -15.477 -14.664 -15.786  1.00  0.00           C  
ATOM   1518  OE1 GLU A 194     -15.927 -15.802 -16.052  1.00  0.00           O  
ATOM   1519  OE2 GLU A 194     -16.178 -13.629 -15.826  1.00  0.00           O  
ATOM   1520  N   LEU A 195     -11.485 -10.728 -14.181  1.00  0.00           N  
ATOM   1521  CA  LEU A 195     -11.156  -9.310 -14.272  1.00  0.00           C  
ATOM   1522  C   LEU A 195      -9.649  -9.095 -14.194  1.00  0.00           C  
ATOM   1523  CB  LEU A 195     -11.853  -8.526 -13.156  1.00  0.00           C  
ATOM   1524  O   LEU A 195      -9.159  -7.995 -14.464  1.00  0.00           O  
ATOM   1525  CG  LEU A 195     -13.377  -8.432 -13.243  1.00  0.00           C  
ATOM   1526  CD1 LEU A 195     -13.936  -7.720 -12.016  1.00  0.00           C  
ATOM   1527  CD2 LEU A 195     -13.797  -7.714 -14.521  1.00  0.00           C  
ATOM   1528  N   GLN A 196      -8.960 -10.182 -13.956  1.00  0.00           N  
ATOM   1529  CA  GLN A 196      -7.524 -10.063 -13.732  1.00  0.00           C  
ATOM   1530  C   GLN A 196      -6.746 -10.252 -15.032  1.00  0.00           C  
ATOM   1531  CB  GLN A 196      -7.056 -11.079 -12.689  1.00  0.00           C  
ATOM   1532  O   GLN A 196      -6.854 -11.295 -15.680  1.00  0.00           O  
ATOM   1533  CG  GLN A 196      -7.692 -10.890 -11.318  1.00  0.00           C  
ATOM   1534  CD  GLN A 196      -7.449 -12.066 -10.391  1.00  0.00           C  
ATOM   1535  NE2 GLN A 196      -7.758 -11.886  -9.112  1.00  0.00           N  
ATOM   1536  OE1 GLN A 196      -6.989 -13.128 -10.822  1.00  0.00           O  
ATOM   1537  N   LYS A 197      -6.187  -9.171 -15.586  1.00  0.00           N  
ATOM   1538  CA  LYS A 197      -5.283  -9.225 -16.732  1.00  0.00           C  
ATOM   1539  C   LYS A 197      -3.826  -9.138 -16.286  1.00  0.00           C  
ATOM   1540  CB  LYS A 197      -5.597  -8.098 -17.717  1.00  0.00           C  
ATOM   1541  O   LYS A 197      -3.360  -8.074 -15.873  1.00  0.00           O  
ATOM   1542  CG  LYS A 197      -6.990  -8.177 -18.324  1.00  0.00           C  
ATOM   1543  CD  LYS A 197      -7.233  -7.048 -19.317  1.00  0.00           C  
ATOM   1544  CE  LYS A 197      -8.635  -7.113 -19.907  1.00  0.00           C  
ATOM   1545  NZ  LYS A 197      -8.886  -5.993 -20.864  1.00  0.00           N  
ATOM   1546  N   TRP A 198      -3.130 -10.257 -16.444  1.00  0.00           N  
ATOM   1547  CA  TRP A 198      -1.782 -10.362 -15.895  1.00  0.00           C  
ATOM   1548  C   TRP A 198      -0.734 -10.138 -16.980  1.00  0.00           C  
ATOM   1549  CB  TRP A 198      -1.573 -11.731 -15.241  1.00  0.00           C  
ATOM   1550  O   TRP A 198      -0.891 -10.608 -18.110  1.00  0.00           O  
ATOM   1551  CG  TRP A 198      -2.541 -12.032 -14.137  1.00  0.00           C  
ATOM   1552  CD1 TRP A 198      -3.634 -12.852 -14.200  1.00  0.00           C  
ATOM   1553  CD2 TRP A 198      -2.506 -11.512 -12.804  1.00  0.00           C  
ATOM   1554  CE2 TRP A 198      -3.609 -12.060 -12.113  1.00  0.00           C  
ATOM   1555  CE3 TRP A 198      -1.648 -10.636 -12.127  1.00  0.00           C  
ATOM   1556  NE1 TRP A 198      -4.280 -12.873 -12.986  1.00  0.00           N  
ATOM   1557  CH2 TRP A 198      -3.021 -10.900 -10.136  1.00  0.00           C  
ATOM   1558  CZ2 TRP A 198      -3.876 -11.760 -10.775  1.00  0.00           C  
ATOM   1559  CZ3 TRP A 198      -1.915 -10.338 -10.795  1.00  0.00           C  
ATOM   1560  N   ILE A 199       0.165  -9.286 -16.585  1.00  0.00           N  
ATOM   1561  CA  ILE A 199       1.299  -9.054 -17.473  1.00  0.00           C  
ATOM   1562  C   ILE A 199       2.598  -9.413 -16.755  1.00  0.00           C  
ATOM   1563  CB  ILE A 199       1.345  -7.589 -17.961  1.00  0.00           C  
ATOM   1564  O   ILE A 199       2.646  -9.444 -15.523  1.00  0.00           O  
ATOM   1565  CG1 ILE A 199       1.474  -6.632 -16.770  1.00  0.00           C  
ATOM   1566  CG2 ILE A 199       0.104  -7.259 -18.796  1.00  0.00           C  
ATOM   1567  CD1 ILE A 199       1.814  -5.201 -17.159  1.00  0.00           C  
ATOM   1568  N   SER A 200       3.585  -9.915 -17.517  1.00  0.00           N  
ATOM   1569  CA  SER A 200       4.912 -10.188 -16.975  1.00  0.00           C  
ATOM   1570  C   SER A 200       5.972  -9.319 -17.645  1.00  0.00           C  
ATOM   1571  CB  SER A 200       5.269 -11.665 -17.148  1.00  0.00           C  
ATOM   1572  O   SER A 200       5.757  -8.807 -18.745  1.00  0.00           O  
ATOM   1573  OG  SER A 200       4.327 -12.490 -16.483  1.00  0.00           O  
ATOM   1574  N   GLY A 201       7.068  -9.039 -16.904  1.00  0.00           N  
ATOM   1575  CA  GLY A 201       8.195  -8.328 -17.487  1.00  0.00           C  
ATOM   1576  C   GLY A 201       7.953  -6.837 -17.626  1.00  0.00           C  
ATOM   1577  O   GLY A 201       8.550  -6.183 -18.484  1.00  0.00           O  
ATOM   1578  N   TRP A 202       7.030  -6.340 -16.848  1.00  0.00           N  
ATOM   1579  CA  TRP A 202       6.651  -4.934 -16.939  1.00  0.00           C  
ATOM   1580  C   TRP A 202       7.620  -4.057 -16.154  1.00  0.00           C  
ATOM   1581  CB  TRP A 202       5.224  -4.727 -16.424  1.00  0.00           C  
ATOM   1582  O   TRP A 202       8.138  -4.470 -15.114  1.00  0.00           O  
ATOM   1583  CG  TRP A 202       4.714  -3.327 -16.590  1.00  0.00           C  
ATOM   1584  CD1 TRP A 202       4.022  -2.823 -17.656  1.00  0.00           C  
ATOM   1585  CD2 TRP A 202       4.861  -2.249 -15.661  1.00  0.00           C  
ATOM   1586  CE2 TRP A 202       4.232  -1.119 -16.229  1.00  0.00           C  
ATOM   1587  CE3 TRP A 202       5.463  -2.129 -14.401  1.00  0.00           C  
ATOM   1588  NE1 TRP A 202       3.729  -1.496 -17.445  1.00  0.00           N  
ATOM   1589  CH2 TRP A 202       4.785   0.207 -14.348  1.00  0.00           C  
ATOM   1590  CZ2 TRP A 202       4.188   0.117 -15.579  1.00  0.00           C  
ATOM   1591  CZ3 TRP A 202       5.418  -0.898 -13.756  1.00  0.00           C  
ATOM   1592  N   ARG A 203       8.010  -2.874 -16.600  1.00  0.00           N  
ATOM   1593  CA  ARG A 203       8.763  -1.848 -15.886  1.00  0.00           C  
ATOM   1594  C   ARG A 203       8.117  -0.477 -16.057  1.00  0.00           C  
ATOM   1595  CB  ARG A 203      10.213  -1.809 -16.372  1.00  0.00           C  
ATOM   1596  O   ARG A 203       7.479  -0.208 -17.077  1.00  0.00           O  
ATOM   1597  CG  ARG A 203      10.378  -1.235 -17.770  1.00  0.00           C  
ATOM   1598  CD  ARG A 203      11.843  -1.164 -18.181  1.00  0.00           C  
ATOM   1599  NE  ARG A 203      12.002  -0.574 -19.508  1.00  0.00           N  
ATOM   1600  NH1 ARG A 203      14.312  -0.583 -19.460  1.00  0.00           N  
ATOM   1601  NH2 ARG A 203      13.202   0.226 -21.295  1.00  0.00           N  
ATOM   1602  CZ  ARG A 203      13.172  -0.312 -20.085  1.00  0.00           C  
ATOM   1603  N   LEU A 204       8.179   0.345 -14.973  1.00  0.00           N  
ATOM   1604  CA  LEU A 204       7.597   1.682 -15.026  1.00  0.00           C  
ATOM   1605  C   LEU A 204       8.309   2.544 -16.064  1.00  0.00           C  
ATOM   1606  CB  LEU A 204       7.669   2.354 -13.652  1.00  0.00           C  
ATOM   1607  O   LEU A 204       9.539   2.628 -16.069  1.00  0.00           O  
ATOM   1608  CG  LEU A 204       7.010   3.729 -13.535  1.00  0.00           C  
ATOM   1609  CD1 LEU A 204       5.493   3.598 -13.609  1.00  0.00           C  
ATOM   1610  CD2 LEU A 204       7.431   4.414 -12.239  1.00  0.00           C  
ATOM   1611  N   ASN A 205       7.497   2.945 -16.993  1.00  0.00           N  
ATOM   1612  CA  ASN A 205       7.950   3.977 -17.920  1.00  0.00           C  
ATOM   1613  C   ASN A 205       7.539   5.370 -17.452  1.00  0.00           C  
ATOM   1614  CB  ASN A 205       7.413   3.709 -19.327  1.00  0.00           C  
ATOM   1615  O   ASN A 205       6.363   5.731 -17.521  1.00  0.00           O  
ATOM   1616  CG  ASN A 205       8.041   4.609 -20.373  1.00  0.00           C  
ATOM   1617  ND2 ASN A 205       8.013   4.171 -21.626  1.00  0.00           N  
ATOM   1618  OD1 ASN A 205       8.548   5.688 -20.057  1.00  0.00           O  
ATOM   1619  N   ALA A 206       8.404   6.076 -16.736  1.00  0.00           N  
ATOM   1620  CA  ALA A 206       8.100   7.387 -16.170  1.00  0.00           C  
ATOM   1621  C   ALA A 206       7.441   8.293 -17.207  1.00  0.00           C  
ATOM   1622  CB  ALA A 206       9.369   8.040 -15.628  1.00  0.00           C  
ATOM   1623  O   ALA A 206       6.664   9.184 -16.858  1.00  0.00           O  
ATOM   1624  N   ASP A 207       7.692   7.985 -18.498  1.00  0.00           N  
ATOM   1625  CA  ASP A 207       7.125   8.821 -19.551  1.00  0.00           C  
ATOM   1626  C   ASP A 207       5.638   8.530 -19.743  1.00  0.00           C  
ATOM   1627  CB  ASP A 207       7.877   8.610 -20.867  1.00  0.00           C  
ATOM   1628  O   ASP A 207       4.879   9.404 -20.166  1.00  0.00           O  
ATOM   1629  CG  ASP A 207       9.297   9.148 -20.831  1.00  0.00           C  
ATOM   1630  OD1 ASP A 207       9.574  10.087 -20.055  1.00  0.00           O  
ATOM   1631  OD2 ASP A 207      10.145   8.629 -21.589  1.00  0.00           O  
ATOM   1632  N   SER A 208       5.181   7.372 -19.246  1.00  0.00           N  
ATOM   1633  CA  SER A 208       3.833   6.914 -19.564  1.00  0.00           C  
ATOM   1634  C   SER A 208       2.911   7.028 -18.354  1.00  0.00           C  
ATOM   1635  CB  SER A 208       3.860   5.467 -20.059  1.00  0.00           C  
ATOM   1636  O   SER A 208       1.687   6.989 -18.494  1.00  0.00           O  
ATOM   1637  OG  SER A 208       4.476   4.620 -19.104  1.00  0.00           O  
ATOM   1638  N   VAL A 209       3.495   7.257 -17.120  1.00  0.00           N  
ATOM   1639  CA  VAL A 209       2.613   7.272 -15.958  1.00  0.00           C  
ATOM   1640  C   VAL A 209       2.134   8.697 -15.690  1.00  0.00           C  
ATOM   1641  CB  VAL A 209       3.316   6.702 -14.705  1.00  0.00           C  
ATOM   1642  O   VAL A 209       2.928   9.641 -15.714  1.00  0.00           O  
ATOM   1643  CG1 VAL A 209       2.384   6.749 -13.495  1.00  0.00           C  
ATOM   1644  CG2 VAL A 209       3.789   5.273 -14.963  1.00  0.00           C  
ATOM   1645  N   PHE A 210       0.890   8.938 -15.993  1.00  0.00           N  
ATOM   1646  CA  PHE A 210       0.175  10.177 -15.710  1.00  0.00           C  
ATOM   1647  C   PHE A 210       0.024  10.383 -14.208  1.00  0.00           C  
ATOM   1648  CB  PHE A 210      -1.203  10.169 -16.380  1.00  0.00           C  
ATOM   1649  O   PHE A 210      -0.676   9.621 -13.538  1.00  0.00           O  
ATOM   1650  CG  PHE A 210      -1.848  11.526 -16.458  1.00  0.00           C  
ATOM   1651  CD1 PHE A 210      -2.817  11.904 -15.537  1.00  0.00           C  
ATOM   1652  CD2 PHE A 210      -1.484  12.425 -17.452  1.00  0.00           C  
ATOM   1653  CE1 PHE A 210      -3.416  13.160 -15.606  1.00  0.00           C  
ATOM   1654  CE2 PHE A 210      -2.078  13.682 -17.528  1.00  0.00           C  
ATOM   1655  CZ  PHE A 210      -3.044  14.047 -16.605  1.00  0.00           C  
ATOM   1656  N   TRP A 211       0.996  10.842 -13.499  1.00  0.00           N  
ATOM   1657  CA  TRP A 211       0.860  11.252 -12.106  1.00  0.00           C  
ATOM   1658  C   TRP A 211       0.060  12.545 -11.994  1.00  0.00           C  
ATOM   1659  CB  TRP A 211       2.236  11.431 -11.460  1.00  0.00           C  
ATOM   1660  O   TRP A 211       0.113  13.230 -10.970  1.00  0.00           O  
ATOM   1661  CG  TRP A 211       3.050  10.173 -11.402  1.00  0.00           C  
ATOM   1662  CD1 TRP A 211       3.965   9.741 -12.322  1.00  0.00           C  
ATOM   1663  CD2 TRP A 211       3.019   9.182 -10.371  1.00  0.00           C  
ATOM   1664  CE2 TRP A 211       3.942   8.175 -10.731  1.00  0.00           C  
ATOM   1665  CE3 TRP A 211       2.300   9.048  -9.176  1.00  0.00           C  
ATOM   1666  NE1 TRP A 211       4.505   8.540 -11.924  1.00  0.00           N  
ATOM   1667  CH2 TRP A 211       3.448   6.941  -8.773  1.00  0.00           C  
ATOM   1668  CZ2 TRP A 211       4.165   7.048  -9.937  1.00  0.00           C  
ATOM   1669  CZ3 TRP A 211       2.523   7.925  -8.387  1.00  0.00           C  
ATOM   1670  N   GLY A 212      -0.794  12.856 -13.095  1.00  0.00           N  
ATOM   1671  CA  GLY A 212      -1.355  14.197 -13.071  1.00  0.00           C  
ATOM   1672  C   GLY A 212      -0.307  15.286 -13.205  1.00  0.00           C  
ATOM   1673  O   GLY A 212       0.499  15.267 -14.138  1.00  0.00           O  
ATOM   1674  N   GLY A 213      -0.352  16.369 -12.362  1.00  0.00           N  
ATOM   1675  CA  GLY A 213       0.569  17.494 -12.332  1.00  0.00           C  
ATOM   1676  C   GLY A 213       1.874  17.177 -11.626  1.00  0.00           C  
ATOM   1677  O   GLY A 213       2.775  18.017 -11.570  1.00  0.00           O  
ATOM   1678  N   HIS A 214       2.027  15.896 -11.113  1.00  0.00           N  
ATOM   1679  CA  HIS A 214       3.191  15.544 -10.308  1.00  0.00           C  
ATOM   1680  C   HIS A 214       4.293  14.936 -11.170  1.00  0.00           C  
ATOM   1681  CB  HIS A 214       2.799  14.571  -9.194  1.00  0.00           C  
ATOM   1682  O   HIS A 214       4.028  14.065 -12.000  1.00  0.00           O  
ATOM   1683  CG  HIS A 214       1.842  15.150  -8.202  1.00  0.00           C  
ATOM   1684  CD2 HIS A 214       0.496  15.048  -8.102  1.00  0.00           C  
ATOM   1685  ND1 HIS A 214       2.248  15.948  -7.154  1.00  0.00           N  
ATOM   1686  CE1 HIS A 214       1.189  16.311  -6.449  1.00  0.00           C  
ATOM   1687  NE2 HIS A 214       0.114  15.779  -7.003  1.00  0.00           N  
ATOM   1688  N   LYS A 215       5.218  15.690 -11.732  1.00  0.00           N  
ATOM   1689  CA  LYS A 215       6.367  15.245 -12.515  1.00  0.00           C  
ATOM   1690  C   LYS A 215       7.310  14.392 -11.671  1.00  0.00           C  
ATOM   1691  CB  LYS A 215       7.121  16.444 -13.091  1.00  0.00           C  
ATOM   1692  O   LYS A 215       7.593  14.725 -10.518  1.00  0.00           O  
ATOM   1693  CG  LYS A 215       6.435  17.090 -14.286  1.00  0.00           C  
ATOM   1694  CD  LYS A 215       7.299  18.183 -14.903  1.00  0.00           C  
ATOM   1695  CE  LYS A 215       6.575  18.895 -16.038  1.00  0.00           C  
ATOM   1696  NZ  LYS A 215       7.410  19.980 -16.634  1.00  0.00           N  
ATOM   1697  N   VAL A 216       7.345  13.070 -11.893  1.00  0.00           N  
ATOM   1698  CA  VAL A 216       8.370  12.221 -11.294  1.00  0.00           C  
ATOM   1699  C   VAL A 216       9.753  12.674 -11.758  1.00  0.00           C  
ATOM   1700  CB  VAL A 216       8.151  10.732 -11.646  1.00  0.00           C  
ATOM   1701  O   VAL A 216       9.997  12.811 -12.959  1.00  0.00           O  
ATOM   1702  CG1 VAL A 216       9.220   9.859 -10.991  1.00  0.00           C  
ATOM   1703  CG2 VAL A 216       6.755  10.283 -11.219  1.00  0.00           C  
ATOM   1704  N   PHE A 217      10.384  13.574 -11.043  1.00  0.00           N  
ATOM   1705  CA  PHE A 217      11.737  13.950 -11.434  1.00  0.00           C  
ATOM   1706  C   PHE A 217      12.680  12.757 -11.340  1.00  0.00           C  
ATOM   1707  CB  PHE A 217      12.252  15.097 -10.558  1.00  0.00           C  
ATOM   1708  O   PHE A 217      12.726  12.075 -10.314  1.00  0.00           O  
ATOM   1709  CG  PHE A 217      11.523  16.396 -10.769  1.00  0.00           C  
ATOM   1710  CD1 PHE A 217      11.884  17.252 -11.802  1.00  0.00           C  
ATOM   1711  CD2 PHE A 217      10.476  16.762  -9.932  1.00  0.00           C  
ATOM   1712  CE1 PHE A 217      11.210  18.455 -11.999  1.00  0.00           C  
ATOM   1713  CE2 PHE A 217       9.799  17.963 -10.123  1.00  0.00           C  
ATOM   1714  CZ  PHE A 217      10.168  18.809 -11.157  1.00  0.00           C  
ATOM   1715  N   MET A 218      12.809  11.936 -12.449  1.00  0.00           N  
ATOM   1716  CA  MET A 218      13.800  10.873 -12.595  1.00  0.00           C  
ATOM   1717  C   MET A 218      15.214  11.423 -12.446  1.00  0.00           C  
ATOM   1718  CB  MET A 218      13.648  10.179 -13.949  1.00  0.00           C  
ATOM   1719  O   MET A 218      15.539  12.472 -13.006  1.00  0.00           O  
ATOM   1720  CG  MET A 218      12.381   9.348 -14.074  1.00  0.00           C  
ATOM   1721  SD  MET A 218      12.687   7.557 -13.820  1.00  0.00           S  
ATOM   1722  CE  MET A 218      11.346   6.858 -14.824  1.00  0.00           C  
ATOM   1723  N   ASP A 219      15.656  11.871 -11.254  1.00  0.00           N  
ATOM   1724  CA  ASP A 219      17.101  12.076 -11.229  1.00  0.00           C  
ATOM   1725  C   ASP A 219      17.444  13.531 -10.919  1.00  0.00           C  
ATOM   1726  CB  ASP A 219      17.725  11.662 -12.564  1.00  0.00           C  
ATOM   1727  O   ASP A 219      17.916  14.263 -11.792  1.00  0.00           O  
ATOM   1728  CG  ASP A 219      18.059  10.182 -12.628  1.00  0.00           C  
ATOM   1729  OD1 ASP A 219      18.189   9.539 -11.564  1.00  0.00           O  
ATOM   1730  OD2 ASP A 219      18.196   9.654 -13.753  1.00  0.00           O  
ATOM   1731  N   LYS A 220      16.846  14.090  -9.870  1.00  0.00           N  
ATOM   1732  CA  LYS A 220      17.580  15.307  -9.534  1.00  0.00           C  
ATOM   1733  C   LYS A 220      18.937  14.978  -8.920  1.00  0.00           C  
ATOM   1734  CB  LYS A 220      16.767  16.176  -8.574  1.00  0.00           C  
ATOM   1735  O   LYS A 220      19.065  14.013  -8.163  1.00  0.00           O  
ATOM   1736  CG  LYS A 220      15.664  16.979  -9.248  1.00  0.00           C  
ATOM   1737  CD  LYS A 220      15.048  17.993  -8.294  1.00  0.00           C  
ATOM   1738  CE  LYS A 220      13.906  18.757  -8.950  1.00  0.00           C  
ATOM   1739  NZ  LYS A 220      13.298  19.754  -8.018  1.00  0.00           N  
ATOM   1740  N   PRO A 221      20.067  15.295  -9.581  1.00  0.00           N  
ATOM   1741  CA  PRO A 221      21.431  15.073  -9.097  1.00  0.00           C  
ATOM   1742  C   PRO A 221      21.500  14.914  -7.580  1.00  0.00           C  
ATOM   1743  CB  PRO A 221      22.174  16.333  -9.548  1.00  0.00           C  
ATOM   1744  O   PRO A 221      20.694  15.504  -6.856  1.00  0.00           O  
ATOM   1745  CG  PRO A 221      21.121  17.200 -10.159  1.00  0.00           C  
ATOM   1746  CD  PRO A 221      19.809  16.472 -10.097  1.00  0.00           C  
TER    1747      PRO A 221
ENDMDL
END
