# Supplementary material for: Improving Protein Expression, Stability, and Function with ProteinMPNN
Source: J Am Chem Soc. 2024 Jan 9;146(3):2054–61. doi: 10.1021/jacs.3c10941 (PMC10811672; doi:10.1021/jacs.3c10941)
Supplement: Supplementary file 2 — ja3c10941_si_002.zip [file ja3c10941_si_002.zip › Sumida_Design_Structures_Idealizing_with_ProteinMPNN/TEV/hyperTEV0001_m1_10.pdb]

MODEL     1
ATOM      1  N   ALA A   1      25.020   3.255 -32.118  1.00  0.00           N  
ATOM      2  CA  ALA A   1      24.574   2.417 -31.008  1.00  0.00           C  
ATOM      3  C   ALA A   1      23.358   3.025 -30.316  1.00  0.00           C  
ATOM      4  CB  ALA A   1      25.708   2.215 -30.005  1.00  0.00           C  
ATOM      5  O   ALA A   1      23.363   4.206 -29.961  1.00  0.00           O  
ATOM      6  N   ALA A   2      22.068   2.848 -30.795  1.00  0.00           N  
ATOM      7  CA  ALA A   2      20.845   3.265 -30.114  1.00  0.00           C  
ATOM      8  C   ALA A   2      20.956   3.049 -28.607  1.00  0.00           C  
ATOM      9  CB  ALA A   2      19.641   2.508 -30.670  1.00  0.00           C  
ATOM     10  O   ALA A   2      21.660   2.144 -28.154  1.00  0.00           O  
ATOM     11  N   ALA A   3      21.018   4.095 -27.875  1.00  0.00           N  
ATOM     12  CA  ALA A   3      21.034   4.081 -26.414  1.00  0.00           C  
ATOM     13  C   ALA A   3      20.357   2.826 -25.870  1.00  0.00           C  
ATOM     14  CB  ALA A   3      20.354   5.331 -25.862  1.00  0.00           C  
ATOM     15  O   ALA A   3      19.279   2.445 -26.332  1.00  0.00           O  
ATOM     16  N   ALA A   4      21.021   1.885 -25.177  1.00  0.00           N  
ATOM     17  CA  ALA A   4      20.648   0.602 -24.587  1.00  0.00           C  
ATOM     18  C   ALA A   4      19.855   0.801 -23.299  1.00  0.00           C  
ATOM     19  CB  ALA A   4      21.891  -0.242 -24.317  1.00  0.00           C  
ATOM     20  O   ALA A   4      19.110  -0.087 -22.877  1.00  0.00           O  
ATOM     21  N   ALA A   5      19.859   2.085 -22.757  1.00  0.00           N  
ATOM     22  CA  ALA A   5      19.209   2.264 -21.462  1.00  0.00           C  
ATOM     23  C   ALA A   5      17.853   2.946 -21.618  1.00  0.00           C  
ATOM     24  CB  ALA A   5      20.103   3.072 -20.525  1.00  0.00           C  
ATOM     25  O   ALA A   5      17.669   3.780 -22.507  1.00  0.00           O  
ATOM     26  N   PRO A   6      16.849   2.393 -20.834  1.00  0.00           N  
ATOM     27  CA  PRO A   6      15.561   3.088 -20.904  1.00  0.00           C  
ATOM     28  C   PRO A   6      15.674   4.573 -20.568  1.00  0.00           C  
ATOM     29  CB  PRO A   6      14.709   2.356 -19.864  1.00  0.00           C  
ATOM     30  O   PRO A   6      16.553   4.971 -19.799  1.00  0.00           O  
ATOM     31  CG  PRO A   6      15.444   1.082 -19.595  1.00  0.00           C  
ATOM     32  CD  PRO A   6      16.889   1.282 -19.952  1.00  0.00           C  
ATOM     33  N   GLY A   7      15.078   5.457 -21.402  1.00  0.00           N  
ATOM     34  CA  GLY A   7      14.977   6.883 -21.131  1.00  0.00           C  
ATOM     35  C   GLY A   7      14.234   7.195 -19.846  1.00  0.00           C  
ATOM     36  O   GLY A   7      13.906   6.289 -19.077  1.00  0.00           O  
ATOM     37  N   PRO A   8      14.124   8.454 -19.571  1.00  0.00           N  
ATOM     38  CA  PRO A   8      13.372   8.870 -18.385  1.00  0.00           C  
ATOM     39  C   PRO A   8      11.968   8.273 -18.337  1.00  0.00           C  
ATOM     40  CB  PRO A   8      13.313  10.393 -18.520  1.00  0.00           C  
ATOM     41  O   PRO A   8      11.304   8.164 -19.371  1.00  0.00           O  
ATOM     42  CG  PRO A   8      14.425  10.737 -19.458  1.00  0.00           C  
ATOM     43  CD  PRO A   8      14.648   9.573 -20.380  1.00  0.00           C  
ATOM     44  N   GLN A   9      11.641   7.810 -17.157  1.00  0.00           N  
ATOM     45  CA  GLN A   9      10.317   7.232 -16.954  1.00  0.00           C  
ATOM     46  C   GLN A   9       9.457   8.124 -16.064  1.00  0.00           C  
ATOM     47  CB  GLN A   9      10.429   5.833 -16.345  1.00  0.00           C  
ATOM     48  O   GLN A   9       9.959   8.735 -15.118  1.00  0.00           O  
ATOM     49  CG  GLN A   9      11.119   4.822 -17.249  1.00  0.00           C  
ATOM     50  CD  GLN A   9      11.186   3.435 -16.636  1.00  0.00           C  
ATOM     51  NE2 GLN A   9      12.390   2.882 -16.549  1.00  0.00           N  
ATOM     52  OE1 GLN A   9      10.162   2.866 -16.243  1.00  0.00           O  
ATOM     53  N   ASP A  10       8.239   8.291 -16.478  1.00  0.00           N  
ATOM     54  CA  ASP A  10       7.277   9.062 -15.697  1.00  0.00           C  
ATOM     55  C   ASP A  10       6.526   8.167 -14.713  1.00  0.00           C  
ATOM     56  CB  ASP A  10       6.286   9.777 -16.618  1.00  0.00           C  
ATOM     57  O   ASP A  10       5.707   7.340 -15.118  1.00  0.00           O  
ATOM     58  CG  ASP A  10       5.322  10.678 -15.868  1.00  0.00           C  
ATOM     59  OD1 ASP A  10       5.508  10.890 -14.650  1.00  0.00           O  
ATOM     60  OD2 ASP A  10       4.366  11.179 -16.499  1.00  0.00           O  
ATOM     61  N   TRP A  11       6.779   8.460 -13.402  1.00  0.00           N  
ATOM     62  CA  TRP A  11       6.164   7.605 -12.392  1.00  0.00           C  
ATOM     63  C   TRP A  11       4.994   8.313 -11.717  1.00  0.00           C  
ATOM     64  CB  TRP A  11       7.197   7.185 -11.341  1.00  0.00           C  
ATOM     65  O   TRP A  11       4.460   7.829 -10.717  1.00  0.00           O  
ATOM     66  CG  TRP A  11       8.302   6.329 -11.882  1.00  0.00           C  
ATOM     67  CD1 TRP A  11       9.584   6.715 -12.158  1.00  0.00           C  
ATOM     68  CD2 TRP A  11       8.220   4.940 -12.218  1.00  0.00           C  
ATOM     69  CE2 TRP A  11       9.492   4.549 -12.691  1.00  0.00           C  
ATOM     70  CE3 TRP A  11       7.193   3.988 -12.164  1.00  0.00           C  
ATOM     71  NE1 TRP A  11      10.305   5.649 -12.644  1.00  0.00           N  
ATOM     72  CH2 TRP A  11       8.742   2.332 -13.045  1.00  0.00           C  
ATOM     73  CZ2 TRP A  11       9.764   3.244 -13.108  1.00  0.00           C  
ATOM     74  CZ3 TRP A  11       7.466   2.690 -12.579  1.00  0.00           C  
ATOM     75  N   SER A  12       4.607   9.380 -12.276  1.00  0.00           N  
ATOM     76  CA  SER A  12       3.549  10.204 -11.700  1.00  0.00           C  
ATOM     77  C   SER A  12       2.210   9.474 -11.713  1.00  0.00           C  
ATOM     78  CB  SER A  12       3.426  11.526 -12.459  1.00  0.00           C  
ATOM     79  O   SER A  12       1.437   9.568 -10.758  1.00  0.00           O  
ATOM     80  OG  SER A  12       4.601  12.304 -12.307  1.00  0.00           O  
ATOM     81  N   PRO A  13       1.988   8.659 -12.717  1.00  0.00           N  
ATOM     82  CA  PRO A  13       0.710   7.943 -12.717  1.00  0.00           C  
ATOM     83  C   PRO A  13       0.563   6.999 -11.526  1.00  0.00           C  
ATOM     84  CB  PRO A  13       0.746   7.161 -14.033  1.00  0.00           C  
ATOM     85  O   PRO A  13      -0.553   6.762 -11.057  1.00  0.00           O  
ATOM     86  CG  PRO A  13       1.591   7.988 -14.946  1.00  0.00           C  
ATOM     87  CD  PRO A  13       2.715   8.583 -14.148  1.00  0.00           C  
ATOM     88  N   ILE A  14       1.620   6.580 -11.013  1.00  0.00           N  
ATOM     89  CA  ILE A  14       1.582   5.700  -9.850  1.00  0.00           C  
ATOM     90  C   ILE A  14       1.674   6.529  -8.571  1.00  0.00           C  
ATOM     91  CB  ILE A  14       2.720   4.656  -9.895  1.00  0.00           C  
ATOM     92  O   ILE A  14       0.859   6.367  -7.659  1.00  0.00           O  
ATOM     93  CG1 ILE A  14       2.566   3.750 -11.122  1.00  0.00           C  
ATOM     94  CG2 ILE A  14       2.746   3.830  -8.605  1.00  0.00           C  
ATOM     95  CD1 ILE A  14       3.761   2.841 -11.375  1.00  0.00           C  
ATOM     96  N   SER A  15       2.639   7.475  -8.515  1.00  0.00           N  
ATOM     97  CA  SER A  15       2.887   8.221  -7.285  1.00  0.00           C  
ATOM     98  C   SER A  15       1.677   9.063  -6.896  1.00  0.00           C  
ATOM     99  CB  SER A  15       4.115   9.119  -7.442  1.00  0.00           C  
ATOM    100  O   SER A  15       1.414   9.271  -5.710  1.00  0.00           O  
ATOM    101  OG  SER A  15       3.898  10.097  -8.444  1.00  0.00           O  
ATOM    102  N   ASP A  16       0.835   9.502  -7.840  1.00  0.00           N  
ATOM    103  CA  ASP A  16      -0.343  10.325  -7.585  1.00  0.00           C  
ATOM    104  C   ASP A  16      -1.456   9.505  -6.937  1.00  0.00           C  
ATOM    105  CB  ASP A  16      -0.845  10.961  -8.883  1.00  0.00           C  
ATOM    106  O   ASP A  16      -2.428  10.063  -6.424  1.00  0.00           O  
ATOM    107  CG  ASP A  16       0.050  12.083  -9.378  1.00  0.00           C  
ATOM    108  OD1 ASP A  16       0.885  12.588  -8.597  1.00  0.00           O  
ATOM    109  OD2 ASP A  16      -0.084  12.469 -10.560  1.00  0.00           O  
ATOM    110  N   ARG A  17      -1.279   8.171  -6.909  1.00  0.00           N  
ATOM    111  CA  ARG A  17      -2.319   7.300  -6.370  1.00  0.00           C  
ATOM    112  C   ARG A  17      -1.913   6.737  -5.012  1.00  0.00           C  
ATOM    113  CB  ARG A  17      -2.622   6.158  -7.342  1.00  0.00           C  
ATOM    114  O   ARG A  17      -2.622   5.906  -4.442  1.00  0.00           O  
ATOM    115  CG  ARG A  17      -3.296   6.606  -8.629  1.00  0.00           C  
ATOM    116  CD  ARG A  17      -3.139   5.573  -9.737  1.00  0.00           C  
ATOM    117  NE  ARG A  17      -3.889   5.948 -10.932  1.00  0.00           N  
ATOM    118  NH1 ARG A  17      -2.044   6.018 -12.320  1.00  0.00           N  
ATOM    119  NH2 ARG A  17      -4.127   6.488 -13.151  1.00  0.00           N  
ATOM    120  CZ  ARG A  17      -3.352   6.151 -12.132  1.00  0.00           C  
ATOM    121  N   ILE A  18      -0.752   7.187  -4.561  1.00  0.00           N  
ATOM    122  CA  ILE A  18      -0.265   6.733  -3.263  1.00  0.00           C  
ATOM    123  C   ILE A  18      -0.912   7.557  -2.152  1.00  0.00           C  
ATOM    124  CB  ILE A  18       1.275   6.827  -3.172  1.00  0.00           C  
ATOM    125  O   ILE A  18      -1.044   8.778  -2.272  1.00  0.00           O  
ATOM    126  CG1 ILE A  18       1.928   5.799  -4.104  1.00  0.00           C  
ATOM    127  CG2 ILE A  18       1.744   6.633  -1.728  1.00  0.00           C  
ATOM    128  CD1 ILE A  18       3.442   5.925  -4.200  1.00  0.00           C  
ATOM    129  N   VAL A  19      -1.346   6.863  -1.118  1.00  0.00           N  
ATOM    130  CA  VAL A  19      -1.949   7.518   0.038  1.00  0.00           C  
ATOM    131  C   VAL A  19      -1.177   7.147   1.302  1.00  0.00           C  
ATOM    132  CB  VAL A  19      -3.439   7.138   0.192  1.00  0.00           C  
ATOM    133  O   VAL A  19      -0.543   6.092   1.363  1.00  0.00           O  
ATOM    134  CG1 VAL A  19      -4.232   7.550  -1.046  1.00  0.00           C  
ATOM    135  CG2 VAL A  19      -3.583   5.639   0.449  1.00  0.00           C  
ATOM    136  N   LYS A  20      -1.189   8.097   2.212  1.00  0.00           N  
ATOM    137  CA  LYS A  20      -0.683   7.820   3.553  1.00  0.00           C  
ATOM    138  C   LYS A  20      -1.819   7.454   4.504  1.00  0.00           C  
ATOM    139  CB  LYS A  20       0.087   9.025   4.096  1.00  0.00           C  
ATOM    140  O   LYS A  20      -2.813   8.177   4.600  1.00  0.00           O  
ATOM    141  CG  LYS A  20       0.800   8.761   5.414  1.00  0.00           C  
ATOM    142  CD  LYS A  20       1.630   9.961   5.851  1.00  0.00           C  
ATOM    143  CE  LYS A  20       2.385   9.680   7.143  1.00  0.00           C  
ATOM    144  NZ  LYS A  20       3.204  10.852   7.573  1.00  0.00           N  
ATOM    145  N   LEU A  21      -1.634   6.277   5.177  1.00  0.00           N  
ATOM    146  CA  LEU A  21      -2.639   5.769   6.103  1.00  0.00           C  
ATOM    147  C   LEU A  21      -2.115   5.780   7.535  1.00  0.00           C  
ATOM    148  CB  LEU A  21      -3.059   4.350   5.713  1.00  0.00           C  
ATOM    149  O   LEU A  21      -1.021   5.279   7.804  1.00  0.00           O  
ATOM    150  CG  LEU A  21      -3.491   4.146   4.260  1.00  0.00           C  
ATOM    151  CD1 LEU A  21      -3.515   2.660   3.917  1.00  0.00           C  
ATOM    152  CD2 LEU A  21      -4.857   4.779   4.014  1.00  0.00           C  
ATOM    153  N   THR A  22      -2.903   6.391   8.339  1.00  0.00           N  
ATOM    154  CA  THR A  22      -2.574   6.368   9.760  1.00  0.00           C  
ATOM    155  C   THR A  22      -3.733   5.801  10.574  1.00  0.00           C  
ATOM    156  CB  THR A  22      -2.221   7.776  10.275  1.00  0.00           C  
ATOM    157  O   THR A  22      -4.798   6.417  10.659  1.00  0.00           O  
ATOM    158  CG2 THR A  22      -1.804   7.736  11.741  1.00  0.00           C  
ATOM    159  OG1 THR A  22      -1.142   8.306   9.496  1.00  0.00           O  
ATOM    160  N   ASN A  23      -3.507   4.584  11.113  1.00  0.00           N  
ATOM    161  CA  ASN A  23      -4.475   3.925  11.983  1.00  0.00           C  
ATOM    162  C   ASN A  23      -4.177   4.190  13.456  1.00  0.00           C  
ATOM    163  CB  ASN A  23      -4.504   2.419  11.710  1.00  0.00           C  
ATOM    164  O   ASN A  23      -3.122   3.800  13.960  1.00  0.00           O  
ATOM    165  CG  ASN A  23      -5.569   1.700  12.514  1.00  0.00           C  
ATOM    166  ND2 ASN A  23      -5.497   0.375  12.542  1.00  0.00           N  
ATOM    167  OD1 ASN A  23      -6.450   2.331  13.104  1.00  0.00           O  
ATOM    168  N   THR A  24      -5.067   4.877  14.092  1.00  0.00           N  
ATOM    169  CA  THR A  24      -4.960   5.175  15.516  1.00  0.00           C  
ATOM    170  C   THR A  24      -5.975   4.363  16.315  1.00  0.00           C  
ATOM    171  CB  THR A  24      -5.169   6.676  15.790  1.00  0.00           C  
ATOM    172  O   THR A  24      -7.184   4.531  16.146  1.00  0.00           O  
ATOM    173  CG2 THR A  24      -4.933   7.004  17.261  1.00  0.00           C  
ATOM    174  OG1 THR A  24      -4.254   7.434  14.990  1.00  0.00           O  
ATOM    175  N   ALA A  25      -5.465   3.415  17.046  1.00  0.00           N  
ATOM    176  CA  ALA A  25      -6.294   2.546  17.877  1.00  0.00           C  
ATOM    177  C   ALA A  25      -5.590   2.204  19.187  1.00  0.00           C  
ATOM    178  CB  ALA A  25      -6.652   1.269  17.120  1.00  0.00           C  
ATOM    179  O   ALA A  25      -4.379   1.970  19.206  1.00  0.00           O  
ATOM    180  N   GLY A  26      -6.373   2.257  20.345  1.00  0.00           N  
ATOM    181  CA  GLY A  26      -5.852   1.867  21.646  1.00  0.00           C  
ATOM    182  C   GLY A  26      -4.655   2.690  22.081  1.00  0.00           C  
ATOM    183  O   GLY A  26      -3.723   2.164  22.694  1.00  0.00           O  
ATOM    184  N   GLY A  27      -4.549   3.985  21.670  1.00  0.00           N  
ATOM    185  CA  GLY A  27      -3.474   4.885  22.056  1.00  0.00           C  
ATOM    186  C   GLY A  27      -2.226   4.722  21.208  1.00  0.00           C  
ATOM    187  O   GLY A  27      -1.199   5.346  21.480  1.00  0.00           O  
ATOM    188  N   ARG A  28      -2.301   3.862  20.244  1.00  0.00           N  
ATOM    189  CA  ARG A  28      -1.174   3.633  19.346  1.00  0.00           C  
ATOM    190  C   ARG A  28      -1.538   3.987  17.908  1.00  0.00           C  
ATOM    191  CB  ARG A  28      -0.710   2.177  19.425  1.00  0.00           C  
ATOM    192  O   ARG A  28      -2.708   3.924  17.525  1.00  0.00           O  
ATOM    193  CG  ARG A  28      -0.115   1.793  20.770  1.00  0.00           C  
ATOM    194  CD  ARG A  28       0.420   0.368  20.764  1.00  0.00           C  
ATOM    195  NE  ARG A  28       0.982  -0.003  22.060  1.00  0.00           N  
ATOM    196  NH1 ARG A  28       1.613  -2.128  21.410  1.00  0.00           N  
ATOM    197  NH2 ARG A  28       2.015  -1.412  23.550  1.00  0.00           N  
ATOM    198  CZ  ARG A  28       1.535  -1.180  22.337  1.00  0.00           C  
ATOM    199  N   SER A  29      -0.529   4.448  17.205  1.00  0.00           N  
ATOM    200  CA  SER A  29      -0.740   4.788  15.802  1.00  0.00           C  
ATOM    201  C   SER A  29       0.237   4.042  14.899  1.00  0.00           C  
ATOM    202  CB  SER A  29      -0.596   6.295  15.588  1.00  0.00           C  
ATOM    203  O   SER A  29       1.412   3.889  15.240  1.00  0.00           O  
ATOM    204  OG  SER A  29      -1.611   7.001  16.281  1.00  0.00           O  
ATOM    205  N   ILE A  30      -0.338   3.453  13.888  1.00  0.00           N  
ATOM    206  CA  ILE A  30       0.467   2.832  12.841  1.00  0.00           C  
ATOM    207  C   ILE A  30       0.279   3.589  11.528  1.00  0.00           C  
ATOM    208  CB  ILE A  30       0.102   1.342  12.657  1.00  0.00           C  
ATOM    209  O   ILE A  30      -0.852   3.831  11.100  1.00  0.00           O  
ATOM    210  CG1 ILE A  30       0.306   0.577  13.970  1.00  0.00           C  
ATOM    211  CG2 ILE A  30       0.927   0.720  11.527  1.00  0.00           C  
ATOM    212  CD1 ILE A  30      -0.213  -0.855  13.939  1.00  0.00           C  
ATOM    213  N   SER A  31       1.433   4.048  11.000  1.00  0.00           N  
ATOM    214  CA  SER A  31       1.381   4.745   9.719  1.00  0.00           C  
ATOM    215  C   SER A  31       2.059   3.934   8.620  1.00  0.00           C  
ATOM    216  CB  SER A  31       2.041   6.121   9.830  1.00  0.00           C  
ATOM    217  O   SER A  31       3.170   3.433   8.807  1.00  0.00           O  
ATOM    218  OG  SER A  31       1.306   6.962  10.702  1.00  0.00           O  
ATOM    219  N   GLU A  32       1.366   3.851   7.536  1.00  0.00           N  
ATOM    220  CA  GLU A  32       1.844   3.177   6.333  1.00  0.00           C  
ATOM    221  C   GLU A  32       1.306   3.848   5.073  1.00  0.00           C  
ATOM    222  CB  GLU A  32       1.447   1.698   6.352  1.00  0.00           C  
ATOM    223  O   GLU A  32       0.654   4.892   5.149  1.00  0.00           O  
ATOM    224  CG  GLU A  32       1.961   0.939   7.566  1.00  0.00           C  
ATOM    225  CD  GLU A  32       1.526  -0.518   7.591  1.00  0.00           C  
ATOM    226  OE1 GLU A  32       1.968  -1.268   8.491  1.00  0.00           O  
ATOM    227  OE2 GLU A  32       0.738  -0.913   6.703  1.00  0.00           O  
ATOM    228  N   TYR A  33       1.582   3.204   3.968  1.00  0.00           N  
ATOM    229  CA  TYR A  33       1.098   3.733   2.698  1.00  0.00           C  
ATOM    230  C   TYR A  33       0.126   2.762   2.037  1.00  0.00           C  
ATOM    231  CB  TYR A  33       2.269   4.022   1.754  1.00  0.00           C  
ATOM    232  O   TYR A  33      -0.035   1.628   2.494  1.00  0.00           O  
ATOM    233  CG  TYR A  33       3.159   5.149   2.220  1.00  0.00           C  
ATOM    234  CD1 TYR A  33       2.958   6.452   1.771  1.00  0.00           C  
ATOM    235  CD2 TYR A  33       4.204   4.913   3.107  1.00  0.00           C  
ATOM    236  CE1 TYR A  33       3.777   7.494   2.196  1.00  0.00           C  
ATOM    237  CE2 TYR A  33       5.029   5.946   3.538  1.00  0.00           C  
ATOM    238  OH  TYR A  33       5.621   8.258   3.501  1.00  0.00           O  
ATOM    239  CZ  TYR A  33       4.807   7.231   3.078  1.00  0.00           C  
ATOM    240  N   GLY A  34      -0.513   3.232   1.055  1.00  0.00           N  
ATOM    241  CA  GLY A  34      -1.419   2.450   0.229  1.00  0.00           C  
ATOM    242  C   GLY A  34      -1.537   2.974  -1.189  1.00  0.00           C  
ATOM    243  O   GLY A  34      -0.987   4.027  -1.515  1.00  0.00           O  
ATOM    244  N   ILE A  35      -2.167   2.118  -1.990  1.00  0.00           N  
ATOM    245  CA  ILE A  35      -2.382   2.461  -3.391  1.00  0.00           C  
ATOM    246  C   ILE A  35      -3.873   2.674  -3.647  1.00  0.00           C  
ATOM    247  CB  ILE A  35      -1.827   1.369  -4.333  1.00  0.00           C  
ATOM    248  O   ILE A  35      -4.688   1.790  -3.373  1.00  0.00           O  
ATOM    249  CG1 ILE A  35      -0.350   1.099  -4.025  1.00  0.00           C  
ATOM    250  CG2 ILE A  35      -2.017   1.772  -5.798  1.00  0.00           C  
ATOM    251  CD1 ILE A  35       0.168  -0.218  -4.585  1.00  0.00           C  
ATOM    252  N   GLY A  36      -4.180   3.863  -4.170  1.00  0.00           N  
ATOM    253  CA  GLY A  36      -5.553   4.115  -4.578  1.00  0.00           C  
ATOM    254  C   GLY A  36      -5.886   3.539  -5.941  1.00  0.00           C  
ATOM    255  O   GLY A  36      -5.088   3.641  -6.875  1.00  0.00           O  
ATOM    256  N   TYR A  37      -7.072   2.910  -6.111  1.00  0.00           N  
ATOM    257  CA  TYR A  37      -7.632   2.325  -7.324  1.00  0.00           C  
ATOM    258  C   TYR A  37      -9.155   2.350  -7.289  1.00  0.00           C  
ATOM    259  CB  TYR A  37      -7.137   0.886  -7.504  1.00  0.00           C  
ATOM    260  O   TYR A  37      -9.780   1.538  -6.603  1.00  0.00           O  
ATOM    261  CG  TYR A  37      -7.554   0.261  -8.813  1.00  0.00           C  
ATOM    262  CD1 TYR A  37      -8.776  -0.397  -8.935  1.00  0.00           C  
ATOM    263  CD2 TYR A  37      -6.728   0.325  -9.930  1.00  0.00           C  
ATOM    264  CE1 TYR A  37      -9.164  -0.977 -10.139  1.00  0.00           C  
ATOM    265  CE2 TYR A  37      -7.105  -0.251 -11.138  1.00  0.00           C  
ATOM    266  OH  TYR A  37      -8.702  -1.470 -12.427  1.00  0.00           O  
ATOM    267  CZ  TYR A  37      -8.323  -0.898 -11.233  1.00  0.00           C  
ATOM    268  N   GLY A  38      -9.738   3.282  -8.102  1.00  0.00           N  
ATOM    269  CA  GLY A  38     -11.184   3.402  -8.012  1.00  0.00           C  
ATOM    270  C   GLY A  38     -11.670   3.722  -6.611  1.00  0.00           C  
ATOM    271  O   GLY A  38     -11.188   4.667  -5.982  1.00  0.00           O  
ATOM    272  N   PRO A  39     -12.625   2.910  -6.081  1.00  0.00           N  
ATOM    273  CA  PRO A  39     -13.135   3.123  -4.724  1.00  0.00           C  
ATOM    274  C   PRO A  39     -12.323   2.383  -3.665  1.00  0.00           C  
ATOM    275  CB  PRO A  39     -14.564   2.578  -4.796  1.00  0.00           C  
ATOM    276  O   PRO A  39     -12.780   2.224  -2.530  1.00  0.00           O  
ATOM    277  CG  PRO A  39     -14.494   1.450  -5.775  1.00  0.00           C  
ATOM    278  CD  PRO A  39     -13.533   1.825  -6.866  1.00  0.00           C  
ATOM    279  N   TYR A  40     -11.142   1.995  -4.083  1.00  0.00           N  
ATOM    280  CA  TYR A  40     -10.408   1.108  -3.188  1.00  0.00           C  
ATOM    281  C   TYR A  40      -9.076   1.725  -2.779  1.00  0.00           C  
ATOM    282  CB  TYR A  40     -10.171  -0.252  -3.852  1.00  0.00           C  
ATOM    283  O   TYR A  40      -8.512   2.541  -3.513  1.00  0.00           O  
ATOM    284  CG  TYR A  40     -11.427  -0.890  -4.393  1.00  0.00           C  
ATOM    285  CD1 TYR A  40     -12.553  -1.048  -3.589  1.00  0.00           C  
ATOM    286  CD2 TYR A  40     -11.490  -1.337  -5.709  1.00  0.00           C  
ATOM    287  CE1 TYR A  40     -13.713  -1.638  -4.082  1.00  0.00           C  
ATOM    288  CE2 TYR A  40     -12.644  -1.928  -6.213  1.00  0.00           C  
ATOM    289  OH  TYR A  40     -14.894  -2.658  -5.887  1.00  0.00           O  
ATOM    290  CZ  TYR A  40     -13.749  -2.073  -5.393  1.00  0.00           C  
ATOM    291  N   VAL A  41      -8.640   1.314  -1.649  1.00  0.00           N  
ATOM    292  CA  VAL A  41      -7.258   1.491  -1.216  1.00  0.00           C  
ATOM    293  C   VAL A  41      -6.635   0.131  -0.909  1.00  0.00           C  
ATOM    294  CB  VAL A  41      -7.164   2.412   0.021  1.00  0.00           C  
ATOM    295  O   VAL A  41      -7.178  -0.644  -0.119  1.00  0.00           O  
ATOM    296  CG1 VAL A  41      -5.742   2.424   0.578  1.00  0.00           C  
ATOM    297  CG2 VAL A  41      -7.615   3.828  -0.334  1.00  0.00           C  
ATOM    298  N   ILE A  42      -5.543  -0.146  -1.611  1.00  0.00           N  
ATOM    299  CA  ILE A  42      -4.806  -1.393  -1.442  1.00  0.00           C  
ATOM    300  C   ILE A  42      -3.614  -1.167  -0.514  1.00  0.00           C  
ATOM    301  CB  ILE A  42      -4.329  -1.956  -2.799  1.00  0.00           C  
ATOM    302  O   ILE A  42      -2.764  -0.314  -0.782  1.00  0.00           O  
ATOM    303  CG1 ILE A  42      -5.518  -2.140  -3.749  1.00  0.00           C  
ATOM    304  CG2 ILE A  42      -3.576  -3.275  -2.602  1.00  0.00           C  
ATOM    305  CD1 ILE A  42      -5.682  -1.015  -4.761  1.00  0.00           C  
ATOM    306  N   THR A  43      -3.478  -1.963   0.597  1.00  0.00           N  
ATOM    307  CA  THR A  43      -2.396  -1.774   1.557  1.00  0.00           C  
ATOM    308  C   THR A  43      -2.104  -3.070   2.306  1.00  0.00           C  
ATOM    309  CB  THR A  43      -2.732  -0.659   2.564  1.00  0.00           C  
ATOM    310  O   THR A  43      -2.547  -4.145   1.895  1.00  0.00           O  
ATOM    311  CG2 THR A  43      -3.836  -1.097   3.521  1.00  0.00           C  
ATOM    312  OG1 THR A  43      -1.558  -0.338   3.321  1.00  0.00           O  
ATOM    313  N   ASN A  44      -1.250  -2.946   3.371  1.00  0.00           N  
ATOM    314  CA  ASN A  44      -0.916  -4.122   4.168  1.00  0.00           C  
ATOM    315  C   ASN A  44      -2.010  -4.441   5.183  1.00  0.00           C  
ATOM    316  CB  ASN A  44       0.426  -3.927   4.877  1.00  0.00           C  
ATOM    317  O   ASN A  44      -2.591  -3.533   5.781  1.00  0.00           O  
ATOM    318  CG  ASN A  44       1.573  -3.720   3.909  1.00  0.00           C  
ATOM    319  ND2 ASN A  44       2.132  -4.815   3.408  1.00  0.00           N  
ATOM    320  OD1 ASN A  44       1.955  -2.584   3.613  1.00  0.00           O  
ATOM    321  N   ALA A  45      -2.295  -5.716   5.363  1.00  0.00           N  
ATOM    322  CA  ALA A  45      -3.264  -6.169   6.357  1.00  0.00           C  
ATOM    323  C   ALA A  45      -2.808  -5.814   7.770  1.00  0.00           C  
ATOM    324  CB  ALA A  45      -3.486  -7.675   6.236  1.00  0.00           C  
ATOM    325  O   ALA A  45      -3.633  -5.540   8.645  1.00  0.00           O  
ATOM    326  N   HIS A  46      -1.511  -5.771   7.932  1.00  0.00           N  
ATOM    327  CA  HIS A  46      -1.002  -5.528   9.276  1.00  0.00           C  
ATOM    328  C   HIS A  46      -1.221  -4.077   9.694  1.00  0.00           C  
ATOM    329  CB  HIS A  46       0.485  -5.878   9.358  1.00  0.00           C  
ATOM    330  O   HIS A  46      -0.865  -3.687  10.808  1.00  0.00           O  
ATOM    331  CG  HIS A  46       1.358  -4.985   8.536  1.00  0.00           C  
ATOM    332  CD2 HIS A  46       1.807  -3.728   8.763  1.00  0.00           C  
ATOM    333  ND1 HIS A  46       1.870  -5.363   7.314  1.00  0.00           N  
ATOM    334  CE1 HIS A  46       2.599  -4.375   6.823  1.00  0.00           C  
ATOM    335  NE2 HIS A  46       2.577  -3.371   7.683  1.00  0.00           N  
ATOM    336  N   LEU A  47      -1.782  -3.251   8.817  1.00  0.00           N  
ATOM    337  CA  LEU A  47      -2.211  -1.910   9.199  1.00  0.00           C  
ATOM    338  C   LEU A  47      -3.252  -1.969  10.312  1.00  0.00           C  
ATOM    339  CB  LEU A  47      -2.782  -1.166   7.989  1.00  0.00           C  
ATOM    340  O   LEU A  47      -3.355  -1.044  11.121  1.00  0.00           O  
ATOM    341  CG  LEU A  47      -3.342   0.233   8.256  1.00  0.00           C  
ATOM    342  CD1 LEU A  47      -2.223   1.181   8.674  1.00  0.00           C  
ATOM    343  CD2 LEU A  47      -4.066   0.763   7.024  1.00  0.00           C  
ATOM    344  N   PHE A  48      -4.043  -3.096  10.317  1.00  0.00           N  
ATOM    345  CA  PHE A  48      -5.144  -3.243  11.262  1.00  0.00           C  
ATOM    346  C   PHE A  48      -4.793  -4.250  12.350  1.00  0.00           C  
ATOM    347  CB  PHE A  48      -6.422  -3.676  10.538  1.00  0.00           C  
ATOM    348  O   PHE A  48      -5.500  -5.243  12.536  1.00  0.00           O  
ATOM    349  CG  PHE A  48      -6.938  -2.659   9.555  1.00  0.00           C  
ATOM    350  CD1 PHE A  48      -7.619  -1.531   9.995  1.00  0.00           C  
ATOM    351  CD2 PHE A  48      -6.741  -2.833   8.192  1.00  0.00           C  
ATOM    352  CE1 PHE A  48      -8.097  -0.588   9.087  1.00  0.00           C  
ATOM    353  CE2 PHE A  48      -7.216  -1.895   7.279  1.00  0.00           C  
ATOM    354  CZ  PHE A  48      -7.895  -0.774   7.729  1.00  0.00           C  
ATOM    355  N   ARG A  49      -3.733  -3.940  13.071  1.00  0.00           N  
ATOM    356  CA  ARG A  49      -3.383  -4.718  14.255  1.00  0.00           C  
ATOM    357  C   ARG A  49      -4.431  -4.552  15.350  1.00  0.00           C  
ATOM    358  CB  ARG A  49      -2.006  -4.308  14.781  1.00  0.00           C  
ATOM    359  O   ARG A  49      -4.776  -5.515  16.038  1.00  0.00           O  
ATOM    360  CG  ARG A  49      -1.449  -5.242  15.844  1.00  0.00           C  
ATOM    361  CD  ARG A  49      -0.034  -4.853  16.251  1.00  0.00           C  
ATOM    362  NE  ARG A  49       0.226  -5.159  17.655  1.00  0.00           N  
ATOM    363  NH1 ARG A  49       2.280  -4.104  17.718  1.00  0.00           N  
ATOM    364  NH2 ARG A  49       1.453  -5.128  19.596  1.00  0.00           N  
ATOM    365  CZ  ARG A  49       1.319  -4.796  18.320  1.00  0.00           C  
ATOM    366  N   ARG A  50      -4.749  -3.344  15.422  1.00  0.00           N  
ATOM    367  CA  ARG A  50      -5.900  -2.949  16.227  1.00  0.00           C  
ATOM    368  C   ARG A  50      -6.942  -2.229  15.377  1.00  0.00           C  
ATOM    369  CB  ARG A  50      -5.462  -2.054  17.388  1.00  0.00           C  
ATOM    370  O   ARG A  50      -6.595  -1.420  14.514  1.00  0.00           O  
ATOM    371  CG  ARG A  50      -4.503  -2.727  18.357  1.00  0.00           C  
ATOM    372  CD  ARG A  50      -4.065  -1.781  19.467  1.00  0.00           C  
ATOM    373  NE  ARG A  50      -3.069  -2.397  20.339  1.00  0.00           N  
ATOM    374  NH1 ARG A  50      -3.138  -0.732  21.939  1.00  0.00           N  
ATOM    375  NH2 ARG A  50      -1.741  -2.529  22.207  1.00  0.00           N  
ATOM    376  CZ  ARG A  50      -2.652  -1.885  21.493  1.00  0.00           C  
ATOM    377  N   ASN A  51      -8.116  -2.700  15.619  1.00  0.00           N  
ATOM    378  CA  ASN A  51      -9.178  -2.199  14.754  1.00  0.00           C  
ATOM    379  C   ASN A  51     -10.357  -1.667  15.564  1.00  0.00           C  
ATOM    380  CB  ASN A  51      -9.646  -3.291  13.790  1.00  0.00           C  
ATOM    381  O   ASN A  51     -11.470  -2.186  15.462  1.00  0.00           O  
ATOM    382  CG  ASN A  51     -10.556  -2.758  12.701  1.00  0.00           C  
ATOM    383  ND2 ASN A  51     -11.221  -3.661  11.990  1.00  0.00           N  
ATOM    384  OD1 ASN A  51     -10.659  -1.545  12.499  1.00  0.00           O  
ATOM    385  N   ASP A  52     -10.110  -0.663  16.360  1.00  0.00           N  
ATOM    386  CA  ASP A  52     -11.123  -0.018  17.189  1.00  0.00           C  
ATOM    387  C   ASP A  52     -10.838   1.474  17.343  1.00  0.00           C  
ATOM    388  CB  ASP A  52     -11.195  -0.684  18.565  1.00  0.00           C  
ATOM    389  O   ASP A  52     -11.055   2.047  18.413  1.00  0.00           O  
ATOM    390  CG  ASP A  52      -9.882  -0.619  19.325  1.00  0.00           C  
ATOM    391  OD1 ASP A  52      -8.841  -0.292  18.716  1.00  0.00           O  
ATOM    392  OD2 ASP A  52      -9.889  -0.900  20.543  1.00  0.00           O  
ATOM    393  N   GLY A  53     -10.491   2.018  16.156  1.00  0.00           N  
ATOM    394  CA  GLY A  53     -10.149   3.428  16.253  1.00  0.00           C  
ATOM    395  C   GLY A  53     -10.481   4.210  14.996  1.00  0.00           C  
ATOM    396  O   GLY A  53     -11.557   4.040  14.419  1.00  0.00           O  
ATOM    397  N   THR A  54      -9.534   5.186  14.682  1.00  0.00           N  
ATOM    398  CA  THR A  54      -9.722   6.103  13.564  1.00  0.00           C  
ATOM    399  C   THR A  54      -8.662   5.872  12.491  1.00  0.00           C  
ATOM    400  CB  THR A  54      -9.673   7.570  14.030  1.00  0.00           C  
ATOM    401  O   THR A  54      -7.523   5.519  12.802  1.00  0.00           O  
ATOM    402  CG2 THR A  54     -10.770   7.861  15.048  1.00  0.00           C  
ATOM    403  OG1 THR A  54      -8.398   7.833  14.629  1.00  0.00           O  
ATOM    404  N   LEU A  55      -9.099   5.923  11.277  1.00  0.00           N  
ATOM    405  CA  LEU A  55      -8.175   5.846  10.150  1.00  0.00           C  
ATOM    406  C   LEU A  55      -8.101   7.181   9.416  1.00  0.00           C  
ATOM    407  CB  LEU A  55      -8.603   4.741   9.181  1.00  0.00           C  
ATOM    408  O   LEU A  55      -9.115   7.681   8.924  1.00  0.00           O  
ATOM    409  CG  LEU A  55      -7.708   4.527   7.959  1.00  0.00           C  
ATOM    410  CD1 LEU A  55      -6.338   4.013   8.389  1.00  0.00           C  
ATOM    411  CD2 LEU A  55      -8.364   3.561   6.978  1.00  0.00           C  
ATOM    412  N   THR A  56      -6.914   7.779   9.413  1.00  0.00           N  
ATOM    413  CA  THR A  56      -6.662   8.993   8.644  1.00  0.00           C  
ATOM    414  C   THR A  56      -6.000   8.661   7.310  1.00  0.00           C  
ATOM    415  CB  THR A  56      -5.775   9.977   9.429  1.00  0.00           C  
ATOM    416  O   THR A  56      -4.987   7.960   7.271  1.00  0.00           O  
ATOM    417  CG2 THR A  56      -5.526  11.252   8.630  1.00  0.00           C  
ATOM    418  OG1 THR A  56      -6.423  10.318  10.661  1.00  0.00           O  
ATOM    419  N   ILE A  57      -6.594   9.213   6.228  1.00  0.00           N  
ATOM    420  CA  ILE A  57      -6.081   8.980   4.882  1.00  0.00           C  
ATOM    421  C   ILE A  57      -5.650  10.305   4.257  1.00  0.00           C  
ATOM    422  CB  ILE A  57      -7.132   8.283   3.989  1.00  0.00           C  
ATOM    423  O   ILE A  57      -6.464  11.218   4.099  1.00  0.00           O  
ATOM    424  CG1 ILE A  57      -7.643   7.005   4.665  1.00  0.00           C  
ATOM    425  CG2 ILE A  57      -6.549   7.976   2.607  1.00  0.00           C  
ATOM    426  CD1 ILE A  57      -9.045   6.596   4.234  1.00  0.00           C  
ATOM    427  N   THR A  58      -4.373  10.378   3.925  1.00  0.00           N  
ATOM    428  CA  THR A  58      -3.833  11.547   3.239  1.00  0.00           C  
ATOM    429  C   THR A  58      -3.467  11.206   1.797  1.00  0.00           C  
ATOM    430  CB  THR A  58      -2.595  12.100   3.969  1.00  0.00           C  
ATOM    431  O   THR A  58      -2.653  10.313   1.552  1.00  0.00           O  
ATOM    432  CG2 THR A  58      -2.104  13.389   3.318  1.00  0.00           C  
ATOM    433  OG1 THR A  58      -2.933  12.367   5.336  1.00  0.00           O  
ATOM    434  N   SER A  59      -4.144  11.882   0.889  1.00  0.00           N  
ATOM    435  CA  SER A  59      -3.913  11.691  -0.539  1.00  0.00           C  
ATOM    436  C   SER A  59      -3.656  13.020  -1.240  1.00  0.00           C  
ATOM    437  CB  SER A  59      -5.107  10.986  -1.186  1.00  0.00           C  
ATOM    438  O   SER A  59      -3.558  14.063  -0.589  1.00  0.00           O  
ATOM    439  OG  SER A  59      -6.195  11.881  -1.341  1.00  0.00           O  
ATOM    440  N   ALA A  60      -3.492  12.949  -2.564  1.00  0.00           N  
ATOM    441  CA  ALA A  60      -3.356  14.158  -3.371  1.00  0.00           C  
ATOM    442  C   ALA A  60      -4.607  15.026  -3.275  1.00  0.00           C  
ATOM    443  CB  ALA A  60      -3.073  13.796  -4.827  1.00  0.00           C  
ATOM    444  O   ALA A  60      -4.548  16.238  -3.491  1.00  0.00           O  
ATOM    445  N   HIS A  61      -5.714  14.440  -2.861  1.00  0.00           N  
ATOM    446  CA  HIS A  61      -7.012  15.107  -2.840  1.00  0.00           C  
ATOM    447  C   HIS A  61      -7.318  15.673  -1.458  1.00  0.00           C  
ATOM    448  CB  HIS A  61      -8.117  14.140  -3.269  1.00  0.00           C  
ATOM    449  O   HIS A  61      -8.352  16.316  -1.262  1.00  0.00           O  
ATOM    450  CG  HIS A  61      -7.949  13.613  -4.658  1.00  0.00           C  
ATOM    451  CD2 HIS A  61      -7.726  12.358  -5.112  1.00  0.00           C  
ATOM    452  ND1 HIS A  61      -8.000  14.423  -5.773  1.00  0.00           N  
ATOM    453  CE1 HIS A  61      -7.817  13.685  -6.855  1.00  0.00           C  
ATOM    454  NE2 HIS A  61      -7.648  12.428  -6.481  1.00  0.00           N  
ATOM    455  N   GLY A  62      -6.466  15.378  -0.553  1.00  0.00           N  
ATOM    456  CA  GLY A  62      -6.683  15.909   0.783  1.00  0.00           C  
ATOM    457  C   GLY A  62      -6.581  14.854   1.868  1.00  0.00           C  
ATOM    458  O   GLY A  62      -6.079  13.754   1.627  1.00  0.00           O  
ATOM    459  N   THR A  63      -6.959  15.280   3.037  1.00  0.00           N  
ATOM    460  CA  THR A  63      -6.926  14.410   4.207  1.00  0.00           C  
ATOM    461  C   THR A  63      -8.341  14.064   4.663  1.00  0.00           C  
ATOM    462  CB  THR A  63      -6.155  15.065   5.368  1.00  0.00           C  
ATOM    463  O   THR A  63      -9.186  14.949   4.808  1.00  0.00           O  
ATOM    464  CG2 THR A  63      -6.135  14.159   6.595  1.00  0.00           C  
ATOM    465  OG1 THR A  63      -4.807  15.321   4.955  1.00  0.00           O  
ATOM    466  N   PHE A  64      -8.548  12.784   4.810  1.00  0.00           N  
ATOM    467  CA  PHE A  64      -9.855  12.261   5.190  1.00  0.00           C  
ATOM    468  C   PHE A  64      -9.745  11.371   6.422  1.00  0.00           C  
ATOM    469  CB  PHE A  64     -10.479  11.477   4.030  1.00  0.00           C  
ATOM    470  O   PHE A  64      -8.725  10.709   6.627  1.00  0.00           O  
ATOM    471  CG  PHE A  64     -10.515  12.239   2.733  1.00  0.00           C  
ATOM    472  CD1 PHE A  64     -11.644  12.961   2.366  1.00  0.00           C  
ATOM    473  CD2 PHE A  64      -9.419  12.233   1.880  1.00  0.00           C  
ATOM    474  CE1 PHE A  64     -11.680  13.667   1.165  1.00  0.00           C  
ATOM    475  CE2 PHE A  64      -9.447  12.936   0.679  1.00  0.00           C  
ATOM    476  CZ  PHE A  64     -10.579  13.651   0.323  1.00  0.00           C  
ATOM    477  N   THR A  65     -10.889  11.395   7.168  1.00  0.00           N  
ATOM    478  CA  THR A  65     -10.863  10.601   8.392  1.00  0.00           C  
ATOM    479  C   THR A  65     -12.088   9.695   8.475  1.00  0.00           C  
ATOM    480  CB  THR A  65     -10.802  11.501   9.640  1.00  0.00           C  
ATOM    481  O   THR A  65     -13.215  10.144   8.261  1.00  0.00           O  
ATOM    482  CG2 THR A  65     -10.813  10.670  10.919  1.00  0.00           C  
ATOM    483  OG1 THR A  65      -9.600  12.281   9.601  1.00  0.00           O  
ATOM    484  N   ILE A  66     -11.779   8.433   8.643  1.00  0.00           N  
ATOM    485  CA  ILE A  66     -12.807   7.469   9.021  1.00  0.00           C  
ATOM    486  C   ILE A  66     -12.813   7.289  10.537  1.00  0.00           C  
ATOM    487  CB  ILE A  66     -12.590   6.109   8.320  1.00  0.00           C  
ATOM    488  O   ILE A  66     -11.851   6.772  11.111  1.00  0.00           O  
ATOM    489  CG1 ILE A  66     -12.624   6.282   6.797  1.00  0.00           C  
ATOM    490  CG2 ILE A  66     -13.639   5.092   8.780  1.00  0.00           C  
ATOM    491  CD1 ILE A  66     -12.167   5.052   6.025  1.00  0.00           C  
ATOM    492  N   ALA A  67     -13.858   7.672  11.201  1.00  0.00           N  
ATOM    493  CA  ALA A  67     -13.908   7.782  12.657  1.00  0.00           C  
ATOM    494  C   ALA A  67     -13.908   6.403  13.311  1.00  0.00           C  
ATOM    495  CB  ALA A  67     -15.140   8.573  13.089  1.00  0.00           C  
ATOM    496  O   ALA A  67     -13.344   6.223  14.394  1.00  0.00           O  
ATOM    497  N   ASP A  68     -14.601   5.514  12.644  1.00  0.00           N  
ATOM    498  CA  ASP A  68     -14.700   4.164  13.189  1.00  0.00           C  
ATOM    499  C   ASP A  68     -14.227   3.126  12.174  1.00  0.00           C  
ATOM    500  CB  ASP A  68     -16.137   3.862  13.619  1.00  0.00           C  
ATOM    501  O   ASP A  68     -14.951   2.796  11.232  1.00  0.00           O  
ATOM    502  CG  ASP A  68     -16.279   2.519  14.314  1.00  0.00           C  
ATOM    503  OD1 ASP A  68     -15.257   1.832  14.528  1.00  0.00           O  
ATOM    504  OD2 ASP A  68     -17.424   2.144  14.647  1.00  0.00           O  
ATOM    505  N   THR A  69     -12.987   2.525  12.416  1.00  0.00           N  
ATOM    506  CA  THR A  69     -12.387   1.593  11.468  1.00  0.00           C  
ATOM    507  C   THR A  69     -13.173   0.286  11.422  1.00  0.00           C  
ATOM    508  CB  THR A  69     -10.918   1.300  11.825  1.00  0.00           C  
ATOM    509  O   THR A  69     -13.068  -0.474  10.458  1.00  0.00           O  
ATOM    510  CG2 THR A  69     -10.043   2.529  11.605  1.00  0.00           C  
ATOM    511  OG1 THR A  69     -10.837   0.910  13.202  1.00  0.00           O  
ATOM    512  N   ARG A  70     -14.039   0.020  12.333  1.00  0.00           N  
ATOM    513  CA  ARG A  70     -14.821  -1.212  12.352  1.00  0.00           C  
ATOM    514  C   ARG A  70     -15.906  -1.189  11.281  1.00  0.00           C  
ATOM    515  CB  ARG A  70     -15.450  -1.428  13.730  1.00  0.00           C  
ATOM    516  O   ARG A  70     -16.422  -2.238  10.891  1.00  0.00           O  
ATOM    517  CG  ARG A  70     -14.446  -1.772  14.819  1.00  0.00           C  
ATOM    518  CD  ARG A  70     -15.112  -1.900  16.182  1.00  0.00           C  
ATOM    519  NE  ARG A  70     -15.630  -0.617  16.650  1.00  0.00           N  
ATOM    520  NH1 ARG A  70     -16.458  -1.445  18.642  1.00  0.00           N  
ATOM    521  NH2 ARG A  70     -16.688   0.779  18.135  1.00  0.00           N  
ATOM    522  CZ  ARG A  70     -16.258  -0.430  17.808  1.00  0.00           C  
ATOM    523  N   THR A  71     -16.201  -0.039  10.857  1.00  0.00           N  
ATOM    524  CA  THR A  71     -17.247   0.099   9.850  1.00  0.00           C  
ATOM    525  C   THR A  71     -16.663  -0.012   8.444  1.00  0.00           C  
ATOM    526  CB  THR A  71     -17.989   1.441   9.996  1.00  0.00           C  
ATOM    527  O   THR A  71     -17.405  -0.077   7.462  1.00  0.00           O  
ATOM    528  CG2 THR A  71     -18.511   1.629  11.416  1.00  0.00           C  
ATOM    529  OG1 THR A  71     -17.092   2.513   9.682  1.00  0.00           O  
ATOM    530  N   LEU A  72     -15.345  -0.030   8.354  1.00  0.00           N  
ATOM    531  CA  LEU A  72     -14.650  -0.044   7.072  1.00  0.00           C  
ATOM    532  C   LEU A  72     -14.675  -1.439   6.455  1.00  0.00           C  
ATOM    533  CB  LEU A  72     -13.203   0.425   7.242  1.00  0.00           C  
ATOM    534  O   LEU A  72     -14.285  -2.415   7.100  1.00  0.00           O  
ATOM    535  CG  LEU A  72     -12.372   0.538   5.963  1.00  0.00           C  
ATOM    536  CD1 LEU A  72     -12.981   1.575   5.025  1.00  0.00           C  
ATOM    537  CD2 LEU A  72     -10.926   0.892   6.293  1.00  0.00           C  
ATOM    538  N   LYS A  73     -15.181  -1.467   5.216  1.00  0.00           N  
ATOM    539  CA  LYS A  73     -15.201  -2.740   4.500  1.00  0.00           C  
ATOM    540  C   LYS A  73     -13.798  -3.143   4.057  1.00  0.00           C  
ATOM    541  CB  LYS A  73     -16.131  -2.660   3.289  1.00  0.00           C  
ATOM    542  O   LYS A  73     -13.085  -2.350   3.438  1.00  0.00           O  
ATOM    543  CG  LYS A  73     -17.604  -2.526   3.647  1.00  0.00           C  
ATOM    544  CD  LYS A  73     -18.483  -2.516   2.403  1.00  0.00           C  
ATOM    545  CE  LYS A  73     -19.956  -2.363   2.759  1.00  0.00           C  
ATOM    546  NZ  LYS A  73     -20.819  -2.329   1.541  1.00  0.00           N  
ATOM    547  N   GLN A  74     -13.483  -4.410   4.475  1.00  0.00           N  
ATOM    548  CA  GLN A  74     -12.162  -4.943   4.161  1.00  0.00           C  
ATOM    549  C   GLN A  74     -12.268  -6.269   3.413  1.00  0.00           C  
ATOM    550  CB  GLN A  74     -11.338  -5.124   5.436  1.00  0.00           C  
ATOM    551  O   GLN A  74     -13.110  -7.108   3.741  1.00  0.00           O  
ATOM    552  CG  GLN A  74     -11.184  -3.849   6.255  1.00  0.00           C  
ATOM    553  CD  GLN A  74     -10.571  -4.099   7.620  1.00  0.00           C  
ATOM    554  NE2 GLN A  74     -10.962  -3.293   8.602  1.00  0.00           N  
ATOM    555  OE1 GLN A  74      -9.754  -5.009   7.791  1.00  0.00           O  
ATOM    556  N   HIS A  75     -11.450  -6.342   2.377  1.00  0.00           N  
ATOM    557  CA  HIS A  75     -11.257  -7.621   1.703  1.00  0.00           C  
ATOM    558  C   HIS A  75      -9.829  -8.127   1.881  1.00  0.00           C  
ATOM    559  CB  HIS A  75     -11.588  -7.498   0.214  1.00  0.00           C  
ATOM    560  O   HIS A  75      -8.903  -7.623   1.244  1.00  0.00           O  
ATOM    561  CG  HIS A  75     -11.569  -8.804  -0.515  1.00  0.00           C  
ATOM    562  CD2 HIS A  75     -10.548  -9.499  -1.067  1.00  0.00           C  
ATOM    563  ND1 HIS A  75     -12.709  -9.543  -0.745  1.00  0.00           N  
ATOM    564  CE1 HIS A  75     -12.388 -10.641  -1.408  1.00  0.00           C  
ATOM    565  NE2 HIS A  75     -11.082 -10.638  -1.617  1.00  0.00           N  
ATOM    566  N   LEU A  76      -9.674  -9.180   2.729  1.00  0.00           N  
ATOM    567  CA  LEU A  76      -8.360  -9.748   3.011  1.00  0.00           C  
ATOM    568  C   LEU A  76      -7.941 -10.719   1.913  1.00  0.00           C  
ATOM    569  CB  LEU A  76      -8.364 -10.461   4.366  1.00  0.00           C  
ATOM    570  O   LEU A  76      -8.736 -11.560   1.486  1.00  0.00           O  
ATOM    571  CG  LEU A  76      -8.674  -9.594   5.587  1.00  0.00           C  
ATOM    572  CD1 LEU A  76     -10.182  -9.432   5.752  1.00  0.00           C  
ATOM    573  CD2 LEU A  76      -8.057 -10.199   6.843  1.00  0.00           C  
ATOM    574  N   ILE A  77      -6.714 -10.488   1.482  1.00  0.00           N  
ATOM    575  CA  ILE A  77      -6.171 -11.443   0.522  1.00  0.00           C  
ATOM    576  C   ILE A  77      -5.564 -12.632   1.264  1.00  0.00           C  
ATOM    577  CB  ILE A  77      -5.113 -10.786  -0.393  1.00  0.00           C  
ATOM    578  O   ILE A  77      -4.604 -12.475   2.022  1.00  0.00           O  
ATOM    579  CG1 ILE A  77      -5.672  -9.504  -1.020  1.00  0.00           C  
ATOM    580  CG2 ILE A  77      -4.648 -11.767  -1.473  1.00  0.00           C  
ATOM    581  CD1 ILE A  77      -6.917  -9.722  -1.868  1.00  0.00           C  
ATOM    582  N   GLU A  78      -6.115 -13.711   1.029  1.00  0.00           N  
ATOM    583  CA  GLU A  78      -5.771 -14.900   1.804  1.00  0.00           C  
ATOM    584  C   GLU A  78      -4.286 -15.229   1.680  1.00  0.00           C  
ATOM    585  CB  GLU A  78      -6.615 -16.096   1.357  1.00  0.00           C  
ATOM    586  O   GLU A  78      -3.742 -15.258   0.574  1.00  0.00           O  
ATOM    587  CG  GLU A  78      -6.494 -17.309   2.268  1.00  0.00           C  
ATOM    588  CD  GLU A  78      -7.398 -18.460   1.858  1.00  0.00           C  
ATOM    589  OE1 GLU A  78      -7.439 -19.485   2.576  1.00  0.00           O  
ATOM    590  OE2 GLU A  78      -8.070 -18.337   0.810  1.00  0.00           O  
ATOM    591  N   GLY A  79      -3.658 -15.445   2.839  1.00  0.00           N  
ATOM    592  CA  GLY A  79      -2.290 -15.932   2.921  1.00  0.00           C  
ATOM    593  C   GLY A  79      -1.257 -14.861   2.631  1.00  0.00           C  
ATOM    594  O   GLY A  79      -0.077 -15.164   2.442  1.00  0.00           O  
ATOM    595  N   ARG A  80      -1.757 -13.584   2.576  1.00  0.00           N  
ATOM    596  CA  ARG A  80      -0.857 -12.500   2.196  1.00  0.00           C  
ATOM    597  C   ARG A  80      -1.051 -11.285   3.098  1.00  0.00           C  
ATOM    598  CB  ARG A  80      -1.075 -12.108   0.734  1.00  0.00           C  
ATOM    599  O   ARG A  80      -2.149 -11.055   3.610  1.00  0.00           O  
ATOM    600  CG  ARG A  80      -0.813 -13.235  -0.252  1.00  0.00           C  
ATOM    601  CD  ARG A  80      -1.220 -12.852  -1.668  1.00  0.00           C  
ATOM    602  NE  ARG A  80      -1.028 -13.958  -2.602  1.00  0.00           N  
ATOM    603  NH1 ARG A  80       1.030 -13.232  -3.361  1.00  0.00           N  
ATOM    604  NH2 ARG A  80       0.108 -15.157  -4.198  1.00  0.00           N  
ATOM    605  CZ  ARG A  80       0.036 -14.113  -3.385  1.00  0.00           C  
ATOM    606  N   ASP A  81      -0.001 -10.575   3.350  1.00  0.00           N  
ATOM    607  CA  ASP A  81      -0.079  -9.288   4.034  1.00  0.00           C  
ATOM    608  C   ASP A  81      -0.596  -8.198   3.098  1.00  0.00           C  
ATOM    609  CB  ASP A  81       1.289  -8.895   4.595  1.00  0.00           C  
ATOM    610  O   ASP A  81       0.140  -7.273   2.748  1.00  0.00           O  
ATOM    611  CG  ASP A  81       1.235  -7.666   5.484  1.00  0.00           C  
ATOM    612  OD1 ASP A  81       0.145  -7.332   5.998  1.00  0.00           O  
ATOM    613  OD2 ASP A  81       2.290  -7.023   5.671  1.00  0.00           O  
ATOM    614  N   LEU A  82      -1.816  -8.433   2.637  1.00  0.00           N  
ATOM    615  CA  LEU A  82      -2.500  -7.570   1.681  1.00  0.00           C  
ATOM    616  C   LEU A  82      -3.986  -7.467   2.009  1.00  0.00           C  
ATOM    617  CB  LEU A  82      -2.316  -8.096   0.255  1.00  0.00           C  
ATOM    618  O   LEU A  82      -4.635  -8.476   2.295  1.00  0.00           O  
ATOM    619  CG  LEU A  82      -2.688  -7.136  -0.876  1.00  0.00           C  
ATOM    620  CD1 LEU A  82      -1.742  -5.940  -0.888  1.00  0.00           C  
ATOM    621  CD2 LEU A  82      -2.664  -7.857  -2.219  1.00  0.00           C  
ATOM    622  N   VAL A  83      -4.486  -6.225   1.948  1.00  0.00           N  
ATOM    623  CA  VAL A  83      -5.907  -6.004   2.192  1.00  0.00           C  
ATOM    624  C   VAL A  83      -6.431  -4.923   1.249  1.00  0.00           C  
ATOM    625  CB  VAL A  83      -6.176  -5.606   3.660  1.00  0.00           C  
ATOM    626  O   VAL A  83      -5.710  -3.981   0.913  1.00  0.00           O  
ATOM    627  CG1 VAL A  83      -5.478  -4.291   4.000  1.00  0.00           C  
ATOM    628  CG2 VAL A  83      -7.678  -5.499   3.917  1.00  0.00           C  
ATOM    629  N   ILE A  84      -7.673  -5.077   0.746  1.00  0.00           N  
ATOM    630  CA  ILE A  84      -8.384  -4.069  -0.032  1.00  0.00           C  
ATOM    631  C   ILE A  84      -9.432  -3.387   0.843  1.00  0.00           C  
ATOM    632  CB  ILE A  84      -9.048  -4.685  -1.283  1.00  0.00           C  
ATOM    633  O   ILE A  84     -10.291  -4.052   1.427  1.00  0.00           O  
ATOM    634  CG1 ILE A  84      -8.010  -5.440  -2.122  1.00  0.00           C  
ATOM    635  CG2 ILE A  84      -9.742  -3.602  -2.115  1.00  0.00           C  
ATOM    636  CD1 ILE A  84      -8.613  -6.296  -3.228  1.00  0.00           C  
ATOM    637  N   LEU A  85      -9.319  -2.077   0.908  1.00  0.00           N  
ATOM    638  CA  LEU A  85     -10.305  -1.288   1.637  1.00  0.00           C  
ATOM    639  C   LEU A  85     -11.292  -0.630   0.679  1.00  0.00           C  
ATOM    640  CB  LEU A  85      -9.614  -0.220   2.489  1.00  0.00           C  
ATOM    641  O   LEU A  85     -10.886   0.025  -0.284  1.00  0.00           O  
ATOM    642  CG  LEU A  85      -8.432  -0.690   3.338  1.00  0.00           C  
ATOM    643  CD1 LEU A  85      -7.783   0.495   4.046  1.00  0.00           C  
ATOM    644  CD2 LEU A  85      -8.882  -1.741   4.346  1.00  0.00           C  
ATOM    645  N   GLU A  86     -12.510  -0.886   0.969  1.00  0.00           N  
ATOM    646  CA  GLU A  86     -13.511  -0.126   0.227  1.00  0.00           C  
ATOM    647  C   GLU A  86     -13.809   1.207   0.909  1.00  0.00           C  
ATOM    648  CB  GLU A  86     -14.800  -0.938   0.076  1.00  0.00           C  
ATOM    649  O   GLU A  86     -14.321   1.237   2.029  1.00  0.00           O  
ATOM    650  CG  GLU A  86     -15.829  -0.293  -0.841  1.00  0.00           C  
ATOM    651  CD  GLU A  86     -17.107  -1.106  -0.973  1.00  0.00           C  
ATOM    652  OE1 GLU A  86     -17.938  -0.791  -1.855  1.00  0.00           O  
ATOM    653  OE2 GLU A  86     -17.280  -2.064  -0.188  1.00  0.00           O  
ATOM    654  N   MET A  87     -13.546   2.252   0.113  1.00  0.00           N  
ATOM    655  CA  MET A  87     -13.722   3.583   0.686  1.00  0.00           C  
ATOM    656  C   MET A  87     -15.193   3.984   0.690  1.00  0.00           C  
ATOM    657  CB  MET A  87     -12.901   4.616  -0.089  1.00  0.00           C  
ATOM    658  O   MET A  87     -15.964   3.540  -0.163  1.00  0.00           O  
ATOM    659  CG  MET A  87     -11.402   4.366  -0.044  1.00  0.00           C  
ATOM    660  SD  MET A  87     -10.729   4.432   1.662  1.00  0.00           S  
ATOM    661  CE  MET A  87     -10.674   2.661   2.054  1.00  0.00           C  
ATOM    662  N   PRO A  88     -15.552   4.799   1.727  1.00  0.00           N  
ATOM    663  CA  PRO A  88     -16.924   5.310   1.757  1.00  0.00           C  
ATOM    664  C   PRO A  88     -17.266   6.153   0.530  1.00  0.00           C  
ATOM    665  CB  PRO A  88     -16.957   6.159   3.030  1.00  0.00           C  
ATOM    666  O   PRO A  88     -16.366   6.639  -0.160  1.00  0.00           O  
ATOM    667  CG  PRO A  88     -15.818   5.655   3.855  1.00  0.00           C  
ATOM    668  CD  PRO A  88     -14.737   5.173   2.931  1.00  0.00           C  
ATOM    669  N   ASP A  89     -18.483   6.396   0.312  1.00  0.00           N  
ATOM    670  CA  ASP A  89     -18.979   7.066  -0.886  1.00  0.00           C  
ATOM    671  C   ASP A  89     -18.521   8.522  -0.931  1.00  0.00           C  
ATOM    672  CB  ASP A  89     -20.506   6.993  -0.949  1.00  0.00           C  
ATOM    673  O   ASP A  89     -18.407   9.109  -2.009  1.00  0.00           O  
ATOM    674  CG  ASP A  89     -21.021   5.600  -1.268  1.00  0.00           C  
ATOM    675  OD1 ASP A  89     -20.244   4.766  -1.782  1.00  0.00           O  
ATOM    676  OD2 ASP A  89     -22.214   5.335  -1.006  1.00  0.00           O  
ATOM    677  N   TRP A  90     -18.270   9.078   0.224  1.00  0.00           N  
ATOM    678  CA  TRP A  90     -17.868  10.480   0.269  1.00  0.00           C  
ATOM    679  C   TRP A  90     -16.397  10.636  -0.102  1.00  0.00           C  
ATOM    680  CB  TRP A  90     -18.122  11.068   1.660  1.00  0.00           C  
ATOM    681  O   TRP A  90     -15.923  11.752  -0.330  1.00  0.00           O  
ATOM    682  CG  TRP A  90     -17.630  10.207   2.784  1.00  0.00           C  
ATOM    683  CD1 TRP A  90     -18.374   9.366   3.563  1.00  0.00           C  
ATOM    684  CD2 TRP A  90     -16.284  10.108   3.258  1.00  0.00           C  
ATOM    685  CE2 TRP A  90     -16.284   9.186   4.328  1.00  0.00           C  
ATOM    686  CE3 TRP A  90     -15.075  10.709   2.881  1.00  0.00           C  
ATOM    687  NE1 TRP A  90     -17.571   8.748   4.494  1.00  0.00           N  
ATOM    688  CH2 TRP A  90     -13.953   9.453   4.636  1.00  0.00           C  
ATOM    689  CZ2 TRP A  90     -15.121   8.850   5.026  1.00  0.00           C  
ATOM    690  CZ3 TRP A  90     -13.919  10.374   3.576  1.00  0.00           C  
ATOM    691  N   PHE A  91     -15.663   9.556  -0.157  1.00  0.00           N  
ATOM    692  CA  PHE A  91     -14.257   9.535  -0.546  1.00  0.00           C  
ATOM    693  C   PHE A  91     -14.115   9.510  -2.063  1.00  0.00           C  
ATOM    694  CB  PHE A  91     -13.547   8.324   0.068  1.00  0.00           C  
ATOM    695  O   PHE A  91     -14.649   8.619  -2.727  1.00  0.00           O  
ATOM    696  CG  PHE A  91     -12.046   8.393  -0.019  1.00  0.00           C  
ATOM    697  CD1 PHE A  91     -11.384   7.995  -1.175  1.00  0.00           C  
ATOM    698  CD2 PHE A  91     -11.297   8.854   1.055  1.00  0.00           C  
ATOM    699  CE1 PHE A  91      -9.995   8.058  -1.258  1.00  0.00           C  
ATOM    700  CE2 PHE A  91      -9.909   8.919   0.979  1.00  0.00           C  
ATOM    701  CZ  PHE A  91      -9.260   8.520  -0.178  1.00  0.00           C  
ATOM    702  N   PRO A  92     -13.372  10.554  -2.603  1.00  0.00           N  
ATOM    703  CA  PRO A  92     -13.238  10.588  -4.061  1.00  0.00           C  
ATOM    704  C   PRO A  92     -12.525   9.358  -4.617  1.00  0.00           C  
ATOM    705  CB  PRO A  92     -12.417  11.855  -4.311  1.00  0.00           C  
ATOM    706  O   PRO A  92     -11.515   8.920  -4.059  1.00  0.00           O  
ATOM    707  CG  PRO A  92     -12.524  12.637  -3.041  1.00  0.00           C  
ATOM    708  CD  PRO A  92     -12.789  11.680  -1.914  1.00  0.00           C  
ATOM    709  N   PRO A  93     -13.104   8.846  -5.702  1.00  0.00           N  
ATOM    710  CA  PRO A  93     -12.452   7.665  -6.274  1.00  0.00           C  
ATOM    711  C   PRO A  93     -11.131   7.996  -6.964  1.00  0.00           C  
ATOM    712  CB  PRO A  93     -13.481   7.148  -7.283  1.00  0.00           C  
ATOM    713  O   PRO A  93     -10.913   9.140  -7.371  1.00  0.00           O  
ATOM    714  CG  PRO A  93     -14.242   8.362  -7.709  1.00  0.00           C  
ATOM    715  CD  PRO A  93     -14.358   9.289  -6.533  1.00  0.00           C  
ATOM    716  N   PHE A  94     -10.246   6.989  -7.126  1.00  0.00           N  
ATOM    717  CA  PHE A  94      -8.963   7.089  -7.811  1.00  0.00           C  
ATOM    718  C   PHE A  94      -9.087   6.644  -9.263  1.00  0.00           C  
ATOM    719  CB  PHE A  94      -7.901   6.249  -7.094  1.00  0.00           C  
ATOM    720  O   PHE A  94     -10.000   5.891  -9.611  1.00  0.00           O  
ATOM    721  CG  PHE A  94      -7.629   6.692  -5.681  1.00  0.00           C  
ATOM    722  CD1 PHE A  94      -6.673   7.664  -5.415  1.00  0.00           C  
ATOM    723  CD2 PHE A  94      -8.331   6.135  -4.620  1.00  0.00           C  
ATOM    724  CE1 PHE A  94      -6.419   8.076  -4.109  1.00  0.00           C  
ATOM    725  CE2 PHE A  94      -8.083   6.542  -3.312  1.00  0.00           C  
ATOM    726  CZ  PHE A  94      -7.126   7.512  -3.058  1.00  0.00           C  
ATOM    727  N   PRO A  95      -8.253   7.123 -10.116  1.00  0.00           N  
ATOM    728  CA  PRO A  95      -8.177   6.533 -11.455  1.00  0.00           C  
ATOM    729  C   PRO A  95      -7.910   5.030 -11.423  1.00  0.00           C  
ATOM    730  CB  PRO A  95      -7.010   7.282 -12.104  1.00  0.00           C  
ATOM    731  O   PRO A  95      -7.276   4.532 -10.489  1.00  0.00           O  
ATOM    732  CG  PRO A  95      -6.933   8.581 -11.369  1.00  0.00           C  
ATOM    733  CD  PRO A  95      -7.301   8.339  -9.933  1.00  0.00           C  
ATOM    734  N   THR A  96      -8.315   4.269 -12.465  1.00  0.00           N  
ATOM    735  CA  THR A  96      -8.256   2.812 -12.432  1.00  0.00           C  
ATOM    736  C   THR A  96      -7.322   2.284 -13.517  1.00  0.00           C  
ATOM    737  CB  THR A  96      -9.655   2.192 -12.608  1.00  0.00           C  
ATOM    738  O   THR A  96      -7.481   1.154 -13.984  1.00  0.00           O  
ATOM    739  CG2 THR A  96     -10.581   2.593 -11.465  1.00  0.00           C  
ATOM    740  OG1 THR A  96     -10.218   2.643 -13.846  1.00  0.00           O  
ATOM    741  N   ASP A  97      -6.336   3.031 -13.987  1.00  0.00           N  
ATOM    742  CA  ASP A  97      -5.529   2.623 -15.133  1.00  0.00           C  
ATOM    743  C   ASP A  97      -4.238   1.944 -14.681  1.00  0.00           C  
ATOM    744  CB  ASP A  97      -5.207   3.828 -16.020  1.00  0.00           C  
ATOM    745  O   ASP A  97      -3.362   1.655 -15.499  1.00  0.00           O  
ATOM    746  CG  ASP A  97      -4.573   4.975 -15.254  1.00  0.00           C  
ATOM    747  OD1 ASP A  97      -4.773   5.072 -14.024  1.00  0.00           O  
ATOM    748  OD2 ASP A  97      -3.870   5.792 -15.887  1.00  0.00           O  
ATOM    749  N   LEU A  98      -4.127   1.736 -13.313  1.00  0.00           N  
ATOM    750  CA  LEU A  98      -2.977   0.977 -12.835  1.00  0.00           C  
ATOM    751  C   LEU A  98      -3.101  -0.495 -13.216  1.00  0.00           C  
ATOM    752  CB  LEU A  98      -2.839   1.113 -11.316  1.00  0.00           C  
ATOM    753  O   LEU A  98      -4.209  -1.030 -13.290  1.00  0.00           O  
ATOM    754  CG  LEU A  98      -2.576   2.522 -10.783  1.00  0.00           C  
ATOM    755  CD1 LEU A  98      -2.499   2.507  -9.260  1.00  0.00           C  
ATOM    756  CD2 LEU A  98      -1.294   3.090 -11.382  1.00  0.00           C  
ATOM    757  N   VAL A  99      -1.985  -1.066 -13.466  1.00  0.00           N  
ATOM    758  CA  VAL A  99      -1.955  -2.484 -13.809  1.00  0.00           C  
ATOM    759  C   VAL A  99      -1.223  -3.264 -12.719  1.00  0.00           C  
ATOM    760  CB  VAL A  99      -1.280  -2.722 -15.179  1.00  0.00           C  
ATOM    761  O   VAL A  99      -0.123  -2.888 -12.309  1.00  0.00           O  
ATOM    762  CG1 VAL A  99      -1.223  -4.214 -15.501  1.00  0.00           C  
ATOM    763  CG2 VAL A  99      -2.021  -1.963 -16.277  1.00  0.00           C  
ATOM    764  N   PHE A 100      -1.888  -4.387 -12.279  1.00  0.00           N  
ATOM    765  CA  PHE A 100      -1.332  -5.261 -11.253  1.00  0.00           C  
ATOM    766  C   PHE A 100      -1.060  -6.651 -11.816  1.00  0.00           C  
ATOM    767  CB  PHE A 100      -2.280  -5.357 -10.054  1.00  0.00           C  
ATOM    768  O   PHE A 100      -1.887  -7.205 -12.543  1.00  0.00           O  
ATOM    769  CG  PHE A 100      -2.590  -4.028  -9.418  1.00  0.00           C  
ATOM    770  CD1 PHE A 100      -1.855  -3.575  -8.330  1.00  0.00           C  
ATOM    771  CD2 PHE A 100      -3.617  -3.233  -9.909  1.00  0.00           C  
ATOM    772  CE1 PHE A 100      -2.139  -2.345  -7.739  1.00  0.00           C  
ATOM    773  CE2 PHE A 100      -3.908  -2.004  -9.324  1.00  0.00           C  
ATOM    774  CZ  PHE A 100      -3.168  -1.562  -8.239  1.00  0.00           C  
ATOM    775  N   ARG A 101       0.071  -7.137 -11.472  1.00  0.00           N  
ATOM    776  CA  ARG A 101       0.374  -8.515 -11.846  1.00  0.00           C  
ATOM    777  C   ARG A 101       1.427  -9.114 -10.920  1.00  0.00           C  
ATOM    778  CB  ARG A 101       0.851  -8.586 -13.298  1.00  0.00           C  
ATOM    779  O   ARG A 101       2.041  -8.400 -10.125  1.00  0.00           O  
ATOM    780  CG  ARG A 101       2.173  -7.878 -13.548  1.00  0.00           C  
ATOM    781  CD  ARG A 101       2.764  -8.248 -14.900  1.00  0.00           C  
ATOM    782  NE  ARG A 101       3.980  -7.490 -15.183  1.00  0.00           N  
ATOM    783  NH1 ARG A 101       5.343  -8.774 -13.830  1.00  0.00           N  
ATOM    784  NH2 ARG A 101       6.216  -7.002 -14.994  1.00  0.00           N  
ATOM    785  CZ  ARG A 101       5.177  -7.757 -14.668  1.00  0.00           C  
ATOM    786  N   GLU A 102       1.586 -10.390 -11.083  1.00  0.00           N  
ATOM    787  CA  GLU A 102       2.605 -11.068 -10.286  1.00  0.00           C  
ATOM    788  C   GLU A 102       4.009 -10.677 -10.738  1.00  0.00           C  
ATOM    789  CB  GLU A 102       2.429 -12.586 -10.367  1.00  0.00           C  
ATOM    790  O   GLU A 102       4.231 -10.396 -11.918  1.00  0.00           O  
ATOM    791  CG  GLU A 102       1.170 -13.097  -9.682  1.00  0.00           C  
ATOM    792  CD  GLU A 102       1.016 -14.608  -9.759  1.00  0.00           C  
ATOM    793  OE1 GLU A 102       1.309 -15.300  -8.758  1.00  0.00           O  
ATOM    794  OE2 GLU A 102       0.601 -15.104 -10.830  1.00  0.00           O  
ATOM    795  N   PRO A 103       4.979 -10.742  -9.716  1.00  0.00           N  
ATOM    796  CA  PRO A 103       6.368 -10.528 -10.128  1.00  0.00           C  
ATOM    797  C   PRO A 103       6.949 -11.719 -10.886  1.00  0.00           C  
ATOM    798  CB  PRO A 103       7.102 -10.314  -8.802  1.00  0.00           C  
ATOM    799  O   PRO A 103       6.443 -12.838 -10.766  1.00  0.00           O  
ATOM    800  CG  PRO A 103       6.324 -11.109  -7.803  1.00  0.00           C  
ATOM    801  CD  PRO A 103       4.871 -11.062  -8.183  1.00  0.00           C  
ATOM    802  N   VAL A 104       7.962 -11.398 -11.660  1.00  0.00           N  
ATOM    803  CA  VAL A 104       8.729 -12.411 -12.378  1.00  0.00           C  
ATOM    804  C   VAL A 104      10.125 -12.529 -11.770  1.00  0.00           C  
ATOM    805  CB  VAL A 104       8.830 -12.085 -13.885  1.00  0.00           C  
ATOM    806  O   VAL A 104      10.777 -11.518 -11.496  1.00  0.00           O  
ATOM    807  CG1 VAL A 104       9.647 -13.150 -14.614  1.00  0.00           C  
ATOM    808  CG2 VAL A 104       7.436 -11.964 -14.498  1.00  0.00           C  
ATOM    809  N   GLU A 105      10.504 -13.760 -11.481  1.00  0.00           N  
ATOM    810  CA  GLU A 105      11.828 -13.988 -10.909  1.00  0.00           C  
ATOM    811  C   GLU A 105      12.915 -13.334 -11.757  1.00  0.00           C  
ATOM    812  CB  GLU A 105      12.102 -15.487 -10.767  1.00  0.00           C  
ATOM    813  O   GLU A 105      12.965 -13.533 -12.972  1.00  0.00           O  
ATOM    814  CG  GLU A 105      13.426 -15.809 -10.091  1.00  0.00           C  
ATOM    815  CD  GLU A 105      13.634 -17.297  -9.856  1.00  0.00           C  
ATOM    816  OE1 GLU A 105      14.783 -17.714  -9.584  1.00  0.00           O  
ATOM    817  OE2 GLU A 105      12.641 -18.052  -9.946  1.00  0.00           O  
ATOM    818  N   GLY A 106      13.774 -12.548 -11.117  1.00  0.00           N  
ATOM    819  CA  GLY A 106      14.885 -11.895 -11.790  1.00  0.00           C  
ATOM    820  C   GLY A 106      14.495 -10.586 -12.451  1.00  0.00           C  
ATOM    821  O   GLY A 106      15.288  -9.998 -13.190  1.00  0.00           O  
ATOM    822  N   GLU A 107      13.258 -10.176 -12.197  1.00  0.00           N  
ATOM    823  CA  GLU A 107      12.776  -8.936 -12.798  1.00  0.00           C  
ATOM    824  C   GLU A 107      13.333  -7.716 -12.070  1.00  0.00           C  
ATOM    825  CB  GLU A 107      11.246  -8.897 -12.795  1.00  0.00           C  
ATOM    826  O   GLU A 107      13.594  -7.770 -10.867  1.00  0.00           O  
ATOM    827  CG  GLU A 107      10.660  -7.706 -13.540  1.00  0.00           C  
ATOM    828  CD  GLU A 107       9.139  -7.685 -13.537  1.00  0.00           C  
ATOM    829  OE1 GLU A 107       8.541  -6.880 -14.286  1.00  0.00           O  
ATOM    830  OE2 GLU A 107       8.541  -8.480 -12.778  1.00  0.00           O  
ATOM    831  N   ARG A 108      13.556  -6.616 -12.864  1.00  0.00           N  
ATOM    832  CA  ARG A 108      14.005  -5.347 -12.301  1.00  0.00           C  
ATOM    833  C   ARG A 108      12.826  -4.533 -11.778  1.00  0.00           C  
ATOM    834  CB  ARG A 108      14.778  -4.538 -13.345  1.00  0.00           C  
ATOM    835  O   ARG A 108      11.863  -4.286 -12.508  1.00  0.00           O  
ATOM    836  CG  ARG A 108      16.048  -5.217 -13.833  1.00  0.00           C  
ATOM    837  CD  ARG A 108      16.790  -4.361 -14.849  1.00  0.00           C  
ATOM    838  NE  ARG A 108      17.298  -3.130 -14.249  1.00  0.00           N  
ATOM    839  NH1 ARG A 108      17.621  -2.038 -16.259  1.00  0.00           N  
ATOM    840  NH2 ARG A 108      18.127  -0.989 -14.285  1.00  0.00           N  
ATOM    841  CZ  ARG A 108      17.681  -2.055 -14.932  1.00  0.00           C  
ATOM    842  N   ILE A 109      12.976  -4.100 -10.516  1.00  0.00           N  
ATOM    843  CA  ILE A 109      11.871  -3.391  -9.880  1.00  0.00           C  
ATOM    844  C   ILE A 109      12.388  -2.114  -9.221  1.00  0.00           C  
ATOM    845  CB  ILE A 109      11.155  -4.279  -8.838  1.00  0.00           C  
ATOM    846  O   ILE A 109      13.585  -1.989  -8.949  1.00  0.00           O  
ATOM    847  CG1 ILE A 109      12.138  -4.723  -7.748  1.00  0.00           C  
ATOM    848  CG2 ILE A 109      10.505  -5.489  -9.515  1.00  0.00           C  
ATOM    849  CD1 ILE A 109      11.473  -5.368  -6.540  1.00  0.00           C  
ATOM    850  N   THR A 110      11.469  -1.171  -9.106  1.00  0.00           N  
ATOM    851  CA  THR A 110      11.761   0.046  -8.357  1.00  0.00           C  
ATOM    852  C   THR A 110      10.647   0.347  -7.358  1.00  0.00           C  
ATOM    853  CB  THR A 110      11.950   1.250  -9.298  1.00  0.00           C  
ATOM    854  O   THR A 110       9.510  -0.096  -7.537  1.00  0.00           O  
ATOM    855  CG2 THR A 110      10.627   1.662  -9.935  1.00  0.00           C  
ATOM    856  OG1 THR A 110      12.473   2.355  -8.551  1.00  0.00           O  
ATOM    857  N   LEU A 111      10.982   1.040  -6.287  1.00  0.00           N  
ATOM    858  CA  LEU A 111      10.037   1.476  -5.265  1.00  0.00           C  
ATOM    859  C   LEU A 111       9.567   2.902  -5.532  1.00  0.00           C  
ATOM    860  CB  LEU A 111      10.672   1.387  -3.875  1.00  0.00           C  
ATOM    861  O   LEU A 111      10.386   3.811  -5.686  1.00  0.00           O  
ATOM    862  CG  LEU A 111       9.764   1.727  -2.692  1.00  0.00           C  
ATOM    863  CD1 LEU A 111       8.719   0.634  -2.495  1.00  0.00           C  
ATOM    864  CD2 LEU A 111      10.588   1.921  -1.424  1.00  0.00           C  
ATOM    865  N   VAL A 112       8.270   3.025  -5.644  1.00  0.00           N  
ATOM    866  CA  VAL A 112       7.697   4.336  -5.931  1.00  0.00           C  
ATOM    867  C   VAL A 112       6.956   4.856  -4.701  1.00  0.00           C  
ATOM    868  CB  VAL A 112       6.743   4.285  -7.145  1.00  0.00           C  
ATOM    869  O   VAL A 112       6.169   4.130  -4.089  1.00  0.00           O  
ATOM    870  CG1 VAL A 112       6.177   5.672  -7.445  1.00  0.00           C  
ATOM    871  CG2 VAL A 112       7.467   3.724  -8.368  1.00  0.00           C  
ATOM    872  N   GLY A 113       7.254   6.087  -4.338  1.00  0.00           N  
ATOM    873  CA  GLY A 113       6.608   6.710  -3.194  1.00  0.00           C  
ATOM    874  C   GLY A 113       6.170   8.138  -3.461  1.00  0.00           C  
ATOM    875  O   GLY A 113       6.244   8.614  -4.596  1.00  0.00           O  
ATOM    876  N   ARG A 114       5.599   8.664  -2.385  1.00  0.00           N  
ATOM    877  CA  ARG A 114       5.211  10.070  -2.330  1.00  0.00           C  
ATOM    878  C   ARG A 114       5.519  10.670  -0.962  1.00  0.00           C  
ATOM    879  CB  ARG A 114       3.723  10.229  -2.649  1.00  0.00           C  
ATOM    880  O   ARG A 114       5.160  10.096   0.068  1.00  0.00           O  
ATOM    881  CG  ARG A 114       3.289  11.671  -2.857  1.00  0.00           C  
ATOM    882  CD  ARG A 114       1.906  11.759  -3.488  1.00  0.00           C  
ATOM    883  NE  ARG A 114       1.519  13.142  -3.749  1.00  0.00           N  
ATOM    884  NH1 ARG A 114       1.164  12.833  -6.011  1.00  0.00           N  
ATOM    885  NH2 ARG A 114       0.841  14.897  -5.066  1.00  0.00           N  
ATOM    886  CZ  ARG A 114       1.175  13.621  -4.941  1.00  0.00           C  
ATOM    887  N   ASP A 115       6.215  11.823  -1.011  1.00  0.00           N  
ATOM    888  CA  ASP A 115       6.581  12.495   0.232  1.00  0.00           C  
ATOM    889  C   ASP A 115       5.516  13.509   0.642  1.00  0.00           C  
ATOM    890  CB  ASP A 115       7.938  13.187   0.089  1.00  0.00           C  
ATOM    891  O   ASP A 115       5.441  14.602   0.076  1.00  0.00           O  
ATOM    892  CG  ASP A 115       8.452  13.761   1.397  1.00  0.00           C  
ATOM    893  OD1 ASP A 115       7.781  13.600   2.439  1.00  0.00           O  
ATOM    894  OD2 ASP A 115       9.537  14.383   1.386  1.00  0.00           O  
ATOM    895  N   PHE A 116       4.747  13.122   1.725  1.00  0.00           N  
ATOM    896  CA  PHE A 116       3.648  13.969   2.170  1.00  0.00           C  
ATOM    897  C   PHE A 116       4.133  14.996   3.186  1.00  0.00           C  
ATOM    898  CB  PHE A 116       2.525  13.121   2.777  1.00  0.00           C  
ATOM    899  O   PHE A 116       3.376  15.879   3.595  1.00  0.00           O  
ATOM    900  CG  PHE A 116       1.744  12.332   1.761  1.00  0.00           C  
ATOM    901  CD1 PHE A 116       0.730  12.932   1.024  1.00  0.00           C  
ATOM    902  CD2 PHE A 116       2.024  10.990   1.542  1.00  0.00           C  
ATOM    903  CE1 PHE A 116       0.006  12.204   0.083  1.00  0.00           C  
ATOM    904  CE2 PHE A 116       1.305  10.256   0.604  1.00  0.00           C  
ATOM    905  CZ  PHE A 116       0.295  10.865  -0.124  1.00  0.00           C  
ATOM    906  N   ASP A 117       5.349  14.935   3.596  1.00  0.00           N  
ATOM    907  CA  ASP A 117       5.892  15.862   4.584  1.00  0.00           C  
ATOM    908  C   ASP A 117       6.417  17.131   3.917  1.00  0.00           C  
ATOM    909  CB  ASP A 117       7.005  15.193   5.393  1.00  0.00           C  
ATOM    910  O   ASP A 117       6.650  18.139   4.587  1.00  0.00           O  
ATOM    911  CG  ASP A 117       6.500  14.069   6.280  1.00  0.00           C  
ATOM    912  OD1 ASP A 117       5.360  14.154   6.784  1.00  0.00           O  
ATOM    913  OD2 ASP A 117       7.252  13.089   6.480  1.00  0.00           O  
ATOM    914  N   ALA A 118       6.516  17.063   2.651  1.00  0.00           N  
ATOM    915  CA  ALA A 118       6.986  18.233   1.913  1.00  0.00           C  
ATOM    916  C   ALA A 118       5.856  19.235   1.697  1.00  0.00           C  
ATOM    917  CB  ALA A 118       7.584  17.812   0.573  1.00  0.00           C  
ATOM    918  O   ALA A 118       4.678  18.884   1.798  1.00  0.00           O  
ATOM    919  N   GLU A 119       6.166  20.510   1.713  1.00  0.00           N  
ATOM    920  CA  GLU A 119       5.157  21.531   1.453  1.00  0.00           C  
ATOM    921  C   GLU A 119       4.243  21.124   0.300  1.00  0.00           C  
ATOM    922  CB  GLU A 119       5.819  22.878   1.149  1.00  0.00           C  
ATOM    923  O   GLU A 119       3.026  21.308   0.371  1.00  0.00           O  
ATOM    924  CG  GLU A 119       4.846  24.047   1.108  1.00  0.00           C  
ATOM    925  CD  GLU A 119       5.522  25.381   0.833  1.00  0.00           C  
ATOM    926  OE1 GLU A 119       4.811  26.397   0.660  1.00  0.00           O  
ATOM    927  OE2 GLU A 119       6.772  25.410   0.790  1.00  0.00           O  
ATOM    928  N   THR A 120       4.918  20.551  -0.696  1.00  0.00           N  
ATOM    929  CA  THR A 120       4.204  19.973  -1.829  1.00  0.00           C  
ATOM    930  C   THR A 120       4.550  18.495  -1.989  1.00  0.00           C  
ATOM    931  CB  THR A 120       4.528  20.723  -3.135  1.00  0.00           C  
ATOM    932  O   THR A 120       5.723  18.137  -2.122  1.00  0.00           O  
ATOM    933  CG2 THR A 120       3.648  20.235  -4.282  1.00  0.00           C  
ATOM    934  OG1 THR A 120       4.306  22.125  -2.941  1.00  0.00           O  
ATOM    935  N   PRO A 121       3.544  17.721  -1.889  1.00  0.00           N  
ATOM    936  CA  PRO A 121       3.849  16.301  -2.077  1.00  0.00           C  
ATOM    937  C   PRO A 121       4.596  16.025  -3.380  1.00  0.00           C  
ATOM    938  CB  PRO A 121       2.467  15.643  -2.090  1.00  0.00           C  
ATOM    939  O   PRO A 121       4.222  16.548  -4.433  1.00  0.00           O  
ATOM    940  CG  PRO A 121       1.584  16.592  -1.346  1.00  0.00           C  
ATOM    941  CD  PRO A 121       2.067  17.991  -1.602  1.00  0.00           C  
ATOM    942  N   THR A 122       5.767  15.349  -3.252  1.00  0.00           N  
ATOM    943  CA  THR A 122       6.595  15.031  -4.410  1.00  0.00           C  
ATOM    944  C   THR A 122       6.809  13.525  -4.525  1.00  0.00           C  
ATOM    945  CB  THR A 122       7.959  15.742  -4.333  1.00  0.00           C  
ATOM    946  O   THR A 122       6.938  12.832  -3.514  1.00  0.00           O  
ATOM    947  CG2 THR A 122       7.795  17.257  -4.398  1.00  0.00           C  
ATOM    948  OG1 THR A 122       8.603  15.395  -3.100  1.00  0.00           O  
ATOM    949  N   PRO A 123       6.807  13.077  -5.760  1.00  0.00           N  
ATOM    950  CA  PRO A 123       7.101  11.658  -5.972  1.00  0.00           C  
ATOM    951  C   PRO A 123       8.533  11.288  -5.592  1.00  0.00           C  
ATOM    952  CB  PRO A 123       6.869  11.471  -7.474  1.00  0.00           C  
ATOM    953  O   PRO A 123       9.441  12.115  -5.715  1.00  0.00           O  
ATOM    954  CG  PRO A 123       6.081  12.670  -7.891  1.00  0.00           C  
ATOM    955  CD  PRO A 123       6.376  13.791  -6.936  1.00  0.00           C  
ATOM    956  N   THR A 124       8.732  10.133  -5.063  1.00  0.00           N  
ATOM    957  CA  THR A 124      10.044   9.550  -4.806  1.00  0.00           C  
ATOM    958  C   THR A 124      10.183   8.200  -5.503  1.00  0.00           C  
ATOM    959  CB  THR A 124      10.293   9.379  -3.296  1.00  0.00           C  
ATOM    960  O   THR A 124       9.222   7.432  -5.578  1.00  0.00           O  
ATOM    961  CG2 THR A 124      10.249  10.722  -2.575  1.00  0.00           C  
ATOM    962  OG1 THR A 124       9.285   8.521  -2.746  1.00  0.00           O  
ATOM    963  N   VAL A 125      11.368   8.019  -6.030  1.00  0.00           N  
ATOM    964  CA  VAL A 125      11.641   6.759  -6.714  1.00  0.00           C  
ATOM    965  C   VAL A 125      12.998   6.215  -6.273  1.00  0.00           C  
ATOM    966  CB  VAL A 125      11.608   6.928  -8.250  1.00  0.00           C  
ATOM    967  O   VAL A 125      13.970   6.967  -6.166  1.00  0.00           O  
ATOM    968  CG1 VAL A 125      11.845   5.589  -8.946  1.00  0.00           C  
ATOM    969  CG2 VAL A 125      10.278   7.535  -8.690  1.00  0.00           C  
ATOM    970  N   SER A 126      13.072   5.004  -5.972  1.00  0.00           N  
ATOM    971  CA  SER A 126      14.336   4.381  -5.593  1.00  0.00           C  
ATOM    972  C   SER A 126      15.159   4.008  -6.822  1.00  0.00           C  
ATOM    973  CB  SER A 126      14.087   3.138  -4.739  1.00  0.00           C  
ATOM    974  O   SER A 126      14.693   4.151  -7.954  1.00  0.00           O  
ATOM    975  OG  SER A 126      13.600   2.071  -5.534  1.00  0.00           O  
ATOM    976  N   SER A 127      16.394   3.472  -6.521  1.00  0.00           N  
ATOM    977  CA  SER A 127      17.160   2.786  -7.556  1.00  0.00           C  
ATOM    978  C   SER A 127      16.494   1.474  -7.958  1.00  0.00           C  
ATOM    979  CB  SER A 127      18.588   2.516  -7.077  1.00  0.00           C  
ATOM    980  O   SER A 127      15.531   1.041  -7.323  1.00  0.00           O  
ATOM    981  OG  SER A 127      18.582   1.752  -5.884  1.00  0.00           O  
ATOM    982  N   VAL A 128      16.955   0.854  -8.945  1.00  0.00           N  
ATOM    983  CA  VAL A 128      16.411  -0.404  -9.447  1.00  0.00           C  
ATOM    984  C   VAL A 128      17.085  -1.577  -8.740  1.00  0.00           C  
ATOM    985  CB  VAL A 128      16.590  -0.529 -10.976  1.00  0.00           C  
ATOM    986  O   VAL A 128      18.257  -1.495  -8.366  1.00  0.00           O  
ATOM    987  CG1 VAL A 128      16.193  -1.925 -11.454  1.00  0.00           C  
ATOM    988  CG2 VAL A 128      15.769   0.539 -11.698  1.00  0.00           C  
ATOM    989  N   SER A 129      16.327  -2.605  -8.459  1.00  0.00           N  
ATOM    990  CA  SER A 129      16.836  -3.849  -7.889  1.00  0.00           C  
ATOM    991  C   SER A 129      16.230  -5.064  -8.583  1.00  0.00           C  
ATOM    992  CB  SER A 129      16.545  -3.910  -6.389  1.00  0.00           C  
ATOM    993  O   SER A 129      15.161  -4.970  -9.188  1.00  0.00           O  
ATOM    994  OG  SER A 129      17.054  -5.107  -5.826  1.00  0.00           O  
ATOM    995  N   THR A 130      16.936  -6.066  -8.506  1.00  0.00           N  
ATOM    996  CA  THR A 130      16.416  -7.351  -8.959  1.00  0.00           C  
ATOM    997  C   THR A 130      15.705  -8.078  -7.822  1.00  0.00           C  
ATOM    998  CB  THR A 130      17.540  -8.243  -9.519  1.00  0.00           C  
ATOM    999  O   THR A 130      16.145  -8.023  -6.671  1.00  0.00           O  
ATOM   1000  CG2 THR A 130      16.979  -9.539 -10.093  1.00  0.00           C  
ATOM   1001  OG1 THR A 130      18.233  -7.535 -10.554  1.00  0.00           O  
ATOM   1002  N   THR A 131      14.591  -8.713  -8.204  1.00  0.00           N  
ATOM   1003  CA  THR A 131      13.797  -9.332  -7.149  1.00  0.00           C  
ATOM   1004  C   THR A 131      13.698 -10.840  -7.362  1.00  0.00           C  
ATOM   1005  CB  THR A 131      12.383  -8.726  -7.086  1.00  0.00           C  
ATOM   1006  O   THR A 131      13.717 -11.315  -8.499  1.00  0.00           O  
ATOM   1007  CG2 THR A 131      11.575  -9.084  -8.329  1.00  0.00           C  
ATOM   1008  OG1 THR A 131      11.705  -9.230  -5.928  1.00  0.00           O  
ATOM   1009  N   PHE A 132      13.584 -11.608  -6.216  1.00  0.00           N  
ATOM   1010  CA  PHE A 132      13.486 -13.063  -6.203  1.00  0.00           C  
ATOM   1011  C   PHE A 132      12.465 -13.527  -5.171  1.00  0.00           C  
ATOM   1012  CB  PHE A 132      14.851 -13.693  -5.912  1.00  0.00           C  
ATOM   1013  O   PHE A 132      12.292 -12.889  -4.131  1.00  0.00           O  
ATOM   1014  CG  PHE A 132      15.903 -13.361  -6.936  1.00  0.00           C  
ATOM   1015  CD1 PHE A 132      16.060 -14.147  -8.071  1.00  0.00           C  
ATOM   1016  CD2 PHE A 132      16.737 -12.264  -6.762  1.00  0.00           C  
ATOM   1017  CE1 PHE A 132      17.033 -13.842  -9.020  1.00  0.00           C  
ATOM   1018  CE2 PHE A 132      17.711 -11.954  -7.706  1.00  0.00           C  
ATOM   1019  CZ  PHE A 132      17.858 -12.744  -8.834  1.00  0.00           C  
ATOM   1020  N   PRO A 133      11.753 -14.571  -5.576  1.00  0.00           N  
ATOM   1021  CA  PRO A 133      10.798 -15.094  -4.596  1.00  0.00           C  
ATOM   1022  C   PRO A 133      11.480 -15.663  -3.354  1.00  0.00           C  
ATOM   1023  CB  PRO A 133      10.067 -16.195  -5.370  1.00  0.00           C  
ATOM   1024  O   PRO A 133      12.603 -16.167  -3.437  1.00  0.00           O  
ATOM   1025  CG  PRO A 133      11.060 -16.679  -6.376  1.00  0.00           C  
ATOM   1026  CD  PRO A 133      11.910 -15.517  -6.805  1.00  0.00           C  
ATOM   1027  N   SER A 134      10.894 -15.463  -2.265  1.00  0.00           N  
ATOM   1028  CA  SER A 134      11.281 -16.102  -1.011  1.00  0.00           C  
ATOM   1029  C   SER A 134      10.250 -17.140  -0.580  1.00  0.00           C  
ATOM   1030  CB  SER A 134      11.457 -15.058   0.092  1.00  0.00           C  
ATOM   1031  O   SER A 134       9.049 -16.862  -0.565  1.00  0.00           O  
ATOM   1032  OG  SER A 134      11.848 -15.671   1.308  1.00  0.00           O  
ATOM   1033  N   GLY A 135      10.690 -18.325  -0.184  1.00  0.00           N  
ATOM   1034  CA  GLY A 135       9.780 -19.374   0.248  1.00  0.00           C  
ATOM   1035  C   GLY A 135       8.787 -19.781  -0.824  1.00  0.00           C  
ATOM   1036  O   GLY A 135       9.180 -20.160  -1.929  1.00  0.00           O  
ATOM   1037  N   ASP A 136       7.447 -19.597  -0.476  1.00  0.00           N  
ATOM   1038  CA  ASP A 136       6.373 -20.073  -1.343  1.00  0.00           C  
ATOM   1039  C   ASP A 136       6.016 -19.029  -2.399  1.00  0.00           C  
ATOM   1040  CB  ASP A 136       5.136 -20.431  -0.518  1.00  0.00           C  
ATOM   1041  O   ASP A 136       5.053 -19.201  -3.148  1.00  0.00           O  
ATOM   1042  CG  ASP A 136       4.580 -19.252   0.261  1.00  0.00           C  
ATOM   1043  OD1 ASP A 136       5.179 -18.156   0.217  1.00  0.00           O  
ATOM   1044  OD2 ASP A 136       3.536 -19.421   0.927  1.00  0.00           O  
ATOM   1045  N   GLY A 137       6.725 -17.887  -2.452  1.00  0.00           N  
ATOM   1046  CA  GLY A 137       6.490 -16.914  -3.507  1.00  0.00           C  
ATOM   1047  C   GLY A 137       5.530 -15.812  -3.101  1.00  0.00           C  
ATOM   1048  O   GLY A 137       5.190 -14.948  -3.911  1.00  0.00           O  
ATOM   1049  N   VAL A 138       5.081 -15.800  -1.896  1.00  0.00           N  
ATOM   1050  CA  VAL A 138       4.201 -14.755  -1.383  1.00  0.00           C  
ATOM   1051  C   VAL A 138       5.013 -13.498  -1.078  1.00  0.00           C  
ATOM   1052  CB  VAL A 138       3.443 -15.220  -0.120  1.00  0.00           C  
ATOM   1053  O   VAL A 138       4.580 -12.383  -1.379  1.00  0.00           O  
ATOM   1054  CG1 VAL A 138       2.731 -14.044   0.546  1.00  0.00           C  
ATOM   1055  CG2 VAL A 138       2.446 -16.322  -0.471  1.00  0.00           C  
ATOM   1056  N   PHE A 139       6.172 -13.784  -0.587  1.00  0.00           N  
ATOM   1057  CA  PHE A 139       7.100 -12.689  -0.331  1.00  0.00           C  
ATOM   1058  C   PHE A 139       8.269 -12.731  -1.307  1.00  0.00           C  
ATOM   1059  CB  PHE A 139       7.616 -12.745   1.110  1.00  0.00           C  
ATOM   1060  O   PHE A 139       8.685 -13.808  -1.740  1.00  0.00           O  
ATOM   1061  CG  PHE A 139       6.559 -12.470   2.145  1.00  0.00           C  
ATOM   1062  CD1 PHE A 139       6.080 -11.181   2.343  1.00  0.00           C  
ATOM   1063  CD2 PHE A 139       6.044 -13.501   2.920  1.00  0.00           C  
ATOM   1064  CE1 PHE A 139       5.101 -10.923   3.301  1.00  0.00           C  
ATOM   1065  CE2 PHE A 139       5.066 -13.251   3.879  1.00  0.00           C  
ATOM   1066  CZ  PHE A 139       4.597 -11.961   4.068  1.00  0.00           C  
ATOM   1067  N   TRP A 140       8.709 -11.562  -1.665  1.00  0.00           N  
ATOM   1068  CA  TRP A 140       9.837 -11.398  -2.577  1.00  0.00           C  
ATOM   1069  C   TRP A 140      10.911 -10.509  -1.960  1.00  0.00           C  
ATOM   1070  CB  TRP A 140       9.370 -10.806  -3.910  1.00  0.00           C  
ATOM   1071  O   TRP A 140      10.602  -9.588  -1.199  1.00  0.00           O  
ATOM   1072  CG  TRP A 140       8.587 -11.761  -4.759  1.00  0.00           C  
ATOM   1073  CD1 TRP A 140       7.353 -12.285  -4.486  1.00  0.00           C  
ATOM   1074  CD2 TRP A 140       8.987 -12.310  -6.018  1.00  0.00           C  
ATOM   1075  CE2 TRP A 140       7.946 -13.160  -6.453  1.00  0.00           C  
ATOM   1076  CE3 TRP A 140      10.125 -12.165  -6.822  1.00  0.00           C  
ATOM   1077  NE1 TRP A 140       6.962 -13.127  -5.502  1.00  0.00           N  
ATOM   1078  CH2 TRP A 140       9.135 -13.703  -8.427  1.00  0.00           C  
ATOM   1079  CZ2 TRP A 140       8.010 -13.862  -7.659  1.00  0.00           C  
ATOM   1080  CZ3 TRP A 140      10.187 -12.865  -8.022  1.00  0.00           C  
ATOM   1081  N   THR A 141      12.112 -10.846  -2.255  1.00  0.00           N  
ATOM   1082  CA  THR A 141      13.220 -10.103  -1.665  1.00  0.00           C  
ATOM   1083  C   THR A 141      13.838  -9.153  -2.686  1.00  0.00           C  
ATOM   1084  CB  THR A 141      14.303 -11.053  -1.122  1.00  0.00           C  
ATOM   1085  O   THR A 141      13.758  -9.392  -3.893  1.00  0.00           O  
ATOM   1086  CG2 THR A 141      13.718 -12.035  -0.112  1.00  0.00           C  
ATOM   1087  OG1 THR A 141      14.874 -11.789  -2.211  1.00  0.00           O  
ATOM   1088  N   HIS A 142      14.540  -8.106  -2.188  1.00  0.00           N  
ATOM   1089  CA  HIS A 142      15.250  -7.095  -2.964  1.00  0.00           C  
ATOM   1090  C   HIS A 142      16.257  -6.344  -2.099  1.00  0.00           C  
ATOM   1091  CB  HIS A 142      14.262  -6.111  -3.593  1.00  0.00           C  
ATOM   1092  O   HIS A 142      16.297  -6.531  -0.881  1.00  0.00           O  
ATOM   1093  CG  HIS A 142      13.478  -5.324  -2.591  1.00  0.00           C  
ATOM   1094  CD2 HIS A 142      12.260  -5.547  -2.042  1.00  0.00           C  
ATOM   1095  ND1 HIS A 142      13.940  -4.148  -2.042  1.00  0.00           N  
ATOM   1096  CE1 HIS A 142      13.038  -3.680  -1.196  1.00  0.00           C  
ATOM   1097  NE2 HIS A 142      12.009  -4.510  -1.178  1.00  0.00           N  
ATOM   1098  N   SER A 143      17.071  -5.498  -2.788  1.00  0.00           N  
ATOM   1099  CA  SER A 143      18.150  -4.844  -2.055  1.00  0.00           C  
ATOM   1100  C   SER A 143      17.897  -3.346  -1.918  1.00  0.00           C  
ATOM   1101  CB  SER A 143      19.491  -5.080  -2.751  1.00  0.00           C  
ATOM   1102  O   SER A 143      18.810  -2.583  -1.597  1.00  0.00           O  
ATOM   1103  OG  SER A 143      19.817  -6.459  -2.760  1.00  0.00           O  
ATOM   1104  N   ILE A 144      16.651  -2.926  -2.205  1.00  0.00           N  
ATOM   1105  CA  ILE A 144      16.310  -1.520  -2.021  1.00  0.00           C  
ATOM   1106  C   ILE A 144      16.160  -1.216  -0.532  1.00  0.00           C  
ATOM   1107  CB  ILE A 144      15.016  -1.148  -2.778  1.00  0.00           C  
ATOM   1108  O   ILE A 144      15.372  -1.861   0.163  1.00  0.00           O  
ATOM   1109  CG1 ILE A 144      15.193  -1.375  -4.283  1.00  0.00           C  
ATOM   1110  CG2 ILE A 144      14.617   0.302  -2.486  1.00  0.00           C  
ATOM   1111  CD1 ILE A 144      13.898  -1.285  -5.080  1.00  0.00           C  
ATOM   1112  N   PRO A 145      17.008  -0.194  -0.064  1.00  0.00           N  
ATOM   1113  CA  PRO A 145      16.868   0.168   1.349  1.00  0.00           C  
ATOM   1114  C   PRO A 145      15.509   0.786   1.669  1.00  0.00           C  
ATOM   1115  CB  PRO A 145      17.994   1.182   1.566  1.00  0.00           C  
ATOM   1116  O   PRO A 145      14.995   1.593   0.890  1.00  0.00           O  
ATOM   1117  CG  PRO A 145      18.266   1.747   0.210  1.00  0.00           C  
ATOM   1118  CD  PRO A 145      17.923   0.707  -0.818  1.00  0.00           C  
ATOM   1119  N   THR A 146      14.922   0.305   2.720  1.00  0.00           N  
ATOM   1120  CA  THR A 146      13.648   0.851   3.176  1.00  0.00           C  
ATOM   1121  C   THR A 146      13.720   1.231   4.652  1.00  0.00           C  
ATOM   1122  CB  THR A 146      12.500  -0.151   2.956  1.00  0.00           C  
ATOM   1123  O   THR A 146      14.617   0.784   5.370  1.00  0.00           O  
ATOM   1124  CG2 THR A 146      12.364  -0.517   1.482  1.00  0.00           C  
ATOM   1125  OG1 THR A 146      12.763  -1.341   3.710  1.00  0.00           O  
ATOM   1126  N   LYS A 147      12.928   2.196   5.032  1.00  0.00           N  
ATOM   1127  CA  LYS A 147      12.832   2.644   6.418  1.00  0.00           C  
ATOM   1128  C   LYS A 147      11.468   2.305   7.013  1.00  0.00           C  
ATOM   1129  CB  LYS A 147      13.086   4.149   6.514  1.00  0.00           C  
ATOM   1130  O   LYS A 147      10.521   2.015   6.280  1.00  0.00           O  
ATOM   1131  CG  LYS A 147      14.452   4.581   6.003  1.00  0.00           C  
ATOM   1132  CD  LYS A 147      14.617   6.094   6.055  1.00  0.00           C  
ATOM   1133  CE  LYS A 147      15.964   6.531   5.497  1.00  0.00           C  
ATOM   1134  NZ  LYS A 147      16.113   8.017   5.508  1.00  0.00           N  
ATOM   1135  N   ASP A 148      11.501   2.391   8.332  1.00  0.00           N  
ATOM   1136  CA  ASP A 148      10.230   2.216   9.028  1.00  0.00           C  
ATOM   1137  C   ASP A 148       9.195   3.230   8.545  1.00  0.00           C  
ATOM   1138  CB  ASP A 148      10.424   2.343  10.541  1.00  0.00           C  
ATOM   1139  O   ASP A 148       9.507   4.411   8.377  1.00  0.00           O  
ATOM   1140  CG  ASP A 148      11.260   1.219  11.128  1.00  0.00           C  
ATOM   1141  OD1 ASP A 148      11.437   0.178  10.459  1.00  0.00           O  
ATOM   1142  OD2 ASP A 148      11.742   1.375  12.270  1.00  0.00           O  
ATOM   1143  N   GLY A 149       8.002   2.687   8.310  1.00  0.00           N  
ATOM   1144  CA  GLY A 149       6.935   3.572   7.869  1.00  0.00           C  
ATOM   1145  C   GLY A 149       6.692   3.515   6.373  1.00  0.00           C  
ATOM   1146  O   GLY A 149       5.743   4.120   5.870  1.00  0.00           O  
ATOM   1147  N   GLN A 150       7.506   2.760   5.669  1.00  0.00           N  
ATOM   1148  CA  GLN A 150       7.376   2.739   4.216  1.00  0.00           C  
ATOM   1149  C   GLN A 150       6.546   1.545   3.755  1.00  0.00           C  
ATOM   1150  CB  GLN A 150       8.754   2.707   3.554  1.00  0.00           C  
ATOM   1151  O   GLN A 150       6.465   1.263   2.557  1.00  0.00           O  
ATOM   1152  CG  GLN A 150       9.536   4.006   3.697  1.00  0.00           C  
ATOM   1153  CD  GLN A 150      10.895   3.951   3.024  1.00  0.00           C  
ATOM   1154  NE2 GLN A 150      11.234   5.001   2.284  1.00  0.00           N  
ATOM   1155  OE1 GLN A 150      11.635   2.972   3.169  1.00  0.00           O  
ATOM   1156  N   CYS A 151       6.027   0.807   4.722  1.00  0.00           N  
ATOM   1157  CA  CYS A 151       5.121  -0.277   4.358  1.00  0.00           C  
ATOM   1158  C   CYS A 151       3.976   0.236   3.493  1.00  0.00           C  
ATOM   1159  CB  CYS A 151       4.564  -0.953   5.610  1.00  0.00           C  
ATOM   1160  O   CYS A 151       3.478   1.343   3.707  1.00  0.00           O  
ATOM   1161  SG  CYS A 151       5.798  -1.879   6.548  1.00  0.00           S  
ATOM   1162  N   GLY A 152       3.650  -0.587   2.520  1.00  0.00           N  
ATOM   1163  CA  GLY A 152       2.518  -0.231   1.679  1.00  0.00           C  
ATOM   1164  C   GLY A 152       2.926   0.454   0.388  1.00  0.00           C  
ATOM   1165  O   GLY A 152       2.106   0.627  -0.515  1.00  0.00           O  
ATOM   1166  N   LEU A 153       4.230   0.836   0.302  1.00  0.00           N  
ATOM   1167  CA  LEU A 153       4.687   1.430  -0.949  1.00  0.00           C  
ATOM   1168  C   LEU A 153       4.763   0.380  -2.053  1.00  0.00           C  
ATOM   1169  CB  LEU A 153       6.056   2.089  -0.762  1.00  0.00           C  
ATOM   1170  O   LEU A 153       5.161  -0.760  -1.805  1.00  0.00           O  
ATOM   1171  CG  LEU A 153       6.083   3.368   0.076  1.00  0.00           C  
ATOM   1172  CD1 LEU A 153       7.520   3.839   0.279  1.00  0.00           C  
ATOM   1173  CD2 LEU A 153       5.247   4.459  -0.585  1.00  0.00           C  
ATOM   1174  N   PRO A 154       4.463   0.800  -3.268  1.00  0.00           N  
ATOM   1175  CA  PRO A 154       4.402  -0.163  -4.369  1.00  0.00           C  
ATOM   1176  C   PRO A 154       5.771  -0.445  -4.984  1.00  0.00           C  
ATOM   1177  CB  PRO A 154       3.479   0.518  -5.383  1.00  0.00           C  
ATOM   1178  O   PRO A 154       6.597   0.463  -5.104  1.00  0.00           O  
ATOM   1179  CG  PRO A 154       3.677   1.982  -5.156  1.00  0.00           C  
ATOM   1180  CD  PRO A 154       3.902   2.211  -3.689  1.00  0.00           C  
ATOM   1181  N   TYR A 155       5.979  -1.652  -5.298  1.00  0.00           N  
ATOM   1182  CA  TYR A 155       7.060  -2.058  -6.189  1.00  0.00           C  
ATOM   1183  C   TYR A 155       6.563  -2.194  -7.624  1.00  0.00           C  
ATOM   1184  CB  TYR A 155       7.674  -3.381  -5.722  1.00  0.00           C  
ATOM   1185  O   TYR A 155       5.555  -2.858  -7.878  1.00  0.00           O  
ATOM   1186  CG  TYR A 155       8.567  -3.243  -4.513  1.00  0.00           C  
ATOM   1187  CD1 TYR A 155       9.872  -2.772  -4.637  1.00  0.00           C  
ATOM   1188  CD2 TYR A 155       8.108  -3.584  -3.245  1.00  0.00           C  
ATOM   1189  CE1 TYR A 155      10.699  -2.644  -3.526  1.00  0.00           C  
ATOM   1190  CE2 TYR A 155       8.927  -3.460  -2.127  1.00  0.00           C  
ATOM   1191  OH  TYR A 155      11.033  -2.866  -1.174  1.00  0.00           O  
ATOM   1192  CZ  TYR A 155      10.218  -2.990  -2.277  1.00  0.00           C  
ATOM   1193  N   VAL A 156       7.315  -1.585  -8.523  1.00  0.00           N  
ATOM   1194  CA  VAL A 156       6.878  -1.481  -9.911  1.00  0.00           C  
ATOM   1195  C   VAL A 156       7.929  -2.096 -10.832  1.00  0.00           C  
ATOM   1196  CB  VAL A 156       6.610  -0.014 -10.314  1.00  0.00           C  
ATOM   1197  O   VAL A 156       9.130  -1.894 -10.635  1.00  0.00           O  
ATOM   1198  CG1 VAL A 156       6.086   0.066 -11.747  1.00  0.00           C  
ATOM   1199  CG2 VAL A 156       5.623   0.634  -9.344  1.00  0.00           C  
ATOM   1200  N   SER A 157       7.465  -2.854 -11.801  1.00  0.00           N  
ATOM   1201  CA  SER A 157       8.362  -3.380 -12.825  1.00  0.00           C  
ATOM   1202  C   SER A 157       8.858  -2.273 -13.748  1.00  0.00           C  
ATOM   1203  CB  SER A 157       7.662  -4.464 -13.646  1.00  0.00           C  
ATOM   1204  O   SER A 157       8.060  -1.507 -14.292  1.00  0.00           O  
ATOM   1205  OG  SER A 157       8.464  -4.860 -14.745  1.00  0.00           O  
ATOM   1206  N   THR A 158      10.149  -2.244 -13.936  1.00  0.00           N  
ATOM   1207  CA  THR A 158      10.714  -1.211 -14.797  1.00  0.00           C  
ATOM   1208  C   THR A 158      10.514  -1.565 -16.268  1.00  0.00           C  
ATOM   1209  CB  THR A 158      12.214  -1.008 -14.515  1.00  0.00           C  
ATOM   1210  O   THR A 158      10.699  -0.719 -17.146  1.00  0.00           O  
ATOM   1211  CG2 THR A 158      12.446  -0.540 -13.083  1.00  0.00           C  
ATOM   1212  OG1 THR A 158      12.905  -2.246 -14.720  1.00  0.00           O  
ATOM   1213  N   GLU A 159      10.101  -2.778 -16.489  1.00  0.00           N  
ATOM   1214  CA  GLU A 159       9.912  -3.250 -17.858  1.00  0.00           C  
ATOM   1215  C   GLU A 159       8.571  -2.788 -18.420  1.00  0.00           C  
ATOM   1216  CB  GLU A 159      10.011  -4.776 -17.919  1.00  0.00           C  
ATOM   1217  O   GLU A 159       8.500  -2.304 -19.552  1.00  0.00           O  
ATOM   1218  CG  GLU A 159       9.975  -5.338 -19.333  1.00  0.00           C  
ATOM   1219  CD  GLU A 159      10.190  -6.842 -19.387  1.00  0.00           C  
ATOM   1220  OE1 GLU A 159      10.029  -7.440 -20.475  1.00  0.00           O  
ATOM   1221  OE2 GLU A 159      10.521  -7.428 -18.331  1.00  0.00           O  
ATOM   1222  N   ASP A 160       7.532  -2.886 -17.548  1.00  0.00           N  
ATOM   1223  CA  ASP A 160       6.220  -2.612 -18.127  1.00  0.00           C  
ATOM   1224  C   ASP A 160       5.434  -1.626 -17.265  1.00  0.00           C  
ATOM   1225  CB  ASP A 160       5.427  -3.909 -18.298  1.00  0.00           C  
ATOM   1226  O   ASP A 160       4.288  -1.296 -17.579  1.00  0.00           O  
ATOM   1227  CG  ASP A 160       5.277  -4.688 -17.003  1.00  0.00           C  
ATOM   1228  OD1 ASP A 160       5.600  -4.146 -15.925  1.00  0.00           O  
ATOM   1229  OD2 ASP A 160       4.834  -5.855 -17.062  1.00  0.00           O  
ATOM   1230  N   GLY A 161       5.918  -1.235 -16.109  1.00  0.00           N  
ATOM   1231  CA  GLY A 161       5.264  -0.239 -15.276  1.00  0.00           C  
ATOM   1232  C   GLY A 161       4.155  -0.816 -14.417  1.00  0.00           C  
ATOM   1233  O   GLY A 161       3.391  -0.072 -13.797  1.00  0.00           O  
ATOM   1234  N   SER A 162       4.060  -2.152 -14.396  1.00  0.00           N  
ATOM   1235  CA  SER A 162       3.035  -2.821 -13.601  1.00  0.00           C  
ATOM   1236  C   SER A 162       3.430  -2.883 -12.129  1.00  0.00           C  
ATOM   1237  CB  SER A 162       2.783  -4.233 -14.130  1.00  0.00           C  
ATOM   1238  O   SER A 162       4.613  -2.997 -11.803  1.00  0.00           O  
ATOM   1239  OG  SER A 162       2.354  -4.196 -15.480  1.00  0.00           O  
ATOM   1240  N   ILE A 163       2.442  -2.715 -11.256  1.00  0.00           N  
ATOM   1241  CA  ILE A 163       2.670  -2.919  -9.829  1.00  0.00           C  
ATOM   1242  C   ILE A 163       2.744  -4.414  -9.527  1.00  0.00           C  
ATOM   1243  CB  ILE A 163       1.564  -2.254  -8.980  1.00  0.00           C  
ATOM   1244  O   ILE A 163       1.790  -5.153  -9.781  1.00  0.00           O  
ATOM   1245  CG1 ILE A 163       1.567  -0.736  -9.191  1.00  0.00           C  
ATOM   1246  CG2 ILE A 163       1.739  -2.601  -7.498  1.00  0.00           C  
ATOM   1247  CD1 ILE A 163       0.397  -0.017  -8.534  1.00  0.00           C  
ATOM   1248  N   VAL A 164       3.839  -4.850  -8.910  1.00  0.00           N  
ATOM   1249  CA  VAL A 164       4.051  -6.285  -8.760  1.00  0.00           C  
ATOM   1250  C   VAL A 164       4.013  -6.661  -7.280  1.00  0.00           C  
ATOM   1251  CB  VAL A 164       5.391  -6.730  -9.388  1.00  0.00           C  
ATOM   1252  O   VAL A 164       4.006  -7.845  -6.934  1.00  0.00           O  
ATOM   1253  CG1 VAL A 164       5.364  -6.546 -10.904  1.00  0.00           C  
ATOM   1254  CG2 VAL A 164       6.553  -5.951  -8.773  1.00  0.00           C  
ATOM   1255  N   GLY A 165       3.978  -5.628  -6.427  1.00  0.00           N  
ATOM   1256  CA  GLY A 165       3.924  -5.892  -4.998  1.00  0.00           C  
ATOM   1257  C   GLY A 165       3.922  -4.629  -4.158  1.00  0.00           C  
ATOM   1258  O   GLY A 165       4.006  -3.521  -4.692  1.00  0.00           O  
ATOM   1259  N   ILE A 166       3.692  -4.826  -2.830  1.00  0.00           N  
ATOM   1260  CA  ILE A 166       3.765  -3.706  -1.898  1.00  0.00           C  
ATOM   1261  C   ILE A 166       4.726  -4.045  -0.760  1.00  0.00           C  
ATOM   1262  CB  ILE A 166       2.372  -3.348  -1.334  1.00  0.00           C  
ATOM   1263  O   ILE A 166       4.838  -5.205  -0.358  1.00  0.00           O  
ATOM   1264  CG1 ILE A 166       1.790  -4.534  -0.556  1.00  0.00           C  
ATOM   1265  CG2 ILE A 166       1.429  -2.917  -2.461  1.00  0.00           C  
ATOM   1266  CD1 ILE A 166       0.497  -4.214   0.182  1.00  0.00           C  
ATOM   1267  N   HIS A 167       5.518  -3.005  -0.419  1.00  0.00           N  
ATOM   1268  CA  HIS A 167       6.493  -3.204   0.647  1.00  0.00           C  
ATOM   1269  C   HIS A 167       5.828  -3.745   1.909  1.00  0.00           C  
ATOM   1270  CB  HIS A 167       7.222  -1.896   0.958  1.00  0.00           C  
ATOM   1271  O   HIS A 167       4.802  -3.221   2.348  1.00  0.00           O  
ATOM   1272  CG  HIS A 167       8.185  -2.001   2.097  1.00  0.00           C  
ATOM   1273  CD2 HIS A 167       8.175  -1.433   3.326  1.00  0.00           C  
ATOM   1274  ND1 HIS A 167       9.329  -2.768   2.035  1.00  0.00           N  
ATOM   1275  CE1 HIS A 167       9.982  -2.667   3.181  1.00  0.00           C  
ATOM   1276  NE2 HIS A 167       9.303  -1.863   3.981  1.00  0.00           N  
ATOM   1277  N   SER A 168       6.401  -4.776   2.630  1.00  0.00           N  
ATOM   1278  CA  SER A 168       5.809  -5.426   3.794  1.00  0.00           C  
ATOM   1279  C   SER A 168       6.765  -5.412   4.982  1.00  0.00           C  
ATOM   1280  CB  SER A 168       5.417  -6.867   3.462  1.00  0.00           C  
ATOM   1281  O   SER A 168       6.409  -4.945   6.066  1.00  0.00           O  
ATOM   1282  OG  SER A 168       4.598  -7.414   4.481  1.00  0.00           O  
ATOM   1283  N   ALA A 169       7.902  -5.864   4.742  1.00  0.00           N  
ATOM   1284  CA  ALA A 169       8.747  -6.097   5.911  1.00  0.00           C  
ATOM   1285  C   ALA A 169      10.224  -6.094   5.530  1.00  0.00           C  
ATOM   1286  CB  ALA A 169       8.375  -7.417   6.581  1.00  0.00           C  
ATOM   1287  O   ALA A 169      10.568  -5.950   4.354  1.00  0.00           O  
ATOM   1288  N   SER A 170      11.013  -6.113   6.589  1.00  0.00           N  
ATOM   1289  CA  SER A 170      12.450  -6.341   6.475  1.00  0.00           C  
ATOM   1290  C   SER A 170      12.911  -7.445   7.420  1.00  0.00           C  
ATOM   1291  CB  SER A 170      13.222  -5.053   6.767  1.00  0.00           C  
ATOM   1292  O   SER A 170      12.160  -7.869   8.301  1.00  0.00           O  
ATOM   1293  OG  SER A 170      13.025  -4.642   8.109  1.00  0.00           O  
ATOM   1294  N   ASN A 171      14.016  -8.085   7.062  1.00  0.00           N  
ATOM   1295  CA  ASN A 171      14.568  -9.028   8.029  1.00  0.00           C  
ATOM   1296  C   ASN A 171      15.171  -8.309   9.232  1.00  0.00           C  
ATOM   1297  CB  ASN A 171      15.617  -9.925   7.366  1.00  0.00           C  
ATOM   1298  O   ASN A 171      15.224  -7.078   9.262  1.00  0.00           O  
ATOM   1299  CG  ASN A 171      16.850  -9.158   6.930  1.00  0.00           C  
ATOM   1300  ND2 ASN A 171      17.798  -9.857   6.318  1.00  0.00           N  
ATOM   1301  OD1 ASN A 171      16.950  -7.946   7.144  1.00  0.00           O  
ATOM   1302  N   PHE A 172      15.538  -9.050  10.264  1.00  0.00           N  
ATOM   1303  CA  PHE A 172      15.993  -8.504  11.537  1.00  0.00           C  
ATOM   1304  C   PHE A 172      17.283  -7.712  11.357  1.00  0.00           C  
ATOM   1305  CB  PHE A 172      16.204  -9.625  12.559  1.00  0.00           C  
ATOM   1306  O   PHE A 172      17.535  -6.753  12.088  1.00  0.00           O  
ATOM   1307  CG  PHE A 172      14.926 -10.155  13.151  1.00  0.00           C  
ATOM   1308  CD1 PHE A 172      14.223  -9.418  14.096  1.00  0.00           C  
ATOM   1309  CD2 PHE A 172      14.427 -11.391  12.762  1.00  0.00           C  
ATOM   1310  CE1 PHE A 172      13.039  -9.906  14.646  1.00  0.00           C  
ATOM   1311  CE2 PHE A 172      13.245 -11.886  13.306  1.00  0.00           C  
ATOM   1312  CZ  PHE A 172      12.553 -11.142  14.249  1.00  0.00           C  
ATOM   1313  N   ASP A 173      18.085  -8.161  10.359  1.00  0.00           N  
ATOM   1314  CA  ASP A 173      19.356  -7.482  10.126  1.00  0.00           C  
ATOM   1315  C   ASP A 173      19.202  -6.367   9.095  1.00  0.00           C  
ATOM   1316  CB  ASP A 173      20.420  -8.481   9.666  1.00  0.00           C  
ATOM   1317  O   ASP A 173      20.187  -5.744   8.695  1.00  0.00           O  
ATOM   1318  CG  ASP A 173      20.705  -9.560  10.695  1.00  0.00           C  
ATOM   1319  OD1 ASP A 173      20.622  -9.281  11.911  1.00  0.00           O  
ATOM   1320  OD2 ASP A 173      21.018 -10.700  10.287  1.00  0.00           O  
ATOM   1321  N   ASN A 174      17.936  -6.150   8.695  1.00  0.00           N  
ATOM   1322  CA  ASN A 174      17.581  -5.146   7.698  1.00  0.00           C  
ATOM   1323  C   ASN A 174      18.441  -5.273   6.444  1.00  0.00           C  
ATOM   1324  CB  ASN A 174      17.704  -3.738   8.286  1.00  0.00           C  
ATOM   1325  O   ASN A 174      18.790  -4.269   5.820  1.00  0.00           O  
ATOM   1326  CG  ASN A 174      16.743  -2.754   7.650  1.00  0.00           C  
ATOM   1327  ND2 ASN A 174      17.095  -1.474   7.686  1.00  0.00           N  
ATOM   1328  OD1 ASN A 174      15.692  -3.140   7.132  1.00  0.00           O  
ATOM   1329  N   THR A 175      18.956  -6.480   6.254  1.00  0.00           N  
ATOM   1330  CA  THR A 175      19.792  -6.677   5.076  1.00  0.00           C  
ATOM   1331  C   THR A 175      18.937  -7.003   3.854  1.00  0.00           C  
ATOM   1332  CB  THR A 175      20.819  -7.802   5.302  1.00  0.00           C  
ATOM   1333  O   THR A 175      19.352  -6.764   2.718  1.00  0.00           O  
ATOM   1334  CG2 THR A 175      21.838  -7.411   6.367  1.00  0.00           C  
ATOM   1335  OG1 THR A 175      20.134  -8.988   5.724  1.00  0.00           O  
ATOM   1336  N   ASN A 176      17.813  -7.601   4.180  1.00  0.00           N  
ATOM   1337  CA  ASN A 176      16.890  -7.932   3.099  1.00  0.00           C  
ATOM   1338  C   ASN A 176      15.483  -7.414   3.385  1.00  0.00           C  
ATOM   1339  CB  ASN A 176      16.861  -9.443   2.861  1.00  0.00           C  
ATOM   1340  O   ASN A 176      15.001  -7.507   4.515  1.00  0.00           O  
ATOM   1341  CG  ASN A 176      18.173  -9.973   2.317  1.00  0.00           C  
ATOM   1342  ND2 ASN A 176      18.599 -11.127   2.816  1.00  0.00           N  
ATOM   1343  OD1 ASN A 176      18.799  -9.350   1.455  1.00  0.00           O  
ATOM   1344  N   ASN A 177      15.074  -6.758   2.320  1.00  0.00           N  
ATOM   1345  CA  ASN A 177      13.703  -6.266   2.416  1.00  0.00           C  
ATOM   1346  C   ASN A 177      12.736  -7.146   1.629  1.00  0.00           C  
ATOM   1347  CB  ASN A 177      13.617  -4.817   1.932  1.00  0.00           C  
ATOM   1348  O   ASN A 177      13.144  -7.857   0.710  1.00  0.00           O  
ATOM   1349  CG  ASN A 177      14.371  -3.856   2.830  1.00  0.00           C  
ATOM   1350  ND2 ASN A 177      15.451  -3.284   2.311  1.00  0.00           N  
ATOM   1351  OD1 ASN A 177      13.987  -3.630   3.980  1.00  0.00           O  
ATOM   1352  N   TYR A 178      11.523  -7.166   2.158  1.00  0.00           N  
ATOM   1353  CA  TYR A 178      10.523  -8.040   1.554  1.00  0.00           C  
ATOM   1354  C   TYR A 178       9.291  -7.248   1.131  1.00  0.00           C  
ATOM   1355  CB  TYR A 178      10.119  -9.150   2.529  1.00  0.00           C  
ATOM   1356  O   TYR A 178       8.937  -6.252   1.767  1.00  0.00           O  
ATOM   1357  CG  TYR A 178      11.268 -10.033   2.952  1.00  0.00           C  
ATOM   1358  CD1 TYR A 178      11.562 -11.206   2.260  1.00  0.00           C  
ATOM   1359  CD2 TYR A 178      12.060  -9.698   4.045  1.00  0.00           C  
ATOM   1360  CE1 TYR A 178      12.619 -12.024   2.647  1.00  0.00           C  
ATOM   1361  CE2 TYR A 178      13.119 -10.509   4.441  1.00  0.00           C  
ATOM   1362  OH  TYR A 178      14.437 -12.473   4.125  1.00  0.00           O  
ATOM   1363  CZ  TYR A 178      13.390 -11.667   3.737  1.00  0.00           C  
ATOM   1364  N   PHE A 179       8.771  -7.658   0.016  1.00  0.00           N  
ATOM   1365  CA  PHE A 179       7.450  -7.149  -0.335  1.00  0.00           C  
ATOM   1366  C   PHE A 179       6.479  -8.295  -0.592  1.00  0.00           C  
ATOM   1367  CB  PHE A 179       7.533  -6.244  -1.569  1.00  0.00           C  
ATOM   1368  O   PHE A 179       6.898  -9.425  -0.851  1.00  0.00           O  
ATOM   1369  CG  PHE A 179       7.880  -6.977  -2.837  1.00  0.00           C  
ATOM   1370  CD1 PHE A 179       9.198  -7.062  -3.268  1.00  0.00           C  
ATOM   1371  CD2 PHE A 179       6.887  -7.581  -3.598  1.00  0.00           C  
ATOM   1372  CE1 PHE A 179       9.522  -7.739  -4.442  1.00  0.00           C  
ATOM   1373  CE2 PHE A 179       7.203  -8.259  -4.771  1.00  0.00           C  
ATOM   1374  CZ  PHE A 179       8.521  -8.337  -5.192  1.00  0.00           C  
ATOM   1375  N   THR A 180       5.238  -8.041  -0.317  1.00  0.00           N  
ATOM   1376  CA  THR A 180       4.167  -8.986  -0.610  1.00  0.00           C  
ATOM   1377  C   THR A 180       3.798  -8.943  -2.091  1.00  0.00           C  
ATOM   1378  CB  THR A 180       2.917  -8.696   0.241  1.00  0.00           C  
ATOM   1379  O   THR A 180       3.462  -7.882  -2.621  1.00  0.00           O  
ATOM   1380  CG2 THR A 180       1.835  -9.745   0.004  1.00  0.00           C  
ATOM   1381  OG1 THR A 180       3.278  -8.704   1.628  1.00  0.00           O  
ATOM   1382  N   ALA A 181       3.844 -10.043  -2.743  1.00  0.00           N  
ATOM   1383  CA  ALA A 181       3.572 -10.146  -4.175  1.00  0.00           C  
ATOM   1384  C   ALA A 181       2.085  -9.963  -4.464  1.00  0.00           C  
ATOM   1385  CB  ALA A 181       4.054 -11.491  -4.713  1.00  0.00           C  
ATOM   1386  O   ALA A 181       1.235 -10.404  -3.686  1.00  0.00           O  
ATOM   1387  N   ILE A 182       1.786  -9.281  -5.523  1.00  0.00           N  
ATOM   1388  CA  ILE A 182       0.428  -9.255  -6.054  1.00  0.00           C  
ATOM   1389  C   ILE A 182       0.041 -10.646  -6.551  1.00  0.00           C  
ATOM   1390  CB  ILE A 182       0.286  -8.220  -7.193  1.00  0.00           C  
ATOM   1391  O   ILE A 182       0.792 -11.275  -7.300  1.00  0.00           O  
ATOM   1392  CG1 ILE A 182       0.614  -6.813  -6.680  1.00  0.00           C  
ATOM   1393  CG2 ILE A 182      -1.121  -8.269  -7.795  1.00  0.00           C  
ATOM   1394  CD1 ILE A 182      -0.287  -6.342  -5.547  1.00  0.00           C  
ATOM   1395  N   PRO A 183      -1.113 -11.194  -6.082  1.00  0.00           N  
ATOM   1396  CA  PRO A 183      -1.517 -12.529  -6.532  1.00  0.00           C  
ATOM   1397  C   PRO A 183      -1.998 -12.542  -7.982  1.00  0.00           C  
ATOM   1398  CB  PRO A 183      -2.655 -12.894  -5.576  1.00  0.00           C  
ATOM   1399  O   PRO A 183      -2.260 -11.483  -8.558  1.00  0.00           O  
ATOM   1400  CG  PRO A 183      -3.276 -11.586  -5.204  1.00  0.00           C  
ATOM   1401  CD  PRO A 183      -2.196 -10.545  -5.146  1.00  0.00           C  
ATOM   1402  N   PRO A 184      -2.097 -13.827  -8.479  1.00  0.00           N  
ATOM   1403  CA  PRO A 184      -2.679 -13.918  -9.820  1.00  0.00           C  
ATOM   1404  C   PRO A 184      -4.131 -13.447  -9.867  1.00  0.00           C  
ATOM   1405  CB  PRO A 184      -2.579 -15.410 -10.148  1.00  0.00           C  
ATOM   1406  O   PRO A 184      -4.851 -13.556  -8.871  1.00  0.00           O  
ATOM   1407  CG  PRO A 184      -2.503 -16.089  -8.818  1.00  0.00           C  
ATOM   1408  CD  PRO A 184      -1.889 -15.137  -7.832  1.00  0.00           C  
ATOM   1409  N   ASP A 185      -4.576 -12.756 -10.882  1.00  0.00           N  
ATOM   1410  CA  ASP A 185      -5.958 -12.373 -11.151  1.00  0.00           C  
ATOM   1411  C   ASP A 185      -6.396 -11.226 -10.243  1.00  0.00           C  
ATOM   1412  CB  ASP A 185      -6.892 -13.571 -10.973  1.00  0.00           C  
ATOM   1413  O   ASP A 185      -7.580 -11.099  -9.922  1.00  0.00           O  
ATOM   1414  CG  ASP A 185      -6.598 -14.701 -11.944  1.00  0.00           C  
ATOM   1415  OD1 ASP A 185      -6.298 -14.428 -13.126  1.00  0.00           O  
ATOM   1416  OD2 ASP A 185      -6.671 -15.876 -11.523  1.00  0.00           O  
ATOM   1417  N   PHE A 186      -5.410 -10.554  -9.660  1.00  0.00           N  
ATOM   1418  CA  PHE A 186      -5.695  -9.439  -8.764  1.00  0.00           C  
ATOM   1419  C   PHE A 186      -6.495  -8.359  -9.481  1.00  0.00           C  
ATOM   1420  CB  PHE A 186      -4.395  -8.848  -8.209  1.00  0.00           C  
ATOM   1421  O   PHE A 186      -7.412  -7.772  -8.903  1.00  0.00           O  
ATOM   1422  CG  PHE A 186      -4.599  -7.923  -7.040  1.00  0.00           C  
ATOM   1423  CD1 PHE A 186      -4.275  -6.576  -7.137  1.00  0.00           C  
ATOM   1424  CD2 PHE A 186      -5.115  -8.402  -5.843  1.00  0.00           C  
ATOM   1425  CE1 PHE A 186      -4.463  -5.717  -6.056  1.00  0.00           C  
ATOM   1426  CE2 PHE A 186      -5.306  -7.551  -4.758  1.00  0.00           C  
ATOM   1427  CZ  PHE A 186      -4.978  -6.209  -4.866  1.00  0.00           C  
ATOM   1428  N   GLN A 187      -6.142  -8.143 -10.668  1.00  0.00           N  
ATOM   1429  CA  GLN A 187      -6.853  -7.140 -11.453  1.00  0.00           C  
ATOM   1430  C   GLN A 187      -8.339  -7.470 -11.551  1.00  0.00           C  
ATOM   1431  CB  GLN A 187      -6.247  -7.024 -12.853  1.00  0.00           C  
ATOM   1432  O   GLN A 187      -9.187  -6.584 -11.428  1.00  0.00           O  
ATOM   1433  CG  GLN A 187      -6.819  -5.879 -13.677  1.00  0.00           C  
ATOM   1434  CD  GLN A 187      -6.404  -4.516 -13.155  1.00  0.00           C  
ATOM   1435  NE2 GLN A 187      -7.360  -3.596 -13.075  1.00  0.00           N  
ATOM   1436  OE1 GLN A 187      -5.235  -4.292 -12.826  1.00  0.00           O  
ATOM   1437  N   ALA A 188      -8.653  -8.719 -11.814  1.00  0.00           N  
ATOM   1438  CA  ALA A 188     -10.035  -9.185 -11.900  1.00  0.00           C  
ATOM   1439  C   ALA A 188     -10.768  -8.973 -10.579  1.00  0.00           C  
ATOM   1440  CB  ALA A 188     -10.076 -10.658 -12.298  1.00  0.00           C  
ATOM   1441  O   ALA A 188     -11.940  -8.589 -10.567  1.00  0.00           O  
ATOM   1442  N   LEU A 189     -10.043  -9.242  -9.526  1.00  0.00           N  
ATOM   1443  CA  LEU A 189     -10.612  -9.051  -8.196  1.00  0.00           C  
ATOM   1444  C   LEU A 189     -11.056  -7.606  -7.996  1.00  0.00           C  
ATOM   1445  CB  LEU A 189      -9.597  -9.440  -7.118  1.00  0.00           C  
ATOM   1446  O   LEU A 189     -12.109  -7.351  -7.407  1.00  0.00           O  
ATOM   1447  CG  LEU A 189     -10.038  -9.238  -5.667  1.00  0.00           C  
ATOM   1448  CD1 LEU A 189     -11.179 -10.190  -5.323  1.00  0.00           C  
ATOM   1449  CD2 LEU A 189      -8.862  -9.439  -4.717  1.00  0.00           C  
ATOM   1450  N   LEU A 190     -10.352  -6.661  -8.561  1.00  0.00           N  
ATOM   1451  CA  LEU A 190     -10.628  -5.241  -8.375  1.00  0.00           C  
ATOM   1452  C   LEU A 190     -11.795  -4.795  -9.251  1.00  0.00           C  
ATOM   1453  CB  LEU A 190      -9.386  -4.406  -8.697  1.00  0.00           C  
ATOM   1454  O   LEU A 190     -12.510  -3.852  -8.906  1.00  0.00           O  
ATOM   1455  CG  LEU A 190      -8.190  -4.582  -7.760  1.00  0.00           C  
ATOM   1456  CD1 LEU A 190      -7.001  -3.767  -8.259  1.00  0.00           C  
ATOM   1457  CD2 LEU A 190      -8.561  -4.180  -6.337  1.00  0.00           C  
ATOM   1458  N   THR A 191     -12.048  -5.490 -10.305  1.00  0.00           N  
ATOM   1459  CA  THR A 191     -13.014  -4.995 -11.280  1.00  0.00           C  
ATOM   1460  C   THR A 191     -14.299  -5.816 -11.234  1.00  0.00           C  
ATOM   1461  CB  THR A 191     -12.433  -5.025 -12.706  1.00  0.00           C  
ATOM   1462  O   THR A 191     -15.342  -5.375 -11.719  1.00  0.00           O  
ATOM   1463  CG2 THR A 191     -11.246  -4.076 -12.837  1.00  0.00           C  
ATOM   1464  OG1 THR A 191     -12.002  -6.357 -13.013  1.00  0.00           O  
ATOM   1465  N   ASP A 192     -14.226  -7.003 -10.652  1.00  0.00           N  
ATOM   1466  CA  ASP A 192     -15.380  -7.895 -10.603  1.00  0.00           C  
ATOM   1467  C   ASP A 192     -15.906  -8.034  -9.176  1.00  0.00           C  
ATOM   1468  CB  ASP A 192     -15.021  -9.270 -11.167  1.00  0.00           C  
ATOM   1469  O   ASP A 192     -15.329  -8.760  -8.364  1.00  0.00           O  
ATOM   1470  CG  ASP A 192     -16.221 -10.192 -11.292  1.00  0.00           C  
ATOM   1471  OD1 ASP A 192     -17.311  -9.846 -10.790  1.00  0.00           O  
ATOM   1472  OD2 ASP A 192     -16.074 -11.277 -11.897  1.00  0.00           O  
ATOM   1473  N   PRO A 193     -16.962  -7.381  -8.892  1.00  0.00           N  
ATOM   1474  CA  PRO A 193     -17.528  -7.393  -7.541  1.00  0.00           C  
ATOM   1475  C   PRO A 193     -17.864  -8.800  -7.054  1.00  0.00           C  
ATOM   1476  CB  PRO A 193     -18.795  -6.546  -7.682  1.00  0.00           C  
ATOM   1477  O   PRO A 193     -17.878  -9.053  -5.846  1.00  0.00           O  
ATOM   1478  CG  PRO A 193     -18.521  -5.637  -8.836  1.00  0.00           C  
ATOM   1479  CD  PRO A 193     -17.669  -6.373  -9.830  1.00  0.00           C  
ATOM   1480  N   SER A 194     -18.157  -9.750  -7.969  1.00  0.00           N  
ATOM   1481  CA  SER A 194     -18.537 -11.111  -7.603  1.00  0.00           C  
ATOM   1482  C   SER A 194     -17.368 -11.860  -6.972  1.00  0.00           C  
ATOM   1483  CB  SER A 194     -19.042 -11.875  -8.827  1.00  0.00           C  
ATOM   1484  O   SER A 194     -17.565 -12.862  -6.283  1.00  0.00           O  
ATOM   1485  OG  SER A 194     -17.974 -12.173  -9.710  1.00  0.00           O  
ATOM   1486  N   LEU A 195     -16.121 -11.368  -7.126  1.00  0.00           N  
ATOM   1487  CA  LEU A 195     -14.937 -12.035  -6.597  1.00  0.00           C  
ATOM   1488  C   LEU A 195     -14.548 -11.458  -5.240  1.00  0.00           C  
ATOM   1489  CB  LEU A 195     -13.766 -11.904  -7.575  1.00  0.00           C  
ATOM   1490  O   LEU A 195     -13.616 -11.947  -4.597  1.00  0.00           O  
ATOM   1491  CG  LEU A 195     -13.944 -12.571  -8.940  1.00  0.00           C  
ATOM   1492  CD1 LEU A 195     -12.735 -12.293  -9.827  1.00  0.00           C  
ATOM   1493  CD2 LEU A 195     -14.162 -14.071  -8.778  1.00  0.00           C  
ATOM   1494  N   GLN A 196     -15.316 -10.465  -4.775  1.00  0.00           N  
ATOM   1495  CA  GLN A 196     -14.950  -9.758  -3.551  1.00  0.00           C  
ATOM   1496  C   GLN A 196     -15.766 -10.258  -2.363  1.00  0.00           C  
ATOM   1497  CB  GLN A 196     -15.142  -8.251  -3.723  1.00  0.00           C  
ATOM   1498  O   GLN A 196     -16.988 -10.394  -2.455  1.00  0.00           O  
ATOM   1499  CG  GLN A 196     -14.306  -7.649  -4.845  1.00  0.00           C  
ATOM   1500  CD  GLN A 196     -14.791  -6.274  -5.265  1.00  0.00           C  
ATOM   1501  NE2 GLN A 196     -14.032  -5.618  -6.136  1.00  0.00           N  
ATOM   1502  OE1 GLN A 196     -15.839  -5.805  -4.810  1.00  0.00           O  
ATOM   1503  N   HIS A 197     -15.090 -10.557  -1.290  1.00  0.00           N  
ATOM   1504  CA  HIS A 197     -15.697 -10.921  -0.015  1.00  0.00           C  
ATOM   1505  C   HIS A 197     -15.321  -9.926   1.078  1.00  0.00           C  
ATOM   1506  CB  HIS A 197     -15.277 -12.334   0.395  1.00  0.00           C  
ATOM   1507  O   HIS A 197     -14.187  -9.929   1.562  1.00  0.00           O  
ATOM   1508  CG  HIS A 197     -15.611 -13.378  -0.623  1.00  0.00           C  
ATOM   1509  CD2 HIS A 197     -14.830 -14.036  -1.511  1.00  0.00           C  
ATOM   1510  ND1 HIS A 197     -16.892 -13.851  -0.811  1.00  0.00           N  
ATOM   1511  CE1 HIS A 197     -16.883 -14.759  -1.773  1.00  0.00           C  
ATOM   1512  NE2 HIS A 197     -15.643 -14.890  -2.214  1.00  0.00           N  
ATOM   1513  N   TRP A 198     -16.318  -9.180   1.508  1.00  0.00           N  
ATOM   1514  CA  TRP A 198     -16.059  -8.050   2.393  1.00  0.00           C  
ATOM   1515  C   TRP A 198     -16.375  -8.409   3.841  1.00  0.00           C  
ATOM   1516  CB  TRP A 198     -16.881  -6.831   1.965  1.00  0.00           C  
ATOM   1517  O   TRP A 198     -17.362  -9.097   4.115  1.00  0.00           O  
ATOM   1518  CG  TRP A 198     -16.589  -6.358   0.573  1.00  0.00           C  
ATOM   1519  CD1 TRP A 198     -17.326  -6.605  -0.552  1.00  0.00           C  
ATOM   1520  CD2 TRP A 198     -15.477  -5.560   0.157  1.00  0.00           C  
ATOM   1521  CE2 TRP A 198     -15.603  -5.360  -1.235  1.00  0.00           C  
ATOM   1522  CE3 TRP A 198     -14.385  -4.993   0.828  1.00  0.00           C  
ATOM   1523  NE1 TRP A 198     -16.738  -6.007  -1.643  1.00  0.00           N  
ATOM   1524  CH2 TRP A 198     -13.618  -4.072  -1.289  1.00  0.00           C  
ATOM   1525  CZ2 TRP A 198     -14.677  -4.616  -1.969  1.00  0.00           C  
ATOM   1526  CZ3 TRP A 198     -13.464  -4.253   0.096  1.00  0.00           C  
ATOM   1527  N   VAL A 199     -15.472  -8.019   4.651  1.00  0.00           N  
ATOM   1528  CA  VAL A 199     -15.688  -8.124   6.090  1.00  0.00           C  
ATOM   1529  C   VAL A 199     -15.484  -6.760   6.745  1.00  0.00           C  
ATOM   1530  CB  VAL A 199     -14.747  -9.169   6.731  1.00  0.00           C  
ATOM   1531  O   VAL A 199     -14.908  -5.853   6.138  1.00  0.00           O  
ATOM   1532  CG1 VAL A 199     -15.003 -10.557   6.146  1.00  0.00           C  
ATOM   1533  CG2 VAL A 199     -13.287  -8.764   6.533  1.00  0.00           C  
ATOM   1534  N   SER A 200     -16.052  -6.553   7.875  1.00  0.00           N  
ATOM   1535  CA  SER A 200     -15.794  -5.368   8.687  1.00  0.00           C  
ATOM   1536  C   SER A 200     -15.302  -5.749  10.079  1.00  0.00           C  
ATOM   1537  CB  SER A 200     -17.054  -4.510   8.799  1.00  0.00           C  
ATOM   1538  O   SER A 200     -15.639  -6.818  10.592  1.00  0.00           O  
ATOM   1539  OG  SER A 200     -17.473  -4.061   7.522  1.00  0.00           O  
ATOM   1540  N   GLY A 201     -14.398  -4.940  10.583  1.00  0.00           N  
ATOM   1541  CA  GLY A 201     -13.954  -5.108  11.958  1.00  0.00           C  
ATOM   1542  C   GLY A 201     -12.846  -6.134  12.106  1.00  0.00           C  
ATOM   1543  O   GLY A 201     -12.587  -6.621  13.208  1.00  0.00           O  
ATOM   1544  N   TRP A 202     -12.238  -6.503  10.987  1.00  0.00           N  
ATOM   1545  CA  TRP A 202     -11.143  -7.466  11.037  1.00  0.00           C  
ATOM   1546  C   TRP A 202      -9.911  -6.856  11.695  1.00  0.00           C  
ATOM   1547  CB  TRP A 202     -10.796  -7.958   9.629  1.00  0.00           C  
ATOM   1548  O   TRP A 202      -9.615  -5.675  11.498  1.00  0.00           O  
ATOM   1549  CG  TRP A 202      -9.714  -8.996   9.597  1.00  0.00           C  
ATOM   1550  CD1 TRP A 202      -9.871 -10.353   9.652  1.00  0.00           C  
ATOM   1551  CD2 TRP A 202      -8.306  -8.758   9.507  1.00  0.00           C  
ATOM   1552  CE2 TRP A 202      -7.668 -10.019   9.511  1.00  0.00           C  
ATOM   1553  CE3 TRP A 202      -7.520  -7.601   9.421  1.00  0.00           C  
ATOM   1554  NE1 TRP A 202      -8.645 -10.974   9.601  1.00  0.00           N  
ATOM   1555  CH2 TRP A 202      -5.535  -9.006   9.352  1.00  0.00           C  
ATOM   1556  CZ2 TRP A 202      -6.280 -10.154   9.434  1.00  0.00           C  
ATOM   1557  CZ3 TRP A 202      -6.139  -7.738   9.345  1.00  0.00           C  
ATOM   1558  N   SER A 203      -9.199  -7.561  12.548  1.00  0.00           N  
ATOM   1559  CA  SER A 203      -7.919  -7.156  13.122  1.00  0.00           C  
ATOM   1560  C   SER A 203      -6.951  -8.333  13.198  1.00  0.00           C  
ATOM   1561  CB  SER A 203      -8.121  -6.560  14.515  1.00  0.00           C  
ATOM   1562  O   SER A 203      -7.375  -9.487  13.280  1.00  0.00           O  
ATOM   1563  OG  SER A 203      -8.574  -7.548  15.425  1.00  0.00           O  
ATOM   1564  N   LEU A 204      -5.658  -8.050  13.027  1.00  0.00           N  
ATOM   1565  CA  LEU A 204      -4.595  -9.036  13.193  1.00  0.00           C  
ATOM   1566  C   LEU A 204      -4.323  -9.298  14.670  1.00  0.00           C  
ATOM   1567  CB  LEU A 204      -3.314  -8.563  12.502  1.00  0.00           C  
ATOM   1568  O   LEU A 204      -3.912  -8.393  15.401  1.00  0.00           O  
ATOM   1569  CG  LEU A 204      -2.149  -9.554  12.484  1.00  0.00           C  
ATOM   1570  CD1 LEU A 204      -2.493 -10.761  11.617  1.00  0.00           C  
ATOM   1571  CD2 LEU A 204      -0.877  -8.876  11.985  1.00  0.00           C  
ATOM   1572  N   ASP A 205      -4.966 -10.254  15.346  1.00  0.00           N  
ATOM   1573  CA  ASP A 205      -4.935 -10.510  16.783  1.00  0.00           C  
ATOM   1574  C   ASP A 205      -3.730 -11.367  17.162  1.00  0.00           C  
ATOM   1575  CB  ASP A 205      -6.228 -11.191  17.235  1.00  0.00           C  
ATOM   1576  O   ASP A 205      -3.535 -11.689  18.336  1.00  0.00           O  
ATOM   1577  CG  ASP A 205      -7.419 -10.249  17.253  1.00  0.00           C  
ATOM   1578  OD1 ASP A 205      -7.221  -9.015  17.272  1.00  0.00           O  
ATOM   1579  OD2 ASP A 205      -8.567 -10.745  17.249  1.00  0.00           O  
ATOM   1580  N   SER A 206      -2.669 -11.405  16.271  1.00  0.00           N  
ATOM   1581  CA  SER A 206      -1.576 -12.291  16.657  1.00  0.00           C  
ATOM   1582  C   SER A 206      -0.239 -11.559  16.644  1.00  0.00           C  
ATOM   1583  CB  SER A 206      -1.513 -13.503  15.726  1.00  0.00           C  
ATOM   1584  O   SER A 206      -0.062 -10.592  15.899  1.00  0.00           O  
ATOM   1585  OG  SER A 206      -1.044 -13.127  14.443  1.00  0.00           O  
ATOM   1586  N   ASP A 207       0.640 -11.838  17.680  1.00  0.00           N  
ATOM   1587  CA  ASP A 207       1.991 -11.295  17.782  1.00  0.00           C  
ATOM   1588  C   ASP A 207       2.904 -11.890  16.713  1.00  0.00           C  
ATOM   1589  CB  ASP A 207       2.571 -11.555  19.174  1.00  0.00           C  
ATOM   1590  O   ASP A 207       4.008 -11.391  16.484  1.00  0.00           O  
ATOM   1591  CG  ASP A 207       1.894 -10.739  20.260  1.00  0.00           C  
ATOM   1592  OD1 ASP A 207       1.395  -9.630  19.969  1.00  0.00           O  
ATOM   1593  OD2 ASP A 207       1.862 -11.206  21.419  1.00  0.00           O  
ATOM   1594  N   SER A 208       2.432 -12.961  16.109  1.00  0.00           N  
ATOM   1595  CA  SER A 208       3.089 -13.600  14.973  1.00  0.00           C  
ATOM   1596  C   SER A 208       2.068 -14.156  13.985  1.00  0.00           C  
ATOM   1597  CB  SER A 208       4.012 -14.721  15.450  1.00  0.00           C  
ATOM   1598  O   SER A 208       0.946 -14.493  14.368  1.00  0.00           O  
ATOM   1599  OG  SER A 208       3.262 -15.796  15.989  1.00  0.00           O  
ATOM   1600  N   VAL A 209       2.391 -13.931  12.748  1.00  0.00           N  
ATOM   1601  CA  VAL A 209       1.563 -14.452  11.666  1.00  0.00           C  
ATOM   1602  C   VAL A 209       2.432 -15.220  10.673  1.00  0.00           C  
ATOM   1603  CB  VAL A 209       0.799 -13.320  10.942  1.00  0.00           C  
ATOM   1604  O   VAL A 209       3.634 -14.969  10.567  1.00  0.00           O  
ATOM   1605  CG1 VAL A 209      -0.062 -13.886   9.813  1.00  0.00           C  
ATOM   1606  CG2 VAL A 209      -0.061 -12.538  11.933  1.00  0.00           C  
ATOM   1607  N   GLU A 210       1.866 -16.312  10.258  1.00  0.00           N  
ATOM   1608  CA  GLU A 210       2.538 -17.055   9.197  1.00  0.00           C  
ATOM   1609  C   GLU A 210       1.957 -16.710   7.829  1.00  0.00           C  
ATOM   1610  CB  GLU A 210       2.435 -18.562   9.448  1.00  0.00           C  
ATOM   1611  O   GLU A 210       0.765 -16.910   7.586  1.00  0.00           O  
ATOM   1612  CG  GLU A 210       3.347 -19.397   8.560  1.00  0.00           C  
ATOM   1613  CD  GLU A 210       3.300 -20.882   8.880  1.00  0.00           C  
ATOM   1614  OE1 GLU A 210       3.818 -21.692   8.079  1.00  0.00           O  
ATOM   1615  OE2 GLU A 210       2.739 -21.239   9.940  1.00  0.00           O  
ATOM   1616  N   TRP A 211       2.737 -16.007   7.049  1.00  0.00           N  
ATOM   1617  CA  TRP A 211       2.412 -15.718   5.656  1.00  0.00           C  
ATOM   1618  C   TRP A 211       3.368 -16.440   4.713  1.00  0.00           C  
ATOM   1619  CB  TRP A 211       2.458 -14.210   5.394  1.00  0.00           C  
ATOM   1620  O   TRP A 211       4.581 -16.222   4.762  1.00  0.00           O  
ATOM   1621  CG  TRP A 211       1.323 -13.450   6.012  1.00  0.00           C  
ATOM   1622  CD1 TRP A 211       0.025 -13.860   6.131  1.00  0.00           C  
ATOM   1623  CD2 TRP A 211       1.386 -12.143   6.591  1.00  0.00           C  
ATOM   1624  CE2 TRP A 211       0.087 -11.824   7.044  1.00  0.00           C  
ATOM   1625  CE3 TRP A 211       2.416 -11.211   6.773  1.00  0.00           C  
ATOM   1626  NE1 TRP A 211      -0.724 -12.887   6.751  1.00  0.00           N  
ATOM   1627  CH2 TRP A 211       0.817  -9.715   7.832  1.00  0.00           C  
ATOM   1628  CZ2 TRP A 211      -0.209 -10.609   7.667  1.00  0.00           C  
ATOM   1629  CZ3 TRP A 211       2.120 -10.003   7.394  1.00  0.00           C  
ATOM   1630  N   GLY A 212       2.783 -17.250   3.869  1.00  0.00           N  
ATOM   1631  CA  GLY A 212       3.586 -17.843   2.812  1.00  0.00           C  
ATOM   1632  C   GLY A 212       4.791 -18.602   3.333  1.00  0.00           C  
ATOM   1633  O   GLY A 212       5.866 -18.559   2.731  1.00  0.00           O  
ATOM   1634  N   GLY A 213       4.670 -19.218   4.501  1.00  0.00           N  
ATOM   1635  CA  GLY A 213       5.720 -20.055   5.059  1.00  0.00           C  
ATOM   1636  C   GLY A 213       6.682 -19.291   5.949  1.00  0.00           C  
ATOM   1637  O   GLY A 213       7.637 -19.865   6.477  1.00  0.00           O  
ATOM   1638  N   HIS A 214       6.493 -17.942   6.023  1.00  0.00           N  
ATOM   1639  CA  HIS A 214       7.323 -17.106   6.883  1.00  0.00           C  
ATOM   1640  C   HIS A 214       6.606 -16.777   8.188  1.00  0.00           C  
ATOM   1641  CB  HIS A 214       7.716 -15.817   6.160  1.00  0.00           C  
ATOM   1642  O   HIS A 214       5.414 -16.459   8.184  1.00  0.00           O  
ATOM   1643  CG  HIS A 214       8.635 -16.036   5.001  1.00  0.00           C  
ATOM   1644  CD2 HIS A 214       8.378 -16.215   3.684  1.00  0.00           C  
ATOM   1645  ND1 HIS A 214      10.005 -16.092   5.138  1.00  0.00           N  
ATOM   1646  CE1 HIS A 214      10.552 -16.296   3.951  1.00  0.00           C  
ATOM   1647  NE2 HIS A 214       9.586 -16.375   3.052  1.00  0.00           N  
ATOM   1648  N   LYS A 215       7.338 -17.041   9.223  1.00  0.00           N  
ATOM   1649  CA  LYS A 215       6.861 -16.489  10.489  1.00  0.00           C  
ATOM   1650  C   LYS A 215       7.224 -15.012  10.615  1.00  0.00           C  
ATOM   1651  CB  LYS A 215       7.439 -17.273  11.668  1.00  0.00           C  
ATOM   1652  O   LYS A 215       8.394 -14.643  10.502  1.00  0.00           O  
ATOM   1653  CG  LYS A 215       6.813 -18.646  11.864  1.00  0.00           C  
ATOM   1654  CD  LYS A 215       7.325 -19.318  13.132  1.00  0.00           C  
ATOM   1655  CE  LYS A 215       6.757 -20.722  13.290  1.00  0.00           C  
ATOM   1656  NZ  LYS A 215       7.216 -21.365  14.558  1.00  0.00           N  
ATOM   1657  N   VAL A 216       6.253 -14.210  10.596  1.00  0.00           N  
ATOM   1658  CA  VAL A 216       6.437 -12.764  10.668  1.00  0.00           C  
ATOM   1659  C   VAL A 216       6.200 -12.283  12.097  1.00  0.00           C  
ATOM   1660  CB  VAL A 216       5.494 -12.023   9.693  1.00  0.00           C  
ATOM   1661  O   VAL A 216       5.174 -12.601  12.704  1.00  0.00           O  
ATOM   1662  CG1 VAL A 216       5.766 -10.520   9.717  1.00  0.00           C  
ATOM   1663  CG2 VAL A 216       5.651 -12.575   8.277  1.00  0.00           C  
ATOM   1664  N   PHE A 217       7.288 -11.620  12.531  1.00  0.00           N  
ATOM   1665  CA  PHE A 217       7.219 -11.100  13.891  1.00  0.00           C  
ATOM   1666  C   PHE A 217       7.003  -9.591  13.884  1.00  0.00           C  
ATOM   1667  CB  PHE A 217       8.495 -11.443  14.665  1.00  0.00           C  
ATOM   1668  O   PHE A 217       7.542  -8.886  13.028  1.00  0.00           O  
ATOM   1669  CG  PHE A 217       8.735 -12.921  14.816  1.00  0.00           C  
ATOM   1670  CD1 PHE A 217       8.238 -13.612  15.914  1.00  0.00           C  
ATOM   1671  CD2 PHE A 217       9.457 -13.621  13.857  1.00  0.00           C  
ATOM   1672  CE1 PHE A 217       8.458 -14.980  16.056  1.00  0.00           C  
ATOM   1673  CE2 PHE A 217       9.680 -14.988  13.992  1.00  0.00           C  
ATOM   1674  CZ  PHE A 217       9.181 -15.666  15.093  1.00  0.00           C  
ATOM   1675  N   MET A 218       6.223  -9.129  14.727  1.00  0.00           N  
ATOM   1676  CA  MET A 218       5.751  -7.750  14.813  1.00  0.00           C  
ATOM   1677  C   MET A 218       6.737  -6.885  15.591  1.00  0.00           C  
ATOM   1678  CB  MET A 218       4.372  -7.693  15.472  1.00  0.00           C  
ATOM   1679  O   MET A 218       6.862  -5.688  15.326  1.00  0.00           O  
ATOM   1680  CG  MET A 218       3.275  -8.360  14.657  1.00  0.00           C  
ATOM   1681  SD  MET A 218       1.624  -8.207  15.443  1.00  0.00           S  
ATOM   1682  CE  MET A 218       1.236  -6.481  15.040  1.00  0.00           C  
ATOM   1683  N   ASP A 219       7.734  -7.489  16.439  1.00  0.00           N  
ATOM   1684  CA  ASP A 219       8.774  -6.815  17.210  1.00  0.00           C  
ATOM   1685  C   ASP A 219      10.049  -7.654  17.264  1.00  0.00           C  
ATOM   1686  CB  ASP A 219       8.282  -6.514  18.627  1.00  0.00           C  
ATOM   1687  O   ASP A 219       9.989  -8.885  17.257  1.00  0.00           O  
ATOM   1688  CG  ASP A 219       7.237  -5.413  18.671  1.00  0.00           C  
ATOM   1689  OD1 ASP A 219       7.261  -4.515  17.802  1.00  0.00           O  
ATOM   1690  OD2 ASP A 219       6.385  -5.441  19.585  1.00  0.00           O  
ATOM   1691  N   LYS A 220      11.167  -6.882  17.025  1.00  0.00           N  
ATOM   1692  CA  LYS A 220      12.438  -7.576  17.210  1.00  0.00           C  
ATOM   1693  C   LYS A 220      12.568  -8.116  18.631  1.00  0.00           C  
ATOM   1694  CB  LYS A 220      13.610  -6.645  16.894  1.00  0.00           C  
ATOM   1695  O   LYS A 220      12.251  -7.419  19.597  1.00  0.00           O  
ATOM   1696  CG  LYS A 220      14.936  -7.363  16.693  1.00  0.00           C  
ATOM   1697  CD  LYS A 220      16.042  -6.395  16.295  1.00  0.00           C  
ATOM   1698  CE  LYS A 220      17.390  -7.095  16.197  1.00  0.00           C  
ATOM   1699  NZ  LYS A 220      18.476  -6.152  15.793  1.00  0.00           N  
ATOM   1700  N   GLU A 221      12.076  -9.344  18.963  1.00  0.00           N  
ATOM   1701  CA  GLU A 221      12.421  -9.747  20.323  1.00  0.00           C  
ATOM   1702  C   GLU A 221      13.788  -9.205  20.730  1.00  0.00           C  
ATOM   1703  CB  GLU A 221      12.400 -11.272  20.453  1.00  0.00           C  
ATOM   1704  O   GLU A 221      14.689  -9.090  19.897  1.00  0.00           O  
ATOM   1705  CG  GLU A 221      11.005 -11.855  20.633  1.00  0.00           C  
ATOM   1706  CD  GLU A 221      10.988 -13.375  20.645  1.00  0.00           C  
ATOM   1707  OE1 GLU A 221       9.893 -13.968  20.776  1.00  0.00           O  
ATOM   1708  OE2 GLU A 221      12.077 -13.978  20.522  1.00  0.00           O  
ATOM   1709  N   GLU A 422       5.437   0.337  14.086  1.00  0.00           N  
ATOM   1710  CA  GLU A 422       5.457  -1.106  14.309  1.00  0.00           C  
ATOM   1711  C   GLU A 422       5.808  -1.858  13.028  1.00  0.00           C  
ATOM   1712  CB  GLU A 422       4.106  -1.586  14.846  1.00  0.00           C  
ATOM   1713  O   GLU A 422       5.255  -1.574  11.964  1.00  0.00           O  
ATOM   1714  CG  GLU A 422       3.842  -1.186  16.291  1.00  0.00           C  
ATOM   1715  CD  GLU A 422       2.551  -1.764  16.847  1.00  0.00           C  
ATOM   1716  OE1 GLU A 422       2.314  -1.654  18.072  1.00  0.00           O  
ATOM   1717  OE2 GLU A 422       1.770  -2.333  16.052  1.00  0.00           O  
ATOM   1718  N   ASN A 423       6.869  -2.692  13.057  1.00  0.00           N  
ATOM   1719  CA  ASN A 423       7.447  -3.298  11.863  1.00  0.00           C  
ATOM   1720  C   ASN A 423       7.383  -4.821  11.920  1.00  0.00           C  
ATOM   1721  CB  ASN A 423       8.893  -2.834  11.671  1.00  0.00           C  
ATOM   1722  O   ASN A 423       7.247  -5.401  12.998  1.00  0.00           O  
ATOM   1723  CG  ASN A 423       8.996  -1.350  11.380  1.00  0.00           C  
ATOM   1724  ND2 ASN A 423       9.939  -0.681  12.033  1.00  0.00           N  
ATOM   1725  OD1 ASN A 423       8.234  -0.809  10.574  1.00  0.00           O  
ATOM   1726  N   LEU A 424       7.235  -5.338  10.710  1.00  0.00           N  
ATOM   1727  CA  LEU A 424       7.274  -6.791  10.586  1.00  0.00           C  
ATOM   1728  C   LEU A 424       8.680  -7.269  10.239  1.00  0.00           C  
ATOM   1729  CB  LEU A 424       6.283  -7.265   9.520  1.00  0.00           C  
ATOM   1730  O   LEU A 424       9.367  -6.649   9.424  1.00  0.00           O  
ATOM   1731  CG  LEU A 424       4.804  -6.996   9.801  1.00  0.00           C  
ATOM   1732  CD1 LEU A 424       3.950  -7.446   8.621  1.00  0.00           C  
ATOM   1733  CD2 LEU A 424       4.367  -7.698  11.082  1.00  0.00           C  
ATOM   1734  N   TYR A 425       9.159  -8.198  11.032  1.00  0.00           N  
ATOM   1735  CA  TYR A 425      10.452  -8.816  10.760  1.00  0.00           C  
ATOM   1736  C   TYR A 425      10.287 -10.286  10.394  1.00  0.00           C  
ATOM   1737  CB  TYR A 425      11.377  -8.681  11.973  1.00  0.00           C  
ATOM   1738  O   TYR A 425       9.536 -11.015  11.046  1.00  0.00           O  
ATOM   1739  CG  TYR A 425      11.667  -7.251  12.360  1.00  0.00           C  
ATOM   1740  CD1 TYR A 425      12.682  -6.532  11.734  1.00  0.00           C  
ATOM   1741  CD2 TYR A 425      10.926  -6.617  13.352  1.00  0.00           C  
ATOM   1742  CE1 TYR A 425      12.954  -5.215  12.088  1.00  0.00           C  
ATOM   1743  CE2 TYR A 425      11.189  -5.300  13.714  1.00  0.00           C  
ATOM   1744  OH  TYR A 425      12.468  -3.304  13.432  1.00  0.00           O  
ATOM   1745  CZ  TYR A 425      12.203  -4.608  13.077  1.00  0.00           C  
ATOM   1746  N   PHE A 426      10.909 -10.555   9.199  1.00  0.00           N  
ATOM   1747  CA  PHE A 426      10.844 -11.935   8.735  1.00  0.00           C  
ATOM   1748  C   PHE A 426      11.965 -12.766   9.348  1.00  0.00           C  
ATOM   1749  CB  PHE A 426      10.924 -11.994   7.206  1.00  0.00           C  
ATOM   1750  O   PHE A 426      13.098 -12.295   9.470  1.00  0.00           O  
ATOM   1751  CG  PHE A 426       9.635 -11.637   6.517  1.00  0.00           C  
ATOM   1752  CD1 PHE A 426       8.835 -12.625   5.954  1.00  0.00           C  
ATOM   1753  CD2 PHE A 426       9.222 -10.314   6.432  1.00  0.00           C  
ATOM   1754  CE1 PHE A 426       7.641 -12.298   5.315  1.00  0.00           C  
ATOM   1755  CE2 PHE A 426       8.030  -9.980   5.795  1.00  0.00           C  
ATOM   1756  CZ  PHE A 426       7.242 -10.973   5.237  1.00  0.00           C  
ATOM   1757  N   GLN A 427      11.607 -13.887  10.076  1.00  0.00           N  
ATOM   1758  CA  GLN A 427      12.572 -14.920  10.438  1.00  0.00           C  
ATOM   1759  C   GLN A 427      12.491 -16.108   9.484  1.00  0.00           C  
ATOM   1760  CB  GLN A 427      12.345 -15.386  11.877  1.00  0.00           C  
ATOM   1761  O   GLN A 427      11.405 -16.470   9.026  1.00  0.00           O  
ATOM   1762  CG  GLN A 427      13.479 -16.235  12.435  1.00  0.00           C  
ATOM   1763  CD  GLN A 427      13.301 -16.558  13.906  1.00  0.00           C  
ATOM   1764  NE2 GLN A 427      14.371 -17.019  14.546  1.00  0.00           N  
ATOM   1765  OE1 GLN A 427      12.212 -16.395  14.464  1.00  0.00           O  
TER    1766      GLN A 427
ENDMDL
END
