# Supplementary material for: Improving Protein Expression, Stability, and Function with ProteinMPNN
Source: J Am Chem Soc. 2024 Jan 9;146(3):2054–61. doi: 10.1021/jacs.3c10941 (PMC10811672; doi:10.1021/jacs.3c10941)
Supplement: Supplementary file 2 — ja3c10941_si_002.zip [file ja3c10941_si_002.zip › Sumida_Design_Structures_Idealizing_with_ProteinMPNN/TEV/hyperTEV0018_m1_29.pdb]

MODEL     1
ATOM      1  N   ALA A   1      20.830 -32.394 -12.581  1.00  0.00           N  
ATOM      2  CA  ALA A   1      20.257 -31.095 -12.927  1.00  0.00           C  
ATOM      3  C   ALA A   1      19.611 -30.439 -11.710  1.00  0.00           C  
ATOM      4  CB  ALA A   1      19.236 -31.246 -14.052  1.00  0.00           C  
ATOM      5  O   ALA A   1      18.812 -31.066 -11.010  1.00  0.00           O  
ATOM      6  N   ALA A   2      20.348 -29.701 -10.800  1.00  0.00           N  
ATOM      7  CA  ALA A   2      19.794 -28.928  -9.692  1.00  0.00           C  
ATOM      8  C   ALA A   2      18.581 -28.118 -10.139  1.00  0.00           C  
ATOM      9  CB  ALA A   2      20.859 -28.005  -9.103  1.00  0.00           C  
ATOM     10  O   ALA A   2      18.496 -27.704 -11.298  1.00  0.00           O  
ATOM     11  N   ALA A   3      17.455 -28.492  -9.690  1.00  0.00           N  
ATOM     12  CA  ALA A   3      16.217 -27.752  -9.922  1.00  0.00           C  
ATOM     13  C   ALA A   3      16.499 -26.270 -10.150  1.00  0.00           C  
ATOM     14  CB  ALA A   3      15.260 -27.935  -8.747  1.00  0.00           C  
ATOM     15  O   ALA A   3      17.273 -25.658  -9.411  1.00  0.00           O  
ATOM     16  N   ALA A   4      16.269 -25.643 -11.320  1.00  0.00           N  
ATOM     17  CA  ALA A   4      16.490 -24.289 -11.822  1.00  0.00           C  
ATOM     18  C   ALA A   4      15.387 -23.344 -11.355  1.00  0.00           C  
ATOM     19  CB  ALA A   4      16.573 -24.294 -13.346  1.00  0.00           C  
ATOM     20  O   ALA A   4      15.562 -22.123 -11.363  1.00  0.00           O  
ATOM     21  N   ALA A   5      14.286 -23.926 -10.731  1.00  0.00           N  
ATOM     22  CA  ALA A   5      13.172 -23.041 -10.400  1.00  0.00           C  
ATOM     23  C   ALA A   5      13.125 -22.756  -8.902  1.00  0.00           C  
ATOM     24  CB  ALA A   5      11.852 -23.651 -10.865  1.00  0.00           C  
ATOM     25  O   ALA A   5      13.510 -23.601  -8.090  1.00  0.00           O  
ATOM     26  N   PRO A   6      12.843 -21.431  -8.554  1.00  0.00           N  
ATOM     27  CA  PRO A   6      12.683 -21.166  -7.122  1.00  0.00           C  
ATOM     28  C   PRO A   6      11.641 -22.070  -6.468  1.00  0.00           C  
ATOM     29  CB  PRO A   6      12.239 -19.702  -7.083  1.00  0.00           C  
ATOM     30  O   PRO A   6      10.686 -22.493  -7.124  1.00  0.00           O  
ATOM     31  CG  PRO A   6      12.580 -19.162  -8.434  1.00  0.00           C  
ATOM     32  CD  PRO A   6      12.615 -20.305  -9.409  1.00  0.00           C  
ATOM     33  N   GLY A   7      11.995 -22.698  -5.316  1.00  0.00           N  
ATOM     34  CA  GLY A   7      11.059 -23.479  -4.523  1.00  0.00           C  
ATOM     35  C   GLY A   7       9.861 -22.677  -4.052  1.00  0.00           C  
ATOM     36  O   GLY A   7       9.700 -21.514  -4.428  1.00  0.00           O  
ATOM     37  N   PRO A   8       8.982 -23.345  -3.381  1.00  0.00           N  
ATOM     38  CA  PRO A   8       7.822 -22.648  -2.819  1.00  0.00           C  
ATOM     39  C   PRO A   8       8.212 -21.433  -1.981  1.00  0.00           C  
ATOM     40  CB  PRO A   8       7.155 -23.718  -1.952  1.00  0.00           C  
ATOM     41  O   PRO A   8       9.210 -21.473  -1.256  1.00  0.00           O  
ATOM     42  CG  PRO A   8       7.684 -25.016  -2.471  1.00  0.00           C  
ATOM     43  CD  PRO A   8       9.056 -24.780  -3.035  1.00  0.00           C  
ATOM     44  N   GLN A   9       7.472 -20.366  -2.204  1.00  0.00           N  
ATOM     45  CA  GLN A   9       7.719 -19.135  -1.459  1.00  0.00           C  
ATOM     46  C   GLN A   9       6.561 -18.820  -0.517  1.00  0.00           C  
ATOM     47  CB  GLN A   9       7.950 -17.965  -2.417  1.00  0.00           C  
ATOM     48  O   GLN A   9       5.399 -19.062  -0.850  1.00  0.00           O  
ATOM     49  CG  GLN A   9       9.188 -18.120  -3.290  1.00  0.00           C  
ATOM     50  CD  GLN A   9       9.417 -16.928  -4.201  1.00  0.00           C  
ATOM     51  NE2 GLN A   9       9.747 -17.198  -5.459  1.00  0.00           N  
ATOM     52  OE1 GLN A   9       9.297 -15.774  -3.777  1.00  0.00           O  
ATOM     53  N   ASP A  10       6.928 -18.439   0.671  1.00  0.00           N  
ATOM     54  CA  ASP A  10       5.935 -18.031   1.660  1.00  0.00           C  
ATOM     55  C   ASP A  10       5.620 -16.542   1.541  1.00  0.00           C  
ATOM     56  CB  ASP A  10       6.424 -18.354   3.074  1.00  0.00           C  
ATOM     57  O   ASP A  10       6.468 -15.697   1.837  1.00  0.00           O  
ATOM     58  CG  ASP A  10       5.389 -18.049   4.143  1.00  0.00           C  
ATOM     59  OD1 ASP A  10       4.232 -17.726   3.797  1.00  0.00           O  
ATOM     60  OD2 ASP A  10       5.734 -18.129   5.341  1.00  0.00           O  
ATOM     61  N   TRP A  11       4.320 -16.268   1.195  1.00  0.00           N  
ATOM     62  CA  TRP A  11       3.950 -14.874   0.976  1.00  0.00           C  
ATOM     63  C   TRP A  11       3.121 -14.342   2.140  1.00  0.00           C  
ATOM     64  CB  TRP A  11       3.170 -14.723  -0.333  1.00  0.00           C  
ATOM     65  O   TRP A  11       2.569 -13.241   2.066  1.00  0.00           O  
ATOM     66  CG  TRP A  11       3.976 -15.025  -1.560  1.00  0.00           C  
ATOM     67  CD1 TRP A  11       3.965 -16.182  -2.290  1.00  0.00           C  
ATOM     68  CD2 TRP A  11       4.916 -14.157  -2.199  1.00  0.00           C  
ATOM     69  CE2 TRP A  11       5.438 -14.852  -3.312  1.00  0.00           C  
ATOM     70  CE3 TRP A  11       5.368 -12.856  -1.939  1.00  0.00           C  
ATOM     71  NE1 TRP A  11       4.842 -16.084  -3.345  1.00  0.00           N  
ATOM     72  CH2 TRP A  11       6.816 -13.016  -3.888  1.00  0.00           C  
ATOM     73  CZ2 TRP A  11       6.391 -14.289  -4.165  1.00  0.00           C  
ATOM     74  CZ3 TRP A  11       6.316 -12.297  -2.789  1.00  0.00           C  
ATOM     75  N   SER A  12       3.080 -15.096   3.174  1.00  0.00           N  
ATOM     76  CA  SER A  12       2.266 -14.746   4.334  1.00  0.00           C  
ATOM     77  C   SER A  12       2.806 -13.502   5.032  1.00  0.00           C  
ATOM     78  CB  SER A  12       2.210 -15.911   5.322  1.00  0.00           C  
ATOM     79  O   SER A  12       2.034 -12.670   5.514  1.00  0.00           O  
ATOM     80  OG  SER A  12       1.570 -17.034   4.740  1.00  0.00           O  
ATOM     81  N   PRO A  13       4.111 -13.293   4.988  1.00  0.00           N  
ATOM     82  CA  PRO A  13       4.627 -12.087   5.640  1.00  0.00           C  
ATOM     83  C   PRO A  13       4.106 -10.801   5.001  1.00  0.00           C  
ATOM     84  CB  PRO A  13       6.142 -12.210   5.461  1.00  0.00           C  
ATOM     85  O   PRO A  13       3.959  -9.784   5.684  1.00  0.00           O  
ATOM     86  CG  PRO A  13       6.403 -13.681   5.410  1.00  0.00           C  
ATOM     87  CD  PRO A  13       5.291 -14.335   4.641  1.00  0.00           C  
ATOM     88  N   ILE A  14       3.736 -10.881   3.801  1.00  0.00           N  
ATOM     89  CA  ILE A  14       3.196  -9.710   3.119  1.00  0.00           C  
ATOM     90  C   ILE A  14       1.670  -9.747   3.160  1.00  0.00           C  
ATOM     91  CB  ILE A  14       3.692  -9.627   1.658  1.00  0.00           C  
ATOM     92  O   ILE A  14       1.029  -8.764   3.539  1.00  0.00           O  
ATOM     93  CG1 ILE A  14       5.217  -9.480   1.619  1.00  0.00           C  
ATOM     94  CG2 ILE A  14       3.010  -8.470   0.921  1.00  0.00           C  
ATOM     95  CD1 ILE A  14       5.816  -9.615   0.226  1.00  0.00           C  
ATOM     96  N   SER A  15       1.076 -10.916   2.839  1.00  0.00           N  
ATOM     97  CA  SER A  15      -0.373 -11.011   2.702  1.00  0.00           C  
ATOM     98  C   SER A  15      -1.073 -10.744   4.030  1.00  0.00           C  
ATOM     99  CB  SER A  15      -0.773 -12.389   2.173  1.00  0.00           C  
ATOM    100  O   SER A  15      -2.178 -10.198   4.057  1.00  0.00           O  
ATOM    101  OG  SER A  15      -0.411 -13.405   3.093  1.00  0.00           O  
ATOM    102  N   ASP A  16      -0.458 -11.023   5.171  1.00  0.00           N  
ATOM    103  CA  ASP A  16      -1.041 -10.824   6.494  1.00  0.00           C  
ATOM    104  C   ASP A  16      -1.112  -9.339   6.845  1.00  0.00           C  
ATOM    105  CB  ASP A  16      -0.235 -11.577   7.555  1.00  0.00           C  
ATOM    106  O   ASP A  16      -1.795  -8.953   7.796  1.00  0.00           O  
ATOM    107  CG  ASP A  16      -0.471 -13.077   7.524  1.00  0.00           C  
ATOM    108  OD1 ASP A  16      -1.431 -13.530   6.865  1.00  0.00           O  
ATOM    109  OD2 ASP A  16       0.308 -13.812   8.168  1.00  0.00           O  
ATOM    110  N   ARG A  17      -0.493  -8.501   6.062  1.00  0.00           N  
ATOM    111  CA  ARG A  17      -0.443  -7.072   6.353  1.00  0.00           C  
ATOM    112  C   ARG A  17      -1.325  -6.286   5.388  1.00  0.00           C  
ATOM    113  CB  ARG A  17       0.997  -6.559   6.283  1.00  0.00           C  
ATOM    114  O   ARG A  17      -1.379  -5.056   5.450  1.00  0.00           O  
ATOM    115  CG  ARG A  17       1.908  -7.135   7.355  1.00  0.00           C  
ATOM    116  CD  ARG A  17       3.373  -6.838   7.069  1.00  0.00           C  
ATOM    117  NE  ARG A  17       4.239  -7.304   8.149  1.00  0.00           N  
ATOM    118  NH1 ARG A  17       5.078  -9.109   6.975  1.00  0.00           N  
ATOM    119  NH2 ARG A  17       5.775  -8.707   9.121  1.00  0.00           N  
ATOM    120  CZ  ARG A  17       5.029  -8.372   8.079  1.00  0.00           C  
ATOM    121  N   ILE A  18      -1.964  -7.047   4.485  1.00  0.00           N  
ATOM    122  CA  ILE A  18      -2.870  -6.412   3.533  1.00  0.00           C  
ATOM    123  C   ILE A  18      -4.198  -6.096   4.218  1.00  0.00           C  
ATOM    124  CB  ILE A  18      -3.105  -7.305   2.294  1.00  0.00           C  
ATOM    125  O   ILE A  18      -4.718  -6.910   4.984  1.00  0.00           O  
ATOM    126  CG1 ILE A  18      -1.825  -7.404   1.457  1.00  0.00           C  
ATOM    127  CG2 ILE A  18      -4.269  -6.769   1.456  1.00  0.00           C  
ATOM    128  CD1 ILE A  18      -1.906  -8.413   0.319  1.00  0.00           C  
ATOM    129  N   VAL A  19      -4.694  -4.885   3.955  1.00  0.00           N  
ATOM    130  CA  VAL A  19      -5.968  -4.446   4.515  1.00  0.00           C  
ATOM    131  C   VAL A  19      -6.913  -4.034   3.388  1.00  0.00           C  
ATOM    132  CB  VAL A  19      -5.781  -3.278   5.508  1.00  0.00           C  
ATOM    133  O   VAL A  19      -6.466  -3.617   2.316  1.00  0.00           O  
ATOM    134  CG1 VAL A  19      -4.890  -3.699   6.675  1.00  0.00           C  
ATOM    135  CG2 VAL A  19      -5.192  -2.062   4.794  1.00  0.00           C  
ATOM    136  N   LYS A  20      -8.177  -4.298   3.645  1.00  0.00           N  
ATOM    137  CA  LYS A  20      -9.226  -3.780   2.772  1.00  0.00           C  
ATOM    138  C   LYS A  20      -9.780  -2.461   3.302  1.00  0.00           C  
ATOM    139  CB  LYS A  20     -10.355  -4.801   2.625  1.00  0.00           C  
ATOM    140  O   LYS A  20     -10.189  -2.374   4.462  1.00  0.00           O  
ATOM    141  CG  LYS A  20     -11.410  -4.414   1.599  1.00  0.00           C  
ATOM    142  CD  LYS A  20     -12.483  -5.488   1.468  1.00  0.00           C  
ATOM    143  CE  LYS A  20     -13.540  -5.101   0.442  1.00  0.00           C  
ATOM    144  NZ  LYS A  20     -14.561  -6.176   0.267  1.00  0.00           N  
ATOM    145  N   LEU A  21      -9.765  -1.438   2.408  1.00  0.00           N  
ATOM    146  CA  LEU A  21     -10.184  -0.093   2.786  1.00  0.00           C  
ATOM    147  C   LEU A  21     -11.416   0.335   1.996  1.00  0.00           C  
ATOM    148  CB  LEU A  21      -9.046   0.907   2.559  1.00  0.00           C  
ATOM    149  O   LEU A  21     -11.440   0.228   0.768  1.00  0.00           O  
ATOM    150  CG  LEU A  21      -7.694   0.545   3.175  1.00  0.00           C  
ATOM    151  CD1 LEU A  21      -6.596   1.437   2.604  1.00  0.00           C  
ATOM    152  CD2 LEU A  21      -7.749   0.663   4.694  1.00  0.00           C  
ATOM    153  N   THR A  22     -12.360   0.747   2.762  1.00  0.00           N  
ATOM    154  CA  THR A  22     -13.542   1.308   2.119  1.00  0.00           C  
ATOM    155  C   THR A  22     -13.811   2.724   2.622  1.00  0.00           C  
ATOM    156  CB  THR A  22     -14.783   0.430   2.364  1.00  0.00           C  
ATOM    157  O   THR A  22     -14.136   2.920   3.795  1.00  0.00           O  
ATOM    158  CG2 THR A  22     -15.998   0.973   1.620  1.00  0.00           C  
ATOM    159  OG1 THR A  22     -14.515  -0.903   1.909  1.00  0.00           O  
ATOM    160  N   ASN A  23     -13.619   3.718   1.694  1.00  0.00           N  
ATOM    161  CA  ASN A  23     -13.917   5.116   1.985  1.00  0.00           C  
ATOM    162  C   ASN A  23     -15.301   5.511   1.479  1.00  0.00           C  
ATOM    163  CB  ASN A  23     -12.849   6.030   1.380  1.00  0.00           C  
ATOM    164  O   ASN A  23     -15.568   5.451   0.277  1.00  0.00           O  
ATOM    165  CG  ASN A  23     -13.075   7.492   1.712  1.00  0.00           C  
ATOM    166  ND2 ASN A  23     -12.601   8.377   0.844  1.00  0.00           N  
ATOM    167  OD1 ASN A  23     -13.671   7.822   2.741  1.00  0.00           O  
ATOM    168  N   THR A  24     -16.138   5.865   2.389  1.00  0.00           N  
ATOM    169  CA  THR A  24     -17.488   6.318   2.072  1.00  0.00           C  
ATOM    170  C   THR A  24     -17.636   7.811   2.350  1.00  0.00           C  
ATOM    171  CB  THR A  24     -18.543   5.536   2.876  1.00  0.00           C  
ATOM    172  O   THR A  24     -17.504   8.251   3.495  1.00  0.00           O  
ATOM    173  CG2 THR A  24     -19.956   5.934   2.462  1.00  0.00           C  
ATOM    174  OG1 THR A  24     -18.367   4.133   2.646  1.00  0.00           O  
ATOM    175  N   ALA A  25     -17.775   8.594   1.283  1.00  0.00           N  
ATOM    176  CA  ALA A  25     -17.930  10.043   1.382  1.00  0.00           C  
ATOM    177  C   ALA A  25     -18.792  10.582   0.244  1.00  0.00           C  
ATOM    178  CB  ALA A  25     -16.564  10.726   1.380  1.00  0.00           C  
ATOM    179  O   ALA A  25     -18.680  10.126  -0.897  1.00  0.00           O  
ATOM    180  N   GLY A  26     -19.727  11.560   0.623  1.00  0.00           N  
ATOM    181  CA  GLY A  26     -20.520  12.259  -0.376  1.00  0.00           C  
ATOM    182  C   GLY A  26     -21.397  11.331  -1.196  1.00  0.00           C  
ATOM    183  O   GLY A  26     -21.564  11.532  -2.401  1.00  0.00           O  
ATOM    184  N   GLY A  27     -21.891  10.162  -0.621  1.00  0.00           N  
ATOM    185  CA  GLY A  27     -22.774   9.217  -1.286  1.00  0.00           C  
ATOM    186  C   GLY A  27     -22.034   8.231  -2.170  1.00  0.00           C  
ATOM    187  O   GLY A  27     -22.656   7.414  -2.853  1.00  0.00           O  
ATOM    188  N   ASP A  28     -20.690   8.373  -2.232  1.00  0.00           N  
ATOM    189  CA  ASP A  28     -19.844   7.471  -3.008  1.00  0.00           C  
ATOM    190  C   ASP A  28     -18.960   6.626  -2.094  1.00  0.00           C  
ATOM    191  CB  ASP A  28     -18.980   8.261  -3.993  1.00  0.00           C  
ATOM    192  O   ASP A  28     -18.728   6.987  -0.939  1.00  0.00           O  
ATOM    193  CG  ASP A  28     -18.444   7.407  -5.129  1.00  0.00           C  
ATOM    194  OD1 ASP A  28     -18.820   6.219  -5.228  1.00  0.00           O  
ATOM    195  OD2 ASP A  28     -17.637   7.926  -5.929  1.00  0.00           O  
ATOM    196  N   SER A  29     -18.697   5.407  -2.577  1.00  0.00           N  
ATOM    197  CA  SER A  29     -17.800   4.517  -1.847  1.00  0.00           C  
ATOM    198  C   SER A  29     -16.693   3.985  -2.751  1.00  0.00           C  
ATOM    199  CB  SER A  29     -18.579   3.349  -1.240  1.00  0.00           C  
ATOM    200  O   SER A  29     -16.953   3.579  -3.886  1.00  0.00           O  
ATOM    201  OG  SER A  29     -17.723   2.516  -0.478  1.00  0.00           O  
ATOM    202  N   ILE A  30     -15.495   4.165  -2.253  1.00  0.00           N  
ATOM    203  CA  ILE A  30     -14.343   3.610  -2.954  1.00  0.00           C  
ATOM    204  C   ILE A  30     -13.686   2.532  -2.095  1.00  0.00           C  
ATOM    205  CB  ILE A  30     -13.317   4.708  -3.314  1.00  0.00           C  
ATOM    206  O   ILE A  30     -13.370   2.767  -0.926  1.00  0.00           O  
ATOM    207  CG1 ILE A  30     -13.962   5.766  -4.216  1.00  0.00           C  
ATOM    208  CG2 ILE A  30     -12.083   4.095  -3.983  1.00  0.00           C  
ATOM    209  CD1 ILE A  30     -13.061   6.957  -4.514  1.00  0.00           C  
ATOM    210  N   THR A  31     -13.619   1.343  -2.706  1.00  0.00           N  
ATOM    211  CA  THR A  31     -12.959   0.239  -2.017  1.00  0.00           C  
ATOM    212  C   THR A  31     -11.647  -0.123  -2.708  1.00  0.00           C  
ATOM    213  CB  THR A  31     -13.868  -1.002  -1.952  1.00  0.00           C  
ATOM    214  O   THR A  31     -11.619  -0.343  -3.921  1.00  0.00           O  
ATOM    215  CG2 THR A  31     -13.156  -2.171  -1.278  1.00  0.00           C  
ATOM    216  OG1 THR A  31     -15.050  -0.683  -1.208  1.00  0.00           O  
ATOM    217  N   GLU A  32     -10.606  -0.191  -1.894  1.00  0.00           N  
ATOM    218  CA  GLU A  32      -9.274  -0.588  -2.339  1.00  0.00           C  
ATOM    219  C   GLU A  32      -8.525  -1.336  -1.239  1.00  0.00           C  
ATOM    220  CB  GLU A  32      -8.469   0.635  -2.786  1.00  0.00           C  
ATOM    221  O   GLU A  32      -9.099  -1.655  -0.196  1.00  0.00           O  
ATOM    222  CG  GLU A  32      -9.125   1.426  -3.908  1.00  0.00           C  
ATOM    223  CD  GLU A  32      -8.332   2.657  -4.317  1.00  0.00           C  
ATOM    224  OE1 GLU A  32      -8.738   3.349  -5.278  1.00  0.00           O  
ATOM    225  OE2 GLU A  32      -7.297   2.932  -3.671  1.00  0.00           O  
ATOM    226  N   TYR A  33      -7.263  -1.558  -1.500  1.00  0.00           N  
ATOM    227  CA  TYR A  33      -6.440  -2.254  -0.517  1.00  0.00           C  
ATOM    228  C   TYR A  33      -5.283  -1.376  -0.054  1.00  0.00           C  
ATOM    229  CB  TYR A  33      -5.900  -3.564  -1.099  1.00  0.00           C  
ATOM    230  O   TYR A  33      -5.044  -0.306  -0.619  1.00  0.00           O  
ATOM    231  CG  TYR A  33      -6.972  -4.583  -1.398  1.00  0.00           C  
ATOM    232  CD1 TYR A  33      -7.319  -5.554  -0.461  1.00  0.00           C  
ATOM    233  CD2 TYR A  33      -7.641  -4.578  -2.618  1.00  0.00           C  
ATOM    234  CE1 TYR A  33      -8.305  -6.497  -0.733  1.00  0.00           C  
ATOM    235  CE2 TYR A  33      -8.629  -5.515  -2.901  1.00  0.00           C  
ATOM    236  OH  TYR A  33      -9.931  -7.399  -2.228  1.00  0.00           O  
ATOM    237  CZ  TYR A  33      -8.954  -6.469  -1.953  1.00  0.00           C  
ATOM    238  N   GLY A  34      -4.672  -1.787   0.943  1.00  0.00           N  
ATOM    239  CA  GLY A  34      -3.484  -1.154   1.494  1.00  0.00           C  
ATOM    240  C   GLY A  34      -2.580  -2.122   2.234  1.00  0.00           C  
ATOM    241  O   GLY A  34      -2.917  -3.297   2.391  1.00  0.00           O  
ATOM    242  N   LEU A  35      -1.414  -1.599   2.542  1.00  0.00           N  
ATOM    243  CA  LEU A  35      -0.418  -2.396   3.250  1.00  0.00           C  
ATOM    244  C   LEU A  35      -0.120  -1.799   4.621  1.00  0.00           C  
ATOM    245  CB  LEU A  35       0.872  -2.493   2.431  1.00  0.00           C  
ATOM    246  O   LEU A  35       0.221  -0.619   4.729  1.00  0.00           O  
ATOM    247  CG  LEU A  35       1.886  -3.544   2.886  1.00  0.00           C  
ATOM    248  CD1 LEU A  35       1.303  -4.945   2.731  1.00  0.00           C  
ATOM    249  CD2 LEU A  35       3.185  -3.409   2.100  1.00  0.00           C  
ATOM    250  N   GLY A  36      -0.284  -2.662   5.636  1.00  0.00           N  
ATOM    251  CA  GLY A  36       0.044  -2.234   6.987  1.00  0.00           C  
ATOM    252  C   GLY A  36       1.531  -2.283   7.284  1.00  0.00           C  
ATOM    253  O   GLY A  36       2.226  -3.204   6.849  1.00  0.00           O  
ATOM    254  N   TYR A  37       2.092  -1.295   8.043  1.00  0.00           N  
ATOM    255  CA  TYR A  37       3.459  -1.139   8.528  1.00  0.00           C  
ATOM    256  C   TYR A  37       3.491  -0.321   9.814  1.00  0.00           C  
ATOM    257  CB  TYR A  37       4.334  -0.471   7.462  1.00  0.00           C  
ATOM    258  O   TYR A  37       3.370   0.905   9.780  1.00  0.00           O  
ATOM    259  CG  TYR A  37       5.799  -0.426   7.821  1.00  0.00           C  
ATOM    260  CD1 TYR A  37       6.323   0.634   8.558  1.00  0.00           C  
ATOM    261  CD2 TYR A  37       6.662  -1.441   7.424  1.00  0.00           C  
ATOM    262  CE1 TYR A  37       7.673   0.680   8.890  1.00  0.00           C  
ATOM    263  CE2 TYR A  37       8.014  -1.405   7.750  1.00  0.00           C  
ATOM    264  OH  TYR A  37       9.847  -0.301   8.807  1.00  0.00           O  
ATOM    265  CZ  TYR A  37       8.509  -0.342   8.482  1.00  0.00           C  
ATOM    266  N   GLY A  38       3.697  -1.053  10.953  1.00  0.00           N  
ATOM    267  CA  GLY A  38       3.619  -0.323  12.208  1.00  0.00           C  
ATOM    268  C   GLY A  38       2.275   0.345  12.428  1.00  0.00           C  
ATOM    269  O   GLY A  38       1.229  -0.299  12.310  1.00  0.00           O  
ATOM    270  N   PRO A  39       2.265   1.656  12.695  1.00  0.00           N  
ATOM    271  CA  PRO A  39       1.015   2.393  12.899  1.00  0.00           C  
ATOM    272  C   PRO A  39       0.463   2.987  11.605  1.00  0.00           C  
ATOM    273  CB  PRO A  39       1.413   3.498  13.880  1.00  0.00           C  
ATOM    274  O   PRO A  39      -0.384   3.883  11.645  1.00  0.00           O  
ATOM    275  CG  PRO A  39       2.824   3.837  13.522  1.00  0.00           C  
ATOM    276  CD  PRO A  39       3.535   2.572  13.135  1.00  0.00           C  
ATOM    277  N   TYR A  40       0.963   2.427  10.522  1.00  0.00           N  
ATOM    278  CA  TYR A  40       0.632   3.081   9.260  1.00  0.00           C  
ATOM    279  C   TYR A  40      -0.080   2.117   8.318  1.00  0.00           C  
ATOM    280  CB  TYR A  40       1.896   3.628   8.590  1.00  0.00           C  
ATOM    281  O   TYR A  40       0.084   0.900   8.424  1.00  0.00           O  
ATOM    282  CG  TYR A  40       2.733   4.500   9.494  1.00  0.00           C  
ATOM    283  CD1 TYR A  40       2.171   5.584  10.164  1.00  0.00           C  
ATOM    284  CD2 TYR A  40       4.087   4.242   9.680  1.00  0.00           C  
ATOM    285  CE1 TYR A  40       2.939   6.392  10.997  1.00  0.00           C  
ATOM    286  CE2 TYR A  40       4.865   5.043  10.510  1.00  0.00           C  
ATOM    287  OH  TYR A  40       5.048   6.909  11.986  1.00  0.00           O  
ATOM    288  CZ  TYR A  40       4.283   6.113  11.163  1.00  0.00           C  
ATOM    289  N   ILE A  41      -0.838   2.687   7.452  1.00  0.00           N  
ATOM    290  CA  ILE A  41      -1.315   2.014   6.248  1.00  0.00           C  
ATOM    291  C   ILE A  41      -0.830   2.765   5.011  1.00  0.00           C  
ATOM    292  CB  ILE A  41      -2.856   1.901   6.237  1.00  0.00           C  
ATOM    293  O   ILE A  41      -1.023   3.978   4.897  1.00  0.00           O  
ATOM    294  CG1 ILE A  41      -3.330   0.947   7.339  1.00  0.00           C  
ATOM    295  CG2 ILE A  41      -3.354   1.441   4.863  1.00  0.00           C  
ATOM    296  CD1 ILE A  41      -4.843   0.880   7.492  1.00  0.00           C  
ATOM    297  N   ILE A  42      -0.142   2.036   4.158  1.00  0.00           N  
ATOM    298  CA  ILE A  42       0.307   2.569   2.876  1.00  0.00           C  
ATOM    299  C   ILE A  42      -0.681   2.179   1.779  1.00  0.00           C  
ATOM    300  CB  ILE A  42       1.726   2.069   2.522  1.00  0.00           C  
ATOM    301  O   ILE A  42      -0.930   0.992   1.554  1.00  0.00           O  
ATOM    302  CG1 ILE A  42       2.713   2.429   3.639  1.00  0.00           C  
ATOM    303  CG2 ILE A  42       2.183   2.647   1.180  1.00  0.00           C  
ATOM    304  CD1 ILE A  42       2.944   1.311   4.645  1.00  0.00           C  
ATOM    305  N   THR A  43      -1.252   3.170   1.051  1.00  0.00           N  
ATOM    306  CA  THR A  43      -2.236   2.883   0.012  1.00  0.00           C  
ATOM    307  C   THR A  43      -2.209   3.960  -1.069  1.00  0.00           C  
ATOM    308  CB  THR A  43      -3.655   2.778   0.600  1.00  0.00           C  
ATOM    309  O   THR A  43      -1.272   4.757  -1.136  1.00  0.00           O  
ATOM    310  CG2 THR A  43      -4.163   4.140   1.059  1.00  0.00           C  
ATOM    311  OG1 THR A  43      -4.543   2.260  -0.398  1.00  0.00           O  
ATOM    312  N   ASN A  44      -3.231   3.904  -1.991  1.00  0.00           N  
ATOM    313  CA  ASN A  44      -3.298   4.896  -3.059  1.00  0.00           C  
ATOM    314  C   ASN A  44      -3.969   6.183  -2.588  1.00  0.00           C  
ATOM    315  CB  ASN A  44      -4.034   4.327  -4.274  1.00  0.00           C  
ATOM    316  O   ASN A  44      -4.931   6.140  -1.818  1.00  0.00           O  
ATOM    317  CG  ASN A  44      -3.353   3.100  -4.848  1.00  0.00           C  
ATOM    318  ND2 ASN A  44      -2.322   3.318  -5.656  1.00  0.00           N  
ATOM    319  OD1 ASN A  44      -3.751   1.967  -4.568  1.00  0.00           O  
ATOM    320  N   ALA A  45      -3.461   7.317  -3.029  1.00  0.00           N  
ATOM    321  CA  ALA A  45      -4.016   8.627  -2.700  1.00  0.00           C  
ATOM    322  C   ALA A  45      -5.432   8.776  -3.249  1.00  0.00           C  
ATOM    323  CB  ALA A  45      -3.119   9.736  -3.243  1.00  0.00           C  
ATOM    324  O   ALA A  45      -6.270   9.453  -2.649  1.00  0.00           O  
ATOM    325  N   HIS A  46      -5.668   8.092  -4.326  1.00  0.00           N  
ATOM    326  CA  HIS A  46      -6.974   8.260  -4.953  1.00  0.00           C  
ATOM    327  C   HIS A  46      -8.067   7.569  -4.144  1.00  0.00           C  
ATOM    328  CB  HIS A  46      -6.957   7.716  -6.383  1.00  0.00           C  
ATOM    329  O   HIS A  46      -9.243   7.620  -4.511  1.00  0.00           O  
ATOM    330  CG  HIS A  46      -6.773   6.233  -6.459  1.00  0.00           C  
ATOM    331  CD2 HIS A  46      -7.648   5.219  -6.264  1.00  0.00           C  
ATOM    332  ND1 HIS A  46      -5.564   5.648  -6.765  1.00  0.00           N  
ATOM    333  CE1 HIS A  46      -5.704   4.333  -6.756  1.00  0.00           C  
ATOM    334  NE2 HIS A  46      -6.959   4.046  -6.455  1.00  0.00           N  
ATOM    335  N   LEU A  47      -7.719   6.908  -3.050  1.00  0.00           N  
ATOM    336  CA  LEU A  47      -8.713   6.414  -2.103  1.00  0.00           C  
ATOM    337  C   LEU A  47      -9.562   7.559  -1.560  1.00  0.00           C  
ATOM    338  CB  LEU A  47      -8.032   5.675  -0.948  1.00  0.00           C  
ATOM    339  O   LEU A  47     -10.731   7.362  -1.219  1.00  0.00           O  
ATOM    340  CG  LEU A  47      -8.950   5.163   0.163  1.00  0.00           C  
ATOM    341  CD1 LEU A  47      -9.871   4.071  -0.372  1.00  0.00           C  
ATOM    342  CD2 LEU A  47      -8.129   4.646   1.340  1.00  0.00           C  
ATOM    343  N   PHE A  48      -8.916   8.779  -1.486  1.00  0.00           N  
ATOM    344  CA  PHE A  48      -9.577   9.948  -0.919  1.00  0.00           C  
ATOM    345  C   PHE A  48      -9.963  10.936  -2.013  1.00  0.00           C  
ATOM    346  CB  PHE A  48      -8.672  10.632   0.111  1.00  0.00           C  
ATOM    347  O   PHE A  48      -9.598  12.112  -1.951  1.00  0.00           O  
ATOM    348  CG  PHE A  48      -8.406   9.797   1.335  1.00  0.00           C  
ATOM    349  CD1 PHE A  48      -9.362   9.682   2.336  1.00  0.00           C  
ATOM    350  CD2 PHE A  48      -7.199   9.126   1.483  1.00  0.00           C  
ATOM    351  CE1 PHE A  48      -9.118   8.910   3.470  1.00  0.00           C  
ATOM    352  CE2 PHE A  48      -6.948   8.353   2.613  1.00  0.00           C  
ATOM    353  CZ  PHE A  48      -7.909   8.247   3.606  1.00  0.00           C  
ATOM    354  N   ARG A  49     -10.663  10.373  -2.984  1.00  0.00           N  
ATOM    355  CA  ARG A  49     -11.255  11.231  -4.005  1.00  0.00           C  
ATOM    356  C   ARG A  49     -12.244  12.214  -3.387  1.00  0.00           C  
ATOM    357  CB  ARG A  49     -11.952  10.391  -5.077  1.00  0.00           C  
ATOM    358  O   ARG A  49     -12.294  13.382  -3.779  1.00  0.00           O  
ATOM    359  CG  ARG A  49     -12.507  11.206  -6.234  1.00  0.00           C  
ATOM    360  CD  ARG A  49     -13.076  10.314  -7.330  1.00  0.00           C  
ATOM    361  NE  ARG A  49     -14.318   9.671  -6.911  1.00  0.00           N  
ATOM    362  NH1 ARG A  49     -14.601   8.475  -8.867  1.00  0.00           N  
ATOM    363  NH2 ARG A  49     -16.131   8.286  -7.171  1.00  0.00           N  
ATOM    364  CZ  ARG A  49     -15.014   8.812  -7.650  1.00  0.00           C  
ATOM    365  N   ARG A  50     -12.982  11.572  -2.593  1.00  0.00           N  
ATOM    366  CA  ARG A  50     -13.840  12.346  -1.703  1.00  0.00           C  
ATOM    367  C   ARG A  50     -13.481  12.097  -0.242  1.00  0.00           C  
ATOM    368  CB  ARG A  50     -15.312  12.008  -1.946  1.00  0.00           C  
ATOM    369  O   ARG A  50     -12.993  11.020   0.108  1.00  0.00           O  
ATOM    370  CG  ARG A  50     -15.806  12.368  -3.338  1.00  0.00           C  
ATOM    371  CD  ARG A  50     -17.296  12.103  -3.495  1.00  0.00           C  
ATOM    372  NE  ARG A  50     -17.773  12.472  -4.825  1.00  0.00           N  
ATOM    373  NH1 ARG A  50     -19.672  11.160  -4.735  1.00  0.00           N  
ATOM    374  NH2 ARG A  50     -19.230  12.417  -6.599  1.00  0.00           N  
ATOM    375  CZ  ARG A  50     -18.891  12.016  -5.383  1.00  0.00           C  
ATOM    376  N   ASN A  51     -13.575  13.166   0.421  1.00  0.00           N  
ATOM    377  CA  ASN A  51     -13.242  13.088   1.840  1.00  0.00           C  
ATOM    378  C   ASN A  51     -14.389  13.589   2.713  1.00  0.00           C  
ATOM    379  CB  ASN A  51     -11.965  13.877   2.136  1.00  0.00           C  
ATOM    380  O   ASN A  51     -15.467  13.906   2.207  1.00  0.00           O  
ATOM    381  CG  ASN A  51     -11.208  13.335   3.333  1.00  0.00           C  
ATOM    382  ND2 ASN A  51      -9.927  13.672   3.426  1.00  0.00           N  
ATOM    383  OD1 ASN A  51     -11.770  12.619   4.165  1.00  0.00           O  
ATOM    384  N   ASN A  52     -14.200  13.550   4.002  1.00  0.00           N  
ATOM    385  CA  ASN A  52     -15.233  13.978   4.939  1.00  0.00           C  
ATOM    386  C   ASN A  52     -16.317  12.916   5.101  1.00  0.00           C  
ATOM    387  CB  ASN A  52     -15.852  15.303   4.488  1.00  0.00           C  
ATOM    388  O   ASN A  52     -17.507  13.217   4.998  1.00  0.00           O  
ATOM    389  CG  ASN A  52     -16.728  15.932   5.553  1.00  0.00           C  
ATOM    390  ND2 ASN A  52     -17.703  16.726   5.127  1.00  0.00           N  
ATOM    391  OD1 ASN A  52     -16.529  15.706   6.750  1.00  0.00           O  
ATOM    392  N   GLY A  53     -15.906  11.708   5.350  1.00  0.00           N  
ATOM    393  CA  GLY A  53     -16.783  10.567   5.559  1.00  0.00           C  
ATOM    394  C   GLY A  53     -16.212   9.543   6.521  1.00  0.00           C  
ATOM    395  O   GLY A  53     -15.636   9.903   7.549  1.00  0.00           O  
ATOM    396  N   THR A  54     -16.541   8.247   6.181  1.00  0.00           N  
ATOM    397  CA  THR A  54     -16.123   7.143   7.039  1.00  0.00           C  
ATOM    398  C   THR A  54     -15.165   6.215   6.297  1.00  0.00           C  
ATOM    399  CB  THR A  54     -17.335   6.338   7.543  1.00  0.00           C  
ATOM    400  O   THR A  54     -15.324   5.980   5.098  1.00  0.00           O  
ATOM    401  CG2 THR A  54     -16.911   5.288   8.565  1.00  0.00           C  
ATOM    402  OG1 THR A  54     -18.274   7.231   8.153  1.00  0.00           O  
ATOM    403  N   LEU A  55     -14.110   5.815   6.985  1.00  0.00           N  
ATOM    404  CA  LEU A  55     -13.185   4.823   6.448  1.00  0.00           C  
ATOM    405  C   LEU A  55     -13.298   3.507   7.209  1.00  0.00           C  
ATOM    406  CB  LEU A  55     -11.746   5.342   6.512  1.00  0.00           C  
ATOM    407  O   LEU A  55     -13.087   3.467   8.424  1.00  0.00           O  
ATOM    408  CG  LEU A  55     -10.664   4.407   5.970  1.00  0.00           C  
ATOM    409  CD1 LEU A  55     -10.835   4.213   4.467  1.00  0.00           C  
ATOM    410  CD2 LEU A  55      -9.276   4.953   6.289  1.00  0.00           C  
ATOM    411  N   THR A  56     -13.708   2.470   6.511  1.00  0.00           N  
ATOM    412  CA  THR A  56     -13.744   1.127   7.079  1.00  0.00           C  
ATOM    413  C   THR A  56     -12.478   0.354   6.721  1.00  0.00           C  
ATOM    414  CB  THR A  56     -14.979   0.347   6.592  1.00  0.00           C  
ATOM    415  O   THR A  56     -12.116   0.254   5.547  1.00  0.00           O  
ATOM    416  CG2 THR A  56     -15.009  -1.060   7.180  1.00  0.00           C  
ATOM    417  OG1 THR A  56     -16.166   1.045   6.990  1.00  0.00           O  
ATOM    418  N   ILE A  57     -11.843  -0.227   7.777  1.00  0.00           N  
ATOM    419  CA  ILE A  57     -10.612  -0.992   7.604  1.00  0.00           C  
ATOM    420  C   ILE A  57     -10.851  -2.448   7.994  1.00  0.00           C  
ATOM    421  CB  ILE A  57      -9.455  -0.396   8.437  1.00  0.00           C  
ATOM    422  O   ILE A  57     -11.210  -2.741   9.137  1.00  0.00           O  
ATOM    423  CG1 ILE A  57      -9.271   1.090   8.109  1.00  0.00           C  
ATOM    424  CG2 ILE A  57      -8.159  -1.176   8.195  1.00  0.00           C  
ATOM    425  CD1 ILE A  57      -8.366   1.831   9.084  1.00  0.00           C  
ATOM    426  N   VAL A  58     -10.664  -3.328   7.037  1.00  0.00           N  
ATOM    427  CA  VAL A  58     -10.718  -4.762   7.305  1.00  0.00           C  
ATOM    428  C   VAL A  58      -9.314  -5.357   7.221  1.00  0.00           C  
ATOM    429  CB  VAL A  58     -11.664  -5.487   6.321  1.00  0.00           C  
ATOM    430  O   VAL A  58      -8.663  -5.282   6.177  1.00  0.00           O  
ATOM    431  CG1 VAL A  58     -11.791  -6.965   6.685  1.00  0.00           C  
ATOM    432  CG2 VAL A  58     -13.036  -4.817   6.309  1.00  0.00           C  
ATOM    433  N   SER A  59      -8.867  -5.888   8.357  1.00  0.00           N  
ATOM    434  CA  SER A  59      -7.538  -6.483   8.443  1.00  0.00           C  
ATOM    435  C   SER A  59      -7.581  -7.831   9.155  1.00  0.00           C  
ATOM    436  CB  SER A  59      -6.576  -5.544   9.171  1.00  0.00           C  
ATOM    437  O   SER A  59      -8.660  -8.353   9.442  1.00  0.00           O  
ATOM    438  OG  SER A  59      -6.842  -5.531  10.563  1.00  0.00           O  
ATOM    439  N   LYS A  60      -6.383  -8.343   9.401  1.00  0.00           N  
ATOM    440  CA  LYS A  60      -6.291  -9.591  10.153  1.00  0.00           C  
ATOM    441  C   LYS A  60      -6.719  -9.391  11.604  1.00  0.00           C  
ATOM    442  CB  LYS A  60      -4.868 -10.148  10.098  1.00  0.00           C  
ATOM    443  O   LYS A  60      -7.068 -10.352  12.292  1.00  0.00           O  
ATOM    444  CG  LYS A  60      -3.853  -9.331  10.882  1.00  0.00           C  
ATOM    445  CD  LYS A  60      -2.473  -9.977  10.854  1.00  0.00           C  
ATOM    446  CE  LYS A  60      -1.475  -9.202  11.703  1.00  0.00           C  
ATOM    447  NZ  LYS A  60      -0.137  -9.866  11.730  1.00  0.00           N  
ATOM    448  N   PHE A  61      -6.691  -8.150  12.002  1.00  0.00           N  
ATOM    449  CA  PHE A  61      -7.030  -7.814  13.379  1.00  0.00           C  
ATOM    450  C   PHE A  61      -8.531  -7.593  13.529  1.00  0.00           C  
ATOM    451  CB  PHE A  61      -6.268  -6.565  13.833  1.00  0.00           C  
ATOM    452  O   PHE A  61      -9.023  -7.373  14.638  1.00  0.00           O  
ATOM    453  CG  PHE A  61      -4.778  -6.660  13.641  1.00  0.00           C  
ATOM    454  CD1 PHE A  61      -4.055  -7.701  14.210  1.00  0.00           C  
ATOM    455  CD2 PHE A  61      -4.101  -5.708  12.890  1.00  0.00           C  
ATOM    456  CE1 PHE A  61      -2.676  -7.791  14.034  1.00  0.00           C  
ATOM    457  CE2 PHE A  61      -2.723  -5.792  12.709  1.00  0.00           C  
ATOM    458  CZ  PHE A  61      -2.013  -6.834  13.283  1.00  0.00           C  
ATOM    459  N   GLY A  62      -9.250  -7.605  12.454  1.00  0.00           N  
ATOM    460  CA  GLY A  62     -10.682  -7.355  12.493  1.00  0.00           C  
ATOM    461  C   GLY A  62     -11.096  -6.131  11.697  1.00  0.00           C  
ATOM    462  O   GLY A  62     -10.368  -5.689  10.806  1.00  0.00           O  
ATOM    463  N   THR A  63     -12.286  -5.673  11.962  1.00  0.00           N  
ATOM    464  CA  THR A  63     -12.848  -4.528  11.254  1.00  0.00           C  
ATOM    465  C   THR A  63     -12.840  -3.287  12.141  1.00  0.00           C  
ATOM    466  CB  THR A  63     -14.285  -4.814  10.781  1.00  0.00           C  
ATOM    467  O   THR A  63     -13.239  -3.347  13.306  1.00  0.00           O  
ATOM    468  CG2 THR A  63     -14.877  -3.608  10.059  1.00  0.00           C  
ATOM    469  OG1 THR A  63     -14.273  -5.934   9.887  1.00  0.00           O  
ATOM    470  N   PHE A  64     -12.329  -2.240  11.592  1.00  0.00           N  
ATOM    471  CA  PHE A  64     -12.232  -0.959  12.280  1.00  0.00           C  
ATOM    472  C   PHE A  64     -12.826   0.159  11.431  1.00  0.00           C  
ATOM    473  CB  PHE A  64     -10.774  -0.640  12.623  1.00  0.00           C  
ATOM    474  O   PHE A  64     -12.668   0.166  10.208  1.00  0.00           O  
ATOM    475  CG  PHE A  64     -10.607   0.568  13.505  1.00  0.00           C  
ATOM    476  CD1 PHE A  64     -10.280   1.804  12.960  1.00  0.00           C  
ATOM    477  CD2 PHE A  64     -10.779   0.468  14.879  1.00  0.00           C  
ATOM    478  CE1 PHE A  64     -10.125   2.924  13.774  1.00  0.00           C  
ATOM    479  CE2 PHE A  64     -10.626   1.583  15.699  1.00  0.00           C  
ATOM    480  CZ  PHE A  64     -10.298   2.810  15.144  1.00  0.00           C  
ATOM    481  N   THR A  65     -13.497   1.070  12.167  1.00  0.00           N  
ATOM    482  CA  THR A  65     -14.110   2.179  11.445  1.00  0.00           C  
ATOM    483  C   THR A  65     -13.620   3.517  11.992  1.00  0.00           C  
ATOM    484  CB  THR A  65     -15.647   2.119  11.529  1.00  0.00           C  
ATOM    485  O   THR A  65     -13.623   3.736  13.205  1.00  0.00           O  
ATOM    486  CG2 THR A  65     -16.284   3.301  10.805  1.00  0.00           C  
ATOM    487  OG1 THR A  65     -16.105   0.902  10.929  1.00  0.00           O  
ATOM    488  N   ILE A  66     -13.078   4.292  11.058  1.00  0.00           N  
ATOM    489  CA  ILE A  66     -12.792   5.692  11.354  1.00  0.00           C  
ATOM    490  C   ILE A  66     -13.964   6.563  10.908  1.00  0.00           C  
ATOM    491  CB  ILE A  66     -11.487   6.158  10.670  1.00  0.00           C  
ATOM    492  O   ILE A  66     -14.239   6.681   9.712  1.00  0.00           O  
ATOM    493  CG1 ILE A  66     -10.297   5.330  11.168  1.00  0.00           C  
ATOM    494  CG2 ILE A  66     -11.254   7.652  10.914  1.00  0.00           C  
ATOM    495  CD1 ILE A  66      -9.011   5.561  10.387  1.00  0.00           C  
ATOM    496  N   ALA A  67     -14.672   7.196  11.824  1.00  0.00           N  
ATOM    497  CA  ALA A  67     -15.951   7.855  11.574  1.00  0.00           C  
ATOM    498  C   ALA A  67     -15.756   9.152  10.792  1.00  0.00           C  
ATOM    499  CB  ALA A  67     -16.673   8.134  12.890  1.00  0.00           C  
ATOM    500  O   ALA A  67     -16.626   9.552  10.015  1.00  0.00           O  
ATOM    501  N   ASP A  68     -14.651   9.786  11.072  1.00  0.00           N  
ATOM    502  CA  ASP A  68     -14.390  11.067  10.421  1.00  0.00           C  
ATOM    503  C   ASP A  68     -13.022  11.069   9.743  1.00  0.00           C  
ATOM    504  CB  ASP A  68     -14.478  12.211  11.433  1.00  0.00           C  
ATOM    505  O   ASP A  68     -11.998  11.261  10.401  1.00  0.00           O  
ATOM    506  CG  ASP A  68     -14.355  13.581  10.791  1.00  0.00           C  
ATOM    507  OD1 ASP A  68     -14.189  13.663   9.555  1.00  0.00           O  
ATOM    508  OD2 ASP A  68     -14.423  14.589  11.528  1.00  0.00           O  
ATOM    509  N   THR A  69     -13.012  10.910   8.359  1.00  0.00           N  
ATOM    510  CA  THR A  69     -11.762  10.796   7.615  1.00  0.00           C  
ATOM    511  C   THR A  69     -11.035  12.137   7.571  1.00  0.00           C  
ATOM    512  CB  THR A  69     -12.010  10.297   6.180  1.00  0.00           C  
ATOM    513  O   THR A  69      -9.841  12.192   7.270  1.00  0.00           O  
ATOM    514  CG2 THR A  69     -12.493   8.850   6.176  1.00  0.00           C  
ATOM    515  OG1 THR A  69     -13.004  11.122   5.558  1.00  0.00           O  
ATOM    516  N   THR A  70     -11.662  13.241   7.975  1.00  0.00           N  
ATOM    517  CA  THR A  70     -11.015  14.548   7.957  1.00  0.00           C  
ATOM    518  C   THR A  70     -10.046  14.688   9.128  1.00  0.00           C  
ATOM    519  CB  THR A  70     -12.051  15.686   8.006  1.00  0.00           C  
ATOM    520  O   THR A  70      -9.186  15.572   9.127  1.00  0.00           O  
ATOM    521  CG2 THR A  70     -13.053  15.567   6.863  1.00  0.00           C  
ATOM    522  OG1 THR A  70     -12.756  15.629   9.252  1.00  0.00           O  
ATOM    523  N   GLU A  71     -10.184  13.808  10.066  1.00  0.00           N  
ATOM    524  CA  GLU A  71      -9.312  13.846  11.236  1.00  0.00           C  
ATOM    525  C   GLU A  71      -8.176  12.835  11.111  1.00  0.00           C  
ATOM    526  CB  GLU A  71     -10.114  13.582  12.513  1.00  0.00           C  
ATOM    527  O   GLU A  71      -7.336  12.725  12.006  1.00  0.00           O  
ATOM    528  CG  GLU A  71     -11.153  14.652  12.819  1.00  0.00           C  
ATOM    529  CD  GLU A  71     -10.553  16.037  12.999  1.00  0.00           C  
ATOM    530  OE1 GLU A  71     -11.068  17.005  12.395  1.00  0.00           O  
ATOM    531  OE2 GLU A  71      -9.559  16.156  13.749  1.00  0.00           O  
ATOM    532  N   LEU A  72      -8.178  12.112  10.020  1.00  0.00           N  
ATOM    533  CA  LEU A  72      -7.177  11.075   9.796  1.00  0.00           C  
ATOM    534  C   LEU A  72      -5.893  11.671   9.229  1.00  0.00           C  
ATOM    535  CB  LEU A  72      -7.719  10.003   8.847  1.00  0.00           C  
ATOM    536  O   LEU A  72      -5.895  12.225   8.128  1.00  0.00           O  
ATOM    537  CG  LEU A  72      -6.784   8.831   8.543  1.00  0.00           C  
ATOM    538  CD1 LEU A  72      -6.482   8.051   9.818  1.00  0.00           C  
ATOM    539  CD2 LEU A  72      -7.396   7.920   7.485  1.00  0.00           C  
ATOM    540  N   PRO A  73      -4.811  11.603  10.030  1.00  0.00           N  
ATOM    541  CA  PRO A  73      -3.541  12.118   9.513  1.00  0.00           C  
ATOM    542  C   PRO A  73      -3.067  11.375   8.267  1.00  0.00           C  
ATOM    543  CB  PRO A  73      -2.573  11.903  10.679  1.00  0.00           C  
ATOM    544  O   PRO A  73      -3.032  10.142   8.255  1.00  0.00           O  
ATOM    545  CG  PRO A  73      -3.445  11.820  11.890  1.00  0.00           C  
ATOM    546  CD  PRO A  73      -4.732  11.147  11.505  1.00  0.00           C  
ATOM    547  N   GLN A  74      -2.756  12.217   7.227  1.00  0.00           N  
ATOM    548  CA  GLN A  74      -2.290  11.680   5.953  1.00  0.00           C  
ATOM    549  C   GLN A  74      -0.961  12.308   5.544  1.00  0.00           C  
ATOM    550  CB  GLN A  74      -3.336  11.905   4.860  1.00  0.00           C  
ATOM    551  O   GLN A  74      -0.757  13.511   5.722  1.00  0.00           O  
ATOM    552  CG  GLN A  74      -4.695  11.295   5.175  1.00  0.00           C  
ATOM    553  CD  GLN A  74      -5.751  11.652   4.145  1.00  0.00           C  
ATOM    554  NE2 GLN A  74      -7.018  11.510   4.520  1.00  0.00           N  
ATOM    555  OE1 GLN A  74      -5.431  12.053   3.021  1.00  0.00           O  
ATOM    556  N   HIS A  75      -0.088  11.426   5.087  1.00  0.00           N  
ATOM    557  CA  HIS A  75       1.140  11.889   4.449  1.00  0.00           C  
ATOM    558  C   HIS A  75       1.154  11.539   2.965  1.00  0.00           C  
ATOM    559  CB  HIS A  75       2.364  11.288   5.142  1.00  0.00           C  
ATOM    560  O   HIS A  75       1.309  10.372   2.599  1.00  0.00           O  
ATOM    561  CG  HIS A  75       3.664  11.840   4.650  1.00  0.00           C  
ATOM    562  CD2 HIS A  75       4.428  11.499   3.587  1.00  0.00           C  
ATOM    563  ND1 HIS A  75       4.321  12.873   5.284  1.00  0.00           N  
ATOM    564  CE1 HIS A  75       5.436  13.144   4.628  1.00  0.00           C  
ATOM    565  NE2 HIS A  75       5.526  12.325   3.594  1.00  0.00           N  
ATOM    566  N   LEU A  76       1.017  12.580   2.124  1.00  0.00           N  
ATOM    567  CA  LEU A  76       0.996  12.380   0.679  1.00  0.00           C  
ATOM    568  C   LEU A  76       2.412  12.271   0.124  1.00  0.00           C  
ATOM    569  CB  LEU A  76       0.251  13.527  -0.010  1.00  0.00           C  
ATOM    570  O   LEU A  76       3.288  13.059   0.488  1.00  0.00           O  
ATOM    571  CG  LEU A  76      -1.194  13.760   0.433  1.00  0.00           C  
ATOM    572  CD1 LEU A  76      -2.071  12.583   0.022  1.00  0.00           C  
ATOM    573  CD2 LEU A  76      -1.261  13.984   1.940  1.00  0.00           C  
ATOM    574  N   ILE A  77       2.537  11.221  -0.686  1.00  0.00           N  
ATOM    575  CA  ILE A  77       3.818  11.102  -1.374  1.00  0.00           C  
ATOM    576  C   ILE A  77       3.800  11.943  -2.649  1.00  0.00           C  
ATOM    577  CB  ILE A  77       4.146   9.630  -1.708  1.00  0.00           C  
ATOM    578  O   ILE A  77       3.024  11.671  -3.568  1.00  0.00           O  
ATOM    579  CG1 ILE A  77       3.992   8.752  -0.461  1.00  0.00           C  
ATOM    580  CG2 ILE A  77       5.557   9.510  -2.292  1.00  0.00           C  
ATOM    581  CD1 ILE A  77       4.898   9.155   0.695  1.00  0.00           C  
ATOM    582  N   GLU A  78       4.617  12.883  -2.664  1.00  0.00           N  
ATOM    583  CA  GLU A  78       4.585  13.882  -3.728  1.00  0.00           C  
ATOM    584  C   GLU A  78       4.789  13.238  -5.097  1.00  0.00           C  
ATOM    585  CB  GLU A  78       5.648  14.957  -3.488  1.00  0.00           C  
ATOM    586  O   GLU A  78       5.704  12.433  -5.279  1.00  0.00           O  
ATOM    587  CG  GLU A  78       5.529  16.158  -4.416  1.00  0.00           C  
ATOM    588  CD  GLU A  78       6.530  17.258  -4.104  1.00  0.00           C  
ATOM    589  OE1 GLU A  78       6.470  18.333  -4.744  1.00  0.00           O  
ATOM    590  OE2 GLU A  78       7.383  17.044  -3.213  1.00  0.00           O  
ATOM    591  N   GLY A  79       3.909  13.593  -6.023  1.00  0.00           N  
ATOM    592  CA  GLY A  79       4.036  13.222  -7.423  1.00  0.00           C  
ATOM    593  C   GLY A  79       3.651  11.780  -7.696  1.00  0.00           C  
ATOM    594  O   GLY A  79       3.904  11.260  -8.784  1.00  0.00           O  
ATOM    595  N   ARG A  80       3.032  11.155  -6.641  1.00  0.00           N  
ATOM    596  CA  ARG A  80       2.719   9.735  -6.774  1.00  0.00           C  
ATOM    597  C   ARG A  80       1.329   9.427  -6.230  1.00  0.00           C  
ATOM    598  CB  ARG A  80       3.766   8.884  -6.052  1.00  0.00           C  
ATOM    599  O   ARG A  80       0.836  10.124  -5.341  1.00  0.00           O  
ATOM    600  CG  ARG A  80       5.177   9.054  -6.592  1.00  0.00           C  
ATOM    601  CD  ARG A  80       6.201   8.328  -5.730  1.00  0.00           C  
ATOM    602  NE  ARG A  80       7.563   8.560  -6.202  1.00  0.00           N  
ATOM    603  NH1 ARG A  80       7.677   6.627  -7.462  1.00  0.00           N  
ATOM    604  NH2 ARG A  80       9.469   8.054  -7.380  1.00  0.00           N  
ATOM    605  CZ  ARG A  80       8.233   7.746  -7.014  1.00  0.00           C  
ATOM    606  N   ASP A  81       0.730   8.422  -6.775  1.00  0.00           N  
ATOM    607  CA  ASP A  81      -0.543   7.925  -6.263  1.00  0.00           C  
ATOM    608  C   ASP A  81      -0.333   7.040  -5.036  1.00  0.00           C  
ATOM    609  CB  ASP A  81      -1.292   7.149  -7.349  1.00  0.00           C  
ATOM    610  O   ASP A  81      -0.628   5.844  -5.069  1.00  0.00           O  
ATOM    611  CG  ASP A  81      -2.703   6.767  -6.937  1.00  0.00           C  
ATOM    612  OD1 ASP A  81      -3.262   7.398  -6.014  1.00  0.00           O  
ATOM    613  OD2 ASP A  81      -3.260   5.824  -7.540  1.00  0.00           O  
ATOM    614  N   LEU A  82       0.306   7.644  -4.008  1.00  0.00           N  
ATOM    615  CA  LEU A  82       0.585   6.995  -2.732  1.00  0.00           C  
ATOM    616  C   LEU A  82       0.279   7.930  -1.568  1.00  0.00           C  
ATOM    617  CB  LEU A  82       2.046   6.542  -2.668  1.00  0.00           C  
ATOM    618  O   LEU A  82       0.560   9.129  -1.639  1.00  0.00           O  
ATOM    619  CG  LEU A  82       2.451   5.420  -3.626  1.00  0.00           C  
ATOM    620  CD1 LEU A  82       3.939   5.119  -3.490  1.00  0.00           C  
ATOM    621  CD2 LEU A  82       1.620   4.168  -3.365  1.00  0.00           C  
ATOM    622  N   VAL A  83      -0.256   7.349  -0.544  1.00  0.00           N  
ATOM    623  CA  VAL A  83      -0.503   8.089   0.689  1.00  0.00           C  
ATOM    624  C   VAL A  83      -0.249   7.185   1.893  1.00  0.00           C  
ATOM    625  CB  VAL A  83      -1.943   8.647   0.736  1.00  0.00           C  
ATOM    626  O   VAL A  83      -0.485   5.977   1.832  1.00  0.00           O  
ATOM    627  CG1 VAL A  83      -2.964   7.511   0.717  1.00  0.00           C  
ATOM    628  CG2 VAL A  83      -2.135   9.521   1.974  1.00  0.00           C  
ATOM    629  N   ILE A  84       0.322   7.740   2.979  1.00  0.00           N  
ATOM    630  CA  ILE A  84       0.488   7.056   4.257  1.00  0.00           C  
ATOM    631  C   ILE A  84      -0.563   7.551   5.248  1.00  0.00           C  
ATOM    632  CB  ILE A  84       1.907   7.267   4.831  1.00  0.00           C  
ATOM    633  O   ILE A  84      -0.679   8.754   5.490  1.00  0.00           O  
ATOM    634  CG1 ILE A  84       2.966   6.840   3.808  1.00  0.00           C  
ATOM    635  CG2 ILE A  84       2.077   6.502   6.147  1.00  0.00           C  
ATOM    636  CD1 ILE A  84       4.384   7.255   4.176  1.00  0.00           C  
ATOM    637  N   LEU A  85      -1.306   6.579   5.774  1.00  0.00           N  
ATOM    638  CA  LEU A  85      -2.280   6.899   6.812  1.00  0.00           C  
ATOM    639  C   LEU A  85      -1.736   6.550   8.193  1.00  0.00           C  
ATOM    640  CB  LEU A  85      -3.593   6.151   6.564  1.00  0.00           C  
ATOM    641  O   LEU A  85      -1.219   5.450   8.402  1.00  0.00           O  
ATOM    642  CG  LEU A  85      -4.145   6.208   5.139  1.00  0.00           C  
ATOM    643  CD1 LEU A  85      -5.415   5.370   5.029  1.00  0.00           C  
ATOM    644  CD2 LEU A  85      -4.414   7.651   4.725  1.00  0.00           C  
ATOM    645  N   LYS A  86      -1.835   7.510   9.055  1.00  0.00           N  
ATOM    646  CA  LYS A  86      -1.504   7.213  10.445  1.00  0.00           C  
ATOM    647  C   LYS A  86      -2.743   6.780  11.225  1.00  0.00           C  
ATOM    648  CB  LYS A  86      -0.861   8.428  11.116  1.00  0.00           C  
ATOM    649  O   LYS A  86      -3.689   7.556  11.378  1.00  0.00           O  
ATOM    650  CG  LYS A  86      -0.291   8.143  12.498  1.00  0.00           C  
ATOM    651  CD  LYS A  86       0.431   9.358  13.066  1.00  0.00           C  
ATOM    652  CE  LYS A  86       1.070   9.050  14.413  1.00  0.00           C  
ATOM    653  NZ  LYS A  86       1.846  10.214  14.938  1.00  0.00           N  
ATOM    654  N   LEU A  87      -2.687   5.536  11.765  1.00  0.00           N  
ATOM    655  CA  LEU A  87      -3.836   4.977  12.468  1.00  0.00           C  
ATOM    656  C   LEU A  87      -3.894   5.484  13.905  1.00  0.00           C  
ATOM    657  CB  LEU A  87      -3.780   3.447  12.457  1.00  0.00           C  
ATOM    658  O   LEU A  87      -2.868   5.858  14.478  1.00  0.00           O  
ATOM    659  CG  LEU A  87      -3.809   2.777  11.082  1.00  0.00           C  
ATOM    660  CD1 LEU A  87      -3.612   1.271  11.222  1.00  0.00           C  
ATOM    661  CD2 LEU A  87      -5.118   3.086  10.364  1.00  0.00           C  
ATOM    662  N   PRO A  88      -5.103   5.477  14.441  1.00  0.00           N  
ATOM    663  CA  PRO A  88      -5.236   5.846  15.852  1.00  0.00           C  
ATOM    664  C   PRO A  88      -4.469   4.908  16.782  1.00  0.00           C  
ATOM    665  CB  PRO A  88      -6.743   5.749  16.101  1.00  0.00           C  
ATOM    666  O   PRO A  88      -4.213   3.755  16.427  1.00  0.00           O  
ATOM    667  CG  PRO A  88      -7.363   5.873  14.746  1.00  0.00           C  
ATOM    668  CD  PRO A  88      -6.427   5.271  13.737  1.00  0.00           C  
ATOM    669  N   ASP A  89      -4.161   5.338  17.923  1.00  0.00           N  
ATOM    670  CA  ASP A  89      -3.324   4.617  18.878  1.00  0.00           C  
ATOM    671  C   ASP A  89      -4.002   3.329  19.339  1.00  0.00           C  
ATOM    672  CB  ASP A  89      -3.001   5.502  20.083  1.00  0.00           C  
ATOM    673  O   ASP A  89      -3.332   2.391  19.775  1.00  0.00           O  
ATOM    674  CG  ASP A  89      -2.024   6.617  19.755  1.00  0.00           C  
ATOM    675  OD1 ASP A  89      -1.310   6.522  18.733  1.00  0.00           O  
ATOM    676  OD2 ASP A  89      -1.965   7.599  20.527  1.00  0.00           O  
ATOM    677  N   ASP A  90      -5.290   3.251  19.203  1.00  0.00           N  
ATOM    678  CA  ASP A  90      -6.000   2.065  19.672  1.00  0.00           C  
ATOM    679  C   ASP A  90      -6.025   0.979  18.599  1.00  0.00           C  
ATOM    680  CB  ASP A  90      -7.428   2.425  20.089  1.00  0.00           C  
ATOM    681  O   ASP A  90      -6.579  -0.101  18.814  1.00  0.00           O  
ATOM    682  CG  ASP A  90      -8.234   3.052  18.965  1.00  0.00           C  
ATOM    683  OD1 ASP A  90      -7.645   3.427  17.928  1.00  0.00           O  
ATOM    684  OD2 ASP A  90      -9.468   3.174  19.119  1.00  0.00           O  
ATOM    685  N   PHE A  91      -5.456   1.246  17.445  1.00  0.00           N  
ATOM    686  CA  PHE A  91      -5.257   0.241  16.407  1.00  0.00           C  
ATOM    687  C   PHE A  91      -3.955  -0.518  16.631  1.00  0.00           C  
ATOM    688  CB  PHE A  91      -5.254   0.892  15.021  1.00  0.00           C  
ATOM    689  O   PHE A  91      -2.891   0.090  16.764  1.00  0.00           O  
ATOM    690  CG  PHE A  91      -5.497  -0.076  13.895  1.00  0.00           C  
ATOM    691  CD1 PHE A  91      -4.467  -0.876  13.413  1.00  0.00           C  
ATOM    692  CD2 PHE A  91      -6.755  -0.187  13.318  1.00  0.00           C  
ATOM    693  CE1 PHE A  91      -4.690  -1.774  12.371  1.00  0.00           C  
ATOM    694  CE2 PHE A  91      -6.985  -1.082  12.277  1.00  0.00           C  
ATOM    695  CZ  PHE A  91      -5.950  -1.873  11.804  1.00  0.00           C  
ATOM    696  N   PRO A  92      -4.120  -1.892  16.732  1.00  0.00           N  
ATOM    697  CA  PRO A  92      -2.869  -2.635  16.902  1.00  0.00           C  
ATOM    698  C   PRO A  92      -1.881  -2.395  15.762  1.00  0.00           C  
ATOM    699  CB  PRO A  92      -3.327  -4.095  16.929  1.00  0.00           C  
ATOM    700  O   PRO A  92      -2.278  -2.349  14.595  1.00  0.00           O  
ATOM    701  CG  PRO A  92      -4.786  -4.032  17.250  1.00  0.00           C  
ATOM    702  CD  PRO A  92      -5.329  -2.725  16.748  1.00  0.00           C  
ATOM    703  N   PRO A  93      -0.616  -2.200  16.174  1.00  0.00           N  
ATOM    704  CA  PRO A  93       0.365  -1.940  15.118  1.00  0.00           C  
ATOM    705  C   PRO A  93       0.673  -3.181  14.282  1.00  0.00           C  
ATOM    706  CB  PRO A  93       1.603  -1.482  15.891  1.00  0.00           C  
ATOM    707  O   PRO A  93       0.612  -4.303  14.790  1.00  0.00           O  
ATOM    708  CG  PRO A  93       1.484  -2.139  17.228  1.00  0.00           C  
ATOM    709  CD  PRO A  93       0.029  -2.216  17.594  1.00  0.00           C  
ATOM    710  N   PHE A  94       1.025  -3.005  12.974  1.00  0.00           N  
ATOM    711  CA  PHE A  94       1.471  -4.056  12.067  1.00  0.00           C  
ATOM    712  C   PHE A  94       2.950  -4.360  12.276  1.00  0.00           C  
ATOM    713  CB  PHE A  94       1.219  -3.653  10.611  1.00  0.00           C  
ATOM    714  O   PHE A  94       3.702  -3.509  12.756  1.00  0.00           O  
ATOM    715  CG  PHE A  94      -0.239  -3.527  10.260  1.00  0.00           C  
ATOM    716  CD1 PHE A  94      -0.961  -4.630   9.820  1.00  0.00           C  
ATOM    717  CD2 PHE A  94      -0.889  -2.305  10.371  1.00  0.00           C  
ATOM    718  CE1 PHE A  94      -2.310  -4.516   9.494  1.00  0.00           C  
ATOM    719  CE2 PHE A  94      -2.237  -2.183  10.048  1.00  0.00           C  
ATOM    720  CZ  PHE A  94      -2.946  -3.290   9.609  1.00  0.00           C  
ATOM    721  N   PRO A  95       3.392  -5.541  11.981  1.00  0.00           N  
ATOM    722  CA  PRO A  95       4.833  -5.798  11.935  1.00  0.00           C  
ATOM    723  C   PRO A  95       5.570  -4.856  10.986  1.00  0.00           C  
ATOM    724  CB  PRO A  95       4.918  -7.245  11.443  1.00  0.00           C  
ATOM    725  O   PRO A  95       5.004  -4.419   9.981  1.00  0.00           O  
ATOM    726  CG  PRO A  95       3.612  -7.858  11.832  1.00  0.00           C  
ATOM    727  CD  PRO A  95       2.540  -6.814  11.709  1.00  0.00           C  
ATOM    728  N   THR A  96       6.865  -4.553  11.234  1.00  0.00           N  
ATOM    729  CA  THR A  96       7.590  -3.535  10.482  1.00  0.00           C  
ATOM    730  C   THR A  96       8.752  -4.155   9.713  1.00  0.00           C  
ATOM    731  CB  THR A  96       8.119  -2.426  11.411  1.00  0.00           C  
ATOM    732  O   THR A  96       9.744  -3.481   9.425  1.00  0.00           O  
ATOM    733  CG2 THR A  96       6.972  -1.685  12.092  1.00  0.00           C  
ATOM    734  OG1 THR A  96       8.958  -3.011  12.414  1.00  0.00           O  
ATOM    735  N   ASP A  97       8.722  -5.433   9.356  1.00  0.00           N  
ATOM    736  CA  ASP A  97       9.880  -6.100   8.769  1.00  0.00           C  
ATOM    737  C   ASP A  97       9.785  -6.127   7.246  1.00  0.00           C  
ATOM    738  CB  ASP A  97      10.012  -7.524   9.313  1.00  0.00           C  
ATOM    739  O   ASP A  97      10.593  -6.777   6.579  1.00  0.00           O  
ATOM    740  CG  ASP A  97       8.745  -8.343   9.144  1.00  0.00           C  
ATOM    741  OD1 ASP A  97       7.652  -7.753   9.002  1.00  0.00           O  
ATOM    742  OD2 ASP A  97       8.839  -9.589   9.157  1.00  0.00           O  
ATOM    743  N   LEU A  98       8.710  -5.430   6.697  1.00  0.00           N  
ATOM    744  CA  LEU A  98       8.651  -5.308   5.244  1.00  0.00           C  
ATOM    745  C   LEU A  98       9.767  -4.405   4.728  1.00  0.00           C  
ATOM    746  CB  LEU A  98       7.291  -4.760   4.806  1.00  0.00           C  
ATOM    747  O   LEU A  98      10.151  -3.443   5.397  1.00  0.00           O  
ATOM    748  CG  LEU A  98       6.081  -5.659   5.066  1.00  0.00           C  
ATOM    749  CD1 LEU A  98       4.801  -4.972   4.604  1.00  0.00           C  
ATOM    750  CD2 LEU A  98       6.255  -7.004   4.368  1.00  0.00           C  
ATOM    751  N   VAL A  99      10.244  -4.768   3.605  1.00  0.00           N  
ATOM    752  CA  VAL A  99      11.258  -3.958   2.937  1.00  0.00           C  
ATOM    753  C   VAL A  99      10.652  -3.280   1.711  1.00  0.00           C  
ATOM    754  CB  VAL A  99      12.482  -4.807   2.527  1.00  0.00           C  
ATOM    755  O   VAL A  99       9.994  -3.930   0.895  1.00  0.00           O  
ATOM    756  CG1 VAL A  99      13.498  -3.956   1.766  1.00  0.00           C  
ATOM    757  CG2 VAL A  99      13.128  -5.441   3.758  1.00  0.00           C  
ATOM    758  N   PHE A 100      10.918  -1.933   1.627  1.00  0.00           N  
ATOM    759  CA  PHE A 100      10.432  -1.141   0.503  1.00  0.00           C  
ATOM    760  C   PHE A 100      11.595  -0.587  -0.311  1.00  0.00           C  
ATOM    761  CB  PHE A 100       9.542   0.004   0.995  1.00  0.00           C  
ATOM    762  O   PHE A 100      12.568  -0.081   0.252  1.00  0.00           O  
ATOM    763  CG  PHE A 100       8.339  -0.454   1.774  1.00  0.00           C  
ATOM    764  CD1 PHE A 100       7.129  -0.692   1.134  1.00  0.00           C  
ATOM    765  CD2 PHE A 100       8.418  -0.646   3.147  1.00  0.00           C  
ATOM    766  CE1 PHE A 100       6.013  -1.116   1.853  1.00  0.00           C  
ATOM    767  CE2 PHE A 100       7.308  -1.069   3.872  1.00  0.00           C  
ATOM    768  CZ  PHE A 100       6.106  -1.303   3.223  1.00  0.00           C  
ATOM    769  N   ARG A 101      11.458  -0.699  -1.577  1.00  0.00           N  
ATOM    770  CA  ARG A 101      12.450  -0.087  -2.455  1.00  0.00           C  
ATOM    771  C   ARG A 101      11.879   0.141  -3.851  1.00  0.00           C  
ATOM    772  CB  ARG A 101      13.706  -0.957  -2.538  1.00  0.00           C  
ATOM    773  O   ARG A 101      10.798  -0.356  -4.174  1.00  0.00           O  
ATOM    774  CG  ARG A 101      13.470  -2.319  -3.171  1.00  0.00           C  
ATOM    775  CD  ARG A 101      14.776  -2.978  -3.593  1.00  0.00           C  
ATOM    776  NE  ARG A 101      14.557  -4.326  -4.111  1.00  0.00           N  
ATOM    777  NH1 ARG A 101      13.868  -3.632  -6.204  1.00  0.00           N  
ATOM    778  NH2 ARG A 101      13.965  -5.868  -5.707  1.00  0.00           N  
ATOM    779  CZ  ARG A 101      14.131  -4.606  -5.339  1.00  0.00           C  
ATOM    780  N   GLU A 102      12.647   0.844  -4.600  1.00  0.00           N  
ATOM    781  CA  GLU A 102      12.234   1.084  -5.979  1.00  0.00           C  
ATOM    782  C   GLU A 102      12.353  -0.184  -6.820  1.00  0.00           C  
ATOM    783  CB  GLU A 102      13.067   2.207  -6.602  1.00  0.00           C  
ATOM    784  O   GLU A 102      13.222  -1.022  -6.569  1.00  0.00           O  
ATOM    785  CG  GLU A 102      12.784   3.582  -6.013  1.00  0.00           C  
ATOM    786  CD  GLU A 102      13.576   4.695  -6.679  1.00  0.00           C  
ATOM    787  OE1 GLU A 102      12.985   5.482  -7.453  1.00  0.00           O  
ATOM    788  OE2 GLU A 102      14.799   4.780  -6.426  1.00  0.00           O  
ATOM    789  N   PRO A 103      11.441  -0.233  -7.906  1.00  0.00           N  
ATOM    790  CA  PRO A 103      11.620  -1.350  -8.838  1.00  0.00           C  
ATOM    791  C   PRO A 103      12.839  -1.175  -9.741  1.00  0.00           C  
ATOM    792  CB  PRO A 103      10.327  -1.336  -9.657  1.00  0.00           C  
ATOM    793  O   PRO A 103      13.323  -0.055  -9.921  1.00  0.00           O  
ATOM    794  CG  PRO A 103       9.902   0.097  -9.675  1.00  0.00           C  
ATOM    795  CD  PRO A 103      10.290   0.727  -8.368  1.00  0.00           C  
ATOM    796  N   VAL A 104      13.289  -2.315 -10.236  1.00  0.00           N  
ATOM    797  CA  VAL A 104      14.372  -2.348 -11.214  1.00  0.00           C  
ATOM    798  C   VAL A 104      13.824  -2.766 -12.577  1.00  0.00           C  
ATOM    799  CB  VAL A 104      15.502  -3.307 -10.777  1.00  0.00           C  
ATOM    800  O   VAL A 104      13.030  -3.704 -12.673  1.00  0.00           O  
ATOM    801  CG1 VAL A 104      16.622  -3.330 -11.815  1.00  0.00           C  
ATOM    802  CG2 VAL A 104      16.045  -2.902  -9.409  1.00  0.00           C  
ATOM    803  N   GLU A 105      14.194  -1.997 -13.596  1.00  0.00           N  
ATOM    804  CA  GLU A 105      13.739  -2.318 -14.946  1.00  0.00           C  
ATOM    805  C   GLU A 105      14.042  -3.772 -15.299  1.00  0.00           C  
ATOM    806  CB  GLU A 105      14.388  -1.383 -15.969  1.00  0.00           C  
ATOM    807  O   GLU A 105      15.174  -4.233 -15.137  1.00  0.00           O  
ATOM    808  CG  GLU A 105      13.897  -1.594 -17.394  1.00  0.00           C  
ATOM    809  CD  GLU A 105      14.464  -0.585 -18.379  1.00  0.00           C  
ATOM    810  OE1 GLU A 105      14.331  -0.794 -19.607  1.00  0.00           O  
ATOM    811  OE2 GLU A 105      15.048   0.423 -17.921  1.00  0.00           O  
ATOM    812  N   GLY A 106      13.027  -4.492 -15.766  1.00  0.00           N  
ATOM    813  CA  GLY A 106      13.179  -5.880 -16.171  1.00  0.00           C  
ATOM    814  C   GLY A 106      13.066  -6.855 -15.014  1.00  0.00           C  
ATOM    815  O   GLY A 106      13.336  -8.048 -15.172  1.00  0.00           O  
ATOM    816  N   GLU A 107      12.703  -6.296 -13.847  1.00  0.00           N  
ATOM    817  CA  GLU A 107      12.577  -7.130 -12.656  1.00  0.00           C  
ATOM    818  C   GLU A 107      11.292  -7.952 -12.691  1.00  0.00           C  
ATOM    819  CB  GLU A 107      12.615  -6.269 -11.390  1.00  0.00           C  
ATOM    820  O   GLU A 107      10.273  -7.500 -13.218  1.00  0.00           O  
ATOM    821  CG  GLU A 107      12.566  -7.072 -10.098  1.00  0.00           C  
ATOM    822  CD  GLU A 107      12.639  -6.207  -8.850  1.00  0.00           C  
ATOM    823  OE1 GLU A 107      13.065  -6.711  -7.786  1.00  0.00           O  
ATOM    824  OE2 GLU A 107      12.267  -5.015  -8.937  1.00  0.00           O  
ATOM    825  N   LYS A 108      11.408  -9.209 -12.151  1.00  0.00           N  
ATOM    826  CA  LYS A 108      10.234 -10.068 -12.023  1.00  0.00           C  
ATOM    827  C   LYS A 108       9.463  -9.758 -10.743  1.00  0.00           C  
ATOM    828  CB  LYS A 108      10.642 -11.542 -12.045  1.00  0.00           C  
ATOM    829  O   LYS A 108      10.042  -9.725  -9.655  1.00  0.00           O  
ATOM    830  CG  LYS A 108      11.258 -11.994 -13.360  1.00  0.00           C  
ATOM    831  CD  LYS A 108      11.645 -13.467 -13.320  1.00  0.00           C  
ATOM    832  CE  LYS A 108      12.256 -13.922 -14.638  1.00  0.00           C  
ATOM    833  NZ  LYS A 108      12.661 -15.359 -14.594  1.00  0.00           N  
ATOM    834  N   VAL A 109       8.123  -9.592 -10.938  1.00  0.00           N  
ATOM    835  CA  VAL A 109       7.309  -9.215  -9.787  1.00  0.00           C  
ATOM    836  C   VAL A 109       6.050 -10.078  -9.741  1.00  0.00           C  
ATOM    837  CB  VAL A 109       6.929  -7.718  -9.826  1.00  0.00           C  
ATOM    838  O   VAL A 109       5.658 -10.669 -10.749  1.00  0.00           O  
ATOM    839  CG1 VAL A 109       8.176  -6.841  -9.733  1.00  0.00           C  
ATOM    840  CG2 VAL A 109       6.142  -7.401 -11.097  1.00  0.00           C  
ATOM    841  N   VAL A 110       5.521 -10.170  -8.530  1.00  0.00           N  
ATOM    842  CA  VAL A 110       4.214 -10.790  -8.341  1.00  0.00           C  
ATOM    843  C   VAL A 110       3.276  -9.814  -7.633  1.00  0.00           C  
ATOM    844  CB  VAL A 110       4.320 -12.105  -7.537  1.00  0.00           C  
ATOM    845  O   VAL A 110       3.730  -8.894  -6.948  1.00  0.00           O  
ATOM    846  CG1 VAL A 110       5.115 -13.151  -8.316  1.00  0.00           C  
ATOM    847  CG2 VAL A 110       4.961 -11.847  -6.175  1.00  0.00           C  
ATOM    848  N   LEU A 111       1.986  -9.995  -7.864  1.00  0.00           N  
ATOM    849  CA  LEU A 111       0.938  -9.285  -7.139  1.00  0.00           C  
ATOM    850  C   LEU A 111       0.409 -10.127  -5.983  1.00  0.00           C  
ATOM    851  CB  LEU A 111      -0.209  -8.914  -8.083  1.00  0.00           C  
ATOM    852  O   LEU A 111      -0.049 -11.253  -6.188  1.00  0.00           O  
ATOM    853  CG  LEU A 111      -1.360  -8.114  -7.470  1.00  0.00           C  
ATOM    854  CD1 LEU A 111      -0.897  -6.703  -7.121  1.00  0.00           C  
ATOM    855  CD2 LEU A 111      -2.549  -8.071  -8.424  1.00  0.00           C  
ATOM    856  N   VAL A 112       0.554  -9.576  -4.813  1.00  0.00           N  
ATOM    857  CA  VAL A 112       0.140 -10.316  -3.625  1.00  0.00           C  
ATOM    858  C   VAL A 112      -1.168  -9.741  -3.087  1.00  0.00           C  
ATOM    859  CB  VAL A 112       1.227 -10.283  -2.528  1.00  0.00           C  
ATOM    860  O   VAL A 112      -1.309  -8.524  -2.950  1.00  0.00           O  
ATOM    861  CG1 VAL A 112       0.801 -11.115  -1.320  1.00  0.00           C  
ATOM    862  CG2 VAL A 112       2.559 -10.785  -3.082  1.00  0.00           C  
ATOM    863  N   GLY A 113      -2.121 -10.602  -2.833  1.00  0.00           N  
ATOM    864  CA  GLY A 113      -3.408 -10.205  -2.286  1.00  0.00           C  
ATOM    865  C   GLY A 113      -3.846 -11.060  -1.111  1.00  0.00           C  
ATOM    866  O   GLY A 113      -3.113 -11.953  -0.679  1.00  0.00           O  
ATOM    867  N   ARG A 114      -5.003 -10.623  -0.605  1.00  0.00           N  
ATOM    868  CA  ARG A 114      -5.710 -11.356   0.441  1.00  0.00           C  
ATOM    869  C   ARG A 114      -7.212 -11.376   0.174  1.00  0.00           C  
ATOM    870  CB  ARG A 114      -5.430 -10.739   1.813  1.00  0.00           C  
ATOM    871  O   ARG A 114      -7.817 -10.333  -0.079  1.00  0.00           O  
ATOM    872  CG  ARG A 114      -5.931 -11.577   2.978  1.00  0.00           C  
ATOM    873  CD  ARG A 114      -5.384 -11.077   4.308  1.00  0.00           C  
ATOM    874  NE  ARG A 114      -5.832 -11.909   5.422  1.00  0.00           N  
ATOM    875  NH1 ARG A 114      -3.741 -12.104   6.386  1.00  0.00           N  
ATOM    876  NH2 ARG A 114      -5.553 -13.126   7.349  1.00  0.00           N  
ATOM    877  CZ  ARG A 114      -5.041 -12.378   6.383  1.00  0.00           C  
ATOM    878  N   ASP A 115      -7.736 -12.608   0.183  1.00  0.00           N  
ATOM    879  CA  ASP A 115      -9.169 -12.757  -0.055  1.00  0.00           C  
ATOM    880  C   ASP A 115      -9.955 -12.669   1.251  1.00  0.00           C  
ATOM    881  CB  ASP A 115      -9.461 -14.086  -0.755  1.00  0.00           C  
ATOM    882  O   ASP A 115      -9.995 -13.628   2.024  1.00  0.00           O  
ATOM    883  CG  ASP A 115     -10.909 -14.221  -1.190  1.00  0.00           C  
ATOM    884  OD1 ASP A 115     -11.704 -13.282  -0.966  1.00  0.00           O  
ATOM    885  OD2 ASP A 115     -11.261 -15.278  -1.758  1.00  0.00           O  
ATOM    886  N   PHE A 116     -10.637 -11.483   1.423  1.00  0.00           N  
ATOM    887  CA  PHE A 116     -11.366 -11.241   2.662  1.00  0.00           C  
ATOM    888  C   PHE A 116     -12.774 -11.820   2.584  1.00  0.00           C  
ATOM    889  CB  PHE A 116     -11.432  -9.741   2.966  1.00  0.00           C  
ATOM    890  O   PHE A 116     -13.495 -11.851   3.584  1.00  0.00           O  
ATOM    891  CG  PHE A 116     -10.119  -9.154   3.409  1.00  0.00           C  
ATOM    892  CD1 PHE A 116      -9.703  -9.264   4.730  1.00  0.00           C  
ATOM    893  CD2 PHE A 116      -9.301  -8.490   2.504  1.00  0.00           C  
ATOM    894  CE1 PHE A 116      -8.489  -8.721   5.143  1.00  0.00           C  
ATOM    895  CE2 PHE A 116      -8.086  -7.945   2.909  1.00  0.00           C  
ATOM    896  CZ  PHE A 116      -7.682  -8.061   4.229  1.00  0.00           C  
ATOM    897  N   ASP A 117     -13.210 -12.289   1.461  1.00  0.00           N  
ATOM    898  CA  ASP A 117     -14.556 -12.823   1.285  1.00  0.00           C  
ATOM    899  C   ASP A 117     -14.608 -14.308   1.636  1.00  0.00           C  
ATOM    900  CB  ASP A 117     -15.037 -12.605  -0.151  1.00  0.00           C  
ATOM    901  O   ASP A 117     -15.691 -14.878   1.789  1.00  0.00           O  
ATOM    902  CG  ASP A 117     -15.233 -11.139  -0.495  1.00  0.00           C  
ATOM    903  OD1 ASP A 117     -15.615 -10.350   0.396  1.00  0.00           O  
ATOM    904  OD2 ASP A 117     -15.007 -10.770  -1.668  1.00  0.00           O  
ATOM    905  N   ALA A 118     -13.483 -14.879   1.813  1.00  0.00           N  
ATOM    906  CA  ALA A 118     -13.429 -16.297   2.160  1.00  0.00           C  
ATOM    907  C   ALA A 118     -13.671 -16.506   3.652  1.00  0.00           C  
ATOM    908  CB  ALA A 118     -12.085 -16.894   1.753  1.00  0.00           C  
ATOM    909  O   ALA A 118     -13.534 -15.573   4.447  1.00  0.00           O  
ATOM    910  N   ALA A 119     -14.326 -17.595   4.009  1.00  0.00           N  
ATOM    911  CA  ALA A 119     -14.556 -17.897   5.419  1.00  0.00           C  
ATOM    912  C   ALA A 119     -13.318 -17.589   6.255  1.00  0.00           C  
ATOM    913  CB  ALA A 119     -14.960 -19.360   5.591  1.00  0.00           C  
ATOM    914  O   ALA A 119     -13.424 -17.041   7.355  1.00  0.00           O  
ATOM    915  N   THR A 120     -12.195 -17.950   5.611  1.00  0.00           N  
ATOM    916  CA  THR A 120     -10.900 -17.622   6.199  1.00  0.00           C  
ATOM    917  C   THR A 120     -10.043 -16.833   5.214  1.00  0.00           C  
ATOM    918  CB  THR A 120     -10.147 -18.893   6.635  1.00  0.00           C  
ATOM    919  O   THR A 120      -9.814 -17.278   4.087  1.00  0.00           O  
ATOM    920  CG2 THR A 120      -8.879 -18.543   7.406  1.00  0.00           C  
ATOM    921  OG1 THR A 120     -11.000 -19.683   7.473  1.00  0.00           O  
ATOM    922  N   PRO A 121      -9.707 -15.668   5.618  1.00  0.00           N  
ATOM    923  CA  PRO A 121      -8.850 -14.913   4.700  1.00  0.00           C  
ATOM    924  C   PRO A 121      -7.623 -15.704   4.254  1.00  0.00           C  
ATOM    925  CB  PRO A 121      -8.442 -13.690   5.525  1.00  0.00           C  
ATOM    926  O   PRO A 121      -6.946 -16.319   5.081  1.00  0.00           O  
ATOM    927  CG  PRO A 121      -9.518 -13.545   6.552  1.00  0.00           C  
ATOM    928  CD  PRO A 121     -10.018 -14.913   6.916  1.00  0.00           C  
ATOM    929  N   THR A 122      -7.486 -15.863   2.908  1.00  0.00           N  
ATOM    930  CA  THR A 122      -6.374 -16.612   2.334  1.00  0.00           C  
ATOM    931  C   THR A 122      -5.542 -15.725   1.412  1.00  0.00           C  
ATOM    932  CB  THR A 122      -6.873 -17.842   1.553  1.00  0.00           C  
ATOM    933  O   THR A 122      -6.084 -14.869   0.710  1.00  0.00           O  
ATOM    934  CG2 THR A 122      -7.549 -18.846   2.481  1.00  0.00           C  
ATOM    935  OG1 THR A 122      -7.814 -17.420   0.558  1.00  0.00           O  
ATOM    936  N   PRO A 123      -4.254 -15.918   1.504  1.00  0.00           N  
ATOM    937  CA  PRO A 123      -3.380 -15.184   0.586  1.00  0.00           C  
ATOM    938  C   PRO A 123      -3.593 -15.578  -0.874  1.00  0.00           C  
ATOM    939  CB  PRO A 123      -1.974 -15.568   1.055  1.00  0.00           C  
ATOM    940  O   PRO A 123      -3.929 -16.729  -1.164  1.00  0.00           O  
ATOM    941  CG  PRO A 123      -2.173 -16.151   2.417  1.00  0.00           C  
ATOM    942  CD  PRO A 123      -3.572 -16.688   2.507  1.00  0.00           C  
ATOM    943  N   THR A 124      -3.520 -14.631  -1.784  1.00  0.00           N  
ATOM    944  CA  THR A 124      -3.500 -14.856  -3.225  1.00  0.00           C  
ATOM    945  C   THR A 124      -2.241 -14.260  -3.848  1.00  0.00           C  
ATOM    946  CB  THR A 124      -4.746 -14.254  -3.902  1.00  0.00           C  
ATOM    947  O   THR A 124      -1.773 -13.202  -3.423  1.00  0.00           O  
ATOM    948  CG2 THR A 124      -6.026 -14.867  -3.343  1.00  0.00           C  
ATOM    949  OG1 THR A 124      -4.768 -12.839  -3.677  1.00  0.00           O  
ATOM    950  N   VAL A 125      -1.723 -15.027  -4.803  1.00  0.00           N  
ATOM    951  CA  VAL A 125      -0.530 -14.552  -5.496  1.00  0.00           C  
ATOM    952  C   VAL A 125      -0.696 -14.744  -7.002  1.00  0.00           C  
ATOM    953  CB  VAL A 125       0.741 -15.280  -5.003  1.00  0.00           C  
ATOM    954  O   VAL A 125      -1.182 -15.785  -7.451  1.00  0.00           O  
ATOM    955  CG1 VAL A 125       1.981 -14.742  -5.714  1.00  0.00           C  
ATOM    956  CG2 VAL A 125       0.884 -15.135  -3.489  1.00  0.00           C  
ATOM    957  N   SER A 126      -0.392 -13.813  -7.750  1.00  0.00           N  
ATOM    958  CA  SER A 126      -0.450 -13.910  -9.205  1.00  0.00           C  
ATOM    959  C   SER A 126       0.716 -14.729  -9.751  1.00  0.00           C  
ATOM    960  CB  SER A 126      -0.446 -12.518  -9.837  1.00  0.00           C  
ATOM    961  O   SER A 126       1.621 -15.105  -9.003  1.00  0.00           O  
ATOM    962  OG  SER A 126       0.843 -11.933  -9.756  1.00  0.00           O  
ATOM    963  N   GLY A 127       0.692 -14.930 -11.111  1.00  0.00           N  
ATOM    964  CA  GLY A 127       1.897 -15.356 -11.804  1.00  0.00           C  
ATOM    965  C   GLY A 127       2.970 -14.284 -11.848  1.00  0.00           C  
ATOM    966  O   GLY A 127       2.711 -13.125 -11.517  1.00  0.00           O  
ATOM    967  N   VAL A 128       4.126 -14.626 -12.268  1.00  0.00           N  
ATOM    968  CA  VAL A 128       5.263 -13.714 -12.344  1.00  0.00           C  
ATOM    969  C   VAL A 128       5.160 -12.865 -13.609  1.00  0.00           C  
ATOM    970  CB  VAL A 128       6.606 -14.478 -12.322  1.00  0.00           C  
ATOM    971  O   VAL A 128       4.721 -13.348 -14.655  1.00  0.00           O  
ATOM    972  CG1 VAL A 128       7.776 -13.518 -12.530  1.00  0.00           C  
ATOM    973  CG2 VAL A 128       6.764 -15.240 -11.008  1.00  0.00           C  
ATOM    974  N   SER A 129       5.470 -11.598 -13.474  1.00  0.00           N  
ATOM    975  CA  SER A 129       5.528 -10.687 -14.613  1.00  0.00           C  
ATOM    976  C   SER A 129       6.794  -9.838 -14.578  1.00  0.00           C  
ATOM    977  CB  SER A 129       4.297  -9.781 -14.638  1.00  0.00           C  
ATOM    978  O   SER A 129       7.296  -9.507 -13.502  1.00  0.00           O  
ATOM    979  OG  SER A 129       4.333  -8.914 -15.759  1.00  0.00           O  
ATOM    980  N   THR A 130       7.249  -9.564 -15.713  1.00  0.00           N  
ATOM    981  CA  THR A 130       8.339  -8.603 -15.842  1.00  0.00           C  
ATOM    982  C   THR A 130       7.798  -7.178 -15.915  1.00  0.00           C  
ATOM    983  CB  THR A 130       9.195  -8.894 -17.088  1.00  0.00           C  
ATOM    984  O   THR A 130       6.795  -6.922 -16.584  1.00  0.00           O  
ATOM    985  CG2 THR A 130      10.397  -7.958 -17.160  1.00  0.00           C  
ATOM    986  OG1 THR A 130       9.661 -10.248 -17.036  1.00  0.00           O  
ATOM    987  N   THR A 131       8.489  -6.294 -15.176  1.00  0.00           N  
ATOM    988  CA  THR A 131       7.954  -4.940 -15.095  1.00  0.00           C  
ATOM    989  C   THR A 131       8.930  -3.935 -15.701  1.00  0.00           C  
ATOM    990  CB  THR A 131       7.646  -4.546 -13.638  1.00  0.00           C  
ATOM    991  O   THR A 131      10.145  -4.139 -15.659  1.00  0.00           O  
ATOM    992  CG2 THR A 131       8.922  -4.482 -12.805  1.00  0.00           C  
ATOM    993  OG1 THR A 131       7.012  -3.262 -13.620  1.00  0.00           O  
ATOM    994  N   TYR A 132       8.370  -2.822 -16.306  1.00  0.00           N  
ATOM    995  CA  TYR A 132       9.125  -1.757 -16.956  1.00  0.00           C  
ATOM    996  C   TYR A 132       8.559  -0.388 -16.596  1.00  0.00           C  
ATOM    997  CB  TYR A 132       9.116  -1.942 -18.476  1.00  0.00           C  
ATOM    998  O   TYR A 132       7.352  -0.245 -16.388  1.00  0.00           O  
ATOM    999  CG  TYR A 132       9.732  -3.243 -18.933  1.00  0.00           C  
ATOM   1000  CD1 TYR A 132      11.100  -3.343 -19.171  1.00  0.00           C  
ATOM   1001  CD2 TYR A 132       8.946  -4.374 -19.127  1.00  0.00           C  
ATOM   1002  CE1 TYR A 132      11.671  -4.539 -19.594  1.00  0.00           C  
ATOM   1003  CE2 TYR A 132       9.506  -5.575 -19.550  1.00  0.00           C  
ATOM   1004  OH  TYR A 132      11.427  -6.834 -20.198  1.00  0.00           O  
ATOM   1005  CZ  TYR A 132      10.868  -5.647 -19.780  1.00  0.00           C  
ATOM   1006  N   PRO A 133       9.493   0.520 -16.422  1.00  0.00           N  
ATOM   1007  CA  PRO A 133       8.999   1.869 -16.134  1.00  0.00           C  
ATOM   1008  C   PRO A 133       8.204   2.466 -17.293  1.00  0.00           C  
ATOM   1009  CB  PRO A 133      10.280   2.667 -15.882  1.00  0.00           C  
ATOM   1010  O   PRO A 133       8.471   2.152 -18.456  1.00  0.00           O  
ATOM   1011  CG  PRO A 133      11.326   1.979 -16.698  1.00  0.00           C  
ATOM   1012  CD  PRO A 133      11.029   0.507 -16.713  1.00  0.00           C  
ATOM   1013  N   SER A 134       7.202   3.153 -16.974  1.00  0.00           N  
ATOM   1014  CA  SER A 134       6.452   3.963 -17.928  1.00  0.00           C  
ATOM   1015  C   SER A 134       6.692   5.451 -17.698  1.00  0.00           C  
ATOM   1016  CB  SER A 134       4.956   3.659 -17.831  1.00  0.00           C  
ATOM   1017  O   SER A 134       6.608   5.931 -16.565  1.00  0.00           O  
ATOM   1018  OG  SER A 134       4.223   4.445 -18.755  1.00  0.00           O  
ATOM   1019  N   GLY A 135       6.944   6.207 -18.749  1.00  0.00           N  
ATOM   1020  CA  GLY A 135       7.179   7.637 -18.626  1.00  0.00           C  
ATOM   1021  C   GLY A 135       8.371   7.973 -17.750  1.00  0.00           C  
ATOM   1022  O   GLY A 135       9.484   7.504 -18.001  1.00  0.00           O  
ATOM   1023  N   ASP A 136       8.066   8.750 -16.631  1.00  0.00           N  
ATOM   1024  CA  ASP A 136       9.124   9.271 -15.771  1.00  0.00           C  
ATOM   1025  C   ASP A 136       9.508   8.256 -14.697  1.00  0.00           C  
ATOM   1026  CB  ASP A 136       8.689  10.586 -15.121  1.00  0.00           C  
ATOM   1027  O   ASP A 136      10.303   8.559 -13.805  1.00  0.00           O  
ATOM   1028  CG  ASP A 136       7.444  10.440 -14.263  1.00  0.00           C  
ATOM   1029  OD1 ASP A 136       6.875   9.329 -14.198  1.00  0.00           O  
ATOM   1030  OD2 ASP A 136       7.027  11.446 -13.649  1.00  0.00           O  
ATOM   1031  N   GLY A 137       8.927   7.047 -14.713  1.00  0.00           N  
ATOM   1032  CA  GLY A 137       9.337   6.015 -13.775  1.00  0.00           C  
ATOM   1033  C   GLY A 137       8.479   5.970 -12.524  1.00  0.00           C  
ATOM   1034  O   GLY A 137       8.749   5.191 -11.607  1.00  0.00           O  
ATOM   1035  N   VAL A 138       7.465   6.755 -12.440  1.00  0.00           N  
ATOM   1036  CA  VAL A 138       6.544   6.759 -11.308  1.00  0.00           C  
ATOM   1037  C   VAL A 138       5.580   5.580 -11.421  1.00  0.00           C  
ATOM   1038  CB  VAL A 138       5.756   8.086 -11.223  1.00  0.00           C  
ATOM   1039  O   VAL A 138       5.283   4.915 -10.426  1.00  0.00           O  
ATOM   1040  CG1 VAL A 138       4.628   7.979 -10.198  1.00  0.00           C  
ATOM   1041  CG2 VAL A 138       6.692   9.241 -10.874  1.00  0.00           C  
ATOM   1042  N   PHE A 139       5.244   5.349 -12.640  1.00  0.00           N  
ATOM   1043  CA  PHE A 139       4.386   4.203 -12.916  1.00  0.00           C  
ATOM   1044  C   PHE A 139       5.152   3.122 -13.669  1.00  0.00           C  
ATOM   1045  CB  PHE A 139       3.156   4.632 -13.722  1.00  0.00           C  
ATOM   1046  O   PHE A 139       6.055   3.424 -14.452  1.00  0.00           O  
ATOM   1047  CG  PHE A 139       2.235   5.560 -12.977  1.00  0.00           C  
ATOM   1048  CD1 PHE A 139       1.424   5.084 -11.954  1.00  0.00           C  
ATOM   1049  CD2 PHE A 139       2.181   6.910 -13.299  1.00  0.00           C  
ATOM   1050  CE1 PHE A 139       0.571   5.941 -11.262  1.00  0.00           C  
ATOM   1051  CE2 PHE A 139       1.331   7.773 -12.612  1.00  0.00           C  
ATOM   1052  CZ  PHE A 139       0.527   7.286 -11.595  1.00  0.00           C  
ATOM   1053  N   TRP A 140       4.808   1.915 -13.352  1.00  0.00           N  
ATOM   1054  CA  TRP A 140       5.433   0.752 -13.974  1.00  0.00           C  
ATOM   1055  C   TRP A 140       4.381  -0.173 -14.578  1.00  0.00           C  
ATOM   1056  CB  TRP A 140       6.278  -0.014 -12.953  1.00  0.00           C  
ATOM   1057  O   TRP A 140       3.295  -0.338 -14.018  1.00  0.00           O  
ATOM   1058  CG  TRP A 140       7.544   0.687 -12.561  1.00  0.00           C  
ATOM   1059  CD1 TRP A 140       7.655   1.858 -11.863  1.00  0.00           C  
ATOM   1060  CD2 TRP A 140       8.880   0.264 -12.848  1.00  0.00           C  
ATOM   1061  CE2 TRP A 140       9.752   1.226 -12.294  1.00  0.00           C  
ATOM   1062  CE3 TRP A 140       9.424  -0.838 -13.521  1.00  0.00           C  
ATOM   1063  NE1 TRP A 140       8.980   2.188 -11.700  1.00  0.00           N  
ATOM   1064  CH2 TRP A 140      11.648   0.032 -13.056  1.00  0.00           C  
ATOM   1065  CZ2 TRP A 140      11.141   1.119 -12.393  1.00  0.00           C  
ATOM   1066  CZ3 TRP A 140      10.807  -0.943 -13.618  1.00  0.00           C  
ATOM   1067  N   THR A 141       4.724  -0.681 -15.722  1.00  0.00           N  
ATOM   1068  CA  THR A 141       3.781  -1.553 -16.414  1.00  0.00           C  
ATOM   1069  C   THR A 141       4.092  -3.020 -16.131  1.00  0.00           C  
ATOM   1070  CB  THR A 141       3.803  -1.304 -17.934  1.00  0.00           C  
ATOM   1071  O   THR A 141       5.230  -3.367 -15.808  1.00  0.00           O  
ATOM   1072  CG2 THR A 141       3.487   0.152 -18.258  1.00  0.00           C  
ATOM   1073  OG1 THR A 141       5.103  -1.625 -18.445  1.00  0.00           O  
ATOM   1074  N   HIS A 142       3.085  -3.902 -16.303  1.00  0.00           N  
ATOM   1075  CA  HIS A 142       3.164  -5.348 -16.129  1.00  0.00           C  
ATOM   1076  C   HIS A 142       2.025  -6.053 -16.858  1.00  0.00           C  
ATOM   1077  CB  HIS A 142       3.140  -5.711 -14.643  1.00  0.00           C  
ATOM   1078  O   HIS A 142       1.111  -5.402 -17.367  1.00  0.00           O  
ATOM   1079  CG  HIS A 142       1.887  -5.292 -13.943  1.00  0.00           C  
ATOM   1080  CD2 HIS A 142       1.598  -4.182 -13.224  1.00  0.00           C  
ATOM   1081  ND1 HIS A 142       0.745  -6.065 -13.936  1.00  0.00           N  
ATOM   1082  CE1 HIS A 142      -0.194  -5.445 -13.241  1.00  0.00           C  
ATOM   1083  NE2 HIS A 142       0.298  -4.301 -12.798  1.00  0.00           N  
ATOM   1084  N   ASP A 143       2.131  -7.436 -16.917  1.00  0.00           N  
ATOM   1085  CA  ASP A 143       1.156  -8.187 -17.701  1.00  0.00           C  
ATOM   1086  C   ASP A 143       0.203  -8.963 -16.795  1.00  0.00           C  
ATOM   1087  CB  ASP A 143       1.863  -9.144 -18.663  1.00  0.00           C  
ATOM   1088  O   ASP A 143      -0.520  -9.848 -17.258  1.00  0.00           O  
ATOM   1089  CG  ASP A 143       2.632  -8.424 -19.757  1.00  0.00           C  
ATOM   1090  OD1 ASP A 143       2.160  -7.374 -20.244  1.00  0.00           O  
ATOM   1091  OD2 ASP A 143       3.718  -8.913 -20.137  1.00  0.00           O  
ATOM   1092  N   ILE A 144       0.250  -8.628 -15.491  1.00  0.00           N  
ATOM   1093  CA  ILE A 144      -0.659  -9.292 -14.564  1.00  0.00           C  
ATOM   1094  C   ILE A 144      -2.063  -8.710 -14.711  1.00  0.00           C  
ATOM   1095  CB  ILE A 144      -0.174  -9.159 -13.103  1.00  0.00           C  
ATOM   1096  O   ILE A 144      -2.256  -7.499 -14.579  1.00  0.00           O  
ATOM   1097  CG1 ILE A 144       1.217  -9.783 -12.943  1.00  0.00           C  
ATOM   1098  CG2 ILE A 144      -1.177  -9.803 -12.140  1.00  0.00           C  
ATOM   1099  CD1 ILE A 144       1.879  -9.485 -11.605  1.00  0.00           C  
ATOM   1100  N   PRO A 145      -3.049  -9.651 -15.039  1.00  0.00           N  
ATOM   1101  CA  PRO A 145      -4.422  -9.150 -15.126  1.00  0.00           C  
ATOM   1102  C   PRO A 145      -4.959  -8.663 -13.782  1.00  0.00           C  
ATOM   1103  CB  PRO A 145      -5.211 -10.365 -15.622  1.00  0.00           C  
ATOM   1104  O   PRO A 145      -4.731  -9.305 -12.753  1.00  0.00           O  
ATOM   1105  CG  PRO A 145      -4.395 -11.546 -15.204  1.00  0.00           C  
ATOM   1106  CD  PRO A 145      -2.951 -11.133 -15.152  1.00  0.00           C  
ATOM   1107  N   THR A 146      -5.527  -7.509 -13.791  1.00  0.00           N  
ATOM   1108  CA  THR A 146      -6.127  -6.962 -12.578  1.00  0.00           C  
ATOM   1109  C   THR A 146      -7.573  -6.546 -12.830  1.00  0.00           C  
ATOM   1110  CB  THR A 146      -5.326  -5.755 -12.055  1.00  0.00           C  
ATOM   1111  O   THR A 146      -7.982  -6.369 -13.979  1.00  0.00           O  
ATOM   1112  CG2 THR A 146      -3.888  -6.146 -11.734  1.00  0.00           C  
ATOM   1113  OG1 THR A 146      -5.318  -4.726 -13.053  1.00  0.00           O  
ATOM   1114  N   LYS A 147      -8.380  -6.595 -11.785  1.00  0.00           N  
ATOM   1115  CA  LYS A 147      -9.779  -6.179 -11.836  1.00  0.00           C  
ATOM   1116  C   LYS A 147     -10.011  -4.929 -10.992  1.00  0.00           C  
ATOM   1117  CB  LYS A 147     -10.693  -7.309 -11.361  1.00  0.00           C  
ATOM   1118  O   LYS A 147      -9.176  -4.573 -10.158  1.00  0.00           O  
ATOM   1119  CG  LYS A 147     -10.581  -8.584 -12.185  1.00  0.00           C  
ATOM   1120  CD  LYS A 147     -11.460  -9.693 -11.622  1.00  0.00           C  
ATOM   1121  CE  LYS A 147     -11.308 -10.984 -12.414  1.00  0.00           C  
ATOM   1122  NZ  LYS A 147     -12.135 -12.087 -11.839  1.00  0.00           N  
ATOM   1123  N   ASP A 148     -11.187  -4.380 -11.291  1.00  0.00           N  
ATOM   1124  CA  ASP A 148     -11.601  -3.243 -10.475  1.00  0.00           C  
ATOM   1125  C   ASP A 148     -11.661  -3.620  -8.996  1.00  0.00           C  
ATOM   1126  CB  ASP A 148     -12.961  -2.716 -10.938  1.00  0.00           C  
ATOM   1127  O   ASP A 148     -12.172  -4.685  -8.642  1.00  0.00           O  
ATOM   1128  CG  ASP A 148     -12.913  -2.085 -12.319  1.00  0.00           C  
ATOM   1129  OD1 ASP A 148     -11.806  -1.784 -12.814  1.00  0.00           O  
ATOM   1130  OD2 ASP A 148     -13.993  -1.885 -12.916  1.00  0.00           O  
ATOM   1131  N   GLY A 149     -11.075  -2.731  -8.209  1.00  0.00           N  
ATOM   1132  CA  GLY A 149     -11.110  -2.976  -6.776  1.00  0.00           C  
ATOM   1133  C   GLY A 149      -9.805  -3.524  -6.231  1.00  0.00           C  
ATOM   1134  O   GLY A 149      -9.650  -3.684  -5.019  1.00  0.00           O  
ATOM   1135  N   GLN A 150      -8.854  -3.772  -7.118  1.00  0.00           N  
ATOM   1136  CA  GLN A 150      -7.607  -4.374  -6.659  1.00  0.00           C  
ATOM   1137  C   GLN A 150      -6.532  -3.314  -6.439  1.00  0.00           C  
ATOM   1138  CB  GLN A 150      -7.115  -5.421  -7.660  1.00  0.00           C  
ATOM   1139  O   GLN A 150      -5.369  -3.642  -6.193  1.00  0.00           O  
ATOM   1140  CG  GLN A 150      -7.978  -6.674  -7.713  1.00  0.00           C  
ATOM   1141  CD  GLN A 150      -7.482  -7.686  -8.730  1.00  0.00           C  
ATOM   1142  NE2 GLN A 150      -7.499  -8.960  -8.355  1.00  0.00           N  
ATOM   1143  OE1 GLN A 150      -7.088  -7.324  -9.843  1.00  0.00           O  
ATOM   1144  N   CYS A 151      -6.928  -2.067  -6.616  1.00  0.00           N  
ATOM   1145  CA  CYS A 151      -5.989  -0.992  -6.315  1.00  0.00           C  
ATOM   1146  C   CYS A 151      -5.459  -1.113  -4.892  1.00  0.00           C  
ATOM   1147  CB  CYS A 151      -6.655   0.370  -6.507  1.00  0.00           C  
ATOM   1148  O   CYS A 151      -6.193  -1.505  -3.983  1.00  0.00           O  
ATOM   1149  SG  CYS A 151      -7.020   0.766  -8.231  1.00  0.00           S  
ATOM   1150  N   GLY A 152      -4.187  -0.816  -4.790  1.00  0.00           N  
ATOM   1151  CA  GLY A 152      -3.591  -0.826  -3.463  1.00  0.00           C  
ATOM   1152  C   GLY A 152      -2.894  -2.132  -3.132  1.00  0.00           C  
ATOM   1153  O   GLY A 152      -2.175  -2.222  -2.135  1.00  0.00           O  
ATOM   1154  N   LEU A 153      -3.106  -3.169  -3.999  1.00  0.00           N  
ATOM   1155  CA  LEU A 153      -2.380  -4.414  -3.768  1.00  0.00           C  
ATOM   1156  C   LEU A 153      -0.895  -4.241  -4.069  1.00  0.00           C  
ATOM   1157  CB  LEU A 153      -2.959  -5.540  -4.628  1.00  0.00           C  
ATOM   1158  O   LEU A 153      -0.528  -3.569  -5.036  1.00  0.00           O  
ATOM   1159  CG  LEU A 153      -4.352  -6.040  -4.242  1.00  0.00           C  
ATOM   1160  CD1 LEU A 153      -4.843  -7.074  -5.250  1.00  0.00           C  
ATOM   1161  CD2 LEU A 153      -4.340  -6.623  -2.833  1.00  0.00           C  
ATOM   1162  N   PRO A 154      -0.062  -4.914  -3.282  1.00  0.00           N  
ATOM   1163  CA  PRO A 154       1.381  -4.699  -3.414  1.00  0.00           C  
ATOM   1164  C   PRO A 154       2.006  -5.549  -4.519  1.00  0.00           C  
ATOM   1165  CB  PRO A 154       1.925  -5.103  -2.041  1.00  0.00           C  
ATOM   1166  O   PRO A 154       1.615  -6.703  -4.710  1.00  0.00           O  
ATOM   1167  CG  PRO A 154       0.969  -6.138  -1.541  1.00  0.00           C  
ATOM   1168  CD  PRO A 154      -0.416  -5.763  -1.985  1.00  0.00           C  
ATOM   1169  N   TYR A 155       2.882  -4.950  -5.210  1.00  0.00           N  
ATOM   1170  CA  TYR A 155       3.810  -5.657  -6.085  1.00  0.00           C  
ATOM   1171  C   TYR A 155       5.120  -5.955  -5.364  1.00  0.00           C  
ATOM   1172  CB  TYR A 155       4.085  -4.840  -7.351  1.00  0.00           C  
ATOM   1173  O   TYR A 155       5.726  -5.061  -4.770  1.00  0.00           O  
ATOM   1174  CG  TYR A 155       2.969  -4.898  -8.365  1.00  0.00           C  
ATOM   1175  CD1 TYR A 155       2.978  -5.843  -9.388  1.00  0.00           C  
ATOM   1176  CD2 TYR A 155       1.903  -4.006  -8.303  1.00  0.00           C  
ATOM   1177  CE1 TYR A 155       1.953  -5.899 -10.326  1.00  0.00           C  
ATOM   1178  CE2 TYR A 155       0.872  -4.053  -9.236  1.00  0.00           C  
ATOM   1179  OH  TYR A 155      -0.113  -5.052 -11.167  1.00  0.00           O  
ATOM   1180  CZ  TYR A 155       0.905  -5.001 -10.241  1.00  0.00           C  
ATOM   1181  N   VAL A 156       5.526  -7.233  -5.465  1.00  0.00           N  
ATOM   1182  CA  VAL A 156       6.675  -7.704  -4.699  1.00  0.00           C  
ATOM   1183  C   VAL A 156       7.705  -8.325  -5.640  1.00  0.00           C  
ATOM   1184  CB  VAL A 156       6.257  -8.725  -3.617  1.00  0.00           C  
ATOM   1185  O   VAL A 156       7.349  -9.077  -6.550  1.00  0.00           O  
ATOM   1186  CG1 VAL A 156       7.465  -9.162  -2.791  1.00  0.00           C  
ATOM   1187  CG2 VAL A 156       5.175  -8.133  -2.716  1.00  0.00           C  
ATOM   1188  N   SER A 157       8.964  -7.989  -5.420  1.00  0.00           N  
ATOM   1189  CA  SER A 157      10.051  -8.589  -6.186  1.00  0.00           C  
ATOM   1190  C   SER A 157      10.237 -10.059  -5.825  1.00  0.00           C  
ATOM   1191  CB  SER A 157      11.357  -7.829  -5.950  1.00  0.00           C  
ATOM   1192  O   SER A 157      10.355 -10.404  -4.647  1.00  0.00           O  
ATOM   1193  OG  SER A 157      12.450  -8.510  -6.540  1.00  0.00           O  
ATOM   1194  N   VAL A 158      10.327 -10.852  -6.827  1.00  0.00           N  
ATOM   1195  CA  VAL A 158      10.503 -12.283  -6.603  1.00  0.00           C  
ATOM   1196  C   VAL A 158      11.937 -12.565  -6.163  1.00  0.00           C  
ATOM   1197  CB  VAL A 158      10.163 -13.101  -7.869  1.00  0.00           C  
ATOM   1198  O   VAL A 158      12.207 -13.581  -5.519  1.00  0.00           O  
ATOM   1199  CG1 VAL A 158      10.436 -14.587  -7.641  1.00  0.00           C  
ATOM   1200  CG2 VAL A 158       8.707 -12.878  -8.273  1.00  0.00           C  
ATOM   1201  N   GLU A 159      12.809 -11.650  -6.459  1.00  0.00           N  
ATOM   1202  CA  GLU A 159      14.231 -11.839  -6.186  1.00  0.00           C  
ATOM   1203  C   GLU A 159      14.536 -11.658  -4.702  1.00  0.00           C  
ATOM   1204  CB  GLU A 159      15.072 -10.868  -7.018  1.00  0.00           C  
ATOM   1205  O   GLU A 159      15.253 -12.466  -4.107  1.00  0.00           O  
ATOM   1206  CG  GLU A 159      16.572 -11.085  -6.887  1.00  0.00           C  
ATOM   1207  CD  GLU A 159      17.391 -10.194  -7.807  1.00  0.00           C  
ATOM   1208  OE1 GLU A 159      18.638 -10.195  -7.701  1.00  0.00           O  
ATOM   1209  OE2 GLU A 159      16.780  -9.489  -8.640  1.00  0.00           O  
ATOM   1210  N   ASP A 160      13.899 -10.612  -4.130  1.00  0.00           N  
ATOM   1211  CA  ASP A 160      14.323 -10.330  -2.762  1.00  0.00           C  
ATOM   1212  C   ASP A 160      13.120 -10.177  -1.834  1.00  0.00           C  
ATOM   1213  CB  ASP A 160      15.185  -9.066  -2.717  1.00  0.00           C  
ATOM   1214  O   ASP A 160      13.279  -9.905  -0.642  1.00  0.00           O  
ATOM   1215  CG  ASP A 160      14.504  -7.861  -3.343  1.00  0.00           C  
ATOM   1216  OD1 ASP A 160      13.286  -7.924  -3.619  1.00  0.00           O  
ATOM   1217  OD2 ASP A 160      15.192  -6.842  -3.565  1.00  0.00           O  
ATOM   1218  N   GLY A 161      11.922 -10.197  -2.322  1.00  0.00           N  
ATOM   1219  CA  GLY A 161      10.733 -10.121  -1.488  1.00  0.00           C  
ATOM   1220  C   GLY A 161      10.375  -8.703  -1.088  1.00  0.00           C  
ATOM   1221  O   GLY A 161       9.508  -8.492  -0.237  1.00  0.00           O  
ATOM   1222  N   ALA A 162      11.043  -7.718  -1.697  1.00  0.00           N  
ATOM   1223  CA  ALA A 162      10.794  -6.312  -1.387  1.00  0.00           C  
ATOM   1224  C   ALA A 162       9.523  -5.817  -2.071  1.00  0.00           C  
ATOM   1225  CB  ALA A 162      11.987  -5.456  -1.804  1.00  0.00           C  
ATOM   1226  O   ALA A 162       9.227  -6.206  -3.203  1.00  0.00           O  
ATOM   1227  N   VAL A 163       8.754  -5.000  -1.298  1.00  0.00           N  
ATOM   1228  CA  VAL A 163       7.621  -4.318  -1.913  1.00  0.00           C  
ATOM   1229  C   VAL A 163       8.122  -3.197  -2.821  1.00  0.00           C  
ATOM   1230  CB  VAL A 163       6.654  -3.749  -0.850  1.00  0.00           C  
ATOM   1231  O   VAL A 163       8.792  -2.270  -2.361  1.00  0.00           O  
ATOM   1232  CG1 VAL A 163       5.495  -3.009  -1.514  1.00  0.00           C  
ATOM   1233  CG2 VAL A 163       6.133  -4.869   0.049  1.00  0.00           C  
ATOM   1234  N   VAL A 164       7.727  -3.221  -4.117  1.00  0.00           N  
ATOM   1235  CA  VAL A 164       8.317  -2.276  -5.059  1.00  0.00           C  
ATOM   1236  C   VAL A 164       7.244  -1.315  -5.567  1.00  0.00           C  
ATOM   1237  CB  VAL A 164       8.987  -3.003  -6.247  1.00  0.00           C  
ATOM   1238  O   VAL A 164       7.555  -0.323  -6.231  1.00  0.00           O  
ATOM   1239  CG1 VAL A 164      10.197  -3.806  -5.775  1.00  0.00           C  
ATOM   1240  CG2 VAL A 164       7.981  -3.911  -6.952  1.00  0.00           C  
ATOM   1241  N   GLY A 165       5.978  -1.614  -5.229  1.00  0.00           N  
ATOM   1242  CA  GLY A 165       4.917  -0.719  -5.664  1.00  0.00           C  
ATOM   1243  C   GLY A 165       3.532  -1.204  -5.278  1.00  0.00           C  
ATOM   1244  O   GLY A 165       3.386  -2.278  -4.690  1.00  0.00           O  
ATOM   1245  N   LEU A 166       2.566  -0.325  -5.510  1.00  0.00           N  
ATOM   1246  CA  LEU A 166       1.160  -0.649  -5.297  1.00  0.00           C  
ATOM   1247  C   LEU A 166       0.364  -0.494  -6.588  1.00  0.00           C  
ATOM   1248  CB  LEU A 166       0.563   0.244  -4.205  1.00  0.00           C  
ATOM   1249  O   LEU A 166       0.567   0.465  -7.336  1.00  0.00           O  
ATOM   1250  CG  LEU A 166       1.246   0.191  -2.838  1.00  0.00           C  
ATOM   1251  CD1 LEU A 166       0.438   0.979  -1.811  1.00  0.00           C  
ATOM   1252  CD2 LEU A 166       1.429  -1.254  -2.387  1.00  0.00           C  
ATOM   1253  N   HIS A 167      -0.520  -1.568  -6.768  1.00  0.00           N  
ATOM   1254  CA  HIS A 167      -1.375  -1.467  -7.946  1.00  0.00           C  
ATOM   1255  C   HIS A 167      -2.118  -0.135  -7.974  1.00  0.00           C  
ATOM   1256  CB  HIS A 167      -2.372  -2.626  -7.986  1.00  0.00           C  
ATOM   1257  O   HIS A 167      -2.695   0.280  -6.966  1.00  0.00           O  
ATOM   1258  CG  HIS A 167      -3.341  -2.545  -9.123  1.00  0.00           C  
ATOM   1259  CD2 HIS A 167      -4.681  -2.352  -9.137  1.00  0.00           C  
ATOM   1260  ND1 HIS A 167      -2.954  -2.673 -10.439  1.00  0.00           N  
ATOM   1261  CE1 HIS A 167      -4.018  -2.561 -11.217  1.00  0.00           C  
ATOM   1262  NE2 HIS A 167      -5.079  -2.366 -10.451  1.00  0.00           N  
ATOM   1263  N   SER A 168      -2.220   0.594  -9.131  1.00  0.00           N  
ATOM   1264  CA  SER A 168      -2.811   1.924  -9.234  1.00  0.00           C  
ATOM   1265  C   SER A 168      -3.883   1.970 -10.317  1.00  0.00           C  
ATOM   1266  CB  SER A 168      -1.733   2.968  -9.526  1.00  0.00           C  
ATOM   1267  O   SER A 168      -5.034   2.318 -10.045  1.00  0.00           O  
ATOM   1268  OG  SER A 168      -2.258   4.280  -9.408  1.00  0.00           O  
ATOM   1269  N   ALA A 169      -3.514   1.584 -11.438  1.00  0.00           N  
ATOM   1270  CA  ALA A 169      -4.432   1.874 -12.537  1.00  0.00           C  
ATOM   1271  C   ALA A 169      -4.219   0.907 -13.698  1.00  0.00           C  
ATOM   1272  CB  ALA A 169      -4.257   3.315 -13.010  1.00  0.00           C  
ATOM   1273  O   ALA A 169      -3.338   0.046 -13.644  1.00  0.00           O  
ATOM   1274  N   SER A 170      -5.177   1.032 -14.613  1.00  0.00           N  
ATOM   1275  CA  SER A 170      -5.063   0.402 -15.924  1.00  0.00           C  
ATOM   1276  C   SER A 170      -5.290   1.412 -17.044  1.00  0.00           C  
ATOM   1277  CB  SER A 170      -6.061  -0.749 -16.055  1.00  0.00           C  
ATOM   1278  O   SER A 170      -5.753   2.528 -16.797  1.00  0.00           O  
ATOM   1279  OG  SER A 170      -7.393  -0.270 -15.984  1.00  0.00           O  
ATOM   1280  N   ASN A 171      -4.708   1.135 -18.193  1.00  0.00           N  
ATOM   1281  CA  ASN A 171      -5.043   1.996 -19.322  1.00  0.00           C  
ATOM   1282  C   ASN A 171      -6.478   1.771 -19.792  1.00  0.00           C  
ATOM   1283  CB  ASN A 171      -4.065   1.772 -20.477  1.00  0.00           C  
ATOM   1284  O   ASN A 171      -7.174   0.896 -19.275  1.00  0.00           O  
ATOM   1285  CG  ASN A 171      -4.179   0.385 -21.078  1.00  0.00           C  
ATOM   1286  ND2 ASN A 171      -3.363   0.107 -22.088  1.00  0.00           N  
ATOM   1287  OD1 ASN A 171      -4.995  -0.430 -20.640  1.00  0.00           O  
ATOM   1288  N   PHE A 172      -6.980   2.634 -20.667  1.00  0.00           N  
ATOM   1289  CA  PHE A 172      -8.371   2.660 -21.104  1.00  0.00           C  
ATOM   1290  C   PHE A 172      -8.749   1.352 -21.788  1.00  0.00           C  
ATOM   1291  CB  PHE A 172      -8.615   3.838 -22.052  1.00  0.00           C  
ATOM   1292  O   PHE A 172      -9.904   0.927 -21.731  1.00  0.00           O  
ATOM   1293  CG  PHE A 172      -8.744   5.164 -21.351  1.00  0.00           C  
ATOM   1294  CD1 PHE A 172      -9.903   5.491 -20.659  1.00  0.00           C  
ATOM   1295  CD2 PHE A 172      -7.704   6.085 -21.386  1.00  0.00           C  
ATOM   1296  CE1 PHE A 172     -10.025   6.718 -20.010  1.00  0.00           C  
ATOM   1297  CE2 PHE A 172      -7.818   7.312 -20.740  1.00  0.00           C  
ATOM   1298  CZ  PHE A 172      -8.980   7.627 -20.053  1.00  0.00           C  
ATOM   1299  N   ASP A 173      -7.739   0.736 -22.431  1.00  0.00           N  
ATOM   1300  CA  ASP A 173      -8.011  -0.514 -23.135  1.00  0.00           C  
ATOM   1301  C   ASP A 173      -7.758  -1.719 -22.232  1.00  0.00           C  
ATOM   1302  CB  ASP A 173      -7.156  -0.615 -24.400  1.00  0.00           C  
ATOM   1303  O   ASP A 173      -7.838  -2.865 -22.680  1.00  0.00           O  
ATOM   1304  CG  ASP A 173      -7.450   0.486 -25.403  1.00  0.00           C  
ATOM   1305  OD1 ASP A 173      -8.610   0.946 -25.482  1.00  0.00           O  
ATOM   1306  OD2 ASP A 173      -6.514   0.896 -26.124  1.00  0.00           O  
ATOM   1307  N   ASN A 174      -7.494  -1.359 -20.940  1.00  0.00           N  
ATOM   1308  CA  ASN A 174      -7.175  -2.367 -19.934  1.00  0.00           C  
ATOM   1309  C   ASN A 174      -6.115  -3.343 -20.435  1.00  0.00           C  
ATOM   1310  CB  ASN A 174      -8.437  -3.123 -19.513  1.00  0.00           C  
ATOM   1311  O   ASN A 174      -6.161  -4.533 -20.117  1.00  0.00           O  
ATOM   1312  CG  ASN A 174      -8.381  -3.596 -18.074  1.00  0.00           C  
ATOM   1313  ND2 ASN A 174      -9.078  -4.687 -17.781  1.00  0.00           N  
ATOM   1314  OD1 ASN A 174      -7.717  -2.985 -17.232  1.00  0.00           O  
ATOM   1315  N   THR A 175      -5.355  -2.869 -21.396  1.00  0.00           N  
ATOM   1316  CA  THR A 175      -4.328  -3.748 -21.944  1.00  0.00           C  
ATOM   1317  C   THR A 175      -3.057  -3.687 -21.101  1.00  0.00           C  
ATOM   1318  CB  THR A 175      -3.998  -3.381 -23.402  1.00  0.00           C  
ATOM   1319  O   THR A 175      -2.255  -4.623 -21.109  1.00  0.00           O  
ATOM   1320  CG2 THR A 175      -5.192  -3.635 -24.317  1.00  0.00           C  
ATOM   1321  OG1 THR A 175      -3.643  -1.995 -23.471  1.00  0.00           O  
ATOM   1322  N   ASN A 176      -2.969  -2.532 -20.443  1.00  0.00           N  
ATOM   1323  CA  ASN A 176      -1.787  -2.379 -19.601  1.00  0.00           C  
ATOM   1324  C   ASN A 176      -2.159  -1.942 -18.187  1.00  0.00           C  
ATOM   1325  CB  ASN A 176      -0.808  -1.382 -20.225  1.00  0.00           C  
ATOM   1326  O   ASN A 176      -2.993  -1.053 -18.007  1.00  0.00           O  
ATOM   1327  CG  ASN A 176      -0.200  -1.891 -21.517  1.00  0.00           C  
ATOM   1328  ND2 ASN A 176       0.077  -0.979 -22.441  1.00  0.00           N  
ATOM   1329  OD1 ASN A 176       0.018  -3.094 -21.683  1.00  0.00           O  
ATOM   1330  N   ASN A 177      -1.613  -2.749 -17.308  1.00  0.00           N  
ATOM   1331  CA  ASN A 177      -1.797  -2.408 -15.902  1.00  0.00           C  
ATOM   1332  C   ASN A 177      -0.571  -1.703 -15.330  1.00  0.00           C  
ATOM   1333  CB  ASN A 177      -2.119  -3.661 -15.083  1.00  0.00           C  
ATOM   1334  O   ASN A 177       0.548  -1.915 -15.800  1.00  0.00           O  
ATOM   1335  CG  ASN A 177      -3.447  -4.284 -15.467  1.00  0.00           C  
ATOM   1336  ND2 ASN A 177      -3.405  -5.522 -15.944  1.00  0.00           N  
ATOM   1337  OD1 ASN A 177      -4.502  -3.657 -15.336  1.00  0.00           O  
ATOM   1338  N   TYR A 178      -0.917  -0.787 -14.411  1.00  0.00           N  
ATOM   1339  CA  TYR A 178       0.161   0.021 -13.851  1.00  0.00           C  
ATOM   1340  C   TYR A 178       0.176  -0.068 -12.330  1.00  0.00           C  
ATOM   1341  CB  TYR A 178       0.019   1.483 -14.286  1.00  0.00           C  
ATOM   1342  O   TYR A 178      -0.871  -0.242 -11.701  1.00  0.00           O  
ATOM   1343  CG  TYR A 178       0.039   1.675 -15.783  1.00  0.00           C  
ATOM   1344  CD1 TYR A 178       1.235   1.906 -16.459  1.00  0.00           C  
ATOM   1345  CD2 TYR A 178      -1.137   1.628 -16.524  1.00  0.00           C  
ATOM   1346  CE1 TYR A 178       1.259   2.086 -17.839  1.00  0.00           C  
ATOM   1347  CE2 TYR A 178      -1.125   1.806 -17.904  1.00  0.00           C  
ATOM   1348  OH  TYR A 178       0.093   2.211 -19.916  1.00  0.00           O  
ATOM   1349  CZ  TYR A 178       0.075   2.034 -18.551  1.00  0.00           C  
ATOM   1350  N   PHE A 179       1.353  -0.066 -11.821  1.00  0.00           N  
ATOM   1351  CA  PHE A 179       1.465   0.185 -10.389  1.00  0.00           C  
ATOM   1352  C   PHE A 179       2.354   1.394 -10.119  1.00  0.00           C  
ATOM   1353  CB  PHE A 179       2.021  -1.046  -9.667  1.00  0.00           C  
ATOM   1354  O   PHE A 179       3.162   1.779 -10.967  1.00  0.00           O  
ATOM   1355  CG  PHE A 179       3.451  -1.361 -10.017  1.00  0.00           C  
ATOM   1356  CD1 PHE A 179       3.751  -2.305 -10.991  1.00  0.00           C  
ATOM   1357  CD2 PHE A 179       4.495  -0.712  -9.371  1.00  0.00           C  
ATOM   1358  CE1 PHE A 179       5.073  -2.598 -11.317  1.00  0.00           C  
ATOM   1359  CE2 PHE A 179       5.819  -1.000  -9.691  1.00  0.00           C  
ATOM   1360  CZ  PHE A 179       6.105  -1.944 -10.664  1.00  0.00           C  
ATOM   1361  N   THR A 180       2.065   2.088  -9.054  1.00  0.00           N  
ATOM   1362  CA  THR A 180       2.872   3.217  -8.603  1.00  0.00           C  
ATOM   1363  C   THR A 180       4.119   2.731  -7.870  1.00  0.00           C  
ATOM   1364  CB  THR A 180       2.062   4.150  -7.683  1.00  0.00           C  
ATOM   1365  O   THR A 180       4.020   1.978  -6.899  1.00  0.00           O  
ATOM   1366  CG2 THR A 180       2.866   5.393  -7.317  1.00  0.00           C  
ATOM   1367  OG1 THR A 180       0.862   4.551  -8.356  1.00  0.00           O  
ATOM   1368  N   ALA A 181       5.251   3.145  -8.282  1.00  0.00           N  
ATOM   1369  CA  ALA A 181       6.534   2.710  -7.736  1.00  0.00           C  
ATOM   1370  C   ALA A 181       6.767   3.298  -6.347  1.00  0.00           C  
ATOM   1371  CB  ALA A 181       7.673   3.103  -8.674  1.00  0.00           C  
ATOM   1372  O   ALA A 181       6.396   4.443  -6.081  1.00  0.00           O  
ATOM   1373  N   ILE A 182       7.316   2.505  -5.481  1.00  0.00           N  
ATOM   1374  CA  ILE A 182       7.844   3.005  -4.216  1.00  0.00           C  
ATOM   1375  C   ILE A 182       9.027   3.933  -4.481  1.00  0.00           C  
ATOM   1376  CB  ILE A 182       8.268   1.848  -3.284  1.00  0.00           C  
ATOM   1377  O   ILE A 182       9.933   3.592  -5.245  1.00  0.00           O  
ATOM   1378  CG1 ILE A 182       7.064   0.960  -2.953  1.00  0.00           C  
ATOM   1379  CG2 ILE A 182       8.915   2.393  -2.007  1.00  0.00           C  
ATOM   1380  CD1 ILE A 182       5.940   1.686  -2.226  1.00  0.00           C  
ATOM   1381  N   PRO A 183       8.999   5.172  -3.899  1.00  0.00           N  
ATOM   1382  CA  PRO A 183      10.120   6.087  -4.128  1.00  0.00           C  
ATOM   1383  C   PRO A 183      11.382   5.675  -3.372  1.00  0.00           C  
ATOM   1384  CB  PRO A 183       9.590   7.428  -3.615  1.00  0.00           C  
ATOM   1385  O   PRO A 183      11.320   4.831  -2.474  1.00  0.00           O  
ATOM   1386  CG  PRO A 183       8.632   7.070  -2.525  1.00  0.00           C  
ATOM   1387  CD  PRO A 183       7.941   5.791  -2.900  1.00  0.00           C  
ATOM   1388  N   PRO A 184      12.498   6.368  -3.809  1.00  0.00           N  
ATOM   1389  CA  PRO A 184      13.716   6.113  -3.037  1.00  0.00           C  
ATOM   1390  C   PRO A 184      13.606   6.583  -1.588  1.00  0.00           C  
ATOM   1391  CB  PRO A 184      14.784   6.911  -3.790  1.00  0.00           C  
ATOM   1392  O   PRO A 184      12.856   7.518  -1.294  1.00  0.00           O  
ATOM   1393  CG  PRO A 184      14.023   7.963  -4.530  1.00  0.00           C  
ATOM   1394  CD  PRO A 184      12.652   7.434  -4.837  1.00  0.00           C  
ATOM   1395  N   ASP A 185      14.151   5.900  -0.636  1.00  0.00           N  
ATOM   1396  CA  ASP A 185      14.276   6.282   0.768  1.00  0.00           C  
ATOM   1397  C   ASP A 185      12.932   6.186   1.485  1.00  0.00           C  
ATOM   1398  CB  ASP A 185      14.837   7.701   0.889  1.00  0.00           C  
ATOM   1399  O   ASP A 185      12.674   6.929   2.435  1.00  0.00           O  
ATOM   1400  CG  ASP A 185      16.232   7.839   0.307  1.00  0.00           C  
ATOM   1401  OD1 ASP A 185      17.068   6.931   0.505  1.00  0.00           O  
ATOM   1402  OD2 ASP A 185      16.500   8.866  -0.353  1.00  0.00           O  
ATOM   1403  N   PHE A 186      12.015   5.443   0.885  1.00  0.00           N  
ATOM   1404  CA  PHE A 186      10.685   5.268   1.458  1.00  0.00           C  
ATOM   1405  C   PHE A 186      10.771   4.640   2.844  1.00  0.00           C  
ATOM   1406  CB  PHE A 186       9.814   4.403   0.542  1.00  0.00           C  
ATOM   1407  O   PHE A 186      10.024   5.017   3.749  1.00  0.00           O  
ATOM   1408  CG  PHE A 186       8.350   4.437   0.889  1.00  0.00           C  
ATOM   1409  CD1 PHE A 186       7.702   3.295   1.345  1.00  0.00           C  
ATOM   1410  CD2 PHE A 186       7.620   5.612   0.759  1.00  0.00           C  
ATOM   1411  CE1 PHE A 186       6.347   3.323   1.666  1.00  0.00           C  
ATOM   1412  CE2 PHE A 186       6.266   5.648   1.078  1.00  0.00           C  
ATOM   1413  CZ  PHE A 186       5.631   4.502   1.531  1.00  0.00           C  
ATOM   1414  N   GLN A 187      11.642   3.758   2.980  1.00  0.00           N  
ATOM   1415  CA  GLN A 187      11.819   3.098   4.269  1.00  0.00           C  
ATOM   1416  C   GLN A 187      12.156   4.108   5.363  1.00  0.00           C  
ATOM   1417  CB  GLN A 187      12.914   2.034   4.182  1.00  0.00           C  
ATOM   1418  O   GLN A 187      11.636   4.021   6.477  1.00  0.00           O  
ATOM   1419  CG  GLN A 187      13.050   1.186   5.440  1.00  0.00           C  
ATOM   1420  CD  GLN A 187      11.878   0.243   5.641  1.00  0.00           C  
ATOM   1421  NE2 GLN A 187      11.345   0.211   6.857  1.00  0.00           N  
ATOM   1422  OE1 GLN A 187      11.456  -0.450   4.710  1.00  0.00           O  
ATOM   1423  N   ALA A 188      13.047   5.026   5.064  1.00  0.00           N  
ATOM   1424  CA  ALA A 188      13.437   6.074   6.004  1.00  0.00           C  
ATOM   1425  C   ALA A 188      12.238   6.933   6.397  1.00  0.00           C  
ATOM   1426  CB  ALA A 188      14.537   6.945   5.403  1.00  0.00           C  
ATOM   1427  O   ALA A 188      12.096   7.316   7.560  1.00  0.00           O  
ATOM   1428  N   LEU A 189      11.419   7.203   5.405  1.00  0.00           N  
ATOM   1429  CA  LEU A 189      10.214   7.987   5.651  1.00  0.00           C  
ATOM   1430  C   LEU A 189       9.324   7.306   6.685  1.00  0.00           C  
ATOM   1431  CB  LEU A 189       9.435   8.197   4.350  1.00  0.00           C  
ATOM   1432  O   LEU A 189       8.748   7.971   7.549  1.00  0.00           O  
ATOM   1433  CG  LEU A 189       8.103   8.938   4.469  1.00  0.00           C  
ATOM   1434  CD1 LEU A 189       8.337  10.385   4.891  1.00  0.00           C  
ATOM   1435  CD2 LEU A 189       7.337   8.877   3.151  1.00  0.00           C  
ATOM   1436  N   LEU A 190       9.283   5.995   6.695  1.00  0.00           N  
ATOM   1437  CA  LEU A 190       8.406   5.235   7.578  1.00  0.00           C  
ATOM   1438  C   LEU A 190       8.992   5.146   8.983  1.00  0.00           C  
ATOM   1439  CB  LEU A 190       8.172   3.828   7.020  1.00  0.00           C  
ATOM   1440  O   LEU A 190       8.252   5.041   9.963  1.00  0.00           O  
ATOM   1441  CG  LEU A 190       7.386   3.740   5.711  1.00  0.00           C  
ATOM   1442  CD1 LEU A 190       7.333   2.297   5.221  1.00  0.00           C  
ATOM   1443  CD2 LEU A 190       5.980   4.300   5.893  1.00  0.00           C  
ATOM   1444  N   THR A 191      10.265   5.266   9.109  1.00  0.00           N  
ATOM   1445  CA  THR A 191      10.898   4.985  10.393  1.00  0.00           C  
ATOM   1446  C   THR A 191      11.350   6.277  11.067  1.00  0.00           C  
ATOM   1447  CB  THR A 191      12.102   4.040  10.227  1.00  0.00           C  
ATOM   1448  O   THR A 191      11.577   6.305  12.279  1.00  0.00           O  
ATOM   1449  CG2 THR A 191      11.660   2.665   9.736  1.00  0.00           C  
ATOM   1450  OG1 THR A 191      13.016   4.603   9.277  1.00  0.00           O  
ATOM   1451  N   ASP A 192      11.481   7.337  10.294  1.00  0.00           N  
ATOM   1452  CA  ASP A 192      11.957   8.611  10.825  1.00  0.00           C  
ATOM   1453  C   ASP A 192      10.831   9.642  10.870  1.00  0.00           C  
ATOM   1454  CB  ASP A 192      13.122   9.140   9.987  1.00  0.00           C  
ATOM   1455  O   ASP A 192      10.478  10.228   9.845  1.00  0.00           O  
ATOM   1456  CG  ASP A 192      13.762  10.383  10.579  1.00  0.00           C  
ATOM   1457  OD1 ASP A 192      13.224  10.937  11.562  1.00  0.00           O  
ATOM   1458  OD2 ASP A 192      14.813  10.814  10.057  1.00  0.00           O  
ATOM   1459  N   PRO A 193      10.307   9.866  12.012  1.00  0.00           N  
ATOM   1460  CA  PRO A 193       9.181  10.789  12.169  1.00  0.00           C  
ATOM   1461  C   PRO A 193       9.494  12.194  11.660  1.00  0.00           C  
ATOM   1462  CB  PRO A 193       8.940  10.797  13.681  1.00  0.00           C  
ATOM   1463  O   PRO A 193       8.584  12.931  11.272  1.00  0.00           O  
ATOM   1464  CG  PRO A 193       9.452   9.476  14.156  1.00  0.00           C  
ATOM   1465  CD  PRO A 193      10.631   9.089  13.310  1.00  0.00           C  
ATOM   1466  N   SER A 194      10.782  12.607  11.669  1.00  0.00           N  
ATOM   1467  CA  SER A 194      11.178  13.946  11.245  1.00  0.00           C  
ATOM   1468  C   SER A 194      10.954  14.142   9.749  1.00  0.00           C  
ATOM   1469  CB  SER A 194      12.646  14.205  11.588  1.00  0.00           C  
ATOM   1470  O   SER A 194      10.873  15.275   9.271  1.00  0.00           O  
ATOM   1471  OG  SER A 194      13.500  13.459  10.737  1.00  0.00           O  
ATOM   1472  N   LEU A 195      10.785  13.050   8.966  1.00  0.00           N  
ATOM   1473  CA  LEU A 195      10.607  13.137   7.521  1.00  0.00           C  
ATOM   1474  C   LEU A 195       9.126  13.147   7.155  1.00  0.00           C  
ATOM   1475  CB  LEU A 195      11.309  11.970   6.822  1.00  0.00           C  
ATOM   1476  O   LEU A 195       8.771  13.353   5.993  1.00  0.00           O  
ATOM   1477  CG  LEU A 195      12.831  11.915   6.958  1.00  0.00           C  
ATOM   1478  CD1 LEU A 195      13.380  10.667   6.275  1.00  0.00           C  
ATOM   1479  CD2 LEU A 195      13.466  13.173   6.374  1.00  0.00           C  
ATOM   1480  N   GLN A 196       8.267  13.006   8.156  1.00  0.00           N  
ATOM   1481  CA  GLN A 196       6.838  12.878   7.895  1.00  0.00           C  
ATOM   1482  C   GLN A 196       6.131  14.224   8.023  1.00  0.00           C  
ATOM   1483  CB  GLN A 196       6.206  11.861   8.847  1.00  0.00           C  
ATOM   1484  O   GLN A 196       6.331  14.945   9.003  1.00  0.00           O  
ATOM   1485  CG  GLN A 196       6.806  10.465   8.743  1.00  0.00           C  
ATOM   1486  CD  GLN A 196       6.480   9.595   9.942  1.00  0.00           C  
ATOM   1487  NE2 GLN A 196       6.890   8.332   9.887  1.00  0.00           N  
ATOM   1488  OE1 GLN A 196       5.864  10.054  10.910  1.00  0.00           O  
ATOM   1489  N   LYS A 197       5.370  14.568   7.014  1.00  0.00           N  
ATOM   1490  CA  LYS A 197       4.521  15.756   7.007  1.00  0.00           C  
ATOM   1491  C   LYS A 197       3.045  15.377   6.925  1.00  0.00           C  
ATOM   1492  CB  LYS A 197       4.892  16.674   5.841  1.00  0.00           C  
ATOM   1493  O   LYS A 197       2.546  15.031   5.852  1.00  0.00           O  
ATOM   1494  CG  LYS A 197       6.319  17.200   5.896  1.00  0.00           C  
ATOM   1495  CD  LYS A 197       6.624  18.114   4.716  1.00  0.00           C  
ATOM   1496  CE  LYS A 197       8.064  18.608   4.749  1.00  0.00           C  
ATOM   1497  NZ  LYS A 197       8.378  19.478   3.576  1.00  0.00           N  
ATOM   1498  N   TRP A 198       2.366  15.564   8.056  1.00  0.00           N  
ATOM   1499  CA  TRP A 198       0.993  15.080   8.167  1.00  0.00           C  
ATOM   1500  C   TRP A 198      -0.003  16.195   7.868  1.00  0.00           C  
ATOM   1501  CB  TRP A 198       0.735  14.509   9.564  1.00  0.00           C  
ATOM   1502  O   TRP A 198       0.171  17.330   8.320  1.00  0.00           O  
ATOM   1503  CG  TRP A 198       1.638  13.370   9.932  1.00  0.00           C  
ATOM   1504  CD1 TRP A 198       2.714  13.411  10.774  1.00  0.00           C  
ATOM   1505  CD2 TRP A 198       1.543  12.020   9.466  1.00  0.00           C  
ATOM   1506  CE2 TRP A 198       2.597  11.296  10.067  1.00  0.00           C  
ATOM   1507  CE3 TRP A 198       0.669  11.352   8.598  1.00  0.00           C  
ATOM   1508  NE1 TRP A 198       3.296  12.167  10.859  1.00  0.00           N  
ATOM   1509  CH2 TRP A 198       1.930   9.306   8.974  1.00  0.00           C  
ATOM   1510  CZ2 TRP A 198       2.799   9.935   9.827  1.00  0.00           C  
ATOM   1511  CZ3 TRP A 198       0.872   9.998   8.361  1.00  0.00           C  
ATOM   1512  N   VAL A 199      -0.914  15.819   7.054  1.00  0.00           N  
ATOM   1513  CA  VAL A 199      -2.028  16.723   6.784  1.00  0.00           C  
ATOM   1514  C   VAL A 199      -3.346  16.036   7.133  1.00  0.00           C  
ATOM   1515  CB  VAL A 199      -2.040  17.184   5.310  1.00  0.00           C  
ATOM   1516  O   VAL A 199      -3.404  14.809   7.242  1.00  0.00           O  
ATOM   1517  CG1 VAL A 199      -0.753  17.932   4.967  1.00  0.00           C  
ATOM   1518  CG2 VAL A 199      -2.231  15.987   4.379  1.00  0.00           C  
ATOM   1519  N   LYS A 200      -4.363  16.773   7.435  1.00  0.00           N  
ATOM   1520  CA  LYS A 200      -5.712  16.258   7.649  1.00  0.00           C  
ATOM   1521  C   LYS A 200      -6.693  16.845   6.638  1.00  0.00           C  
ATOM   1522  CB  LYS A 200      -6.183  16.562   9.073  1.00  0.00           C  
ATOM   1523  O   LYS A 200      -6.513  17.974   6.174  1.00  0.00           O  
ATOM   1524  CG  LYS A 200      -5.384  15.850  10.154  1.00  0.00           C  
ATOM   1525  CD  LYS A 200      -5.876  16.220  11.547  1.00  0.00           C  
ATOM   1526  CE  LYS A 200      -5.084  15.500  12.630  1.00  0.00           C  
ATOM   1527  NZ  LYS A 200      -5.538  15.888  13.999  1.00  0.00           N  
ATOM   1528  N   GLY A 201      -7.636  16.008   6.214  1.00  0.00           N  
ATOM   1529  CA  GLY A 201      -8.744  16.491   5.406  1.00  0.00           C  
ATOM   1530  C   GLY A 201      -8.397  16.625   3.936  1.00  0.00           C  
ATOM   1531  O   GLY A 201      -9.064  17.354   3.199  1.00  0.00           O  
ATOM   1532  N   TRP A 202      -7.327  15.962   3.556  1.00  0.00           N  
ATOM   1533  CA  TRP A 202      -6.906  16.032   2.160  1.00  0.00           C  
ATOM   1534  C   TRP A 202      -7.854  15.241   1.265  1.00  0.00           C  
ATOM   1535  CB  TRP A 202      -5.476  15.508   2.003  1.00  0.00           C  
ATOM   1536  O   TRP A 202      -8.353  14.184   1.660  1.00  0.00           O  
ATOM   1537  CG  TRP A 202      -4.952  15.582   0.600  1.00  0.00           C  
ATOM   1538  CD1 TRP A 202      -4.262  16.617   0.032  1.00  0.00           C  
ATOM   1539  CD2 TRP A 202      -5.080  14.581  -0.414  1.00  0.00           C  
ATOM   1540  CE2 TRP A 202      -4.442  15.076  -1.573  1.00  0.00           C  
ATOM   1541  CE3 TRP A 202      -5.671  13.311  -0.454  1.00  0.00           C  
ATOM   1542  NE1 TRP A 202      -3.953  16.319  -1.275  1.00  0.00           N  
ATOM   1543  CH2 TRP A 202      -4.967  13.105  -2.774  1.00  0.00           C  
ATOM   1544  CZ2 TRP A 202      -4.380  14.344  -2.761  1.00  0.00           C  
ATOM   1545  CZ3 TRP A 202      -5.608  12.584  -1.638  1.00  0.00           C  
ATOM   1546  N   SER A 203      -8.188  15.717   0.097  1.00  0.00           N  
ATOM   1547  CA  SER A 203      -8.915  14.996  -0.942  1.00  0.00           C  
ATOM   1548  C   SER A 203      -8.337  15.284  -2.324  1.00  0.00           C  
ATOM   1549  CB  SER A 203     -10.399  15.366  -0.914  1.00  0.00           C  
ATOM   1550  O   SER A 203      -7.727  16.334  -2.540  1.00  0.00           O  
ATOM   1551  OG  SER A 203     -10.583  16.733  -1.241  1.00  0.00           O  
ATOM   1552  N   LEU A 204      -8.407  14.322  -3.172  1.00  0.00           N  
ATOM   1553  CA  LEU A 204      -7.939  14.451  -4.548  1.00  0.00           C  
ATOM   1554  C   LEU A 204      -8.877  15.337  -5.360  1.00  0.00           C  
ATOM   1555  CB  LEU A 204      -7.821  13.074  -5.206  1.00  0.00           C  
ATOM   1556  O   LEU A 204     -10.095  15.142  -5.339  1.00  0.00           O  
ATOM   1557  CG  LEU A 204      -7.244  13.046  -6.622  1.00  0.00           C  
ATOM   1558  CD1 LEU A 204      -5.769  13.436  -6.601  1.00  0.00           C  
ATOM   1559  CD2 LEU A 204      -7.429  11.668  -7.248  1.00  0.00           C  
ATOM   1560  N   ASP A 205      -8.266  16.332  -5.943  1.00  0.00           N  
ATOM   1561  CA  ASP A 205      -9.003  17.192  -6.863  1.00  0.00           C  
ATOM   1562  C   ASP A 205      -9.255  16.485  -8.193  1.00  0.00           C  
ATOM   1563  CB  ASP A 205      -8.245  18.500  -7.099  1.00  0.00           C  
ATOM   1564  O   ASP A 205      -8.311  16.101  -8.887  1.00  0.00           O  
ATOM   1565  CG  ASP A 205      -9.060  19.529  -7.862  1.00  0.00           C  
ATOM   1566  OD1 ASP A 205     -10.190  19.214  -8.294  1.00  0.00           O  
ATOM   1567  OD2 ASP A 205      -8.567  20.665  -8.036  1.00  0.00           O  
ATOM   1568  N   SER A 206     -10.515  16.081  -8.578  1.00  0.00           N  
ATOM   1569  CA  SER A 206     -10.990  15.209  -9.647  1.00  0.00           C  
ATOM   1570  C   SER A 206     -10.867  15.885 -11.009  1.00  0.00           C  
ATOM   1571  CB  SER A 206     -12.443  14.802  -9.401  1.00  0.00           C  
ATOM   1572  O   SER A 206     -11.034  15.240 -12.046  1.00  0.00           O  
ATOM   1573  OG  SER A 206     -13.264  15.945  -9.233  1.00  0.00           O  
ATOM   1574  N   ASP A 207     -10.498  17.192 -11.172  1.00  0.00           N  
ATOM   1575  CA  ASP A 207     -10.606  17.918 -12.434  1.00  0.00           C  
ATOM   1576  C   ASP A 207      -9.356  17.723 -13.288  1.00  0.00           C  
ATOM   1577  CB  ASP A 207     -10.841  19.408 -12.177  1.00  0.00           C  
ATOM   1578  O   ASP A 207      -9.435  17.708 -14.519  1.00  0.00           O  
ATOM   1579  CG  ASP A 207     -12.216  19.702 -11.604  1.00  0.00           C  
ATOM   1580  OD1 ASP A 207     -13.152  18.903 -11.826  1.00  0.00           O  
ATOM   1581  OD2 ASP A 207     -12.366  20.742 -10.927  1.00  0.00           O  
ATOM   1582  N   SER A 208      -8.346  16.939 -12.924  1.00  0.00           N  
ATOM   1583  CA  SER A 208      -7.194  16.597 -13.752  1.00  0.00           C  
ATOM   1584  C   SER A 208      -5.950  16.367 -12.900  1.00  0.00           C  
ATOM   1585  CB  SER A 208      -6.923  17.699 -14.777  1.00  0.00           C  
ATOM   1586  O   SER A 208      -5.495  17.273 -12.199  1.00  0.00           O  
ATOM   1587  OG  SER A 208      -6.552  18.905 -14.132  1.00  0.00           O  
ATOM   1588  N   VAL A 209      -5.811  15.137 -12.576  1.00  0.00           N  
ATOM   1589  CA  VAL A 209      -4.580  14.827 -11.857  1.00  0.00           C  
ATOM   1590  C   VAL A 209      -3.563  14.211 -12.814  1.00  0.00           C  
ATOM   1591  CB  VAL A 209      -4.841  13.873 -10.670  1.00  0.00           C  
ATOM   1592  O   VAL A 209      -3.925  13.428 -13.695  1.00  0.00           O  
ATOM   1593  CG1 VAL A 209      -3.535  13.525  -9.959  1.00  0.00           C  
ATOM   1594  CG2 VAL A 209      -5.835  14.498  -9.692  1.00  0.00           C  
ATOM   1595  N   GLU A 210      -2.387  14.833 -12.800  1.00  0.00           N  
ATOM   1596  CA  GLU A 210      -1.261  14.272 -13.539  1.00  0.00           C  
ATOM   1597  C   GLU A 210      -0.220  13.678 -12.594  1.00  0.00           C  
ATOM   1598  CB  GLU A 210      -0.616  15.338 -14.428  1.00  0.00           C  
ATOM   1599  O   GLU A 210       0.266  14.361 -11.690  1.00  0.00           O  
ATOM   1600  CG  GLU A 210       0.421  14.787 -15.396  1.00  0.00           C  
ATOM   1601  CD  GLU A 210       1.009  15.848 -16.313  1.00  0.00           C  
ATOM   1602  OE1 GLU A 210       2.066  15.594 -16.935  1.00  0.00           O  
ATOM   1603  OE2 GLU A 210       0.410  16.942 -16.409  1.00  0.00           O  
ATOM   1604  N   TRP A 211      -0.038  12.390 -12.693  1.00  0.00           N  
ATOM   1605  CA  TRP A 211       1.044  11.701 -11.996  1.00  0.00           C  
ATOM   1606  C   TRP A 211       2.083  11.180 -12.983  1.00  0.00           C  
ATOM   1607  CB  TRP A 211       0.493  10.545 -11.157  1.00  0.00           C  
ATOM   1608  O   TRP A 211       1.762  10.382 -13.867  1.00  0.00           O  
ATOM   1609  CG  TRP A 211      -0.304  10.983  -9.965  1.00  0.00           C  
ATOM   1610  CD1 TRP A 211      -0.042  12.045  -9.144  1.00  0.00           C  
ATOM   1611  CD2 TRP A 211      -1.491  10.366  -9.458  1.00  0.00           C  
ATOM   1612  CE2 TRP A 211      -1.896  11.108  -8.326  1.00  0.00           C  
ATOM   1613  CE3 TRP A 211      -2.252   9.258  -9.851  1.00  0.00           C  
ATOM   1614  NE1 TRP A 211      -0.997  12.125  -8.156  1.00  0.00           N  
ATOM   1615  CH2 TRP A 211      -3.759   9.686  -7.989  1.00  0.00           C  
ATOM   1616  CZ2 TRP A 211      -3.032  10.775  -7.583  1.00  0.00           C  
ATOM   1617  CZ3 TRP A 211      -3.382   8.928  -9.110  1.00  0.00           C  
ATOM   1618  N   GLY A 212       3.296  11.638 -12.759  1.00  0.00           N  
ATOM   1619  CA  GLY A 212       4.392  11.031 -13.498  1.00  0.00           C  
ATOM   1620  C   GLY A 212       4.213  11.110 -15.002  1.00  0.00           C  
ATOM   1621  O   GLY A 212       4.566  10.175 -15.724  1.00  0.00           O  
ATOM   1622  N   GLY A 213       3.570  12.162 -15.467  1.00  0.00           N  
ATOM   1623  CA  GLY A 213       3.414  12.399 -16.893  1.00  0.00           C  
ATOM   1624  C   GLY A 213       2.136  11.811 -17.460  1.00  0.00           C  
ATOM   1625  O   GLY A 213       1.878  11.913 -18.661  1.00  0.00           O  
ATOM   1626  N   HIS A 214       1.367  11.067 -16.582  1.00  0.00           N  
ATOM   1627  CA  HIS A 214       0.093  10.496 -17.004  1.00  0.00           C  
ATOM   1628  C   HIS A 214      -1.077  11.359 -16.544  1.00  0.00           C  
ATOM   1629  CB  HIS A 214      -0.061   9.072 -16.466  1.00  0.00           C  
ATOM   1630  O   HIS A 214      -1.120  11.790 -15.390  1.00  0.00           O  
ATOM   1631  CG  HIS A 214       0.932   8.107 -17.030  1.00  0.00           C  
ATOM   1632  CD2 HIS A 214       2.126   7.680 -16.556  1.00  0.00           C  
ATOM   1633  ND1 HIS A 214       0.741   7.461 -18.233  1.00  0.00           N  
ATOM   1634  CE1 HIS A 214       1.778   6.676 -18.474  1.00  0.00           C  
ATOM   1635  NE2 HIS A 214       2.632   6.791 -17.472  1.00  0.00           N  
ATOM   1636  N   LYS A 215      -1.838  11.675 -17.528  1.00  0.00           N  
ATOM   1637  CA  LYS A 215      -3.117  12.257 -17.134  1.00  0.00           C  
ATOM   1638  C   LYS A 215      -4.061  11.191 -16.586  1.00  0.00           C  
ATOM   1639  CB  LYS A 215      -3.768  12.975 -18.317  1.00  0.00           C  
ATOM   1640  O   LYS A 215      -4.211  10.122 -17.181  1.00  0.00           O  
ATOM   1641  CG  LYS A 215      -3.042  14.241 -18.748  1.00  0.00           C  
ATOM   1642  CD  LYS A 215      -3.803  14.976 -19.845  1.00  0.00           C  
ATOM   1643  CE  LYS A 215      -3.049  16.211 -20.319  1.00  0.00           C  
ATOM   1644  NZ  LYS A 215      -3.815  16.963 -21.357  1.00  0.00           N  
ATOM   1645  N   VAL A 216      -4.473  11.394 -15.418  1.00  0.00           N  
ATOM   1646  CA  VAL A 216      -5.314  10.426 -14.721  1.00  0.00           C  
ATOM   1647  C   VAL A 216      -6.786  10.778 -14.926  1.00  0.00           C  
ATOM   1648  CB  VAL A 216      -4.984  10.371 -13.213  1.00  0.00           C  
ATOM   1649  O   VAL A 216      -7.196  11.917 -14.695  1.00  0.00           O  
ATOM   1650  CG1 VAL A 216      -5.845   9.323 -12.510  1.00  0.00           C  
ATOM   1651  CG2 VAL A 216      -3.500  10.077 -13.002  1.00  0.00           C  
ATOM   1652  N   PHE A 217      -7.408   9.756 -15.566  1.00  0.00           N  
ATOM   1653  CA  PHE A 217      -8.842   9.923 -15.770  1.00  0.00           C  
ATOM   1654  C   PHE A 217      -9.630   8.960 -14.890  1.00  0.00           C  
ATOM   1655  CB  PHE A 217      -9.205   9.705 -17.242  1.00  0.00           C  
ATOM   1656  O   PHE A 217      -9.214   7.818 -14.682  1.00  0.00           O  
ATOM   1657  CG  PHE A 217      -8.536  10.671 -18.182  1.00  0.00           C  
ATOM   1658  CD1 PHE A 217      -9.142  11.878 -18.509  1.00  0.00           C  
ATOM   1659  CD2 PHE A 217      -7.299  10.372 -18.739  1.00  0.00           C  
ATOM   1660  CE1 PHE A 217      -8.525  12.774 -19.379  1.00  0.00           C  
ATOM   1661  CE2 PHE A 217      -6.676  11.263 -19.609  1.00  0.00           C  
ATOM   1662  CZ  PHE A 217      -7.291  12.462 -19.928  1.00  0.00           C  
ATOM   1663  N   MET A 218     -10.683   9.443 -14.307  1.00  0.00           N  
ATOM   1664  CA  MET A 218     -11.490   8.696 -13.347  1.00  0.00           C  
ATOM   1665  C   MET A 218     -12.618   7.948 -14.051  1.00  0.00           C  
ATOM   1666  CB  MET A 218     -12.067   9.632 -12.284  1.00  0.00           C  
ATOM   1667  O   MET A 218     -13.081   6.914 -13.565  1.00  0.00           O  
ATOM   1668  CG  MET A 218     -11.013  10.279 -11.401  1.00  0.00           C  
ATOM   1669  SD  MET A 218     -11.730  11.033  -9.889  1.00  0.00           S  
ATOM   1670  CE  MET A 218     -11.043   9.928  -8.624  1.00  0.00           C  
ATOM   1671  N   ASP A 219     -12.962   8.362 -15.413  1.00  0.00           N  
ATOM   1672  CA  ASP A 219     -13.974   7.717 -16.244  1.00  0.00           C  
ATOM   1673  C   ASP A 219     -13.500   7.593 -17.690  1.00  0.00           C  
ATOM   1674  CB  ASP A 219     -15.290   8.495 -16.187  1.00  0.00           C  
ATOM   1675  O   ASP A 219     -12.756   8.446 -18.181  1.00  0.00           O  
ATOM   1676  CG  ASP A 219     -15.956   8.434 -14.824  1.00  0.00           C  
ATOM   1677  OD1 ASP A 219     -15.814   7.411 -14.120  1.00  0.00           O  
ATOM   1678  OD2 ASP A 219     -16.632   9.417 -14.451  1.00  0.00           O  
ATOM   1679  N   LYS A 220     -13.681   6.336 -18.200  1.00  0.00           N  
ATOM   1680  CA  LYS A 220     -13.433   6.212 -19.634  1.00  0.00           C  
ATOM   1681  C   LYS A 220     -14.299   7.186 -20.428  1.00  0.00           C  
ATOM   1682  CB  LYS A 220     -13.692   4.779 -20.101  1.00  0.00           C  
ATOM   1683  O   LYS A 220     -15.486   7.347 -20.139  1.00  0.00           O  
ATOM   1684  CG  LYS A 220     -13.135   4.469 -21.483  1.00  0.00           C  
ATOM   1685  CD  LYS A 220     -13.344   3.006 -21.854  1.00  0.00           C  
ATOM   1686  CE  LYS A 220     -12.892   2.720 -23.280  1.00  0.00           C  
ATOM   1687  NZ  LYS A 220     -13.074   1.283 -23.641  1.00  0.00           N  
ATOM   1688  N   GLU A 221     -13.889   8.445 -20.650  1.00  0.00           N  
ATOM   1689  CA  GLU A 221     -14.796   9.191 -21.517  1.00  0.00           C  
ATOM   1690  C   GLU A 221     -15.566   8.255 -22.445  1.00  0.00           C  
ATOM   1691  CB  GLU A 221     -14.025  10.227 -22.338  1.00  0.00           C  
ATOM   1692  O   GLU A 221     -15.036   7.232 -22.883  1.00  0.00           O  
ATOM   1693  CG  GLU A 221     -13.650  11.477 -21.554  1.00  0.00           C  
ATOM   1694  CD  GLU A 221     -12.649  12.362 -22.280  1.00  0.00           C  
ATOM   1695  OE1 GLU A 221     -12.224  13.392 -21.708  1.00  0.00           O  
ATOM   1696  OE2 GLU A 221     -12.288  12.024 -23.429  1.00  0.00           O  
ATOM   1697  N   GLU A 422     -14.075   1.672  -8.845  1.00  0.00           N  
ATOM   1698  CA  GLU A 422     -13.821   2.649  -9.900  1.00  0.00           C  
ATOM   1699  C   GLU A 422     -12.324   2.830 -10.134  1.00  0.00           C  
ATOM   1700  CB  GLU A 422     -14.466   3.993  -9.554  1.00  0.00           C  
ATOM   1701  O   GLU A 422     -11.550   2.940  -9.181  1.00  0.00           O  
ATOM   1702  CG  GLU A 422     -15.951   4.065  -9.881  1.00  0.00           C  
ATOM   1703  CD  GLU A 422     -16.567   5.422  -9.581  1.00  0.00           C  
ATOM   1704  OE1 GLU A 422     -17.756   5.635  -9.908  1.00  0.00           O  
ATOM   1705  OE2 GLU A 422     -15.853   6.281  -9.015  1.00  0.00           O  
ATOM   1706  N   ASN A 423     -11.770   2.616 -11.414  1.00  0.00           N  
ATOM   1707  CA  ASN A 423     -10.372   2.574 -11.829  1.00  0.00           C  
ATOM   1708  C   ASN A 423      -9.911   3.919 -12.384  1.00  0.00           C  
ATOM   1709  CB  ASN A 423     -10.153   1.469 -12.865  1.00  0.00           C  
ATOM   1710  O   ASN A 423     -10.731   4.731 -12.816  1.00  0.00           O  
ATOM   1711  CG  ASN A 423      -9.970   0.103 -12.232  1.00  0.00           C  
ATOM   1712  ND2 ASN A 423     -10.369  -0.940 -12.950  1.00  0.00           N  
ATOM   1713  OD1 ASN A 423      -9.476  -0.013 -11.108  1.00  0.00           O  
ATOM   1714  N   LEU A 424      -8.655   4.192 -12.045  1.00  0.00           N  
ATOM   1715  CA  LEU A 424      -7.935   5.259 -12.732  1.00  0.00           C  
ATOM   1716  C   LEU A 424      -7.421   4.784 -14.087  1.00  0.00           C  
ATOM   1717  CB  LEU A 424      -6.766   5.755 -11.876  1.00  0.00           C  
ATOM   1718  O   LEU A 424      -6.984   3.640 -14.223  1.00  0.00           O  
ATOM   1719  CG  LEU A 424      -7.133   6.427 -10.552  1.00  0.00           C  
ATOM   1720  CD1 LEU A 424      -5.876   6.719  -9.739  1.00  0.00           C  
ATOM   1721  CD2 LEU A 424      -7.922   7.708 -10.803  1.00  0.00           C  
ATOM   1722  N   TYR A 425      -7.746   5.563 -15.117  1.00  0.00           N  
ATOM   1723  CA  TYR A 425      -7.210   5.268 -16.441  1.00  0.00           C  
ATOM   1724  C   TYR A 425      -6.124   6.266 -16.824  1.00  0.00           C  
ATOM   1725  CB  TYR A 425      -8.327   5.283 -17.489  1.00  0.00           C  
ATOM   1726  O   TYR A 425      -6.261   7.467 -16.579  1.00  0.00           O  
ATOM   1727  CG  TYR A 425      -9.411   4.264 -17.236  1.00  0.00           C  
ATOM   1728  CD1 TYR A 425      -9.256   2.939 -17.640  1.00  0.00           C  
ATOM   1729  CD2 TYR A 425     -10.591   4.622 -16.595  1.00  0.00           C  
ATOM   1730  CE1 TYR A 425     -10.253   1.997 -17.411  1.00  0.00           C  
ATOM   1731  CE2 TYR A 425     -11.595   3.688 -16.361  1.00  0.00           C  
ATOM   1732  OH  TYR A 425     -12.407   1.451 -16.542  1.00  0.00           O  
ATOM   1733  CZ  TYR A 425     -11.417   2.380 -16.771  1.00  0.00           C  
ATOM   1734  N   PHE A 426      -4.993   5.581 -17.213  1.00  0.00           N  
ATOM   1735  CA  PHE A 426      -3.880   6.428 -17.623  1.00  0.00           C  
ATOM   1736  C   PHE A 426      -3.904   6.661 -19.129  1.00  0.00           C  
ATOM   1737  CB  PHE A 426      -2.545   5.801 -17.210  1.00  0.00           C  
ATOM   1738  O   PHE A 426      -4.224   5.753 -19.898  1.00  0.00           O  
ATOM   1739  CG  PHE A 426      -2.341   5.734 -15.720  1.00  0.00           C  
ATOM   1740  CD1 PHE A 426      -2.949   6.658 -14.879  1.00  0.00           C  
ATOM   1741  CD2 PHE A 426      -1.542   4.745 -15.161  1.00  0.00           C  
ATOM   1742  CE1 PHE A 426      -2.762   6.597 -13.500  1.00  0.00           C  
ATOM   1743  CE2 PHE A 426      -1.350   4.679 -13.784  1.00  0.00           C  
ATOM   1744  CZ  PHE A 426      -1.961   5.606 -12.955  1.00  0.00           C  
ATOM   1745  N   GLN A 427      -3.917   7.966 -19.614  1.00  0.00           N  
ATOM   1746  CA  GLN A 427      -3.628   8.335 -20.995  1.00  0.00           C  
ATOM   1747  C   GLN A 427      -2.238   8.951 -21.121  1.00  0.00           C  
ATOM   1748  CB  GLN A 427      -4.683   9.309 -21.523  1.00  0.00           C  
ATOM   1749  O   GLN A 427      -1.790   9.674 -20.228  1.00  0.00           O  
ATOM   1750  CG  GLN A 427      -4.599   9.554 -23.024  1.00  0.00           C  
ATOM   1751  CD  GLN A 427      -5.747  10.396 -23.547  1.00  0.00           C  
ATOM   1752  NE2 GLN A 427      -5.988  10.325 -24.852  1.00  0.00           N  
ATOM   1753  OE1 GLN A 427      -6.413  11.104 -22.784  1.00  0.00           O  
TER    1754      GLN A 427
ENDMDL
END
