# Supplementary material for: Improving Protein Expression, Stability, and Function with ProteinMPNN
Source: J Am Chem Soc. 2024 Jan 9;146(3):2054–61. doi: 10.1021/jacs.3c10941 (PMC10811672; doi:10.1021/jacs.3c10941)
Supplement: Supplementary file 2 — ja3c10941_si_002.zip [file ja3c10941_si_002.zip › Sumida_Design_Structures_Idealizing_with_ProteinMPNN/TEV/hyperTEV0135_m4_45.pdb]

MODEL     1
ATOM      1  N   GLY A   1     -20.204  20.756  15.947  1.00  0.00           N  
ATOM      2  CA  GLY A   1     -19.044  20.066  16.489  1.00  0.00           C  
ATOM      3  C   GLY A   1     -19.095  18.564  16.286  1.00  0.00           C  
ATOM      4  O   GLY A   1     -18.073  17.935  16.003  1.00  0.00           O  
ATOM      5  N   GLU A   2     -20.316  17.940  16.477  1.00  0.00           N  
ATOM      6  CA  GLU A   2     -20.569  16.514  16.293  1.00  0.00           C  
ATOM      7  C   GLU A   2     -20.221  16.070  14.875  1.00  0.00           C  
ATOM      8  CB  GLU A   2     -22.032  16.184  16.603  1.00  0.00           C  
ATOM      9  O   GLU A   2     -19.690  14.976  14.674  1.00  0.00           O  
ATOM     10  CG  GLU A   2     -22.321  14.692  16.684  1.00  0.00           C  
ATOM     11  CD  GLU A   2     -23.758  14.380  17.072  1.00  0.00           C  
ATOM     12  OE1 GLU A   2     -24.108  13.184  17.191  1.00  0.00           O  
ATOM     13  OE2 GLU A   2     -24.539  15.339  17.258  1.00  0.00           O  
ATOM     14  N   SER A   3     -20.457  16.889  13.921  1.00  0.00           N  
ATOM     15  CA  SER A   3     -20.218  16.572  12.517  1.00  0.00           C  
ATOM     16  C   SER A   3     -18.726  16.523  12.206  1.00  0.00           C  
ATOM     17  CB  SER A   3     -20.902  17.598  11.612  1.00  0.00           C  
ATOM     18  O   SER A   3     -18.312  15.913  11.219  1.00  0.00           O  
ATOM     19  OG  SER A   3     -20.412  18.903  11.871  1.00  0.00           O  
ATOM     20  N   LEU A   4     -17.857  17.180  13.118  1.00  0.00           N  
ATOM     21  CA  LEU A   4     -16.417  17.266  12.902  1.00  0.00           C  
ATOM     22  C   LEU A   4     -15.711  16.028  13.444  1.00  0.00           C  
ATOM     23  CB  LEU A   4     -15.850  18.523  13.568  1.00  0.00           C  
ATOM     24  O   LEU A   4     -14.549  15.777  13.116  1.00  0.00           O  
ATOM     25  CG  LEU A   4     -16.274  19.862  12.962  1.00  0.00           C  
ATOM     26  CD1 LEU A   4     -15.798  21.015  13.838  1.00  0.00           C  
ATOM     27  CD2 LEU A   4     -15.732  20.002  11.543  1.00  0.00           C  
ATOM     28  N   GLU A   5     -16.470  15.203  14.265  1.00  0.00           N  
ATOM     29  CA  GLU A   5     -15.849  14.056  14.921  1.00  0.00           C  
ATOM     30  C   GLU A   5     -16.545  12.754  14.533  1.00  0.00           C  
ATOM     31  CB  GLU A   5     -15.868  14.230  16.442  1.00  0.00           C  
ATOM     32  O   GLU A   5     -17.507  12.341  15.185  1.00  0.00           O  
ATOM     33  CG  GLU A   5     -15.172  15.494  16.925  1.00  0.00           C  
ATOM     34  CD  GLU A   5     -13.669  15.475  16.701  1.00  0.00           C  
ATOM     35  OE1 GLU A   5     -13.049  16.561  16.644  1.00  0.00           O  
ATOM     36  OE2 GLU A   5     -13.105  14.364  16.581  1.00  0.00           O  
ATOM     37  N   PRO A   6     -16.164  12.249  13.417  1.00  0.00           N  
ATOM     38  CA  PRO A   6     -16.827  10.998  13.041  1.00  0.00           C  
ATOM     39  C   PRO A   6     -16.737   9.932  14.131  1.00  0.00           C  
ATOM     40  CB  PRO A   6     -16.070  10.560  11.785  1.00  0.00           C  
ATOM     41  O   PRO A   6     -15.844   9.987  14.981  1.00  0.00           O  
ATOM     42  CG  PRO A   6     -14.776  11.307  11.840  1.00  0.00           C  
ATOM     43  CD  PRO A   6     -14.945  12.488  12.752  1.00  0.00           C  
ATOM     44  N   GLY A   7     -17.846   9.094  14.302  1.00  0.00           N  
ATOM     45  CA  GLY A   7     -17.921   8.001  15.258  1.00  0.00           C  
ATOM     46  C   GLY A   7     -16.949   6.877  14.957  1.00  0.00           C  
ATOM     47  O   GLY A   7     -16.094   7.007  14.078  1.00  0.00           O  
ATOM     48  N   PRO A   8     -17.017   5.892  15.757  1.00  0.00           N  
ATOM     49  CA  PRO A   8     -16.142   4.731  15.573  1.00  0.00           C  
ATOM     50  C   PRO A   8     -16.282   4.100  14.190  1.00  0.00           C  
ATOM     51  CB  PRO A   8     -16.606   3.763  16.665  1.00  0.00           C  
ATOM     52  O   PRO A   8     -17.378   4.078  13.625  1.00  0.00           O  
ATOM     53  CG  PRO A   8     -17.351   4.616  17.640  1.00  0.00           C  
ATOM     54  CD  PRO A   8     -17.905   5.805  16.909  1.00  0.00           C  
ATOM     55  N   ARG A   9     -15.188   3.711  13.651  1.00  0.00           N  
ATOM     56  CA  ARG A   9     -15.168   3.039  12.356  1.00  0.00           C  
ATOM     57  C   ARG A   9     -14.444   1.700  12.446  1.00  0.00           C  
ATOM     58  CB  ARG A   9     -14.503   3.925  11.300  1.00  0.00           C  
ATOM     59  O   ARG A   9     -13.429   1.582  13.136  1.00  0.00           O  
ATOM     60  CG  ARG A   9     -14.459   3.303   9.914  1.00  0.00           C  
ATOM     61  CD  ARG A   9     -13.919   4.277   8.876  1.00  0.00           C  
ATOM     62  NE  ARG A   9     -14.872   5.346   8.593  1.00  0.00           N  
ATOM     63  NH1 ARG A   9     -16.179   4.086   7.165  1.00  0.00           N  
ATOM     64  NH2 ARG A   9     -16.726   6.269   7.601  1.00  0.00           N  
ATOM     65  CZ  ARG A   9     -15.924   5.231   7.787  1.00  0.00           C  
ATOM     66  N   ASP A  10     -14.978   0.801  11.764  1.00  0.00           N  
ATOM     67  CA  ASP A  10     -14.366  -0.521  11.677  1.00  0.00           C  
ATOM     68  C   ASP A  10     -13.370  -0.591  10.522  1.00  0.00           C  
ATOM     69  CB  ASP A  10     -15.440  -1.599  11.511  1.00  0.00           C  
ATOM     70  O   ASP A  10     -13.765  -0.599   9.354  1.00  0.00           O  
ATOM     71  CG  ASP A  10     -14.879  -3.009  11.574  1.00  0.00           C  
ATOM     72  OD1 ASP A  10     -13.665  -3.172  11.823  1.00  0.00           O  
ATOM     73  OD2 ASP A  10     -15.659  -3.966  11.372  1.00  0.00           O  
ATOM     74  N   TYR A  11     -12.030  -0.719  10.841  1.00  0.00           N  
ATOM     75  CA  TYR A  11     -11.002  -0.751   9.806  1.00  0.00           C  
ATOM     76  C   TYR A  11     -10.604  -2.185   9.477  1.00  0.00           C  
ATOM     77  CB  TYR A  11      -9.770   0.045  10.247  1.00  0.00           C  
ATOM     78  O   TYR A  11      -9.672  -2.415   8.703  1.00  0.00           O  
ATOM     79  CG  TYR A  11     -10.009   1.533  10.336  1.00  0.00           C  
ATOM     80  CD1 TYR A  11      -9.965   2.334   9.197  1.00  0.00           C  
ATOM     81  CD2 TYR A  11     -10.278   2.140  11.558  1.00  0.00           C  
ATOM     82  CE1 TYR A  11     -10.182   3.706   9.274  1.00  0.00           C  
ATOM     83  CE2 TYR A  11     -10.496   3.511  11.647  1.00  0.00           C  
ATOM     84  OH  TYR A  11     -10.663   5.642  10.583  1.00  0.00           O  
ATOM     85  CZ  TYR A  11     -10.447   4.284  10.501  1.00  0.00           C  
ATOM     86  N   ASN A  12     -11.280  -3.139  10.046  1.00  0.00           N  
ATOM     87  CA  ASN A  12     -10.942  -4.550   9.895  1.00  0.00           C  
ATOM     88  C   ASN A  12     -11.094  -5.010   8.448  1.00  0.00           C  
ATOM     89  CB  ASN A  12     -11.805  -5.411  10.819  1.00  0.00           C  
ATOM     90  O   ASN A  12     -10.256  -5.755   7.938  1.00  0.00           O  
ATOM     91  CG  ASN A  12     -11.342  -5.364  12.262  1.00  0.00           C  
ATOM     92  ND2 ASN A  12     -12.270  -5.569  13.189  1.00  0.00           N  
ATOM     93  OD1 ASN A  12     -10.161  -5.143  12.541  1.00  0.00           O  
ATOM     94  N   PRO A  13     -12.066  -4.520   7.774  1.00  0.00           N  
ATOM     95  CA  PRO A  13     -12.177  -4.945   6.376  1.00  0.00           C  
ATOM     96  C   PRO A  13     -10.972  -4.530   5.536  1.00  0.00           C  
ATOM     97  CB  PRO A  13     -13.448  -4.241   5.894  1.00  0.00           C  
ATOM     98  O   PRO A  13     -10.582  -5.248   4.612  1.00  0.00           O  
ATOM     99  CG  PRO A  13     -14.293  -4.096   7.118  1.00  0.00           C  
ATOM    100  CD  PRO A  13     -13.396  -3.790   8.283  1.00  0.00           C  
ATOM    101  N   ILE A  14     -10.369  -3.434   5.890  1.00  0.00           N  
ATOM    102  CA  ILE A  14      -9.171  -2.980   5.193  1.00  0.00           C  
ATOM    103  C   ILE A  14      -7.956  -3.757   5.695  1.00  0.00           C  
ATOM    104  CB  ILE A  14      -8.950  -1.462   5.378  1.00  0.00           C  
ATOM    105  O   ILE A  14      -7.176  -4.285   4.898  1.00  0.00           O  
ATOM    106  CG1 ILE A  14     -10.102  -0.673   4.746  1.00  0.00           C  
ATOM    107  CG2 ILE A  14      -7.604  -1.036   4.785  1.00  0.00           C  
ATOM    108  CD1 ILE A  14     -10.094   0.811   5.083  1.00  0.00           C  
ATOM    109  N   SER A  15      -7.840  -3.872   7.009  1.00  0.00           N  
ATOM    110  CA  SER A  15      -6.673  -4.515   7.606  1.00  0.00           C  
ATOM    111  C   SER A  15      -6.578  -5.980   7.194  1.00  0.00           C  
ATOM    112  CB  SER A  15      -6.723  -4.408   9.130  1.00  0.00           C  
ATOM    113  O   SER A  15      -5.479  -6.514   7.029  1.00  0.00           O  
ATOM    114  OG  SER A  15      -7.891  -5.027   9.641  1.00  0.00           O  
ATOM    115  N   ASP A  16      -7.728  -6.682   6.950  1.00  0.00           N  
ATOM    116  CA  ASP A  16      -7.767  -8.097   6.592  1.00  0.00           C  
ATOM    117  C   ASP A  16      -7.231  -8.321   5.180  1.00  0.00           C  
ATOM    118  CB  ASP A  16      -9.193  -8.640   6.707  1.00  0.00           C  
ATOM    119  O   ASP A  16      -6.942  -9.456   4.793  1.00  0.00           O  
ATOM    120  CG  ASP A  16      -9.632  -8.854   8.144  1.00  0.00           C  
ATOM    121  OD1 ASP A  16      -8.773  -8.853   9.052  1.00  0.00           O  
ATOM    122  OD2 ASP A  16     -10.849  -9.027   8.372  1.00  0.00           O  
ATOM    123  N   THR A  17      -7.085  -7.214   4.419  1.00  0.00           N  
ATOM    124  CA  THR A  17      -6.620  -7.361   3.044  1.00  0.00           C  
ATOM    125  C   THR A  17      -5.138  -7.017   2.934  1.00  0.00           C  
ATOM    126  CB  THR A  17      -7.430  -6.471   2.083  1.00  0.00           C  
ATOM    127  O   THR A  17      -4.540  -7.159   1.866  1.00  0.00           O  
ATOM    128  CG2 THR A  17      -8.926  -6.727   2.224  1.00  0.00           C  
ATOM    129  OG1 THR A  17      -7.162  -5.095   2.376  1.00  0.00           O  
ATOM    130  N   ILE A  18      -4.540  -6.562   4.025  1.00  0.00           N  
ATOM    131  CA  ILE A  18      -3.142  -6.145   4.026  1.00  0.00           C  
ATOM    132  C   ILE A  18      -2.237  -7.374   4.017  1.00  0.00           C  
ATOM    133  CB  ILE A  18      -2.820  -5.251   5.245  1.00  0.00           C  
ATOM    134  O   ILE A  18      -2.489  -8.344   4.736  1.00  0.00           O  
ATOM    135  CG1 ILE A  18      -3.570  -3.918   5.142  1.00  0.00           C  
ATOM    136  CG2 ILE A  18      -1.311  -5.023   5.364  1.00  0.00           C  
ATOM    137  CD1 ILE A  18      -3.448  -3.042   6.382  1.00  0.00           C  
ATOM    138  N   VAL A  19      -1.216  -7.345   3.191  1.00  0.00           N  
ATOM    139  CA  VAL A  19      -0.248  -8.431   3.084  1.00  0.00           C  
ATOM    140  C   VAL A  19       1.162  -7.890   3.308  1.00  0.00           C  
ATOM    141  CB  VAL A  19      -0.335  -9.137   1.713  1.00  0.00           C  
ATOM    142  O   VAL A  19       1.420  -6.702   3.095  1.00  0.00           O  
ATOM    143  CG1 VAL A  19      -1.711  -9.773   1.520  1.00  0.00           C  
ATOM    144  CG2 VAL A  19      -0.036  -8.151   0.585  1.00  0.00           C  
ATOM    145  N   ARG A  20       1.975  -8.765   3.832  1.00  0.00           N  
ATOM    146  CA  ARG A  20       3.406  -8.484   3.887  1.00  0.00           C  
ATOM    147  C   ARG A  20       4.136  -9.125   2.711  1.00  0.00           C  
ATOM    148  CB  ARG A  20       4.002  -8.980   5.207  1.00  0.00           C  
ATOM    149  O   ARG A  20       3.991 -10.324   2.463  1.00  0.00           O  
ATOM    150  CG  ARG A  20       5.458  -8.593   5.409  1.00  0.00           C  
ATOM    151  CD  ARG A  20       5.997  -9.102   6.739  1.00  0.00           C  
ATOM    152  NE  ARG A  20       7.427  -8.843   6.875  1.00  0.00           N  
ATOM    153  NH1 ARG A  20       7.654  -9.983   8.871  1.00  0.00           N  
ATOM    154  NH2 ARG A  20       9.474  -8.974   7.910  1.00  0.00           N  
ATOM    155  CZ  ARG A  20       8.182  -9.267   7.885  1.00  0.00           C  
ATOM    156  N   LEU A  21       4.916  -8.270   2.008  1.00  0.00           N  
ATOM    157  CA  LEU A  21       5.648  -8.727   0.832  1.00  0.00           C  
ATOM    158  C   LEU A  21       7.152  -8.677   1.074  1.00  0.00           C  
ATOM    159  CB  LEU A  21       5.287  -7.874  -0.388  1.00  0.00           C  
ATOM    160  O   LEU A  21       7.682  -7.651   1.508  1.00  0.00           O  
ATOM    161  CG  LEU A  21       3.797  -7.746  -0.708  1.00  0.00           C  
ATOM    162  CD1 LEU A  21       3.569  -6.637  -1.731  1.00  0.00           C  
ATOM    163  CD2 LEU A  21       3.243  -9.072  -1.218  1.00  0.00           C  
ATOM    164  N   THR A  22       7.742  -9.800   0.824  1.00  0.00           N  
ATOM    165  CA  THR A  22       9.197  -9.856   0.904  1.00  0.00           C  
ATOM    166  C   THR A  22       9.793 -10.341  -0.415  1.00  0.00           C  
ATOM    167  CB  THR A  22       9.659 -10.777   2.048  1.00  0.00           C  
ATOM    168  O   THR A  22       9.560 -11.479  -0.826  1.00  0.00           O  
ATOM    169  CG2 THR A  22      11.179 -10.780   2.172  1.00  0.00           C  
ATOM    170  OG1 THR A  22       9.091 -10.319   3.281  1.00  0.00           O  
ATOM    171  N   ASN A  23      10.535  -9.411  -1.079  1.00  0.00           N  
ATOM    172  CA  ASN A  23      11.230  -9.736  -2.320  1.00  0.00           C  
ATOM    173  C   ASN A  23      12.715  -9.993  -2.080  1.00  0.00           C  
ATOM    174  CB  ASN A  23      11.044  -8.617  -3.348  1.00  0.00           C  
ATOM    175  O   ASN A  23      13.466  -9.069  -1.760  1.00  0.00           O  
ATOM    176  CG  ASN A  23      11.678  -8.942  -4.686  1.00  0.00           C  
ATOM    177  ND2 ASN A  23      11.581  -8.013  -5.630  1.00  0.00           N  
ATOM    178  OD1 ASN A  23      12.250 -10.020  -4.870  1.00  0.00           O  
ATOM    179  N   ALA A  24      13.077 -11.247  -2.270  1.00  0.00           N  
ATOM    180  CA  ALA A  24      14.476 -11.653  -2.156  1.00  0.00           C  
ATOM    181  C   ALA A  24      15.091 -11.890  -3.532  1.00  0.00           C  
ATOM    182  CB  ALA A  24      14.597 -12.911  -1.300  1.00  0.00           C  
ATOM    183  O   ALA A  24      14.799 -12.893  -4.186  1.00  0.00           O  
ATOM    184  N   SER A  25      15.939 -10.853  -3.961  1.00  0.00           N  
ATOM    185  CA  SER A  25      16.563 -10.917  -5.279  1.00  0.00           C  
ATOM    186  C   SER A  25      18.005 -10.423  -5.233  1.00  0.00           C  
ATOM    187  CB  SER A  25      15.766 -10.093  -6.291  1.00  0.00           C  
ATOM    188  O   SER A  25      18.306  -9.430  -4.568  1.00  0.00           O  
ATOM    189  OG  SER A  25      14.440 -10.580  -6.403  1.00  0.00           O  
ATOM    190  N   ASP A  26      18.909 -11.207  -5.840  1.00  0.00           N  
ATOM    191  CA  ASP A  26      20.307 -10.819  -6.005  1.00  0.00           C  
ATOM    192  C   ASP A  26      20.971 -10.572  -4.652  1.00  0.00           C  
ATOM    193  CB  ASP A  26      20.417  -9.569  -6.880  1.00  0.00           C  
ATOM    194  O   ASP A  26      21.683  -9.581  -4.475  1.00  0.00           O  
ATOM    195  CG  ASP A  26      20.026  -9.821  -8.326  1.00  0.00           C  
ATOM    196  OD1 ASP A  26      20.145 -10.973  -8.798  1.00  0.00           O  
ATOM    197  OD2 ASP A  26      19.598  -8.860  -9.000  1.00  0.00           O  
ATOM    198  N   GLY A  27      20.683 -11.408  -3.581  1.00  0.00           N  
ATOM    199  CA  GLY A  27      21.322 -11.328  -2.277  1.00  0.00           C  
ATOM    200  C   GLY A  27      20.728 -10.254  -1.386  1.00  0.00           C  
ATOM    201  O   GLY A  27      21.198 -10.037  -0.267  1.00  0.00           O  
ATOM    202  N   PHE A  28      19.755  -9.485  -1.897  1.00  0.00           N  
ATOM    203  CA  PHE A  28      19.086  -8.450  -1.117  1.00  0.00           C  
ATOM    204  C   PHE A  28      17.634  -8.826  -0.849  1.00  0.00           C  
ATOM    205  CB  PHE A  28      19.155  -7.101  -1.840  1.00  0.00           C  
ATOM    206  O   PHE A  28      17.026  -9.567  -1.625  1.00  0.00           O  
ATOM    207  CG  PHE A  28      20.549  -6.547  -1.962  1.00  0.00           C  
ATOM    208  CD1 PHE A  28      21.057  -5.687  -0.996  1.00  0.00           C  
ATOM    209  CD2 PHE A  28      21.351  -6.887  -3.043  1.00  0.00           C  
ATOM    210  CE1 PHE A  28      22.347  -5.173  -1.106  1.00  0.00           C  
ATOM    211  CE2 PHE A  28      22.641  -6.378  -3.160  1.00  0.00           C  
ATOM    212  CZ  PHE A  28      23.137  -5.520  -2.191  1.00  0.00           C  
ATOM    213  N   SER A  29      17.149  -8.313   0.279  1.00  0.00           N  
ATOM    214  CA  SER A  29      15.758  -8.552   0.650  1.00  0.00           C  
ATOM    215  C   SER A  29      15.044  -7.248   0.986  1.00  0.00           C  
ATOM    216  CB  SER A  29      15.677  -9.509   1.841  1.00  0.00           C  
ATOM    217  O   SER A  29      15.549  -6.441   1.769  1.00  0.00           O  
ATOM    218  OG  SER A  29      14.328  -9.810   2.153  1.00  0.00           O  
ATOM    219  N   VAL A  30      13.953  -7.015   0.233  1.00  0.00           N  
ATOM    220  CA  VAL A  30      13.111  -5.851   0.490  1.00  0.00           C  
ATOM    221  C   VAL A  30      11.745  -6.305   1.000  1.00  0.00           C  
ATOM    222  CB  VAL A  30      12.945  -4.980  -0.776  1.00  0.00           C  
ATOM    223  O   VAL A  30      11.119  -7.191   0.413  1.00  0.00           O  
ATOM    224  CG1 VAL A  30      12.030  -3.790  -0.495  1.00  0.00           C  
ATOM    225  CG2 VAL A  30      14.307  -4.505  -1.278  1.00  0.00           C  
ATOM    226  N   SER A  31      11.376  -5.695   2.142  1.00  0.00           N  
ATOM    227  CA  SER A  31      10.080  -6.025   2.726  1.00  0.00           C  
ATOM    228  C   SER A  31       9.197  -4.787   2.848  1.00  0.00           C  
ATOM    229  CB  SER A  31      10.259  -6.671   4.100  1.00  0.00           C  
ATOM    230  O   SER A  31       9.629  -3.760   3.376  1.00  0.00           O  
ATOM    231  OG  SER A  31       9.025  -7.172   4.586  1.00  0.00           O  
ATOM    232  N   LEU A  32       7.988  -4.918   2.300  1.00  0.00           N  
ATOM    233  CA  LEU A  32       6.969  -3.880   2.403  1.00  0.00           C  
ATOM    234  C   LEU A  32       5.583  -4.493   2.573  1.00  0.00           C  
ATOM    235  CB  LEU A  32       6.993  -2.980   1.164  1.00  0.00           C  
ATOM    236  O   LEU A  32       5.440  -5.717   2.591  1.00  0.00           O  
ATOM    237  CG  LEU A  32       6.905  -3.688  -0.189  1.00  0.00           C  
ATOM    238  CD1 LEU A  32       5.452  -3.795  -0.637  1.00  0.00           C  
ATOM    239  CD2 LEU A  32       7.739  -2.952  -1.233  1.00  0.00           C  
ATOM    240  N   TYR A  33       4.605  -3.652   2.663  1.00  0.00           N  
ATOM    241  CA  TYR A  33       3.220  -4.102   2.745  1.00  0.00           C  
ATOM    242  C   TYR A  33       2.497  -3.886   1.420  1.00  0.00           C  
ATOM    243  CB  TYR A  33       2.481  -3.368   3.868  1.00  0.00           C  
ATOM    244  O   TYR A  33       3.017  -3.219   0.523  1.00  0.00           O  
ATOM    245  CG  TYR A  33       2.934  -3.764   5.252  1.00  0.00           C  
ATOM    246  CD1 TYR A  33       2.365  -4.853   5.908  1.00  0.00           C  
ATOM    247  CD2 TYR A  33       3.932  -3.049   5.907  1.00  0.00           C  
ATOM    248  CE1 TYR A  33       2.778  -5.220   7.185  1.00  0.00           C  
ATOM    249  CE2 TYR A  33       4.353  -3.407   7.184  1.00  0.00           C  
ATOM    250  OH  TYR A  33       4.184  -4.852   9.077  1.00  0.00           O  
ATOM    251  CZ  TYR A  33       3.772  -4.493   7.813  1.00  0.00           C  
ATOM    252  N   GLY A  34       1.367  -4.490   1.322  1.00  0.00           N  
ATOM    253  CA  GLY A  34       0.489  -4.335   0.173  1.00  0.00           C  
ATOM    254  C   GLY A  34      -0.975  -4.544   0.507  1.00  0.00           C  
ATOM    255  O   GLY A  34      -1.313  -4.928   1.629  1.00  0.00           O  
ATOM    256  N   ILE A  35      -1.782  -4.135  -0.460  1.00  0.00           N  
ATOM    257  CA  ILE A  35      -3.226  -4.280  -0.317  1.00  0.00           C  
ATOM    258  C   ILE A  35      -3.734  -5.354  -1.275  1.00  0.00           C  
ATOM    259  CB  ILE A  35      -3.956  -2.943  -0.575  1.00  0.00           C  
ATOM    260  O   ILE A  35      -3.490  -5.285  -2.482  1.00  0.00           O  
ATOM    261  CG1 ILE A  35      -3.406  -1.847   0.346  1.00  0.00           C  
ATOM    262  CG2 ILE A  35      -5.467  -3.108  -0.388  1.00  0.00           C  
ATOM    263  CD1 ILE A  35      -3.805  -0.436  -0.064  1.00  0.00           C  
ATOM    264  N   GLY A  36      -4.433  -6.330  -0.705  1.00  0.00           N  
ATOM    265  CA  GLY A  36      -5.088  -7.322  -1.543  1.00  0.00           C  
ATOM    266  C   GLY A  36      -6.431  -6.860  -2.077  1.00  0.00           C  
ATOM    267  O   GLY A  36      -7.208  -6.231  -1.356  1.00  0.00           O  
ATOM    268  N   PHE A  37      -6.738  -7.135  -3.314  1.00  0.00           N  
ATOM    269  CA  PHE A  37      -7.979  -6.836  -4.019  1.00  0.00           C  
ATOM    270  C   PHE A  37      -8.247  -7.870  -5.106  1.00  0.00           C  
ATOM    271  CB  PHE A  37      -7.926  -5.433  -4.631  1.00  0.00           C  
ATOM    272  O   PHE A  37      -7.671  -7.798  -6.194  1.00  0.00           O  
ATOM    273  CG  PHE A  37      -9.246  -4.957  -5.174  1.00  0.00           C  
ATOM    274  CD1 PHE A  37      -9.612  -5.227  -6.487  1.00  0.00           C  
ATOM    275  CD2 PHE A  37     -10.122  -4.238  -4.371  1.00  0.00           C  
ATOM    276  CE1 PHE A  37     -10.833  -4.788  -6.992  1.00  0.00           C  
ATOM    277  CE2 PHE A  37     -11.344  -3.796  -4.869  1.00  0.00           C  
ATOM    278  CZ  PHE A  37     -11.697  -4.071  -6.180  1.00  0.00           C  
ATOM    279  N   GLY A  38      -9.161  -8.868  -4.769  1.00  0.00           N  
ATOM    280  CA  GLY A  38      -9.354  -9.944  -5.729  1.00  0.00           C  
ATOM    281  C   GLY A  38      -8.090 -10.739  -5.996  1.00  0.00           C  
ATOM    282  O   GLY A  38      -7.437 -11.209  -5.062  1.00  0.00           O  
ATOM    283  N   PRO A  39      -7.684 -10.860  -7.316  1.00  0.00           N  
ATOM    284  CA  PRO A  39      -6.457 -11.579  -7.667  1.00  0.00           C  
ATOM    285  C   PRO A  39      -5.225 -10.677  -7.671  1.00  0.00           C  
ATOM    286  CB  PRO A  39      -6.749 -12.111  -9.072  1.00  0.00           C  
ATOM    287  O   PRO A  39      -4.165 -11.077  -8.159  1.00  0.00           O  
ATOM    288  CG  PRO A  39      -7.637 -11.081  -9.693  1.00  0.00           C  
ATOM    289  CD  PRO A  39      -8.547 -10.533  -8.632  1.00  0.00           C  
ATOM    290  N   PHE A  40      -5.410  -9.512  -7.113  1.00  0.00           N  
ATOM    291  CA  PHE A  40      -4.349  -8.524  -7.268  1.00  0.00           C  
ATOM    292  C   PHE A  40      -3.761  -8.144  -5.915  1.00  0.00           C  
ATOM    293  CB  PHE A  40      -4.876  -7.274  -7.981  1.00  0.00           C  
ATOM    294  O   PHE A  40      -4.442  -8.226  -4.891  1.00  0.00           O  
ATOM    295  CG  PHE A  40      -5.569  -7.566  -9.285  1.00  0.00           C  
ATOM    296  CD1 PHE A  40      -4.922  -8.280 -10.287  1.00  0.00           C  
ATOM    297  CD2 PHE A  40      -6.867  -7.126  -9.509  1.00  0.00           C  
ATOM    298  CE1 PHE A  40      -5.561  -8.552 -11.495  1.00  0.00           C  
ATOM    299  CE2 PHE A  40      -7.511  -7.394 -10.714  1.00  0.00           C  
ATOM    300  CZ  PHE A  40      -6.856  -8.106 -11.705  1.00  0.00           C  
ATOM    301  N   ILE A  41      -2.531  -7.786  -5.979  1.00  0.00           N  
ATOM    302  CA  ILE A  41      -1.890  -7.097  -4.865  1.00  0.00           C  
ATOM    303  C   ILE A  41      -1.424  -5.713  -5.313  1.00  0.00           C  
ATOM    304  CB  ILE A  41      -0.699  -7.909  -4.308  1.00  0.00           C  
ATOM    305  O   ILE A  41      -0.726  -5.583  -6.321  1.00  0.00           O  
ATOM    306  CG1 ILE A  41      -1.192  -9.219  -3.682  1.00  0.00           C  
ATOM    307  CG2 ILE A  41       0.091  -7.079  -3.291  1.00  0.00           C  
ATOM    308  CD1 ILE A  41      -0.074 -10.139  -3.211  1.00  0.00           C  
ATOM    309  N   ILE A  42      -1.871  -4.699  -4.574  1.00  0.00           N  
ATOM    310  CA  ILE A  42      -1.487  -3.313  -4.822  1.00  0.00           C  
ATOM    311  C   ILE A  42      -0.382  -2.903  -3.851  1.00  0.00           C  
ATOM    312  CB  ILE A  42      -2.696  -2.360  -4.692  1.00  0.00           C  
ATOM    313  O   ILE A  42      -0.552  -2.993  -2.633  1.00  0.00           O  
ATOM    314  CG1 ILE A  42      -3.818  -2.788  -5.644  1.00  0.00           C  
ATOM    315  CG2 ILE A  42      -2.273  -0.912  -4.960  1.00  0.00           C  
ATOM    316  CD1 ILE A  42      -5.169  -2.972  -4.966  1.00  0.00           C  
ATOM    317  N   THR A  43       0.767  -2.441  -4.365  1.00  0.00           N  
ATOM    318  CA  THR A  43       1.876  -2.056  -3.499  1.00  0.00           C  
ATOM    319  C   THR A  43       2.778  -1.040  -4.194  1.00  0.00           C  
ATOM    320  CB  THR A  43       2.708  -3.283  -3.079  1.00  0.00           C  
ATOM    321  O   THR A  43       2.415  -0.490  -5.235  1.00  0.00           O  
ATOM    322  CG2 THR A  43       3.507  -3.834  -4.255  1.00  0.00           C  
ATOM    323  OG1 THR A  43       3.614  -2.903  -2.036  1.00  0.00           O  
ATOM    324  N   ASN A  44       3.935  -0.708  -3.503  1.00  0.00           N  
ATOM    325  CA  ASN A  44       4.892   0.226  -4.084  1.00  0.00           C  
ATOM    326  C   ASN A  44       5.736  -0.437  -5.169  1.00  0.00           C  
ATOM    327  CB  ASN A  44       5.794   0.816  -2.997  1.00  0.00           C  
ATOM    328  O   ASN A  44       6.131  -1.596  -5.032  1.00  0.00           O  
ATOM    329  CG  ASN A  44       5.023   1.633  -1.979  1.00  0.00           C  
ATOM    330  ND2 ASN A  44       4.788   2.902  -2.292  1.00  0.00           N  
ATOM    331  OD1 ASN A  44       4.642   1.128  -0.920  1.00  0.00           O  
ATOM    332  N   ALA A  45       6.024   0.301  -6.216  1.00  0.00           N  
ATOM    333  CA  ALA A  45       6.837  -0.182  -7.329  1.00  0.00           C  
ATOM    334  C   ALA A  45       8.264  -0.480  -6.877  1.00  0.00           C  
ATOM    335  CB  ALA A  45       6.844   0.838  -8.465  1.00  0.00           C  
ATOM    336  O   ALA A  45       8.932  -1.349  -7.443  1.00  0.00           O  
ATOM    337  N   HIS A  46       8.663   0.214  -5.869  1.00  0.00           N  
ATOM    338  CA  HIS A  46      10.047   0.028  -5.447  1.00  0.00           C  
ATOM    339  C   HIS A  46      10.232  -1.310  -4.739  1.00  0.00           C  
ATOM    340  CB  HIS A  46      10.486   1.172  -4.532  1.00  0.00           C  
ATOM    341  O   HIS A  46      11.325  -1.616  -4.256  1.00  0.00           O  
ATOM    342  CG  HIS A  46       9.732   1.231  -3.242  1.00  0.00           C  
ATOM    343  CD2 HIS A  46       9.862   0.512  -2.102  1.00  0.00           C  
ATOM    344  ND1 HIS A  46       8.698   2.116  -3.024  1.00  0.00           N  
ATOM    345  CE1 HIS A  46       8.224   1.938  -1.803  1.00  0.00           C  
ATOM    346  NE2 HIS A  46       8.913   0.970  -1.222  1.00  0.00           N  
ATOM    347  N   LEU A  47       9.175  -2.104  -4.615  1.00  0.00           N  
ATOM    348  CA  LEU A  47       9.314  -3.487  -4.175  1.00  0.00           C  
ATOM    349  C   LEU A  47      10.232  -4.266  -5.111  1.00  0.00           C  
ATOM    350  CB  LEU A  47       7.944  -4.167  -4.102  1.00  0.00           C  
ATOM    351  O   LEU A  47      10.930  -5.186  -4.679  1.00  0.00           O  
ATOM    352  CG  LEU A  47       7.944  -5.656  -3.750  1.00  0.00           C  
ATOM    353  CD1 LEU A  47       8.437  -5.863  -2.322  1.00  0.00           C  
ATOM    354  CD2 LEU A  47       6.551  -6.248  -3.932  1.00  0.00           C  
ATOM    355  N   PHE A  48      10.232  -3.841  -6.419  1.00  0.00           N  
ATOM    356  CA  PHE A  48      10.971  -4.568  -7.444  1.00  0.00           C  
ATOM    357  C   PHE A  48      12.170  -3.759  -7.923  1.00  0.00           C  
ATOM    358  CB  PHE A  48      10.059  -4.907  -8.627  1.00  0.00           C  
ATOM    359  O   PHE A  48      12.356  -3.568  -9.127  1.00  0.00           O  
ATOM    360  CG  PHE A  48       8.972  -5.892  -8.294  1.00  0.00           C  
ATOM    361  CD1 PHE A  48       9.267  -7.237  -8.104  1.00  0.00           C  
ATOM    362  CD2 PHE A  48       7.654  -5.473  -8.169  1.00  0.00           C  
ATOM    363  CE1 PHE A  48       8.262  -8.151  -7.795  1.00  0.00           C  
ATOM    364  CE2 PHE A  48       6.644  -6.380  -7.860  1.00  0.00           C  
ATOM    365  CZ  PHE A  48       6.951  -7.719  -7.675  1.00  0.00           C  
ATOM    366  N   ARG A  49      12.987  -3.220  -6.931  1.00  0.00           N  
ATOM    367  CA  ARG A  49      14.259  -2.606  -7.296  1.00  0.00           C  
ATOM    368  C   ARG A  49      15.207  -3.632  -7.909  1.00  0.00           C  
ATOM    369  CB  ARG A  49      14.912  -1.954  -6.075  1.00  0.00           C  
ATOM    370  O   ARG A  49      16.017  -3.297  -8.775  1.00  0.00           O  
ATOM    371  CG  ARG A  49      14.242  -0.662  -5.634  1.00  0.00           C  
ATOM    372  CD  ARG A  49      14.968  -0.022  -4.460  1.00  0.00           C  
ATOM    373  NE  ARG A  49      14.284   1.181  -3.993  1.00  0.00           N  
ATOM    374  NH1 ARG A  49      15.690   1.533  -2.195  1.00  0.00           N  
ATOM    375  NH2 ARG A  49      13.949   2.970  -2.594  1.00  0.00           N  
ATOM    376  CZ  ARG A  49      14.643   1.892  -2.928  1.00  0.00           C  
ATOM    377  N   ARG A  50      14.971  -4.775  -7.334  1.00  0.00           N  
ATOM    378  CA  ARG A  50      15.633  -5.960  -7.872  1.00  0.00           C  
ATOM    379  C   ARG A  50      14.618  -7.043  -8.220  1.00  0.00           C  
ATOM    380  CB  ARG A  50      16.657  -6.503  -6.873  1.00  0.00           C  
ATOM    381  O   ARG A  50      13.528  -7.088  -7.646  1.00  0.00           O  
ATOM    382  CG  ARG A  50      17.797  -5.542  -6.575  1.00  0.00           C  
ATOM    383  CD  ARG A  50      18.704  -6.068  -5.472  1.00  0.00           C  
ATOM    384  NE  ARG A  50      19.800  -5.146  -5.190  1.00  0.00           N  
ATOM    385  NH1 ARG A  50      18.548  -3.741  -3.851  1.00  0.00           N  
ATOM    386  NH2 ARG A  50      20.762  -3.291  -4.236  1.00  0.00           N  
ATOM    387  CZ  ARG A  50      19.701  -4.061  -4.426  1.00  0.00           C  
ATOM    388  N   ASN A  51      14.967  -7.790  -9.198  1.00  0.00           N  
ATOM    389  CA  ASN A  51      14.015  -8.775  -9.702  1.00  0.00           C  
ATOM    390  C   ASN A  51      14.693 -10.109  -9.999  1.00  0.00           C  
ATOM    391  CB  ASN A  51      13.309  -8.248 -10.953  1.00  0.00           C  
ATOM    392  O   ASN A  51      15.894 -10.265  -9.769  1.00  0.00           O  
ATOM    393  CG  ASN A  51      11.935  -8.859 -11.149  1.00  0.00           C  
ATOM    394  ND2 ASN A  51      11.204  -8.368 -12.142  1.00  0.00           N  
ATOM    395  OD1 ASN A  51      11.534  -9.764 -10.412  1.00  0.00           O  
ATOM    396  N   ASN A  52      13.956 -11.095 -10.402  1.00  0.00           N  
ATOM    397  CA  ASN A  52      14.443 -12.431 -10.726  1.00  0.00           C  
ATOM    398  C   ASN A  52      14.809 -13.214  -9.468  1.00  0.00           C  
ATOM    399  CB  ASN A  52      15.644 -12.351 -11.670  1.00  0.00           C  
ATOM    400  O   ASN A  52      15.819 -13.920  -9.443  1.00  0.00           O  
ATOM    401  CG  ASN A  52      15.971 -13.684 -12.314  1.00  0.00           C  
ATOM    402  ND2 ASN A  52      17.237 -13.878 -12.665  1.00  0.00           N  
ATOM    403  OD1 ASN A  52      15.093 -14.531 -12.495  1.00  0.00           O  
ATOM    404  N   GLY A  53      13.996 -13.072  -8.470  1.00  0.00           N  
ATOM    405  CA  GLY A  53      14.150 -13.781  -7.210  1.00  0.00           C  
ATOM    406  C   GLY A  53      12.858 -14.400  -6.712  1.00  0.00           C  
ATOM    407  O   GLY A  53      12.075 -14.935  -7.500  1.00  0.00           O  
ATOM    408  N   THR A  54      12.768 -14.468  -5.345  1.00  0.00           N  
ATOM    409  CA  THR A  54      11.618 -15.086  -4.694  1.00  0.00           C  
ATOM    410  C   THR A  54      10.771 -14.035  -3.982  1.00  0.00           C  
ATOM    411  CB  THR A  54      12.059 -16.163  -3.686  1.00  0.00           C  
ATOM    412  O   THR A  54      11.302 -13.181  -3.269  1.00  0.00           O  
ATOM    413  CG2 THR A  54      10.854 -16.842  -3.045  1.00  0.00           C  
ATOM    414  OG1 THR A  54      12.845 -17.151  -4.365  1.00  0.00           O  
ATOM    415  N   LEU A  55       9.479 -14.039  -4.298  1.00  0.00           N  
ATOM    416  CA  LEU A  55       8.538 -13.178  -3.590  1.00  0.00           C  
ATOM    417  C   LEU A  55       7.731 -13.977  -2.572  1.00  0.00           C  
ATOM    418  CB  LEU A  55       7.595 -12.487  -4.578  1.00  0.00           C  
ATOM    419  O   LEU A  55       7.066 -14.952  -2.929  1.00  0.00           O  
ATOM    420  CG  LEU A  55       6.547 -11.551  -3.973  1.00  0.00           C  
ATOM    421  CD1 LEU A  55       7.222 -10.334  -3.348  1.00  0.00           C  
ATOM    422  CD2 LEU A  55       5.537 -11.123  -5.032  1.00  0.00           C  
ATOM    423  N   THR A  56       7.839 -13.620  -1.318  1.00  0.00           N  
ATOM    424  CA  THR A  56       7.046 -14.227  -0.255  1.00  0.00           C  
ATOM    425  C   THR A  56       5.896 -13.310   0.152  1.00  0.00           C  
ATOM    426  CB  THR A  56       7.913 -14.544   0.978  1.00  0.00           C  
ATOM    427  O   THR A  56       6.112 -12.142   0.480  1.00  0.00           O  
ATOM    428  CG2 THR A  56       7.092 -15.227   2.067  1.00  0.00           C  
ATOM    429  OG1 THR A  56       8.986 -15.411   0.589  1.00  0.00           O  
ATOM    430  N   VAL A  57       4.664 -13.875   0.110  1.00  0.00           N  
ATOM    431  CA  VAL A  57       3.470 -13.132   0.498  1.00  0.00           C  
ATOM    432  C   VAL A  57       2.904 -13.704   1.796  1.00  0.00           C  
ATOM    433  CB  VAL A  57       2.395 -13.166  -0.612  1.00  0.00           C  
ATOM    434  O   VAL A  57       2.517 -14.873   1.850  1.00  0.00           O  
ATOM    435  CG1 VAL A  57       1.196 -12.300  -0.229  1.00  0.00           C  
ATOM    436  CG2 VAL A  57       2.988 -12.705  -1.942  1.00  0.00           C  
ATOM    437  N   THR A  58       2.899 -12.888   2.833  1.00  0.00           N  
ATOM    438  CA  THR A  58       2.268 -13.251   4.097  1.00  0.00           C  
ATOM    439  C   THR A  58       0.932 -12.533   4.261  1.00  0.00           C  
ATOM    440  CB  THR A  58       3.181 -12.921   5.293  1.00  0.00           C  
ATOM    441  O   THR A  58       0.881 -11.301   4.277  1.00  0.00           O  
ATOM    442  CG2 THR A  58       2.573 -13.413   6.602  1.00  0.00           C  
ATOM    443  OG1 THR A  58       4.454 -13.551   5.103  1.00  0.00           O  
ATOM    444  N   SER A  59      -0.130 -13.300   4.297  1.00  0.00           N  
ATOM    445  CA  SER A  59      -1.480 -12.768   4.444  1.00  0.00           C  
ATOM    446  C   SER A  59      -2.249 -13.504   5.537  1.00  0.00           C  
ATOM    447  CB  SER A  59      -2.242 -12.864   3.121  1.00  0.00           C  
ATOM    448  O   SER A  59      -1.680 -14.328   6.255  1.00  0.00           O  
ATOM    449  OG  SER A  59      -2.588 -14.208   2.836  1.00  0.00           O  
ATOM    450  N   VAL A  60      -3.546 -13.175   5.632  1.00  0.00           N  
ATOM    451  CA  VAL A  60      -4.412 -13.851   6.591  1.00  0.00           C  
ATOM    452  C   VAL A  60      -4.611 -15.306   6.172  1.00  0.00           C  
ATOM    453  CB  VAL A  60      -5.779 -13.142   6.720  1.00  0.00           C  
ATOM    454  O   VAL A  60      -4.988 -16.149   6.990  1.00  0.00           O  
ATOM    455  CG1 VAL A  60      -5.611 -11.752   7.331  1.00  0.00           C  
ATOM    456  CG2 VAL A  60      -6.463 -13.052   5.358  1.00  0.00           C  
ATOM    457  N   HIS A  61      -4.353 -15.526   4.916  1.00  0.00           N  
ATOM    458  CA  HIS A  61      -4.556 -16.860   4.361  1.00  0.00           C  
ATOM    459  C   HIS A  61      -3.303 -17.715   4.510  1.00  0.00           C  
ATOM    460  CB  HIS A  61      -4.961 -16.772   2.889  1.00  0.00           C  
ATOM    461  O   HIS A  61      -3.294 -18.885   4.119  1.00  0.00           O  
ATOM    462  CG  HIS A  61      -6.260 -16.066   2.664  1.00  0.00           C  
ATOM    463  CD2 HIS A  61      -6.555 -14.949   1.959  1.00  0.00           C  
ATOM    464  ND1 HIS A  61      -7.449 -16.507   3.205  1.00  0.00           N  
ATOM    465  CE1 HIS A  61      -8.422 -15.688   2.840  1.00  0.00           C  
ATOM    466  NE2 HIS A  61      -7.906 -14.734   2.084  1.00  0.00           N  
ATOM    467  N   GLY A  62      -2.258 -17.131   5.022  1.00  0.00           N  
ATOM    468  CA  GLY A  62      -1.015 -17.868   5.184  1.00  0.00           C  
ATOM    469  C   GLY A  62       0.120 -17.316   4.342  1.00  0.00           C  
ATOM    470  O   GLY A  62       0.101 -16.146   3.955  1.00  0.00           O  
ATOM    471  N   VAL A  63       1.095 -18.147   4.206  1.00  0.00           N  
ATOM    472  CA  VAL A  63       2.290 -17.734   3.478  1.00  0.00           C  
ATOM    473  C   VAL A  63       2.287 -18.356   2.083  1.00  0.00           C  
ATOM    474  CB  VAL A  63       3.579 -18.128   4.234  1.00  0.00           C  
ATOM    475  O   VAL A  63       2.017 -19.550   1.929  1.00  0.00           O  
ATOM    476  CG1 VAL A  63       4.818 -17.716   3.440  1.00  0.00           C  
ATOM    477  CG2 VAL A  63       3.596 -17.495   5.624  1.00  0.00           C  
ATOM    478  N   PHE A  64       2.467 -17.527   1.108  1.00  0.00           N  
ATOM    479  CA  PHE A  64       2.554 -17.949  -0.285  1.00  0.00           C  
ATOM    480  C   PHE A  64       3.874 -17.505  -0.903  1.00  0.00           C  
ATOM    481  CB  PHE A  64       1.381 -17.386  -1.093  1.00  0.00           C  
ATOM    482  O   PHE A  64       4.290 -16.356  -0.734  1.00  0.00           O  
ATOM    483  CG  PHE A  64       1.297 -17.923  -2.496  1.00  0.00           C  
ATOM    484  CD1 PHE A  64       1.966 -17.292  -3.538  1.00  0.00           C  
ATOM    485  CD2 PHE A  64       0.548 -19.060  -2.773  1.00  0.00           C  
ATOM    486  CE1 PHE A  64       1.890 -17.787  -4.837  1.00  0.00           C  
ATOM    487  CE2 PHE A  64       0.468 -19.560  -4.070  1.00  0.00           C  
ATOM    488  CZ  PHE A  64       1.139 -18.922  -5.100  1.00  0.00           C  
ATOM    489  N   THR A  65       4.479 -18.448  -1.659  1.00  0.00           N  
ATOM    490  CA  THR A  65       5.781 -18.131  -2.235  1.00  0.00           C  
ATOM    491  C   THR A  65       5.748 -18.267  -3.754  1.00  0.00           C  
ATOM    492  CB  THR A  65       6.883 -19.039  -1.659  1.00  0.00           C  
ATOM    493  O   THR A  65       5.269 -19.272  -4.282  1.00  0.00           O  
ATOM    494  CG2 THR A  65       8.244 -18.702  -2.260  1.00  0.00           C  
ATOM    495  OG1 THR A  65       6.944 -18.865  -0.238  1.00  0.00           O  
ATOM    496  N   VAL A  66       6.202 -17.154  -4.379  1.00  0.00           N  
ATOM    497  CA  VAL A  66       6.482 -17.184  -5.811  1.00  0.00           C  
ATOM    498  C   VAL A  66       7.985 -17.325  -6.041  1.00  0.00           C  
ATOM    499  CB  VAL A  66       5.951 -15.919  -6.520  1.00  0.00           C  
ATOM    500  O   VAL A  66       8.758 -16.423  -5.708  1.00  0.00           O  
ATOM    501  CG1 VAL A  66       6.223 -15.986  -8.021  1.00  0.00           C  
ATOM    502  CG2 VAL A  66       4.457 -15.745  -6.252  1.00  0.00           C  
ATOM    503  N   GLU A  67       8.469 -18.434  -6.618  1.00  0.00           N  
ATOM    504  CA  GLU A  67       9.885 -18.776  -6.707  1.00  0.00           C  
ATOM    505  C   GLU A  67      10.604 -17.891  -7.721  1.00  0.00           C  
ATOM    506  CB  GLU A  67      10.060 -20.251  -7.080  1.00  0.00           C  
ATOM    507  O   GLU A  67      11.797 -17.617  -7.578  1.00  0.00           O  
ATOM    508  CG  GLU A  67       9.570 -21.217  -6.011  1.00  0.00           C  
ATOM    509  CD  GLU A  67      10.382 -21.155  -4.728  1.00  0.00           C  
ATOM    510  OE1 GLU A  67       9.864 -21.555  -3.661  1.00  0.00           O  
ATOM    511  OE2 GLU A  67      11.547 -20.701  -4.789  1.00  0.00           O  
ATOM    512  N   ASN A  68       9.892 -17.468  -8.694  1.00  0.00           N  
ATOM    513  CA  ASN A  68      10.460 -16.623  -9.739  1.00  0.00           C  
ATOM    514  C   ASN A  68       9.597 -15.391  -9.995  1.00  0.00           C  
ATOM    515  CB  ASN A  68      10.645 -17.420 -11.033  1.00  0.00           C  
ATOM    516  O   ASN A  68       8.538 -15.488 -10.618  1.00  0.00           O  
ATOM    517  CG  ASN A  68      11.367 -16.630 -12.107  1.00  0.00           C  
ATOM    518  ND2 ASN A  68      11.701 -17.294 -13.207  1.00  0.00           N  
ATOM    519  OD1 ASN A  68      11.625 -15.434 -11.948  1.00  0.00           O  
ATOM    520  N   THR A  69      10.098 -14.196  -9.531  1.00  0.00           N  
ATOM    521  CA  THR A  69       9.317 -12.966  -9.609  1.00  0.00           C  
ATOM    522  C   THR A  69       9.164 -12.514 -11.059  1.00  0.00           C  
ATOM    523  CB  THR A  69       9.964 -11.840  -8.783  1.00  0.00           C  
ATOM    524  O   THR A  69       8.276 -11.720 -11.376  1.00  0.00           O  
ATOM    525  CG2 THR A  69       9.897 -12.144  -7.290  1.00  0.00           C  
ATOM    526  OG1 THR A  69      11.336 -11.699  -9.170  1.00  0.00           O  
ATOM    527  N   THR A  70       9.927 -13.039 -12.005  1.00  0.00           N  
ATOM    528  CA  THR A  70       9.850 -12.633 -13.404  1.00  0.00           C  
ATOM    529  C   THR A  70       8.604 -13.212 -14.068  1.00  0.00           C  
ATOM    530  CB  THR A  70      11.102 -13.076 -14.184  1.00  0.00           C  
ATOM    531  O   THR A  70       8.204 -12.765 -15.145  1.00  0.00           O  
ATOM    532  CG2 THR A  70      12.370 -12.498 -13.562  1.00  0.00           C  
ATOM    533  OG1 THR A  70      11.186 -14.506 -14.170  1.00  0.00           O  
ATOM    534  N   THR A  71       8.013 -14.130 -13.426  1.00  0.00           N  
ATOM    535  CA  THR A  71       6.824 -14.765 -13.985  1.00  0.00           C  
ATOM    536  C   THR A  71       5.566 -13.994 -13.598  1.00  0.00           C  
ATOM    537  CB  THR A  71       6.699 -16.226 -13.515  1.00  0.00           C  
ATOM    538  O   THR A  71       4.482 -14.262 -14.120  1.00  0.00           O  
ATOM    539  CG2 THR A  71       7.948 -17.027 -13.867  1.00  0.00           C  
ATOM    540  OG1 THR A  71       6.514 -16.251 -12.094  1.00  0.00           O  
ATOM    541  N   LEU A  72       5.706 -13.034 -12.722  1.00  0.00           N  
ATOM    542  CA  LEU A  72       4.557 -12.272 -12.244  1.00  0.00           C  
ATOM    543  C   LEU A  72       4.125 -11.235 -13.275  1.00  0.00           C  
ATOM    544  CB  LEU A  72       4.887 -11.583 -10.917  1.00  0.00           C  
ATOM    545  O   LEU A  72       4.967 -10.570 -13.883  1.00  0.00           O  
ATOM    546  CG  LEU A  72       5.046 -12.496  -9.700  1.00  0.00           C  
ATOM    547  CD1 LEU A  72       5.627 -11.716  -8.525  1.00  0.00           C  
ATOM    548  CD2 LEU A  72       3.708 -13.123  -9.323  1.00  0.00           C  
ATOM    549  N   GLN A  73       2.834 -11.201 -13.458  1.00  0.00           N  
ATOM    550  CA  GLN A  73       2.279 -10.125 -14.272  1.00  0.00           C  
ATOM    551  C   GLN A  73       2.070  -8.860 -13.444  1.00  0.00           C  
ATOM    552  CB  GLN A  73       0.958 -10.560 -14.908  1.00  0.00           C  
ATOM    553  O   GLN A  73       1.430  -8.900 -12.391  1.00  0.00           O  
ATOM    554  CG  GLN A  73       1.098 -11.716 -15.889  1.00  0.00           C  
ATOM    555  CD  GLN A  73      -0.220 -12.103 -16.533  1.00  0.00           C  
ATOM    556  NE2 GLN A  73      -0.179 -12.417 -17.824  1.00  0.00           N  
ATOM    557  OE1 GLN A  73      -1.265 -12.122 -15.876  1.00  0.00           O  
ATOM    558  N   GLN A  74       2.674  -7.774 -14.000  1.00  0.00           N  
ATOM    559  CA  GLN A  74       2.636  -6.521 -13.253  1.00  0.00           C  
ATOM    560  C   GLN A  74       2.122  -5.377 -14.123  1.00  0.00           C  
ATOM    561  CB  GLN A  74       4.022  -6.181 -12.703  1.00  0.00           C  
ATOM    562  O   GLN A  74       2.315  -5.382 -15.340  1.00  0.00           O  
ATOM    563  CG  GLN A  74       4.651  -7.300 -11.885  1.00  0.00           C  
ATOM    564  CD  GLN A  74       6.124  -7.066 -11.604  1.00  0.00           C  
ATOM    565  NE2 GLN A  74       6.775  -8.051 -10.995  1.00  0.00           N  
ATOM    566  OE1 GLN A  74       6.671  -6.009 -11.933  1.00  0.00           O  
ATOM    567  N   HIS A  75       1.414  -4.542 -13.439  1.00  0.00           N  
ATOM    568  CA  HIS A  75       0.974  -3.304 -14.072  1.00  0.00           C  
ATOM    569  C   HIS A  75       1.438  -2.086 -13.281  1.00  0.00           C  
ATOM    570  CB  HIS A  75      -0.549  -3.288 -14.217  1.00  0.00           C  
ATOM    571  O   HIS A  75       0.979  -1.858 -12.159  1.00  0.00           O  
ATOM    572  CG  HIS A  75      -1.078  -2.038 -14.845  1.00  0.00           C  
ATOM    573  CD2 HIS A  75      -1.783  -1.009 -14.320  1.00  0.00           C  
ATOM    574  ND1 HIS A  75      -0.901  -1.744 -16.180  1.00  0.00           N  
ATOM    575  CE1 HIS A  75      -1.476  -0.583 -16.448  1.00  0.00           C  
ATOM    576  NE2 HIS A  75      -2.018  -0.117 -15.337  1.00  0.00           N  
ATOM    577  N   LEU A  76       2.264  -1.258 -13.942  1.00  0.00           N  
ATOM    578  CA  LEU A  76       2.786  -0.051 -13.310  1.00  0.00           C  
ATOM    579  C   LEU A  76       1.847   1.129 -13.536  1.00  0.00           C  
ATOM    580  CB  LEU A  76       4.179   0.279 -13.853  1.00  0.00           C  
ATOM    581  O   LEU A  76       1.385   1.355 -14.656  1.00  0.00           O  
ATOM    582  CG  LEU A  76       5.304  -0.678 -13.457  1.00  0.00           C  
ATOM    583  CD1 LEU A  76       5.720  -1.530 -14.652  1.00  0.00           C  
ATOM    584  CD2 LEU A  76       6.497   0.097 -12.906  1.00  0.00           C  
ATOM    585  N   ILE A  77       1.624   1.786 -12.437  1.00  0.00           N  
ATOM    586  CA  ILE A  77       0.828   3.002 -12.568  1.00  0.00           C  
ATOM    587  C   ILE A  77       1.730   4.169 -12.961  1.00  0.00           C  
ATOM    588  CB  ILE A  77       0.072   3.325 -11.260  1.00  0.00           C  
ATOM    589  O   ILE A  77       2.674   4.502 -12.240  1.00  0.00           O  
ATOM    590  CG1 ILE A  77      -0.749   2.114 -10.804  1.00  0.00           C  
ATOM    591  CG2 ILE A  77      -0.822   4.555 -11.443  1.00  0.00           C  
ATOM    592  CD1 ILE A  77      -1.815   1.678 -11.801  1.00  0.00           C  
ATOM    593  N   ASP A  78       1.456   4.731 -14.050  1.00  0.00           N  
ATOM    594  CA  ASP A  78       2.325   5.741 -14.647  1.00  0.00           C  
ATOM    595  C   ASP A  78       2.527   6.921 -13.699  1.00  0.00           C  
ATOM    596  CB  ASP A  78       1.746   6.228 -15.977  1.00  0.00           C  
ATOM    597  O   ASP A  78       1.560   7.468 -13.165  1.00  0.00           O  
ATOM    598  CG  ASP A  78       1.786   5.169 -17.064  1.00  0.00           C  
ATOM    599  OD1 ASP A  78       2.570   4.202 -16.946  1.00  0.00           O  
ATOM    600  OD2 ASP A  78       1.029   5.303 -18.050  1.00  0.00           O  
ATOM    601  N   GLY A  79       3.829   7.251 -13.496  1.00  0.00           N  
ATOM    602  CA  GLY A  79       4.197   8.461 -12.778  1.00  0.00           C  
ATOM    603  C   GLY A  79       4.075   8.322 -11.273  1.00  0.00           C  
ATOM    604  O   GLY A  79       4.217   9.303 -10.540  1.00  0.00           O  
ATOM    605  N   ARG A  80       3.746   7.075 -10.839  1.00  0.00           N  
ATOM    606  CA  ARG A  80       3.504   6.859  -9.416  1.00  0.00           C  
ATOM    607  C   ARG A  80       4.292   5.659  -8.902  1.00  0.00           C  
ATOM    608  CB  ARG A  80       2.011   6.659  -9.149  1.00  0.00           C  
ATOM    609  O   ARG A  80       4.538   4.707  -9.646  1.00  0.00           O  
ATOM    610  CG  ARG A  80       1.148   7.843  -9.556  1.00  0.00           C  
ATOM    611  CD  ARG A  80      -0.336   7.534  -9.416  1.00  0.00           C  
ATOM    612  NE  ARG A  80      -1.164   8.647  -9.872  1.00  0.00           N  
ATOM    613  NH1 ARG A  80      -1.679   9.403  -7.750  1.00  0.00           N  
ATOM    614  NH2 ARG A  80      -2.511  10.486  -9.591  1.00  0.00           N  
ATOM    615  CZ  ARG A  80      -1.783   9.510  -9.070  1.00  0.00           C  
ATOM    616  N   ASP A  81       4.831   5.761  -7.701  1.00  0.00           N  
ATOM    617  CA  ASP A  81       5.429   4.607  -7.036  1.00  0.00           C  
ATOM    618  C   ASP A  81       4.359   3.605  -6.608  1.00  0.00           C  
ATOM    619  CB  ASP A  81       6.248   5.052  -5.823  1.00  0.00           C  
ATOM    620  O   ASP A  81       4.122   3.415  -5.413  1.00  0.00           O  
ATOM    621  CG  ASP A  81       7.031   3.917  -5.187  1.00  0.00           C  
ATOM    622  OD1 ASP A  81       7.275   2.893  -5.860  1.00  0.00           O  
ATOM    623  OD2 ASP A  81       7.405   4.047  -4.001  1.00  0.00           O  
ATOM    624  N   LEU A  82       3.611   3.129  -7.578  1.00  0.00           N  
ATOM    625  CA  LEU A  82       2.478   2.226  -7.411  1.00  0.00           C  
ATOM    626  C   LEU A  82       2.481   1.146  -8.487  1.00  0.00           C  
ATOM    627  CB  LEU A  82       1.160   3.004  -7.456  1.00  0.00           C  
ATOM    628  O   LEU A  82       2.669   1.442  -9.669  1.00  0.00           O  
ATOM    629  CG  LEU A  82      -0.088   2.250  -6.995  1.00  0.00           C  
ATOM    630  CD1 LEU A  82      -0.017   1.971  -5.498  1.00  0.00           C  
ATOM    631  CD2 LEU A  82      -1.347   3.041  -7.337  1.00  0.00           C  
ATOM    632  N   ILE A  83       2.262  -0.110  -8.016  1.00  0.00           N  
ATOM    633  CA  ILE A  83       2.242  -1.225  -8.956  1.00  0.00           C  
ATOM    634  C   ILE A  83       1.120  -2.193  -8.584  1.00  0.00           C  
ATOM    635  CB  ILE A  83       3.599  -1.964  -8.986  1.00  0.00           C  
ATOM    636  O   ILE A  83       0.767  -2.321  -7.409  1.00  0.00           O  
ATOM    637  CG1 ILE A  83       3.606  -3.022 -10.095  1.00  0.00           C  
ATOM    638  CG2 ILE A  83       3.900  -2.595  -7.624  1.00  0.00           C  
ATOM    639  CD1 ILE A  83       4.983  -3.600 -10.391  1.00  0.00           C  
ATOM    640  N   ILE A  84       0.467  -2.793  -9.585  1.00  0.00           N  
ATOM    641  CA  ILE A  84      -0.515  -3.857  -9.405  1.00  0.00           C  
ATOM    642  C   ILE A  84       0.084  -5.192  -9.844  1.00  0.00           C  
ATOM    643  CB  ILE A  84      -1.813  -3.567 -10.192  1.00  0.00           C  
ATOM    644  O   ILE A  84       0.547  -5.328 -10.979  1.00  0.00           O  
ATOM    645  CG1 ILE A  84      -2.376  -2.195  -9.805  1.00  0.00           C  
ATOM    646  CG2 ILE A  84      -2.847  -4.671  -9.953  1.00  0.00           C  
ATOM    647  CD1 ILE A  84      -3.520  -1.723 -10.693  1.00  0.00           C  
ATOM    648  N   ILE A  85       0.050  -6.127  -8.923  1.00  0.00           N  
ATOM    649  CA  ILE A  85       0.598  -7.449  -9.210  1.00  0.00           C  
ATOM    650  C   ILE A  85      -0.539  -8.458  -9.355  1.00  0.00           C  
ATOM    651  CB  ILE A  85       1.582  -7.904  -8.109  1.00  0.00           C  
ATOM    652  O   ILE A  85      -1.360  -8.612  -8.447  1.00  0.00           O  
ATOM    653  CG1 ILE A  85       2.662  -6.839  -7.885  1.00  0.00           C  
ATOM    654  CG2 ILE A  85       2.210  -9.253  -8.471  1.00  0.00           C  
ATOM    655  CD1 ILE A  85       3.503  -7.065  -6.636  1.00  0.00           C  
ATOM    656  N   ARG A  86      -0.522  -9.060 -10.468  1.00  0.00           N  
ATOM    657  CA  ARG A  86      -1.457 -10.166 -10.648  1.00  0.00           C  
ATOM    658  C   ARG A  86      -0.877 -11.468 -10.105  1.00  0.00           C  
ATOM    659  CB  ARG A  86      -1.818 -10.329 -12.126  1.00  0.00           C  
ATOM    660  O   ARG A  86       0.139 -11.956 -10.604  1.00  0.00           O  
ATOM    661  CG  ARG A  86      -2.935 -11.329 -12.380  1.00  0.00           C  
ATOM    662  CD  ARG A  86      -3.350 -11.351 -13.845  1.00  0.00           C  
ATOM    663  NE  ARG A  86      -4.442 -12.290 -14.082  1.00  0.00           N  
ATOM    664  NH1 ARG A  86      -4.710 -11.738 -16.309  1.00  0.00           N  
ATOM    665  NH2 ARG A  86      -6.045 -13.337 -15.351  1.00  0.00           N  
ATOM    666  CZ  ARG A  86      -5.063 -12.453 -15.247  1.00  0.00           C  
ATOM    667  N   MET A  87      -1.652 -12.016  -9.141  1.00  0.00           N  
ATOM    668  CA  MET A  87      -1.158 -13.224  -8.487  1.00  0.00           C  
ATOM    669  C   MET A  87      -1.542 -14.468  -9.280  1.00  0.00           C  
ATOM    670  CB  MET A  87      -1.701 -13.324  -7.061  1.00  0.00           C  
ATOM    671  O   MET A  87      -2.511 -14.449 -10.042  1.00  0.00           O  
ATOM    672  CG  MET A  87      -1.300 -12.161  -6.169  1.00  0.00           C  
ATOM    673  SD  MET A  87       0.521 -11.976  -6.031  1.00  0.00           S  
ATOM    674  CE  MET A  87       0.928 -13.489  -5.115  1.00  0.00           C  
ATOM    675  N   PRO A  88      -0.718 -15.534  -9.132  1.00  0.00           N  
ATOM    676  CA  PRO A  88      -1.043 -16.792  -9.808  1.00  0.00           C  
ATOM    677  C   PRO A  88      -2.416 -17.335  -9.418  1.00  0.00           C  
ATOM    678  CB  PRO A  88       0.069 -17.737  -9.346  1.00  0.00           C  
ATOM    679  O   PRO A  88      -2.942 -16.987  -8.358  1.00  0.00           O  
ATOM    680  CG  PRO A  88       1.169 -16.837  -8.885  1.00  0.00           C  
ATOM    681  CD  PRO A  88       0.559 -15.567  -8.363  1.00  0.00           C  
ATOM    682  N   LYS A  89      -2.945 -18.160 -10.186  1.00  0.00           N  
ATOM    683  CA  LYS A  89      -4.306 -18.669 -10.045  1.00  0.00           C  
ATOM    684  C   LYS A  89      -4.457 -19.486  -8.765  1.00  0.00           C  
ATOM    685  CB  LYS A  89      -4.690 -19.519 -11.258  1.00  0.00           C  
ATOM    686  O   LYS A  89      -5.557 -19.596  -8.219  1.00  0.00           O  
ATOM    687  CG  LYS A  89      -4.927 -18.715 -12.527  1.00  0.00           C  
ATOM    688  CD  LYS A  89      -5.410 -19.601 -13.668  1.00  0.00           C  
ATOM    689  CE  LYS A  89      -5.651 -18.796 -14.938  1.00  0.00           C  
ATOM    690  NZ  LYS A  89      -6.095 -19.665 -16.069  1.00  0.00           N  
ATOM    691  N   ASP A  90      -3.371 -20.076  -8.285  1.00  0.00           N  
ATOM    692  CA  ASP A  90      -3.457 -20.896  -7.080  1.00  0.00           C  
ATOM    693  C   ASP A  90      -3.356 -20.036  -5.822  1.00  0.00           C  
ATOM    694  CB  ASP A  90      -2.360 -21.962  -7.078  1.00  0.00           C  
ATOM    695  O   ASP A  90      -3.344 -20.558  -4.706  1.00  0.00           O  
ATOM    696  CG  ASP A  90      -0.962 -21.376  -7.170  1.00  0.00           C  
ATOM    697  OD1 ASP A  90      -0.823 -20.183  -7.517  1.00  0.00           O  
ATOM    698  OD2 ASP A  90       0.009 -22.114  -6.897  1.00  0.00           O  
ATOM    699  N   PHE A  91      -3.236 -18.700  -5.988  1.00  0.00           N  
ATOM    700  CA  PHE A  91      -3.294 -17.734  -4.898  1.00  0.00           C  
ATOM    701  C   PHE A  91      -4.737 -17.359  -4.583  1.00  0.00           C  
ATOM    702  CB  PHE A  91      -2.490 -16.477  -5.247  1.00  0.00           C  
ATOM    703  O   PHE A  91      -5.491 -16.964  -5.475  1.00  0.00           O  
ATOM    704  CG  PHE A  91      -2.343 -15.513  -4.102  1.00  0.00           C  
ATOM    705  CD1 PHE A  91      -3.220 -14.445  -3.957  1.00  0.00           C  
ATOM    706  CD2 PHE A  91      -1.326 -15.673  -3.169  1.00  0.00           C  
ATOM    707  CE1 PHE A  91      -3.086 -13.550  -2.898  1.00  0.00           C  
ATOM    708  CE2 PHE A  91      -1.186 -14.783  -2.108  1.00  0.00           C  
ATOM    709  CZ  PHE A  91      -2.066 -13.722  -1.975  1.00  0.00           C  
ATOM    710  N   PRO A  92      -5.129 -17.581  -3.274  1.00  0.00           N  
ATOM    711  CA  PRO A  92      -6.516 -17.248  -2.941  1.00  0.00           C  
ATOM    712  C   PRO A  92      -6.839 -15.773  -3.169  1.00  0.00           C  
ATOM    713  CB  PRO A  92      -6.618 -17.606  -1.457  1.00  0.00           C  
ATOM    714  O   PRO A  92      -6.034 -14.901  -2.831  1.00  0.00           O  
ATOM    715  CG  PRO A  92      -5.435 -18.480  -1.192  1.00  0.00           C  
ATOM    716  CD  PRO A  92      -4.368 -18.156  -2.198  1.00  0.00           C  
ATOM    717  N   PRO A  93      -8.020 -15.542  -3.777  1.00  0.00           N  
ATOM    718  CA  PRO A  93      -8.373 -14.143  -4.030  1.00  0.00           C  
ATOM    719  C   PRO A  93      -8.789 -13.401  -2.762  1.00  0.00           C  
ATOM    720  CB  PRO A  93      -9.544 -14.247  -5.011  1.00  0.00           C  
ATOM    721  O   PRO A  93      -9.274 -14.019  -1.811  1.00  0.00           O  
ATOM    722  CG  PRO A  93     -10.192 -15.556  -4.694  1.00  0.00           C  
ATOM    723  CD  PRO A  93      -9.126 -16.528  -4.275  1.00  0.00           C  
ATOM    724  N   PHE A  94      -8.645 -12.026  -2.736  1.00  0.00           N  
ATOM    725  CA  PHE A  94      -9.054 -11.136  -1.656  1.00  0.00           C  
ATOM    726  C   PHE A  94     -10.461 -10.603  -1.896  1.00  0.00           C  
ATOM    727  CB  PHE A  94      -8.069  -9.972  -1.513  1.00  0.00           C  
ATOM    728  O   PHE A  94     -10.950 -10.616  -3.028  1.00  0.00           O  
ATOM    729  CG  PHE A  94      -6.706 -10.386  -1.026  1.00  0.00           C  
ATOM    730  CD1 PHE A  94      -6.456 -10.537   0.333  1.00  0.00           C  
ATOM    731  CD2 PHE A  94      -5.676 -10.624  -1.926  1.00  0.00           C  
ATOM    732  CE1 PHE A  94      -5.196 -10.921   0.787  1.00  0.00           C  
ATOM    733  CE2 PHE A  94      -4.415 -11.007  -1.479  1.00  0.00           C  
ATOM    734  CZ  PHE A  94      -4.176 -11.154  -0.123  1.00  0.00           C  
ATOM    735  N   PRO A  95     -11.109 -10.178  -0.851  1.00  0.00           N  
ATOM    736  CA  PRO A  95     -12.376  -9.470  -1.049  1.00  0.00           C  
ATOM    737  C   PRO A  95     -12.218  -8.197  -1.878  1.00  0.00           C  
ATOM    738  CB  PRO A  95     -12.823  -9.141   0.378  1.00  0.00           C  
ATOM    739  O   PRO A  95     -11.170  -7.548  -1.825  1.00  0.00           O  
ATOM    740  CG  PRO A  95     -12.109 -10.132   1.239  1.00  0.00           C  
ATOM    741  CD  PRO A  95     -10.800 -10.475   0.588  1.00  0.00           C  
ATOM    742  N   GLN A  96     -13.186  -7.778  -2.685  1.00  0.00           N  
ATOM    743  CA  GLN A  96     -13.129  -6.635  -3.589  1.00  0.00           C  
ATOM    744  C   GLN A  96     -14.063  -5.520  -3.127  1.00  0.00           C  
ATOM    745  CB  GLN A  96     -13.483  -7.059  -5.015  1.00  0.00           C  
ATOM    746  O   GLN A  96     -14.660  -4.823  -3.950  1.00  0.00           O  
ATOM    747  CG  GLN A  96     -12.491  -8.037  -5.630  1.00  0.00           C  
ATOM    748  CD  GLN A  96     -12.836  -8.401  -7.062  1.00  0.00           C  
ATOM    749  NE2 GLN A  96     -11.901  -9.045  -7.752  1.00  0.00           N  
ATOM    750  OE1 GLN A  96     -13.935  -8.108  -7.543  1.00  0.00           O  
ATOM    751  N   LYS A  97     -14.212  -5.299  -1.818  1.00  0.00           N  
ATOM    752  CA  LYS A  97     -15.167  -4.319  -1.309  1.00  0.00           C  
ATOM    753  C   LYS A  97     -14.479  -2.995  -0.988  1.00  0.00           C  
ATOM    754  CB  LYS A  97     -15.875  -4.857  -0.064  1.00  0.00           C  
ATOM    755  O   LYS A  97     -15.137  -2.022  -0.617  1.00  0.00           O  
ATOM    756  CG  LYS A  97     -16.766  -6.061  -0.330  1.00  0.00           C  
ATOM    757  CD  LYS A  97     -17.451  -6.541   0.943  1.00  0.00           C  
ATOM    758  CE  LYS A  97     -18.313  -7.770   0.686  1.00  0.00           C  
ATOM    759  NZ  LYS A  97     -18.962  -8.263   1.937  1.00  0.00           N  
ATOM    760  N   LEU A  98     -13.126  -3.019  -1.191  1.00  0.00           N  
ATOM    761  CA  LEU A  98     -12.389  -1.797  -0.888  1.00  0.00           C  
ATOM    762  C   LEU A  98     -12.708  -0.704  -1.904  1.00  0.00           C  
ATOM    763  CB  LEU A  98     -10.883  -2.069  -0.869  1.00  0.00           C  
ATOM    764  O   LEU A  98     -12.975  -0.996  -3.072  1.00  0.00           O  
ATOM    765  CG  LEU A  98     -10.398  -3.130   0.120  1.00  0.00           C  
ATOM    766  CD1 LEU A  98      -8.900  -3.364  -0.046  1.00  0.00           C  
ATOM    767  CD2 LEU A  98     -10.725  -2.717   1.551  1.00  0.00           C  
ATOM    768  N   VAL A  99     -12.681   0.504  -1.403  1.00  0.00           N  
ATOM    769  CA  VAL A  99     -12.912   1.662  -2.260  1.00  0.00           C  
ATOM    770  C   VAL A  99     -11.672   2.553  -2.270  1.00  0.00           C  
ATOM    771  CB  VAL A  99     -14.146   2.470  -1.802  1.00  0.00           C  
ATOM    772  O   VAL A  99     -11.110   2.857  -1.216  1.00  0.00           O  
ATOM    773  CG1 VAL A  99     -14.358   3.688  -2.699  1.00  0.00           C  
ATOM    774  CG2 VAL A  99     -15.391   1.585  -1.795  1.00  0.00           C  
ATOM    775  N   PHE A 100     -11.258   2.976  -3.550  1.00  0.00           N  
ATOM    776  CA  PHE A 100     -10.100   3.843  -3.738  1.00  0.00           C  
ATOM    777  C   PHE A 100     -10.515   5.175  -4.349  1.00  0.00           C  
ATOM    778  CB  PHE A 100      -9.054   3.161  -4.625  1.00  0.00           C  
ATOM    779  O   PHE A 100     -11.373   5.218  -5.234  1.00  0.00           O  
ATOM    780  CG  PHE A 100      -8.528   1.869  -4.061  1.00  0.00           C  
ATOM    781  CD1 PHE A 100      -7.337   1.841  -3.345  1.00  0.00           C  
ATOM    782  CD2 PHE A 100      -9.225   0.682  -4.245  1.00  0.00           C  
ATOM    783  CE1 PHE A 100      -6.848   0.647  -2.821  1.00  0.00           C  
ATOM    784  CE2 PHE A 100      -8.742  -0.515  -3.724  1.00  0.00           C  
ATOM    785  CZ  PHE A 100      -7.553  -0.531  -3.014  1.00  0.00           C  
ATOM    786  N   ARG A 101      -9.906   6.192  -3.824  1.00  0.00           N  
ATOM    787  CA  ARG A 101     -10.103   7.507  -4.426  1.00  0.00           C  
ATOM    788  C   ARG A 101      -8.933   8.434  -4.111  1.00  0.00           C  
ATOM    789  CB  ARG A 101     -11.412   8.132  -3.939  1.00  0.00           C  
ATOM    790  O   ARG A 101      -8.102   8.125  -3.255  1.00  0.00           O  
ATOM    791  CG  ARG A 101     -11.426   8.452  -2.453  1.00  0.00           C  
ATOM    792  CD  ARG A 101     -12.564   9.396  -2.091  1.00  0.00           C  
ATOM    793  NE  ARG A 101     -12.631   9.632  -0.651  1.00  0.00           N  
ATOM    794  NH1 ARG A 101     -10.911  11.174  -0.615  1.00  0.00           N  
ATOM    795  NH2 ARG A 101     -11.991  10.609   1.326  1.00  0.00           N  
ATOM    796  CZ  ARG A 101     -11.844  10.471   0.017  1.00  0.00           C  
ATOM    797  N   GLU A 102      -8.893   9.529  -4.806  1.00  0.00           N  
ATOM    798  CA  GLU A 102      -7.860  10.527  -4.547  1.00  0.00           C  
ATOM    799  C   GLU A 102      -8.116  11.258  -3.232  1.00  0.00           C  
ATOM    800  CB  GLU A 102      -7.781  11.531  -5.700  1.00  0.00           C  
ATOM    801  O   GLU A 102      -9.267  11.447  -2.834  1.00  0.00           O  
ATOM    802  CG  GLU A 102      -7.153  10.966  -6.965  1.00  0.00           C  
ATOM    803  CD  GLU A 102      -6.901  12.019  -8.033  1.00  0.00           C  
ATOM    804  OE1 GLU A 102      -5.743  12.160  -8.486  1.00  0.00           O  
ATOM    805  OE2 GLU A 102      -7.871  12.711  -8.418  1.00  0.00           O  
ATOM    806  N   PRO A 103      -6.970  11.711  -2.593  1.00  0.00           N  
ATOM    807  CA  PRO A 103      -7.148  12.489  -1.364  1.00  0.00           C  
ATOM    808  C   PRO A 103      -7.630  13.913  -1.632  1.00  0.00           C  
ATOM    809  CB  PRO A 103      -5.749  12.493  -0.744  1.00  0.00           C  
ATOM    810  O   PRO A 103      -7.485  14.418  -2.748  1.00  0.00           O  
ATOM    811  CG  PRO A 103      -4.815  12.408  -1.908  1.00  0.00           C  
ATOM    812  CD  PRO A 103      -5.456  11.566  -2.973  1.00  0.00           C  
ATOM    813  N   VAL A 104      -8.207  14.480  -0.618  1.00  0.00           N  
ATOM    814  CA  VAL A 104      -8.587  15.889  -0.603  1.00  0.00           C  
ATOM    815  C   VAL A 104      -7.637  16.671   0.301  1.00  0.00           C  
ATOM    816  CB  VAL A 104     -10.047  16.078  -0.132  1.00  0.00           C  
ATOM    817  O   VAL A 104      -7.316  16.228   1.406  1.00  0.00           O  
ATOM    818  CG1 VAL A 104     -10.421  17.559  -0.117  1.00  0.00           C  
ATOM    819  CG2 VAL A 104     -11.001  15.291  -1.028  1.00  0.00           C  
ATOM    820  N   GLU A 105      -7.125  17.805  -0.247  1.00  0.00           N  
ATOM    821  CA  GLU A 105      -6.221  18.633   0.546  1.00  0.00           C  
ATOM    822  C   GLU A 105      -6.826  18.962   1.908  1.00  0.00           C  
ATOM    823  CB  GLU A 105      -5.878  19.924  -0.202  1.00  0.00           C  
ATOM    824  O   GLU A 105      -7.974  19.402   1.993  1.00  0.00           O  
ATOM    825  CG  GLU A 105      -4.851  20.793   0.509  1.00  0.00           C  
ATOM    826  CD  GLU A 105      -4.453  22.025  -0.288  1.00  0.00           C  
ATOM    827  OE1 GLU A 105      -3.818  22.939   0.286  1.00  0.00           O  
ATOM    828  OE2 GLU A 105      -4.779  22.077  -1.494  1.00  0.00           O  
ATOM    829  N   GLY A 106      -6.040  18.715   2.987  1.00  0.00           N  
ATOM    830  CA  GLY A 106      -6.478  19.019   4.340  1.00  0.00           C  
ATOM    831  C   GLY A 106      -7.333  17.924   4.950  1.00  0.00           C  
ATOM    832  O   GLY A 106      -7.917  18.109   6.020  1.00  0.00           O  
ATOM    833  N   GLU A 107      -7.413  16.825   4.231  1.00  0.00           N  
ATOM    834  CA  GLU A 107      -8.227  15.710   4.708  1.00  0.00           C  
ATOM    835  C   GLU A 107      -7.522  14.952   5.830  1.00  0.00           C  
ATOM    836  CB  GLU A 107      -8.559  14.756   3.557  1.00  0.00           C  
ATOM    837  O   GLU A 107      -6.292  14.863   5.848  1.00  0.00           O  
ATOM    838  CG  GLU A 107      -9.491  13.619   3.951  1.00  0.00           C  
ATOM    839  CD  GLU A 107      -9.849  12.708   2.788  1.00  0.00           C  
ATOM    840  OE1 GLU A 107     -10.906  12.038   2.845  1.00  0.00           O  
ATOM    841  OE2 GLU A 107      -9.067  12.662   1.812  1.00  0.00           O  
ATOM    842  N   ARG A 108      -8.342  14.414   6.806  1.00  0.00           N  
ATOM    843  CA  ARG A 108      -7.833  13.606   7.909  1.00  0.00           C  
ATOM    844  C   ARG A 108      -7.700  12.143   7.501  1.00  0.00           C  
ATOM    845  CB  ARG A 108      -8.746  13.728   9.131  1.00  0.00           C  
ATOM    846  O   ARG A 108      -8.663  11.535   7.028  1.00  0.00           O  
ATOM    847  CG  ARG A 108      -8.866  15.144   9.671  1.00  0.00           C  
ATOM    848  CD  ARG A 108      -9.892  15.235  10.792  1.00  0.00           C  
ATOM    849  NE  ARG A 108      -9.415  14.592  12.013  1.00  0.00           N  
ATOM    850  NH1 ARG A 108     -11.417  14.794  13.149  1.00  0.00           N  
ATOM    851  NH2 ARG A 108      -9.615  13.801  14.160  1.00  0.00           N  
ATOM    852  CZ  ARG A 108     -10.150  14.397  13.104  1.00  0.00           C  
ATOM    853  N   ILE A 109      -6.504  11.625   7.718  1.00  0.00           N  
ATOM    854  CA  ILE A 109      -6.249  10.260   7.272  1.00  0.00           C  
ATOM    855  C   ILE A 109      -5.616   9.457   8.407  1.00  0.00           C  
ATOM    856  CB  ILE A 109      -5.338  10.233   6.024  1.00  0.00           C  
ATOM    857  O   ILE A 109      -5.060  10.030   9.347  1.00  0.00           O  
ATOM    858  CG1 ILE A 109      -4.004  10.929   6.321  1.00  0.00           C  
ATOM    859  CG2 ILE A 109      -6.041  10.884   4.829  1.00  0.00           C  
ATOM    860  CD1 ILE A 109      -2.953  10.741   5.236  1.00  0.00           C  
ATOM    861  N   VAL A 110      -5.805   8.156   8.319  1.00  0.00           N  
ATOM    862  CA  VAL A 110      -5.134   7.238   9.232  1.00  0.00           C  
ATOM    863  C   VAL A 110      -4.350   6.197   8.435  1.00  0.00           C  
ATOM    864  CB  VAL A 110      -6.138   6.541  10.177  1.00  0.00           C  
ATOM    865  O   VAL A 110      -4.666   5.929   7.274  1.00  0.00           O  
ATOM    866  CG1 VAL A 110      -6.831   7.562  11.077  1.00  0.00           C  
ATOM    867  CG2 VAL A 110      -7.167   5.750   9.371  1.00  0.00           C  
ATOM    868  N   LEU A 111      -3.315   5.708   9.053  1.00  0.00           N  
ATOM    869  CA  LEU A 111      -2.539   4.601   8.506  1.00  0.00           C  
ATOM    870  C   LEU A 111      -2.988   3.273   9.107  1.00  0.00           C  
ATOM    871  CB  LEU A 111      -1.045   4.813   8.767  1.00  0.00           C  
ATOM    872  O   LEU A 111      -3.040   3.126  10.330  1.00  0.00           O  
ATOM    873  CG  LEU A 111      -0.095   3.790   8.142  1.00  0.00           C  
ATOM    874  CD1 LEU A 111       0.120   4.100   6.665  1.00  0.00           C  
ATOM    875  CD2 LEU A 111       1.234   3.768   8.889  1.00  0.00           C  
ATOM    876  N   VAL A 112      -3.374   2.394   8.223  1.00  0.00           N  
ATOM    877  CA  VAL A 112      -3.849   1.094   8.685  1.00  0.00           C  
ATOM    878  C   VAL A 112      -2.801   0.025   8.386  1.00  0.00           C  
ATOM    879  CB  VAL A 112      -5.197   0.717   8.031  1.00  0.00           C  
ATOM    880  O   VAL A 112      -2.322  -0.086   7.255  1.00  0.00           O  
ATOM    881  CG1 VAL A 112      -5.713  -0.611   8.584  1.00  0.00           C  
ATOM    882  CG2 VAL A 112      -6.225   1.825   8.250  1.00  0.00           C  
ATOM    883  N   THR A 113      -2.406  -0.730   9.416  1.00  0.00           N  
ATOM    884  CA  THR A 113      -1.425  -1.800   9.278  1.00  0.00           C  
ATOM    885  C   THR A 113      -1.897  -3.063   9.993  1.00  0.00           C  
ATOM    886  CB  THR A 113      -0.053  -1.375   9.834  1.00  0.00           C  
ATOM    887  O   THR A 113      -2.989  -3.087  10.565  1.00  0.00           O  
ATOM    888  CG2 THR A 113      -0.204  -0.608  11.144  1.00  0.00           C  
ATOM    889  OG1 THR A 113       0.745  -2.542  10.066  1.00  0.00           O  
ATOM    890  N   ARG A 114      -1.120  -4.055   9.739  1.00  0.00           N  
ATOM    891  CA  ARG A 114      -1.415  -5.332  10.383  1.00  0.00           C  
ATOM    892  C   ARG A 114      -0.171  -5.909  11.050  1.00  0.00           C  
ATOM    893  CB  ARG A 114      -1.975  -6.329   9.367  1.00  0.00           C  
ATOM    894  O   ARG A 114       0.930  -5.822  10.503  1.00  0.00           O  
ATOM    895  CG  ARG A 114      -2.488  -7.619   9.988  1.00  0.00           C  
ATOM    896  CD  ARG A 114      -3.427  -8.362   9.049  1.00  0.00           C  
ATOM    897  NE  ARG A 114      -4.046  -9.511   9.704  1.00  0.00           N  
ATOM    898  NH1 ARG A 114      -6.027  -9.380   8.523  1.00  0.00           N  
ATOM    899  NH2 ARG A 114      -5.732 -11.022  10.095  1.00  0.00           N  
ATOM    900  CZ  ARG A 114      -5.267  -9.968   9.439  1.00  0.00           C  
ATOM    901  N   ASN A 115      -0.456  -6.425  12.239  1.00  0.00           N  
ATOM    902  CA  ASN A 115       0.597  -7.148  12.945  1.00  0.00           C  
ATOM    903  C   ASN A 115       0.524  -8.649  12.675  1.00  0.00           C  
ATOM    904  CB  ASN A 115       0.519  -6.875  14.449  1.00  0.00           C  
ATOM    905  O   ASN A 115      -0.423  -9.315  13.098  1.00  0.00           O  
ATOM    906  CG  ASN A 115       1.726  -7.402  15.201  1.00  0.00           C  
ATOM    907  ND2 ASN A 115       1.633  -7.429  16.525  1.00  0.00           N  
ATOM    908  OD1 ASN A 115       2.733  -7.780  14.597  1.00  0.00           O  
ATOM    909  N   PHE A 116       1.564  -9.169  11.936  1.00  0.00           N  
ATOM    910  CA  PHE A 116       1.554 -10.585  11.590  1.00  0.00           C  
ATOM    911  C   PHE A 116       2.226 -11.413  12.678  1.00  0.00           C  
ATOM    912  CB  PHE A 116       2.254 -10.817  10.247  1.00  0.00           C  
ATOM    913  O   PHE A 116       3.454 -11.525  12.712  1.00  0.00           O  
ATOM    914  CG  PHE A 116       1.486 -10.292   9.064  1.00  0.00           C  
ATOM    915  CD1 PHE A 116       0.437 -11.023   8.519  1.00  0.00           C  
ATOM    916  CD2 PHE A 116       1.813  -9.068   8.496  1.00  0.00           C  
ATOM    917  CE1 PHE A 116      -0.276 -10.540   7.424  1.00  0.00           C  
ATOM    918  CE2 PHE A 116       1.106  -8.579   7.401  1.00  0.00           C  
ATOM    919  CZ  PHE A 116       0.062  -9.317   6.867  1.00  0.00           C  
ATOM    920  N   GLN A 117       1.592 -11.637  13.868  1.00  0.00           N  
ATOM    921  CA  GLN A 117       2.052 -12.488  14.960  1.00  0.00           C  
ATOM    922  C   GLN A 117       1.431 -13.879  14.873  1.00  0.00           C  
ATOM    923  CB  GLN A 117       1.726 -11.850  16.312  1.00  0.00           C  
ATOM    924  O   GLN A 117       0.319 -14.038  14.366  1.00  0.00           O  
ATOM    925  CG  GLN A 117       2.480 -10.555  16.580  1.00  0.00           C  
ATOM    926  CD  GLN A 117       2.123  -9.933  17.916  1.00  0.00           C  
ATOM    927  NE2 GLN A 117       2.627  -8.729  18.164  1.00  0.00           N  
ATOM    928  OE1 GLN A 117       1.398 -10.529  18.719  1.00  0.00           O  
ATOM    929  N   THR A 118       2.239 -14.816  15.247  1.00  0.00           N  
ATOM    930  CA  THR A 118       1.847 -16.221  15.269  1.00  0.00           C  
ATOM    931  C   THR A 118       0.673 -16.441  16.219  1.00  0.00           C  
ATOM    932  CB  THR A 118       3.024 -17.122  15.686  1.00  0.00           C  
ATOM    933  O   THR A 118       0.660 -15.910  17.331  1.00  0.00           O  
ATOM    934  CG2 THR A 118       2.902 -18.509  15.064  1.00  0.00           C  
ATOM    935  OG1 THR A 118       4.253 -16.524  15.254  1.00  0.00           O  
ATOM    936  N   LYS A 119      -0.645 -16.501  15.714  1.00  0.00           N  
ATOM    937  CA  LYS A 119      -1.823 -16.958  16.446  1.00  0.00           C  
ATOM    938  C   LYS A 119      -2.804 -15.813  16.679  1.00  0.00           C  
ATOM    939  CB  LYS A 119      -1.417 -17.580  17.782  1.00  0.00           C  
ATOM    940  O   LYS A 119      -3.994 -16.043  16.906  1.00  0.00           O  
ATOM    941  CG  LYS A 119      -0.671 -18.900  17.649  1.00  0.00           C  
ATOM    942  CD  LYS A 119      -0.419 -19.539  19.009  1.00  0.00           C  
ATOM    943  CE  LYS A 119       0.358 -20.843  18.879  1.00  0.00           C  
ATOM    944  NZ  LYS A 119       0.634 -21.457  20.212  1.00  0.00           N  
ATOM    945  N   SER A 120      -2.249 -14.587  16.609  1.00  0.00           N  
ATOM    946  CA  SER A 120      -3.216 -13.522  16.852  1.00  0.00           C  
ATOM    947  C   SER A 120      -2.907 -12.291  16.007  1.00  0.00           C  
ATOM    948  CB  SER A 120      -3.235 -13.142  18.333  1.00  0.00           C  
ATOM    949  O   SER A 120      -2.325 -11.323  16.500  1.00  0.00           O  
ATOM    950  OG  SER A 120      -4.323 -12.280  18.617  1.00  0.00           O  
ATOM    951  N   PRO A 121      -3.238 -12.448  14.718  1.00  0.00           N  
ATOM    952  CA  PRO A 121      -3.039 -11.213  13.955  1.00  0.00           C  
ATOM    953  C   PRO A 121      -3.937 -10.074  14.431  1.00  0.00           C  
ATOM    954  CB  PRO A 121      -3.390 -11.624  12.523  1.00  0.00           C  
ATOM    955  O   PRO A 121      -5.067 -10.313  14.865  1.00  0.00           O  
ATOM    956  CG  PRO A 121      -4.285 -12.811  12.674  1.00  0.00           C  
ATOM    957  CD  PRO A 121      -3.969 -13.484  13.979  1.00  0.00           C  
ATOM    958  N   SER A 122      -3.335  -8.964  14.708  1.00  0.00           N  
ATOM    959  CA  SER A 122      -4.100  -7.800  15.141  1.00  0.00           C  
ATOM    960  C   SER A 122      -3.928  -6.634  14.174  1.00  0.00           C  
ATOM    961  CB  SER A 122      -3.678  -7.373  16.547  1.00  0.00           C  
ATOM    962  O   SER A 122      -2.940  -6.571  13.439  1.00  0.00           O  
ATOM    963  OG  SER A 122      -2.319  -6.971  16.564  1.00  0.00           O  
ATOM    964  N   SER A 123      -4.986  -5.848  14.118  1.00  0.00           N  
ATOM    965  CA  SER A 123      -4.959  -4.632  13.311  1.00  0.00           C  
ATOM    966  C   SER A 123      -4.401  -3.455  14.104  1.00  0.00           C  
ATOM    967  CB  SER A 123      -6.361  -4.295  12.802  1.00  0.00           C  
ATOM    968  O   SER A 123      -4.632  -3.347  15.310  1.00  0.00           O  
ATOM    969  OG  SER A 123      -6.913  -5.388  12.089  1.00  0.00           O  
ATOM    970  N   MET A 124      -3.546  -2.698  13.411  1.00  0.00           N  
ATOM    971  CA  MET A 124      -2.989  -1.484  14.000  1.00  0.00           C  
ATOM    972  C   MET A 124      -3.389  -0.254  13.193  1.00  0.00           C  
ATOM    973  CB  MET A 124      -1.464  -1.579  14.087  1.00  0.00           C  
ATOM    974  O   MET A 124      -3.257  -0.239  11.968  1.00  0.00           O  
ATOM    975  CG  MET A 124      -0.970  -2.716  14.967  1.00  0.00           C  
ATOM    976  SD  MET A 124       0.859  -2.748  15.112  1.00  0.00           S  
ATOM    977  CE  MET A 124       1.309  -3.125  13.395  1.00  0.00           C  
ATOM    978  N   VAL A 125      -3.903   0.717  13.893  1.00  0.00           N  
ATOM    979  CA  VAL A 125      -4.309   1.958  13.242  1.00  0.00           C  
ATOM    980  C   VAL A 125      -3.593   3.141  13.891  1.00  0.00           C  
ATOM    981  CB  VAL A 125      -5.840   2.159  13.310  1.00  0.00           C  
ATOM    982  O   VAL A 125      -3.507   3.225  15.118  1.00  0.00           O  
ATOM    983  CG1 VAL A 125      -6.252   3.424  12.557  1.00  0.00           C  
ATOM    984  CG2 VAL A 125      -6.564   0.938  12.745  1.00  0.00           C  
ATOM    985  N   SER A 126      -3.064   3.946  13.159  1.00  0.00           N  
ATOM    986  CA  SER A 126      -2.360   5.115  13.677  1.00  0.00           C  
ATOM    987  C   SER A 126      -3.336   6.153  14.219  1.00  0.00           C  
ATOM    988  CB  SER A 126      -1.488   5.741  12.589  1.00  0.00           C  
ATOM    989  O   SER A 126      -4.550   6.016  14.058  1.00  0.00           O  
ATOM    990  OG  SER A 126      -2.286   6.416  11.632  1.00  0.00           O  
ATOM    991  N   ASP A 127      -2.725   7.204  14.824  1.00  0.00           N  
ATOM    992  CA  ASP A 127      -3.476   8.432  15.066  1.00  0.00           C  
ATOM    993  C   ASP A 127      -3.748   9.176  13.761  1.00  0.00           C  
ATOM    994  CB  ASP A 127      -2.723   9.339  16.041  1.00  0.00           C  
ATOM    995  O   ASP A 127      -3.164   8.854  12.724  1.00  0.00           O  
ATOM    996  CG  ASP A 127      -3.646  10.109  16.970  1.00  0.00           C  
ATOM    997  OD1 ASP A 127      -4.839  10.280  16.639  1.00  0.00           O  
ATOM    998  OD2 ASP A 127      -3.175  10.550  18.040  1.00  0.00           O  
ATOM    999  N   VAL A 128      -4.660  10.115  13.815  1.00  0.00           N  
ATOM   1000  CA  VAL A 128      -5.086  10.849  12.627  1.00  0.00           C  
ATOM   1001  C   VAL A 128      -4.017  11.868  12.238  1.00  0.00           C  
ATOM   1002  CB  VAL A 128      -6.440  11.558  12.853  1.00  0.00           C  
ATOM   1003  O   VAL A 128      -3.327  12.413  13.102  1.00  0.00           O  
ATOM   1004  CG1 VAL A 128      -6.788  12.450  11.663  1.00  0.00           C  
ATOM   1005  CG2 VAL A 128      -7.545  10.531  13.097  1.00  0.00           C  
ATOM   1006  N   SER A 129      -3.832  12.043  10.969  1.00  0.00           N  
ATOM   1007  CA  SER A 129      -2.969  13.075  10.404  1.00  0.00           C  
ATOM   1008  C   SER A 129      -3.669  13.823   9.274  1.00  0.00           C  
ATOM   1009  CB  SER A 129      -1.666  12.462   9.890  1.00  0.00           C  
ATOM   1010  O   SER A 129      -4.533  13.264   8.595  1.00  0.00           O  
ATOM   1011  OG  SER A 129      -0.807  13.465   9.375  1.00  0.00           O  
ATOM   1012  N   THR A 130      -3.351  15.029   9.174  1.00  0.00           N  
ATOM   1013  CA  THR A 130      -3.819  15.801   8.028  1.00  0.00           C  
ATOM   1014  C   THR A 130      -2.863  15.650   6.848  1.00  0.00           C  
ATOM   1015  CB  THR A 130      -3.969  17.292   8.382  1.00  0.00           C  
ATOM   1016  O   THR A 130      -1.647  15.569   7.034  1.00  0.00           O  
ATOM   1017  CG2 THR A 130      -4.617  18.067   7.239  1.00  0.00           C  
ATOM   1018  OG1 THR A 130      -4.786  17.419   9.553  1.00  0.00           O  
ATOM   1019  N   THR A 131      -3.465  15.559   5.636  1.00  0.00           N  
ATOM   1020  CA  THR A 131      -2.607  15.322   4.480  1.00  0.00           C  
ATOM   1021  C   THR A 131      -2.692  16.485   3.496  1.00  0.00           C  
ATOM   1022  CB  THR A 131      -2.985  14.012   3.764  1.00  0.00           C  
ATOM   1023  O   THR A 131      -3.734  17.134   3.382  1.00  0.00           O  
ATOM   1024  CG2 THR A 131      -4.377  14.103   3.149  1.00  0.00           C  
ATOM   1025  OG1 THR A 131      -2.032  13.750   2.725  1.00  0.00           O  
ATOM   1026  N   PHE A 132      -1.526  16.775   2.795  1.00  0.00           N  
ATOM   1027  CA  PHE A 132      -1.391  17.844   1.812  1.00  0.00           C  
ATOM   1028  C   PHE A 132      -0.557  17.384   0.622  1.00  0.00           C  
ATOM   1029  CB  PHE A 132      -0.758  19.085   2.448  1.00  0.00           C  
ATOM   1030  O   PHE A 132       0.335  16.545   0.770  1.00  0.00           O  
ATOM   1031  CG  PHE A 132      -1.606  19.718   3.518  1.00  0.00           C  
ATOM   1032  CD1 PHE A 132      -2.555  20.680   3.194  1.00  0.00           C  
ATOM   1033  CD2 PHE A 132      -1.454  19.351   4.849  1.00  0.00           C  
ATOM   1034  CE1 PHE A 132      -3.341  21.268   4.182  1.00  0.00           C  
ATOM   1035  CE2 PHE A 132      -2.237  19.934   5.842  1.00  0.00           C  
ATOM   1036  CZ  PHE A 132      -3.179  20.893   5.506  1.00  0.00           C  
ATOM   1037  N   PRO A 133      -0.985  17.885  -0.505  1.00  0.00           N  
ATOM   1038  CA  PRO A 133      -0.138  17.568  -1.657  1.00  0.00           C  
ATOM   1039  C   PRO A 133       1.268  18.153  -1.535  1.00  0.00           C  
ATOM   1040  CB  PRO A 133      -0.891  18.196  -2.832  1.00  0.00           C  
ATOM   1041  O   PRO A 133       1.447  19.217  -0.937  1.00  0.00           O  
ATOM   1042  CG  PRO A 133      -1.668  19.322  -2.230  1.00  0.00           C  
ATOM   1043  CD  PRO A 133      -2.047  18.943  -0.827  1.00  0.00           C  
ATOM   1044  N   SER A 134       2.231  17.326  -2.035  1.00  0.00           N  
ATOM   1045  CA  SER A 134       3.585  17.862  -2.139  1.00  0.00           C  
ATOM   1046  C   SER A 134       3.718  18.797  -3.336  1.00  0.00           C  
ATOM   1047  CB  SER A 134       4.603  16.727  -2.253  1.00  0.00           C  
ATOM   1048  O   SER A 134       2.920  18.732  -4.274  1.00  0.00           O  
ATOM   1049  OG  SER A 134       5.910  17.240  -2.444  1.00  0.00           O  
ATOM   1050  N   SER A 135       4.487  19.836  -3.193  1.00  0.00           N  
ATOM   1051  CA  SER A 135       4.664  20.866  -4.211  1.00  0.00           C  
ATOM   1052  C   SER A 135       5.158  20.267  -5.524  1.00  0.00           C  
ATOM   1053  CB  SER A 135       5.645  21.935  -3.728  1.00  0.00           C  
ATOM   1054  O   SER A 135       4.818  20.757  -6.603  1.00  0.00           O  
ATOM   1055  OG  SER A 135       6.843  21.342  -3.256  1.00  0.00           O  
ATOM   1056  N   ASP A 136       5.688  19.026  -5.465  1.00  0.00           N  
ATOM   1057  CA  ASP A 136       6.346  18.527  -6.669  1.00  0.00           C  
ATOM   1058  C   ASP A 136       5.898  17.103  -6.989  1.00  0.00           C  
ATOM   1059  CB  ASP A 136       7.867  18.577  -6.509  1.00  0.00           C  
ATOM   1060  O   ASP A 136       6.289  16.155  -6.305  1.00  0.00           O  
ATOM   1061  CG  ASP A 136       8.406  19.992  -6.399  1.00  0.00           C  
ATOM   1062  OD1 ASP A 136       7.790  20.925  -6.959  1.00  0.00           O  
ATOM   1063  OD2 ASP A 136       9.457  20.176  -5.748  1.00  0.00           O  
ATOM   1064  N   GLY A 137       4.708  16.913  -7.510  1.00  0.00           N  
ATOM   1065  CA  GLY A 137       4.494  15.552  -7.975  1.00  0.00           C  
ATOM   1066  C   GLY A 137       3.255  14.907  -7.384  1.00  0.00           C  
ATOM   1067  O   GLY A 137       2.304  15.600  -7.016  1.00  0.00           O  
ATOM   1068  N   VAL A 138       3.226  13.562  -7.446  1.00  0.00           N  
ATOM   1069  CA  VAL A 138       2.051  12.763  -7.115  1.00  0.00           C  
ATOM   1070  C   VAL A 138       2.101  12.355  -5.644  1.00  0.00           C  
ATOM   1071  CB  VAL A 138       1.946  11.509  -8.012  1.00  0.00           C  
ATOM   1072  O   VAL A 138       1.204  11.665  -5.154  1.00  0.00           O  
ATOM   1073  CG1 VAL A 138       1.584  11.899  -9.444  1.00  0.00           C  
ATOM   1074  CG2 VAL A 138       3.255  10.723  -7.984  1.00  0.00           C  
ATOM   1075  N   PHE A 139       3.067  12.911  -4.965  1.00  0.00           N  
ATOM   1076  CA  PHE A 139       3.205  12.530  -3.565  1.00  0.00           C  
ATOM   1077  C   PHE A 139       2.420  13.478  -2.665  1.00  0.00           C  
ATOM   1078  CB  PHE A 139       4.680  12.517  -3.153  1.00  0.00           C  
ATOM   1079  O   PHE A 139       2.237  14.650  -3.000  1.00  0.00           O  
ATOM   1080  CG  PHE A 139       5.464  11.373  -3.737  1.00  0.00           C  
ATOM   1081  CD1 PHE A 139       5.235  10.068  -3.316  1.00  0.00           C  
ATOM   1082  CD2 PHE A 139       6.429  11.601  -4.709  1.00  0.00           C  
ATOM   1083  CE1 PHE A 139       5.958   9.007  -3.856  1.00  0.00           C  
ATOM   1084  CE2 PHE A 139       7.156  10.546  -5.253  1.00  0.00           C  
ATOM   1085  CZ  PHE A 139       6.920   9.250  -4.824  1.00  0.00           C  
ATOM   1086  N   TRP A 140       1.947  12.906  -1.617  1.00  0.00           N  
ATOM   1087  CA  TRP A 140       1.251  13.636  -0.562  1.00  0.00           C  
ATOM   1088  C   TRP A 140       1.958  13.462   0.778  1.00  0.00           C  
ATOM   1089  CB  TRP A 140      -0.203  13.168  -0.452  1.00  0.00           C  
ATOM   1090  O   TRP A 140       2.607  12.441   1.016  1.00  0.00           O  
ATOM   1091  CG  TRP A 140      -1.083  13.648  -1.566  1.00  0.00           C  
ATOM   1092  CD1 TRP A 140      -0.989  13.320  -2.890  1.00  0.00           C  
ATOM   1093  CD2 TRP A 140      -2.190  14.548  -1.453  1.00  0.00           C  
ATOM   1094  CE2 TRP A 140      -2.722  14.721  -2.750  1.00  0.00           C  
ATOM   1095  CE3 TRP A 140      -2.785  15.224  -0.380  1.00  0.00           C  
ATOM   1096  NE1 TRP A 140      -1.972  13.962  -3.608  1.00  0.00           N  
ATOM   1097  CH2 TRP A 140      -4.385  16.194  -1.934  1.00  0.00           C  
ATOM   1098  CZ2 TRP A 140      -3.822  15.544  -3.002  1.00  0.00           C  
ATOM   1099  CZ3 TRP A 140      -3.879  16.043  -0.633  1.00  0.00           C  
ATOM   1100  N   LYS A 141       1.841  14.478   1.537  1.00  0.00           N  
ATOM   1101  CA  LYS A 141       2.517  14.461   2.831  1.00  0.00           C  
ATOM   1102  C   LYS A 141       1.562  14.045   3.945  1.00  0.00           C  
ATOM   1103  CB  LYS A 141       3.117  15.834   3.141  1.00  0.00           C  
ATOM   1104  O   LYS A 141       0.359  14.301   3.866  1.00  0.00           O  
ATOM   1105  CG  LYS A 141       4.155  16.299   2.129  1.00  0.00           C  
ATOM   1106  CD  LYS A 141       4.656  17.702   2.447  1.00  0.00           C  
ATOM   1107  CE  LYS A 141       5.614  18.209   1.378  1.00  0.00           C  
ATOM   1108  NZ  LYS A 141       6.050  19.612   1.646  1.00  0.00           N  
ATOM   1109  N   HIS A 142       2.134  13.407   4.933  1.00  0.00           N  
ATOM   1110  CA  HIS A 142       1.476  13.130   6.205  1.00  0.00           C  
ATOM   1111  C   HIS A 142       2.481  13.106   7.352  1.00  0.00           C  
ATOM   1112  CB  HIS A 142       0.722  11.800   6.140  1.00  0.00           C  
ATOM   1113  O   HIS A 142       3.692  13.095   7.121  1.00  0.00           O  
ATOM   1114  CG  HIS A 142       1.618  10.608   6.019  1.00  0.00           C  
ATOM   1115  CD2 HIS A 142       2.095   9.961   4.930  1.00  0.00           C  
ATOM   1116  ND1 HIS A 142       2.124   9.944   7.115  1.00  0.00           N  
ATOM   1117  CE1 HIS A 142       2.877   8.937   6.704  1.00  0.00           C  
ATOM   1118  NE2 HIS A 142       2.875   8.925   5.382  1.00  0.00           N  
ATOM   1119  N   TRP A 143       2.029  13.075   8.611  1.00  0.00           N  
ATOM   1120  CA  TRP A 143       2.919  13.240   9.756  1.00  0.00           C  
ATOM   1121  C   TRP A 143       2.810  12.053  10.707  1.00  0.00           C  
ATOM   1122  CB  TRP A 143       2.601  14.539  10.502  1.00  0.00           C  
ATOM   1123  O   TRP A 143       3.144  12.163  11.888  1.00  0.00           O  
ATOM   1124  CG  TRP A 143       3.117  15.773   9.825  1.00  0.00           C  
ATOM   1125  CD1 TRP A 143       4.306  16.405  10.060  1.00  0.00           C  
ATOM   1126  CD2 TRP A 143       2.457  16.526   8.803  1.00  0.00           C  
ATOM   1127  CE2 TRP A 143       3.304  17.604   8.464  1.00  0.00           C  
ATOM   1128  CE3 TRP A 143       1.229  16.394   8.140  1.00  0.00           C  
ATOM   1129  NE1 TRP A 143       4.425  17.507   9.245  1.00  0.00           N  
ATOM   1130  CH2 TRP A 143       1.757  18.392   6.856  1.00  0.00           C  
ATOM   1131  CZ2 TRP A 143       2.963  18.545   7.490  1.00  0.00           C  
ATOM   1132  CZ3 TRP A 143       0.892  17.331   7.170  1.00  0.00           C  
ATOM   1133  N   ILE A 144       2.297  10.992  10.127  1.00  0.00           N  
ATOM   1134  CA  ILE A 144       2.208   9.762  10.906  1.00  0.00           C  
ATOM   1135  C   ILE A 144       3.598   9.150  11.065  1.00  0.00           C  
ATOM   1136  CB  ILE A 144       1.246   8.746  10.251  1.00  0.00           C  
ATOM   1137  O   ILE A 144       4.345   9.028  10.091  1.00  0.00           O  
ATOM   1138  CG1 ILE A 144      -0.170   9.327  10.170  1.00  0.00           C  
ATOM   1139  CG2 ILE A 144       1.252   7.423  11.022  1.00  0.00           C  
ATOM   1140  CD1 ILE A 144      -1.113   8.538   9.272  1.00  0.00           C  
ATOM   1141  N   GLN A 145       3.937   8.814  12.354  1.00  0.00           N  
ATOM   1142  CA  GLN A 145       5.215   8.164  12.625  1.00  0.00           C  
ATOM   1143  C   GLN A 145       5.272   6.777  11.991  1.00  0.00           C  
ATOM   1144  CB  GLN A 145       5.457   8.062  14.132  1.00  0.00           C  
ATOM   1145  O   GLN A 145       4.367   5.962  12.184  1.00  0.00           O  
ATOM   1146  CG  GLN A 145       5.703   9.405  14.807  1.00  0.00           C  
ATOM   1147  CD  GLN A 145       5.942   9.277  16.300  1.00  0.00           C  
ATOM   1148  NE2 GLN A 145       6.465  10.335  16.910  1.00  0.00           N  
ATOM   1149  OE1 GLN A 145       5.658   8.235  16.900  1.00  0.00           O  
ATOM   1150  N   THR A 146       6.298   6.568  11.163  1.00  0.00           N  
ATOM   1151  CA  THR A 146       6.456   5.272  10.512  1.00  0.00           C  
ATOM   1152  C   THR A 146       7.876   4.745  10.694  1.00  0.00           C  
ATOM   1153  CB  THR A 146       6.125   5.357   9.010  1.00  0.00           C  
ATOM   1154  O   THR A 146       8.779   5.494  11.073  1.00  0.00           O  
ATOM   1155  CG2 THR A 146       4.707   5.872   8.788  1.00  0.00           C  
ATOM   1156  OG1 THR A 146       7.051   6.246   8.373  1.00  0.00           O  
ATOM   1157  N   LYS A 147       8.047   3.488  10.638  1.00  0.00           N  
ATOM   1158  CA  LYS A 147       9.344   2.817  10.657  1.00  0.00           C  
ATOM   1159  C   LYS A 147       9.664   2.200   9.299  1.00  0.00           C  
ATOM   1160  CB  LYS A 147       9.374   1.739  11.742  1.00  0.00           C  
ATOM   1161  O   LYS A 147       8.781   2.062   8.450  1.00  0.00           O  
ATOM   1162  CG  LYS A 147       9.179   2.275  13.153  1.00  0.00           C  
ATOM   1163  CD  LYS A 147       9.207   1.155  14.185  1.00  0.00           C  
ATOM   1164  CE  LYS A 147       8.986   1.688  15.595  1.00  0.00           C  
ATOM   1165  NZ  LYS A 147       8.978   0.589  16.607  1.00  0.00           N  
ATOM   1166  N   ASP A 148      10.959   1.944   9.185  1.00  0.00           N  
ATOM   1167  CA  ASP A 148      11.362   1.223   7.982  1.00  0.00           C  
ATOM   1168  C   ASP A 148      10.557  -0.063   7.816  1.00  0.00           C  
ATOM   1169  CB  ASP A 148      12.858   0.906   8.022  1.00  0.00           C  
ATOM   1170  O   ASP A 148      10.369  -0.812   8.777  1.00  0.00           O  
ATOM   1171  CG  ASP A 148      13.731   2.138   7.860  1.00  0.00           C  
ATOM   1172  OD1 ASP A 148      13.247   3.163   7.333  1.00  0.00           O  
ATOM   1173  OD2 ASP A 148      14.913   2.083   8.261  1.00  0.00           O  
ATOM   1174  N   GLY A 149       9.991  -0.253   6.651  1.00  0.00           N  
ATOM   1175  CA  GLY A 149       9.247  -1.472   6.381  1.00  0.00           C  
ATOM   1176  C   GLY A 149       7.746  -1.257   6.334  1.00  0.00           C  
ATOM   1177  O   GLY A 149       6.991  -2.178   6.015  1.00  0.00           O  
ATOM   1178  N   GLN A 150       7.312  -0.071   6.619  1.00  0.00           N  
ATOM   1179  CA  GLN A 150       5.877   0.187   6.662  1.00  0.00           C  
ATOM   1180  C   GLN A 150       5.373   0.719   5.323  1.00  0.00           C  
ATOM   1181  CB  GLN A 150       5.541   1.176   7.779  1.00  0.00           C  
ATOM   1182  O   GLN A 150       4.206   1.095   5.197  1.00  0.00           O  
ATOM   1183  CG  GLN A 150       5.688   0.595   9.179  1.00  0.00           C  
ATOM   1184  CD  GLN A 150       5.332   1.590  10.267  1.00  0.00           C  
ATOM   1185  NE2 GLN A 150       4.732   1.099  11.347  1.00  0.00           N  
ATOM   1186  OE1 GLN A 150       5.595   2.790  10.140  1.00  0.00           O  
ATOM   1187  N   CYS A 151       6.316   0.804   4.396  1.00  0.00           N  
ATOM   1188  CA  CYS A 151       5.884   1.152   3.047  1.00  0.00           C  
ATOM   1189  C   CYS A 151       4.828   0.175   2.543  1.00  0.00           C  
ATOM   1190  CB  CYS A 151       7.076   1.167   2.090  1.00  0.00           C  
ATOM   1191  O   CYS A 151       4.851  -1.006   2.896  1.00  0.00           O  
ATOM   1192  SG  CYS A 151       8.224   2.531   2.379  1.00  0.00           S  
ATOM   1193  N   GLY A 152       3.906   0.752   1.826  1.00  0.00           N  
ATOM   1194  CA  GLY A 152       2.881  -0.098   1.240  1.00  0.00           C  
ATOM   1195  C   GLY A 152       1.609  -0.154   2.066  1.00  0.00           C  
ATOM   1196  O   GLY A 152       0.590  -0.677   1.610  1.00  0.00           O  
ATOM   1197  N   SER A 153       1.681   0.432   3.277  1.00  0.00           N  
ATOM   1198  CA  SER A 153       0.493   0.450   4.124  1.00  0.00           C  
ATOM   1199  C   SER A 153      -0.537   1.451   3.612  1.00  0.00           C  
ATOM   1200  CB  SER A 153       0.869   0.787   5.568  1.00  0.00           C  
ATOM   1201  O   SER A 153      -0.178   2.538   3.153  1.00  0.00           O  
ATOM   1202  OG  SER A 153       1.757  -0.183   6.096  1.00  0.00           O  
ATOM   1203  N   PRO A 154      -1.799   1.112   3.733  1.00  0.00           N  
ATOM   1204  CA  PRO A 154      -2.850   1.981   3.199  1.00  0.00           C  
ATOM   1205  C   PRO A 154      -3.085   3.220   4.060  1.00  0.00           C  
ATOM   1206  CB  PRO A 154      -4.085   1.077   3.194  1.00  0.00           C  
ATOM   1207  O   PRO A 154      -3.084   3.131   5.291  1.00  0.00           O  
ATOM   1208  CG  PRO A 154      -3.812   0.051   4.246  1.00  0.00           C  
ATOM   1209  CD  PRO A 154      -2.328  -0.158   4.335  1.00  0.00           C  
ATOM   1210  N   LEU A 155      -3.212   4.313   3.409  1.00  0.00           N  
ATOM   1211  CA  LEU A 155      -3.732   5.531   4.022  1.00  0.00           C  
ATOM   1212  C   LEU A 155      -5.222   5.688   3.739  1.00  0.00           C  
ATOM   1213  CB  LEU A 155      -2.971   6.756   3.508  1.00  0.00           C  
ATOM   1214  O   LEU A 155      -5.641   5.701   2.580  1.00  0.00           O  
ATOM   1215  CG  LEU A 155      -1.585   6.995   4.109  1.00  0.00           C  
ATOM   1216  CD1 LEU A 155      -1.701   7.330   5.592  1.00  0.00           C  
ATOM   1217  CD2 LEU A 155      -0.694   5.776   3.899  1.00  0.00           C  
ATOM   1218  N   VAL A 156      -5.988   5.846   4.831  1.00  0.00           N  
ATOM   1219  CA  VAL A 156      -7.442   5.765   4.732  1.00  0.00           C  
ATOM   1220  C   VAL A 156      -8.067   7.068   5.224  1.00  0.00           C  
ATOM   1221  CB  VAL A 156      -7.999   4.569   5.537  1.00  0.00           C  
ATOM   1222  O   VAL A 156      -7.679   7.594   6.270  1.00  0.00           O  
ATOM   1223  CG1 VAL A 156      -9.517   4.482   5.393  1.00  0.00           C  
ATOM   1224  CG2 VAL A 156      -7.341   3.268   5.083  1.00  0.00           C  
ATOM   1225  N   SER A 157      -9.024   7.556   4.471  1.00  0.00           N  
ATOM   1226  CA  SER A 157      -9.776   8.741   4.871  1.00  0.00           C  
ATOM   1227  C   SER A 157     -10.689   8.442   6.056  1.00  0.00           C  
ATOM   1228  CB  SER A 157     -10.605   9.271   3.700  1.00  0.00           C  
ATOM   1229  O   SER A 157     -11.443   7.466   6.035  1.00  0.00           O  
ATOM   1230  OG  SER A 157     -11.456  10.323   4.122  1.00  0.00           O  
ATOM   1231  N   THR A 158     -10.621   9.311   7.064  1.00  0.00           N  
ATOM   1232  CA  THR A 158     -11.465   9.124   8.239  1.00  0.00           C  
ATOM   1233  C   THR A 158     -12.900   9.553   7.948  1.00  0.00           C  
ATOM   1234  CB  THR A 158     -10.925   9.912   9.446  1.00  0.00           C  
ATOM   1235  O   THR A 158     -13.820   9.206   8.692  1.00  0.00           O  
ATOM   1236  CG2 THR A 158      -9.525   9.443   9.829  1.00  0.00           C  
ATOM   1237  OG1 THR A 158     -10.876  11.306   9.116  1.00  0.00           O  
ATOM   1238  N   LYS A 159     -13.081  10.275   6.844  1.00  0.00           N  
ATOM   1239  CA  LYS A 159     -14.398  10.793   6.485  1.00  0.00           C  
ATOM   1240  C   LYS A 159     -15.274   9.697   5.884  1.00  0.00           C  
ATOM   1241  CB  LYS A 159     -14.268  11.958   5.503  1.00  0.00           C  
ATOM   1242  O   LYS A 159     -16.430   9.533   6.278  1.00  0.00           O  
ATOM   1243  CG  LYS A 159     -15.593  12.615   5.143  1.00  0.00           C  
ATOM   1244  CD  LYS A 159     -15.395  13.791   4.197  1.00  0.00           C  
ATOM   1245  CE  LYS A 159     -16.724  14.413   3.790  1.00  0.00           C  
ATOM   1246  NZ  LYS A 159     -16.535  15.556   2.847  1.00  0.00           N  
ATOM   1247  N   ASP A 160     -14.659   8.881   4.968  1.00  0.00           N  
ATOM   1248  CA  ASP A 160     -15.520   7.942   4.257  1.00  0.00           C  
ATOM   1249  C   ASP A 160     -14.927   6.534   4.271  1.00  0.00           C  
ATOM   1250  CB  ASP A 160     -15.743   8.404   2.815  1.00  0.00           C  
ATOM   1251  O   ASP A 160     -15.505   5.606   3.702  1.00  0.00           O  
ATOM   1252  CG  ASP A 160     -14.447   8.639   2.060  1.00  0.00           C  
ATOM   1253  OD1 ASP A 160     -13.370   8.253   2.563  1.00  0.00           O  
ATOM   1254  OD2 ASP A 160     -14.503   9.219   0.955  1.00  0.00           O  
ATOM   1255  N   GLY A 161     -13.748   6.305   4.730  1.00  0.00           N  
ATOM   1256  CA  GLY A 161     -13.148   4.985   4.841  1.00  0.00           C  
ATOM   1257  C   GLY A 161     -12.499   4.514   3.553  1.00  0.00           C  
ATOM   1258  O   GLY A 161     -12.145   3.340   3.423  1.00  0.00           O  
ATOM   1259  N   SER A 162     -12.397   5.439   2.617  1.00  0.00           N  
ATOM   1260  CA  SER A 162     -11.781   5.108   1.336  1.00  0.00           C  
ATOM   1261  C   SER A 162     -10.259   5.135   1.431  1.00  0.00           C  
ATOM   1262  CB  SER A 162     -12.250   6.076   0.249  1.00  0.00           C  
ATOM   1263  O   SER A 162      -9.693   5.928   2.186  1.00  0.00           O  
ATOM   1264  OG  SER A 162     -13.656   6.010   0.089  1.00  0.00           O  
ATOM   1265  N   ILE A 163      -9.610   4.202   0.730  1.00  0.00           N  
ATOM   1266  CA  ILE A 163      -8.155   4.225   0.626  1.00  0.00           C  
ATOM   1267  C   ILE A 163      -7.725   5.324  -0.343  1.00  0.00           C  
ATOM   1268  CB  ILE A 163      -7.599   2.859   0.169  1.00  0.00           C  
ATOM   1269  O   ILE A 163      -8.138   5.332  -1.505  1.00  0.00           O  
ATOM   1270  CG1 ILE A 163      -7.948   1.771   1.191  1.00  0.00           C  
ATOM   1271  CG2 ILE A 163      -6.085   2.938  -0.051  1.00  0.00           C  
ATOM   1272  CD1 ILE A 163      -7.625   0.357   0.726  1.00  0.00           C  
ATOM   1273  N   VAL A 164      -6.874   6.241   0.130  1.00  0.00           N  
ATOM   1274  CA  VAL A 164      -6.533   7.400  -0.688  1.00  0.00           C  
ATOM   1275  C   VAL A 164      -5.099   7.269  -1.199  1.00  0.00           C  
ATOM   1276  CB  VAL A 164      -6.699   8.719   0.098  1.00  0.00           C  
ATOM   1277  O   VAL A 164      -4.664   8.044  -2.053  1.00  0.00           O  
ATOM   1278  CG1 VAL A 164      -8.167   8.957   0.449  1.00  0.00           C  
ATOM   1279  CG2 VAL A 164      -5.841   8.699   1.361  1.00  0.00           C  
ATOM   1280  N   GLY A 165      -4.396   6.274  -0.690  1.00  0.00           N  
ATOM   1281  CA  GLY A 165      -3.023   6.056  -1.119  1.00  0.00           C  
ATOM   1282  C   GLY A 165      -2.290   5.030  -0.277  1.00  0.00           C  
ATOM   1283  O   GLY A 165      -2.895   4.365   0.566  1.00  0.00           O  
ATOM   1284  N   ILE A 166      -1.060   4.785  -0.672  1.00  0.00           N  
ATOM   1285  CA  ILE A 166      -0.229   3.865   0.097  1.00  0.00           C  
ATOM   1286  C   ILE A 166       1.062   4.564   0.517  1.00  0.00           C  
ATOM   1287  CB  ILE A 166       0.091   2.585  -0.707  1.00  0.00           C  
ATOM   1288  O   ILE A 166       1.579   5.415  -0.210  1.00  0.00           O  
ATOM   1289  CG1 ILE A 166       0.857   2.937  -1.988  1.00  0.00           C  
ATOM   1290  CG2 ILE A 166      -1.193   1.816  -1.031  1.00  0.00           C  
ATOM   1291  CD1 ILE A 166       1.354   1.726  -2.764  1.00  0.00           C  
ATOM   1292  N   HIS A 167       1.429   4.275   1.754  1.00  0.00           N  
ATOM   1293  CA  HIS A 167       2.645   4.865   2.300  1.00  0.00           C  
ATOM   1294  C   HIS A 167       3.858   4.519   1.443  1.00  0.00           C  
ATOM   1295  CB  HIS A 167       2.868   4.398   3.739  1.00  0.00           C  
ATOM   1296  O   HIS A 167       4.044   3.361   1.062  1.00  0.00           O  
ATOM   1297  CG  HIS A 167       4.135   4.911   4.348  1.00  0.00           C  
ATOM   1298  CD2 HIS A 167       5.276   4.273   4.696  1.00  0.00           C  
ATOM   1299  ND1 HIS A 167       4.321   6.239   4.668  1.00  0.00           N  
ATOM   1300  CE1 HIS A 167       5.527   6.394   5.188  1.00  0.00           C  
ATOM   1301  NE2 HIS A 167       6.127   5.217   5.216  1.00  0.00           N  
ATOM   1302  N   SER A 168       4.802   5.424   1.084  1.00  0.00           N  
ATOM   1303  CA  SER A 168       5.929   5.220   0.180  1.00  0.00           C  
ATOM   1304  C   SER A 168       7.256   5.501   0.877  1.00  0.00           C  
ATOM   1305  CB  SER A 168       5.795   6.111  -1.056  1.00  0.00           C  
ATOM   1306  O   SER A 168       8.149   4.651   0.890  1.00  0.00           O  
ATOM   1307  OG  SER A 168       6.681   5.691  -2.078  1.00  0.00           O  
ATOM   1308  N   ALA A 169       7.506   6.609   1.327  1.00  0.00           N  
ATOM   1309  CA  ALA A 169       8.843   6.935   1.818  1.00  0.00           C  
ATOM   1310  C   ALA A 169       8.774   7.907   2.992  1.00  0.00           C  
ATOM   1311  CB  ALA A 169       9.694   7.522   0.695  1.00  0.00           C  
ATOM   1312  O   ALA A 169       7.724   8.500   3.255  1.00  0.00           O  
ATOM   1313  N   SER A 170       9.915   7.807   3.703  1.00  0.00           N  
ATOM   1314  CA  SER A 170      10.212   8.785   4.744  1.00  0.00           C  
ATOM   1315  C   SER A 170      11.421   9.637   4.374  1.00  0.00           C  
ATOM   1316  CB  SER A 170      10.460   8.086   6.081  1.00  0.00           C  
ATOM   1317  O   SER A 170      12.269   9.212   3.586  1.00  0.00           O  
ATOM   1318  OG  SER A 170      11.633   7.292   6.023  1.00  0.00           O  
ATOM   1319  N   ASN A 171      11.234  10.936   4.316  1.00  0.00           N  
ATOM   1320  CA  ASN A 171      12.383  11.827   4.200  1.00  0.00           C  
ATOM   1321  C   ASN A 171      13.269  11.763   5.441  1.00  0.00           C  
ATOM   1322  CB  ASN A 171      11.924  13.265   3.948  1.00  0.00           C  
ATOM   1323  O   ASN A 171      12.770  11.783   6.567  1.00  0.00           O  
ATOM   1324  CG  ASN A 171      13.059  14.172   3.517  1.00  0.00           C  
ATOM   1325  ND2 ASN A 171      12.723  15.395   3.121  1.00  0.00           N  
ATOM   1326  OD1 ASN A 171      14.228  13.778   3.538  1.00  0.00           O  
ATOM   1327  N   PHE A 172      14.605  11.364   5.285  1.00  0.00           N  
ATOM   1328  CA  PHE A 172      15.657  11.252   6.289  1.00  0.00           C  
ATOM   1329  C   PHE A 172      15.868  12.583   7.002  1.00  0.00           C  
ATOM   1330  CB  PHE A 172      16.967  10.786   5.648  1.00  0.00           C  
ATOM   1331  O   PHE A 172      16.205  12.612   8.187  1.00  0.00           O  
ATOM   1332  CG  PHE A 172      16.937   9.357   5.176  1.00  0.00           C  
ATOM   1333  CD1 PHE A 172      17.098   8.310   6.076  1.00  0.00           C  
ATOM   1334  CD2 PHE A 172      16.748   9.061   3.833  1.00  0.00           C  
ATOM   1335  CE1 PHE A 172      17.071   6.987   5.642  1.00  0.00           C  
ATOM   1336  CE2 PHE A 172      16.720   7.741   3.392  1.00  0.00           C  
ATOM   1337  CZ  PHE A 172      16.882   6.706   4.297  1.00  0.00           C  
ATOM   1338  N   THR A 173      15.379  13.716   6.293  1.00  0.00           N  
ATOM   1339  CA  THR A 173      15.720  15.029   6.832  1.00  0.00           C  
ATOM   1340  C   THR A 173      14.476  15.733   7.367  1.00  0.00           C  
ATOM   1341  CB  THR A 173      16.395  15.912   5.766  1.00  0.00           C  
ATOM   1342  O   THR A 173      14.565  16.539   8.295  1.00  0.00           O  
ATOM   1343  CG2 THR A 173      17.744  15.336   5.349  1.00  0.00           C  
ATOM   1344  OG1 THR A 173      15.546  15.993   4.614  1.00  0.00           O  
ATOM   1345  N   ASN A 174      13.348  15.261   6.997  1.00  0.00           N  
ATOM   1346  CA  ASN A 174      12.110  15.939   7.366  1.00  0.00           C  
ATOM   1347  C   ASN A 174      11.195  15.031   8.182  1.00  0.00           C  
ATOM   1348  CB  ASN A 174      11.382  16.445   6.119  1.00  0.00           C  
ATOM   1349  O   ASN A 174      11.385  13.814   8.209  1.00  0.00           O  
ATOM   1350  CG  ASN A 174      11.709  17.890   5.798  1.00  0.00           C  
ATOM   1351  ND2 ASN A 174      11.451  18.296   4.560  1.00  0.00           N  
ATOM   1352  OD1 ASN A 174      12.190  18.636   6.655  1.00  0.00           O  
ATOM   1353  N   THR A 175      10.535  15.623   9.230  1.00  0.00           N  
ATOM   1354  CA  THR A 175       9.555  15.046  10.143  1.00  0.00           C  
ATOM   1355  C   THR A 175       8.322  14.568   9.381  1.00  0.00           C  
ATOM   1356  CB  THR A 175       9.133  16.060  11.223  1.00  0.00           C  
ATOM   1357  O   THR A 175       7.381  14.043   9.980  1.00  0.00           O  
ATOM   1358  CG2 THR A 175      10.299  16.394  12.148  1.00  0.00           C  
ATOM   1359  OG1 THR A 175       8.680  17.263  10.590  1.00  0.00           O  
ATOM   1360  N   ASN A 176       8.382  14.797   7.985  1.00  0.00           N  
ATOM   1361  CA  ASN A 176       7.155  14.376   7.318  1.00  0.00           C  
ATOM   1362  C   ASN A 176       7.380  13.132   6.463  1.00  0.00           C  
ATOM   1363  CB  ASN A 176       6.590  15.513   6.464  1.00  0.00           C  
ATOM   1364  O   ASN A 176       8.520  12.800   6.131  1.00  0.00           O  
ATOM   1365  CG  ASN A 176       7.603  16.060   5.477  1.00  0.00           C  
ATOM   1366  ND2 ASN A 176       7.284  17.196   4.868  1.00  0.00           N  
ATOM   1367  OD1 ASN A 176       8.663  15.466   5.263  1.00  0.00           O  
ATOM   1368  N   ASN A 177       6.336  12.343   6.352  1.00  0.00           N  
ATOM   1369  CA  ASN A 177       6.295  11.166   5.491  1.00  0.00           C  
ATOM   1370  C   ASN A 177       5.490  11.429   4.221  1.00  0.00           C  
ATOM   1371  CB  ASN A 177       5.717   9.968   6.247  1.00  0.00           C  
ATOM   1372  O   ASN A 177       4.771  12.426   4.132  1.00  0.00           O  
ATOM   1373  CG  ASN A 177       6.601   9.519   7.393  1.00  0.00           C  
ATOM   1374  ND2 ASN A 177       6.017   9.399   8.580  1.00  0.00           N  
ATOM   1375  OD1 ASN A 177       7.798   9.282   7.214  1.00  0.00           O  
ATOM   1376  N   TYR A 178       5.772  10.548   3.198  1.00  0.00           N  
ATOM   1377  CA  TYR A 178       5.082  10.707   1.923  1.00  0.00           C  
ATOM   1378  C   TYR A 178       4.318   9.441   1.555  1.00  0.00           C  
ATOM   1379  CB  TYR A 178       6.077  11.057   0.813  1.00  0.00           C  
ATOM   1380  O   TYR A 178       4.684   8.342   1.979  1.00  0.00           O  
ATOM   1381  CG  TYR A 178       6.814  12.354   1.045  1.00  0.00           C  
ATOM   1382  CD1 TYR A 178       6.266  13.571   0.644  1.00  0.00           C  
ATOM   1383  CD2 TYR A 178       8.058  12.366   1.666  1.00  0.00           C  
ATOM   1384  CE1 TYR A 178       6.942  14.768   0.854  1.00  0.00           C  
ATOM   1385  CE2 TYR A 178       8.743  13.558   1.881  1.00  0.00           C  
ATOM   1386  OH  TYR A 178       8.851  15.934   1.683  1.00  0.00           O  
ATOM   1387  CZ  TYR A 178       8.177  14.752   1.473  1.00  0.00           C  
ATOM   1388  N   PHE A 179       3.223   9.668   0.891  1.00  0.00           N  
ATOM   1389  CA  PHE A 179       2.530   8.518   0.324  1.00  0.00           C  
ATOM   1390  C   PHE A 179       2.144   8.780  -1.127  1.00  0.00           C  
ATOM   1391  CB  PHE A 179       1.282   8.181   1.147  1.00  0.00           C  
ATOM   1392  O   PHE A 179       2.101   9.931  -1.565  1.00  0.00           O  
ATOM   1393  CG  PHE A 179       0.174   9.190   1.010  1.00  0.00           C  
ATOM   1394  CD1 PHE A 179       0.179  10.355   1.766  1.00  0.00           C  
ATOM   1395  CD2 PHE A 179      -0.873   8.972   0.123  1.00  0.00           C  
ATOM   1396  CE1 PHE A 179      -0.846  11.291   1.642  1.00  0.00           C  
ATOM   1397  CE2 PHE A 179      -1.900   9.903  -0.007  1.00  0.00           C  
ATOM   1398  CZ  PHE A 179      -1.885  11.060   0.754  1.00  0.00           C  
ATOM   1399  N   THR A 180       2.038   7.708  -1.856  1.00  0.00           N  
ATOM   1400  CA  THR A 180       1.624   7.753  -3.254  1.00  0.00           C  
ATOM   1401  C   THR A 180       0.105   7.657  -3.371  1.00  0.00           C  
ATOM   1402  CB  THR A 180       2.277   6.620  -4.067  1.00  0.00           C  
ATOM   1403  O   THR A 180      -0.510   6.748  -2.809  1.00  0.00           O  
ATOM   1404  CG2 THR A 180       1.932   6.736  -5.548  1.00  0.00           C  
ATOM   1405  OG1 THR A 180       3.700   6.689  -3.913  1.00  0.00           O  
ATOM   1406  N   THR A 181      -0.497   8.556  -4.090  1.00  0.00           N  
ATOM   1407  CA  THR A 181      -1.947   8.584  -4.239  1.00  0.00           C  
ATOM   1408  C   THR A 181      -2.396   7.629  -5.342  1.00  0.00           C  
ATOM   1409  CB  THR A 181      -2.450  10.006  -4.551  1.00  0.00           C  
ATOM   1410  O   THR A 181      -1.617   7.297  -6.238  1.00  0.00           O  
ATOM   1411  CG2 THR A 181      -2.018  10.991  -3.471  1.00  0.00           C  
ATOM   1412  OG1 THR A 181      -1.914  10.430  -5.811  1.00  0.00           O  
ATOM   1413  N   VAL A 182      -3.672   7.200  -5.200  1.00  0.00           N  
ATOM   1414  CA  VAL A 182      -4.264   6.396  -6.264  1.00  0.00           C  
ATOM   1415  C   VAL A 182      -4.864   7.309  -7.331  1.00  0.00           C  
ATOM   1416  CB  VAL A 182      -5.343   5.435  -5.716  1.00  0.00           C  
ATOM   1417  O   VAL A 182      -5.314   8.416  -7.026  1.00  0.00           O  
ATOM   1418  CG1 VAL A 182      -4.724   4.416  -4.762  1.00  0.00           C  
ATOM   1419  CG2 VAL A 182      -6.451   6.222  -5.019  1.00  0.00           C  
ATOM   1420  N   PRO A 183      -4.744   6.932  -8.606  1.00  0.00           N  
ATOM   1421  CA  PRO A 183      -5.367   7.748  -9.651  1.00  0.00           C  
ATOM   1422  C   PRO A 183      -6.893   7.726  -9.585  1.00  0.00           C  
ATOM   1423  CB  PRO A 183      -4.867   7.104 -10.946  1.00  0.00           C  
ATOM   1424  O   PRO A 183      -7.476   6.805  -9.007  1.00  0.00           O  
ATOM   1425  CG  PRO A 183      -4.596   5.679 -10.585  1.00  0.00           C  
ATOM   1426  CD  PRO A 183      -4.180   5.624  -9.143  1.00  0.00           C  
ATOM   1427  N   PRO A 184      -7.583   8.779 -10.125  1.00  0.00           N  
ATOM   1428  CA  PRO A 184      -9.043   8.881 -10.063  1.00  0.00           C  
ATOM   1429  C   PRO A 184      -9.746   7.690 -10.709  1.00  0.00           C  
ATOM   1430  CB  PRO A 184      -9.339  10.172 -10.831  1.00  0.00           C  
ATOM   1431  O   PRO A 184     -10.835   7.303 -10.278  1.00  0.00           O  
ATOM   1432  CG  PRO A 184      -8.101  10.435 -11.626  1.00  0.00           C  
ATOM   1433  CD  PRO A 184      -6.933   9.825 -10.907  1.00  0.00           C  
ATOM   1434  N   ASP A 185      -9.130   7.003 -11.649  1.00  0.00           N  
ATOM   1435  CA  ASP A 185      -9.768   5.903 -12.363  1.00  0.00           C  
ATOM   1436  C   ASP A 185      -9.236   4.554 -11.884  1.00  0.00           C  
ATOM   1437  CB  ASP A 185      -9.555   6.046 -13.872  1.00  0.00           C  
ATOM   1438  O   ASP A 185      -9.304   3.560 -12.609  1.00  0.00           O  
ATOM   1439  CG  ASP A 185      -8.088   6.090 -14.261  1.00  0.00           C  
ATOM   1440  OD1 ASP A 185      -7.238   6.409 -13.402  1.00  0.00           O  
ATOM   1441  OD2 ASP A 185      -7.779   5.806 -15.439  1.00  0.00           O  
ATOM   1442  N   PHE A 186      -8.752   4.564 -10.668  1.00  0.00           N  
ATOM   1443  CA  PHE A 186      -8.078   3.383 -10.142  1.00  0.00           C  
ATOM   1444  C   PHE A 186      -9.038   2.203 -10.060  1.00  0.00           C  
ATOM   1445  CB  PHE A 186      -7.482   3.673  -8.761  1.00  0.00           C  
ATOM   1446  O   PHE A 186      -8.680   1.078 -10.415  1.00  0.00           O  
ATOM   1447  CG  PHE A 186      -6.456   2.665  -8.319  1.00  0.00           C  
ATOM   1448  CD1 PHE A 186      -6.556   2.048  -7.078  1.00  0.00           C  
ATOM   1449  CD2 PHE A 186      -5.389   2.335  -9.145  1.00  0.00           C  
ATOM   1450  CE1 PHE A 186      -5.608   1.115  -6.666  1.00  0.00           C  
ATOM   1451  CE2 PHE A 186      -4.437   1.403  -8.741  1.00  0.00           C  
ATOM   1452  CZ  PHE A 186      -4.548   0.795  -7.500  1.00  0.00           C  
ATOM   1453  N   MET A 187     -10.212   2.460  -9.683  1.00  0.00           N  
ATOM   1454  CA  MET A 187     -11.199   1.395  -9.526  1.00  0.00           C  
ATOM   1455  C   MET A 187     -11.521   0.750 -10.870  1.00  0.00           C  
ATOM   1456  CB  MET A 187     -12.478   1.936  -8.886  1.00  0.00           C  
ATOM   1457  O   MET A 187     -11.710  -0.465 -10.951  1.00  0.00           O  
ATOM   1458  CG  MET A 187     -12.344   2.230  -7.401  1.00  0.00           C  
ATOM   1459  SD  MET A 187     -11.857   0.749  -6.433  1.00  0.00           S  
ATOM   1460  CE  MET A 187     -13.376  -0.235  -6.567  1.00  0.00           C  
ATOM   1461  N   SER A 188     -11.605   1.537 -11.888  1.00  0.00           N  
ATOM   1462  CA  SER A 188     -11.848   1.023 -13.233  1.00  0.00           C  
ATOM   1463  C   SER A 188     -10.743   0.067 -13.668  1.00  0.00           C  
ATOM   1464  CB  SER A 188     -11.962   2.174 -14.234  1.00  0.00           C  
ATOM   1465  O   SER A 188     -11.016  -0.976 -14.264  1.00  0.00           O  
ATOM   1466  OG  SER A 188     -13.063   3.009 -13.917  1.00  0.00           O  
ATOM   1467  N   LEU A 189      -9.557   0.412 -13.264  1.00  0.00           N  
ATOM   1468  CA  LEU A 189      -8.406  -0.420 -13.594  1.00  0.00           C  
ATOM   1469  C   LEU A 189      -8.481  -1.762 -12.873  1.00  0.00           C  
ATOM   1470  CB  LEU A 189      -7.103   0.296 -13.229  1.00  0.00           C  
ATOM   1471  O   LEU A 189      -8.182  -2.805 -13.461  1.00  0.00           O  
ATOM   1472  CG  LEU A 189      -6.743   1.521 -14.072  1.00  0.00           C  
ATOM   1473  CD1 LEU A 189      -5.535   2.237 -13.478  1.00  0.00           C  
ATOM   1474  CD2 LEU A 189      -6.474   1.114 -15.517  1.00  0.00           C  
ATOM   1475  N   LEU A 190      -8.975  -1.741 -11.690  1.00  0.00           N  
ATOM   1476  CA  LEU A 190      -9.028  -2.942 -10.864  1.00  0.00           C  
ATOM   1477  C   LEU A 190     -10.182  -3.844 -11.289  1.00  0.00           C  
ATOM   1478  CB  LEU A 190      -9.173  -2.570  -9.386  1.00  0.00           C  
ATOM   1479  O   LEU A 190     -10.060  -5.071 -11.259  1.00  0.00           O  
ATOM   1480  CG  LEU A 190      -7.959  -1.909  -8.731  1.00  0.00           C  
ATOM   1481  CD1 LEU A 190      -8.281  -1.517  -7.292  1.00  0.00           C  
ATOM   1482  CD2 LEU A 190      -6.752  -2.839  -8.780  1.00  0.00           C  
ATOM   1483  N   ASN A 191     -11.259  -3.281 -11.748  1.00  0.00           N  
ATOM   1484  CA  ASN A 191     -12.467  -4.029 -12.079  1.00  0.00           C  
ATOM   1485  C   ASN A 191     -12.422  -4.563 -13.507  1.00  0.00           C  
ATOM   1486  CB  ASN A 191     -13.710  -3.160 -11.875  1.00  0.00           C  
ATOM   1487  O   ASN A 191     -13.144  -5.502 -13.847  1.00  0.00           O  
ATOM   1488  CG  ASN A 191     -14.019  -2.917 -10.411  1.00  0.00           C  
ATOM   1489  ND2 ASN A 191     -14.611  -1.767 -10.113  1.00  0.00           N  
ATOM   1490  OD1 ASN A 191     -13.728  -3.757  -9.555  1.00  0.00           O  
ATOM   1491  N   ASP A 192     -11.520  -3.971 -14.295  1.00  0.00           N  
ATOM   1492  CA  ASP A 192     -11.381  -4.395 -15.685  1.00  0.00           C  
ATOM   1493  C   ASP A 192      -9.917  -4.651 -16.037  1.00  0.00           C  
ATOM   1494  CB  ASP A 192     -11.973  -3.345 -16.628  1.00  0.00           C  
ATOM   1495  O   ASP A 192      -9.242  -3.775 -16.582  1.00  0.00           O  
ATOM   1496  CG  ASP A 192     -12.108  -3.841 -18.057  1.00  0.00           C  
ATOM   1497  OD1 ASP A 192     -11.648  -4.962 -18.360  1.00  0.00           O  
ATOM   1498  OD2 ASP A 192     -12.678  -3.101 -18.888  1.00  0.00           O  
ATOM   1499  N   PRO A 193      -9.453  -5.796 -15.655  1.00  0.00           N  
ATOM   1500  CA  PRO A 193      -8.029  -6.095 -15.822  1.00  0.00           C  
ATOM   1501  C   PRO A 193      -7.578  -6.027 -17.279  1.00  0.00           C  
ATOM   1502  CB  PRO A 193      -7.902  -7.520 -15.277  1.00  0.00           C  
ATOM   1503  O   PRO A 193      -6.389  -5.846 -17.554  1.00  0.00           O  
ATOM   1504  CG  PRO A 193      -9.118  -7.715 -14.430  1.00  0.00           C  
ATOM   1505  CD  PRO A 193     -10.192  -6.785 -14.917  1.00  0.00           C  
ATOM   1506  N   GLU A 194      -8.483  -6.082 -18.172  1.00  0.00           N  
ATOM   1507  CA  GLU A 194      -8.138  -6.071 -19.590  1.00  0.00           C  
ATOM   1508  C   GLU A 194      -7.675  -4.686 -20.035  1.00  0.00           C  
ATOM   1509  CB  GLU A 194      -9.329  -6.525 -20.438  1.00  0.00           C  
ATOM   1510  O   GLU A 194      -7.066  -4.541 -21.097  1.00  0.00           O  
ATOM   1511  CG  GLU A 194      -9.735  -7.973 -20.203  1.00  0.00           C  
ATOM   1512  CD  GLU A 194      -8.652  -8.969 -20.587  1.00  0.00           C  
ATOM   1513  OE1 GLU A 194      -8.533 -10.022 -19.920  1.00  0.00           O  
ATOM   1514  OE2 GLU A 194      -7.917  -8.694 -21.561  1.00  0.00           O  
ATOM   1515  N   LEU A 195      -7.895  -3.693 -19.178  1.00  0.00           N  
ATOM   1516  CA  LEU A 195      -7.499  -2.326 -19.498  1.00  0.00           C  
ATOM   1517  C   LEU A 195      -6.023  -2.101 -19.189  1.00  0.00           C  
ATOM   1518  CB  LEU A 195      -8.354  -1.324 -18.718  1.00  0.00           C  
ATOM   1519  O   LEU A 195      -5.421  -1.141 -19.676  1.00  0.00           O  
ATOM   1520  CG  LEU A 195      -9.821  -1.214 -19.135  1.00  0.00           C  
ATOM   1521  CD1 LEU A 195     -10.579  -0.303 -18.176  1.00  0.00           C  
ATOM   1522  CD2 LEU A 195      -9.933  -0.703 -20.567  1.00  0.00           C  
ATOM   1523  N   GLN A 196      -5.495  -3.138 -18.649  1.00  0.00           N  
ATOM   1524  CA  GLN A 196      -4.134  -2.951 -18.156  1.00  0.00           C  
ATOM   1525  C   GLN A 196      -3.117  -3.597 -19.092  1.00  0.00           C  
ATOM   1526  CB  GLN A 196      -3.990  -3.526 -16.746  1.00  0.00           C  
ATOM   1527  O   GLN A 196      -3.427  -4.576 -19.774  1.00  0.00           O  
ATOM   1528  CG  GLN A 196      -4.939  -2.908 -15.729  1.00  0.00           C  
ATOM   1529  CD  GLN A 196      -4.990  -3.683 -14.426  1.00  0.00           C  
ATOM   1530  NE2 GLN A 196      -5.747  -3.172 -13.461  1.00  0.00           N  
ATOM   1531  OE1 GLN A 196      -4.354  -4.733 -14.288  1.00  0.00           O  
ATOM   1532  N   ARG A 197      -2.003  -2.934 -19.305  1.00  0.00           N  
ATOM   1533  CA  ARG A 197      -0.858  -3.539 -19.977  1.00  0.00           C  
ATOM   1534  C   ARG A 197      -0.007  -4.339 -18.996  1.00  0.00           C  
ATOM   1535  CB  ARG A 197      -0.004  -2.465 -20.656  1.00  0.00           C  
ATOM   1536  O   ARG A 197       0.767  -3.766 -18.226  1.00  0.00           O  
ATOM   1537  CG  ARG A 197      -0.697  -1.771 -21.818  1.00  0.00           C  
ATOM   1538  CD  ARG A 197       0.210  -0.745 -22.483  1.00  0.00           C  
ATOM   1539  NE  ARG A 197      -0.467  -0.059 -23.580  1.00  0.00           N  
ATOM   1540  NH1 ARG A 197       1.278   1.387 -24.026  1.00  0.00           N  
ATOM   1541  NH2 ARG A 197      -0.647   1.491 -25.265  1.00  0.00           N  
ATOM   1542  CZ  ARG A 197       0.056   0.938 -24.288  1.00  0.00           C  
ATOM   1543  N   TRP A 198      -0.244  -5.623 -19.017  1.00  0.00           N  
ATOM   1544  CA  TRP A 198       0.471  -6.501 -18.097  1.00  0.00           C  
ATOM   1545  C   TRP A 198       1.853  -6.849 -18.640  1.00  0.00           C  
ATOM   1546  CB  TRP A 198      -0.329  -7.782 -17.844  1.00  0.00           C  
ATOM   1547  O   TRP A 198       1.995  -7.202 -19.814  1.00  0.00           O  
ATOM   1548  CG  TRP A 198      -1.659  -7.550 -17.192  1.00  0.00           C  
ATOM   1549  CD1 TRP A 198      -2.878  -7.483 -17.807  1.00  0.00           C  
ATOM   1550  CD2 TRP A 198      -1.902  -7.349 -15.796  1.00  0.00           C  
ATOM   1551  CE2 TRP A 198      -3.294  -7.167 -15.637  1.00  0.00           C  
ATOM   1552  CE3 TRP A 198      -1.078  -7.306 -14.664  1.00  0.00           C  
ATOM   1553  NE1 TRP A 198      -3.866  -7.253 -16.877  1.00  0.00           N  
ATOM   1554  CH2 TRP A 198      -3.051  -6.908 -13.297  1.00  0.00           C  
ATOM   1555  CZ2 TRP A 198      -3.880  -6.945 -14.388  1.00  0.00           C  
ATOM   1556  CZ3 TRP A 198      -1.663  -7.085 -13.422  1.00  0.00           C  
ATOM   1557  N   ILE A 199       2.794  -6.540 -17.774  1.00  0.00           N  
ATOM   1558  CA  ILE A 199       4.165  -6.846 -18.168  1.00  0.00           C  
ATOM   1559  C   ILE A 199       4.783  -7.820 -17.167  1.00  0.00           C  
ATOM   1560  CB  ILE A 199       5.024  -5.566 -18.269  1.00  0.00           C  
ATOM   1561  O   ILE A 199       4.368  -7.876 -16.007  1.00  0.00           O  
ATOM   1562  CG1 ILE A 199       5.042  -4.827 -16.926  1.00  0.00           C  
ATOM   1563  CG2 ILE A 199       4.506  -4.656 -19.387  1.00  0.00           C  
ATOM   1564  CD1 ILE A 199       6.056  -3.693 -16.857  1.00  0.00           C  
ATOM   1565  N   SER A 200       5.593  -8.716 -17.655  1.00  0.00           N  
ATOM   1566  CA  SER A 200       6.354  -9.615 -16.794  1.00  0.00           C  
ATOM   1567  C   SER A 200       7.837  -9.259 -16.799  1.00  0.00           C  
ATOM   1568  CB  SER A 200       6.168 -11.067 -17.235  1.00  0.00           C  
ATOM   1569  O   SER A 200       8.326  -8.622 -17.734  1.00  0.00           O  
ATOM   1570  OG  SER A 200       4.805 -11.446 -17.156  1.00  0.00           O  
ATOM   1571  N   GLY A 201       8.501  -9.543 -15.675  1.00  0.00           N  
ATOM   1572  CA  GLY A 201       9.943  -9.365 -15.613  1.00  0.00           C  
ATOM   1573  C   GLY A 201      10.358  -7.917 -15.432  1.00  0.00           C  
ATOM   1574  O   GLY A 201      11.472  -7.535 -15.797  1.00  0.00           O  
ATOM   1575  N   TRP A 202       9.480  -7.118 -14.942  1.00  0.00           N  
ATOM   1576  CA  TRP A 202       9.744  -5.689 -14.810  1.00  0.00           C  
ATOM   1577  C   TRP A 202      10.647  -5.410 -13.613  1.00  0.00           C  
ATOM   1578  CB  TRP A 202       8.433  -4.910 -14.668  1.00  0.00           C  
ATOM   1579  O   TRP A 202      10.555  -6.087 -12.587  1.00  0.00           O  
ATOM   1580  CG  TRP A 202       8.613  -3.425 -14.581  1.00  0.00           C  
ATOM   1581  CD1 TRP A 202       8.642  -2.536 -15.619  1.00  0.00           C  
ATOM   1582  CD2 TRP A 202       8.794  -2.655 -13.389  1.00  0.00           C  
ATOM   1583  CE2 TRP A 202       8.926  -1.304 -13.779  1.00  0.00           C  
ATOM   1584  CE3 TRP A 202       8.856  -2.977 -12.026  1.00  0.00           C  
ATOM   1585  NE1 TRP A 202       8.830  -1.258 -15.144  1.00  0.00           N  
ATOM   1586  CH2 TRP A 202       9.174  -0.617 -11.528  1.00  0.00           C  
ATOM   1587  CZ2 TRP A 202       9.117  -0.275 -12.854  1.00  0.00           C  
ATOM   1588  CZ3 TRP A 202       9.046  -1.951 -11.107  1.00  0.00           C  
ATOM   1589  N   ARG A 203      11.560  -4.484 -13.694  1.00  0.00           N  
ATOM   1590  CA  ARG A 203      12.375  -3.926 -12.620  1.00  0.00           C  
ATOM   1591  C   ARG A 203      12.212  -2.412 -12.538  1.00  0.00           C  
ATOM   1592  CB  ARG A 203      13.849  -4.285 -12.820  1.00  0.00           C  
ATOM   1593  O   ARG A 203      12.018  -1.748 -13.558  1.00  0.00           O  
ATOM   1594  CG  ARG A 203      14.768  -3.740 -11.739  1.00  0.00           C  
ATOM   1595  CD  ARG A 203      16.231  -4.032 -12.043  1.00  0.00           C  
ATOM   1596  NE  ARG A 203      17.118  -3.434 -11.048  1.00  0.00           N  
ATOM   1597  NH1 ARG A 203      19.071  -4.101 -12.087  1.00  0.00           N  
ATOM   1598  NH2 ARG A 203      19.156  -2.904 -10.134  1.00  0.00           N  
ATOM   1599  CZ  ARG A 203      18.446  -3.481 -11.092  1.00  0.00           C  
ATOM   1600  N   LEU A 204      12.253  -1.846 -11.297  1.00  0.00           N  
ATOM   1601  CA  LEU A 204      12.080  -0.408 -11.125  1.00  0.00           C  
ATOM   1602  C   LEU A 204      13.137   0.364 -11.907  1.00  0.00           C  
ATOM   1603  CB  LEU A 204      12.151  -0.033  -9.642  1.00  0.00           C  
ATOM   1604  O   LEU A 204      14.327   0.054 -11.824  1.00  0.00           O  
ATOM   1605  CG  LEU A 204      11.995   1.452  -9.310  1.00  0.00           C  
ATOM   1606  CD1 LEU A 204      10.563   1.906  -9.571  1.00  0.00           C  
ATOM   1607  CD2 LEU A 204      12.392   1.721  -7.862  1.00  0.00           C  
ATOM   1608  N   ASN A 205      12.632   1.228 -12.751  1.00  0.00           N  
ATOM   1609  CA  ASN A 205      13.381   2.321 -13.360  1.00  0.00           C  
ATOM   1610  C   ASN A 205      13.059   3.658 -12.699  1.00  0.00           C  
ATOM   1611  CB  ASN A 205      13.102   2.392 -14.863  1.00  0.00           C  
ATOM   1612  O   ASN A 205      11.951   4.177 -12.845  1.00  0.00           O  
ATOM   1613  CG  ASN A 205      13.983   3.400 -15.575  1.00  0.00           C  
ATOM   1614  ND2 ASN A 205      14.074   3.280 -16.894  1.00  0.00           N  
ATOM   1615  OD1 ASN A 205      14.577   4.278 -14.944  1.00  0.00           O  
ATOM   1616  N   ALA A 206      13.932   4.128 -11.807  1.00  0.00           N  
ATOM   1617  CA  ALA A 206      13.710   5.331 -11.009  1.00  0.00           C  
ATOM   1618  C   ALA A 206      13.147   6.462 -11.866  1.00  0.00           C  
ATOM   1619  CB  ALA A 206      15.008   5.771 -10.338  1.00  0.00           C  
ATOM   1620  O   ALA A 206      12.455   7.347 -11.359  1.00  0.00           O  
ATOM   1621  N   ASP A 207      13.356   6.416 -13.157  1.00  0.00           N  
ATOM   1622  CA  ASP A 207      12.880   7.450 -14.070  1.00  0.00           C  
ATOM   1623  C   ASP A 207      11.393   7.275 -14.371  1.00  0.00           C  
ATOM   1624  CB  ASP A 207      13.686   7.428 -15.371  1.00  0.00           C  
ATOM   1625  O   ASP A 207      10.744   8.194 -14.873  1.00  0.00           O  
ATOM   1626  CG  ASP A 207      15.122   7.886 -15.187  1.00  0.00           C  
ATOM   1627  OD1 ASP A 207      15.398   8.667 -14.251  1.00  0.00           O  
ATOM   1628  OD2 ASP A 207      15.985   7.465 -15.987  1.00  0.00           O  
ATOM   1629  N   SER A 208      10.851   6.124 -14.060  1.00  0.00           N  
ATOM   1630  CA  SER A 208       9.458   5.826 -14.376  1.00  0.00           C  
ATOM   1631  C   SER A 208       8.517   6.388 -13.315  1.00  0.00           C  
ATOM   1632  CB  SER A 208       9.248   4.317 -14.508  1.00  0.00           C  
ATOM   1633  O   SER A 208       7.313   6.508 -13.547  1.00  0.00           O  
ATOM   1634  OG  SER A 208       9.564   3.658 -13.293  1.00  0.00           O  
ATOM   1635  N   VAL A 209       9.096   6.724 -12.160  1.00  0.00           N  
ATOM   1636  CA  VAL A 209       8.322   7.308 -11.070  1.00  0.00           C  
ATOM   1637  C   VAL A 209       8.647   8.795 -10.945  1.00  0.00           C  
ATOM   1638  CB  VAL A 209       8.596   6.589  -9.730  1.00  0.00           C  
ATOM   1639  O   VAL A 209       9.815   9.188 -10.987  1.00  0.00           O  
ATOM   1640  CG1 VAL A 209       7.800   7.236  -8.598  1.00  0.00           C  
ATOM   1641  CG2 VAL A 209       8.258   5.103  -9.844  1.00  0.00           C  
ATOM   1642  N   ASP A 210       7.589   9.627 -10.995  1.00  0.00           N  
ATOM   1643  CA  ASP A 210       7.783  11.052 -10.749  1.00  0.00           C  
ATOM   1644  C   ASP A 210       8.032  11.325  -9.267  1.00  0.00           C  
ATOM   1645  CB  ASP A 210       6.571  11.850 -11.234  1.00  0.00           C  
ATOM   1646  O   ASP A 210       7.088  11.413  -8.479  1.00  0.00           O  
ATOM   1647  CG  ASP A 210       6.762  13.352 -11.111  1.00  0.00           C  
ATOM   1648  OD1 ASP A 210       7.861  13.797 -10.715  1.00  0.00           O  
ATOM   1649  OD2 ASP A 210       5.804  14.097 -11.411  1.00  0.00           O  
ATOM   1650  N   TRP A 211       9.192  11.299  -8.940  1.00  0.00           N  
ATOM   1651  CA  TRP A 211       9.556  11.460  -7.536  1.00  0.00           C  
ATOM   1652  C   TRP A 211       9.535  12.930  -7.133  1.00  0.00           C  
ATOM   1653  CB  TRP A 211      10.941  10.864  -7.268  1.00  0.00           C  
ATOM   1654  O   TRP A 211       9.793  13.266  -5.974  1.00  0.00           O  
ATOM   1655  CG  TRP A 211      11.032   9.391  -7.532  1.00  0.00           C  
ATOM   1656  CD1 TRP A 211      11.515   8.784  -8.658  1.00  0.00           C  
ATOM   1657  CD2 TRP A 211      10.624   8.339  -6.652  1.00  0.00           C  
ATOM   1658  CE2 TRP A 211      10.889   7.118  -7.310  1.00  0.00           C  
ATOM   1659  CE3 TRP A 211      10.059   8.311  -5.370  1.00  0.00           C  
ATOM   1660  NE1 TRP A 211      11.431   7.416  -8.531  1.00  0.00           N  
ATOM   1661  CH2 TRP A 211      10.057   5.880  -5.472  1.00  0.00           C  
ATOM   1662  CZ2 TRP A 211      10.608   5.879  -6.727  1.00  0.00           C  
ATOM   1663  CZ3 TRP A 211       9.781   7.078  -4.791  1.00  0.00           C  
ATOM   1664  N   GLY A 212       9.153  13.760  -8.105  1.00  0.00           N  
ATOM   1665  CA  GLY A 212       9.254  15.180  -7.812  1.00  0.00           C  
ATOM   1666  C   GLY A 212      10.655  15.609  -7.415  1.00  0.00           C  
ATOM   1667  O   GLY A 212      11.625  15.297  -8.109  1.00  0.00           O  
ATOM   1668  N   GLY A 213      10.840  16.391  -6.389  1.00  0.00           N  
ATOM   1669  CA  GLY A 213      12.114  16.888  -5.893  1.00  0.00           C  
ATOM   1670  C   GLY A 213      12.845  15.887  -5.018  1.00  0.00           C  
ATOM   1671  O   GLY A 213      13.969  16.141  -4.581  1.00  0.00           O  
ATOM   1672  N   HIS A 214      12.232  14.623  -4.893  1.00  0.00           N  
ATOM   1673  CA  HIS A 214      12.820  13.613  -4.021  1.00  0.00           C  
ATOM   1674  C   HIS A 214      13.854  12.776  -4.766  1.00  0.00           C  
ATOM   1675  CB  HIS A 214      11.733  12.709  -3.438  1.00  0.00           C  
ATOM   1676  O   HIS A 214      13.675  12.468  -5.947  1.00  0.00           O  
ATOM   1677  CG  HIS A 214      10.687  13.448  -2.666  1.00  0.00           C  
ATOM   1678  CD2 HIS A 214       9.451  13.871  -3.023  1.00  0.00           C  
ATOM   1679  ND1 HIS A 214      10.866  13.837  -1.356  1.00  0.00           N  
ATOM   1680  CE1 HIS A 214       9.781  14.469  -0.939  1.00  0.00           C  
ATOM   1681  NE2 HIS A 214       8.908  14.504  -1.931  1.00  0.00           N  
ATOM   1682  N   LYS A 215      15.085  12.650  -4.203  1.00  0.00           N  
ATOM   1683  CA  LYS A 215      16.148  11.844  -4.796  1.00  0.00           C  
ATOM   1684  C   LYS A 215      16.061  10.393  -4.334  1.00  0.00           C  
ATOM   1685  CB  LYS A 215      17.520  12.424  -4.446  1.00  0.00           C  
ATOM   1686  O   LYS A 215      15.846  10.124  -3.150  1.00  0.00           O  
ATOM   1687  CG  LYS A 215      17.834  13.736  -5.149  1.00  0.00           C  
ATOM   1688  CD  LYS A 215      19.259  14.194  -4.866  1.00  0.00           C  
ATOM   1689  CE  LYS A 215      19.557  15.537  -5.521  1.00  0.00           C  
ATOM   1690  NZ  LYS A 215      20.954  15.988  -5.249  1.00  0.00           N  
ATOM   1691  N   VAL A 216      15.913   9.485  -5.266  1.00  0.00           N  
ATOM   1692  CA  VAL A 216      15.970   8.057  -4.972  1.00  0.00           C  
ATOM   1693  C   VAL A 216      17.411   7.564  -5.075  1.00  0.00           C  
ATOM   1694  CB  VAL A 216      15.060   7.245  -5.921  1.00  0.00           C  
ATOM   1695  O   VAL A 216      18.074   7.773  -6.094  1.00  0.00           O  
ATOM   1696  CG1 VAL A 216      15.124   5.755  -5.588  1.00  0.00           C  
ATOM   1697  CG2 VAL A 216      13.621   7.752  -5.843  1.00  0.00           C  
ATOM   1698  N   PHE A 217      17.984   7.201  -3.951  1.00  0.00           N  
ATOM   1699  CA  PHE A 217      19.349   6.689  -4.000  1.00  0.00           C  
ATOM   1700  C   PHE A 217      19.358   5.205  -4.346  1.00  0.00           C  
ATOM   1701  CB  PHE A 217      20.059   6.921  -2.663  1.00  0.00           C  
ATOM   1702  O   PHE A 217      18.717   4.400  -3.668  1.00  0.00           O  
ATOM   1703  CG  PHE A 217      20.280   8.373  -2.337  1.00  0.00           C  
ATOM   1704  CD1 PHE A 217      21.357   9.065  -2.878  1.00  0.00           C  
ATOM   1705  CD2 PHE A 217      19.411   9.047  -1.490  1.00  0.00           C  
ATOM   1706  CE1 PHE A 217      21.564  10.410  -2.578  1.00  0.00           C  
ATOM   1707  CE2 PHE A 217      19.611  10.390  -1.185  1.00  0.00           C  
ATOM   1708  CZ  PHE A 217      20.689  11.070  -1.730  1.00  0.00           C  
ATOM   1709  N   MET A 218      19.500   4.771  -5.637  1.00  0.00           N  
ATOM   1710  CA  MET A 218      19.492   3.402  -6.143  1.00  0.00           C  
ATOM   1711  C   MET A 218      20.747   2.653  -5.705  1.00  0.00           C  
ATOM   1712  CB  MET A 218      19.382   3.391  -7.668  1.00  0.00           C  
ATOM   1713  O   MET A 218      20.701   1.448  -5.456  1.00  0.00           O  
ATOM   1714  CG  MET A 218      18.030   3.850  -8.188  1.00  0.00           C  
ATOM   1715  SD  MET A 218      16.685   2.667  -7.789  1.00  0.00           S  
ATOM   1716  CE  MET A 218      16.043   2.339  -9.454  1.00  0.00           C  
ATOM   1717  N   ASP A 219      21.718   3.305  -4.985  1.00  0.00           N  
ATOM   1718  CA  ASP A 219      22.990   2.625  -4.761  1.00  0.00           C  
ATOM   1719  C   ASP A 219      23.827   3.356  -3.715  1.00  0.00           C  
ATOM   1720  CB  ASP A 219      23.772   2.505  -6.071  1.00  0.00           C  
ATOM   1721  O   ASP A 219      24.362   4.434  -3.983  1.00  0.00           O  
ATOM   1722  CG  ASP A 219      23.211   1.443  -7.001  1.00  0.00           C  
ATOM   1723  OD1 ASP A 219      22.636   0.447  -6.513  1.00  0.00           O  
ATOM   1724  OD2 ASP A 219      23.349   1.604  -8.233  1.00  0.00           O  
ATOM   1725  N   LYS A 220      23.349   3.454  -2.523  1.00  0.00           N  
ATOM   1726  CA  LYS A 220      24.432   3.956  -1.682  1.00  0.00           C  
ATOM   1727  C   LYS A 220      25.489   2.881  -1.446  1.00  0.00           C  
ATOM   1728  CB  LYS A 220      23.885   4.455  -0.344  1.00  0.00           C  
ATOM   1729  O   LYS A 220      25.161   1.700  -1.310  1.00  0.00           O  
ATOM   1730  CG  LYS A 220      23.193   5.808  -0.424  1.00  0.00           C  
ATOM   1731  CD  LYS A 220      22.877   6.357   0.961  1.00  0.00           C  
ATOM   1732  CE  LYS A 220      22.128   7.681   0.882  1.00  0.00           C  
ATOM   1733  NZ  LYS A 220      21.845   8.239   2.238  1.00  0.00           N  
ATOM   1734  N   PRO A 221      26.753   3.002  -1.932  1.00  0.00           N  
ATOM   1735  CA  PRO A 221      27.834   2.036  -1.724  1.00  0.00           C  
ATOM   1736  C   PRO A 221      27.696   1.270  -0.410  1.00  0.00           C  
ATOM   1737  CB  PRO A 221      29.091   2.909  -1.718  1.00  0.00           C  
ATOM   1738  O   PRO A 221      27.145   1.796   0.560  1.00  0.00           O  
ATOM   1739  CG  PRO A 221      28.585   4.308  -1.856  1.00  0.00           C  
ATOM   1740  CD  PRO A 221      27.086   4.268  -1.935  1.00  0.00           C  
TER    1741      PRO A 221
ENDMDL
END
