# Supplementary material for: Improving Protein Expression, Stability, and Function with ProteinMPNN
Source: J Am Chem Soc. 2024 Jan 9;146(3):2054–61. doi: 10.1021/jacs.3c10941 (PMC10811672; doi:10.1021/jacs.3c10941)
Supplement: Supplementary file 2 — ja3c10941_si_002.zip [file ja3c10941_si_002.zip › Sumida_Design_Structures_Idealizing_with_ProteinMPNN/TEV/hyperTEV0019_m2_2.pdb]

MODEL     1
ATOM      1  N   ALA A   1      -1.093 -19.135 -30.708  1.00  0.00           N  
ATOM      2  CA  ALA A   1       0.337 -19.427 -30.779  1.00  0.00           C  
ATOM      3  C   ALA A   1       1.020 -19.146 -29.444  1.00  0.00           C  
ATOM      4  CB  ALA A   1       0.992 -18.611 -31.890  1.00  0.00           C  
ATOM      5  O   ALA A   1       0.687 -18.174 -28.761  1.00  0.00           O  
ATOM      6  N   LEU A   2       1.584 -20.160 -28.837  1.00  0.00           N  
ATOM      7  CA  LEU A   2       2.478 -19.990 -27.697  1.00  0.00           C  
ATOM      8  C   LEU A   2       3.773 -19.305 -28.119  1.00  0.00           C  
ATOM      9  CB  LEU A   2       2.790 -21.344 -27.054  1.00  0.00           C  
ATOM     10  O   LEU A   2       4.374 -19.673 -29.132  1.00  0.00           O  
ATOM     11  CG  LEU A   2       1.690 -21.948 -26.178  1.00  0.00           C  
ATOM     12  CD1 LEU A   2       1.573 -23.447 -26.433  1.00  0.00           C  
ATOM     13  CD2 LEU A   2       1.968 -21.671 -24.705  1.00  0.00           C  
ATOM     14  N   SER A   3       3.898 -18.013 -27.788  1.00  0.00           N  
ATOM     15  CA  SER A   3       5.083 -17.226 -28.111  1.00  0.00           C  
ATOM     16  C   SER A   3       5.944 -16.990 -26.875  1.00  0.00           C  
ATOM     17  CB  SER A   3       4.685 -15.886 -28.730  1.00  0.00           C  
ATOM     18  O   SER A   3       5.554 -17.349 -25.762  1.00  0.00           O  
ATOM     19  OG  SER A   3       5.822 -15.059 -28.914  1.00  0.00           O  
ATOM     20  N   ALA A   4       7.220 -16.528 -27.125  1.00  0.00           N  
ATOM     21  CA  ALA A   4       8.200 -16.227 -26.085  1.00  0.00           C  
ATOM     22  C   ALA A   4       7.717 -15.089 -25.190  1.00  0.00           C  
ATOM     23  CB  ALA A   4       9.547 -15.872 -26.710  1.00  0.00           C  
ATOM     24  O   ALA A   4       8.106 -15.001 -24.023  1.00  0.00           O  
ATOM     25  N   ALA A   5       6.726 -14.314 -25.725  1.00  0.00           N  
ATOM     26  CA  ALA A   5       6.241 -13.180 -24.944  1.00  0.00           C  
ATOM     27  C   ALA A   5       4.905 -13.502 -24.280  1.00  0.00           C  
ATOM     28  CB  ALA A   5       6.107 -11.943 -25.829  1.00  0.00           C  
ATOM     29  O   ALA A   5       4.072 -14.205 -24.856  1.00  0.00           O  
ATOM     30  N   PRO A   6       4.826 -13.083 -22.965  1.00  0.00           N  
ATOM     31  CA  PRO A   6       3.512 -13.300 -22.356  1.00  0.00           C  
ATOM     32  C   PRO A   6       2.387 -12.600 -23.115  1.00  0.00           C  
ATOM     33  CB  PRO A   6       3.672 -12.712 -20.952  1.00  0.00           C  
ATOM     34  O   PRO A   6       2.620 -11.579 -23.768  1.00  0.00           O  
ATOM     35  CG  PRO A   6       5.149 -12.595 -20.753  1.00  0.00           C  
ATOM     36  CD  PRO A   6       5.805 -12.491 -22.100  1.00  0.00           C  
ATOM     37  N   GLY A   7       1.236 -13.305 -23.312  1.00  0.00           N  
ATOM     38  CA  GLY A   7       0.067 -12.745 -23.972  1.00  0.00           C  
ATOM     39  C   GLY A   7      -0.571 -11.611 -23.192  1.00  0.00           C  
ATOM     40  O   GLY A   7      -0.054 -11.198 -22.152  1.00  0.00           O  
ATOM     41  N   PRO A   8      -1.564 -11.072 -23.763  1.00  0.00           N  
ATOM     42  CA  PRO A   8      -2.282  -9.996 -23.076  1.00  0.00           C  
ATOM     43  C   PRO A   8      -2.816 -10.422 -21.710  1.00  0.00           C  
ATOM     44  CB  PRO A   8      -3.431  -9.670 -24.034  1.00  0.00           C  
ATOM     45  O   PRO A   8      -3.186 -11.583 -21.522  1.00  0.00           O  
ATOM     46  CG  PRO A   8      -3.033 -10.294 -25.333  1.00  0.00           C  
ATOM     47  CD  PRO A   8      -2.093 -11.430 -25.049  1.00  0.00           C  
ATOM     48  N   ARG A   9      -2.728  -9.525 -20.787  1.00  0.00           N  
ATOM     49  CA  ARG A   9      -3.287  -9.787 -19.465  1.00  0.00           C  
ATOM     50  C   ARG A   9      -4.359  -8.761 -19.111  1.00  0.00           C  
ATOM     51  CB  ARG A   9      -2.185  -9.781 -18.404  1.00  0.00           C  
ATOM     52  O   ARG A   9      -4.197  -7.568 -19.380  1.00  0.00           O  
ATOM     53  CG  ARG A   9      -2.679 -10.099 -17.001  1.00  0.00           C  
ATOM     54  CD  ARG A   9      -1.526 -10.254 -16.019  1.00  0.00           C  
ATOM     55  NE  ARG A   9      -0.729 -11.443 -16.307  1.00  0.00           N  
ATOM     56  NH1 ARG A   9      -2.210 -12.924 -15.332  1.00  0.00           N  
ATOM     57  NH2 ARG A   9      -0.273 -13.694 -16.285  1.00  0.00           N  
ATOM     58  CZ  ARG A   9      -1.073 -12.684 -15.974  1.00  0.00           C  
ATOM     59  N   ASP A  10      -5.353  -9.258 -18.487  1.00  0.00           N  
ATOM     60  CA  ASP A  10      -6.426  -8.391 -18.009  1.00  0.00           C  
ATOM     61  C   ASP A  10      -6.114  -7.850 -16.616  1.00  0.00           C  
ATOM     62  CB  ASP A  10      -7.758  -9.143 -17.996  1.00  0.00           C  
ATOM     63  O   ASP A  10      -6.147  -8.594 -15.633  1.00  0.00           O  
ATOM     64  CG  ASP A  10      -8.935  -8.258 -17.626  1.00  0.00           C  
ATOM     65  OD1 ASP A  10      -8.756  -7.027 -17.495  1.00  0.00           O  
ATOM     66  OD2 ASP A  10     -10.052  -8.795 -17.461  1.00  0.00           O  
ATOM     67  N   TYR A  11      -5.869  -6.503 -16.506  1.00  0.00           N  
ATOM     68  CA  TYR A  11      -5.515  -5.908 -15.222  1.00  0.00           C  
ATOM     69  C   TYR A  11      -6.736  -5.289 -14.552  1.00  0.00           C  
ATOM     70  CB  TYR A  11      -4.425  -4.848 -15.403  1.00  0.00           C  
ATOM     71  O   TYR A  11      -6.623  -4.671 -13.491  1.00  0.00           O  
ATOM     72  CG  TYR A  11      -3.072  -5.421 -15.746  1.00  0.00           C  
ATOM     73  CD1 TYR A  11      -2.232  -5.920 -14.753  1.00  0.00           C  
ATOM     74  CD2 TYR A  11      -2.629  -5.463 -17.064  1.00  0.00           C  
ATOM     75  CE1 TYR A  11      -0.984  -6.447 -15.065  1.00  0.00           C  
ATOM     76  CE2 TYR A  11      -1.382  -5.988 -17.388  1.00  0.00           C  
ATOM     77  OH  TYR A  11       0.667  -6.998 -16.697  1.00  0.00           O  
ATOM     78  CZ  TYR A  11      -0.568  -6.477 -16.383  1.00  0.00           C  
ATOM     79  N   ASN A  12      -7.879  -5.439 -15.113  1.00  0.00           N  
ATOM     80  CA  ASN A  12      -9.110  -4.840 -14.609  1.00  0.00           C  
ATOM     81  C   ASN A  12      -9.473  -5.380 -13.229  1.00  0.00           C  
ATOM     82  CB  ASN A  12     -10.261  -5.073 -15.590  1.00  0.00           C  
ATOM     83  O   ASN A  12      -9.891  -4.623 -12.351  1.00  0.00           O  
ATOM     84  CG  ASN A  12     -10.210  -4.139 -16.783  1.00  0.00           C  
ATOM     85  ND2 ASN A  12     -10.874  -4.525 -17.867  1.00  0.00           N  
ATOM     86  OD1 ASN A  12      -9.578  -3.081 -16.732  1.00  0.00           O  
ATOM     87  N   PRO A  13      -9.230  -6.644 -13.017  1.00  0.00           N  
ATOM     88  CA  PRO A  13      -9.542  -7.136 -11.673  1.00  0.00           C  
ATOM     89  C   PRO A  13      -8.732  -6.436 -10.585  1.00  0.00           C  
ATOM     90  CB  PRO A  13      -9.184  -8.622 -11.750  1.00  0.00           C  
ATOM     91  O   PRO A  13      -9.224  -6.244  -9.470  1.00  0.00           O  
ATOM     92  CG  PRO A  13      -9.392  -8.992 -13.183  1.00  0.00           C  
ATOM     93  CD  PRO A  13      -8.944  -7.844 -14.042  1.00  0.00           C  
ATOM     94  N   ILE A  14      -7.568  -5.993 -10.909  1.00  0.00           N  
ATOM     95  CA  ILE A  14      -6.733  -5.271  -9.955  1.00  0.00           C  
ATOM     96  C   ILE A  14      -7.144  -3.801  -9.919  1.00  0.00           C  
ATOM     97  CB  ILE A  14      -5.234  -5.399 -10.305  1.00  0.00           C  
ATOM     98  O   ILE A  14      -7.372  -3.239  -8.845  1.00  0.00           O  
ATOM     99  CG1 ILE A  14      -4.785  -6.862 -10.202  1.00  0.00           C  
ATOM    100  CG2 ILE A  14      -4.388  -4.502  -9.397  1.00  0.00           C  
ATOM    101  CD1 ILE A  14      -3.391  -7.122 -10.757  1.00  0.00           C  
ATOM    102  N   SER A  15      -7.282  -3.202 -11.104  1.00  0.00           N  
ATOM    103  CA  SER A  15      -7.576  -1.774 -11.168  1.00  0.00           C  
ATOM    104  C   SER A  15      -8.921  -1.457 -10.525  1.00  0.00           C  
ATOM    105  CB  SER A  15      -7.568  -1.290 -12.619  1.00  0.00           C  
ATOM    106  O   SER A  15      -9.096  -0.390  -9.933  1.00  0.00           O  
ATOM    107  OG  SER A  15      -8.563  -1.957 -13.377  1.00  0.00           O  
ATOM    108  N   ASP A  16      -9.881  -2.379 -10.546  1.00  0.00           N  
ATOM    109  CA  ASP A  16     -11.210  -2.195  -9.971  1.00  0.00           C  
ATOM    110  C   ASP A  16     -11.149  -2.167  -8.446  1.00  0.00           C  
ATOM    111  CB  ASP A  16     -12.155  -3.303 -10.440  1.00  0.00           C  
ATOM    112  O   ASP A  16     -12.103  -1.742  -7.789  1.00  0.00           O  
ATOM    113  CG  ASP A  16     -12.581  -3.146 -11.889  1.00  0.00           C  
ATOM    114  OD1 ASP A  16     -12.389  -2.054 -12.466  1.00  0.00           O  
ATOM    115  OD2 ASP A  16     -13.115  -4.122 -12.458  1.00  0.00           O  
ATOM    116  N   ARG A  17      -9.997  -2.579  -7.900  1.00  0.00           N  
ATOM    117  CA  ARG A  17      -9.872  -2.649  -6.448  1.00  0.00           C  
ATOM    118  C   ARG A  17      -9.030  -1.495  -5.914  1.00  0.00           C  
ATOM    119  CB  ARG A  17      -9.257  -3.985  -6.025  1.00  0.00           C  
ATOM    120  O   ARG A  17      -8.774  -1.411  -4.711  1.00  0.00           O  
ATOM    121  CG  ARG A  17     -10.175  -5.179  -6.232  1.00  0.00           C  
ATOM    122  CD  ARG A  17     -10.532  -5.368  -7.700  1.00  0.00           C  
ATOM    123  NE  ARG A  17     -11.360  -6.552  -7.906  1.00  0.00           N  
ATOM    124  NH1 ARG A  17     -12.026  -5.970 -10.040  1.00  0.00           N  
ATOM    125  NH2 ARG A  17     -12.773  -7.920  -9.093  1.00  0.00           N  
ATOM    126  CZ  ARG A  17     -12.051  -6.811  -9.012  1.00  0.00           C  
ATOM    127  N   ILE A  18      -8.583  -0.650  -6.830  1.00  0.00           N  
ATOM    128  CA  ILE A  18      -7.790   0.500  -6.412  1.00  0.00           C  
ATOM    129  C   ILE A  18      -8.708   1.588  -5.861  1.00  0.00           C  
ATOM    130  CB  ILE A  18      -6.941   1.055  -7.578  1.00  0.00           C  
ATOM    131  O   ILE A  18      -9.746   1.892  -6.454  1.00  0.00           O  
ATOM    132  CG1 ILE A  18      -5.859   0.046  -7.978  1.00  0.00           C  
ATOM    133  CG2 ILE A  18      -6.321   2.404  -7.201  1.00  0.00           C  
ATOM    134  CD1 ILE A  18      -5.070   0.444  -9.218  1.00  0.00           C  
ATOM    135  N   VAL A  19      -8.343   2.131  -4.687  1.00  0.00           N  
ATOM    136  CA  VAL A  19      -9.098   3.206  -4.053  1.00  0.00           C  
ATOM    137  C   VAL A  19      -8.204   4.432  -3.878  1.00  0.00           C  
ATOM    138  CB  VAL A  19      -9.673   2.767  -2.687  1.00  0.00           C  
ATOM    139  O   VAL A  19      -6.982   4.306  -3.771  1.00  0.00           O  
ATOM    140  CG1 VAL A  19     -10.611   1.573  -2.855  1.00  0.00           C  
ATOM    141  CG2 VAL A  19      -8.543   2.430  -1.716  1.00  0.00           C  
ATOM    142  N   LYS A  20      -8.854   5.568  -3.988  1.00  0.00           N  
ATOM    143  CA  LYS A  20      -8.189   6.825  -3.658  1.00  0.00           C  
ATOM    144  C   LYS A  20      -8.473   7.235  -2.215  1.00  0.00           C  
ATOM    145  CB  LYS A  20      -8.633   7.934  -4.614  1.00  0.00           C  
ATOM    146  O   LYS A  20      -9.633   7.349  -1.814  1.00  0.00           O  
ATOM    147  CG  LYS A  20      -7.895   9.251  -4.419  1.00  0.00           C  
ATOM    148  CD  LYS A  20      -8.364  10.306  -5.412  1.00  0.00           C  
ATOM    149  CE  LYS A  20      -7.686  11.647  -5.166  1.00  0.00           C  
ATOM    150  NZ  LYS A  20      -8.155  12.690  -6.127  1.00  0.00           N  
ATOM    151  N   LEU A  21      -7.341   7.424  -1.443  1.00  0.00           N  
ATOM    152  CA  LEU A  21      -7.436   7.786  -0.033  1.00  0.00           C  
ATOM    153  C   LEU A  21      -6.929   9.205   0.200  1.00  0.00           C  
ATOM    154  CB  LEU A  21      -6.643   6.800   0.828  1.00  0.00           C  
ATOM    155  O   LEU A  21      -5.821   9.549  -0.217  1.00  0.00           O  
ATOM    156  CG  LEU A  21      -6.946   5.316   0.614  1.00  0.00           C  
ATOM    157  CD1 LEU A  21      -5.858   4.456   1.248  1.00  0.00           C  
ATOM    158  CD2 LEU A  21      -8.315   4.962   1.186  1.00  0.00           C  
ATOM    159  N   THR A  22      -7.791   9.960   0.809  1.00  0.00           N  
ATOM    160  CA  THR A  22      -7.381  11.309   1.185  1.00  0.00           C  
ATOM    161  C   THR A  22      -7.556  11.529   2.685  1.00  0.00           C  
ATOM    162  CB  THR A  22      -8.182  12.372   0.411  1.00  0.00           C  
ATOM    163  O   THR A  22      -8.681  11.549   3.188  1.00  0.00           O  
ATOM    164  CG2 THR A  22      -7.694  13.778   0.744  1.00  0.00           C  
ATOM    165  OG1 THR A  22      -8.029  12.146  -0.996  1.00  0.00           O  
ATOM    166  N   ASN A  23      -6.396  11.630   3.414  1.00  0.00           N  
ATOM    167  CA  ASN A  23      -6.374  11.923   4.843  1.00  0.00           C  
ATOM    168  C   ASN A  23      -6.178  13.413   5.107  1.00  0.00           C  
ATOM    169  CB  ASN A  23      -5.279  11.112   5.541  1.00  0.00           C  
ATOM    170  O   ASN A  23      -5.126  13.971   4.791  1.00  0.00           O  
ATOM    171  CG  ASN A  23      -5.305  11.272   7.048  1.00  0.00           C  
ATOM    172  ND2 ASN A  23      -4.588  10.401   7.749  1.00  0.00           N  
ATOM    173  OD1 ASN A  23      -5.963  12.171   7.578  1.00  0.00           O  
ATOM    174  N   THR A  24      -7.204  14.024   5.652  1.00  0.00           N  
ATOM    175  CA  THR A  24      -7.171  15.441   5.996  1.00  0.00           C  
ATOM    176  C   THR A  24      -7.143  15.630   7.510  1.00  0.00           C  
ATOM    177  CB  THR A  24      -8.381  16.188   5.405  1.00  0.00           C  
ATOM    178  O   THR A  24      -8.071  15.217   8.209  1.00  0.00           O  
ATOM    179  CG2 THR A  24      -8.286  17.687   5.669  1.00  0.00           C  
ATOM    180  OG1 THR A  24      -8.428  15.965   3.990  1.00  0.00           O  
ATOM    181  N   SER A  25      -6.003  16.153   8.000  1.00  0.00           N  
ATOM    182  CA  SER A  25      -5.822  16.392   9.428  1.00  0.00           C  
ATOM    183  C   SER A  25      -4.946  17.616   9.677  1.00  0.00           C  
ATOM    184  CB  SER A  25      -5.204  15.167  10.103  1.00  0.00           C  
ATOM    185  O   SER A  25      -3.938  17.813   8.995  1.00  0.00           O  
ATOM    186  OG  SER A  25      -5.112  15.357  11.504  1.00  0.00           O  
ATOM    187  N   ASP A  26      -5.419  18.483  10.596  1.00  0.00           N  
ATOM    188  CA  ASP A  26      -4.652  19.640  11.046  1.00  0.00           C  
ATOM    189  C   ASP A  26      -4.270  20.537   9.870  1.00  0.00           C  
ATOM    190  CB  ASP A  26      -3.395  19.193  11.796  1.00  0.00           C  
ATOM    191  O   ASP A  26      -3.125  20.983   9.770  1.00  0.00           O  
ATOM    192  CG  ASP A  26      -3.707  18.447  13.082  1.00  0.00           C  
ATOM    193  OD1 ASP A  26      -4.735  18.745  13.727  1.00  0.00           O  
ATOM    194  OD2 ASP A  26      -2.915  17.554  13.455  1.00  0.00           O  
ATOM    195  N   GLY A  27      -5.213  20.771   8.852  1.00  0.00           N  
ATOM    196  CA  GLY A  27      -5.000  21.677   7.735  1.00  0.00           C  
ATOM    197  C   GLY A  27      -4.176  21.064   6.618  1.00  0.00           C  
ATOM    198  O   GLY A  27      -3.867  21.732   5.629  1.00  0.00           O  
ATOM    199  N   TYR A  28      -3.743  19.800   6.800  1.00  0.00           N  
ATOM    200  CA  TYR A  28      -2.965  19.109   5.777  1.00  0.00           C  
ATOM    201  C   TYR A  28      -3.759  17.955   5.176  1.00  0.00           C  
ATOM    202  CB  TYR A  28      -1.649  18.588   6.362  1.00  0.00           C  
ATOM    203  O   TYR A  28      -4.596  17.352   5.850  1.00  0.00           O  
ATOM    204  CG  TYR A  28      -0.706  19.682   6.802  1.00  0.00           C  
ATOM    205  CD1 TYR A  28       0.264  20.182   5.936  1.00  0.00           C  
ATOM    206  CD2 TYR A  28      -0.782  20.216   8.084  1.00  0.00           C  
ATOM    207  CE1 TYR A  28       1.137  21.188   6.338  1.00  0.00           C  
ATOM    208  CE2 TYR A  28       0.085  21.222   8.497  1.00  0.00           C  
ATOM    209  OH  TYR A  28       1.901  22.697   8.021  1.00  0.00           O  
ATOM    210  CZ  TYR A  28       1.040  21.701   7.618  1.00  0.00           C  
ATOM    211  N   SER A  29      -3.465  17.698   3.872  1.00  0.00           N  
ATOM    212  CA  SER A  29      -4.108  16.585   3.180  1.00  0.00           C  
ATOM    213  C   SER A  29      -3.084  15.721   2.452  1.00  0.00           C  
ATOM    214  CB  SER A  29      -5.150  17.102   2.186  1.00  0.00           C  
ATOM    215  O   SER A  29      -2.200  16.240   1.768  1.00  0.00           O  
ATOM    216  OG  SER A  29      -5.873  16.027   1.611  1.00  0.00           O  
ATOM    217  N   ILE A  30      -3.157  14.440   2.791  1.00  0.00           N  
ATOM    218  CA  ILE A  30      -2.342  13.466   2.073  1.00  0.00           C  
ATOM    219  C   ILE A  30      -3.241  12.549   1.246  1.00  0.00           C  
ATOM    220  CB  ILE A  30      -1.473  12.632   3.042  1.00  0.00           C  
ATOM    221  O   ILE A  30      -4.201  11.977   1.767  1.00  0.00           O  
ATOM    222  CG1 ILE A  30      -0.556  13.549   3.860  1.00  0.00           C  
ATOM    223  CG2 ILE A  30      -0.659  11.586   2.275  1.00  0.00           C  
ATOM    224  CD1 ILE A  30       0.222  12.829   4.953  1.00  0.00           C  
ATOM    225  N   THR A  31      -2.928  12.547  -0.068  1.00  0.00           N  
ATOM    226  CA  THR A  31      -3.680  11.682  -0.970  1.00  0.00           C  
ATOM    227  C   THR A  31      -2.790  10.572  -1.523  1.00  0.00           C  
ATOM    228  CB  THR A  31      -4.289  12.483  -2.135  1.00  0.00           C  
ATOM    229  O   THR A  31      -1.688  10.837  -2.007  1.00  0.00           O  
ATOM    230  CG2 THR A  31      -5.048  11.571  -3.093  1.00  0.00           C  
ATOM    231  OG1 THR A  31      -5.192  13.465  -1.612  1.00  0.00           O  
ATOM    232  N   GLU A  32      -3.326   9.368  -1.433  1.00  0.00           N  
ATOM    233  CA  GLU A  32      -2.643   8.186  -1.949  1.00  0.00           C  
ATOM    234  C   GLU A  32      -3.640   7.155  -2.469  1.00  0.00           C  
ATOM    235  CB  GLU A  32      -1.757   7.562  -0.867  1.00  0.00           C  
ATOM    236  O   GLU A  32      -4.852   7.334  -2.337  1.00  0.00           O  
ATOM    237  CG  GLU A  32      -0.687   8.502  -0.330  1.00  0.00           C  
ATOM    238  CD  GLU A  32       0.182   7.870   0.745  1.00  0.00           C  
ATOM    239  OE1 GLU A  32       1.181   8.497   1.165  1.00  0.00           O  
ATOM    240  OE2 GLU A  32      -0.138   6.737   1.171  1.00  0.00           O  
ATOM    241  N   TYR A  33      -3.092   6.131  -3.019  1.00  0.00           N  
ATOM    242  CA  TYR A  33      -3.929   5.014  -3.442  1.00  0.00           C  
ATOM    243  C   TYR A  33      -3.902   3.892  -2.412  1.00  0.00           C  
ATOM    244  CB  TYR A  33      -3.471   4.484  -4.804  1.00  0.00           C  
ATOM    245  O   TYR A  33      -3.094   3.915  -1.480  1.00  0.00           O  
ATOM    246  CG  TYR A  33      -3.772   5.417  -5.952  1.00  0.00           C  
ATOM    247  CD1 TYR A  33      -4.915   6.213  -5.946  1.00  0.00           C  
ATOM    248  CD2 TYR A  33      -2.915   5.504  -7.044  1.00  0.00           C  
ATOM    249  CE1 TYR A  33      -5.197   7.073  -7.002  1.00  0.00           C  
ATOM    250  CE2 TYR A  33      -3.188   6.360  -8.105  1.00  0.00           C  
ATOM    251  OH  TYR A  33      -4.604   7.990  -9.123  1.00  0.00           O  
ATOM    252  CZ  TYR A  33      -4.329   7.140  -8.075  1.00  0.00           C  
ATOM    253  N   GLY A  34      -4.785   3.008  -2.544  1.00  0.00           N  
ATOM    254  CA  GLY A  34      -4.883   1.767  -1.792  1.00  0.00           C  
ATOM    255  C   GLY A  34      -5.542   0.646  -2.574  1.00  0.00           C  
ATOM    256  O   GLY A  34      -6.032   0.862  -3.684  1.00  0.00           O  
ATOM    257  N   ILE A  35      -5.389  -0.539  -1.990  1.00  0.00           N  
ATOM    258  CA  ILE A  35      -5.990  -1.716  -2.606  1.00  0.00           C  
ATOM    259  C   ILE A  35      -7.109  -2.250  -1.715  1.00  0.00           C  
ATOM    260  CB  ILE A  35      -4.939  -2.818  -2.866  1.00  0.00           C  
ATOM    261  O   ILE A  35      -6.877  -2.590  -0.553  1.00  0.00           O  
ATOM    262  CG1 ILE A  35      -3.784  -2.267  -3.710  1.00  0.00           C  
ATOM    263  CG2 ILE A  35      -5.583  -4.030  -3.544  1.00  0.00           C  
ATOM    264  CD1 ILE A  35      -2.545  -3.151  -3.716  1.00  0.00           C  
ATOM    265  N   GLY A  36      -8.316  -2.314  -2.307  1.00  0.00           N  
ATOM    266  CA  GLY A  36      -9.417  -2.942  -1.593  1.00  0.00           C  
ATOM    267  C   GLY A  36      -9.375  -4.457  -1.645  1.00  0.00           C  
ATOM    268  O   GLY A  36      -9.097  -5.040  -2.695  1.00  0.00           O  
ATOM    269  N   TYR A  37      -9.633  -5.161  -0.519  1.00  0.00           N  
ATOM    270  CA  TYR A  37      -9.687  -6.607  -0.337  1.00  0.00           C  
ATOM    271  C   TYR A  37     -10.678  -6.982   0.759  1.00  0.00           C  
ATOM    272  CB  TYR A  37      -8.299  -7.158   0.004  1.00  0.00           C  
ATOM    273  O   TYR A  37     -10.361  -6.894   1.948  1.00  0.00           O  
ATOM    274  CG  TYR A  37      -8.225  -8.665  -0.006  1.00  0.00           C  
ATOM    275  CD1 TYR A  37      -8.508  -9.404   1.141  1.00  0.00           C  
ATOM    276  CD2 TYR A  37      -7.872  -9.354  -1.161  1.00  0.00           C  
ATOM    277  CE1 TYR A  37      -8.439 -10.793   1.138  1.00  0.00           C  
ATOM    278  CE2 TYR A  37      -7.800 -10.744  -1.176  1.00  0.00           C  
ATOM    279  OH  TYR A  37      -8.016 -12.828  -0.033  1.00  0.00           O  
ATOM    280  CZ  TYR A  37      -8.086 -11.453  -0.024  1.00  0.00           C  
ATOM    281  N   GLY A  38     -11.899  -7.455   0.316  1.00  0.00           N  
ATOM    282  CA  GLY A  38     -12.920  -7.676   1.327  1.00  0.00           C  
ATOM    283  C   GLY A  38     -13.270  -6.421   2.106  1.00  0.00           C  
ATOM    284  O   GLY A  38     -13.564  -5.380   1.516  1.00  0.00           O  
ATOM    285  N   PRO A  39     -13.259  -6.446   3.461  1.00  0.00           N  
ATOM    286  CA  PRO A  39     -13.521  -5.270   4.295  1.00  0.00           C  
ATOM    287  C   PRO A  39     -12.251  -4.491   4.631  1.00  0.00           C  
ATOM    288  CB  PRO A  39     -14.146  -5.867   5.558  1.00  0.00           C  
ATOM    289  O   PRO A  39     -12.226  -3.736   5.607  1.00  0.00           O  
ATOM    290  CG  PRO A  39     -13.473  -7.190   5.730  1.00  0.00           C  
ATOM    291  CD  PRO A  39     -13.236  -7.785   4.371  1.00  0.00           C  
ATOM    292  N   LEU A  40     -11.233  -4.736   3.795  1.00  0.00           N  
ATOM    293  CA  LEU A  40      -9.927  -4.176   4.127  1.00  0.00           C  
ATOM    294  C   LEU A  40      -9.432  -3.255   3.017  1.00  0.00           C  
ATOM    295  CB  LEU A  40      -8.911  -5.295   4.370  1.00  0.00           C  
ATOM    296  O   LEU A  40      -9.808  -3.419   1.855  1.00  0.00           O  
ATOM    297  CG  LEU A  40      -9.323  -6.382   5.364  1.00  0.00           C  
ATOM    298  CD1 LEU A  40      -8.289  -7.502   5.383  1.00  0.00           C  
ATOM    299  CD2 LEU A  40      -9.505  -5.791   6.758  1.00  0.00           C  
ATOM    300  N   VAL A  41      -8.604  -2.343   3.418  1.00  0.00           N  
ATOM    301  CA  VAL A  41      -7.824  -1.550   2.475  1.00  0.00           C  
ATOM    302  C   VAL A  41      -6.340  -1.643   2.825  1.00  0.00           C  
ATOM    303  CB  VAL A  41      -8.277  -0.073   2.464  1.00  0.00           C  
ATOM    304  O   VAL A  41      -5.952  -1.421   3.974  1.00  0.00           O  
ATOM    305  CG1 VAL A  41      -7.322   0.779   1.629  1.00  0.00           C  
ATOM    306  CG2 VAL A  41      -9.705   0.043   1.934  1.00  0.00           C  
ATOM    307  N   ILE A  42      -5.573  -2.039   1.829  1.00  0.00           N  
ATOM    308  CA  ILE A  42      -4.123  -2.136   1.960  1.00  0.00           C  
ATOM    309  C   ILE A  42      -3.468  -0.889   1.372  1.00  0.00           C  
ATOM    310  CB  ILE A  42      -3.577  -3.405   1.268  1.00  0.00           C  
ATOM    311  O   ILE A  42      -3.670  -0.567   0.199  1.00  0.00           O  
ATOM    312  CG1 ILE A  42      -4.266  -4.656   1.825  1.00  0.00           C  
ATOM    313  CG2 ILE A  42      -2.057  -3.498   1.432  1.00  0.00           C  
ATOM    314  CD1 ILE A  42      -5.441  -5.141   0.987  1.00  0.00           C  
ATOM    315  N   THR A  43      -2.612  -0.155   2.166  1.00  0.00           N  
ATOM    316  CA  THR A  43      -1.971   1.063   1.680  1.00  0.00           C  
ATOM    317  C   THR A  43      -0.696   1.353   2.466  1.00  0.00           C  
ATOM    318  CB  THR A  43      -2.922   2.270   1.775  1.00  0.00           C  
ATOM    319  O   THR A  43      -0.180   0.480   3.167  1.00  0.00           O  
ATOM    320  CG2 THR A  43      -3.148   2.680   3.227  1.00  0.00           C  
ATOM    321  OG1 THR A  43      -2.354   3.375   1.061  1.00  0.00           O  
ATOM    322  N   ASN A  44      -0.121   2.588   2.227  1.00  0.00           N  
ATOM    323  CA  ASN A  44       1.103   2.967   2.925  1.00  0.00           C  
ATOM    324  C   ASN A  44       0.808   3.501   4.324  1.00  0.00           C  
ATOM    325  CB  ASN A  44       1.884   4.004   2.114  1.00  0.00           C  
ATOM    326  O   ASN A  44      -0.197   4.183   4.533  1.00  0.00           O  
ATOM    327  CG  ASN A  44       2.307   3.484   0.755  1.00  0.00           C  
ATOM    328  ND2 ASN A  44       3.418   2.758   0.717  1.00  0.00           N  
ATOM    329  OD1 ASN A  44       1.642   3.734  -0.254  1.00  0.00           O  
ATOM    330  N   MET A  45       1.672   3.207   5.229  1.00  0.00           N  
ATOM    331  CA  MET A  45       1.578   3.696   6.602  1.00  0.00           C  
ATOM    332  C   MET A  45       1.706   5.215   6.649  1.00  0.00           C  
ATOM    333  CB  MET A  45       2.655   3.053   7.477  1.00  0.00           C  
ATOM    334  O   MET A  45       1.113   5.866   7.511  1.00  0.00           O  
ATOM    335  CG  MET A  45       2.366   1.606   7.841  1.00  0.00           C  
ATOM    336  SD  MET A  45       3.605   0.912   9.003  1.00  0.00           S  
ATOM    337  CE  MET A  45       3.104  -0.832   9.001  1.00  0.00           C  
ATOM    338  N   HIS A  46       2.488   5.695   5.730  1.00  0.00           N  
ATOM    339  CA  HIS A  46       2.756   7.128   5.782  1.00  0.00           C  
ATOM    340  C   HIS A  46       1.522   7.933   5.388  1.00  0.00           C  
ATOM    341  CB  HIS A  46       3.931   7.487   4.871  1.00  0.00           C  
ATOM    342  O   HIS A  46       1.554   9.166   5.388  1.00  0.00           O  
ATOM    343  CG  HIS A  46       3.648   7.279   3.417  1.00  0.00           C  
ATOM    344  CD2 HIS A  46       2.969   8.039   2.526  1.00  0.00           C  
ATOM    345  ND1 HIS A  46       4.084   6.170   2.725  1.00  0.00           N  
ATOM    346  CE1 HIS A  46       3.685   6.258   1.467  1.00  0.00           C  
ATOM    347  NE2 HIS A  46       3.007   7.383   1.320  1.00  0.00           N  
ATOM    348  N   LEU A  47       0.411   7.276   5.048  1.00  0.00           N  
ATOM    349  CA  LEU A  47      -0.873   7.949   4.880  1.00  0.00           C  
ATOM    350  C   LEU A  47      -1.316   8.606   6.182  1.00  0.00           C  
ATOM    351  CB  LEU A  47      -1.939   6.958   4.405  1.00  0.00           C  
ATOM    352  O   LEU A  47      -2.044   9.602   6.164  1.00  0.00           O  
ATOM    353  CG  LEU A  47      -3.355   7.513   4.242  1.00  0.00           C  
ATOM    354  CD1 LEU A  47      -3.399   8.528   3.105  1.00  0.00           C  
ATOM    355  CD2 LEU A  47      -4.348   6.382   3.995  1.00  0.00           C  
ATOM    356  N   PHE A  48      -0.866   8.043   7.359  1.00  0.00           N  
ATOM    357  CA  PHE A  48      -1.308   8.487   8.675  1.00  0.00           C  
ATOM    358  C   PHE A  48      -0.193   9.236   9.396  1.00  0.00           C  
ATOM    359  CB  PHE A  48      -1.771   7.296   9.519  1.00  0.00           C  
ATOM    360  O   PHE A  48       0.103   8.950  10.558  1.00  0.00           O  
ATOM    361  CG  PHE A  48      -2.995   6.607   8.977  1.00  0.00           C  
ATOM    362  CD1 PHE A  48      -4.255   7.169   9.140  1.00  0.00           C  
ATOM    363  CD2 PHE A  48      -2.884   5.398   8.303  1.00  0.00           C  
ATOM    364  CE1 PHE A  48      -5.389   6.534   8.640  1.00  0.00           C  
ATOM    365  CE2 PHE A  48      -4.013   4.757   7.800  1.00  0.00           C  
ATOM    366  CZ  PHE A  48      -5.265   5.327   7.970  1.00  0.00           C  
ATOM    367  N   ARG A  49       0.378  10.163   8.694  1.00  0.00           N  
ATOM    368  CA  ARG A  49       1.367  11.036   9.318  1.00  0.00           C  
ATOM    369  C   ARG A  49       0.719  11.933  10.368  1.00  0.00           C  
ATOM    370  CB  ARG A  49       2.073  11.890   8.263  1.00  0.00           C  
ATOM    371  O   ARG A  49       1.358  12.304  11.355  1.00  0.00           O  
ATOM    372  CG  ARG A  49       3.056  11.115   7.401  1.00  0.00           C  
ATOM    373  CD  ARG A  49       3.726  12.009   6.366  1.00  0.00           C  
ATOM    374  NE  ARG A  49       4.639  11.254   5.512  1.00  0.00           N  
ATOM    375  NH1 ARG A  49       5.338  13.086   4.290  1.00  0.00           N  
ATOM    376  NH2 ARG A  49       6.181  11.005   3.829  1.00  0.00           N  
ATOM    377  CZ  ARG A  49       5.384  11.783   4.546  1.00  0.00           C  
ATOM    378  N   ARG A  50      -0.416  12.261   9.921  1.00  0.00           N  
ATOM    379  CA  ARG A  50      -1.277  12.989  10.848  1.00  0.00           C  
ATOM    380  C   ARG A  50      -2.605  12.265  11.045  1.00  0.00           C  
ATOM    381  CB  ARG A  50      -1.525  14.413  10.346  1.00  0.00           C  
ATOM    382  O   ARG A  50      -3.052  11.527  10.165  1.00  0.00           O  
ATOM    383  CG  ARG A  50      -0.272  15.272  10.285  1.00  0.00           C  
ATOM    384  CD  ARG A  50      -0.568  16.663   9.744  1.00  0.00           C  
ATOM    385  NE  ARG A  50       0.615  17.518   9.777  1.00  0.00           N  
ATOM    386  NH1 ARG A  50       1.570  16.620   7.874  1.00  0.00           N  
ATOM    387  NH2 ARG A  50       2.635  18.301   9.013  1.00  0.00           N  
ATOM    388  CZ  ARG A  50       1.604  17.478   8.888  1.00  0.00           C  
ATOM    389  N   ASN A  51      -3.022  12.440  12.216  1.00  0.00           N  
ATOM    390  CA  ASN A  51      -4.253  11.741  12.571  1.00  0.00           C  
ATOM    391  C   ASN A  51      -5.246  12.671  13.261  1.00  0.00           C  
ATOM    392  CB  ASN A  51      -3.946  10.535  13.462  1.00  0.00           C  
ATOM    393  O   ASN A  51      -4.988  13.867  13.403  1.00  0.00           O  
ATOM    394  CG  ASN A  51      -4.968   9.425  13.314  1.00  0.00           C  
ATOM    395  ND2 ASN A  51      -4.639   8.244  13.824  1.00  0.00           N  
ATOM    396  OD1 ASN A  51      -6.044   9.626  12.745  1.00  0.00           O  
ATOM    397  N   ASN A  52      -6.391  12.210  13.546  1.00  0.00           N  
ATOM    398  CA  ASN A  52      -7.451  12.971  14.198  1.00  0.00           C  
ATOM    399  C   ASN A  52      -8.152  13.908  13.218  1.00  0.00           C  
ATOM    400  CB  ASN A  52      -6.893  13.762  15.383  1.00  0.00           C  
ATOM    401  O   ASN A  52      -8.478  15.044  13.565  1.00  0.00           O  
ATOM    402  CG  ASN A  52      -7.981  14.276  16.306  1.00  0.00           C  
ATOM    403  ND2 ASN A  52      -7.707  15.384  16.985  1.00  0.00           N  
ATOM    404  OD1 ASN A  52      -9.057  13.682  16.408  1.00  0.00           O  
ATOM    405  N   GLY A  53      -8.398  13.433  12.039  1.00  0.00           N  
ATOM    406  CA  GLY A  53      -9.113  14.139  10.988  1.00  0.00           C  
ATOM    407  C   GLY A  53     -10.094  13.258  10.237  1.00  0.00           C  
ATOM    408  O   GLY A  53     -10.786  12.436  10.841  1.00  0.00           O  
ATOM    409  N   THR A  54     -10.243  13.563   8.921  1.00  0.00           N  
ATOM    410  CA  THR A  54     -11.189  12.842   8.077  1.00  0.00           C  
ATOM    411  C   THR A  54     -10.456  12.035   7.009  1.00  0.00           C  
ATOM    412  CB  THR A  54     -12.184  13.805   7.403  1.00  0.00           C  
ATOM    413  O   THR A  54      -9.420  12.467   6.500  1.00  0.00           O  
ATOM    414  CG2 THR A  54     -13.002  14.566   8.442  1.00  0.00           C  
ATOM    415  OG1 THR A  54     -11.460  14.745   6.599  1.00  0.00           O  
ATOM    416  N   LEU A  55     -10.922  10.841   6.832  1.00  0.00           N  
ATOM    417  CA  LEU A  55     -10.433  10.018   5.731  1.00  0.00           C  
ATOM    418  C   LEU A  55     -11.511   9.839   4.667  1.00  0.00           C  
ATOM    419  CB  LEU A  55      -9.976   8.651   6.246  1.00  0.00           C  
ATOM    420  O   LEU A  55     -12.589   9.312   4.951  1.00  0.00           O  
ATOM    421  CG  LEU A  55      -9.415   7.686   5.200  1.00  0.00           C  
ATOM    422  CD1 LEU A  55      -8.111   8.229   4.623  1.00  0.00           C  
ATOM    423  CD2 LEU A  55      -9.202   6.304   5.807  1.00  0.00           C  
ATOM    424  N   THR A  56     -11.233  10.355   3.470  1.00  0.00           N  
ATOM    425  CA  THR A  56     -12.119  10.161   2.327  1.00  0.00           C  
ATOM    426  C   THR A  56     -11.630   9.008   1.454  1.00  0.00           C  
ATOM    427  CB  THR A  56     -12.225  11.442   1.478  1.00  0.00           C  
ATOM    428  O   THR A  56     -10.469   8.986   1.039  1.00  0.00           O  
ATOM    429  CG2 THR A  56     -13.168  11.242   0.296  1.00  0.00           C  
ATOM    430  OG1 THR A  56     -12.720  12.509   2.295  1.00  0.00           O  
ATOM    431  N   ILE A  57     -12.565   8.088   1.169  1.00  0.00           N  
ATOM    432  CA  ILE A  57     -12.246   6.926   0.347  1.00  0.00           C  
ATOM    433  C   ILE A  57     -13.087   6.947  -0.927  1.00  0.00           C  
ATOM    434  CB  ILE A  57     -12.477   5.607   1.120  1.00  0.00           C  
ATOM    435  O   ILE A  57     -14.319   6.907  -0.866  1.00  0.00           O  
ATOM    436  CG1 ILE A  57     -11.699   5.620   2.441  1.00  0.00           C  
ATOM    437  CG2 ILE A  57     -12.080   4.402   0.262  1.00  0.00           C  
ATOM    438  CD1 ILE A  57     -12.023   4.450   3.361  1.00  0.00           C  
ATOM    439  N   THR A  58     -12.414   7.023  -2.044  1.00  0.00           N  
ATOM    440  CA  THR A  58     -13.072   6.965  -3.345  1.00  0.00           C  
ATOM    441  C   THR A  58     -12.738   5.661  -4.063  1.00  0.00           C  
ATOM    442  CB  THR A  58     -12.668   8.160  -4.228  1.00  0.00           C  
ATOM    443  O   THR A  58     -11.566   5.353  -4.288  1.00  0.00           O  
ATOM    444  CG2 THR A  58     -13.424   8.144  -5.553  1.00  0.00           C  
ATOM    445  OG1 THR A  58     -12.965   9.380  -3.537  1.00  0.00           O  
ATOM    446  N   SER A  59     -13.771   4.917  -4.316  1.00  0.00           N  
ATOM    447  CA  SER A  59     -13.632   3.638  -5.006  1.00  0.00           C  
ATOM    448  C   SER A  59     -14.635   3.514  -6.148  1.00  0.00           C  
ATOM    449  CB  SER A  59     -13.816   2.478  -4.027  1.00  0.00           C  
ATOM    450  O   SER A  59     -15.333   4.476  -6.475  1.00  0.00           O  
ATOM    451  OG  SER A  59     -15.184   2.312  -3.695  1.00  0.00           O  
ATOM    452  N   LYS A  60     -14.646   2.324  -6.746  1.00  0.00           N  
ATOM    453  CA  LYS A  60     -15.625   2.043  -7.792  1.00  0.00           C  
ATOM    454  C   LYS A  60     -17.046   2.070  -7.236  1.00  0.00           C  
ATOM    455  CB  LYS A  60     -15.343   0.687  -8.442  1.00  0.00           C  
ATOM    456  O   LYS A  60     -18.006   2.282  -7.981  1.00  0.00           O  
ATOM    457  CG  LYS A  60     -15.641  -0.504  -7.544  1.00  0.00           C  
ATOM    458  CD  LYS A  60     -15.441  -1.823  -8.280  1.00  0.00           C  
ATOM    459  CE  LYS A  60     -15.773  -3.015  -7.393  1.00  0.00           C  
ATOM    460  NZ  LYS A  60     -15.604  -4.310  -8.119  1.00  0.00           N  
ATOM    461  N   HIS A  61     -17.134   1.906  -5.918  1.00  0.00           N  
ATOM    462  CA  HIS A  61     -18.433   1.828  -5.259  1.00  0.00           C  
ATOM    463  C   HIS A  61     -18.902   3.206  -4.804  1.00  0.00           C  
ATOM    464  CB  HIS A  61     -18.373   0.873  -4.066  1.00  0.00           C  
ATOM    465  O   HIS A  61     -20.000   3.344  -4.259  1.00  0.00           O  
ATOM    466  CG  HIS A  61     -18.015  -0.531  -4.439  1.00  0.00           C  
ATOM    467  CD2 HIS A  61     -16.986  -1.319  -4.050  1.00  0.00           C  
ATOM    468  ND1 HIS A  61     -18.763  -1.280  -5.322  1.00  0.00           N  
ATOM    469  CE1 HIS A  61     -18.207  -2.472  -5.458  1.00  0.00           C  
ATOM    470  NE2 HIS A  61     -17.127  -2.522  -4.697  1.00  0.00           N  
ATOM    471  N   GLY A  62     -18.091   4.189  -4.994  1.00  0.00           N  
ATOM    472  CA  GLY A  62     -18.471   5.529  -4.575  1.00  0.00           C  
ATOM    473  C   GLY A  62     -17.476   6.161  -3.620  1.00  0.00           C  
ATOM    474  O   GLY A  62     -16.347   5.683  -3.486  1.00  0.00           O  
ATOM    475  N   THR A  63     -17.897   7.266  -3.084  1.00  0.00           N  
ATOM    476  CA  THR A  63     -17.055   8.024  -2.166  1.00  0.00           C  
ATOM    477  C   THR A  63     -17.626   7.985  -0.751  1.00  0.00           C  
ATOM    478  CB  THR A  63     -16.907   9.488  -2.622  1.00  0.00           C  
ATOM    479  O   THR A  63     -18.816   8.233  -0.549  1.00  0.00           O  
ATOM    480  CG2 THR A  63     -16.047  10.284  -1.646  1.00  0.00           C  
ATOM    481  OG1 THR A  63     -16.295   9.519  -3.917  1.00  0.00           O  
ATOM    482  N   PHE A  64     -16.755   7.613   0.173  1.00  0.00           N  
ATOM    483  CA  PHE A  64     -17.132   7.513   1.578  1.00  0.00           C  
ATOM    484  C   PHE A  64     -16.180   8.319   2.453  1.00  0.00           C  
ATOM    485  CB  PHE A  64     -17.146   6.049   2.029  1.00  0.00           C  
ATOM    486  O   PHE A  64     -14.983   8.397   2.169  1.00  0.00           O  
ATOM    487  CG  PHE A  64     -18.043   5.167   1.202  1.00  0.00           C  
ATOM    488  CD1 PHE A  64     -19.342   4.894   1.612  1.00  0.00           C  
ATOM    489  CD2 PHE A  64     -17.586   4.613   0.013  1.00  0.00           C  
ATOM    490  CE1 PHE A  64     -20.174   4.079   0.848  1.00  0.00           C  
ATOM    491  CE2 PHE A  64     -18.412   3.797  -0.755  1.00  0.00           C  
ATOM    492  CZ  PHE A  64     -19.705   3.531  -0.336  1.00  0.00           C  
ATOM    493  N   THR A  65     -16.782   8.868   3.505  1.00  0.00           N  
ATOM    494  CA  THR A  65     -15.976   9.676   4.412  1.00  0.00           C  
ATOM    495  C   THR A  65     -16.071   9.145   5.840  1.00  0.00           C  
ATOM    496  CB  THR A  65     -16.411  11.153   4.381  1.00  0.00           C  
ATOM    497  O   THR A  65     -17.167   8.882   6.338  1.00  0.00           O  
ATOM    498  CG2 THR A  65     -15.584  11.991   5.350  1.00  0.00           C  
ATOM    499  OG1 THR A  65     -16.240  11.668   3.055  1.00  0.00           O  
ATOM    500  N   ILE A  66     -14.882   8.905   6.352  1.00  0.00           N  
ATOM    501  CA  ILE A  66     -14.764   8.608   7.775  1.00  0.00           C  
ATOM    502  C   ILE A  66     -14.362   9.871   8.534  1.00  0.00           C  
ATOM    503  CB  ILE A  66     -13.741   7.479   8.034  1.00  0.00           C  
ATOM    504  O   ILE A  66     -13.280  10.419   8.311  1.00  0.00           O  
ATOM    505  CG1 ILE A  66     -14.152   6.205   7.287  1.00  0.00           C  
ATOM    506  CG2 ILE A  66     -13.600   7.212   9.536  1.00  0.00           C  
ATOM    507  CD1 ILE A  66     -13.056   5.151   7.212  1.00  0.00           C  
ATOM    508  N   SER A  67     -15.174  10.350   9.456  1.00  0.00           N  
ATOM    509  CA  SER A  67     -15.053  11.675  10.055  1.00  0.00           C  
ATOM    510  C   SER A  67     -13.909  11.724  11.062  1.00  0.00           C  
ATOM    511  CB  SER A  67     -16.361  12.078  10.736  1.00  0.00           C  
ATOM    512  O   SER A  67     -13.313  12.781  11.282  1.00  0.00           O  
ATOM    513  OG  SER A  67     -17.413  12.168   9.791  1.00  0.00           O  
ATOM    514  N   ASN A  68     -13.637  10.623  11.665  1.00  0.00           N  
ATOM    515  CA  ASN A  68     -12.581  10.593  12.672  1.00  0.00           C  
ATOM    516  C   ASN A  68     -11.617   9.434  12.439  1.00  0.00           C  
ATOM    517  CB  ASN A  68     -13.182  10.509  14.077  1.00  0.00           C  
ATOM    518  O   ASN A  68     -11.936   8.284  12.746  1.00  0.00           O  
ATOM    519  CG  ASN A  68     -12.136  10.633  15.168  1.00  0.00           C  
ATOM    520  ND2 ASN A  68     -12.582  10.632  16.419  1.00  0.00           N  
ATOM    521  OD1 ASN A  68     -10.939  10.728  14.888  1.00  0.00           O  
ATOM    522  N   THR A  69     -10.383   9.766  11.969  1.00  0.00           N  
ATOM    523  CA  THR A  69      -9.406   8.741  11.619  1.00  0.00           C  
ATOM    524  C   THR A  69      -8.908   8.020  12.868  1.00  0.00           C  
ATOM    525  CB  THR A  69      -8.209   9.345  10.861  1.00  0.00           C  
ATOM    526  O   THR A  69      -8.351   6.923  12.778  1.00  0.00           O  
ATOM    527  CG2 THR A  69      -8.620   9.814   9.469  1.00  0.00           C  
ATOM    528  OG1 THR A  69      -7.699  10.463  11.598  1.00  0.00           O  
ATOM    529  N   LYS A  70      -9.210   8.482  14.061  1.00  0.00           N  
ATOM    530  CA  LYS A  70      -8.782   7.834  15.297  1.00  0.00           C  
ATOM    531  C   LYS A  70      -9.628   6.598  15.591  1.00  0.00           C  
ATOM    532  CB  LYS A  70      -8.856   8.812  16.470  1.00  0.00           C  
ATOM    533  O   LYS A  70      -9.223   5.733  16.371  1.00  0.00           O  
ATOM    534  CG  LYS A  70      -7.777   9.885  16.450  1.00  0.00           C  
ATOM    535  CD  LYS A  70      -7.788  10.712  17.730  1.00  0.00           C  
ATOM    536  CE  LYS A  70      -6.636  11.706  17.764  1.00  0.00           C  
ATOM    537  NZ  LYS A  70      -6.673  12.556  18.991  1.00  0.00           N  
ATOM    538  N   THR A  71     -10.703   6.548  14.958  1.00  0.00           N  
ATOM    539  CA  THR A  71     -11.610   5.434  15.208  1.00  0.00           C  
ATOM    540  C   THR A  71     -11.301   4.265  14.277  1.00  0.00           C  
ATOM    541  CB  THR A  71     -13.080   5.859  15.033  1.00  0.00           C  
ATOM    542  O   THR A  71     -11.867   3.180  14.425  1.00  0.00           O  
ATOM    543  CG2 THR A  71     -13.414   7.059  15.912  1.00  0.00           C  
ATOM    544  OG1 THR A  71     -13.311   6.206  13.662  1.00  0.00           O  
ATOM    545  N   LEU A  72     -10.360   4.475  13.351  1.00  0.00           N  
ATOM    546  CA  LEU A  72     -10.030   3.442  12.375  1.00  0.00           C  
ATOM    547  C   LEU A  72      -9.231   2.316  13.024  1.00  0.00           C  
ATOM    548  CB  LEU A  72      -9.238   4.039  11.209  1.00  0.00           C  
ATOM    549  O   LEU A  72      -8.349   2.570  13.848  1.00  0.00           O  
ATOM    550  CG  LEU A  72     -10.031   4.892  10.218  1.00  0.00           C  
ATOM    551  CD1 LEU A  72      -9.084   5.611   9.262  1.00  0.00           C  
ATOM    552  CD2 LEU A  72     -11.026   4.032   9.448  1.00  0.00           C  
ATOM    553  N   LYS A  73      -9.629   1.132  12.650  1.00  0.00           N  
ATOM    554  CA  LYS A  73      -8.825  -0.021  13.043  1.00  0.00           C  
ATOM    555  C   LYS A  73      -7.722  -0.296  12.025  1.00  0.00           C  
ATOM    556  CB  LYS A  73      -9.707  -1.260  13.206  1.00  0.00           C  
ATOM    557  O   LYS A  73      -8.001  -0.541  10.850  1.00  0.00           O  
ATOM    558  CG  LYS A  73     -10.710  -1.160  14.347  1.00  0.00           C  
ATOM    559  CD  LYS A  73     -11.503  -2.451  14.508  1.00  0.00           C  
ATOM    560  CE  LYS A  73     -12.510  -2.350  15.646  1.00  0.00           C  
ATOM    561  NZ  LYS A  73     -13.314  -3.601  15.786  1.00  0.00           N  
ATOM    562  N   LEU A  74      -6.462  -0.179  12.582  1.00  0.00           N  
ATOM    563  CA  LEU A  74      -5.301  -0.341  11.714  1.00  0.00           C  
ATOM    564  C   LEU A  74      -4.462  -1.539  12.144  1.00  0.00           C  
ATOM    565  CB  LEU A  74      -4.443   0.927  11.724  1.00  0.00           C  
ATOM    566  O   LEU A  74      -4.289  -1.783  13.341  1.00  0.00           O  
ATOM    567  CG  LEU A  74      -5.176   2.244  11.461  1.00  0.00           C  
ATOM    568  CD1 LEU A  74      -4.216   3.421  11.594  1.00  0.00           C  
ATOM    569  CD2 LEU A  74      -5.823   2.229  10.080  1.00  0.00           C  
ATOM    570  N   HIS A  75      -4.044  -2.278  11.150  1.00  0.00           N  
ATOM    571  CA  HIS A  75      -3.009  -3.283  11.359  1.00  0.00           C  
ATOM    572  C   HIS A  75      -1.709  -2.889  10.665  1.00  0.00           C  
ATOM    573  CB  HIS A  75      -3.479  -4.649  10.855  1.00  0.00           C  
ATOM    574  O   HIS A  75      -1.634  -2.885   9.434  1.00  0.00           O  
ATOM    575  CG  HIS A  75      -2.495  -5.749  11.097  1.00  0.00           C  
ATOM    576  CD2 HIS A  75      -1.508  -6.247  10.315  1.00  0.00           C  
ATOM    577  ND1 HIS A  75      -2.464  -6.476  12.267  1.00  0.00           N  
ATOM    578  CE1 HIS A  75      -1.497  -7.375  12.194  1.00  0.00           C  
ATOM    579  NE2 HIS A  75      -0.902  -7.257  11.020  1.00  0.00           N  
ATOM    580  N   LEU A  76      -0.672  -2.566  11.489  1.00  0.00           N  
ATOM    581  CA  LEU A  76       0.615  -2.120  10.965  1.00  0.00           C  
ATOM    582  C   LEU A  76       1.526  -3.309  10.679  1.00  0.00           C  
ATOM    583  CB  LEU A  76       1.295  -1.167  11.952  1.00  0.00           C  
ATOM    584  O   LEU A  76       1.672  -4.201  11.518  1.00  0.00           O  
ATOM    585  CG  LEU A  76       0.479   0.050  12.391  1.00  0.00           C  
ATOM    586  CD1 LEU A  76      -0.265  -0.250  13.688  1.00  0.00           C  
ATOM    587  CD2 LEU A  76       1.382   1.268  12.555  1.00  0.00           C  
ATOM    588  N   ILE A  77       2.057  -3.286   9.440  1.00  0.00           N  
ATOM    589  CA  ILE A  77       3.029  -4.321   9.108  1.00  0.00           C  
ATOM    590  C   ILE A  77       4.423  -3.882   9.552  1.00  0.00           C  
ATOM    591  CB  ILE A  77       3.023  -4.637   7.595  1.00  0.00           C  
ATOM    592  O   ILE A  77       4.977  -2.919   9.017  1.00  0.00           O  
ATOM    593  CG1 ILE A  77       1.593  -4.895   7.109  1.00  0.00           C  
ATOM    594  CG2 ILE A  77       3.929  -5.834   7.290  1.00  0.00           C  
ATOM    595  CD1 ILE A  77       0.923  -6.095   7.765  1.00  0.00           C  
ATOM    596  N   GLU A  78       4.937  -4.571  10.454  1.00  0.00           N  
ATOM    597  CA  GLU A  78       6.171  -4.163  11.119  1.00  0.00           C  
ATOM    598  C   GLU A  78       7.327  -4.070  10.127  1.00  0.00           C  
ATOM    599  CB  GLU A  78       6.522  -5.137  12.246  1.00  0.00           C  
ATOM    600  O   GLU A  78       7.517  -4.965   9.301  1.00  0.00           O  
ATOM    601  CG  GLU A  78       5.586  -5.056  13.443  1.00  0.00           C  
ATOM    602  CD  GLU A  78       6.001  -5.962  14.591  1.00  0.00           C  
ATOM    603  OE1 GLU A  78       5.300  -5.986  15.629  1.00  0.00           O  
ATOM    604  OE2 GLU A  78       7.034  -6.653  14.453  1.00  0.00           O  
ATOM    605  N   GLY A  79       8.058  -2.978  10.204  1.00  0.00           N  
ATOM    606  CA  GLY A  79       9.295  -2.785   9.464  1.00  0.00           C  
ATOM    607  C   GLY A  79       9.069  -2.392   8.016  1.00  0.00           C  
ATOM    608  O   GLY A  79      10.009  -2.375   7.218  1.00  0.00           O  
ATOM    609  N   ARG A  80       7.738  -2.105   7.709  1.00  0.00           N  
ATOM    610  CA  ARG A  80       7.392  -1.813   6.321  1.00  0.00           C  
ATOM    611  C   ARG A  80       6.462  -0.608   6.231  1.00  0.00           C  
ATOM    612  CB  ARG A  80       6.740  -3.030   5.662  1.00  0.00           C  
ATOM    613  O   ARG A  80       5.703  -0.331   7.163  1.00  0.00           O  
ATOM    614  CG  ARG A  80       7.614  -4.274   5.666  1.00  0.00           C  
ATOM    615  CD  ARG A  80       6.850  -5.500   5.185  1.00  0.00           C  
ATOM    616  NE  ARG A  80       7.664  -6.710   5.271  1.00  0.00           N  
ATOM    617  NH1 ARG A  80       8.173  -6.776   3.018  1.00  0.00           N  
ATOM    618  NH2 ARG A  80       8.989  -8.386   4.430  1.00  0.00           N  
ATOM    619  CZ  ARG A  80       8.273  -7.288   4.240  1.00  0.00           C  
ATOM    620  N   ASP A  81       6.585   0.145   5.167  1.00  0.00           N  
ATOM    621  CA  ASP A  81       5.624   1.199   4.861  1.00  0.00           C  
ATOM    622  C   ASP A  81       4.333   0.616   4.290  1.00  0.00           C  
ATOM    623  CB  ASP A  81       6.226   2.206   3.879  1.00  0.00           C  
ATOM    624  O   ASP A  81       4.017   0.825   3.117  1.00  0.00           O  
ATOM    625  CG  ASP A  81       5.348   3.428   3.670  1.00  0.00           C  
ATOM    626  OD1 ASP A  81       4.485   3.713   4.528  1.00  0.00           O  
ATOM    627  OD2 ASP A  81       5.519   4.110   2.636  1.00  0.00           O  
ATOM    628  N   LEU A  82       3.693  -0.202   5.133  1.00  0.00           N  
ATOM    629  CA  LEU A  82       2.480  -0.933   4.783  1.00  0.00           C  
ATOM    630  C   LEU A  82       1.526  -1.003   5.970  1.00  0.00           C  
ATOM    631  CB  LEU A  82       2.824  -2.346   4.306  1.00  0.00           C  
ATOM    632  O   LEU A  82       1.942  -1.308   7.090  1.00  0.00           O  
ATOM    633  CG  LEU A  82       1.705  -3.116   3.603  1.00  0.00           C  
ATOM    634  CD1 LEU A  82       1.349  -2.444   2.281  1.00  0.00           C  
ATOM    635  CD2 LEU A  82       2.114  -4.568   3.378  1.00  0.00           C  
ATOM    636  N   VAL A  83       0.242  -0.702   5.692  1.00  0.00           N  
ATOM    637  CA  VAL A  83      -0.773  -0.765   6.738  1.00  0.00           C  
ATOM    638  C   VAL A  83      -2.070  -1.333   6.166  1.00  0.00           C  
ATOM    639  CB  VAL A  83      -1.030   0.624   7.364  1.00  0.00           C  
ATOM    640  O   VAL A  83      -2.376  -1.134   4.988  1.00  0.00           O  
ATOM    641  CG1 VAL A  83      -1.587   1.592   6.322  1.00  0.00           C  
ATOM    642  CG2 VAL A  83      -1.983   0.506   8.552  1.00  0.00           C  
ATOM    643  N   ILE A  84      -2.809  -2.108   6.975  1.00  0.00           N  
ATOM    644  CA  ILE A  84      -4.138  -2.603   6.633  1.00  0.00           C  
ATOM    645  C   ILE A  84      -5.195  -1.829   7.419  1.00  0.00           C  
ATOM    646  CB  ILE A  84      -4.266  -4.118   6.912  1.00  0.00           C  
ATOM    647  O   ILE A  84      -5.112  -1.722   8.644  1.00  0.00           O  
ATOM    648  CG1 ILE A  84      -3.178  -4.893   6.160  1.00  0.00           C  
ATOM    649  CG2 ILE A  84      -5.661  -4.621   6.530  1.00  0.00           C  
ATOM    650  CD1 ILE A  84      -3.053  -6.350   6.581  1.00  0.00           C  
ATOM    651  N   ILE A  85      -6.150  -1.315   6.663  1.00  0.00           N  
ATOM    652  CA  ILE A  85      -7.255  -0.589   7.279  1.00  0.00           C  
ATOM    653  C   ILE A  85      -8.509  -1.460   7.276  1.00  0.00           C  
ATOM    654  CB  ILE A  85      -7.529   0.747   6.553  1.00  0.00           C  
ATOM    655  O   ILE A  85      -8.924  -1.958   6.226  1.00  0.00           O  
ATOM    656  CG1 ILE A  85      -6.247   1.585   6.475  1.00  0.00           C  
ATOM    657  CG2 ILE A  85      -8.648   1.523   7.254  1.00  0.00           C  
ATOM    658  CD1 ILE A  85      -6.348   2.786   5.546  1.00  0.00           C  
ATOM    659  N   LYS A  86      -9.055  -1.620   8.453  1.00  0.00           N  
ATOM    660  CA  LYS A  86     -10.364  -2.261   8.521  1.00  0.00           C  
ATOM    661  C   LYS A  86     -11.486  -1.243   8.338  1.00  0.00           C  
ATOM    662  CB  LYS A  86     -10.535  -2.994   9.853  1.00  0.00           C  
ATOM    663  O   LYS A  86     -11.634  -0.323   9.145  1.00  0.00           O  
ATOM    664  CG  LYS A  86     -11.767  -3.884   9.916  1.00  0.00           C  
ATOM    665  CD  LYS A  86     -11.774  -4.740  11.176  1.00  0.00           C  
ATOM    666  CE  LYS A  86     -12.965  -5.689  11.202  1.00  0.00           C  
ATOM    667  NZ  LYS A  86     -12.922  -6.601  12.384  1.00  0.00           N  
ATOM    668  N   LEU A  87     -12.295  -1.492   7.256  1.00  0.00           N  
ATOM    669  CA  LEU A  87     -13.373  -0.553   6.964  1.00  0.00           C  
ATOM    670  C   LEU A  87     -14.587  -0.827   7.845  1.00  0.00           C  
ATOM    671  CB  LEU A  87     -13.770  -0.635   5.488  1.00  0.00           C  
ATOM    672  O   LEU A  87     -14.823  -1.969   8.246  1.00  0.00           O  
ATOM    673  CG  LEU A  87     -12.679  -0.293   4.472  1.00  0.00           C  
ATOM    674  CD1 LEU A  87     -13.178  -0.544   3.053  1.00  0.00           C  
ATOM    675  CD2 LEU A  87     -12.228   1.154   4.637  1.00  0.00           C  
ATOM    676  N   PRO A  88     -15.311   0.215   8.154  1.00  0.00           N  
ATOM    677  CA  PRO A  88     -16.562   0.013   8.889  1.00  0.00           C  
ATOM    678  C   PRO A  88     -17.534  -0.908   8.155  1.00  0.00           C  
ATOM    679  CB  PRO A  88     -17.134   1.428   9.007  1.00  0.00           C  
ATOM    680  O   PRO A  88     -17.452  -1.050   6.932  1.00  0.00           O  
ATOM    681  CG  PRO A  88     -15.959   2.332   8.816  1.00  0.00           C  
ATOM    682  CD  PRO A  88     -14.991   1.665   7.882  1.00  0.00           C  
ATOM    683  N   LYS A  89     -18.408  -1.496   8.824  1.00  0.00           N  
ATOM    684  CA  LYS A  89     -19.318  -2.516   8.311  1.00  0.00           C  
ATOM    685  C   LYS A  89     -20.233  -1.943   7.232  1.00  0.00           C  
ATOM    686  CB  LYS A  89     -20.155  -3.108   9.446  1.00  0.00           C  
ATOM    687  O   LYS A  89     -20.721  -2.678   6.371  1.00  0.00           O  
ATOM    688  CG  LYS A  89     -19.370  -4.006  10.391  1.00  0.00           C  
ATOM    689  CD  LYS A  89     -20.276  -4.652  11.431  1.00  0.00           C  
ATOM    690  CE  LYS A  89     -19.491  -5.555  12.374  1.00  0.00           C  
ATOM    691  NZ  LYS A  89     -20.370  -6.164  13.416  1.00  0.00           N  
ATOM    692  N   ASP A  90     -20.430  -0.667   7.210  1.00  0.00           N  
ATOM    693  CA  ASP A  90     -21.354  -0.074   6.248  1.00  0.00           C  
ATOM    694  C   ASP A  90     -20.659   0.200   4.916  1.00  0.00           C  
ATOM    695  CB  ASP A  90     -21.952   1.220   6.804  1.00  0.00           C  
ATOM    696  O   ASP A  90     -21.289   0.669   3.966  1.00  0.00           O  
ATOM    697  CG  ASP A  90     -20.897   2.236   7.206  1.00  0.00           C  
ATOM    698  OD1 ASP A  90     -19.722   1.853   7.394  1.00  0.00           O  
ATOM    699  OD2 ASP A  90     -21.245   3.429   7.339  1.00  0.00           O  
ATOM    700  N   PHE A  91     -19.396  -0.188   4.804  1.00  0.00           N  
ATOM    701  CA  PHE A  91     -18.658  -0.087   3.550  1.00  0.00           C  
ATOM    702  C   PHE A  91     -18.860  -1.337   2.702  1.00  0.00           C  
ATOM    703  CB  PHE A  91     -17.166   0.130   3.819  1.00  0.00           C  
ATOM    704  O   PHE A  91     -18.757  -2.458   3.204  1.00  0.00           O  
ATOM    705  CG  PHE A  91     -16.500   1.054   2.836  1.00  0.00           C  
ATOM    706  CD1 PHE A  91     -15.940   0.559   1.665  1.00  0.00           C  
ATOM    707  CD2 PHE A  91     -16.435   2.419   3.083  1.00  0.00           C  
ATOM    708  CE1 PHE A  91     -15.323   1.413   0.753  1.00  0.00           C  
ATOM    709  CE2 PHE A  91     -15.821   3.279   2.176  1.00  0.00           C  
ATOM    710  CZ  PHE A  91     -15.264   2.773   1.012  1.00  0.00           C  
ATOM    711  N   PRO A  92     -19.213  -1.098   1.405  1.00  0.00           N  
ATOM    712  CA  PRO A  92     -19.301  -2.285   0.552  1.00  0.00           C  
ATOM    713  C   PRO A  92     -17.989  -3.062   0.485  1.00  0.00           C  
ATOM    714  CB  PRO A  92     -19.666  -1.709  -0.818  1.00  0.00           C  
ATOM    715  O   PRO A  92     -16.912  -2.461   0.442  1.00  0.00           O  
ATOM    716  CG  PRO A  92     -20.201  -0.344  -0.529  1.00  0.00           C  
ATOM    717  CD  PRO A  92     -19.566   0.159   0.736  1.00  0.00           C  
ATOM    718  N   SER A  93     -18.177  -4.374   0.520  1.00  0.00           N  
ATOM    719  CA  SER A  93     -16.982  -5.211   0.515  1.00  0.00           C  
ATOM    720  C   SER A  93     -16.390  -5.322  -0.886  1.00  0.00           C  
ATOM    721  CB  SER A  93     -17.302  -6.607   1.053  1.00  0.00           C  
ATOM    722  O   SER A  93     -17.122  -5.299  -1.878  1.00  0.00           O  
ATOM    723  OG  SER A  93     -17.632  -6.551   2.430  1.00  0.00           O  
ATOM    724  N   PHE A  94     -15.069  -5.417  -0.964  1.00  0.00           N  
ATOM    725  CA  PHE A  94     -14.332  -5.641  -2.202  1.00  0.00           C  
ATOM    726  C   PHE A  94     -14.228  -7.131  -2.508  1.00  0.00           C  
ATOM    727  CB  PHE A  94     -12.933  -5.024  -2.115  1.00  0.00           C  
ATOM    728  O   PHE A  94     -14.332  -7.964  -1.605  1.00  0.00           O  
ATOM    729  CG  PHE A  94     -12.938  -3.531  -1.926  1.00  0.00           C  
ATOM    730  CD1 PHE A  94     -13.030  -2.679  -3.019  1.00  0.00           C  
ATOM    731  CD2 PHE A  94     -12.852  -2.980  -0.654  1.00  0.00           C  
ATOM    732  CE1 PHE A  94     -13.035  -1.296  -2.848  1.00  0.00           C  
ATOM    733  CE2 PHE A  94     -12.857  -1.600  -0.475  1.00  0.00           C  
ATOM    734  CZ  PHE A  94     -12.948  -0.760  -1.573  1.00  0.00           C  
ATOM    735  N   ASP A  95     -14.093  -7.453  -3.729  1.00  0.00           N  
ATOM    736  CA  ASP A  95     -13.770  -8.829  -4.096  1.00  0.00           C  
ATOM    737  C   ASP A  95     -12.435  -9.259  -3.491  1.00  0.00           C  
ATOM    738  CB  ASP A  95     -13.732  -8.983  -5.618  1.00  0.00           C  
ATOM    739  O   ASP A  95     -11.543  -8.433  -3.290  1.00  0.00           O  
ATOM    740  CG  ASP A  95     -15.091  -8.791  -6.267  1.00  0.00           C  
ATOM    741  OD1 ASP A  95     -16.124  -9.000  -5.594  1.00  0.00           O  
ATOM    742  OD2 ASP A  95     -15.130  -8.431  -7.464  1.00  0.00           O  
ATOM    743  N   THR A  96     -12.242 -10.600  -3.221  1.00  0.00           N  
ATOM    744  CA  THR A  96     -11.068 -11.069  -2.493  1.00  0.00           C  
ATOM    745  C   THR A  96     -10.232 -12.006  -3.360  1.00  0.00           C  
ATOM    746  CB  THR A  96     -11.468 -11.789  -1.192  1.00  0.00           C  
ATOM    747  O   THR A  96      -9.532 -12.879  -2.844  1.00  0.00           O  
ATOM    748  CG2 THR A  96     -12.191 -10.843  -0.239  1.00  0.00           C  
ATOM    749  OG1 THR A  96     -12.333 -12.887  -1.507  1.00  0.00           O  
ATOM    750  N   ASP A  97     -10.269 -11.904  -4.705  1.00  0.00           N  
ATOM    751  CA  ASP A  97      -9.613 -12.887  -5.563  1.00  0.00           C  
ATOM    752  C   ASP A  97      -8.224 -12.410  -5.983  1.00  0.00           C  
ATOM    753  CB  ASP A  97     -10.466 -13.175  -6.800  1.00  0.00           C  
ATOM    754  O   ASP A  97      -7.573 -13.039  -6.819  1.00  0.00           O  
ATOM    755  CG  ASP A  97     -10.814 -11.922  -7.585  1.00  0.00           C  
ATOM    756  OD1 ASP A  97     -10.746 -10.810  -7.019  1.00  0.00           O  
ATOM    757  OD2 ASP A  97     -11.163 -12.049  -8.778  1.00  0.00           O  
ATOM    758  N   LEU A  98      -7.802 -11.231  -5.380  1.00  0.00           N  
ATOM    759  CA  LEU A  98      -6.440 -10.786  -5.658  1.00  0.00           C  
ATOM    760  C   LEU A  98      -5.422 -11.707  -4.995  1.00  0.00           C  
ATOM    761  CB  LEU A  98      -6.237  -9.348  -5.173  1.00  0.00           C  
ATOM    762  O   LEU A  98      -5.682 -12.258  -3.923  1.00  0.00           O  
ATOM    763  CG  LEU A  98      -7.117  -8.282  -5.827  1.00  0.00           C  
ATOM    764  CD1 LEU A  98      -6.821  -6.911  -5.229  1.00  0.00           C  
ATOM    765  CD2 LEU A  98      -6.909  -8.268  -7.337  1.00  0.00           C  
ATOM    766  N   VAL A  99      -4.334 -11.867  -5.660  1.00  0.00           N  
ATOM    767  CA  VAL A  99      -3.264 -12.705  -5.130  1.00  0.00           C  
ATOM    768  C   VAL A  99      -2.047 -11.843  -4.801  1.00  0.00           C  
ATOM    769  CB  VAL A  99      -2.872 -13.821  -6.125  1.00  0.00           C  
ATOM    770  O   VAL A  99      -1.609 -11.037  -5.624  1.00  0.00           O  
ATOM    771  CG1 VAL A  99      -1.748 -14.684  -5.553  1.00  0.00           C  
ATOM    772  CG2 VAL A  99      -4.088 -14.680  -6.468  1.00  0.00           C  
ATOM    773  N   PHE A 100      -1.501 -12.051  -3.522  1.00  0.00           N  
ATOM    774  CA  PHE A 100      -0.334 -11.324  -3.037  1.00  0.00           C  
ATOM    775  C   PHE A 100       0.830 -12.275  -2.783  1.00  0.00           C  
ATOM    776  CB  PHE A 100      -0.673 -10.554  -1.756  1.00  0.00           C  
ATOM    777  O   PHE A 100       0.637 -13.373  -2.258  1.00  0.00           O  
ATOM    778  CG  PHE A 100      -1.802  -9.573  -1.918  1.00  0.00           C  
ATOM    779  CD1 PHE A 100      -1.546  -8.239  -2.210  1.00  0.00           C  
ATOM    780  CD2 PHE A 100      -3.121  -9.985  -1.779  1.00  0.00           C  
ATOM    781  CE1 PHE A 100      -2.589  -7.328  -2.361  1.00  0.00           C  
ATOM    782  CE2 PHE A 100      -4.169  -9.081  -1.928  1.00  0.00           C  
ATOM    783  CZ  PHE A 100      -3.901  -7.753  -2.218  1.00  0.00           C  
ATOM    784  N   ARG A 101       1.975 -11.851  -3.193  1.00  0.00           N  
ATOM    785  CA  ARG A 101       3.177 -12.612  -2.868  1.00  0.00           C  
ATOM    786  C   ARG A 101       4.411 -11.716  -2.873  1.00  0.00           C  
ATOM    787  CB  ARG A 101       3.365 -13.767  -3.854  1.00  0.00           C  
ATOM    788  O   ARG A 101       4.346 -10.564  -3.309  1.00  0.00           O  
ATOM    789  CG  ARG A 101       3.638 -13.320  -5.282  1.00  0.00           C  
ATOM    790  CD  ARG A 101       4.149 -14.467  -6.144  1.00  0.00           C  
ATOM    791  NE  ARG A 101       4.324 -14.059  -7.534  1.00  0.00           N  
ATOM    792  NH1 ARG A 101       6.337 -12.981  -7.181  1.00  0.00           N  
ATOM    793  NH2 ARG A 101       5.418 -13.044  -9.280  1.00  0.00           N  
ATOM    794  CZ  ARG A 101       5.359 -13.362  -7.995  1.00  0.00           C  
ATOM    795  N   GLU A 102       5.478 -12.307  -2.370  1.00  0.00           N  
ATOM    796  CA  GLU A 102       6.737 -11.567  -2.375  1.00  0.00           C  
ATOM    797  C   GLU A 102       7.276 -11.406  -3.794  1.00  0.00           C  
ATOM    798  CB  GLU A 102       7.775 -12.267  -1.494  1.00  0.00           C  
ATOM    799  O   GLU A 102       7.048 -12.262  -4.651  1.00  0.00           O  
ATOM    800  CG  GLU A 102       7.411 -12.291  -0.016  1.00  0.00           C  
ATOM    801  CD  GLU A 102       8.402 -13.071   0.833  1.00  0.00           C  
ATOM    802  OE1 GLU A 102       9.397 -12.475   1.305  1.00  0.00           O  
ATOM    803  OE2 GLU A 102       8.183 -14.288   1.026  1.00  0.00           O  
ATOM    804  N   PRO A 103       8.046 -10.235  -3.990  1.00  0.00           N  
ATOM    805  CA  PRO A 103       8.713 -10.111  -5.288  1.00  0.00           C  
ATOM    806  C   PRO A 103       9.900 -11.061  -5.435  1.00  0.00           C  
ATOM    807  CB  PRO A 103       9.175  -8.652  -5.309  1.00  0.00           C  
ATOM    808  O   PRO A 103      10.450 -11.526  -4.434  1.00  0.00           O  
ATOM    809  CG  PRO A 103       9.408  -8.305  -3.874  1.00  0.00           C  
ATOM    810  CD  PRO A 103       8.403  -9.041  -3.036  1.00  0.00           C  
ATOM    811  N   VAL A 104      10.220 -11.319  -6.705  1.00  0.00           N  
ATOM    812  CA  VAL A 104      11.383 -12.128  -7.055  1.00  0.00           C  
ATOM    813  C   VAL A 104      12.438 -11.254  -7.729  1.00  0.00           C  
ATOM    814  CB  VAL A 104      10.998 -13.306  -7.978  1.00  0.00           C  
ATOM    815  O   VAL A 104      12.109 -10.405  -8.561  1.00  0.00           O  
ATOM    816  CG1 VAL A 104      12.233 -14.121  -8.358  1.00  0.00           C  
ATOM    817  CG2 VAL A 104       9.955 -14.194  -7.302  1.00  0.00           C  
ATOM    818  N   GLU A 105      13.719 -11.414  -7.343  1.00  0.00           N  
ATOM    819  CA  GLU A 105      14.812 -10.636  -7.919  1.00  0.00           C  
ATOM    820  C   GLU A 105      14.824 -10.744  -9.441  1.00  0.00           C  
ATOM    821  CB  GLU A 105      16.157 -11.094  -7.349  1.00  0.00           C  
ATOM    822  O   GLU A 105      14.777 -11.847  -9.991  1.00  0.00           O  
ATOM    823  CG  GLU A 105      17.305 -10.137  -7.636  1.00  0.00           C  
ATOM    824  CD  GLU A 105      17.290  -8.900  -6.752  1.00  0.00           C  
ATOM    825  OE1 GLU A 105      17.964  -7.902  -7.094  1.00  0.00           O  
ATOM    826  OE2 GLU A 105      16.599  -8.929  -5.710  1.00  0.00           O  
ATOM    827  N   GLY A 106      14.825  -9.588 -10.084  1.00  0.00           N  
ATOM    828  CA  GLY A 106      14.967  -9.530 -11.530  1.00  0.00           C  
ATOM    829  C   GLY A 106      13.655  -9.721 -12.267  1.00  0.00           C  
ATOM    830  O   GLY A 106      13.631  -9.786 -13.497  1.00  0.00           O  
ATOM    831  N   GLU A 107      12.527  -9.831 -11.498  1.00  0.00           N  
ATOM    832  CA  GLU A 107      11.263 -10.007 -12.207  1.00  0.00           C  
ATOM    833  C   GLU A 107      10.728  -8.673 -12.720  1.00  0.00           C  
ATOM    834  CB  GLU A 107      10.226 -10.676 -11.302  1.00  0.00           C  
ATOM    835  O   GLU A 107      11.123  -7.611 -12.233  1.00  0.00           O  
ATOM    836  CG  GLU A 107       9.768  -9.804 -10.142  1.00  0.00           C  
ATOM    837  CD  GLU A 107       8.678 -10.448  -9.300  1.00  0.00           C  
ATOM    838  OE1 GLU A 107       8.758 -10.387  -8.052  1.00  0.00           O  
ATOM    839  OE2 GLU A 107       7.737 -11.021  -9.894  1.00  0.00           O  
ATOM    840  N   ARG A 108       9.910  -8.813 -13.813  1.00  0.00           N  
ATOM    841  CA  ARG A 108       9.308  -7.628 -14.415  1.00  0.00           C  
ATOM    842  C   ARG A 108       7.962  -7.310 -13.771  1.00  0.00           C  
ATOM    843  CB  ARG A 108       9.134  -7.820 -15.923  1.00  0.00           C  
ATOM    844  O   ARG A 108       7.150  -8.209 -13.543  1.00  0.00           O  
ATOM    845  CG  ARG A 108      10.443  -8.006 -16.675  1.00  0.00           C  
ATOM    846  CD  ARG A 108      10.223  -8.075 -18.180  1.00  0.00           C  
ATOM    847  NE  ARG A 108       9.434  -9.244 -18.556  1.00  0.00           N  
ATOM    848  NH1 ARG A 108      10.277  -9.379 -20.703  1.00  0.00           N  
ATOM    849  NH2 ARG A 108       8.717 -10.895 -19.982  1.00  0.00           N  
ATOM    850  CZ  ARG A 108       9.478  -9.837 -19.746  1.00  0.00           C  
ATOM    851  N   VAL A 109       7.778  -5.993 -13.514  1.00  0.00           N  
ATOM    852  CA  VAL A 109       6.534  -5.569 -12.880  1.00  0.00           C  
ATOM    853  C   VAL A 109       5.929  -4.403 -13.658  1.00  0.00           C  
ATOM    854  CB  VAL A 109       6.757  -5.166 -11.405  1.00  0.00           C  
ATOM    855  O   VAL A 109       6.627  -3.726 -14.417  1.00  0.00           O  
ATOM    856  CG1 VAL A 109       7.251  -6.359 -10.588  1.00  0.00           C  
ATOM    857  CG2 VAL A 109       7.746  -4.006 -11.313  1.00  0.00           C  
ATOM    858  N   VAL A 110       4.653  -4.286 -13.517  1.00  0.00           N  
ATOM    859  CA  VAL A 110       3.961  -3.105 -14.022  1.00  0.00           C  
ATOM    860  C   VAL A 110       3.262  -2.384 -12.871  1.00  0.00           C  
ATOM    861  CB  VAL A 110       2.938  -3.472 -15.120  1.00  0.00           C  
ATOM    862  O   VAL A 110       2.951  -2.995 -11.846  1.00  0.00           O  
ATOM    863  CG1 VAL A 110       3.647  -4.035 -16.351  1.00  0.00           C  
ATOM    864  CG2 VAL A 110       1.916  -4.472 -14.584  1.00  0.00           C  
ATOM    865  N   LEU A 111       3.082  -1.088 -13.047  1.00  0.00           N  
ATOM    866  CA  LEU A 111       2.299  -0.270 -12.128  1.00  0.00           C  
ATOM    867  C   LEU A 111       0.868  -0.106 -12.629  1.00  0.00           C  
ATOM    868  CB  LEU A 111       2.950   1.105 -11.947  1.00  0.00           C  
ATOM    869  O   LEU A 111       0.649   0.316 -13.767  1.00  0.00           O  
ATOM    870  CG  LEU A 111       2.310   2.026 -10.907  1.00  0.00           C  
ATOM    871  CD1 LEU A 111       2.698   1.586  -9.500  1.00  0.00           C  
ATOM    872  CD2 LEU A 111       2.719   3.475 -11.153  1.00  0.00           C  
ATOM    873  N   VAL A 112      -0.046  -0.503 -11.789  1.00  0.00           N  
ATOM    874  CA  VAL A 112      -1.452  -0.394 -12.165  1.00  0.00           C  
ATOM    875  C   VAL A 112      -2.106   0.751 -11.395  1.00  0.00           C  
ATOM    876  CB  VAL A 112      -2.213  -1.714 -11.906  1.00  0.00           C  
ATOM    877  O   VAL A 112      -2.039   0.798 -10.165  1.00  0.00           O  
ATOM    878  CG1 VAL A 112      -3.657  -1.608 -12.392  1.00  0.00           C  
ATOM    879  CG2 VAL A 112      -1.501  -2.882 -12.586  1.00  0.00           C  
ATOM    880  N   THR A 113      -2.724   1.706 -12.122  1.00  0.00           N  
ATOM    881  CA  THR A 113      -3.396   2.849 -11.514  1.00  0.00           C  
ATOM    882  C   THR A 113      -4.796   3.025 -12.095  1.00  0.00           C  
ATOM    883  CB  THR A 113      -2.587   4.144 -11.715  1.00  0.00           C  
ATOM    884  O   THR A 113      -5.168   2.340 -13.050  1.00  0.00           O  
ATOM    885  CG2 THR A 113      -1.168   3.995 -11.178  1.00  0.00           C  
ATOM    886  OG1 THR A 113      -2.527   4.451 -13.114  1.00  0.00           O  
ATOM    887  N   ARG A 114      -5.511   3.847 -11.395  1.00  0.00           N  
ATOM    888  CA  ARG A 114      -6.848   4.234 -11.833  1.00  0.00           C  
ATOM    889  C   ARG A 114      -6.981   5.751 -11.910  1.00  0.00           C  
ATOM    890  CB  ARG A 114      -7.909   3.661 -10.891  1.00  0.00           C  
ATOM    891  O   ARG A 114      -6.475   6.468 -11.045  1.00  0.00           O  
ATOM    892  CG  ARG A 114      -9.333   3.810 -11.404  1.00  0.00           C  
ATOM    893  CD  ARG A 114     -10.314   2.972 -10.597  1.00  0.00           C  
ATOM    894  NE  ARG A 114     -11.657   3.016 -11.166  1.00  0.00           N  
ATOM    895  NH1 ARG A 114     -12.569   1.518  -9.662  1.00  0.00           N  
ATOM    896  NH2 ARG A 114     -13.877   2.441 -11.303  1.00  0.00           N  
ATOM    897  CZ  ARG A 114     -12.698   2.325 -10.709  1.00  0.00           C  
ATOM    898  N   ASN A 115      -7.632   6.190 -13.032  1.00  0.00           N  
ATOM    899  CA  ASN A 115      -7.893   7.616 -13.197  1.00  0.00           C  
ATOM    900  C   ASN A 115      -9.237   8.014 -12.595  1.00  0.00           C  
ATOM    901  CB  ASN A 115      -7.838   8.004 -14.676  1.00  0.00           C  
ATOM    902  O   ASN A 115     -10.289   7.704 -13.156  1.00  0.00           O  
ATOM    903  CG  ASN A 115      -7.913   9.502 -14.890  1.00  0.00           C  
ATOM    904  ND2 ASN A 115      -7.699   9.936 -16.127  1.00  0.00           N  
ATOM    905  OD1 ASN A 115      -8.160  10.264 -13.952  1.00  0.00           O  
ATOM    906  N   PHE A 116      -9.141   8.737 -11.398  1.00  0.00           N  
ATOM    907  CA  PHE A 116     -10.360   9.106 -10.688  1.00  0.00           C  
ATOM    908  C   PHE A 116     -10.875  10.459 -11.165  1.00  0.00           C  
ATOM    909  CB  PHE A 116     -10.115   9.141  -9.177  1.00  0.00           C  
ATOM    910  O   PHE A 116     -11.896  10.948 -10.676  1.00  0.00           O  
ATOM    911  CG  PHE A 116      -9.950   7.779  -8.557  1.00  0.00           C  
ATOM    912  CD1 PHE A 116     -11.060   7.026  -8.195  1.00  0.00           C  
ATOM    913  CD2 PHE A 116      -8.684   7.252  -8.338  1.00  0.00           C  
ATOM    914  CE1 PHE A 116     -10.910   5.766  -7.621  1.00  0.00           C  
ATOM    915  CE2 PHE A 116      -8.527   5.993  -7.766  1.00  0.00           C  
ATOM    916  CZ  PHE A 116      -9.641   5.252  -7.407  1.00  0.00           C  
ATOM    917  N   GLN A 117     -10.281  11.187 -12.135  1.00  0.00           N  
ATOM    918  CA  GLN A 117     -10.683  12.513 -12.592  1.00  0.00           C  
ATOM    919  C   GLN A 117     -11.757  12.420 -13.672  1.00  0.00           C  
ATOM    920  CB  GLN A 117      -9.475  13.289 -13.118  1.00  0.00           C  
ATOM    921  O   GLN A 117     -12.492  13.382 -13.909  1.00  0.00           O  
ATOM    922  CG  GLN A 117      -8.487  13.698 -12.034  1.00  0.00           C  
ATOM    923  CD  GLN A 117      -7.280  14.433 -12.587  1.00  0.00           C  
ATOM    924  NE2 GLN A 117      -6.128  14.239 -11.954  1.00  0.00           N  
ATOM    925  OE1 GLN A 117      -7.382  15.167 -13.575  1.00  0.00           O  
ATOM    926  N   SER A 118     -11.904  11.225 -14.187  1.00  0.00           N  
ATOM    927  CA  SER A 118     -12.808  11.116 -15.327  1.00  0.00           C  
ATOM    928  C   SER A 118     -14.164  10.561 -14.907  1.00  0.00           C  
ATOM    929  CB  SER A 118     -12.198  10.227 -16.412  1.00  0.00           C  
ATOM    930  O   SER A 118     -14.301  10.002 -13.817  1.00  0.00           O  
ATOM    931  OG  SER A 118     -12.050   8.896 -15.947  1.00  0.00           O  
ATOM    932  N   GLU A 119     -15.223  11.053 -15.465  1.00  0.00           N  
ATOM    933  CA  GLU A 119     -16.576  10.554 -15.235  1.00  0.00           C  
ATOM    934  C   GLU A 119     -16.615   9.029 -15.274  1.00  0.00           C  
ATOM    935  CB  GLU A 119     -17.546  11.131 -16.270  1.00  0.00           C  
ATOM    936  O   GLU A 119     -17.388   8.404 -14.545  1.00  0.00           O  
ATOM    937  CG  GLU A 119     -17.842  12.611 -16.075  1.00  0.00           C  
ATOM    938  CD  GLU A 119     -19.041  13.093 -16.877  1.00  0.00           C  
ATOM    939  OE1 GLU A 119     -19.492  14.241 -16.662  1.00  0.00           O  
ATOM    940  OE2 GLU A 119     -19.533  12.316 -17.725  1.00  0.00           O  
ATOM    941  N   THR A 120     -15.719   8.488 -16.116  1.00  0.00           N  
ATOM    942  CA  THR A 120     -15.589   7.037 -16.186  1.00  0.00           C  
ATOM    943  C   THR A 120     -14.177   6.601 -15.805  1.00  0.00           C  
ATOM    944  CB  THR A 120     -15.928   6.513 -17.594  1.00  0.00           C  
ATOM    945  O   THR A 120     -13.223   6.853 -16.545  1.00  0.00           O  
ATOM    946  CG2 THR A 120     -16.130   5.002 -17.585  1.00  0.00           C  
ATOM    947  OG1 THR A 120     -17.131   7.142 -18.054  1.00  0.00           O  
ATOM    948  N   PRO A 121     -14.040   6.181 -14.612  1.00  0.00           N  
ATOM    949  CA  PRO A 121     -12.690   5.773 -14.217  1.00  0.00           C  
ATOM    950  C   PRO A 121     -12.066   4.777 -15.192  1.00  0.00           C  
ATOM    951  CB  PRO A 121     -12.902   5.133 -12.843  1.00  0.00           C  
ATOM    952  O   PRO A 121     -12.750   3.874 -15.680  1.00  0.00           O  
ATOM    953  CG  PRO A 121     -14.261   5.585 -12.417  1.00  0.00           C  
ATOM    954  CD  PRO A 121     -15.052   5.941 -13.643  1.00  0.00           C  
ATOM    955  N   THR A 122     -10.923   5.171 -15.778  1.00  0.00           N  
ATOM    956  CA  THR A 122     -10.157   4.295 -16.657  1.00  0.00           C  
ATOM    957  C   THR A 122      -8.914   3.768 -15.947  1.00  0.00           C  
ATOM    958  CB  THR A 122      -9.743   5.025 -17.949  1.00  0.00           C  
ATOM    959  O   THR A 122      -8.404   4.404 -15.022  1.00  0.00           O  
ATOM    960  CG2 THR A 122     -10.965   5.457 -18.752  1.00  0.00           C  
ATOM    961  OG1 THR A 122      -8.973   6.184 -17.610  1.00  0.00           O  
ATOM    962  N   SER A 123      -8.593   2.515 -16.303  1.00  0.00           N  
ATOM    963  CA  SER A 123      -7.372   1.904 -15.786  1.00  0.00           C  
ATOM    964  C   SER A 123      -6.162   2.284 -16.633  1.00  0.00           C  
ATOM    965  CB  SER A 123      -7.514   0.382 -15.738  1.00  0.00           C  
ATOM    966  O   SER A 123      -6.281   2.469 -17.846  1.00  0.00           O  
ATOM    967  OG  SER A 123      -7.714  -0.146 -17.038  1.00  0.00           O  
ATOM    968  N   GLU A 124      -5.074   2.573 -15.922  1.00  0.00           N  
ATOM    969  CA  GLU A 124      -3.793   2.849 -16.565  1.00  0.00           C  
ATOM    970  C   GLU A 124      -2.727   1.850 -16.123  1.00  0.00           C  
ATOM    971  CB  GLU A 124      -3.335   4.277 -16.260  1.00  0.00           C  
ATOM    972  O   GLU A 124      -2.572   1.589 -14.928  1.00  0.00           O  
ATOM    973  CG  GLU A 124      -4.302   5.350 -16.739  1.00  0.00           C  
ATOM    974  CD  GLU A 124      -3.900   6.753 -16.315  1.00  0.00           C  
ATOM    975  OE1 GLU A 124      -4.014   7.691 -17.137  1.00  0.00           O  
ATOM    976  OE2 GLU A 124      -3.466   6.916 -15.153  1.00  0.00           O  
ATOM    977  N   VAL A 125      -2.066   1.312 -17.102  1.00  0.00           N  
ATOM    978  CA  VAL A 125      -0.994   0.367 -16.807  1.00  0.00           C  
ATOM    979  C   VAL A 125       0.321   0.876 -17.394  1.00  0.00           C  
ATOM    980  CB  VAL A 125      -1.312  -1.042 -17.357  1.00  0.00           C  
ATOM    981  O   VAL A 125       0.367   1.307 -18.548  1.00  0.00           O  
ATOM    982  CG1 VAL A 125      -0.206  -2.028 -16.987  1.00  0.00           C  
ATOM    983  CG2 VAL A 125      -2.662  -1.527 -16.831  1.00  0.00           C  
ATOM    984  N   SER A 126       1.311   0.893 -16.670  1.00  0.00           N  
ATOM    985  CA  SER A 126       2.616   1.363 -17.124  1.00  0.00           C  
ATOM    986  C   SER A 126       3.278   0.348 -18.049  1.00  0.00           C  
ATOM    987  CB  SER A 126       3.528   1.647 -15.930  1.00  0.00           C  
ATOM    988  O   SER A 126       2.779  -0.767 -18.214  1.00  0.00           O  
ATOM    989  OG  SER A 126       3.961   0.439 -15.328  1.00  0.00           O  
ATOM    990  N   ASP A 127       4.451   0.746 -18.613  1.00  0.00           N  
ATOM    991  CA  ASP A 127       5.390  -0.221 -19.175  1.00  0.00           C  
ATOM    992  C   ASP A 127       6.055  -1.044 -18.074  1.00  0.00           C  
ATOM    993  CB  ASP A 127       6.453   0.489 -20.016  1.00  0.00           C  
ATOM    994  O   ASP A 127       5.989  -0.684 -16.897  1.00  0.00           O  
ATOM    995  CG  ASP A 127       5.962   0.857 -21.405  1.00  0.00           C  
ATOM    996  OD1 ASP A 127       4.952   0.284 -21.866  1.00  0.00           O  
ATOM    997  OD2 ASP A 127       6.594   1.725 -22.045  1.00  0.00           O  
ATOM    998  N   GLU A 128       6.668  -2.138 -18.467  1.00  0.00           N  
ATOM    999  CA  GLU A 128       7.300  -3.030 -17.499  1.00  0.00           C  
ATOM   1000  C   GLU A 128       8.611  -2.445 -16.982  1.00  0.00           C  
ATOM   1001  CB  GLU A 128       7.548  -4.408 -18.120  1.00  0.00           C  
ATOM   1002  O   GLU A 128       9.266  -1.666 -17.678  1.00  0.00           O  
ATOM   1003  CG  GLU A 128       8.524  -4.390 -19.287  1.00  0.00           C  
ATOM   1004  CD  GLU A 128       8.641  -5.732 -19.992  1.00  0.00           C  
ATOM   1005  OE1 GLU A 128       9.601  -5.926 -20.771  1.00  0.00           O  
ATOM   1006  OE2 GLU A 128       7.765  -6.596 -19.764  1.00  0.00           O  
ATOM   1007  N   SER A 129       8.930  -2.802 -15.746  1.00  0.00           N  
ATOM   1008  CA  SER A 129      10.212  -2.480 -15.128  1.00  0.00           C  
ATOM   1009  C   SER A 129      10.787  -3.685 -14.390  1.00  0.00           C  
ATOM   1010  CB  SER A 129      10.061  -1.304 -14.162  1.00  0.00           C  
ATOM   1011  O   SER A 129      10.049  -4.444 -13.759  1.00  0.00           O  
ATOM   1012  OG  SER A 129      11.306  -0.979 -13.568  1.00  0.00           O  
ATOM   1013  N   THR A 130      12.017  -3.829 -14.582  1.00  0.00           N  
ATOM   1014  CA  THR A 130      12.692  -4.838 -13.774  1.00  0.00           C  
ATOM   1015  C   THR A 130      12.900  -4.338 -12.347  1.00  0.00           C  
ATOM   1016  CB  THR A 130      14.050  -5.229 -14.387  1.00  0.00           C  
ATOM   1017  O   THR A 130      13.189  -3.159 -12.133  1.00  0.00           O  
ATOM   1018  CG2 THR A 130      14.697  -6.370 -13.608  1.00  0.00           C  
ATOM   1019  OG1 THR A 130      13.853  -5.643 -15.744  1.00  0.00           O  
ATOM   1020  N   THR A 131      12.707  -5.264 -11.398  1.00  0.00           N  
ATOM   1021  CA  THR A 131      12.775  -4.819 -10.011  1.00  0.00           C  
ATOM   1022  C   THR A 131      13.874  -5.562  -9.257  1.00  0.00           C  
ATOM   1023  CB  THR A 131      11.429  -5.021  -9.292  1.00  0.00           C  
ATOM   1024  O   THR A 131      14.174  -6.717  -9.567  1.00  0.00           O  
ATOM   1025  CG2 THR A 131      11.038  -6.495  -9.262  1.00  0.00           C  
ATOM   1026  OG1 THR A 131      11.534  -4.539  -7.947  1.00  0.00           O  
ATOM   1027  N   PHE A 132      14.517  -4.854  -8.262  1.00  0.00           N  
ATOM   1028  CA  PHE A 132      15.585  -5.395  -7.430  1.00  0.00           C  
ATOM   1029  C   PHE A 132      15.408  -4.969  -5.978  1.00  0.00           C  
ATOM   1030  CB  PHE A 132      16.954  -4.942  -7.947  1.00  0.00           C  
ATOM   1031  O   PHE A 132      14.942  -3.862  -5.702  1.00  0.00           O  
ATOM   1032  CG  PHE A 132      17.250  -5.388  -9.354  1.00  0.00           C  
ATOM   1033  CD1 PHE A 132      17.792  -6.644  -9.599  1.00  0.00           C  
ATOM   1034  CD2 PHE A 132      16.985  -4.552 -10.431  1.00  0.00           C  
ATOM   1035  CE1 PHE A 132      18.067  -7.060 -10.900  1.00  0.00           C  
ATOM   1036  CE2 PHE A 132      17.257  -4.961 -11.733  1.00  0.00           C  
ATOM   1037  CZ  PHE A 132      17.799  -6.215 -11.966  1.00  0.00           C  
ATOM   1038  N   ALA A 133      15.712  -5.915  -5.190  1.00  0.00           N  
ATOM   1039  CA  ALA A 133      15.662  -5.606  -3.763  1.00  0.00           C  
ATOM   1040  C   ALA A 133      16.665  -4.514  -3.403  1.00  0.00           C  
ATOM   1041  CB  ALA A 133      15.927  -6.862  -2.937  1.00  0.00           C  
ATOM   1042  O   ALA A 133      17.745  -4.436  -3.994  1.00  0.00           O  
ATOM   1043  N   SER A 134      16.228  -3.642  -2.573  1.00  0.00           N  
ATOM   1044  CA  SER A 134      17.099  -2.639  -1.970  1.00  0.00           C  
ATOM   1045  C   SER A 134      17.303  -2.906  -0.483  1.00  0.00           C  
ATOM   1046  CB  SER A 134      16.521  -1.237  -2.170  1.00  0.00           C  
ATOM   1047  O   SER A 134      16.341  -3.157   0.246  1.00  0.00           O  
ATOM   1048  OG  SER A 134      17.376  -0.256  -1.609  1.00  0.00           O  
ATOM   1049  N   GLY A 135      18.521  -2.837  -0.041  1.00  0.00           N  
ATOM   1050  CA  GLY A 135      18.819  -3.045   1.367  1.00  0.00           C  
ATOM   1051  C   GLY A 135      18.422  -4.422   1.864  1.00  0.00           C  
ATOM   1052  O   GLY A 135      18.853  -5.436   1.311  1.00  0.00           O  
ATOM   1053  N   ASP A 136      17.483  -4.411   2.883  1.00  0.00           N  
ATOM   1054  CA  ASP A 136      17.112  -5.640   3.577  1.00  0.00           C  
ATOM   1055  C   ASP A 136      15.985  -6.365   2.846  1.00  0.00           C  
ATOM   1056  CB  ASP A 136      16.695  -5.338   5.018  1.00  0.00           C  
ATOM   1057  O   ASP A 136      15.453  -7.359   3.344  1.00  0.00           O  
ATOM   1058  CG  ASP A 136      15.496  -4.411   5.107  1.00  0.00           C  
ATOM   1059  OD1 ASP A 136      14.993  -3.962   4.054  1.00  0.00           O  
ATOM   1060  OD2 ASP A 136      15.052  -4.123   6.239  1.00  0.00           O  
ATOM   1061  N   GLY A 137      15.566  -5.871   1.687  1.00  0.00           N  
ATOM   1062  CA  GLY A 137      14.561  -6.581   0.914  1.00  0.00           C  
ATOM   1063  C   GLY A 137      13.146  -6.114   1.201  1.00  0.00           C  
ATOM   1064  O   GLY A 137      12.184  -6.659   0.656  1.00  0.00           O  
ATOM   1065  N   VAL A 138      12.986  -5.127   2.008  1.00  0.00           N  
ATOM   1066  CA  VAL A 138      11.677  -4.572   2.337  1.00  0.00           C  
ATOM   1067  C   VAL A 138      11.225  -3.621   1.231  1.00  0.00           C  
ATOM   1068  CB  VAL A 138      11.696  -3.839   3.697  1.00  0.00           C  
ATOM   1069  O   VAL A 138      10.052  -3.613   0.850  1.00  0.00           O  
ATOM   1070  CG1 VAL A 138      10.392  -3.074   3.917  1.00  0.00           C  
ATOM   1071  CG2 VAL A 138      11.937  -4.830   4.834  1.00  0.00           C  
ATOM   1072  N   PHE A 139      12.219  -2.966   0.739  1.00  0.00           N  
ATOM   1073  CA  PHE A 139      11.954  -2.067  -0.378  1.00  0.00           C  
ATOM   1074  C   PHE A 139      12.604  -2.585  -1.655  1.00  0.00           C  
ATOM   1075  CB  PHE A 139      12.462  -0.656  -0.065  1.00  0.00           C  
ATOM   1076  O   PHE A 139      13.671  -3.200  -1.610  1.00  0.00           O  
ATOM   1077  CG  PHE A 139      11.722   0.021   1.057  1.00  0.00           C  
ATOM   1078  CD1 PHE A 139      10.456   0.555   0.851  1.00  0.00           C  
ATOM   1079  CD2 PHE A 139      12.294   0.123   2.319  1.00  0.00           C  
ATOM   1080  CE1 PHE A 139       9.769   1.182   1.888  1.00  0.00           C  
ATOM   1081  CE2 PHE A 139      11.613   0.748   3.360  1.00  0.00           C  
ATOM   1082  CZ  PHE A 139      10.351   1.278   3.142  1.00  0.00           C  
ATOM   1083  N   TRP A 140      11.897  -2.378  -2.711  1.00  0.00           N  
ATOM   1084  CA  TRP A 140      12.365  -2.790  -4.030  1.00  0.00           C  
ATOM   1085  C   TRP A 140      12.375  -1.611  -4.997  1.00  0.00           C  
ATOM   1086  CB  TRP A 140      11.487  -3.915  -4.586  1.00  0.00           C  
ATOM   1087  O   TRP A 140      11.530  -0.717  -4.905  1.00  0.00           O  
ATOM   1088  CG  TRP A 140      11.677  -5.233  -3.897  1.00  0.00           C  
ATOM   1089  CD1 TRP A 140      11.363  -5.538  -2.602  1.00  0.00           C  
ATOM   1090  CD2 TRP A 140      12.230  -6.423  -4.468  1.00  0.00           C  
ATOM   1091  CE2 TRP A 140      12.220  -7.413  -3.460  1.00  0.00           C  
ATOM   1092  CE3 TRP A 140      12.731  -6.749  -5.735  1.00  0.00           C  
ATOM   1093  NE1 TRP A 140      11.688  -6.848  -2.333  1.00  0.00           N  
ATOM   1094  CH2 TRP A 140      13.180  -9.000  -4.930  1.00  0.00           C  
ATOM   1095  CZ2 TRP A 140      12.694  -8.708  -3.682  1.00  0.00           C  
ATOM   1096  CZ3 TRP A 140      13.203  -8.038  -5.953  1.00  0.00           C  
ATOM   1097  N   THR A 141      13.358  -1.650  -5.840  1.00  0.00           N  
ATOM   1098  CA  THR A 141      13.501  -0.560  -6.798  1.00  0.00           C  
ATOM   1099  C   THR A 141      12.730  -0.862  -8.080  1.00  0.00           C  
ATOM   1100  CB  THR A 141      14.981  -0.303  -7.134  1.00  0.00           C  
ATOM   1101  O   THR A 141      12.622  -2.020  -8.487  1.00  0.00           O  
ATOM   1102  CG2 THR A 141      15.135   0.906  -8.052  1.00  0.00           C  
ATOM   1103  OG1 THR A 141      15.706  -0.064  -5.922  1.00  0.00           O  
ATOM   1104  N   HIS A 142      12.186   0.163  -8.687  1.00  0.00           N  
ATOM   1105  CA  HIS A 142      11.627   0.134 -10.034  1.00  0.00           C  
ATOM   1106  C   HIS A 142      11.846   1.463 -10.750  1.00  0.00           C  
ATOM   1107  CB  HIS A 142      10.134  -0.197  -9.988  1.00  0.00           C  
ATOM   1108  O   HIS A 142      12.175   2.468 -10.115  1.00  0.00           O  
ATOM   1109  CG  HIS A 142       9.302   0.871  -9.352  1.00  0.00           C  
ATOM   1110  CD2 HIS A 142       8.939   1.066  -8.062  1.00  0.00           C  
ATOM   1111  ND1 HIS A 142       8.735   1.900 -10.072  1.00  0.00           N  
ATOM   1112  CE1 HIS A 142       8.059   2.685  -9.250  1.00  0.00           C  
ATOM   1113  NE2 HIS A 142       8.167   2.201  -8.025  1.00  0.00           N  
ATOM   1114  N   TRP A 143      11.682   1.468 -12.112  1.00  0.00           N  
ATOM   1115  CA  TRP A 143      12.035   2.645 -12.899  1.00  0.00           C  
ATOM   1116  C   TRP A 143      10.808   3.220 -13.599  1.00  0.00           C  
ATOM   1117  CB  TRP A 143      13.111   2.298 -13.931  1.00  0.00           C  
ATOM   1118  O   TRP A 143      10.934   3.962 -14.576  1.00  0.00           O  
ATOM   1119  CG  TRP A 143      14.488   2.161 -13.353  1.00  0.00           C  
ATOM   1120  CD1 TRP A 143      15.448   3.131 -13.274  1.00  0.00           C  
ATOM   1121  CD2 TRP A 143      15.060   0.982 -12.778  1.00  0.00           C  
ATOM   1122  CE2 TRP A 143      16.371   1.310 -12.369  1.00  0.00           C  
ATOM   1123  CE3 TRP A 143      14.589  -0.321 -12.567  1.00  0.00           C  
ATOM   1124  NE1 TRP A 143      16.583   2.626 -12.683  1.00  0.00           N  
ATOM   1125  CH2 TRP A 143      16.733  -0.887 -11.567  1.00  0.00           C  
ATOM   1126  CZ2 TRP A 143      17.218   0.381 -11.761  1.00  0.00           C  
ATOM   1127  CZ3 TRP A 143      15.434  -1.244 -11.962  1.00  0.00           C  
ATOM   1128  N   ILE A 144       9.679   2.850 -13.068  1.00  0.00           N  
ATOM   1129  CA  ILE A 144       8.427   3.395 -13.584  1.00  0.00           C  
ATOM   1130  C   ILE A 144       8.216   4.806 -13.039  1.00  0.00           C  
ATOM   1131  CB  ILE A 144       7.226   2.494 -13.220  1.00  0.00           C  
ATOM   1132  O   ILE A 144       8.264   5.023 -11.826  1.00  0.00           O  
ATOM   1133  CG1 ILE A 144       7.431   1.081 -13.777  1.00  0.00           C  
ATOM   1134  CG2 ILE A 144       5.919   3.102 -13.736  1.00  0.00           C  
ATOM   1135  CD1 ILE A 144       6.475   0.044 -13.201  1.00  0.00           C  
ATOM   1136  N   PRO A 145       8.002   5.801 -14.015  1.00  0.00           N  
ATOM   1137  CA  PRO A 145       7.718   7.159 -13.546  1.00  0.00           C  
ATOM   1138  C   PRO A 145       6.405   7.253 -12.772  1.00  0.00           C  
ATOM   1139  CB  PRO A 145       7.648   7.972 -14.841  1.00  0.00           C  
ATOM   1140  O   PRO A 145       5.406   6.646 -13.167  1.00  0.00           O  
ATOM   1141  CG  PRO A 145       8.321   7.117 -15.866  1.00  0.00           C  
ATOM   1142  CD  PRO A 145       8.142   5.677 -15.478  1.00  0.00           C  
ATOM   1143  N   THR A 146       6.434   7.923 -11.643  1.00  0.00           N  
ATOM   1144  CA  THR A 146       5.242   8.121 -10.825  1.00  0.00           C  
ATOM   1145  C   THR A 146       5.035   9.602 -10.521  1.00  0.00           C  
ATOM   1146  CB  THR A 146       5.332   7.331  -9.506  1.00  0.00           C  
ATOM   1147  O   THR A 146       5.952  10.409 -10.687  1.00  0.00           O  
ATOM   1148  CG2 THR A 146       5.474   5.836  -9.769  1.00  0.00           C  
ATOM   1149  OG1 THR A 146       6.470   7.784  -8.762  1.00  0.00           O  
ATOM   1150  N   LYS A 147       3.810   9.969 -10.237  1.00  0.00           N  
ATOM   1151  CA  LYS A 147       3.451  11.325  -9.835  1.00  0.00           C  
ATOM   1152  C   LYS A 147       3.033  11.371  -8.368  1.00  0.00           C  
ATOM   1153  CB  LYS A 147       2.326  11.868 -10.717  1.00  0.00           C  
ATOM   1154  O   LYS A 147       2.738  10.335  -7.769  1.00  0.00           O  
ATOM   1155  CG  LYS A 147       2.669  11.913 -12.199  1.00  0.00           C  
ATOM   1156  CD  LYS A 147       1.482  12.375 -13.034  1.00  0.00           C  
ATOM   1157  CE  LYS A 147       1.804  12.360 -14.522  1.00  0.00           C  
ATOM   1158  NZ  LYS A 147       0.633  12.784 -15.346  1.00  0.00           N  
ATOM   1159  N   ASP A 148       3.089  12.582  -7.896  1.00  0.00           N  
ATOM   1160  CA  ASP A 148       2.590  12.782  -6.539  1.00  0.00           C  
ATOM   1161  C   ASP A 148       1.167  12.247  -6.393  1.00  0.00           C  
ATOM   1162  CB  ASP A 148       2.636  14.265  -6.164  1.00  0.00           C  
ATOM   1163  O   ASP A 148       0.310  12.510  -7.239  1.00  0.00           O  
ATOM   1164  CG  ASP A 148       4.050  14.792  -5.999  1.00  0.00           C  
ATOM   1165  OD1 ASP A 148       4.998  13.981  -5.919  1.00  0.00           O  
ATOM   1166  OD2 ASP A 148       4.219  16.029  -5.947  1.00  0.00           O  
ATOM   1167  N   GLY A 149       0.985  11.482  -5.318  1.00  0.00           N  
ATOM   1168  CA  GLY A 149      -0.344  10.946  -5.069  1.00  0.00           C  
ATOM   1169  C   GLY A 149      -0.490   9.495  -5.485  1.00  0.00           C  
ATOM   1170  O   GLY A 149      -1.502   8.857  -5.187  1.00  0.00           O  
ATOM   1171  N   GLN A 150       0.531   8.950  -6.132  1.00  0.00           N  
ATOM   1172  CA  GLN A 150       0.392   7.594  -6.653  1.00  0.00           C  
ATOM   1173  C   GLN A 150       0.955   6.568  -5.674  1.00  0.00           C  
ATOM   1174  CB  GLN A 150       1.089   7.464  -8.008  1.00  0.00           C  
ATOM   1175  O   GLN A 150       1.022   5.377  -5.984  1.00  0.00           O  
ATOM   1176  CG  GLN A 150       0.364   8.175  -9.143  1.00  0.00           C  
ATOM   1177  CD  GLN A 150       1.057   8.002 -10.481  1.00  0.00           C  
ATOM   1178  NE2 GLN A 150       0.276   7.747 -11.525  1.00  0.00           N  
ATOM   1179  OE1 GLN A 150       2.285   8.098 -10.577  1.00  0.00           O  
ATOM   1180  N   CYS A 151       1.444   7.077  -4.564  1.00  0.00           N  
ATOM   1181  CA  CYS A 151       1.787   6.109  -3.529  1.00  0.00           C  
ATOM   1182  C   CYS A 151       0.609   5.188  -3.233  1.00  0.00           C  
ATOM   1183  CB  CYS A 151       2.222   6.823  -2.250  1.00  0.00           C  
ATOM   1184  O   CYS A 151      -0.547   5.607  -3.307  1.00  0.00           O  
ATOM   1185  SG  CYS A 151       3.808   7.676  -2.396  1.00  0.00           S  
ATOM   1186  N   GLY A 152       0.966   3.939  -2.968  1.00  0.00           N  
ATOM   1187  CA  GLY A 152      -0.087   2.986  -2.654  1.00  0.00           C  
ATOM   1188  C   GLY A 152      -0.572   2.212  -3.866  1.00  0.00           C  
ATOM   1189  O   GLY A 152      -1.344   1.260  -3.732  1.00  0.00           O  
ATOM   1190  N   ALA A 153      -0.072   2.635  -5.041  1.00  0.00           N  
ATOM   1191  CA  ALA A 153      -0.457   1.913  -6.252  1.00  0.00           C  
ATOM   1192  C   ALA A 153       0.209   0.541  -6.307  1.00  0.00           C  
ATOM   1193  CB  ALA A 153      -0.098   2.726  -7.493  1.00  0.00           C  
ATOM   1194  O   ALA A 153       1.376   0.395  -5.935  1.00  0.00           O  
ATOM   1195  N   PRO A 154      -0.533  -0.444  -6.817  1.00  0.00           N  
ATOM   1196  CA  PRO A 154      -0.004  -1.810  -6.824  1.00  0.00           C  
ATOM   1197  C   PRO A 154       1.064  -2.023  -7.894  1.00  0.00           C  
ATOM   1198  CB  PRO A 154      -1.241  -2.666  -7.108  1.00  0.00           C  
ATOM   1199  O   PRO A 154       0.930  -1.523  -9.014  1.00  0.00           O  
ATOM   1200  CG  PRO A 154      -2.178  -1.754  -7.832  1.00  0.00           C  
ATOM   1201  CD  PRO A 154      -1.940  -0.349  -7.355  1.00  0.00           C  
ATOM   1202  N   LEU A 155       2.117  -2.698  -7.477  1.00  0.00           N  
ATOM   1203  CA  LEU A 155       3.073  -3.283  -8.411  1.00  0.00           C  
ATOM   1204  C   LEU A 155       2.758  -4.755  -8.660  1.00  0.00           C  
ATOM   1205  CB  LEU A 155       4.501  -3.138  -7.879  1.00  0.00           C  
ATOM   1206  O   LEU A 155       2.700  -5.549  -7.719  1.00  0.00           O  
ATOM   1207  CG  LEU A 155       5.169  -1.779  -8.092  1.00  0.00           C  
ATOM   1208  CD1 LEU A 155       5.518  -1.585  -9.563  1.00  0.00           C  
ATOM   1209  CD2 LEU A 155       4.264  -0.655  -7.599  1.00  0.00           C  
ATOM   1210  N   VAL A 156       2.565  -5.091  -9.966  1.00  0.00           N  
ATOM   1211  CA  VAL A 156       2.042  -6.403 -10.330  1.00  0.00           C  
ATOM   1212  C   VAL A 156       3.069  -7.151 -11.178  1.00  0.00           C  
ATOM   1213  CB  VAL A 156       0.703  -6.289 -11.092  1.00  0.00           C  
ATOM   1214  O   VAL A 156       3.634  -6.589 -12.120  1.00  0.00           O  
ATOM   1215  CG1 VAL A 156       0.156  -7.674 -11.434  1.00  0.00           C  
ATOM   1216  CG2 VAL A 156      -0.312  -5.498 -10.270  1.00  0.00           C  
ATOM   1217  N   SER A 157       3.306  -8.396 -10.840  1.00  0.00           N  
ATOM   1218  CA  SER A 157       4.193  -9.242 -11.632  1.00  0.00           C  
ATOM   1219  C   SER A 157       3.593  -9.545 -13.001  1.00  0.00           C  
ATOM   1220  CB  SER A 157       4.487 -10.549 -10.895  1.00  0.00           C  
ATOM   1221  O   SER A 157       2.434  -9.954 -13.099  1.00  0.00           O  
ATOM   1222  OG  SER A 157       5.211 -11.442 -11.723  1.00  0.00           O  
ATOM   1223  N   THR A 158       4.418  -9.381 -14.006  1.00  0.00           N  
ATOM   1224  CA  THR A 158       3.939  -9.663 -15.355  1.00  0.00           C  
ATOM   1225  C   THR A 158       3.938 -11.165 -15.625  1.00  0.00           C  
ATOM   1226  CB  THR A 158       4.801  -8.950 -16.413  1.00  0.00           C  
ATOM   1227  O   THR A 158       3.329 -11.626 -16.593  1.00  0.00           O  
ATOM   1228  CG2 THR A 158       4.747  -7.436 -16.236  1.00  0.00           C  
ATOM   1229  OG1 THR A 158       6.160  -9.386 -16.288  1.00  0.00           O  
ATOM   1230  N   GLU A 159       4.567 -11.899 -14.739  1.00  0.00           N  
ATOM   1231  CA  GLU A 159       4.681 -13.343 -14.920  1.00  0.00           C  
ATOM   1232  C   GLU A 159       3.396 -14.054 -14.506  1.00  0.00           C  
ATOM   1233  CB  GLU A 159       5.867 -13.894 -14.124  1.00  0.00           C  
ATOM   1234  O   GLU A 159       2.898 -14.920 -15.229  1.00  0.00           O  
ATOM   1235  CG  GLU A 159       6.142 -15.370 -14.372  1.00  0.00           C  
ATOM   1236  CD  GLU A 159       7.396 -15.872 -13.675  1.00  0.00           C  
ATOM   1237  OE1 GLU A 159       7.679 -17.090 -13.738  1.00  0.00           O  
ATOM   1238  OE2 GLU A 159       8.100 -15.041 -13.059  1.00  0.00           O  
ATOM   1239  N   ASP A 160       2.848 -13.593 -13.336  1.00  0.00           N  
ATOM   1240  CA  ASP A 160       1.720 -14.376 -12.839  1.00  0.00           C  
ATOM   1241  C   ASP A 160       0.552 -13.472 -12.450  1.00  0.00           C  
ATOM   1242  CB  ASP A 160       2.145 -15.231 -11.643  1.00  0.00           C  
ATOM   1243  O   ASP A 160      -0.477 -13.952 -11.971  1.00  0.00           O  
ATOM   1244  CG  ASP A 160       2.744 -14.412 -10.513  1.00  0.00           C  
ATOM   1245  OD1 ASP A 160       2.651 -13.166 -10.547  1.00  0.00           O  
ATOM   1246  OD2 ASP A 160       3.315 -15.019  -9.581  1.00  0.00           O  
ATOM   1247  N   GLY A 161       0.679 -12.169 -12.482  1.00  0.00           N  
ATOM   1248  CA  GLY A 161      -0.411 -11.247 -12.203  1.00  0.00           C  
ATOM   1249  C   GLY A 161      -0.614 -10.993 -10.721  1.00  0.00           C  
ATOM   1250  O   GLY A 161      -1.610 -10.388 -10.321  1.00  0.00           O  
ATOM   1251  N   SER A 162       0.322 -11.496  -9.926  1.00  0.00           N  
ATOM   1252  CA  SER A 162       0.246 -11.305  -8.481  1.00  0.00           C  
ATOM   1253  C   SER A 162       0.729  -9.916  -8.080  1.00  0.00           C  
ATOM   1254  CB  SER A 162       1.070 -12.370  -7.755  1.00  0.00           C  
ATOM   1255  O   SER A 162       1.610  -9.348  -8.729  1.00  0.00           O  
ATOM   1256  OG  SER A 162       0.597 -13.669  -8.064  1.00  0.00           O  
ATOM   1257  N   ILE A 163       0.064  -9.324  -7.074  1.00  0.00           N  
ATOM   1258  CA  ILE A 163       0.550  -8.076  -6.495  1.00  0.00           C  
ATOM   1259  C   ILE A 163       1.772  -8.354  -5.622  1.00  0.00           C  
ATOM   1260  CB  ILE A 163      -0.549  -7.370  -5.669  1.00  0.00           C  
ATOM   1261  O   ILE A 163       1.689  -9.106  -4.648  1.00  0.00           O  
ATOM   1262  CG1 ILE A 163      -1.742  -7.012  -6.563  1.00  0.00           C  
ATOM   1263  CG2 ILE A 163       0.012  -6.123  -4.979  1.00  0.00           C  
ATOM   1264  CD1 ILE A 163      -2.951  -6.488  -5.800  1.00  0.00           C  
ATOM   1265  N   VAL A 164       2.900  -7.714  -5.944  1.00  0.00           N  
ATOM   1266  CA  VAL A 164       4.142  -8.052  -5.255  1.00  0.00           C  
ATOM   1267  C   VAL A 164       4.563  -6.895  -4.352  1.00  0.00           C  
ATOM   1268  CB  VAL A 164       5.272  -8.387  -6.255  1.00  0.00           C  
ATOM   1269  O   VAL A 164       5.502  -7.025  -3.563  1.00  0.00           O  
ATOM   1270  CG1 VAL A 164       4.944  -9.659  -7.034  1.00  0.00           C  
ATOM   1271  CG2 VAL A 164       5.504  -7.217  -7.209  1.00  0.00           C  
ATOM   1272  N   GLY A 165       3.849  -5.780  -4.473  1.00  0.00           N  
ATOM   1273  CA  GLY A 165       4.151  -4.622  -3.646  1.00  0.00           C  
ATOM   1274  C   GLY A 165       3.274  -3.424  -3.954  1.00  0.00           C  
ATOM   1275  O   GLY A 165       2.385  -3.500  -4.805  1.00  0.00           O  
ATOM   1276  N   ILE A 166       3.467  -2.355  -3.123  1.00  0.00           N  
ATOM   1277  CA  ILE A 166       2.786  -1.090  -3.375  1.00  0.00           C  
ATOM   1278  C   ILE A 166       3.807   0.044  -3.430  1.00  0.00           C  
ATOM   1279  CB  ILE A 166       1.718  -0.799  -2.296  1.00  0.00           C  
ATOM   1280  O   ILE A 166       4.799   0.031  -2.697  1.00  0.00           O  
ATOM   1281  CG1 ILE A 166       2.371  -0.697  -0.913  1.00  0.00           C  
ATOM   1282  CG2 ILE A 166       0.629  -1.875  -2.310  1.00  0.00           C  
ATOM   1283  CD1 ILE A 166       1.417  -0.263   0.191  1.00  0.00           C  
ATOM   1284  N   HIS A 167       3.575   0.895  -4.454  1.00  0.00           N  
ATOM   1285  CA  HIS A 167       4.487   2.022  -4.614  1.00  0.00           C  
ATOM   1286  C   HIS A 167       4.606   2.822  -3.321  1.00  0.00           C  
ATOM   1287  CB  HIS A 167       4.021   2.931  -5.753  1.00  0.00           C  
ATOM   1288  O   HIS A 167       3.597   3.143  -2.689  1.00  0.00           O  
ATOM   1289  CG  HIS A 167       4.831   4.181  -5.892  1.00  0.00           C  
ATOM   1290  CD2 HIS A 167       4.507   5.478  -5.680  1.00  0.00           C  
ATOM   1291  ND1 HIS A 167       6.147   4.173  -6.300  1.00  0.00           N  
ATOM   1292  CE1 HIS A 167       6.599   5.415  -6.332  1.00  0.00           C  
ATOM   1293  NE2 HIS A 167       5.623   6.226  -5.960  1.00  0.00           N  
ATOM   1294  N   SER A 168       5.875   3.307  -2.916  1.00  0.00           N  
ATOM   1295  CA  SER A 168       6.096   3.959  -1.629  1.00  0.00           C  
ATOM   1296  C   SER A 168       6.812   5.295  -1.802  1.00  0.00           C  
ATOM   1297  CB  SER A 168       6.907   3.054  -0.701  1.00  0.00           C  
ATOM   1298  O   SER A 168       6.341   6.325  -1.316  1.00  0.00           O  
ATOM   1299  OG  SER A 168       6.917   3.567   0.620  1.00  0.00           O  
ATOM   1300  N   ALA A 169       7.889   5.284  -2.485  1.00  0.00           N  
ATOM   1301  CA  ALA A 169       8.739   6.472  -2.445  1.00  0.00           C  
ATOM   1302  C   ALA A 169       9.626   6.554  -3.684  1.00  0.00           C  
ATOM   1303  CB  ALA A 169       9.594   6.472  -1.180  1.00  0.00           C  
ATOM   1304  O   ALA A 169       9.576   5.677  -4.550  1.00  0.00           O  
ATOM   1305  N   SER A 170      10.257   7.711  -3.786  1.00  0.00           N  
ATOM   1306  CA  SER A 170      11.278   7.939  -4.804  1.00  0.00           C  
ATOM   1307  C   SER A 170      12.601   8.363  -4.175  1.00  0.00           C  
ATOM   1308  CB  SER A 170      10.814   9.004  -5.799  1.00  0.00           C  
ATOM   1309  O   SER A 170      12.653   8.695  -2.989  1.00  0.00           O  
ATOM   1310  OG  SER A 170      10.627  10.251  -5.152  1.00  0.00           O  
ATOM   1311  N   ASN A 171      13.656   8.146  -4.964  1.00  0.00           N  
ATOM   1312  CA  ASN A 171      14.929   8.674  -4.486  1.00  0.00           C  
ATOM   1313  C   ASN A 171      15.039  10.177  -4.725  1.00  0.00           C  
ATOM   1314  CB  ASN A 171      16.097   7.943  -5.152  1.00  0.00           C  
ATOM   1315  O   ASN A 171      14.157  10.777  -5.342  1.00  0.00           O  
ATOM   1316  CG  ASN A 171      16.218   8.262  -6.629  1.00  0.00           C  
ATOM   1317  ND2 ASN A 171      17.266   7.748  -7.263  1.00  0.00           N  
ATOM   1318  OD1 ASN A 171      15.378   8.964  -7.197  1.00  0.00           O  
ATOM   1319  N   PHE A 172      16.086  10.809  -4.221  1.00  0.00           N  
ATOM   1320  CA  PHE A 172      16.240  12.259  -4.240  1.00  0.00           C  
ATOM   1321  C   PHE A 172      16.501  12.757  -5.657  1.00  0.00           C  
ATOM   1322  CB  PHE A 172      17.380  12.692  -3.313  1.00  0.00           C  
ATOM   1323  O   PHE A 172      16.140  13.884  -6.001  1.00  0.00           O  
ATOM   1324  CG  PHE A 172      17.019  12.662  -1.853  1.00  0.00           C  
ATOM   1325  CD1 PHE A 172      16.187  13.632  -1.307  1.00  0.00           C  
ATOM   1326  CD2 PHE A 172      17.513  11.662  -1.024  1.00  0.00           C  
ATOM   1327  CE1 PHE A 172      15.852  13.606   0.045  1.00  0.00           C  
ATOM   1328  CE2 PHE A 172      17.182  11.629   0.327  1.00  0.00           C  
ATOM   1329  CZ  PHE A 172      16.352  12.603   0.860  1.00  0.00           C  
ATOM   1330  N   ASP A 173      17.182  11.875  -6.436  1.00  0.00           N  
ATOM   1331  CA  ASP A 173      17.508  12.290  -7.797  1.00  0.00           C  
ATOM   1332  C   ASP A 173      16.373  11.952  -8.761  1.00  0.00           C  
ATOM   1333  CB  ASP A 173      18.807  11.629  -8.262  1.00  0.00           C  
ATOM   1334  O   ASP A 173      16.497  12.157  -9.970  1.00  0.00           O  
ATOM   1335  CG  ASP A 173      20.007  12.019  -7.416  1.00  0.00           C  
ATOM   1336  OD1 ASP A 173      20.058  13.166  -6.923  1.00  0.00           O  
ATOM   1337  OD2 ASP A 173      20.910  11.172  -7.244  1.00  0.00           O  
ATOM   1338  N   ASN A 174      15.324  11.429  -8.179  1.00  0.00           N  
ATOM   1339  CA  ASN A 174      14.132  11.033  -8.920  1.00  0.00           C  
ATOM   1340  C   ASN A 174      14.481  10.134 -10.104  1.00  0.00           C  
ATOM   1341  CB  ASN A 174      13.363  12.265  -9.399  1.00  0.00           C  
ATOM   1342  O   ASN A 174      13.907  10.274 -11.185  1.00  0.00           O  
ATOM   1343  CG  ASN A 174      12.539  12.904  -8.297  1.00  0.00           C  
ATOM   1344  ND2 ASN A 174      12.178  14.168  -8.483  1.00  0.00           N  
ATOM   1345  OD1 ASN A 174      12.231  12.266  -7.287  1.00  0.00           O  
ATOM   1346  N   THR A 175      15.533   9.336  -9.902  1.00  0.00           N  
ATOM   1347  CA  THR A 175      15.951   8.452 -10.984  1.00  0.00           C  
ATOM   1348  C   THR A 175      15.272   7.090 -10.863  1.00  0.00           C  
ATOM   1349  CB  THR A 175      17.479   8.267 -10.996  1.00  0.00           C  
ATOM   1350  O   THR A 175      15.152   6.361 -11.849  1.00  0.00           O  
ATOM   1351  CG2 THR A 175      18.189   9.578 -11.319  1.00  0.00           C  
ATOM   1352  OG1 THR A 175      17.909   7.809  -9.708  1.00  0.00           O  
ATOM   1353  N   ASN A 176      15.001   6.765  -9.667  1.00  0.00           N  
ATOM   1354  CA  ASN A 176      14.294   5.508  -9.444  1.00  0.00           C  
ATOM   1355  C   ASN A 176      13.296   5.622  -8.295  1.00  0.00           C  
ATOM   1356  CB  ASN A 176      15.287   4.375  -9.173  1.00  0.00           C  
ATOM   1357  O   ASN A 176      13.331   6.588  -7.530  1.00  0.00           O  
ATOM   1358  CG  ASN A 176      16.203   4.668  -8.001  1.00  0.00           C  
ATOM   1359  ND2 ASN A 176      16.760   3.619  -7.408  1.00  0.00           N  
ATOM   1360  OD1 ASN A 176      16.407   5.827  -7.632  1.00  0.00           O  
ATOM   1361  N   ASN A 177      12.327   4.751  -8.378  1.00  0.00           N  
ATOM   1362  CA  ASN A 177      11.290   4.678  -7.354  1.00  0.00           C  
ATOM   1363  C   ASN A 177      11.392   3.389  -6.545  1.00  0.00           C  
ATOM   1364  CB  ASN A 177       9.902   4.802  -7.985  1.00  0.00           C  
ATOM   1365  O   ASN A 177      12.149   2.485  -6.901  1.00  0.00           O  
ATOM   1366  CG  ASN A 177       9.668   6.157  -8.622  1.00  0.00           C  
ATOM   1367  ND2 ASN A 177       9.454   6.167  -9.933  1.00  0.00           N  
ATOM   1368  OD1 ASN A 177       9.682   7.187  -7.943  1.00  0.00           O  
ATOM   1369  N   TYR A 178      10.691   3.469  -5.371  1.00  0.00           N  
ATOM   1370  CA  TYR A 178      10.702   2.309  -4.487  1.00  0.00           C  
ATOM   1371  C   TYR A 178       9.284   1.845  -4.178  1.00  0.00           C  
ATOM   1372  CB  TYR A 178      11.440   2.633  -3.184  1.00  0.00           C  
ATOM   1373  O   TYR A 178       8.353   2.654  -4.142  1.00  0.00           O  
ATOM   1374  CG  TYR A 178      12.884   3.026  -3.386  1.00  0.00           C  
ATOM   1375  CD1 TYR A 178      13.893   2.065  -3.393  1.00  0.00           C  
ATOM   1376  CD2 TYR A 178      13.242   4.357  -3.569  1.00  0.00           C  
ATOM   1377  CE1 TYR A 178      15.225   2.422  -3.577  1.00  0.00           C  
ATOM   1378  CE2 TYR A 178      14.570   4.725  -3.754  1.00  0.00           C  
ATOM   1379  OH  TYR A 178      16.870   4.112  -3.939  1.00  0.00           O  
ATOM   1380  CZ  TYR A 178      15.553   3.753  -3.757  1.00  0.00           C  
ATOM   1381  N   PHE A 179       9.156   0.553  -4.114  1.00  0.00           N  
ATOM   1382  CA  PHE A 179       7.897   0.041  -3.585  1.00  0.00           C  
ATOM   1383  C   PHE A 179       8.143  -0.866  -2.385  1.00  0.00           C  
ATOM   1384  CB  PHE A 179       7.126  -0.719  -4.669  1.00  0.00           C  
ATOM   1385  O   PHE A 179       9.247  -1.385  -2.208  1.00  0.00           O  
ATOM   1386  CG  PHE A 179       7.766  -2.022  -5.068  1.00  0.00           C  
ATOM   1387  CD1 PHE A 179       8.701  -2.067  -6.095  1.00  0.00           C  
ATOM   1388  CD2 PHE A 179       7.432  -3.201  -4.415  1.00  0.00           C  
ATOM   1389  CE1 PHE A 179       9.295  -3.272  -6.466  1.00  0.00           C  
ATOM   1390  CE2 PHE A 179       8.021  -4.409  -4.781  1.00  0.00           C  
ATOM   1391  CZ  PHE A 179       8.951  -4.442  -5.807  1.00  0.00           C  
ATOM   1392  N   THR A 180       7.175  -0.874  -1.487  1.00  0.00           N  
ATOM   1393  CA  THR A 180       7.196  -1.762  -0.330  1.00  0.00           C  
ATOM   1394  C   THR A 180       6.771  -3.174  -0.724  1.00  0.00           C  
ATOM   1395  CB  THR A 180       6.277  -1.241   0.791  1.00  0.00           C  
ATOM   1396  O   THR A 180       5.678  -3.373  -1.258  1.00  0.00           O  
ATOM   1397  CG2 THR A 180       6.385  -2.111   2.039  1.00  0.00           C  
ATOM   1398  OG1 THR A 180       6.653   0.101   1.124  1.00  0.00           O  
ATOM   1399  N   ALA A 181       7.599  -4.126  -0.468  1.00  0.00           N  
ATOM   1400  CA  ALA A 181       7.356  -5.518  -0.838  1.00  0.00           C  
ATOM   1401  C   ALA A 181       6.253  -6.129   0.021  1.00  0.00           C  
ATOM   1402  CB  ALA A 181       8.640  -6.334  -0.710  1.00  0.00           C  
ATOM   1403  O   ALA A 181       6.154  -5.839   1.215  1.00  0.00           O  
ATOM   1404  N   ILE A 182       5.421  -6.918  -0.594  1.00  0.00           N  
ATOM   1405  CA  ILE A 182       4.478  -7.750   0.146  1.00  0.00           C  
ATOM   1406  C   ILE A 182       5.239  -8.798   0.955  1.00  0.00           C  
ATOM   1407  CB  ILE A 182       3.466  -8.435  -0.799  1.00  0.00           C  
ATOM   1408  O   ILE A 182       6.110  -9.491   0.422  1.00  0.00           O  
ATOM   1409  CG1 ILE A 182       2.649  -7.383  -1.559  1.00  0.00           C  
ATOM   1410  CG2 ILE A 182       2.549  -9.379  -0.016  1.00  0.00           C  
ATOM   1411  CD1 ILE A 182       1.856  -6.445  -0.659  1.00  0.00           C  
ATOM   1412  N   PRO A 183       4.954  -8.883   2.293  1.00  0.00           N  
ATOM   1413  CA  PRO A 183       5.659  -9.878   3.104  1.00  0.00           C  
ATOM   1414  C   PRO A 183       5.184 -11.304   2.834  1.00  0.00           C  
ATOM   1415  CB  PRO A 183       5.334  -9.457   4.539  1.00  0.00           C  
ATOM   1416  O   PRO A 183       4.143 -11.503   2.204  1.00  0.00           O  
ATOM   1417  CG  PRO A 183       3.986  -8.818   4.453  1.00  0.00           C  
ATOM   1418  CD  PRO A 183       3.883  -8.096   3.140  1.00  0.00           C  
ATOM   1419  N   PRO A 184       6.036 -12.253   3.348  1.00  0.00           N  
ATOM   1420  CA  PRO A 184       5.582 -13.639   3.220  1.00  0.00           C  
ATOM   1421  C   PRO A 184       4.284 -13.908   3.978  1.00  0.00           C  
ATOM   1422  CB  PRO A 184       6.739 -14.446   3.815  1.00  0.00           C  
ATOM   1423  O   PRO A 184       4.021 -13.273   5.003  1.00  0.00           O  
ATOM   1424  CG  PRO A 184       7.444 -13.490   4.722  1.00  0.00           C  
ATOM   1425  CD  PRO A 184       7.232 -12.096   4.205  1.00  0.00           C  
ATOM   1426  N   ASP A 185       3.359 -14.711   3.472  1.00  0.00           N  
ATOM   1427  CA  ASP A 185       2.138 -15.190   4.113  1.00  0.00           C  
ATOM   1428  C   ASP A 185       1.115 -14.066   4.255  1.00  0.00           C  
ATOM   1429  CB  ASP A 185       2.452 -15.792   5.485  1.00  0.00           C  
ATOM   1430  O   ASP A 185       0.336 -14.045   5.210  1.00  0.00           O  
ATOM   1431  CG  ASP A 185       3.282 -17.061   5.400  1.00  0.00           C  
ATOM   1432  OD1 ASP A 185       3.064 -17.871   4.473  1.00  0.00           O  
ATOM   1433  OD2 ASP A 185       4.159 -17.255   6.269  1.00  0.00           O  
ATOM   1434  N   PHE A 186       1.266 -13.064   3.428  1.00  0.00           N  
ATOM   1435  CA  PHE A 186       0.388 -11.901   3.475  1.00  0.00           C  
ATOM   1436  C   PHE A 186      -1.056 -12.302   3.199  1.00  0.00           C  
ATOM   1437  CB  PHE A 186       0.841 -10.843   2.464  1.00  0.00           C  
ATOM   1438  O   PHE A 186      -1.981 -11.784   3.829  1.00  0.00           O  
ATOM   1439  CG  PHE A 186       0.208  -9.494   2.673  1.00  0.00           C  
ATOM   1440  CD1 PHE A 186      -0.562  -8.909   1.675  1.00  0.00           C  
ATOM   1441  CD2 PHE A 186       0.383  -8.810   3.869  1.00  0.00           C  
ATOM   1442  CE1 PHE A 186      -1.149  -7.660   1.866  1.00  0.00           C  
ATOM   1443  CE2 PHE A 186      -0.201  -7.561   4.067  1.00  0.00           C  
ATOM   1444  CZ  PHE A 186      -0.966  -6.988   3.064  1.00  0.00           C  
ATOM   1445  N   GLN A 187      -1.228 -13.182   2.319  1.00  0.00           N  
ATOM   1446  CA  GLN A 187      -2.572 -13.641   1.985  1.00  0.00           C  
ATOM   1447  C   GLN A 187      -3.281 -14.205   3.213  1.00  0.00           C  
ATOM   1448  CB  GLN A 187      -2.520 -14.695   0.878  1.00  0.00           C  
ATOM   1449  O   GLN A 187      -4.460 -13.925   3.439  1.00  0.00           O  
ATOM   1450  CG  GLN A 187      -3.889 -15.088   0.339  1.00  0.00           C  
ATOM   1451  CD  GLN A 187      -4.532 -13.991  -0.489  1.00  0.00           C  
ATOM   1452  NE2 GLN A 187      -5.848 -13.851  -0.368  1.00  0.00           N  
ATOM   1453  OE1 GLN A 187      -3.851 -13.276  -1.230  1.00  0.00           O  
ATOM   1454  N   ARG A 188      -2.588 -15.019   3.947  1.00  0.00           N  
ATOM   1455  CA  ARG A 188      -3.120 -15.607   5.172  1.00  0.00           C  
ATOM   1456  C   ARG A 188      -3.476 -14.528   6.188  1.00  0.00           C  
ATOM   1457  CB  ARG A 188      -2.113 -16.587   5.779  1.00  0.00           C  
ATOM   1458  O   ARG A 188      -4.502 -14.619   6.865  1.00  0.00           O  
ATOM   1459  CG  ARG A 188      -2.648 -17.357   6.976  1.00  0.00           C  
ATOM   1460  CD  ARG A 188      -1.633 -18.363   7.499  1.00  0.00           C  
ATOM   1461  NE  ARG A 188      -2.043 -18.926   8.782  1.00  0.00           N  
ATOM   1462  NH1 ARG A 188      -0.037 -19.996   9.189  1.00  0.00           N  
ATOM   1463  NH2 ARG A 188      -1.750 -20.148  10.704  1.00  0.00           N  
ATOM   1464  CZ  ARG A 188      -1.276 -19.689   9.555  1.00  0.00           C  
ATOM   1465  N   LEU A 189      -2.610 -13.532   6.276  1.00  0.00           N  
ATOM   1466  CA  LEU A 189      -2.853 -12.410   7.176  1.00  0.00           C  
ATOM   1467  C   LEU A 189      -4.168 -11.716   6.838  1.00  0.00           C  
ATOM   1468  CB  LEU A 189      -1.700 -11.405   7.104  1.00  0.00           C  
ATOM   1469  O   LEU A 189      -4.915 -11.321   7.736  1.00  0.00           O  
ATOM   1470  CG  LEU A 189      -1.853 -10.136   7.943  1.00  0.00           C  
ATOM   1471  CD1 LEU A 189      -1.821 -10.476   9.429  1.00  0.00           C  
ATOM   1472  CD2 LEU A 189      -0.761  -9.130   7.596  1.00  0.00           C  
ATOM   1473  N   LEU A 190      -4.532 -11.652   5.561  1.00  0.00           N  
ATOM   1474  CA  LEU A 190      -5.723 -10.941   5.109  1.00  0.00           C  
ATOM   1475  C   LEU A 190      -6.983 -11.748   5.402  1.00  0.00           C  
ATOM   1476  CB  LEU A 190      -5.631 -10.642   3.610  1.00  0.00           C  
ATOM   1477  O   LEU A 190      -8.058 -11.178   5.599  1.00  0.00           O  
ATOM   1478  CG  LEU A 190      -4.519  -9.686   3.176  1.00  0.00           C  
ATOM   1479  CD1 LEU A 190      -4.533  -9.510   1.661  1.00  0.00           C  
ATOM   1480  CD2 LEU A 190      -4.667  -8.340   3.877  1.00  0.00           C  
ATOM   1481  N   THR A 191      -6.871 -13.015   5.496  1.00  0.00           N  
ATOM   1482  CA  THR A 191      -8.064 -13.850   5.579  1.00  0.00           C  
ATOM   1483  C   THR A 191      -8.260 -14.374   6.998  1.00  0.00           C  
ATOM   1484  CB  THR A 191      -7.986 -15.034   4.597  1.00  0.00           C  
ATOM   1485  O   THR A 191      -9.372 -14.747   7.380  1.00  0.00           O  
ATOM   1486  CG2 THR A 191      -7.986 -14.551   3.151  1.00  0.00           C  
ATOM   1487  OG1 THR A 191      -6.782 -15.772   4.843  1.00  0.00           O  
ATOM   1488  N   ASP A 192      -7.207 -14.388   7.779  1.00  0.00           N  
ATOM   1489  CA  ASP A 192      -7.267 -14.929   9.133  1.00  0.00           C  
ATOM   1490  C   ASP A 192      -7.277 -13.811  10.172  1.00  0.00           C  
ATOM   1491  CB  ASP A 192      -6.090 -15.873   9.386  1.00  0.00           C  
ATOM   1492  O   ASP A 192      -6.231 -13.239  10.486  1.00  0.00           O  
ATOM   1493  CG  ASP A 192      -6.195 -16.611  10.709  1.00  0.00           C  
ATOM   1494  OD1 ASP A 192      -7.052 -16.247  11.544  1.00  0.00           O  
ATOM   1495  OD2 ASP A 192      -5.413 -17.563  10.920  1.00  0.00           O  
ATOM   1496  N   ASP A 193      -8.422 -13.549  10.736  1.00  0.00           N  
ATOM   1497  CA  ASP A 193      -8.632 -12.464  11.690  1.00  0.00           C  
ATOM   1498  C   ASP A 193      -7.744 -12.634  12.920  1.00  0.00           C  
ATOM   1499  CB  ASP A 193     -10.102 -12.394  12.108  1.00  0.00           C  
ATOM   1500  O   ASP A 193      -7.381 -11.652  13.571  1.00  0.00           O  
ATOM   1501  CG  ASP A 193     -10.453 -11.105  12.830  1.00  0.00           C  
ATOM   1502  OD1 ASP A 193     -10.299 -10.014  12.239  1.00  0.00           O  
ATOM   1503  OD2 ASP A 193     -10.883 -11.181  14.001  1.00  0.00           O  
ATOM   1504  N   SER A 194      -7.405 -13.890  13.237  1.00  0.00           N  
ATOM   1505  CA  SER A 194      -6.614 -14.173  14.430  1.00  0.00           C  
ATOM   1506  C   SER A 194      -5.184 -13.667  14.278  1.00  0.00           C  
ATOM   1507  CB  SER A 194      -6.605 -15.674  14.723  1.00  0.00           C  
ATOM   1508  O   SER A 194      -4.483 -13.462  15.271  1.00  0.00           O  
ATOM   1509  OG  SER A 194      -5.826 -16.369  13.764  1.00  0.00           O  
ATOM   1510  N   LEU A 195      -4.734 -13.387  13.042  1.00  0.00           N  
ATOM   1511  CA  LEU A 195      -3.367 -12.943  12.792  1.00  0.00           C  
ATOM   1512  C   LEU A 195      -3.283 -11.420  12.778  1.00  0.00           C  
ATOM   1513  CB  LEU A 195      -2.855 -13.506  11.464  1.00  0.00           C  
ATOM   1514  O   LEU A 195      -2.188 -10.855  12.751  1.00  0.00           O  
ATOM   1515  CG  LEU A 195      -2.703 -15.026  11.385  1.00  0.00           C  
ATOM   1516  CD1 LEU A 195      -2.268 -15.443   9.984  1.00  0.00           C  
ATOM   1517  CD2 LEU A 195      -1.707 -15.519  12.429  1.00  0.00           C  
ATOM   1518  N   GLN A 196      -4.444 -10.791  12.904  1.00  0.00           N  
ATOM   1519  CA  GLN A 196      -4.486  -9.336  12.804  1.00  0.00           C  
ATOM   1520  C   GLN A 196      -4.495  -8.689  14.186  1.00  0.00           C  
ATOM   1521  CB  GLN A 196      -5.711  -8.887  12.006  1.00  0.00           C  
ATOM   1522  O   GLN A 196      -5.281  -9.077  15.054  1.00  0.00           O  
ATOM   1523  CG  GLN A 196      -5.765  -9.452  10.593  1.00  0.00           C  
ATOM   1524  CD  GLN A 196      -7.139  -9.325   9.963  1.00  0.00           C  
ATOM   1525  NE2 GLN A 196      -7.221  -9.586   8.662  1.00  0.00           N  
ATOM   1526  OE1 GLN A 196      -8.119  -8.997  10.639  1.00  0.00           O  
ATOM   1527  N   LYS A 197      -3.546  -7.821  14.420  1.00  0.00           N  
ATOM   1528  CA  LYS A 197      -3.505  -7.006  15.631  1.00  0.00           C  
ATOM   1529  C   LYS A 197      -3.919  -5.566  15.340  1.00  0.00           C  
ATOM   1530  CB  LYS A 197      -2.108  -7.035  16.251  1.00  0.00           C  
ATOM   1531  O   LYS A 197      -3.124  -4.780  14.819  1.00  0.00           O  
ATOM   1532  CG  LYS A 197      -1.653  -8.419  16.690  1.00  0.00           C  
ATOM   1533  CD  LYS A 197      -0.263  -8.380  17.313  1.00  0.00           C  
ATOM   1534  CE  LYS A 197       0.210  -9.770  17.713  1.00  0.00           C  
ATOM   1535  NZ  LYS A 197       1.585  -9.741  18.297  1.00  0.00           N  
ATOM   1536  N   TRP A 198      -5.147  -5.232  15.804  1.00  0.00           N  
ATOM   1537  CA  TRP A 198      -5.742  -3.954  15.428  1.00  0.00           C  
ATOM   1538  C   TRP A 198      -5.440  -2.884  16.471  1.00  0.00           C  
ATOM   1539  CB  TRP A 198      -7.256  -4.097  15.249  1.00  0.00           C  
ATOM   1540  O   TRP A 198      -5.527  -3.139  17.675  1.00  0.00           O  
ATOM   1541  CG  TRP A 198      -7.655  -5.113  14.221  1.00  0.00           C  
ATOM   1542  CD1 TRP A 198      -8.179  -6.355  14.449  1.00  0.00           C  
ATOM   1543  CD2 TRP A 198      -7.556  -4.975  12.800  1.00  0.00           C  
ATOM   1544  CE2 TRP A 198      -8.039  -6.172  12.229  1.00  0.00           C  
ATOM   1545  CE3 TRP A 198      -7.106  -3.952  11.954  1.00  0.00           C  
ATOM   1546  NE1 TRP A 198      -8.412  -6.997  13.255  1.00  0.00           N  
ATOM   1547  CH2 TRP A 198      -7.639  -5.359  10.042  1.00  0.00           C  
ATOM   1548  CZ2 TRP A 198      -8.085  -6.375  10.847  1.00  0.00           C  
ATOM   1549  CZ3 TRP A 198      -7.152  -4.156  10.580  1.00  0.00           C  
ATOM   1550  N   VAL A 199      -5.002  -1.782  15.943  1.00  0.00           N  
ATOM   1551  CA  VAL A 199      -4.792  -0.618  16.798  1.00  0.00           C  
ATOM   1552  C   VAL A 199      -5.624   0.556  16.287  1.00  0.00           C  
ATOM   1553  CB  VAL A 199      -3.300  -0.224  16.864  1.00  0.00           C  
ATOM   1554  O   VAL A 199      -6.011   0.587  15.116  1.00  0.00           O  
ATOM   1555  CG1 VAL A 199      -2.468  -1.359  17.460  1.00  0.00           C  
ATOM   1556  CG2 VAL A 199      -2.784   0.148  15.475  1.00  0.00           C  
ATOM   1557  N   SER A 200      -6.028   1.467  17.165  1.00  0.00           N  
ATOM   1558  CA  SER A 200      -6.710   2.702  16.794  1.00  0.00           C  
ATOM   1559  C   SER A 200      -5.928   3.926  17.255  1.00  0.00           C  
ATOM   1560  CB  SER A 200      -8.120   2.734  17.386  1.00  0.00           C  
ATOM   1561  O   SER A 200      -5.125   3.842  18.188  1.00  0.00           O  
ATOM   1562  OG  SER A 200      -8.896   1.654  16.897  1.00  0.00           O  
ATOM   1563  N   GLY A 201      -6.056   5.010  16.542  1.00  0.00           N  
ATOM   1564  CA  GLY A 201      -5.468   6.276  16.949  1.00  0.00           C  
ATOM   1565  C   GLY A 201      -3.981   6.365  16.659  1.00  0.00           C  
ATOM   1566  O   GLY A 201      -3.267   7.151  17.284  1.00  0.00           O  
ATOM   1567  N   TRP A 202      -3.547   5.524  15.744  1.00  0.00           N  
ATOM   1568  CA  TRP A 202      -2.127   5.464  15.415  1.00  0.00           C  
ATOM   1569  C   TRP A 202      -1.743   6.582  14.451  1.00  0.00           C  
ATOM   1570  CB  TRP A 202      -1.773   4.104  14.806  1.00  0.00           C  
ATOM   1571  O   TRP A 202      -2.526   6.948  13.572  1.00  0.00           O  
ATOM   1572  CG  TRP A 202      -0.309   3.919  14.540  1.00  0.00           C  
ATOM   1573  CD1 TRP A 202       0.617   3.361  15.377  1.00  0.00           C  
ATOM   1574  CD2 TRP A 202       0.398   4.298  13.355  1.00  0.00           C  
ATOM   1575  CE2 TRP A 202       1.751   3.938  13.543  1.00  0.00           C  
ATOM   1576  CE3 TRP A 202       0.018   4.905  12.151  1.00  0.00           C  
ATOM   1577  NE1 TRP A 202       1.858   3.370  14.783  1.00  0.00           N  
ATOM   1578  CH2 TRP A 202       2.328   4.764  11.401  1.00  0.00           C  
ATOM   1579  CZ2 TRP A 202       2.727   4.168  12.570  1.00  0.00           C  
ATOM   1580  CZ3 TRP A 202       0.990   5.133  11.184  1.00  0.00           C  
ATOM   1581  N   SER A 203      -0.592   7.230  14.620  1.00  0.00           N  
ATOM   1582  CA  SER A 203       0.013   8.153  13.665  1.00  0.00           C  
ATOM   1583  C   SER A 203       1.514   7.917  13.544  1.00  0.00           C  
ATOM   1584  CB  SER A 203      -0.253   9.602  14.078  1.00  0.00           C  
ATOM   1585  O   SER A 203       2.150   7.431  14.482  1.00  0.00           O  
ATOM   1586  OG  SER A 203       0.379   9.897  15.311  1.00  0.00           O  
ATOM   1587  N   LEU A 204       2.044   8.119  12.361  1.00  0.00           N  
ATOM   1588  CA  LEU A 204       3.470   7.970  12.094  1.00  0.00           C  
ATOM   1589  C   LEU A 204       4.263   9.113  12.718  1.00  0.00           C  
ATOM   1590  CB  LEU A 204       3.731   7.917  10.586  1.00  0.00           C  
ATOM   1591  O   LEU A 204       3.921  10.284  12.536  1.00  0.00           O  
ATOM   1592  CG  LEU A 204       5.178   7.671  10.156  1.00  0.00           C  
ATOM   1593  CD1 LEU A 204       5.604   6.252  10.518  1.00  0.00           C  
ATOM   1594  CD2 LEU A 204       5.341   7.918   8.660  1.00  0.00           C  
ATOM   1595  N   ASP A 205       5.231   8.699  13.509  1.00  0.00           N  
ATOM   1596  CA  ASP A 205       6.170   9.667  14.067  1.00  0.00           C  
ATOM   1597  C   ASP A 205       7.188  10.112  13.019  1.00  0.00           C  
ATOM   1598  CB  ASP A 205       6.890   9.077  15.282  1.00  0.00           C  
ATOM   1599  O   ASP A 205       8.020   9.317  12.578  1.00  0.00           O  
ATOM   1600  CG  ASP A 205       7.733  10.098  16.025  1.00  0.00           C  
ATOM   1601  OD1 ASP A 205       7.757  11.280  15.620  1.00  0.00           O  
ATOM   1602  OD2 ASP A 205       8.381   9.717  17.024  1.00  0.00           O  
ATOM   1603  N   SER A 206       7.154  11.354  12.474  1.00  0.00           N  
ATOM   1604  CA  SER A 206       7.870  11.884  11.318  1.00  0.00           C  
ATOM   1605  C   SER A 206       9.318  12.213  11.668  1.00  0.00           C  
ATOM   1606  CB  SER A 206       7.170  13.132  10.779  1.00  0.00           C  
ATOM   1607  O   SER A 206      10.138  12.451  10.779  1.00  0.00           O  
ATOM   1608  OG  SER A 206       7.008  14.099  11.802  1.00  0.00           O  
ATOM   1609  N   ASP A 207       9.787  12.245  12.917  1.00  0.00           N  
ATOM   1610  CA  ASP A 207      11.081  12.784  13.323  1.00  0.00           C  
ATOM   1611  C   ASP A 207      12.201  11.780  13.062  1.00  0.00           C  
ATOM   1612  CB  ASP A 207      11.058  13.175  14.803  1.00  0.00           C  
ATOM   1613  O   ASP A 207      13.337  12.169  12.783  1.00  0.00           O  
ATOM   1614  CG  ASP A 207      10.203  14.398  15.080  1.00  0.00           C  
ATOM   1615  OD1 ASP A 207       9.999  15.221  14.162  1.00  0.00           O  
ATOM   1616  OD2 ASP A 207       9.730  14.541  16.229  1.00  0.00           O  
ATOM   1617  N   SER A 208      11.962  10.583  12.496  1.00  0.00           N  
ATOM   1618  CA  SER A 208      13.063   9.686  12.158  1.00  0.00           C  
ATOM   1619  C   SER A 208      12.550   8.301  11.776  1.00  0.00           C  
ATOM   1620  CB  SER A 208      14.040   9.571  13.329  1.00  0.00           C  
ATOM   1621  O   SER A 208      12.204   7.499  12.646  1.00  0.00           O  
ATOM   1622  OG  SER A 208      13.383   9.084  14.486  1.00  0.00           O  
ATOM   1623  N   VAL A 209      12.000   8.267  10.601  1.00  0.00           N  
ATOM   1624  CA  VAL A 209      11.551   6.921  10.259  1.00  0.00           C  
ATOM   1625  C   VAL A 209      12.603   6.230   9.394  1.00  0.00           C  
ATOM   1626  CB  VAL A 209      10.191   6.945   9.527  1.00  0.00           C  
ATOM   1627  O   VAL A 209      13.143   6.832   8.463  1.00  0.00           O  
ATOM   1628  CG1 VAL A 209       9.757   5.530   9.146  1.00  0.00           C  
ATOM   1629  CG2 VAL A 209       9.129   7.616  10.397  1.00  0.00           C  
ATOM   1630  N   GLU A 210      13.068   5.123   9.912  1.00  0.00           N  
ATOM   1631  CA  GLU A 210      13.911   4.219   9.136  1.00  0.00           C  
ATOM   1632  C   GLU A 210      13.167   2.933   8.786  1.00  0.00           C  
ATOM   1633  CB  GLU A 210      15.196   3.891   9.901  1.00  0.00           C  
ATOM   1634  O   GLU A 210      12.636   2.257   9.670  1.00  0.00           O  
ATOM   1635  CG  GLU A 210      16.248   3.180   9.062  1.00  0.00           C  
ATOM   1636  CD  GLU A 210      17.543   2.923   9.816  1.00  0.00           C  
ATOM   1637  OE1 GLU A 210      18.392   2.149   9.317  1.00  0.00           O  
ATOM   1638  OE2 GLU A 210      17.709   3.498  10.915  1.00  0.00           O  
ATOM   1639  N   TRP A 211      13.008   2.739   7.498  1.00  0.00           N  
ATOM   1640  CA  TRP A 211      12.417   1.500   7.005  1.00  0.00           C  
ATOM   1641  C   TRP A 211      13.446   0.670   6.244  1.00  0.00           C  
ATOM   1642  CB  TRP A 211      11.215   1.798   6.104  1.00  0.00           C  
ATOM   1643  O   TRP A 211      13.989   1.120   5.232  1.00  0.00           O  
ATOM   1644  CG  TRP A 211      10.025   2.342   6.835  1.00  0.00           C  
ATOM   1645  CD1 TRP A 211       9.603   2.002   8.090  1.00  0.00           C  
ATOM   1646  CD2 TRP A 211       9.100   3.321   6.353  1.00  0.00           C  
ATOM   1647  CE2 TRP A 211       8.142   3.528   7.369  1.00  0.00           C  
ATOM   1648  CE3 TRP A 211       8.990   4.046   5.158  1.00  0.00           C  
ATOM   1649  NE1 TRP A 211       8.471   2.711   8.418  1.00  0.00           N  
ATOM   1650  CH2 TRP A 211       7.000   5.126   6.049  1.00  0.00           C  
ATOM   1651  CZ2 TRP A 211       7.085   4.430   7.227  1.00  0.00           C  
ATOM   1652  CZ3 TRP A 211       7.937   4.943   5.019  1.00  0.00           C  
ATOM   1653  N   GLY A 212      13.626  -0.519   6.733  1.00  0.00           N  
ATOM   1654  CA  GLY A 212      14.405  -1.464   5.948  1.00  0.00           C  
ATOM   1655  C   GLY A 212      15.773  -0.933   5.563  1.00  0.00           C  
ATOM   1656  O   GLY A 212      16.247  -1.174   4.450  1.00  0.00           O  
ATOM   1657  N   GLY A 213      16.363  -0.116   6.408  1.00  0.00           N  
ATOM   1658  CA  GLY A 213      17.707   0.395   6.191  1.00  0.00           C  
ATOM   1659  C   GLY A 213      17.728   1.737   5.483  1.00  0.00           C  
ATOM   1660  O   GLY A 213      18.799   2.290   5.222  1.00  0.00           O  
ATOM   1661  N   HIS A 214      16.516   2.195   5.083  1.00  0.00           N  
ATOM   1662  CA  HIS A 214      16.409   3.496   4.433  1.00  0.00           C  
ATOM   1663  C   HIS A 214      15.994   4.576   5.428  1.00  0.00           C  
ATOM   1664  CB  HIS A 214      15.410   3.437   3.276  1.00  0.00           C  
ATOM   1665  O   HIS A 214      15.077   4.371   6.226  1.00  0.00           O  
ATOM   1666  CG  HIS A 214      15.855   2.567   2.144  1.00  0.00           C  
ATOM   1667  CD2 HIS A 214      15.594   1.268   1.865  1.00  0.00           C  
ATOM   1668  ND1 HIS A 214      16.676   3.021   1.134  1.00  0.00           N  
ATOM   1669  CE1 HIS A 214      16.900   2.036   0.281  1.00  0.00           C  
ATOM   1670  NE2 HIS A 214      16.256   0.961   0.702  1.00  0.00           N  
ATOM   1671  N   LYS A 215      16.800   5.582   5.366  1.00  0.00           N  
ATOM   1672  CA  LYS A 215      16.314   6.772   6.058  1.00  0.00           C  
ATOM   1673  C   LYS A 215      15.230   7.476   5.246  1.00  0.00           C  
ATOM   1674  CB  LYS A 215      17.466   7.737   6.341  1.00  0.00           C  
ATOM   1675  O   LYS A 215      15.378   7.668   4.038  1.00  0.00           O  
ATOM   1676  CG  LYS A 215      18.455   7.233   7.382  1.00  0.00           C  
ATOM   1677  CD  LYS A 215      19.506   8.286   7.711  1.00  0.00           C  
ATOM   1678  CE  LYS A 215      20.530   7.762   8.708  1.00  0.00           C  
ATOM   1679  NZ  LYS A 215      21.534   8.807   9.072  1.00  0.00           N  
ATOM   1680  N   VAL A 216      14.139   7.643   5.856  1.00  0.00           N  
ATOM   1681  CA  VAL A 216      12.985   8.237   5.189  1.00  0.00           C  
ATOM   1682  C   VAL A 216      12.960   9.743   5.441  1.00  0.00           C  
ATOM   1683  CB  VAL A 216      11.662   7.595   5.665  1.00  0.00           C  
ATOM   1684  O   VAL A 216      13.035  10.188   6.588  1.00  0.00           O  
ATOM   1685  CG1 VAL A 216      10.471   8.201   4.925  1.00  0.00           C  
ATOM   1686  CG2 VAL A 216      11.703   6.081   5.468  1.00  0.00           C  
ATOM   1687  N   PHE A 217      13.068  10.407   4.216  1.00  0.00           N  
ATOM   1688  CA  PHE A 217      12.994  11.861   4.292  1.00  0.00           C  
ATOM   1689  C   PHE A 217      11.679  12.367   3.711  1.00  0.00           C  
ATOM   1690  CB  PHE A 217      14.174  12.501   3.554  1.00  0.00           C  
ATOM   1691  O   PHE A 217      11.203  11.853   2.697  1.00  0.00           O  
ATOM   1692  CG  PHE A 217      15.517  12.133   4.124  1.00  0.00           C  
ATOM   1693  CD1 PHE A 217      16.096  12.899   5.127  1.00  0.00           C  
ATOM   1694  CD2 PHE A 217      16.202  11.019   3.655  1.00  0.00           C  
ATOM   1695  CE1 PHE A 217      17.340  12.561   5.656  1.00  0.00           C  
ATOM   1696  CE2 PHE A 217      17.444  10.674   4.178  1.00  0.00           C  
ATOM   1697  CZ  PHE A 217      18.012  11.447   5.178  1.00  0.00           C  
ATOM   1698  N   MET A 218      11.109  13.328   4.369  1.00  0.00           N  
ATOM   1699  CA  MET A 218       9.794  13.864   4.028  1.00  0.00           C  
ATOM   1700  C   MET A 218       9.912  14.974   2.989  1.00  0.00           C  
ATOM   1701  CB  MET A 218       9.086  14.389   5.277  1.00  0.00           C  
ATOM   1702  O   MET A 218       8.986  15.200   2.207  1.00  0.00           O  
ATOM   1703  CG  MET A 218       8.868  13.333   6.348  1.00  0.00           C  
ATOM   1704  SD  MET A 218       7.736  11.998   5.798  1.00  0.00           S  
ATOM   1705  CE  MET A 218       8.394  10.604   6.756  1.00  0.00           C  
ATOM   1706  N   ASP A 219      11.194  15.626   2.961  1.00  0.00           N  
ATOM   1707  CA  ASP A 219      11.575  16.655   1.999  1.00  0.00           C  
ATOM   1708  C   ASP A 219      13.010  16.452   1.517  1.00  0.00           C  
ATOM   1709  CB  ASP A 219      11.419  18.048   2.613  1.00  0.00           C  
ATOM   1710  O   ASP A 219      13.807  15.792   2.187  1.00  0.00           O  
ATOM   1711  CG  ASP A 219       9.972  18.415   2.891  1.00  0.00           C  
ATOM   1712  OD1 ASP A 219       9.091  18.088   2.067  1.00  0.00           O  
ATOM   1713  OD2 ASP A 219       9.711  19.039   3.942  1.00  0.00           O  
ATOM   1714  N   LYS A 220      13.117  16.682   0.222  1.00  0.00           N  
ATOM   1715  CA  LYS A 220      14.509  16.661  -0.217  1.00  0.00           C  
ATOM   1716  C   LYS A 220      15.407  17.408   0.765  1.00  0.00           C  
ATOM   1717  CB  LYS A 220      14.641  17.268  -1.614  1.00  0.00           C  
ATOM   1718  O   LYS A 220      15.026  18.458   1.287  1.00  0.00           O  
ATOM   1719  CG  LYS A 220      14.133  16.367  -2.731  1.00  0.00           C  
ATOM   1720  CD  LYS A 220      14.407  16.969  -4.103  1.00  0.00           C  
ATOM   1721  CE  LYS A 220      13.842  16.101  -5.219  1.00  0.00           C  
ATOM   1722  NZ  LYS A 220      14.038  16.726  -6.561  1.00  0.00           N  
ATOM   1723  N   PRO A 221      16.347  16.688   1.341  1.00  0.00           N  
ATOM   1724  CA  PRO A 221      17.238  17.490   2.182  1.00  0.00           C  
ATOM   1725  C   PRO A 221      17.614  18.824   1.541  1.00  0.00           C  
ATOM   1726  CB  PRO A 221      18.470  16.595   2.343  1.00  0.00           C  
ATOM   1727  O   PRO A 221      17.543  18.966   0.317  1.00  0.00           O  
ATOM   1728  CG  PRO A 221      18.175  15.386   1.516  1.00  0.00           C  
ATOM   1729  CD  PRO A 221      16.823  15.558   0.885  1.00  0.00           C  
ATOM   1730  N   GLU A 422       2.584  14.955  -0.489  1.00  0.00           N  
ATOM   1731  CA  GLU A 422       3.879  14.882   0.180  1.00  0.00           C  
ATOM   1732  C   GLU A 422       4.606  13.585  -0.166  1.00  0.00           C  
ATOM   1733  CB  GLU A 422       3.709  15.001   1.696  1.00  0.00           C  
ATOM   1734  O   GLU A 422       4.078  12.493   0.055  1.00  0.00           O  
ATOM   1735  CG  GLU A 422       3.380  16.410   2.169  1.00  0.00           C  
ATOM   1736  CD  GLU A 422       3.297  16.530   3.683  1.00  0.00           C  
ATOM   1737  OE1 GLU A 422       3.116  17.659   4.193  1.00  0.00           O  
ATOM   1738  OE2 GLU A 422       3.415  15.487   4.364  1.00  0.00           O  
ATOM   1739  N   ASN A 423       5.795  13.610  -0.843  1.00  0.00           N  
ATOM   1740  CA  ASN A 423       6.546  12.444  -1.294  1.00  0.00           C  
ATOM   1741  C   ASN A 423       7.614  12.039  -0.281  1.00  0.00           C  
ATOM   1742  CB  ASN A 423       7.183  12.711  -2.659  1.00  0.00           C  
ATOM   1743  O   ASN A 423       8.122  12.881   0.461  1.00  0.00           O  
ATOM   1744  CG  ASN A 423       6.162  12.776  -3.777  1.00  0.00           C  
ATOM   1745  ND2 ASN A 423       6.388  13.665  -4.737  1.00  0.00           N  
ATOM   1746  OD1 ASN A 423       5.177  12.033  -3.779  1.00  0.00           O  
ATOM   1747  N   LEU A 424       7.751  10.717  -0.129  1.00  0.00           N  
ATOM   1748  CA  LEU A 424       8.854  10.172   0.656  1.00  0.00           C  
ATOM   1749  C   LEU A 424      10.088   9.960  -0.214  1.00  0.00           C  
ATOM   1750  CB  LEU A 424       8.443   8.851   1.312  1.00  0.00           C  
ATOM   1751  O   LEU A 424       9.973   9.552  -1.372  1.00  0.00           O  
ATOM   1752  CG  LEU A 424       7.346   8.933   2.374  1.00  0.00           C  
ATOM   1753  CD1 LEU A 424       6.993   7.539   2.880  1.00  0.00           C  
ATOM   1754  CD2 LEU A 424       7.784   9.831   3.527  1.00  0.00           C  
ATOM   1755  N   TYR A 425      11.227  10.410   0.351  1.00  0.00           N  
ATOM   1756  CA  TYR A 425      12.494  10.161  -0.327  1.00  0.00           C  
ATOM   1757  C   TYR A 425      13.371   9.217   0.487  1.00  0.00           C  
ATOM   1758  CB  TYR A 425      13.237  11.476  -0.579  1.00  0.00           C  
ATOM   1759  O   TYR A 425      13.462   9.343   1.710  1.00  0.00           O  
ATOM   1760  CG  TYR A 425      12.484  12.438  -1.466  1.00  0.00           C  
ATOM   1761  CD1 TYR A 425      12.580  12.358  -2.853  1.00  0.00           C  
ATOM   1762  CD2 TYR A 425      11.677  13.430  -0.919  1.00  0.00           C  
ATOM   1763  CE1 TYR A 425      11.890  13.243  -3.674  1.00  0.00           C  
ATOM   1764  CE2 TYR A 425      10.982  14.320  -1.730  1.00  0.00           C  
ATOM   1765  OH  TYR A 425      10.408  15.098  -3.913  1.00  0.00           O  
ATOM   1766  CZ  TYR A 425      11.094  14.219  -3.105  1.00  0.00           C  
ATOM   1767  N   PHE A 426      13.839   8.164  -0.282  1.00  0.00           N  
ATOM   1768  CA  PHE A 426      14.720   7.199   0.365  1.00  0.00           C  
ATOM   1769  C   PHE A 426      16.181   7.514   0.065  1.00  0.00           C  
ATOM   1770  CB  PHE A 426      14.386   5.775  -0.090  1.00  0.00           C  
ATOM   1771  O   PHE A 426      16.520   7.909  -1.052  1.00  0.00           O  
ATOM   1772  CG  PHE A 426      13.079   5.257   0.448  1.00  0.00           C  
ATOM   1773  CD1 PHE A 426      12.340   6.005   1.356  1.00  0.00           C  
ATOM   1774  CD2 PHE A 426      12.590   4.021   0.045  1.00  0.00           C  
ATOM   1775  CE1 PHE A 426      11.131   5.528   1.856  1.00  0.00           C  
ATOM   1776  CE2 PHE A 426      11.382   3.538   0.540  1.00  0.00           C  
ATOM   1777  CZ  PHE A 426      10.655   4.292   1.446  1.00  0.00           C  
ATOM   1778  N   GLN A 427      17.018   7.649   1.158  1.00  0.00           N  
ATOM   1779  CA  GLN A 427      18.470   7.699   1.029  1.00  0.00           C  
ATOM   1780  C   GLN A 427      19.117   6.437   1.593  1.00  0.00           C  
ATOM   1781  CB  GLN A 427      19.030   8.935   1.734  1.00  0.00           C  
ATOM   1782  O   GLN A 427      18.661   5.898   2.604  1.00  0.00           O  
ATOM   1783  CG  GLN A 427      20.512   9.172   1.478  1.00  0.00           C  
ATOM   1784  CD  GLN A 427      21.015  10.465   2.091  1.00  0.00           C  
ATOM   1785  NE2 GLN A 427      22.157  10.945   1.609  1.00  0.00           N  
ATOM   1786  OE1 GLN A 427      20.383  11.028   2.990  1.00  0.00           O  
TER    1787      GLN A 427
ENDMDL
END
