# Supplementary material for: Improving Protein Expression, Stability, and Function with ProteinMPNN
Source: J Am Chem Soc. 2024 Jan 9;146(3):2054–61. doi: 10.1021/jacs.3c10941 (PMC10811672; doi:10.1021/jacs.3c10941)
Supplement: Supplementary file 2 — ja3c10941_si_002.zip [file ja3c10941_si_002.zip › Sumida_Design_Structures_Idealizing_with_ProteinMPNN/TEV/hyperTEV0093_m3_6.pdb]

MODEL     1
ATOM      1  N   ALA A   1     -23.141   6.925  24.177  1.00  0.00           N  
ATOM      2  CA  ALA A   1     -21.694   6.968  24.374  1.00  0.00           C  
ATOM      3  C   ALA A   1     -21.029   5.703  23.839  1.00  0.00           C  
ATOM      4  CB  ALA A   1     -21.364   7.153  25.854  1.00  0.00           C  
ATOM      5  O   ALA A   1     -19.845   5.714  23.495  1.00  0.00           O  
ATOM      6  N   GLU A   2     -21.741   4.535  23.812  1.00  0.00           N  
ATOM      7  CA  GLU A   2     -21.277   3.228  23.355  1.00  0.00           C  
ATOM      8  C   GLU A   2     -20.853   3.274  21.890  1.00  0.00           C  
ATOM      9  CB  GLU A   2     -22.365   2.170  23.555  1.00  0.00           C  
ATOM     10  O   GLU A   2     -19.891   2.611  21.495  1.00  0.00           O  
ATOM     11  CG  GLU A   2     -21.853   0.739  23.484  1.00  0.00           C  
ATOM     12  CD  GLU A   2     -22.909  -0.295  23.841  1.00  0.00           C  
ATOM     13  OE1 GLU A   2     -22.627  -1.510  23.741  1.00  0.00           O  
ATOM     14  OE2 GLU A   2     -24.028   0.114  24.222  1.00  0.00           O  
ATOM     15  N   SER A   3     -21.439   4.169  21.067  1.00  0.00           N  
ATOM     16  CA  SER A   3     -21.106   4.290  19.652  1.00  0.00           C  
ATOM     17  C   SER A   3     -19.874   5.166  19.447  1.00  0.00           C  
ATOM     18  CB  SER A   3     -22.287   4.867  18.870  1.00  0.00           C  
ATOM     19  O   SER A   3     -19.302   5.196  18.355  1.00  0.00           O  
ATOM     20  OG  SER A   3     -22.620   6.161  19.343  1.00  0.00           O  
ATOM     21  N   ALA A   4     -19.506   5.927  20.554  1.00  0.00           N  
ATOM     22  CA  ALA A   4     -18.398   6.872  20.440  1.00  0.00           C  
ATOM     23  C   ALA A   4     -17.055   6.148  20.481  1.00  0.00           C  
ATOM     24  CB  ALA A   4     -18.471   7.915  21.553  1.00  0.00           C  
ATOM     25  O   ALA A   4     -16.038   6.687  20.036  1.00  0.00           O  
ATOM     26  N   ALA A   5     -17.081   4.868  21.016  1.00  0.00           N  
ATOM     27  CA  ALA A   5     -15.813   4.156  21.147  1.00  0.00           C  
ATOM     28  C   ALA A   5     -15.909   2.752  20.557  1.00  0.00           C  
ATOM     29  CB  ALA A   5     -15.390   4.086  22.612  1.00  0.00           C  
ATOM     30  O   ALA A   5     -16.382   1.824  21.218  1.00  0.00           O  
ATOM     31  N   PRO A   6     -15.653   2.682  19.305  1.00  0.00           N  
ATOM     32  CA  PRO A   6     -15.709   1.322  18.764  1.00  0.00           C  
ATOM     33  C   PRO A   6     -14.809   0.348  19.522  1.00  0.00           C  
ATOM     34  CB  PRO A   6     -15.231   1.496  17.320  1.00  0.00           C  
ATOM     35  O   PRO A   6     -13.840   0.767  20.160  1.00  0.00           O  
ATOM     36  CG  PRO A   6     -15.040   2.970  17.156  1.00  0.00           C  
ATOM     37  CD  PRO A   6     -15.130   3.615  18.509  1.00  0.00           C  
ATOM     38  N   GLY A   7     -15.358  -0.841  19.943  1.00  0.00           N  
ATOM     39  CA  GLY A   7     -14.646  -1.916  20.615  1.00  0.00           C  
ATOM     40  C   GLY A   7     -13.416  -2.382  19.859  1.00  0.00           C  
ATOM     41  O   GLY A   7     -13.020  -1.765  18.868  1.00  0.00           O  
ATOM     42  N   PRO A   8     -12.774  -3.323  20.434  1.00  0.00           N  
ATOM     43  CA  PRO A   8     -11.582  -3.887  19.795  1.00  0.00           C  
ATOM     44  C   PRO A   8     -11.861  -4.417  18.390  1.00  0.00           C  
ATOM     45  CB  PRO A   8     -11.181  -5.024  20.738  1.00  0.00           C  
ATOM     46  O   PRO A   8     -12.944  -4.948  18.130  1.00  0.00           O  
ATOM     47  CG  PRO A   8     -11.894  -4.728  22.018  1.00  0.00           C  
ATOM     48  CD  PRO A   8     -13.121  -3.920  21.705  1.00  0.00           C  
ATOM     49  N   ARG A   9     -10.963  -4.161  17.527  1.00  0.00           N  
ATOM     50  CA  ARG A   9     -11.075  -4.643  16.154  1.00  0.00           C  
ATOM     51  C   ARG A   9      -9.879  -5.512  15.779  1.00  0.00           C  
ATOM     52  CB  ARG A   9     -11.196  -3.469  15.180  1.00  0.00           C  
ATOM     53  O   ARG A   9      -8.750  -5.232  16.187  1.00  0.00           O  
ATOM     54  CG  ARG A   9     -11.457  -3.886  13.742  1.00  0.00           C  
ATOM     55  CD  ARG A   9     -11.752  -2.687  12.851  1.00  0.00           C  
ATOM     56  NE  ARG A   9     -13.095  -2.161  13.082  1.00  0.00           N  
ATOM     57  NH1 ARG A   9     -14.052  -3.244  11.280  1.00  0.00           N  
ATOM     58  NH2 ARG A   9     -15.332  -1.905  12.631  1.00  0.00           N  
ATOM     59  CZ  ARG A   9     -14.156  -2.438  12.331  1.00  0.00           C  
ATOM     60  N   ASP A  10     -10.201  -6.495  15.067  1.00  0.00           N  
ATOM     61  CA  ASP A  10      -9.171  -7.408  14.581  1.00  0.00           C  
ATOM     62  C   ASP A  10      -8.648  -6.970  13.215  1.00  0.00           C  
ATOM     63  CB  ASP A  10      -9.713  -8.837  14.503  1.00  0.00           C  
ATOM     64  O   ASP A  10      -9.349  -7.091  12.208  1.00  0.00           O  
ATOM     65  CG  ASP A  10      -8.647  -9.857  14.145  1.00  0.00           C  
ATOM     66  OD1 ASP A  10      -7.458  -9.485  14.038  1.00  0.00           O  
ATOM     67  OD2 ASP A  10      -8.999 -11.043  13.965  1.00  0.00           O  
ATOM     68  N   TYR A  11      -7.351  -6.500  13.140  1.00  0.00           N  
ATOM     69  CA  TYR A  11      -6.770  -6.038  11.884  1.00  0.00           C  
ATOM     70  C   TYR A  11      -5.906  -7.121  11.251  1.00  0.00           C  
ATOM     71  CB  TYR A  11      -5.938  -4.772  12.110  1.00  0.00           C  
ATOM     72  O   TYR A  11      -5.235  -6.880  10.244  1.00  0.00           O  
ATOM     73  CG  TYR A  11      -6.763  -3.558  12.462  1.00  0.00           C  
ATOM     74  CD1 TYR A  11      -7.387  -2.805  11.469  1.00  0.00           C  
ATOM     75  CD2 TYR A  11      -6.919  -3.160  13.785  1.00  0.00           C  
ATOM     76  CE1 TYR A  11      -8.146  -1.684  11.788  1.00  0.00           C  
ATOM     77  CE2 TYR A  11      -7.676  -2.041  14.115  1.00  0.00           C  
ATOM     78  OH  TYR A  11      -9.036  -0.202  13.433  1.00  0.00           O  
ATOM     79  CZ  TYR A  11      -8.285  -1.311  13.112  1.00  0.00           C  
ATOM     80  N   ASN A  12      -5.899  -8.280  11.810  1.00  0.00           N  
ATOM     81  CA  ASN A  12      -5.046  -9.377  11.367  1.00  0.00           C  
ATOM     82  C   ASN A  12      -5.394  -9.820   9.949  1.00  0.00           C  
ATOM     83  CB  ASN A  12      -5.148 -10.560  12.333  1.00  0.00           C  
ATOM     84  O   ASN A  12      -4.503 -10.086   9.140  1.00  0.00           O  
ATOM     85  CG  ASN A  12      -4.353 -10.345  13.605  1.00  0.00           C  
ATOM     86  ND2 ASN A  12      -4.735 -11.042  14.669  1.00  0.00           N  
ATOM     87  OD1 ASN A  12      -3.403  -9.558  13.633  1.00  0.00           O  
ATOM     88  N   PRO A  13      -6.651  -9.822   9.626  1.00  0.00           N  
ATOM     89  CA  PRO A  13      -6.968 -10.219   8.253  1.00  0.00           C  
ATOM     90  C   PRO A  13      -6.358  -9.283   7.212  1.00  0.00           C  
ATOM     91  CB  PRO A  13      -8.497 -10.159   8.212  1.00  0.00           C  
ATOM     92  O   PRO A  13      -5.991  -9.723   6.119  1.00  0.00           O  
ATOM     93  CG  PRO A  13      -8.928 -10.435   9.616  1.00  0.00           C  
ATOM     94  CD  PRO A  13      -7.951  -9.783  10.552  1.00  0.00           C  
ATOM     95  N   ILE A  14      -6.202  -8.038   7.559  1.00  0.00           N  
ATOM     96  CA  ILE A  14      -5.577  -7.072   6.663  1.00  0.00           C  
ATOM     97  C   ILE A  14      -4.057  -7.206   6.739  1.00  0.00           C  
ATOM     98  CB  ILE A  14      -6.005  -5.627   7.003  1.00  0.00           C  
ATOM     99  O   ILE A  14      -3.385  -7.306   5.710  1.00  0.00           O  
ATOM    100  CG1 ILE A  14      -7.513  -5.453   6.790  1.00  0.00           C  
ATOM    101  CG2 ILE A  14      -5.213  -4.618   6.166  1.00  0.00           C  
ATOM    102  CD1 ILE A  14      -8.066  -4.138   7.322  1.00  0.00           C  
ATOM    103  N   SER A  15      -3.535  -7.272   7.962  1.00  0.00           N  
ATOM    104  CA  SER A  15      -2.088  -7.302   8.151  1.00  0.00           C  
ATOM    105  C   SER A  15      -1.475  -8.553   7.531  1.00  0.00           C  
ATOM    106  CB  SER A  15      -1.741  -7.238   9.639  1.00  0.00           C  
ATOM    107  O   SER A  15      -0.351  -8.514   7.026  1.00  0.00           O  
ATOM    108  OG  SER A  15      -2.321  -8.326  10.338  1.00  0.00           O  
ATOM    109  N   ASP A  16      -2.200  -9.700   7.488  1.00  0.00           N  
ATOM    110  CA  ASP A  16      -1.705 -10.967   6.959  1.00  0.00           C  
ATOM    111  C   ASP A  16      -1.559 -10.909   5.440  1.00  0.00           C  
ATOM    112  CB  ASP A  16      -2.638 -12.114   7.355  1.00  0.00           C  
ATOM    113  O   ASP A  16      -0.918 -11.774   4.840  1.00  0.00           O  
ATOM    114  CG  ASP A  16      -2.516 -12.500   8.818  1.00  0.00           C  
ATOM    115  OD1 ASP A  16      -1.537 -12.089   9.478  1.00  0.00           O  
ATOM    116  OD2 ASP A  16      -3.406 -13.224   9.315  1.00  0.00           O  
ATOM    117  N   THR A  17      -2.141  -9.860   4.815  1.00  0.00           N  
ATOM    118  CA  THR A  17      -2.079  -9.767   3.360  1.00  0.00           C  
ATOM    119  C   THR A  17      -0.999  -8.780   2.927  1.00  0.00           C  
ATOM    120  CB  THR A  17      -3.436  -9.339   2.770  1.00  0.00           C  
ATOM    121  O   THR A  17      -0.742  -8.618   1.732  1.00  0.00           O  
ATOM    122  CG2 THR A  17      -4.559 -10.248   3.258  1.00  0.00           C  
ATOM    123  OG1 THR A  17      -3.720  -7.992   3.167  1.00  0.00           O  
ATOM    124  N   ILE A  18      -0.369  -8.116   3.888  1.00  0.00           N  
ATOM    125  CA  ILE A  18       0.635  -7.098   3.597  1.00  0.00           C  
ATOM    126  C   ILE A  18       1.938  -7.767   3.165  1.00  0.00           C  
ATOM    127  CB  ILE A  18       0.882  -6.182   4.816  1.00  0.00           C  
ATOM    128  O   ILE A  18       2.365  -8.755   3.767  1.00  0.00           O  
ATOM    129  CG1 ILE A  18      -0.367  -5.345   5.116  1.00  0.00           C  
ATOM    130  CG2 ILE A  18       2.099  -5.283   4.578  1.00  0.00           C  
ATOM    131  CD1 ILE A  18      -0.280  -4.544   6.408  1.00  0.00           C  
ATOM    132  N   VAL A  19       2.543  -7.246   2.108  1.00  0.00           N  
ATOM    133  CA  VAL A  19       3.813  -7.747   1.593  1.00  0.00           C  
ATOM    134  C   VAL A  19       4.830  -6.610   1.530  1.00  0.00           C  
ATOM    135  CB  VAL A  19       3.646  -8.391   0.199  1.00  0.00           C  
ATOM    136  O   VAL A  19       4.456  -5.438   1.435  1.00  0.00           O  
ATOM    137  CG1 VAL A  19       2.717  -9.602   0.271  1.00  0.00           C  
ATOM    138  CG2 VAL A  19       3.116  -7.366  -0.802  1.00  0.00           C  
ATOM    139  N   LEU A  20       6.070  -6.991   1.680  1.00  0.00           N  
ATOM    140  CA  LEU A  20       7.174  -6.065   1.449  1.00  0.00           C  
ATOM    141  C   LEU A  20       7.778  -6.274   0.064  1.00  0.00           C  
ATOM    142  CB  LEU A  20       8.254  -6.240   2.521  1.00  0.00           C  
ATOM    143  O   LEU A  20       8.243  -7.370  -0.256  1.00  0.00           O  
ATOM    144  CG  LEU A  20       9.496  -5.359   2.381  1.00  0.00           C  
ATOM    145  CD1 LEU A  20       9.125  -3.890   2.546  1.00  0.00           C  
ATOM    146  CD2 LEU A  20      10.557  -5.766   3.399  1.00  0.00           C  
ATOM    147  N   LEU A  21       7.747  -5.187  -0.730  1.00  0.00           N  
ATOM    148  CA  LEU A  21       8.255  -5.228  -2.097  1.00  0.00           C  
ATOM    149  C   LEU A  21       9.565  -4.455  -2.213  1.00  0.00           C  
ATOM    150  CB  LEU A  21       7.223  -4.654  -3.071  1.00  0.00           C  
ATOM    151  O   LEU A  21       9.641  -3.291  -1.813  1.00  0.00           O  
ATOM    152  CG  LEU A  21       5.810  -5.234  -2.981  1.00  0.00           C  
ATOM    153  CD1 LEU A  21       4.828  -4.361  -3.755  1.00  0.00           C  
ATOM    154  CD2 LEU A  21       5.786  -6.667  -3.503  1.00  0.00           C  
ATOM    155  N   THR A  22      10.529  -5.157  -2.701  1.00  0.00           N  
ATOM    156  CA  THR A  22      11.810  -4.504  -2.952  1.00  0.00           C  
ATOM    157  C   THR A  22      12.204  -4.633  -4.420  1.00  0.00           C  
ATOM    158  CB  THR A  22      12.921  -5.095  -2.065  1.00  0.00           C  
ATOM    159  O   THR A  22      12.469  -5.736  -4.903  1.00  0.00           O  
ATOM    160  CG2 THR A  22      14.239  -4.354  -2.268  1.00  0.00           C  
ATOM    161  OG1 THR A  22      12.534  -4.990  -0.689  1.00  0.00           O  
ATOM    162  N   ASN A  23      12.175  -3.468  -5.123  1.00  0.00           N  
ATOM    163  CA  ASN A  23      12.595  -3.401  -6.518  1.00  0.00           C  
ATOM    164  C   ASN A  23      14.044  -2.938  -6.646  1.00  0.00           C  
ATOM    165  CB  ASN A  23      11.670  -2.478  -7.314  1.00  0.00           C  
ATOM    166  O   ASN A  23      14.367  -1.797  -6.311  1.00  0.00           O  
ATOM    167  CG  ASN A  23      11.985  -2.472  -8.797  1.00  0.00           C  
ATOM    168  ND2 ASN A  23      11.116  -1.851  -9.586  1.00  0.00           N  
ATOM    169  OD1 ASN A  23      13.001  -3.022  -9.230  1.00  0.00           O  
ATOM    170  N   THR A  24      14.873  -3.822  -7.142  1.00  0.00           N  
ATOM    171  CA  THR A  24      16.280  -3.525  -7.384  1.00  0.00           C  
ATOM    172  C   THR A  24      16.564  -3.434  -8.880  1.00  0.00           C  
ATOM    173  CB  THR A  24      17.193  -4.589  -6.749  1.00  0.00           C  
ATOM    174  O   THR A  24      16.487  -4.437  -9.594  1.00  0.00           O  
ATOM    175  CG2 THR A  24      18.664  -4.216  -6.904  1.00  0.00           C  
ATOM    176  OG1 THR A  24      16.886  -4.704  -5.354  1.00  0.00           O  
ATOM    177  N   SER A  25      16.761  -2.144  -9.321  1.00  0.00           N  
ATOM    178  CA  SER A  25      17.030  -1.885 -10.731  1.00  0.00           C  
ATOM    179  C   SER A  25      18.077  -0.789 -10.902  1.00  0.00           C  
ATOM    180  CB  SER A  25      15.744  -1.491 -11.459  1.00  0.00           C  
ATOM    181  O   SER A  25      18.066   0.206 -10.175  1.00  0.00           O  
ATOM    182  OG  SER A  25      14.776  -2.521 -11.361  1.00  0.00           O  
ATOM    183  N   ASP A  26      19.057  -1.059 -11.776  1.00  0.00           N  
ATOM    184  CA  ASP A  26      20.074  -0.074 -12.130  1.00  0.00           C  
ATOM    185  C   ASP A  26      20.867   0.364 -10.901  1.00  0.00           C  
ATOM    186  CB  ASP A  26      19.432   1.141 -12.803  1.00  0.00           C  
ATOM    187  O   ASP A  26      21.108   1.557 -10.704  1.00  0.00           O  
ATOM    188  CG  ASP A  26      18.850   0.825 -14.169  1.00  0.00           C  
ATOM    189  OD1 ASP A  26      19.314  -0.135 -14.822  1.00  0.00           O  
ATOM    190  OD2 ASP A  26      17.922   1.544 -14.598  1.00  0.00           O  
ATOM    191  N   GLY A  27      21.215  -0.569  -9.922  1.00  0.00           N  
ATOM    192  CA  GLY A  27      22.050  -0.310  -8.760  1.00  0.00           C  
ATOM    193  C   GLY A  27      21.306   0.380  -7.632  1.00  0.00           C  
ATOM    194  O   GLY A  27      21.904   0.742  -6.617  1.00  0.00           O  
ATOM    195  N   ARG A  28      20.017   0.646  -7.808  1.00  0.00           N  
ATOM    196  CA  ARG A  28      19.198   1.283  -6.782  1.00  0.00           C  
ATOM    197  C   ARG A  28      18.072   0.360  -6.328  1.00  0.00           C  
ATOM    198  CB  ARG A  28      18.619   2.602  -7.298  1.00  0.00           C  
ATOM    199  O   ARG A  28      17.654  -0.530  -7.072  1.00  0.00           O  
ATOM    200  CG  ARG A  28      19.668   3.662  -7.593  1.00  0.00           C  
ATOM    201  CD  ARG A  28      19.035   5.014  -7.892  1.00  0.00           C  
ATOM    202  NE  ARG A  28      20.045   6.032  -8.168  1.00  0.00           N  
ATOM    203  NH1 ARG A  28      18.532   7.762  -8.407  1.00  0.00           N  
ATOM    204  NH2 ARG A  28      20.778   8.156  -8.645  1.00  0.00           N  
ATOM    205  CZ  ARG A  28      19.783   7.315  -8.406  1.00  0.00           C  
ATOM    206  N   SER A  29      17.683   0.581  -5.061  1.00  0.00           N  
ATOM    207  CA  SER A  29      16.610  -0.238  -4.508  1.00  0.00           C  
ATOM    208  C   SER A  29      15.512   0.628  -3.899  1.00  0.00           C  
ATOM    209  CB  SER A  29      17.158  -1.199  -3.452  1.00  0.00           C  
ATOM    210  O   SER A  29      15.796   1.654  -3.278  1.00  0.00           O  
ATOM    211  OG  SER A  29      16.133  -2.046  -2.962  1.00  0.00           O  
ATOM    212  N   ILE A  30      14.279   0.284  -4.277  1.00  0.00           N  
ATOM    213  CA  ILE A  30      13.114   0.910  -3.661  1.00  0.00           C  
ATOM    214  C   ILE A  30      12.281  -0.148  -2.941  1.00  0.00           C  
ATOM    215  CB  ILE A  30      12.251   1.651  -4.707  1.00  0.00           C  
ATOM    216  O   ILE A  30      11.984  -1.203  -3.505  1.00  0.00           O  
ATOM    217  CG1 ILE A  30      13.049   2.794  -5.344  1.00  0.00           C  
ATOM    218  CG2 ILE A  30      10.959   2.172  -4.071  1.00  0.00           C  
ATOM    219  CD1 ILE A  30      12.329   3.485  -6.495  1.00  0.00           C  
ATOM    220  N   SER A  31      12.008   0.152  -1.653  1.00  0.00           N  
ATOM    221  CA  SER A  31      11.185  -0.762  -0.867  1.00  0.00           C  
ATOM    222  C   SER A  31       9.885  -0.096  -0.427  1.00  0.00           C  
ATOM    223  CB  SER A  31      11.954  -1.256   0.359  1.00  0.00           C  
ATOM    224  O   SER A  31       9.902   1.008   0.121  1.00  0.00           O  
ATOM    225  OG  SER A  31      13.085  -2.017  -0.030  1.00  0.00           O  
ATOM    226  N   LEU A  32       8.818  -0.805  -0.730  1.00  0.00           N  
ATOM    227  CA  LEU A  32       7.483  -0.382  -0.320  1.00  0.00           C  
ATOM    228  C   LEU A  32       6.654  -1.575   0.143  1.00  0.00           C  
ATOM    229  CB  LEU A  32       6.771   0.335  -1.470  1.00  0.00           C  
ATOM    230  O   LEU A  32       7.027  -2.726  -0.095  1.00  0.00           O  
ATOM    231  CG  LEU A  32       7.528   1.494  -2.118  1.00  0.00           C  
ATOM    232  CD1 LEU A  32       6.757   2.022  -3.324  1.00  0.00           C  
ATOM    233  CD2 LEU A  32       7.773   2.607  -1.105  1.00  0.00           C  
ATOM    234  N   TYR A  33       5.591  -1.250   0.739  1.00  0.00           N  
ATOM    235  CA  TYR A  33       4.639  -2.297   1.095  1.00  0.00           C  
ATOM    236  C   TYR A  33       3.570  -2.451   0.020  1.00  0.00           C  
ATOM    237  CB  TYR A  33       3.982  -1.990   2.445  1.00  0.00           C  
ATOM    238  O   TYR A  33       3.454  -1.609  -0.874  1.00  0.00           O  
ATOM    239  CG  TYR A  33       4.925  -2.104   3.618  1.00  0.00           C  
ATOM    240  CD1 TYR A  33       5.167  -3.335   4.224  1.00  0.00           C  
ATOM    241  CD2 TYR A  33       5.573  -0.983   4.124  1.00  0.00           C  
ATOM    242  CE1 TYR A  33       6.033  -3.445   5.308  1.00  0.00           C  
ATOM    243  CE2 TYR A  33       6.441  -1.081   5.207  1.00  0.00           C  
ATOM    244  OH  TYR A  33       7.523  -2.418   6.862  1.00  0.00           O  
ATOM    245  CZ  TYR A  33       6.665  -2.315   5.790  1.00  0.00           C  
ATOM    246  N   GLY A  34       2.861  -3.515   0.105  1.00  0.00           N  
ATOM    247  CA  GLY A  34       1.728  -3.799  -0.761  1.00  0.00           C  
ATOM    248  C   GLY A  34       0.668  -4.656  -0.094  1.00  0.00           C  
ATOM    249  O   GLY A  34       0.875  -5.161   1.011  1.00  0.00           O  
ATOM    250  N   ILE A  35      -0.475  -4.649  -0.754  1.00  0.00           N  
ATOM    251  CA  ILE A  35      -1.596  -5.443  -0.260  1.00  0.00           C  
ATOM    252  C   ILE A  35      -1.847  -6.621  -1.199  1.00  0.00           C  
ATOM    253  CB  ILE A  35      -2.875  -4.588  -0.118  1.00  0.00           C  
ATOM    254  O   ILE A  35      -2.044  -6.432  -2.402  1.00  0.00           O  
ATOM    255  CG1 ILE A  35      -2.604  -3.366   0.767  1.00  0.00           C  
ATOM    256  CG2 ILE A  35      -4.026  -5.428   0.444  1.00  0.00           C  
ATOM    257  CD1 ILE A  35      -3.684  -2.295   0.691  1.00  0.00           C  
ATOM    258  N   GLY A  36      -1.833  -7.827  -0.629  1.00  0.00           N  
ATOM    259  CA  GLY A  36      -2.199  -9.005  -1.401  1.00  0.00           C  
ATOM    260  C   GLY A  36      -3.699  -9.218  -1.488  1.00  0.00           C  
ATOM    261  O   GLY A  36      -4.417  -9.025  -0.505  1.00  0.00           O  
ATOM    262  N   PHE A  37      -4.238  -9.597  -2.630  1.00  0.00           N  
ATOM    263  CA  PHE A  37      -5.627  -9.915  -2.936  1.00  0.00           C  
ATOM    264  C   PHE A  37      -5.712 -10.974  -4.028  1.00  0.00           C  
ATOM    265  CB  PHE A  37      -6.386  -8.655  -3.366  1.00  0.00           C  
ATOM    266  O   PHE A  37      -5.576 -10.664  -5.214  1.00  0.00           O  
ATOM    267  CG  PHE A  37      -7.873  -8.854  -3.485  1.00  0.00           C  
ATOM    268  CD1 PHE A  37      -8.440  -9.261  -4.687  1.00  0.00           C  
ATOM    269  CD2 PHE A  37      -8.704  -8.632  -2.395  1.00  0.00           C  
ATOM    270  CE1 PHE A  37      -9.816  -9.446  -4.799  1.00  0.00           C  
ATOM    271  CE2 PHE A  37     -10.080  -8.814  -2.500  1.00  0.00           C  
ATOM    272  CZ  PHE A  37     -10.634  -9.220  -3.704  1.00  0.00           C  
ATOM    273  N   GLY A  38      -5.938 -12.275  -3.570  1.00  0.00           N  
ATOM    274  CA  GLY A  38      -5.874 -13.336  -4.563  1.00  0.00           C  
ATOM    275  C   GLY A  38      -4.518 -13.442  -5.235  1.00  0.00           C  
ATOM    276  O   GLY A  38      -3.488 -13.506  -4.561  1.00  0.00           O  
ATOM    277  N   PRO A  39      -4.452 -13.442  -6.604  1.00  0.00           N  
ATOM    278  CA  PRO A  39      -3.184 -13.475  -7.336  1.00  0.00           C  
ATOM    279  C   PRO A  39      -2.632 -12.081  -7.624  1.00  0.00           C  
ATOM    280  CB  PRO A  39      -3.545 -14.199  -8.636  1.00  0.00           C  
ATOM    281  O   PRO A  39      -1.787 -11.918  -8.508  1.00  0.00           O  
ATOM    282  CG  PRO A  39      -4.955 -13.792  -8.919  1.00  0.00           C  
ATOM    283  CD  PRO A  39      -5.688 -13.669  -7.614  1.00  0.00           C  
ATOM    284  N   LEU A  40      -3.134 -11.128  -6.882  1.00  0.00           N  
ATOM    285  CA  LEU A  40      -2.793  -9.743  -7.187  1.00  0.00           C  
ATOM    286  C   LEU A  40      -2.076  -9.088  -6.011  1.00  0.00           C  
ATOM    287  CB  LEU A  40      -4.051  -8.945  -7.541  1.00  0.00           C  
ATOM    288  O   LEU A  40      -2.302  -9.457  -4.857  1.00  0.00           O  
ATOM    289  CG  LEU A  40      -4.955  -9.548  -8.618  1.00  0.00           C  
ATOM    290  CD1 LEU A  40      -6.232  -8.726  -8.759  1.00  0.00           C  
ATOM    291  CD2 LEU A  40      -4.217  -9.632  -9.950  1.00  0.00           C  
ATOM    292  N   ILE A  41      -1.235  -8.181  -6.346  1.00  0.00           N  
ATOM    293  CA  ILE A  41      -0.662  -7.287  -5.347  1.00  0.00           C  
ATOM    294  C   ILE A  41      -0.988  -5.838  -5.704  1.00  0.00           C  
ATOM    295  CB  ILE A  41       0.866  -7.478  -5.226  1.00  0.00           C  
ATOM    296  O   ILE A  41      -0.756  -5.404  -6.834  1.00  0.00           O  
ATOM    297  CG1 ILE A  41       1.188  -8.869  -4.666  1.00  0.00           C  
ATOM    298  CG2 ILE A  41       1.481  -6.381  -4.353  1.00  0.00           C  
ATOM    299  CD1 ILE A  41       2.676  -9.183  -4.606  1.00  0.00           C  
ATOM    300  N   ILE A  42      -1.566  -5.135  -4.745  1.00  0.00           N  
ATOM    301  CA  ILE A  42      -1.892  -3.720  -4.888  1.00  0.00           C  
ATOM    302  C   ILE A  42      -0.831  -2.874  -4.189  1.00  0.00           C  
ATOM    303  CB  ILE A  42      -3.293  -3.403  -4.317  1.00  0.00           C  
ATOM    304  O   ILE A  42      -0.569  -3.054  -2.997  1.00  0.00           O  
ATOM    305  CG1 ILE A  42      -4.356  -4.274  -4.995  1.00  0.00           C  
ATOM    306  CG2 ILE A  42      -3.618  -1.915  -4.480  1.00  0.00           C  
ATOM    307  CD1 ILE A  42      -4.815  -5.457  -4.154  1.00  0.00           C  
ATOM    308  N   THR A  43      -0.197  -1.926  -4.900  1.00  0.00           N  
ATOM    309  CA  THR A  43       0.840  -1.091  -4.304  1.00  0.00           C  
ATOM    310  C   THR A  43       0.950   0.242  -5.039  1.00  0.00           C  
ATOM    311  CB  THR A  43       2.206  -1.802  -4.318  1.00  0.00           C  
ATOM    312  O   THR A  43       0.061   0.607  -5.811  1.00  0.00           O  
ATOM    313  CG2 THR A  43       2.763  -1.896  -5.735  1.00  0.00           C  
ATOM    314  OG1 THR A  43       3.128  -1.068  -3.502  1.00  0.00           O  
ATOM    315  N   ASN A  44       2.019   1.019  -4.698  1.00  0.00           N  
ATOM    316  CA  ASN A  44       2.215   2.320  -5.328  1.00  0.00           C  
ATOM    317  C   ASN A  44       2.918   2.190  -6.676  1.00  0.00           C  
ATOM    318  CB  ASN A  44       3.005   3.250  -4.405  1.00  0.00           C  
ATOM    319  O   ASN A  44       3.788   1.333  -6.847  1.00  0.00           O  
ATOM    320  CG  ASN A  44       2.272   3.551  -3.113  1.00  0.00           C  
ATOM    321  ND2 ASN A  44       1.381   4.535  -3.152  1.00  0.00           N  
ATOM    322  OD1 ASN A  44       2.504   2.906  -2.087  1.00  0.00           O  
ATOM    323  N   LEU A  45       2.511   3.055  -7.578  1.00  0.00           N  
ATOM    324  CA  LEU A  45       3.083   3.112  -8.918  1.00  0.00           C  
ATOM    325  C   LEU A  45       4.568   3.454  -8.862  1.00  0.00           C  
ATOM    326  CB  LEU A  45       2.342   4.143  -9.774  1.00  0.00           C  
ATOM    327  O   LEU A  45       5.354   2.963  -9.675  1.00  0.00           O  
ATOM    328  CG  LEU A  45       2.729   4.201 -11.252  1.00  0.00           C  
ATOM    329  CD1 LEU A  45       2.378   2.888 -11.944  1.00  0.00           C  
ATOM    330  CD2 LEU A  45       2.040   5.374 -11.940  1.00  0.00           C  
ATOM    331  N   HIS A  46       4.963   4.201  -7.885  1.00  0.00           N  
ATOM    332  CA  HIS A  46       6.339   4.681  -7.836  1.00  0.00           C  
ATOM    333  C   HIS A  46       7.292   3.575  -7.395  1.00  0.00           C  
ATOM    334  CB  HIS A  46       6.455   5.880  -6.893  1.00  0.00           C  
ATOM    335  O   HIS A  46       8.493   3.810  -7.241  1.00  0.00           O  
ATOM    336  CG  HIS A  46       6.149   5.553  -5.466  1.00  0.00           C  
ATOM    337  CD2 HIS A  46       6.906   4.974  -4.504  1.00  0.00           C  
ATOM    338  ND1 HIS A  46       4.929   5.825  -4.886  1.00  0.00           N  
ATOM    339  CE1 HIS A  46       4.950   5.427  -3.625  1.00  0.00           C  
ATOM    340  NE2 HIS A  46       6.138   4.907  -3.368  1.00  0.00           N  
ATOM    341  N   LEU A  47       6.795   2.374  -7.150  1.00  0.00           N  
ATOM    342  CA  LEU A  47       7.657   1.213  -6.956  1.00  0.00           C  
ATOM    343  C   LEU A  47       8.497   0.947  -8.201  1.00  0.00           C  
ATOM    344  CB  LEU A  47       6.823  -0.024  -6.614  1.00  0.00           C  
ATOM    345  O   LEU A  47       9.605   0.414  -8.105  1.00  0.00           O  
ATOM    346  CG  LEU A  47       7.590  -1.339  -6.465  1.00  0.00           C  
ATOM    347  CD1 LEU A  47       8.521  -1.275  -5.259  1.00  0.00           C  
ATOM    348  CD2 LEU A  47       6.623  -2.511  -6.339  1.00  0.00           C  
ATOM    349  N   PHE A  48       7.953   1.354  -9.390  1.00  0.00           N  
ATOM    350  CA  PHE A  48       8.587   1.044 -10.667  1.00  0.00           C  
ATOM    351  C   PHE A  48       9.172   2.301 -11.300  1.00  0.00           C  
ATOM    352  CB  PHE A  48       7.583   0.393 -11.623  1.00  0.00           C  
ATOM    353  O   PHE A  48       8.965   2.558 -12.488  1.00  0.00           O  
ATOM    354  CG  PHE A  48       7.079  -0.945 -11.154  1.00  0.00           C  
ATOM    355  CD1 PHE A  48       7.882  -2.076 -11.240  1.00  0.00           C  
ATOM    356  CD2 PHE A  48       5.800  -1.072 -10.627  1.00  0.00           C  
ATOM    357  CE1 PHE A  48       7.418  -3.315 -10.807  1.00  0.00           C  
ATOM    358  CE2 PHE A  48       5.329  -2.308 -10.192  1.00  0.00           C  
ATOM    359  CZ  PHE A  48       6.139  -3.428 -10.284  1.00  0.00           C  
ATOM    360  N   ARG A  49       9.852   3.115 -10.448  1.00  0.00           N  
ATOM    361  CA  ARG A  49      10.592   4.254 -10.984  1.00  0.00           C  
ATOM    362  C   ARG A  49      11.688   3.794 -11.940  1.00  0.00           C  
ATOM    363  CB  ARG A  49      11.198   5.083  -9.850  1.00  0.00           C  
ATOM    364  O   ARG A  49      12.024   4.500 -12.893  1.00  0.00           O  
ATOM    365  CG  ARG A  49      10.183   5.916  -9.085  1.00  0.00           C  
ATOM    366  CD  ARG A  49      10.851   6.800  -8.041  1.00  0.00           C  
ATOM    367  NE  ARG A  49       9.875   7.612  -7.318  1.00  0.00           N  
ATOM    368  NH1 ARG A  49      11.420   8.564  -5.888  1.00  0.00           N  
ATOM    369  NH2 ARG A  49       9.202   9.123  -5.725  1.00  0.00           N  
ATOM    370  CZ  ARG A  49      10.168   8.431  -6.312  1.00  0.00           C  
ATOM    371  N   ARG A  50      12.164   2.657 -11.539  1.00  0.00           N  
ATOM    372  CA  ARG A  50      13.111   1.942 -12.388  1.00  0.00           C  
ATOM    373  C   ARG A  50      12.638   0.518 -12.657  1.00  0.00           C  
ATOM    374  CB  ARG A  50      14.499   1.920 -11.744  1.00  0.00           C  
ATOM    375  O   ARG A  50      11.871  -0.046 -11.874  1.00  0.00           O  
ATOM    376  CG  ARG A  50      15.117   3.297 -11.563  1.00  0.00           C  
ATOM    377  CD  ARG A  50      16.443   3.228 -10.819  1.00  0.00           C  
ATOM    378  NE  ARG A  50      17.041   4.550 -10.659  1.00  0.00           N  
ATOM    379  NH1 ARG A  50      15.909   5.053  -8.709  1.00  0.00           N  
ATOM    380  NH2 ARG A  50      17.376   6.566  -9.612  1.00  0.00           N  
ATOM    381  CZ  ARG A  50      16.774   5.387  -9.660  1.00  0.00           C  
ATOM    382  N   ASN A  51      13.005   0.104 -13.796  1.00  0.00           N  
ATOM    383  CA  ASN A  51      12.518  -1.206 -14.215  1.00  0.00           C  
ATOM    384  C   ASN A  51      13.636  -2.056 -14.812  1.00  0.00           C  
ATOM    385  CB  ASN A  51      11.371  -1.058 -15.217  1.00  0.00           C  
ATOM    386  O   ASN A  51      14.801  -1.652 -14.803  1.00  0.00           O  
ATOM    387  CG  ASN A  51      10.426  -2.243 -15.202  1.00  0.00           C  
ATOM    388  ND2 ASN A  51       9.406  -2.198 -16.051  1.00  0.00           N  
ATOM    389  OD1 ASN A  51      10.610  -3.190 -14.433  1.00  0.00           O  
ATOM    390  N   ASN A  52      13.330  -3.267 -15.198  1.00  0.00           N  
ATOM    391  CA  ASN A  52      14.278  -4.206 -15.788  1.00  0.00           C  
ATOM    392  C   ASN A  52      15.283  -4.710 -14.757  1.00  0.00           C  
ATOM    393  CB  ASN A  52      15.007  -3.563 -16.969  1.00  0.00           C  
ATOM    394  O   ASN A  52      16.467  -4.865 -15.061  1.00  0.00           O  
ATOM    395  CG  ASN A  52      15.722  -4.579 -17.838  1.00  0.00           C  
ATOM    396  ND2 ASN A  52      16.791  -4.148 -18.497  1.00  0.00           N  
ATOM    397  OD1 ASN A  52      15.317  -5.742 -17.916  1.00  0.00           O  
ATOM    398  N   GLY A  53      14.806  -4.956 -13.579  1.00  0.00           N  
ATOM    399  CA  GLY A  53      15.596  -5.497 -12.484  1.00  0.00           C  
ATOM    400  C   GLY A  53      14.925  -6.666 -11.786  1.00  0.00           C  
ATOM    401  O   GLY A  53      14.290  -7.501 -12.433  1.00  0.00           O  
ATOM    402  N   THR A  54      15.269  -6.799 -10.466  1.00  0.00           N  
ATOM    403  CA  THR A  54      14.760  -7.895  -9.649  1.00  0.00           C  
ATOM    404  C   THR A  54      13.755  -7.383  -8.621  1.00  0.00           C  
ATOM    405  CB  THR A  54      15.904  -8.633  -8.928  1.00  0.00           C  
ATOM    406  O   THR A  54      14.002  -6.377  -7.952  1.00  0.00           O  
ATOM    407  CG2 THR A  54      15.372  -9.798  -8.100  1.00  0.00           C  
ATOM    408  OG1 THR A  54      16.828  -9.136  -9.901  1.00  0.00           O  
ATOM    409  N   LEU A  55      12.591  -8.010  -8.603  1.00  0.00           N  
ATOM    410  CA  LEU A  55      11.597  -7.707  -7.579  1.00  0.00           C  
ATOM    411  C   LEU A  55      11.551  -8.807  -6.524  1.00  0.00           C  
ATOM    412  CB  LEU A  55      10.214  -7.529  -8.209  1.00  0.00           C  
ATOM    413  O   LEU A  55      11.290  -9.969  -6.844  1.00  0.00           O  
ATOM    414  CG  LEU A  55       9.073  -7.178  -7.253  1.00  0.00           C  
ATOM    415  CD1 LEU A  55       9.311  -5.809  -6.624  1.00  0.00           C  
ATOM    416  CD2 LEU A  55       7.734  -7.210  -7.983  1.00  0.00           C  
ATOM    417  N   THR A  56      11.875  -8.454  -5.296  1.00  0.00           N  
ATOM    418  CA  THR A  56      11.778  -9.369  -4.164  1.00  0.00           C  
ATOM    419  C   THR A  56      10.505  -9.107  -3.365  1.00  0.00           C  
ATOM    420  CB  THR A  56      13.003  -9.245  -3.239  1.00  0.00           C  
ATOM    421  O   THR A  56      10.251  -7.976  -2.944  1.00  0.00           O  
ATOM    422  CG2 THR A  56      12.920 -10.233  -2.081  1.00  0.00           C  
ATOM    423  OG1 THR A  56      14.192  -9.508  -3.993  1.00  0.00           O  
ATOM    424  N   ILE A  57       9.735 -10.172  -3.158  1.00  0.00           N  
ATOM    425  CA  ILE A  57       8.487 -10.068  -2.411  1.00  0.00           C  
ATOM    426  C   ILE A  57       8.594 -10.866  -1.114  1.00  0.00           C  
ATOM    427  CB  ILE A  57       7.285 -10.561  -3.247  1.00  0.00           C  
ATOM    428  O   ILE A  57       8.810 -12.080  -1.141  1.00  0.00           O  
ATOM    429  CG1 ILE A  57       7.228  -9.822  -4.588  1.00  0.00           C  
ATOM    430  CG2 ILE A  57       5.977 -10.386  -2.469  1.00  0.00           C  
ATOM    431  CD1 ILE A  57       6.364 -10.508  -5.637  1.00  0.00           C  
ATOM    432  N   THR A  58       8.437 -10.176  -0.014  1.00  0.00           N  
ATOM    433  CA  THR A  58       8.413 -10.820   1.294  1.00  0.00           C  
ATOM    434  C   THR A  58       7.003 -10.807   1.878  1.00  0.00           C  
ATOM    435  CB  THR A  58       9.383 -10.134   2.273  1.00  0.00           C  
ATOM    436  O   THR A  58       6.409  -9.741   2.056  1.00  0.00           O  
ATOM    437  CG2 THR A  58       9.440 -10.878   3.603  1.00  0.00           C  
ATOM    438  OG1 THR A  58      10.695 -10.108   1.696  1.00  0.00           O  
ATOM    439  N   SER A  59       6.474 -11.981   2.110  1.00  0.00           N  
ATOM    440  CA  SER A  59       5.144 -12.147   2.687  1.00  0.00           C  
ATOM    441  C   SER A  59       5.158 -13.159   3.828  1.00  0.00           C  
ATOM    442  CB  SER A  59       4.146 -12.589   1.615  1.00  0.00           C  
ATOM    443  O   SER A  59       6.224 -13.611   4.250  1.00  0.00           O  
ATOM    444  OG  SER A  59       4.358 -13.944   1.259  1.00  0.00           O  
ATOM    445  N   ILE A  60       3.960 -13.499   4.288  1.00  0.00           N  
ATOM    446  CA  ILE A  60       3.847 -14.501   5.342  1.00  0.00           C  
ATOM    447  C   ILE A  60       4.198 -15.879   4.784  1.00  0.00           C  
ATOM    448  CB  ILE A  60       2.429 -14.517   5.957  1.00  0.00           C  
ATOM    449  O   ILE A  60       4.508 -16.801   5.541  1.00  0.00           O  
ATOM    450  CG1 ILE A  60       1.385 -14.843   4.882  1.00  0.00           C  
ATOM    451  CG2 ILE A  60       2.119 -13.180   6.634  1.00  0.00           C  
ATOM    452  CD1 ILE A  60       0.006 -15.171   5.438  1.00  0.00           C  
ATOM    453  N   HIS A  61       4.124 -15.942   3.495  1.00  0.00           N  
ATOM    454  CA  HIS A  61       4.394 -17.215   2.836  1.00  0.00           C  
ATOM    455  C   HIS A  61       5.877 -17.365   2.513  1.00  0.00           C  
ATOM    456  CB  HIS A  61       3.563 -17.343   1.558  1.00  0.00           C  
ATOM    457  O   HIS A  61       6.295 -18.382   1.955  1.00  0.00           O  
ATOM    458  CG  HIS A  61       2.086 -17.305   1.796  1.00  0.00           C  
ATOM    459  CD2 HIS A  61       1.142 -16.428   1.383  1.00  0.00           C  
ATOM    460  ND1 HIS A  61       1.429 -18.255   2.547  1.00  0.00           N  
ATOM    461  CE1 HIS A  61       0.140 -17.964   2.585  1.00  0.00           C  
ATOM    462  NE2 HIS A  61      -0.061 -16.860   1.886  1.00  0.00           N  
ATOM    463  N   GLY A  62       6.627 -16.358   2.810  1.00  0.00           N  
ATOM    464  CA  GLY A  62       8.052 -16.412   2.525  1.00  0.00           C  
ATOM    465  C   GLY A  62       8.496 -15.381   1.505  1.00  0.00           C  
ATOM    466  O   GLY A  62       7.824 -14.367   1.307  1.00  0.00           O  
ATOM    467  N   THR A  63       9.634 -15.619   1.019  1.00  0.00           N  
ATOM    468  CA  THR A  63      10.234 -14.694   0.063  1.00  0.00           C  
ATOM    469  C   THR A  63      10.142 -15.247  -1.356  1.00  0.00           C  
ATOM    470  CB  THR A  63      11.706 -14.408   0.411  1.00  0.00           C  
ATOM    471  O   THR A  63      10.407 -16.429  -1.585  1.00  0.00           O  
ATOM    472  CG2 THR A  63      12.335 -13.454  -0.599  1.00  0.00           C  
ATOM    473  OG1 THR A  63      11.777 -13.819   1.716  1.00  0.00           O  
ATOM    474  N   PHE A  64       9.673 -14.425  -2.221  1.00  0.00           N  
ATOM    475  CA  PHE A  64       9.545 -14.750  -3.637  1.00  0.00           C  
ATOM    476  C   PHE A  64      10.318 -13.754  -4.493  1.00  0.00           C  
ATOM    477  CB  PHE A  64       8.071 -14.769  -4.054  1.00  0.00           C  
ATOM    478  O   PHE A  64      10.192 -12.542  -4.310  1.00  0.00           O  
ATOM    479  CG  PHE A  64       7.836 -15.342  -5.426  1.00  0.00           C  
ATOM    480  CD1 PHE A  64       7.867 -14.525  -6.550  1.00  0.00           C  
ATOM    481  CD2 PHE A  64       7.583 -16.697  -5.591  1.00  0.00           C  
ATOM    482  CE1 PHE A  64       7.650 -15.053  -7.821  1.00  0.00           C  
ATOM    483  CE2 PHE A  64       7.364 -17.231  -6.857  1.00  0.00           C  
ATOM    484  CZ  PHE A  64       7.397 -16.408  -7.971  1.00  0.00           C  
ATOM    485  N   VAL A  65      11.085 -14.317  -5.474  1.00  0.00           N  
ATOM    486  CA  VAL A  65      11.932 -13.437  -6.271  1.00  0.00           C  
ATOM    487  C   VAL A  65      11.544 -13.541  -7.745  1.00  0.00           C  
ATOM    488  CB  VAL A  65      13.430 -13.773  -6.090  1.00  0.00           C  
ATOM    489  O   VAL A  65      11.452 -14.642  -8.293  1.00  0.00           O  
ATOM    490  CG1 VAL A  65      14.296 -12.863  -6.959  1.00  0.00           C  
ATOM    491  CG2 VAL A  65      13.828 -13.652  -4.620  1.00  0.00           C  
ATOM    492  N   ILE A  66      11.281 -12.339  -8.289  1.00  0.00           N  
ATOM    493  CA  ILE A  66      11.105 -12.205  -9.731  1.00  0.00           C  
ATOM    494  C   ILE A  66      12.345 -11.560 -10.345  1.00  0.00           C  
ATOM    495  CB  ILE A  66       9.845 -11.379 -10.072  1.00  0.00           C  
ATOM    496  O   ILE A  66      12.657 -10.402 -10.056  1.00  0.00           O  
ATOM    497  CG1 ILE A  66       8.596 -12.038  -9.476  1.00  0.00           C  
ATOM    498  CG2 ILE A  66       9.705 -11.209 -11.588  1.00  0.00           C  
ATOM    499  CD1 ILE A  66       7.356 -11.155  -9.505  1.00  0.00           C  
ATOM    500  N   SER A  67      13.077 -12.235 -11.196  1.00  0.00           N  
ATOM    501  CA  SER A  67      14.398 -11.838 -11.674  1.00  0.00           C  
ATOM    502  C   SER A  67      14.299 -10.715 -12.701  1.00  0.00           C  
ATOM    503  CB  SER A  67      15.130 -13.034 -12.283  1.00  0.00           C  
ATOM    504  O   SER A  67      15.243  -9.942 -12.875  1.00  0.00           O  
ATOM    505  OG  SER A  67      15.373 -14.028 -11.302  1.00  0.00           O  
ATOM    506  N   ASN A  68      13.181 -10.616 -13.354  1.00  0.00           N  
ATOM    507  CA  ASN A  68      12.996  -9.593 -14.377  1.00  0.00           C  
ATOM    508  C   ASN A  68      11.642  -8.902 -14.241  1.00  0.00           C  
ATOM    509  CB  ASN A  68      13.145 -10.198 -15.775  1.00  0.00           C  
ATOM    510  O   ASN A  68      10.609  -9.476 -14.592  1.00  0.00           O  
ATOM    511  CG  ASN A  68      13.120  -9.150 -16.870  1.00  0.00           C  
ATOM    512  ND2 ASN A  68      13.388  -9.572 -18.101  1.00  0.00           N  
ATOM    513  OD1 ASN A  68      12.864  -7.971 -16.613  1.00  0.00           O  
ATOM    514  N   THR A  69      11.654  -7.643 -13.776  1.00  0.00           N  
ATOM    515  CA  THR A  69      10.422  -6.912 -13.500  1.00  0.00           C  
ATOM    516  C   THR A  69       9.696  -6.567 -14.798  1.00  0.00           C  
ATOM    517  CB  THR A  69      10.703  -5.622 -12.708  1.00  0.00           C  
ATOM    518  O   THR A  69       8.504  -6.254 -14.784  1.00  0.00           O  
ATOM    519  CG2 THR A  69      11.180  -5.938 -11.294  1.00  0.00           C  
ATOM    520  OG1 THR A  69      11.714  -4.864 -13.383  1.00  0.00           O  
ATOM    521  N   THR A  70      10.317  -6.690 -15.979  1.00  0.00           N  
ATOM    522  CA  THR A  70       9.689  -6.356 -17.253  1.00  0.00           C  
ATOM    523  C   THR A  70       8.690  -7.434 -17.662  1.00  0.00           C  
ATOM    524  CB  THR A  70      10.740  -6.178 -18.364  1.00  0.00           C  
ATOM    525  O   THR A  70       7.841  -7.206 -18.527  1.00  0.00           O  
ATOM    526  CG2 THR A  70      11.732  -5.075 -18.011  1.00  0.00           C  
ATOM    527  OG1 THR A  70      11.453  -7.408 -18.541  1.00  0.00           O  
ATOM    528  N   THR A  71       8.777  -8.527 -17.037  1.00  0.00           N  
ATOM    529  CA  THR A  71       7.892  -9.636 -17.377  1.00  0.00           C  
ATOM    530  C   THR A  71       6.597  -9.560 -16.574  1.00  0.00           C  
ATOM    531  CB  THR A  71       8.575 -10.993 -17.126  1.00  0.00           C  
ATOM    532  O   THR A  71       5.660 -10.322 -16.822  1.00  0.00           O  
ATOM    533  CG2 THR A  71       9.889 -11.098 -17.894  1.00  0.00           C  
ATOM    534  OG1 THR A  71       8.841 -11.136 -15.725  1.00  0.00           O  
ATOM    535  N   LEU A  72       6.519  -8.622 -15.653  1.00  0.00           N  
ATOM    536  CA  LEU A  72       5.349  -8.499 -14.789  1.00  0.00           C  
ATOM    537  C   LEU A  72       4.175  -7.889 -15.548  1.00  0.00           C  
ATOM    538  CB  LEU A  72       5.677  -7.645 -13.561  1.00  0.00           C  
ATOM    539  O   LEU A  72       4.360  -6.976 -16.357  1.00  0.00           O  
ATOM    540  CG  LEU A  72       6.580  -8.290 -12.509  1.00  0.00           C  
ATOM    541  CD1 LEU A  72       7.023  -7.253 -11.482  1.00  0.00           C  
ATOM    542  CD2 LEU A  72       5.864  -9.452 -11.829  1.00  0.00           C  
ATOM    543  N   GLN A  73       3.053  -8.444 -15.285  1.00  0.00           N  
ATOM    544  CA  GLN A  73       1.821  -7.844 -15.785  1.00  0.00           C  
ATOM    545  C   GLN A  73       1.261  -6.829 -14.793  1.00  0.00           C  
ATOM    546  CB  GLN A  73       0.777  -8.923 -16.078  1.00  0.00           C  
ATOM    547  O   GLN A  73       0.962  -7.173 -13.647  1.00  0.00           O  
ATOM    548  CG  GLN A  73       1.178  -9.880 -17.191  1.00  0.00           C  
ATOM    549  CD  GLN A  73       0.113 -10.921 -17.483  1.00  0.00           C  
ATOM    550  NE2 GLN A  73      -0.183 -11.124 -18.762  1.00  0.00           N  
ATOM    551  OE1 GLN A  73      -0.438 -11.538 -16.566  1.00  0.00           O  
ATOM    552  N   LEU A  74       1.178  -5.572 -15.310  1.00  0.00           N  
ATOM    553  CA  LEU A  74       0.751  -4.474 -14.450  1.00  0.00           C  
ATOM    554  C   LEU A  74      -0.546  -3.856 -14.962  1.00  0.00           C  
ATOM    555  CB  LEU A  74       1.842  -3.403 -14.366  1.00  0.00           C  
ATOM    556  O   LEU A  74      -0.761  -3.767 -16.173  1.00  0.00           O  
ATOM    557  CG  LEU A  74       3.249  -3.894 -14.023  1.00  0.00           C  
ATOM    558  CD1 LEU A  74       4.242  -2.738 -14.079  1.00  0.00           C  
ATOM    559  CD2 LEU A  74       3.265  -4.553 -12.648  1.00  0.00           C  
ATOM    560  N   HIS A  75      -1.377  -3.555 -14.051  1.00  0.00           N  
ATOM    561  CA  HIS A  75      -2.538  -2.716 -14.328  1.00  0.00           C  
ATOM    562  C   HIS A  75      -2.440  -1.381 -13.598  1.00  0.00           C  
ATOM    563  CB  HIS A  75      -3.827  -3.438 -13.931  1.00  0.00           C  
ATOM    564  O   HIS A  75      -2.530  -1.332 -12.369  1.00  0.00           O  
ATOM    565  CG  HIS A  75      -5.069  -2.668 -14.251  1.00  0.00           C  
ATOM    566  CD2 HIS A  75      -5.804  -1.814 -13.500  1.00  0.00           C  
ATOM    567  ND1 HIS A  75      -5.691  -2.737 -15.479  1.00  0.00           N  
ATOM    568  CE1 HIS A  75      -6.758  -1.956 -15.469  1.00  0.00           C  
ATOM    569  NE2 HIS A  75      -6.849  -1.385 -14.280  1.00  0.00           N  
ATOM    570  N   LEU A  76      -2.306  -0.282 -14.389  1.00  0.00           N  
ATOM    571  CA  LEU A  76      -2.163   1.053 -13.818  1.00  0.00           C  
ATOM    572  C   LEU A  76      -3.528   1.692 -13.585  1.00  0.00           C  
ATOM    573  CB  LEU A  76      -1.321   1.941 -14.736  1.00  0.00           C  
ATOM    574  O   LEU A  76      -4.395   1.652 -14.461  1.00  0.00           O  
ATOM    575  CG  LEU A  76       0.166   1.597 -14.836  1.00  0.00           C  
ATOM    576  CD1 LEU A  76       0.357   0.283 -15.586  1.00  0.00           C  
ATOM    577  CD2 LEU A  76       0.932   2.724 -15.519  1.00  0.00           C  
ATOM    578  N   ILE A  77      -3.652   2.206 -12.360  1.00  0.00           N  
ATOM    579  CA  ILE A  77      -4.879   2.938 -12.066  1.00  0.00           C  
ATOM    580  C   ILE A  77      -4.729   4.393 -12.506  1.00  0.00           C  
ATOM    581  CB  ILE A  77      -5.235   2.866 -10.564  1.00  0.00           C  
ATOM    582  O   ILE A  77      -3.888   5.124 -11.978  1.00  0.00           O  
ATOM    583  CG1 ILE A  77      -5.248   1.409 -10.088  1.00  0.00           C  
ATOM    584  CG2 ILE A  77      -6.583   3.542 -10.296  1.00  0.00           C  
ATOM    585  CD1 ILE A  77      -6.277   0.537 -10.793  1.00  0.00           C  
ATOM    586  N   GLU A  78      -5.513   4.786 -13.400  1.00  0.00           N  
ATOM    587  CA  GLU A  78      -5.369   6.089 -14.042  1.00  0.00           C  
ATOM    588  C   GLU A  78      -5.508   7.222 -13.029  1.00  0.00           C  
ATOM    589  CB  GLU A  78      -6.399   6.254 -15.162  1.00  0.00           C  
ATOM    590  O   GLU A  78      -6.425   7.215 -12.206  1.00  0.00           O  
ATOM    591  CG  GLU A  78      -6.153   5.352 -16.362  1.00  0.00           C  
ATOM    592  CD  GLU A  78      -7.131   5.591 -17.502  1.00  0.00           C  
ATOM    593  OE1 GLU A  78      -7.015   4.919 -18.552  1.00  0.00           O  
ATOM    594  OE2 GLU A  78      -8.019   6.458 -17.345  1.00  0.00           O  
ATOM    595  N   GLY A  79      -4.546   8.145 -13.088  1.00  0.00           N  
ATOM    596  CA  GLY A  79      -4.611   9.384 -12.330  1.00  0.00           C  
ATOM    597  C   GLY A  79      -4.247   9.209 -10.868  1.00  0.00           C  
ATOM    598  O   GLY A  79      -4.479  10.105 -10.053  1.00  0.00           O  
ATOM    599  N   ARG A  80      -3.698   7.989 -10.564  1.00  0.00           N  
ATOM    600  CA  ARG A  80      -3.417   7.696  -9.163  1.00  0.00           C  
ATOM    601  C   ARG A  80      -2.075   6.989  -9.009  1.00  0.00           C  
ATOM    602  CB  ARG A  80      -4.532   6.840  -8.558  1.00  0.00           C  
ATOM    603  O   ARG A  80      -1.621   6.301  -9.926  1.00  0.00           O  
ATOM    604  CG  ARG A  80      -5.907   7.487  -8.619  1.00  0.00           C  
ATOM    605  CD  ARG A  80      -7.000   6.533  -8.155  1.00  0.00           C  
ATOM    606  NE  ARG A  80      -8.326   7.130  -8.284  1.00  0.00           N  
ATOM    607  NH1 ARG A  80      -8.514   7.697  -6.052  1.00  0.00           N  
ATOM    608  NH2 ARG A  80     -10.214   8.185  -7.510  1.00  0.00           N  
ATOM    609  CZ  ARG A  80      -9.015   7.669  -7.281  1.00  0.00           C  
ATOM    610  N   ASP A  81      -1.388   7.231  -7.916  1.00  0.00           N  
ATOM    611  CA  ASP A  81      -0.182   6.488  -7.564  1.00  0.00           C  
ATOM    612  C   ASP A  81      -0.528   5.092  -7.051  1.00  0.00           C  
ATOM    613  CB  ASP A  81       0.629   7.249  -6.514  1.00  0.00           C  
ATOM    614  O   ASP A  81      -0.313   4.786  -5.876  1.00  0.00           O  
ATOM    615  CG  ASP A  81       1.982   6.617  -6.238  1.00  0.00           C  
ATOM    616  OD1 ASP A  81       2.486   5.856  -7.092  1.00  0.00           O  
ATOM    617  OD2 ASP A  81       2.549   6.881  -5.155  1.00  0.00           O  
ATOM    618  N   LEU A  82      -1.208   4.347  -7.891  1.00  0.00           N  
ATOM    619  CA  LEU A  82      -1.690   3.004  -7.588  1.00  0.00           C  
ATOM    620  C   LEU A  82      -1.484   2.070  -8.776  1.00  0.00           C  
ATOM    621  CB  LEU A  82      -3.172   3.040  -7.204  1.00  0.00           C  
ATOM    622  O   LEU A  82      -1.769   2.439  -9.917  1.00  0.00           O  
ATOM    623  CG  LEU A  82      -3.731   1.783  -6.536  1.00  0.00           C  
ATOM    624  CD1 LEU A  82      -3.098   1.586  -5.163  1.00  0.00           C  
ATOM    625  CD2 LEU A  82      -5.249   1.866  -6.424  1.00  0.00           C  
ATOM    626  N   VAL A  83      -0.994   0.855  -8.465  1.00  0.00           N  
ATOM    627  CA  VAL A  83      -0.790  -0.138  -9.514  1.00  0.00           C  
ATOM    628  C   VAL A  83      -1.171  -1.523  -8.995  1.00  0.00           C  
ATOM    629  CB  VAL A  83       0.671  -0.141 -10.017  1.00  0.00           C  
ATOM    630  O   VAL A  83      -1.013  -1.813  -7.807  1.00  0.00           O  
ATOM    631  CG1 VAL A  83       1.630  -0.522  -8.889  1.00  0.00           C  
ATOM    632  CG2 VAL A  83       0.827  -1.095 -11.199  1.00  0.00           C  
ATOM    633  N   ILE A  84      -1.746  -2.372  -9.873  1.00  0.00           N  
ATOM    634  CA  ILE A  84      -2.041  -3.771  -9.579  1.00  0.00           C  
ATOM    635  C   ILE A  84      -1.048  -4.672 -10.309  1.00  0.00           C  
ATOM    636  CB  ILE A  84      -3.489  -4.137  -9.975  1.00  0.00           C  
ATOM    637  O   ILE A  84      -0.860  -4.545 -11.522  1.00  0.00           O  
ATOM    638  CG1 ILE A  84      -4.486  -3.202  -9.281  1.00  0.00           C  
ATOM    639  CG2 ILE A  84      -3.786  -5.602  -9.639  1.00  0.00           C  
ATOM    640  CD1 ILE A  84      -5.911  -3.319  -9.803  1.00  0.00           C  
ATOM    641  N   ILE A  85      -0.450  -5.536  -9.535  1.00  0.00           N  
ATOM    642  CA  ILE A  85       0.510  -6.475 -10.105  1.00  0.00           C  
ATOM    643  C   ILE A  85      -0.098  -7.875 -10.143  1.00  0.00           C  
ATOM    644  CB  ILE A  85       1.832  -6.487  -9.306  1.00  0.00           C  
ATOM    645  O   ILE A  85      -0.521  -8.404  -9.112  1.00  0.00           O  
ATOM    646  CG1 ILE A  85       2.363  -5.059  -9.129  1.00  0.00           C  
ATOM    647  CG2 ILE A  85       2.872  -7.376  -9.994  1.00  0.00           C  
ATOM    648  CD1 ILE A  85       3.525  -4.947  -8.152  1.00  0.00           C  
ATOM    649  N   LYS A  86      -0.117  -8.379 -11.340  1.00  0.00           N  
ATOM    650  CA  LYS A  86      -0.514  -9.779 -11.459  1.00  0.00           C  
ATOM    651  C   LYS A  86       0.670 -10.709 -11.212  1.00  0.00           C  
ATOM    652  CB  LYS A  86      -1.115 -10.051 -12.839  1.00  0.00           C  
ATOM    653  O   LYS A  86       1.662 -10.668 -11.943  1.00  0.00           O  
ATOM    654  CG  LYS A  86      -1.748 -11.428 -12.978  1.00  0.00           C  
ATOM    655  CD  LYS A  86      -2.395 -11.610 -14.344  1.00  0.00           C  
ATOM    656  CE  LYS A  86      -3.069 -12.970 -14.468  1.00  0.00           C  
ATOM    657  NZ  LYS A  86      -3.764 -13.127 -15.781  1.00  0.00           N  
ATOM    658  N   MET A  87       0.473 -11.582 -10.223  1.00  0.00           N  
ATOM    659  CA  MET A  87       1.570 -12.469  -9.846  1.00  0.00           C  
ATOM    660  C   MET A  87       1.578 -13.723 -10.713  1.00  0.00           C  
ATOM    661  CB  MET A  87       1.467 -12.854  -8.369  1.00  0.00           C  
ATOM    662  O   MET A  87       0.534 -14.142 -11.216  1.00  0.00           O  
ATOM    663  CG  MET A  87       1.530 -11.668  -7.420  1.00  0.00           C  
ATOM    664  SD  MET A  87       3.032 -10.645  -7.673  1.00  0.00           S  
ATOM    665  CE  MET A  87       4.319 -11.863  -7.281  1.00  0.00           C  
ATOM    666  N   PRO A  88       2.790 -14.269 -10.926  1.00  0.00           N  
ATOM    667  CA  PRO A  88       2.876 -15.531 -11.664  1.00  0.00           C  
ATOM    668  C   PRO A  88       2.100 -16.661 -10.993  1.00  0.00           C  
ATOM    669  CB  PRO A  88       4.377 -15.831 -11.676  1.00  0.00           C  
ATOM    670  O   PRO A  88       1.800 -16.585  -9.799  1.00  0.00           O  
ATOM    671  CG  PRO A  88       5.029 -14.530 -11.334  1.00  0.00           C  
ATOM    672  CD  PRO A  88       4.054 -13.699 -10.550  1.00  0.00           C  
ATOM    673  N   LYS A  89       1.814 -17.656 -11.684  1.00  0.00           N  
ATOM    674  CA  LYS A  89       0.956 -18.752 -11.242  1.00  0.00           C  
ATOM    675  C   LYS A  89       1.599 -19.525 -10.094  1.00  0.00           C  
ATOM    676  CB  LYS A  89       0.652 -19.698 -12.405  1.00  0.00           C  
ATOM    677  O   LYS A  89       0.901 -20.135  -9.282  1.00  0.00           O  
ATOM    678  CG  LYS A  89      -0.301 -19.119 -13.441  1.00  0.00           C  
ATOM    679  CD  LYS A  89      -0.655 -20.145 -14.509  1.00  0.00           C  
ATOM    680  CE  LYS A  89      -1.609 -19.567 -15.546  1.00  0.00           C  
ATOM    681  NZ  LYS A  89      -1.929 -20.557 -16.618  1.00  0.00           N  
ATOM    682  N   ASP A  90       2.899 -19.497 -10.011  1.00  0.00           N  
ATOM    683  CA  ASP A  90       3.574 -20.254  -8.961  1.00  0.00           C  
ATOM    684  C   ASP A  90       3.650 -19.450  -7.666  1.00  0.00           C  
ATOM    685  CB  ASP A  90       4.979 -20.660  -9.412  1.00  0.00           C  
ATOM    686  O   ASP A  90       4.232 -19.906  -6.679  1.00  0.00           O  
ATOM    687  CG  ASP A  90       5.849 -19.472  -9.782  1.00  0.00           C  
ATOM    688  OD1 ASP A  90       5.311 -18.362  -9.986  1.00  0.00           O  
ATOM    689  OD2 ASP A  90       7.083 -19.649  -9.875  1.00  0.00           O  
ATOM    690  N   PHE A  91       3.101 -18.227  -7.661  1.00  0.00           N  
ATOM    691  CA  PHE A  91       2.963 -17.407  -6.463  1.00  0.00           C  
ATOM    692  C   PHE A  91       1.680 -17.750  -5.717  1.00  0.00           C  
ATOM    693  CB  PHE A  91       2.978 -15.918  -6.825  1.00  0.00           C  
ATOM    694  O   PHE A  91       0.596 -17.755  -6.304  1.00  0.00           O  
ATOM    695  CG  PHE A  91       3.062 -15.005  -5.632  1.00  0.00           C  
ATOM    696  CD1 PHE A  91       1.909 -14.512  -5.034  1.00  0.00           C  
ATOM    697  CD2 PHE A  91       4.295 -14.639  -5.109  1.00  0.00           C  
ATOM    698  CE1 PHE A  91       1.983 -13.666  -3.930  1.00  0.00           C  
ATOM    699  CE2 PHE A  91       4.378 -13.794  -4.006  1.00  0.00           C  
ATOM    700  CZ  PHE A  91       3.221 -13.308  -3.418  1.00  0.00           C  
ATOM    701  N   PRO A  92       1.849 -18.127  -4.390  1.00  0.00           N  
ATOM    702  CA  PRO A  92       0.633 -18.468  -3.647  1.00  0.00           C  
ATOM    703  C   PRO A  92      -0.356 -17.308  -3.571  1.00  0.00           C  
ATOM    704  CB  PRO A  92       1.160 -18.829  -2.256  1.00  0.00           C  
ATOM    705  O   PRO A  92       0.044 -16.165  -3.335  1.00  0.00           O  
ATOM    706  CG  PRO A  92       2.622 -19.071  -2.453  1.00  0.00           C  
ATOM    707  CD  PRO A  92       3.078 -18.291  -3.652  1.00  0.00           C  
ATOM    708  N   PRO A  93      -1.634 -17.650  -3.794  1.00  0.00           N  
ATOM    709  CA  PRO A  93      -2.626 -16.572  -3.757  1.00  0.00           C  
ATOM    710  C   PRO A  93      -2.935 -16.105  -2.336  1.00  0.00           C  
ATOM    711  CB  PRO A  93      -3.859 -17.206  -4.404  1.00  0.00           C  
ATOM    712  O   PRO A  93      -2.786 -16.873  -1.383  1.00  0.00           O  
ATOM    713  CG  PRO A  93      -3.742 -18.665  -4.102  1.00  0.00           C  
ATOM    714  CD  PRO A  93      -2.287 -19.037  -4.107  1.00  0.00           C  
ATOM    715  N   PHE A  94      -3.397 -14.812  -2.154  1.00  0.00           N  
ATOM    716  CA  PHE A  94      -3.831 -14.211  -0.898  1.00  0.00           C  
ATOM    717  C   PHE A  94      -5.332 -14.393  -0.701  1.00  0.00           C  
ATOM    718  CB  PHE A  94      -3.473 -12.722  -0.861  1.00  0.00           C  
ATOM    719  O   PHE A  94      -6.062 -14.656  -1.659  1.00  0.00           O  
ATOM    720  CG  PHE A  94      -1.993 -12.454  -0.829  1.00  0.00           C  
ATOM    721  CD1 PHE A  94      -1.295 -12.474   0.372  1.00  0.00           C  
ATOM    722  CD2 PHE A  94      -1.299 -12.182  -2.001  1.00  0.00           C  
ATOM    723  CE1 PHE A  94       0.076 -12.227   0.404  1.00  0.00           C  
ATOM    724  CE2 PHE A  94       0.070 -11.934  -1.977  1.00  0.00           C  
ATOM    725  CZ  PHE A  94       0.756 -11.956  -0.773  1.00  0.00           C  
ATOM    726  N   PRO A  95      -5.799 -14.301   0.502  1.00  0.00           N  
ATOM    727  CA  PRO A  95      -7.247 -14.267   0.721  1.00  0.00           C  
ATOM    728  C   PRO A  95      -7.922 -13.087   0.024  1.00  0.00           C  
ATOM    729  CB  PRO A  95      -7.371 -14.146   2.242  1.00  0.00           C  
ATOM    730  O   PRO A  95      -7.301 -12.037  -0.159  1.00  0.00           O  
ATOM    731  CG  PRO A  95      -6.077 -14.672   2.773  1.00  0.00           C  
ATOM    732  CD  PRO A  95      -4.996 -14.378   1.773  1.00  0.00           C  
ATOM    733  N   THR A  96      -9.189 -13.212  -0.382  1.00  0.00           N  
ATOM    734  CA  THR A  96      -9.908 -12.190  -1.135  1.00  0.00           C  
ATOM    735  C   THR A  96     -11.042 -11.601  -0.300  1.00  0.00           C  
ATOM    736  CB  THR A  96     -10.475 -12.759  -2.448  1.00  0.00           C  
ATOM    737  O   THR A  96     -12.038 -11.123  -0.847  1.00  0.00           O  
ATOM    738  CG2 THR A  96      -9.357 -13.233  -3.371  1.00  0.00           C  
ATOM    739  OG1 THR A  96     -11.335 -13.866  -2.150  1.00  0.00           O  
ATOM    740  N   THR A  97     -10.967 -11.597   1.000  1.00  0.00           N  
ATOM    741  CA  THR A  97     -12.070 -11.175   1.856  1.00  0.00           C  
ATOM    742  C   THR A  97     -11.970  -9.686   2.173  1.00  0.00           C  
ATOM    743  CB  THR A  97     -12.099 -11.981   3.168  1.00  0.00           C  
ATOM    744  O   THR A  97     -12.856  -9.122   2.819  1.00  0.00           O  
ATOM    745  CG2 THR A  97     -12.433 -13.446   2.906  1.00  0.00           C  
ATOM    746  OG1 THR A  97     -10.815 -11.900   3.800  1.00  0.00           O  
ATOM    747  N   LEU A  98     -10.804  -9.092   1.708  1.00  0.00           N  
ATOM    748  CA  LEU A  98     -10.631  -7.668   1.975  1.00  0.00           C  
ATOM    749  C   LEU A  98     -11.680  -6.845   1.236  1.00  0.00           C  
ATOM    750  CB  LEU A  98      -9.228  -7.213   1.566  1.00  0.00           C  
ATOM    751  O   LEU A  98     -12.121  -7.226   0.149  1.00  0.00           O  
ATOM    752  CG  LEU A  98      -8.058  -7.931   2.243  1.00  0.00           C  
ATOM    753  CD1 LEU A  98      -6.733  -7.447   1.663  1.00  0.00           C  
ATOM    754  CD2 LEU A  98      -8.099  -7.714   3.752  1.00  0.00           C  
ATOM    755  N   VAL A  99     -12.047  -5.753   1.853  1.00  0.00           N  
ATOM    756  CA  VAL A  99     -13.010  -4.837   1.251  1.00  0.00           C  
ATOM    757  C   VAL A  99     -12.356  -3.476   1.024  1.00  0.00           C  
ATOM    758  CB  VAL A  99     -14.272  -4.682   2.129  1.00  0.00           C  
ATOM    759  O   VAL A  99     -11.701  -2.938   1.920  1.00  0.00           O  
ATOM    760  CG1 VAL A  99     -15.259  -3.707   1.489  1.00  0.00           C  
ATOM    761  CG2 VAL A  99     -14.931  -6.041   2.359  1.00  0.00           C  
ATOM    762  N   PHE A 100     -12.562  -2.929  -0.248  1.00  0.00           N  
ATOM    763  CA  PHE A 100     -12.024  -1.628  -0.631  1.00  0.00           C  
ATOM    764  C   PHE A 100     -13.149  -0.647  -0.939  1.00  0.00           C  
ATOM    765  CB  PHE A 100     -11.099  -1.764  -1.845  1.00  0.00           C  
ATOM    766  O   PHE A 100     -14.155  -1.018  -1.546  1.00  0.00           O  
ATOM    767  CG  PHE A 100      -9.909  -2.653  -1.605  1.00  0.00           C  
ATOM    768  CD1 PHE A 100      -8.674  -2.110  -1.272  1.00  0.00           C  
ATOM    769  CD2 PHE A 100     -10.025  -4.033  -1.713  1.00  0.00           C  
ATOM    770  CE1 PHE A 100      -7.571  -2.931  -1.049  1.00  0.00           C  
ATOM    771  CE2 PHE A 100      -8.927  -4.859  -1.492  1.00  0.00           C  
ATOM    772  CZ  PHE A 100      -7.701  -4.306  -1.161  1.00  0.00           C  
ATOM    773  N   ARG A 101     -12.957   0.539  -0.467  1.00  0.00           N  
ATOM    774  CA  ARG A 101     -13.892   1.600  -0.826  1.00  0.00           C  
ATOM    775  C   ARG A 101     -13.224   2.969  -0.746  1.00  0.00           C  
ATOM    776  CB  ARG A 101     -15.122   1.563   0.082  1.00  0.00           C  
ATOM    777  O   ARG A 101     -12.118   3.096  -0.218  1.00  0.00           O  
ATOM    778  CG  ARG A 101     -14.826   1.900   1.535  1.00  0.00           C  
ATOM    779  CD  ARG A 101     -16.101   2.157   2.326  1.00  0.00           C  
ATOM    780  NE  ARG A 101     -15.821   2.382   3.741  1.00  0.00           N  
ATOM    781  NH1 ARG A 101     -15.090   4.556   3.463  1.00  0.00           N  
ATOM    782  NH2 ARG A 101     -15.128   3.613   5.553  1.00  0.00           N  
ATOM    783  CZ  ARG A 101     -15.347   3.516   4.249  1.00  0.00           C  
ATOM    784  N   GLU A 102     -13.939   3.930  -1.256  1.00  0.00           N  
ATOM    785  CA  GLU A 102     -13.428   5.296  -1.185  1.00  0.00           C  
ATOM    786  C   GLU A 102     -13.492   5.835   0.241  1.00  0.00           C  
ATOM    787  CB  GLU A 102     -14.210   6.212  -2.129  1.00  0.00           C  
ATOM    788  O   GLU A 102     -14.386   5.473   1.008  1.00  0.00           O  
ATOM    789  CG  GLU A 102     -13.959   5.935  -3.604  1.00  0.00           C  
ATOM    790  CD  GLU A 102     -14.707   6.882  -4.529  1.00  0.00           C  
ATOM    791  OE1 GLU A 102     -14.079   7.812  -5.083  1.00  0.00           O  
ATOM    792  OE2 GLU A 102     -15.932   6.692  -4.700  1.00  0.00           O  
ATOM    793  N   PRO A 103     -12.479   6.756   0.523  1.00  0.00           N  
ATOM    794  CA  PRO A 103     -12.555   7.397   1.837  1.00  0.00           C  
ATOM    795  C   PRO A 103     -13.690   8.413   1.933  1.00  0.00           C  
ATOM    796  CB  PRO A 103     -11.194   8.084   1.973  1.00  0.00           C  
ATOM    797  O   PRO A 103     -14.154   8.925   0.911  1.00  0.00           O  
ATOM    798  CG  PRO A 103     -10.779   8.390   0.570  1.00  0.00           C  
ATOM    799  CD  PRO A 103     -11.292   7.301  -0.328  1.00  0.00           C  
ATOM    800  N   VAL A 104     -14.127   8.636   3.159  1.00  0.00           N  
ATOM    801  CA  VAL A 104     -15.105   9.668   3.487  1.00  0.00           C  
ATOM    802  C   VAL A 104     -14.419  10.813   4.228  1.00  0.00           C  
ATOM    803  CB  VAL A 104     -16.264   9.101   4.337  1.00  0.00           C  
ATOM    804  O   VAL A 104     -13.645  10.582   5.161  1.00  0.00           O  
ATOM    805  CG1 VAL A 104     -17.266  10.201   4.686  1.00  0.00           C  
ATOM    806  CG2 VAL A 104     -16.957   7.958   3.599  1.00  0.00           C  
ATOM    807  N   GLU A 105     -14.647  12.025   3.739  1.00  0.00           N  
ATOM    808  CA  GLU A 105     -14.040  13.197   4.363  1.00  0.00           C  
ATOM    809  C   GLU A 105     -14.336  13.241   5.859  1.00  0.00           C  
ATOM    810  CB  GLU A 105     -14.534  14.481   3.691  1.00  0.00           C  
ATOM    811  O   GLU A 105     -15.492  13.126   6.272  1.00  0.00           O  
ATOM    812  CG  GLU A 105     -13.883  15.747   4.229  1.00  0.00           C  
ATOM    813  CD  GLU A 105     -14.330  17.006   3.504  1.00  0.00           C  
ATOM    814  OE1 GLU A 105     -14.072  18.122   4.010  1.00  0.00           O  
ATOM    815  OE2 GLU A 105     -14.946  16.876   2.423  1.00  0.00           O  
ATOM    816  N   GLY A 106     -13.280  13.352   6.665  1.00  0.00           N  
ATOM    817  CA  GLY A 106     -13.411  13.517   8.103  1.00  0.00           C  
ATOM    818  C   GLY A 106     -13.493  12.199   8.850  1.00  0.00           C  
ATOM    819  O   GLY A 106     -13.609  12.180  10.077  1.00  0.00           O  
ATOM    820  N   GLU A 107     -13.440  11.084   8.109  1.00  0.00           N  
ATOM    821  CA  GLU A 107     -13.525   9.818   8.830  1.00  0.00           C  
ATOM    822  C   GLU A 107     -12.182   9.443   9.449  1.00  0.00           C  
ATOM    823  CB  GLU A 107     -14.006   8.700   7.901  1.00  0.00           C  
ATOM    824  O   GLU A 107     -11.135   9.923   9.010  1.00  0.00           O  
ATOM    825  CG  GLU A 107     -13.020   8.353   6.795  1.00  0.00           C  
ATOM    826  CD  GLU A 107     -13.480   7.196   5.922  1.00  0.00           C  
ATOM    827  OE1 GLU A 107     -13.309   7.265   4.684  1.00  0.00           O  
ATOM    828  OE2 GLU A 107     -14.017   6.214   6.481  1.00  0.00           O  
ATOM    829  N   ASP A 108     -12.325   8.630  10.534  1.00  0.00           N  
ATOM    830  CA  ASP A 108     -11.131   8.167  11.236  1.00  0.00           C  
ATOM    831  C   ASP A 108     -10.506   6.969  10.526  1.00  0.00           C  
ATOM    832  CB  ASP A 108     -11.467   7.804  12.684  1.00  0.00           C  
ATOM    833  O   ASP A 108     -11.206   6.023  10.160  1.00  0.00           O  
ATOM    834  CG  ASP A 108     -11.765   9.018  13.546  1.00  0.00           C  
ATOM    835  OD1 ASP A 108     -11.312  10.133  13.208  1.00  0.00           O  
ATOM    836  OD2 ASP A 108     -12.458   8.858  14.575  1.00  0.00           O  
ATOM    837  N   ILE A 109      -9.172   7.061  10.349  1.00  0.00           N  
ATOM    838  CA  ILE A 109      -8.458   5.981   9.677  1.00  0.00           C  
ATOM    839  C   ILE A 109      -7.249   5.565  10.513  1.00  0.00           C  
ATOM    840  CB  ILE A 109      -8.011   6.395   8.258  1.00  0.00           C  
ATOM    841  O   ILE A 109      -6.797   6.316  11.380  1.00  0.00           O  
ATOM    842  CG1 ILE A 109      -7.107   7.632   8.322  1.00  0.00           C  
ATOM    843  CG2 ILE A 109      -9.227   6.651   7.362  1.00  0.00           C  
ATOM    844  CD1 ILE A 109      -6.424   7.968   7.003  1.00  0.00           C  
ATOM    845  N   VAL A 110      -6.830   4.357  10.272  1.00  0.00           N  
ATOM    846  CA  VAL A 110      -5.595   3.858  10.867  1.00  0.00           C  
ATOM    847  C   VAL A 110      -4.678   3.314   9.773  1.00  0.00           C  
ATOM    848  CB  VAL A 110      -5.874   2.764  11.921  1.00  0.00           C  
ATOM    849  O   VAL A 110      -5.141   2.953   8.689  1.00  0.00           O  
ATOM    850  CG1 VAL A 110      -6.671   3.334  13.093  1.00  0.00           C  
ATOM    851  CG2 VAL A 110      -6.616   1.589  11.287  1.00  0.00           C  
ATOM    852  N   LEU A 111      -3.425   3.333  10.072  1.00  0.00           N  
ATOM    853  CA  LEU A 111      -2.406   2.728   9.223  1.00  0.00           C  
ATOM    854  C   LEU A 111      -2.018   1.346   9.739  1.00  0.00           C  
ATOM    855  CB  LEU A 111      -1.167   3.625   9.149  1.00  0.00           C  
ATOM    856  O   LEU A 111      -1.652   1.196  10.907  1.00  0.00           O  
ATOM    857  CG  LEU A 111      -0.034   3.143   8.242  1.00  0.00           C  
ATOM    858  CD1 LEU A 111      -0.247   3.644   6.817  1.00  0.00           C  
ATOM    859  CD2 LEU A 111       1.316   3.604   8.781  1.00  0.00           C  
ATOM    860  N   VAL A 112      -2.175   0.388   8.868  1.00  0.00           N  
ATOM    861  CA  VAL A 112      -1.844  -0.979   9.257  1.00  0.00           C  
ATOM    862  C   VAL A 112      -0.555  -1.415   8.565  1.00  0.00           C  
ATOM    863  CB  VAL A 112      -2.989  -1.959   8.917  1.00  0.00           C  
ATOM    864  O   VAL A 112      -0.430  -1.304   7.343  1.00  0.00           O  
ATOM    865  CG1 VAL A 112      -2.657  -3.367   9.406  1.00  0.00           C  
ATOM    866  CG2 VAL A 112      -4.304  -1.474   9.526  1.00  0.00           C  
ATOM    867  N   THR A 113       0.408  -1.874   9.344  1.00  0.00           N  
ATOM    868  CA  THR A 113       1.692  -2.327   8.820  1.00  0.00           C  
ATOM    869  C   THR A 113       2.078  -3.673   9.425  1.00  0.00           C  
ATOM    870  CB  THR A 113       2.803  -1.298   9.098  1.00  0.00           C  
ATOM    871  O   THR A 113       1.376  -4.194  10.294  1.00  0.00           O  
ATOM    872  CG2 THR A 113       2.454   0.063   8.506  1.00  0.00           C  
ATOM    873  OG1 THR A 113       2.975  -1.160  10.514  1.00  0.00           O  
ATOM    874  N   ARG A 114       3.074  -4.179   8.792  1.00  0.00           N  
ATOM    875  CA  ARG A 114       3.635  -5.434   9.281  1.00  0.00           C  
ATOM    876  C   ARG A 114       5.147  -5.328   9.451  1.00  0.00           C  
ATOM    877  CB  ARG A 114       3.294  -6.583   8.329  1.00  0.00           C  
ATOM    878  O   ARG A 114       5.832  -4.740   8.611  1.00  0.00           O  
ATOM    879  CG  ARG A 114       3.630  -7.959   8.880  1.00  0.00           C  
ATOM    880  CD  ARG A 114       2.768  -9.045   8.250  1.00  0.00           C  
ATOM    881  NE  ARG A 114       3.008 -10.347   8.864  1.00  0.00           N  
ATOM    882  NH1 ARG A 114       0.879 -11.155   8.472  1.00  0.00           N  
ATOM    883  NH2 ARG A 114       2.430 -12.467   9.534  1.00  0.00           N  
ATOM    884  CZ  ARG A 114       2.105 -11.320   8.955  1.00  0.00           C  
ATOM    885  N   ASN A 115       5.548  -5.902  10.585  1.00  0.00           N  
ATOM    886  CA  ASN A 115       6.981  -5.986  10.842  1.00  0.00           C  
ATOM    887  C   ASN A 115       7.540  -7.354  10.462  1.00  0.00           C  
ATOM    888  CB  ASN A 115       7.283  -5.678  12.310  1.00  0.00           C  
ATOM    889  O   ASN A 115       7.253  -8.353  11.125  1.00  0.00           O  
ATOM    890  CG  ASN A 115       8.768  -5.567  12.590  1.00  0.00           C  
ATOM    891  ND2 ASN A 115       9.121  -5.383  13.857  1.00  0.00           N  
ATOM    892  OD1 ASN A 115       9.593  -5.646  11.676  1.00  0.00           O  
ATOM    893  N   PHE A 116       8.326  -7.392   9.328  1.00  0.00           N  
ATOM    894  CA  PHE A 116       8.857  -8.656   8.833  1.00  0.00           C  
ATOM    895  C   PHE A 116      10.154  -9.015   9.548  1.00  0.00           C  
ATOM    896  CB  PHE A 116       9.093  -8.587   7.321  1.00  0.00           C  
ATOM    897  O   PHE A 116      11.220  -8.497   9.208  1.00  0.00           O  
ATOM    898  CG  PHE A 116       7.826  -8.523   6.512  1.00  0.00           C  
ATOM    899  CD1 PHE A 116       7.095  -9.675   6.247  1.00  0.00           C  
ATOM    900  CD2 PHE A 116       7.365  -7.311   6.015  1.00  0.00           C  
ATOM    901  CE1 PHE A 116       5.921  -9.620   5.498  1.00  0.00           C  
ATOM    902  CE2 PHE A 116       6.194  -7.248   5.265  1.00  0.00           C  
ATOM    903  CZ  PHE A 116       5.474  -8.403   5.008  1.00  0.00           C  
ATOM    904  N   GLN A 117      10.101  -9.526  10.796  1.00  0.00           N  
ATOM    905  CA  GLN A 117      11.232 -10.035  11.563  1.00  0.00           C  
ATOM    906  C   GLN A 117      11.377 -11.545  11.395  1.00  0.00           C  
ATOM    907  CB  GLN A 117      11.078  -9.685  13.044  1.00  0.00           C  
ATOM    908  O   GLN A 117      10.422 -12.227  11.017  1.00  0.00           O  
ATOM    909  CG  GLN A 117      11.111  -8.189  13.329  1.00  0.00           C  
ATOM    910  CD  GLN A 117      10.884  -7.865  14.794  1.00  0.00           C  
ATOM    911  NE2 GLN A 117      10.775  -6.579  15.107  1.00  0.00           N  
ATOM    912  OE1 GLN A 117      10.806  -8.764  15.637  1.00  0.00           O  
ATOM    913  N   THR A 118      12.509 -12.108  11.378  1.00  0.00           N  
ATOM    914  CA  THR A 118      12.914 -13.473  11.059  1.00  0.00           C  
ATOM    915  C   THR A 118      12.110 -14.481  11.874  1.00  0.00           C  
ATOM    916  CB  THR A 118      14.418 -13.684  11.316  1.00  0.00           C  
ATOM    917  O   THR A 118      11.643 -15.489  11.339  1.00  0.00           O  
ATOM    918  CG2 THR A 118      15.259 -13.056  10.209  1.00  0.00           C  
ATOM    919  OG1 THR A 118      14.771 -13.084  12.568  1.00  0.00           O  
ATOM    920  N   LYS A 119      11.640 -14.142  13.072  1.00  0.00           N  
ATOM    921  CA  LYS A 119      11.053 -15.205  13.884  1.00  0.00           C  
ATOM    922  C   LYS A 119       9.544 -15.025  14.018  1.00  0.00           C  
ATOM    923  CB  LYS A 119      11.702 -15.244  15.268  1.00  0.00           C  
ATOM    924  O   LYS A 119       8.784 -15.986  13.879  1.00  0.00           O  
ATOM    925  CG  LYS A 119      13.121 -15.795  15.272  1.00  0.00           C  
ATOM    926  CD  LYS A 119      13.659 -15.942  16.689  1.00  0.00           C  
ATOM    927  CE  LYS A 119      15.090 -16.464  16.693  1.00  0.00           C  
ATOM    928  NZ  LYS A 119      15.628 -16.596  18.080  1.00  0.00           N  
ATOM    929  N   THR A 120       9.106 -13.820  14.201  1.00  0.00           N  
ATOM    930  CA  THR A 120       7.668 -13.640  14.370  1.00  0.00           C  
ATOM    931  C   THR A 120       7.209 -12.330  13.737  1.00  0.00           C  
ATOM    932  CB  THR A 120       7.273 -13.660  15.858  1.00  0.00           C  
ATOM    933  O   THR A 120       7.439 -11.253  14.290  1.00  0.00           O  
ATOM    934  CG2 THR A 120       5.893 -14.280  16.053  1.00  0.00           C  
ATOM    935  OG1 THR A 120       8.237 -14.427  16.591  1.00  0.00           O  
ATOM    936  N   PRO A 121       6.695 -12.493  12.576  1.00  0.00           N  
ATOM    937  CA  PRO A 121       6.144 -11.234  12.068  1.00  0.00           C  
ATOM    938  C   PRO A 121       5.034 -10.676  12.955  1.00  0.00           C  
ATOM    939  CB  PRO A 121       5.601 -11.618  10.689  1.00  0.00           C  
ATOM    940  O   PRO A 121       4.256 -11.440  13.531  1.00  0.00           O  
ATOM    941  CG  PRO A 121       5.419 -13.101  10.749  1.00  0.00           C  
ATOM    942  CD  PRO A 121       6.320 -13.649  11.818  1.00  0.00           C  
ATOM    943  N   THR A 122       5.147  -9.414  13.316  1.00  0.00           N  
ATOM    944  CA  THR A 122       4.136  -8.750  14.131  1.00  0.00           C  
ATOM    945  C   THR A 122       3.436  -7.651  13.337  1.00  0.00           C  
ATOM    946  CB  THR A 122       4.754  -8.150  15.408  1.00  0.00           C  
ATOM    947  O   THR A 122       3.998  -7.117  12.379  1.00  0.00           O  
ATOM    948  CG2 THR A 122       5.374  -9.235  16.282  1.00  0.00           C  
ATOM    949  OG1 THR A 122       5.770  -7.208  15.043  1.00  0.00           O  
ATOM    950  N   SER A 123       2.182  -7.497  13.676  1.00  0.00           N  
ATOM    951  CA  SER A 123       1.407  -6.420  13.069  1.00  0.00           C  
ATOM    952  C   SER A 123       1.462  -5.153  13.915  1.00  0.00           C  
ATOM    953  CB  SER A 123      -0.048  -6.850  12.875  1.00  0.00           C  
ATOM    954  O   SER A 123       1.586  -5.223  15.140  1.00  0.00           O  
ATOM    955  OG  SER A 123      -0.655  -7.147  14.121  1.00  0.00           O  
ATOM    956  N   GLU A 124       1.562  -4.031  13.199  1.00  0.00           N  
ATOM    957  CA  GLU A 124       1.543  -2.720  13.841  1.00  0.00           C  
ATOM    958  C   GLU A 124       0.390  -1.867  13.319  1.00  0.00           C  
ATOM    959  CB  GLU A 124       2.873  -1.995  13.623  1.00  0.00           C  
ATOM    960  O   GLU A 124       0.160  -1.798  12.110  1.00  0.00           O  
ATOM    961  CG  GLU A 124       4.080  -2.751  14.160  1.00  0.00           C  
ATOM    962  CD  GLU A 124       5.406  -2.108  13.787  1.00  0.00           C  
ATOM    963  OE1 GLU A 124       6.339  -2.113  14.621  1.00  0.00           O  
ATOM    964  OE2 GLU A 124       5.512  -1.594  12.651  1.00  0.00           O  
ATOM    965  N   VAL A 125      -0.319  -1.292  14.228  1.00  0.00           N  
ATOM    966  CA  VAL A 125      -1.423  -0.413  13.856  1.00  0.00           C  
ATOM    967  C   VAL A 125      -1.220   0.965  14.482  1.00  0.00           C  
ATOM    968  CB  VAL A 125      -2.786  -0.998  14.288  1.00  0.00           C  
ATOM    969  O   VAL A 125      -0.876   1.074  15.661  1.00  0.00           O  
ATOM    970  CG1 VAL A 125      -3.932  -0.103  13.820  1.00  0.00           C  
ATOM    971  CG2 VAL A 125      -2.954  -2.415  13.743  1.00  0.00           C  
ATOM    972  N   SER A 126      -1.346   1.921  13.781  1.00  0.00           N  
ATOM    973  CA  SER A 126      -1.181   3.281  14.284  1.00  0.00           C  
ATOM    974  C   SER A 126      -2.365   3.697  15.150  1.00  0.00           C  
ATOM    975  CB  SER A 126      -1.016   4.265  13.125  1.00  0.00           C  
ATOM    976  O   SER A 126      -3.364   2.980  15.232  1.00  0.00           O  
ATOM    977  OG  SER A 126      -2.248   4.461  12.451  1.00  0.00           O  
ATOM    978  N   ASP A 127      -2.218   4.921  15.740  1.00  0.00           N  
ATOM    979  CA  ASP A 127      -3.371   5.607  16.315  1.00  0.00           C  
ATOM    980  C   ASP A 127      -4.268   6.184  15.223  1.00  0.00           C  
ATOM    981  CB  ASP A 127      -2.916   6.718  17.264  1.00  0.00           C  
ATOM    982  O   ASP A 127      -3.883   6.222  14.052  1.00  0.00           O  
ATOM    983  CG  ASP A 127      -3.821   6.873  18.473  1.00  0.00           C  
ATOM    984  OD1 ASP A 127      -4.995   6.449  18.415  1.00  0.00           O  
ATOM    985  OD2 ASP A 127      -3.357   7.428  19.493  1.00  0.00           O  
ATOM    986  N   VAL A 128      -5.457   6.603  15.576  1.00  0.00           N  
ATOM    987  CA  VAL A 128      -6.456   7.080  14.626  1.00  0.00           C  
ATOM    988  C   VAL A 128      -6.087   8.483  14.149  1.00  0.00           C  
ATOM    989  CB  VAL A 128      -7.872   7.082  15.244  1.00  0.00           C  
ATOM    990  O   VAL A 128      -5.499   9.266  14.899  1.00  0.00           O  
ATOM    991  CG1 VAL A 128      -8.884   7.687  14.272  1.00  0.00           C  
ATOM    992  CG2 VAL A 128      -8.284   5.665  15.637  1.00  0.00           C  
ATOM    993  N   SER A 129      -6.380   8.727  12.910  1.00  0.00           N  
ATOM    994  CA  SER A 129      -6.228  10.050  12.314  1.00  0.00           C  
ATOM    995  C   SER A 129      -7.383  10.368  11.371  1.00  0.00           C  
ATOM    996  CB  SER A 129      -4.901  10.148  11.560  1.00  0.00           C  
ATOM    997  O   SER A 129      -7.812   9.511  10.595  1.00  0.00           O  
ATOM    998  OG  SER A 129      -4.738  11.438  10.995  1.00  0.00           O  
ATOM    999  N   PRO A 130      -7.897  11.569  11.534  1.00  0.00           N  
ATOM   1000  CA  PRO A 130      -8.876  11.950  10.513  1.00  0.00           C  
ATOM   1001  C   PRO A 130      -8.252  12.111   9.129  1.00  0.00           C  
ATOM   1002  CB  PRO A 130      -9.419  13.286  11.026  1.00  0.00           C  
ATOM   1003  O   PRO A 130      -7.049  12.360   9.015  1.00  0.00           O  
ATOM   1004  CG  PRO A 130      -8.295  13.879  11.813  1.00  0.00           C  
ATOM   1005  CD  PRO A 130      -7.552  12.766  12.496  1.00  0.00           C  
ATOM   1006  N   THR A 131      -9.097  11.888   8.125  1.00  0.00           N  
ATOM   1007  CA  THR A 131      -8.570  12.049   6.775  1.00  0.00           C  
ATOM   1008  C   THR A 131      -9.419  13.036   5.978  1.00  0.00           C  
ATOM   1009  CB  THR A 131      -8.513  10.701   6.033  1.00  0.00           C  
ATOM   1010  O   THR A 131     -10.632  13.122   6.177  1.00  0.00           O  
ATOM   1011  CG2 THR A 131      -9.914  10.165   5.756  1.00  0.00           C  
ATOM   1012  OG1 THR A 131      -7.827  10.877   4.787  1.00  0.00           O  
ATOM   1013  N   PHE A 132      -8.718  13.831   5.074  1.00  0.00           N  
ATOM   1014  CA  PHE A 132      -9.347  14.847   4.239  1.00  0.00           C  
ATOM   1015  C   PHE A 132      -8.759  14.834   2.833  1.00  0.00           C  
ATOM   1016  CB  PHE A 132      -9.182  16.236   4.864  1.00  0.00           C  
ATOM   1017  O   PHE A 132      -7.575  14.541   2.653  1.00  0.00           O  
ATOM   1018  CG  PHE A 132      -9.864  16.387   6.197  1.00  0.00           C  
ATOM   1019  CD1 PHE A 132     -11.170  16.856   6.276  1.00  0.00           C  
ATOM   1020  CD2 PHE A 132      -9.199  16.060   7.372  1.00  0.00           C  
ATOM   1021  CE1 PHE A 132     -11.804  16.997   7.508  1.00  0.00           C  
ATOM   1022  CE2 PHE A 132      -9.826  16.199   8.607  1.00  0.00           C  
ATOM   1023  CZ  PHE A 132     -11.128  16.668   8.673  1.00  0.00           C  
ATOM   1024  N   PRO A 133      -9.629  15.038   1.915  1.00  0.00           N  
ATOM   1025  CA  PRO A 133      -9.102  15.121   0.551  1.00  0.00           C  
ATOM   1026  C   PRO A 133      -8.168  16.313   0.351  1.00  0.00           C  
ATOM   1027  CB  PRO A 133     -10.362  15.263  -0.306  1.00  0.00           C  
ATOM   1028  O   PRO A 133      -8.358  17.361   0.972  1.00  0.00           O  
ATOM   1029  CG  PRO A 133     -11.359  15.926   0.588  1.00  0.00           C  
ATOM   1030  CD  PRO A 133     -11.111  15.472   1.998  1.00  0.00           C  
ATOM   1031  N   SER A 134      -7.105  16.023  -0.456  1.00  0.00           N  
ATOM   1032  CA  SER A 134      -6.252  17.130  -0.876  1.00  0.00           C  
ATOM   1033  C   SER A 134      -6.901  17.932  -1.999  1.00  0.00           C  
ATOM   1034  CB  SER A 134      -4.887  16.612  -1.331  1.00  0.00           C  
ATOM   1035  O   SER A 134      -7.894  17.497  -2.586  1.00  0.00           O  
ATOM   1036  OG  SER A 134      -5.003  15.885  -2.541  1.00  0.00           O  
ATOM   1037  N   SER A 135      -6.483  19.125  -2.187  1.00  0.00           N  
ATOM   1038  CA  SER A 135      -7.044  20.036  -3.179  1.00  0.00           C  
ATOM   1039  C   SER A 135      -6.993  19.432  -4.578  1.00  0.00           C  
ATOM   1040  CB  SER A 135      -6.297  21.371  -3.164  1.00  0.00           C  
ATOM   1041  O   SER A 135      -7.868  19.694  -5.405  1.00  0.00           O  
ATOM   1042  OG  SER A 135      -4.900  21.166  -3.284  1.00  0.00           O  
ATOM   1043  N   ASP A 136      -6.068  18.458  -4.804  1.00  0.00           N  
ATOM   1044  CA  ASP A 136      -5.889  17.904  -6.142  1.00  0.00           C  
ATOM   1045  C   ASP A 136      -6.828  16.724  -6.378  1.00  0.00           C  
ATOM   1046  CB  ASP A 136      -4.437  17.471  -6.354  1.00  0.00           C  
ATOM   1047  O   ASP A 136      -7.003  16.280  -7.515  1.00  0.00           O  
ATOM   1048  CG  ASP A 136      -3.948  16.497  -5.296  1.00  0.00           C  
ATOM   1049  OD1 ASP A 136      -4.688  16.229  -4.325  1.00  0.00           O  
ATOM   1050  OD2 ASP A 136      -2.811  15.996  -5.433  1.00  0.00           O  
ATOM   1051  N   GLY A 137      -7.565  16.226  -5.337  1.00  0.00           N  
ATOM   1052  CA  GLY A 137      -8.623  15.232  -5.419  1.00  0.00           C  
ATOM   1053  C   GLY A 137      -8.101  13.809  -5.487  1.00  0.00           C  
ATOM   1054  O   GLY A 137      -8.856  12.855  -5.289  1.00  0.00           O  
ATOM   1055  N   VAL A 138      -6.802  13.593  -5.646  1.00  0.00           N  
ATOM   1056  CA  VAL A 138      -6.290  12.236  -5.808  1.00  0.00           C  
ATOM   1057  C   VAL A 138      -5.676  11.755  -4.496  1.00  0.00           C  
ATOM   1058  CB  VAL A 138      -5.248  12.154  -6.946  1.00  0.00           C  
ATOM   1059  O   VAL A 138      -5.807  10.583  -4.134  1.00  0.00           O  
ATOM   1060  CG1 VAL A 138      -4.686  10.739  -7.063  1.00  0.00           C  
ATOM   1061  CG2 VAL A 138      -5.869  12.597  -8.270  1.00  0.00           C  
ATOM   1062  N   PHE A 139      -5.195  12.699  -3.805  1.00  0.00           N  
ATOM   1063  CA  PHE A 139      -4.538  12.380  -2.543  1.00  0.00           C  
ATOM   1064  C   PHE A 139      -5.407  12.794  -1.361  1.00  0.00           C  
ATOM   1065  CB  PHE A 139      -3.172  13.068  -2.457  1.00  0.00           C  
ATOM   1066  O   PHE A 139      -6.246  13.689  -1.484  1.00  0.00           O  
ATOM   1067  CG  PHE A 139      -2.146  12.499  -3.399  1.00  0.00           C  
ATOM   1068  CD1 PHE A 139      -1.644  11.217  -3.211  1.00  0.00           C  
ATOM   1069  CD2 PHE A 139      -1.681  13.247  -4.473  1.00  0.00           C  
ATOM   1070  CE1 PHE A 139      -0.694  10.688  -4.081  1.00  0.00           C  
ATOM   1071  CE2 PHE A 139      -0.732  12.725  -5.347  1.00  0.00           C  
ATOM   1072  CZ  PHE A 139      -0.239  11.446  -5.148  1.00  0.00           C  
ATOM   1073  N   TRP A 140      -5.213  12.039  -0.365  1.00  0.00           N  
ATOM   1074  CA  TRP A 140      -5.868  12.316   0.909  1.00  0.00           C  
ATOM   1075  C   TRP A 140      -4.839  12.532   2.014  1.00  0.00           C  
ATOM   1076  CB  TRP A 140      -6.812  11.173   1.289  1.00  0.00           C  
ATOM   1077  O   TRP A 140      -3.779  11.902   2.016  1.00  0.00           O  
ATOM   1078  CG  TRP A 140      -8.069  11.124   0.473  1.00  0.00           C  
ATOM   1079  CD1 TRP A 140      -8.176  10.836  -0.859  1.00  0.00           C  
ATOM   1080  CD2 TRP A 140      -9.399  11.376   0.937  1.00  0.00           C  
ATOM   1081  CE2 TRP A 140     -10.264  11.222  -0.169  1.00  0.00           C  
ATOM   1082  CE3 TRP A 140      -9.944  11.717   2.183  1.00  0.00           C  
ATOM   1083  NE1 TRP A 140      -9.493  10.893  -1.251  1.00  0.00           N  
ATOM   1084  CH2 TRP A 140     -12.153  11.731   1.163  1.00  0.00           C  
ATOM   1085  CZ2 TRP A 140     -11.646  11.398  -0.066  1.00  0.00           C  
ATOM   1086  CZ3 TRP A 140     -11.319  11.891   2.283  1.00  0.00           C  
ATOM   1087  N   LYS A 141      -5.202  13.440   2.852  1.00  0.00           N  
ATOM   1088  CA  LYS A 141      -4.280  13.792   3.928  1.00  0.00           C  
ATOM   1089  C   LYS A 141      -4.582  12.995   5.193  1.00  0.00           C  
ATOM   1090  CB  LYS A 141      -4.347  15.291   4.223  1.00  0.00           C  
ATOM   1091  O   LYS A 141      -5.734  12.637   5.448  1.00  0.00           O  
ATOM   1092  CG  LYS A 141      -3.956  16.172   3.046  1.00  0.00           C  
ATOM   1093  CD  LYS A 141      -4.111  17.650   3.379  1.00  0.00           C  
ATOM   1094  CE  LYS A 141      -3.832  18.529   2.167  1.00  0.00           C  
ATOM   1095  NZ  LYS A 141      -4.073  19.973   2.463  1.00  0.00           N  
ATOM   1096  N   HIS A 142      -3.536  12.758   5.938  1.00  0.00           N  
ATOM   1097  CA  HIS A 142      -3.614  12.211   7.288  1.00  0.00           C  
ATOM   1098  C   HIS A 142      -2.434  12.671   8.138  1.00  0.00           C  
ATOM   1099  CB  HIS A 142      -3.666  10.683   7.245  1.00  0.00           C  
ATOM   1100  O   HIS A 142      -1.474  13.243   7.616  1.00  0.00           O  
ATOM   1101  CG  HIS A 142      -2.404  10.054   6.746  1.00  0.00           C  
ATOM   1102  CD2 HIS A 142      -2.031   9.677   5.500  1.00  0.00           C  
ATOM   1103  ND1 HIS A 142      -1.350   9.740   7.576  1.00  0.00           N  
ATOM   1104  CE1 HIS A 142      -0.380   9.197   6.860  1.00  0.00           C  
ATOM   1105  NE2 HIS A 142      -0.768   9.148   5.597  1.00  0.00           N  
ATOM   1106  N   TRP A 143      -2.459  12.419   9.463  1.00  0.00           N  
ATOM   1107  CA  TRP A 143      -1.451  12.979  10.358  1.00  0.00           C  
ATOM   1108  C   TRP A 143      -0.734  11.875  11.128  1.00  0.00           C  
ATOM   1109  CB  TRP A 143      -2.090  13.969  11.335  1.00  0.00           C  
ATOM   1110  O   TRP A 143      -0.152  12.125  12.187  1.00  0.00           O  
ATOM   1111  CG  TRP A 143      -2.418  15.299  10.727  1.00  0.00           C  
ATOM   1112  CD1 TRP A 143      -1.640  16.424  10.736  1.00  0.00           C  
ATOM   1113  CD2 TRP A 143      -3.615  15.645  10.025  1.00  0.00           C  
ATOM   1114  CE2 TRP A 143      -3.495  16.997   9.634  1.00  0.00           C  
ATOM   1115  CE3 TRP A 143      -4.780  14.942   9.687  1.00  0.00           C  
ATOM   1116  NE1 TRP A 143      -2.282  17.448  10.079  1.00  0.00           N  
ATOM   1117  CH2 TRP A 143      -5.625  16.949   8.603  1.00  0.00           C  
ATOM   1118  CZ2 TRP A 143      -4.497  17.660   8.921  1.00  0.00           C  
ATOM   1119  CZ3 TRP A 143      -5.775  15.603   8.977  1.00  0.00           C  
ATOM   1120  N   ILE A 144      -0.832  10.707  10.576  1.00  0.00           N  
ATOM   1121  CA  ILE A 144      -0.096   9.584  11.147  1.00  0.00           C  
ATOM   1122  C   ILE A 144       1.384   9.702  10.790  1.00  0.00           C  
ATOM   1123  CB  ILE A 144      -0.660   8.232  10.657  1.00  0.00           C  
ATOM   1124  O   ILE A 144       1.737   9.824   9.614  1.00  0.00           O  
ATOM   1125  CG1 ILE A 144      -2.138   8.098  11.042  1.00  0.00           C  
ATOM   1126  CG2 ILE A 144       0.161   7.069  11.222  1.00  0.00           C  
ATOM   1127  CD1 ILE A 144      -2.856   6.947  10.352  1.00  0.00           C  
ATOM   1128  N   PRO A 145       2.240   9.686  11.881  1.00  0.00           N  
ATOM   1129  CA  PRO A 145       3.676   9.732  11.595  1.00  0.00           C  
ATOM   1130  C   PRO A 145       4.170   8.492  10.854  1.00  0.00           C  
ATOM   1131  CB  PRO A 145       4.309   9.825  12.986  1.00  0.00           C  
ATOM   1132  O   PRO A 145       3.832   7.367  11.231  1.00  0.00           O  
ATOM   1133  CG  PRO A 145       3.193  10.247  13.886  1.00  0.00           C  
ATOM   1134  CD  PRO A 145       1.899   9.754  13.306  1.00  0.00           C  
ATOM   1135  N   THR A 146       4.843   8.753   9.769  1.00  0.00           N  
ATOM   1136  CA  THR A 146       5.369   7.645   8.979  1.00  0.00           C  
ATOM   1137  C   THR A 146       6.860   7.829   8.714  1.00  0.00           C  
ATOM   1138  CB  THR A 146       4.620   7.508   7.641  1.00  0.00           C  
ATOM   1139  O   THR A 146       7.402   8.918   8.916  1.00  0.00           O  
ATOM   1140  CG2 THR A 146       3.125   7.301   7.866  1.00  0.00           C  
ATOM   1141  OG1 THR A 146       4.815   8.697   6.867  1.00  0.00           O  
ATOM   1142  N   LYS A 147       7.557   6.798   8.512  1.00  0.00           N  
ATOM   1143  CA  LYS A 147       8.965   6.787   8.125  1.00  0.00           C  
ATOM   1144  C   LYS A 147       9.128   6.402   6.657  1.00  0.00           C  
ATOM   1145  CB  LYS A 147       9.758   5.825   9.010  1.00  0.00           C  
ATOM   1146  O   LYS A 147       8.200   5.874   6.042  1.00  0.00           O  
ATOM   1147  CG  LYS A 147       9.732   6.182  10.489  1.00  0.00           C  
ATOM   1148  CD  LYS A 147      10.507   5.168  11.322  1.00  0.00           C  
ATOM   1149  CE  LYS A 147      10.448   5.501  12.807  1.00  0.00           C  
ATOM   1150  NZ  LYS A 147      11.177   4.491  13.631  1.00  0.00           N  
ATOM   1151  N   ASP A 148      10.317   6.793   6.196  1.00  0.00           N  
ATOM   1152  CA  ASP A 148      10.648   6.349   4.846  1.00  0.00           C  
ATOM   1153  C   ASP A 148      10.501   4.835   4.714  1.00  0.00           C  
ATOM   1154  CB  ASP A 148      12.070   6.774   4.474  1.00  0.00           C  
ATOM   1155  O   ASP A 148      10.949   4.085   5.584  1.00  0.00           O  
ATOM   1156  CG  ASP A 148      12.208   8.273   4.276  1.00  0.00           C  
ATOM   1157  OD1 ASP A 148      11.189   8.952   4.026  1.00  0.00           O  
ATOM   1158  OD2 ASP A 148      13.347   8.780   4.369  1.00  0.00           O  
ATOM   1159  N   GLY A 149       9.762   4.407   3.734  1.00  0.00           N  
ATOM   1160  CA  GLY A 149       9.627   2.978   3.498  1.00  0.00           C  
ATOM   1161  C   GLY A 149       8.256   2.441   3.861  1.00  0.00           C  
ATOM   1162  O   GLY A 149       7.965   1.264   3.635  1.00  0.00           O  
ATOM   1163  N   GLN A 150       7.424   3.266   4.411  1.00  0.00           N  
ATOM   1164  CA  GLN A 150       6.109   2.799   4.837  1.00  0.00           C  
ATOM   1165  C   GLN A 150       5.069   3.010   3.741  1.00  0.00           C  
ATOM   1166  CB  GLN A 150       5.674   3.514   6.118  1.00  0.00           C  
ATOM   1167  O   GLN A 150       3.878   2.770   3.953  1.00  0.00           O  
ATOM   1168  CG  GLN A 150       6.453   3.088   7.354  1.00  0.00           C  
ATOM   1169  CD  GLN A 150       6.003   3.811   8.610  1.00  0.00           C  
ATOM   1170  NE2 GLN A 150       6.001   3.102   9.734  1.00  0.00           N  
ATOM   1171  OE1 GLN A 150       5.660   4.997   8.570  1.00  0.00           O  
ATOM   1172  N   CYS A 151       5.560   3.526   2.628  1.00  0.00           N  
ATOM   1173  CA  CYS A 151       4.662   3.620   1.483  1.00  0.00           C  
ATOM   1174  C   CYS A 151       4.089   2.254   1.125  1.00  0.00           C  
ATOM   1175  CB  CYS A 151       5.393   4.209   0.276  1.00  0.00           C  
ATOM   1176  O   CYS A 151       4.757   1.232   1.294  1.00  0.00           O  
ATOM   1177  SG  CYS A 151       5.793   5.961   0.451  1.00  0.00           S  
ATOM   1178  N   GLY A 152       2.852   2.330   0.727  1.00  0.00           N  
ATOM   1179  CA  GLY A 152       2.219   1.093   0.297  1.00  0.00           C  
ATOM   1180  C   GLY A 152       1.403   0.429   1.390  1.00  0.00           C  
ATOM   1181  O   GLY A 152       0.671  -0.528   1.130  1.00  0.00           O  
ATOM   1182  N   SER A 153       1.524   0.997   2.611  1.00  0.00           N  
ATOM   1183  CA  SER A 153       0.754   0.434   3.715  1.00  0.00           C  
ATOM   1184  C   SER A 153      -0.723   0.795   3.600  1.00  0.00           C  
ATOM   1185  CB  SER A 153       1.303   0.923   5.056  1.00  0.00           C  
ATOM   1186  O   SER A 153      -1.066   1.902   3.182  1.00  0.00           O  
ATOM   1187  OG  SER A 153       2.651   0.518   5.224  1.00  0.00           O  
ATOM   1188  N   PRO A 154      -1.586  -0.094   3.999  1.00  0.00           N  
ATOM   1189  CA  PRO A 154      -3.026   0.146   3.880  1.00  0.00           C  
ATOM   1190  C   PRO A 154      -3.531   1.201   4.862  1.00  0.00           C  
ATOM   1191  CB  PRO A 154      -3.639  -1.223   4.187  1.00  0.00           C  
ATOM   1192  O   PRO A 154      -3.130   1.207   6.029  1.00  0.00           O  
ATOM   1193  CG  PRO A 154      -2.507  -2.188   4.043  1.00  0.00           C  
ATOM   1194  CD  PRO A 154      -1.221  -1.460   4.309  1.00  0.00           C  
ATOM   1195  N   MET A 155      -4.340   2.071   4.341  1.00  0.00           N  
ATOM   1196  CA  MET A 155      -5.155   2.968   5.155  1.00  0.00           C  
ATOM   1197  C   MET A 155      -6.552   2.393   5.366  1.00  0.00           C  
ATOM   1198  CB  MET A 155      -5.251   4.349   4.503  1.00  0.00           C  
ATOM   1199  O   MET A 155      -7.281   2.152   4.402  1.00  0.00           O  
ATOM   1200  CG  MET A 155      -3.902   4.999   4.243  1.00  0.00           C  
ATOM   1201  SD  MET A 155      -2.950   5.285   5.785  1.00  0.00           S  
ATOM   1202  CE  MET A 155      -3.983   6.556   6.567  1.00  0.00           C  
ATOM   1203  N   VAL A 156      -6.927   2.225   6.643  1.00  0.00           N  
ATOM   1204  CA  VAL A 156      -8.137   1.465   6.938  1.00  0.00           C  
ATOM   1205  C   VAL A 156      -9.120   2.338   7.715  1.00  0.00           C  
ATOM   1206  CB  VAL A 156      -7.821   0.180   7.735  1.00  0.00           C  
ATOM   1207  O   VAL A 156      -8.734   3.022   8.666  1.00  0.00           O  
ATOM   1208  CG1 VAL A 156      -9.098  -0.608   8.020  1.00  0.00           C  
ATOM   1209  CG2 VAL A 156      -6.815  -0.684   6.977  1.00  0.00           C  
ATOM   1210  N   SER A 157     -10.369   2.300   7.313  1.00  0.00           N  
ATOM   1211  CA  SER A 157     -11.430   3.000   8.030  1.00  0.00           C  
ATOM   1212  C   SER A 157     -11.744   2.320   9.358  1.00  0.00           C  
ATOM   1213  CB  SER A 157     -12.696   3.075   7.174  1.00  0.00           C  
ATOM   1214  O   SER A 157     -11.990   1.113   9.399  1.00  0.00           O  
ATOM   1215  OG  SER A 157     -13.778   3.604   7.922  1.00  0.00           O  
ATOM   1216  N   VAL A 158     -11.794   3.094  10.365  1.00  0.00           N  
ATOM   1217  CA  VAL A 158     -12.067   2.571  11.699  1.00  0.00           C  
ATOM   1218  C   VAL A 158     -13.545   2.207  11.820  1.00  0.00           C  
ATOM   1219  CB  VAL A 158     -11.677   3.586  12.797  1.00  0.00           C  
ATOM   1220  O   VAL A 158     -13.909   1.304  12.576  1.00  0.00           O  
ATOM   1221  CG1 VAL A 158     -12.085   3.072  14.177  1.00  0.00           C  
ATOM   1222  CG2 VAL A 158     -10.176   3.870  12.751  1.00  0.00           C  
ATOM   1223  N   SER A 159     -14.370   2.835  11.021  1.00  0.00           N  
ATOM   1224  CA  SER A 159     -15.816   2.674  11.139  1.00  0.00           C  
ATOM   1225  C   SER A 159     -16.265   1.311  10.622  1.00  0.00           C  
ATOM   1226  CB  SER A 159     -16.543   3.782  10.376  1.00  0.00           C  
ATOM   1227  O   SER A 159     -17.116   0.660  11.231  1.00  0.00           O  
ATOM   1228  OG  SER A 159     -16.242   3.722   8.993  1.00  0.00           O  
ATOM   1229  N   ASP A 160     -15.570   0.868   9.507  1.00  0.00           N  
ATOM   1230  CA  ASP A 160     -16.102  -0.358   8.920  1.00  0.00           C  
ATOM   1231  C   ASP A 160     -14.982  -1.346   8.600  1.00  0.00           C  
ATOM   1232  CB  ASP A 160     -16.903  -0.044   7.655  1.00  0.00           C  
ATOM   1233  O   ASP A 160     -15.237  -2.437   8.088  1.00  0.00           O  
ATOM   1234  CG  ASP A 160     -16.100   0.722   6.619  1.00  0.00           C  
ATOM   1235  OD1 ASP A 160     -14.862   0.824   6.761  1.00  0.00           O  
ATOM   1236  OD2 ASP A 160     -16.710   1.230   5.654  1.00  0.00           O  
ATOM   1237  N   GLY A 161     -13.731  -1.006   8.726  1.00  0.00           N  
ATOM   1238  CA  GLY A 161     -12.612  -1.910   8.512  1.00  0.00           C  
ATOM   1239  C   GLY A 161     -12.227  -2.048   7.052  1.00  0.00           C  
ATOM   1240  O   GLY A 161     -11.449  -2.934   6.691  1.00  0.00           O  
ATOM   1241  N   SER A 162     -12.829  -1.195   6.230  1.00  0.00           N  
ATOM   1242  CA  SER A 162     -12.527  -1.220   4.802  1.00  0.00           C  
ATOM   1243  C   SER A 162     -11.219  -0.497   4.500  1.00  0.00           C  
ATOM   1244  CB  SER A 162     -13.666  -0.586   4.002  1.00  0.00           C  
ATOM   1245  O   SER A 162     -10.864   0.466   5.183  1.00  0.00           O  
ATOM   1246  OG  SER A 162     -14.880  -1.287   4.214  1.00  0.00           O  
ATOM   1247  N   ILE A 163     -10.451  -1.024   3.547  1.00  0.00           N  
ATOM   1248  CA  ILE A 163      -9.262  -0.329   3.067  1.00  0.00           C  
ATOM   1249  C   ILE A 163      -9.673   0.839   2.172  1.00  0.00           C  
ATOM   1250  CB  ILE A 163      -8.319  -1.284   2.302  1.00  0.00           C  
ATOM   1251  O   ILE A 163     -10.350   0.645   1.160  1.00  0.00           O  
ATOM   1252  CG1 ILE A 163      -7.830  -2.406   3.226  1.00  0.00           C  
ATOM   1253  CG2 ILE A 163      -7.138  -0.513   1.704  1.00  0.00           C  
ATOM   1254  CD1 ILE A 163      -7.064  -3.509   2.509  1.00  0.00           C  
ATOM   1255  N   VAL A 164      -9.247   2.050   2.523  1.00  0.00           N  
ATOM   1256  CA  VAL A 164      -9.731   3.228   1.810  1.00  0.00           C  
ATOM   1257  C   VAL A 164      -8.602   3.827   0.975  1.00  0.00           C  
ATOM   1258  CB  VAL A 164     -10.294   4.288   2.783  1.00  0.00           C  
ATOM   1259  O   VAL A 164      -8.826   4.749   0.187  1.00  0.00           O  
ATOM   1260  CG1 VAL A 164     -11.548   3.766   3.484  1.00  0.00           C  
ATOM   1261  CG2 VAL A 164      -9.234   4.689   3.807  1.00  0.00           C  
ATOM   1262  N   GLY A 165      -7.412   3.259   1.144  1.00  0.00           N  
ATOM   1263  CA  GLY A 165      -6.274   3.754   0.386  1.00  0.00           C  
ATOM   1264  C   GLY A 165      -4.956   3.136   0.815  1.00  0.00           C  
ATOM   1265  O   GLY A 165      -4.935   2.206   1.623  1.00  0.00           O  
ATOM   1266  N   ILE A 166      -3.899   3.521   0.119  1.00  0.00           N  
ATOM   1267  CA  ILE A 166      -2.557   3.083   0.490  1.00  0.00           C  
ATOM   1268  C   ILE A 166      -1.652   4.298   0.679  1.00  0.00           C  
ATOM   1269  CB  ILE A 166      -1.961   2.131  -0.571  1.00  0.00           C  
ATOM   1270  O   ILE A 166      -1.757   5.280  -0.059  1.00  0.00           O  
ATOM   1271  CG1 ILE A 166      -1.860   2.838  -1.927  1.00  0.00           C  
ATOM   1272  CG2 ILE A 166      -2.798   0.853  -0.680  1.00  0.00           C  
ATOM   1273  CD1 ILE A 166      -1.122   2.035  -2.990  1.00  0.00           C  
ATOM   1274  N   HIS A 167      -0.888   4.223   1.759  1.00  0.00           N  
ATOM   1275  CA  HIS A 167       0.022   5.320   2.068  1.00  0.00           C  
ATOM   1276  C   HIS A 167       0.968   5.597   0.904  1.00  0.00           C  
ATOM   1277  CB  HIS A 167       0.823   5.011   3.334  1.00  0.00           C  
ATOM   1278  O   HIS A 167       1.537   4.668   0.328  1.00  0.00           O  
ATOM   1279  CG  HIS A 167       1.827   6.065   3.681  1.00  0.00           C  
ATOM   1280  CD2 HIS A 167       3.180   6.049   3.645  1.00  0.00           C  
ATOM   1281  ND1 HIS A 167       1.466   7.316   4.132  1.00  0.00           N  
ATOM   1282  CE1 HIS A 167       2.558   8.027   4.358  1.00  0.00           C  
ATOM   1283  NE2 HIS A 167       3.611   7.282   4.070  1.00  0.00           N  
ATOM   1284  N   SER A 168       1.264   6.843   0.461  1.00  0.00           N  
ATOM   1285  CA  SER A 168       2.044   7.206  -0.718  1.00  0.00           C  
ATOM   1286  C   SER A 168       3.232   8.086  -0.346  1.00  0.00           C  
ATOM   1287  CB  SER A 168       1.165   7.927  -1.741  1.00  0.00           C  
ATOM   1288  O   SER A 168       4.370   7.790  -0.715  1.00  0.00           O  
ATOM   1289  OG  SER A 168       0.229   7.034  -2.319  1.00  0.00           O  
ATOM   1290  N   ALA A 169       3.077   9.165   0.215  1.00  0.00           N  
ATOM   1291  CA  ALA A 169       4.190  10.094   0.392  1.00  0.00           C  
ATOM   1292  C   ALA A 169       4.064  10.856   1.709  1.00  0.00           C  
ATOM   1293  CB  ALA A 169       4.260  11.070  -0.779  1.00  0.00           C  
ATOM   1294  O   ALA A 169       2.998  10.866   2.328  1.00  0.00           O  
ATOM   1295  N   SER A 170       5.284  11.254   2.117  1.00  0.00           N  
ATOM   1296  CA  SER A 170       5.427  12.196   3.221  1.00  0.00           C  
ATOM   1297  C   SER A 170       5.901  13.559   2.727  1.00  0.00           C  
ATOM   1298  CB  SER A 170       6.406  11.655   4.265  1.00  0.00           C  
ATOM   1299  O   SER A 170       6.570  13.653   1.696  1.00  0.00           O  
ATOM   1300  OG  SER A 170       7.712  11.552   3.723  1.00  0.00           O  
ATOM   1301  N   ASN A 171       5.069  14.555   2.887  1.00  0.00           N  
ATOM   1302  CA  ASN A 171       5.576  15.902   2.647  1.00  0.00           C  
ATOM   1303  C   ASN A 171       6.705  16.256   3.611  1.00  0.00           C  
ATOM   1304  CB  ASN A 171       4.446  16.928   2.752  1.00  0.00           C  
ATOM   1305  O   ASN A 171       6.591  16.028   4.817  1.00  0.00           O  
ATOM   1306  CG  ASN A 171       4.838  18.286   2.204  1.00  0.00           C  
ATOM   1307  ND2 ASN A 171       3.857  19.167   2.047  1.00  0.00           N  
ATOM   1308  OD1 ASN A 171       6.012  18.541   1.924  1.00  0.00           O  
ATOM   1309  N   PHE A 172       7.942  16.561   3.076  1.00  0.00           N  
ATOM   1310  CA  PHE A 172       9.160  16.954   3.776  1.00  0.00           C  
ATOM   1311  C   PHE A 172       8.957  18.269   4.520  1.00  0.00           C  
ATOM   1312  CB  PHE A 172      10.328  17.082   2.793  1.00  0.00           C  
ATOM   1313  O   PHE A 172       9.555  18.490   5.574  1.00  0.00           O  
ATOM   1314  CG  PHE A 172      10.743  15.777   2.170  1.00  0.00           C  
ATOM   1315  CD1 PHE A 172      11.528  14.872   2.874  1.00  0.00           C  
ATOM   1316  CD2 PHE A 172      10.346  15.454   0.878  1.00  0.00           C  
ATOM   1317  CE1 PHE A 172      11.913  13.663   2.299  1.00  0.00           C  
ATOM   1318  CE2 PHE A 172      10.727  14.247   0.297  1.00  0.00           C  
ATOM   1319  CZ  PHE A 172      11.511  13.354   1.009  1.00  0.00           C  
ATOM   1320  N   THR A 173       7.856  19.030   4.091  1.00  0.00           N  
ATOM   1321  CA  THR A 173       7.721  20.372   4.648  1.00  0.00           C  
ATOM   1322  C   THR A 173       6.475  20.472   5.522  1.00  0.00           C  
ATOM   1323  CB  THR A 173       7.658  21.434   3.535  1.00  0.00           C  
ATOM   1324  O   THR A 173       6.436  21.261   6.468  1.00  0.00           O  
ATOM   1325  CG2 THR A 173       8.966  21.489   2.751  1.00  0.00           C  
ATOM   1326  OG1 THR A 173       6.589  21.114   2.636  1.00  0.00           O  
ATOM   1327  N   ASN A 174       5.598  19.572   5.391  1.00  0.00           N  
ATOM   1328  CA  ASN A 174       4.330  19.628   6.111  1.00  0.00           C  
ATOM   1329  C   ASN A 174       4.168  18.441   7.056  1.00  0.00           C  
ATOM   1330  CB  ASN A 174       3.158  19.689   5.129  1.00  0.00           C  
ATOM   1331  O   ASN A 174       4.901  17.456   6.952  1.00  0.00           O  
ATOM   1332  CG  ASN A 174       2.756  21.110   4.786  1.00  0.00           C  
ATOM   1333  ND2 ASN A 174       2.048  21.274   3.675  1.00  0.00           N  
ATOM   1334  OD1 ASN A 174       3.081  22.053   5.512  1.00  0.00           O  
ATOM   1335  N   THR A 175       3.589  18.722   8.272  1.00  0.00           N  
ATOM   1336  CA  THR A 175       3.257  17.792   9.346  1.00  0.00           C  
ATOM   1337  C   THR A 175       2.252  16.749   8.866  1.00  0.00           C  
ATOM   1338  CB  THR A 175       2.688  18.533  10.570  1.00  0.00           C  
ATOM   1339  O   THR A 175       1.859  15.863   9.627  1.00  0.00           O  
ATOM   1340  CG2 THR A 175       3.743  19.428  11.211  1.00  0.00           C  
ATOM   1341  OG1 THR A 175       1.578  19.341  10.159  1.00  0.00           O  
ATOM   1342  N   ASN A 176       1.835  16.931   7.510  1.00  0.00           N  
ATOM   1343  CA  ASN A 176       0.834  15.946   7.116  1.00  0.00           C  
ATOM   1344  C   ASN A 176       1.387  14.965   6.087  1.00  0.00           C  
ATOM   1345  CB  ASN A 176      -0.416  16.639   6.570  1.00  0.00           C  
ATOM   1346  O   ASN A 176       2.416  15.228   5.462  1.00  0.00           O  
ATOM   1347  CG  ASN A 176      -0.106  17.591   5.431  1.00  0.00           C  
ATOM   1348  ND2 ASN A 176      -1.030  18.502   5.152  1.00  0.00           N  
ATOM   1349  OD1 ASN A 176       0.955  17.506   4.807  1.00  0.00           O  
ATOM   1350  N   ASN A 177       0.850  13.767   6.114  1.00  0.00           N  
ATOM   1351  CA  ASN A 177       1.149  12.711   5.153  1.00  0.00           C  
ATOM   1352  C   ASN A 177      -0.012  12.486   4.188  1.00  0.00           C  
ATOM   1353  CB  ASN A 177       1.498  11.409   5.877  1.00  0.00           C  
ATOM   1354  O   ASN A 177      -1.100  13.031   4.382  1.00  0.00           O  
ATOM   1355  CG  ASN A 177       2.788  11.508   6.667  1.00  0.00           C  
ATOM   1356  ND2 ASN A 177       2.724  11.175   7.951  1.00  0.00           N  
ATOM   1357  OD1 ASN A 177       3.833  11.882   6.129  1.00  0.00           O  
ATOM   1358  N   TYR A 178       0.337  11.754   3.061  1.00  0.00           N  
ATOM   1359  CA  TYR A 178      -0.683  11.550   2.038  1.00  0.00           C  
ATOM   1360  C   TYR A 178      -0.841  10.070   1.712  1.00  0.00           C  
ATOM   1361  CB  TYR A 178      -0.333  12.330   0.767  1.00  0.00           C  
ATOM   1362  O   TYR A 178       0.099   9.288   1.875  1.00  0.00           O  
ATOM   1363  CG  TYR A 178      -0.240  13.822   0.977  1.00  0.00           C  
ATOM   1364  CD1 TYR A 178      -1.372  14.629   0.892  1.00  0.00           C  
ATOM   1365  CD2 TYR A 178       0.980  14.427   1.259  1.00  0.00           C  
ATOM   1366  CE1 TYR A 178      -1.291  16.004   1.082  1.00  0.00           C  
ATOM   1367  CE2 TYR A 178       1.073  15.802   1.451  1.00  0.00           C  
ATOM   1368  OH  TYR A 178       0.020  17.942   1.551  1.00  0.00           O  
ATOM   1369  CZ  TYR A 178      -0.066  16.581   1.361  1.00  0.00           C  
ATOM   1370  N   PHE A 179      -2.018   9.737   1.388  1.00  0.00           N  
ATOM   1371  CA  PHE A 179      -2.241   8.417   0.810  1.00  0.00           C  
ATOM   1372  C   PHE A 179      -3.082   8.516  -0.457  1.00  0.00           C  
ATOM   1373  CB  PHE A 179      -2.925   7.494   1.823  1.00  0.00           C  
ATOM   1374  O   PHE A 179      -3.734   9.534  -0.698  1.00  0.00           O  
ATOM   1375  CG  PHE A 179      -4.364   7.846   2.090  1.00  0.00           C  
ATOM   1376  CD1 PHE A 179      -4.698   8.757   3.085  1.00  0.00           C  
ATOM   1377  CD2 PHE A 179      -5.383   7.266   1.345  1.00  0.00           C  
ATOM   1378  CE1 PHE A 179      -6.029   9.084   3.334  1.00  0.00           C  
ATOM   1379  CE2 PHE A 179      -6.715   7.589   1.589  1.00  0.00           C  
ATOM   1380  CZ  PHE A 179      -7.036   8.497   2.584  1.00  0.00           C  
ATOM   1381  N   THR A 180      -2.896   7.567  -1.307  1.00  0.00           N  
ATOM   1382  CA  THR A 180      -3.683   7.451  -2.530  1.00  0.00           C  
ATOM   1383  C   THR A 180      -5.000   6.731  -2.259  1.00  0.00           C  
ATOM   1384  CB  THR A 180      -2.903   6.704  -3.627  1.00  0.00           C  
ATOM   1385  O   THR A 180      -5.006   5.591  -1.791  1.00  0.00           O  
ATOM   1386  CG2 THR A 180      -3.675   6.695  -4.942  1.00  0.00           C  
ATOM   1387  OG1 THR A 180      -1.640   7.350  -3.832  1.00  0.00           O  
ATOM   1388  N   ALA A 181      -6.080   7.386  -2.554  1.00  0.00           N  
ATOM   1389  CA  ALA A 181      -7.410   6.847  -2.284  1.00  0.00           C  
ATOM   1390  C   ALA A 181      -7.752   5.718  -3.251  1.00  0.00           C  
ATOM   1391  CB  ALA A 181      -8.460   7.953  -2.370  1.00  0.00           C  
ATOM   1392  O   ALA A 181      -7.344   5.744  -4.415  1.00  0.00           O  
ATOM   1393  N   VAL A 182      -8.442   4.760  -2.728  1.00  0.00           N  
ATOM   1394  CA  VAL A 182      -9.022   3.716  -3.566  1.00  0.00           C  
ATOM   1395  C   VAL A 182     -10.113   4.313  -4.453  1.00  0.00           C  
ATOM   1396  CB  VAL A 182      -9.598   2.561  -2.717  1.00  0.00           C  
ATOM   1397  O   VAL A 182     -10.961   5.072  -3.978  1.00  0.00           O  
ATOM   1398  CG1 VAL A 182     -10.371   1.579  -3.595  1.00  0.00           C  
ATOM   1399  CG2 VAL A 182      -8.479   1.844  -1.964  1.00  0.00           C  
ATOM   1400  N   PRO A 183     -10.050   4.033  -5.806  1.00  0.00           N  
ATOM   1401  CA  PRO A 183     -11.094   4.570  -6.682  1.00  0.00           C  
ATOM   1402  C   PRO A 183     -12.448   3.895  -6.470  1.00  0.00           C  
ATOM   1403  CB  PRO A 183     -10.557   4.287  -8.086  1.00  0.00           C  
ATOM   1404  O   PRO A 183     -12.518   2.820  -5.868  1.00  0.00           O  
ATOM   1405  CG  PRO A 183      -9.717   3.060  -7.934  1.00  0.00           C  
ATOM   1406  CD  PRO A 183      -9.065   3.093  -6.581  1.00  0.00           C  
ATOM   1407  N   PRO A 184     -13.473   4.623  -7.034  1.00  0.00           N  
ATOM   1408  CA  PRO A 184     -14.783   3.971  -6.967  1.00  0.00           C  
ATOM   1409  C   PRO A 184     -14.833   2.664  -7.755  1.00  0.00           C  
ATOM   1410  CB  PRO A 184     -15.727   5.011  -7.574  1.00  0.00           C  
ATOM   1411  O   PRO A 184     -14.124   2.514  -8.754  1.00  0.00           O  
ATOM   1412  CG  PRO A 184     -14.852   5.868  -8.430  1.00  0.00           C  
ATOM   1413  CD  PRO A 184     -13.470   5.876  -7.841  1.00  0.00           C  
ATOM   1414  N   ASN A 185     -15.480   1.641  -7.301  1.00  0.00           N  
ATOM   1415  CA  ASN A 185     -15.723   0.374  -7.982  1.00  0.00           C  
ATOM   1416  C   ASN A 185     -14.454  -0.470  -8.065  1.00  0.00           C  
ATOM   1417  CB  ASN A 185     -16.292   0.616  -9.382  1.00  0.00           C  
ATOM   1418  O   ASN A 185     -14.260  -1.213  -9.028  1.00  0.00           O  
ATOM   1419  CG  ASN A 185     -17.599   1.384  -9.356  1.00  0.00           C  
ATOM   1420  ND2 ASN A 185     -17.725   2.369 -10.237  1.00  0.00           N  
ATOM   1421  OD1 ASN A 185     -18.487   1.094  -8.550  1.00  0.00           O  
ATOM   1422  N   PHE A 186     -13.535  -0.198  -7.195  1.00  0.00           N  
ATOM   1423  CA  PHE A 186     -12.252  -0.889  -7.159  1.00  0.00           C  
ATOM   1424  C   PHE A 186     -12.449  -2.388  -6.968  1.00  0.00           C  
ATOM   1425  CB  PHE A 186     -11.369  -0.328  -6.040  1.00  0.00           C  
ATOM   1426  O   PHE A 186     -11.741  -3.194  -7.575  1.00  0.00           O  
ATOM   1427  CG  PHE A 186      -9.920  -0.719  -6.156  1.00  0.00           C  
ATOM   1428  CD1 PHE A 186      -9.260  -1.317  -5.089  1.00  0.00           C  
ATOM   1429  CD2 PHE A 186      -9.219  -0.488  -7.332  1.00  0.00           C  
ATOM   1430  CE1 PHE A 186      -7.919  -1.679  -5.194  1.00  0.00           C  
ATOM   1431  CE2 PHE A 186      -7.879  -0.848  -7.444  1.00  0.00           C  
ATOM   1432  CZ  PHE A 186      -7.230  -1.442  -6.373  1.00  0.00           C  
ATOM   1433  N   MET A 187     -13.406  -2.696  -6.235  1.00  0.00           N  
ATOM   1434  CA  MET A 187     -13.679  -4.108  -5.986  1.00  0.00           C  
ATOM   1435  C   MET A 187     -14.043  -4.829  -7.280  1.00  0.00           C  
ATOM   1436  CB  MET A 187     -14.807  -4.267  -4.965  1.00  0.00           C  
ATOM   1437  O   MET A 187     -13.625  -5.966  -7.501  1.00  0.00           O  
ATOM   1438  CG  MET A 187     -14.384  -3.974  -3.534  1.00  0.00           C  
ATOM   1439  SD  MET A 187     -13.021  -5.064  -2.967  1.00  0.00           S  
ATOM   1440  CE  MET A 187     -13.884  -6.659  -2.925  1.00  0.00           C  
ATOM   1441  N   GLU A 188     -14.855  -4.215  -8.086  1.00  0.00           N  
ATOM   1442  CA  GLU A 188     -15.237  -4.777  -9.378  1.00  0.00           C  
ATOM   1443  C   GLU A 188     -14.015  -5.008 -10.262  1.00  0.00           C  
ATOM   1444  CB  GLU A 188     -16.237  -3.862 -10.089  1.00  0.00           C  
ATOM   1445  O   GLU A 188     -13.914  -6.036 -10.935  1.00  0.00           O  
ATOM   1446  CG  GLU A 188     -17.597  -3.791  -9.410  1.00  0.00           C  
ATOM   1447  CD  GLU A 188     -18.556  -2.824 -10.087  1.00  0.00           C  
ATOM   1448  OE1 GLU A 188     -19.581  -2.456  -9.470  1.00  0.00           O  
ATOM   1449  OE2 GLU A 188     -18.279  -2.433 -11.242  1.00  0.00           O  
ATOM   1450  N   LEU A 189     -13.145  -4.043 -10.190  1.00  0.00           N  
ATOM   1451  CA  LEU A 189     -11.906  -4.141 -10.955  1.00  0.00           C  
ATOM   1452  C   LEU A 189     -11.082  -5.342 -10.504  1.00  0.00           C  
ATOM   1453  CB  LEU A 189     -11.083  -2.858 -10.808  1.00  0.00           C  
ATOM   1454  O   LEU A 189     -10.529  -6.067 -11.334  1.00  0.00           O  
ATOM   1455  CG  LEU A 189      -9.734  -2.832 -11.528  1.00  0.00           C  
ATOM   1456  CD1 LEU A 189      -9.941  -2.806 -13.039  1.00  0.00           C  
ATOM   1457  CD2 LEU A 189      -8.909  -1.632 -11.076  1.00  0.00           C  
ATOM   1458  N   LEU A 190     -11.078  -5.641  -9.230  1.00  0.00           N  
ATOM   1459  CA  LEU A 190     -10.256  -6.703  -8.662  1.00  0.00           C  
ATOM   1460  C   LEU A 190     -10.873  -8.072  -8.931  1.00  0.00           C  
ATOM   1461  CB  LEU A 190     -10.081  -6.497  -7.155  1.00  0.00           C  
ATOM   1462  O   LEU A 190     -10.155  -9.067  -9.058  1.00  0.00           O  
ATOM   1463  CG  LEU A 190      -9.271  -5.273  -6.727  1.00  0.00           C  
ATOM   1464  CD1 LEU A 190      -9.195  -5.192  -5.206  1.00  0.00           C  
ATOM   1465  CD2 LEU A 190      -7.874  -5.317  -7.336  1.00  0.00           C  
ATOM   1466  N   THR A 191     -12.145  -8.138  -9.082  1.00  0.00           N  
ATOM   1467  CA  THR A 191     -12.819  -9.431  -9.133  1.00  0.00           C  
ATOM   1468  C   THR A 191     -13.216  -9.777 -10.565  1.00  0.00           C  
ATOM   1469  CB  THR A 191     -14.068  -9.446  -8.233  1.00  0.00           C  
ATOM   1470  O   THR A 191     -13.471 -10.942 -10.880  1.00  0.00           O  
ATOM   1471  CG2 THR A 191     -13.687  -9.326  -6.761  1.00  0.00           C  
ATOM   1472  OG1 THR A 191     -14.918  -8.347  -8.587  1.00  0.00           O  
ATOM   1473  N   ASP A 192     -13.257  -8.761 -11.439  1.00  0.00           N  
ATOM   1474  CA  ASP A 192     -13.641  -8.979 -12.831  1.00  0.00           C  
ATOM   1475  C   ASP A 192     -12.438  -8.839 -13.761  1.00  0.00           C  
ATOM   1476  CB  ASP A 192     -14.742  -7.998 -13.243  1.00  0.00           C  
ATOM   1477  O   ASP A 192     -12.011  -7.724 -14.069  1.00  0.00           O  
ATOM   1478  CG  ASP A 192     -15.306  -8.287 -14.623  1.00  0.00           C  
ATOM   1479  OD1 ASP A 192     -14.769  -9.167 -15.330  1.00  0.00           O  
ATOM   1480  OD2 ASP A 192     -16.295  -7.626 -15.008  1.00  0.00           O  
ATOM   1481  N   PRO A 193     -11.895  -9.916 -14.189  1.00  0.00           N  
ATOM   1482  CA  PRO A 193     -10.701  -9.911 -15.037  1.00  0.00           C  
ATOM   1483  C   PRO A 193     -10.900  -9.126 -16.332  1.00  0.00           C  
ATOM   1484  CB  PRO A 193     -10.470 -11.396 -15.330  1.00  0.00           C  
ATOM   1485  O   PRO A 193      -9.932  -8.625 -16.909  1.00  0.00           O  
ATOM   1486  CG  PRO A 193     -11.139 -12.116 -14.203  1.00  0.00           C  
ATOM   1487  CD  PRO A 193     -12.325 -11.309 -13.759  1.00  0.00           C  
ATOM   1488  N   SER A 194     -12.168  -9.011 -16.821  1.00  0.00           N  
ATOM   1489  CA  SER A 194     -12.456  -8.343 -18.086  1.00  0.00           C  
ATOM   1490  C   SER A 194     -12.205  -6.842 -17.987  1.00  0.00           C  
ATOM   1491  CB  SER A 194     -13.902  -8.600 -18.511  1.00  0.00           C  
ATOM   1492  O   SER A 194     -12.021  -6.170 -19.004  1.00  0.00           O  
ATOM   1493  OG  SER A 194     -14.806  -7.924 -17.653  1.00  0.00           O  
ATOM   1494  N   LEU A 195     -12.111  -6.286 -16.761  1.00  0.00           N  
ATOM   1495  CA  LEU A 195     -11.932  -4.851 -16.569  1.00  0.00           C  
ATOM   1496  C   LEU A 195     -10.453  -4.500 -16.437  1.00  0.00           C  
ATOM   1497  CB  LEU A 195     -12.693  -4.376 -15.329  1.00  0.00           C  
ATOM   1498  O   LEU A 195     -10.090  -3.322 -16.410  1.00  0.00           O  
ATOM   1499  CG  LEU A 195     -14.218  -4.481 -15.388  1.00  0.00           C  
ATOM   1500  CD1 LEU A 195     -14.830  -4.064 -14.055  1.00  0.00           C  
ATOM   1501  CD2 LEU A 195     -14.769  -3.628 -16.525  1.00  0.00           C  
ATOM   1502  N   GLN A 196      -9.608  -5.556 -16.446  1.00  0.00           N  
ATOM   1503  CA  GLN A 196      -8.183  -5.334 -16.225  1.00  0.00           C  
ATOM   1504  C   GLN A 196      -7.421  -5.291 -17.547  1.00  0.00           C  
ATOM   1505  CB  GLN A 196      -7.603  -6.424 -15.321  1.00  0.00           C  
ATOM   1506  O   GLN A 196      -7.582  -6.175 -18.391  1.00  0.00           O  
ATOM   1507  CG  GLN A 196      -8.267  -6.504 -13.953  1.00  0.00           C  
ATOM   1508  CD  GLN A 196      -7.968  -7.806 -13.232  1.00  0.00           C  
ATOM   1509  NE2 GLN A 196      -8.302  -7.861 -11.947  1.00  0.00           N  
ATOM   1510  OE1 GLN A 196      -7.443  -8.753 -13.825  1.00  0.00           O  
ATOM   1511  N   LYS A 197      -6.756  -4.164 -17.791  1.00  0.00           N  
ATOM   1512  CA  LYS A 197      -5.855  -4.030 -18.932  1.00  0.00           C  
ATOM   1513  C   LYS A 197      -4.398  -4.181 -18.503  1.00  0.00           C  
ATOM   1514  CB  LYS A 197      -6.060  -2.681 -19.623  1.00  0.00           C  
ATOM   1515  O   LYS A 197      -3.823  -3.268 -17.907  1.00  0.00           O  
ATOM   1516  CG  LYS A 197      -7.450  -2.494 -20.215  1.00  0.00           C  
ATOM   1517  CD  LYS A 197      -7.585  -1.144 -20.908  1.00  0.00           C  
ATOM   1518  CE  LYS A 197      -8.984  -0.944 -21.474  1.00  0.00           C  
ATOM   1519  NZ  LYS A 197      -9.131   0.391 -22.128  1.00  0.00           N  
ATOM   1520  N   TRP A 198      -3.826  -5.319 -18.906  1.00  0.00           N  
ATOM   1521  CA  TRP A 198      -2.497  -5.671 -18.418  1.00  0.00           C  
ATOM   1522  C   TRP A 198      -1.419  -5.208 -19.393  1.00  0.00           C  
ATOM   1523  CB  TRP A 198      -2.388  -7.182 -18.197  1.00  0.00           C  
ATOM   1524  O   TRP A 198      -1.564  -5.363 -20.607  1.00  0.00           O  
ATOM   1525  CG  TRP A 198      -3.393  -7.730 -17.228  1.00  0.00           C  
ATOM   1526  CD1 TRP A 198      -4.507  -8.464 -17.523  1.00  0.00           C  
ATOM   1527  CD2 TRP A 198      -3.376  -7.581 -15.805  1.00  0.00           C  
ATOM   1528  CE2 TRP A 198      -4.512  -8.253 -15.301  1.00  0.00           C  
ATOM   1529  CE3 TRP A 198      -2.509  -6.945 -14.906  1.00  0.00           C  
ATOM   1530  NE1 TRP A 198      -5.184  -8.782 -16.369  1.00  0.00           N  
ATOM   1531  CH2 TRP A 198      -3.939  -7.675 -13.078  1.00  0.00           C  
ATOM   1532  CZ2 TRP A 198      -4.803  -8.306 -13.936  1.00  0.00           C  
ATOM   1533  CZ3 TRP A 198      -2.801  -6.999 -13.548  1.00  0.00           C  
ATOM   1534  N   ILE A 199      -0.478  -4.526 -18.759  1.00  0.00           N  
ATOM   1535  CA  ILE A 199       0.678  -4.100 -19.541  1.00  0.00           C  
ATOM   1536  C   ILE A 199       1.953  -4.682 -18.936  1.00  0.00           C  
ATOM   1537  CB  ILE A 199       0.774  -2.559 -19.614  1.00  0.00           C  
ATOM   1538  O   ILE A 199       1.988  -5.019 -17.751  1.00  0.00           O  
ATOM   1539  CG1 ILE A 199       0.908  -1.966 -18.207  1.00  0.00           C  
ATOM   1540  CG2 ILE A 199      -0.442  -1.976 -20.340  1.00  0.00           C  
ATOM   1541  CD1 ILE A 199       1.300  -0.494 -18.190  1.00  0.00           C  
ATOM   1542  N   SER A 200       2.929  -4.998 -19.788  1.00  0.00           N  
ATOM   1543  CA  SER A 200       4.241  -5.450 -19.335  1.00  0.00           C  
ATOM   1544  C   SER A 200       5.335  -4.471 -19.746  1.00  0.00           C  
ATOM   1545  CB  SER A 200       4.552  -6.839 -19.894  1.00  0.00           C  
ATOM   1546  O   SER A 200       5.149  -3.674 -20.667  1.00  0.00           O  
ATOM   1547  OG  SER A 200       3.593  -7.785 -19.452  1.00  0.00           O  
ATOM   1548  N   GLY A 201       6.442  -4.435 -18.968  1.00  0.00           N  
ATOM   1549  CA  GLY A 201       7.598  -3.631 -19.332  1.00  0.00           C  
ATOM   1550  C   GLY A 201       7.415  -2.155 -19.034  1.00  0.00           C  
ATOM   1551  O   GLY A 201       8.048  -1.306 -19.665  1.00  0.00           O  
ATOM   1552  N   TRP A 202       6.510  -1.880 -18.135  1.00  0.00           N  
ATOM   1553  CA  TRP A 202       6.192  -0.492 -17.817  1.00  0.00           C  
ATOM   1554  C   TRP A 202       7.165   0.067 -16.785  1.00  0.00           C  
ATOM   1555  CB  TRP A 202       4.755  -0.374 -17.300  1.00  0.00           C  
ATOM   1556  O   TRP A 202       7.599  -0.650 -15.880  1.00  0.00           O  
ATOM   1557  CG  TRP A 202       4.301   1.038 -17.082  1.00  0.00           C  
ATOM   1558  CD1 TRP A 202       3.650   1.842 -17.976  1.00  0.00           C  
ATOM   1559  CD2 TRP A 202       4.469   1.815 -15.892  1.00  0.00           C  
ATOM   1560  CE2 TRP A 202       3.894   3.082 -16.136  1.00  0.00           C  
ATOM   1561  CE3 TRP A 202       5.049   1.562 -14.642  1.00  0.00           C  
ATOM   1562  NE1 TRP A 202       3.403   3.073 -17.413  1.00  0.00           N  
ATOM   1563  CH2 TRP A 202       4.458   3.821 -13.959  1.00  0.00           C  
ATOM   1564  CZ2 TRP A 202       3.883   4.095 -15.173  1.00  0.00           C  
ATOM   1565  CZ3 TRP A 202       5.037   2.571 -13.685  1.00  0.00           C  
ATOM   1566  N   SER A 203       7.677   1.290 -16.877  1.00  0.00           N  
ATOM   1567  CA  SER A 203       8.426   2.035 -15.870  1.00  0.00           C  
ATOM   1568  C   SER A 203       7.906   3.462 -15.738  1.00  0.00           C  
ATOM   1569  CB  SER A 203       9.915   2.056 -16.217  1.00  0.00           C  
ATOM   1570  O   SER A 203       7.373   4.026 -16.696  1.00  0.00           O  
ATOM   1571  OG  SER A 203      10.152   2.845 -17.370  1.00  0.00           O  
ATOM   1572  N   LEU A 204       7.878   3.986 -14.497  1.00  0.00           N  
ATOM   1573  CA  LEU A 204       7.429   5.351 -14.244  1.00  0.00           C  
ATOM   1574  C   LEU A 204       8.357   6.361 -14.911  1.00  0.00           C  
ATOM   1575  CB  LEU A 204       7.357   5.622 -12.739  1.00  0.00           C  
ATOM   1576  O   LEU A 204       9.577   6.289 -14.751  1.00  0.00           O  
ATOM   1577  CG  LEU A 204       6.775   6.973 -12.321  1.00  0.00           C  
ATOM   1578  CD1 LEU A 204       5.283   7.028 -12.635  1.00  0.00           C  
ATOM   1579  CD2 LEU A 204       7.024   7.227 -10.838  1.00  0.00           C  
ATOM   1580  N   ASN A 205       7.736   7.075 -15.789  1.00  0.00           N  
ATOM   1581  CA  ASN A 205       8.447   8.209 -16.369  1.00  0.00           C  
ATOM   1582  C   ASN A 205       8.342   9.448 -15.486  1.00  0.00           C  
ATOM   1583  CB  ASN A 205       7.920   8.512 -17.774  1.00  0.00           C  
ATOM   1584  O   ASN A 205       7.284  10.074 -15.410  1.00  0.00           O  
ATOM   1585  CG  ASN A 205       8.786   9.506 -18.521  1.00  0.00           C  
ATOM   1586  ND2 ASN A 205       8.668   9.519 -19.843  1.00  0.00           N  
ATOM   1587  OD1 ASN A 205       9.554  10.257 -17.914  1.00  0.00           O  
ATOM   1588  N   SER A 206       9.280   9.705 -14.605  1.00  0.00           N  
ATOM   1589  CA  SER A 206       9.254  10.792 -13.632  1.00  0.00           C  
ATOM   1590  C   SER A 206       9.134  12.148 -14.320  1.00  0.00           C  
ATOM   1591  CB  SER A 206      10.510  10.763 -12.761  1.00  0.00           C  
ATOM   1592  O   SER A 206       8.641  13.110 -13.727  1.00  0.00           O  
ATOM   1593  OG  SER A 206      11.678  10.726 -13.563  1.00  0.00           O  
ATOM   1594  N   ASP A 207       9.556  12.224 -15.613  1.00  0.00           N  
ATOM   1595  CA  ASP A 207       9.481  13.501 -16.316  1.00  0.00           C  
ATOM   1596  C   ASP A 207       8.033  13.877 -16.619  1.00  0.00           C  
ATOM   1597  CB  ASP A 207      10.293  13.448 -17.613  1.00  0.00           C  
ATOM   1598  O   ASP A 207       7.698  15.061 -16.704  1.00  0.00           O  
ATOM   1599  CG  ASP A 207      11.790  13.364 -17.372  1.00  0.00           C  
ATOM   1600  OD1 ASP A 207      12.261  13.797 -16.299  1.00  0.00           O  
ATOM   1601  OD2 ASP A 207      12.505  12.862 -18.266  1.00  0.00           O  
ATOM   1602  N   SER A 208       7.110  12.935 -16.417  1.00  0.00           N  
ATOM   1603  CA  SER A 208       5.752  13.184 -16.890  1.00  0.00           C  
ATOM   1604  C   SER A 208       4.747  13.117 -15.745  1.00  0.00           C  
ATOM   1605  CB  SER A 208       5.369  12.176 -17.975  1.00  0.00           C  
ATOM   1606  O   SER A 208       3.590  13.512 -15.904  1.00  0.00           O  
ATOM   1607  OG  SER A 208       5.507  10.848 -17.499  1.00  0.00           O  
ATOM   1608  N   VAL A 209       5.215  12.821 -14.467  1.00  0.00           N  
ATOM   1609  CA  VAL A 209       4.155  12.565 -13.497  1.00  0.00           C  
ATOM   1610  C   VAL A 209       3.964  13.789 -12.605  1.00  0.00           C  
ATOM   1611  CB  VAL A 209       4.464  11.320 -12.635  1.00  0.00           C  
ATOM   1612  O   VAL A 209       4.930  14.321 -12.054  1.00  0.00           O  
ATOM   1613  CG1 VAL A 209       3.377  11.109 -11.583  1.00  0.00           C  
ATOM   1614  CG2 VAL A 209       4.606  10.082 -13.518  1.00  0.00           C  
ATOM   1615  N   GLU A 210       3.031  14.637 -12.897  1.00  0.00           N  
ATOM   1616  CA  GLU A 210       2.465  15.679 -12.047  1.00  0.00           C  
ATOM   1617  C   GLU A 210       1.461  15.097 -11.054  1.00  0.00           C  
ATOM   1618  CB  GLU A 210       1.796  16.762 -12.897  1.00  0.00           C  
ATOM   1619  O   GLU A 210       0.517  14.410 -11.449  1.00  0.00           O  
ATOM   1620  CG  GLU A 210       2.262  18.174 -12.572  1.00  0.00           C  
ATOM   1621  CD  GLU A 210       1.638  19.233 -13.468  1.00  0.00           C  
ATOM   1622  OE1 GLU A 210       1.942  20.434 -13.289  1.00  0.00           O  
ATOM   1623  OE2 GLU A 210       0.839  18.858 -14.355  1.00  0.00           O  
ATOM   1624  N   TRP A 211       1.887  14.695  -9.836  1.00  0.00           N  
ATOM   1625  CA  TRP A 211       0.975  14.316  -8.762  1.00  0.00           C  
ATOM   1626  C   TRP A 211       0.075  15.484  -8.373  1.00  0.00           C  
ATOM   1627  CB  TRP A 211       1.756  13.828  -7.539  1.00  0.00           C  
ATOM   1628  O   TRP A 211       0.188  16.023  -7.270  1.00  0.00           O  
ATOM   1629  CG  TRP A 211       2.451  12.516  -7.743  1.00  0.00           C  
ATOM   1630  CD1 TRP A 211       3.340  12.199  -8.732  1.00  0.00           C  
ATOM   1631  CD2 TRP A 211       2.309  11.340  -6.939  1.00  0.00           C  
ATOM   1632  CE2 TRP A 211       3.143  10.348  -7.500  1.00  0.00           C  
ATOM   1633  CE3 TRP A 211       1.558  11.030  -5.798  1.00  0.00           C  
ATOM   1634  NE1 TRP A 211       3.760  10.896  -8.592  1.00  0.00           N  
ATOM   1635  CH2 TRP A 211       2.500   8.788  -5.840  1.00  0.00           C  
ATOM   1636  CZ2 TRP A 211       3.246   9.065  -6.957  1.00  0.00           C  
ATOM   1637  CZ3 TRP A 211       1.662   9.753  -5.259  1.00  0.00           C  
ATOM   1638  N   GLY A 212      -0.753  16.006  -9.180  1.00  0.00           N  
ATOM   1639  CA  GLY A 212      -1.721  16.990  -8.721  1.00  0.00           C  
ATOM   1640  C   GLY A 212      -1.082  18.168  -8.010  1.00  0.00           C  
ATOM   1641  O   GLY A 212      -1.721  18.820  -7.181  1.00  0.00           O  
ATOM   1642  N   GLY A 213       0.166  18.571  -8.422  1.00  0.00           N  
ATOM   1643  CA  GLY A 213       0.885  19.714  -7.882  1.00  0.00           C  
ATOM   1644  C   GLY A 213       2.091  19.321  -7.050  1.00  0.00           C  
ATOM   1645  O   GLY A 213       2.874  20.180  -6.637  1.00  0.00           O  
ATOM   1646  N   HIS A 214       2.237  17.961  -6.698  1.00  0.00           N  
ATOM   1647  CA  HIS A 214       3.376  17.451  -5.944  1.00  0.00           C  
ATOM   1648  C   HIS A 214       4.492  16.989  -6.876  1.00  0.00           C  
ATOM   1649  CB  HIS A 214       2.944  16.300  -5.033  1.00  0.00           C  
ATOM   1650  O   HIS A 214       4.246  16.234  -7.819  1.00  0.00           O  
ATOM   1651  CG  HIS A 214       1.969  16.706  -3.975  1.00  0.00           C  
ATOM   1652  CD2 HIS A 214       0.621  16.597  -3.919  1.00  0.00           C  
ATOM   1653  ND1 HIS A 214       2.357  17.311  -2.798  1.00  0.00           N  
ATOM   1654  CE1 HIS A 214       1.286  17.555  -2.062  1.00  0.00           C  
ATOM   1655  NE2 HIS A 214       0.219  17.132  -2.719  1.00  0.00           N  
ATOM   1656  N   LYS A 215       5.231  17.843  -7.487  1.00  0.00           N  
ATOM   1657  CA  LYS A 215       6.381  17.469  -8.306  1.00  0.00           C  
ATOM   1658  C   LYS A 215       7.294  16.499  -7.561  1.00  0.00           C  
ATOM   1659  CB  LYS A 215       7.168  18.711  -8.726  1.00  0.00           C  
ATOM   1660  O   LYS A 215       7.561  16.679  -6.371  1.00  0.00           O  
ATOM   1661  CG  LYS A 215       6.530  19.491  -9.867  1.00  0.00           C  
ATOM   1662  CD  LYS A 215       7.433  20.620 -10.345  1.00  0.00           C  
ATOM   1663  CE  LYS A 215       6.758  21.459 -11.422  1.00  0.00           C  
ATOM   1664  NZ  LYS A 215       7.642  22.564 -11.899  1.00  0.00           N  
ATOM   1665  N   VAL A 216       7.228  15.229  -7.803  1.00  0.00           N  
ATOM   1666  CA  VAL A 216       8.260  14.333  -7.291  1.00  0.00           C  
ATOM   1667  C   VAL A 216       9.641  14.923  -7.571  1.00  0.00           C  
ATOM   1668  CB  VAL A 216       8.147  12.923  -7.913  1.00  0.00           C  
ATOM   1669  O   VAL A 216       9.958  15.262  -8.713  1.00  0.00           O  
ATOM   1670  CG1 VAL A 216       9.215  11.993  -7.340  1.00  0.00           C  
ATOM   1671  CG2 VAL A 216       6.751  12.348  -7.679  1.00  0.00           C  
ATOM   1672  N   PHE A 217      10.076  15.907  -6.803  1.00  0.00           N  
ATOM   1673  CA  PHE A 217      11.427  16.427  -6.982  1.00  0.00           C  
ATOM   1674  C   PHE A 217      12.455  15.306  -6.892  1.00  0.00           C  
ATOM   1675  CB  PHE A 217      11.732  17.505  -5.937  1.00  0.00           C  
ATOM   1676  O   PHE A 217      12.410  14.488  -5.972  1.00  0.00           O  
ATOM   1677  CG  PHE A 217      10.954  18.778  -6.133  1.00  0.00           C  
ATOM   1678  CD1 PHE A 217      11.395  19.749  -7.025  1.00  0.00           C  
ATOM   1679  CD2 PHE A 217       9.781  19.005  -5.425  1.00  0.00           C  
ATOM   1680  CE1 PHE A 217      10.677  20.928  -7.208  1.00  0.00           C  
ATOM   1681  CE2 PHE A 217       9.058  20.181  -5.603  1.00  0.00           C  
ATOM   1682  CZ  PHE A 217       9.509  21.142  -6.494  1.00  0.00           C  
ATOM   1683  N   MET A 218      12.837  14.652  -8.041  1.00  0.00           N  
ATOM   1684  CA  MET A 218      13.990  13.790  -8.285  1.00  0.00           C  
ATOM   1685  C   MET A 218      15.266  14.421  -7.738  1.00  0.00           C  
ATOM   1686  CB  MET A 218      14.144  13.508  -9.780  1.00  0.00           C  
ATOM   1687  O   MET A 218      15.483  15.624  -7.890  1.00  0.00           O  
ATOM   1688  CG  MET A 218      13.037  12.642 -10.359  1.00  0.00           C  
ATOM   1689  SD  MET A 218      13.465  10.858 -10.354  1.00  0.00           S  
ATOM   1690  CE  MET A 218      12.699  10.341 -11.916  1.00  0.00           C  
ATOM   1691  N   ASP A 219      15.540  14.317  -6.444  1.00  0.00           N  
ATOM   1692  CA  ASP A 219      16.964  14.549  -6.219  1.00  0.00           C  
ATOM   1693  C   ASP A 219      17.215  15.969  -5.716  1.00  0.00           C  
ATOM   1694  CB  ASP A 219      17.759  14.297  -7.501  1.00  0.00           C  
ATOM   1695  O   ASP A 219      17.698  16.822  -6.463  1.00  0.00           O  
ATOM   1696  CG  ASP A 219      18.120  12.835  -7.698  1.00  0.00           C  
ATOM   1697  OD1 ASP A 219      18.153  12.077  -6.705  1.00  0.00           O  
ATOM   1698  OD2 ASP A 219      18.377  12.439  -8.855  1.00  0.00           O  
ATOM   1699  N   LYS A 220      16.487  16.416  -4.713  1.00  0.00           N  
ATOM   1700  CA  LYS A 220      17.219  17.514  -4.089  1.00  0.00           C  
ATOM   1701  C   LYS A 220      18.461  17.004  -3.362  1.00  0.00           C  
ATOM   1702  CB  LYS A 220      16.318  18.276  -3.116  1.00  0.00           C  
ATOM   1703  O   LYS A 220      18.434  15.932  -2.755  1.00  0.00           O  
ATOM   1704  CG  LYS A 220      15.393  19.280  -3.786  1.00  0.00           C  
ATOM   1705  CD  LYS A 220      14.691  20.163  -2.762  1.00  0.00           C  
ATOM   1706  CE  LYS A 220      13.722  21.131  -3.428  1.00  0.00           C  
ATOM   1707  NZ  LYS A 220      13.037  22.005  -2.429  1.00  0.00           N  
ATOM   1708  N   PRO A 221      19.680  17.294  -3.841  1.00  0.00           N  
ATOM   1709  CA  PRO A 221      20.988  16.880  -3.327  1.00  0.00           C  
ATOM   1710  C   PRO A 221      20.907  16.275  -1.927  1.00  0.00           C  
ATOM   1711  CB  PRO A 221      21.790  18.184  -3.313  1.00  0.00           C  
ATOM   1712  O   PRO A 221      20.051  16.667  -1.130  1.00  0.00           O  
ATOM   1713  CG  PRO A 221      20.816  19.237  -3.734  1.00  0.00           C  
ATOM   1714  CD  PRO A 221      19.489  18.582  -3.992  1.00  0.00           C  
TER    1715      PRO A 221
ENDMDL
END
