# Supplementary material for: Improving Protein Expression, Stability, and Function with ProteinMPNN
Source: J Am Chem Soc. 2024 Jan 9;146(3):2054–61. doi: 10.1021/jacs.3c10941 (PMC10811672; doi:10.1021/jacs.3c10941)
Supplement: Supplementary file 2 — ja3c10941_si_002.zip [file ja3c10941_si_002.zip › Sumida_Design_Structures_Idealizing_with_ProteinMPNN/TEV/hyperTEV0026_m1_35.pdb]

MODEL     1
ATOM      1  N   SER A   1       3.870  22.479 -26.056  1.00  0.00           N  
ATOM      2  CA  SER A   1       4.500  22.744 -24.766  1.00  0.00           C  
ATOM      3  C   SER A   1       3.547  22.443 -23.614  1.00  0.00           C  
ATOM      4  CB  SER A   1       4.966  24.198 -24.686  1.00  0.00           C  
ATOM      5  O   SER A   1       3.974  21.978 -22.554  1.00  0.00           O  
ATOM      6  OG  SER A   1       3.898  25.085 -24.968  1.00  0.00           O  
ATOM      7  N   ALA A   2       2.212  22.647 -23.705  1.00  0.00           N  
ATOM      8  CA  ALA A   2       1.145  22.412 -22.736  1.00  0.00           C  
ATOM      9  C   ALA A   2       0.948  20.919 -22.488  1.00  0.00           C  
ATOM     10  CB  ALA A   2      -0.159  23.045 -23.216  1.00  0.00           C  
ATOM     11  O   ALA A   2       0.590  20.509 -21.382  1.00  0.00           O  
ATOM     12  N   LEU A   3       1.301  20.052 -23.463  1.00  0.00           N  
ATOM     13  CA  LEU A   3       1.180  18.607 -23.305  1.00  0.00           C  
ATOM     14  C   LEU A   3       2.349  18.048 -22.500  1.00  0.00           C  
ATOM     15  CB  LEU A   3       1.113  17.921 -24.672  1.00  0.00           C  
ATOM     16  O   LEU A   3       2.240  16.976 -21.901  1.00  0.00           O  
ATOM     17  CG  LEU A   3      -0.174  18.128 -25.472  1.00  0.00           C  
ATOM     18  CD1 LEU A   3       0.022  17.680 -26.917  1.00  0.00           C  
ATOM     19  CD2 LEU A   3      -1.332  17.377 -24.826  1.00  0.00           C  
ATOM     20  N   LEU A   4       3.475  18.760 -22.510  1.00  0.00           N  
ATOM     21  CA  LEU A   4       4.696  18.308 -21.852  1.00  0.00           C  
ATOM     22  C   LEU A   4       4.663  18.630 -20.362  1.00  0.00           C  
ATOM     23  CB  LEU A   4       5.924  18.955 -22.498  1.00  0.00           C  
ATOM     24  O   LEU A   4       5.416  18.047 -19.579  1.00  0.00           O  
ATOM     25  CG  LEU A   4       6.265  18.496 -23.917  1.00  0.00           C  
ATOM     26  CD1 LEU A   4       7.272  19.447 -24.554  1.00  0.00           C  
ATOM     27  CD2 LEU A   4       6.804  17.069 -23.903  1.00  0.00           C  
ATOM     28  N   ALA A   5       3.719  19.555 -19.948  1.00  0.00           N  
ATOM     29  CA  ALA A   5       3.670  19.940 -18.540  1.00  0.00           C  
ATOM     30  C   ALA A   5       2.234  19.955 -18.025  1.00  0.00           C  
ATOM     31  CB  ALA A   5       4.319  21.307 -18.339  1.00  0.00           C  
ATOM     32  O   ALA A   5       1.552  20.981 -18.099  1.00  0.00           O  
ATOM     33  N   PRO A   6       1.735  18.750 -17.757  1.00  0.00           N  
ATOM     34  CA  PRO A   6       0.361  18.812 -17.253  1.00  0.00           C  
ATOM     35  C   PRO A   6       0.194  19.822 -16.120  1.00  0.00           C  
ATOM     36  CB  PRO A   6       0.104  17.387 -16.756  1.00  0.00           C  
ATOM     37  O   PRO A   6       1.165  20.157 -15.438  1.00  0.00           O  
ATOM     38  CG  PRO A   6       1.446  16.729 -16.771  1.00  0.00           C  
ATOM     39  CD  PRO A   6       2.417  17.643 -17.462  1.00  0.00           C  
ATOM     40  N   GLY A   7      -0.806  20.724 -16.213  1.00  0.00           N  
ATOM     41  CA  GLY A   7      -1.184  21.617 -15.129  1.00  0.00           C  
ATOM     42  C   GLY A   7      -1.322  20.911 -13.794  1.00  0.00           C  
ATOM     43  O   GLY A   7      -0.963  19.739 -13.666  1.00  0.00           O  
ATOM     44  N   PRO A   8      -1.662  21.690 -12.813  1.00  0.00           N  
ATOM     45  CA  PRO A   8      -1.870  21.108 -11.485  1.00  0.00           C  
ATOM     46  C   PRO A   8      -2.799  19.896 -11.512  1.00  0.00           C  
ATOM     47  CB  PRO A   8      -2.494  22.257 -10.690  1.00  0.00           C  
ATOM     48  O   PRO A   8      -3.807  19.902 -12.223  1.00  0.00           O  
ATOM     49  CG  PRO A   8      -2.133  23.490 -11.454  1.00  0.00           C  
ATOM     50  CD  PRO A   8      -1.982  23.127 -12.903  1.00  0.00           C  
ATOM     51  N   GLN A   9      -2.348  18.882 -10.890  1.00  0.00           N  
ATOM     52  CA  GLN A   9      -3.135  17.657 -10.803  1.00  0.00           C  
ATOM     53  C   GLN A   9      -3.647  17.432  -9.383  1.00  0.00           C  
ATOM     54  CB  GLN A   9      -2.309  16.454 -11.260  1.00  0.00           C  
ATOM     55  O   GLN A   9      -2.967  17.767  -8.412  1.00  0.00           O  
ATOM     56  CG  GLN A   9      -1.923  16.496 -12.732  1.00  0.00           C  
ATOM     57  CD  GLN A   9      -1.137  15.274 -13.169  1.00  0.00           C  
ATOM     58  NE2 GLN A   9       0.157  15.456 -13.410  1.00  0.00           N  
ATOM     59  OE1 GLN A   9      -1.688  14.175 -13.287  1.00  0.00           O  
ATOM     60  N   ASP A  10      -4.860  17.059  -9.324  1.00  0.00           N  
ATOM     61  CA  ASP A  10      -5.469  16.738  -8.037  1.00  0.00           C  
ATOM     62  C   ASP A  10      -5.282  15.262  -7.694  1.00  0.00           C  
ATOM     63  CB  ASP A  10      -6.958  17.091  -8.045  1.00  0.00           C  
ATOM     64  O   ASP A  10      -5.885  14.391  -8.325  1.00  0.00           O  
ATOM     65  CG  ASP A  10      -7.626  16.873  -6.699  1.00  0.00           C  
ATOM     66  OD1 ASP A  10      -6.919  16.611  -5.702  1.00  0.00           O  
ATOM     67  OD2 ASP A  10      -8.871  16.962  -6.635  1.00  0.00           O  
ATOM     68  N   TRP A  11      -4.485  15.052  -6.620  1.00  0.00           N  
ATOM     69  CA  TRP A  11      -4.197  13.669  -6.255  1.00  0.00           C  
ATOM     70  C   TRP A  11      -4.988  13.256  -5.018  1.00  0.00           C  
ATOM     71  CB  TRP A  11      -2.698  13.480  -6.005  1.00  0.00           C  
ATOM     72  O   TRP A  11      -4.738  12.195  -4.440  1.00  0.00           O  
ATOM     73  CG  TRP A  11      -1.845  13.704  -7.218  1.00  0.00           C  
ATOM     74  CD1 TRP A  11      -1.067  14.795  -7.487  1.00  0.00           C  
ATOM     75  CD2 TRP A  11      -1.690  12.816  -8.329  1.00  0.00           C  
ATOM     76  CE2 TRP A  11      -0.800  13.433  -9.236  1.00  0.00           C  
ATOM     77  CE3 TRP A  11      -2.216  11.556  -8.646  1.00  0.00           C  
ATOM     78  NE1 TRP A  11      -0.435  14.638  -8.699  1.00  0.00           N  
ATOM     79  CH2 TRP A  11      -0.955  11.600 -10.725  1.00  0.00           C  
ATOM     80  CZ2 TRP A  11      -0.425  12.832 -10.440  1.00  0.00           C  
ATOM     81  CZ3 TRP A  11      -1.842  10.960  -9.844  1.00  0.00           C  
ATOM     82  N   SER A  12      -5.918  14.047  -4.668  1.00  0.00           N  
ATOM     83  CA  SER A  12      -6.711  13.819  -3.465  1.00  0.00           C  
ATOM     84  C   SER A  12      -7.561  12.560  -3.593  1.00  0.00           C  
ATOM     85  CB  SER A  12      -7.609  15.023  -3.178  1.00  0.00           C  
ATOM     86  O   SER A  12      -7.723  11.813  -2.626  1.00  0.00           O  
ATOM     87  OG  SER A  12      -6.832  16.173  -2.889  1.00  0.00           O  
ATOM     88  N   PRO A  13      -7.991  12.263  -4.811  1.00  0.00           N  
ATOM     89  CA  PRO A  13      -8.786  11.039  -4.938  1.00  0.00           C  
ATOM     90  C   PRO A  13      -7.999   9.783  -4.572  1.00  0.00           C  
ATOM     91  CB  PRO A  13      -9.180  11.026  -6.417  1.00  0.00           C  
ATOM     92  O   PRO A  13      -8.579   8.802  -4.100  1.00  0.00           O  
ATOM     93  CG  PRO A  13      -9.235  12.467  -6.810  1.00  0.00           C  
ATOM     94  CD  PRO A  13      -8.120  13.195  -6.116  1.00  0.00           C  
ATOM     95  N   ILE A  14      -6.750   9.852  -4.680  1.00  0.00           N  
ATOM     96  CA  ILE A  14      -5.913   8.712  -4.323  1.00  0.00           C  
ATOM     97  C   ILE A  14      -5.440   8.852  -2.877  1.00  0.00           C  
ATOM     98  CB  ILE A  14      -4.702   8.580  -5.273  1.00  0.00           C  
ATOM     99  O   ILE A  14      -5.583   7.923  -2.078  1.00  0.00           O  
ATOM    100  CG1 ILE A  14      -5.175   8.348  -6.712  1.00  0.00           C  
ATOM    101  CG2 ILE A  14      -3.775   7.451  -4.812  1.00  0.00           C  
ATOM    102  CD1 ILE A  14      -4.061   8.409  -7.748  1.00  0.00           C  
ATOM    103  N   SER A  15      -4.932  10.046  -2.509  1.00  0.00           N  
ATOM    104  CA  SER A  15      -4.337  10.229  -1.189  1.00  0.00           C  
ATOM    105  C   SER A  15      -5.374  10.046  -0.085  1.00  0.00           C  
ATOM    106  CB  SER A  15      -3.700  11.615  -1.076  1.00  0.00           C  
ATOM    107  O   SER A  15      -5.052   9.557   1.000  1.00  0.00           O  
ATOM    108  OG  SER A  15      -4.677  12.631  -1.223  1.00  0.00           O  
ATOM    109  N   ASP A  16      -6.662  10.324  -0.318  1.00  0.00           N  
ATOM    110  CA  ASP A  16      -7.730  10.208   0.670  1.00  0.00           C  
ATOM    111  C   ASP A  16      -8.074   8.744   0.937  1.00  0.00           C  
ATOM    112  CB  ASP A  16      -8.976  10.964   0.204  1.00  0.00           C  
ATOM    113  O   ASP A  16      -8.754   8.429   1.915  1.00  0.00           O  
ATOM    114  CG  ASP A  16      -8.820  12.472   0.288  1.00  0.00           C  
ATOM    115  OD1 ASP A  16      -7.891  12.952   0.973  1.00  0.00           O  
ATOM    116  OD2 ASP A  16      -9.635  13.187  -0.335  1.00  0.00           O  
ATOM    117  N   ARG A  17      -7.541   7.853   0.106  1.00  0.00           N  
ATOM    118  CA  ARG A  17      -7.883   6.440   0.234  1.00  0.00           C  
ATOM    119  C   ARG A  17      -6.713   5.643   0.800  1.00  0.00           C  
ATOM    120  CB  ARG A  17      -8.302   5.864  -1.120  1.00  0.00           C  
ATOM    121  O   ARG A  17      -6.762   4.412   0.857  1.00  0.00           O  
ATOM    122  CG  ARG A  17      -9.624   6.407  -1.638  1.00  0.00           C  
ATOM    123  CD  ARG A  17      -9.842   6.060  -3.104  1.00  0.00           C  
ATOM    124  NE  ARG A  17     -11.138   6.531  -3.583  1.00  0.00           N  
ATOM    125  NH1 ARG A  17     -10.272   8.236  -4.880  1.00  0.00           N  
ATOM    126  NH2 ARG A  17     -12.538   7.897  -4.787  1.00  0.00           N  
ATOM    127  CZ  ARG A  17     -11.313   7.554  -4.415  1.00  0.00           C  
ATOM    128  N   LEU A  18      -5.667   6.380   1.167  1.00  0.00           N  
ATOM    129  CA  LEU A  18      -4.510   5.707   1.747  1.00  0.00           C  
ATOM    130  C   LEU A  18      -4.733   5.425   3.229  1.00  0.00           C  
ATOM    131  CB  LEU A  18      -3.248   6.553   1.561  1.00  0.00           C  
ATOM    132  O   LEU A  18      -5.419   6.187   3.915  1.00  0.00           O  
ATOM    133  CG  LEU A  18      -2.783   6.768   0.120  1.00  0.00           C  
ATOM    134  CD1 LEU A  18      -1.499   7.592   0.095  1.00  0.00           C  
ATOM    135  CD2 LEU A  18      -2.579   5.430  -0.582  1.00  0.00           C  
ATOM    136  N   VAL A  19      -4.271   4.294   3.641  1.00  0.00           N  
ATOM    137  CA  VAL A  19      -4.314   3.924   5.052  1.00  0.00           C  
ATOM    138  C   VAL A  19      -2.910   3.571   5.536  1.00  0.00           C  
ATOM    139  CB  VAL A  19      -5.277   2.741   5.299  1.00  0.00           C  
ATOM    140  O   VAL A  19      -2.067   3.132   4.750  1.00  0.00           O  
ATOM    141  CG1 VAL A  19      -6.705   3.116   4.909  1.00  0.00           C  
ATOM    142  CG2 VAL A  19      -4.815   1.508   4.525  1.00  0.00           C  
ATOM    143  N   LYS A  20      -2.694   3.920   6.784  1.00  0.00           N  
ATOM    144  CA  LYS A  20      -1.498   3.444   7.474  1.00  0.00           C  
ATOM    145  C   LYS A  20      -1.778   2.146   8.226  1.00  0.00           C  
ATOM    146  CB  LYS A  20      -0.977   4.508   8.442  1.00  0.00           C  
ATOM    147  O   LYS A  20      -2.715   2.074   9.024  1.00  0.00           O  
ATOM    148  CG  LYS A  20       0.372   4.175   9.061  1.00  0.00           C  
ATOM    149  CD  LYS A  20       0.863   5.295   9.969  1.00  0.00           C  
ATOM    150  CE  LYS A  20       2.215   4.964  10.585  1.00  0.00           C  
ATOM    151  NZ  LYS A  20       2.715   6.073  11.453  1.00  0.00           N  
ATOM    152  N   LEU A  21      -0.951   1.106   7.907  1.00  0.00           N  
ATOM    153  CA  LEU A  21      -1.121  -0.214   8.505  1.00  0.00           C  
ATOM    154  C   LEU A  21       0.025  -0.529   9.460  1.00  0.00           C  
ATOM    155  CB  LEU A  21      -1.205  -1.288   7.418  1.00  0.00           C  
ATOM    156  O   LEU A  21       1.196  -0.413   9.092  1.00  0.00           O  
ATOM    157  CG  LEU A  21      -2.256  -1.070   6.328  1.00  0.00           C  
ATOM    158  CD1 LEU A  21      -2.018  -2.026   5.164  1.00  0.00           C  
ATOM    159  CD2 LEU A  21      -3.660  -1.248   6.895  1.00  0.00           C  
ATOM    160  N   THR A  22      -0.374  -0.855  10.640  1.00  0.00           N  
ATOM    161  CA  THR A  22       0.619  -1.291  11.616  1.00  0.00           C  
ATOM    162  C   THR A  22       0.281  -2.680  12.149  1.00  0.00           C  
ATOM    163  CB  THR A  22       0.722  -0.299  12.789  1.00  0.00           C  
ATOM    164  O   THR A  22      -0.725  -2.857  12.840  1.00  0.00           O  
ATOM    165  CG2 THR A  22       1.818  -0.713  13.765  1.00  0.00           C  
ATOM    166  OG1 THR A  22       1.020   1.007  12.279  1.00  0.00           O  
ATOM    167  N   ASN A  23       1.103  -3.665  11.741  1.00  0.00           N  
ATOM    168  CA  ASN A  23       0.985  -5.032  12.238  1.00  0.00           C  
ATOM    169  C   ASN A  23       1.903  -5.276  13.432  1.00  0.00           C  
ATOM    170  CB  ASN A  23       1.286  -6.037  11.123  1.00  0.00           C  
ATOM    171  O   ASN A  23       3.127  -5.223  13.301  1.00  0.00           O  
ATOM    172  CG  ASN A  23       1.071  -7.473  11.558  1.00  0.00           C  
ATOM    173  ND2 ASN A  23       1.478  -8.415  10.715  1.00  0.00           N  
ATOM    174  OD1 ASN A  23       0.544  -7.734  12.642  1.00  0.00           O  
ATOM    175  N   THR A  24       1.303  -5.514  14.560  1.00  0.00           N  
ATOM    176  CA  THR A  24       2.035  -5.787  15.792  1.00  0.00           C  
ATOM    177  C   THR A  24       1.884  -7.251  16.197  1.00  0.00           C  
ATOM    178  CB  THR A  24       1.553  -4.882  16.941  1.00  0.00           C  
ATOM    179  O   THR A  24       0.774  -7.715  16.464  1.00  0.00           O  
ATOM    180  CG2 THR A  24       2.401  -5.084  18.192  1.00  0.00           C  
ATOM    181  OG1 THR A  24       1.644  -3.512  16.531  1.00  0.00           O  
ATOM    182  N   ALA A  25       2.988  -7.964  16.099  1.00  0.00           N  
ATOM    183  CA  ALA A  25       3.026  -9.379  16.461  1.00  0.00           C  
ATOM    184  C   ALA A  25       4.372  -9.751  17.078  1.00  0.00           C  
ATOM    185  CB  ALA A  25       2.746 -10.249  15.239  1.00  0.00           C  
ATOM    186  O   ALA A  25       5.422  -9.318  16.598  1.00  0.00           O  
ATOM    187  N   GLY A  26       4.324 -10.526  18.239  1.00  0.00           N  
ATOM    188  CA  GLY A  26       5.532 -11.022  18.880  1.00  0.00           C  
ATOM    189  C   GLY A  26       6.465  -9.915  19.333  1.00  0.00           C  
ATOM    190  O   GLY A  26       7.686 -10.045  19.232  1.00  0.00           O  
ATOM    191  N   GLY A  27       5.955  -8.731  19.744  1.00  0.00           N  
ATOM    192  CA  GLY A  27       6.738  -7.612  20.243  1.00  0.00           C  
ATOM    193  C   GLY A  27       7.352  -6.773  19.138  1.00  0.00           C  
ATOM    194  O   GLY A  27       8.124  -5.851  19.407  1.00  0.00           O  
ATOM    195  N   ARG A  28       7.078  -7.096  17.939  1.00  0.00           N  
ATOM    196  CA  ARG A  28       7.581  -6.352  16.788  1.00  0.00           C  
ATOM    197  C   ARG A  28       6.435  -5.763  15.973  1.00  0.00           C  
ATOM    198  CB  ARG A  28       8.445  -7.252  15.902  1.00  0.00           C  
ATOM    199  O   ARG A  28       5.319  -6.286  15.993  1.00  0.00           O  
ATOM    200  CG  ARG A  28       9.727  -7.726  16.569  1.00  0.00           C  
ATOM    201  CD  ARG A  28      10.603  -8.518  15.609  1.00  0.00           C  
ATOM    202  NE  ARG A  28      11.861  -8.917  16.232  1.00  0.00           N  
ATOM    203  NH1 ARG A  28      12.690  -9.984  14.358  1.00  0.00           N  
ATOM    204  NH2 ARG A  28      13.929  -9.916  16.285  1.00  0.00           N  
ATOM    205  CZ  ARG A  28      12.824  -9.605  15.624  1.00  0.00           C  
ATOM    206  N   SER A  29       6.739  -4.633  15.352  1.00  0.00           N  
ATOM    207  CA  SER A  29       5.720  -3.997  14.523  1.00  0.00           C  
ATOM    208  C   SER A  29       6.258  -3.678  13.132  1.00  0.00           C  
ATOM    209  CB  SER A  29       5.209  -2.718  15.187  1.00  0.00           C  
ATOM    210  O   SER A  29       7.435  -3.346  12.978  1.00  0.00           O  
ATOM    211  OG  SER A  29       4.596  -3.008  16.432  1.00  0.00           O  
ATOM    212  N   ILE A  30       5.455  -4.017  12.198  1.00  0.00           N  
ATOM    213  CA  ILE A  30       5.713  -3.580  10.831  1.00  0.00           C  
ATOM    214  C   ILE A  30       4.661  -2.558  10.408  1.00  0.00           C  
ATOM    215  CB  ILE A  30       5.726  -4.773   9.849  1.00  0.00           C  
ATOM    216  O   ILE A  30       3.459  -2.801  10.546  1.00  0.00           O  
ATOM    217  CG1 ILE A  30       6.810  -5.781  10.248  1.00  0.00           C  
ATOM    218  CG2 ILE A  30       5.932  -4.288   8.411  1.00  0.00           C  
ATOM    219  CD1 ILE A  30       6.815  -7.050   9.406  1.00  0.00           C  
ATOM    220  N   THR A  31       5.197  -1.387  10.005  1.00  0.00           N  
ATOM    221  CA  THR A  31       4.300  -0.329   9.553  1.00  0.00           C  
ATOM    222  C   THR A  31       4.523  -0.025   8.075  1.00  0.00           C  
ATOM    223  CB  THR A  31       4.492   0.957  10.379  1.00  0.00           C  
ATOM    224  O   THR A  31       5.659   0.180   7.642  1.00  0.00           O  
ATOM    225  CG2 THR A  31       3.572   2.069   9.886  1.00  0.00           C  
ATOM    226  OG1 THR A  31       4.197   0.683  11.754  1.00  0.00           O  
ATOM    227  N   LEU A  32       3.444  -0.066   7.334  1.00  0.00           N  
ATOM    228  CA  LEU A  32       3.438   0.323   5.928  1.00  0.00           C  
ATOM    229  C   LEU A  32       2.126   1.007   5.559  1.00  0.00           C  
ATOM    230  CB  LEU A  32       3.659  -0.899   5.033  1.00  0.00           C  
ATOM    231  O   LEU A  32       1.284   1.252   6.426  1.00  0.00           O  
ATOM    232  CG  LEU A  32       2.703  -2.074   5.241  1.00  0.00           C  
ATOM    233  CD1 LEU A  32       1.405  -1.844   4.473  1.00  0.00           C  
ATOM    234  CD2 LEU A  32       3.359  -3.382   4.811  1.00  0.00           C  
ATOM    235  N   TYR A  33       1.952   1.271   4.261  1.00  0.00           N  
ATOM    236  CA  TYR A  33       0.730   1.899   3.772  1.00  0.00           C  
ATOM    237  C   TYR A  33      -0.092   0.920   2.943  1.00  0.00           C  
ATOM    238  CB  TYR A  33       1.059   3.141   2.939  1.00  0.00           C  
ATOM    239  O   TYR A  33       0.388  -0.160   2.590  1.00  0.00           O  
ATOM    240  CG  TYR A  33       1.571   4.302   3.757  1.00  0.00           C  
ATOM    241  CD1 TYR A  33       0.722   5.338   4.139  1.00  0.00           C  
ATOM    242  CD2 TYR A  33       2.904   4.366   4.147  1.00  0.00           C  
ATOM    243  CE1 TYR A  33       1.189   6.411   4.891  1.00  0.00           C  
ATOM    244  CE2 TYR A  33       3.383   5.434   4.899  1.00  0.00           C  
ATOM    245  OH  TYR A  33       2.987   7.510   6.010  1.00  0.00           O  
ATOM    246  CZ  TYR A  33       2.519   6.450   5.266  1.00  0.00           C  
ATOM    247  N   GLY A  34      -1.299   1.283   2.723  1.00  0.00           N  
ATOM    248  CA  GLY A  34      -2.218   0.556   1.862  1.00  0.00           C  
ATOM    249  C   GLY A  34      -3.208   1.458   1.150  1.00  0.00           C  
ATOM    250  O   GLY A  34      -3.345   2.633   1.496  1.00  0.00           O  
ATOM    251  N   ILE A  35      -3.782   0.848   0.094  1.00  0.00           N  
ATOM    252  CA  ILE A  35      -4.786   1.555  -0.693  1.00  0.00           C  
ATOM    253  C   ILE A  35      -6.175   1.011  -0.368  1.00  0.00           C  
ATOM    254  CB  ILE A  35      -4.505   1.433  -2.208  1.00  0.00           C  
ATOM    255  O   ILE A  35      -6.438  -0.182  -0.542  1.00  0.00           O  
ATOM    256  CG1 ILE A  35      -3.081   1.905  -2.526  1.00  0.00           C  
ATOM    257  CG2 ILE A  35      -5.537   2.226  -3.014  1.00  0.00           C  
ATOM    258  CD1 ILE A  35      -2.570   1.456  -3.888  1.00  0.00           C  
ATOM    259  N   GLY A  36      -7.039   1.923   0.108  1.00  0.00           N  
ATOM    260  CA  GLY A  36      -8.425   1.532   0.307  1.00  0.00           C  
ATOM    261  C   GLY A  36      -9.226   1.495  -0.981  1.00  0.00           C  
ATOM    262  O   GLY A  36      -9.141   2.415  -1.797  1.00  0.00           O  
ATOM    263  N   TYR A  37     -10.040   0.429  -1.204  1.00  0.00           N  
ATOM    264  CA  TYR A  37     -10.924   0.187  -2.338  1.00  0.00           C  
ATOM    265  C   TYR A  37     -12.121  -0.662  -1.926  1.00  0.00           C  
ATOM    266  CB  TYR A  37     -10.163  -0.501  -3.476  1.00  0.00           C  
ATOM    267  O   TYR A  37     -12.001  -1.879  -1.766  1.00  0.00           O  
ATOM    268  CG  TYR A  37     -10.962  -0.631  -4.749  1.00  0.00           C  
ATOM    269  CD1 TYR A  37     -11.791  -1.730  -4.966  1.00  0.00           C  
ATOM    270  CD2 TYR A  37     -10.890   0.343  -5.739  1.00  0.00           C  
ATOM    271  CE1 TYR A  37     -12.528  -1.855  -6.139  1.00  0.00           C  
ATOM    272  CE2 TYR A  37     -11.622   0.229  -6.916  1.00  0.00           C  
ATOM    273  OH  TYR A  37     -13.165  -0.991  -8.270  1.00  0.00           O  
ATOM    274  CZ  TYR A  37     -12.437  -0.872  -7.106  1.00  0.00           C  
ATOM    275  N   GLY A  38     -13.311   0.033  -1.789  1.00  0.00           N  
ATOM    276  CA  GLY A  38     -14.448  -0.722  -1.288  1.00  0.00           C  
ATOM    277  C   GLY A  38     -14.205  -1.327   0.082  1.00  0.00           C  
ATOM    278  O   GLY A  38     -13.859  -0.616   1.028  1.00  0.00           O  
ATOM    279  N   LYS A  39     -14.302  -2.618   0.203  1.00  0.00           N  
ATOM    280  CA  LYS A  39     -14.093  -3.320   1.466  1.00  0.00           C  
ATOM    281  C   LYS A  39     -12.682  -3.894   1.550  1.00  0.00           C  
ATOM    282  CB  LYS A  39     -15.124  -4.438   1.635  1.00  0.00           C  
ATOM    283  O   LYS A  39     -12.406  -4.758   2.384  1.00  0.00           O  
ATOM    284  CG  LYS A  39     -15.094  -5.480   0.527  1.00  0.00           C  
ATOM    285  CD  LYS A  39     -16.156  -6.552   0.739  1.00  0.00           C  
ATOM    286  CE  LYS A  39     -16.197  -7.537  -0.421  1.00  0.00           C  
ATOM    287  NZ  LYS A  39     -17.316  -8.516  -0.278  1.00  0.00           N  
ATOM    288  N   TYR A  40     -11.854  -3.382   0.676  1.00  0.00           N  
ATOM    289  CA  TYR A  40     -10.529  -3.983   0.575  1.00  0.00           C  
ATOM    290  C   TYR A  40      -9.444  -2.970   0.923  1.00  0.00           C  
ATOM    291  CB  TYR A  40     -10.294  -4.536  -0.834  1.00  0.00           C  
ATOM    292  O   TYR A  40      -9.648  -1.761   0.789  1.00  0.00           O  
ATOM    293  CG  TYR A  40     -11.370  -5.487  -1.299  1.00  0.00           C  
ATOM    294  CD1 TYR A  40     -11.785  -6.547  -0.496  1.00  0.00           C  
ATOM    295  CD2 TYR A  40     -11.973  -5.329  -2.543  1.00  0.00           C  
ATOM    296  CE1 TYR A  40     -12.774  -7.428  -0.921  1.00  0.00           C  
ATOM    297  CE2 TYR A  40     -12.963  -6.204  -2.978  1.00  0.00           C  
ATOM    298  OH  TYR A  40     -14.336  -8.116  -2.588  1.00  0.00           O  
ATOM    299  CZ  TYR A  40     -13.356  -7.248  -2.162  1.00  0.00           C  
ATOM    300  N   VAL A  41      -8.366  -3.503   1.353  1.00  0.00           N  
ATOM    301  CA  VAL A  41      -7.100  -2.781   1.417  1.00  0.00           C  
ATOM    302  C   VAL A  41      -6.037  -3.528   0.616  1.00  0.00           C  
ATOM    303  CB  VAL A  41      -6.631  -2.587   2.876  1.00  0.00           C  
ATOM    304  O   VAL A  41      -5.812  -4.721   0.833  1.00  0.00           O  
ATOM    305  CG1 VAL A  41      -5.206  -2.038   2.917  1.00  0.00           C  
ATOM    306  CG2 VAL A  41      -7.586  -1.659   3.625  1.00  0.00           C  
ATOM    307  N   ILE A  42      -5.494  -2.831  -0.343  1.00  0.00           N  
ATOM    308  CA  ILE A  42      -4.420  -3.367  -1.172  1.00  0.00           C  
ATOM    309  C   ILE A  42      -3.069  -2.921  -0.618  1.00  0.00           C  
ATOM    310  CB  ILE A  42      -4.568  -2.923  -2.645  1.00  0.00           C  
ATOM    311  O   ILE A  42      -2.800  -1.723  -0.510  1.00  0.00           O  
ATOM    312  CG1 ILE A  42      -5.937  -3.341  -3.193  1.00  0.00           C  
ATOM    313  CG2 ILE A  42      -3.436  -3.501  -3.499  1.00  0.00           C  
ATOM    314  CD1 ILE A  42      -7.010  -2.269  -3.060  1.00  0.00           C  
ATOM    315  N   THR A  43      -2.151  -3.880  -0.281  1.00  0.00           N  
ATOM    316  CA  THR A  43      -0.865  -3.535   0.315  1.00  0.00           C  
ATOM    317  C   THR A  43       0.174  -4.613   0.021  1.00  0.00           C  
ATOM    318  CB  THR A  43      -0.989  -3.338   1.837  1.00  0.00           C  
ATOM    319  O   THR A  43      -0.018  -5.442  -0.871  1.00  0.00           O  
ATOM    320  CG2 THR A  43      -1.233  -4.667   2.545  1.00  0.00           C  
ATOM    321  OG1 THR A  43       0.221  -2.757   2.338  1.00  0.00           O  
ATOM    322  N   ASN A  44       1.336  -4.518   0.748  1.00  0.00           N  
ATOM    323  CA  ASN A  44       2.400  -5.498   0.551  1.00  0.00           C  
ATOM    324  C   ASN A  44       2.185  -6.739   1.412  1.00  0.00           C  
ATOM    325  CB  ASN A  44       3.765  -4.875   0.849  1.00  0.00           C  
ATOM    326  O   ASN A  44       1.735  -6.637   2.555  1.00  0.00           O  
ATOM    327  CG  ASN A  44       4.080  -3.698  -0.054  1.00  0.00           C  
ATOM    328  ND2 ASN A  44       4.573  -3.986  -1.252  1.00  0.00           N  
ATOM    329  OD1 ASN A  44       3.881  -2.540   0.323  1.00  0.00           O  
ATOM    330  N   MET A  45       2.529  -7.851   0.864  1.00  0.00           N  
ATOM    331  CA  MET A  45       2.422  -9.125   1.570  1.00  0.00           C  
ATOM    332  C   MET A  45       3.377  -9.170   2.759  1.00  0.00           C  
ATOM    333  CB  MET A  45       2.710 -10.291   0.623  1.00  0.00           C  
ATOM    334  O   MET A  45       3.135  -9.892   3.727  1.00  0.00           O  
ATOM    335  CG  MET A  45       4.146 -10.338   0.127  1.00  0.00           C  
ATOM    336  SD  MET A  45       4.450 -11.740  -1.016  1.00  0.00           S  
ATOM    337  CE  MET A  45       5.545 -12.760   0.011  1.00  0.00           C  
ATOM    338  N   HIS A  46       4.478  -8.436   2.604  1.00  0.00           N  
ATOM    339  CA  HIS A  46       5.479  -8.507   3.663  1.00  0.00           C  
ATOM    340  C   HIS A  46       5.002  -7.789   4.921  1.00  0.00           C  
ATOM    341  CB  HIS A  46       6.805  -7.910   3.188  1.00  0.00           C  
ATOM    342  O   HIS A  46       5.730  -7.718   5.913  1.00  0.00           O  
ATOM    343  CG  HIS A  46       6.746  -6.435   2.946  1.00  0.00           C  
ATOM    344  CD2 HIS A  46       6.833  -5.390   3.802  1.00  0.00           C  
ATOM    345  ND1 HIS A  46       6.575  -5.893   1.691  1.00  0.00           N  
ATOM    346  CE1 HIS A  46       6.560  -4.574   1.786  1.00  0.00           C  
ATOM    347  NE2 HIS A  46       6.714  -4.243   3.057  1.00  0.00           N  
ATOM    348  N   LEU A  47       3.794  -7.272   4.895  1.00  0.00           N  
ATOM    349  CA  LEU A  47       3.155  -6.763   6.103  1.00  0.00           C  
ATOM    350  C   LEU A  47       2.987  -7.872   7.137  1.00  0.00           C  
ATOM    351  CB  LEU A  47       1.794  -6.147   5.771  1.00  0.00           C  
ATOM    352  O   LEU A  47       2.984  -7.608   8.342  1.00  0.00           O  
ATOM    353  CG  LEU A  47       0.978  -5.628   6.956  1.00  0.00           C  
ATOM    354  CD1 LEU A  47       1.693  -4.455   7.618  1.00  0.00           C  
ATOM    355  CD2 LEU A  47      -0.421  -5.222   6.505  1.00  0.00           C  
ATOM    356  N   PHE A  48       2.833  -9.148   6.633  1.00  0.00           N  
ATOM    357  CA  PHE A  48       2.528 -10.280   7.500  1.00  0.00           C  
ATOM    358  C   PHE A  48       3.729 -11.210   7.620  1.00  0.00           C  
ATOM    359  CB  PHE A  48       1.316 -11.053   6.971  1.00  0.00           C  
ATOM    360  O   PHE A  48       3.642 -12.392   7.282  1.00  0.00           O  
ATOM    361  CG  PHE A  48       0.039 -10.257   6.975  1.00  0.00           C  
ATOM    362  CD1 PHE A  48      -0.643 -10.017   8.162  1.00  0.00           C  
ATOM    363  CD2 PHE A  48      -0.480  -9.748   5.792  1.00  0.00           C  
ATOM    364  CE1 PHE A  48      -1.826  -9.281   8.169  1.00  0.00           C  
ATOM    365  CE2 PHE A  48      -1.661  -9.011   5.791  1.00  0.00           C  
ATOM    366  CZ  PHE A  48      -2.333  -8.779   6.981  1.00  0.00           C  
ATOM    367  N   ARG A  49       4.800 -10.683   8.209  1.00  0.00           N  
ATOM    368  CA  ARG A  49       5.952 -11.507   8.564  1.00  0.00           C  
ATOM    369  C   ARG A  49       5.652 -12.369   9.786  1.00  0.00           C  
ATOM    370  CB  ARG A  49       7.178 -10.632   8.828  1.00  0.00           C  
ATOM    371  O   ARG A  49       6.166 -13.483   9.907  1.00  0.00           O  
ATOM    372  CG  ARG A  49       7.797 -10.042   7.571  1.00  0.00           C  
ATOM    373  CD  ARG A  49       9.058  -9.247   7.882  1.00  0.00           C  
ATOM    374  NE  ARG A  49      10.153 -10.117   8.301  1.00  0.00           N  
ATOM    375  NH1 ARG A  49      11.561  -8.392   8.918  1.00  0.00           N  
ATOM    376  NH2 ARG A  49      12.244 -10.569   9.135  1.00  0.00           N  
ATOM    377  CZ  ARG A  49      11.317  -9.691   8.784  1.00  0.00           C  
ATOM    378  N   ARG A  50       4.944 -11.679  10.531  1.00  0.00           N  
ATOM    379  CA  ARG A  50       4.325 -12.339  11.676  1.00  0.00           C  
ATOM    380  C   ARG A  50       2.812 -12.148  11.666  1.00  0.00           C  
ATOM    381  CB  ARG A  50       4.912 -11.807  12.986  1.00  0.00           C  
ATOM    382  O   ARG A  50       2.319 -11.079  11.300  1.00  0.00           O  
ATOM    383  CG  ARG A  50       6.398 -12.082  13.152  1.00  0.00           C  
ATOM    384  CD  ARG A  50       6.945 -11.470  14.434  1.00  0.00           C  
ATOM    385  NE  ARG A  50       8.352 -11.804  14.632  1.00  0.00           N  
ATOM    386  NH1 ARG A  50       9.135  -9.680  14.170  1.00  0.00           N  
ATOM    387  NH2 ARG A  50      10.604 -11.356  14.707  1.00  0.00           N  
ATOM    388  CZ  ARG A  50       9.360 -10.946  14.503  1.00  0.00           C  
ATOM    389  N   ASN A  51       2.180 -13.258  11.903  1.00  0.00           N  
ATOM    390  CA  ASN A  51       0.729 -13.208  11.760  1.00  0.00           C  
ATOM    391  C   ASN A  51       0.025 -13.824  12.966  1.00  0.00           C  
ATOM    392  CB  ASN A  51       0.292 -13.912  10.473  1.00  0.00           C  
ATOM    393  O   ASN A  51      -0.715 -14.799  12.827  1.00  0.00           O  
ATOM    394  CG  ASN A  51      -1.154 -13.629  10.115  1.00  0.00           C  
ATOM    395  ND2 ASN A  51      -1.674 -14.352   9.131  1.00  0.00           N  
ATOM    396  OD1 ASN A  51      -1.798 -12.766  10.718  1.00  0.00           O  
ATOM    397  N   ASP A  52       0.237 -13.274  14.119  1.00  0.00           N  
ATOM    398  CA  ASP A  52      -0.370 -13.696  15.378  1.00  0.00           C  
ATOM    399  C   ASP A  52      -0.521 -12.517  16.337  1.00  0.00           C  
ATOM    400  CB  ASP A  52       0.461 -14.802  16.031  1.00  0.00           C  
ATOM    401  O   ASP A  52      -0.317 -12.662  17.544  1.00  0.00           O  
ATOM    402  CG  ASP A  52       1.884 -14.371  16.339  1.00  0.00           C  
ATOM    403  OD1 ASP A  52       2.329 -13.322  15.824  1.00  0.00           O  
ATOM    404  OD2 ASP A  52       2.569 -15.088  17.101  1.00  0.00           O  
ATOM    405  N   GLY A  53      -1.018 -11.430  15.666  1.00  0.00           N  
ATOM    406  CA  GLY A  53      -1.138 -10.244  16.499  1.00  0.00           C  
ATOM    407  C   GLY A  53      -2.305  -9.357  16.109  1.00  0.00           C  
ATOM    408  O   GLY A  53      -3.400  -9.849  15.831  1.00  0.00           O  
ATOM    409  N   THR A  54      -2.039  -8.004  16.257  1.00  0.00           N  
ATOM    410  CA  THR A  54      -3.058  -6.991  16.004  1.00  0.00           C  
ATOM    411  C   THR A  54      -2.681  -6.134  14.799  1.00  0.00           C  
ATOM    412  CB  THR A  54      -3.266  -6.089  17.234  1.00  0.00           C  
ATOM    413  O   THR A  54      -1.502  -5.853  14.575  1.00  0.00           O  
ATOM    414  CG2 THR A  54      -3.701  -6.904  18.447  1.00  0.00           C  
ATOM    415  OG1 THR A  54      -2.038  -5.416  17.539  1.00  0.00           O  
ATOM    416  N   LEU A  55      -3.671  -5.887  13.976  1.00  0.00           N  
ATOM    417  CA  LEU A  55      -3.478  -4.964  12.864  1.00  0.00           C  
ATOM    418  C   LEU A  55      -4.236  -3.662  13.101  1.00  0.00           C  
ATOM    419  CB  LEU A  55      -3.938  -5.603  11.551  1.00  0.00           C  
ATOM    420  O   LEU A  55      -5.453  -3.673  13.297  1.00  0.00           O  
ATOM    421  CG  LEU A  55      -3.797  -4.744  10.293  1.00  0.00           C  
ATOM    422  CD1 LEU A  55      -2.325  -4.482   9.992  1.00  0.00           C  
ATOM    423  CD2 LEU A  55      -4.480  -5.416   9.107  1.00  0.00           C  
ATOM    424  N   THR A  56      -3.520  -2.572  13.169  1.00  0.00           N  
ATOM    425  CA  THR A  56      -4.122  -1.246  13.262  1.00  0.00           C  
ATOM    426  C   THR A  56      -4.207  -0.593  11.886  1.00  0.00           C  
ATOM    427  CB  THR A  56      -3.325  -0.337  14.216  1.00  0.00           C  
ATOM    428  O   THR A  56      -3.199  -0.470  11.188  1.00  0.00           O  
ATOM    429  CG2 THR A  56      -3.978   1.036  14.341  1.00  0.00           C  
ATOM    430  OG1 THR A  56      -3.269  -0.946  15.512  1.00  0.00           O  
ATOM    431  N   VAL A  57      -5.436  -0.183  11.508  1.00  0.00           N  
ATOM    432  CA  VAL A  57      -5.687   0.509  10.248  1.00  0.00           C  
ATOM    433  C   VAL A  57      -6.029   1.972  10.521  1.00  0.00           C  
ATOM    434  CB  VAL A  57      -6.825  -0.164   9.448  1.00  0.00           C  
ATOM    435  O   VAL A  57      -7.071   2.273  11.107  1.00  0.00           O  
ATOM    436  CG1 VAL A  57      -6.984   0.493   8.078  1.00  0.00           C  
ATOM    437  CG2 VAL A  57      -6.558  -1.661   9.298  1.00  0.00           C  
ATOM    438  N   THR A  58      -5.136   2.879  10.100  1.00  0.00           N  
ATOM    439  CA  THR A  58      -5.356   4.311  10.268  1.00  0.00           C  
ATOM    440  C   THR A  58      -5.676   4.970   8.929  1.00  0.00           C  
ATOM    441  CB  THR A  58      -4.129   4.995  10.898  1.00  0.00           C  
ATOM    442  O   THR A  58      -4.860   4.939   8.005  1.00  0.00           O  
ATOM    443  CG2 THR A  58      -4.400   6.471  11.169  1.00  0.00           C  
ATOM    444  OG1 THR A  58      -3.810   4.345  12.135  1.00  0.00           O  
ATOM    445  N   SER A  59      -6.881   5.485   8.844  1.00  0.00           N  
ATOM    446  CA  SER A  59      -7.331   6.198   7.653  1.00  0.00           C  
ATOM    447  C   SER A  59      -7.614   7.665   7.960  1.00  0.00           C  
ATOM    448  CB  SER A  59      -8.584   5.539   7.075  1.00  0.00           C  
ATOM    449  O   SER A  59      -7.402   8.121   9.086  1.00  0.00           O  
ATOM    450  OG  SER A  59      -9.719   5.831   7.872  1.00  0.00           O  
ATOM    451  N   ALA A  60      -8.046   8.420   6.939  1.00  0.00           N  
ATOM    452  CA  ALA A  60      -8.437   9.816   7.120  1.00  0.00           C  
ATOM    453  C   ALA A  60      -9.636   9.933   8.056  1.00  0.00           C  
ATOM    454  CB  ALA A  60      -8.753  10.459   5.772  1.00  0.00           C  
ATOM    455  O   ALA A  60      -9.841  10.973   8.685  1.00  0.00           O  
ATOM    456  N   HIS A  61     -10.324   8.822   8.206  1.00  0.00           N  
ATOM    457  CA  HIS A  61     -11.594   8.871   8.921  1.00  0.00           C  
ATOM    458  C   HIS A  61     -11.469   8.255  10.310  1.00  0.00           C  
ATOM    459  CB  HIS A  61     -12.685   8.153   8.124  1.00  0.00           C  
ATOM    460  O   HIS A  61     -12.448   8.196  11.058  1.00  0.00           O  
ATOM    461  CG  HIS A  61     -12.887   8.706   6.749  1.00  0.00           C  
ATOM    462  CD2 HIS A  61     -12.659   8.162   5.530  1.00  0.00           C  
ATOM    463  ND1 HIS A  61     -13.378   9.973   6.521  1.00  0.00           N  
ATOM    464  CE1 HIS A  61     -13.445  10.185   5.218  1.00  0.00           C  
ATOM    465  NE2 HIS A  61     -13.015   9.102   4.594  1.00  0.00           N  
ATOM    466  N   GLY A  62     -10.270   7.764  10.576  1.00  0.00           N  
ATOM    467  CA  GLY A  62     -10.107   7.217  11.914  1.00  0.00           C  
ATOM    468  C   GLY A  62      -9.234   5.977  11.948  1.00  0.00           C  
ATOM    469  O   GLY A  62      -8.591   5.636  10.954  1.00  0.00           O  
ATOM    470  N   THR A  63      -9.191   5.451  13.135  1.00  0.00           N  
ATOM    471  CA  THR A  63      -8.349   4.289  13.395  1.00  0.00           C  
ATOM    472  C   THR A  63      -9.199   3.075  13.759  1.00  0.00           C  
ATOM    473  CB  THR A  63      -7.341   4.570  14.525  1.00  0.00           C  
ATOM    474  O   THR A  63     -10.167   3.192  14.513  1.00  0.00           O  
ATOM    475  CG2 THR A  63      -6.482   3.344  14.814  1.00  0.00           C  
ATOM    476  OG1 THR A  63      -6.490   5.656  14.139  1.00  0.00           O  
ATOM    477  N   TYR A  64      -8.867   2.015  13.133  1.00  0.00           N  
ATOM    478  CA  TYR A  64      -9.540   0.741  13.361  1.00  0.00           C  
ATOM    479  C   TYR A  64      -8.538  -0.346  13.731  1.00  0.00           C  
ATOM    480  CB  TYR A  64     -10.331   0.321  12.118  1.00  0.00           C  
ATOM    481  O   TYR A  64      -7.486  -0.471  13.099  1.00  0.00           O  
ATOM    482  CG  TYR A  64     -11.202  -0.893  12.335  1.00  0.00           C  
ATOM    483  CD1 TYR A  64     -10.701  -2.178  12.139  1.00  0.00           C  
ATOM    484  CD2 TYR A  64     -12.527  -0.757  12.734  1.00  0.00           C  
ATOM    485  CE1 TYR A  64     -11.501  -3.299  12.336  1.00  0.00           C  
ATOM    486  CE2 TYR A  64     -13.336  -1.871  12.933  1.00  0.00           C  
ATOM    487  OH  TYR A  64     -13.611  -4.242  12.928  1.00  0.00           O  
ATOM    488  CZ  TYR A  64     -12.815  -3.136  12.732  1.00  0.00           C  
ATOM    489  N   VAL A  65      -9.003  -1.201  14.723  1.00  0.00           N  
ATOM    490  CA  VAL A  65      -8.076  -2.231  15.180  1.00  0.00           C  
ATOM    491  C   VAL A  65      -8.681  -3.613  14.944  1.00  0.00           C  
ATOM    492  CB  VAL A  65      -7.721  -2.052  16.673  1.00  0.00           C  
ATOM    493  O   VAL A  65      -9.810  -3.882  15.359  1.00  0.00           O  
ATOM    494  CG1 VAL A  65      -6.796  -3.172  17.146  1.00  0.00           C  
ATOM    495  CG2 VAL A  65      -7.076  -0.687  16.908  1.00  0.00           C  
ATOM    496  N   ILE A  66      -7.956  -4.392  14.197  1.00  0.00           N  
ATOM    497  CA  ILE A  66      -8.244  -5.816  14.075  1.00  0.00           C  
ATOM    498  C   ILE A  66      -7.427  -6.598  15.102  1.00  0.00           C  
ATOM    499  CB  ILE A  66      -7.948  -6.333  12.649  1.00  0.00           C  
ATOM    500  O   ILE A  66      -6.202  -6.681  14.995  1.00  0.00           O  
ATOM    501  CG1 ILE A  66      -8.755  -5.538  11.615  1.00  0.00           C  
ATOM    502  CG2 ILE A  66      -8.248  -7.831  12.544  1.00  0.00           C  
ATOM    503  CD1 ILE A  66      -8.252  -5.693  10.186  1.00  0.00           C  
ATOM    504  N   GLU A  67      -8.075  -7.234  16.078  1.00  0.00           N  
ATOM    505  CA  GLU A  67      -7.422  -7.775  17.266  1.00  0.00           C  
ATOM    506  C   GLU A  67      -6.646  -9.048  16.938  1.00  0.00           C  
ATOM    507  CB  GLU A  67      -8.451  -8.054  18.365  1.00  0.00           C  
ATOM    508  O   GLU A  67      -5.615  -9.328  17.554  1.00  0.00           O  
ATOM    509  CG  GLU A  67      -9.107  -6.801  18.925  1.00  0.00           C  
ATOM    510  CD  GLU A  67      -8.132  -5.884  19.647  1.00  0.00           C  
ATOM    511  OE1 GLU A  67      -8.401  -4.665  19.739  1.00  0.00           O  
ATOM    512  OE2 GLU A  67      -7.091  -6.389  20.122  1.00  0.00           O  
ATOM    513  N   ASP A  68      -7.217  -9.758  16.036  1.00  0.00           N  
ATOM    514  CA  ASP A  68      -6.576 -11.015  15.664  1.00  0.00           C  
ATOM    515  C   ASP A  68      -6.358 -11.096  14.155  1.00  0.00           C  
ATOM    516  CB  ASP A  68      -7.413 -12.205  16.139  1.00  0.00           C  
ATOM    517  O   ASP A  68      -7.301 -11.337  13.398  1.00  0.00           O  
ATOM    518  CG  ASP A  68      -6.735 -13.542  15.896  1.00  0.00           C  
ATOM    519  OD1 ASP A  68      -5.588 -13.563  15.401  1.00  0.00           O  
ATOM    520  OD2 ASP A  68      -7.355 -14.584  16.200  1.00  0.00           O  
ATOM    521  N   THR A  69      -5.027 -10.925  13.710  1.00  0.00           N  
ATOM    522  CA  THR A  69      -4.714 -10.890  12.286  1.00  0.00           C  
ATOM    523  C   THR A  69      -4.954 -12.254  11.646  1.00  0.00           C  
ATOM    524  CB  THR A  69      -3.257 -10.456  12.045  1.00  0.00           C  
ATOM    525  O   THR A  69      -5.100 -12.357  10.426  1.00  0.00           O  
ATOM    526  CG2 THR A  69      -3.051  -8.990  12.412  1.00  0.00           C  
ATOM    527  OG1 THR A  69      -2.385 -11.264  12.844  1.00  0.00           O  
ATOM    528  N   ARG A  70      -5.133 -13.303  12.394  1.00  0.00           N  
ATOM    529  CA  ARG A  70      -5.368 -14.638  11.852  1.00  0.00           C  
ATOM    530  C   ARG A  70      -6.791 -14.770  11.320  1.00  0.00           C  
ATOM    531  CB  ARG A  70      -5.106 -15.705  12.917  1.00  0.00           C  
ATOM    532  O   ARG A  70      -7.083 -15.669  10.528  1.00  0.00           O  
ATOM    533  CG  ARG A  70      -3.640 -15.853  13.292  1.00  0.00           C  
ATOM    534  CD  ARG A  70      -3.447 -16.839  14.435  1.00  0.00           C  
ATOM    535  NE  ARG A  70      -4.030 -16.344  15.679  1.00  0.00           N  
ATOM    536  NH1 ARG A  70      -3.424 -18.184  16.938  1.00  0.00           N  
ATOM    537  NH2 ARG A  70      -4.566 -16.450  17.910  1.00  0.00           N  
ATOM    538  CZ  ARG A  70      -4.005 -16.993  16.839  1.00  0.00           C  
ATOM    539  N   THR A  71      -7.603 -13.891  11.740  1.00  0.00           N  
ATOM    540  CA  THR A  71      -8.997 -13.947  11.314  1.00  0.00           C  
ATOM    541  C   THR A  71      -9.213 -13.110  10.056  1.00  0.00           C  
ATOM    542  CB  THR A  71      -9.942 -13.458  12.427  1.00  0.00           C  
ATOM    543  O   THR A  71     -10.294 -13.137   9.464  1.00  0.00           O  
ATOM    544  CG2 THR A  71      -9.689 -14.208  13.731  1.00  0.00           C  
ATOM    545  OG1 THR A  71      -9.729 -12.058  12.645  1.00  0.00           O  
ATOM    546  N   LEU A  72      -8.184 -12.362   9.659  1.00  0.00           N  
ATOM    547  CA  LEU A  72      -8.273 -11.440   8.533  1.00  0.00           C  
ATOM    548  C   LEU A  72      -8.184 -12.190   7.208  1.00  0.00           C  
ATOM    549  CB  LEU A  72      -7.163 -10.388   8.612  1.00  0.00           C  
ATOM    550  O   LEU A  72      -7.248 -12.961   6.987  1.00  0.00           O  
ATOM    551  CG  LEU A  72      -7.182  -9.300   7.537  1.00  0.00           C  
ATOM    552  CD1 LEU A  72      -8.462  -8.477   7.639  1.00  0.00           C  
ATOM    553  CD2 LEU A  72      -5.953  -8.405   7.661  1.00  0.00           C  
ATOM    554  N   LYS A  73      -9.216 -11.952   6.368  1.00  0.00           N  
ATOM    555  CA  LYS A  73      -9.201 -12.559   5.040  1.00  0.00           C  
ATOM    556  C   LYS A  73      -8.154 -11.900   4.147  1.00  0.00           C  
ATOM    557  CB  LYS A  73     -10.581 -12.461   4.389  1.00  0.00           C  
ATOM    558  O   LYS A  73      -8.129 -10.676   4.010  1.00  0.00           O  
ATOM    559  CG  LYS A  73     -11.640 -13.331   5.050  1.00  0.00           C  
ATOM    560  CD  LYS A  73     -12.975 -13.237   4.322  1.00  0.00           C  
ATOM    561  CE  LYS A  73     -14.042 -14.089   4.997  1.00  0.00           C  
ATOM    562  NZ  LYS A  73     -15.362 -13.973   4.307  1.00  0.00           N  
ATOM    563  N   GLN A  74      -7.296 -12.824   3.612  1.00  0.00           N  
ATOM    564  CA  GLN A  74      -6.218 -12.361   2.744  1.00  0.00           C  
ATOM    565  C   GLN A  74      -6.258 -13.067   1.392  1.00  0.00           C  
ATOM    566  CB  GLN A  74      -4.859 -12.581   3.411  1.00  0.00           C  
ATOM    567  O   GLN A  74      -6.444 -14.284   1.327  1.00  0.00           O  
ATOM    568  CG  GLN A  74      -4.729 -11.915   4.775  1.00  0.00           C  
ATOM    569  CD  GLN A  74      -3.489 -12.359   5.529  1.00  0.00           C  
ATOM    570  NE2 GLN A  74      -3.563 -12.338   6.855  1.00  0.00           N  
ATOM    571  OE1 GLN A  74      -2.474 -12.719   4.924  1.00  0.00           O  
ATOM    572  N   HIS A  75      -6.168 -12.235   0.380  1.00  0.00           N  
ATOM    573  CA  HIS A  75      -5.944 -12.768  -0.960  1.00  0.00           C  
ATOM    574  C   HIS A  75      -4.537 -12.448  -1.452  1.00  0.00           C  
ATOM    575  CB  HIS A  75      -6.982 -12.213  -1.937  1.00  0.00           C  
ATOM    576  O   HIS A  75      -4.252 -11.311  -1.834  1.00  0.00           O  
ATOM    577  CG  HIS A  75      -6.878 -12.790  -3.314  1.00  0.00           C  
ATOM    578  CD2 HIS A  75      -6.138 -12.411  -4.382  1.00  0.00           C  
ATOM    579  ND1 HIS A  75      -7.599 -13.893  -3.714  1.00  0.00           N  
ATOM    580  CE1 HIS A  75      -7.305 -14.170  -4.974  1.00  0.00           C  
ATOM    581  NE2 HIS A  75      -6.421 -13.286  -5.402  1.00  0.00           N  
ATOM    582  N   ILE A  76      -3.691 -13.505  -1.493  1.00  0.00           N  
ATOM    583  CA  ILE A  76      -2.292 -13.349  -1.876  1.00  0.00           C  
ATOM    584  C   ILE A  76      -2.169 -13.368  -3.398  1.00  0.00           C  
ATOM    585  CB  ILE A  76      -1.409 -14.453  -1.253  1.00  0.00           C  
ATOM    586  O   ILE A  76      -2.692 -14.268  -4.059  1.00  0.00           O  
ATOM    587  CG1 ILE A  76      -1.643 -14.533   0.260  1.00  0.00           C  
ATOM    588  CG2 ILE A  76       0.069 -14.203  -1.566  1.00  0.00           C  
ATOM    589  CD1 ILE A  76      -1.378 -13.228   0.998  1.00  0.00           C  
ATOM    590  N   ILE A  77      -1.512 -12.294  -3.867  1.00  0.00           N  
ATOM    591  CA  ILE A  77      -1.208 -12.285  -5.294  1.00  0.00           C  
ATOM    592  C   ILE A  77       0.097 -13.036  -5.548  1.00  0.00           C  
ATOM    593  CB  ILE A  77      -1.113 -10.844  -5.843  1.00  0.00           C  
ATOM    594  O   ILE A  77       1.176 -12.558  -5.188  1.00  0.00           O  
ATOM    595  CG1 ILE A  77      -2.344 -10.032  -5.427  1.00  0.00           C  
ATOM    596  CG2 ILE A  77      -0.953 -10.856  -7.366  1.00  0.00           C  
ATOM    597  CD1 ILE A  77      -3.658 -10.576  -5.972  1.00  0.00           C  
ATOM    598  N   GLU A  78      -0.018 -14.135  -6.163  1.00  0.00           N  
ATOM    599  CA  GLU A  78       1.113 -15.048  -6.301  1.00  0.00           C  
ATOM    600  C   GLU A  78       2.240 -14.414  -7.111  1.00  0.00           C  
ATOM    601  CB  GLU A  78       0.668 -16.359  -6.956  1.00  0.00           C  
ATOM    602  O   GLU A  78       1.991 -13.766  -8.130  1.00  0.00           O  
ATOM    603  CG  GLU A  78      -0.269 -17.191  -6.093  1.00  0.00           C  
ATOM    604  CD  GLU A  78      -0.587 -18.551  -6.692  1.00  0.00           C  
ATOM    605  OE1 GLU A  78      -1.244 -19.375  -6.015  1.00  0.00           O  
ATOM    606  OE2 GLU A  78      -0.175 -18.797  -7.848  1.00  0.00           O  
ATOM    607  N   GLY A  79       3.443 -14.574  -6.633  1.00  0.00           N  
ATOM    608  CA  GLY A  79       4.642 -14.174  -7.353  1.00  0.00           C  
ATOM    609  C   GLY A  79       4.957 -12.696  -7.213  1.00  0.00           C  
ATOM    610  O   GLY A  79       5.838 -12.176  -7.901  1.00  0.00           O  
ATOM    611  N   ARG A  80       4.159 -12.041  -6.286  1.00  0.00           N  
ATOM    612  CA  ARG A  80       4.312 -10.598  -6.133  1.00  0.00           C  
ATOM    613  C   ARG A  80       4.213 -10.189  -4.667  1.00  0.00           C  
ATOM    614  CB  ARG A  80       3.257  -9.855  -6.956  1.00  0.00           C  
ATOM    615  O   ARG A  80       3.546 -10.857  -3.874  1.00  0.00           O  
ATOM    616  CG  ARG A  80       3.300 -10.173  -8.442  1.00  0.00           C  
ATOM    617  CD  ARG A  80       2.111  -9.574  -9.181  1.00  0.00           C  
ATOM    618  NE  ARG A  80       2.111  -9.947 -10.593  1.00  0.00           N  
ATOM    619  NH1 ARG A  80       3.117  -7.998 -11.320  1.00  0.00           N  
ATOM    620  NH2 ARG A  80       2.538  -9.627 -12.827  1.00  0.00           N  
ATOM    621  CZ  ARG A  80       2.589  -9.190 -11.577  1.00  0.00           C  
ATOM    622  N   ASP A  81       4.917  -9.172  -4.290  1.00  0.00           N  
ATOM    623  CA  ASP A  81       4.770  -8.572  -2.967  1.00  0.00           C  
ATOM    624  C   ASP A  81       3.499  -7.730  -2.884  1.00  0.00           C  
ATOM    625  CB  ASP A  81       5.991  -7.715  -2.627  1.00  0.00           C  
ATOM    626  O   ASP A  81       3.566  -6.505  -2.767  1.00  0.00           O  
ATOM    627  CG  ASP A  81       5.998  -7.237  -1.186  1.00  0.00           C  
ATOM    628  OD1 ASP A  81       5.317  -7.852  -0.337  1.00  0.00           O  
ATOM    629  OD2 ASP A  81       6.687  -6.235  -0.898  1.00  0.00           O  
ATOM    630  N   LEU A  82       2.366  -8.430  -3.052  1.00  0.00           N  
ATOM    631  CA  LEU A  82       1.042  -7.818  -3.091  1.00  0.00           C  
ATOM    632  C   LEU A  82       0.009  -8.715  -2.415  1.00  0.00           C  
ATOM    633  CB  LEU A  82       0.623  -7.537  -4.536  1.00  0.00           C  
ATOM    634  O   LEU A  82      -0.005  -9.928  -2.636  1.00  0.00           O  
ATOM    635  CG  LEU A  82      -0.579  -6.611  -4.726  1.00  0.00           C  
ATOM    636  CD1 LEU A  82      -0.247  -5.205  -4.240  1.00  0.00           C  
ATOM    637  CD2 LEU A  82      -1.011  -6.589  -6.188  1.00  0.00           C  
ATOM    638  N   VAL A  83      -0.845  -8.079  -1.587  1.00  0.00           N  
ATOM    639  CA  VAL A  83      -1.921  -8.808  -0.925  1.00  0.00           C  
ATOM    640  C   VAL A  83      -3.171  -7.933  -0.853  1.00  0.00           C  
ATOM    641  CB  VAL A  83      -1.509  -9.265   0.493  1.00  0.00           C  
ATOM    642  O   VAL A  83      -3.073  -6.710  -0.732  1.00  0.00           O  
ATOM    643  CG1 VAL A  83      -1.187  -8.061   1.376  1.00  0.00           C  
ATOM    644  CG2 VAL A  83      -2.612 -10.114   1.121  1.00  0.00           C  
ATOM    645  N   ILE A  84      -4.371  -8.535  -1.010  1.00  0.00           N  
ATOM    646  CA  ILE A  84      -5.655  -7.879  -0.789  1.00  0.00           C  
ATOM    647  C   ILE A  84      -6.244  -8.335   0.545  1.00  0.00           C  
ATOM    648  CB  ILE A  84      -6.644  -8.172  -1.939  1.00  0.00           C  
ATOM    649  O   ILE A  84      -6.435  -9.532   0.770  1.00  0.00           O  
ATOM    650  CG1 ILE A  84      -6.024  -7.787  -3.287  1.00  0.00           C  
ATOM    651  CG2 ILE A  84      -7.967  -7.434  -1.714  1.00  0.00           C  
ATOM    652  CD1 ILE A  84      -6.820  -8.267  -4.494  1.00  0.00           C  
ATOM    653  N   LEU A  85      -6.498  -7.359   1.366  1.00  0.00           N  
ATOM    654  CA  LEU A  85      -7.157  -7.642   2.636  1.00  0.00           C  
ATOM    655  C   LEU A  85      -8.642  -7.303   2.566  1.00  0.00           C  
ATOM    656  CB  LEU A  85      -6.495  -6.856   3.771  1.00  0.00           C  
ATOM    657  O   LEU A  85      -9.016  -6.236   2.074  1.00  0.00           O  
ATOM    658  CG  LEU A  85      -4.968  -6.917   3.836  1.00  0.00           C  
ATOM    659  CD1 LEU A  85      -4.449  -6.017   4.953  1.00  0.00           C  
ATOM    660  CD2 LEU A  85      -4.497  -8.353   4.039  1.00  0.00           C  
ATOM    661  N   GLU A  86      -9.407  -8.226   3.041  1.00  0.00           N  
ATOM    662  CA  GLU A  86     -10.817  -7.892   3.217  1.00  0.00           C  
ATOM    663  C   GLU A  86     -11.099  -7.420   4.641  1.00  0.00           C  
ATOM    664  CB  GLU A  86     -11.701  -9.094   2.877  1.00  0.00           C  
ATOM    665  O   GLU A  86     -10.939  -8.182   5.596  1.00  0.00           O  
ATOM    666  CG  GLU A  86     -13.189  -8.776   2.852  1.00  0.00           C  
ATOM    667  CD  GLU A  86     -14.050  -9.960   2.442  1.00  0.00           C  
ATOM    668  OE1 GLU A  86     -15.268  -9.777   2.218  1.00  0.00           O  
ATOM    669  OE2 GLU A  86     -13.501 -11.081   2.344  1.00  0.00           O  
ATOM    670  N   LEU A  87     -11.563  -6.149   4.712  1.00  0.00           N  
ATOM    671  CA  LEU A  87     -11.833  -5.575   6.026  1.00  0.00           C  
ATOM    672  C   LEU A  87     -13.138  -6.119   6.598  1.00  0.00           C  
ATOM    673  CB  LEU A  87     -11.897  -4.048   5.941  1.00  0.00           C  
ATOM    674  O   LEU A  87     -14.013  -6.561   5.849  1.00  0.00           O  
ATOM    675  CG  LEU A  87     -10.625  -3.342   5.469  1.00  0.00           C  
ATOM    676  CD1 LEU A  87     -10.876  -1.845   5.315  1.00  0.00           C  
ATOM    677  CD2 LEU A  87      -9.478  -3.600   6.440  1.00  0.00           C  
ATOM    678  N   PRO A  88     -13.231  -6.123   7.926  1.00  0.00           N  
ATOM    679  CA  PRO A  88     -14.474  -6.571   8.556  1.00  0.00           C  
ATOM    680  C   PRO A  88     -15.687  -5.754   8.115  1.00  0.00           C  
ATOM    681  CB  PRO A  88     -14.201  -6.380  10.050  1.00  0.00           C  
ATOM    682  O   PRO A  88     -15.541  -4.603   7.696  1.00  0.00           O  
ATOM    683  CG  PRO A  88     -12.712  -6.412  10.173  1.00  0.00           C  
ATOM    684  CD  PRO A  88     -12.118  -5.817   8.929  1.00  0.00           C  
ATOM    685  N   GLU A  89     -16.826  -6.303   8.237  1.00  0.00           N  
ATOM    686  CA  GLU A  89     -18.074  -5.737   7.733  1.00  0.00           C  
ATOM    687  C   GLU A  89     -18.378  -4.395   8.393  1.00  0.00           C  
ATOM    688  CB  GLU A  89     -19.235  -6.709   7.958  1.00  0.00           C  
ATOM    689  O   GLU A  89     -19.010  -3.528   7.786  1.00  0.00           O  
ATOM    690  CG  GLU A  89     -19.204  -7.927   7.045  1.00  0.00           C  
ATOM    691  CD  GLU A  89     -20.434  -8.809   7.179  1.00  0.00           C  
ATOM    692  OE1 GLU A  89     -20.577  -9.775   6.396  1.00  0.00           O  
ATOM    693  OE2 GLU A  89     -21.263  -8.531   8.075  1.00  0.00           O  
ATOM    694  N   ASP A  90     -17.916  -4.209   9.557  1.00  0.00           N  
ATOM    695  CA  ASP A  90     -18.245  -2.989  10.288  1.00  0.00           C  
ATOM    696  C   ASP A  90     -17.273  -1.863   9.941  1.00  0.00           C  
ATOM    697  CB  ASP A  90     -18.234  -3.247  11.796  1.00  0.00           C  
ATOM    698  O   ASP A  90     -17.350  -0.773  10.510  1.00  0.00           O  
ATOM    699  CG  ASP A  90     -16.904  -3.780  12.297  1.00  0.00           C  
ATOM    700  OD1 ASP A  90     -16.082  -4.239  11.475  1.00  0.00           O  
ATOM    701  OD2 ASP A  90     -16.676  -3.744  13.526  1.00  0.00           O  
ATOM    702  N   PHE A  91     -16.343  -2.114   9.001  1.00  0.00           N  
ATOM    703  CA  PHE A  91     -15.448  -1.089   8.476  1.00  0.00           C  
ATOM    704  C   PHE A  91     -16.110  -0.325   7.336  1.00  0.00           C  
ATOM    705  CB  PHE A  91     -14.135  -1.715   7.996  1.00  0.00           C  
ATOM    706  O   PHE A  91     -16.635  -0.930   6.398  1.00  0.00           O  
ATOM    707  CG  PHE A  91     -13.033  -0.716   7.770  1.00  0.00           C  
ATOM    708  CD1 PHE A  91     -12.964   0.007   6.585  1.00  0.00           C  
ATOM    709  CD2 PHE A  91     -12.066  -0.499   8.742  1.00  0.00           C  
ATOM    710  CE1 PHE A  91     -11.945   0.933   6.373  1.00  0.00           C  
ATOM    711  CE2 PHE A  91     -11.044   0.425   8.537  1.00  0.00           C  
ATOM    712  CZ  PHE A  91     -10.985   1.139   7.352  1.00  0.00           C  
ATOM    713  N   PRO A  92     -16.128   1.046   7.479  1.00  0.00           N  
ATOM    714  CA  PRO A  92     -16.694   1.802   6.359  1.00  0.00           C  
ATOM    715  C   PRO A  92     -15.983   1.519   5.038  1.00  0.00           C  
ATOM    716  CB  PRO A  92     -16.499   3.260   6.783  1.00  0.00           C  
ATOM    717  O   PRO A  92     -14.755   1.412   5.004  1.00  0.00           O  
ATOM    718  CG  PRO A  92     -16.362   3.210   8.271  1.00  0.00           C  
ATOM    719  CD  PRO A  92     -15.709   1.911   8.646  1.00  0.00           C  
ATOM    720  N   LYS A  93     -16.849   1.467   4.009  1.00  0.00           N  
ATOM    721  CA  LYS A  93     -16.286   1.123   2.707  1.00  0.00           C  
ATOM    722  C   LYS A  93     -15.613   2.331   2.062  1.00  0.00           C  
ATOM    723  CB  LYS A  93     -17.371   0.571   1.782  1.00  0.00           C  
ATOM    724  O   LYS A  93     -16.079   3.463   2.215  1.00  0.00           O  
ATOM    725  CG  LYS A  93     -17.980  -0.741   2.255  1.00  0.00           C  
ATOM    726  CD  LYS A  93     -19.038  -1.249   1.283  1.00  0.00           C  
ATOM    727  CE  LYS A  93     -19.628  -2.575   1.742  1.00  0.00           C  
ATOM    728  NZ  LYS A  93     -20.709  -3.047   0.825  1.00  0.00           N  
ATOM    729  N   PHE A  94     -14.526   2.090   1.348  1.00  0.00           N  
ATOM    730  CA  PHE A  94     -13.828   3.102   0.564  1.00  0.00           C  
ATOM    731  C   PHE A  94     -14.513   3.313  -0.781  1.00  0.00           C  
ATOM    732  CB  PHE A  94     -12.364   2.705   0.352  1.00  0.00           C  
ATOM    733  O   PHE A  94     -15.177   2.410  -1.294  1.00  0.00           O  
ATOM    734  CG  PHE A  94     -11.562   2.642   1.623  1.00  0.00           C  
ATOM    735  CD1 PHE A  94     -11.027   3.796   2.182  1.00  0.00           C  
ATOM    736  CD2 PHE A  94     -11.342   1.427   2.260  1.00  0.00           C  
ATOM    737  CE1 PHE A  94     -10.284   3.741   3.358  1.00  0.00           C  
ATOM    738  CE2 PHE A  94     -10.600   1.364   3.436  1.00  0.00           C  
ATOM    739  CZ  PHE A  94     -10.071   2.522   3.983  1.00  0.00           C  
ATOM    740  N   PRO A  95     -14.405   4.461  -1.324  1.00  0.00           N  
ATOM    741  CA  PRO A  95     -14.828   4.623  -2.717  1.00  0.00           C  
ATOM    742  C   PRO A  95     -14.114   3.663  -3.666  1.00  0.00           C  
ATOM    743  CB  PRO A  95     -14.459   6.075  -3.031  1.00  0.00           C  
ATOM    744  O   PRO A  95     -12.977   3.263  -3.405  1.00  0.00           O  
ATOM    745  CG  PRO A  95     -14.411   6.753  -1.699  1.00  0.00           C  
ATOM    746  CD  PRO A  95     -13.917   5.768  -0.680  1.00  0.00           C  
ATOM    747  N   THR A  96     -14.728   3.306  -4.828  1.00  0.00           N  
ATOM    748  CA  THR A  96     -14.193   2.268  -5.702  1.00  0.00           C  
ATOM    749  C   THR A  96     -13.858   2.838  -7.077  1.00  0.00           C  
ATOM    750  CB  THR A  96     -15.187   1.101  -5.855  1.00  0.00           C  
ATOM    751  O   THR A  96     -13.858   2.111  -8.073  1.00  0.00           O  
ATOM    752  CG2 THR A  96     -15.442   0.416  -4.516  1.00  0.00           C  
ATOM    753  OG1 THR A  96     -16.428   1.602  -6.367  1.00  0.00           O  
ATOM    754  N   ASP A  97     -13.578   4.130  -7.224  1.00  0.00           N  
ATOM    755  CA  ASP A  97     -13.413   4.740  -8.540  1.00  0.00           C  
ATOM    756  C   ASP A  97     -11.940   4.804  -8.935  1.00  0.00           C  
ATOM    757  CB  ASP A  97     -14.025   6.142  -8.562  1.00  0.00           C  
ATOM    758  O   ASP A  97     -11.588   5.415  -9.946  1.00  0.00           O  
ATOM    759  CG  ASP A  97     -13.496   7.037  -7.455  1.00  0.00           C  
ATOM    760  OD1 ASP A  97     -13.013   6.516  -6.427  1.00  0.00           O  
ATOM    761  OD2 ASP A  97     -13.566   8.276  -7.611  1.00  0.00           O  
ATOM    762  N   LEU A  98     -11.060   4.182  -8.071  1.00  0.00           N  
ATOM    763  CA  LEU A  98      -9.657   4.093  -8.463  1.00  0.00           C  
ATOM    764  C   LEU A  98      -9.477   3.118  -9.622  1.00  0.00           C  
ATOM    765  CB  LEU A  98      -8.795   3.657  -7.275  1.00  0.00           C  
ATOM    766  O   LEU A  98     -10.213   2.135  -9.731  1.00  0.00           O  
ATOM    767  CG  LEU A  98      -8.769   4.603  -6.073  1.00  0.00           C  
ATOM    768  CD1 LEU A  98      -7.914   4.016  -4.955  1.00  0.00           C  
ATOM    769  CD2 LEU A  98      -8.251   5.977  -6.485  1.00  0.00           C  
ATOM    770  N   VAL A  99      -8.537   3.436 -10.457  1.00  0.00           N  
ATOM    771  CA  VAL A  99      -8.245   2.579 -11.602  1.00  0.00           C  
ATOM    772  C   VAL A  99      -6.850   1.976 -11.454  1.00  0.00           C  
ATOM    773  CB  VAL A  99      -8.352   3.356 -12.933  1.00  0.00           C  
ATOM    774  O   VAL A  99      -5.882   2.693 -11.191  1.00  0.00           O  
ATOM    775  CG1 VAL A  99      -8.008   2.451 -14.115  1.00  0.00           C  
ATOM    776  CG2 VAL A  99      -9.753   3.944 -13.096  1.00  0.00           C  
ATOM    777  N   PHE A 100      -6.804   0.607 -11.654  1.00  0.00           N  
ATOM    778  CA  PHE A 100      -5.554  -0.138 -11.572  1.00  0.00           C  
ATOM    779  C   PHE A 100      -5.199  -0.750 -12.922  1.00  0.00           C  
ATOM    780  CB  PHE A 100      -5.649  -1.236 -10.508  1.00  0.00           C  
ATOM    781  O   PHE A 100      -6.064  -1.299 -13.607  1.00  0.00           O  
ATOM    782  CG  PHE A 100      -5.980  -0.721  -9.133  1.00  0.00           C  
ATOM    783  CD1 PHE A 100      -4.972  -0.449  -8.216  1.00  0.00           C  
ATOM    784  CD2 PHE A 100      -7.300  -0.509  -8.757  1.00  0.00           C  
ATOM    785  CE1 PHE A 100      -5.275   0.028  -6.943  1.00  0.00           C  
ATOM    786  CE2 PHE A 100      -7.611  -0.032  -7.487  1.00  0.00           C  
ATOM    787  CZ  PHE A 100      -6.597   0.235  -6.581  1.00  0.00           C  
ATOM    788  N   ARG A 101      -3.964  -0.624 -13.257  1.00  0.00           N  
ATOM    789  CA  ARG A 101      -3.489  -1.293 -14.463  1.00  0.00           C  
ATOM    790  C   ARG A 101      -1.983  -1.529 -14.401  1.00  0.00           C  
ATOM    791  CB  ARG A 101      -3.840  -0.475 -15.708  1.00  0.00           C  
ATOM    792  O   ARG A 101      -1.305  -1.015 -13.509  1.00  0.00           O  
ATOM    793  CG  ARG A 101      -3.140   0.873 -15.776  1.00  0.00           C  
ATOM    794  CD  ARG A 101      -3.235   1.488 -17.165  1.00  0.00           C  
ATOM    795  NE  ARG A 101      -2.650   2.826 -17.204  1.00  0.00           N  
ATOM    796  NH1 ARG A 101      -0.462   2.092 -17.301  1.00  0.00           N  
ATOM    797  NH2 ARG A 101      -0.923   4.337 -17.297  1.00  0.00           N  
ATOM    798  CZ  ARG A 101      -1.347   3.082 -17.267  1.00  0.00           C  
ATOM    799  N   GLU A 102      -1.554  -2.304 -15.366  1.00  0.00           N  
ATOM    800  CA  GLU A 102      -0.119  -2.562 -15.441  1.00  0.00           C  
ATOM    801  C   GLU A 102       0.645  -1.310 -15.864  1.00  0.00           C  
ATOM    802  CB  GLU A 102       0.171  -3.709 -16.411  1.00  0.00           C  
ATOM    803  O   GLU A 102       0.122  -0.480 -16.611  1.00  0.00           O  
ATOM    804  CG  GLU A 102      -0.369  -5.055 -15.952  1.00  0.00           C  
ATOM    805  CD  GLU A 102      -0.116  -6.175 -16.948  1.00  0.00           C  
ATOM    806  OE1 GLU A 102       0.914  -6.876 -16.824  1.00  0.00           O  
ATOM    807  OE2 GLU A 102      -0.953  -6.353 -17.860  1.00  0.00           O  
ATOM    808  N   PRO A 103       1.963  -1.255 -15.354  1.00  0.00           N  
ATOM    809  CA  PRO A 103       2.789  -0.157 -15.859  1.00  0.00           C  
ATOM    810  C   PRO A 103       3.242  -0.375 -17.301  1.00  0.00           C  
ATOM    811  CB  PRO A 103       3.987  -0.149 -14.906  1.00  0.00           C  
ATOM    812  O   PRO A 103       3.257  -1.510 -17.783  1.00  0.00           O  
ATOM    813  CG  PRO A 103       4.141  -1.572 -14.475  1.00  0.00           C  
ATOM    814  CD  PRO A 103       2.776  -2.191 -14.377  1.00  0.00           C  
ATOM    815  N   VAL A 104       3.550   0.737 -17.938  1.00  0.00           N  
ATOM    816  CA  VAL A 104       4.106   0.732 -19.287  1.00  0.00           C  
ATOM    817  C   VAL A 104       5.568   1.171 -19.245  1.00  0.00           C  
ATOM    818  CB  VAL A 104       3.301   1.648 -20.236  1.00  0.00           C  
ATOM    819  O   VAL A 104       5.908   2.155 -18.584  1.00  0.00           O  
ATOM    820  CG1 VAL A 104       3.907   1.640 -21.638  1.00  0.00           C  
ATOM    821  CG2 VAL A 104       1.837   1.215 -20.281  1.00  0.00           C  
ATOM    822  N   GLU A 105       6.418   0.362 -19.876  1.00  0.00           N  
ATOM    823  CA  GLU A 105       7.839   0.697 -19.912  1.00  0.00           C  
ATOM    824  C   GLU A 105       8.058   2.121 -20.416  1.00  0.00           C  
ATOM    825  CB  GLU A 105       8.603  -0.296 -20.790  1.00  0.00           C  
ATOM    826  O   GLU A 105       7.527   2.503 -21.461  1.00  0.00           O  
ATOM    827  CG  GLU A 105      10.109  -0.075 -20.801  1.00  0.00           C  
ATOM    828  CD  GLU A 105      10.867  -1.141 -21.576  1.00  0.00           C  
ATOM    829  OE1 GLU A 105      12.066  -0.938 -21.874  1.00  0.00           O  
ATOM    830  OE2 GLU A 105      10.256  -2.188 -21.888  1.00  0.00           O  
ATOM    831  N   GLY A 106       8.829   2.895 -19.662  1.00  0.00           N  
ATOM    832  CA  GLY A 106       9.156   4.259 -20.045  1.00  0.00           C  
ATOM    833  C   GLY A 106       8.103   5.266 -19.621  1.00  0.00           C  
ATOM    834  O   GLY A 106       8.181   6.442 -19.982  1.00  0.00           O  
ATOM    835  N   GLU A 107       7.125   4.755 -18.864  1.00  0.00           N  
ATOM    836  CA  GLU A 107       6.054   5.635 -18.408  1.00  0.00           C  
ATOM    837  C   GLU A 107       6.504   6.483 -17.221  1.00  0.00           C  
ATOM    838  CB  GLU A 107       4.812   4.823 -18.033  1.00  0.00           C  
ATOM    839  O   GLU A 107       7.338   6.049 -16.423  1.00  0.00           O  
ATOM    840  CG  GLU A 107       3.594   5.675 -17.707  1.00  0.00           C  
ATOM    841  CD  GLU A 107       2.363   4.854 -17.357  1.00  0.00           C  
ATOM    842  OE1 GLU A 107       1.239   5.403 -17.389  1.00  0.00           O  
ATOM    843  OE2 GLU A 107       2.525   3.653 -17.048  1.00  0.00           O  
ATOM    844  N   ARG A 108       5.965   7.740 -17.171  1.00  0.00           N  
ATOM    845  CA  ARG A 108       6.240   8.635 -16.052  1.00  0.00           C  
ATOM    846  C   ARG A 108       5.284   8.372 -14.893  1.00  0.00           C  
ATOM    847  CB  ARG A 108       6.137  10.096 -16.495  1.00  0.00           C  
ATOM    848  O   ARG A 108       4.066   8.347 -15.080  1.00  0.00           O  
ATOM    849  CG  ARG A 108       7.136  10.486 -17.573  1.00  0.00           C  
ATOM    850  CD  ARG A 108       6.944  11.927 -18.025  1.00  0.00           C  
ATOM    851  NE  ARG A 108       7.230  12.872 -16.950  1.00  0.00           N  
ATOM    852  NH1 ARG A 108       6.466  14.726 -18.097  1.00  0.00           N  
ATOM    853  NH2 ARG A 108       7.295  14.948 -15.971  1.00  0.00           N  
ATOM    854  CZ  ARG A 108       6.996  14.180 -17.008  1.00  0.00           C  
ATOM    855  N   VAL A 109       5.891   8.220 -13.694  1.00  0.00           N  
ATOM    856  CA  VAL A 109       5.073   7.895 -12.530  1.00  0.00           C  
ATOM    857  C   VAL A 109       5.426   8.826 -11.373  1.00  0.00           C  
ATOM    858  CB  VAL A 109       5.254   6.421 -12.103  1.00  0.00           C  
ATOM    859  O   VAL A 109       6.521   9.393 -11.336  1.00  0.00           O  
ATOM    860  CG1 VAL A 109       4.785   5.477 -13.208  1.00  0.00           C  
ATOM    861  CG2 VAL A 109       6.713   6.146 -11.744  1.00  0.00           C  
ATOM    862  N   THR A 110       4.433   9.044 -10.533  1.00  0.00           N  
ATOM    863  CA  THR A 110       4.653   9.770  -9.287  1.00  0.00           C  
ATOM    864  C   THR A 110       4.199   8.941  -8.090  1.00  0.00           C  
ATOM    865  CB  THR A 110       3.913  11.121  -9.290  1.00  0.00           C  
ATOM    866  O   THR A 110       3.353   8.055  -8.227  1.00  0.00           O  
ATOM    867  CG2 THR A 110       2.403  10.921  -9.213  1.00  0.00           C  
ATOM    868  OG1 THR A 110       4.340  11.895  -8.162  1.00  0.00           O  
ATOM    869  N   LEU A 111       4.789   9.178  -6.943  1.00  0.00           N  
ATOM    870  CA  LEU A 111       4.437   8.534  -5.682  1.00  0.00           C  
ATOM    871  C   LEU A 111       3.472   9.401  -4.881  1.00  0.00           C  
ATOM    872  CB  LEU A 111       5.693   8.250  -4.856  1.00  0.00           C  
ATOM    873  O   LEU A 111       3.730  10.587  -4.663  1.00  0.00           O  
ATOM    874  CG  LEU A 111       5.488   7.468  -3.557  1.00  0.00           C  
ATOM    875  CD1 LEU A 111       5.128   6.018  -3.862  1.00  0.00           C  
ATOM    876  CD2 LEU A 111       6.737   7.543  -2.685  1.00  0.00           C  
ATOM    877  N   VAL A 112       2.382   8.804  -4.550  1.00  0.00           N  
ATOM    878  CA  VAL A 112       1.364   9.545  -3.813  1.00  0.00           C  
ATOM    879  C   VAL A 112       1.284   9.026  -2.379  1.00  0.00           C  
ATOM    880  CB  VAL A 112      -0.018   9.442  -4.495  1.00  0.00           C  
ATOM    881  O   VAL A 112       1.168   7.819  -2.155  1.00  0.00           O  
ATOM    882  CG1 VAL A 112      -1.066  10.233  -3.715  1.00  0.00           C  
ATOM    883  CG2 VAL A 112       0.062   9.934  -5.939  1.00  0.00           C  
ATOM    884  N   GLY A 113       1.384   9.926  -1.420  1.00  0.00           N  
ATOM    885  CA  GLY A 113       1.307   9.576  -0.010  1.00  0.00           C  
ATOM    886  C   GLY A 113       0.404  10.499   0.786  1.00  0.00           C  
ATOM    887  O   GLY A 113      -0.221  11.401   0.224  1.00  0.00           O  
ATOM    888  N   ARG A 114       0.338  10.101   2.023  1.00  0.00           N  
ATOM    889  CA  ARG A 114      -0.362  10.897   3.026  1.00  0.00           C  
ATOM    890  C   ARG A 114       0.376  10.866   4.361  1.00  0.00           C  
ATOM    891  CB  ARG A 114      -1.795  10.394   3.208  1.00  0.00           C  
ATOM    892  O   ARG A 114       0.780   9.800   4.828  1.00  0.00           O  
ATOM    893  CG  ARG A 114      -2.685  11.340   3.999  1.00  0.00           C  
ATOM    894  CD  ARG A 114      -4.152  10.945   3.906  1.00  0.00           C  
ATOM    895  NE  ARG A 114      -5.011  11.893   4.609  1.00  0.00           N  
ATOM    896  NH1 ARG A 114      -5.941  12.788   2.693  1.00  0.00           N  
ATOM    897  NH2 ARG A 114      -6.577  13.567   4.753  1.00  0.00           N  
ATOM    898  CZ  ARG A 114      -5.841  12.747   4.017  1.00  0.00           C  
ATOM    899  N   ASP A 115       0.510  12.080   4.944  1.00  0.00           N  
ATOM    900  CA  ASP A 115       1.190  12.186   6.231  1.00  0.00           C  
ATOM    901  C   ASP A 115       0.194  12.116   7.387  1.00  0.00           C  
ATOM    902  CB  ASP A 115       1.994  13.486   6.308  1.00  0.00           C  
ATOM    903  O   ASP A 115      -0.562  13.061   7.620  1.00  0.00           O  
ATOM    904  CG  ASP A 115       2.833  13.590   7.569  1.00  0.00           C  
ATOM    905  OD1 ASP A 115       2.774  12.676   8.420  1.00  0.00           O  
ATOM    906  OD2 ASP A 115       3.558  14.598   7.716  1.00  0.00           O  
ATOM    907  N   PHE A 116       0.292  10.954   8.142  1.00  0.00           N  
ATOM    908  CA  PHE A 116      -0.647  10.735   9.235  1.00  0.00           C  
ATOM    909  C   PHE A 116      -0.083  11.264  10.548  1.00  0.00           C  
ATOM    910  CB  PHE A 116      -0.981   9.246   9.369  1.00  0.00           C  
ATOM    911  O   PHE A 116      -0.695  11.097  11.605  1.00  0.00           O  
ATOM    912  CG  PHE A 116      -1.875   8.724   8.277  1.00  0.00           C  
ATOM    913  CD1 PHE A 116      -3.254   8.873   8.357  1.00  0.00           C  
ATOM    914  CD2 PHE A 116      -1.336   8.083   7.169  1.00  0.00           C  
ATOM    915  CE1 PHE A 116      -4.084   8.391   7.348  1.00  0.00           C  
ATOM    916  CE2 PHE A 116      -2.159   7.598   6.156  1.00  0.00           C  
ATOM    917  CZ  PHE A 116      -3.533   7.752   6.248  1.00  0.00           C  
ATOM    918  N   SER A 117       1.097  11.901  10.549  1.00  0.00           N  
ATOM    919  CA  SER A 117       1.717  12.411  11.768  1.00  0.00           C  
ATOM    920  C   SER A 117       1.111  13.749  12.178  1.00  0.00           C  
ATOM    921  CB  SER A 117       3.227  12.562  11.579  1.00  0.00           C  
ATOM    922  O   SER A 117       1.182  14.136  13.346  1.00  0.00           O  
ATOM    923  OG  SER A 117       3.515  13.545  10.599  1.00  0.00           O  
ATOM    924  N   ALA A 118       0.492  14.336  11.233  1.00  0.00           N  
ATOM    925  CA  ALA A 118      -0.091  15.648  11.501  1.00  0.00           C  
ATOM    926  C   ALA A 118      -1.527  15.519  12.001  1.00  0.00           C  
ATOM    927  CB  ALA A 118      -0.044  16.518  10.247  1.00  0.00           C  
ATOM    928  O   ALA A 118      -2.158  14.473  11.832  1.00  0.00           O  
ATOM    929  N   GLU A 119      -1.969  16.440  12.836  1.00  0.00           N  
ATOM    930  CA  GLU A 119      -3.352  16.453  13.304  1.00  0.00           C  
ATOM    931  C   GLU A 119      -4.327  16.245  12.149  1.00  0.00           C  
ATOM    932  CB  GLU A 119      -3.663  17.767  14.025  1.00  0.00           C  
ATOM    933  O   GLU A 119      -5.313  15.519  12.285  1.00  0.00           O  
ATOM    934  CG  GLU A 119      -4.990  17.760  14.770  1.00  0.00           C  
ATOM    935  CD  GLU A 119      -5.238  19.033  15.564  1.00  0.00           C  
ATOM    936  OE1 GLU A 119      -6.340  19.184  16.140  1.00  0.00           O  
ATOM    937  OE2 GLU A 119      -4.325  19.886  15.610  1.00  0.00           O  
ATOM    938  N   THR A 120      -3.988  16.911  11.041  1.00  0.00           N  
ATOM    939  CA  THR A 120      -4.746  16.726   9.809  1.00  0.00           C  
ATOM    940  C   THR A 120      -3.878  16.084   8.731  1.00  0.00           C  
ATOM    941  CB  THR A 120      -5.308  18.063   9.291  1.00  0.00           C  
ATOM    942  O   THR A 120      -2.875  16.664   8.308  1.00  0.00           O  
ATOM    943  CG2 THR A 120      -6.236  17.846   8.101  1.00  0.00           C  
ATOM    944  OG1 THR A 120      -6.039  18.706  10.342  1.00  0.00           O  
ATOM    945  N   PRO A 121      -4.222  14.871   8.404  1.00  0.00           N  
ATOM    946  CA  PRO A 121      -3.411  14.223   7.370  1.00  0.00           C  
ATOM    947  C   PRO A 121      -3.341  15.036   6.079  1.00  0.00           C  
ATOM    948  CB  PRO A 121      -4.131  12.892   7.139  1.00  0.00           C  
ATOM    949  O   PRO A 121      -4.352  15.592   5.640  1.00  0.00           O  
ATOM    950  CG  PRO A 121      -4.905  12.653   8.395  1.00  0.00           C  
ATOM    951  CD  PRO A 121      -5.320  13.981   8.960  1.00  0.00           C  
ATOM    952  N   VAL A 122      -2.081  15.240   5.580  1.00  0.00           N  
ATOM    953  CA  VAL A 122      -1.823  16.043   4.389  1.00  0.00           C  
ATOM    954  C   VAL A 122      -1.303  15.149   3.266  1.00  0.00           C  
ATOM    955  CB  VAL A 122      -0.816  17.178   4.677  1.00  0.00           C  
ATOM    956  O   VAL A 122      -0.391  14.346   3.475  1.00  0.00           O  
ATOM    957  CG1 VAL A 122      -0.566  18.010   3.420  1.00  0.00           C  
ATOM    958  CG2 VAL A 122      -1.321  18.063   5.815  1.00  0.00           C  
ATOM    959  N   PRO A 123      -1.932  15.317   2.070  1.00  0.00           N  
ATOM    960  CA  PRO A 123      -1.408  14.578   0.919  1.00  0.00           C  
ATOM    961  C   PRO A 123       0.027  14.969   0.571  1.00  0.00           C  
ATOM    962  CB  PRO A 123      -2.367  14.960  -0.211  1.00  0.00           C  
ATOM    963  O   PRO A 123       0.409  16.132   0.724  1.00  0.00           O  
ATOM    964  CG  PRO A 123      -3.597  15.451   0.481  1.00  0.00           C  
ATOM    965  CD  PRO A 123      -3.198  16.032   1.807  1.00  0.00           C  
ATOM    966  N   GLN A 124       0.818  13.975   0.163  1.00  0.00           N  
ATOM    967  CA  GLN A 124       2.182  14.156  -0.324  1.00  0.00           C  
ATOM    968  C   GLN A 124       2.355  13.549  -1.713  1.00  0.00           C  
ATOM    969  CB  GLN A 124       3.186  13.536   0.649  1.00  0.00           C  
ATOM    970  O   GLN A 124       1.878  12.443  -1.977  1.00  0.00           O  
ATOM    971  CG  GLN A 124       3.166  14.163   2.036  1.00  0.00           C  
ATOM    972  CD  GLN A 124       4.199  13.559   2.968  1.00  0.00           C  
ATOM    973  NE2 GLN A 124       5.193  14.356   3.347  1.00  0.00           N  
ATOM    974  OE1 GLN A 124       4.105  12.387   3.346  1.00  0.00           O  
ATOM    975  N   VAL A 125       2.987  14.359  -2.512  1.00  0.00           N  
ATOM    976  CA  VAL A 125       3.245  13.858  -3.858  1.00  0.00           C  
ATOM    977  C   VAL A 125       4.717  14.060  -4.212  1.00  0.00           C  
ATOM    978  CB  VAL A 125       2.345  14.551  -4.905  1.00  0.00           C  
ATOM    979  O   VAL A 125       5.286  15.120  -3.940  1.00  0.00           O  
ATOM    980  CG1 VAL A 125       2.580  13.962  -6.295  1.00  0.00           C  
ATOM    981  CG2 VAL A 125       0.875  14.427  -4.510  1.00  0.00           C  
ATOM    982  N   SER A 126       5.324  13.121  -4.715  1.00  0.00           N  
ATOM    983  CA  SER A 126       6.720  13.223  -5.128  1.00  0.00           C  
ATOM    984  C   SER A 126       6.848  13.917  -6.480  1.00  0.00           C  
ATOM    985  CB  SER A 126       7.364  11.838  -5.193  1.00  0.00           C  
ATOM    986  O   SER A 126       5.842  14.235  -7.117  1.00  0.00           O  
ATOM    987  OG  SER A 126       6.904  11.123  -6.328  1.00  0.00           O  
ATOM    988  N   GLY A 127       8.145  14.084  -6.931  1.00  0.00           N  
ATOM    989  CA  GLY A 127       8.412  14.385  -8.329  1.00  0.00           C  
ATOM    990  C   GLY A 127       8.072  13.238  -9.262  1.00  0.00           C  
ATOM    991  O   GLY A 127       7.491  12.237  -8.837  1.00  0.00           O  
ATOM    992  N   VAL A 128       8.336  13.334 -10.464  1.00  0.00           N  
ATOM    993  CA  VAL A 128       8.024  12.342 -11.488  1.00  0.00           C  
ATOM    994  C   VAL A 128       9.287  11.571 -11.863  1.00  0.00           C  
ATOM    995  CB  VAL A 128       7.406  12.996 -12.744  1.00  0.00           C  
ATOM    996  O   VAL A 128      10.393  12.115 -11.810  1.00  0.00           O  
ATOM    997  CG1 VAL A 128       7.218  11.963 -13.853  1.00  0.00           C  
ATOM    998  CG2 VAL A 128       6.076  13.662 -12.398  1.00  0.00           C  
ATOM    999  N   SER A 129       9.142  10.293 -12.107  1.00  0.00           N  
ATOM   1000  CA  SER A 129      10.235   9.451 -12.581  1.00  0.00           C  
ATOM   1001  C   SER A 129       9.775   8.530 -13.706  1.00  0.00           C  
ATOM   1002  CB  SER A 129      10.809   8.620 -11.434  1.00  0.00           C  
ATOM   1003  O   SER A 129       8.616   8.113 -13.740  1.00  0.00           O  
ATOM   1004  OG  SER A 129      11.876   7.804 -11.888  1.00  0.00           O  
ATOM   1005  N   THR A 130      10.672   8.327 -14.532  1.00  0.00           N  
ATOM   1006  CA  THR A 130      10.447   7.295 -15.538  1.00  0.00           C  
ATOM   1007  C   THR A 130      10.724   5.909 -14.962  1.00  0.00           C  
ATOM   1008  CB  THR A 130      11.329   7.524 -16.780  1.00  0.00           C  
ATOM   1009  O   THR A 130      11.688   5.722 -14.217  1.00  0.00           O  
ATOM   1010  CG2 THR A 130      11.020   6.502 -17.869  1.00  0.00           C  
ATOM   1011  OG1 THR A 130      11.089   8.840 -17.293  1.00  0.00           O  
ATOM   1012  N   THR A 131       9.809   4.975 -15.315  1.00  0.00           N  
ATOM   1013  CA  THR A 131       9.936   3.660 -14.696  1.00  0.00           C  
ATOM   1014  C   THR A 131      10.197   2.589 -15.751  1.00  0.00           C  
ATOM   1015  CB  THR A 131       8.673   3.296 -13.894  1.00  0.00           C  
ATOM   1016  O   THR A 131       9.755   2.715 -16.895  1.00  0.00           O  
ATOM   1017  CG2 THR A 131       7.463   3.149 -14.810  1.00  0.00           C  
ATOM   1018  OG1 THR A 131       8.891   2.058 -13.206  1.00  0.00           O  
ATOM   1019  N   PHE A 132      10.963   1.533 -15.365  1.00  0.00           N  
ATOM   1020  CA  PHE A 132      11.337   0.413 -16.221  1.00  0.00           C  
ATOM   1021  C   PHE A 132      11.211  -0.908 -15.471  1.00  0.00           C  
ATOM   1022  CB  PHE A 132      12.767   0.587 -16.741  1.00  0.00           C  
ATOM   1023  O   PHE A 132      11.423  -0.961 -14.258  1.00  0.00           O  
ATOM   1024  CG  PHE A 132      12.963   1.823 -17.577  1.00  0.00           C  
ATOM   1025  CD1 PHE A 132      12.736   1.796 -18.947  1.00  0.00           C  
ATOM   1026  CD2 PHE A 132      13.374   3.014 -16.991  1.00  0.00           C  
ATOM   1027  CE1 PHE A 132      12.917   2.938 -19.724  1.00  0.00           C  
ATOM   1028  CE2 PHE A 132      13.556   4.160 -17.760  1.00  0.00           C  
ATOM   1029  CZ  PHE A 132      13.328   4.120 -19.126  1.00  0.00           C  
ATOM   1030  N   PRO A 133      10.742  -1.885 -16.229  1.00  0.00           N  
ATOM   1031  CA  PRO A 133      10.678  -3.195 -15.576  1.00  0.00           C  
ATOM   1032  C   PRO A 133      12.053  -3.724 -15.177  1.00  0.00           C  
ATOM   1033  CB  PRO A 133      10.036  -4.088 -16.640  1.00  0.00           C  
ATOM   1034  O   PRO A 133      13.049  -3.428 -15.842  1.00  0.00           O  
ATOM   1035  CG  PRO A 133      10.424  -3.469 -17.944  1.00  0.00           C  
ATOM   1036  CD  PRO A 133      10.503  -1.981 -17.760  1.00  0.00           C  
ATOM   1037  N   SER A 134      12.108  -4.344 -14.091  1.00  0.00           N  
ATOM   1038  CA  SER A 134      13.284  -5.088 -13.652  1.00  0.00           C  
ATOM   1039  C   SER A 134      13.044  -6.592 -13.721  1.00  0.00           C  
ATOM   1040  CB  SER A 134      13.669  -4.690 -12.226  1.00  0.00           C  
ATOM   1041  O   SER A 134      12.009  -7.083 -13.264  1.00  0.00           O  
ATOM   1042  OG  SER A 134      14.829  -5.387 -11.806  1.00  0.00           O  
ATOM   1043  N   GLY A 135      13.987  -7.348 -14.251  1.00  0.00           N  
ATOM   1044  CA  GLY A 135      13.834  -8.791 -14.356  1.00  0.00           C  
ATOM   1045  C   GLY A 135      12.620  -9.205 -15.166  1.00  0.00           C  
ATOM   1046  O   GLY A 135      12.473  -8.804 -16.322  1.00  0.00           O  
ATOM   1047  N   ASP A 136      11.703  -9.975 -14.475  1.00  0.00           N  
ATOM   1048  CA  ASP A 136      10.550 -10.557 -15.155  1.00  0.00           C  
ATOM   1049  C   ASP A 136       9.389  -9.567 -15.213  1.00  0.00           C  
ATOM   1050  CB  ASP A 136      10.109 -11.845 -14.456  1.00  0.00           C  
ATOM   1051  O   ASP A 136       8.289  -9.917 -15.647  1.00  0.00           O  
ATOM   1052  CG  ASP A 136       9.710 -11.627 -13.007  1.00  0.00           C  
ATOM   1053  OD1 ASP A 136       9.840 -10.490 -12.503  1.00  0.00           O  
ATOM   1054  OD2 ASP A 136       9.264 -12.601 -12.363  1.00  0.00           O  
ATOM   1055  N   GLY A 137       9.560  -8.334 -14.726  1.00  0.00           N  
ATOM   1056  CA  GLY A 137       8.524  -7.324 -14.865  1.00  0.00           C  
ATOM   1057  C   GLY A 137       7.611  -7.236 -13.656  1.00  0.00           C  
ATOM   1058  O   GLY A 137       6.638  -6.479 -13.660  1.00  0.00           O  
ATOM   1059  N   VAL A 138       7.898  -7.966 -12.625  1.00  0.00           N  
ATOM   1060  CA  VAL A 138       7.114  -7.925 -11.395  1.00  0.00           C  
ATOM   1061  C   VAL A 138       7.484  -6.683 -10.587  1.00  0.00           C  
ATOM   1062  CB  VAL A 138       7.325  -9.197 -10.544  1.00  0.00           C  
ATOM   1063  O   VAL A 138       6.612  -6.019 -10.023  1.00  0.00           O  
ATOM   1064  CG1 VAL A 138       6.698  -9.032  -9.161  1.00  0.00           C  
ATOM   1065  CG2 VAL A 138       6.742 -10.417 -11.256  1.00  0.00           C  
ATOM   1066  N   PHE A 139       8.738  -6.421 -10.672  1.00  0.00           N  
ATOM   1067  CA  PHE A 139       9.232  -5.211 -10.024  1.00  0.00           C  
ATOM   1068  C   PHE A 139       9.669  -4.183 -11.060  1.00  0.00           C  
ATOM   1069  CB  PHE A 139      10.399  -5.541  -9.087  1.00  0.00           C  
ATOM   1070  O   PHE A 139      10.136  -4.543 -12.143  1.00  0.00           O  
ATOM   1071  CG  PHE A 139      10.008  -6.388  -7.907  1.00  0.00           C  
ATOM   1072  CD1 PHE A 139       9.317  -5.836  -6.835  1.00  0.00           C  
ATOM   1073  CD2 PHE A 139      10.332  -7.738  -7.869  1.00  0.00           C  
ATOM   1074  CE1 PHE A 139       8.954  -6.619  -5.741  1.00  0.00           C  
ATOM   1075  CE2 PHE A 139       9.973  -8.527  -6.779  1.00  0.00           C  
ATOM   1076  CZ  PHE A 139       9.285  -7.965  -5.716  1.00  0.00           C  
ATOM   1077  N   TRP A 140       9.424  -2.958 -10.711  1.00  0.00           N  
ATOM   1078  CA  TRP A 140       9.784  -1.838 -11.575  1.00  0.00           C  
ATOM   1079  C   TRP A 140      10.685  -0.851 -10.839  1.00  0.00           C  
ATOM   1080  CB  TRP A 140       8.528  -1.122 -12.080  1.00  0.00           C  
ATOM   1081  O   TRP A 140      10.508  -0.613  -9.642  1.00  0.00           O  
ATOM   1082  CG  TRP A 140       7.756  -1.897 -13.105  1.00  0.00           C  
ATOM   1083  CD1 TRP A 140       7.085  -3.073 -12.915  1.00  0.00           C  
ATOM   1084  CD2 TRP A 140       7.580  -1.552 -14.482  1.00  0.00           C  
ATOM   1085  CE2 TRP A 140       6.790  -2.565 -15.069  1.00  0.00           C  
ATOM   1086  CE3 TRP A 140       8.014  -0.484 -15.278  1.00  0.00           C  
ATOM   1087  NE1 TRP A 140       6.502  -3.480 -14.093  1.00  0.00           N  
ATOM   1088  CH2 TRP A 140       6.862  -1.483 -17.173  1.00  0.00           C  
ATOM   1089  CZ2 TRP A 140       6.424  -2.540 -16.417  1.00  0.00           C  
ATOM   1090  CZ3 TRP A 140       7.649  -0.460 -16.619  1.00  0.00           C  
ATOM   1091  N   THR A 141      11.645  -0.377 -11.561  1.00  0.00           N  
ATOM   1092  CA  THR A 141      12.605   0.537 -10.953  1.00  0.00           C  
ATOM   1093  C   THR A 141      12.231   1.987 -11.246  1.00  0.00           C  
ATOM   1094  CB  THR A 141      14.035   0.261 -11.455  1.00  0.00           C  
ATOM   1095  O   THR A 141      11.612   2.279 -12.271  1.00  0.00           O  
ATOM   1096  CG2 THR A 141      14.114   0.364 -12.974  1.00  0.00           C  
ATOM   1097  OG1 THR A 141      14.931   1.217 -10.875  1.00  0.00           O  
ATOM   1098  N   HIS A 142      12.680   2.925 -10.357  1.00  0.00           N  
ATOM   1099  CA  HIS A 142      12.486   4.368 -10.457  1.00  0.00           C  
ATOM   1100  C   HIS A 142      13.493   5.120  -9.594  1.00  0.00           C  
ATOM   1101  CB  HIS A 142      11.061   4.746 -10.052  1.00  0.00           C  
ATOM   1102  O   HIS A 142      14.216   4.511  -8.802  1.00  0.00           O  
ATOM   1103  CG  HIS A 142      10.740   4.435  -8.625  1.00  0.00           C  
ATOM   1104  CD2 HIS A 142      10.173   3.344  -8.058  1.00  0.00           C  
ATOM   1105  ND1 HIS A 142      11.006   5.311  -7.594  1.00  0.00           N  
ATOM   1106  CE1 HIS A 142      10.615   4.770  -6.453  1.00  0.00           C  
ATOM   1107  NE2 HIS A 142      10.106   3.576  -6.707  1.00  0.00           N  
ATOM   1108  N   SER A 143      13.528   6.457  -9.786  1.00  0.00           N  
ATOM   1109  CA  SER A 143      14.554   7.232  -9.096  1.00  0.00           C  
ATOM   1110  C   SER A 143      13.946   8.101  -8.000  1.00  0.00           C  
ATOM   1111  CB  SER A 143      15.320   8.109 -10.087  1.00  0.00           C  
ATOM   1112  O   SER A 143      14.612   8.989  -7.464  1.00  0.00           O  
ATOM   1113  OG  SER A 143      16.003   7.313 -11.040  1.00  0.00           O  
ATOM   1114  N   ILE A 144      12.631   7.854  -7.703  1.00  0.00           N  
ATOM   1115  CA  ILE A 144      12.000   8.601  -6.620  1.00  0.00           C  
ATOM   1116  C   ILE A 144      12.551   8.128  -5.277  1.00  0.00           C  
ATOM   1117  CB  ILE A 144      10.463   8.452  -6.652  1.00  0.00           C  
ATOM   1118  O   ILE A 144      12.494   6.937  -4.961  1.00  0.00           O  
ATOM   1119  CG1 ILE A 144       9.899   9.006  -7.965  1.00  0.00           C  
ATOM   1120  CG2 ILE A 144       9.827   9.150  -5.446  1.00  0.00           C  
ATOM   1121  CD1 ILE A 144       8.430   8.681  -8.195  1.00  0.00           C  
ATOM   1122  N   PRO A 145      13.163   9.135  -4.503  1.00  0.00           N  
ATOM   1123  CA  PRO A 145      13.675   8.744  -3.188  1.00  0.00           C  
ATOM   1124  C   PRO A 145      12.571   8.293  -2.234  1.00  0.00           C  
ATOM   1125  CB  PRO A 145      14.350  10.020  -2.678  1.00  0.00           C  
ATOM   1126  O   PRO A 145      11.497   8.899  -2.198  1.00  0.00           O  
ATOM   1127  CG  PRO A 145      13.691  11.128  -3.433  1.00  0.00           C  
ATOM   1128  CD  PRO A 145      13.207  10.588  -4.748  1.00  0.00           C  
ATOM   1129  N   THR A 146      12.796   7.198  -1.585  1.00  0.00           N  
ATOM   1130  CA  THR A 146      11.853   6.690  -0.594  1.00  0.00           C  
ATOM   1131  C   THR A 146      12.563   6.391   0.723  1.00  0.00           C  
ATOM   1132  CB  THR A 146      11.144   5.419  -1.098  1.00  0.00           C  
ATOM   1133  O   THR A 146      13.790   6.277   0.762  1.00  0.00           O  
ATOM   1134  CG2 THR A 146      10.381   5.691  -2.390  1.00  0.00           C  
ATOM   1135  OG1 THR A 146      12.119   4.397  -1.337  1.00  0.00           O  
ATOM   1136  N   LYS A 147      11.834   6.438   1.784  1.00  0.00           N  
ATOM   1137  CA  LYS A 147      12.337   6.114   3.116  1.00  0.00           C  
ATOM   1138  C   LYS A 147      11.648   4.874   3.677  1.00  0.00           C  
ATOM   1139  CB  LYS A 147      12.141   7.297   4.066  1.00  0.00           C  
ATOM   1140  O   LYS A 147      10.588   4.472   3.191  1.00  0.00           O  
ATOM   1141  CG  LYS A 147      12.843   8.571   3.621  1.00  0.00           C  
ATOM   1142  CD  LYS A 147      12.543   9.733   4.560  1.00  0.00           C  
ATOM   1143  CE  LYS A 147      13.205  11.020   4.088  1.00  0.00           C  
ATOM   1144  NZ  LYS A 147      12.881  12.170   4.984  1.00  0.00           N  
ATOM   1145  N   ASP A 148      12.360   4.363   4.688  1.00  0.00           N  
ATOM   1146  CA  ASP A 148      11.736   3.253   5.402  1.00  0.00           C  
ATOM   1147  C   ASP A 148      10.353   3.642   5.919  1.00  0.00           C  
ATOM   1148  CB  ASP A 148      12.622   2.795   6.562  1.00  0.00           C  
ATOM   1149  O   ASP A 148      10.170   4.737   6.454  1.00  0.00           O  
ATOM   1150  CG  ASP A 148      13.918   2.151   6.101  1.00  0.00           C  
ATOM   1151  OD1 ASP A 148      14.032   1.799   4.907  1.00  0.00           O  
ATOM   1152  OD2 ASP A 148      14.831   1.991   6.939  1.00  0.00           O  
ATOM   1153  N   GLY A 149       9.421   2.745   5.714  1.00  0.00           N  
ATOM   1154  CA  GLY A 149       8.069   3.015   6.178  1.00  0.00           C  
ATOM   1155  C   GLY A 149       7.134   3.458   5.068  1.00  0.00           C  
ATOM   1156  O   GLY A 149       5.928   3.597   5.284  1.00  0.00           O  
ATOM   1157  N   GLN A 150       7.662   3.646   3.896  1.00  0.00           N  
ATOM   1158  CA  GLN A 150       6.829   4.160   2.814  1.00  0.00           C  
ATOM   1159  C   GLN A 150       6.334   3.031   1.915  1.00  0.00           C  
ATOM   1160  CB  GLN A 150       7.599   5.191   1.986  1.00  0.00           C  
ATOM   1161  O   GLN A 150       5.733   3.281   0.868  1.00  0.00           O  
ATOM   1162  CG  GLN A 150       7.861   6.498   2.722  1.00  0.00           C  
ATOM   1163  CD  GLN A 150       8.637   7.497   1.884  1.00  0.00           C  
ATOM   1164  NE2 GLN A 150       8.188   8.748   1.886  1.00  0.00           N  
ATOM   1165  OE1 GLN A 150       9.632   7.148   1.240  1.00  0.00           O  
ATOM   1166  N   CYS A 151       6.674   1.808   2.308  1.00  0.00           N  
ATOM   1167  CA  CYS A 151       6.111   0.678   1.578  1.00  0.00           C  
ATOM   1168  C   CYS A 151       4.590   0.758   1.538  1.00  0.00           C  
ATOM   1169  CB  CYS A 151       6.545  -0.642   2.216  1.00  0.00           C  
ATOM   1170  O   CYS A 151       3.963   1.221   2.492  1.00  0.00           O  
ATOM   1171  SG  CYS A 151       8.306  -0.997   2.029  1.00  0.00           S  
ATOM   1172  N   GLY A 152       4.089   0.354   0.390  1.00  0.00           N  
ATOM   1173  CA  GLY A 152       2.640   0.331   0.268  1.00  0.00           C  
ATOM   1174  C   GLY A 152       2.077   1.580  -0.382  1.00  0.00           C  
ATOM   1175  O   GLY A 152       0.898   1.622  -0.742  1.00  0.00           O  
ATOM   1176  N   LEU A 153       2.950   2.615  -0.554  1.00  0.00           N  
ATOM   1177  CA  LEU A 153       2.482   3.811  -1.246  1.00  0.00           C  
ATOM   1178  C   LEU A 153       2.299   3.540  -2.736  1.00  0.00           C  
ATOM   1179  CB  LEU A 153       3.464   4.968  -1.042  1.00  0.00           C  
ATOM   1180  O   LEU A 153       3.109   2.839  -3.347  1.00  0.00           O  
ATOM   1181  CG  LEU A 153       3.538   5.553   0.368  1.00  0.00           C  
ATOM   1182  CD1 LEU A 153       4.627   6.619   0.443  1.00  0.00           C  
ATOM   1183  CD2 LEU A 153       2.188   6.131   0.780  1.00  0.00           C  
ATOM   1184  N   PRO A 154       1.279   4.159  -3.311  1.00  0.00           N  
ATOM   1185  CA  PRO A 154       0.969   3.876  -4.714  1.00  0.00           C  
ATOM   1186  C   PRO A 154       1.829   4.685  -5.683  1.00  0.00           C  
ATOM   1187  CB  PRO A 154      -0.506   4.268  -4.835  1.00  0.00           C  
ATOM   1188  O   PRO A 154       2.141   5.848  -5.413  1.00  0.00           O  
ATOM   1189  CG  PRO A 154      -0.700   5.346  -3.818  1.00  0.00           C  
ATOM   1190  CD  PRO A 154       0.162   5.038  -2.627  1.00  0.00           C  
ATOM   1191  N   TYR A 155       2.209   4.043  -6.701  1.00  0.00           N  
ATOM   1192  CA  TYR A 155       2.735   4.712  -7.885  1.00  0.00           C  
ATOM   1193  C   TYR A 155       1.637   4.941  -8.916  1.00  0.00           C  
ATOM   1194  CB  TYR A 155       3.871   3.893  -8.505  1.00  0.00           C  
ATOM   1195  O   TYR A 155       0.916   4.010  -9.281  1.00  0.00           O  
ATOM   1196  CG  TYR A 155       5.176   3.999  -7.755  1.00  0.00           C  
ATOM   1197  CD1 TYR A 155       6.091   5.008  -8.048  1.00  0.00           C  
ATOM   1198  CD2 TYR A 155       5.498   3.090  -6.753  1.00  0.00           C  
ATOM   1199  CE1 TYR A 155       7.296   5.108  -7.361  1.00  0.00           C  
ATOM   1200  CE2 TYR A 155       6.700   3.181  -6.059  1.00  0.00           C  
ATOM   1201  OH  TYR A 155       8.783   4.286  -5.685  1.00  0.00           O  
ATOM   1202  CZ  TYR A 155       7.591   4.192  -6.369  1.00  0.00           C  
ATOM   1203  N   VAL A 156       1.563   6.184  -9.356  1.00  0.00           N  
ATOM   1204  CA  VAL A 156       0.462   6.602 -10.218  1.00  0.00           C  
ATOM   1205  C   VAL A 156       1.013   7.130 -11.541  1.00  0.00           C  
ATOM   1206  CB  VAL A 156      -0.414   7.678  -9.538  1.00  0.00           C  
ATOM   1207  O   VAL A 156       1.990   7.883 -11.557  1.00  0.00           O  
ATOM   1208  CG1 VAL A 156      -1.604   8.044 -10.424  1.00  0.00           C  
ATOM   1209  CG2 VAL A 156      -0.891   7.191  -8.171  1.00  0.00           C  
ATOM   1210  N   SER A 157       0.399   6.692 -12.650  1.00  0.00           N  
ATOM   1211  CA  SER A 157       0.755   7.220 -13.963  1.00  0.00           C  
ATOM   1212  C   SER A 157       0.340   8.681 -14.102  1.00  0.00           C  
ATOM   1213  CB  SER A 157       0.106   6.389 -15.070  1.00  0.00           C  
ATOM   1214  O   SER A 157      -0.813   9.031 -13.844  1.00  0.00           O  
ATOM   1215  OG  SER A 157       0.318   6.986 -16.338  1.00  0.00           O  
ATOM   1216  N   THR A 158       1.281   9.479 -14.526  1.00  0.00           N  
ATOM   1217  CA  THR A 158       0.975  10.896 -14.691  1.00  0.00           C  
ATOM   1218  C   THR A 158       0.172  11.130 -15.967  1.00  0.00           C  
ATOM   1219  CB  THR A 158       2.260  11.744 -14.727  1.00  0.00           C  
ATOM   1220  O   THR A 158      -0.381  12.213 -16.168  1.00  0.00           O  
ATOM   1221  CG2 THR A 158       3.037  11.621 -13.420  1.00  0.00           C  
ATOM   1222  OG1 THR A 158       3.090  11.299 -15.806  1.00  0.00           O  
ATOM   1223  N   ARG A 159       0.110  10.097 -16.753  1.00  0.00           N  
ATOM   1224  CA  ARG A 159      -0.598  10.201 -18.025  1.00  0.00           C  
ATOM   1225  C   ARG A 159      -2.104  10.063 -17.826  1.00  0.00           C  
ATOM   1226  CB  ARG A 159      -0.099   9.139 -19.007  1.00  0.00           C  
ATOM   1227  O   ARG A 159      -2.881  10.860 -18.356  1.00  0.00           O  
ATOM   1228  CG  ARG A 159      -0.748   9.216 -20.380  1.00  0.00           C  
ATOM   1229  CD  ARG A 159      -0.287   8.083 -21.286  1.00  0.00           C  
ATOM   1230  NE  ARG A 159      -1.145   7.948 -22.460  1.00  0.00           N  
ATOM   1231  NH1 ARG A 159      -0.123   6.030 -23.242  1.00  0.00           N  
ATOM   1232  NH2 ARG A 159      -1.880   6.948 -24.392  1.00  0.00           N  
ATOM   1233  CZ  ARG A 159      -1.047   6.976 -23.362  1.00  0.00           C  
ATOM   1234  N   ASP A 160      -2.494   9.100 -16.981  1.00  0.00           N  
ATOM   1235  CA  ASP A 160      -3.928   8.834 -16.925  1.00  0.00           C  
ATOM   1236  C   ASP A 160      -4.415   8.749 -15.480  1.00  0.00           C  
ATOM   1237  CB  ASP A 160      -4.264   7.541 -17.670  1.00  0.00           C  
ATOM   1238  O   ASP A 160      -5.593   8.484 -15.231  1.00  0.00           O  
ATOM   1239  CG  ASP A 160      -3.471   6.346 -17.171  1.00  0.00           C  
ATOM   1240  OD1 ASP A 160      -2.819   6.447 -16.109  1.00  0.00           O  
ATOM   1241  OD2 ASP A 160      -3.495   5.295 -17.848  1.00  0.00           O  
ATOM   1242  N   GLY A 161      -3.544   8.824 -14.501  1.00  0.00           N  
ATOM   1243  CA  GLY A 161      -3.943   8.835 -13.103  1.00  0.00           C  
ATOM   1244  C   GLY A 161      -4.204   7.449 -12.546  1.00  0.00           C  
ATOM   1245  O   GLY A 161      -4.715   7.307 -11.433  1.00  0.00           O  
ATOM   1246  N   SER A 162      -3.868   6.409 -13.338  1.00  0.00           N  
ATOM   1247  CA  SER A 162      -4.066   5.030 -12.906  1.00  0.00           C  
ATOM   1248  C   SER A 162      -2.968   4.590 -11.943  1.00  0.00           C  
ATOM   1249  CB  SER A 162      -4.104   4.090 -14.112  1.00  0.00           C  
ATOM   1250  O   SER A 162      -1.821   5.027 -12.059  1.00  0.00           O  
ATOM   1251  OG  SER A 162      -5.162   4.438 -14.987  1.00  0.00           O  
ATOM   1252  N   ILE A 163      -3.356   3.800 -10.939  1.00  0.00           N  
ATOM   1253  CA  ILE A 163      -2.373   3.182 -10.056  1.00  0.00           C  
ATOM   1254  C   ILE A 163      -1.690   2.022 -10.776  1.00  0.00           C  
ATOM   1255  CB  ILE A 163      -3.024   2.690  -8.744  1.00  0.00           C  
ATOM   1256  O   ILE A 163      -2.349   1.066 -11.192  1.00  0.00           O  
ATOM   1257  CG1 ILE A 163      -3.614   3.870  -7.964  1.00  0.00           C  
ATOM   1258  CG2 ILE A 163      -2.008   1.924  -7.891  1.00  0.00           C  
ATOM   1259  CD1 ILE A 163      -4.454   3.461  -6.762  1.00  0.00           C  
ATOM   1260  N   VAL A 164      -0.353   2.068 -10.861  1.00  0.00           N  
ATOM   1261  CA  VAL A 164       0.342   1.090 -11.691  1.00  0.00           C  
ATOM   1262  C   VAL A 164       1.219   0.198 -10.815  1.00  0.00           C  
ATOM   1263  CB  VAL A 164       1.199   1.777 -12.778  1.00  0.00           C  
ATOM   1264  O   VAL A 164       1.772  -0.797 -11.289  1.00  0.00           O  
ATOM   1265  CG1 VAL A 164       0.312   2.513 -13.780  1.00  0.00           C  
ATOM   1266  CG2 VAL A 164       2.201   2.737 -12.140  1.00  0.00           C  
ATOM   1267  N   GLY A 165       1.320   0.577  -9.537  1.00  0.00           N  
ATOM   1268  CA  GLY A 165       2.124  -0.220  -8.624  1.00  0.00           C  
ATOM   1269  C   GLY A 165       2.135   0.324  -7.208  1.00  0.00           C  
ATOM   1270  O   GLY A 165       1.546   1.372  -6.936  1.00  0.00           O  
ATOM   1271  N   ILE A 166       2.700  -0.495  -6.278  1.00  0.00           N  
ATOM   1272  CA  ILE A 166       2.871  -0.048  -4.900  1.00  0.00           C  
ATOM   1273  C   ILE A 166       4.327  -0.226  -4.476  1.00  0.00           C  
ATOM   1274  CB  ILE A 166       1.935  -0.813  -3.937  1.00  0.00           C  
ATOM   1275  O   ILE A 166       4.993  -1.172  -4.901  1.00  0.00           O  
ATOM   1276  CG1 ILE A 166       2.251  -2.313  -3.966  1.00  0.00           C  
ATOM   1277  CG2 ILE A 166       0.468  -0.556  -4.292  1.00  0.00           C  
ATOM   1278  CD1 ILE A 166       1.499  -3.124  -2.918  1.00  0.00           C  
ATOM   1279  N   HIS A 167       4.807   0.826  -3.776  1.00  0.00           N  
ATOM   1280  CA  HIS A 167       6.195   0.789  -3.332  1.00  0.00           C  
ATOM   1281  C   HIS A 167       6.491  -0.490  -2.555  1.00  0.00           C  
ATOM   1282  CB  HIS A 167       6.516   2.012  -2.470  1.00  0.00           C  
ATOM   1283  O   HIS A 167       5.735  -0.864  -1.656  1.00  0.00           O  
ATOM   1284  CG  HIS A 167       7.907   2.012  -1.922  1.00  0.00           C  
ATOM   1285  CD2 HIS A 167       8.361   1.940  -0.648  1.00  0.00           C  
ATOM   1286  ND1 HIS A 167       9.023   2.097  -2.725  1.00  0.00           N  
ATOM   1287  CE1 HIS A 167      10.107   2.076  -1.967  1.00  0.00           C  
ATOM   1288  NE2 HIS A 167       9.732   1.982  -0.703  1.00  0.00           N  
ATOM   1289  N   SER A 168       7.664  -1.206  -2.781  1.00  0.00           N  
ATOM   1290  CA  SER A 168       8.004  -2.484  -2.163  1.00  0.00           C  
ATOM   1291  C   SER A 168       9.373  -2.428  -1.494  1.00  0.00           C  
ATOM   1292  CB  SER A 168       7.980  -3.606  -3.202  1.00  0.00           C  
ATOM   1293  O   SER A 168       9.509  -2.767  -0.317  1.00  0.00           O  
ATOM   1294  OG  SER A 168       6.652  -3.890  -3.605  1.00  0.00           O  
ATOM   1295  N   ALA A 169      10.305  -2.019  -2.223  1.00  0.00           N  
ATOM   1296  CA  ALA A 169      11.656  -2.208  -1.701  1.00  0.00           C  
ATOM   1297  C   ALA A 169      12.628  -1.205  -2.317  1.00  0.00           C  
ATOM   1298  CB  ALA A 169      12.133  -3.635  -1.961  1.00  0.00           C  
ATOM   1299  O   ALA A 169      12.253  -0.431  -3.201  1.00  0.00           O  
ATOM   1300  N   SER A 170      13.778  -1.197  -1.687  1.00  0.00           N  
ATOM   1301  CA  SER A 170      14.938  -0.501  -2.234  1.00  0.00           C  
ATOM   1302  C   SER A 170      16.153  -1.420  -2.300  1.00  0.00           C  
ATOM   1303  CB  SER A 170      15.268   0.734  -1.395  1.00  0.00           C  
ATOM   1304  O   SER A 170      16.144  -2.512  -1.729  1.00  0.00           O  
ATOM   1305  OG  SER A 170      15.658   0.362  -0.084  1.00  0.00           O  
ATOM   1306  N   ASN A 171      17.051  -1.116  -3.218  1.00  0.00           N  
ATOM   1307  CA  ASN A 171      18.294  -1.878  -3.180  1.00  0.00           C  
ATOM   1308  C   ASN A 171      19.143  -1.506  -1.967  1.00  0.00           C  
ATOM   1309  CB  ASN A 171      19.091  -1.670  -4.469  1.00  0.00           C  
ATOM   1310  O   ASN A 171      18.778  -0.615  -1.199  1.00  0.00           O  
ATOM   1311  CG  ASN A 171      19.597  -0.249  -4.621  1.00  0.00           C  
ATOM   1312  ND2 ASN A 171      20.244   0.034  -5.745  1.00  0.00           N  
ATOM   1313  OD1 ASN A 171      19.408   0.588  -3.734  1.00  0.00           O  
ATOM   1314  N   PHE A 172      20.195  -2.249  -1.725  1.00  0.00           N  
ATOM   1315  CA  PHE A 172      21.015  -2.114  -0.526  1.00  0.00           C  
ATOM   1316  C   PHE A 172      21.686  -0.746  -0.481  1.00  0.00           C  
ATOM   1317  CB  PHE A 172      22.073  -3.220  -0.469  1.00  0.00           C  
ATOM   1318  O   PHE A 172      21.983  -0.230   0.598  1.00  0.00           O  
ATOM   1319  CG  PHE A 172      21.517  -4.574  -0.119  1.00  0.00           C  
ATOM   1320  CD1 PHE A 172      21.135  -4.868   1.185  1.00  0.00           C  
ATOM   1321  CD2 PHE A 172      21.376  -5.553  -1.094  1.00  0.00           C  
ATOM   1322  CE1 PHE A 172      20.620  -6.121   1.511  1.00  0.00           C  
ATOM   1323  CE2 PHE A 172      20.862  -6.806  -0.775  1.00  0.00           C  
ATOM   1324  CZ  PHE A 172      20.486  -7.089   0.529  1.00  0.00           C  
ATOM   1325  N   THR A 173      21.947  -0.163  -1.704  1.00  0.00           N  
ATOM   1326  CA  THR A 173      22.597   1.141  -1.770  1.00  0.00           C  
ATOM   1327  C   THR A 173      21.561   2.259  -1.839  1.00  0.00           C  
ATOM   1328  CB  THR A 173      23.540   1.235  -2.984  1.00  0.00           C  
ATOM   1329  O   THR A 173      21.916   3.437  -1.922  1.00  0.00           O  
ATOM   1330  CG2 THR A 173      24.669   0.215  -2.884  1.00  0.00           C  
ATOM   1331  OG1 THR A 173      22.793   0.987  -4.182  1.00  0.00           O  
ATOM   1332  N   ASN A 174      20.290   1.858  -1.771  1.00  0.00           N  
ATOM   1333  CA  ASN A 174      19.152   2.767  -1.869  1.00  0.00           C  
ATOM   1334  C   ASN A 174      19.253   3.660  -3.103  1.00  0.00           C  
ATOM   1335  CB  ASN A 174      19.036   3.620  -0.604  1.00  0.00           C  
ATOM   1336  O   ASN A 174      18.833   4.818  -3.072  1.00  0.00           O  
ATOM   1337  CG  ASN A 174      17.607   4.029  -0.305  1.00  0.00           C  
ATOM   1338  ND2 ASN A 174      17.445   5.040   0.540  1.00  0.00           N  
ATOM   1339  OD1 ASN A 174      16.658   3.440  -0.828  1.00  0.00           O  
ATOM   1340  N   THR A 175      20.003   3.158  -4.070  1.00  0.00           N  
ATOM   1341  CA  THR A 175      20.141   3.949  -5.288  1.00  0.00           C  
ATOM   1342  C   THR A 175      18.956   3.716  -6.221  1.00  0.00           C  
ATOM   1343  CB  THR A 175      21.451   3.615  -6.026  1.00  0.00           C  
ATOM   1344  O   THR A 175      18.631   4.574  -7.045  1.00  0.00           O  
ATOM   1345  CG2 THR A 175      22.666   4.068  -5.221  1.00  0.00           C  
ATOM   1346  OG1 THR A 175      21.530   2.199  -6.231  1.00  0.00           O  
ATOM   1347  N   ASN A 176      18.418   2.526  -6.063  1.00  0.00           N  
ATOM   1348  CA  ASN A 176      17.247   2.193  -6.865  1.00  0.00           C  
ATOM   1349  C   ASN A 176      16.105   1.669  -6.000  1.00  0.00           C  
ATOM   1350  CB  ASN A 176      17.608   1.170  -7.944  1.00  0.00           C  
ATOM   1351  O   ASN A 176      16.327   0.868  -5.090  1.00  0.00           O  
ATOM   1352  CG  ASN A 176      18.540   1.736  -8.997  1.00  0.00           C  
ATOM   1353  ND2 ASN A 176      19.507   0.934  -9.426  1.00  0.00           N  
ATOM   1354  OD1 ASN A 176      18.392   2.885  -9.421  1.00  0.00           O  
ATOM   1355  N   ASN A 177      15.024   2.375  -6.284  1.00  0.00           N  
ATOM   1356  CA  ASN A 177      13.818   1.929  -5.594  1.00  0.00           C  
ATOM   1357  C   ASN A 177      12.924   1.098  -6.510  1.00  0.00           C  
ATOM   1358  CB  ASN A 177      13.043   3.126  -5.039  1.00  0.00           C  
ATOM   1359  O   ASN A 177      13.033   1.182  -7.735  1.00  0.00           O  
ATOM   1360  CG  ASN A 177      13.809   3.868  -3.962  1.00  0.00           C  
ATOM   1361  ND2 ASN A 177      14.154   5.121  -4.235  1.00  0.00           N  
ATOM   1362  OD1 ASN A 177      14.089   3.320  -2.892  1.00  0.00           O  
ATOM   1363  N   TYR A 178      12.206   0.199  -5.825  1.00  0.00           N  
ATOM   1364  CA  TYR A 178      11.378  -0.721  -6.597  1.00  0.00           C  
ATOM   1365  C   TYR A 178       9.926  -0.666  -6.135  1.00  0.00           C  
ATOM   1366  CB  TYR A 178      11.910  -2.152  -6.479  1.00  0.00           C  
ATOM   1367  O   TYR A 178       9.653  -0.455  -4.951  1.00  0.00           O  
ATOM   1368  CG  TYR A 178      13.330  -2.314  -6.965  1.00  0.00           C  
ATOM   1369  CD1 TYR A 178      13.598  -2.676  -8.283  1.00  0.00           C  
ATOM   1370  CD2 TYR A 178      14.405  -2.106  -6.107  1.00  0.00           C  
ATOM   1371  CE1 TYR A 178      14.905  -2.829  -8.735  1.00  0.00           C  
ATOM   1372  CE2 TYR A 178      15.715  -2.256  -6.548  1.00  0.00           C  
ATOM   1373  OH  TYR A 178      17.251  -2.765  -8.303  1.00  0.00           O  
ATOM   1374  CZ  TYR A 178      15.955  -2.616  -7.861  1.00  0.00           C  
ATOM   1375  N   PHE A 179       9.052  -0.736  -7.104  1.00  0.00           N  
ATOM   1376  CA  PHE A 179       7.662  -0.989  -6.741  1.00  0.00           C  
ATOM   1377  C   PHE A 179       7.150  -2.259  -7.411  1.00  0.00           C  
ATOM   1378  CB  PHE A 179       6.779   0.201  -7.128  1.00  0.00           C  
ATOM   1379  O   PHE A 179       7.713  -2.709  -8.412  1.00  0.00           O  
ATOM   1380  CG  PHE A 179       6.665   0.416  -8.613  1.00  0.00           C  
ATOM   1381  CD1 PHE A 179       7.446   1.371  -9.253  1.00  0.00           C  
ATOM   1382  CD2 PHE A 179       5.777  -0.338  -9.369  1.00  0.00           C  
ATOM   1383  CE1 PHE A 179       7.343   1.571 -10.628  1.00  0.00           C  
ATOM   1384  CE2 PHE A 179       5.669  -0.143 -10.743  1.00  0.00           C  
ATOM   1385  CZ  PHE A 179       6.452   0.813 -11.370  1.00  0.00           C  
ATOM   1386  N   THR A 180       6.242  -2.925  -6.749  1.00  0.00           N  
ATOM   1387  CA  THR A 180       5.562  -4.095  -7.296  1.00  0.00           C  
ATOM   1388  C   THR A 180       4.488  -3.677  -8.295  1.00  0.00           C  
ATOM   1389  CB  THR A 180       4.927  -4.944  -6.179  1.00  0.00           C  
ATOM   1390  O   THR A 180       3.606  -2.880  -7.970  1.00  0.00           O  
ATOM   1391  CG2 THR A 180       4.299  -6.214  -6.744  1.00  0.00           C  
ATOM   1392  OG1 THR A 180       5.936  -5.305  -5.228  1.00  0.00           O  
ATOM   1393  N   ALA A 181       4.531  -4.190  -9.465  1.00  0.00           N  
ATOM   1394  CA  ALA A 181       3.603  -3.848 -10.540  1.00  0.00           C  
ATOM   1395  C   ALA A 181       2.212  -4.413 -10.263  1.00  0.00           C  
ATOM   1396  CB  ALA A 181       4.126  -4.363 -11.878  1.00  0.00           C  
ATOM   1397  O   ALA A 181       2.078  -5.519  -9.734  1.00  0.00           O  
ATOM   1398  N   ILE A 182       1.211  -3.643 -10.557  1.00  0.00           N  
ATOM   1399  CA  ILE A 182      -0.152  -4.162 -10.605  1.00  0.00           C  
ATOM   1400  C   ILE A 182      -0.275  -5.184 -11.733  1.00  0.00           C  
ATOM   1401  CB  ILE A 182      -1.183  -3.027 -10.795  1.00  0.00           C  
ATOM   1402  O   ILE A 182       0.126  -4.916 -12.868  1.00  0.00           O  
ATOM   1403  CG1 ILE A 182      -1.107  -2.036  -9.628  1.00  0.00           C  
ATOM   1404  CG2 ILE A 182      -2.596  -3.599 -10.938  1.00  0.00           C  
ATOM   1405  CD1 ILE A 182      -1.384  -2.660  -8.267  1.00  0.00           C  
ATOM   1406  N   PRO A 183      -0.769  -6.417 -11.416  1.00  0.00           N  
ATOM   1407  CA  PRO A 183      -0.894  -7.431 -12.466  1.00  0.00           C  
ATOM   1408  C   PRO A 183      -2.018  -7.124 -13.453  1.00  0.00           C  
ATOM   1409  CB  PRO A 183      -1.188  -8.714 -11.685  1.00  0.00           C  
ATOM   1410  O   PRO A 183      -2.871  -6.276 -13.178  1.00  0.00           O  
ATOM   1411  CG  PRO A 183      -1.910  -8.257 -10.458  1.00  0.00           C  
ATOM   1412  CD  PRO A 183      -1.362  -6.918 -10.054  1.00  0.00           C  
ATOM   1413  N   PRO A 184      -1.935  -7.895 -14.597  1.00  0.00           N  
ATOM   1414  CA  PRO A 184      -3.047  -7.736 -15.536  1.00  0.00           C  
ATOM   1415  C   PRO A 184      -4.387  -8.166 -14.943  1.00  0.00           C  
ATOM   1416  CB  PRO A 184      -2.653  -8.641 -16.706  1.00  0.00           C  
ATOM   1417  O   PRO A 184      -4.432  -9.063 -14.097  1.00  0.00           O  
ATOM   1418  CG  PRO A 184      -1.684  -9.618 -16.123  1.00  0.00           C  
ATOM   1419  CD  PRO A 184      -1.062  -9.004 -14.902  1.00  0.00           C  
ATOM   1420  N   ASP A 185      -5.493  -7.493 -15.205  1.00  0.00           N  
ATOM   1421  CA  ASP A 185      -6.864  -7.847 -14.850  1.00  0.00           C  
ATOM   1422  C   ASP A 185      -7.111  -7.651 -13.356  1.00  0.00           C  
ATOM   1423  CB  ASP A 185      -7.166  -9.293 -15.248  1.00  0.00           C  
ATOM   1424  O   ASP A 185      -7.934  -8.350 -12.761  1.00  0.00           O  
ATOM   1425  CG  ASP A 185      -7.168  -9.505 -16.752  1.00  0.00           C  
ATOM   1426  OD1 ASP A 185      -7.610  -8.603 -17.495  1.00  0.00           O  
ATOM   1427  OD2 ASP A 185      -6.727 -10.587 -17.197  1.00  0.00           O  
ATOM   1428  N   PHE A 186      -6.257  -6.845 -12.756  1.00  0.00           N  
ATOM   1429  CA  PHE A 186      -6.368  -6.596 -11.324  1.00  0.00           C  
ATOM   1430  C   PHE A 186      -7.713  -5.963 -10.988  1.00  0.00           C  
ATOM   1431  CB  PHE A 186      -5.228  -5.693 -10.844  1.00  0.00           C  
ATOM   1432  O   PHE A 186      -8.328  -6.301  -9.975  1.00  0.00           O  
ATOM   1433  CG  PHE A 186      -5.080  -5.647  -9.347  1.00  0.00           C  
ATOM   1434  CD1 PHE A 186      -5.314  -4.470  -8.647  1.00  0.00           C  
ATOM   1435  CD2 PHE A 186      -4.705  -6.782  -8.639  1.00  0.00           C  
ATOM   1436  CE1 PHE A 186      -5.177  -4.424  -7.262  1.00  0.00           C  
ATOM   1437  CE2 PHE A 186      -4.567  -6.744  -7.254  1.00  0.00           C  
ATOM   1438  CZ  PHE A 186      -4.803  -5.564  -6.568  1.00  0.00           C  
ATOM   1439  N   GLN A 187      -8.111  -5.084 -11.799  1.00  0.00           N  
ATOM   1440  CA  GLN A 187      -9.394  -4.424 -11.578  1.00  0.00           C  
ATOM   1441  C   GLN A 187     -10.528  -5.441 -11.493  1.00  0.00           C  
ATOM   1442  CB  GLN A 187      -9.676  -3.414 -12.691  1.00  0.00           C  
ATOM   1443  O   GLN A 187     -11.406  -5.329 -10.635  1.00  0.00           O  
ATOM   1444  CG  GLN A 187     -10.900  -2.544 -12.435  1.00  0.00           C  
ATOM   1445  CD  GLN A 187     -10.689  -1.551 -11.308  1.00  0.00           C  
ATOM   1446  NE2 GLN A 187     -11.720  -1.351 -10.493  1.00  0.00           N  
ATOM   1447  OE1 GLN A 187      -9.609  -0.968 -11.170  1.00  0.00           O  
ATOM   1448  N   ARG A 188     -10.534  -6.386 -12.386  1.00  0.00           N  
ATOM   1449  CA  ARG A 188     -11.535  -7.447 -12.417  1.00  0.00           C  
ATOM   1450  C   ARG A 188     -11.483  -8.286 -11.144  1.00  0.00           C  
ATOM   1451  CB  ARG A 188     -11.335  -8.341 -13.642  1.00  0.00           C  
ATOM   1452  O   ARG A 188     -12.523  -8.688 -10.617  1.00  0.00           O  
ATOM   1453  CG  ARG A 188     -12.441  -9.364 -13.847  1.00  0.00           C  
ATOM   1454  CD  ARG A 188     -12.245 -10.157 -15.131  1.00  0.00           C  
ATOM   1455  NE  ARG A 188     -13.095 -11.344 -15.166  1.00  0.00           N  
ATOM   1456  NH1 ARG A 188     -12.189 -12.189 -17.116  1.00  0.00           N  
ATOM   1457  NH2 ARG A 188     -13.868 -13.322 -16.042  1.00  0.00           N  
ATOM   1458  CZ  ARG A 188     -13.049 -12.282 -16.108  1.00  0.00           C  
ATOM   1459  N   LEU A 189     -10.254  -8.534 -10.711  1.00  0.00           N  
ATOM   1460  CA  LEU A 189     -10.063  -9.287  -9.476  1.00  0.00           C  
ATOM   1461  C   LEU A 189     -10.763  -8.601  -8.308  1.00  0.00           C  
ATOM   1462  CB  LEU A 189      -8.572  -9.446  -9.170  1.00  0.00           C  
ATOM   1463  O   LEU A 189     -11.356  -9.268  -7.457  1.00  0.00           O  
ATOM   1464  CG  LEU A 189      -8.220 -10.171  -7.871  1.00  0.00           C  
ATOM   1465  CD1 LEU A 189      -8.658 -11.630  -7.943  1.00  0.00           C  
ATOM   1466  CD2 LEU A 189      -6.725 -10.070  -7.589  1.00  0.00           C  
ATOM   1467  N   LEU A 190     -10.825  -7.287  -8.302  1.00  0.00           N  
ATOM   1468  CA  LEU A 190     -11.399  -6.520  -7.202  1.00  0.00           C  
ATOM   1469  C   LEU A 190     -12.922  -6.508  -7.284  1.00  0.00           C  
ATOM   1470  CB  LEU A 190     -10.864  -5.086  -7.213  1.00  0.00           C  
ATOM   1471  O   LEU A 190     -13.602  -6.400  -6.261  1.00  0.00           O  
ATOM   1472  CG  LEU A 190      -9.373  -4.916  -6.919  1.00  0.00           C  
ATOM   1473  CD1 LEU A 190      -8.966  -3.454  -7.071  1.00  0.00           C  
ATOM   1474  CD2 LEU A 190      -9.041  -5.426  -5.521  1.00  0.00           C  
ATOM   1475  N   THR A 191     -13.443  -6.684  -8.435  1.00  0.00           N  
ATOM   1476  CA  THR A 191     -14.880  -6.500  -8.608  1.00  0.00           C  
ATOM   1477  C   THR A 191     -15.586  -7.847  -8.738  1.00  0.00           C  
ATOM   1478  CB  THR A 191     -15.188  -5.635  -9.844  1.00  0.00           C  
ATOM   1479  O   THR A 191     -16.790  -7.948  -8.496  1.00  0.00           O  
ATOM   1480  CG2 THR A 191     -14.662  -4.214  -9.665  1.00  0.00           C  
ATOM   1481  OG1 THR A 191     -14.569  -6.220 -10.996  1.00  0.00           O  
ATOM   1482  N   ASP A 192     -14.842  -8.862  -9.111  1.00  0.00           N  
ATOM   1483  CA  ASP A 192     -15.418 -10.188  -9.315  1.00  0.00           C  
ATOM   1484  C   ASP A 192     -15.024 -11.138  -8.187  1.00  0.00           C  
ATOM   1485  CB  ASP A 192     -14.980 -10.762 -10.664  1.00  0.00           C  
ATOM   1486  O   ASP A 192     -13.907 -11.660  -8.170  1.00  0.00           O  
ATOM   1487  CG  ASP A 192     -15.684 -12.061 -11.013  1.00  0.00           C  
ATOM   1488  OD1 ASP A 192     -16.363 -12.640 -10.138  1.00  0.00           O  
ATOM   1489  OD2 ASP A 192     -15.556 -12.511 -12.172  1.00  0.00           O  
ATOM   1490  N   SER A 193     -15.940 -11.411  -7.314  1.00  0.00           N  
ATOM   1491  CA  SER A 193     -15.695 -12.208  -6.117  1.00  0.00           C  
ATOM   1492  C   SER A 193     -15.274 -13.629  -6.476  1.00  0.00           C  
ATOM   1493  CB  SER A 193     -16.942 -12.246  -5.233  1.00  0.00           C  
ATOM   1494  O   SER A 193     -14.599 -14.300  -5.691  1.00  0.00           O  
ATOM   1495  OG  SER A 193     -18.043 -12.792  -5.939  1.00  0.00           O  
ATOM   1496  N   SER A 194     -15.664 -14.121  -7.672  1.00  0.00           N  
ATOM   1497  CA  SER A 194     -15.365 -15.488  -8.085  1.00  0.00           C  
ATOM   1498  C   SER A 194     -13.878 -15.665  -8.375  1.00  0.00           C  
ATOM   1499  CB  SER A 194     -16.182 -15.866  -9.321  1.00  0.00           C  
ATOM   1500  O   SER A 194     -13.369 -16.788  -8.375  1.00  0.00           O  
ATOM   1501  OG  SER A 194     -15.732 -15.152 -10.459  1.00  0.00           O  
ATOM   1502  N   LEU A 195     -13.129 -14.563  -8.560  1.00  0.00           N  
ATOM   1503  CA  LEU A 195     -11.709 -14.634  -8.888  1.00  0.00           C  
ATOM   1504  C   LEU A 195     -10.856 -14.562  -7.626  1.00  0.00           C  
ATOM   1505  CB  LEU A 195     -11.323 -13.504  -9.845  1.00  0.00           C  
ATOM   1506  O   LEU A 195      -9.640 -14.763  -7.682  1.00  0.00           O  
ATOM   1507  CG  LEU A 195     -11.972 -13.535 -11.229  1.00  0.00           C  
ATOM   1508  CD1 LEU A 195     -11.558 -12.310 -12.037  1.00  0.00           C  
ATOM   1509  CD2 LEU A 195     -11.601 -14.818 -11.965  1.00  0.00           C  
ATOM   1510  N   GLN A 196     -11.532 -14.360  -6.494  1.00  0.00           N  
ATOM   1511  CA  GLN A 196     -10.794 -14.167  -5.250  1.00  0.00           C  
ATOM   1512  C   GLN A 196     -10.660 -15.478  -4.481  1.00  0.00           C  
ATOM   1513  CB  GLN A 196     -11.480 -13.114  -4.378  1.00  0.00           C  
ATOM   1514  O   GLN A 196     -11.636 -16.212  -4.320  1.00  0.00           O  
ATOM   1515  CG  GLN A 196     -11.599 -11.748  -5.041  1.00  0.00           C  
ATOM   1516  CD  GLN A 196     -12.611 -10.850  -4.356  1.00  0.00           C  
ATOM   1517  NE2 GLN A 196     -12.590  -9.565  -4.696  1.00  0.00           N  
ATOM   1518  OE1 GLN A 196     -13.406 -11.306  -3.528  1.00  0.00           O  
ATOM   1519  N   LYS A 197      -9.451 -15.788  -4.120  1.00  0.00           N  
ATOM   1520  CA  LYS A 197      -9.157 -16.922  -3.248  1.00  0.00           C  
ATOM   1521  C   LYS A 197      -8.678 -16.452  -1.878  1.00  0.00           C  
ATOM   1522  CB  LYS A 197      -8.107 -17.832  -3.886  1.00  0.00           C  
ATOM   1523  O   LYS A 197      -7.516 -16.073  -1.717  1.00  0.00           O  
ATOM   1524  CG  LYS A 197      -8.549 -18.461  -5.199  1.00  0.00           C  
ATOM   1525  CD  LYS A 197      -7.467 -19.363  -5.780  1.00  0.00           C  
ATOM   1526  CE  LYS A 197      -7.889 -19.955  -7.118  1.00  0.00           C  
ATOM   1527  NZ  LYS A 197      -6.823 -20.824  -7.700  1.00  0.00           N  
ATOM   1528  N   TRP A 198      -9.584 -16.596  -0.908  1.00  0.00           N  
ATOM   1529  CA  TRP A 198      -9.324 -16.026   0.410  1.00  0.00           C  
ATOM   1530  C   TRP A 198      -8.720 -17.069   1.345  1.00  0.00           C  
ATOM   1531  CB  TRP A 198     -10.612 -15.464   1.017  1.00  0.00           C  
ATOM   1532  O   TRP A 198      -9.108 -18.239   1.314  1.00  0.00           O  
ATOM   1533  CG  TRP A 198     -11.224 -14.350   0.222  1.00  0.00           C  
ATOM   1534  CD1 TRP A 198     -12.316 -14.427  -0.598  1.00  0.00           C  
ATOM   1535  CD2 TRP A 198     -10.776 -12.993   0.168  1.00  0.00           C  
ATOM   1536  CE2 TRP A 198     -11.644 -12.300  -0.705  1.00  0.00           C  
ATOM   1537  CE3 TRP A 198      -9.724 -12.293   0.775  1.00  0.00           C  
ATOM   1538  NE1 TRP A 198     -12.573 -13.197  -1.159  1.00  0.00           N  
ATOM   1539  CH2 TRP A 198     -10.454 -10.280  -0.379  1.00  0.00           C  
ATOM   1540  CZ2 TRP A 198     -11.491 -10.940  -0.986  1.00  0.00           C  
ATOM   1541  CZ3 TRP A 198      -9.574 -10.940   0.494  1.00  0.00           C  
ATOM   1542  N   GLU A 199      -7.770 -16.619   2.042  1.00  0.00           N  
ATOM   1543  CA  GLU A 199      -7.194 -17.433   3.108  1.00  0.00           C  
ATOM   1544  C   GLU A 199      -7.027 -16.624   4.391  1.00  0.00           C  
ATOM   1545  CB  GLU A 199      -5.846 -18.013   2.672  1.00  0.00           C  
ATOM   1546  O   GLU A 199      -7.096 -15.394   4.369  1.00  0.00           O  
ATOM   1547  CG  GLU A 199      -4.809 -16.959   2.316  1.00  0.00           C  
ATOM   1548  CD  GLU A 199      -3.537 -17.544   1.724  1.00  0.00           C  
ATOM   1549  OE1 GLU A 199      -2.710 -16.777   1.181  1.00  0.00           O  
ATOM   1550  OE2 GLU A 199      -3.365 -18.781   1.803  1.00  0.00           O  
ATOM   1551  N   LYS A 200      -6.918 -17.259   5.488  1.00  0.00           N  
ATOM   1552  CA  LYS A 200      -6.657 -16.641   6.784  1.00  0.00           C  
ATOM   1553  C   LYS A 200      -5.360 -17.166   7.393  1.00  0.00           C  
ATOM   1554  CB  LYS A 200      -7.823 -16.888   7.742  1.00  0.00           C  
ATOM   1555  O   LYS A 200      -4.972 -18.310   7.149  1.00  0.00           O  
ATOM   1556  CG  LYS A 200      -9.135 -16.260   7.295  1.00  0.00           C  
ATOM   1557  CD  LYS A 200     -10.269 -16.588   8.258  1.00  0.00           C  
ATOM   1558  CE  LYS A 200     -11.583 -15.962   7.811  1.00  0.00           C  
ATOM   1559  NZ  LYS A 200     -12.705 -16.312   8.732  1.00  0.00           N  
ATOM   1560  N   GLY A 201      -4.673 -16.301   8.022  1.00  0.00           N  
ATOM   1561  CA  GLY A 201      -3.525 -16.710   8.815  1.00  0.00           C  
ATOM   1562  C   GLY A 201      -2.263 -16.883   7.991  1.00  0.00           C  
ATOM   1563  O   GLY A 201      -1.336 -17.582   8.405  1.00  0.00           O  
ATOM   1564  N   TRP A 202      -2.309 -16.281   6.787  1.00  0.00           N  
ATOM   1565  CA  TRP A 202      -1.126 -16.373   5.938  1.00  0.00           C  
ATOM   1566  C   TRP A 202       0.036 -15.585   6.534  1.00  0.00           C  
ATOM   1567  CB  TRP A 202      -1.435 -15.862   4.528  1.00  0.00           C  
ATOM   1568  O   TRP A 202      -0.164 -14.513   7.110  1.00  0.00           O  
ATOM   1569  CG  TRP A 202      -0.317 -16.060   3.549  1.00  0.00           C  
ATOM   1570  CD1 TRP A 202      -0.148 -17.112   2.693  1.00  0.00           C  
ATOM   1571  CD2 TRP A 202       0.792 -15.182   3.331  1.00  0.00           C  
ATOM   1572  CE2 TRP A 202       1.595 -15.765   2.325  1.00  0.00           C  
ATOM   1573  CE3 TRP A 202       1.185 -13.958   3.887  1.00  0.00           C  
ATOM   1574  NE1 TRP A 202       1.000 -16.941   1.954  1.00  0.00           N  
ATOM   1575  CH2 TRP A 202       3.130 -13.967   2.426  1.00  0.00           C  
ATOM   1576  CZ2 TRP A 202       2.769 -15.164   1.865  1.00  0.00           C  
ATOM   1577  CZ3 TRP A 202       2.354 -13.361   3.428  1.00  0.00           C  
ATOM   1578  N   LYS A 203       1.240 -16.128   6.426  1.00  0.00           N  
ATOM   1579  CA  LYS A 203       2.442 -15.398   6.817  1.00  0.00           C  
ATOM   1580  C   LYS A 203       3.590 -15.672   5.850  1.00  0.00           C  
ATOM   1581  CB  LYS A 203       2.857 -15.770   8.241  1.00  0.00           C  
ATOM   1582  O   LYS A 203       3.655 -16.743   5.242  1.00  0.00           O  
ATOM   1583  CG  LYS A 203       3.359 -17.199   8.387  1.00  0.00           C  
ATOM   1584  CD  LYS A 203       3.803 -17.493   9.814  1.00  0.00           C  
ATOM   1585  CE  LYS A 203       4.333 -18.913   9.954  1.00  0.00           C  
ATOM   1586  NZ  LYS A 203       4.763 -19.209  11.354  1.00  0.00           N  
ATOM   1587  N   LEU A 204       4.387 -14.694   5.659  1.00  0.00           N  
ATOM   1588  CA  LEU A 204       5.574 -14.829   4.822  1.00  0.00           C  
ATOM   1589  C   LEU A 204       6.616 -15.716   5.496  1.00  0.00           C  
ATOM   1590  CB  LEU A 204       6.176 -13.455   4.518  1.00  0.00           C  
ATOM   1591  O   LEU A 204       6.992 -15.475   6.645  1.00  0.00           O  
ATOM   1592  CG  LEU A 204       7.343 -13.430   3.530  1.00  0.00           C  
ATOM   1593  CD1 LEU A 204       6.869 -13.839   2.139  1.00  0.00           C  
ATOM   1594  CD2 LEU A 204       7.985 -12.047   3.496  1.00  0.00           C  
ATOM   1595  N   ASP A 205       6.891 -16.862   4.857  1.00  0.00           N  
ATOM   1596  CA  ASP A 205       7.870 -17.810   5.380  1.00  0.00           C  
ATOM   1597  C   ASP A 205       9.250 -17.565   4.774  1.00  0.00           C  
ATOM   1598  CB  ASP A 205       7.423 -19.248   5.105  1.00  0.00           C  
ATOM   1599  O   ASP A 205       9.377 -17.366   3.564  1.00  0.00           O  
ATOM   1600  CG  ASP A 205       6.218 -19.662   5.931  1.00  0.00           C  
ATOM   1601  OD1 ASP A 205       5.991 -19.080   7.013  1.00  0.00           O  
ATOM   1602  OD2 ASP A 205       5.490 -20.581   5.496  1.00  0.00           O  
ATOM   1603  N   GLY A 206      10.255 -17.336   5.623  1.00  0.00           N  
ATOM   1604  CA  GLY A 206      11.638 -17.327   5.174  1.00  0.00           C  
ATOM   1605  C   GLY A 206      12.259 -15.943   5.182  1.00  0.00           C  
ATOM   1606  O   GLY A 206      11.564 -14.946   5.384  1.00  0.00           O  
ATOM   1607  N   ASP A 207      13.600 -15.914   5.192  1.00  0.00           N  
ATOM   1608  CA  ASP A 207      14.399 -14.695   5.285  1.00  0.00           C  
ATOM   1609  C   ASP A 207      14.680 -14.115   3.901  1.00  0.00           C  
ATOM   1610  CB  ASP A 207      15.714 -14.970   6.018  1.00  0.00           C  
ATOM   1611  O   ASP A 207      15.152 -12.983   3.781  1.00  0.00           O  
ATOM   1612  CG  ASP A 207      15.522 -15.245   7.499  1.00  0.00           C  
ATOM   1613  OD1 ASP A 207      14.531 -14.758   8.086  1.00  0.00           O  
ATOM   1614  OD2 ASP A 207      16.370 -15.952   8.085  1.00  0.00           O  
ATOM   1615  N   SER A 208      14.386 -14.929   2.886  1.00  0.00           N  
ATOM   1616  CA  SER A 208      14.545 -14.504   1.499  1.00  0.00           C  
ATOM   1617  C   SER A 208      13.464 -15.108   0.609  1.00  0.00           C  
ATOM   1618  CB  SER A 208      15.927 -14.894   0.973  1.00  0.00           C  
ATOM   1619  O   SER A 208      12.943 -16.187   0.901  1.00  0.00           O  
ATOM   1620  OG  SER A 208      16.051 -16.303   0.884  1.00  0.00           O  
ATOM   1621  N   VAL A 209      12.952 -14.245  -0.216  1.00  0.00           N  
ATOM   1622  CA  VAL A 209      11.948 -14.659  -1.191  1.00  0.00           C  
ATOM   1623  C   VAL A 209      12.427 -14.322  -2.601  1.00  0.00           C  
ATOM   1624  CB  VAL A 209      10.582 -13.992  -0.918  1.00  0.00           C  
ATOM   1625  O   VAL A 209      13.162 -13.351  -2.798  1.00  0.00           O  
ATOM   1626  CG1 VAL A 209       9.537 -14.467  -1.926  1.00  0.00           C  
ATOM   1627  CG2 VAL A 209      10.122 -14.283   0.509  1.00  0.00           C  
ATOM   1628  N   ASP A 210      12.293 -15.323  -3.405  1.00  0.00           N  
ATOM   1629  CA  ASP A 210      12.541 -15.063  -4.820  1.00  0.00           C  
ATOM   1630  C   ASP A 210      11.284 -14.537  -5.510  1.00  0.00           C  
ATOM   1631  CB  ASP A 210      13.034 -16.331  -5.521  1.00  0.00           C  
ATOM   1632  O   ASP A 210      10.290 -15.256  -5.634  1.00  0.00           O  
ATOM   1633  CG  ASP A 210      13.561 -16.068  -6.920  1.00  0.00           C  
ATOM   1634  OD1 ASP A 210      13.227 -15.019  -7.511  1.00  0.00           O  
ATOM   1635  OD2 ASP A 210      14.316 -16.920  -7.438  1.00  0.00           O  
ATOM   1636  N   TRP A 211      11.318 -13.245  -5.766  1.00  0.00           N  
ATOM   1637  CA  TRP A 211      10.235 -12.627  -6.523  1.00  0.00           C  
ATOM   1638  C   TRP A 211      10.704 -12.228  -7.918  1.00  0.00           C  
ATOM   1639  CB  TRP A 211       9.692 -11.401  -5.784  1.00  0.00           C  
ATOM   1640  O   TRP A 211      11.490 -11.289  -8.071  1.00  0.00           O  
ATOM   1641  CG  TRP A 211       8.866 -11.733  -4.577  1.00  0.00           C  
ATOM   1642  CD1 TRP A 211       8.099 -12.849  -4.386  1.00  0.00           C  
ATOM   1643  CD2 TRP A 211       8.722 -10.940  -3.396  1.00  0.00           C  
ATOM   1644  CE2 TRP A 211       7.852 -11.636  -2.528  1.00  0.00           C  
ATOM   1645  CE3 TRP A 211       9.245  -9.706  -2.986  1.00  0.00           C  
ATOM   1646  NE1 TRP A 211       7.486 -12.796  -3.156  1.00  0.00           N  
ATOM   1647  CH2 TRP A 211       8.019  -9.930  -0.896  1.00  0.00           C  
ATOM   1648  CZ2 TRP A 211       7.493 -11.138  -1.273  1.00  0.00           C  
ATOM   1649  CZ3 TRP A 211       8.887  -9.213  -1.736  1.00  0.00           C  
ATOM   1650  N   GLY A 212      10.205 -12.941  -8.866  1.00  0.00           N  
ATOM   1651  CA  GLY A 212      10.418 -12.487 -10.231  1.00  0.00           C  
ATOM   1652  C   GLY A 212      11.885 -12.349 -10.591  1.00  0.00           C  
ATOM   1653  O   GLY A 212      12.268 -11.428 -11.315  1.00  0.00           O  
ATOM   1654  N   GLY A 213      12.740 -13.212 -10.012  1.00  0.00           N  
ATOM   1655  CA  GLY A 213      14.153 -13.251 -10.352  1.00  0.00           C  
ATOM   1656  C   GLY A 213      15.020 -12.462  -9.389  1.00  0.00           C  
ATOM   1657  O   GLY A 213      16.244 -12.427  -9.533  1.00  0.00           O  
ATOM   1658  N   HIS A 214      14.328 -11.743  -8.445  1.00  0.00           N  
ATOM   1659  CA  HIS A 214      15.059 -10.997  -7.428  1.00  0.00           C  
ATOM   1660  C   HIS A 214      15.089 -11.753  -6.104  1.00  0.00           C  
ATOM   1661  CB  HIS A 214      14.436  -9.614  -7.228  1.00  0.00           C  
ATOM   1662  O   HIS A 214      14.070 -12.298  -5.672  1.00  0.00           O  
ATOM   1663  CG  HIS A 214      14.558  -8.723  -8.423  1.00  0.00           C  
ATOM   1664  CD2 HIS A 214      13.704  -8.487  -9.447  1.00  0.00           C  
ATOM   1665  ND1 HIS A 214      15.672  -7.948  -8.664  1.00  0.00           N  
ATOM   1666  CE1 HIS A 214      15.496  -7.272  -9.787  1.00  0.00           C  
ATOM   1667  NE2 HIS A 214      14.310  -7.581 -10.282  1.00  0.00           N  
ATOM   1668  N   LYS A 215      16.302 -11.884  -5.655  1.00  0.00           N  
ATOM   1669  CA  LYS A 215      16.387 -12.328  -4.266  1.00  0.00           C  
ATOM   1670  C   LYS A 215      16.139 -11.171  -3.303  1.00  0.00           C  
ATOM   1671  CB  LYS A 215      17.752 -12.959  -3.987  1.00  0.00           C  
ATOM   1672  O   LYS A 215      16.830 -10.151  -3.358  1.00  0.00           O  
ATOM   1673  CG  LYS A 215      17.936 -14.336  -4.607  1.00  0.00           C  
ATOM   1674  CD  LYS A 215      19.228 -14.993  -4.138  1.00  0.00           C  
ATOM   1675  CE  LYS A 215      19.445 -16.343  -4.807  1.00  0.00           C  
ATOM   1676  NZ  LYS A 215      20.591 -17.085  -4.199  1.00  0.00           N  
ATOM   1677  N   VAL A 216      15.026 -11.244  -2.686  1.00  0.00           N  
ATOM   1678  CA  VAL A 216      14.631 -10.189  -1.757  1.00  0.00           C  
ATOM   1679  C   VAL A 216      15.014 -10.585  -0.333  1.00  0.00           C  
ATOM   1680  CB  VAL A 216      13.116  -9.897  -1.841  1.00  0.00           C  
ATOM   1681  O   VAL A 216      14.675 -11.679   0.127  1.00  0.00           O  
ATOM   1682  CG1 VAL A 216      12.737  -8.743  -0.915  1.00  0.00           C  
ATOM   1683  CG2 VAL A 216      12.712  -9.587  -3.281  1.00  0.00           C  
ATOM   1684  N   PHE A 217      15.816  -9.627   0.181  1.00  0.00           N  
ATOM   1685  CA  PHE A 217      16.266  -9.855   1.549  1.00  0.00           C  
ATOM   1686  C   PHE A 217      15.506  -8.963   2.524  1.00  0.00           C  
ATOM   1687  CB  PHE A 217      17.772  -9.603   1.671  1.00  0.00           C  
ATOM   1688  O   PHE A 217      15.200  -7.811   2.210  1.00  0.00           O  
ATOM   1689  CG  PHE A 217      18.611 -10.525   0.829  1.00  0.00           C  
ATOM   1690  CD1 PHE A 217      19.076 -11.729   1.343  1.00  0.00           C  
ATOM   1691  CD2 PHE A 217      18.937 -10.187  -0.479  1.00  0.00           C  
ATOM   1692  CE1 PHE A 217      19.853 -12.585   0.566  1.00  0.00           C  
ATOM   1693  CE2 PHE A 217      19.713 -11.037  -1.262  1.00  0.00           C  
ATOM   1694  CZ  PHE A 217      20.171 -12.235  -0.737  1.00  0.00           C  
ATOM   1695  N   MET A 218      15.159  -9.497   3.594  1.00  0.00           N  
ATOM   1696  CA  MET A 218      14.293  -8.911   4.612  1.00  0.00           C  
ATOM   1697  C   MET A 218      15.099  -8.063   5.590  1.00  0.00           C  
ATOM   1698  CB  MET A 218      13.535 -10.004   5.369  1.00  0.00           C  
ATOM   1699  O   MET A 218      14.577  -7.107   6.166  1.00  0.00           O  
ATOM   1700  CG  MET A 218      12.574 -10.797   4.499  1.00  0.00           C  
ATOM   1701  SD  MET A 218      11.640 -12.057   5.452  1.00  0.00           S  
ATOM   1702  CE  MET A 218      10.039 -11.217   5.610  1.00  0.00           C  
ATOM   1703  N   ASP A 219      16.561  -8.129   5.584  1.00  0.00           N  
ATOM   1704  CA  ASP A 219      17.503  -7.351   6.383  1.00  0.00           C  
ATOM   1705  C   ASP A 219      18.814  -7.135   5.631  1.00  0.00           C  
ATOM   1706  CB  ASP A 219      17.772  -8.044   7.721  1.00  0.00           C  
ATOM   1707  O   ASP A 219      19.222  -7.977   4.828  1.00  0.00           O  
ATOM   1708  CG  ASP A 219      18.238  -7.085   8.802  1.00  0.00           C  
ATOM   1709  OD1 ASP A 219      18.526  -5.909   8.492  1.00  0.00           O  
ATOM   1710  OD2 ASP A 219      18.321  -7.511   9.974  1.00  0.00           O  
ATOM   1711  N   LYS A 220      19.304  -5.858   5.801  1.00  0.00           N  
ATOM   1712  CA  LYS A 220      20.585  -5.514   5.191  1.00  0.00           C  
ATOM   1713  C   LYS A 220      21.708  -6.389   5.739  1.00  0.00           C  
ATOM   1714  CB  LYS A 220      20.910  -4.037   5.422  1.00  0.00           C  
ATOM   1715  O   LYS A 220      22.824  -6.378   5.214  1.00  0.00           O  
ATOM   1716  CG  LYS A 220      20.143  -3.085   4.516  1.00  0.00           C  
ATOM   1717  CD  LYS A 220      20.604  -1.645   4.700  1.00  0.00           C  
ATOM   1718  CE  LYS A 220      19.796  -0.684   3.839  1.00  0.00           C  
ATOM   1719  NZ  LYS A 220      20.280   0.722   3.975  1.00  0.00           N  
ATOM   1720  N   SER A 221      21.476  -7.663   6.174  1.00  0.00           N  
ATOM   1721  CA  SER A 221      22.708  -8.248   6.693  1.00  0.00           C  
ATOM   1722  C   SER A 221      23.641  -8.666   5.561  1.00  0.00           C  
ATOM   1723  CB  SER A 221      22.397  -9.453   7.581  1.00  0.00           C  
ATOM   1724  O   SER A 221      23.184  -9.055   4.484  1.00  0.00           O  
ATOM   1725  OG  SER A 221      21.805 -10.495   6.824  1.00  0.00           O  
ATOM   1726  N   GLU A 422      10.825  -3.129   9.339  1.00  0.00           N  
ATOM   1727  CA  GLU A 422      11.419  -4.220   8.571  1.00  0.00           C  
ATOM   1728  C   GLU A 422      11.237  -4.003   7.072  1.00  0.00           C  
ATOM   1729  CB  GLU A 422      10.810  -5.563   8.986  1.00  0.00           C  
ATOM   1730  O   GLU A 422      10.126  -3.741   6.607  1.00  0.00           O  
ATOM   1731  CG  GLU A 422      11.204  -6.010  10.386  1.00  0.00           C  
ATOM   1732  CD  GLU A 422      10.687  -7.395  10.740  1.00  0.00           C  
ATOM   1733  OE1 GLU A 422      11.143  -7.972  11.754  1.00  0.00           O  
ATOM   1734  OE2 GLU A 422       9.820  -7.908   9.998  1.00  0.00           O  
ATOM   1735  N   ASN A 423      12.362  -3.859   6.292  1.00  0.00           N  
ATOM   1736  CA  ASN A 423      12.369  -3.444   4.894  1.00  0.00           C  
ATOM   1737  C   ASN A 423      12.935  -4.535   3.989  1.00  0.00           C  
ATOM   1738  CB  ASN A 423      13.163  -2.148   4.722  1.00  0.00           C  
ATOM   1739  O   ASN A 423      13.623  -5.443   4.459  1.00  0.00           O  
ATOM   1740  CG  ASN A 423      12.535  -0.977   5.452  1.00  0.00           C  
ATOM   1741  ND2 ASN A 423      13.341  -0.260   6.226  1.00  0.00           N  
ATOM   1742  OD1 ASN A 423      11.335  -0.720   5.323  1.00  0.00           O  
ATOM   1743  N   LEU A 424      12.384  -4.548   2.776  1.00  0.00           N  
ATOM   1744  CA  LEU A 424      12.895  -5.476   1.773  1.00  0.00           C  
ATOM   1745  C   LEU A 424      13.998  -4.826   0.943  1.00  0.00           C  
ATOM   1746  CB  LEU A 424      11.764  -5.952   0.857  1.00  0.00           C  
ATOM   1747  O   LEU A 424      13.900  -3.650   0.585  1.00  0.00           O  
ATOM   1748  CG  LEU A 424      10.641  -6.747   1.524  1.00  0.00           C  
ATOM   1749  CD1 LEU A 424       9.556  -7.086   0.507  1.00  0.00           C  
ATOM   1750  CD2 LEU A 424      11.192  -8.015   2.168  1.00  0.00           C  
ATOM   1751  N   TYR A 425      15.119  -5.543   0.811  1.00  0.00           N  
ATOM   1752  CA  TYR A 425      16.221  -5.089  -0.031  1.00  0.00           C  
ATOM   1753  C   TYR A 425      16.459  -6.055  -1.186  1.00  0.00           C  
ATOM   1754  CB  TYR A 425      17.502  -4.936   0.794  1.00  0.00           C  
ATOM   1755  O   TYR A 425      16.511  -7.270  -0.985  1.00  0.00           O  
ATOM   1756  CG  TYR A 425      17.386  -3.931   1.915  1.00  0.00           C  
ATOM   1757  CD1 TYR A 425      17.626  -2.578   1.690  1.00  0.00           C  
ATOM   1758  CD2 TYR A 425      17.037  -4.333   3.200  1.00  0.00           C  
ATOM   1759  CE1 TYR A 425      17.522  -1.648   2.720  1.00  0.00           C  
ATOM   1760  CE2 TYR A 425      16.930  -3.413   4.237  1.00  0.00           C  
ATOM   1761  OH  TYR A 425      17.070  -1.159   5.011  1.00  0.00           O  
ATOM   1762  CZ  TYR A 425      17.174  -2.075   3.988  1.00  0.00           C  
ATOM   1763  N   PHE A 426      16.448  -5.394  -2.411  1.00  0.00           N  
ATOM   1764  CA  PHE A 426      16.658  -6.201  -3.607  1.00  0.00           C  
ATOM   1765  C   PHE A 426      18.145  -6.342  -3.911  1.00  0.00           C  
ATOM   1766  CB  PHE A 426      15.933  -5.584  -4.808  1.00  0.00           C  
ATOM   1767  O   PHE A 426      18.907  -5.385  -3.763  1.00  0.00           O  
ATOM   1768  CG  PHE A 426      14.445  -5.808  -4.799  1.00  0.00           C  
ATOM   1769  CD1 PHE A 426      13.837  -6.570  -5.790  1.00  0.00           C  
ATOM   1770  CD2 PHE A 426      13.654  -5.257  -3.800  1.00  0.00           C  
ATOM   1771  CE1 PHE A 426      12.460  -6.779  -5.785  1.00  0.00           C  
ATOM   1772  CE2 PHE A 426      12.277  -5.462  -3.788  1.00  0.00           C  
ATOM   1773  CZ  PHE A 426      11.682  -6.223  -4.782  1.00  0.00           C  
ATOM   1774  N   GLN A 427      18.656  -7.626  -4.040  1.00  0.00           N  
ATOM   1775  CA  GLN A 427      19.972  -7.900  -4.609  1.00  0.00           C  
ATOM   1776  C   GLN A 427      19.856  -8.397  -6.047  1.00  0.00           C  
ATOM   1777  CB  GLN A 427      20.723  -8.925  -3.758  1.00  0.00           C  
ATOM   1778  O   GLN A 427      18.925  -9.132  -6.382  1.00  0.00           O  
ATOM   1779  CG  GLN A 427      22.198  -9.054  -4.111  1.00  0.00           C  
ATOM   1780  CD  GLN A 427      22.957  -9.944  -3.144  1.00  0.00           C  
ATOM   1781  NE2 GLN A 427      24.283  -9.872  -3.188  1.00  0.00           N  
ATOM   1782  OE1 GLN A 427      22.357 -10.690  -2.364  1.00  0.00           O  
TER    1783      GLN A 427
ENDMDL
END
