# Supplementary material for: Improving Protein Expression, Stability, and Function with ProteinMPNN
Source: J Am Chem Soc. 2024 Jan 9;146(3):2054–61. doi: 10.1021/jacs.3c10941 (PMC10811672; doi:10.1021/jacs.3c10941)
Supplement: Supplementary file 2 — ja3c10941_si_002.zip [file ja3c10941_si_002.zip › Sumida_Design_Structures_Idealizing_with_ProteinMPNN/TEV/hyperTEV0050_m3_11.pdb]

MODEL     1
ATOM      1  N   ALA A   1     -27.304  13.319  15.361  1.00  0.00           N  
ATOM      2  CA  ALA A   1     -25.963  13.890  15.457  1.00  0.00           C  
ATOM      3  C   ALA A   1     -24.930  12.813  15.774  1.00  0.00           C  
ATOM      4  CB  ALA A   1     -25.926  14.987  16.517  1.00  0.00           C  
ATOM      5  O   ALA A   1     -23.750  12.961  15.449  1.00  0.00           O  
ATOM      6  N   GLU A   2     -25.317  11.717  16.495  1.00  0.00           N  
ATOM      7  CA  GLU A   2     -24.478  10.594  16.903  1.00  0.00           C  
ATOM      8  C   GLU A   2     -23.864   9.896  15.693  1.00  0.00           C  
ATOM      9  CB  GLU A   2     -25.285   9.594  17.734  1.00  0.00           C  
ATOM     10  O   GLU A   2     -22.718   9.445  15.746  1.00  0.00           O  
ATOM     11  CG  GLU A   2     -24.428   8.603  18.508  1.00  0.00           C  
ATOM     12  CD  GLU A   2     -25.228   7.740  19.470  1.00  0.00           C  
ATOM     13  OE1 GLU A   2     -24.634   6.862  20.136  1.00  0.00           O  
ATOM     14  OE2 GLU A   2     -26.459   7.943  19.558  1.00  0.00           O  
ATOM     15  N   SER A   3     -24.530   9.911  14.521  1.00  0.00           N  
ATOM     16  CA  SER A   3     -24.024   9.276  13.308  1.00  0.00           C  
ATOM     17  C   SER A   3     -23.043  10.186  12.576  1.00  0.00           C  
ATOM     18  CB  SER A   3     -25.179   8.903  12.377  1.00  0.00           C  
ATOM     19  O   SER A   3     -22.329   9.740  11.676  1.00  0.00           O  
ATOM     20  OG  SER A   3     -25.907  10.056  11.992  1.00  0.00           O  
ATOM     21  N   ALA A   4     -23.060  11.507  12.971  1.00  0.00           N  
ATOM     22  CA  ALA A   4     -22.232  12.489  12.276  1.00  0.00           C  
ATOM     23  C   ALA A   4     -20.771  12.376  12.703  1.00  0.00           C  
ATOM     24  CB  ALA A   4     -22.750  13.901  12.534  1.00  0.00           C  
ATOM     25  O   ALA A   4     -19.872  12.828  11.990  1.00  0.00           O  
ATOM     26  N   ALA A   5     -20.534  11.717  13.901  1.00  0.00           N  
ATOM     27  CA  ALA A   5     -19.161  11.647  14.395  1.00  0.00           C  
ATOM     28  C   ALA A   5     -18.798  10.224  14.808  1.00  0.00           C  
ATOM     29  CB  ALA A   5     -18.968  12.605  15.568  1.00  0.00           C  
ATOM     30  O   ALA A   5     -19.072   9.810  15.937  1.00  0.00           O  
ATOM     31  N   PRO A   6     -18.390   9.479  13.852  1.00  0.00           N  
ATOM     32  CA  PRO A   6     -18.011   8.129  14.276  1.00  0.00           C  
ATOM     33  C   PRO A   6     -16.993   8.132  15.414  1.00  0.00           C  
ATOM     34  CB  PRO A   6     -17.410   7.516  13.008  1.00  0.00           C  
ATOM     35  O   PRO A   6     -16.262   9.110  15.591  1.00  0.00           O  
ATOM     36  CG  PRO A   6     -17.631   8.544  11.946  1.00  0.00           C  
ATOM     37  CD  PRO A   6     -18.044   9.829  12.604  1.00  0.00           C  
ATOM     38  N   GLY A   7     -17.234   7.299  16.482  1.00  0.00           N  
ATOM     39  CA  GLY A   7     -16.344   7.121  17.618  1.00  0.00           C  
ATOM     40  C   GLY A   7     -14.948   6.681  17.220  1.00  0.00           C  
ATOM     41  O   GLY A   7     -14.618   6.646  16.033  1.00  0.00           O  
ATOM     42  N   PRO A   8     -14.145   6.528  18.194  1.00  0.00           N  
ATOM     43  CA  PRO A   8     -12.773   6.078  17.949  1.00  0.00           C  
ATOM     44  C   PRO A   8     -12.712   4.738  17.220  1.00  0.00           C  
ATOM     45  CB  PRO A   8     -12.184   5.961  19.357  1.00  0.00           C  
ATOM     46  O   PRO A   8     -13.565   3.873  17.438  1.00  0.00           O  
ATOM     47  CG  PRO A   8     -13.119   6.736  20.228  1.00  0.00           C  
ATOM     48  CD  PRO A   8     -14.468   6.770  19.569  1.00  0.00           C  
ATOM     49  N   ARG A   9     -11.833   4.661  16.309  1.00  0.00           N  
ATOM     50  CA  ARG A   9     -11.620   3.412  15.585  1.00  0.00           C  
ATOM     51  C   ARG A   9     -10.192   2.909  15.768  1.00  0.00           C  
ATOM     52  CB  ARG A   9     -11.925   3.594  14.097  1.00  0.00           C  
ATOM     53  O   ARG A   9      -9.245   3.698  15.764  1.00  0.00           O  
ATOM     54  CG  ARG A   9     -11.775   2.322  13.277  1.00  0.00           C  
ATOM     55  CD  ARG A   9     -12.264   2.512  11.848  1.00  0.00           C  
ATOM     56  NE  ARG A   9     -13.718   2.633  11.788  1.00  0.00           N  
ATOM     57  NH1 ARG A   9     -14.119   0.360  11.892  1.00  0.00           N  
ATOM     58  NH2 ARG A   9     -15.870   1.832  11.750  1.00  0.00           N  
ATOM     59  CZ  ARG A   9     -14.566   1.608  11.810  1.00  0.00           C  
ATOM     60  N   ASP A  10     -10.114   1.673  15.906  1.00  0.00           N  
ATOM     61  CA  ASP A  10      -8.816   1.018  16.031  1.00  0.00           C  
ATOM     62  C   ASP A  10      -8.257   0.641  14.661  1.00  0.00           C  
ATOM     63  CB  ASP A  10      -8.926  -0.226  16.915  1.00  0.00           C  
ATOM     64  O   ASP A  10      -8.760  -0.277  14.011  1.00  0.00           O  
ATOM     65  CG  ASP A  10      -7.581  -0.869  17.203  1.00  0.00           C  
ATOM     66  OD1 ASP A  10      -6.538  -0.308  16.803  1.00  0.00           O  
ATOM     67  OD2 ASP A  10      -7.564  -1.949  17.833  1.00  0.00           O  
ATOM     68  N   TYR A  11      -7.136   1.321  14.223  1.00  0.00           N  
ATOM     69  CA  TYR A  11      -6.550   1.052  12.914  1.00  0.00           C  
ATOM     70  C   TYR A  11      -5.360   0.107  13.034  1.00  0.00           C  
ATOM     71  CB  TYR A  11      -6.115   2.357  12.241  1.00  0.00           C  
ATOM     72  O   TYR A  11      -4.670  -0.160  12.047  1.00  0.00           O  
ATOM     73  CG  TYR A  11      -7.267   3.237  11.822  1.00  0.00           C  
ATOM     74  CD1 TYR A  11      -7.950   3.003  10.631  1.00  0.00           C  
ATOM     75  CD2 TYR A  11      -7.674   4.304  12.615  1.00  0.00           C  
ATOM     76  CE1 TYR A  11      -9.011   3.813  10.239  1.00  0.00           C  
ATOM     77  CE2 TYR A  11      -8.734   5.121  12.234  1.00  0.00           C  
ATOM     78  OH  TYR A  11     -10.445   5.672  10.664  1.00  0.00           O  
ATOM     79  CZ  TYR A  11      -9.396   4.867  11.046  1.00  0.00           C  
ATOM     80  N   ASN A  12      -5.097  -0.398  14.190  1.00  0.00           N  
ATOM     81  CA  ASN A  12      -3.939  -1.242  14.463  1.00  0.00           C  
ATOM     82  C   ASN A  12      -3.995  -2.546  13.672  1.00  0.00           C  
ATOM     83  CB  ASN A  12      -3.829  -1.535  15.961  1.00  0.00           C  
ATOM     84  O   ASN A  12      -2.981  -2.995  13.135  1.00  0.00           O  
ATOM     85  CG  ASN A  12      -3.253  -0.371  16.743  1.00  0.00           C  
ATOM     86  ND2 ASN A  12      -3.566  -0.309  18.032  1.00  0.00           N  
ATOM     87  OD1 ASN A  12      -2.533   0.467  16.193  1.00  0.00           O  
ATOM     88  N   PRO A  13      -5.158  -3.095  13.522  1.00  0.00           N  
ATOM     89  CA  PRO A  13      -5.200  -4.328  12.732  1.00  0.00           C  
ATOM     90  C   PRO A  13      -4.748  -4.120  11.288  1.00  0.00           C  
ATOM     91  CB  PRO A  13      -6.676  -4.732  12.789  1.00  0.00           C  
ATOM     92  O   PRO A  13      -4.155  -5.019  10.688  1.00  0.00           O  
ATOM     93  CG  PRO A  13      -7.171  -4.188  14.090  1.00  0.00           C  
ATOM     94  CD  PRO A  13      -6.519  -2.856  14.329  1.00  0.00           C  
ATOM     95  N   ILE A  14      -4.970  -2.951  10.770  1.00  0.00           N  
ATOM     96  CA  ILE A  14      -4.526  -2.628   9.418  1.00  0.00           C  
ATOM     97  C   ILE A  14      -3.044  -2.262   9.435  1.00  0.00           C  
ATOM     98  CB  ILE A  14      -5.357  -1.475   8.811  1.00  0.00           C  
ATOM     99  O   ILE A  14      -2.259  -2.785   8.640  1.00  0.00           O  
ATOM    100  CG1 ILE A  14      -6.821  -1.900   8.648  1.00  0.00           C  
ATOM    101  CG2 ILE A  14      -4.763  -1.030   7.471  1.00  0.00           C  
ATOM    102  CD1 ILE A  14      -7.759  -0.759   8.280  1.00  0.00           C  
ATOM    103  N   SER A  15      -2.661  -1.414  10.384  1.00  0.00           N  
ATOM    104  CA  SER A  15      -1.287  -0.925  10.434  1.00  0.00           C  
ATOM    105  C   SER A  15      -0.303  -2.063  10.678  1.00  0.00           C  
ATOM    106  CB  SER A  15      -1.135   0.135  11.527  1.00  0.00           C  
ATOM    107  O   SER A  15       0.819  -2.042  10.166  1.00  0.00           O  
ATOM    108  OG  SER A  15      -1.476  -0.398  12.795  1.00  0.00           O  
ATOM    109  N   ASP A  16      -0.687  -3.143  11.420  1.00  0.00           N  
ATOM    110  CA  ASP A  16       0.176  -4.272  11.754  1.00  0.00           C  
ATOM    111  C   ASP A  16       0.463  -5.127  10.521  1.00  0.00           C  
ATOM    112  CB  ASP A  16      -0.460  -5.128  12.851  1.00  0.00           C  
ATOM    113  O   ASP A  16       1.363  -5.970  10.540  1.00  0.00           O  
ATOM    114  CG  ASP A  16      -0.399  -4.476  14.221  1.00  0.00           C  
ATOM    115  OD1 ASP A  16       0.357  -3.497  14.398  1.00  0.00           O  
ATOM    116  OD2 ASP A  16      -1.112  -4.948  15.134  1.00  0.00           O  
ATOM    117  N   THR A  17      -0.299  -4.883   9.428  1.00  0.00           N  
ATOM    118  CA  THR A  17      -0.107  -5.695   8.231  1.00  0.00           C  
ATOM    119  C   THR A  17       0.726  -4.945   7.196  1.00  0.00           C  
ATOM    120  CB  THR A  17      -1.456  -6.104   7.611  1.00  0.00           C  
ATOM    121  O   THR A  17       1.065  -5.496   6.147  1.00  0.00           O  
ATOM    122  CG2 THR A  17      -2.354  -6.777   8.643  1.00  0.00           C  
ATOM    123  OG1 THR A  17      -2.117  -4.936   7.108  1.00  0.00           O  
ATOM    124  N   ILE A  18       1.048  -3.693   7.479  1.00  0.00           N  
ATOM    125  CA  ILE A  18       1.782  -2.853   6.538  1.00  0.00           C  
ATOM    126  C   ILE A  18       3.252  -3.267   6.516  1.00  0.00           C  
ATOM    127  CB  ILE A  18       1.652  -1.356   6.897  1.00  0.00           C  
ATOM    128  O   ILE A  18       3.851  -3.511   7.566  1.00  0.00           O  
ATOM    129  CG1 ILE A  18       0.206  -0.884   6.705  1.00  0.00           C  
ATOM    130  CG2 ILE A  18       2.618  -0.514   6.059  1.00  0.00           C  
ATOM    131  CD1 ILE A  18      -0.057   0.528   7.210  1.00  0.00           C  
ATOM    132  N   VAL A  19       3.821  -3.376   5.324  1.00  0.00           N  
ATOM    133  CA  VAL A  19       5.226  -3.721   5.133  1.00  0.00           C  
ATOM    134  C   VAL A  19       5.911  -2.652   4.286  1.00  0.00           C  
ATOM    135  CB  VAL A  19       5.384  -5.108   4.471  1.00  0.00           C  
ATOM    136  O   VAL A  19       5.260  -1.964   3.497  1.00  0.00           O  
ATOM    137  CG1 VAL A  19       4.789  -6.201   5.357  1.00  0.00           C  
ATOM    138  CG2 VAL A  19       4.728  -5.118   3.091  1.00  0.00           C  
ATOM    139  N   LYS A  20       7.173  -2.492   4.567  1.00  0.00           N  
ATOM    140  CA  LYS A  20       8.014  -1.662   3.709  1.00  0.00           C  
ATOM    141  C   LYS A  20       8.784  -2.513   2.703  1.00  0.00           C  
ATOM    142  CB  LYS A  20       8.988  -0.835   4.550  1.00  0.00           C  
ATOM    143  O   LYS A  20       9.482  -3.454   3.085  1.00  0.00           O  
ATOM    144  CG  LYS A  20       9.780   0.190   3.751  1.00  0.00           C  
ATOM    145  CD  LYS A  20      10.690   1.017   4.649  1.00  0.00           C  
ATOM    146  CE  LYS A  20      11.433   2.087   3.860  1.00  0.00           C  
ATOM    147  NZ  LYS A  20      12.320   2.908   4.739  1.00  0.00           N  
ATOM    148  N   LEU A  21       8.618  -2.143   1.408  1.00  0.00           N  
ATOM    149  CA  LEU A  21       9.255  -2.880   0.323  1.00  0.00           C  
ATOM    150  C   LEU A  21      10.317  -2.027  -0.363  1.00  0.00           C  
ATOM    151  CB  LEU A  21       8.212  -3.337  -0.700  1.00  0.00           C  
ATOM    152  O   LEU A  21      10.043  -0.896  -0.770  1.00  0.00           O  
ATOM    153  CG  LEU A  21       7.006  -4.096  -0.145  1.00  0.00           C  
ATOM    154  CD1 LEU A  21       5.907  -4.188  -1.198  1.00  0.00           C  
ATOM    155  CD2 LEU A  21       7.419  -5.487   0.326  1.00  0.00           C  
ATOM    156  N   THR A  22      11.470  -2.601  -0.410  1.00  0.00           N  
ATOM    157  CA  THR A  22      12.549  -1.925  -1.121  1.00  0.00           C  
ATOM    158  C   THR A  22      13.119  -2.821  -2.217  1.00  0.00           C  
ATOM    159  CB  THR A  22      13.676  -1.505  -0.159  1.00  0.00           C  
ATOM    160  O   THR A  22      13.710  -3.864  -1.929  1.00  0.00           O  
ATOM    161  CG2 THR A  22      14.767  -0.733  -0.894  1.00  0.00           C  
ATOM    162  OG1 THR A  22      13.131  -0.675   0.873  1.00  0.00           O  
ATOM    163  N   ASN A  23      12.879  -2.395  -3.490  1.00  0.00           N  
ATOM    164  CA  ASN A  23      13.413  -3.097  -4.652  1.00  0.00           C  
ATOM    165  C   ASN A  23      14.688  -2.437  -5.169  1.00  0.00           C  
ATOM    166  CB  ASN A  23      12.364  -3.171  -5.764  1.00  0.00           C  
ATOM    167  O   ASN A  23      14.657  -1.295  -5.632  1.00  0.00           O  
ATOM    168  CG  ASN A  23      12.824  -4.000  -6.947  1.00  0.00           C  
ATOM    169  ND2 ASN A  23      11.907  -4.286  -7.863  1.00  0.00           N  
ATOM    170  OD1 ASN A  23      13.994  -4.381  -7.036  1.00  0.00           O  
ATOM    171  N   THR A  24      15.771  -3.181  -5.080  1.00  0.00           N  
ATOM    172  CA  THR A  24      17.062  -2.730  -5.587  1.00  0.00           C  
ATOM    173  C   THR A  24      17.458  -3.516  -6.833  1.00  0.00           C  
ATOM    174  CB  THR A  24      18.161  -2.869  -4.518  1.00  0.00           C  
ATOM    175  O   THR A  24      17.716  -4.719  -6.759  1.00  0.00           O  
ATOM    176  CG2 THR A  24      19.479  -2.274  -5.004  1.00  0.00           C  
ATOM    177  OG1 THR A  24      17.752  -2.185  -3.328  1.00  0.00           O  
ATOM    178  N   SER A  25      17.370  -2.776  -8.001  1.00  0.00           N  
ATOM    179  CA  SER A  25      17.688  -3.406  -9.278  1.00  0.00           C  
ATOM    180  C   SER A  25      18.403  -2.435 -10.211  1.00  0.00           C  
ATOM    181  CB  SER A  25      16.417  -3.929  -9.950  1.00  0.00           C  
ATOM    182  O   SER A  25      18.034  -1.262 -10.296  1.00  0.00           O  
ATOM    183  OG  SER A  25      15.771  -4.885  -9.128  1.00  0.00           O  
ATOM    184  N   ASP A  26      19.502  -2.914 -10.809  1.00  0.00           N  
ATOM    185  CA  ASP A  26      20.229  -2.162 -11.827  1.00  0.00           C  
ATOM    186  C   ASP A  26      20.709  -0.819 -11.280  1.00  0.00           C  
ATOM    187  CB  ASP A  26      19.352  -1.944 -13.062  1.00  0.00           C  
ATOM    188  O   ASP A  26      20.566   0.212 -11.940  1.00  0.00           O  
ATOM    189  CG  ASP A  26      19.044  -3.232 -13.805  1.00  0.00           C  
ATOM    190  OD1 ASP A  26      19.848  -4.186 -13.732  1.00  0.00           O  
ATOM    191  OD2 ASP A  26      17.988  -3.292 -14.472  1.00  0.00           O  
ATOM    192  N   GLY A  27      21.204  -0.746  -9.983  1.00  0.00           N  
ATOM    193  CA  GLY A  27      21.772   0.449  -9.379  1.00  0.00           C  
ATOM    194  C   GLY A  27      20.722   1.413  -8.862  1.00  0.00           C  
ATOM    195  O   GLY A  27      21.053   2.496  -8.375  1.00  0.00           O  
ATOM    196  N   TYR A  28      19.429   1.082  -9.056  1.00  0.00           N  
ATOM    197  CA  TYR A  28      18.341   1.925  -8.572  1.00  0.00           C  
ATOM    198  C   TYR A  28      17.594   1.247  -7.429  1.00  0.00           C  
ATOM    199  CB  TYR A  28      17.369   2.254  -9.709  1.00  0.00           C  
ATOM    200  O   TYR A  28      17.562   0.017  -7.343  1.00  0.00           O  
ATOM    201  CG  TYR A  28      17.968   3.127 -10.785  1.00  0.00           C  
ATOM    202  CD1 TYR A  28      17.848   4.514 -10.730  1.00  0.00           C  
ATOM    203  CD2 TYR A  28      18.652   2.568 -11.858  1.00  0.00           C  
ATOM    204  CE1 TYR A  28      18.396   5.323 -11.721  1.00  0.00           C  
ATOM    205  CE2 TYR A  28      19.204   3.366 -12.854  1.00  0.00           C  
ATOM    206  OH  TYR A  28      19.616   5.536 -13.760  1.00  0.00           O  
ATOM    207  CZ  TYR A  28      19.072   4.740 -12.777  1.00  0.00           C  
ATOM    208  N   SER A  29      17.044   2.109  -6.572  1.00  0.00           N  
ATOM    209  CA  SER A  29      16.267   1.616  -5.440  1.00  0.00           C  
ATOM    210  C   SER A  29      14.912   2.310  -5.355  1.00  0.00           C  
ATOM    211  CB  SER A  29      17.035   1.818  -4.133  1.00  0.00           C  
ATOM    212  O   SER A  29      14.831   3.537  -5.437  1.00  0.00           O  
ATOM    213  OG  SER A  29      16.314   1.283  -3.037  1.00  0.00           O  
ATOM    214  N   ILE A  30      13.869   1.460  -5.365  1.00  0.00           N  
ATOM    215  CA  ILE A  30      12.516   1.972  -5.175  1.00  0.00           C  
ATOM    216  C   ILE A  30      11.934   1.421  -3.876  1.00  0.00           C  
ATOM    217  CB  ILE A  30      11.602   1.610  -6.368  1.00  0.00           C  
ATOM    218  O   ILE A  30      11.983   0.214  -3.628  1.00  0.00           O  
ATOM    219  CG1 ILE A  30      12.136   2.240  -7.659  1.00  0.00           C  
ATOM    220  CG2 ILE A  30      10.161   2.052  -6.097  1.00  0.00           C  
ATOM    221  CD1 ILE A  30      11.368   1.834  -8.909  1.00  0.00           C  
ATOM    222  N   SER A  31      11.470   2.380  -3.061  1.00  0.00           N  
ATOM    223  CA  SER A  31      10.856   1.987  -1.798  1.00  0.00           C  
ATOM    224  C   SER A  31       9.398   2.430  -1.730  1.00  0.00           C  
ATOM    225  CB  SER A  31      11.631   2.575  -0.618  1.00  0.00           C  
ATOM    226  O   SER A  31       9.083   3.591  -2.000  1.00  0.00           O  
ATOM    227  OG  SER A  31      12.935   2.024  -0.549  1.00  0.00           O  
ATOM    228  N   LEU A  32       8.561   1.445  -1.408  1.00  0.00           N  
ATOM    229  CA  LEU A  32       7.138   1.687  -1.192  1.00  0.00           C  
ATOM    230  C   LEU A  32       6.610   0.835  -0.043  1.00  0.00           C  
ATOM    231  CB  LEU A  32       6.345   1.393  -2.468  1.00  0.00           C  
ATOM    232  O   LEU A  32       7.350   0.036   0.534  1.00  0.00           O  
ATOM    233  CG  LEU A  32       6.737   0.128  -3.233  1.00  0.00           C  
ATOM    234  CD1 LEU A  32       5.708  -0.973  -3.000  1.00  0.00           C  
ATOM    235  CD2 LEU A  32       6.881   0.425  -4.722  1.00  0.00           C  
ATOM    236  N   TYR A  33       5.355   0.991   0.223  1.00  0.00           N  
ATOM    237  CA  TYR A  33       4.701   0.173   1.239  1.00  0.00           C  
ATOM    238  C   TYR A  33       3.792  -0.868   0.597  1.00  0.00           C  
ATOM    239  CB  TYR A  33       3.894   1.051   2.199  1.00  0.00           C  
ATOM    240  O   TYR A  33       3.543  -0.825  -0.610  1.00  0.00           O  
ATOM    241  CG  TYR A  33       4.747   1.924   3.086  1.00  0.00           C  
ATOM    242  CD1 TYR A  33       5.248   1.445   4.295  1.00  0.00           C  
ATOM    243  CD2 TYR A  33       5.054   3.230   2.720  1.00  0.00           C  
ATOM    244  CE1 TYR A  33       6.034   2.246   5.116  1.00  0.00           C  
ATOM    245  CE2 TYR A  33       5.838   4.041   3.534  1.00  0.00           C  
ATOM    246  OH  TYR A  33       7.100   4.339   5.538  1.00  0.00           O  
ATOM    247  CZ  TYR A  33       6.323   3.541   4.728  1.00  0.00           C  
ATOM    248  N   GLY A  34       3.376  -1.795   1.391  1.00  0.00           N  
ATOM    249  CA  GLY A  34       2.432  -2.825   0.989  1.00  0.00           C  
ATOM    250  C   GLY A  34       1.580  -3.334   2.137  1.00  0.00           C  
ATOM    251  O   GLY A  34       1.799  -2.962   3.291  1.00  0.00           O  
ATOM    252  N   ILE A  35       0.551  -4.041   1.722  1.00  0.00           N  
ATOM    253  CA  ILE A  35      -0.362  -4.626   2.698  1.00  0.00           C  
ATOM    254  C   ILE A  35      -0.186  -6.143   2.726  1.00  0.00           C  
ATOM    255  CB  ILE A  35      -1.831  -4.262   2.386  1.00  0.00           C  
ATOM    256  O   ILE A  35      -0.292  -6.805   1.691  1.00  0.00           O  
ATOM    257  CG1 ILE A  35      -1.994  -2.741   2.283  1.00  0.00           C  
ATOM    258  CG2 ILE A  35      -2.769  -4.842   3.449  1.00  0.00           C  
ATOM    259  CD1 ILE A  35      -3.304  -2.301   1.643  1.00  0.00           C  
ATOM    260  N   GLY A  36       0.083  -6.674   3.915  1.00  0.00           N  
ATOM    261  CA  GLY A  36       0.124  -8.119   4.082  1.00  0.00           C  
ATOM    262  C   GLY A  36      -1.249  -8.736   4.269  1.00  0.00           C  
ATOM    263  O   GLY A  36      -2.098  -8.176   4.965  1.00  0.00           O  
ATOM    264  N   PHE A  37      -1.538  -9.861   3.674  1.00  0.00           N  
ATOM    265  CA  PHE A  37      -2.755 -10.662   3.745  1.00  0.00           C  
ATOM    266  C   PHE A  37      -2.439 -12.143   3.574  1.00  0.00           C  
ATOM    267  CB  PHE A  37      -3.759 -10.212   2.679  1.00  0.00           C  
ATOM    268  O   PHE A  37      -2.253 -12.618   2.452  1.00  0.00           O  
ATOM    269  CG  PHE A  37      -5.119 -10.839   2.824  1.00  0.00           C  
ATOM    270  CD1 PHE A  37      -5.412 -12.049   2.206  1.00  0.00           C  
ATOM    271  CD2 PHE A  37      -6.106 -10.218   3.578  1.00  0.00           C  
ATOM    272  CE1 PHE A  37      -6.671 -12.631   2.338  1.00  0.00           C  
ATOM    273  CE2 PHE A  37      -7.366 -10.794   3.715  1.00  0.00           C  
ATOM    274  CZ  PHE A  37      -7.647 -11.999   3.094  1.00  0.00           C  
ATOM    275  N   GLY A  38      -2.371 -12.874   4.770  1.00  0.00           N  
ATOM    276  CA  GLY A  38      -1.922 -14.253   4.662  1.00  0.00           C  
ATOM    277  C   GLY A  38      -0.520 -14.382   4.098  1.00  0.00           C  
ATOM    278  O   GLY A  38       0.410 -13.730   4.577  1.00  0.00           O  
ATOM    279  N   PRO A  39      -0.307 -15.214   3.023  1.00  0.00           N  
ATOM    280  CA  PRO A  39       0.999 -15.348   2.373  1.00  0.00           C  
ATOM    281  C   PRO A  39       1.199 -14.346   1.238  1.00  0.00           C  
ATOM    282  CB  PRO A  39       0.981 -16.782   1.838  1.00  0.00           C  
ATOM    283  O   PRO A  39       2.072 -14.537   0.388  1.00  0.00           O  
ATOM    284  CG  PRO A  39      -0.446 -17.038   1.476  1.00  0.00           C  
ATOM    285  CD  PRO A  39      -1.324 -16.336   2.473  1.00  0.00           C  
ATOM    286  N   LEU A  40       0.393 -13.323   1.250  1.00  0.00           N  
ATOM    287  CA  LEU A  40       0.391 -12.403   0.117  1.00  0.00           C  
ATOM    288  C   LEU A  40       0.788 -10.998   0.558  1.00  0.00           C  
ATOM    289  CB  LEU A  40      -0.988 -12.372  -0.547  1.00  0.00           C  
ATOM    290  O   LEU A  40       0.552 -10.614   1.706  1.00  0.00           O  
ATOM    291  CG  LEU A  40      -1.591 -13.727  -0.920  1.00  0.00           C  
ATOM    292  CD1 LEU A  40      -3.019 -13.551  -1.426  1.00  0.00           C  
ATOM    293  CD2 LEU A  40      -0.730 -14.426  -1.967  1.00  0.00           C  
ATOM    294  N   ILE A  41       1.373 -10.315  -0.349  1.00  0.00           N  
ATOM    295  CA  ILE A  41       1.581  -8.881  -0.186  1.00  0.00           C  
ATOM    296  C   ILE A  41       0.924  -8.129  -1.341  1.00  0.00           C  
ATOM    297  CB  ILE A  41       3.085  -8.533  -0.107  1.00  0.00           C  
ATOM    298  O   ILE A  41       1.144  -8.457  -2.509  1.00  0.00           O  
ATOM    299  CG1 ILE A  41       3.703  -9.118   1.168  1.00  0.00           C  
ATOM    300  CG2 ILE A  41       3.293  -7.017  -0.171  1.00  0.00           C  
ATOM    301  CD1 ILE A  41       5.208  -8.917   1.276  1.00  0.00           C  
ATOM    302  N   ILE A  42       0.084  -7.172  -0.989  1.00  0.00           N  
ATOM    303  CA  ILE A  42      -0.581  -6.307  -1.957  1.00  0.00           C  
ATOM    304  C   ILE A  42       0.138  -4.962  -2.027  1.00  0.00           C  
ATOM    305  CB  ILE A  42      -2.071  -6.100  -1.601  1.00  0.00           C  
ATOM    306  O   ILE A  42       0.296  -4.281  -1.011  1.00  0.00           O  
ATOM    307  CG1 ILE A  42      -2.787  -7.451  -1.494  1.00  0.00           C  
ATOM    308  CG2 ILE A  42      -2.753  -5.198  -2.633  1.00  0.00           C  
ATOM    309  CD1 ILE A  42      -2.986  -7.936  -0.065  1.00  0.00           C  
ATOM    310  N   THR A  43       0.581  -4.538  -3.210  1.00  0.00           N  
ATOM    311  CA  THR A  43       1.298  -3.275  -3.348  1.00  0.00           C  
ATOM    312  C   THR A  43       1.137  -2.713  -4.758  1.00  0.00           C  
ATOM    313  CB  THR A  43       2.794  -3.443  -3.028  1.00  0.00           C  
ATOM    314  O   THR A  43       0.277  -3.165  -5.518  1.00  0.00           O  
ATOM    315  CG2 THR A  43       3.504  -4.240  -4.117  1.00  0.00           C  
ATOM    316  OG1 THR A  43       3.403  -2.150  -2.924  1.00  0.00           O  
ATOM    317  N   ASN A  44       1.916  -1.621  -5.055  1.00  0.00           N  
ATOM    318  CA  ASN A  44       1.842  -0.995  -6.371  1.00  0.00           C  
ATOM    319  C   ASN A  44       2.705  -1.731  -7.391  1.00  0.00           C  
ATOM    320  CB  ASN A  44       2.254   0.476  -6.289  1.00  0.00           C  
ATOM    321  O   ASN A  44       3.785  -2.222  -7.058  1.00  0.00           O  
ATOM    322  CG  ASN A  44       1.321   1.297  -5.420  1.00  0.00           C  
ATOM    323  ND2 ASN A  44       0.209   1.739  -5.995  1.00  0.00           N  
ATOM    324  OD1 ASN A  44       1.599   1.532  -4.241  1.00  0.00           O  
ATOM    325  N   LEU A  45       2.205  -1.771  -8.605  1.00  0.00           N  
ATOM    326  CA  LEU A  45       2.896  -2.402  -9.724  1.00  0.00           C  
ATOM    327  C   LEU A  45       4.217  -1.697 -10.014  1.00  0.00           C  
ATOM    328  CB  LEU A  45       2.013  -2.390 -10.975  1.00  0.00           C  
ATOM    329  O   LEU A  45       5.195  -2.338 -10.408  1.00  0.00           O  
ATOM    330  CG  LEU A  45       2.530  -3.182 -12.177  1.00  0.00           C  
ATOM    331  CD1 LEU A  45       2.608  -4.667 -11.840  1.00  0.00           C  
ATOM    332  CD2 LEU A  45       1.639  -2.950 -13.393  1.00  0.00           C  
ATOM    333  N   HIS A  46       4.264  -0.432  -9.769  1.00  0.00           N  
ATOM    334  CA  HIS A  46       5.446   0.336 -10.144  1.00  0.00           C  
ATOM    335  C   HIS A  46       6.607   0.059  -9.195  1.00  0.00           C  
ATOM    336  CB  HIS A  46       5.129   1.832 -10.165  1.00  0.00           C  
ATOM    337  O   HIS A  46       7.675   0.663  -9.321  1.00  0.00           O  
ATOM    338  CG  HIS A  46       4.794   2.393  -8.819  1.00  0.00           C  
ATOM    339  CD2 HIS A  46       5.590   2.781  -7.795  1.00  0.00           C  
ATOM    340  ND1 HIS A  46       3.498   2.606  -8.403  1.00  0.00           N  
ATOM    341  CE1 HIS A  46       3.511   3.104  -7.178  1.00  0.00           C  
ATOM    342  NE2 HIS A  46       4.768   3.219  -6.786  1.00  0.00           N  
ATOM    343  N   LEU A  47       6.421  -0.809  -8.215  1.00  0.00           N  
ATOM    344  CA  LEU A  47       7.534  -1.309  -7.416  1.00  0.00           C  
ATOM    345  C   LEU A  47       8.544  -2.044  -8.291  1.00  0.00           C  
ATOM    346  CB  LEU A  47       7.026  -2.239  -6.311  1.00  0.00           C  
ATOM    347  O   LEU A  47       9.736  -2.078  -7.976  1.00  0.00           O  
ATOM    348  CG  LEU A  47       8.093  -2.912  -5.447  1.00  0.00           C  
ATOM    349  CD1 LEU A  47       8.847  -1.869  -4.627  1.00  0.00           C  
ATOM    350  CD2 LEU A  47       7.462  -3.961  -4.537  1.00  0.00           C  
ATOM    351  N   PHE A  48       8.037  -2.611  -9.434  1.00  0.00           N  
ATOM    352  CA  PHE A  48       8.862  -3.454 -10.291  1.00  0.00           C  
ATOM    353  C   PHE A  48       9.150  -2.760 -11.617  1.00  0.00           C  
ATOM    354  CB  PHE A  48       8.178  -4.801 -10.541  1.00  0.00           C  
ATOM    355  O   PHE A  48       8.999  -3.360 -12.683  1.00  0.00           O  
ATOM    356  CG  PHE A  48       7.989  -5.626  -9.297  1.00  0.00           C  
ATOM    357  CD1 PHE A  48       9.063  -6.291  -8.717  1.00  0.00           C  
ATOM    358  CD2 PHE A  48       6.737  -5.736  -8.706  1.00  0.00           C  
ATOM    359  CE1 PHE A  48       8.891  -7.056  -7.565  1.00  0.00           C  
ATOM    360  CE2 PHE A  48       6.558  -6.498  -7.555  1.00  0.00           C  
ATOM    361  CZ  PHE A  48       7.635  -7.158  -6.987  1.00  0.00           C  
ATOM    362  N   ARG A  49       9.503  -1.428 -11.546  1.00  0.00           N  
ATOM    363  CA  ARG A  49       9.950  -0.724 -12.743  1.00  0.00           C  
ATOM    364  C   ARG A  49      11.215  -1.358 -13.312  1.00  0.00           C  
ATOM    365  CB  ARG A  49      10.198   0.755 -12.436  1.00  0.00           C  
ATOM    366  O   ARG A  49      11.432  -1.342 -14.525  1.00  0.00           O  
ATOM    367  CG  ARG A  49       8.927   1.568 -12.254  1.00  0.00           C  
ATOM    368  CD  ARG A  49       9.227   3.047 -12.051  1.00  0.00           C  
ATOM    369  NE  ARG A  49       8.005   3.826 -11.876  1.00  0.00           N  
ATOM    370  NH1 ARG A  49       9.088   5.844 -11.574  1.00  0.00           N  
ATOM    371  NH2 ARG A  49       6.799   5.746 -11.510  1.00  0.00           N  
ATOM    372  CZ  ARG A  49       7.967   5.137 -11.654  1.00  0.00           C  
ATOM    373  N   ARG A  50      11.927  -1.817 -12.342  1.00  0.00           N  
ATOM    374  CA  ARG A  50      13.106  -2.616 -12.660  1.00  0.00           C  
ATOM    375  C   ARG A  50      13.072  -3.956 -11.932  1.00  0.00           C  
ATOM    376  CB  ARG A  50      14.385  -1.857 -12.298  1.00  0.00           C  
ATOM    377  O   ARG A  50      12.424  -4.087 -10.892  1.00  0.00           O  
ATOM    378  CG  ARG A  50      14.590  -0.581 -13.099  1.00  0.00           C  
ATOM    379  CD  ARG A  50      15.830   0.177 -12.644  1.00  0.00           C  
ATOM    380  NE  ARG A  50      16.049   1.380 -13.442  1.00  0.00           N  
ATOM    381  NH1 ARG A  50      14.462   2.649 -12.343  1.00  0.00           N  
ATOM    382  NH2 ARG A  50      15.674   3.559 -14.063  1.00  0.00           N  
ATOM    383  CZ  ARG A  50      15.395   2.527 -13.281  1.00  0.00           C  
ATOM    384  N   ASN A  51      13.660  -4.893 -12.570  1.00  0.00           N  
ATOM    385  CA  ASN A  51      13.581  -6.247 -12.031  1.00  0.00           C  
ATOM    386  C   ASN A  51      14.938  -6.944 -12.065  1.00  0.00           C  
ATOM    387  CB  ASN A  51      12.542  -7.069 -12.796  1.00  0.00           C  
ATOM    388  O   ASN A  51      15.944  -6.336 -12.437  1.00  0.00           O  
ATOM    389  CG  ASN A  51      11.941  -8.178 -11.956  1.00  0.00           C  
ATOM    390  ND2 ASN A  51      10.995  -8.911 -12.530  1.00  0.00           N  
ATOM    391  OD1 ASN A  51      12.322  -8.373 -10.799  1.00  0.00           O  
ATOM    392  N   ASN A  52      15.011  -8.156 -11.569  1.00  0.00           N  
ATOM    393  CA  ASN A  52      16.228  -8.960 -11.523  1.00  0.00           C  
ATOM    394  C   ASN A  52      17.213  -8.426 -10.487  1.00  0.00           C  
ATOM    395  CB  ASN A  52      16.887  -9.016 -12.903  1.00  0.00           C  
ATOM    396  O   ASN A  52      18.422  -8.410 -10.724  1.00  0.00           O  
ATOM    397  CG  ASN A  52      17.937 -10.105 -13.004  1.00  0.00           C  
ATOM    398  ND2 ASN A  52      18.916  -9.905 -13.879  1.00  0.00           N  
ATOM    399  OD1 ASN A  52      17.869 -11.118 -12.303  1.00  0.00           O  
ATOM    400  N   GLY A  53      16.694  -8.009  -9.390  1.00  0.00           N  
ATOM    401  CA  GLY A  53      17.474  -7.522  -8.264  1.00  0.00           C  
ATOM    402  C   GLY A  53      17.045  -8.119  -6.937  1.00  0.00           C  
ATOM    403  O   GLY A  53      16.692  -9.299  -6.866  1.00  0.00           O  
ATOM    404  N   THR A  54      17.297  -7.317  -5.854  1.00  0.00           N  
ATOM    405  CA  THR A  54      17.005  -7.755  -4.494  1.00  0.00           C  
ATOM    406  C   THR A  54      15.794  -7.013  -3.935  1.00  0.00           C  
ATOM    407  CB  THR A  54      18.215  -7.541  -3.566  1.00  0.00           C  
ATOM    408  O   THR A  54      15.687  -5.793  -4.077  1.00  0.00           O  
ATOM    409  CG2 THR A  54      17.922  -8.040  -2.155  1.00  0.00           C  
ATOM    410  OG1 THR A  54      19.343  -8.254  -4.089  1.00  0.00           O  
ATOM    411  N   LEU A  55      14.845  -7.778  -3.411  1.00  0.00           N  
ATOM    412  CA  LEU A  55      13.701  -7.192  -2.721  1.00  0.00           C  
ATOM    413  C   LEU A  55      13.827  -7.369  -1.211  1.00  0.00           C  
ATOM    414  CB  LEU A  55      12.397  -7.825  -3.213  1.00  0.00           C  
ATOM    415  O   LEU A  55      13.913  -8.497  -0.719  1.00  0.00           O  
ATOM    416  CG  LEU A  55      11.107  -7.298  -2.581  1.00  0.00           C  
ATOM    417  CD1 LEU A  55      10.901  -5.831  -2.942  1.00  0.00           C  
ATOM    418  CD2 LEU A  55       9.913  -8.136  -3.025  1.00  0.00           C  
ATOM    419  N   THR A  56      13.902  -6.262  -0.495  1.00  0.00           N  
ATOM    420  CA  THR A  56      13.931  -6.272   0.964  1.00  0.00           C  
ATOM    421  C   THR A  56      12.557  -5.933   1.534  1.00  0.00           C  
ATOM    422  CB  THR A  56      14.975  -5.280   1.509  1.00  0.00           C  
ATOM    423  O   THR A  56      11.970  -4.906   1.185  1.00  0.00           O  
ATOM    424  CG2 THR A  56      15.036  -5.327   3.032  1.00  0.00           C  
ATOM    425  OG1 THR A  56      16.264  -5.613   0.979  1.00  0.00           O  
ATOM    426  N   ILE A  57      12.087  -6.805   2.428  1.00  0.00           N  
ATOM    427  CA  ILE A  57      10.781  -6.616   3.049  1.00  0.00           C  
ATOM    428  C   ILE A  57      10.951  -6.384   4.549  1.00  0.00           C  
ATOM    429  CB  ILE A  57       9.854  -7.826   2.795  1.00  0.00           C  
ATOM    430  O   ILE A  57      11.498  -7.234   5.256  1.00  0.00           O  
ATOM    431  CG1 ILE A  57       9.751  -8.114   1.293  1.00  0.00           C  
ATOM    432  CG2 ILE A  57       8.469  -7.582   3.403  1.00  0.00           C  
ATOM    433  CD1 ILE A  57       9.260  -9.517   0.964  1.00  0.00           C  
ATOM    434  N   THR A  58      10.480  -5.243   5.010  1.00  0.00           N  
ATOM    435  CA  THR A  58      10.481  -4.930   6.435  1.00  0.00           C  
ATOM    436  C   THR A  58       9.061  -4.944   6.993  1.00  0.00           C  
ATOM    437  CB  THR A  58      11.128  -3.559   6.706  1.00  0.00           C  
ATOM    438  O   THR A  58       8.198  -4.196   6.528  1.00  0.00           O  
ATOM    439  CG2 THR A  58      11.231  -3.286   8.202  1.00  0.00           C  
ATOM    440  OG1 THR A  58      12.443  -3.538   6.136  1.00  0.00           O  
ATOM    441  N   SER A  59       8.833  -5.830   7.925  1.00  0.00           N  
ATOM    442  CA  SER A  59       7.536  -5.966   8.578  1.00  0.00           C  
ATOM    443  C   SER A  59       7.683  -6.010  10.096  1.00  0.00           C  
ATOM    444  CB  SER A  59       6.820  -7.226   8.091  1.00  0.00           C  
ATOM    445  O   SER A  59       8.773  -5.784  10.626  1.00  0.00           O  
ATOM    446  OG  SER A  59       7.419  -8.389   8.636  1.00  0.00           O  
ATOM    447  N   ILE A  60       6.571  -6.315  10.767  1.00  0.00           N  
ATOM    448  CA  ILE A  60       6.606  -6.443  12.220  1.00  0.00           C  
ATOM    449  C   ILE A  60       7.372  -7.706  12.608  1.00  0.00           C  
ATOM    450  CB  ILE A  60       5.182  -6.474  12.819  1.00  0.00           C  
ATOM    451  O   ILE A  60       7.817  -7.842  13.750  1.00  0.00           O  
ATOM    452  CG1 ILE A  60       4.391  -7.660  12.254  1.00  0.00           C  
ATOM    453  CG2 ILE A  60       4.455  -5.153  12.552  1.00  0.00           C  
ATOM    454  CD1 ILE A  60       3.097  -7.953  13.001  1.00  0.00           C  
ATOM    455  N   HIS A  61       7.480  -8.556  11.646  1.00  0.00           N  
ATOM    456  CA  HIS A  61       8.155  -9.825  11.895  1.00  0.00           C  
ATOM    457  C   HIS A  61       9.651  -9.715  11.624  1.00  0.00           C  
ATOM    458  CB  HIS A  61       7.545 -10.933  11.035  1.00  0.00           C  
ATOM    459  O   HIS A  61      10.387 -10.693  11.778  1.00  0.00           O  
ATOM    460  CG  HIS A  61       6.096 -11.179  11.311  1.00  0.00           C  
ATOM    461  CD2 HIS A  61       5.009 -11.081  10.510  1.00  0.00           C  
ATOM    462  ND1 HIS A  61       5.631 -11.575  12.547  1.00  0.00           N  
ATOM    463  CE1 HIS A  61       4.316 -11.711  12.492  1.00  0.00           C  
ATOM    464  NE2 HIS A  61       3.914 -11.417  11.268  1.00  0.00           N  
ATOM    465  N   GLY A  62      10.071  -8.584  11.180  1.00  0.00           N  
ATOM    466  CA  GLY A  62      11.482  -8.396  10.880  1.00  0.00           C  
ATOM    467  C   GLY A  62      11.750  -8.138   9.409  1.00  0.00           C  
ATOM    468  O   GLY A  62      10.858  -7.704   8.677  1.00  0.00           O  
ATOM    469  N   THR A  63      12.965  -8.271   9.091  1.00  0.00           N  
ATOM    470  CA  THR A  63      13.394  -8.006   7.722  1.00  0.00           C  
ATOM    471  C   THR A  63      13.621  -9.310   6.964  1.00  0.00           C  
ATOM    472  CB  THR A  63      14.682  -7.163   7.694  1.00  0.00           C  
ATOM    473  O   THR A  63      14.211 -10.251   7.499  1.00  0.00           O  
ATOM    474  CG2 THR A  63      15.135  -6.897   6.263  1.00  0.00           C  
ATOM    475  OG1 THR A  63      14.441  -5.910   8.348  1.00  0.00           O  
ATOM    476  N   PHE A  64      13.067  -9.374   5.809  1.00  0.00           N  
ATOM    477  CA  PHE A  64      13.190 -10.519   4.915  1.00  0.00           C  
ATOM    478  C   PHE A  64      13.729 -10.089   3.556  1.00  0.00           C  
ATOM    479  CB  PHE A  64      11.837 -11.218   4.746  1.00  0.00           C  
ATOM    480  O   PHE A  64      13.257  -9.108   2.977  1.00  0.00           O  
ATOM    481  CG  PHE A  64      11.924 -12.545   4.042  1.00  0.00           C  
ATOM    482  CD1 PHE A  64      11.842 -12.620   2.657  1.00  0.00           C  
ATOM    483  CD2 PHE A  64      12.087 -13.719   4.766  1.00  0.00           C  
ATOM    484  CE1 PHE A  64      11.922 -13.847   2.003  1.00  0.00           C  
ATOM    485  CE2 PHE A  64      12.167 -14.949   4.119  1.00  0.00           C  
ATOM    486  CZ  PHE A  64      12.084 -15.011   2.738  1.00  0.00           C  
ATOM    487  N   THR A  65      14.707 -10.879   3.074  1.00  0.00           N  
ATOM    488  CA  THR A  65      15.330 -10.497   1.812  1.00  0.00           C  
ATOM    489  C   THR A  65      15.164 -11.600   0.771  1.00  0.00           C  
ATOM    490  CB  THR A  65      16.826 -10.184   1.999  1.00  0.00           C  
ATOM    491  O   THR A  65      15.424 -12.772   1.054  1.00  0.00           O  
ATOM    492  CG2 THR A  65      17.474  -9.786   0.677  1.00  0.00           C  
ATOM    493  OG1 THR A  65      16.970  -9.107   2.933  1.00  0.00           O  
ATOM    494  N   ILE A  66      14.658 -11.132  -0.396  1.00  0.00           N  
ATOM    495  CA  ILE A  66      14.625 -11.982  -1.581  1.00  0.00           C  
ATOM    496  C   ILE A  66      15.720 -11.554  -2.554  1.00  0.00           C  
ATOM    497  CB  ILE A  66      13.244 -11.934  -2.273  1.00  0.00           C  
ATOM    498  O   ILE A  66      15.695 -10.435  -3.074  1.00  0.00           O  
ATOM    499  CG1 ILE A  66      12.146 -12.391  -1.305  1.00  0.00           C  
ATOM    500  CG2 ILE A  66      13.246 -12.790  -3.543  1.00  0.00           C  
ATOM    501  CD1 ILE A  66      10.733 -12.093  -1.787  1.00  0.00           C  
ATOM    502  N   GLU A  67      16.683 -12.415  -2.868  1.00  0.00           N  
ATOM    503  CA  GLU A  67      17.894 -12.059  -3.601  1.00  0.00           C  
ATOM    504  C   GLU A  67      17.606 -11.875  -5.088  1.00  0.00           C  
ATOM    505  CB  GLU A  67      18.975 -13.124  -3.402  1.00  0.00           C  
ATOM    506  O   GLU A  67      18.299 -11.118  -5.771  1.00  0.00           O  
ATOM    507  CG  GLU A  67      19.485 -13.224  -1.972  1.00  0.00           C  
ATOM    508  CD  GLU A  67      20.217 -11.975  -1.508  1.00  0.00           C  
ATOM    509  OE1 GLU A  67      20.292 -11.736  -0.281  1.00  0.00           O  
ATOM    510  OE2 GLU A  67      20.720 -11.229  -2.377  1.00  0.00           O  
ATOM    511  N   ASN A  68      16.614 -12.526  -5.567  1.00  0.00           N  
ATOM    512  CA  ASN A  68      16.265 -12.452  -6.982  1.00  0.00           C  
ATOM    513  C   ASN A  68      14.770 -12.223  -7.179  1.00  0.00           C  
ATOM    514  CB  ASN A  68      16.709 -13.723  -7.711  1.00  0.00           C  
ATOM    515  O   ASN A  68      13.968 -13.141  -6.998  1.00  0.00           O  
ATOM    516  CG  ASN A  68      16.508 -13.635  -9.211  1.00  0.00           C  
ATOM    517  ND2 ASN A  68      17.018 -14.624  -9.936  1.00  0.00           N  
ATOM    518  OD1 ASN A  68      15.901 -12.687  -9.714  1.00  0.00           O  
ATOM    519  N   THR A  69      14.394 -10.983  -7.598  1.00  0.00           N  
ATOM    520  CA  THR A  69      12.990 -10.606  -7.720  1.00  0.00           C  
ATOM    521  C   THR A  69      12.330 -11.345  -8.880  1.00  0.00           C  
ATOM    522  CB  THR A  69      12.835  -9.087  -7.920  1.00  0.00           C  
ATOM    523  O   THR A  69      11.102 -11.426  -8.953  1.00  0.00           O  
ATOM    524  CG2 THR A  69      13.238  -8.322  -6.663  1.00  0.00           C  
ATOM    525  OG1 THR A  69      13.668  -8.667  -9.008  1.00  0.00           O  
ATOM    526  N   THR A  70      13.070 -11.984  -9.775  1.00  0.00           N  
ATOM    527  CA  THR A  70      12.504 -12.688 -10.920  1.00  0.00           C  
ATOM    528  C   THR A  70      11.874 -14.008 -10.486  1.00  0.00           C  
ATOM    529  CB  THR A  70      13.574 -12.956 -11.996  1.00  0.00           C  
ATOM    530  O   THR A  70      11.089 -14.601 -11.229  1.00  0.00           O  
ATOM    531  CG2 THR A  70      14.197 -11.653 -12.487  1.00  0.00           C  
ATOM    532  OG1 THR A  70      14.602 -13.786 -11.442  1.00  0.00           O  
ATOM    533  N   THR A  71      12.182 -14.427  -9.331  1.00  0.00           N  
ATOM    534  CA  THR A  71      11.665 -15.697  -8.835  1.00  0.00           C  
ATOM    535  C   THR A  71      10.324 -15.498  -8.134  1.00  0.00           C  
ATOM    536  CB  THR A  71      12.659 -16.366  -7.868  1.00  0.00           C  
ATOM    537  O   THR A  71       9.660 -16.469  -7.766  1.00  0.00           O  
ATOM    538  CG2 THR A  71      14.019 -16.566  -8.529  1.00  0.00           C  
ATOM    539  OG1 THR A  71      12.820 -15.539  -6.710  1.00  0.00           O  
ATOM    540  N   LEU A  72       9.903 -14.252  -8.012  1.00  0.00           N  
ATOM    541  CA  LEU A  72       8.667 -13.946  -7.299  1.00  0.00           C  
ATOM    542  C   LEU A  72       7.449 -14.295  -8.147  1.00  0.00           C  
ATOM    543  CB  LEU A  72       8.626 -12.466  -6.910  1.00  0.00           C  
ATOM    544  O   LEU A  72       7.442 -14.058  -9.358  1.00  0.00           O  
ATOM    545  CG  LEU A  72       9.560 -12.036  -5.778  1.00  0.00           C  
ATOM    546  CD1 LEU A  72       9.594 -10.515  -5.668  1.00  0.00           C  
ATOM    547  CD2 LEU A  72       9.126 -12.663  -4.458  1.00  0.00           C  
ATOM    548  N   LYS A  73       6.496 -14.878  -7.475  1.00  0.00           N  
ATOM    549  CA  LYS A  73       5.201 -15.087  -8.117  1.00  0.00           C  
ATOM    550  C   LYS A  73       4.305 -13.862  -7.958  1.00  0.00           C  
ATOM    551  CB  LYS A  73       4.509 -16.322  -7.540  1.00  0.00           C  
ATOM    552  O   LYS A  73       3.978 -13.467  -6.837  1.00  0.00           O  
ATOM    553  CG  LYS A  73       5.226 -17.630  -7.838  1.00  0.00           C  
ATOM    554  CD  LYS A  73       4.466 -18.825  -7.276  1.00  0.00           C  
ATOM    555  CE  LYS A  73       5.200 -20.132  -7.545  1.00  0.00           C  
ATOM    556  NZ  LYS A  73       4.467 -21.305  -6.982  1.00  0.00           N  
ATOM    557  N   LEU A  74       3.981 -13.277  -9.153  1.00  0.00           N  
ATOM    558  CA  LEU A  74       3.205 -12.042  -9.155  1.00  0.00           C  
ATOM    559  C   LEU A  74       1.857 -12.248  -9.836  1.00  0.00           C  
ATOM    560  CB  LEU A  74       3.979 -10.923  -9.858  1.00  0.00           C  
ATOM    561  O   LEU A  74       1.759 -12.985 -10.820  1.00  0.00           O  
ATOM    562  CG  LEU A  74       5.416 -10.694  -9.387  1.00  0.00           C  
ATOM    563  CD1 LEU A  74       6.094  -9.634 -10.249  1.00  0.00           C  
ATOM    564  CD2 LEU A  74       5.439 -10.290  -7.917  1.00  0.00           C  
ATOM    565  N   HIS A  75       0.885 -11.681  -9.241  1.00  0.00           N  
ATOM    566  CA  HIS A  75      -0.415 -11.549  -9.890  1.00  0.00           C  
ATOM    567  C   HIS A  75      -0.753 -10.086 -10.154  1.00  0.00           C  
ATOM    568  CB  HIS A  75      -1.508 -12.194  -9.036  1.00  0.00           C  
ATOM    569  O   HIS A  75      -1.008  -9.324  -9.219  1.00  0.00           O  
ATOM    570  CG  HIS A  75      -2.862 -12.164  -9.671  1.00  0.00           C  
ATOM    571  CD2 HIS A  75      -3.890 -11.294  -9.531  1.00  0.00           C  
ATOM    572  ND1 HIS A  75      -3.283 -13.118 -10.572  1.00  0.00           N  
ATOM    573  CE1 HIS A  75      -4.515 -12.834 -10.960  1.00  0.00           C  
ATOM    574  NE2 HIS A  75      -4.906 -11.733 -10.343  1.00  0.00           N  
ATOM    575  N   LEU A  76      -0.819  -9.725 -11.458  1.00  0.00           N  
ATOM    576  CA  LEU A  76      -1.090  -8.347 -11.854  1.00  0.00           C  
ATOM    577  C   LEU A  76      -2.589  -8.103 -11.983  1.00  0.00           C  
ATOM    578  CB  LEU A  76      -0.392  -8.024 -13.178  1.00  0.00           C  
ATOM    579  O   LEU A  76      -3.304  -8.906 -12.588  1.00  0.00           O  
ATOM    580  CG  LEU A  76       1.133  -7.918 -13.133  1.00  0.00           C  
ATOM    581  CD1 LEU A  76       1.751  -9.283 -12.848  1.00  0.00           C  
ATOM    582  CD2 LEU A  76       1.668  -7.345 -14.441  1.00  0.00           C  
ATOM    583  N   ILE A  77      -2.985  -7.003 -11.364  1.00  0.00           N  
ATOM    584  CA  ILE A  77      -4.382  -6.611 -11.515  1.00  0.00           C  
ATOM    585  C   ILE A  77      -4.546  -5.760 -12.773  1.00  0.00           C  
ATOM    586  CB  ILE A  77      -4.890  -5.840 -10.276  1.00  0.00           C  
ATOM    587  O   ILE A  77      -3.993  -4.662 -12.864  1.00  0.00           O  
ATOM    588  CG1 ILE A  77      -4.586  -6.626  -8.996  1.00  0.00           C  
ATOM    589  CG2 ILE A  77      -6.388  -5.549 -10.398  1.00  0.00           C  
ATOM    590  CD1 ILE A  77      -5.262  -7.989  -8.932  1.00  0.00           C  
ATOM    591  N   GLU A  78      -5.271  -6.243 -13.669  1.00  0.00           N  
ATOM    592  CA  GLU A  78      -5.366  -5.643 -14.997  1.00  0.00           C  
ATOM    593  C   GLU A  78      -5.874  -4.206 -14.919  1.00  0.00           C  
ATOM    594  CB  GLU A  78      -6.280  -6.476 -15.900  1.00  0.00           C  
ATOM    595  O   GLU A  78      -6.865  -3.929 -14.240  1.00  0.00           O  
ATOM    596  CG  GLU A  78      -5.680  -7.810 -16.318  1.00  0.00           C  
ATOM    597  CD  GLU A  78      -6.549  -8.576 -17.304  1.00  0.00           C  
ATOM    598  OE1 GLU A  78      -6.158  -9.690 -17.719  1.00  0.00           O  
ATOM    599  OE2 GLU A  78      -7.629  -8.056 -17.663  1.00  0.00           O  
ATOM    600  N   GLY A  79      -5.136  -3.303 -15.607  1.00  0.00           N  
ATOM    601  CA  GLY A  79      -5.555  -1.923 -15.797  1.00  0.00           C  
ATOM    602  C   GLY A  79      -5.332  -1.058 -14.571  1.00  0.00           C  
ATOM    603  O   GLY A  79      -5.801   0.081 -14.515  1.00  0.00           O  
ATOM    604  N   ARG A  80      -4.650  -1.667 -13.550  1.00  0.00           N  
ATOM    605  CA  ARG A  80      -4.481  -0.954 -12.287  1.00  0.00           C  
ATOM    606  C   ARG A  80      -3.033  -1.017 -11.812  1.00  0.00           C  
ATOM    607  CB  ARG A  80      -5.410  -1.530 -11.216  1.00  0.00           C  
ATOM    608  O   ARG A  80      -2.321  -1.981 -12.102  1.00  0.00           O  
ATOM    609  CG  ARG A  80      -6.885  -1.454 -11.575  1.00  0.00           C  
ATOM    610  CD  ARG A  80      -7.752  -2.176 -10.552  1.00  0.00           C  
ATOM    611  NE  ARG A  80      -9.161  -2.164 -10.936  1.00  0.00           N  
ATOM    612  NH1 ARG A  80      -9.742  -0.424  -9.531  1.00  0.00           N  
ATOM    613  NH2 ARG A  80     -11.328  -1.409 -10.862  1.00  0.00           N  
ATOM    614  CZ  ARG A  80     -10.074  -1.332 -10.442  1.00  0.00           C  
ATOM    615  N   ASP A  81      -2.558   0.044 -11.191  1.00  0.00           N  
ATOM    616  CA  ASP A  81      -1.254   0.041 -10.536  1.00  0.00           C  
ATOM    617  C   ASP A  81      -1.293  -0.763  -9.238  1.00  0.00           C  
ATOM    618  CB  ASP A  81      -0.790   1.471 -10.255  1.00  0.00           C  
ATOM    619  O   ASP A  81      -1.146  -0.203  -8.150  1.00  0.00           O  
ATOM    620  CG  ASP A  81       0.641   1.543  -9.752  1.00  0.00           C  
ATOM    621  OD1 ASP A  81       1.420   0.595  -9.990  1.00  0.00           O  
ATOM    622  OD2 ASP A  81       0.992   2.556  -9.108  1.00  0.00           O  
ATOM    623  N   LEU A  82      -1.663  -2.022  -9.360  1.00  0.00           N  
ATOM    624  CA  LEU A  82      -1.832  -2.958  -8.254  1.00  0.00           C  
ATOM    625  C   LEU A  82      -1.272  -4.331  -8.612  1.00  0.00           C  
ATOM    626  CB  LEU A  82      -3.311  -3.080  -7.876  1.00  0.00           C  
ATOM    627  O   LEU A  82      -1.515  -4.838  -9.710  1.00  0.00           O  
ATOM    628  CG  LEU A  82      -3.615  -3.755  -6.538  1.00  0.00           C  
ATOM    629  CD1 LEU A  82      -3.110  -2.897  -5.384  1.00  0.00           C  
ATOM    630  CD2 LEU A  82      -5.111  -4.019  -6.400  1.00  0.00           C  
ATOM    631  N   VAL A  83      -0.530  -4.915  -7.635  1.00  0.00           N  
ATOM    632  CA  VAL A  83       0.032  -6.243  -7.855  1.00  0.00           C  
ATOM    633  C   VAL A  83      -0.036  -7.054  -6.562  1.00  0.00           C  
ATOM    634  CB  VAL A  83       1.490  -6.166  -8.359  1.00  0.00           C  
ATOM    635  O   VAL A  83       0.064  -6.496  -5.467  1.00  0.00           O  
ATOM    636  CG1 VAL A  83       2.386  -5.493  -7.321  1.00  0.00           C  
ATOM    637  CG2 VAL A  83       2.013  -7.562  -8.695  1.00  0.00           C  
ATOM    638  N   ILE A  84      -0.280  -8.376  -6.679  1.00  0.00           N  
ATOM    639  CA  ILE A  84      -0.238  -9.314  -5.562  1.00  0.00           C  
ATOM    640  C   ILE A  84       1.025 -10.167  -5.652  1.00  0.00           C  
ATOM    641  CB  ILE A  84      -1.493 -10.215  -5.533  1.00  0.00           C  
ATOM    642  O   ILE A  84       1.302 -10.769  -6.692  1.00  0.00           O  
ATOM    643  CG1 ILE A  84      -2.764  -9.359  -5.494  1.00  0.00           C  
ATOM    644  CG2 ILE A  84      -1.441 -11.174  -4.340  1.00  0.00           C  
ATOM    645  CD1 ILE A  84      -4.048 -10.146  -5.720  1.00  0.00           C  
ATOM    646  N   ILE A  85       1.733 -10.180  -4.554  1.00  0.00           N  
ATOM    647  CA  ILE A  85       2.959 -10.968  -4.493  1.00  0.00           C  
ATOM    648  C   ILE A  85       2.752 -12.174  -3.578  1.00  0.00           C  
ATOM    649  CB  ILE A  85       4.152 -10.120  -3.999  1.00  0.00           C  
ATOM    650  O   ILE A  85       2.366 -12.021  -2.417  1.00  0.00           O  
ATOM    651  CG1 ILE A  85       4.266  -8.830  -4.820  1.00  0.00           C  
ATOM    652  CG2 ILE A  85       5.452 -10.927  -4.064  1.00  0.00           C  
ATOM    653  CD1 ILE A  85       5.250  -7.818  -4.249  1.00  0.00           C  
ATOM    654  N   GLU A  86       3.019 -13.295  -4.166  1.00  0.00           N  
ATOM    655  CA  GLU A  86       3.032 -14.484  -3.318  1.00  0.00           C  
ATOM    656  C   GLU A  86       4.397 -14.682  -2.666  1.00  0.00           C  
ATOM    657  CB  GLU A  86       2.651 -15.726  -4.128  1.00  0.00           C  
ATOM    658  O   GLU A  86       5.401 -14.864  -3.358  1.00  0.00           O  
ATOM    659  CG  GLU A  86       2.463 -16.978  -3.283  1.00  0.00           C  
ATOM    660  CD  GLU A  86       2.099 -18.206  -4.102  1.00  0.00           C  
ATOM    661  OE1 GLU A  86       1.720 -19.241  -3.508  1.00  0.00           O  
ATOM    662  OE2 GLU A  86       2.194 -18.133  -5.348  1.00  0.00           O  
ATOM    663  N   MET A  87       4.325 -14.747  -1.336  1.00  0.00           N  
ATOM    664  CA  MET A  87       5.579 -14.863  -0.598  1.00  0.00           C  
ATOM    665  C   MET A  87       6.012 -16.321  -0.486  1.00  0.00           C  
ATOM    666  CB  MET A  87       5.441 -14.250   0.797  1.00  0.00           C  
ATOM    667  O   MET A  87       5.177 -17.226  -0.527  1.00  0.00           O  
ATOM    668  CG  MET A  87       5.097 -12.770   0.784  1.00  0.00           C  
ATOM    669  SD  MET A  87       6.304 -11.775  -0.176  1.00  0.00           S  
ATOM    670  CE  MET A  87       7.815 -12.102   0.773  1.00  0.00           C  
ATOM    671  N   PRO A  88       7.354 -16.515  -0.409  1.00  0.00           N  
ATOM    672  CA  PRO A  88       7.846 -17.878  -0.198  1.00  0.00           C  
ATOM    673  C   PRO A  88       7.322 -18.501   1.094  1.00  0.00           C  
ATOM    674  CB  PRO A  88       9.365 -17.699  -0.141  1.00  0.00           C  
ATOM    675  O   PRO A  88       6.896 -17.782   2.002  1.00  0.00           O  
ATOM    676  CG  PRO A  88       9.616 -16.360  -0.757  1.00  0.00           C  
ATOM    677  CD  PRO A  88       8.384 -15.518  -0.587  1.00  0.00           C  
ATOM    678  N   LYS A  89       7.366 -19.737   1.193  1.00  0.00           N  
ATOM    679  CA  LYS A  89       6.774 -20.493   2.292  1.00  0.00           C  
ATOM    680  C   LYS A  89       7.479 -20.190   3.611  1.00  0.00           C  
ATOM    681  CB  LYS A  89       6.829 -21.994   2.002  1.00  0.00           C  
ATOM    682  O   LYS A  89       6.890 -20.336   4.684  1.00  0.00           O  
ATOM    683  CG  LYS A  89       5.886 -22.446   0.896  1.00  0.00           C  
ATOM    684  CD  LYS A  89       5.890 -23.961   0.742  1.00  0.00           C  
ATOM    685  CE  LYS A  89       4.937 -24.415  -0.355  1.00  0.00           C  
ATOM    686  NZ  LYS A  89       4.992 -25.893  -0.560  1.00  0.00           N  
ATOM    687  N   ASP A  90       8.712 -19.772   3.558  1.00  0.00           N  
ATOM    688  CA  ASP A  90       9.448 -19.496   4.788  1.00  0.00           C  
ATOM    689  C   ASP A  90       9.176 -18.079   5.285  1.00  0.00           C  
ATOM    690  CB  ASP A  90      10.949 -19.698   4.571  1.00  0.00           C  
ATOM    691  O   ASP A  90       9.753 -17.644   6.284  1.00  0.00           O  
ATOM    692  CG  ASP A  90      11.514 -18.817   3.471  1.00  0.00           C  
ATOM    693  OD1 ASP A  90      10.729 -18.254   2.678  1.00  0.00           O  
ATOM    694  OD2 ASP A  90      12.755 -18.686   3.395  1.00  0.00           O  
ATOM    695  N   PHE A  91       8.327 -17.338   4.581  1.00  0.00           N  
ATOM    696  CA  PHE A  91       7.850 -16.029   5.012  1.00  0.00           C  
ATOM    697  C   PHE A  91       6.617 -16.166   5.897  1.00  0.00           C  
ATOM    698  CB  PHE A  91       7.532 -15.146   3.801  1.00  0.00           C  
ATOM    699  O   PHE A  91       5.644 -16.821   5.517  1.00  0.00           O  
ATOM    700  CG  PHE A  91       7.260 -13.709   4.153  1.00  0.00           C  
ATOM    701  CD1 PHE A  91       5.963 -13.271   4.394  1.00  0.00           C  
ATOM    702  CD2 PHE A  91       8.301 -12.794   4.244  1.00  0.00           C  
ATOM    703  CE1 PHE A  91       5.707 -11.941   4.720  1.00  0.00           C  
ATOM    704  CE2 PHE A  91       8.053 -11.463   4.569  1.00  0.00           C  
ATOM    705  CZ  PHE A  91       6.756 -11.039   4.806  1.00  0.00           C  
ATOM    706  N   PRO A  92       6.721 -15.577   7.152  1.00  0.00           N  
ATOM    707  CA  PRO A  92       5.558 -15.703   8.034  1.00  0.00           C  
ATOM    708  C   PRO A  92       4.300 -15.069   7.446  1.00  0.00           C  
ATOM    709  CB  PRO A  92       5.998 -14.969   9.304  1.00  0.00           C  
ATOM    710  O   PRO A  92       4.364 -13.977   6.875  1.00  0.00           O  
ATOM    711  CG  PRO A  92       7.487 -14.891   9.204  1.00  0.00           C  
ATOM    712  CD  PRO A  92       7.870 -14.928   7.752  1.00  0.00           C  
ATOM    713  N   PRO A  93       3.182 -15.805   7.601  1.00  0.00           N  
ATOM    714  CA  PRO A  93       1.945 -15.257   7.038  1.00  0.00           C  
ATOM    715  C   PRO A  93       1.377 -14.109   7.869  1.00  0.00           C  
ATOM    716  CB  PRO A  93       0.994 -16.456   7.042  1.00  0.00           C  
ATOM    717  O   PRO A  93       1.623 -14.034   9.076  1.00  0.00           O  
ATOM    718  CG  PRO A  93       1.455 -17.306   8.181  1.00  0.00           C  
ATOM    719  CD  PRO A  93       2.949 -17.194   8.286  1.00  0.00           C  
ATOM    720  N   PHE A  94       0.558 -13.180   7.244  1.00  0.00           N  
ATOM    721  CA  PHE A  94      -0.138 -12.065   7.874  1.00  0.00           C  
ATOM    722  C   PHE A  94      -1.556 -12.465   8.266  1.00  0.00           C  
ATOM    723  CB  PHE A  94      -0.175 -10.854   6.936  1.00  0.00           C  
ATOM    724  O   PHE A  94      -2.094 -13.448   7.753  1.00  0.00           O  
ATOM    725  CG  PHE A  94       1.179 -10.255   6.666  1.00  0.00           C  
ATOM    726  CD1 PHE A  94       1.739  -9.342   7.550  1.00  0.00           C  
ATOM    727  CD2 PHE A  94       1.891 -10.605   5.526  1.00  0.00           C  
ATOM    728  CE1 PHE A  94       2.992  -8.785   7.302  1.00  0.00           C  
ATOM    729  CE2 PHE A  94       3.143 -10.054   5.271  1.00  0.00           C  
ATOM    730  CZ  PHE A  94       3.691  -9.143   6.160  1.00  0.00           C  
ATOM    731  N   PRO A  95      -2.144 -11.758   9.175  1.00  0.00           N  
ATOM    732  CA  PRO A  95      -3.568 -11.969   9.447  1.00  0.00           C  
ATOM    733  C   PRO A  95      -4.445 -11.726   8.221  1.00  0.00           C  
ATOM    734  CB  PRO A  95      -3.872 -10.948  10.547  1.00  0.00           C  
ATOM    735  O   PRO A  95      -4.091 -10.924   7.353  1.00  0.00           O  
ATOM    736  CG  PRO A  95      -2.549 -10.669  11.185  1.00  0.00           C  
ATOM    737  CD  PRO A  95      -1.478 -10.804  10.141  1.00  0.00           C  
ATOM    738  N   THR A  96      -5.628 -12.382   8.122  1.00  0.00           N  
ATOM    739  CA  THR A  96      -6.475 -12.319   6.936  1.00  0.00           C  
ATOM    740  C   THR A  96      -7.819 -11.674   7.265  1.00  0.00           C  
ATOM    741  CB  THR A  96      -6.708 -13.720   6.341  1.00  0.00           C  
ATOM    742  O   THR A  96      -8.803 -11.880   6.552  1.00  0.00           O  
ATOM    743  CG2 THR A  96      -5.398 -14.339   5.864  1.00  0.00           C  
ATOM    744  OG1 THR A  96      -7.287 -14.568   7.341  1.00  0.00           O  
ATOM    745  N   ASP A  97      -7.977 -10.895   8.320  1.00  0.00           N  
ATOM    746  CA  ASP A  97      -9.262 -10.348   8.744  1.00  0.00           C  
ATOM    747  C   ASP A  97      -9.524  -8.992   8.093  1.00  0.00           C  
ATOM    748  CB  ASP A  97      -9.314 -10.218  10.268  1.00  0.00           C  
ATOM    749  O   ASP A  97     -10.568  -8.378   8.323  1.00  0.00           O  
ATOM    750  CG  ASP A  97      -9.011 -11.523  10.985  1.00  0.00           C  
ATOM    751  OD1 ASP A  97      -9.042 -12.594  10.342  1.00  0.00           O  
ATOM    752  OD2 ASP A  97      -8.741 -11.479  12.205  1.00  0.00           O  
ATOM    753  N   LEU A  98      -8.541  -8.617   7.207  1.00  0.00           N  
ATOM    754  CA  LEU A  98      -8.751  -7.348   6.519  1.00  0.00           C  
ATOM    755  C   LEU A  98      -9.880  -7.463   5.500  1.00  0.00           C  
ATOM    756  CB  LEU A  98      -7.465  -6.896   5.823  1.00  0.00           C  
ATOM    757  O   LEU A  98     -10.088  -8.529   4.915  1.00  0.00           O  
ATOM    758  CG  LEU A  98      -6.237  -6.717   6.717  1.00  0.00           C  
ATOM    759  CD1 LEU A  98      -5.009  -6.390   5.873  1.00  0.00           C  
ATOM    760  CD2 LEU A  98      -6.485  -5.627   7.754  1.00  0.00           C  
ATOM    761  N   VAL A  99     -10.566  -6.362   5.349  1.00  0.00           N  
ATOM    762  CA  VAL A  99     -11.656  -6.313   4.379  1.00  0.00           C  
ATOM    763  C   VAL A  99     -11.344  -5.276   3.303  1.00  0.00           C  
ATOM    764  CB  VAL A  99     -13.005  -5.987   5.058  1.00  0.00           C  
ATOM    765  O   VAL A  99     -10.953  -4.148   3.614  1.00  0.00           O  
ATOM    766  CG1 VAL A  99     -14.129  -5.927   4.025  1.00  0.00           C  
ATOM    767  CG2 VAL A  99     -13.322  -7.020   6.138  1.00  0.00           C  
ATOM    768  N   PHE A 100     -11.540  -5.722   1.984  1.00  0.00           N  
ATOM    769  CA  PHE A 100     -11.313  -4.855   0.834  1.00  0.00           C  
ATOM    770  C   PHE A 100     -12.609  -4.624   0.066  1.00  0.00           C  
ATOM    771  CB  PHE A 100     -10.253  -5.457  -0.094  1.00  0.00           C  
ATOM    772  O   PHE A 100     -13.408  -5.547  -0.105  1.00  0.00           O  
ATOM    773  CG  PHE A 100      -8.908  -5.636   0.556  1.00  0.00           C  
ATOM    774  CD1 PHE A 100      -7.900  -4.698   0.370  1.00  0.00           C  
ATOM    775  CD2 PHE A 100      -8.651  -6.744   1.353  1.00  0.00           C  
ATOM    776  CE1 PHE A 100      -6.654  -4.861   0.971  1.00  0.00           C  
ATOM    777  CE2 PHE A 100      -7.409  -6.914   1.957  1.00  0.00           C  
ATOM    778  CZ  PHE A 100      -6.411  -5.972   1.764  1.00  0.00           C  
ATOM    779  N   ARG A 101     -12.784  -3.405  -0.313  1.00  0.00           N  
ATOM    780  CA  ARG A 101     -13.915  -3.098  -1.182  1.00  0.00           C  
ATOM    781  C   ARG A 101     -13.635  -1.862  -2.030  1.00  0.00           C  
ATOM    782  CB  ARG A 101     -15.187  -2.891  -0.357  1.00  0.00           C  
ATOM    783  O   ARG A 101     -12.663  -1.144  -1.787  1.00  0.00           O  
ATOM    784  CG  ARG A 101     -15.147  -1.664   0.540  1.00  0.00           C  
ATOM    785  CD  ARG A 101     -16.524  -1.322   1.090  1.00  0.00           C  
ATOM    786  NE  ARG A 101     -16.468  -0.203   2.027  1.00  0.00           N  
ATOM    787  NH1 ARG A 101     -16.301   1.423   0.395  1.00  0.00           N  
ATOM    788  NH2 ARG A 101     -16.320   2.013   2.610  1.00  0.00           N  
ATOM    789  CZ  ARG A 101     -16.363   1.075   1.675  1.00  0.00           C  
ATOM    790  N   GLU A 102     -14.521  -1.672  -2.976  1.00  0.00           N  
ATOM    791  CA  GLU A 102     -14.391  -0.483  -3.812  1.00  0.00           C  
ATOM    792  C   GLU A 102     -14.730   0.783  -3.030  1.00  0.00           C  
ATOM    793  CB  GLU A 102     -15.288  -0.594  -5.048  1.00  0.00           C  
ATOM    794  O   GLU A 102     -15.565   0.753  -2.123  1.00  0.00           O  
ATOM    795  CG  GLU A 102     -14.849  -1.668  -6.032  1.00  0.00           C  
ATOM    796  CD  GLU A 102     -15.742  -1.758  -7.259  1.00  0.00           C  
ATOM    797  OE1 GLU A 102     -15.384  -1.189  -8.315  1.00  0.00           O  
ATOM    798  OE2 GLU A 102     -16.810  -2.404  -7.164  1.00  0.00           O  
ATOM    799  N   PRO A 103     -14.027   1.921  -3.466  1.00  0.00           N  
ATOM    800  CA  PRO A 103     -14.394   3.188  -2.829  1.00  0.00           C  
ATOM    801  C   PRO A 103     -15.763   3.697  -3.275  1.00  0.00           C  
ATOM    802  CB  PRO A 103     -13.284   4.143  -3.275  1.00  0.00           C  
ATOM    803  O   PRO A 103     -16.238   3.336  -4.355  1.00  0.00           O  
ATOM    804  CG  PRO A 103     -12.829   3.608  -4.595  1.00  0.00           C  
ATOM    805  CD  PRO A 103     -12.945   2.111  -4.569  1.00  0.00           C  
ATOM    806  N   ILE A 104     -16.383   4.490  -2.411  1.00  0.00           N  
ATOM    807  CA  ILE A 104     -17.633   5.185  -2.701  1.00  0.00           C  
ATOM    808  C   ILE A 104     -17.360   6.674  -2.902  1.00  0.00           C  
ATOM    809  CB  ILE A 104     -18.670   4.977  -1.575  1.00  0.00           C  
ATOM    810  O   ILE A 104     -16.664   7.298  -2.098  1.00  0.00           O  
ATOM    811  CG1 ILE A 104     -18.964   3.484  -1.389  1.00  0.00           C  
ATOM    812  CG2 ILE A 104     -19.954   5.756  -1.873  1.00  0.00           C  
ATOM    813  CD1 ILE A 104     -19.769   3.163  -0.137  1.00  0.00           C  
ATOM    814  N   GLU A 105     -17.857   7.208  -4.014  1.00  0.00           N  
ATOM    815  CA  GLU A 105     -17.661   8.624  -4.310  1.00  0.00           C  
ATOM    816  C   GLU A 105     -18.136   9.500  -3.154  1.00  0.00           C  
ATOM    817  CB  GLU A 105     -18.393   9.011  -5.598  1.00  0.00           C  
ATOM    818  O   GLU A 105     -19.261   9.348  -2.674  1.00  0.00           O  
ATOM    819  CG  GLU A 105     -18.175  10.457  -6.018  1.00  0.00           C  
ATOM    820  CD  GLU A 105     -18.857  10.809  -7.331  1.00  0.00           C  
ATOM    821  OE1 GLU A 105     -18.954  12.013  -7.661  1.00  0.00           O  
ATOM    822  OE2 GLU A 105     -19.297   9.874  -8.035  1.00  0.00           O  
ATOM    823  N   GLY A 106     -17.250  10.374  -2.677  1.00  0.00           N  
ATOM    824  CA  GLY A 106     -17.596  11.346  -1.653  1.00  0.00           C  
ATOM    825  C   GLY A 106     -17.425  10.814  -0.242  1.00  0.00           C  
ATOM    826  O   GLY A 106     -17.706  11.517   0.730  1.00  0.00           O  
ATOM    827  N   GLU A 107     -16.968   9.553  -0.135  1.00  0.00           N  
ATOM    828  CA  GLU A 107     -16.810   9.037   1.222  1.00  0.00           C  
ATOM    829  C   GLU A 107     -15.498   9.507   1.842  1.00  0.00           C  
ATOM    830  CB  GLU A 107     -16.877   7.508   1.227  1.00  0.00           C  
ATOM    831  O   GLU A 107     -14.575   9.906   1.128  1.00  0.00           O  
ATOM    832  CG  GLU A 107     -15.714   6.839   0.508  1.00  0.00           C  
ATOM    833  CD  GLU A 107     -15.758   5.321   0.578  1.00  0.00           C  
ATOM    834  OE1 GLU A 107     -15.431   4.657  -0.432  1.00  0.00           O  
ATOM    835  OE2 GLU A 107     -16.124   4.792   1.651  1.00  0.00           O  
ATOM    836  N   ASP A 108     -15.534   9.508   3.207  1.00  0.00           N  
ATOM    837  CA  ASP A 108     -14.355   9.920   3.963  1.00  0.00           C  
ATOM    838  C   ASP A 108     -13.359   8.770   4.097  1.00  0.00           C  
ATOM    839  CB  ASP A 108     -14.758  10.430   5.349  1.00  0.00           C  
ATOM    840  O   ASP A 108     -13.742   7.646   4.426  1.00  0.00           O  
ATOM    841  CG  ASP A 108     -15.490  11.760   5.301  1.00  0.00           C  
ATOM    842  OD1 ASP A 108     -15.367  12.488   4.293  1.00  0.00           O  
ATOM    843  OD2 ASP A 108     -16.195  12.083   6.282  1.00  0.00           O  
ATOM    844  N   ILE A 109     -12.075   9.111   3.826  1.00  0.00           N  
ATOM    845  CA  ILE A 109     -11.031   8.097   3.912  1.00  0.00           C  
ATOM    846  C   ILE A 109      -9.855   8.634   4.725  1.00  0.00           C  
ATOM    847  CB  ILE A 109     -10.556   7.654   2.510  1.00  0.00           C  
ATOM    848  O   ILE A 109      -9.718   9.847   4.903  1.00  0.00           O  
ATOM    849  CG1 ILE A 109     -10.029   8.858   1.720  1.00  0.00           C  
ATOM    850  CG2 ILE A 109     -11.688   6.955   1.752  1.00  0.00           C  
ATOM    851  CD1 ILE A 109      -9.317   8.486   0.427  1.00  0.00           C  
ATOM    852  N   VAL A 110      -9.102   7.707   5.252  1.00  0.00           N  
ATOM    853  CA  VAL A 110      -7.850   8.044   5.922  1.00  0.00           C  
ATOM    854  C   VAL A 110      -6.710   7.217   5.333  1.00  0.00           C  
ATOM    855  CB  VAL A 110      -7.943   7.813   7.447  1.00  0.00           C  
ATOM    856  O   VAL A 110      -6.941   6.155   4.750  1.00  0.00           O  
ATOM    857  CG1 VAL A 110      -8.987   8.739   8.070  1.00  0.00           C  
ATOM    858  CG2 VAL A 110      -8.274   6.352   7.746  1.00  0.00           C  
ATOM    859  N   LEU A 111      -5.536   7.755   5.453  1.00  0.00           N  
ATOM    860  CA  LEU A 111      -4.309   7.057   5.085  1.00  0.00           C  
ATOM    861  C   LEU A 111      -3.636   6.455   6.314  1.00  0.00           C  
ATOM    862  CB  LEU A 111      -3.343   8.010   4.375  1.00  0.00           C  
ATOM    863  O   LEU A 111      -3.367   7.161   7.288  1.00  0.00           O  
ATOM    864  CG  LEU A 111      -2.027   7.402   3.888  1.00  0.00           C  
ATOM    865  CD1 LEU A 111      -2.242   6.649   2.579  1.00  0.00           C  
ATOM    866  CD2 LEU A 111      -0.967   8.486   3.720  1.00  0.00           C  
ATOM    867  N   VAL A 112      -3.453   5.159   6.243  1.00  0.00           N  
ATOM    868  CA  VAL A 112      -2.825   4.473   7.368  1.00  0.00           C  
ATOM    869  C   VAL A 112      -1.396   4.080   7.001  1.00  0.00           C  
ATOM    870  CB  VAL A 112      -3.630   3.224   7.791  1.00  0.00           C  
ATOM    871  O   VAL A 112      -1.165   3.448   5.968  1.00  0.00           O  
ATOM    872  CG1 VAL A 112      -3.006   2.572   9.023  1.00  0.00           C  
ATOM    873  CG2 VAL A 112      -5.087   3.594   8.059  1.00  0.00           C  
ATOM    874  N   THR A 113      -0.440   4.483   7.829  1.00  0.00           N  
ATOM    875  CA  THR A 113       0.969   4.182   7.602  1.00  0.00           C  
ATOM    876  C   THR A 113       1.621   3.651   8.876  1.00  0.00           C  
ATOM    877  CB  THR A 113       1.733   5.425   7.111  1.00  0.00           C  
ATOM    878  O   THR A 113       0.987   3.610   9.933  1.00  0.00           O  
ATOM    879  CG2 THR A 113       1.101   5.994   5.845  1.00  0.00           C  
ATOM    880  OG1 THR A 113       1.712   6.428   8.134  1.00  0.00           O  
ATOM    881  N   ARG A 114       2.779   3.149   8.613  1.00  0.00           N  
ATOM    882  CA  ARG A 114       3.584   2.661   9.728  1.00  0.00           C  
ATOM    883  C   ARG A 114       4.995   3.238   9.679  1.00  0.00           C  
ATOM    884  CB  ARG A 114       3.642   1.132   9.720  1.00  0.00           C  
ATOM    885  O   ARG A 114       5.596   3.332   8.607  1.00  0.00           O  
ATOM    886  CG  ARG A 114       4.267   0.533  10.970  1.00  0.00           C  
ATOM    887  CD  ARG A 114       3.799  -0.896  11.206  1.00  0.00           C  
ATOM    888  NE  ARG A 114       4.303  -1.427  12.469  1.00  0.00           N  
ATOM    889  NH1 ARG A 114       2.471  -2.776  12.871  1.00  0.00           N  
ATOM    890  NH2 ARG A 114       4.212  -2.724  14.362  1.00  0.00           N  
ATOM    891  CZ  ARG A 114       3.661  -2.308  13.231  1.00  0.00           C  
ATOM    892  N   ASN A 115       5.407   3.622  10.891  1.00  0.00           N  
ATOM    893  CA  ASN A 115       6.782   4.089  11.034  1.00  0.00           C  
ATOM    894  C   ASN A 115       7.699   2.981  11.546  1.00  0.00           C  
ATOM    895  CB  ASN A 115       6.843   5.302  11.965  1.00  0.00           C  
ATOM    896  O   ASN A 115       7.590   2.564  12.700  1.00  0.00           O  
ATOM    897  CG  ASN A 115       8.214   5.950  11.990  1.00  0.00           C  
ATOM    898  ND2 ASN A 115       8.436   6.829  12.959  1.00  0.00           N  
ATOM    899  OD1 ASN A 115       9.065   5.663  11.144  1.00  0.00           O  
ATOM    900  N   PHE A 116       8.596   2.474  10.626  1.00  0.00           N  
ATOM    901  CA  PHE A 116       9.474   1.369  10.990  1.00  0.00           C  
ATOM    902  C   PHE A 116      10.732   1.881  11.680  1.00  0.00           C  
ATOM    903  CB  PHE A 116       9.850   0.548   9.752  1.00  0.00           C  
ATOM    904  O   PHE A 116      11.638   2.399  11.024  1.00  0.00           O  
ATOM    905  CG  PHE A 116       8.703  -0.231   9.169  1.00  0.00           C  
ATOM    906  CD1 PHE A 116       8.329  -1.455   9.710  1.00  0.00           C  
ATOM    907  CD2 PHE A 116       7.998   0.261   8.078  1.00  0.00           C  
ATOM    908  CE1 PHE A 116       7.267  -2.178   9.171  1.00  0.00           C  
ATOM    909  CE2 PHE A 116       6.935  -0.456   7.535  1.00  0.00           C  
ATOM    910  CZ  PHE A 116       6.573  -1.676   8.082  1.00  0.00           C  
ATOM    911  N   GLN A 117      10.672   2.200  12.972  1.00  0.00           N  
ATOM    912  CA  GLN A 117      11.813   2.567  13.805  1.00  0.00           C  
ATOM    913  C   GLN A 117      12.328   1.366  14.593  1.00  0.00           C  
ATOM    914  CB  GLN A 117      11.437   3.700  14.761  1.00  0.00           C  
ATOM    915  O   GLN A 117      11.598   0.395  14.803  1.00  0.00           O  
ATOM    916  CG  GLN A 117      11.065   4.999  14.059  1.00  0.00           C  
ATOM    917  CD  GLN A 117      10.623   6.083  15.025  1.00  0.00           C  
ATOM    918  NE2 GLN A 117      10.316   7.261  14.494  1.00  0.00           N  
ATOM    919  OE1 GLN A 117      10.558   5.862  16.238  1.00  0.00           O  
ATOM    920  N   GLU A 118      13.556   1.188  14.801  1.00  0.00           N  
ATOM    921  CA  GLU A 118      14.281   0.056  15.370  1.00  0.00           C  
ATOM    922  C   GLU A 118      13.672  -0.377  16.701  1.00  0.00           C  
ATOM    923  CB  GLU A 118      15.760   0.403  15.557  1.00  0.00           C  
ATOM    924  O   GLU A 118      13.489  -1.571  16.947  1.00  0.00           O  
ATOM    925  CG  GLU A 118      16.555   0.428  14.260  1.00  0.00           C  
ATOM    926  CD  GLU A 118      18.041   0.673  14.471  1.00  0.00           C  
ATOM    927  OE1 GLU A 118      18.801   0.683  13.476  1.00  0.00           O  
ATOM    928  OE2 GLU A 118      18.447   0.855  15.640  1.00  0.00           O  
ATOM    929  N   LYS A 119      13.082   0.514  17.469  1.00  0.00           N  
ATOM    930  CA  LYS A 119      12.703   0.094  18.815  1.00  0.00           C  
ATOM    931  C   LYS A 119      11.186   0.030  18.964  1.00  0.00           C  
ATOM    932  CB  LYS A 119      13.293   1.043  19.859  1.00  0.00           C  
ATOM    933  O   LYS A 119      10.656  -0.903  19.571  1.00  0.00           O  
ATOM    934  CG  LYS A 119      14.802   0.925  20.020  1.00  0.00           C  
ATOM    935  CD  LYS A 119      15.312   1.799  21.159  1.00  0.00           C  
ATOM    936  CE  LYS A 119      16.825   1.705  21.302  1.00  0.00           C  
ATOM    937  NZ  LYS A 119      17.332   2.572  22.407  1.00  0.00           N  
ATOM    938  N   THR A 120      10.493   0.926  18.344  1.00  0.00           N  
ATOM    939  CA  THR A 120       9.047   0.900  18.535  1.00  0.00           C  
ATOM    940  C   THR A 120       8.325   1.323  17.259  1.00  0.00           C  
ATOM    941  CB  THR A 120       8.621   1.816  19.697  1.00  0.00           C  
ATOM    942  O   THR A 120       8.189   2.517  16.984  1.00  0.00           O  
ATOM    943  CG2 THR A 120       7.259   1.407  20.249  1.00  0.00           C  
ATOM    944  OG1 THR A 120       9.593   1.731  20.746  1.00  0.00           O  
ATOM    945  N   PRO A 121       7.999   0.329  16.522  1.00  0.00           N  
ATOM    946  CA  PRO A 121       7.198   0.772  15.379  1.00  0.00           C  
ATOM    947  C   PRO A 121       5.888   1.436  15.798  1.00  0.00           C  
ATOM    948  CB  PRO A 121       6.931  -0.526  14.612  1.00  0.00           C  
ATOM    949  O   PRO A 121       5.281   1.037  16.795  1.00  0.00           O  
ATOM    950  CG  PRO A 121       7.130  -1.612  15.619  1.00  0.00           C  
ATOM    951  CD  PRO A 121       8.033  -1.098  16.703  1.00  0.00           C  
ATOM    952  N   THR A 122       5.631   2.610  15.251  1.00  0.00           N  
ATOM    953  CA  THR A 122       4.400   3.334  15.551  1.00  0.00           C  
ATOM    954  C   THR A 122       3.530   3.461  14.304  1.00  0.00           C  
ATOM    955  CB  THR A 122       4.700   4.735  16.116  1.00  0.00           C  
ATOM    956  O   THR A 122       4.036   3.416  13.180  1.00  0.00           O  
ATOM    957  CG2 THR A 122       5.458   4.645  17.436  1.00  0.00           C  
ATOM    958  OG1 THR A 122       5.491   5.466  15.171  1.00  0.00           O  
ATOM    959  N   SER A 123       2.243   3.442  14.572  1.00  0.00           N  
ATOM    960  CA  SER A 123       1.284   3.657  13.494  1.00  0.00           C  
ATOM    961  C   SER A 123       0.922   5.132  13.363  1.00  0.00           C  
ATOM    962  CB  SER A 123       0.018   2.832  13.730  1.00  0.00           C  
ATOM    963  O   SER A 123       0.928   5.869  14.351  1.00  0.00           O  
ATOM    964  OG  SER A 123      -0.623   3.227  14.930  1.00  0.00           O  
ATOM    965  N   GLU A 124       0.800   5.541  12.099  1.00  0.00           N  
ATOM    966  CA  GLU A 124       0.379   6.903  11.788  1.00  0.00           C  
ATOM    967  C   GLU A 124      -0.886   6.910  10.935  1.00  0.00           C  
ATOM    968  CB  GLU A 124       1.499   7.663  11.073  1.00  0.00           C  
ATOM    969  O   GLU A 124      -0.991   6.156   9.965  1.00  0.00           O  
ATOM    970  CG  GLU A 124       2.791   7.751  11.873  1.00  0.00           C  
ATOM    971  CD  GLU A 124       3.947   8.342  11.083  1.00  0.00           C  
ATOM    972  OE1 GLU A 124       4.731   9.134  11.653  1.00  0.00           O  
ATOM    973  OE2 GLU A 124       4.070   8.011   9.882  1.00  0.00           O  
ATOM    974  N   VAL A 125      -1.819   7.715  11.330  1.00  0.00           N  
ATOM    975  CA  VAL A 125      -3.060   7.844  10.574  1.00  0.00           C  
ATOM    976  C   VAL A 125      -3.278   9.305  10.185  1.00  0.00           C  
ATOM    977  CB  VAL A 125      -4.272   7.320  11.376  1.00  0.00           C  
ATOM    978  O   VAL A 125      -3.098  10.206  11.007  1.00  0.00           O  
ATOM    979  CG1 VAL A 125      -5.547   7.394  10.539  1.00  0.00           C  
ATOM    980  CG2 VAL A 125      -4.020   5.889  11.847  1.00  0.00           C  
ATOM    981  N   SER A 126      -3.573   9.537   9.056  1.00  0.00           N  
ATOM    982  CA  SER A 126      -3.807  10.899   8.586  1.00  0.00           C  
ATOM    983  C   SER A 126      -5.137  11.440   9.099  1.00  0.00           C  
ATOM    984  CB  SER A 126      -3.781  10.952   7.058  1.00  0.00           C  
ATOM    985  O   SER A 126      -5.929  10.700   9.687  1.00  0.00           O  
ATOM    986  OG  SER A 126      -4.951  10.365   6.515  1.00  0.00           O  
ATOM    987  N   ASP A 127      -5.359  12.753   8.791  1.00  0.00           N  
ATOM    988  CA  ASP A 127      -6.700  13.320   8.902  1.00  0.00           C  
ATOM    989  C   ASP A 127      -7.599  12.828   7.770  1.00  0.00           C  
ATOM    990  CB  ASP A 127      -6.639  14.849   8.898  1.00  0.00           C  
ATOM    991  O   ASP A 127      -7.119  12.231   6.804  1.00  0.00           O  
ATOM    992  CG  ASP A 127      -7.658  15.485   9.827  1.00  0.00           C  
ATOM    993  OD1 ASP A 127      -8.680  14.839  10.146  1.00  0.00           O  
ATOM    994  OD2 ASP A 127      -7.440  16.644  10.240  1.00  0.00           O  
ATOM    995  N   VAL A 128      -8.884  13.058   7.881  1.00  0.00           N  
ATOM    996  CA  VAL A 128      -9.874  12.551   6.936  1.00  0.00           C  
ATOM    997  C   VAL A 128      -9.834  13.378   5.653  1.00  0.00           C  
ATOM    998  CB  VAL A 128     -11.296  12.571   7.539  1.00  0.00           C  
ATOM    999  O   VAL A 128      -9.550  14.577   5.688  1.00  0.00           O  
ATOM   1000  CG1 VAL A 128     -12.335  12.191   6.485  1.00  0.00           C  
ATOM   1001  CG2 VAL A 128     -11.380  11.630   8.740  1.00  0.00           C  
ATOM   1002  N   SER A 129     -10.046  12.696   4.561  1.00  0.00           N  
ATOM   1003  CA  SER A 129     -10.207  13.330   3.256  1.00  0.00           C  
ATOM   1004  C   SER A 129     -11.334  12.680   2.460  1.00  0.00           C  
ATOM   1005  CB  SER A 129      -8.903  13.256   2.460  1.00  0.00           C  
ATOM   1006  O   SER A 129     -11.548  11.469   2.553  1.00  0.00           O  
ATOM   1007  OG  SER A 129      -9.045  13.892   1.201  1.00  0.00           O  
ATOM   1008  N   SER A 130     -12.035  13.514   1.766  1.00  0.00           N  
ATOM   1009  CA  SER A 130     -13.014  12.955   0.839  1.00  0.00           C  
ATOM   1010  C   SER A 130     -12.340  12.423  -0.422  1.00  0.00           C  
ATOM   1011  CB  SER A 130     -14.059  14.006   0.463  1.00  0.00           C  
ATOM   1012  O   SER A 130     -11.292  12.927  -0.831  1.00  0.00           O  
ATOM   1013  OG  SER A 130     -14.753  14.458   1.613  1.00  0.00           O  
ATOM   1014  N   THR A 131     -12.972  11.341  -0.942  1.00  0.00           N  
ATOM   1015  CA  THR A 131     -12.366  10.768  -2.139  1.00  0.00           C  
ATOM   1016  C   THR A 131     -13.353  10.778  -3.303  1.00  0.00           C  
ATOM   1017  CB  THR A 131     -11.882   9.329  -1.885  1.00  0.00           C  
ATOM   1018  O   THR A 131     -14.561  10.638  -3.101  1.00  0.00           O  
ATOM   1019  CG2 THR A 131     -13.057   8.388  -1.641  1.00  0.00           C  
ATOM   1020  OG1 THR A 131     -11.147   8.870  -3.027  1.00  0.00           O  
ATOM   1021  N   PHE A 132     -12.802  11.000  -4.557  1.00  0.00           N  
ATOM   1022  CA  PHE A 132     -13.578  11.066  -5.790  1.00  0.00           C  
ATOM   1023  C   PHE A 132     -12.853  10.356  -6.926  1.00  0.00           C  
ATOM   1024  CB  PHE A 132     -13.856  12.523  -6.174  1.00  0.00           C  
ATOM   1025  O   PHE A 132     -11.621  10.345  -6.972  1.00  0.00           O  
ATOM   1026  CG  PHE A 132     -14.690  13.267  -5.167  1.00  0.00           C  
ATOM   1027  CD1 PHE A 132     -16.073  13.321  -5.292  1.00  0.00           C  
ATOM   1028  CD2 PHE A 132     -14.091  13.915  -4.094  1.00  0.00           C  
ATOM   1029  CE1 PHE A 132     -16.848  14.009  -4.361  1.00  0.00           C  
ATOM   1030  CE2 PHE A 132     -14.858  14.605  -3.160  1.00  0.00           C  
ATOM   1031  CZ  PHE A 132     -16.236  14.652  -3.296  1.00  0.00           C  
ATOM   1032  N   PRO A 133     -13.663   9.710  -7.713  1.00  0.00           N  
ATOM   1033  CA  PRO A 133     -13.023   9.103  -8.881  1.00  0.00           C  
ATOM   1034  C   PRO A 133     -12.397  10.136  -9.815  1.00  0.00           C  
ATOM   1035  CB  PRO A 133     -14.174   8.368  -9.572  1.00  0.00           C  
ATOM   1036  O   PRO A 133     -12.910  11.251  -9.941  1.00  0.00           O  
ATOM   1037  CG  PRO A 133     -15.400   9.132  -9.188  1.00  0.00           C  
ATOM   1038  CD  PRO A 133     -15.199   9.695  -7.811  1.00  0.00           C  
ATOM   1039  N   SER A 134     -11.227   9.714 -10.346  1.00  0.00           N  
ATOM   1040  CA  SER A 134     -10.630  10.545 -11.386  1.00  0.00           C  
ATOM   1041  C   SER A 134     -11.327  10.338 -12.727  1.00  0.00           C  
ATOM   1042  CB  SER A 134      -9.138  10.240 -11.525  1.00  0.00           C  
ATOM   1043  O   SER A 134     -11.953   9.300 -12.953  1.00  0.00           O  
ATOM   1044  OG  SER A 134      -8.578  10.955 -12.613  1.00  0.00           O  
ATOM   1045  N   SER A 135     -11.514  11.375 -13.483  1.00  0.00           N  
ATOM   1046  CA  SER A 135     -12.208  11.352 -14.766  1.00  0.00           C  
ATOM   1047  C   SER A 135     -11.581  10.337 -15.716  1.00  0.00           C  
ATOM   1048  CB  SER A 135     -12.193  12.740 -15.408  1.00  0.00           C  
ATOM   1049  O   SER A 135     -12.271   9.757 -16.556  1.00  0.00           O  
ATOM   1050  OG  SER A 135     -10.875  13.260 -15.453  1.00  0.00           O  
ATOM   1051  N   ASP A 136     -10.388   9.900 -15.408  1.00  0.00           N  
ATOM   1052  CA  ASP A 136      -9.632   9.179 -16.428  1.00  0.00           C  
ATOM   1053  C   ASP A 136      -9.362   7.740 -15.997  1.00  0.00           C  
ATOM   1054  CB  ASP A 136      -8.314   9.896 -16.725  1.00  0.00           C  
ATOM   1055  O   ASP A 136      -8.563   7.039 -16.622  1.00  0.00           O  
ATOM   1056  CG  ASP A 136      -8.511  11.270 -17.342  1.00  0.00           C  
ATOM   1057  OD1 ASP A 136      -9.520  11.482 -18.049  1.00  0.00           O  
ATOM   1058  OD2 ASP A 136      -7.649  12.148 -17.121  1.00  0.00           O  
ATOM   1059  N   GLY A 137     -10.227   7.190 -15.159  1.00  0.00           N  
ATOM   1060  CA  GLY A 137      -9.721   5.836 -15.000  1.00  0.00           C  
ATOM   1061  C   GLY A 137      -9.893   5.296 -13.593  1.00  0.00           C  
ATOM   1062  O   GLY A 137     -10.901   5.567 -12.937  1.00  0.00           O  
ATOM   1063  N   VAL A 138      -8.960   4.384 -13.210  1.00  0.00           N  
ATOM   1064  CA  VAL A 138      -9.004   3.505 -12.046  1.00  0.00           C  
ATOM   1065  C   VAL A 138      -8.466   4.241 -10.821  1.00  0.00           C  
ATOM   1066  CB  VAL A 138      -8.198   2.208 -12.284  1.00  0.00           C  
ATOM   1067  O   VAL A 138      -8.520   3.722  -9.704  1.00  0.00           O  
ATOM   1068  CG1 VAL A 138      -8.911   1.305 -13.289  1.00  0.00           C  
ATOM   1069  CG2 VAL A 138      -6.786   2.538 -12.766  1.00  0.00           C  
ATOM   1070  N   PHE A 139      -8.083   5.496 -11.058  1.00  0.00           N  
ATOM   1071  CA  PHE A 139      -7.513   6.247  -9.945  1.00  0.00           C  
ATOM   1072  C   PHE A 139      -8.583   7.076  -9.246  1.00  0.00           C  
ATOM   1073  CB  PHE A 139      -6.380   7.156 -10.433  1.00  0.00           C  
ATOM   1074  O   PHE A 139      -9.576   7.466  -9.864  1.00  0.00           O  
ATOM   1075  CG  PHE A 139      -5.133   6.412 -10.829  1.00  0.00           C  
ATOM   1076  CD1 PHE A 139      -4.367   5.754  -9.875  1.00  0.00           C  
ATOM   1077  CD2 PHE A 139      -4.727   6.371 -12.157  1.00  0.00           C  
ATOM   1078  CE1 PHE A 139      -3.212   5.065 -10.239  1.00  0.00           C  
ATOM   1079  CE2 PHE A 139      -3.575   5.685 -12.528  1.00  0.00           C  
ATOM   1080  CZ  PHE A 139      -2.818   5.034 -11.567  1.00  0.00           C  
ATOM   1081  N   TRP A 140      -8.352   7.230  -8.004  1.00  0.00           N  
ATOM   1082  CA  TRP A 140      -9.198   8.057  -7.149  1.00  0.00           C  
ATOM   1083  C   TRP A 140      -8.388   9.174  -6.499  1.00  0.00           C  
ATOM   1084  CB  TRP A 140      -9.871   7.203  -6.071  1.00  0.00           C  
ATOM   1085  O   TRP A 140      -7.208   8.995  -6.191  1.00  0.00           O  
ATOM   1086  CG  TRP A 140     -10.980   6.335  -6.585  1.00  0.00           C  
ATOM   1087  CD1 TRP A 140     -10.866   5.269  -7.433  1.00  0.00           C  
ATOM   1088  CD2 TRP A 140     -12.374   6.464  -6.288  1.00  0.00           C  
ATOM   1089  CE2 TRP A 140     -13.047   5.441  -6.990  1.00  0.00           C  
ATOM   1090  CE3 TRP A 140     -13.119   7.346  -5.494  1.00  0.00           C  
ATOM   1091  NE1 TRP A 140     -12.106   4.726  -7.681  1.00  0.00           N  
ATOM   1092  CH2 TRP A 140     -15.138   6.152  -6.138  1.00  0.00           C  
ATOM   1093  CZ2 TRP A 140     -14.433   5.275  -6.922  1.00  0.00           C  
ATOM   1094  CZ3 TRP A 140     -14.498   7.180  -5.428  1.00  0.00           C  
ATOM   1095  N   LYS A 141      -9.064  10.272  -6.355  1.00  0.00           N  
ATOM   1096  CA  LYS A 141      -8.392  11.443  -5.800  1.00  0.00           C  
ATOM   1097  C   LYS A 141      -8.609  11.538  -4.292  1.00  0.00           C  
ATOM   1098  CB  LYS A 141      -8.885  12.719  -6.482  1.00  0.00           C  
ATOM   1099  O   LYS A 141      -9.645  11.110  -3.781  1.00  0.00           O  
ATOM   1100  CG  LYS A 141      -8.615  12.765  -7.979  1.00  0.00           C  
ATOM   1101  CD  LYS A 141      -9.189  14.026  -8.612  1.00  0.00           C  
ATOM   1102  CE  LYS A 141      -9.016  14.021 -10.125  1.00  0.00           C  
ATOM   1103  NZ  LYS A 141      -9.661  15.210 -10.760  1.00  0.00           N  
ATOM   1104  N   HIS A 142      -7.619  12.100  -3.656  1.00  0.00           N  
ATOM   1105  CA  HIS A 142      -7.697  12.506  -2.257  1.00  0.00           C  
ATOM   1106  C   HIS A 142      -6.780  13.692  -1.976  1.00  0.00           C  
ATOM   1107  CB  HIS A 142      -7.339  11.336  -1.339  1.00  0.00           C  
ATOM   1108  O   HIS A 142      -5.956  14.058  -2.818  1.00  0.00           O  
ATOM   1109  CG  HIS A 142      -5.909  10.912  -1.438  1.00  0.00           C  
ATOM   1110  CD2 HIS A 142      -5.311   9.971  -2.207  1.00  0.00           C  
ATOM   1111  ND1 HIS A 142      -4.910  11.480  -0.677  1.00  0.00           N  
ATOM   1112  CE1 HIS A 142      -3.756  10.906  -0.976  1.00  0.00           C  
ATOM   1113  NE2 HIS A 142      -3.973   9.987  -1.902  1.00  0.00           N  
ATOM   1114  N   TRP A 143      -6.877  14.315  -0.787  1.00  0.00           N  
ATOM   1115  CA  TRP A 143      -6.160  15.557  -0.518  1.00  0.00           C  
ATOM   1116  C   TRP A 143      -5.254  15.410   0.700  1.00  0.00           C  
ATOM   1117  CB  TRP A 143      -7.143  16.711  -0.302  1.00  0.00           C  
ATOM   1118  O   TRP A 143      -4.868  16.404   1.319  1.00  0.00           O  
ATOM   1119  CG  TRP A 143      -7.765  17.226  -1.565  1.00  0.00           C  
ATOM   1120  CD1 TRP A 143      -7.334  18.277  -2.326  1.00  0.00           C  
ATOM   1121  CD2 TRP A 143      -8.935  16.715  -2.211  1.00  0.00           C  
ATOM   1122  CE2 TRP A 143      -9.155  17.505  -3.361  1.00  0.00           C  
ATOM   1123  CE3 TRP A 143      -9.819  15.665  -1.929  1.00  0.00           C  
ATOM   1124  NE1 TRP A 143      -8.166  18.449  -3.408  1.00  0.00           N  
ATOM   1125  CH2 TRP A 143     -11.075  16.242  -3.931  1.00  0.00           C  
ATOM   1126  CZ2 TRP A 143     -10.225  17.276  -4.230  1.00  0.00           C  
ATOM   1127  CZ3 TRP A 143     -10.882  15.439  -2.795  1.00  0.00           C  
ATOM   1128  N   ILE A 144      -4.997  14.168   1.000  1.00  0.00           N  
ATOM   1129  CA  ILE A 144      -4.060  13.889   2.082  1.00  0.00           C  
ATOM   1130  C   ILE A 144      -2.631  14.141   1.606  1.00  0.00           C  
ATOM   1131  CB  ILE A 144      -4.205  12.438   2.596  1.00  0.00           C  
ATOM   1132  O   ILE A 144      -2.202  13.587   0.591  1.00  0.00           O  
ATOM   1133  CG1 ILE A 144      -5.630  12.192   3.104  1.00  0.00           C  
ATOM   1134  CG2 ILE A 144      -3.175  12.148   3.692  1.00  0.00           C  
ATOM   1135  CD1 ILE A 144      -5.955  10.725   3.348  1.00  0.00           C  
ATOM   1136  N   PRO A 145      -1.907  15.045   2.383  1.00  0.00           N  
ATOM   1137  CA  PRO A 145      -0.508  15.276   2.014  1.00  0.00           C  
ATOM   1138  C   PRO A 145       0.359  14.030   2.183  1.00  0.00           C  
ATOM   1139  CB  PRO A 145      -0.067  16.382   2.975  1.00  0.00           C  
ATOM   1140  O   PRO A 145       0.267  13.343   3.204  1.00  0.00           O  
ATOM   1141  CG  PRO A 145      -1.341  16.960   3.502  1.00  0.00           C  
ATOM   1142  CD  PRO A 145      -2.402  15.899   3.455  1.00  0.00           C  
ATOM   1143  N   THR A 146       1.068  13.734   1.133  1.00  0.00           N  
ATOM   1144  CA  THR A 146       1.944  12.569   1.182  1.00  0.00           C  
ATOM   1145  C   THR A 146       3.361  12.940   0.756  1.00  0.00           C  
ATOM   1146  CB  THR A 146       1.415  11.434   0.286  1.00  0.00           C  
ATOM   1147  O   THR A 146       3.583  14.009   0.184  1.00  0.00           O  
ATOM   1148  CG2 THR A 146       0.008  11.017   0.699  1.00  0.00           C  
ATOM   1149  OG1 THR A 146       1.389  11.881  -1.075  1.00  0.00           O  
ATOM   1150  N   LYS A 147       4.304  12.233   1.203  1.00  0.00           N  
ATOM   1151  CA  LYS A 147       5.705  12.368   0.816  1.00  0.00           C  
ATOM   1152  C   LYS A 147       6.137  11.220  -0.092  1.00  0.00           C  
ATOM   1153  CB  LYS A 147       6.602  12.422   2.054  1.00  0.00           C  
ATOM   1154  O   LYS A 147       5.454  10.198  -0.177  1.00  0.00           O  
ATOM   1155  CG  LYS A 147       6.307  13.593   2.980  1.00  0.00           C  
ATOM   1156  CD  LYS A 147       7.201  13.568   4.214  1.00  0.00           C  
ATOM   1157  CE  LYS A 147       6.883  14.719   5.159  1.00  0.00           C  
ATOM   1158  NZ  LYS A 147       7.734  14.680   6.385  1.00  0.00           N  
ATOM   1159  N   ASP A 148       7.242  11.546  -0.777  1.00  0.00           N  
ATOM   1160  CA  ASP A 148       7.834  10.477  -1.576  1.00  0.00           C  
ATOM   1161  C   ASP A 148       8.091   9.235  -0.727  1.00  0.00           C  
ATOM   1162  CB  ASP A 148       9.136  10.951  -2.224  1.00  0.00           C  
ATOM   1163  O   ASP A 148       8.616   9.333   0.384  1.00  0.00           O  
ATOM   1164  CG  ASP A 148       8.912  11.958  -3.339  1.00  0.00           C  
ATOM   1165  OD1 ASP A 148       7.788  12.029  -3.879  1.00  0.00           O  
ATOM   1166  OD2 ASP A 148       9.870  12.684  -3.681  1.00  0.00           O  
ATOM   1167  N   GLY A 149       7.621   8.109  -1.191  1.00  0.00           N  
ATOM   1168  CA  GLY A 149       7.870   6.863  -0.482  1.00  0.00           C  
ATOM   1169  C   GLY A 149       6.644   6.330   0.234  1.00  0.00           C  
ATOM   1170  O   GLY A 149       6.676   5.233   0.798  1.00  0.00           O  
ATOM   1171  N   GLN A 150       5.579   7.061   0.210  1.00  0.00           N  
ATOM   1172  CA  GLN A 150       4.386   6.639   0.937  1.00  0.00           C  
ATOM   1173  C   GLN A 150       3.442   5.850   0.034  1.00  0.00           C  
ATOM   1174  CB  GLN A 150       3.659   7.849   1.527  1.00  0.00           C  
ATOM   1175  O   GLN A 150       2.339   5.487   0.447  1.00  0.00           O  
ATOM   1176  CG  GLN A 150       4.390   8.495   2.696  1.00  0.00           C  
ATOM   1177  CD  GLN A 150       3.645   9.686   3.268  1.00  0.00           C  
ATOM   1178  NE2 GLN A 150       3.678   9.828   4.589  1.00  0.00           N  
ATOM   1179  OE1 GLN A 150       3.044  10.472   2.529  1.00  0.00           O  
ATOM   1180  N   CYS A 151       3.894   5.682  -1.198  1.00  0.00           N  
ATOM   1181  CA  CYS A 151       3.120   4.811  -2.075  1.00  0.00           C  
ATOM   1182  C   CYS A 151       2.957   3.425  -1.463  1.00  0.00           C  
ATOM   1183  CB  CYS A 151       3.789   4.697  -3.445  1.00  0.00           C  
ATOM   1184  O   CYS A 151       3.839   2.952  -0.744  1.00  0.00           O  
ATOM   1185  SG  CYS A 151       3.704   6.213  -4.424  1.00  0.00           S  
ATOM   1186  N   GLY A 152       1.790   2.903  -1.722  1.00  0.00           N  
ATOM   1187  CA  GLY A 152       1.547   1.554  -1.237  1.00  0.00           C  
ATOM   1188  C   GLY A 152       0.815   1.520   0.091  1.00  0.00           C  
ATOM   1189  O   GLY A 152       0.381   0.456   0.539  1.00  0.00           O  
ATOM   1190  N   SER A 153       0.650   2.721   0.685  1.00  0.00           N  
ATOM   1191  CA  SER A 153      -0.064   2.783   1.956  1.00  0.00           C  
ATOM   1192  C   SER A 153      -1.564   2.596   1.757  1.00  0.00           C  
ATOM   1193  CB  SER A 153       0.203   4.116   2.657  1.00  0.00           C  
ATOM   1194  O   SER A 153      -2.128   3.069   0.769  1.00  0.00           O  
ATOM   1195  OG  SER A 153       1.584   4.270   2.936  1.00  0.00           O  
ATOM   1196  N   PRO A 154      -2.212   1.959   2.691  1.00  0.00           N  
ATOM   1197  CA  PRO A 154      -3.643   1.678   2.556  1.00  0.00           C  
ATOM   1198  C   PRO A 154      -4.507   2.928   2.710  1.00  0.00           C  
ATOM   1199  CB  PRO A 154      -3.915   0.684   3.688  1.00  0.00           C  
ATOM   1200  O   PRO A 154      -4.251   3.756   3.588  1.00  0.00           O  
ATOM   1201  CG  PRO A 154      -2.565   0.185   4.091  1.00  0.00           C  
ATOM   1202  CD  PRO A 154      -1.547   1.233   3.747  1.00  0.00           C  
ATOM   1203  N   MET A 155      -5.451   3.031   1.828  1.00  0.00           N  
ATOM   1204  CA  MET A 155      -6.554   3.978   1.971  1.00  0.00           C  
ATOM   1205  C   MET A 155      -7.768   3.306   2.604  1.00  0.00           C  
ATOM   1206  CB  MET A 155      -6.933   4.572   0.614  1.00  0.00           C  
ATOM   1207  O   MET A 155      -8.299   2.336   2.061  1.00  0.00           O  
ATOM   1208  CG  MET A 155      -5.779   5.263  -0.096  1.00  0.00           C  
ATOM   1209  SD  MET A 155      -5.114   6.681   0.859  1.00  0.00           S  
ATOM   1210  CE  MET A 155      -6.527   7.816   0.774  1.00  0.00           C  
ATOM   1211  N   VAL A 156      -8.230   3.873   3.736  1.00  0.00           N  
ATOM   1212  CA  VAL A 156      -9.225   3.163   4.532  1.00  0.00           C  
ATOM   1213  C   VAL A 156     -10.477   4.025   4.683  1.00  0.00           C  
ATOM   1214  CB  VAL A 156      -8.671   2.779   5.923  1.00  0.00           C  
ATOM   1215  O   VAL A 156     -10.384   5.217   4.983  1.00  0.00           O  
ATOM   1216  CG1 VAL A 156      -9.718   2.011   6.728  1.00  0.00           C  
ATOM   1217  CG2 VAL A 156      -7.393   1.955   5.778  1.00  0.00           C  
ATOM   1218  N   SER A 157     -11.624   3.411   4.493  1.00  0.00           N  
ATOM   1219  CA  SER A 157     -12.900   4.085   4.708  1.00  0.00           C  
ATOM   1220  C   SER A 157     -13.165   4.307   6.194  1.00  0.00           C  
ATOM   1221  CB  SER A 157     -14.044   3.277   4.093  1.00  0.00           C  
ATOM   1222  O   SER A 157     -13.048   3.379   6.996  1.00  0.00           O  
ATOM   1223  OG  SER A 157     -15.297   3.851   4.420  1.00  0.00           O  
ATOM   1224  N   THR A 158     -13.555   5.526   6.518  1.00  0.00           N  
ATOM   1225  CA  THR A 158     -13.828   5.844   7.915  1.00  0.00           C  
ATOM   1226  C   THR A 158     -15.197   5.314   8.333  1.00  0.00           C  
ATOM   1227  CB  THR A 158     -13.765   7.362   8.165  1.00  0.00           C  
ATOM   1228  O   THR A 158     -15.483   5.190   9.526  1.00  0.00           O  
ATOM   1229  CG2 THR A 158     -12.379   7.914   7.848  1.00  0.00           C  
ATOM   1230  OG1 THR A 158     -14.730   8.018   7.334  1.00  0.00           O  
ATOM   1231  N   SER A 159     -16.017   4.950   7.368  1.00  0.00           N  
ATOM   1232  CA  SER A 159     -17.379   4.516   7.663  1.00  0.00           C  
ATOM   1233  C   SER A 159     -17.404   3.073   8.156  1.00  0.00           C  
ATOM   1234  CB  SER A 159     -18.266   4.657   6.426  1.00  0.00           C  
ATOM   1235  O   SER A 159     -18.124   2.747   9.102  1.00  0.00           O  
ATOM   1236  OG  SER A 159     -17.798   3.830   5.374  1.00  0.00           O  
ATOM   1237  N   ASP A 160     -16.501   2.224   7.506  1.00  0.00           N  
ATOM   1238  CA  ASP A 160     -16.615   0.812   7.860  1.00  0.00           C  
ATOM   1239  C   ASP A 160     -15.242   0.199   8.124  1.00  0.00           C  
ATOM   1240  CB  ASP A 160     -17.332   0.037   6.752  1.00  0.00           C  
ATOM   1241  O   ASP A 160     -15.134  -0.994   8.415  1.00  0.00           O  
ATOM   1242  CG  ASP A 160     -16.671   0.197   5.394  1.00  0.00           C  
ATOM   1243  OD1 ASP A 160     -15.539   0.722   5.324  1.00  0.00           O  
ATOM   1244  OD2 ASP A 160     -17.290  -0.204   4.384  1.00  0.00           O  
ATOM   1245  N   GLY A 161     -14.157   0.877   7.890  1.00  0.00           N  
ATOM   1246  CA  GLY A 161     -12.818   0.390   8.180  1.00  0.00           C  
ATOM   1247  C   GLY A 161     -12.255  -0.497   7.085  1.00  0.00           C  
ATOM   1248  O   GLY A 161     -11.233  -1.158   7.278  1.00  0.00           O  
ATOM   1249  N   SER A 162     -12.966  -0.523   5.978  1.00  0.00           N  
ATOM   1250  CA  SER A 162     -12.519  -1.333   4.850  1.00  0.00           C  
ATOM   1251  C   SER A 162     -11.413  -0.631   4.069  1.00  0.00           C  
ATOM   1252  CB  SER A 162     -13.690  -1.649   3.919  1.00  0.00           C  
ATOM   1253  O   SER A 162     -11.394   0.599   3.979  1.00  0.00           O  
ATOM   1254  OG  SER A 162     -14.698  -2.371   4.605  1.00  0.00           O  
ATOM   1255  N   ILE A 163     -10.438  -1.412   3.591  1.00  0.00           N  
ATOM   1256  CA  ILE A 163      -9.421  -0.873   2.695  1.00  0.00           C  
ATOM   1257  C   ILE A 163     -10.015  -0.667   1.303  1.00  0.00           C  
ATOM   1258  CB  ILE A 163      -8.186  -1.799   2.619  1.00  0.00           C  
ATOM   1259  O   ILE A 163     -10.496  -1.617   0.681  1.00  0.00           O  
ATOM   1260  CG1 ILE A 163      -7.538  -1.939   4.001  1.00  0.00           C  
ATOM   1261  CG2 ILE A 163      -7.179  -1.273   1.593  1.00  0.00           C  
ATOM   1262  CD1 ILE A 163      -6.451  -3.003   4.070  1.00  0.00           C  
ATOM   1263  N   VAL A 164      -9.957   0.572   0.801  1.00  0.00           N  
ATOM   1264  CA  VAL A 164     -10.651   0.877  -0.446  1.00  0.00           C  
ATOM   1265  C   VAL A 164      -9.634   1.118  -1.559  1.00  0.00           C  
ATOM   1266  CB  VAL A 164     -11.576   2.105  -0.295  1.00  0.00           C  
ATOM   1267  O   VAL A 164     -10.004   1.261  -2.726  1.00  0.00           O  
ATOM   1268  CG1 VAL A 164     -12.717   1.806   0.677  1.00  0.00           C  
ATOM   1269  CG2 VAL A 164     -10.777   3.320   0.172  1.00  0.00           C  
ATOM   1270  N   GLY A 165      -8.369   1.131  -1.177  1.00  0.00           N  
ATOM   1271  CA  GLY A 165      -7.323   1.345  -2.165  1.00  0.00           C  
ATOM   1272  C   GLY A 165      -5.943   1.489  -1.550  1.00  0.00           C  
ATOM   1273  O   GLY A 165      -5.775   1.316  -0.342  1.00  0.00           O  
ATOM   1274  N   ILE A 166      -4.950   1.612  -2.408  1.00  0.00           N  
ATOM   1275  CA  ILE A 166      -3.587   1.866  -1.956  1.00  0.00           C  
ATOM   1276  C   ILE A 166      -3.046   3.125  -2.630  1.00  0.00           C  
ATOM   1277  CB  ILE A 166      -2.661   0.663  -2.245  1.00  0.00           C  
ATOM   1278  O   ILE A 166      -3.301   3.361  -3.813  1.00  0.00           O  
ATOM   1279  CG1 ILE A 166      -2.611   0.379  -3.751  1.00  0.00           C  
ATOM   1280  CG2 ILE A 166      -3.125  -0.574  -1.470  1.00  0.00           C  
ATOM   1281  CD1 ILE A 166      -1.583  -0.672  -4.148  1.00  0.00           C  
ATOM   1282  N   HIS A 167      -2.421   3.947  -1.791  1.00  0.00           N  
ATOM   1283  CA  HIS A 167      -1.860   5.192  -2.306  1.00  0.00           C  
ATOM   1284  C   HIS A 167      -0.894   4.927  -3.455  1.00  0.00           C  
ATOM   1285  CB  HIS A 167      -1.151   5.961  -1.190  1.00  0.00           C  
ATOM   1286  O   HIS A 167      -0.044   4.038  -3.365  1.00  0.00           O  
ATOM   1287  CG  HIS A 167      -0.496   7.223  -1.655  1.00  0.00           C  
ATOM   1288  CD2 HIS A 167       0.811   7.558  -1.764  1.00  0.00           C  
ATOM   1289  ND1 HIS A 167      -1.213   8.324  -2.072  1.00  0.00           N  
ATOM   1290  CE1 HIS A 167      -0.372   9.283  -2.420  1.00  0.00           C  
ATOM   1291  NE2 HIS A 167       0.862   8.844  -2.242  1.00  0.00           N  
ATOM   1292  N   SER A 168      -0.881   5.656  -4.605  1.00  0.00           N  
ATOM   1293  CA  SER A 168      -0.095   5.397  -5.807  1.00  0.00           C  
ATOM   1294  C   SER A 168       0.767   6.601  -6.174  1.00  0.00           C  
ATOM   1295  CB  SER A 168      -1.010   5.038  -6.979  1.00  0.00           C  
ATOM   1296  O   SER A 168       1.980   6.472  -6.348  1.00  0.00           O  
ATOM   1297  OG  SER A 168      -0.254   4.570  -8.082  1.00  0.00           O  
ATOM   1298  N   ALA A 169       0.264   7.694  -6.405  1.00  0.00           N  
ATOM   1299  CA  ALA A 169       1.056   8.791  -6.954  1.00  0.00           C  
ATOM   1300  C   ALA A 169       0.603  10.133  -6.387  1.00  0.00           C  
ATOM   1301  CB  ALA A 169       0.964   8.802  -8.478  1.00  0.00           C  
ATOM   1302  O   ALA A 169      -0.470  10.230  -5.787  1.00  0.00           O  
ATOM   1303  N   SER A 170       1.623  11.014  -6.475  1.00  0.00           N  
ATOM   1304  CA  SER A 170       1.391  12.431  -6.212  1.00  0.00           C  
ATOM   1305  C   SER A 170       1.557  13.263  -7.479  1.00  0.00           C  
ATOM   1306  CB  SER A 170       2.346  12.939  -5.130  1.00  0.00           C  
ATOM   1307  O   SER A 170       2.279  12.868  -8.397  1.00  0.00           O  
ATOM   1308  OG  SER A 170       3.688  12.897  -5.584  1.00  0.00           O  
ATOM   1309  N   ASN A 171       0.501  13.927  -7.862  1.00  0.00           N  
ATOM   1310  CA  ASN A 171       0.653  14.924  -8.916  1.00  0.00           C  
ATOM   1311  C   ASN A 171       1.509  16.101  -8.456  1.00  0.00           C  
ATOM   1312  CB  ASN A 171      -0.715  15.417  -9.392  1.00  0.00           C  
ATOM   1313  O   ASN A 171       1.289  16.648  -7.374  1.00  0.00           O  
ATOM   1314  CG  ASN A 171      -0.633  16.222 -10.674  1.00  0.00           C  
ATOM   1315  ND2 ASN A 171      -1.781  16.472 -11.291  1.00  0.00           N  
ATOM   1316  OD1 ASN A 171       0.454  16.615 -11.106  1.00  0.00           O  
ATOM   1317  N   PHE A 172       2.704  16.351  -9.133  1.00  0.00           N  
ATOM   1318  CA  PHE A 172       3.665  17.421  -8.891  1.00  0.00           C  
ATOM   1319  C   PHE A 172       3.022  18.785  -9.115  1.00  0.00           C  
ATOM   1320  CB  PHE A 172       4.888  17.262  -9.799  1.00  0.00           C  
ATOM   1321  O   PHE A 172       3.389  19.764  -8.461  1.00  0.00           O  
ATOM   1322  CG  PHE A 172       5.725  16.052  -9.483  1.00  0.00           C  
ATOM   1323  CD1 PHE A 172       6.616  16.065  -8.417  1.00  0.00           C  
ATOM   1324  CD2 PHE A 172       5.621  14.901 -10.253  1.00  0.00           C  
ATOM   1325  CE1 PHE A 172       7.392  14.946  -8.123  1.00  0.00           C  
ATOM   1326  CE2 PHE A 172       6.393  13.779  -9.965  1.00  0.00           C  
ATOM   1327  CZ  PHE A 172       7.278  13.804  -8.900  1.00  0.00           C  
ATOM   1328  N   THR A 173       1.832  18.757  -9.873  1.00  0.00           N  
ATOM   1329  CA  THR A 173       1.287  20.052 -10.266  1.00  0.00           C  
ATOM   1330  C   THR A 173      -0.017  20.336  -9.526  1.00  0.00           C  
ATOM   1331  CB  THR A 173       1.043  20.118 -11.785  1.00  0.00           C  
ATOM   1332  O   THR A 173      -0.356  21.495  -9.277  1.00  0.00           O  
ATOM   1333  CG2 THR A 173       2.355  20.027 -12.557  1.00  0.00           C  
ATOM   1334  OG1 THR A 173       0.196  19.030 -12.175  1.00  0.00           O  
ATOM   1335  N   ASN A 174      -0.597  19.338  -9.014  1.00  0.00           N  
ATOM   1336  CA  ASN A 174      -1.884  19.500  -8.345  1.00  0.00           C  
ATOM   1337  C   ASN A 174      -1.798  19.128  -6.867  1.00  0.00           C  
ATOM   1338  CB  ASN A 174      -2.959  18.663  -9.040  1.00  0.00           C  
ATOM   1339  O   ASN A 174      -0.812  18.532  -6.429  1.00  0.00           O  
ATOM   1340  CG  ASN A 174      -3.657  19.418 -10.155  1.00  0.00           C  
ATOM   1341  ND2 ASN A 174      -4.286  18.684 -11.065  1.00  0.00           N  
ATOM   1342  OD1 ASN A 174      -3.630  20.651 -10.197  1.00  0.00           O  
ATOM   1343  N   THR A 175      -2.581  19.884  -6.024  1.00  0.00           N  
ATOM   1344  CA  THR A 175      -2.726  19.715  -4.583  1.00  0.00           C  
ATOM   1345  C   THR A 175      -3.373  18.372  -4.259  1.00  0.00           C  
ATOM   1346  CB  THR A 175      -3.563  20.852  -3.968  1.00  0.00           C  
ATOM   1347  O   THR A 175      -3.571  18.038  -3.088  1.00  0.00           O  
ATOM   1348  CG2 THR A 175      -2.841  22.191  -4.085  1.00  0.00           C  
ATOM   1349  OG1 THR A 175      -4.818  20.938  -4.653  1.00  0.00           O  
ATOM   1350  N   ASN A 176      -3.705  17.609  -5.399  1.00  0.00           N  
ATOM   1351  CA  ASN A 176      -4.368  16.360  -5.038  1.00  0.00           C  
ATOM   1352  C   ASN A 176      -3.464  15.155  -5.280  1.00  0.00           C  
ATOM   1353  CB  ASN A 176      -5.678  16.205  -5.813  1.00  0.00           C  
ATOM   1354  O   ASN A 176      -2.476  15.251  -6.010  1.00  0.00           O  
ATOM   1355  CG  ASN A 176      -5.482  16.291  -7.314  1.00  0.00           C  
ATOM   1356  ND2 ASN A 176      -6.542  16.644  -8.032  1.00  0.00           N  
ATOM   1357  OD1 ASN A 176      -4.388  16.040  -7.825  1.00  0.00           O  
ATOM   1358  N   ASN A 177      -3.665  14.137  -4.487  1.00  0.00           N  
ATOM   1359  CA  ASN A 177      -3.000  12.845  -4.616  1.00  0.00           C  
ATOM   1360  C   ASN A 177      -3.954  11.773  -5.135  1.00  0.00           C  
ATOM   1361  CB  ASN A 177      -2.396  12.415  -3.278  1.00  0.00           C  
ATOM   1362  O   ASN A 177      -5.161  12.005  -5.232  1.00  0.00           O  
ATOM   1363  CG  ASN A 177      -1.270  13.325  -2.827  1.00  0.00           C  
ATOM   1364  ND2 ASN A 177      -1.388  13.859  -1.617  1.00  0.00           N  
ATOM   1365  OD1 ASN A 177      -0.302  13.546  -3.560  1.00  0.00           O  
ATOM   1366  N   TYR A 178      -3.303  10.635  -5.570  1.00  0.00           N  
ATOM   1367  CA  TYR A 178      -4.122   9.584  -6.163  1.00  0.00           C  
ATOM   1368  C   TYR A 178      -3.856   8.242  -5.491  1.00  0.00           C  
ATOM   1369  CB  TYR A 178      -3.855   9.476  -7.667  1.00  0.00           C  
ATOM   1370  O   TYR A 178      -2.766   8.010  -4.963  1.00  0.00           O  
ATOM   1371  CG  TYR A 178      -4.164  10.741  -8.430  1.00  0.00           C  
ATOM   1372  CD1 TYR A 178      -5.450  10.996  -8.903  1.00  0.00           C  
ATOM   1373  CD2 TYR A 178      -3.173  11.684  -8.681  1.00  0.00           C  
ATOM   1374  CE1 TYR A 178      -5.739  12.159  -9.608  1.00  0.00           C  
ATOM   1375  CE2 TYR A 178      -3.451  12.850  -9.385  1.00  0.00           C  
ATOM   1376  OH  TYR A 178      -5.016  14.232 -10.542  1.00  0.00           O  
ATOM   1377  CZ  TYR A 178      -4.735  13.079  -9.844  1.00  0.00           C  
ATOM   1378  N   PHE A 179      -4.874   7.469  -5.441  1.00  0.00           N  
ATOM   1379  CA  PHE A 179      -4.684   6.077  -5.050  1.00  0.00           C  
ATOM   1380  C   PHE A 179      -5.368   5.140  -6.038  1.00  0.00           C  
ATOM   1381  CB  PHE A 179      -5.224   5.836  -3.637  1.00  0.00           C  
ATOM   1382  O   PHE A 179      -6.233   5.563  -6.807  1.00  0.00           O  
ATOM   1383  CG  PHE A 179      -6.725   5.885  -3.544  1.00  0.00           C  
ATOM   1384  CD1 PHE A 179      -7.382   7.086  -3.305  1.00  0.00           C  
ATOM   1385  CD2 PHE A 179      -7.480   4.729  -3.696  1.00  0.00           C  
ATOM   1386  CE1 PHE A 179      -8.771   7.134  -3.219  1.00  0.00           C  
ATOM   1387  CE2 PHE A 179      -8.868   4.769  -3.611  1.00  0.00           C  
ATOM   1388  CZ  PHE A 179      -9.512   5.973  -3.371  1.00  0.00           C  
ATOM   1389  N   THR A 180      -4.841   3.965  -6.129  1.00  0.00           N  
ATOM   1390  CA  THR A 180      -5.431   2.913  -6.950  1.00  0.00           C  
ATOM   1391  C   THR A 180      -6.558   2.210  -6.199  1.00  0.00           C  
ATOM   1392  CB  THR A 180      -4.373   1.880  -7.378  1.00  0.00           C  
ATOM   1393  O   THR A 180      -6.340   1.649  -5.124  1.00  0.00           O  
ATOM   1394  CG2 THR A 180      -4.966   0.850  -8.334  1.00  0.00           C  
ATOM   1395  OG1 THR A 180      -3.291   2.555  -8.031  1.00  0.00           O  
ATOM   1396  N   ALA A 181      -7.734   2.230  -6.762  1.00  0.00           N  
ATOM   1397  CA  ALA A 181      -8.918   1.657  -6.126  1.00  0.00           C  
ATOM   1398  C   ALA A 181      -8.858   0.132  -6.129  1.00  0.00           C  
ATOM   1399  CB  ALA A 181     -10.185   2.138  -6.828  1.00  0.00           C  
ATOM   1400  O   ALA A 181      -8.343  -0.473  -7.073  1.00  0.00           O  
ATOM   1401  N   VAL A 182      -9.335  -0.436  -5.066  1.00  0.00           N  
ATOM   1402  CA  VAL A 182      -9.534  -1.880  -5.004  1.00  0.00           C  
ATOM   1403  C   VAL A 182     -10.621  -2.295  -5.993  1.00  0.00           C  
ATOM   1404  CB  VAL A 182      -9.908  -2.341  -3.577  1.00  0.00           C  
ATOM   1405  O   VAL A 182     -11.689  -1.680  -6.046  1.00  0.00           O  
ATOM   1406  CG1 VAL A 182     -10.299  -3.818  -3.572  1.00  0.00           C  
ATOM   1407  CG2 VAL A 182      -8.750  -2.088  -2.614  1.00  0.00           C  
ATOM   1408  N   PRO A 183     -10.336  -3.316  -6.849  1.00  0.00           N  
ATOM   1409  CA  PRO A 183     -11.364  -3.755  -7.795  1.00  0.00           C  
ATOM   1410  C   PRO A 183     -12.508  -4.507  -7.118  1.00  0.00           C  
ATOM   1411  CB  PRO A 183     -10.596  -4.674  -8.748  1.00  0.00           C  
ATOM   1412  O   PRO A 183     -12.372  -4.943  -5.972  1.00  0.00           O  
ATOM   1413  CG  PRO A 183      -9.496  -5.252  -7.918  1.00  0.00           C  
ATOM   1414  CD  PRO A 183      -9.052  -4.215  -6.926  1.00  0.00           C  
ATOM   1415  N   PRO A 184     -13.615  -4.611  -7.932  1.00  0.00           N  
ATOM   1416  CA  PRO A 184     -14.709  -5.413  -7.379  1.00  0.00           C  
ATOM   1417  C   PRO A 184     -14.320  -6.874  -7.163  1.00  0.00           C  
ATOM   1418  CB  PRO A 184     -15.807  -5.291  -8.439  1.00  0.00           C  
ATOM   1419  O   PRO A 184     -13.485  -7.409  -7.898  1.00  0.00           O  
ATOM   1420  CG  PRO A 184     -15.082  -4.952  -9.701  1.00  0.00           C  
ATOM   1421  CD  PRO A 184     -13.837  -4.191  -9.347  1.00  0.00           C  
ATOM   1422  N   ASN A 185     -14.753  -7.513  -6.115  1.00  0.00           N  
ATOM   1423  CA  ASN A 185     -14.575  -8.931  -5.818  1.00  0.00           C  
ATOM   1424  C   ASN A 185     -13.121  -9.257  -5.491  1.00  0.00           C  
ATOM   1425  CB  ASN A 185     -15.061  -9.789  -6.988  1.00  0.00           C  
ATOM   1426  O   ASN A 185     -12.632 -10.338  -5.824  1.00  0.00           O  
ATOM   1427  CG  ASN A 185     -16.522  -9.552  -7.318  1.00  0.00           C  
ATOM   1428  ND2 ASN A 185     -16.823  -9.404  -8.603  1.00  0.00           N  
ATOM   1429  OD1 ASN A 185     -17.373  -9.502  -6.426  1.00  0.00           O  
ATOM   1430  N   PHE A 186     -12.392  -8.277  -5.065  1.00  0.00           N  
ATOM   1431  CA  PHE A 186     -10.979  -8.412  -4.731  1.00  0.00           C  
ATOM   1432  C   PHE A 186     -10.775  -9.474  -3.657  1.00  0.00           C  
ATOM   1433  CB  PHE A 186     -10.406  -7.072  -4.260  1.00  0.00           C  
ATOM   1434  O   PHE A 186      -9.803 -10.230  -3.702  1.00  0.00           O  
ATOM   1435  CG  PHE A 186      -8.902  -7.037  -4.214  1.00  0.00           C  
ATOM   1436  CD1 PHE A 186      -8.238  -6.637  -3.060  1.00  0.00           C  
ATOM   1437  CD2 PHE A 186      -8.153  -7.403  -5.324  1.00  0.00           C  
ATOM   1438  CE1 PHE A 186      -6.846  -6.604  -3.014  1.00  0.00           C  
ATOM   1439  CE2 PHE A 186      -6.762  -7.373  -5.285  1.00  0.00           C  
ATOM   1440  CZ  PHE A 186      -6.110  -6.972  -4.130  1.00  0.00           C  
ATOM   1441  N   MET A 187     -11.689  -9.563  -2.825  1.00  0.00           N  
ATOM   1442  CA  MET A 187     -11.590 -10.543  -1.747  1.00  0.00           C  
ATOM   1443  C   MET A 187     -11.584 -11.964  -2.301  1.00  0.00           C  
ATOM   1444  CB  MET A 187     -12.743 -10.373  -0.757  1.00  0.00           C  
ATOM   1445  O   MET A 187     -10.878 -12.833  -1.787  1.00  0.00           O  
ATOM   1446  CG  MET A 187     -12.609  -9.149   0.136  1.00  0.00           C  
ATOM   1447  SD  MET A 187     -11.066  -9.169   1.129  1.00  0.00           S  
ATOM   1448  CE  MET A 187     -11.428 -10.545   2.255  1.00  0.00           C  
ATOM   1449  N   ASP A 188     -12.400 -12.214  -3.273  1.00  0.00           N  
ATOM   1450  CA  ASP A 188     -12.433 -13.522  -3.920  1.00  0.00           C  
ATOM   1451  C   ASP A 188     -11.069 -13.879  -4.506  1.00  0.00           C  
ATOM   1452  CB  ASP A 188     -13.500 -13.551  -5.016  1.00  0.00           C  
ATOM   1453  O   ASP A 188     -10.614 -15.019  -4.384  1.00  0.00           O  
ATOM   1454  CG  ASP A 188     -14.911 -13.403  -4.474  1.00  0.00           C  
ATOM   1455  OD1 ASP A 188     -15.132 -13.656  -3.270  1.00  0.00           O  
ATOM   1456  OD2 ASP A 188     -15.811 -13.031  -5.259  1.00  0.00           O  
ATOM   1457  N   LEU A 189     -10.469 -12.874  -5.054  1.00  0.00           N  
ATOM   1458  CA  LEU A 189      -9.148 -13.062  -5.644  1.00  0.00           C  
ATOM   1459  C   LEU A 189      -8.124 -13.430  -4.576  1.00  0.00           C  
ATOM   1460  CB  LEU A 189      -8.704 -11.795  -6.379  1.00  0.00           C  
ATOM   1461  O   LEU A 189      -7.267 -14.288  -4.802  1.00  0.00           O  
ATOM   1462  CG  LEU A 189      -7.353 -11.865  -7.094  1.00  0.00           C  
ATOM   1463  CD1 LEU A 189      -7.431 -12.816  -8.283  1.00  0.00           C  
ATOM   1464  CD2 LEU A 189      -6.913 -10.475  -7.542  1.00  0.00           C  
ATOM   1465  N   LEU A 190      -8.271 -12.896  -3.411  1.00  0.00           N  
ATOM   1466  CA  LEU A 190      -7.305 -13.091  -2.336  1.00  0.00           C  
ATOM   1467  C   LEU A 190      -7.516 -14.437  -1.651  1.00  0.00           C  
ATOM   1468  CB  LEU A 190      -7.412 -11.961  -1.308  1.00  0.00           C  
ATOM   1469  O   LEU A 190      -6.564 -15.039  -1.148  1.00  0.00           O  
ATOM   1470  CG  LEU A 190      -7.028 -10.562  -1.796  1.00  0.00           C  
ATOM   1471  CD1 LEU A 190      -7.191  -9.546  -0.671  1.00  0.00           C  
ATOM   1472  CD2 LEU A 190      -5.600 -10.554  -2.328  1.00  0.00           C  
ATOM   1473  N   THR A 191      -8.691 -14.933  -1.662  1.00  0.00           N  
ATOM   1474  CA  THR A 191      -9.003 -16.109  -0.858  1.00  0.00           C  
ATOM   1475  C   THR A 191      -9.089 -17.355  -1.733  1.00  0.00           C  
ATOM   1476  CB  THR A 191     -10.324 -15.925  -0.089  1.00  0.00           C  
ATOM   1477  O   THR A 191      -8.923 -18.476  -1.246  1.00  0.00           O  
ATOM   1478  CG2 THR A 191     -10.198 -14.834   0.969  1.00  0.00           C  
ATOM   1479  OG1 THR A 191     -11.360 -15.564  -1.011  1.00  0.00           O  
ATOM   1480  N   ASP A 192      -9.337 -17.125  -3.019  1.00  0.00           N  
ATOM   1481  CA  ASP A 192      -9.467 -18.248  -3.943  1.00  0.00           C  
ATOM   1482  C   ASP A 192      -8.245 -18.356  -4.852  1.00  0.00           C  
ATOM   1483  CB  ASP A 192     -10.738 -18.106  -4.784  1.00  0.00           C  
ATOM   1484  O   ASP A 192      -8.118 -17.605  -5.822  1.00  0.00           O  
ATOM   1485  CG  ASP A 192     -11.035 -19.338  -5.620  1.00  0.00           C  
ATOM   1486  OD1 ASP A 192     -10.186 -20.253  -5.682  1.00  0.00           O  
ATOM   1487  OD2 ASP A 192     -12.128 -19.393  -6.225  1.00  0.00           O  
ATOM   1488  N   GLU A 193      -7.407 -19.270  -4.582  1.00  0.00           N  
ATOM   1489  CA  GLU A 193      -6.147 -19.459  -5.294  1.00  0.00           C  
ATOM   1490  C   GLU A 193      -6.386 -19.732  -6.776  1.00  0.00           C  
ATOM   1491  CB  GLU A 193      -5.345 -20.605  -4.671  1.00  0.00           C  
ATOM   1492  O   GLU A 193      -5.535 -19.426  -7.614  1.00  0.00           O  
ATOM   1493  CG  GLU A 193      -3.892 -20.655  -5.123  1.00  0.00           C  
ATOM   1494  CD  GLU A 193      -3.074 -21.710  -4.395  1.00  0.00           C  
ATOM   1495  OE1 GLU A 193      -1.891 -21.913  -4.751  1.00  0.00           O  
ATOM   1496  OE2 GLU A 193      -3.620 -22.339  -3.462  1.00  0.00           O  
ATOM   1497  N   SER A 194      -7.499 -20.311  -7.091  1.00  0.00           N  
ATOM   1498  CA  SER A 194      -7.800 -20.698  -8.466  1.00  0.00           C  
ATOM   1499  C   SER A 194      -8.023 -19.475  -9.349  1.00  0.00           C  
ATOM   1500  CB  SER A 194      -9.033 -21.602  -8.510  1.00  0.00           C  
ATOM   1501  O   SER A 194      -7.927 -19.562 -10.575  1.00  0.00           O  
ATOM   1502  OG  SER A 194     -10.203 -20.872  -8.183  1.00  0.00           O  
ATOM   1503  N   LEU A 195      -8.260 -18.321  -8.745  1.00  0.00           N  
ATOM   1504  CA  LEU A 195      -8.545 -17.109  -9.507  1.00  0.00           C  
ATOM   1505  C   LEU A 195      -7.263 -16.337  -9.798  1.00  0.00           C  
ATOM   1506  CB  LEU A 195      -9.530 -16.218  -8.747  1.00  0.00           C  
ATOM   1507  O   LEU A 195      -7.271 -15.384 -10.581  1.00  0.00           O  
ATOM   1508  CG  LEU A 195     -10.937 -16.783  -8.542  1.00  0.00           C  
ATOM   1509  CD1 LEU A 195     -11.768 -15.836  -7.682  1.00  0.00           C  
ATOM   1510  CD2 LEU A 195     -11.615 -17.028  -9.885  1.00  0.00           C  
ATOM   1511  N   GLN A 196      -6.177 -16.906  -9.277  1.00  0.00           N  
ATOM   1512  CA  GLN A 196      -4.922 -16.173  -9.409  1.00  0.00           C  
ATOM   1513  C   GLN A 196      -4.088 -16.712 -10.567  1.00  0.00           C  
ATOM   1514  CB  GLN A 196      -4.120 -16.242  -8.108  1.00  0.00           C  
ATOM   1515  O   GLN A 196      -3.950 -17.927 -10.727  1.00  0.00           O  
ATOM   1516  CG  GLN A 196      -4.830 -15.620  -6.913  1.00  0.00           C  
ATOM   1517  CD  GLN A 196      -4.201 -16.008  -5.589  1.00  0.00           C  
ATOM   1518  NE2 GLN A 196      -4.472 -15.224  -4.551  1.00  0.00           N  
ATOM   1519  OE1 GLN A 196      -3.476 -17.005  -5.499  1.00  0.00           O  
ATOM   1520  N   LYS A 197      -3.745 -15.849 -11.499  1.00  0.00           N  
ATOM   1521  CA  LYS A 197      -2.805 -16.182 -12.565  1.00  0.00           C  
ATOM   1522  C   LYS A 197      -1.404 -15.668 -12.244  1.00  0.00           C  
ATOM   1523  CB  LYS A 197      -3.280 -15.605 -13.900  1.00  0.00           C  
ATOM   1524  O   LYS A 197      -1.105 -14.491 -12.455  1.00  0.00           O  
ATOM   1525  CG  LYS A 197      -4.606 -16.175 -14.383  1.00  0.00           C  
ATOM   1526  CD  LYS A 197      -5.016 -15.578 -15.723  1.00  0.00           C  
ATOM   1527  CE  LYS A 197      -6.358 -16.122 -16.192  1.00  0.00           C  
ATOM   1528  NZ  LYS A 197      -6.781 -15.513 -17.488  1.00  0.00           N  
ATOM   1529  N   TRP A 198      -0.575 -16.597 -11.794  1.00  0.00           N  
ATOM   1530  CA  TRP A 198       0.740 -16.218 -11.288  1.00  0.00           C  
ATOM   1531  C   TRP A 198       1.763 -16.161 -12.418  1.00  0.00           C  
ATOM   1532  CB  TRP A 198       1.206 -17.201 -10.210  1.00  0.00           C  
ATOM   1533  O   TRP A 198       1.769 -17.021 -13.302  1.00  0.00           O  
ATOM   1534  CG  TRP A 198       0.303 -17.266  -9.014  1.00  0.00           C  
ATOM   1535  CD1 TRP A 198      -0.573 -18.266  -8.697  1.00  0.00           C  
ATOM   1536  CD2 TRP A 198       0.186 -16.286  -7.979  1.00  0.00           C  
ATOM   1537  CE2 TRP A 198      -0.781 -16.758  -7.064  1.00  0.00           C  
ATOM   1538  CE3 TRP A 198       0.807 -15.053  -7.734  1.00  0.00           C  
ATOM   1539  NE1 TRP A 198      -1.228 -17.967  -7.525  1.00  0.00           N  
ATOM   1540  CH2 TRP A 198      -0.520 -14.837  -5.707  1.00  0.00           C  
ATOM   1541  CZ2 TRP A 198      -1.142 -16.039  -5.922  1.00  0.00           C  
ATOM   1542  CZ3 TRP A 198       0.446 -14.340  -6.597  1.00  0.00           C  
ATOM   1543  N   ILE A 199       2.443 -15.036 -12.386  1.00  0.00           N  
ATOM   1544  CA  ILE A 199       3.533 -14.880 -13.343  1.00  0.00           C  
ATOM   1545  C   ILE A 199       4.838 -14.603 -12.600  1.00  0.00           C  
ATOM   1546  CB  ILE A 199       3.240 -13.747 -14.352  1.00  0.00           C  
ATOM   1547  O   ILE A 199       4.822 -14.159 -11.450  1.00  0.00           O  
ATOM   1548  CG1 ILE A 199       3.052 -12.414 -13.619  1.00  0.00           C  
ATOM   1549  CG2 ILE A 199       2.011 -14.083 -15.201  1.00  0.00           C  
ATOM   1550  CD1 ILE A 199       3.054 -11.197 -14.534  1.00  0.00           C  
ATOM   1551  N   SER A 200       5.970 -15.074 -13.165  1.00  0.00           N  
ATOM   1552  CA  SER A 200       7.293 -14.769 -12.629  1.00  0.00           C  
ATOM   1553  C   SER A 200       8.144 -14.022 -13.651  1.00  0.00           C  
ATOM   1554  CB  SER A 200       8.006 -16.052 -12.199  1.00  0.00           C  
ATOM   1555  O   SER A 200       7.854 -14.052 -14.848  1.00  0.00           O  
ATOM   1556  OG  SER A 200       7.251 -16.743 -11.220  1.00  0.00           O  
ATOM   1557  N   GLY A 201       9.130 -13.213 -13.162  1.00  0.00           N  
ATOM   1558  CA  GLY A 201      10.068 -12.543 -14.048  1.00  0.00           C  
ATOM   1559  C   GLY A 201       9.482 -11.316 -14.721  1.00  0.00           C  
ATOM   1560  O   GLY A 201       9.901 -10.944 -15.819  1.00  0.00           O  
ATOM   1561  N   TRP A 202       8.507 -10.749 -14.109  1.00  0.00           N  
ATOM   1562  CA  TRP A 202       7.786  -9.629 -14.705  1.00  0.00           C  
ATOM   1563  C   TRP A 202       8.442  -8.302 -14.339  1.00  0.00           C  
ATOM   1564  CB  TRP A 202       6.322  -9.631 -14.254  1.00  0.00           C  
ATOM   1565  O   TRP A 202       8.987  -8.153 -13.243  1.00  0.00           O  
ATOM   1566  CG  TRP A 202       5.475  -8.597 -14.933  1.00  0.00           C  
ATOM   1567  CD1 TRP A 202       4.729  -8.758 -16.067  1.00  0.00           C  
ATOM   1568  CD2 TRP A 202       5.292  -7.239 -14.521  1.00  0.00           C  
ATOM   1569  CE2 TRP A 202       4.420  -6.633 -15.453  1.00  0.00           C  
ATOM   1570  CE3 TRP A 202       5.781  -6.474 -13.453  1.00  0.00           C  
ATOM   1571  NE1 TRP A 202       4.091  -7.581 -16.385  1.00  0.00           N  
ATOM   1572  CH2 TRP A 202       4.518  -4.572 -14.294  1.00  0.00           C  
ATOM   1573  CZ2 TRP A 202       4.026  -5.297 -15.348  1.00  0.00           C  
ATOM   1574  CZ3 TRP A 202       5.387  -5.145 -13.351  1.00  0.00           C  
ATOM   1575  N   SER A 203       8.564  -7.296 -15.214  1.00  0.00           N  
ATOM   1576  CA  SER A 203       8.924  -5.902 -14.976  1.00  0.00           C  
ATOM   1577  C   SER A 203       7.889  -4.955 -15.572  1.00  0.00           C  
ATOM   1578  CB  SER A 203      10.304  -5.596 -15.560  1.00  0.00           C  
ATOM   1579  O   SER A 203       7.205  -5.302 -16.537  1.00  0.00           O  
ATOM   1580  OG  SER A 203      10.282  -5.686 -16.974  1.00  0.00           O  
ATOM   1581  N   LEU A 204       7.612  -3.787 -14.896  1.00  0.00           N  
ATOM   1582  CA  LEU A 204       6.587  -2.843 -15.328  1.00  0.00           C  
ATOM   1583  C   LEU A 204       6.832  -2.393 -16.764  1.00  0.00           C  
ATOM   1584  CB  LEU A 204       6.554  -1.627 -14.398  1.00  0.00           C  
ATOM   1585  O   LEU A 204       7.953  -2.024 -17.121  1.00  0.00           O  
ATOM   1586  CG  LEU A 204       5.503  -0.561 -14.714  1.00  0.00           C  
ATOM   1587  CD1 LEU A 204       4.104  -1.091 -14.417  1.00  0.00           C  
ATOM   1588  CD2 LEU A 204       5.777   0.712 -13.920  1.00  0.00           C  
ATOM   1589  N   ASN A 205       5.758  -2.581 -17.550  1.00  0.00           N  
ATOM   1590  CA  ASN A 205       5.542  -1.931 -18.838  1.00  0.00           C  
ATOM   1591  C   ASN A 205       4.497  -0.823 -18.738  1.00  0.00           C  
ATOM   1592  CB  ASN A 205       5.128  -2.956 -19.896  1.00  0.00           C  
ATOM   1593  O   ASN A 205       3.322  -1.093 -18.484  1.00  0.00           O  
ATOM   1594  CG  ASN A 205       5.057  -2.363 -21.289  1.00  0.00           C  
ATOM   1595  ND2 ASN A 205       5.121  -3.219 -22.302  1.00  0.00           N  
ATOM   1596  OD1 ASN A 205       4.946  -1.145 -21.453  1.00  0.00           O  
ATOM   1597  N   SER A 206       4.868   0.451 -18.668  1.00  0.00           N  
ATOM   1598  CA  SER A 206       3.985   1.590 -18.435  1.00  0.00           C  
ATOM   1599  C   SER A 206       2.708   1.477 -19.261  1.00  0.00           C  
ATOM   1600  CB  SER A 206       4.702   2.900 -18.764  1.00  0.00           C  
ATOM   1601  O   SER A 206       1.679   2.055 -18.904  1.00  0.00           O  
ATOM   1602  OG  SER A 206       5.181   2.890 -20.098  1.00  0.00           O  
ATOM   1603  N   ASP A 207       2.697   0.719 -20.319  1.00  0.00           N  
ATOM   1604  CA  ASP A 207       1.523   0.546 -21.170  1.00  0.00           C  
ATOM   1605  C   ASP A 207       0.525  -0.423 -20.539  1.00  0.00           C  
ATOM   1606  CB  ASP A 207       1.934   0.049 -22.557  1.00  0.00           C  
ATOM   1607  O   ASP A 207      -0.633  -0.488 -20.955  1.00  0.00           O  
ATOM   1608  CG  ASP A 207       2.685   1.094 -23.363  1.00  0.00           C  
ATOM   1609  OD1 ASP A 207       2.493   2.305 -23.122  1.00  0.00           O  
ATOM   1610  OD2 ASP A 207       3.475   0.703 -24.250  1.00  0.00           O  
ATOM   1611  N   SER A 208       0.920  -1.148 -19.515  1.00  0.00           N  
ATOM   1612  CA  SER A 208       0.085  -2.183 -18.916  1.00  0.00           C  
ATOM   1613  C   SER A 208      -0.853  -1.598 -17.865  1.00  0.00           C  
ATOM   1614  CB  SER A 208       0.952  -3.275 -18.287  1.00  0.00           C  
ATOM   1615  O   SER A 208      -1.822  -2.244 -17.462  1.00  0.00           O  
ATOM   1616  OG  SER A 208       1.827  -2.725 -17.317  1.00  0.00           O  
ATOM   1617  N   VAL A 209      -0.516  -0.351 -17.427  1.00  0.00           N  
ATOM   1618  CA  VAL A 209      -1.360   0.327 -16.448  1.00  0.00           C  
ATOM   1619  C   VAL A 209      -2.117   1.469 -17.122  1.00  0.00           C  
ATOM   1620  CB  VAL A 209      -0.532   0.864 -15.260  1.00  0.00           C  
ATOM   1621  O   VAL A 209      -1.542   2.226 -17.906  1.00  0.00           O  
ATOM   1622  CG1 VAL A 209      -1.430   1.589 -14.260  1.00  0.00           C  
ATOM   1623  CG2 VAL A 209       0.222  -0.276 -14.577  1.00  0.00           C  
ATOM   1624  N   ASP A 210      -3.470   1.440 -16.953  1.00  0.00           N  
ATOM   1625  CA  ASP A 210      -4.258   2.578 -17.416  1.00  0.00           C  
ATOM   1626  C   ASP A 210      -4.053   3.792 -16.513  1.00  0.00           C  
ATOM   1627  CB  ASP A 210      -5.743   2.214 -17.479  1.00  0.00           C  
ATOM   1628  O   ASP A 210      -4.656   3.884 -15.441  1.00  0.00           O  
ATOM   1629  CG  ASP A 210      -6.600   3.317 -18.075  1.00  0.00           C  
ATOM   1630  OD1 ASP A 210      -6.052   4.368 -18.472  1.00  0.00           O  
ATOM   1631  OD2 ASP A 210      -7.834   3.134 -18.146  1.00  0.00           O  
ATOM   1632  N   TRP A 211      -3.144   4.505 -16.814  1.00  0.00           N  
ATOM   1633  CA  TRP A 211      -2.804   5.664 -15.995  1.00  0.00           C  
ATOM   1634  C   TRP A 211      -3.761   6.820 -16.264  1.00  0.00           C  
ATOM   1635  CB  TRP A 211      -1.362   6.106 -16.260  1.00  0.00           C  
ATOM   1636  O   TRP A 211      -3.612   7.903 -15.693  1.00  0.00           O  
ATOM   1637  CG  TRP A 211      -0.334   5.076 -15.901  1.00  0.00           C  
ATOM   1638  CD1 TRP A 211       0.284   4.198 -16.747  1.00  0.00           C  
ATOM   1639  CD2 TRP A 211       0.194   4.815 -14.597  1.00  0.00           C  
ATOM   1640  CE2 TRP A 211       1.129   3.764 -14.727  1.00  0.00           C  
ATOM   1641  CE3 TRP A 211      -0.032   5.369 -13.329  1.00  0.00           C  
ATOM   1642  NE1 TRP A 211       1.164   3.406 -16.048  1.00  0.00           N  
ATOM   1643  CH2 TRP A 211       1.597   3.815 -12.407  1.00  0.00           C  
ATOM   1644  CZ2 TRP A 211       1.837   3.256 -13.636  1.00  0.00           C  
ATOM   1645  CZ3 TRP A 211       0.674   4.861 -12.245  1.00  0.00           C  
ATOM   1646  N   GLY A 212      -4.750   6.494 -17.080  1.00  0.00           N  
ATOM   1647  CA  GLY A 212      -5.593   7.604 -17.495  1.00  0.00           C  
ATOM   1648  C   GLY A 212      -4.815   8.734 -18.142  1.00  0.00           C  
ATOM   1649  O   GLY A 212      -4.010   8.502 -19.046  1.00  0.00           O  
ATOM   1650  N   GLY A 213      -5.068   9.963 -17.836  1.00  0.00           N  
ATOM   1651  CA  GLY A 213      -4.405  11.143 -18.368  1.00  0.00           C  
ATOM   1652  C   GLY A 213      -3.067  11.423 -17.711  1.00  0.00           C  
ATOM   1653  O   GLY A 213      -2.365  12.361 -18.096  1.00  0.00           O  
ATOM   1654  N   HIS A 214      -2.646  10.462 -16.770  1.00  0.00           N  
ATOM   1655  CA  HIS A 214      -1.406  10.672 -16.031  1.00  0.00           C  
ATOM   1656  C   HIS A 214      -0.212  10.093 -16.784  1.00  0.00           C  
ATOM   1657  CB  HIS A 214      -1.501  10.048 -14.638  1.00  0.00           C  
ATOM   1658  O   HIS A 214      -0.322   9.041 -17.417  1.00  0.00           O  
ATOM   1659  CG  HIS A 214      -2.635  10.577 -13.820  1.00  0.00           C  
ATOM   1660  CD2 HIS A 214      -3.870  10.074 -13.581  1.00  0.00           C  
ATOM   1661  ND1 HIS A 214      -2.565  11.770 -13.134  1.00  0.00           N  
ATOM   1662  CE1 HIS A 214      -3.711  11.978 -12.506  1.00  0.00           C  
ATOM   1663  NE2 HIS A 214      -4.519  10.964 -12.761  1.00  0.00           N  
ATOM   1664  N   LYS A 215       0.837  10.916 -17.011  1.00  0.00           N  
ATOM   1665  CA  LYS A 215       2.061  10.480 -17.677  1.00  0.00           C  
ATOM   1666  C   LYS A 215       3.059   9.909 -16.675  1.00  0.00           C  
ATOM   1667  CB  LYS A 215       2.697  11.640 -18.446  1.00  0.00           C  
ATOM   1668  O   LYS A 215       3.263  10.478 -15.600  1.00  0.00           O  
ATOM   1669  CG  LYS A 215       1.920  12.060 -19.686  1.00  0.00           C  
ATOM   1670  CD  LYS A 215       2.662  13.132 -20.473  1.00  0.00           C  
ATOM   1671  CE  LYS A 215       1.856  13.601 -21.677  1.00  0.00           C  
ATOM   1672  NZ  LYS A 215       2.581  14.651 -22.454  1.00  0.00           N  
ATOM   1673  N   VAL A 216       3.400   8.643 -16.828  1.00  0.00           N  
ATOM   1674  CA  VAL A 216       4.464   8.038 -16.033  1.00  0.00           C  
ATOM   1675  C   VAL A 216       5.817   8.310 -16.687  1.00  0.00           C  
ATOM   1676  CB  VAL A 216       4.250   6.517 -15.862  1.00  0.00           C  
ATOM   1677  O   VAL A 216       6.014   8.012 -17.867  1.00  0.00           O  
ATOM   1678  CG1 VAL A 216       5.361   5.908 -15.008  1.00  0.00           C  
ATOM   1679  CG2 VAL A 216       2.882   6.237 -15.244  1.00  0.00           C  
ATOM   1680  N   PHE A 217       6.606   9.146 -16.087  1.00  0.00           N  
ATOM   1681  CA  PHE A 217       7.923   9.420 -16.649  1.00  0.00           C  
ATOM   1682  C   PHE A 217       8.919   8.338 -16.248  1.00  0.00           C  
ATOM   1683  CB  PHE A 217       8.428  10.793 -16.194  1.00  0.00           C  
ATOM   1684  O   PHE A 217       9.079   8.044 -15.061  1.00  0.00           O  
ATOM   1685  CG  PHE A 217       7.609  11.943 -16.713  1.00  0.00           C  
ATOM   1686  CD1 PHE A 217       7.828  12.453 -17.987  1.00  0.00           C  
ATOM   1687  CD2 PHE A 217       6.618  12.516 -15.926  1.00  0.00           C  
ATOM   1688  CE1 PHE A 217       7.071  13.518 -18.470  1.00  0.00           C  
ATOM   1689  CE2 PHE A 217       5.857  13.580 -16.402  1.00  0.00           C  
ATOM   1690  CZ  PHE A 217       6.086  14.080 -17.673  1.00  0.00           C  
ATOM   1691  N   MET A 218       9.173   7.282 -17.071  1.00  0.00           N  
ATOM   1692  CA  MET A 218      10.058   6.144 -16.841  1.00  0.00           C  
ATOM   1693  C   MET A 218      11.520   6.579 -16.860  1.00  0.00           C  
ATOM   1694  CB  MET A 218       9.823   5.057 -17.892  1.00  0.00           C  
ATOM   1695  O   MET A 218      12.346   6.026 -16.131  1.00  0.00           O  
ATOM   1696  CG  MET A 218       8.483   4.353 -17.756  1.00  0.00           C  
ATOM   1697  SD  MET A 218       8.415   3.246 -16.294  1.00  0.00           S  
ATOM   1698  CE  MET A 218       7.911   1.695 -17.089  1.00  0.00           C  
ATOM   1699  N   ASP A 219      11.831   7.902 -17.133  1.00  0.00           N  
ATOM   1700  CA  ASP A 219      13.231   8.251 -17.355  1.00  0.00           C  
ATOM   1701  C   ASP A 219      13.421   9.765 -17.397  1.00  0.00           C  
ATOM   1702  CB  ASP A 219      13.743   7.620 -18.652  1.00  0.00           C  
ATOM   1703  O   ASP A 219      13.011  10.420 -18.358  1.00  0.00           O  
ATOM   1704  CG  ASP A 219      14.021   6.133 -18.519  1.00  0.00           C  
ATOM   1705  OD1 ASP A 219      14.353   5.672 -17.405  1.00  0.00           O  
ATOM   1706  OD2 ASP A 219      13.909   5.416 -19.537  1.00  0.00           O  
ATOM   1707  N   LYS A 220      13.178  10.432 -16.329  1.00  0.00           N  
ATOM   1708  CA  LYS A 220      13.714  11.775 -16.526  1.00  0.00           C  
ATOM   1709  C   LYS A 220      15.238  11.777 -16.444  1.00  0.00           C  
ATOM   1710  CB  LYS A 220      13.133  12.742 -15.493  1.00  0.00           C  
ATOM   1711  O   LYS A 220      15.823  11.031 -15.655  1.00  0.00           O  
ATOM   1712  CG  LYS A 220      11.711  13.192 -15.798  1.00  0.00           C  
ATOM   1713  CD  LYS A 220      11.267  14.312 -14.865  1.00  0.00           C  
ATOM   1714  CE  LYS A 220       9.824  14.721 -15.129  1.00  0.00           C  
ATOM   1715  NZ  LYS A 220       9.392  15.835 -14.232  1.00  0.00           N  
ATOM   1716  N   PRO A 221      16.006  12.050 -17.526  1.00  0.00           N  
ATOM   1717  CA  PRO A 221      17.469  12.118 -17.518  1.00  0.00           C  
ATOM   1718  C   PRO A 221      18.035  12.479 -16.147  1.00  0.00           C  
ATOM   1719  CB  PRO A 221      17.776  13.215 -18.541  1.00  0.00           C  
ATOM   1720  O   PRO A 221      17.385  13.187 -15.373  1.00  0.00           O  
ATOM   1721  CG  PRO A 221      16.437  13.705 -18.989  1.00  0.00           C  
ATOM   1722  CD  PRO A 221      15.377  12.933 -18.259  1.00  0.00           C  
TER    1723      PRO A 221
ENDMDL
END
