# Supplementary material for: Improving Protein Expression, Stability, and Function with ProteinMPNN
Source: J Am Chem Soc. 2024 Jan 9;146(3):2054–61. doi: 10.1021/jacs.3c10941 (PMC10811672; doi:10.1021/jacs.3c10941)
Supplement: Supplementary file 2 — ja3c10941_si_002.zip [file ja3c10941_si_002.zip › Sumida_Design_Structures_Idealizing_with_ProteinMPNN/TEV/hyperTEV0003_m2_13.pdb]

MODEL     1
ATOM      1  N   ALA A   1       5.308 -17.061 -33.748  1.00  0.00           N  
ATOM      2  CA  ALA A   1       6.522 -16.277 -33.533  1.00  0.00           C  
ATOM      3  C   ALA A   1       6.480 -15.558 -32.188  1.00  0.00           C  
ATOM      4  CB  ALA A   1       6.713 -15.271 -34.665  1.00  0.00           C  
ATOM      5  O   ALA A   1       5.508 -14.867 -31.877  1.00  0.00           O  
ATOM      6  N   ALA A   2       6.852 -16.202 -31.079  1.00  0.00           N  
ATOM      7  CA  ALA A   2       6.952 -15.539 -29.781  1.00  0.00           C  
ATOM      8  C   ALA A   2       7.982 -14.414 -29.818  1.00  0.00           C  
ATOM      9  CB  ALA A   2       7.309 -16.548 -28.693  1.00  0.00           C  
ATOM     10  O   ALA A   2       9.055 -14.566 -30.406  1.00  0.00           O  
ATOM     11  N   SER A   3       7.605 -13.199 -30.107  1.00  0.00           N  
ATOM     12  CA  SER A   3       8.485 -12.036 -30.059  1.00  0.00           C  
ATOM     13  C   SER A   3       9.368 -12.063 -28.815  1.00  0.00           C  
ATOM     14  CB  SER A   3       7.668 -10.744 -30.087  1.00  0.00           C  
ATOM     15  O   SER A   3       9.014 -12.681 -27.809  1.00  0.00           O  
ATOM     16  OG  SER A   3       8.494  -9.621 -29.829  1.00  0.00           O  
ATOM     17  N   ALA A   4      10.715 -11.629 -28.993  1.00  0.00           N  
ATOM     18  CA  ALA A   4      11.742 -11.518 -27.960  1.00  0.00           C  
ATOM     19  C   ALA A   4      11.305 -10.563 -26.853  1.00  0.00           C  
ATOM     20  CB  ALA A   4      13.062 -11.053 -28.569  1.00  0.00           C  
ATOM     21  O   ALA A   4      11.724 -10.704 -25.701  1.00  0.00           O  
ATOM     22  N   ALA A   5      10.299  -9.672 -27.252  1.00  0.00           N  
ATOM     23  CA  ALA A   5       9.858  -8.688 -26.267  1.00  0.00           C  
ATOM     24  C   ALA A   5       8.366  -8.828 -25.981  1.00  0.00           C  
ATOM     25  CB  ALA A   5      10.175  -7.274 -26.748  1.00  0.00           C  
ATOM     26  O   ALA A   5       7.581  -9.130 -26.883  1.00  0.00           O  
ATOM     27  N   PRO A   6       8.051  -8.787 -24.635  1.00  0.00           N  
ATOM     28  CA  PRO A   6       6.617  -8.829 -24.340  1.00  0.00           C  
ATOM     29  C   PRO A   6       5.844  -7.694 -25.009  1.00  0.00           C  
ATOM     30  CB  PRO A   6       6.566  -8.700 -22.816  1.00  0.00           C  
ATOM     31  O   PRO A   6       6.413  -6.636 -25.289  1.00  0.00           O  
ATOM     32  CG  PRO A   6       7.969  -8.949 -22.364  1.00  0.00           C  
ATOM     33  CD  PRO A   6       8.895  -8.686 -23.517  1.00  0.00           C  
ATOM     34  N   GLY A   7       4.663  -7.999 -25.669  1.00  0.00           N  
ATOM     35  CA  GLY A   7       3.786  -6.999 -26.255  1.00  0.00           C  
ATOM     36  C   GLY A   7       3.236  -6.017 -25.238  1.00  0.00           C  
ATOM     37  O   GLY A   7       3.576  -6.085 -24.055  1.00  0.00           O  
ATOM     38  N   PRO A   8       2.538  -5.067 -25.713  1.00  0.00           N  
ATOM     39  CA  PRO A   8       1.919  -4.090 -24.815  1.00  0.00           C  
ATOM     40  C   PRO A   8       1.017  -4.739 -23.769  1.00  0.00           C  
ATOM     41  CB  PRO A   8       1.106  -3.206 -25.764  1.00  0.00           C  
ATOM     42  O   PRO A   8       0.393  -5.769 -24.039  1.00  0.00           O  
ATOM     43  CG  PRO A   8       0.860  -4.059 -26.966  1.00  0.00           C  
ATOM     44  CD  PRO A   8       1.975  -5.060 -27.076  1.00  0.00           C  
ATOM     45  N   ARG A   9       1.078  -4.212 -22.557  1.00  0.00           N  
ATOM     46  CA  ARG A   9       0.188  -4.680 -21.499  1.00  0.00           C  
ATOM     47  C   ARG A   9      -0.754  -3.571 -21.045  1.00  0.00           C  
ATOM     48  CB  ARG A   9       0.995  -5.203 -20.309  1.00  0.00           C  
ATOM     49  O   ARG A   9      -0.342  -2.417 -20.907  1.00  0.00           O  
ATOM     50  CG  ARG A   9       0.140  -5.743 -19.174  1.00  0.00           C  
ATOM     51  CD  ARG A   9       0.988  -6.391 -18.088  1.00  0.00           C  
ATOM     52  NE  ARG A   9       1.627  -7.615 -18.562  1.00  0.00           N  
ATOM     53  NH1 ARG A   9      -0.254  -8.935 -18.327  1.00  0.00           N  
ATOM     54  NH2 ARG A   9       1.700  -9.845 -19.108  1.00  0.00           N  
ATOM     55  CZ  ARG A   9       1.023  -8.795 -18.665  1.00  0.00           C  
ATOM     56  N   ASP A  10      -1.937  -3.959 -20.824  1.00  0.00           N  
ATOM     57  CA  ASP A  10      -2.938  -3.035 -20.299  1.00  0.00           C  
ATOM     58  C   ASP A  10      -2.868  -2.957 -18.776  1.00  0.00           C  
ATOM     59  CB  ASP A  10      -4.341  -3.457 -20.740  1.00  0.00           C  
ATOM     60  O   ASP A  10      -3.233  -3.909 -18.083  1.00  0.00           O  
ATOM     61  CG  ASP A  10      -5.414  -2.461 -20.336  1.00  0.00           C  
ATOM     62  OD1 ASP A  10      -5.075  -1.383 -19.801  1.00  0.00           O  
ATOM     63  OD2 ASP A  10      -6.609  -2.758 -20.552  1.00  0.00           O  
ATOM     64  N   TYR A  11      -2.435  -1.762 -18.213  1.00  0.00           N  
ATOM     65  CA  TYR A  11      -2.296  -1.613 -16.768  1.00  0.00           C  
ATOM     66  C   TYR A  11      -3.527  -0.943 -16.169  1.00  0.00           C  
ATOM     67  CB  TYR A  11      -1.043  -0.802 -16.429  1.00  0.00           C  
ATOM     68  O   TYR A  11      -3.563  -0.656 -14.970  1.00  0.00           O  
ATOM     69  CG  TYR A  11       0.247  -1.552 -16.658  1.00  0.00           C  
ATOM     70  CD1 TYR A  11       0.742  -2.435 -15.701  1.00  0.00           C  
ATOM     71  CD2 TYR A  11       0.973  -1.380 -17.831  1.00  0.00           C  
ATOM     72  CE1 TYR A  11       1.930  -3.127 -15.907  1.00  0.00           C  
ATOM     73  CE2 TYR A  11       2.163  -2.067 -18.048  1.00  0.00           C  
ATOM     74  OH  TYR A  11       3.810  -3.620 -17.291  1.00  0.00           O  
ATOM     75  CZ  TYR A  11       2.633  -2.937 -17.082  1.00  0.00           C  
ATOM     76  N   ASN A  12      -4.529  -0.712 -16.962  1.00  0.00           N  
ATOM     77  CA  ASN A  12      -5.742  -0.031 -16.523  1.00  0.00           C  
ATOM     78  C   ASN A  12      -6.484  -0.836 -15.461  1.00  0.00           C  
ATOM     79  CB  ASN A  12      -6.660   0.251 -17.714  1.00  0.00           C  
ATOM     80  O   ASN A  12      -6.986  -0.273 -14.487  1.00  0.00           O  
ATOM     81  CG  ASN A  12      -6.207   1.445 -18.531  1.00  0.00           C  
ATOM     82  ND2 ASN A  12      -6.592   1.474 -19.802  1.00  0.00           N  
ATOM     83  OD1 ASN A  12      -5.516   2.333 -18.025  1.00  0.00           O  
ATOM     84  N   PRO A  13      -6.461  -2.137 -15.609  1.00  0.00           N  
ATOM     85  CA  PRO A  13      -7.141  -2.899 -14.560  1.00  0.00           C  
ATOM     86  C   PRO A  13      -6.521  -2.687 -13.180  1.00  0.00           C  
ATOM     87  CB  PRO A  13      -6.976  -4.351 -15.015  1.00  0.00           C  
ATOM     88  O   PRO A  13      -7.231  -2.704 -12.171  1.00  0.00           O  
ATOM     89  CG  PRO A  13      -6.892  -4.276 -16.506  1.00  0.00           C  
ATOM     90  CD  PRO A  13      -6.106  -3.052 -16.878  1.00  0.00           C  
ATOM     91  N   ILE A  14      -5.272  -2.404 -13.130  1.00  0.00           N  
ATOM     92  CA  ILE A  14      -4.595  -2.136 -11.867  1.00  0.00           C  
ATOM     93  C   ILE A  14      -4.789  -0.672 -11.478  1.00  0.00           C  
ATOM     94  CB  ILE A  14      -3.089  -2.473 -11.949  1.00  0.00           C  
ATOM     95  O   ILE A  14      -5.200  -0.370 -10.355  1.00  0.00           O  
ATOM     96  CG1 ILE A  14      -2.891  -3.974 -12.194  1.00  0.00           C  
ATOM     97  CG2 ILE A  14      -2.364  -2.025 -10.677  1.00  0.00           C  
ATOM     98  CD1 ILE A  14      -1.460  -4.361 -12.540  1.00  0.00           C  
ATOM     99  N   SER A  15      -4.533   0.226 -12.437  1.00  0.00           N  
ATOM    100  CA  SER A  15      -4.578   1.653 -12.132  1.00  0.00           C  
ATOM    101  C   SER A  15      -5.978   2.083 -11.708  1.00  0.00           C  
ATOM    102  CB  SER A  15      -4.129   2.474 -13.341  1.00  0.00           C  
ATOM    103  O   SER A  15      -6.133   2.983 -10.879  1.00  0.00           O  
ATOM    104  OG  SER A  15      -4.991   2.258 -14.445  1.00  0.00           O  
ATOM    105  N   ASP A  16      -7.046   1.423 -12.197  1.00  0.00           N  
ATOM    106  CA  ASP A  16      -8.430   1.745 -11.865  1.00  0.00           C  
ATOM    107  C   ASP A  16      -8.745   1.388 -10.414  1.00  0.00           C  
ATOM    108  CB  ASP A  16      -9.392   1.016 -12.806  1.00  0.00           C  
ATOM    109  O   ASP A  16      -9.744   1.849  -9.858  1.00  0.00           O  
ATOM    110  CG  ASP A  16      -9.404   1.598 -14.209  1.00  0.00           C  
ATOM    111  OD1 ASP A  16      -8.891   2.721 -14.408  1.00  0.00           O  
ATOM    112  OD2 ASP A  16      -9.934   0.930 -15.123  1.00  0.00           O  
ATOM    113  N   ARG A  17      -7.844   0.619  -9.791  1.00  0.00           N  
ATOM    114  CA  ARG A  17      -8.100   0.174  -8.425  1.00  0.00           C  
ATOM    115  C   ARG A  17      -7.215   0.918  -7.431  1.00  0.00           C  
ATOM    116  CB  ARG A  17      -7.874  -1.335  -8.300  1.00  0.00           C  
ATOM    117  O   ARG A  17      -7.245   0.636  -6.232  1.00  0.00           O  
ATOM    118  CG  ARG A  17      -8.943  -2.176  -8.980  1.00  0.00           C  
ATOM    119  CD  ARG A  17      -8.334  -3.283  -9.828  1.00  0.00           C  
ATOM    120  NE  ARG A  17      -9.361  -4.095 -10.474  1.00  0.00           N  
ATOM    121  NH1 ARG A  17      -8.016  -4.774 -12.226  1.00  0.00           N  
ATOM    122  NH2 ARG A  17     -10.191  -5.489 -12.100  1.00  0.00           N  
ATOM    123  CZ  ARG A  17      -9.187  -4.784 -11.599  1.00  0.00           C  
ATOM    124  N   ILE A  18      -6.405   1.822  -7.968  1.00  0.00           N  
ATOM    125  CA  ILE A  18      -5.548   2.622  -7.101  1.00  0.00           C  
ATOM    126  C   ILE A  18      -6.364   3.744  -6.462  1.00  0.00           C  
ATOM    127  CB  ILE A  18      -4.347   3.209  -7.877  1.00  0.00           C  
ATOM    128  O   ILE A  18      -7.158   4.404  -7.137  1.00  0.00           O  
ATOM    129  CG1 ILE A  18      -3.391   2.090  -8.305  1.00  0.00           C  
ATOM    130  CG2 ILE A  18      -3.620   4.259  -7.034  1.00  0.00           C  
ATOM    131  CD1 ILE A  18      -2.255   2.557  -9.205  1.00  0.00           C  
ATOM    132  N   VAL A  19      -6.201   3.920  -5.153  1.00  0.00           N  
ATOM    133  CA  VAL A  19      -6.858   4.988  -4.407  1.00  0.00           C  
ATOM    134  C   VAL A  19      -5.809   5.855  -3.714  1.00  0.00           C  
ATOM    135  CB  VAL A  19      -7.855   4.426  -3.369  1.00  0.00           C  
ATOM    136  O   VAL A  19      -4.697   5.397  -3.442  1.00  0.00           O  
ATOM    137  CG1 VAL A  19      -8.962   3.631  -4.059  1.00  0.00           C  
ATOM    138  CG2 VAL A  19      -7.126   3.556  -2.346  1.00  0.00           C  
ATOM    139  N   LYS A  20      -6.176   7.108  -3.570  1.00  0.00           N  
ATOM    140  CA  LYS A  20      -5.384   8.001  -2.728  1.00  0.00           C  
ATOM    141  C   LYS A  20      -5.962   8.082  -1.318  1.00  0.00           C  
ATOM    142  CB  LYS A  20      -5.313   9.398  -3.347  1.00  0.00           C  
ATOM    143  O   LYS A  20      -7.144   8.382  -1.142  1.00  0.00           O  
ATOM    144  CG  LYS A  20      -4.388  10.355  -2.609  1.00  0.00           C  
ATOM    145  CD  LYS A  20      -4.321  11.711  -3.299  1.00  0.00           C  
ATOM    146  CE  LYS A  20      -3.369  12.658  -2.582  1.00  0.00           C  
ATOM    147  NZ  LYS A  20      -3.302  13.990  -3.253  1.00  0.00           N  
ATOM    148  N   LEU A  21      -5.081   7.763  -0.337  1.00  0.00           N  
ATOM    149  CA  LEU A  21      -5.470   7.792   1.068  1.00  0.00           C  
ATOM    150  C   LEU A  21      -4.811   8.963   1.790  1.00  0.00           C  
ATOM    151  CB  LEU A  21      -5.094   6.477   1.756  1.00  0.00           C  
ATOM    152  O   LEU A  21      -3.597   9.153   1.694  1.00  0.00           O  
ATOM    153  CG  LEU A  21      -5.577   5.194   1.077  1.00  0.00           C  
ATOM    154  CD1 LEU A  21      -4.841   3.985   1.643  1.00  0.00           C  
ATOM    155  CD2 LEU A  21      -7.085   5.035   1.244  1.00  0.00           C  
ATOM    156  N   THR A  22      -5.668   9.702   2.432  1.00  0.00           N  
ATOM    157  CA  THR A  22      -5.156  10.798   3.247  1.00  0.00           C  
ATOM    158  C   THR A  22      -5.666  10.689   4.682  1.00  0.00           C  
ATOM    159  CB  THR A  22      -5.555  12.164   2.660  1.00  0.00           C  
ATOM    160  O   THR A  22      -6.867  10.814   4.930  1.00  0.00           O  
ATOM    161  CG2 THR A  22      -4.954  13.308   3.470  1.00  0.00           C  
ATOM    162  OG1 THR A  22      -5.086  12.252   1.309  1.00  0.00           O  
ATOM    163  N   ASN A  23      -4.727  10.381   5.615  1.00  0.00           N  
ATOM    164  CA  ASN A  23      -5.020  10.313   7.043  1.00  0.00           C  
ATOM    165  C   ASN A  23      -4.682  11.624   7.748  1.00  0.00           C  
ATOM    166  CB  ASN A  23      -4.264   9.151   7.692  1.00  0.00           C  
ATOM    167  O   ASN A  23      -3.515  12.013   7.816  1.00  0.00           O  
ATOM    168  CG  ASN A  23      -4.633   8.956   9.149  1.00  0.00           C  
ATOM    169  ND2 ASN A  23      -4.119   7.891   9.753  1.00  0.00           N  
ATOM    170  OD1 ASN A  23      -5.375   9.755   9.727  1.00  0.00           O  
ATOM    171  N   THR A  24      -5.715  12.277   8.233  1.00  0.00           N  
ATOM    172  CA  THR A  24      -5.566  13.527   8.970  1.00  0.00           C  
ATOM    173  C   THR A  24      -5.888  13.326  10.448  1.00  0.00           C  
ATOM    174  CB  THR A  24      -6.471  14.629   8.389  1.00  0.00           C  
ATOM    175  O   THR A  24      -7.014  12.966  10.799  1.00  0.00           O  
ATOM    176  CG2 THR A  24      -6.228  15.964   9.086  1.00  0.00           C  
ATOM    177  OG1 THR A  24      -6.198  14.776   6.990  1.00  0.00           O  
ATOM    178  N   SER A  25      -4.824  13.450  11.288  1.00  0.00           N  
ATOM    179  CA  SER A  25      -4.973  13.275  12.729  1.00  0.00           C  
ATOM    180  C   SER A  25      -4.013  14.177  13.497  1.00  0.00           C  
ATOM    181  CB  SER A  25      -4.737  11.815  13.119  1.00  0.00           C  
ATOM    182  O   SER A  25      -2.845  14.310  13.125  1.00  0.00           O  
ATOM    183  OG  SER A  25      -4.975  11.620  14.502  1.00  0.00           O  
ATOM    184  N   ASP A  26      -4.564  14.866  14.516  1.00  0.00           N  
ATOM    185  CA  ASP A  26      -3.769  15.675  15.434  1.00  0.00           C  
ATOM    186  C   ASP A  26      -2.965  16.732  14.680  1.00  0.00           C  
ATOM    187  CB  ASP A  26      -2.832  14.789  16.257  1.00  0.00           C  
ATOM    188  O   ASP A  26      -1.779  16.928  14.952  1.00  0.00           O  
ATOM    189  CG  ASP A  26      -3.573  13.838  17.180  1.00  0.00           C  
ATOM    190  OD1 ASP A  26      -4.681  14.181  17.647  1.00  0.00           O  
ATOM    191  OD2 ASP A  26      -3.044  12.738  17.446  1.00  0.00           O  
ATOM    192  N   GLY A  27      -3.569  17.408  13.601  1.00  0.00           N  
ATOM    193  CA  GLY A  27      -2.939  18.495  12.869  1.00  0.00           C  
ATOM    194  C   GLY A  27      -1.966  18.015  11.809  1.00  0.00           C  
ATOM    195  O   GLY A  27      -1.317  18.824  11.142  1.00  0.00           O  
ATOM    196  N   TYR A  28      -1.794  16.689  11.697  1.00  0.00           N  
ATOM    197  CA  TYR A  28      -0.902  16.123  10.691  1.00  0.00           C  
ATOM    198  C   TYR A  28      -1.690  15.374   9.623  1.00  0.00           C  
ATOM    199  CB  TYR A  28       0.117  15.183  11.342  1.00  0.00           C  
ATOM    200  O   TYR A  28      -2.763  14.833   9.899  1.00  0.00           O  
ATOM    201  CG  TYR A  28       1.079  15.882  12.272  1.00  0.00           C  
ATOM    202  CD1 TYR A  28       2.309  16.347  11.812  1.00  0.00           C  
ATOM    203  CD2 TYR A  28       0.761  16.078  13.612  1.00  0.00           C  
ATOM    204  CE1 TYR A  28       3.200  16.989  12.666  1.00  0.00           C  
ATOM    205  CE2 TYR A  28       1.644  16.720  14.474  1.00  0.00           C  
ATOM    206  OH  TYR A  28       3.737  17.807  14.842  1.00  0.00           O  
ATOM    207  CZ  TYR A  28       2.859  17.171  13.993  1.00  0.00           C  
ATOM    208  N   SER A  29      -1.129  15.407   8.400  1.00  0.00           N  
ATOM    209  CA  SER A  29      -1.736  14.683   7.288  1.00  0.00           C  
ATOM    210  C   SER A  29      -0.706  13.831   6.555  1.00  0.00           C  
ATOM    211  CB  SER A  29      -2.393  15.657   6.309  1.00  0.00           C  
ATOM    212  O   SER A  29       0.382  14.309   6.226  1.00  0.00           O  
ATOM    213  OG  SER A  29      -3.096  14.956   5.298  1.00  0.00           O  
ATOM    214  N   ILE A  30      -1.059  12.545   6.473  1.00  0.00           N  
ATOM    215  CA  ILE A  30      -0.229  11.625   5.703  1.00  0.00           C  
ATOM    216  C   ILE A  30      -1.024  11.080   4.519  1.00  0.00           C  
ATOM    217  CB  ILE A  30       0.290  10.463   6.580  1.00  0.00           C  
ATOM    218  O   ILE A  30      -2.158  10.625   4.681  1.00  0.00           O  
ATOM    219  CG1 ILE A  30       1.098  11.007   7.764  1.00  0.00           C  
ATOM    220  CG2 ILE A  30       1.127   9.489   5.746  1.00  0.00           C  
ATOM    221  CD1 ILE A  30       1.499   9.945   8.779  1.00  0.00           C  
ATOM    222  N   SER A  31      -0.397  11.247   3.325  1.00  0.00           N  
ATOM    223  CA  SER A  31      -1.051  10.731   2.127  1.00  0.00           C  
ATOM    224  C   SER A  31      -0.208   9.649   1.460  1.00  0.00           C  
ATOM    225  CB  SER A  31      -1.323  11.862   1.135  1.00  0.00           C  
ATOM    226  O   SER A  31       1.022   9.729   1.453  1.00  0.00           O  
ATOM    227  OG  SER A  31      -2.229  12.804   1.682  1.00  0.00           O  
ATOM    228  N   GLN A  32      -0.875   8.677   0.989  1.00  0.00           N  
ATOM    229  CA  GLN A  32      -0.255   7.638   0.174  1.00  0.00           C  
ATOM    230  C   GLN A  32      -1.284   6.954  -0.722  1.00  0.00           C  
ATOM    231  CB  GLN A  32       0.439   6.603   1.060  1.00  0.00           C  
ATOM    232  O   GLN A  32      -2.463   7.315  -0.710  1.00  0.00           O  
ATOM    233  CG  GLN A  32      -0.506   5.858   1.993  1.00  0.00           C  
ATOM    234  CD  GLN A  32       0.224   4.968   2.981  1.00  0.00           C  
ATOM    235  NE2 GLN A  32      -0.475   4.548   4.030  1.00  0.00           N  
ATOM    236  OE1 GLN A  32       1.406   4.659   2.802  1.00  0.00           O  
ATOM    237  N   TYR A  33      -0.826   6.030  -1.483  1.00  0.00           N  
ATOM    238  CA  TYR A  33      -1.715   5.263  -2.349  1.00  0.00           C  
ATOM    239  C   TYR A  33      -2.133   3.958  -1.683  1.00  0.00           C  
ATOM    240  CB  TYR A  33      -1.038   4.971  -3.691  1.00  0.00           C  
ATOM    241  O   TYR A  33      -1.577   3.575  -0.650  1.00  0.00           O  
ATOM    242  CG  TYR A  33      -0.851   6.194  -4.556  1.00  0.00           C  
ATOM    243  CD1 TYR A  33      -1.947   6.923  -5.012  1.00  0.00           C  
ATOM    244  CD2 TYR A  33       0.421   6.623  -4.919  1.00  0.00           C  
ATOM    245  CE1 TYR A  33      -1.780   8.050  -5.810  1.00  0.00           C  
ATOM    246  CE2 TYR A  33       0.600   7.748  -5.717  1.00  0.00           C  
ATOM    247  OH  TYR A  33      -0.333   9.569  -6.947  1.00  0.00           O  
ATOM    248  CZ  TYR A  33      -0.505   8.454  -6.157  1.00  0.00           C  
ATOM    249  N   GLY A  34      -3.115   3.355  -2.232  1.00  0.00           N  
ATOM    250  CA  GLY A  34      -3.610   2.028  -1.900  1.00  0.00           C  
ATOM    251  C   GLY A  34      -4.257   1.321  -3.076  1.00  0.00           C  
ATOM    252  O   GLY A  34      -4.444   1.917  -4.139  1.00  0.00           O  
ATOM    253  N   ILE A  35      -4.485   0.030  -2.839  1.00  0.00           N  
ATOM    254  CA  ILE A  35      -5.121  -0.773  -3.877  1.00  0.00           C  
ATOM    255  C   ILE A  35      -6.463  -1.300  -3.373  1.00  0.00           C  
ATOM    256  CB  ILE A  35      -4.217  -1.946  -4.318  1.00  0.00           C  
ATOM    257  O   ILE A  35      -6.531  -1.936  -2.319  1.00  0.00           O  
ATOM    258  CG1 ILE A  35      -2.900  -1.416  -4.897  1.00  0.00           C  
ATOM    259  CG2 ILE A  35      -4.942  -2.836  -5.331  1.00  0.00           C  
ATOM    260  CD1 ILE A  35      -3.069  -0.597  -6.169  1.00  0.00           C  
ATOM    261  N   GLY A  36      -7.493  -0.981  -4.170  1.00  0.00           N  
ATOM    262  CA  GLY A  36      -8.800  -1.540  -3.863  1.00  0.00           C  
ATOM    263  C   GLY A  36      -8.962  -2.973  -4.333  1.00  0.00           C  
ATOM    264  O   GLY A  36      -8.508  -3.329  -5.423  1.00  0.00           O  
ATOM    265  N   TYR A  37      -9.592  -3.870  -3.548  1.00  0.00           N  
ATOM    266  CA  TYR A  37      -9.920  -5.270  -3.795  1.00  0.00           C  
ATOM    267  C   TYR A  37     -11.194  -5.669  -3.059  1.00  0.00           C  
ATOM    268  CB  TYR A  37      -8.763  -6.177  -3.366  1.00  0.00           C  
ATOM    269  O   TYR A  37     -11.164  -5.944  -1.857  1.00  0.00           O  
ATOM    270  CG  TYR A  37      -8.929  -7.615  -3.794  1.00  0.00           C  
ATOM    271  CD1 TYR A  37      -9.608  -8.527  -2.989  1.00  0.00           C  
ATOM    272  CD2 TYR A  37      -8.407  -8.065  -5.001  1.00  0.00           C  
ATOM    273  CE1 TYR A  37      -9.762  -9.854  -3.378  1.00  0.00           C  
ATOM    274  CE2 TYR A  37      -8.555  -9.389  -5.400  1.00  0.00           C  
ATOM    275  OH  TYR A  37      -9.382 -11.587  -4.973  1.00  0.00           O  
ATOM    276  CZ  TYR A  37      -9.233 -10.275  -4.583  1.00  0.00           C  
ATOM    277  N   GLY A  38     -12.337  -5.722  -3.845  1.00  0.00           N  
ATOM    278  CA  GLY A  38     -13.593  -5.948  -3.147  1.00  0.00           C  
ATOM    279  C   GLY A  38     -13.905  -4.877  -2.118  1.00  0.00           C  
ATOM    280  O   GLY A  38     -13.852  -3.684  -2.421  1.00  0.00           O  
ATOM    281  N   PRO A  39     -14.261  -5.242  -0.874  1.00  0.00           N  
ATOM    282  CA  PRO A  39     -14.529  -4.278   0.195  1.00  0.00           C  
ATOM    283  C   PRO A  39     -13.270  -3.891   0.969  1.00  0.00           C  
ATOM    284  CB  PRO A  39     -15.518  -5.020   1.098  1.00  0.00           C  
ATOM    285  O   PRO A  39     -13.362  -3.402   2.098  1.00  0.00           O  
ATOM    286  CG  PRO A  39     -15.120  -6.457   1.002  1.00  0.00           C  
ATOM    287  CD  PRO A  39     -14.664  -6.733  -0.402  1.00  0.00           C  
ATOM    288  N   LEU A  40     -12.126  -4.137   0.335  1.00  0.00           N  
ATOM    289  CA  LEU A  40     -10.868  -3.954   1.051  1.00  0.00           C  
ATOM    290  C   LEU A  40      -9.996  -2.912   0.359  1.00  0.00           C  
ATOM    291  CB  LEU A  40     -10.112  -5.281   1.155  1.00  0.00           C  
ATOM    292  O   LEU A  40     -10.086  -2.730  -0.858  1.00  0.00           O  
ATOM    293  CG  LEU A  40     -10.906  -6.473   1.694  1.00  0.00           C  
ATOM    294  CD1 LEU A  40     -10.077  -7.749   1.596  1.00  0.00           C  
ATOM    295  CD2 LEU A  40     -11.339  -6.220   3.134  1.00  0.00           C  
ATOM    296  N   VAL A  41      -9.210  -2.276   1.142  1.00  0.00           N  
ATOM    297  CA  VAL A  41      -8.117  -1.453   0.634  1.00  0.00           C  
ATOM    298  C   VAL A  41      -6.794  -1.922   1.234  1.00  0.00           C  
ATOM    299  CB  VAL A  41      -8.343   0.044   0.944  1.00  0.00           C  
ATOM    300  O   VAL A  41      -6.671  -2.054   2.454  1.00  0.00           O  
ATOM    301  CG1 VAL A  41      -7.109   0.864   0.572  1.00  0.00           C  
ATOM    302  CG2 VAL A  41      -9.576   0.561   0.205  1.00  0.00           C  
ATOM    303  N   ILE A  42      -5.858  -2.236   0.344  1.00  0.00           N  
ATOM    304  CA  ILE A  42      -4.530  -2.692   0.741  1.00  0.00           C  
ATOM    305  C   ILE A  42      -3.534  -1.541   0.626  1.00  0.00           C  
ATOM    306  CB  ILE A  42      -4.065  -3.891  -0.116  1.00  0.00           C  
ATOM    307  O   ILE A  42      -3.412  -0.920  -0.433  1.00  0.00           O  
ATOM    308  CG1 ILE A  42      -5.083  -5.034  -0.031  1.00  0.00           C  
ATOM    309  CG2 ILE A  42      -2.675  -4.361   0.323  1.00  0.00           C  
ATOM    310  CD1 ILE A  42      -6.059  -5.081  -1.199  1.00  0.00           C  
ATOM    311  N   THR A  43      -2.766  -1.232   1.709  1.00  0.00           N  
ATOM    312  CA  THR A  43      -1.785  -0.152   1.690  1.00  0.00           C  
ATOM    313  C   THR A  43      -0.696  -0.393   2.732  1.00  0.00           C  
ATOM    314  CB  THR A  43      -2.451   1.212   1.947  1.00  0.00           C  
ATOM    315  O   THR A  43      -0.559  -1.504   3.248  1.00  0.00           O  
ATOM    316  CG2 THR A  43      -2.911   1.337   3.395  1.00  0.00           C  
ATOM    317  OG1 THR A  43      -1.511   2.256   1.664  1.00  0.00           O  
ATOM    318  N   ASN A  44       0.176   0.649   2.948  1.00  0.00           N  
ATOM    319  CA  ASN A  44       1.225   0.537   3.956  1.00  0.00           C  
ATOM    320  C   ASN A  44       0.709   0.899   5.346  1.00  0.00           C  
ATOM    321  CB  ASN A  44       2.420   1.420   3.587  1.00  0.00           C  
ATOM    322  O   ASN A  44      -0.126   1.794   5.489  1.00  0.00           O  
ATOM    323  CG  ASN A  44       3.040   1.037   2.258  1.00  0.00           C  
ATOM    324  ND2 ASN A  44       3.833  -0.028   2.258  1.00  0.00           N  
ATOM    325  OD1 ASN A  44       2.809   1.694   1.239  1.00  0.00           O  
ATOM    326  N   MET A  45       1.209   0.247   6.346  1.00  0.00           N  
ATOM    327  CA  MET A  45       0.817   0.423   7.742  1.00  0.00           C  
ATOM    328  C   MET A  45       1.203   1.810   8.245  1.00  0.00           C  
ATOM    329  CB  MET A  45       1.461  -0.651   8.621  1.00  0.00           C  
ATOM    330  O   MET A  45       0.561   2.347   9.150  1.00  0.00           O  
ATOM    331  CG  MET A  45       0.865  -2.036   8.433  1.00  0.00           C  
ATOM    332  SD  MET A  45       1.606  -3.279   9.561  1.00  0.00           S  
ATOM    333  CE  MET A  45       0.833  -4.792   8.923  1.00  0.00           C  
ATOM    334  N   HIS A  46       2.279   2.283   7.660  1.00  0.00           N  
ATOM    335  CA  HIS A  46       2.771   3.554   8.182  1.00  0.00           C  
ATOM    336  C   HIS A  46       1.825   4.697   7.830  1.00  0.00           C  
ATOM    337  CB  HIS A  46       4.172   3.847   7.643  1.00  0.00           C  
ATOM    338  O   HIS A  46       2.077   5.850   8.189  1.00  0.00           O  
ATOM    339  CG  HIS A  46       4.215   4.053   6.163  1.00  0.00           C  
ATOM    340  CD2 HIS A  46       3.898   5.130   5.405  1.00  0.00           C  
ATOM    341  ND1 HIS A  46       4.622   3.071   5.286  1.00  0.00           N  
ATOM    342  CE1 HIS A  46       4.554   3.536   4.050  1.00  0.00           C  
ATOM    343  NE2 HIS A  46       4.118   4.783   4.095  1.00  0.00           N  
ATOM    344  N   LEU A  47       0.707   4.410   7.142  1.00  0.00           N  
ATOM    345  CA  LEU A  47      -0.368   5.377   6.953  1.00  0.00           C  
ATOM    346  C   LEU A  47      -0.988   5.768   8.290  1.00  0.00           C  
ATOM    347  CB  LEU A  47      -1.445   4.807   6.025  1.00  0.00           C  
ATOM    348  O   LEU A  47      -1.508   6.877   8.437  1.00  0.00           O  
ATOM    349  CG  LEU A  47      -2.671   5.690   5.788  1.00  0.00           C  
ATOM    350  CD1 LEU A  47      -2.278   6.950   5.024  1.00  0.00           C  
ATOM    351  CD2 LEU A  47      -3.749   4.917   5.035  1.00  0.00           C  
ATOM    352  N   PHE A  48      -0.943   4.831   9.304  1.00  0.00           N  
ATOM    353  CA  PHE A  48      -1.617   5.013  10.584  1.00  0.00           C  
ATOM    354  C   PHE A  48      -0.610   5.291  11.692  1.00  0.00           C  
ATOM    355  CB  PHE A  48      -2.453   3.777  10.932  1.00  0.00           C  
ATOM    356  O   PHE A  48      -0.610   4.615  12.723  1.00  0.00           O  
ATOM    357  CG  PHE A  48      -3.585   3.520   9.974  1.00  0.00           C  
ATOM    358  CD1 PHE A  48      -4.741   4.289  10.018  1.00  0.00           C  
ATOM    359  CD2 PHE A  48      -3.492   2.507   9.028  1.00  0.00           C  
ATOM    360  CE1 PHE A  48      -5.789   4.053   9.132  1.00  0.00           C  
ATOM    361  CE2 PHE A  48      -4.535   2.265   8.139  1.00  0.00           C  
ATOM    362  CZ  PHE A  48      -5.684   3.038   8.194  1.00  0.00           C  
ATOM    363  N   ARG A  49       0.204   6.291  11.471  1.00  0.00           N  
ATOM    364  CA  ARG A  49       1.122   6.746  12.510  1.00  0.00           C  
ATOM    365  C   ARG A  49       0.371   7.447  13.637  1.00  0.00           C  
ATOM    366  CB  ARG A  49       2.178   7.684  11.921  1.00  0.00           C  
ATOM    367  O   ARG A  49       0.815   7.435  14.787  1.00  0.00           O  
ATOM    368  CG  ARG A  49       3.198   6.985  11.036  1.00  0.00           C  
ATOM    369  CD  ARG A  49       4.225   7.962  10.480  1.00  0.00           C  
ATOM    370  NE  ARG A  49       5.243   7.280   9.685  1.00  0.00           N  
ATOM    371  NH1 ARG A  49       6.483   9.182   9.261  1.00  0.00           N  
ATOM    372  NH2 ARG A  49       7.157   7.158   8.422  1.00  0.00           N  
ATOM    373  CZ  ARG A  49       6.292   7.875   9.124  1.00  0.00           C  
ATOM    374  N   ARG A  50      -0.604   8.048  13.101  1.00  0.00           N  
ATOM    375  CA  ARG A  50      -1.550   8.673  14.020  1.00  0.00           C  
ATOM    376  C   ARG A  50      -2.979   8.239  13.714  1.00  0.00           C  
ATOM    377  CB  ARG A  50      -1.439  10.198  13.951  1.00  0.00           C  
ATOM    378  O   ARG A  50      -3.289   7.855  12.585  1.00  0.00           O  
ATOM    379  CG  ARG A  50      -0.096  10.740  14.414  1.00  0.00           C  
ATOM    380  CD  ARG A  50      -0.012  12.251  14.255  1.00  0.00           C  
ATOM    381  NE  ARG A  50       1.245  12.779  14.777  1.00  0.00           N  
ATOM    382  NH1 ARG A  50       2.526  12.064  12.993  1.00  0.00           N  
ATOM    383  NH2 ARG A  50       3.503  13.195  14.730  1.00  0.00           N  
ATOM    384  CZ  ARG A  50       2.422  12.678  14.165  1.00  0.00           C  
ATOM    385  N   ASN A  51      -3.670   8.204  14.795  1.00  0.00           N  
ATOM    386  CA  ASN A  51      -5.066   7.809  14.645  1.00  0.00           C  
ATOM    387  C   ASN A  51      -6.003   8.781  15.356  1.00  0.00           C  
ATOM    388  CB  ASN A  51      -5.281   6.387  15.166  1.00  0.00           C  
ATOM    389  O   ASN A  51      -5.577   9.849  15.799  1.00  0.00           O  
ATOM    390  CG  ASN A  51      -6.384   5.655  14.427  1.00  0.00           C  
ATOM    391  ND2 ASN A  51      -6.610   4.398  14.793  1.00  0.00           N  
ATOM    392  OD1 ASN A  51      -7.027   6.213  13.534  1.00  0.00           O  
ATOM    393  N   ASN A  52      -7.239   8.478  15.305  1.00  0.00           N  
ATOM    394  CA  ASN A  52      -8.279   9.296  15.921  1.00  0.00           C  
ATOM    395  C   ASN A  52      -8.555  10.557  15.108  1.00  0.00           C  
ATOM    396  CB  ASN A  52      -7.894   9.663  17.356  1.00  0.00           C  
ATOM    397  O   ASN A  52      -8.775  11.629  15.673  1.00  0.00           O  
ATOM    398  CG  ASN A  52      -9.071  10.168  18.165  1.00  0.00           C  
ATOM    399  ND2 ASN A  52      -8.794  11.012  19.152  1.00  0.00           N  
ATOM    400  OD1 ASN A  52     -10.221   9.803  17.907  1.00  0.00           O  
ATOM    401  N   GLY A  53      -8.536  10.406  13.828  1.00  0.00           N  
ATOM    402  CA  GLY A  53      -8.836  11.468  12.881  1.00  0.00           C  
ATOM    403  C   GLY A  53      -9.695  11.007  11.720  1.00  0.00           C  
ATOM    404  O   GLY A  53     -10.605  10.195  11.898  1.00  0.00           O  
ATOM    405  N   THR A  54      -9.495  11.688  10.569  1.00  0.00           N  
ATOM    406  CA  THR A  54     -10.294  11.427   9.377  1.00  0.00           C  
ATOM    407  C   THR A  54      -9.448  10.767   8.292  1.00  0.00           C  
ATOM    408  CB  THR A  54     -10.918  12.723   8.828  1.00  0.00           C  
ATOM    409  O   THR A  54      -8.285  11.129   8.099  1.00  0.00           O  
ATOM    410  CG2 THR A  54     -11.804  12.438   7.619  1.00  0.00           C  
ATOM    411  OG1 THR A  54     -11.711  13.337   9.853  1.00  0.00           O  
ATOM    412  N   LEU A  55      -9.993   9.727   7.730  1.00  0.00           N  
ATOM    413  CA  LEU A  55      -9.382   9.112   6.557  1.00  0.00           C  
ATOM    414  C   LEU A  55     -10.179   9.434   5.297  1.00  0.00           C  
ATOM    415  CB  LEU A  55      -9.280   7.595   6.737  1.00  0.00           C  
ATOM    416  O   LEU A  55     -11.369   9.119   5.213  1.00  0.00           O  
ATOM    417  CG  LEU A  55      -8.637   6.817   5.588  1.00  0.00           C  
ATOM    418  CD1 LEU A  55      -7.166   7.195   5.451  1.00  0.00           C  
ATOM    419  CD2 LEU A  55      -8.790   5.316   5.807  1.00  0.00           C  
ATOM    420  N   THR A  56      -9.539  10.123   4.364  1.00  0.00           N  
ATOM    421  CA  THR A  56     -10.144  10.424   3.071  1.00  0.00           C  
ATOM    422  C   THR A  56      -9.629   9.469   1.998  1.00  0.00           C  
ATOM    423  CB  THR A  56      -9.861  11.877   2.647  1.00  0.00           C  
ATOM    424  O   THR A  56      -8.418   9.307   1.832  1.00  0.00           O  
ATOM    425  CG2 THR A  56     -10.516  12.196   1.307  1.00  0.00           C  
ATOM    426  OG1 THR A  56     -10.378  12.768   3.643  1.00  0.00           O  
ATOM    427  N   ILE A  57     -10.574   8.889   1.261  1.00  0.00           N  
ATOM    428  CA  ILE A  57     -10.241   7.971   0.177  1.00  0.00           C  
ATOM    429  C   ILE A  57     -10.709   8.554  -1.155  1.00  0.00           C  
ATOM    430  CB  ILE A  57     -10.870   6.578   0.403  1.00  0.00           C  
ATOM    431  O   ILE A  57     -11.902   8.800  -1.347  1.00  0.00           O  
ATOM    432  CG1 ILE A  57     -10.470   6.027   1.776  1.00  0.00           C  
ATOM    433  CG2 ILE A  57     -10.461   5.613  -0.715  1.00  0.00           C  
ATOM    434  CD1 ILE A  57     -11.417   6.421   2.901  1.00  0.00           C  
ATOM    435  N   THR A  58      -9.770   8.769  -2.001  1.00  0.00           N  
ATOM    436  CA  THR A  58     -10.075   9.252  -3.343  1.00  0.00           C  
ATOM    437  C   THR A  58      -9.813   8.165  -4.382  1.00  0.00           C  
ATOM    438  CB  THR A  58      -9.247  10.504  -3.687  1.00  0.00           C  
ATOM    439  O   THR A  58      -8.689   7.673  -4.504  1.00  0.00           O  
ATOM    440  CG2 THR A  58      -9.643  11.068  -5.048  1.00  0.00           C  
ATOM    441  OG1 THR A  58      -9.466  11.505  -2.685  1.00  0.00           O  
ATOM    442  N   SER A  59     -10.878   7.752  -5.020  1.00  0.00           N  
ATOM    443  CA  SER A  59     -10.804   6.737  -6.066  1.00  0.00           C  
ATOM    444  C   SER A  59     -11.287   7.286  -7.404  1.00  0.00           C  
ATOM    445  CB  SER A  59     -11.630   5.509  -5.681  1.00  0.00           C  
ATOM    446  O   SER A  59     -11.597   8.474  -7.518  1.00  0.00           O  
ATOM    447  OG  SER A  59     -13.016   5.780  -5.792  1.00  0.00           O  
ATOM    448  N   LYS A  60     -11.327   6.386  -8.391  1.00  0.00           N  
ATOM    449  CA  LYS A  60     -11.860   6.748  -9.701  1.00  0.00           C  
ATOM    450  C   LYS A  60     -13.335   7.130  -9.608  1.00  0.00           C  
ATOM    451  CB  LYS A  60     -11.678   5.596 -10.691  1.00  0.00           C  
ATOM    452  O   LYS A  60     -13.823   7.939 -10.400  1.00  0.00           O  
ATOM    453  CG  LYS A  60     -12.291   5.854 -12.060  1.00  0.00           C  
ATOM    454  CD  LYS A  60     -12.199   4.625 -12.954  1.00  0.00           C  
ATOM    455  CE  LYS A  60     -12.905   4.846 -14.285  1.00  0.00           C  
ATOM    456  NZ  LYS A  60     -12.836   3.635 -15.157  1.00  0.00           N  
ATOM    457  N   HIS A  61     -13.954   6.637  -8.575  1.00  0.00           N  
ATOM    458  CA  HIS A  61     -15.400   6.786  -8.466  1.00  0.00           C  
ATOM    459  C   HIS A  61     -15.768   7.946  -7.547  1.00  0.00           C  
ATOM    460  CB  HIS A  61     -16.036   5.491  -7.957  1.00  0.00           C  
ATOM    461  O   HIS A  61     -16.949   8.240  -7.354  1.00  0.00           O  
ATOM    462  CG  HIS A  61     -15.780   4.310  -8.838  1.00  0.00           C  
ATOM    463  CD2 HIS A  61     -15.091   3.166  -8.613  1.00  0.00           C  
ATOM    464  ND1 HIS A  61     -16.259   4.225 -10.127  1.00  0.00           N  
ATOM    465  CE1 HIS A  61     -15.876   3.077 -10.658  1.00  0.00           C  
ATOM    466  NE2 HIS A  61     -15.166   2.415  -9.761  1.00  0.00           N  
ATOM    467  N   GLY A  62     -14.745   8.550  -6.987  1.00  0.00           N  
ATOM    468  CA  GLY A  62     -15.064   9.679  -6.127  1.00  0.00           C  
ATOM    469  C   GLY A  62     -14.316   9.654  -4.808  1.00  0.00           C  
ATOM    470  O   GLY A  62     -13.325   8.934  -4.663  1.00  0.00           O  
ATOM    471  N   THR A  63     -14.769  10.511  -3.960  1.00  0.00           N  
ATOM    472  CA  THR A  63     -14.117  10.690  -2.668  1.00  0.00           C  
ATOM    473  C   THR A  63     -15.021  10.215  -1.535  1.00  0.00           C  
ATOM    474  CB  THR A  63     -13.730  12.162  -2.437  1.00  0.00           C  
ATOM    475  O   THR A  63     -16.232  10.447  -1.561  1.00  0.00           O  
ATOM    476  CG2 THR A  63     -13.074  12.351  -1.073  1.00  0.00           C  
ATOM    477  OG1 THR A  63     -12.812  12.575  -3.457  1.00  0.00           O  
ATOM    478  N   PHE A  64     -14.437   9.484  -0.639  1.00  0.00           N  
ATOM    479  CA  PHE A  64     -15.112   8.956   0.541  1.00  0.00           C  
ATOM    480  C   PHE A  64     -14.354   9.327   1.810  1.00  0.00           C  
ATOM    481  CB  PHE A  64     -15.258   7.434   0.442  1.00  0.00           C  
ATOM    482  O   PHE A  64     -13.131   9.185   1.872  1.00  0.00           O  
ATOM    483  CG  PHE A  64     -16.127   6.837   1.515  1.00  0.00           C  
ATOM    484  CD1 PHE A  64     -15.584   6.448   2.733  1.00  0.00           C  
ATOM    485  CD2 PHE A  64     -17.489   6.665   1.306  1.00  0.00           C  
ATOM    486  CE1 PHE A  64     -16.386   5.894   3.729  1.00  0.00           C  
ATOM    487  CE2 PHE A  64     -18.298   6.113   2.296  1.00  0.00           C  
ATOM    488  CZ  PHE A  64     -17.744   5.728   3.506  1.00  0.00           C  
ATOM    489  N   THR A  65     -15.150   9.760   2.812  1.00  0.00           N  
ATOM    490  CA  THR A  65     -14.500  10.184   4.048  1.00  0.00           C  
ATOM    491  C   THR A  65     -14.991   9.352   5.229  1.00  0.00           C  
ATOM    492  CB  THR A  65     -14.753  11.677   4.328  1.00  0.00           C  
ATOM    493  O   THR A  65     -16.197   9.173   5.411  1.00  0.00           O  
ATOM    494  CG2 THR A  65     -14.092  12.111   5.632  1.00  0.00           C  
ATOM    495  OG1 THR A  65     -14.218  12.457   3.251  1.00  0.00           O  
ATOM    496  N   ILE A  66     -13.981   8.821   5.921  1.00  0.00           N  
ATOM    497  CA  ILE A  66     -14.231   8.166   7.200  1.00  0.00           C  
ATOM    498  C   ILE A  66     -13.848   9.103   8.343  1.00  0.00           C  
ATOM    499  CB  ILE A  66     -13.455   6.835   7.315  1.00  0.00           C  
ATOM    500  O   ILE A  66     -12.691   9.516   8.455  1.00  0.00           O  
ATOM    501  CG1 ILE A  66     -13.856   5.884   6.182  1.00  0.00           C  
ATOM    502  CG2 ILE A  66     -13.691   6.189   8.683  1.00  0.00           C  
ATOM    503  CD1 ILE A  66     -12.934   4.682   6.027  1.00  0.00           C  
ATOM    504  N   SER A  67     -14.751   9.439   9.235  1.00  0.00           N  
ATOM    505  CA  SER A  67     -14.588  10.514  10.208  1.00  0.00           C  
ATOM    506  C   SER A  67     -13.715  10.072  11.378  1.00  0.00           C  
ATOM    507  CB  SER A  67     -15.949  10.982  10.724  1.00  0.00           C  
ATOM    508  O   SER A  67     -13.054  10.897  12.012  1.00  0.00           O  
ATOM    509  OG  SER A  67     -16.729  11.519   9.669  1.00  0.00           O  
ATOM    510  N   ASN A  68     -13.740   8.838  11.674  1.00  0.00           N  
ATOM    511  CA  ASN A  68     -12.987   8.365  12.830  1.00  0.00           C  
ATOM    512  C   ASN A  68     -12.156   7.131  12.491  1.00  0.00           C  
ATOM    513  CB  ASN A  68     -13.928   8.067  13.999  1.00  0.00           C  
ATOM    514  O   ASN A  68     -12.685   6.019  12.429  1.00  0.00           O  
ATOM    515  CG  ASN A  68     -13.184   7.746  15.281  1.00  0.00           C  
ATOM    516  ND2 ASN A  68     -13.925   7.571  16.368  1.00  0.00           N  
ATOM    517  OD1 ASN A  68     -11.954   7.658  15.293  1.00  0.00           O  
ATOM    518  N   THR A  69     -10.819   7.312  12.399  1.00  0.00           N  
ATOM    519  CA  THR A  69      -9.927   6.231  11.995  1.00  0.00           C  
ATOM    520  C   THR A  69      -9.821   5.177  13.093  1.00  0.00           C  
ATOM    521  CB  THR A  69      -8.523   6.765  11.656  1.00  0.00           C  
ATOM    522  O   THR A  69      -9.405   4.046  12.837  1.00  0.00           O  
ATOM    523  CG2 THR A  69      -8.545   7.598  10.378  1.00  0.00           C  
ATOM    524  OG1 THR A  69      -8.053   7.580  12.737  1.00  0.00           O  
ATOM    525  N   LYS A  70     -10.327   5.399  14.297  1.00  0.00           N  
ATOM    526  CA  LYS A  70     -10.287   4.425  15.383  1.00  0.00           C  
ATOM    527  C   LYS A  70     -11.338   3.336  15.184  1.00  0.00           C  
ATOM    528  CB  LYS A  70     -10.497   5.115  16.732  1.00  0.00           C  
ATOM    529  O   LYS A  70     -11.227   2.248  15.752  1.00  0.00           O  
ATOM    530  CG  LYS A  70      -9.296   5.919  17.209  1.00  0.00           C  
ATOM    531  CD  LYS A  70      -9.492   6.424  18.633  1.00  0.00           C  
ATOM    532  CE  LYS A  70      -8.246   7.127  19.153  1.00  0.00           C  
ATOM    533  NZ  LYS A  70      -8.446   7.657  20.535  1.00  0.00           N  
ATOM    534  N   GLU A  71     -12.256   3.652  14.389  1.00  0.00           N  
ATOM    535  CA  GLU A  71     -13.346   2.706  14.170  1.00  0.00           C  
ATOM    536  C   GLU A  71     -13.086   1.839  12.941  1.00  0.00           C  
ATOM    537  CB  GLU A  71     -14.678   3.447  14.019  1.00  0.00           C  
ATOM    538  O   GLU A  71     -13.892   0.968  12.608  1.00  0.00           O  
ATOM    539  CG  GLU A  71     -15.107   4.201  15.269  1.00  0.00           C  
ATOM    540  CD  GLU A  71     -15.351   3.292  16.463  1.00  0.00           C  
ATOM    541  OE1 GLU A  71     -15.129   3.730  17.615  1.00  0.00           O  
ATOM    542  OE2 GLU A  71     -15.767   2.132  16.246  1.00  0.00           O  
ATOM    543  N   LEU A  72     -11.938   2.057  12.324  1.00  0.00           N  
ATOM    544  CA  LEU A  72     -11.601   1.316  11.113  1.00  0.00           C  
ATOM    545  C   LEU A  72     -11.128  -0.093  11.451  1.00  0.00           C  
ATOM    546  CB  LEU A  72     -10.520   2.053  10.317  1.00  0.00           C  
ATOM    547  O   LEU A  72     -10.342  -0.283  12.382  1.00  0.00           O  
ATOM    548  CG  LEU A  72     -10.980   3.274   9.519  1.00  0.00           C  
ATOM    549  CD1 LEU A  72      -9.776   4.026   8.962  1.00  0.00           C  
ATOM    550  CD2 LEU A  72     -11.922   2.855   8.396  1.00  0.00           C  
ATOM    551  N   LYS A  73     -11.702  -1.029  10.738  1.00  0.00           N  
ATOM    552  CA  LYS A  73     -11.219  -2.400  10.874  1.00  0.00           C  
ATOM    553  C   LYS A  73      -9.963  -2.626  10.036  1.00  0.00           C  
ATOM    554  CB  LYS A  73     -12.306  -3.396  10.467  1.00  0.00           C  
ATOM    555  O   LYS A  73      -9.986  -2.456   8.816  1.00  0.00           O  
ATOM    556  CG  LYS A  73     -13.509  -3.414  11.399  1.00  0.00           C  
ATOM    557  CD  LYS A  73     -14.538  -4.450  10.963  1.00  0.00           C  
ATOM    558  CE  LYS A  73     -15.755  -4.448  11.878  1.00  0.00           C  
ATOM    559  NZ  LYS A  73     -16.784  -5.435  11.432  1.00  0.00           N  
ATOM    560  N   LEU A  74      -8.884  -2.953  10.797  1.00  0.00           N  
ATOM    561  CA  LEU A  74      -7.591  -3.150  10.152  1.00  0.00           C  
ATOM    562  C   LEU A  74      -7.093  -4.577  10.356  1.00  0.00           C  
ATOM    563  CB  LEU A  74      -6.562  -2.156  10.698  1.00  0.00           C  
ATOM    564  O   LEU A  74      -7.246  -5.143  11.441  1.00  0.00           O  
ATOM    565  CG  LEU A  74      -6.971  -0.682  10.684  1.00  0.00           C  
ATOM    566  CD1 LEU A  74      -5.889   0.174  11.335  1.00  0.00           C  
ATOM    567  CD2 LEU A  74      -7.243  -0.215   9.258  1.00  0.00           C  
ATOM    568  N   HIS A  75      -6.586  -5.137   9.300  1.00  0.00           N  
ATOM    569  CA  HIS A  75      -5.814  -6.371   9.384  1.00  0.00           C  
ATOM    570  C   HIS A  75      -4.342  -6.123   9.074  1.00  0.00           C  
ATOM    571  CB  HIS A  75      -6.381  -7.423   8.429  1.00  0.00           C  
ATOM    572  O   HIS A  75      -3.984  -5.836   7.929  1.00  0.00           O  
ATOM    573  CG  HIS A  75      -5.675  -8.740   8.499  1.00  0.00           C  
ATOM    574  CD2 HIS A  75      -4.597  -9.208   7.827  1.00  0.00           C  
ATOM    575  ND1 HIS A  75      -6.075  -9.754   9.342  1.00  0.00           N  
ATOM    576  CE1 HIS A  75      -5.269 -10.791   9.186  1.00  0.00           C  
ATOM    577  NE2 HIS A  75      -4.364 -10.486   8.272  1.00  0.00           N  
ATOM    578  N   LEU A  76      -3.487  -6.249  10.116  1.00  0.00           N  
ATOM    579  CA  LEU A  76      -2.056  -6.001   9.973  1.00  0.00           C  
ATOM    580  C   LEU A  76      -1.330  -7.259   9.509  1.00  0.00           C  
ATOM    581  CB  LEU A  76      -1.461  -5.513  11.296  1.00  0.00           C  
ATOM    582  O   LEU A  76      -1.555  -8.345  10.048  1.00  0.00           O  
ATOM    583  CG  LEU A  76      -2.128  -4.292  11.931  1.00  0.00           C  
ATOM    584  CD1 LEU A  76      -3.102  -4.727  13.021  1.00  0.00           C  
ATOM    585  CD2 LEU A  76      -1.078  -3.340  12.493  1.00  0.00           C  
ATOM    586  N   ILE A  77      -0.524  -7.042   8.462  1.00  0.00           N  
ATOM    587  CA  ILE A  77       0.298  -8.159   8.011  1.00  0.00           C  
ATOM    588  C   ILE A  77       1.580  -8.224   8.838  1.00  0.00           C  
ATOM    589  CB  ILE A  77       0.636  -8.042   6.508  1.00  0.00           C  
ATOM    590  O   ILE A  77       2.412  -7.316   8.778  1.00  0.00           O  
ATOM    591  CG1 ILE A  77      -0.638  -7.796   5.692  1.00  0.00           C  
ATOM    592  CG2 ILE A  77       1.366  -9.296   6.019  1.00  0.00           C  
ATOM    593  CD1 ILE A  77      -1.665  -8.915   5.795  1.00  0.00           C  
ATOM    594  N   GLU A  78       1.699  -9.246   9.537  1.00  0.00           N  
ATOM    595  CA  GLU A  78       2.775  -9.361  10.516  1.00  0.00           C  
ATOM    596  C   GLU A  78       4.143  -9.264   9.847  1.00  0.00           C  
ATOM    597  CB  GLU A  78       2.660 -10.677  11.290  1.00  0.00           C  
ATOM    598  O   GLU A  78       4.391  -9.919   8.832  1.00  0.00           O  
ATOM    599  CG  GLU A  78       3.563 -10.752  12.514  1.00  0.00           C  
ATOM    600  CD  GLU A  78       3.383 -12.031  13.315  1.00  0.00           C  
ATOM    601  OE1 GLU A  78       4.044 -12.187  14.366  1.00  0.00           O  
ATOM    602  OE2 GLU A  78       2.574 -12.885  12.887  1.00  0.00           O  
ATOM    603  N   GLY A  79       4.991  -8.428  10.398  1.00  0.00           N  
ATOM    604  CA  GLY A  79       6.388  -8.324  10.010  1.00  0.00           C  
ATOM    605  C   GLY A  79       6.596  -7.539   8.729  1.00  0.00           C  
ATOM    606  O   GLY A  79       7.691  -7.541   8.164  1.00  0.00           O  
ATOM    607  N   ARG A  80       5.472  -6.872   8.280  1.00  0.00           N  
ATOM    608  CA  ARG A  80       5.546  -6.170   7.004  1.00  0.00           C  
ATOM    609  C   ARG A  80       4.851  -4.814   7.084  1.00  0.00           C  
ATOM    610  CB  ARG A  80       4.924  -7.013   5.889  1.00  0.00           C  
ATOM    611  O   ARG A  80       3.917  -4.635   7.868  1.00  0.00           O  
ATOM    612  CG  ARG A  80       5.602  -8.357   5.681  1.00  0.00           C  
ATOM    613  CD  ARG A  80       4.840  -9.226   4.690  1.00  0.00           C  
ATOM    614  NE  ARG A  80       5.447 -10.548   4.555  1.00  0.00           N  
ATOM    615  NH1 ARG A  80       6.673 -10.020   2.670  1.00  0.00           N  
ATOM    616  NH2 ARG A  80       6.794 -12.125   3.570  1.00  0.00           N  
ATOM    617  CZ  ARG A  80       6.303 -10.895   3.599  1.00  0.00           C  
ATOM    618  N   ASP A  81       5.337  -3.883   6.328  1.00  0.00           N  
ATOM    619  CA  ASP A  81       4.686  -2.584   6.195  1.00  0.00           C  
ATOM    620  C   ASP A  81       3.481  -2.665   5.260  1.00  0.00           C  
ATOM    621  CB  ASP A  81       5.678  -1.537   5.684  1.00  0.00           C  
ATOM    622  O   ASP A  81       3.478  -2.056   4.189  1.00  0.00           O  
ATOM    623  CG  ASP A  81       5.115  -0.126   5.705  1.00  0.00           C  
ATOM    624  OD1 ASP A  81       4.149   0.134   6.455  1.00  0.00           O  
ATOM    625  OD2 ASP A  81       5.640   0.732   4.963  1.00  0.00           O  
ATOM    626  N   LEU A  82       2.521  -3.543   5.637  1.00  0.00           N  
ATOM    627  CA  LEU A  82       1.282  -3.772   4.901  1.00  0.00           C  
ATOM    628  C   LEU A  82       0.092  -3.851   5.852  1.00  0.00           C  
ATOM    629  CB  LEU A  82       1.378  -5.058   4.076  1.00  0.00           C  
ATOM    630  O   LEU A  82       0.191  -4.443   6.929  1.00  0.00           O  
ATOM    631  CG  LEU A  82       2.301  -5.015   2.858  1.00  0.00           C  
ATOM    632  CD1 LEU A  82       2.348  -6.380   2.180  1.00  0.00           C  
ATOM    633  CD2 LEU A  82       1.843  -3.940   1.877  1.00  0.00           C  
ATOM    634  N   VAL A  83      -0.996  -3.260   5.417  1.00  0.00           N  
ATOM    635  CA  VAL A  83      -2.230  -3.332   6.192  1.00  0.00           C  
ATOM    636  C   VAL A  83      -3.425  -3.457   5.250  1.00  0.00           C  
ATOM    637  CB  VAL A  83      -2.398  -2.097   7.106  1.00  0.00           C  
ATOM    638  O   VAL A  83      -3.406  -2.923   4.139  1.00  0.00           O  
ATOM    639  CG1 VAL A  83      -2.520  -0.822   6.275  1.00  0.00           C  
ATOM    640  CG2 VAL A  83      -3.617  -2.267   8.011  1.00  0.00           C  
ATOM    641  N   ILE A  84      -4.434  -4.249   5.634  1.00  0.00           N  
ATOM    642  CA  ILE A  84      -5.709  -4.355   4.933  1.00  0.00           C  
ATOM    643  C   ILE A  84      -6.785  -3.590   5.701  1.00  0.00           C  
ATOM    644  CB  ILE A  84      -6.130  -5.830   4.745  1.00  0.00           C  
ATOM    645  O   ILE A  84      -6.971  -3.806   6.901  1.00  0.00           O  
ATOM    646  CG1 ILE A  84      -5.027  -6.613   4.024  1.00  0.00           C  
ATOM    647  CG2 ILE A  84      -7.454  -5.920   3.981  1.00  0.00           C  
ATOM    648  CD1 ILE A  84      -5.236  -8.121   4.025  1.00  0.00           C  
ATOM    649  N   ILE A  85      -7.450  -2.730   4.967  1.00  0.00           N  
ATOM    650  CA  ILE A  85      -8.531  -1.949   5.558  1.00  0.00           C  
ATOM    651  C   ILE A  85      -9.877  -2.476   5.066  1.00  0.00           C  
ATOM    652  CB  ILE A  85      -8.390  -0.446   5.226  1.00  0.00           C  
ATOM    653  O   ILE A  85     -10.109  -2.573   3.858  1.00  0.00           O  
ATOM    654  CG1 ILE A  85      -6.984   0.050   5.584  1.00  0.00           C  
ATOM    655  CG2 ILE A  85      -9.461   0.371   5.954  1.00  0.00           C  
ATOM    656  CD1 ILE A  85      -6.656   1.431   5.033  1.00  0.00           C  
ATOM    657  N   GLU A  86     -10.673  -2.785   6.030  1.00  0.00           N  
ATOM    658  CA  GLU A  86     -12.047  -3.097   5.647  1.00  0.00           C  
ATOM    659  C   GLU A  86     -12.888  -1.830   5.527  1.00  0.00           C  
ATOM    660  CB  GLU A  86     -12.682  -4.056   6.657  1.00  0.00           C  
ATOM    661  O   GLU A  86     -13.083  -1.112   6.510  1.00  0.00           O  
ATOM    662  CG  GLU A  86     -14.049  -4.576   6.237  1.00  0.00           C  
ATOM    663  CD  GLU A  86     -14.675  -5.513   7.257  1.00  0.00           C  
ATOM    664  OE1 GLU A  86     -15.562  -6.313   6.883  1.00  0.00           O  
ATOM    665  OE2 GLU A  86     -14.275  -5.446   8.441  1.00  0.00           O  
ATOM    666  N   MET A  87     -13.429  -1.678   4.309  1.00  0.00           N  
ATOM    667  CA  MET A  87     -14.222  -0.477   4.067  1.00  0.00           C  
ATOM    668  C   MET A  87     -15.633  -0.635   4.625  1.00  0.00           C  
ATOM    669  CB  MET A  87     -14.284  -0.164   2.571  1.00  0.00           C  
ATOM    670  O   MET A  87     -16.149  -1.750   4.712  1.00  0.00           O  
ATOM    671  CG  MET A  87     -12.921   0.057   1.935  1.00  0.00           C  
ATOM    672  SD  MET A  87     -11.962   1.381   2.768  1.00  0.00           S  
ATOM    673  CE  MET A  87     -13.033   2.808   2.438  1.00  0.00           C  
ATOM    674  N   PRO A  88     -16.208   0.520   5.055  1.00  0.00           N  
ATOM    675  CA  PRO A  88     -17.600   0.467   5.508  1.00  0.00           C  
ATOM    676  C   PRO A  88     -18.549  -0.065   4.436  1.00  0.00           C  
ATOM    677  CB  PRO A  88     -17.918   1.927   5.842  1.00  0.00           C  
ATOM    678  O   PRO A  88     -18.242   0.006   3.243  1.00  0.00           O  
ATOM    679  CG  PRO A  88     -16.585   2.569   6.053  1.00  0.00           C  
ATOM    680  CD  PRO A  88     -15.577   1.873   5.184  1.00  0.00           C  
ATOM    681  N   LYS A  89     -19.647  -0.529   4.839  1.00  0.00           N  
ATOM    682  CA  LYS A  89     -20.603  -1.205   3.968  1.00  0.00           C  
ATOM    683  C   LYS A  89     -21.148  -0.254   2.906  1.00  0.00           C  
ATOM    684  CB  LYS A  89     -21.755  -1.791   4.786  1.00  0.00           C  
ATOM    685  O   LYS A  89     -21.567  -0.689   1.831  1.00  0.00           O  
ATOM    686  CG  LYS A  89     -21.358  -2.980   5.650  1.00  0.00           C  
ATOM    687  CD  LYS A  89     -22.567  -3.594   6.343  1.00  0.00           C  
ATOM    688  CE  LYS A  89     -22.174  -4.796   7.192  1.00  0.00           C  
ATOM    689  NZ  LYS A  89     -23.346  -5.363   7.925  1.00  0.00           N  
ATOM    690  N   ASP A  90     -21.145   1.025   3.188  1.00  0.00           N  
ATOM    691  CA  ASP A  90     -21.687   1.982   2.227  1.00  0.00           C  
ATOM    692  C   ASP A  90     -20.623   2.410   1.219  1.00  0.00           C  
ATOM    693  CB  ASP A  90     -22.250   3.207   2.950  1.00  0.00           C  
ATOM    694  O   ASP A  90     -20.857   3.305   0.404  1.00  0.00           O  
ATOM    695  CG  ASP A  90     -21.224   3.902   3.828  1.00  0.00           C  
ATOM    696  OD1 ASP A  90     -20.150   3.319   4.088  1.00  0.00           O  
ATOM    697  OD2 ASP A  90     -21.495   5.041   4.266  1.00  0.00           O  
ATOM    698  N   PHE A  91     -19.426   1.825   1.295  1.00  0.00           N  
ATOM    699  CA  PHE A  91     -18.369   1.989   0.305  1.00  0.00           C  
ATOM    700  C   PHE A  91     -18.487   0.939  -0.793  1.00  0.00           C  
ATOM    701  CB  PHE A  91     -16.991   1.901   0.969  1.00  0.00           C  
ATOM    702  O   PHE A  91     -18.492  -0.262  -0.513  1.00  0.00           O  
ATOM    703  CG  PHE A  91     -15.852   2.255   0.051  1.00  0.00           C  
ATOM    704  CD1 PHE A  91     -15.280   1.293  -0.773  1.00  0.00           C  
ATOM    705  CD2 PHE A  91     -15.352   3.550   0.013  1.00  0.00           C  
ATOM    706  CE1 PHE A  91     -14.225   1.618  -1.623  1.00  0.00           C  
ATOM    707  CE2 PHE A  91     -14.298   3.882  -0.834  1.00  0.00           C  
ATOM    708  CZ  PHE A  91     -13.736   2.915  -1.650  1.00  0.00           C  
ATOM    709  N   PRO A  92     -18.697   1.451  -2.088  1.00  0.00           N  
ATOM    710  CA  PRO A  92     -18.824   0.466  -3.163  1.00  0.00           C  
ATOM    711  C   PRO A  92     -17.594  -0.430  -3.291  1.00  0.00           C  
ATOM    712  CB  PRO A  92     -19.002   1.330  -4.414  1.00  0.00           C  
ATOM    713  O   PRO A  92     -16.462   0.051  -3.195  1.00  0.00           O  
ATOM    714  CG  PRO A  92     -19.452   2.659  -3.900  1.00  0.00           C  
ATOM    715  CD  PRO A  92     -18.870   2.862  -2.530  1.00  0.00           C  
ATOM    716  N   PRO A  93     -17.865  -1.726  -3.500  1.00  0.00           N  
ATOM    717  CA  PRO A  93     -16.729  -2.646  -3.596  1.00  0.00           C  
ATOM    718  C   PRO A  93     -15.960  -2.498  -4.908  1.00  0.00           C  
ATOM    719  CB  PRO A  93     -17.383  -4.026  -3.500  1.00  0.00           C  
ATOM    720  O   PRO A  93     -16.537  -2.105  -5.925  1.00  0.00           O  
ATOM    721  CG  PRO A  93     -18.772  -3.827  -4.013  1.00  0.00           C  
ATOM    722  CD  PRO A  93     -19.223  -2.442  -3.647  1.00  0.00           C  
ATOM    723  N   PHE A  94     -14.630  -2.812  -4.910  1.00  0.00           N  
ATOM    724  CA  PHE A  94     -13.756  -2.841  -6.077  1.00  0.00           C  
ATOM    725  C   PHE A  94     -13.849  -4.185  -6.789  1.00  0.00           C  
ATOM    726  CB  PHE A  94     -12.306  -2.560  -5.672  1.00  0.00           C  
ATOM    727  O   PHE A  94     -14.297  -5.174  -6.204  1.00  0.00           O  
ATOM    728  CG  PHE A  94     -12.095  -1.192  -5.082  1.00  0.00           C  
ATOM    729  CD1 PHE A  94     -11.856  -0.096  -5.902  1.00  0.00           C  
ATOM    730  CD2 PHE A  94     -12.134  -1.002  -3.707  1.00  0.00           C  
ATOM    731  CE1 PHE A  94     -11.660   1.172  -5.358  1.00  0.00           C  
ATOM    732  CE2 PHE A  94     -11.940   0.262  -3.157  1.00  0.00           C  
ATOM    733  CZ  PHE A  94     -11.702   1.347  -3.984  1.00  0.00           C  
ATOM    734  N   ASP A  95     -13.495  -4.222  -8.005  1.00  0.00           N  
ATOM    735  CA  ASP A  95     -13.308  -5.495  -8.695  1.00  0.00           C  
ATOM    736  C   ASP A  95     -12.234  -6.338  -8.010  1.00  0.00           C  
ATOM    737  CB  ASP A  95     -12.937  -5.262 -10.161  1.00  0.00           C  
ATOM    738  O   ASP A  95     -11.304  -5.798  -7.408  1.00  0.00           O  
ATOM    739  CG  ASP A  95     -14.061  -4.630 -10.963  1.00  0.00           C  
ATOM    740  OD1 ASP A  95     -15.243  -4.792 -10.589  1.00  0.00           O  
ATOM    741  OD2 ASP A  95     -13.763  -3.967 -11.980  1.00  0.00           O  
ATOM    742  N   THR A  96     -12.296  -7.721  -8.144  1.00  0.00           N  
ATOM    743  CA  THR A  96     -11.415  -8.593  -7.375  1.00  0.00           C  
ATOM    744  C   THR A  96     -10.541  -9.434  -8.302  1.00  0.00           C  
ATOM    745  CB  THR A  96     -12.220  -9.520  -6.444  1.00  0.00           C  
ATOM    746  O   THR A  96     -10.129 -10.538  -7.942  1.00  0.00           O  
ATOM    747  CG2 THR A  96     -12.999  -8.717  -5.408  1.00  0.00           C  
ATOM    748  OG1 THR A  96     -13.140 -10.290  -7.227  1.00  0.00           O  
ATOM    749  N   ASP A  97     -10.229  -8.989  -9.527  1.00  0.00           N  
ATOM    750  CA  ASP A  97      -9.538  -9.842 -10.489  1.00  0.00           C  
ATOM    751  C   ASP A  97      -8.034  -9.576 -10.478  1.00  0.00           C  
ATOM    752  CB  ASP A  97     -10.100  -9.628 -11.896  1.00  0.00           C  
ATOM    753  O   ASP A  97      -7.299 -10.105 -11.315  1.00  0.00           O  
ATOM    754  CG  ASP A  97     -10.058  -8.176 -12.337  1.00  0.00           C  
ATOM    755  OD1 ASP A  97      -9.981  -7.277 -11.471  1.00  0.00           O  
ATOM    756  OD2 ASP A  97     -10.106  -7.927 -13.561  1.00  0.00           O  
ATOM    757  N   LEU A  98      -7.604  -8.699  -9.490  1.00  0.00           N  
ATOM    758  CA  LEU A  98      -6.166  -8.490  -9.359  1.00  0.00           C  
ATOM    759  C   LEU A  98      -5.485  -9.730  -8.790  1.00  0.00           C  
ATOM    760  CB  LEU A  98      -5.880  -7.280  -8.465  1.00  0.00           C  
ATOM    761  O   LEU A  98      -6.077 -10.454  -7.986  1.00  0.00           O  
ATOM    762  CG  LEU A  98      -6.399  -5.931  -8.963  1.00  0.00           C  
ATOM    763  CD1 LEU A  98      -6.063  -4.831  -7.961  1.00  0.00           C  
ATOM    764  CD2 LEU A  98      -5.819  -5.607 -10.335  1.00  0.00           C  
ATOM    765  N   VAL A  99      -4.304  -9.941  -9.236  1.00  0.00           N  
ATOM    766  CA  VAL A  99      -3.529 -11.084  -8.763  1.00  0.00           C  
ATOM    767  C   VAL A  99      -2.314 -10.595  -7.978  1.00  0.00           C  
ATOM    768  CB  VAL A  99      -3.080 -11.988  -9.932  1.00  0.00           C  
ATOM    769  O   VAL A  99      -1.583  -9.715  -8.438  1.00  0.00           O  
ATOM    770  CG1 VAL A  99      -2.257 -13.167  -9.417  1.00  0.00           C  
ATOM    771  CG2 VAL A  99      -4.293 -12.483 -10.719  1.00  0.00           C  
ATOM    772  N   PHE A 100      -2.120 -11.212  -6.734  1.00  0.00           N  
ATOM    773  CA  PHE A 100      -1.002 -10.894  -5.854  1.00  0.00           C  
ATOM    774  C   PHE A 100      -0.096 -12.105  -5.668  1.00  0.00           C  
ATOM    775  CB  PHE A 100      -1.511 -10.405  -4.494  1.00  0.00           C  
ATOM    776  O   PHE A 100      -0.578 -13.229  -5.510  1.00  0.00           O  
ATOM    777  CG  PHE A 100      -2.399  -9.193  -4.577  1.00  0.00           C  
ATOM    778  CD1 PHE A 100      -1.878  -7.918  -4.398  1.00  0.00           C  
ATOM    779  CD2 PHE A 100      -3.757  -9.330  -4.835  1.00  0.00           C  
ATOM    780  CE1 PHE A 100      -2.698  -6.795  -4.475  1.00  0.00           C  
ATOM    781  CE2 PHE A 100      -4.583  -8.212  -4.913  1.00  0.00           C  
ATOM    782  CZ  PHE A 100      -4.051  -6.946  -4.732  1.00  0.00           C  
ATOM    783  N   ARG A 101       1.167 -11.858  -5.741  1.00  0.00           N  
ATOM    784  CA  ARG A 101       2.121 -12.920  -5.437  1.00  0.00           C  
ATOM    785  C   ARG A 101       3.449 -12.343  -4.959  1.00  0.00           C  
ATOM    786  CB  ARG A 101       2.347 -13.807  -6.663  1.00  0.00           C  
ATOM    787  O   ARG A 101       3.672 -11.133  -5.040  1.00  0.00           O  
ATOM    788  CG  ARG A 101       3.017 -13.092  -7.826  1.00  0.00           C  
ATOM    789  CD  ARG A 101       3.515 -14.072  -8.879  1.00  0.00           C  
ATOM    790  NE  ARG A 101       4.071 -13.380 -10.039  1.00  0.00           N  
ATOM    791  NH1 ARG A 101       6.097 -12.896  -9.038  1.00  0.00           N  
ATOM    792  NH2 ARG A 101       5.690 -12.232 -11.194  1.00  0.00           N  
ATOM    793  CZ  ARG A 101       5.285 -12.838 -10.088  1.00  0.00           C  
ATOM    794  N   GLU A 102       4.261 -13.247  -4.474  1.00  0.00           N  
ATOM    795  CA  GLU A 102       5.590 -12.823  -4.044  1.00  0.00           C  
ATOM    796  C   GLU A 102       6.456 -12.429  -5.237  1.00  0.00           C  
ATOM    797  CB  GLU A 102       6.275 -13.932  -3.241  1.00  0.00           C  
ATOM    798  O   GLU A 102       6.297 -12.972  -6.333  1.00  0.00           O  
ATOM    799  CG  GLU A 102       5.590 -14.245  -1.918  1.00  0.00           C  
ATOM    800  CD  GLU A 102       6.234 -15.400  -1.168  1.00  0.00           C  
ATOM    801  OE1 GLU A 102       7.159 -15.158  -0.359  1.00  0.00           O  
ATOM    802  OE2 GLU A 102       5.812 -16.556  -1.391  1.00  0.00           O  
ATOM    803  N   PRO A 103       7.428 -11.446  -4.940  1.00  0.00           N  
ATOM    804  CA  PRO A 103       8.382 -11.145  -6.010  1.00  0.00           C  
ATOM    805  C   PRO A 103       9.416 -12.252  -6.207  1.00  0.00           C  
ATOM    806  CB  PRO A 103       9.049  -9.852  -5.535  1.00  0.00           C  
ATOM    807  O   PRO A 103       9.644 -13.057  -5.300  1.00  0.00           O  
ATOM    808  CG  PRO A 103       9.013  -9.930  -4.043  1.00  0.00           C  
ATOM    809  CD  PRO A 103       7.745 -10.621  -3.632  1.00  0.00           C  
ATOM    810  N   VAL A 104       9.968 -12.269  -7.415  1.00  0.00           N  
ATOM    811  CA  VAL A 104      11.058 -13.174  -7.762  1.00  0.00           C  
ATOM    812  C   VAL A 104      12.350 -12.381  -7.946  1.00  0.00           C  
ATOM    813  CB  VAL A 104      10.740 -13.980  -9.042  1.00  0.00           C  
ATOM    814  O   VAL A 104      12.359 -11.343  -8.611  1.00  0.00           O  
ATOM    815  CG1 VAL A 104      11.902 -14.905  -9.400  1.00  0.00           C  
ATOM    816  CG2 VAL A 104       9.452 -14.781  -8.862  1.00  0.00           C  
ATOM    817  N   GLU A 105      13.389 -12.819  -7.272  1.00  0.00           N  
ATOM    818  CA  GLU A 105      14.677 -12.138  -7.376  1.00  0.00           C  
ATOM    819  C   GLU A 105      15.095 -11.969  -8.834  1.00  0.00           C  
ATOM    820  CB  GLU A 105      15.754 -12.904  -6.605  1.00  0.00           C  
ATOM    821  O   GLU A 105      15.091 -12.933  -9.602  1.00  0.00           O  
ATOM    822  CG  GLU A 105      17.107 -12.207  -6.582  1.00  0.00           C  
ATOM    823  CD  GLU A 105      18.137 -12.924  -5.725  1.00  0.00           C  
ATOM    824  OE1 GLU A 105      19.346 -12.621  -5.848  1.00  0.00           O  
ATOM    825  OE2 GLU A 105      17.733 -13.797  -4.924  1.00  0.00           O  
ATOM    826  N   GLY A 106      15.438 -10.748  -9.213  1.00  0.00           N  
ATOM    827  CA  GLY A 106      15.942 -10.452 -10.544  1.00  0.00           C  
ATOM    828  C   GLY A 106      14.841 -10.196 -11.556  1.00  0.00           C  
ATOM    829  O   GLY A 106      15.114  -9.993 -12.741  1.00  0.00           O  
ATOM    830  N   GLU A 107      13.573 -10.237 -11.067  1.00  0.00           N  
ATOM    831  CA  GLU A 107      12.512  -9.973 -12.035  1.00  0.00           C  
ATOM    832  C   GLU A 107      12.316  -8.475 -12.243  1.00  0.00           C  
ATOM    833  CB  GLU A 107      11.199 -10.618 -11.583  1.00  0.00           C  
ATOM    834  O   GLU A 107      12.740  -7.666 -11.415  1.00  0.00           O  
ATOM    835  CG  GLU A 107      10.604  -9.988 -10.332  1.00  0.00           C  
ATOM    836  CD  GLU A 107       9.258 -10.581  -9.944  1.00  0.00           C  
ATOM    837  OE1 GLU A 107       9.058 -10.903  -8.751  1.00  0.00           O  
ATOM    838  OE2 GLU A 107       8.398 -10.725 -10.841  1.00  0.00           O  
ATOM    839  N   GLU A 108      11.776  -8.185 -13.434  1.00  0.00           N  
ATOM    840  CA  GLU A 108      11.500  -6.793 -13.778  1.00  0.00           C  
ATOM    841  C   GLU A 108      10.115  -6.371 -13.297  1.00  0.00           C  
ATOM    842  CB  GLU A 108      11.620  -6.578 -15.289  1.00  0.00           C  
ATOM    843  O   GLU A 108       9.148  -7.124 -13.433  1.00  0.00           O  
ATOM    844  CG  GLU A 108      13.027  -6.787 -15.830  1.00  0.00           C  
ATOM    845  CD  GLU A 108      13.132  -6.564 -17.330  1.00  0.00           C  
ATOM    846  OE1 GLU A 108      14.186  -6.077 -17.799  1.00  0.00           O  
ATOM    847  OE2 GLU A 108      12.152  -6.878 -18.042  1.00  0.00           O  
ATOM    848  N   VAL A 109      10.060  -5.118 -12.720  1.00  0.00           N  
ATOM    849  CA  VAL A 109       8.793  -4.605 -12.208  1.00  0.00           C  
ATOM    850  C   VAL A 109       8.559  -3.190 -12.731  1.00  0.00           C  
ATOM    851  CB  VAL A 109       8.759  -4.616 -10.663  1.00  0.00           C  
ATOM    852  O   VAL A 109       9.501  -2.513 -13.151  1.00  0.00           O  
ATOM    853  CG1 VAL A 109       8.863  -6.043 -10.131  1.00  0.00           C  
ATOM    854  CG2 VAL A 109       9.883  -3.748 -10.099  1.00  0.00           C  
ATOM    855  N   ARG A 110       7.272  -2.808 -12.735  1.00  0.00           N  
ATOM    856  CA  ARG A 110       6.862  -1.435 -13.011  1.00  0.00           C  
ATOM    857  C   ARG A 110       6.071  -0.853 -11.844  1.00  0.00           C  
ATOM    858  CB  ARG A 110       6.028  -1.370 -14.293  1.00  0.00           C  
ATOM    859  O   ARG A 110       5.377  -1.583 -11.133  1.00  0.00           O  
ATOM    860  CG  ARG A 110       6.812  -1.694 -15.555  1.00  0.00           C  
ATOM    861  CD  ARG A 110       5.985  -1.453 -16.810  1.00  0.00           C  
ATOM    862  NE  ARG A 110       6.781  -1.628 -18.022  1.00  0.00           N  
ATOM    863  NH1 ARG A 110       4.965  -1.778 -19.441  1.00  0.00           N  
ATOM    864  NH2 ARG A 110       7.094  -1.930 -20.277  1.00  0.00           N  
ATOM    865  CZ  ARG A 110       6.278  -1.778 -19.244  1.00  0.00           C  
ATOM    866  N   LEU A 111       6.265   0.387 -11.670  1.00  0.00           N  
ATOM    867  CA  LEU A 111       5.442   1.132 -10.725  1.00  0.00           C  
ATOM    868  C   LEU A 111       4.225   1.734 -11.420  1.00  0.00           C  
ATOM    869  CB  LEU A 111       6.261   2.240 -10.057  1.00  0.00           C  
ATOM    870  O   LEU A 111       4.362   2.431 -12.428  1.00  0.00           O  
ATOM    871  CG  LEU A 111       5.562   3.025  -8.947  1.00  0.00           C  
ATOM    872  CD1 LEU A 111       5.563   2.224  -7.649  1.00  0.00           C  
ATOM    873  CD2 LEU A 111       6.232   4.380  -8.746  1.00  0.00           C  
ATOM    874  N   VAL A 112       3.069   1.398 -10.895  1.00  0.00           N  
ATOM    875  CA  VAL A 112       1.833   1.896 -11.490  1.00  0.00           C  
ATOM    876  C   VAL A 112       1.175   2.902 -10.549  1.00  0.00           C  
ATOM    877  CB  VAL A 112       0.853   0.745 -11.809  1.00  0.00           C  
ATOM    878  O   VAL A 112       0.958   2.610  -9.370  1.00  0.00           O  
ATOM    879  CG1 VAL A 112      -0.398   1.278 -12.505  1.00  0.00           C  
ATOM    880  CG2 VAL A 112       1.537  -0.315 -12.670  1.00  0.00           C  
ATOM    881  N   THR A 113       0.898   4.119 -11.072  1.00  0.00           N  
ATOM    882  CA  THR A 113       0.248   5.165 -10.291  1.00  0.00           C  
ATOM    883  C   THR A 113      -0.895   5.798 -11.079  1.00  0.00           C  
ATOM    884  CB  THR A 113       1.252   6.255  -9.873  1.00  0.00           C  
ATOM    885  O   THR A 113      -1.139   5.432 -12.231  1.00  0.00           O  
ATOM    886  CG2 THR A 113       2.429   5.656  -9.110  1.00  0.00           C  
ATOM    887  OG1 THR A 113       1.745   6.917 -11.045  1.00  0.00           O  
ATOM    888  N   ARG A 114      -1.584   6.585 -10.336  1.00  0.00           N  
ATOM    889  CA  ARG A 114      -2.659   7.381 -10.920  1.00  0.00           C  
ATOM    890  C   ARG A 114      -2.520   8.851 -10.542  1.00  0.00           C  
ATOM    891  CB  ARG A 114      -4.024   6.852 -10.473  1.00  0.00           C  
ATOM    892  O   ARG A 114      -2.129   9.175  -9.419  1.00  0.00           O  
ATOM    893  CG  ARG A 114      -5.195   7.441 -11.243  1.00  0.00           C  
ATOM    894  CD  ARG A 114      -6.481   6.665 -10.993  1.00  0.00           C  
ATOM    895  NE  ARG A 114      -7.577   7.159 -11.822  1.00  0.00           N  
ATOM    896  NH1 ARG A 114      -8.693   5.138 -11.912  1.00  0.00           N  
ATOM    897  NH2 ARG A 114      -9.546   6.972 -12.990  1.00  0.00           N  
ATOM    898  CZ  ARG A 114      -8.603   6.422 -12.239  1.00  0.00           C  
ATOM    899  N   ASP A 115      -2.827   9.679 -11.566  1.00  0.00           N  
ATOM    900  CA  ASP A 115      -2.801  11.116 -11.315  1.00  0.00           C  
ATOM    901  C   ASP A 115      -4.175  11.624 -10.883  1.00  0.00           C  
ATOM    902  CB  ASP A 115      -2.330  11.870 -12.560  1.00  0.00           C  
ATOM    903  O   ASP A 115      -5.087  11.739 -11.705  1.00  0.00           O  
ATOM    904  CG  ASP A 115      -2.170  13.362 -12.325  1.00  0.00           C  
ATOM    905  OD1 ASP A 115      -2.362  13.823 -11.180  1.00  0.00           O  
ATOM    906  OD2 ASP A 115      -1.853  14.083 -13.296  1.00  0.00           O  
ATOM    907  N   PHE A 116      -4.265  11.934  -9.550  1.00  0.00           N  
ATOM    908  CA  PHE A 116      -5.550  12.372  -9.019  1.00  0.00           C  
ATOM    909  C   PHE A 116      -5.694  13.885  -9.129  1.00  0.00           C  
ATOM    910  CB  PHE A 116      -5.706  11.935  -7.559  1.00  0.00           C  
ATOM    911  O   PHE A 116      -6.715  14.448  -8.729  1.00  0.00           O  
ATOM    912  CG  PHE A 116      -5.924  10.456  -7.388  1.00  0.00           C  
ATOM    913  CD1 PHE A 116      -7.177   9.894  -7.602  1.00  0.00           C  
ATOM    914  CD2 PHE A 116      -4.875   9.626  -7.013  1.00  0.00           C  
ATOM    915  CE1 PHE A 116      -7.381   8.525  -7.444  1.00  0.00           C  
ATOM    916  CE2 PHE A 116      -5.071   8.258  -6.854  1.00  0.00           C  
ATOM    917  CZ  PHE A 116      -6.325   7.709  -7.069  1.00  0.00           C  
ATOM    918  N   GLN A 117      -4.747  14.621  -9.678  1.00  0.00           N  
ATOM    919  CA  GLN A 117      -4.800  16.075  -9.790  1.00  0.00           C  
ATOM    920  C   GLN A 117      -5.457  16.502 -11.099  1.00  0.00           C  
ATOM    921  CB  GLN A 117      -3.396  16.673  -9.687  1.00  0.00           C  
ATOM    922  O   GLN A 117      -5.976  17.616 -11.204  1.00  0.00           O  
ATOM    923  CG  GLN A 117      -2.743  16.479  -8.325  1.00  0.00           C  
ATOM    924  CD  GLN A 117      -1.359  17.096  -8.244  1.00  0.00           C  
ATOM    925  NE2 GLN A 117      -0.952  17.485  -7.041  1.00  0.00           N  
ATOM    926  OE1 GLN A 117      -0.661  17.220  -9.256  1.00  0.00           O  
ATOM    927  N   SER A 118      -5.544  15.559 -12.007  1.00  0.00           N  
ATOM    928  CA  SER A 118      -6.062  15.904 -13.327  1.00  0.00           C  
ATOM    929  C   SER A 118      -7.554  15.607 -13.431  1.00  0.00           C  
ATOM    930  CB  SER A 118      -5.304  15.143 -14.416  1.00  0.00           C  
ATOM    931  O   SER A 118      -8.069  14.736 -12.727  1.00  0.00           O  
ATOM    932  OG  SER A 118      -5.897  15.357 -15.685  1.00  0.00           O  
ATOM    933  N   PRO A 119      -8.328  16.500 -14.062  1.00  0.00           N  
ATOM    934  CA  PRO A 119      -9.760  16.257 -14.250  1.00  0.00           C  
ATOM    935  C   PRO A 119     -10.055  14.862 -14.795  1.00  0.00           C  
ATOM    936  CB  PRO A 119     -10.172  17.335 -15.255  1.00  0.00           C  
ATOM    937  O   PRO A 119     -11.111  14.292 -14.506  1.00  0.00           O  
ATOM    938  CG  PRO A 119      -9.021  18.288 -15.287  1.00  0.00           C  
ATOM    939  CD  PRO A 119      -7.819  17.603 -14.703  1.00  0.00           C  
ATOM    940  N   THR A 120      -9.117  14.370 -15.585  1.00  0.00           N  
ATOM    941  CA  THR A 120      -9.242  13.002 -16.076  1.00  0.00           C  
ATOM    942  C   THR A 120      -8.113  12.128 -15.536  1.00  0.00           C  
ATOM    943  CB  THR A 120      -9.236  12.959 -17.616  1.00  0.00           C  
ATOM    944  O   THR A 120      -6.954  12.292 -15.923  1.00  0.00           O  
ATOM    945  CG2 THR A 120      -9.722  11.607 -18.129  1.00  0.00           C  
ATOM    946  OG1 THR A 120     -10.097  13.987 -18.120  1.00  0.00           O  
ATOM    947  N   PRO A 121      -8.402  11.418 -14.498  1.00  0.00           N  
ATOM    948  CA  PRO A 121      -7.320  10.597 -13.950  1.00  0.00           C  
ATOM    949  C   PRO A 121      -6.635   9.738 -15.011  1.00  0.00           C  
ATOM    950  CB  PRO A 121      -8.032   9.721 -12.915  1.00  0.00           C  
ATOM    951  O   PRO A 121      -7.308   9.136 -15.851  1.00  0.00           O  
ATOM    952  CG  PRO A 121      -9.365  10.367 -12.721  1.00  0.00           C  
ATOM    953  CD  PRO A 121      -9.676  11.195 -13.935  1.00  0.00           C  
ATOM    954  N   THR A 122      -5.354  10.033 -15.224  1.00  0.00           N  
ATOM    955  CA  THR A 122      -4.527   9.266 -16.149  1.00  0.00           C  
ATOM    956  C   THR A 122      -3.604   8.317 -15.389  1.00  0.00           C  
ATOM    957  CB  THR A 122      -3.688  10.193 -17.048  1.00  0.00           C  
ATOM    958  O   THR A 122      -3.103   8.657 -14.315  1.00  0.00           O  
ATOM    959  CG2 THR A 122      -3.046   9.415 -18.192  1.00  0.00           C  
ATOM    960  OG1 THR A 122      -4.533  11.213 -17.593  1.00  0.00           O  
ATOM    961  N   SER A 123      -3.513   7.126 -15.965  1.00  0.00           N  
ATOM    962  CA  SER A 123      -2.577   6.142 -15.433  1.00  0.00           C  
ATOM    963  C   SER A 123      -1.140   6.483 -15.813  1.00  0.00           C  
ATOM    964  CB  SER A 123      -2.927   4.741 -15.938  1.00  0.00           C  
ATOM    965  O   SER A 123      -0.875   6.910 -16.939  1.00  0.00           O  
ATOM    966  OG  SER A 123      -4.264   4.407 -15.608  1.00  0.00           O  
ATOM    967  N   LEU A 124      -0.288   6.455 -14.804  1.00  0.00           N  
ATOM    968  CA  LEU A 124       1.143   6.637 -15.018  1.00  0.00           C  
ATOM    969  C   LEU A 124       1.904   5.349 -14.723  1.00  0.00           C  
ATOM    970  CB  LEU A 124       1.677   7.771 -14.139  1.00  0.00           C  
ATOM    971  O   LEU A 124       1.760   4.770 -13.644  1.00  0.00           O  
ATOM    972  CG  LEU A 124       0.983   9.126 -14.285  1.00  0.00           C  
ATOM    973  CD1 LEU A 124       1.465  10.088 -13.203  1.00  0.00           C  
ATOM    974  CD2 LEU A 124       1.230   9.707 -15.673  1.00  0.00           C  
ATOM    975  N   VAL A 125       2.654   4.941 -15.696  1.00  0.00           N  
ATOM    976  CA  VAL A 125       3.440   3.721 -15.541  1.00  0.00           C  
ATOM    977  C   VAL A 125       4.925   4.040 -15.701  1.00  0.00           C  
ATOM    978  CB  VAL A 125       3.014   2.639 -16.558  1.00  0.00           C  
ATOM    979  O   VAL A 125       5.321   4.723 -16.649  1.00  0.00           O  
ATOM    980  CG1 VAL A 125       3.800   1.348 -16.334  1.00  0.00           C  
ATOM    981  CG2 VAL A 125       1.512   2.378 -16.462  1.00  0.00           C  
ATOM    982  N   SER A 126       5.703   3.658 -14.828  1.00  0.00           N  
ATOM    983  CA  SER A 126       7.139   3.912 -14.884  1.00  0.00           C  
ATOM    984  C   SER A 126       7.815   3.038 -15.935  1.00  0.00           C  
ATOM    985  CB  SER A 126       7.780   3.669 -13.517  1.00  0.00           C  
ATOM    986  O   SER A 126       7.188   2.139 -16.499  1.00  0.00           O  
ATOM    987  OG  SER A 126       7.844   2.282 -13.232  1.00  0.00           O  
ATOM    988  N   ASP A 127       9.145   3.295 -16.155  1.00  0.00           N  
ATOM    989  CA  ASP A 127      10.010   2.343 -16.845  1.00  0.00           C  
ATOM    990  C   ASP A 127      10.280   1.116 -15.977  1.00  0.00           C  
ATOM    991  CB  ASP A 127      11.329   3.007 -17.243  1.00  0.00           C  
ATOM    992  O   ASP A 127       9.914   1.089 -14.800  1.00  0.00           O  
ATOM    993  CG  ASP A 127      11.844   2.542 -18.594  1.00  0.00           C  
ATOM    994  OD1 ASP A 127      11.458   1.443 -19.048  1.00  0.00           O  
ATOM    995  OD2 ASP A 127      12.644   3.279 -19.209  1.00  0.00           O  
ATOM    996  N   VAL A 128      10.885   0.139 -16.498  1.00  0.00           N  
ATOM    997  CA  VAL A 128      11.118  -1.127 -15.810  1.00  0.00           C  
ATOM    998  C   VAL A 128      12.307  -0.989 -14.862  1.00  0.00           C  
ATOM    999  CB  VAL A 128      11.365  -2.279 -16.810  1.00  0.00           C  
ATOM   1000  O   VAL A 128      13.233  -0.218 -15.125  1.00  0.00           O  
ATOM   1001  CG1 VAL A 128      11.708  -3.571 -16.071  1.00  0.00           C  
ATOM   1002  CG2 VAL A 128      10.143  -2.479 -17.704  1.00  0.00           C  
ATOM   1003  N   SER A 129      12.230  -1.695 -13.757  1.00  0.00           N  
ATOM   1004  CA  SER A 129      13.339  -1.838 -12.819  1.00  0.00           C  
ATOM   1005  C   SER A 129      13.513  -3.289 -12.386  1.00  0.00           C  
ATOM   1006  CB  SER A 129      13.121  -0.953 -11.591  1.00  0.00           C  
ATOM   1007  O   SER A 129      12.529  -4.003 -12.178  1.00  0.00           O  
ATOM   1008  OG  SER A 129      14.210  -1.065 -10.691  1.00  0.00           O  
ATOM   1009  N   THR A 130      14.706  -3.654 -12.359  1.00  0.00           N  
ATOM   1010  CA  THR A 130      14.996  -4.958 -11.773  1.00  0.00           C  
ATOM   1011  C   THR A 130      14.966  -4.886 -10.249  1.00  0.00           C  
ATOM   1012  CB  THR A 130      16.366  -5.487 -12.238  1.00  0.00           C  
ATOM   1013  O   THR A 130      15.412  -3.899  -9.660  1.00  0.00           O  
ATOM   1014  CG2 THR A 130      16.607  -6.907 -11.734  1.00  0.00           C  
ATOM   1015  OG1 THR A 130      16.411  -5.486 -13.670  1.00  0.00           O  
ATOM   1016  N   THR A 131      14.382  -5.960  -9.650  1.00  0.00           N  
ATOM   1017  CA  THR A 131      14.202  -5.885  -8.205  1.00  0.00           C  
ATOM   1018  C   THR A 131      14.965  -7.006  -7.505  1.00  0.00           C  
ATOM   1019  CB  THR A 131      12.712  -5.957  -7.823  1.00  0.00           C  
ATOM   1020  O   THR A 131      15.132  -8.092  -8.064  1.00  0.00           O  
ATOM   1021  CG2 THR A 131      12.101  -7.290  -8.242  1.00  0.00           C  
ATOM   1022  OG1 THR A 131      12.581  -5.810  -6.403  1.00  0.00           O  
ATOM   1023  N   TYR A 132      15.485  -6.722  -6.266  1.00  0.00           N  
ATOM   1024  CA  TYR A 132      16.243  -7.653  -5.438  1.00  0.00           C  
ATOM   1025  C   TYR A 132      15.828  -7.546  -3.976  1.00  0.00           C  
ATOM   1026  CB  TYR A 132      17.747  -7.393  -5.574  1.00  0.00           C  
ATOM   1027  O   TYR A 132      15.492  -6.459  -3.498  1.00  0.00           O  
ATOM   1028  CG  TYR A 132      18.278  -7.620  -6.969  1.00  0.00           C  
ATOM   1029  CD1 TYR A 132      18.691  -8.885  -7.381  1.00  0.00           C  
ATOM   1030  CD2 TYR A 132      18.369  -6.570  -7.876  1.00  0.00           C  
ATOM   1031  CE1 TYR A 132      19.184  -9.098  -8.664  1.00  0.00           C  
ATOM   1032  CE2 TYR A 132      18.859  -6.771  -9.162  1.00  0.00           C  
ATOM   1033  OH  TYR A 132      19.750  -8.242 -10.818  1.00  0.00           O  
ATOM   1034  CZ  TYR A 132      19.263  -8.037  -9.546  1.00  0.00           C  
ATOM   1035  N   PRO A 133      15.766  -8.699  -3.396  1.00  0.00           N  
ATOM   1036  CA  PRO A 133      15.438  -8.652  -1.970  1.00  0.00           C  
ATOM   1037  C   PRO A 133      16.507  -7.941  -1.142  1.00  0.00           C  
ATOM   1038  CB  PRO A 133      15.340 -10.129  -1.581  1.00  0.00           C  
ATOM   1039  O   PRO A 133      17.686  -7.954  -1.507  1.00  0.00           O  
ATOM   1040  CG  PRO A 133      16.268 -10.833  -2.517  1.00  0.00           C  
ATOM   1041  CD  PRO A 133      16.234 -10.128  -3.843  1.00  0.00           C  
ATOM   1042  N   SER A 134      16.074  -7.261  -0.156  1.00  0.00           N  
ATOM   1043  CA  SER A 134      16.949  -6.681   0.857  1.00  0.00           C  
ATOM   1044  C   SER A 134      16.768  -7.371   2.205  1.00  0.00           C  
ATOM   1045  CB  SER A 134      16.680  -5.182   1.003  1.00  0.00           C  
ATOM   1046  O   SER A 134      15.640  -7.573   2.659  1.00  0.00           O  
ATOM   1047  OG  SER A 134      17.557  -4.604   1.954  1.00  0.00           O  
ATOM   1048  N   GLY A 135      17.855  -7.698   2.854  1.00  0.00           N  
ATOM   1049  CA  GLY A 135      17.793  -8.333   4.161  1.00  0.00           C  
ATOM   1050  C   GLY A 135      17.052  -9.657   4.146  1.00  0.00           C  
ATOM   1051  O   GLY A 135      17.407 -10.565   3.392  1.00  0.00           O  
ATOM   1052  N   ASP A 136      15.906  -9.669   4.942  1.00  0.00           N  
ATOM   1053  CA  ASP A 136      15.169 -10.910   5.163  1.00  0.00           C  
ATOM   1054  C   ASP A 136      14.144 -11.145   4.056  1.00  0.00           C  
ATOM   1055  CB  ASP A 136      14.475 -10.886   6.526  1.00  0.00           C  
ATOM   1056  O   ASP A 136      13.358 -12.092   4.122  1.00  0.00           O  
ATOM   1057  CG  ASP A 136      13.469  -9.756   6.660  1.00  0.00           C  
ATOM   1058  OD1 ASP A 136      13.312  -8.963   5.706  1.00  0.00           O  
ATOM   1059  OD2 ASP A 136      12.829  -9.656   7.729  1.00  0.00           O  
ATOM   1060  N   GLY A 137      14.099 -10.273   3.034  1.00  0.00           N  
ATOM   1061  CA  GLY A 137      13.211 -10.508   1.908  1.00  0.00           C  
ATOM   1062  C   GLY A 137      11.857  -9.843   2.066  1.00  0.00           C  
ATOM   1063  O   GLY A 137      10.978 -10.001   1.216  1.00  0.00           O  
ATOM   1064  N   VAL A 138      11.647  -9.106   3.111  1.00  0.00           N  
ATOM   1065  CA  VAL A 138      10.399  -8.386   3.339  1.00  0.00           C  
ATOM   1066  C   VAL A 138      10.370  -7.118   2.488  1.00  0.00           C  
ATOM   1067  CB  VAL A 138      10.213  -8.031   4.831  1.00  0.00           C  
ATOM   1068  O   VAL A 138       9.340  -6.780   1.902  1.00  0.00           O  
ATOM   1069  CG1 VAL A 138       9.033  -7.079   5.017  1.00  0.00           C  
ATOM   1070  CG2 VAL A 138      10.017  -9.299   5.660  1.00  0.00           C  
ATOM   1071  N   PHE A 139      11.529  -6.561   2.421  1.00  0.00           N  
ATOM   1072  CA  PHE A 139      11.680  -5.384   1.574  1.00  0.00           C  
ATOM   1073  C   PHE A 139      12.523  -5.705   0.346  1.00  0.00           C  
ATOM   1074  CB  PHE A 139      12.314  -4.232   2.360  1.00  0.00           C  
ATOM   1075  O   PHE A 139      13.454  -6.510   0.419  1.00  0.00           O  
ATOM   1076  CG  PHE A 139      11.441  -3.697   3.463  1.00  0.00           C  
ATOM   1077  CD1 PHE A 139      10.355  -2.880   3.175  1.00  0.00           C  
ATOM   1078  CD2 PHE A 139      11.707  -4.012   4.789  1.00  0.00           C  
ATOM   1079  CE1 PHE A 139       9.546  -2.383   4.194  1.00  0.00           C  
ATOM   1080  CE2 PHE A 139      10.903  -3.519   5.813  1.00  0.00           C  
ATOM   1081  CZ  PHE A 139       9.823  -2.704   5.513  1.00  0.00           C  
ATOM   1082  N   TRP A 140      12.119  -5.125  -0.730  1.00  0.00           N  
ATOM   1083  CA  TRP A 140      12.803  -5.303  -2.007  1.00  0.00           C  
ATOM   1084  C   TRP A 140      13.220  -3.958  -2.593  1.00  0.00           C  
ATOM   1085  CB  TRP A 140      11.908  -6.051  -2.998  1.00  0.00           C  
ATOM   1086  O   TRP A 140      12.505  -2.963  -2.449  1.00  0.00           O  
ATOM   1087  CG  TRP A 140      11.723  -7.504  -2.676  1.00  0.00           C  
ATOM   1088  CD1 TRP A 140      11.078  -8.032  -1.592  1.00  0.00           C  
ATOM   1089  CD2 TRP A 140      12.195  -8.615  -3.443  1.00  0.00           C  
ATOM   1090  CE2 TRP A 140      11.799  -9.789  -2.766  1.00  0.00           C  
ATOM   1091  CE3 TRP A 140      12.915  -8.732  -4.640  1.00  0.00           C  
ATOM   1092  NE1 TRP A 140      11.120  -9.406  -1.641  1.00  0.00           N  
ATOM   1093  CH2 TRP A 140      12.804 -11.152  -4.419  1.00  0.00           C  
ATOM   1094  CZ2 TRP A 140      12.099 -11.066  -3.247  1.00  0.00           C  
ATOM   1095  CZ3 TRP A 140      13.212 -10.004  -5.117  1.00  0.00           C  
ATOM   1096  N   ARG A 141      14.354  -4.023  -3.202  1.00  0.00           N  
ATOM   1097  CA  ARG A 141      14.864  -2.796  -3.806  1.00  0.00           C  
ATOM   1098  C   ARG A 141      14.355  -2.637  -5.235  1.00  0.00           C  
ATOM   1099  CB  ARG A 141      16.394  -2.785  -3.790  1.00  0.00           C  
ATOM   1100  O   ARG A 141      14.159  -3.627  -5.943  1.00  0.00           O  
ATOM   1101  CG  ARG A 141      16.995  -2.733  -2.395  1.00  0.00           C  
ATOM   1102  CD  ARG A 141      18.516  -2.797  -2.434  1.00  0.00           C  
ATOM   1103  NE  ARG A 141      19.088  -2.829  -1.091  1.00  0.00           N  
ATOM   1104  NH1 ARG A 141      21.238  -3.297  -1.794  1.00  0.00           N  
ATOM   1105  NH2 ARG A 141      20.782  -3.071   0.441  1.00  0.00           N  
ATOM   1106  CZ  ARG A 141      20.368  -3.066  -0.818  1.00  0.00           C  
ATOM   1107  N   HIS A 142      14.169  -1.389  -5.599  1.00  0.00           N  
ATOM   1108  CA  HIS A 142      13.948  -0.975  -6.980  1.00  0.00           C  
ATOM   1109  C   HIS A 142      14.544   0.404  -7.244  1.00  0.00           C  
ATOM   1110  CB  HIS A 142      12.453  -0.972  -7.306  1.00  0.00           C  
ATOM   1111  O   HIS A 142      14.903   1.119  -6.306  1.00  0.00           O  
ATOM   1112  CG  HIS A 142      11.681   0.076  -6.569  1.00  0.00           C  
ATOM   1113  CD2 HIS A 142      11.049   0.038  -5.372  1.00  0.00           C  
ATOM   1114  ND1 HIS A 142      11.490   1.347  -7.066  1.00  0.00           N  
ATOM   1115  CE1 HIS A 142      10.773   2.047  -6.203  1.00  0.00           C  
ATOM   1116  NE2 HIS A 142      10.492   1.276  -5.167  1.00  0.00           N  
ATOM   1117  N   TRP A 143      14.699   0.773  -8.524  1.00  0.00           N  
ATOM   1118  CA  TRP A 143      15.428   1.990  -8.864  1.00  0.00           C  
ATOM   1119  C   TRP A 143      14.528   2.976  -9.602  1.00  0.00           C  
ATOM   1120  CB  TRP A 143      16.656   1.663  -9.718  1.00  0.00           C  
ATOM   1121  O   TRP A 143      15.015   3.875 -10.290  1.00  0.00           O  
ATOM   1122  CG  TRP A 143      17.806   1.097  -8.939  1.00  0.00           C  
ATOM   1123  CD1 TRP A 143      18.869   1.785  -8.423  1.00  0.00           C  
ATOM   1124  CD2 TRP A 143      18.010  -0.276  -8.593  1.00  0.00           C  
ATOM   1125  CE2 TRP A 143      19.218  -0.349  -7.865  1.00  0.00           C  
ATOM   1126  CE3 TRP A 143      17.287  -1.454  -8.828  1.00  0.00           C  
ATOM   1127  NE1 TRP A 143      19.722   0.921  -7.775  1.00  0.00           N  
ATOM   1128  CH2 TRP A 143      18.993  -2.691  -7.613  1.00  0.00           C  
ATOM   1129  CZ2 TRP A 143      19.720  -1.555  -7.369  1.00  0.00           C  
ATOM   1130  CZ3 TRP A 143      17.788  -2.652  -8.334  1.00  0.00           C  
ATOM   1131  N   ILE A 144      13.264   2.729  -9.416  1.00  0.00           N  
ATOM   1132  CA  ILE A 144      12.292   3.664  -9.972  1.00  0.00           C  
ATOM   1133  C   ILE A 144      12.210   4.909  -9.091  1.00  0.00           C  
ATOM   1134  CB  ILE A 144      10.898   3.013 -10.112  1.00  0.00           C  
ATOM   1135  O   ILE A 144      11.997   4.807  -7.881  1.00  0.00           O  
ATOM   1136  CG1 ILE A 144      10.975   1.772 -11.007  1.00  0.00           C  
ATOM   1137  CG2 ILE A 144       9.884   4.021 -10.660  1.00  0.00           C  
ATOM   1138  CD1 ILE A 144       9.740   0.884 -10.944  1.00  0.00           C  
ATOM   1139  N   PRO A 145      12.407   6.141  -9.762  1.00  0.00           N  
ATOM   1140  CA  PRO A 145      12.281   7.369  -8.974  1.00  0.00           C  
ATOM   1141  C   PRO A 145      10.869   7.582  -8.435  1.00  0.00           C  
ATOM   1142  CB  PRO A 145      12.656   8.468  -9.972  1.00  0.00           C  
ATOM   1143  O   PRO A 145       9.890   7.378  -9.158  1.00  0.00           O  
ATOM   1144  CG  PRO A 145      13.388   7.758 -11.064  1.00  0.00           C  
ATOM   1145  CD  PRO A 145      12.867   6.352 -11.153  1.00  0.00           C  
ATOM   1146  N   THR A 146      10.774   7.873  -7.157  1.00  0.00           N  
ATOM   1147  CA  THR A 146       9.487   8.144  -6.526  1.00  0.00           C  
ATOM   1148  C   THR A 146       9.523   9.471  -5.773  1.00  0.00           C  
ATOM   1149  CB  THR A 146       9.089   7.013  -5.560  1.00  0.00           C  
ATOM   1150  O   THR A 146      10.599  10.006  -5.498  1.00  0.00           O  
ATOM   1151  CG2 THR A 146       8.997   5.676  -6.287  1.00  0.00           C  
ATOM   1152  OG1 THR A 146      10.071   6.913  -4.521  1.00  0.00           O  
ATOM   1153  N   LYS A 147       8.375  10.079  -5.603  1.00  0.00           N  
ATOM   1154  CA  LYS A 147       8.210  11.307  -4.832  1.00  0.00           C  
ATOM   1155  C   LYS A 147       7.401  11.056  -3.563  1.00  0.00           C  
ATOM   1156  CB  LYS A 147       7.535  12.387  -5.679  1.00  0.00           C  
ATOM   1157  O   LYS A 147       6.760  10.012  -3.426  1.00  0.00           O  
ATOM   1158  CG  LYS A 147       8.308  12.762  -6.935  1.00  0.00           C  
ATOM   1159  CD  LYS A 147       7.557  13.795  -7.765  1.00  0.00           C  
ATOM   1160  CE  LYS A 147       8.308  14.137  -9.045  1.00  0.00           C  
ATOM   1161  NZ  LYS A 147       7.561  15.128  -9.877  1.00  0.00           N  
ATOM   1162  N   ASP A 148       7.493  12.053  -2.746  1.00  0.00           N  
ATOM   1163  CA  ASP A 148       6.682  11.995  -1.534  1.00  0.00           C  
ATOM   1164  C   ASP A 148       5.204  11.812  -1.870  1.00  0.00           C  
ATOM   1165  CB  ASP A 148       6.878  13.259  -0.695  1.00  0.00           C  
ATOM   1166  O   ASP A 148       4.676  12.484  -2.759  1.00  0.00           O  
ATOM   1167  CG  ASP A 148       8.272  13.368  -0.103  1.00  0.00           C  
ATOM   1168  OD1 ASP A 148       8.989  12.346  -0.038  1.00  0.00           O  
ATOM   1169  OD2 ASP A 148       8.657  14.486   0.304  1.00  0.00           O  
ATOM   1170  N   GLY A 149       4.607  10.873  -1.150  1.00  0.00           N  
ATOM   1171  CA  GLY A 149       3.190  10.639  -1.377  1.00  0.00           C  
ATOM   1172  C   GLY A 149       2.918   9.428  -2.250  1.00  0.00           C  
ATOM   1173  O   GLY A 149       1.767   9.017  -2.411  1.00  0.00           O  
ATOM   1174  N   GLN A 150       3.982   8.829  -2.765  1.00  0.00           N  
ATOM   1175  CA  GLN A 150       3.763   7.728  -3.698  1.00  0.00           C  
ATOM   1176  C   GLN A 150       3.855   6.380  -2.989  1.00  0.00           C  
ATOM   1177  CB  GLN A 150       4.773   7.787  -4.845  1.00  0.00           C  
ATOM   1178  O   GLN A 150       3.827   5.330  -3.634  1.00  0.00           O  
ATOM   1179  CG  GLN A 150       4.528   8.929  -5.822  1.00  0.00           C  
ATOM   1180  CD  GLN A 150       5.519   8.942  -6.971  1.00  0.00           C  
ATOM   1181  NE2 GLN A 150       5.023   9.188  -8.179  1.00  0.00           N  
ATOM   1182  OE1 GLN A 150       6.720   8.734  -6.774  1.00  0.00           O  
ATOM   1183  N   CYS A 151       4.080   6.462  -1.678  1.00  0.00           N  
ATOM   1184  CA  CYS A 151       3.968   5.209  -0.939  1.00  0.00           C  
ATOM   1185  C   CYS A 151       2.630   4.534  -1.211  1.00  0.00           C  
ATOM   1186  CB  CYS A 151       4.131   5.454   0.560  1.00  0.00           C  
ATOM   1187  O   CYS A 151       1.631   5.207  -1.471  1.00  0.00           O  
ATOM   1188  SG  CYS A 151       5.794   5.970   1.038  1.00  0.00           S  
ATOM   1189  N   GLY A 152       2.709   3.226  -1.214  1.00  0.00           N  
ATOM   1190  CA  GLY A 152       1.474   2.485  -1.411  1.00  0.00           C  
ATOM   1191  C   GLY A 152       1.197   2.163  -2.868  1.00  0.00           C  
ATOM   1192  O   GLY A 152       0.274   1.406  -3.177  1.00  0.00           O  
ATOM   1193  N   ALA A 153       2.038   2.752  -3.737  1.00  0.00           N  
ATOM   1194  CA  ALA A 153       1.866   2.441  -5.154  1.00  0.00           C  
ATOM   1195  C   ALA A 153       2.293   1.007  -5.456  1.00  0.00           C  
ATOM   1196  CB  ALA A 153       2.660   3.421  -6.014  1.00  0.00           C  
ATOM   1197  O   ALA A 153       3.313   0.536  -4.947  1.00  0.00           O  
ATOM   1198  N   PRO A 154       1.522   0.347  -6.317  1.00  0.00           N  
ATOM   1199  CA  PRO A 154       1.814  -1.064  -6.580  1.00  0.00           C  
ATOM   1200  C   PRO A 154       3.012  -1.256  -7.506  1.00  0.00           C  
ATOM   1201  CB  PRO A 154       0.529  -1.574  -7.236  1.00  0.00           C  
ATOM   1202  O   PRO A 154       3.179  -0.504  -8.470  1.00  0.00           O  
ATOM   1203  CG  PRO A 154      -0.073  -0.369  -7.884  1.00  0.00           C  
ATOM   1204  CD  PRO A 154       0.232   0.831  -7.035  1.00  0.00           C  
ATOM   1205  N   LEU A 155       3.845  -2.204  -7.130  1.00  0.00           N  
ATOM   1206  CA  LEU A 155       4.856  -2.745  -8.031  1.00  0.00           C  
ATOM   1207  C   LEU A 155       4.341  -3.992  -8.741  1.00  0.00           C  
ATOM   1208  CB  LEU A 155       6.138  -3.075  -7.261  1.00  0.00           C  
ATOM   1209  O   LEU A 155       3.931  -4.957  -8.092  1.00  0.00           O  
ATOM   1210  CG  LEU A 155       7.041  -1.892  -6.910  1.00  0.00           C  
ATOM   1211  CD1 LEU A 155       7.716  -1.348  -8.165  1.00  0.00           C  
ATOM   1212  CD2 LEU A 155       6.242  -0.798  -6.210  1.00  0.00           C  
ATOM   1213  N   VAL A 156       4.389  -3.949 -10.098  1.00  0.00           N  
ATOM   1214  CA  VAL A 156       3.748  -4.978 -10.910  1.00  0.00           C  
ATOM   1215  C   VAL A 156       4.802  -5.726 -11.723  1.00  0.00           C  
ATOM   1216  CB  VAL A 156       2.680  -4.374 -11.850  1.00  0.00           C  
ATOM   1217  O   VAL A 156       5.670  -5.109 -12.345  1.00  0.00           O  
ATOM   1218  CG1 VAL A 156       2.015  -5.468 -12.684  1.00  0.00           C  
ATOM   1219  CG2 VAL A 156       1.636  -3.602 -11.045  1.00  0.00           C  
ATOM   1220  N   SER A 157       4.726  -7.060 -11.709  1.00  0.00           N  
ATOM   1221  CA  SER A 157       5.629  -7.885 -12.505  1.00  0.00           C  
ATOM   1222  C   SER A 157       5.377  -7.700 -13.997  1.00  0.00           C  
ATOM   1223  CB  SER A 157       5.475  -9.360 -12.132  1.00  0.00           C  
ATOM   1224  O   SER A 157       4.239  -7.811 -14.459  1.00  0.00           O  
ATOM   1225  OG  SER A 157       6.212 -10.183 -13.020  1.00  0.00           O  
ATOM   1226  N   VAL A 158       6.446  -7.487 -14.695  1.00  0.00           N  
ATOM   1227  CA  VAL A 158       6.351  -7.319 -16.142  1.00  0.00           C  
ATOM   1228  C   VAL A 158       6.013  -8.657 -16.797  1.00  0.00           C  
ATOM   1229  CB  VAL A 158       7.659  -6.750 -16.734  1.00  0.00           C  
ATOM   1230  O   VAL A 158       5.354  -8.696 -17.838  1.00  0.00           O  
ATOM   1231  CG1 VAL A 158       7.591  -6.715 -18.260  1.00  0.00           C  
ATOM   1232  CG2 VAL A 158       7.935  -5.355 -16.176  1.00  0.00           C  
ATOM   1233  N   GLU A 159       6.391  -9.714 -16.146  1.00  0.00           N  
ATOM   1234  CA  GLU A 159       6.252 -11.054 -16.709  1.00  0.00           C  
ATOM   1235  C   GLU A 159       4.790 -11.489 -16.741  1.00  0.00           C  
ATOM   1236  CB  GLU A 159       7.084 -12.061 -15.912  1.00  0.00           C  
ATOM   1237  O   GLU A 159       4.309 -11.993 -17.758  1.00  0.00           O  
ATOM   1238  CG  GLU A 159       7.067 -13.468 -16.492  1.00  0.00           C  
ATOM   1239  CD  GLU A 159       7.981 -14.433 -15.754  1.00  0.00           C  
ATOM   1240  OE1 GLU A 159       8.028 -15.628 -16.123  1.00  0.00           O  
ATOM   1241  OE2 GLU A 159       8.656 -13.990 -14.797  1.00  0.00           O  
ATOM   1242  N   ASP A 160       4.084 -11.192 -15.600  1.00  0.00           N  
ATOM   1243  CA  ASP A 160       2.755 -11.794 -15.560  1.00  0.00           C  
ATOM   1244  C   ASP A 160       1.701 -10.769 -15.146  1.00  0.00           C  
ATOM   1245  CB  ASP A 160       2.734 -12.986 -14.601  1.00  0.00           C  
ATOM   1246  O   ASP A 160       0.520 -11.101 -15.021  1.00  0.00           O  
ATOM   1247  CG  ASP A 160       3.184 -12.626 -13.197  1.00  0.00           C  
ATOM   1248  OD1 ASP A 160       3.316 -11.422 -12.889  1.00  0.00           O  
ATOM   1249  OD2 ASP A 160       3.413 -13.554 -12.392  1.00  0.00           O  
ATOM   1250  N   GLY A 161       2.044  -9.564 -14.790  1.00  0.00           N  
ATOM   1251  CA  GLY A 161       1.090  -8.516 -14.461  1.00  0.00           C  
ATOM   1252  C   GLY A 161       0.580  -8.600 -13.035  1.00  0.00           C  
ATOM   1253  O   GLY A 161      -0.376  -7.912 -12.671  1.00  0.00           O  
ATOM   1254  N   SER A 162       1.210  -9.463 -12.240  1.00  0.00           N  
ATOM   1255  CA  SER A 162       0.821  -9.622 -10.842  1.00  0.00           C  
ATOM   1256  C   SER A 162       1.405  -8.511  -9.977  1.00  0.00           C  
ATOM   1257  CB  SER A 162       1.272 -10.983 -10.312  1.00  0.00           C  
ATOM   1258  O   SER A 162       2.493  -8.004 -10.259  1.00  0.00           O  
ATOM   1259  OG  SER A 162       0.690 -12.034 -11.063  1.00  0.00           O  
ATOM   1260  N   ILE A 163       0.628  -8.057  -8.995  1.00  0.00           N  
ATOM   1261  CA  ILE A 163       1.154  -7.125  -8.003  1.00  0.00           C  
ATOM   1262  C   ILE A 163       2.078  -7.864  -7.039  1.00  0.00           C  
ATOM   1263  CB  ILE A 163       0.016  -6.426  -7.226  1.00  0.00           C  
ATOM   1264  O   ILE A 163       1.655  -8.803  -6.360  1.00  0.00           O  
ATOM   1265  CG1 ILE A 163      -0.861  -5.610  -8.182  1.00  0.00           C  
ATOM   1266  CG2 ILE A 163       0.587  -5.539  -6.115  1.00  0.00           C  
ATOM   1267  CD1 ILE A 163      -2.114  -5.034  -7.534  1.00  0.00           C  
ATOM   1268  N   VAL A 164       3.339  -7.410  -6.919  1.00  0.00           N  
ATOM   1269  CA  VAL A 164       4.315  -8.170  -6.145  1.00  0.00           C  
ATOM   1270  C   VAL A 164       4.697  -7.392  -4.888  1.00  0.00           C  
ATOM   1271  CB  VAL A 164       5.576  -8.489  -6.979  1.00  0.00           C  
ATOM   1272  O   VAL A 164       5.382  -7.919  -4.008  1.00  0.00           O  
ATOM   1273  CG1 VAL A 164       5.237  -9.432  -8.132  1.00  0.00           C  
ATOM   1274  CG2 VAL A 164       6.207  -7.201  -7.505  1.00  0.00           C  
ATOM   1275  N   GLY A 165       4.232  -6.137  -4.813  1.00  0.00           N  
ATOM   1276  CA  GLY A 165       4.528  -5.336  -3.636  1.00  0.00           C  
ATOM   1277  C   GLY A 165       3.993  -3.919  -3.729  1.00  0.00           C  
ATOM   1278  O   GLY A 165       3.374  -3.548  -4.728  1.00  0.00           O  
ATOM   1279  N   LEU A 166       4.147  -3.219  -2.608  1.00  0.00           N  
ATOM   1280  CA  LEU A 166       3.790  -1.806  -2.532  1.00  0.00           C  
ATOM   1281  C   LEU A 166       5.002  -0.958  -2.160  1.00  0.00           C  
ATOM   1282  CB  LEU A 166       2.669  -1.591  -1.510  1.00  0.00           C  
ATOM   1283  O   LEU A 166       5.743  -1.300  -1.236  1.00  0.00           O  
ATOM   1284  CG  LEU A 166       1.389  -2.400  -1.728  1.00  0.00           C  
ATOM   1285  CD1 LEU A 166       0.320  -1.980  -0.725  1.00  0.00           C  
ATOM   1286  CD2 LEU A 166       0.885  -2.229  -3.157  1.00  0.00           C  
ATOM   1287  N   HIS A 167       5.133   0.137  -3.004  1.00  0.00           N  
ATOM   1288  CA  HIS A 167       6.220   1.048  -2.662  1.00  0.00           C  
ATOM   1289  C   HIS A 167       6.140   1.477  -1.201  1.00  0.00           C  
ATOM   1290  CB  HIS A 167       6.196   2.277  -3.572  1.00  0.00           C  
ATOM   1291  O   HIS A 167       5.072   1.863  -0.721  1.00  0.00           O  
ATOM   1292  CG  HIS A 167       7.188   3.328  -3.187  1.00  0.00           C  
ATOM   1293  CD2 HIS A 167       7.014   4.563  -2.659  1.00  0.00           C  
ATOM   1294  ND1 HIS A 167       8.547   3.160  -3.338  1.00  0.00           N  
ATOM   1295  CE1 HIS A 167       9.169   4.249  -2.917  1.00  0.00           C  
ATOM   1296  NE2 HIS A 167       8.261   5.115  -2.500  1.00  0.00           N  
ATOM   1297  N   SER A 168       7.311   1.536  -0.431  1.00  0.00           N  
ATOM   1298  CA  SER A 168       7.299   1.781   1.007  1.00  0.00           C  
ATOM   1299  C   SER A 168       8.241   2.920   1.382  1.00  0.00           C  
ATOM   1300  CB  SER A 168       7.688   0.514   1.770  1.00  0.00           C  
ATOM   1301  O   SER A 168       7.851   3.844   2.098  1.00  0.00           O  
ATOM   1302  OG  SER A 168       7.476   0.680   3.162  1.00  0.00           O  
ATOM   1303  N   ALA A 169       9.416   2.849   0.909  1.00  0.00           N  
ATOM   1304  CA  ALA A 169      10.419   3.761   1.452  1.00  0.00           C  
ATOM   1305  C   ALA A 169      11.550   3.989   0.453  1.00  0.00           C  
ATOM   1306  CB  ALA A 169      10.974   3.221   2.767  1.00  0.00           C  
ATOM   1307  O   ALA A 169      11.564   3.392  -0.626  1.00  0.00           O  
ATOM   1308  N   SER A 170      12.331   4.997   0.803  1.00  0.00           N  
ATOM   1309  CA  SER A 170      13.563   5.280   0.073  1.00  0.00           C  
ATOM   1310  C   SER A 170      14.766   5.307   1.009  1.00  0.00           C  
ATOM   1311  CB  SER A 170      13.453   6.613  -0.667  1.00  0.00           C  
ATOM   1312  O   SER A 170      14.608   5.359   2.231  1.00  0.00           O  
ATOM   1313  OG  SER A 170      13.294   7.685   0.247  1.00  0.00           O  
ATOM   1314  N   ASN A 171      15.922   5.054   0.391  1.00  0.00           N  
ATOM   1315  CA  ASN A 171      17.124   5.251   1.195  1.00  0.00           C  
ATOM   1316  C   ASN A 171      17.451   6.732   1.362  1.00  0.00           C  
ATOM   1317  CB  ASN A 171      18.312   4.512   0.574  1.00  0.00           C  
ATOM   1318  O   ASN A 171      16.779   7.589   0.786  1.00  0.00           O  
ATOM   1319  CG  ASN A 171      18.762   5.128  -0.736  1.00  0.00           C  
ATOM   1320  ND2 ASN A 171      19.854   4.612  -1.289  1.00  0.00           N  
ATOM   1321  OD1 ASN A 171      18.135   6.060  -1.246  1.00  0.00           O  
ATOM   1322  N   PHE A 172      18.414   7.060   2.179  1.00  0.00           N  
ATOM   1323  CA  PHE A 172      18.724   8.436   2.552  1.00  0.00           C  
ATOM   1324  C   PHE A 172      19.303   9.200   1.367  1.00  0.00           C  
ATOM   1325  CB  PHE A 172      19.704   8.468   3.728  1.00  0.00           C  
ATOM   1326  O   PHE A 172      19.135  10.417   1.264  1.00  0.00           O  
ATOM   1327  CG  PHE A 172      19.072   8.142   5.054  1.00  0.00           C  
ATOM   1328  CD1 PHE A 172      18.255   9.065   5.695  1.00  0.00           C  
ATOM   1329  CD2 PHE A 172      19.296   6.913   5.660  1.00  0.00           C  
ATOM   1330  CE1 PHE A 172      17.669   8.766   6.923  1.00  0.00           C  
ATOM   1331  CE2 PHE A 172      18.714   6.607   6.887  1.00  0.00           C  
ATOM   1332  CZ  PHE A 172      17.901   7.536   7.517  1.00  0.00           C  
ATOM   1333  N   ASP A 173      20.012   8.429   0.514  1.00  0.00           N  
ATOM   1334  CA  ASP A 173      20.623   9.096  -0.632  1.00  0.00           C  
ATOM   1335  C   ASP A 173      19.667   9.129  -1.822  1.00  0.00           C  
ATOM   1336  CB  ASP A 173      21.928   8.399  -1.025  1.00  0.00           C  
ATOM   1337  O   ASP A 173      20.032   9.587  -2.906  1.00  0.00           O  
ATOM   1338  CG  ASP A 173      22.965   8.413   0.084  1.00  0.00           C  
ATOM   1339  OD1 ASP A 173      22.946   9.337   0.925  1.00  0.00           O  
ATOM   1340  OD2 ASP A 173      23.809   7.492   0.116  1.00  0.00           O  
ATOM   1341  N   ASN A 174      18.477   8.603  -1.563  1.00  0.00           N  
ATOM   1342  CA  ASN A 174      17.417   8.532  -2.564  1.00  0.00           C  
ATOM   1343  C   ASN A 174      17.905   7.876  -3.852  1.00  0.00           C  
ATOM   1344  CB  ASN A 174      16.862   9.928  -2.856  1.00  0.00           C  
ATOM   1345  O   ASN A 174      17.524   8.291  -4.948  1.00  0.00           O  
ATOM   1346  CG  ASN A 174      15.424   9.895  -3.337  1.00  0.00           C  
ATOM   1347  ND2 ASN A 174      15.021  10.925  -4.072  1.00  0.00           N  
ATOM   1348  OD1 ASN A 174      14.682   8.952  -3.051  1.00  0.00           O  
ATOM   1349  N   THR A 175      18.898   6.990  -3.688  1.00  0.00           N  
ATOM   1350  CA  THR A 175      19.432   6.319  -4.868  1.00  0.00           C  
ATOM   1351  C   THR A 175      18.622   5.066  -5.189  1.00  0.00           C  
ATOM   1352  CB  THR A 175      20.912   5.941  -4.674  1.00  0.00           C  
ATOM   1353  O   THR A 175      18.631   4.589  -6.326  1.00  0.00           O  
ATOM   1354  CG2 THR A 175      21.783   7.185  -4.533  1.00  0.00           C  
ATOM   1355  OG1 THR A 175      21.045   5.143  -3.491  1.00  0.00           O  
ATOM   1356  N   ASN A 176      18.099   4.530  -4.168  1.00  0.00           N  
ATOM   1357  CA  ASN A 176      17.222   3.384  -4.384  1.00  0.00           C  
ATOM   1358  C   ASN A 176      16.011   3.423  -3.456  1.00  0.00           C  
ATOM   1359  CB  ASN A 176      17.992   2.075  -4.199  1.00  0.00           C  
ATOM   1360  O   ASN A 176      16.009   4.150  -2.461  1.00  0.00           O  
ATOM   1361  CG  ASN A 176      18.689   1.993  -2.855  1.00  0.00           C  
ATOM   1362  ND2 ASN A 176      20.016   2.016  -2.873  1.00  0.00           N  
ATOM   1363  OD1 ASN A 176      18.040   1.910  -1.809  1.00  0.00           O  
ATOM   1364  N   ASN A 177      14.981   2.835  -3.964  1.00  0.00           N  
ATOM   1365  CA  ASN A 177      13.723   2.755  -3.230  1.00  0.00           C  
ATOM   1366  C   ASN A 177      13.404   1.321  -2.817  1.00  0.00           C  
ATOM   1367  CB  ASN A 177      12.578   3.335  -4.063  1.00  0.00           C  
ATOM   1368  O   ASN A 177      14.082   0.383  -3.242  1.00  0.00           O  
ATOM   1369  CG  ASN A 177      12.751   4.815  -4.344  1.00  0.00           C  
ATOM   1370  ND2 ASN A 177      12.941   5.160  -5.612  1.00  0.00           N  
ATOM   1371  OD1 ASN A 177      12.714   5.641  -3.428  1.00  0.00           O  
ATOM   1372  N   TYR A 178      12.465   1.254  -1.852  1.00  0.00           N  
ATOM   1373  CA  TYR A 178      12.090  -0.058  -1.337  1.00  0.00           C  
ATOM   1374  C   TYR A 178      10.583  -0.267  -1.423  1.00  0.00           C  
ATOM   1375  CB  TYR A 178      12.558  -0.221   0.112  1.00  0.00           C  
ATOM   1376  O   TYR A 178       9.810   0.689  -1.322  1.00  0.00           O  
ATOM   1377  CG  TYR A 178      14.053  -0.104   0.284  1.00  0.00           C  
ATOM   1378  CD1 TYR A 178      14.865  -1.235   0.273  1.00  0.00           C  
ATOM   1379  CD2 TYR A 178      14.655   1.137   0.459  1.00  0.00           C  
ATOM   1380  CE1 TYR A 178      16.243  -1.133   0.434  1.00  0.00           C  
ATOM   1381  CE2 TYR A 178      16.032   1.252   0.620  1.00  0.00           C  
ATOM   1382  OH  TYR A 178      18.180   0.221   0.765  1.00  0.00           O  
ATOM   1383  CZ  TYR A 178      16.817   0.113   0.606  1.00  0.00           C  
ATOM   1384  N   PHE A 179      10.227  -1.475  -1.736  1.00  0.00           N  
ATOM   1385  CA  PHE A 179       8.818  -1.823  -1.598  1.00  0.00           C  
ATOM   1386  C   PHE A 179       8.645  -3.024  -0.676  1.00  0.00           C  
ATOM   1387  CB  PHE A 179       8.199  -2.120  -2.968  1.00  0.00           C  
ATOM   1388  O   PHE A 179       9.586  -3.793  -0.466  1.00  0.00           O  
ATOM   1389  CG  PHE A 179       8.702  -3.390  -3.599  1.00  0.00           C  
ATOM   1390  CD1 PHE A 179       9.823  -3.379  -4.420  1.00  0.00           C  
ATOM   1391  CD2 PHE A 179       8.053  -4.597  -3.371  1.00  0.00           C  
ATOM   1392  CE1 PHE A 179      10.291  -4.553  -5.005  1.00  0.00           C  
ATOM   1393  CE2 PHE A 179       8.514  -5.774  -3.953  1.00  0.00           C  
ATOM   1394  CZ  PHE A 179       9.633  -5.750  -4.770  1.00  0.00           C  
ATOM   1395  N   THR A 180       7.521  -3.053  -0.002  1.00  0.00           N  
ATOM   1396  CA  THR A 180       7.152  -4.186   0.840  1.00  0.00           C  
ATOM   1397  C   THR A 180       6.600  -5.331  -0.005  1.00  0.00           C  
ATOM   1398  CB  THR A 180       6.111  -3.779   1.899  1.00  0.00           C  
ATOM   1399  O   THR A 180       5.624  -5.154  -0.738  1.00  0.00           O  
ATOM   1400  CG2 THR A 180       5.828  -4.927   2.863  1.00  0.00           C  
ATOM   1401  OG1 THR A 180       6.607  -2.658   2.642  1.00  0.00           O  
ATOM   1402  N   ALA A 181       7.179  -6.469   0.081  1.00  0.00           N  
ATOM   1403  CA  ALA A 181       6.815  -7.636  -0.720  1.00  0.00           C  
ATOM   1404  C   ALA A 181       5.463  -8.197  -0.289  1.00  0.00           C  
ATOM   1405  CB  ALA A 181       7.893  -8.712  -0.613  1.00  0.00           C  
ATOM   1406  O   ALA A 181       5.147  -8.225   0.903  1.00  0.00           O  
ATOM   1407  N   ILE A 182       4.659  -8.593  -1.260  1.00  0.00           N  
ATOM   1408  CA  ILE A 182       3.455  -9.368  -0.982  1.00  0.00           C  
ATOM   1409  C   ILE A 182       3.840 -10.730  -0.407  1.00  0.00           C  
ATOM   1410  CB  ILE A 182       2.592  -9.547  -2.251  1.00  0.00           C  
ATOM   1411  O   ILE A 182       4.700 -11.422  -0.956  1.00  0.00           O  
ATOM   1412  CG1 ILE A 182       2.136  -8.184  -2.783  1.00  0.00           C  
ATOM   1413  CG2 ILE A 182       1.391 -10.453  -1.964  1.00  0.00           C  
ATOM   1414  CD1 ILE A 182       1.297  -7.384  -1.797  1.00  0.00           C  
ATOM   1415  N   PRO A 183       3.256 -11.118   0.771  1.00  0.00           N  
ATOM   1416  CA  PRO A 183       3.594 -12.417   1.356  1.00  0.00           C  
ATOM   1417  C   PRO A 183       2.982 -13.587   0.589  1.00  0.00           C  
ATOM   1418  CB  PRO A 183       3.016 -12.329   2.771  1.00  0.00           C  
ATOM   1419  O   PRO A 183       2.095 -13.386  -0.245  1.00  0.00           O  
ATOM   1420  CG  PRO A 183       1.835 -11.422   2.644  1.00  0.00           C  
ATOM   1421  CD  PRO A 183       2.146 -10.374   1.614  1.00  0.00           C  
ATOM   1422  N   PRO A 184       3.532 -14.797   0.949  1.00  0.00           N  
ATOM   1423  CA  PRO A 184       2.903 -15.972   0.342  1.00  0.00           C  
ATOM   1424  C   PRO A 184       1.442 -16.139   0.754  1.00  0.00           C  
ATOM   1425  CB  PRO A 184       3.752 -17.135   0.862  1.00  0.00           C  
ATOM   1426  O   PRO A 184       1.059 -15.741   1.857  1.00  0.00           O  
ATOM   1427  CG  PRO A 184       4.379 -16.618   2.117  1.00  0.00           C  
ATOM   1428  CD  PRO A 184       4.498 -15.125   2.011  1.00  0.00           C  
ATOM   1429  N   ASP A 185       0.555 -16.560  -0.122  1.00  0.00           N  
ATOM   1430  CA  ASP A 185      -0.838 -16.915   0.133  1.00  0.00           C  
ATOM   1431  C   ASP A 185      -1.680 -15.672   0.409  1.00  0.00           C  
ATOM   1432  CB  ASP A 185      -0.937 -17.889   1.309  1.00  0.00           C  
ATOM   1433  O   ASP A 185      -2.660 -15.732   1.154  1.00  0.00           O  
ATOM   1434  CG  ASP A 185      -0.262 -19.221   1.035  1.00  0.00           C  
ATOM   1435  OD1 ASP A 185      -0.362 -19.732  -0.102  1.00  0.00           O  
ATOM   1436  OD2 ASP A 185       0.373 -19.766   1.963  1.00  0.00           O  
ATOM   1437  N   PHE A 186      -1.180 -14.527  -0.008  1.00  0.00           N  
ATOM   1438  CA  PHE A 186      -1.875 -13.262   0.200  1.00  0.00           C  
ATOM   1439  C   PHE A 186      -3.247 -13.284  -0.462  1.00  0.00           C  
ATOM   1440  CB  PHE A 186      -1.047 -12.095  -0.346  1.00  0.00           C  
ATOM   1441  O   PHE A 186      -4.220 -12.771   0.095  1.00  0.00           O  
ATOM   1442  CG  PHE A 186      -1.532 -10.744   0.105  1.00  0.00           C  
ATOM   1443  CD1 PHE A 186      -1.973  -9.804  -0.819  1.00  0.00           C  
ATOM   1444  CD2 PHE A 186      -1.547 -10.412   1.454  1.00  0.00           C  
ATOM   1445  CE1 PHE A 186      -2.422  -8.553  -0.405  1.00  0.00           C  
ATOM   1446  CE2 PHE A 186      -1.994  -9.164   1.875  1.00  0.00           C  
ATOM   1447  CZ  PHE A 186      -2.431  -8.235   0.944  1.00  0.00           C  
ATOM   1448  N   GLN A 187      -3.308 -13.860  -1.584  1.00  0.00           N  
ATOM   1449  CA  GLN A 187      -4.577 -13.947  -2.299  1.00  0.00           C  
ATOM   1450  C   GLN A 187      -5.629 -14.672  -1.464  1.00  0.00           C  
ATOM   1451  CB  GLN A 187      -4.391 -14.657  -3.640  1.00  0.00           C  
ATOM   1452  O   GLN A 187      -6.788 -14.253  -1.415  1.00  0.00           O  
ATOM   1453  CG  GLN A 187      -5.625 -14.621  -4.532  1.00  0.00           C  
ATOM   1454  CD  GLN A 187      -5.923 -13.232  -5.065  1.00  0.00           C  
ATOM   1455  NE2 GLN A 187      -7.199 -12.861  -5.073  1.00  0.00           N  
ATOM   1456  OE1 GLN A 187      -5.014 -12.499  -5.466  1.00  0.00           O  
ATOM   1457  N   LYS A 188      -5.232 -15.771  -0.850  1.00  0.00           N  
ATOM   1458  CA  LYS A 188      -6.114 -16.546   0.018  1.00  0.00           C  
ATOM   1459  C   LYS A 188      -6.593 -15.710   1.201  1.00  0.00           C  
ATOM   1460  CB  LYS A 188      -5.403 -17.804   0.518  1.00  0.00           C  
ATOM   1461  O   LYS A 188      -7.761 -15.787   1.589  1.00  0.00           O  
ATOM   1462  CG  LYS A 188      -6.308 -18.765   1.276  1.00  0.00           C  
ATOM   1463  CD  LYS A 188      -5.565 -20.034   1.676  1.00  0.00           C  
ATOM   1464  CE  LYS A 188      -6.443 -20.958   2.509  1.00  0.00           C  
ATOM   1465  NZ  LYS A 188      -5.714 -22.196   2.916  1.00  0.00           N  
ATOM   1466  N   LEU A 189      -5.666 -14.936   1.736  1.00  0.00           N  
ATOM   1467  CA  LEU A 189      -5.996 -14.056   2.851  1.00  0.00           C  
ATOM   1468  C   LEU A 189      -7.094 -13.073   2.462  1.00  0.00           C  
ATOM   1469  CB  LEU A 189      -4.753 -13.293   3.317  1.00  0.00           C  
ATOM   1470  O   LEU A 189      -8.000 -12.802   3.254  1.00  0.00           O  
ATOM   1471  CG  LEU A 189      -4.967 -12.261   4.425  1.00  0.00           C  
ATOM   1472  CD1 LEU A 189      -5.350 -12.954   5.728  1.00  0.00           C  
ATOM   1473  CD2 LEU A 189      -3.715 -11.411   4.614  1.00  0.00           C  
ATOM   1474  N   LEU A 190      -7.116 -12.616   1.214  1.00  0.00           N  
ATOM   1475  CA  LEU A 190      -8.063 -11.609   0.747  1.00  0.00           C  
ATOM   1476  C   LEU A 190      -9.436 -12.225   0.504  1.00  0.00           C  
ATOM   1477  CB  LEU A 190      -7.553 -10.948  -0.536  1.00  0.00           C  
ATOM   1478  O   LEU A 190     -10.459 -11.555   0.661  1.00  0.00           O  
ATOM   1479  CG  LEU A 190      -6.266 -10.130  -0.412  1.00  0.00           C  
ATOM   1480  CD1 LEU A 190      -5.884  -9.535  -1.763  1.00  0.00           C  
ATOM   1481  CD2 LEU A 190      -6.427  -9.034   0.635  1.00  0.00           C  
ATOM   1482  N   THR A 191      -9.490 -13.470   0.201  1.00  0.00           N  
ATOM   1483  CA  THR A 191     -10.742 -14.066  -0.251  1.00  0.00           C  
ATOM   1484  C   THR A 191     -11.373 -14.906   0.856  1.00  0.00           C  
ATOM   1485  CB  THR A 191     -10.527 -14.939  -1.501  1.00  0.00           C  
ATOM   1486  O   THR A 191     -12.561 -15.229   0.797  1.00  0.00           O  
ATOM   1487  CG2 THR A 191     -10.070 -14.097  -2.688  1.00  0.00           C  
ATOM   1488  OG1 THR A 191      -9.529 -15.928  -1.220  1.00  0.00           O  
ATOM   1489  N   ASP A 192     -10.582 -15.249   1.869  1.00  0.00           N  
ATOM   1490  CA  ASP A 192     -11.076 -16.087   2.958  1.00  0.00           C  
ATOM   1491  C   ASP A 192     -11.191 -15.292   4.256  1.00  0.00           C  
ATOM   1492  CB  ASP A 192     -10.160 -17.296   3.161  1.00  0.00           C  
ATOM   1493  O   ASP A 192     -10.193 -15.067   4.943  1.00  0.00           O  
ATOM   1494  CG  ASP A 192     -10.710 -18.295   4.164  1.00  0.00           C  
ATOM   1495  OD1 ASP A 192     -11.727 -17.997   4.827  1.00  0.00           O  
ATOM   1496  OD2 ASP A 192     -10.120 -19.389   4.294  1.00  0.00           O  
ATOM   1497  N   PRO A 193     -12.375 -14.887   4.578  1.00  0.00           N  
ATOM   1498  CA  PRO A 193     -12.600 -14.068   5.771  1.00  0.00           C  
ATOM   1499  C   PRO A 193     -12.114 -14.744   7.051  1.00  0.00           C  
ATOM   1500  CB  PRO A 193     -14.120 -13.888   5.793  1.00  0.00           C  
ATOM   1501  O   PRO A 193     -11.791 -14.063   8.028  1.00  0.00           O  
ATOM   1502  CG  PRO A 193     -14.543 -14.035   4.367  1.00  0.00           C  
ATOM   1503  CD  PRO A 193     -13.644 -15.040   3.705  1.00  0.00           C  
ATOM   1504  N   SER A 194     -12.043 -16.092   7.084  1.00  0.00           N  
ATOM   1505  CA  SER A 194     -11.634 -16.831   8.274  1.00  0.00           C  
ATOM   1506  C   SER A 194     -10.156 -16.615   8.578  1.00  0.00           C  
ATOM   1507  CB  SER A 194     -11.915 -18.324   8.101  1.00  0.00           C  
ATOM   1508  O   SER A 194      -9.710 -16.834   9.707  1.00  0.00           O  
ATOM   1509  OG  SER A 194     -11.012 -18.902   7.174  1.00  0.00           O  
ATOM   1510  N   LEU A 195      -9.359 -16.109   7.602  1.00  0.00           N  
ATOM   1511  CA  LEU A 195      -7.926 -15.908   7.790  1.00  0.00           C  
ATOM   1512  C   LEU A 195      -7.632 -14.480   8.237  1.00  0.00           C  
ATOM   1513  CB  LEU A 195      -7.167 -16.217   6.497  1.00  0.00           C  
ATOM   1514  O   LEU A 195      -6.493 -14.154   8.580  1.00  0.00           O  
ATOM   1515  CG  LEU A 195      -7.218 -17.666   6.011  1.00  0.00           C  
ATOM   1516  CD1 LEU A 195      -6.496 -17.803   4.675  1.00  0.00           C  
ATOM   1517  CD2 LEU A 195      -6.610 -18.601   7.051  1.00  0.00           C  
ATOM   1518  N   GLN A 196      -8.688 -13.650   8.296  1.00  0.00           N  
ATOM   1519  CA  GLN A 196      -8.501 -12.240   8.621  1.00  0.00           C  
ATOM   1520  C   GLN A 196      -8.747 -11.979  10.105  1.00  0.00           C  
ATOM   1521  CB  GLN A 196      -9.427 -11.366   7.774  1.00  0.00           C  
ATOM   1522  O   GLN A 196      -9.770 -12.397  10.652  1.00  0.00           O  
ATOM   1523  CG  GLN A 196      -9.209 -11.512   6.274  1.00  0.00           C  
ATOM   1524  CD  GLN A 196     -10.368 -10.972   5.457  1.00  0.00           C  
ATOM   1525  NE2 GLN A 196     -10.239 -11.028   4.136  1.00  0.00           N  
ATOM   1526  OE1 GLN A 196     -11.372 -10.510   6.009  1.00  0.00           O  
ATOM   1527  N   LYS A 197      -7.758 -11.371  10.756  1.00  0.00           N  
ATOM   1528  CA  LYS A 197      -7.873 -10.927  12.142  1.00  0.00           C  
ATOM   1529  C   LYS A 197      -7.933  -9.404  12.229  1.00  0.00           C  
ATOM   1530  CB  LYS A 197      -6.703 -11.454  12.974  1.00  0.00           C  
ATOM   1531  O   LYS A 197      -6.910  -8.729  12.095  1.00  0.00           O  
ATOM   1532  CG  LYS A 197      -6.625 -12.972  13.042  1.00  0.00           C  
ATOM   1533  CD  LYS A 197      -5.448 -13.434  13.892  1.00  0.00           C  
ATOM   1534  CE  LYS A 197      -5.345 -14.953  13.926  1.00  0.00           C  
ATOM   1535  NZ  LYS A 197      -4.174 -15.410  14.732  1.00  0.00           N  
ATOM   1536  N   TRP A 198      -9.138  -8.911  12.588  1.00  0.00           N  
ATOM   1537  CA  TRP A 198      -9.397  -7.477  12.509  1.00  0.00           C  
ATOM   1538  C   TRP A 198      -9.181  -6.810  13.864  1.00  0.00           C  
ATOM   1539  CB  TRP A 198     -10.823  -7.214  12.018  1.00  0.00           C  
ATOM   1540  O   TRP A 198      -9.542  -7.369  14.902  1.00  0.00           O  
ATOM   1541  CG  TRP A 198     -11.125  -7.810  10.676  1.00  0.00           C  
ATOM   1542  CD1 TRP A 198     -11.825  -8.956  10.422  1.00  0.00           C  
ATOM   1543  CD2 TRP A 198     -10.730  -7.290   9.403  1.00  0.00           C  
ATOM   1544  CE2 TRP A 198     -11.226  -8.173   8.418  1.00  0.00           C  
ATOM   1545  CE3 TRP A 198     -10.005  -6.161   8.998  1.00  0.00           C  
ATOM   1546  NE1 TRP A 198     -11.890  -9.180   9.066  1.00  0.00           N  
ATOM   1547  CH2 TRP A 198     -10.307  -6.850   6.685  1.00  0.00           C  
ATOM   1548  CZ2 TRP A 198     -11.020  -7.962   7.053  1.00  0.00           C  
ATOM   1549  CZ3 TRP A 198      -9.800  -5.953   7.639  1.00  0.00           C  
ATOM   1550  N   VAL A 199      -8.512  -5.689  13.769  1.00  0.00           N  
ATOM   1551  CA  VAL A 199      -8.331  -4.869  14.963  1.00  0.00           C  
ATOM   1552  C   VAL A 199      -8.838  -3.453  14.699  1.00  0.00           C  
ATOM   1553  CB  VAL A 199      -6.852  -4.832  15.407  1.00  0.00           C  
ATOM   1554  O   VAL A 199      -8.964  -3.038  13.545  1.00  0.00           O  
ATOM   1555  CG1 VAL A 199      -6.354  -6.235  15.746  1.00  0.00           C  
ATOM   1556  CG2 VAL A 199      -5.985  -4.202  14.319  1.00  0.00           C  
ATOM   1557  N   LYS A 200      -9.262  -2.713  15.730  1.00  0.00           N  
ATOM   1558  CA  LYS A 200      -9.615  -1.298  15.666  1.00  0.00           C  
ATOM   1559  C   LYS A 200      -8.698  -0.462  16.555  1.00  0.00           C  
ATOM   1560  CB  LYS A 200     -11.074  -1.089  16.075  1.00  0.00           C  
ATOM   1561  O   LYS A 200      -8.136  -0.970  17.527  1.00  0.00           O  
ATOM   1562  CG  LYS A 200     -12.080  -1.701  15.112  1.00  0.00           C  
ATOM   1563  CD  LYS A 200     -13.513  -1.433  15.555  1.00  0.00           C  
ATOM   1564  CE  LYS A 200     -14.521  -2.026  14.580  1.00  0.00           C  
ATOM   1565  NZ  LYS A 200     -15.927  -1.776  15.017  1.00  0.00           N  
ATOM   1566  N   GLY A 201      -8.474   0.761  16.173  1.00  0.00           N  
ATOM   1567  CA  GLY A 201      -7.771   1.710  17.022  1.00  0.00           C  
ATOM   1568  C   GLY A 201      -6.266   1.521  17.009  1.00  0.00           C  
ATOM   1569  O   GLY A 201      -5.577   1.921  17.950  1.00  0.00           O  
ATOM   1570  N   TRP A 202      -5.813   0.850  15.953  1.00  0.00           N  
ATOM   1571  CA  TRP A 202      -4.385   0.568  15.853  1.00  0.00           C  
ATOM   1572  C   TRP A 202      -3.624   1.786  15.340  1.00  0.00           C  
ATOM   1573  CB  TRP A 202      -4.137  -0.630  14.931  1.00  0.00           C  
ATOM   1574  O   TRP A 202      -4.117   2.516  14.477  1.00  0.00           O  
ATOM   1575  CG  TRP A 202      -2.704  -1.067  14.873  1.00  0.00           C  
ATOM   1576  CD1 TRP A 202      -2.102  -2.021  15.646  1.00  0.00           C  
ATOM   1577  CD2 TRP A 202      -1.692  -0.563  13.997  1.00  0.00           C  
ATOM   1578  CE2 TRP A 202      -0.498  -1.257  14.293  1.00  0.00           C  
ATOM   1579  CE3 TRP A 202      -1.679   0.409  12.987  1.00  0.00           C  
ATOM   1580  NE1 TRP A 202      -0.775  -2.140  15.302  1.00  0.00           N  
ATOM   1581  CH2 TRP A 202       0.683  -0.053  12.633  1.00  0.00           C  
ATOM   1582  CZ2 TRP A 202       0.698  -1.009  13.615  1.00  0.00           C  
ATOM   1583  CZ3 TRP A 202      -0.488   0.654  12.314  1.00  0.00           C  
ATOM   1584  N   SER A 203      -2.466   2.123  15.902  1.00  0.00           N  
ATOM   1585  CA  SER A 203      -1.526   3.111  15.383  1.00  0.00           C  
ATOM   1586  C   SER A 203      -0.088   2.611  15.480  1.00  0.00           C  
ATOM   1587  CB  SER A 203      -1.666   4.433  16.138  1.00  0.00           C  
ATOM   1588  O   SER A 203       0.235   1.798  16.349  1.00  0.00           O  
ATOM   1589  OG  SER A 203      -1.301   4.277  17.499  1.00  0.00           O  
ATOM   1590  N   LEU A 204       0.712   2.974  14.522  1.00  0.00           N  
ATOM   1591  CA  LEU A 204       2.121   2.596  14.483  1.00  0.00           C  
ATOM   1592  C   LEU A 204       2.907   3.314  15.574  1.00  0.00           C  
ATOM   1593  CB  LEU A 204       2.723   2.913  13.111  1.00  0.00           C  
ATOM   1594  O   LEU A 204       2.796   4.533  15.726  1.00  0.00           O  
ATOM   1595  CG  LEU A 204       4.179   2.498  12.898  1.00  0.00           C  
ATOM   1596  CD1 LEU A 204       4.296   0.978  12.853  1.00  0.00           C  
ATOM   1597  CD2 LEU A 204       4.731   3.120  11.620  1.00  0.00           C  
ATOM   1598  N   ASN A 205       3.589   2.493  16.346  1.00  0.00           N  
ATOM   1599  CA  ASN A 205       4.522   3.047  17.321  1.00  0.00           C  
ATOM   1600  C   ASN A 205       5.819   3.503  16.659  1.00  0.00           C  
ATOM   1601  CB  ASN A 205       4.819   2.025  18.421  1.00  0.00           C  
ATOM   1602  O   ASN A 205       6.596   2.680  16.173  1.00  0.00           O  
ATOM   1603  CG  ASN A 205       5.646   2.606  19.551  1.00  0.00           C  
ATOM   1604  ND2 ASN A 205       5.687   1.905  20.677  1.00  0.00           N  
ATOM   1605  OD1 ASN A 205       6.243   3.677  19.412  1.00  0.00           O  
ATOM   1606  N   SER A 206       6.111   4.825  16.573  1.00  0.00           N  
ATOM   1607  CA  SER A 206       7.181   5.432  15.788  1.00  0.00           C  
ATOM   1608  C   SER A 206       8.512   5.375  16.531  1.00  0.00           C  
ATOM   1609  CB  SER A 206       6.840   6.883  15.447  1.00  0.00           C  
ATOM   1610  O   SER A 206       9.561   5.683  15.961  1.00  0.00           O  
ATOM   1611  OG  SER A 206       6.511   7.611  16.618  1.00  0.00           O  
ATOM   1612  N   ASP A 207       8.613   5.044  17.813  1.00  0.00           N  
ATOM   1613  CA  ASP A 207       9.797   5.170  18.657  1.00  0.00           C  
ATOM   1614  C   ASP A 207      10.847   4.124  18.290  1.00  0.00           C  
ATOM   1615  CB  ASP A 207       9.420   5.041  20.134  1.00  0.00           C  
ATOM   1616  O   ASP A 207      12.048   4.384  18.380  1.00  0.00           O  
ATOM   1617  CG  ASP A 207       8.608   6.219  20.643  1.00  0.00           C  
ATOM   1618  OD1 ASP A 207       8.705   7.323  20.065  1.00  0.00           O  
ATOM   1619  OD2 ASP A 207       7.867   6.043  21.635  1.00  0.00           O  
ATOM   1620  N   SER A 208      10.604   3.190  17.336  1.00  0.00           N  
ATOM   1621  CA  SER A 208      11.640   2.252  16.916  1.00  0.00           C  
ATOM   1622  C   SER A 208      11.064   1.152  16.031  1.00  0.00           C  
ATOM   1623  CB  SER A 208      12.326   1.631  18.134  1.00  0.00           C  
ATOM   1624  O   SER A 208      10.413   0.228  16.524  1.00  0.00           O  
ATOM   1625  OG  SER A 208      11.382   0.976  18.964  1.00  0.00           O  
ATOM   1626  N   VAL A 209      10.856   1.545  14.800  1.00  0.00           N  
ATOM   1627  CA  VAL A 209      10.354   0.451  13.976  1.00  0.00           C  
ATOM   1628  C   VAL A 209      11.504  -0.174  13.189  1.00  0.00           C  
ATOM   1629  CB  VAL A 209       9.246   0.929  13.011  1.00  0.00           C  
ATOM   1630  O   VAL A 209      12.315   0.538  12.593  1.00  0.00           O  
ATOM   1631  CG1 VAL A 209       8.749  -0.227  12.144  1.00  0.00           C  
ATOM   1632  CG2 VAL A 209       8.089   1.549  13.793  1.00  0.00           C  
ATOM   1633  N   GLU A 210      11.779  -1.408  13.509  1.00  0.00           N  
ATOM   1634  CA  GLU A 210      12.657  -2.229  12.680  1.00  0.00           C  
ATOM   1635  C   GLU A 210      11.856  -3.216  11.837  1.00  0.00           C  
ATOM   1636  CB  GLU A 210      13.670  -2.979  13.549  1.00  0.00           C  
ATOM   1637  O   GLU A 210      11.053  -3.986  12.368  1.00  0.00           O  
ATOM   1638  CG  GLU A 210      14.848  -3.546  12.770  1.00  0.00           C  
ATOM   1639  CD  GLU A 210      15.881  -4.226  13.654  1.00  0.00           C  
ATOM   1640  OE1 GLU A 210      16.792  -4.897  13.118  1.00  0.00           O  
ATOM   1641  OE2 GLU A 210      15.779  -4.086  14.893  1.00  0.00           O  
ATOM   1642  N   TRP A 211      11.946  -3.009  10.549  1.00  0.00           N  
ATOM   1643  CA  TRP A 211      11.320  -3.935   9.611  1.00  0.00           C  
ATOM   1644  C   TRP A 211      12.373  -4.726   8.843  1.00  0.00           C  
ATOM   1645  CB  TRP A 211      10.416  -3.180   8.633  1.00  0.00           C  
ATOM   1646  O   TRP A 211      13.166  -4.152   8.094  1.00  0.00           O  
ATOM   1647  CG  TRP A 211       9.145  -2.673   9.245  1.00  0.00           C  
ATOM   1648  CD1 TRP A 211       8.431  -3.250  10.259  1.00  0.00           C  
ATOM   1649  CD2 TRP A 211       8.434  -1.487   8.878  1.00  0.00           C  
ATOM   1650  CE2 TRP A 211       7.297  -1.406   9.712  1.00  0.00           C  
ATOM   1651  CE3 TRP A 211       8.649  -0.483   7.924  1.00  0.00           C  
ATOM   1652  NE1 TRP A 211       7.319  -2.492  10.545  1.00  0.00           N  
ATOM   1653  CH2 TRP A 211       6.611   0.610   8.680  1.00  0.00           C  
ATOM   1654  CZ2 TRP A 211       6.377  -0.358   9.621  1.00  0.00           C  
ATOM   1655  CZ3 TRP A 211       7.732   0.558   7.835  1.00  0.00           C  
ATOM   1656  N   GLY A 212      12.300  -6.018   9.017  1.00  0.00           N  
ATOM   1657  CA  GLY A 212      13.087  -6.877   8.147  1.00  0.00           C  
ATOM   1658  C   GLY A 212      14.564  -6.531   8.144  1.00  0.00           C  
ATOM   1659  O   GLY A 212      15.223  -6.609   7.105  1.00  0.00           O  
ATOM   1660  N   GLY A 213      15.070  -6.028   9.247  1.00  0.00           N  
ATOM   1661  CA  GLY A 213      16.486  -5.734   9.398  1.00  0.00           C  
ATOM   1662  C   GLY A 213      16.829  -4.284   9.111  1.00  0.00           C  
ATOM   1663  O   GLY A 213      17.992  -3.886   9.199  1.00  0.00           O  
ATOM   1664  N   HIS A 214      15.781  -3.526   8.661  1.00  0.00           N  
ATOM   1665  CA  HIS A 214      15.986  -2.106   8.395  1.00  0.00           C  
ATOM   1666  C   HIS A 214      15.527  -1.253   9.572  1.00  0.00           C  
ATOM   1667  CB  HIS A 214      15.246  -1.687   7.123  1.00  0.00           C  
ATOM   1668  O   HIS A 214      14.455  -1.488  10.134  1.00  0.00           O  
ATOM   1669  CG  HIS A 214      15.771  -2.337   5.882  1.00  0.00           C  
ATOM   1670  CD2 HIS A 214      15.366  -3.446   5.220  1.00  0.00           C  
ATOM   1671  ND1 HIS A 214      16.848  -1.840   5.180  1.00  0.00           N  
ATOM   1672  CE1 HIS A 214      17.083  -2.618   4.137  1.00  0.00           C  
ATOM   1673  NE2 HIS A 214      16.198  -3.600   4.139  1.00  0.00           N  
ATOM   1674  N   LYS A 215      16.467  -0.434   9.933  1.00  0.00           N  
ATOM   1675  CA  LYS A 215      16.007   0.621  10.831  1.00  0.00           C  
ATOM   1676  C   LYS A 215      15.209   1.679  10.074  1.00  0.00           C  
ATOM   1677  CB  LYS A 215      17.192   1.272  11.546  1.00  0.00           C  
ATOM   1678  O   LYS A 215      15.632   2.141   9.012  1.00  0.00           O  
ATOM   1679  CG  LYS A 215      17.864   0.373  12.574  1.00  0.00           C  
ATOM   1680  CD  LYS A 215      18.956   1.114  13.335  1.00  0.00           C  
ATOM   1681  CE  LYS A 215      19.677   0.196  14.313  1.00  0.00           C  
ATOM   1682  NZ  LYS A 215      20.714   0.930  15.099  1.00  0.00           N  
ATOM   1683  N   VAL A 216      14.032   1.823  10.483  1.00  0.00           N  
ATOM   1684  CA  VAL A 216      13.123   2.753   9.819  1.00  0.00           C  
ATOM   1685  C   VAL A 216      13.212   4.125  10.483  1.00  0.00           C  
ATOM   1686  CB  VAL A 216      11.666   2.240   9.848  1.00  0.00           C  
ATOM   1687  O   VAL A 216      13.083   4.240  11.704  1.00  0.00           O  
ATOM   1688  CG1 VAL A 216      10.739   3.207   9.114  1.00  0.00           C  
ATOM   1689  CG2 VAL A 216      11.580   0.844   9.234  1.00  0.00           C  
ATOM   1690  N   PHE A 217      13.673   5.049   9.563  1.00  0.00           N  
ATOM   1691  CA  PHE A 217      13.741   6.427  10.034  1.00  0.00           C  
ATOM   1692  C   PHE A 217      12.631   7.267   9.413  1.00  0.00           C  
ATOM   1693  CB  PHE A 217      15.107   7.041   9.711  1.00  0.00           C  
ATOM   1694  O   PHE A 217      12.307   7.103   8.235  1.00  0.00           O  
ATOM   1695  CG  PHE A 217      16.261   6.334  10.370  1.00  0.00           C  
ATOM   1696  CD1 PHE A 217      16.705   6.723  11.628  1.00  0.00           C  
ATOM   1697  CD2 PHE A 217      16.902   5.281   9.731  1.00  0.00           C  
ATOM   1698  CE1 PHE A 217      17.773   6.071  12.240  1.00  0.00           C  
ATOM   1699  CE2 PHE A 217      17.970   4.624  10.336  1.00  0.00           C  
ATOM   1700  CZ  PHE A 217      18.404   5.021  11.591  1.00  0.00           C  
ATOM   1701  N   MET A 218      12.039   8.091  10.224  1.00  0.00           N  
ATOM   1702  CA  MET A 218      10.887   8.896   9.826  1.00  0.00           C  
ATOM   1703  C   MET A 218      11.334  10.207   9.189  1.00  0.00           C  
ATOM   1704  CB  MET A 218       9.987   9.179  11.030  1.00  0.00           C  
ATOM   1705  O   MET A 218      10.612  10.784   8.374  1.00  0.00           O  
ATOM   1706  CG  MET A 218       9.428   7.927  11.685  1.00  0.00           C  
ATOM   1707  SD  MET A 218       8.323   6.981  10.566  1.00  0.00           S  
ATOM   1708  CE  MET A 218       8.441   5.334  11.318  1.00  0.00           C  
ATOM   1709  N   ASP A 219      12.663  10.608   9.535  1.00  0.00           N  
ATOM   1710  CA  ASP A 219      13.327  11.786   8.984  1.00  0.00           C  
ATOM   1711  C   ASP A 219      14.795  11.496   8.679  1.00  0.00           C  
ATOM   1712  CB  ASP A 219      13.213  12.967   9.949  1.00  0.00           C  
ATOM   1713  O   ASP A 219      15.375  10.558   9.230  1.00  0.00           O  
ATOM   1714  CG  ASP A 219      11.790  13.472  10.103  1.00  0.00           C  
ATOM   1715  OD1 ASP A 219      11.057  13.548   9.093  1.00  0.00           O  
ATOM   1716  OD2 ASP A 219      11.398  13.800  11.244  1.00  0.00           O  
ATOM   1717  N   LYS A 220      15.176  12.047   7.544  1.00  0.00           N  
ATOM   1718  CA  LYS A 220      16.615  11.925   7.327  1.00  0.00           C  
ATOM   1719  C   LYS A 220      17.392  12.243   8.600  1.00  0.00           C  
ATOM   1720  CB  LYS A 220      17.067  12.845   6.192  1.00  0.00           C  
ATOM   1721  O   LYS A 220      17.008  13.134   9.362  1.00  0.00           O  
ATOM   1722  CG  LYS A 220      16.624  12.389   4.810  1.00  0.00           C  
ATOM   1723  CD  LYS A 220      17.196  13.281   3.716  1.00  0.00           C  
ATOM   1724  CE  LYS A 220      16.719  12.851   2.336  1.00  0.00           C  
ATOM   1725  NZ  LYS A 220      17.209  13.773   1.268  1.00  0.00           N  
ATOM   1726  N   PRO A 221      18.157  11.298   9.049  1.00  0.00           N  
ATOM   1727  CA  PRO A 221      18.953  11.697  10.212  1.00  0.00           C  
ATOM   1728  C   PRO A 221      19.509  13.114  10.088  1.00  0.00           C  
ATOM   1729  CB  PRO A 221      20.084  10.666  10.236  1.00  0.00           C  
ATOM   1730  O   PRO A 221      19.649  13.631   8.976  1.00  0.00           O  
ATOM   1731  CG  PRO A 221      19.752   9.710   9.137  1.00  0.00           C  
ATOM   1732  CD  PRO A 221      18.603  10.269   8.349  1.00  0.00           C  
ATOM   1733  N   GLU A 422       5.053  12.302   4.500  1.00  0.00           N  
ATOM   1734  CA  GLU A 422       6.176  11.858   5.320  1.00  0.00           C  
ATOM   1735  C   GLU A 422       6.734  10.530   4.818  1.00  0.00           C  
ATOM   1736  CB  GLU A 422       5.754  11.730   6.786  1.00  0.00           C  
ATOM   1737  O   GLU A 422       5.994   9.556   4.667  1.00  0.00           O  
ATOM   1738  CG  GLU A 422       5.603  13.065   7.502  1.00  0.00           C  
ATOM   1739  CD  GLU A 422       5.256  12.921   8.975  1.00  0.00           C  
ATOM   1740  OE1 GLU A 422       5.190  13.949   9.686  1.00  0.00           O  
ATOM   1741  OE2 GLU A 422       5.048  11.770   9.421  1.00  0.00           O  
ATOM   1742  N   ASN A 423       8.055  10.419   4.403  1.00  0.00           N  
ATOM   1743  CA  ASN A 423       8.695   9.242   3.824  1.00  0.00           C  
ATOM   1744  C   ASN A 423       9.467   8.450   4.875  1.00  0.00           C  
ATOM   1745  CB  ASN A 423       9.622   9.646   2.675  1.00  0.00           C  
ATOM   1746  O   ASN A 423       9.894   9.006   5.888  1.00  0.00           O  
ATOM   1747  CG  ASN A 423       8.865  10.003   1.411  1.00  0.00           C  
ATOM   1748  ND2 ASN A 423       9.424  10.913   0.623  1.00  0.00           N  
ATOM   1749  OD1 ASN A 423       7.787   9.465   1.146  1.00  0.00           O  
ATOM   1750  N   LEU A 424       9.397   7.150   4.698  1.00  0.00           N  
ATOM   1751  CA  LEU A 424      10.260   6.263   5.472  1.00  0.00           C  
ATOM   1752  C   LEU A 424      11.623   6.114   4.805  1.00  0.00           C  
ATOM   1753  CB  LEU A 424       9.606   4.889   5.637  1.00  0.00           C  
ATOM   1754  O   LEU A 424      11.714   6.051   3.577  1.00  0.00           O  
ATOM   1755  CG  LEU A 424       8.301   4.850   6.434  1.00  0.00           C  
ATOM   1756  CD1 LEU A 424       7.727   3.438   6.443  1.00  0.00           C  
ATOM   1757  CD2 LEU A 424       8.528   5.350   7.857  1.00  0.00           C  
ATOM   1758  N   TYR A 425      12.652   6.272   5.634  1.00  0.00           N  
ATOM   1759  CA  TYR A 425      14.002   6.027   5.141  1.00  0.00           C  
ATOM   1760  C   TYR A 425      14.601   4.783   5.787  1.00  0.00           C  
ATOM   1761  CB  TYR A 425      14.901   7.238   5.408  1.00  0.00           C  
ATOM   1762  O   TYR A 425      14.451   4.568   6.992  1.00  0.00           O  
ATOM   1763  CG  TYR A 425      14.449   8.495   4.706  1.00  0.00           C  
ATOM   1764  CD1 TYR A 425      14.831   8.758   3.392  1.00  0.00           C  
ATOM   1765  CD2 TYR A 425      13.641   9.423   5.354  1.00  0.00           C  
ATOM   1766  CE1 TYR A 425      14.419   9.916   2.741  1.00  0.00           C  
ATOM   1767  CE2 TYR A 425      13.222  10.584   4.713  1.00  0.00           C  
ATOM   1768  OH  TYR A 425      13.205  11.970   2.769  1.00  0.00           O  
ATOM   1769  CZ  TYR A 425      13.616  10.822   3.409  1.00  0.00           C  
ATOM   1770  N   PHE A 426      15.116   3.928   4.823  1.00  0.00           N  
ATOM   1771  CA  PHE A 426      15.738   2.702   5.308  1.00  0.00           C  
ATOM   1772  C   PHE A 426      17.254   2.845   5.354  1.00  0.00           C  
ATOM   1773  CB  PHE A 426      15.349   1.514   4.423  1.00  0.00           C  
ATOM   1774  O   PHE A 426      17.852   3.459   4.468  1.00  0.00           O  
ATOM   1775  CG  PHE A 426      13.905   1.109   4.550  1.00  0.00           C  
ATOM   1776  CD1 PHE A 426      13.100   1.654   5.543  1.00  0.00           C  
ATOM   1777  CD2 PHE A 426      13.353   0.181   3.677  1.00  0.00           C  
ATOM   1778  CE1 PHE A 426      11.764   1.281   5.663  1.00  0.00           C  
ATOM   1779  CE2 PHE A 426      12.018  -0.197   3.791  1.00  0.00           C  
ATOM   1780  CZ  PHE A 426      11.225   0.353   4.785  1.00  0.00           C  
ATOM   1781  N   GLN A 427      17.860   2.568   6.571  1.00  0.00           N  
ATOM   1782  CA  GLN A 427      19.304   2.403   6.702  1.00  0.00           C  
ATOM   1783  C   GLN A 427      19.669   0.946   6.971  1.00  0.00           C  
ATOM   1784  CB  GLN A 427      19.848   3.295   7.819  1.00  0.00           C  
ATOM   1785  O   GLN A 427      18.955   0.244   7.691  1.00  0.00           O  
ATOM   1786  CG  GLN A 427      21.369   3.348   7.877  1.00  0.00           C  
ATOM   1787  CD  GLN A 427      21.882   4.338   8.906  1.00  0.00           C  
ATOM   1788  NE2 GLN A 427      23.123   4.782   8.735  1.00  0.00           N  
ATOM   1789  OE1 GLN A 427      21.170   4.701   9.848  1.00  0.00           O  
TER    1790      GLN A 427
ENDMDL
END
