# Supplementary material for: Improving Protein Expression, Stability, and Function with ProteinMPNN
Source: J Am Chem Soc. 2024 Jan 9;146(3):2054–61. doi: 10.1021/jacs.3c10941 (PMC10811672; doi:10.1021/jacs.3c10941)
Supplement: Supplementary file 2 — ja3c10941_si_002.zip [file ja3c10941_si_002.zip › Sumida_Design_Structures_Idealizing_with_ProteinMPNN/TEV/hyperTEV0045_m2_6.pdb]

MODEL     1
ATOM      1  N   ALA A   1      21.027 -26.340   0.406  1.00  0.00           N  
ATOM      2  CA  ALA A   1      21.256 -26.704  -0.990  1.00  0.00           C  
ATOM      3  C   ALA A   1      20.917 -25.544  -1.922  1.00  0.00           C  
ATOM      4  CB  ALA A   1      20.434 -27.937  -1.360  1.00  0.00           C  
ATOM      5  O   ALA A   1      19.792 -25.039  -1.912  1.00  0.00           O  
ATOM      6  N   ALA A   2      21.805 -24.616  -2.144  1.00  0.00           N  
ATOM      7  CA  ALA A   2      21.599 -23.541  -3.110  1.00  0.00           C  
ATOM      8  C   ALA A   2      21.381 -24.099  -4.514  1.00  0.00           C  
ATOM      9  CB  ALA A   2      22.786 -22.581  -3.101  1.00  0.00           C  
ATOM     10  O   ALA A   2      22.065 -25.037  -4.928  1.00  0.00           O  
ATOM     11  N   SER A   3      20.162 -24.032  -5.007  1.00  0.00           N  
ATOM     12  CA  SER A   3      19.800 -24.402  -6.371  1.00  0.00           C  
ATOM     13  C   SER A   3      19.661 -23.171  -7.260  1.00  0.00           C  
ATOM     14  CB  SER A   3      18.495 -25.199  -6.383  1.00  0.00           C  
ATOM     15  O   SER A   3      19.786 -22.040  -6.786  1.00  0.00           O  
ATOM     16  OG  SER A   3      18.116 -25.525  -7.709  1.00  0.00           O  
ATOM     17  N   ALA A   4      19.623 -23.412  -8.653  1.00  0.00           N  
ATOM     18  CA  ALA A   4      19.499 -22.374  -9.673  1.00  0.00           C  
ATOM     19  C   ALA A   4      18.226 -21.558  -9.473  1.00  0.00           C  
ATOM     20  CB  ALA A   4      19.517 -22.994 -11.069  1.00  0.00           C  
ATOM     21  O   ALA A   4      18.179 -20.374  -9.817  1.00  0.00           O  
ATOM     22  N   ALA A   5      17.271 -22.213  -8.738  1.00  0.00           N  
ATOM     23  CA  ALA A   5      16.005 -21.517  -8.522  1.00  0.00           C  
ATOM     24  C   ALA A   5      15.802 -21.194  -7.045  1.00  0.00           C  
ATOM     25  CB  ALA A   5      14.841 -22.355  -9.046  1.00  0.00           C  
ATOM     26  O   ALA A   5      16.193 -21.974  -6.173  1.00  0.00           O  
ATOM     27  N   PRO A   6      15.310 -19.921  -6.811  1.00  0.00           N  
ATOM     28  CA  PRO A   6      15.040 -19.620  -5.404  1.00  0.00           C  
ATOM     29  C   PRO A   6      14.053 -20.598  -4.770  1.00  0.00           C  
ATOM     30  CB  PRO A   6      14.453 -18.207  -5.452  1.00  0.00           C  
ATOM     31  O   PRO A   6      13.195 -21.151  -5.463  1.00  0.00           O  
ATOM     32  CG  PRO A   6      14.830 -17.683  -6.800  1.00  0.00           C  
ATOM     33  CD  PRO A   6      15.031 -18.848  -7.726  1.00  0.00           C  
ATOM     34  N   GLY A   7      14.362 -21.103  -3.542  1.00  0.00           N  
ATOM     35  CA  GLY A   7      13.474 -21.983  -2.799  1.00  0.00           C  
ATOM     36  C   GLY A   7      12.175 -21.314  -2.391  1.00  0.00           C  
ATOM     37  O   GLY A   7      11.917 -20.168  -2.764  1.00  0.00           O  
ATOM     38  N   PRO A   8      11.375 -22.070  -1.764  1.00  0.00           N  
ATOM     39  CA  PRO A   8      10.103 -21.520  -1.290  1.00  0.00           C  
ATOM     40  C   PRO A   8      10.289 -20.327  -0.356  1.00  0.00           C  
ATOM     41  CB  PRO A   8       9.463 -22.698  -0.552  1.00  0.00           C  
ATOM     42  O   PRO A   8      11.267 -20.271   0.394  1.00  0.00           O  
ATOM     43  CG  PRO A   8      10.229 -23.897  -1.007  1.00  0.00           C  
ATOM     44  CD  PRO A   8      11.595 -23.452  -1.446  1.00  0.00           C  
ATOM     45  N   ARG A   9       9.423 -19.357  -0.511  1.00  0.00           N  
ATOM     46  CA  ARG A   9       9.436 -18.210   0.391  1.00  0.00           C  
ATOM     47  C   ARG A   9       8.113 -18.085   1.138  1.00  0.00           C  
ATOM     48  CB  ARG A   9       9.725 -16.921  -0.382  1.00  0.00           C  
ATOM     49  O   ARG A   9       7.044 -18.287   0.556  1.00  0.00           O  
ATOM     50  CG  ARG A   9       9.797 -15.680   0.494  1.00  0.00           C  
ATOM     51  CD  ARG A   9      10.246 -14.458  -0.295  1.00  0.00           C  
ATOM     52  NE  ARG A   9      11.636 -14.575  -0.724  1.00  0.00           N  
ATOM     53  NH1 ARG A   9      12.533 -13.929   1.304  1.00  0.00           N  
ATOM     54  NH2 ARG A   9      13.913 -14.460  -0.448  1.00  0.00           N  
ATOM     55  CZ  ARG A   9      12.691 -14.321   0.045  1.00  0.00           C  
ATOM     56  N   ASP A  10       8.224 -17.737   2.356  1.00  0.00           N  
ATOM     57  CA  ASP A  10       7.044 -17.501   3.182  1.00  0.00           C  
ATOM     58  C   ASP A  10       6.548 -16.064   3.034  1.00  0.00           C  
ATOM     59  CB  ASP A  10       7.348 -17.803   4.651  1.00  0.00           C  
ATOM     60  O   ASP A  10       7.197 -15.126   3.504  1.00  0.00           O  
ATOM     61  CG  ASP A  10       6.122 -17.707   5.542  1.00  0.00           C  
ATOM     62  OD1 ASP A  10       5.004 -17.503   5.022  1.00  0.00           O  
ATOM     63  OD2 ASP A  10       6.276 -17.833   6.776  1.00  0.00           O  
ATOM     64  N   TYR A  11       5.326 -15.886   2.425  1.00  0.00           N  
ATOM     65  CA  TYR A  11       4.801 -14.544   2.202  1.00  0.00           C  
ATOM     66  C   TYR A  11       3.800 -14.163   3.286  1.00  0.00           C  
ATOM     67  CB  TYR A  11       4.139 -14.448   0.824  1.00  0.00           C  
ATOM     68  O   TYR A  11       3.188 -13.093   3.227  1.00  0.00           O  
ATOM     69  CG  TYR A  11       5.120 -14.462  -0.323  1.00  0.00           C  
ATOM     70  CD1 TYR A  11       5.785 -13.301  -0.710  1.00  0.00           C  
ATOM     71  CD2 TYR A  11       5.383 -15.635  -1.022  1.00  0.00           C  
ATOM     72  CE1 TYR A  11       6.689 -13.308  -1.768  1.00  0.00           C  
ATOM     73  CE2 TYR A  11       6.285 -15.654  -2.081  1.00  0.00           C  
ATOM     74  OH  TYR A  11       7.826 -14.501  -3.493  1.00  0.00           O  
ATOM     75  CZ  TYR A  11       6.932 -14.488  -2.446  1.00  0.00           C  
ATOM     76  N   ASN A  12       3.626 -14.980   4.250  1.00  0.00           N  
ATOM     77  CA  ASN A  12       2.661 -14.755   5.321  1.00  0.00           C  
ATOM     78  C   ASN A  12       3.008 -13.512   6.136  1.00  0.00           C  
ATOM     79  CB  ASN A  12       2.573 -15.981   6.232  1.00  0.00           C  
ATOM     80  O   ASN A  12       2.122 -12.743   6.512  1.00  0.00           O  
ATOM     81  CG  ASN A  12       1.768 -17.109   5.618  1.00  0.00           C  
ATOM     82  ND2 ASN A  12       2.015 -18.331   6.075  1.00  0.00           N  
ATOM     83  OD1 ASN A  12       0.932 -16.884   4.739  1.00  0.00           O  
ATOM     84  N   PRO A  13       4.283 -13.297   6.311  1.00  0.00           N  
ATOM     85  CA  PRO A  13       4.603 -12.076   7.053  1.00  0.00           C  
ATOM     86  C   PRO A  13       4.118 -10.812   6.347  1.00  0.00           C  
ATOM     87  CB  PRO A  13       6.131 -12.103   7.135  1.00  0.00           C  
ATOM     88  O   PRO A  13       3.754  -9.834   7.004  1.00  0.00           O  
ATOM     89  CG  PRO A  13       6.490 -13.554   7.112  1.00  0.00           C  
ATOM     90  CD  PRO A  13       5.567 -14.258   6.159  1.00  0.00           C  
ATOM     91  N   ILE A  14       4.025 -10.844   5.071  1.00  0.00           N  
ATOM     92  CA  ILE A  14       3.523  -9.707   4.307  1.00  0.00           C  
ATOM     93  C   ILE A  14       1.997  -9.747   4.265  1.00  0.00           C  
ATOM     94  CB  ILE A  14       4.099  -9.690   2.873  1.00  0.00           C  
ATOM     95  O   ILE A  14       1.335  -8.754   4.575  1.00  0.00           O  
ATOM     96  CG1 ILE A  14       5.620  -9.503   2.911  1.00  0.00           C  
ATOM     97  CG2 ILE A  14       3.433  -8.593   2.037  1.00  0.00           C  
ATOM     98  CD1 ILE A  14       6.302  -9.711   1.566  1.00  0.00           C  
ATOM     99  N   SER A  15       1.448 -10.918   3.929  1.00  0.00           N  
ATOM    100  CA  SER A  15       0.002 -11.025   3.757  1.00  0.00           C  
ATOM    101  C   SER A  15      -0.732 -10.731   5.061  1.00  0.00           C  
ATOM    102  CB  SER A  15      -0.375 -12.418   3.252  1.00  0.00           C  
ATOM    103  O   SER A  15      -1.835 -10.180   5.048  1.00  0.00           O  
ATOM    104  OG  SER A  15      -0.008 -13.412   4.194  1.00  0.00           O  
ATOM    105  N   ASP A  16      -0.136 -11.019   6.217  1.00  0.00           N  
ATOM    106  CA  ASP A  16      -0.739 -10.789   7.526  1.00  0.00           C  
ATOM    107  C   ASP A  16      -0.840  -9.296   7.830  1.00  0.00           C  
ATOM    108  CB  ASP A  16       0.065 -11.495   8.619  1.00  0.00           C  
ATOM    109  O   ASP A  16      -1.569  -8.889   8.737  1.00  0.00           O  
ATOM    110  CG  ASP A  16      -0.123 -13.002   8.614  1.00  0.00           C  
ATOM    111  OD1 ASP A  16      -1.064 -13.497   7.957  1.00  0.00           O  
ATOM    112  OD2 ASP A  16       0.676 -13.700   9.275  1.00  0.00           O  
ATOM    113  N   ARG A  17      -0.145  -8.491   7.018  1.00  0.00           N  
ATOM    114  CA  ARG A  17      -0.134  -7.055   7.275  1.00  0.00           C  
ATOM    115  C   ARG A  17      -1.012  -6.312   6.273  1.00  0.00           C  
ATOM    116  CB  ARG A  17       1.295  -6.510   7.225  1.00  0.00           C  
ATOM    117  O   ARG A  17      -1.095  -5.083   6.305  1.00  0.00           O  
ATOM    118  CG  ARG A  17       2.142  -6.891   8.428  1.00  0.00           C  
ATOM    119  CD  ARG A  17       3.272  -7.837   8.046  1.00  0.00           C  
ATOM    120  NE  ARG A  17       4.107  -8.172   9.196  1.00  0.00           N  
ATOM    121  NH1 ARG A  17       4.958 -10.113   8.276  1.00  0.00           N  
ATOM    122  NH2 ARG A  17       5.607  -9.453  10.373  1.00  0.00           N  
ATOM    123  CZ  ARG A  17       4.889  -9.245   9.279  1.00  0.00           C  
ATOM    124  N   ILE A  18      -1.614  -7.078   5.383  1.00  0.00           N  
ATOM    125  CA  ILE A  18      -2.508  -6.463   4.408  1.00  0.00           C  
ATOM    126  C   ILE A  18      -3.849  -6.146   5.066  1.00  0.00           C  
ATOM    127  CB  ILE A  18      -2.717  -7.374   3.178  1.00  0.00           C  
ATOM    128  O   ILE A  18      -4.401  -6.974   5.795  1.00  0.00           O  
ATOM    129  CG1 ILE A  18      -1.409  -7.514   2.389  1.00  0.00           C  
ATOM    130  CG2 ILE A  18      -3.838  -6.832   2.288  1.00  0.00           C  
ATOM    131  CD1 ILE A  18      -1.479  -8.520   1.249  1.00  0.00           C  
ATOM    132  N   VAL A  19      -4.347  -4.927   4.842  1.00  0.00           N  
ATOM    133  CA  VAL A  19      -5.633  -4.493   5.378  1.00  0.00           C  
ATOM    134  C   VAL A  19      -6.558  -4.083   4.234  1.00  0.00           C  
ATOM    135  CB  VAL A  19      -5.468  -3.324   6.374  1.00  0.00           C  
ATOM    136  O   VAL A  19      -6.092  -3.673   3.168  1.00  0.00           O  
ATOM    137  CG1 VAL A  19      -4.595  -3.741   7.557  1.00  0.00           C  
ATOM    138  CG2 VAL A  19      -4.873  -2.105   5.672  1.00  0.00           C  
ATOM    139  N   LYS A  20      -7.820  -4.334   4.482  1.00  0.00           N  
ATOM    140  CA  LYS A  20      -8.852  -3.823   3.584  1.00  0.00           C  
ATOM    141  C   LYS A  20      -9.406  -2.492   4.085  1.00  0.00           C  
ATOM    142  CB  LYS A  20      -9.984  -4.839   3.434  1.00  0.00           C  
ATOM    143  O   LYS A  20      -9.863  -2.394   5.226  1.00  0.00           O  
ATOM    144  CG  LYS A  20     -11.043  -4.440   2.417  1.00  0.00           C  
ATOM    145  CD  LYS A  20     -12.134  -5.497   2.302  1.00  0.00           C  
ATOM    146  CE  LYS A  20     -13.244  -5.056   1.356  1.00  0.00           C  
ATOM    147  NZ  LYS A  20     -14.326  -6.081   1.256  1.00  0.00           N  
ATOM    148  N   LEU A  21      -9.324  -1.467   3.169  1.00  0.00           N  
ATOM    149  CA  LEU A  21      -9.773  -0.120   3.505  1.00  0.00           C  
ATOM    150  C   LEU A  21     -10.999   0.264   2.685  1.00  0.00           C  
ATOM    151  CB  LEU A  21      -8.650   0.893   3.272  1.00  0.00           C  
ATOM    152  O   LEU A  21     -10.996   0.137   1.458  1.00  0.00           O  
ATOM    153  CG  LEU A  21      -7.306   0.580   3.932  1.00  0.00           C  
ATOM    154  CD1 LEU A  21      -6.206   1.452   3.334  1.00  0.00           C  
ATOM    155  CD2 LEU A  21      -7.392   0.779   5.441  1.00  0.00           C  
ATOM    156  N   THR A  22     -11.993   0.676   3.421  1.00  0.00           N  
ATOM    157  CA  THR A  22     -13.183   1.180   2.745  1.00  0.00           C  
ATOM    158  C   THR A  22     -13.515   2.594   3.216  1.00  0.00           C  
ATOM    159  CB  THR A  22     -14.394   0.260   2.984  1.00  0.00           C  
ATOM    160  O   THR A  22     -13.889   2.796   4.372  1.00  0.00           O  
ATOM    161  CG2 THR A  22     -15.618   0.750   2.217  1.00  0.00           C  
ATOM    162  OG1 THR A  22     -14.072  -1.067   2.549  1.00  0.00           O  
ATOM    163  N   ASN A  23     -13.304   3.583   2.294  1.00  0.00           N  
ATOM    164  CA  ASN A  23     -13.650   4.978   2.543  1.00  0.00           C  
ATOM    165  C   ASN A  23     -15.037   5.316   2.005  1.00  0.00           C  
ATOM    166  CB  ASN A  23     -12.601   5.909   1.929  1.00  0.00           C  
ATOM    167  O   ASN A  23     -15.266   5.274   0.795  1.00  0.00           O  
ATOM    168  CG  ASN A  23     -12.839   7.365   2.275  1.00  0.00           C  
ATOM    169  ND2 ASN A  23     -11.802   8.183   2.145  1.00  0.00           N  
ATOM    170  OD1 ASN A  23     -13.947   7.752   2.657  1.00  0.00           O  
ATOM    171  N   THR A  24     -15.934   5.610   2.920  1.00  0.00           N  
ATOM    172  CA  THR A  24     -17.297   6.003   2.578  1.00  0.00           C  
ATOM    173  C   THR A  24     -17.520   7.485   2.862  1.00  0.00           C  
ATOM    174  CB  THR A  24     -18.331   5.167   3.354  1.00  0.00           C  
ATOM    175  O   THR A  24     -17.453   7.918   4.015  1.00  0.00           O  
ATOM    176  CG2 THR A  24     -19.752   5.509   2.920  1.00  0.00           C  
ATOM    177  OG1 THR A  24     -18.091   3.775   3.112  1.00  0.00           O  
ATOM    178  N   SER A  25     -17.655   8.256   1.750  1.00  0.00           N  
ATOM    179  CA  SER A  25     -17.849   9.698   1.863  1.00  0.00           C  
ATOM    180  C   SER A  25     -18.797  10.215   0.786  1.00  0.00           C  
ATOM    181  CB  SER A  25     -16.509  10.429   1.767  1.00  0.00           C  
ATOM    182  O   SER A  25     -18.705   9.811  -0.375  1.00  0.00           O  
ATOM    183  OG  SER A  25     -15.642  10.029   2.815  1.00  0.00           O  
ATOM    184  N   ASP A  26     -19.770  11.037   1.224  1.00  0.00           N  
ATOM    185  CA  ASP A  26     -20.677  11.728   0.312  1.00  0.00           C  
ATOM    186  C   ASP A  26     -21.401  10.739  -0.597  1.00  0.00           C  
ATOM    187  CB  ASP A  26     -19.913  12.754  -0.529  1.00  0.00           C  
ATOM    188  O   ASP A  26     -21.508  10.961  -1.805  1.00  0.00           O  
ATOM    189  CG  ASP A  26     -19.298  13.864   0.305  1.00  0.00           C  
ATOM    190  OD1 ASP A  26     -19.889  14.252   1.336  1.00  0.00           O  
ATOM    191  OD2 ASP A  26     -18.214  14.358  -0.074  1.00  0.00           O  
ATOM    192  N   GLY A  27     -21.863   9.522  -0.041  1.00  0.00           N  
ATOM    193  CA  GLY A  27     -22.656   8.544  -0.770  1.00  0.00           C  
ATOM    194  C   GLY A  27     -21.818   7.624  -1.637  1.00  0.00           C  
ATOM    195  O   GLY A  27     -22.356   6.787  -2.364  1.00  0.00           O  
ATOM    196  N   TYR A  28     -20.491   7.808  -1.640  1.00  0.00           N  
ATOM    197  CA  TYR A  28     -19.595   6.966  -2.425  1.00  0.00           C  
ATOM    198  C   TYR A  28     -18.676   6.155  -1.519  1.00  0.00           C  
ATOM    199  CB  TYR A  28     -18.761   7.817  -3.387  1.00  0.00           C  
ATOM    200  O   TYR A  28     -18.332   6.594  -0.419  1.00  0.00           O  
ATOM    201  CG  TYR A  28     -19.577   8.495  -4.460  1.00  0.00           C  
ATOM    202  CD1 TYR A  28     -19.766   7.895  -5.703  1.00  0.00           C  
ATOM    203  CD2 TYR A  28     -20.160   9.738  -4.234  1.00  0.00           C  
ATOM    204  CE1 TYR A  28     -20.516   8.518  -6.696  1.00  0.00           C  
ATOM    205  CE2 TYR A  28     -20.911  10.370  -5.219  1.00  0.00           C  
ATOM    206  OH  TYR A  28     -21.827  10.373  -7.424  1.00  0.00           O  
ATOM    207  CZ  TYR A  28     -21.084   9.753  -6.445  1.00  0.00           C  
ATOM    208  N   SER A  29     -18.306   4.949  -2.036  1.00  0.00           N  
ATOM    209  CA  SER A  29     -17.386   4.092  -1.297  1.00  0.00           C  
ATOM    210  C   SER A  29     -16.241   3.614  -2.184  1.00  0.00           C  
ATOM    211  CB  SER A  29     -18.125   2.888  -0.712  1.00  0.00           C  
ATOM    212  O   SER A  29     -16.464   3.194  -3.321  1.00  0.00           O  
ATOM    213  OG  SER A  29     -17.268   2.127   0.121  1.00  0.00           O  
ATOM    214  N   ILE A  30     -15.045   3.858  -1.667  1.00  0.00           N  
ATOM    215  CA  ILE A  30     -13.855   3.333  -2.327  1.00  0.00           C  
ATOM    216  C   ILE A  30     -13.190   2.287  -1.435  1.00  0.00           C  
ATOM    217  CB  ILE A  30     -12.854   4.459  -2.669  1.00  0.00           C  
ATOM    218  O   ILE A  30     -12.932   2.541  -0.256  1.00  0.00           O  
ATOM    219  CG1 ILE A  30     -13.514   5.500  -3.582  1.00  0.00           C  
ATOM    220  CG2 ILE A  30     -11.593   3.883  -3.318  1.00  0.00           C  
ATOM    221  CD1 ILE A  30     -12.650   6.725  -3.849  1.00  0.00           C  
ATOM    222  N   THR A  31     -13.028   1.097  -2.050  1.00  0.00           N  
ATOM    223  CA  THR A  31     -12.370   0.015  -1.327  1.00  0.00           C  
ATOM    224  C   THR A  31     -11.030  -0.329  -1.971  1.00  0.00           C  
ATOM    225  CB  THR A  31     -13.256  -1.244  -1.276  1.00  0.00           C  
ATOM    226  O   THR A  31     -10.950  -0.522  -3.186  1.00  0.00           O  
ATOM    227  CG2 THR A  31     -12.544  -2.389  -0.565  1.00  0.00           C  
ATOM    228  OG1 THR A  31     -14.468  -0.939  -0.574  1.00  0.00           O  
ATOM    229  N   GLU A  32     -10.033  -0.411  -1.111  1.00  0.00           N  
ATOM    230  CA  GLU A  32      -8.684  -0.777  -1.532  1.00  0.00           C  
ATOM    231  C   GLU A  32      -7.951  -1.540  -0.433  1.00  0.00           C  
ATOM    232  CB  GLU A  32      -7.888   0.468  -1.930  1.00  0.00           C  
ATOM    233  O   GLU A  32      -8.481  -1.718   0.666  1.00  0.00           O  
ATOM    234  CG  GLU A  32      -8.519   1.266  -3.062  1.00  0.00           C  
ATOM    235  CD  GLU A  32      -7.722   2.505  -3.439  1.00  0.00           C  
ATOM    236  OE1 GLU A  32      -8.079   3.176  -4.434  1.00  0.00           O  
ATOM    237  OE2 GLU A  32      -6.731   2.805  -2.736  1.00  0.00           O  
ATOM    238  N   TYR A  33      -6.772  -1.935  -0.767  1.00  0.00           N  
ATOM    239  CA  TYR A  33      -5.921  -2.569   0.233  1.00  0.00           C  
ATOM    240  C   TYR A  33      -4.895  -1.584   0.780  1.00  0.00           C  
ATOM    241  CB  TYR A  33      -5.209  -3.788  -0.361  1.00  0.00           C  
ATOM    242  O   TYR A  33      -4.744  -0.479   0.253  1.00  0.00           O  
ATOM    243  CG  TYR A  33      -6.133  -4.943  -0.663  1.00  0.00           C  
ATOM    244  CD1 TYR A  33      -7.203  -5.243   0.177  1.00  0.00           C  
ATOM    245  CD2 TYR A  33      -5.936  -5.738  -1.787  1.00  0.00           C  
ATOM    246  CE1 TYR A  33      -8.056  -6.307  -0.096  1.00  0.00           C  
ATOM    247  CE2 TYR A  33      -6.782  -6.806  -2.070  1.00  0.00           C  
ATOM    248  OH  TYR A  33      -8.679  -8.137  -1.495  1.00  0.00           O  
ATOM    249  CZ  TYR A  33      -7.838  -7.081  -1.220  1.00  0.00           C  
ATOM    250  N   GLY A  34      -4.280  -1.954   1.813  1.00  0.00           N  
ATOM    251  CA  GLY A  34      -3.164  -1.265   2.441  1.00  0.00           C  
ATOM    252  C   GLY A  34      -2.238  -2.197   3.199  1.00  0.00           C  
ATOM    253  O   GLY A  34      -2.511  -3.393   3.316  1.00  0.00           O  
ATOM    254  N   ILE A  35      -1.100  -1.607   3.561  1.00  0.00           N  
ATOM    255  CA  ILE A  35      -0.111  -2.367   4.318  1.00  0.00           C  
ATOM    256  C   ILE A  35       0.020  -1.786   5.724  1.00  0.00           C  
ATOM    257  CB  ILE A  35       1.262  -2.372   3.610  1.00  0.00           C  
ATOM    258  O   ILE A  35       0.342  -0.607   5.888  1.00  0.00           O  
ATOM    259  CG1 ILE A  35       1.121  -2.892   2.174  1.00  0.00           C  
ATOM    260  CG2 ILE A  35       2.274  -3.208   4.399  1.00  0.00           C  
ATOM    261  CD1 ILE A  35       2.328  -2.608   1.291  1.00  0.00           C  
ATOM    262  N   GLY A  36      -0.239  -2.653   6.714  1.00  0.00           N  
ATOM    263  CA  GLY A  36       0.002  -2.239   8.087  1.00  0.00           C  
ATOM    264  C   GLY A  36       1.467  -2.290   8.478  1.00  0.00           C  
ATOM    265  O   GLY A  36       2.175  -3.237   8.131  1.00  0.00           O  
ATOM    266  N   TYR A  37       1.995  -1.282   9.194  1.00  0.00           N  
ATOM    267  CA  TYR A  37       3.352  -1.129   9.707  1.00  0.00           C  
ATOM    268  C   TYR A  37       3.359  -0.321  10.999  1.00  0.00           C  
ATOM    269  CB  TYR A  37       4.248  -0.454   8.664  1.00  0.00           C  
ATOM    270  O   TYR A  37       3.282   0.909  10.969  1.00  0.00           O  
ATOM    271  CG  TYR A  37       5.714  -0.465   9.025  1.00  0.00           C  
ATOM    272  CD1 TYR A  37       6.273   0.564   9.780  1.00  0.00           C  
ATOM    273  CD2 TYR A  37       6.542  -1.502   8.611  1.00  0.00           C  
ATOM    274  CE1 TYR A  37       7.624   0.559  10.113  1.00  0.00           C  
ATOM    275  CE2 TYR A  37       7.894  -1.517   8.938  1.00  0.00           C  
ATOM    276  OH  TYR A  37       9.762  -0.494  10.015  1.00  0.00           O  
ATOM    277  CZ  TYR A  37       8.425  -0.484   9.688  1.00  0.00           C  
ATOM    278  N   GLY A  38       3.500  -1.056  12.157  1.00  0.00           N  
ATOM    279  CA  GLY A  38       3.362  -0.335  13.412  1.00  0.00           C  
ATOM    280  C   GLY A  38       2.015   0.346  13.564  1.00  0.00           C  
ATOM    281  O   GLY A  38       0.971  -0.285  13.387  1.00  0.00           O  
ATOM    282  N   PRO A  39       1.957   1.656  13.871  1.00  0.00           N  
ATOM    283  CA  PRO A  39       0.706   2.410  13.981  1.00  0.00           C  
ATOM    284  C   PRO A  39       0.289   3.057  12.662  1.00  0.00           C  
ATOM    285  CB  PRO A  39       1.028   3.475  15.033  1.00  0.00           C  
ATOM    286  O   PRO A  39      -0.491   4.012  12.658  1.00  0.00           O  
ATOM    287  CG  PRO A  39       2.469   3.804  14.815  1.00  0.00           C  
ATOM    288  CD  PRO A  39       3.195   2.544  14.441  1.00  0.00           C  
ATOM    289  N   LEU A  40       0.860   2.503  11.592  1.00  0.00           N  
ATOM    290  CA  LEU A  40       0.667   3.157  10.302  1.00  0.00           C  
ATOM    291  C   LEU A  40       0.004   2.211   9.307  1.00  0.00           C  
ATOM    292  CB  LEU A  40       2.006   3.647   9.743  1.00  0.00           C  
ATOM    293  O   LEU A  40       0.125   0.990   9.429  1.00  0.00           O  
ATOM    294  CG  LEU A  40       2.858   4.505  10.680  1.00  0.00           C  
ATOM    295  CD1 LEU A  40       4.220   4.783  10.052  1.00  0.00           C  
ATOM    296  CD2 LEU A  40       2.140   5.809  11.011  1.00  0.00           C  
ATOM    297  N   VAL A  41      -0.648   2.805   8.369  1.00  0.00           N  
ATOM    298  CA  VAL A  41      -1.116   2.090   7.187  1.00  0.00           C  
ATOM    299  C   VAL A  41      -0.627   2.800   5.926  1.00  0.00           C  
ATOM    300  CB  VAL A  41      -2.656   1.971   7.168  1.00  0.00           C  
ATOM    301  O   VAL A  41      -0.807   4.011   5.779  1.00  0.00           O  
ATOM    302  CG1 VAL A  41      -3.138   1.401   5.834  1.00  0.00           C  
ATOM    303  CG2 VAL A  41      -3.138   1.102   8.328  1.00  0.00           C  
ATOM    304  N   ILE A  42       0.044   2.032   5.088  1.00  0.00           N  
ATOM    305  CA  ILE A  42       0.542   2.521   3.807  1.00  0.00           C  
ATOM    306  C   ILE A  42      -0.424   2.125   2.693  1.00  0.00           C  
ATOM    307  CB  ILE A  42       1.958   1.980   3.507  1.00  0.00           C  
ATOM    308  O   ILE A  42      -0.715   0.941   2.506  1.00  0.00           O  
ATOM    309  CG1 ILE A  42       2.917   2.331   4.649  1.00  0.00           C  
ATOM    310  CG2 ILE A  42       2.472   2.526   2.171  1.00  0.00           C  
ATOM    311  CD1 ILE A  42       3.123   1.206   5.653  1.00  0.00           C  
ATOM    312  N   THR A  43      -0.933   3.112   1.883  1.00  0.00           N  
ATOM    313  CA  THR A  43      -1.879   2.811   0.814  1.00  0.00           C  
ATOM    314  C   THR A  43      -1.841   3.893  -0.261  1.00  0.00           C  
ATOM    315  CB  THR A  43      -3.313   2.674   1.358  1.00  0.00           C  
ATOM    316  O   THR A  43      -0.905   4.693  -0.311  1.00  0.00           O  
ATOM    317  CG2 THR A  43      -3.869   4.026   1.790  1.00  0.00           C  
ATOM    318  OG1 THR A  43      -4.155   2.127   0.336  1.00  0.00           O  
ATOM    319  N   ASN A  44      -2.846   3.825  -1.213  1.00  0.00           N  
ATOM    320  CA  ASN A  44      -2.900   4.809  -2.289  1.00  0.00           C  
ATOM    321  C   ASN A  44      -3.585   6.096  -1.837  1.00  0.00           C  
ATOM    322  CB  ASN A  44      -3.614   4.229  -3.512  1.00  0.00           C  
ATOM    323  O   ASN A  44      -4.535   6.056  -1.053  1.00  0.00           O  
ATOM    324  CG  ASN A  44      -2.908   3.012  -4.077  1.00  0.00           C  
ATOM    325  ND2 ASN A  44      -1.903   3.244  -4.913  1.00  0.00           N  
ATOM    326  OD1 ASN A  44      -3.263   1.872  -3.764  1.00  0.00           O  
ATOM    327  N   MET A  45      -3.119   7.185  -2.335  1.00  0.00           N  
ATOM    328  CA  MET A  45      -3.697   8.497  -2.062  1.00  0.00           C  
ATOM    329  C   MET A  45      -5.117   8.591  -2.610  1.00  0.00           C  
ATOM    330  CB  MET A  45      -2.830   9.604  -2.665  1.00  0.00           C  
ATOM    331  O   MET A  45      -5.961   9.288  -2.044  1.00  0.00           O  
ATOM    332  CG  MET A  45      -1.562   9.887  -1.875  1.00  0.00           C  
ATOM    333  SD  MET A  45      -0.630  11.324  -2.535  1.00  0.00           S  
ATOM    334  CE  MET A  45       0.860  11.240  -1.503  1.00  0.00           C  
ATOM    335  N   HIS A  46      -5.295   7.900  -3.697  1.00  0.00           N  
ATOM    336  CA  HIS A  46      -6.595   8.032  -4.346  1.00  0.00           C  
ATOM    337  C   HIS A  46      -7.690   7.357  -3.527  1.00  0.00           C  
ATOM    338  CB  HIS A  46      -6.552   7.440  -5.756  1.00  0.00           C  
ATOM    339  O   HIS A  46      -8.862   7.383  -3.909  1.00  0.00           O  
ATOM    340  CG  HIS A  46      -6.331   5.961  -5.779  1.00  0.00           C  
ATOM    341  CD2 HIS A  46      -7.185   4.931  -5.576  1.00  0.00           C  
ATOM    342  ND1 HIS A  46      -5.099   5.397  -6.033  1.00  0.00           N  
ATOM    343  CE1 HIS A  46      -5.207   4.080  -5.987  1.00  0.00           C  
ATOM    344  NE2 HIS A  46      -6.463   3.771  -5.711  1.00  0.00           N  
ATOM    345  N   LEU A  47      -7.360   6.738  -2.391  1.00  0.00           N  
ATOM    346  CA  LEU A  47      -8.357   6.269  -1.434  1.00  0.00           C  
ATOM    347  C   LEU A  47      -9.187   7.431  -0.901  1.00  0.00           C  
ATOM    348  CB  LEU A  47      -7.682   5.533  -0.274  1.00  0.00           C  
ATOM    349  O   LEU A  47     -10.345   7.248  -0.516  1.00  0.00           O  
ATOM    350  CG  LEU A  47      -8.604   5.035   0.841  1.00  0.00           C  
ATOM    351  CD1 LEU A  47      -9.524   3.938   0.316  1.00  0.00           C  
ATOM    352  CD2 LEU A  47      -7.787   4.533   2.026  1.00  0.00           C  
ATOM    353  N   PHE A  48      -8.597   8.673  -0.871  1.00  0.00           N  
ATOM    354  CA  PHE A  48      -9.228   9.851  -0.288  1.00  0.00           C  
ATOM    355  C   PHE A  48      -9.659  10.829  -1.375  1.00  0.00           C  
ATOM    356  CB  PHE A  48      -8.275  10.543   0.692  1.00  0.00           C  
ATOM    357  O   PHE A  48      -9.398  12.029  -1.276  1.00  0.00           O  
ATOM    358  CG  PHE A  48      -7.966   9.725   1.917  1.00  0.00           C  
ATOM    359  CD1 PHE A  48      -8.882   9.632   2.957  1.00  0.00           C  
ATOM    360  CD2 PHE A  48      -6.757   9.050   2.029  1.00  0.00           C  
ATOM    361  CE1 PHE A  48      -8.599   8.876   4.092  1.00  0.00           C  
ATOM    362  CE2 PHE A  48      -6.467   8.292   3.160  1.00  0.00           C  
ATOM    363  CZ  PHE A  48      -7.388   8.208   4.191  1.00  0.00           C  
ATOM    364  N   ARG A  49     -10.293  10.281  -2.362  1.00  0.00           N  
ATOM    365  CA  ARG A  49     -10.873  11.133  -3.395  1.00  0.00           C  
ATOM    366  C   ARG A  49     -11.967  12.026  -2.819  1.00  0.00           C  
ATOM    367  CB  ARG A  49     -11.438  10.285  -4.537  1.00  0.00           C  
ATOM    368  O   ARG A  49     -12.156  13.156  -3.272  1.00  0.00           O  
ATOM    369  CG  ARG A  49     -10.373   9.678  -5.438  1.00  0.00           C  
ATOM    370  CD  ARG A  49     -10.986   8.814  -6.531  1.00  0.00           C  
ATOM    371  NE  ARG A  49     -11.666   9.622  -7.540  1.00  0.00           N  
ATOM    372  NH1 ARG A  49     -12.440   7.820  -8.760  1.00  0.00           N  
ATOM    373  NH2 ARG A  49     -12.922   9.957  -9.433  1.00  0.00           N  
ATOM    374  CZ  ARG A  49     -12.341   9.131  -8.575  1.00  0.00           C  
ATOM    375  N   ARG A  50     -12.624  11.329  -2.008  1.00  0.00           N  
ATOM    376  CA  ARG A  50     -13.605  12.041  -1.194  1.00  0.00           C  
ATOM    377  C   ARG A  50     -13.314  11.864   0.292  1.00  0.00           C  
ATOM    378  CB  ARG A  50     -15.021  11.557  -1.513  1.00  0.00           C  
ATOM    379  O   ARG A  50     -12.730  10.858   0.701  1.00  0.00           O  
ATOM    380  CG  ARG A  50     -15.461  11.837  -2.941  1.00  0.00           C  
ATOM    381  CD  ARG A  50     -16.874  11.336  -3.205  1.00  0.00           C  
ATOM    382  NE  ARG A  50     -17.336  11.703  -4.540  1.00  0.00           N  
ATOM    383  NH1 ARG A  50     -16.477   9.826  -5.578  1.00  0.00           N  
ATOM    384  NH2 ARG A  50     -17.601  11.406  -6.802  1.00  0.00           N  
ATOM    385  CZ  ARG A  50     -17.137  10.977  -5.637  1.00  0.00           C  
ATOM    386  N   ASN A  51     -13.621  12.924   0.903  1.00  0.00           N  
ATOM    387  CA  ASN A  51     -13.335  12.920   2.334  1.00  0.00           C  
ATOM    388  C   ASN A  51     -14.520  13.441   3.143  1.00  0.00           C  
ATOM    389  CB  ASN A  51     -12.083  13.747   2.634  1.00  0.00           C  
ATOM    390  O   ASN A  51     -15.520  13.881   2.574  1.00  0.00           O  
ATOM    391  CG  ASN A  51     -11.383  13.307   3.904  1.00  0.00           C  
ATOM    392  ND2 ASN A  51     -10.216  13.882   4.168  1.00  0.00           N  
ATOM    393  OD1 ASN A  51     -11.887  12.456   4.642  1.00  0.00           O  
ATOM    394  N   ASN A  52     -14.600  13.291   4.324  1.00  0.00           N  
ATOM    395  CA  ASN A  52     -15.665  13.720   5.225  1.00  0.00           C  
ATOM    396  C   ASN A  52     -16.675  12.603   5.471  1.00  0.00           C  
ATOM    397  CB  ASN A  52     -16.370  14.961   4.670  1.00  0.00           C  
ATOM    398  O   ASN A  52     -17.884  12.823   5.381  1.00  0.00           O  
ATOM    399  CG  ASN A  52     -17.258  15.635   5.697  1.00  0.00           C  
ATOM    400  ND2 ASN A  52     -18.292  16.323   5.227  1.00  0.00           N  
ATOM    401  OD1 ASN A  52     -17.016  15.541   6.903  1.00  0.00           O  
ATOM    402  N   GLY A  53     -16.161  11.464   5.795  1.00  0.00           N  
ATOM    403  CA  GLY A  53     -16.986  10.302   6.084  1.00  0.00           C  
ATOM    404  C   GLY A  53     -16.329   9.329   7.045  1.00  0.00           C  
ATOM    405  O   GLY A  53     -15.763   9.737   8.061  1.00  0.00           O  
ATOM    406  N   THR A  54     -16.543   8.009   6.720  1.00  0.00           N  
ATOM    407  CA  THR A  54     -16.010   6.962   7.586  1.00  0.00           C  
ATOM    408  C   THR A  54     -14.976   6.121   6.844  1.00  0.00           C  
ATOM    409  CB  THR A  54     -17.132   6.051   8.116  1.00  0.00           C  
ATOM    410  O   THR A  54     -15.045   5.980   5.621  1.00  0.00           O  
ATOM    411  CG2 THR A  54     -18.154   6.847   8.921  1.00  0.00           C  
ATOM    412  OG1 THR A  54     -17.795   5.426   7.010  1.00  0.00           O  
ATOM    413  N   LEU A  55     -13.994   5.704   7.571  1.00  0.00           N  
ATOM    414  CA  LEU A  55     -13.017   4.747   7.063  1.00  0.00           C  
ATOM    415  C   LEU A  55     -13.087   3.436   7.839  1.00  0.00           C  
ATOM    416  CB  LEU A  55     -11.603   5.329   7.147  1.00  0.00           C  
ATOM    417  O   LEU A  55     -12.858   3.414   9.051  1.00  0.00           O  
ATOM    418  CG  LEU A  55     -10.473   4.441   6.626  1.00  0.00           C  
ATOM    419  CD1 LEU A  55     -10.614   4.230   5.123  1.00  0.00           C  
ATOM    420  CD2 LEU A  55      -9.116   5.051   6.961  1.00  0.00           C  
ATOM    421  N   THR A  56     -13.473   2.383   7.140  1.00  0.00           N  
ATOM    422  CA  THR A  56     -13.487   1.049   7.730  1.00  0.00           C  
ATOM    423  C   THR A  56     -12.202   0.297   7.396  1.00  0.00           C  
ATOM    424  CB  THR A  56     -14.701   0.236   7.245  1.00  0.00           C  
ATOM    425  O   THR A  56     -11.823   0.192   6.227  1.00  0.00           O  
ATOM    426  CG2 THR A  56     -14.708  -1.160   7.857  1.00  0.00           C  
ATOM    427  OG1 THR A  56     -15.905   0.917   7.620  1.00  0.00           O  
ATOM    428  N   ILE A  57     -11.582  -0.252   8.451  1.00  0.00           N  
ATOM    429  CA  ILE A  57     -10.336  -0.992   8.292  1.00  0.00           C  
ATOM    430  C   ILE A  57     -10.532  -2.437   8.746  1.00  0.00           C  
ATOM    431  CB  ILE A  57      -9.182  -0.334   9.082  1.00  0.00           C  
ATOM    432  O   ILE A  57     -10.856  -2.690   9.908  1.00  0.00           O  
ATOM    433  CG1 ILE A  57      -9.045   1.143   8.695  1.00  0.00           C  
ATOM    434  CG2 ILE A  57      -7.869  -1.087   8.848  1.00  0.00           C  
ATOM    435  CD1 ILE A  57      -8.063   1.920   9.561  1.00  0.00           C  
ATOM    436  N   THR A  58     -10.343  -3.340   7.827  1.00  0.00           N  
ATOM    437  CA  THR A  58     -10.401  -4.766   8.129  1.00  0.00           C  
ATOM    438  C   THR A  58      -9.017  -5.398   8.023  1.00  0.00           C  
ATOM    439  CB  THR A  58     -11.375  -5.497   7.186  1.00  0.00           C  
ATOM    440  O   THR A  58      -8.373  -5.326   6.974  1.00  0.00           O  
ATOM    441  CG2 THR A  58     -11.494  -6.972   7.553  1.00  0.00           C  
ATOM    442  OG1 THR A  58     -12.669  -4.887   7.279  1.00  0.00           O  
ATOM    443  N   SER A  59      -8.584  -5.926   9.132  1.00  0.00           N  
ATOM    444  CA  SER A  59      -7.280  -6.578   9.209  1.00  0.00           C  
ATOM    445  C   SER A  59      -7.381  -7.936   9.894  1.00  0.00           C  
ATOM    446  CB  SER A  59      -6.281  -5.693   9.955  1.00  0.00           C  
ATOM    447  O   SER A  59      -8.481  -8.418  10.170  1.00  0.00           O  
ATOM    448  OG  SER A  59      -6.532  -5.717  11.350  1.00  0.00           O  
ATOM    449  N   LYS A  60      -6.207  -8.538  10.113  1.00  0.00           N  
ATOM    450  CA  LYS A  60      -6.158  -9.800  10.846  1.00  0.00           C  
ATOM    451  C   LYS A  60      -6.626  -9.617  12.287  1.00  0.00           C  
ATOM    452  CB  LYS A  60      -4.742 -10.378  10.825  1.00  0.00           C  
ATOM    453  O   LYS A  60      -7.051 -10.577  12.933  1.00  0.00           O  
ATOM    454  CG  LYS A  60      -3.743  -9.601  11.669  1.00  0.00           C  
ATOM    455  CD  LYS A  60      -2.379 -10.278  11.685  1.00  0.00           C  
ATOM    456  CE  LYS A  60      -1.387  -9.518  12.556  1.00  0.00           C  
ATOM    457  NZ  LYS A  60      -0.052 -10.187  12.589  1.00  0.00           N  
ATOM    458  N   HIS A  61      -6.581  -8.362  12.729  1.00  0.00           N  
ATOM    459  CA  HIS A  61      -6.924  -8.052  14.112  1.00  0.00           C  
ATOM    460  C   HIS A  61      -8.405  -7.715  14.251  1.00  0.00           C  
ATOM    461  CB  HIS A  61      -6.071  -6.891  14.628  1.00  0.00           C  
ATOM    462  O   HIS A  61      -8.891  -7.481  15.359  1.00  0.00           O  
ATOM    463  CG  HIS A  61      -4.602  -7.170  14.608  1.00  0.00           C  
ATOM    464  CD2 HIS A  61      -3.581  -6.518  14.003  1.00  0.00           C  
ATOM    465  ND1 HIS A  61      -4.039  -8.240  15.268  1.00  0.00           N  
ATOM    466  CE1 HIS A  61      -2.731  -8.233  15.070  1.00  0.00           C  
ATOM    467  NE2 HIS A  61      -2.428  -7.199  14.305  1.00  0.00           N  
ATOM    468  N   GLY A  62      -9.093  -7.678  13.161  1.00  0.00           N  
ATOM    469  CA  GLY A  62     -10.510  -7.355  13.215  1.00  0.00           C  
ATOM    470  C   GLY A  62     -10.885  -6.171  12.345  1.00  0.00           C  
ATOM    471  O   GLY A  62     -10.109  -5.758  11.480  1.00  0.00           O  
ATOM    472  N   THR A  63     -12.107  -5.738  12.534  1.00  0.00           N  
ATOM    473  CA  THR A  63     -12.642  -4.625  11.758  1.00  0.00           C  
ATOM    474  C   THR A  63     -12.879  -3.409  12.649  1.00  0.00           C  
ATOM    475  CB  THR A  63     -13.956  -5.014  11.056  1.00  0.00           C  
ATOM    476  O   THR A  63     -13.494  -3.522  13.711  1.00  0.00           O  
ATOM    477  CG2 THR A  63     -14.529  -3.839  10.271  1.00  0.00           C  
ATOM    478  OG1 THR A  63     -13.706  -6.100  10.155  1.00  0.00           O  
ATOM    479  N   PHE A  64     -12.323  -2.290  12.195  1.00  0.00           N  
ATOM    480  CA  PHE A  64     -12.438  -1.034  12.928  1.00  0.00           C  
ATOM    481  C   PHE A  64     -12.951   0.077  12.020  1.00  0.00           C  
ATOM    482  CB  PHE A  64     -11.087  -0.636  13.531  1.00  0.00           C  
ATOM    483  O   PHE A  64     -12.626   0.115  10.831  1.00  0.00           O  
ATOM    484  CG  PHE A  64     -10.480  -1.696  14.411  1.00  0.00           C  
ATOM    485  CD1 PHE A  64     -10.665  -1.665  15.788  1.00  0.00           C  
ATOM    486  CD2 PHE A  64      -9.724  -2.723  13.861  1.00  0.00           C  
ATOM    487  CE1 PHE A  64     -10.104  -2.644  16.605  1.00  0.00           C  
ATOM    488  CE2 PHE A  64      -9.161  -3.705  14.670  1.00  0.00           C  
ATOM    489  CZ  PHE A  64      -9.351  -3.663  16.042  1.00  0.00           C  
ATOM    490  N   THR A  65     -13.724   0.949  12.656  1.00  0.00           N  
ATOM    491  CA  THR A  65     -14.266   2.065  11.888  1.00  0.00           C  
ATOM    492  C   THR A  65     -13.848   3.397  12.503  1.00  0.00           C  
ATOM    493  CB  THR A  65     -15.802   1.993  11.807  1.00  0.00           C  
ATOM    494  O   THR A  65     -13.989   3.601  13.711  1.00  0.00           O  
ATOM    495  CG2 THR A  65     -16.368   3.179  11.033  1.00  0.00           C  
ATOM    496  OG1 THR A  65     -16.183   0.780  11.146  1.00  0.00           O  
ATOM    497  N   ILE A  66     -13.237   4.167  11.634  1.00  0.00           N  
ATOM    498  CA  ILE A  66     -12.978   5.560  11.981  1.00  0.00           C  
ATOM    499  C   ILE A  66     -14.118   6.439  11.472  1.00  0.00           C  
ATOM    500  CB  ILE A  66     -11.629   6.044  11.403  1.00  0.00           C  
ATOM    501  O   ILE A  66     -14.362   6.513  10.266  1.00  0.00           O  
ATOM    502  CG1 ILE A  66     -10.478   5.189  11.945  1.00  0.00           C  
ATOM    503  CG2 ILE A  66     -11.407   7.526  11.721  1.00  0.00           C  
ATOM    504  CD1 ILE A  66      -9.156   5.400  11.221  1.00  0.00           C  
ATOM    505  N   GLU A  67     -14.798   7.174  12.369  1.00  0.00           N  
ATOM    506  CA  GLU A  67     -16.068   7.824  12.060  1.00  0.00           C  
ATOM    507  C   GLU A  67     -15.851   9.113  11.273  1.00  0.00           C  
ATOM    508  CB  GLU A  67     -16.850   8.116  13.343  1.00  0.00           C  
ATOM    509  O   GLU A  67     -16.698   9.504  10.466  1.00  0.00           O  
ATOM    510  CG  GLU A  67     -17.320   6.867  14.075  1.00  0.00           C  
ATOM    511  CD  GLU A  67     -18.305   6.035  13.270  1.00  0.00           C  
ATOM    512  OE1 GLU A  67     -18.343   4.797  13.450  1.00  0.00           O  
ATOM    513  OE2 GLU A  67     -19.045   6.626  12.452  1.00  0.00           O  
ATOM    514  N   ASN A  68     -14.782   9.726  11.505  1.00  0.00           N  
ATOM    515  CA  ASN A  68     -14.529  10.997  10.835  1.00  0.00           C  
ATOM    516  C   ASN A  68     -13.166  11.007  10.149  1.00  0.00           C  
ATOM    517  CB  ASN A  68     -14.632  12.157  11.827  1.00  0.00           C  
ATOM    518  O   ASN A  68     -12.141  11.230  10.797  1.00  0.00           O  
ATOM    519  CG  ASN A  68     -14.560  13.512  11.151  1.00  0.00           C  
ATOM    520  ND2 ASN A  68     -14.756  14.573  11.926  1.00  0.00           N  
ATOM    521  OD1 ASN A  68     -14.330  13.605   9.942  1.00  0.00           O  
ATOM    522  N   THR A  69     -13.161  10.853   8.790  1.00  0.00           N  
ATOM    523  CA  THR A  69     -11.916  10.767   8.035  1.00  0.00           C  
ATOM    524  C   THR A  69     -11.207  12.117   8.007  1.00  0.00           C  
ATOM    525  CB  THR A  69     -12.169  10.286   6.594  1.00  0.00           C  
ATOM    526  O   THR A  69     -10.002  12.187   7.753  1.00  0.00           O  
ATOM    527  CG2 THR A  69     -12.619   8.829   6.571  1.00  0.00           C  
ATOM    528  OG1 THR A  69     -13.188  11.098   5.997  1.00  0.00           O  
ATOM    529  N   LYS A  70     -11.845  13.187   8.424  1.00  0.00           N  
ATOM    530  CA  LYS A  70     -11.221  14.507   8.436  1.00  0.00           C  
ATOM    531  C   LYS A  70     -10.260  14.650   9.613  1.00  0.00           C  
ATOM    532  CB  LYS A  70     -12.286  15.604   8.493  1.00  0.00           C  
ATOM    533  O   LYS A  70      -9.385  15.519   9.604  1.00  0.00           O  
ATOM    534  CG  LYS A  70     -13.052  15.790   7.192  1.00  0.00           C  
ATOM    535  CD  LYS A  70     -13.949  17.020   7.242  1.00  0.00           C  
ATOM    536  CE  LYS A  70     -14.621  17.280   5.901  1.00  0.00           C  
ATOM    537  NZ  LYS A  70     -15.550  18.447   5.963  1.00  0.00           N  
ATOM    538  N   GLU A  71     -10.439  13.819  10.535  1.00  0.00           N  
ATOM    539  CA  GLU A  71      -9.593  13.883  11.723  1.00  0.00           C  
ATOM    540  C   GLU A  71      -8.399  12.940  11.602  1.00  0.00           C  
ATOM    541  CB  GLU A  71     -10.402  13.549  12.978  1.00  0.00           C  
ATOM    542  O   GLU A  71      -7.553  12.883  12.496  1.00  0.00           O  
ATOM    543  CG  GLU A  71     -11.489  14.565  13.298  1.00  0.00           C  
ATOM    544  CD  GLU A  71     -10.949  15.969  13.525  1.00  0.00           C  
ATOM    545  OE1 GLU A  71     -11.557  16.941  13.023  1.00  0.00           O  
ATOM    546  OE2 GLU A  71      -9.910  16.097  14.210  1.00  0.00           O  
ATOM    547  N   LEU A  72      -8.345  12.242  10.470  1.00  0.00           N  
ATOM    548  CA  LEU A  72      -7.261  11.292  10.245  1.00  0.00           C  
ATOM    549  C   LEU A  72      -5.972  12.016   9.871  1.00  0.00           C  
ATOM    550  CB  LEU A  72      -7.639  10.297   9.145  1.00  0.00           C  
ATOM    551  O   LEU A  72      -5.988  12.937   9.052  1.00  0.00           O  
ATOM    552  CG  LEU A  72      -6.807   9.016   9.074  1.00  0.00           C  
ATOM    553  CD1 LEU A  72      -6.989   8.194  10.346  1.00  0.00           C  
ATOM    554  CD2 LEU A  72      -7.188   8.198   7.845  1.00  0.00           C  
ATOM    555  N   GLU A  73      -4.954  11.645  10.530  1.00  0.00           N  
ATOM    556  CA  GLU A  73      -3.647  12.194  10.183  1.00  0.00           C  
ATOM    557  C   GLU A  73      -3.029  11.446   9.006  1.00  0.00           C  
ATOM    558  CB  GLU A  73      -2.706  12.146  11.389  1.00  0.00           C  
ATOM    559  O   GLU A  73      -2.869  10.224   9.054  1.00  0.00           O  
ATOM    560  CG  GLU A  73      -3.146  13.029  12.548  1.00  0.00           C  
ATOM    561  CD  GLU A  73      -2.184  12.998  13.725  1.00  0.00           C  
ATOM    562  OE1 GLU A  73      -1.482  14.007  13.963  1.00  0.00           O  
ATOM    563  OE2 GLU A  73      -2.132  11.955  14.415  1.00  0.00           O  
ATOM    564  N   LEU A  74      -2.734  12.254   7.968  1.00  0.00           N  
ATOM    565  CA  LEU A  74      -2.180  11.689   6.743  1.00  0.00           C  
ATOM    566  C   LEU A  74      -0.821  12.304   6.426  1.00  0.00           C  
ATOM    567  CB  LEU A  74      -3.139  11.909   5.570  1.00  0.00           C  
ATOM    568  O   LEU A  74      -0.608  13.498   6.649  1.00  0.00           O  
ATOM    569  CG  LEU A  74      -4.591  11.485   5.792  1.00  0.00           C  
ATOM    570  CD1 LEU A  74      -5.442  11.851   4.581  1.00  0.00           C  
ATOM    571  CD2 LEU A  74      -4.674   9.989   6.078  1.00  0.00           C  
ATOM    572  N   HIS A  75       0.053  11.439   5.992  1.00  0.00           N  
ATOM    573  CA  HIS A  75       1.299  11.895   5.386  1.00  0.00           C  
ATOM    574  C   HIS A  75       1.348  11.548   3.901  1.00  0.00           C  
ATOM    575  CB  HIS A  75       2.501  11.283   6.108  1.00  0.00           C  
ATOM    576  O   HIS A  75       1.442  10.374   3.536  1.00  0.00           O  
ATOM    577  CG  HIS A  75       3.820  11.741   5.571  1.00  0.00           C  
ATOM    578  CD2 HIS A  75       4.649  11.184   4.658  1.00  0.00           C  
ATOM    579  ND1 HIS A  75       4.425  12.908   5.983  1.00  0.00           N  
ATOM    580  CE1 HIS A  75       5.574  13.050   5.342  1.00  0.00           C  
ATOM    581  NE2 HIS A  75       5.733  12.018   4.532  1.00  0.00           N  
ATOM    582  N   LEU A  76       1.312  12.595   3.052  1.00  0.00           N  
ATOM    583  CA  LEU A  76       1.299  12.409   1.605  1.00  0.00           C  
ATOM    584  C   LEU A  76       2.719  12.341   1.052  1.00  0.00           C  
ATOM    585  CB  LEU A  76       0.529  13.545   0.926  1.00  0.00           C  
ATOM    586  O   LEU A  76       3.564  13.170   1.396  1.00  0.00           O  
ATOM    587  CG  LEU A  76      -0.906  13.773   1.405  1.00  0.00           C  
ATOM    588  CD1 LEU A  76      -0.933  14.812   2.521  1.00  0.00           C  
ATOM    589  CD2 LEU A  76      -1.796  14.203   0.244  1.00  0.00           C  
ATOM    590  N   ILE A  77       2.916  11.287   0.250  1.00  0.00           N  
ATOM    591  CA  ILE A  77       4.207  11.197  -0.424  1.00  0.00           C  
ATOM    592  C   ILE A  77       4.161  11.981  -1.733  1.00  0.00           C  
ATOM    593  CB  ILE A  77       4.603   9.728  -0.692  1.00  0.00           C  
ATOM    594  O   ILE A  77       3.443  11.607  -2.663  1.00  0.00           O  
ATOM    595  CG1 ILE A  77       4.467   8.896   0.588  1.00  0.00           C  
ATOM    596  CG2 ILE A  77       6.027   9.646  -1.249  1.00  0.00           C  
ATOM    597  CD1 ILE A  77       5.374   9.352   1.723  1.00  0.00           C  
ATOM    598  N   GLU A  78       4.910  12.971  -1.788  1.00  0.00           N  
ATOM    599  CA  GLU A  78       4.832  13.928  -2.887  1.00  0.00           C  
ATOM    600  C   GLU A  78       5.144  13.261  -4.223  1.00  0.00           C  
ATOM    601  CB  GLU A  78       5.788  15.100  -2.648  1.00  0.00           C  
ATOM    602  O   GLU A  78       6.108  12.501  -4.334  1.00  0.00           O  
ATOM    603  CG  GLU A  78       5.365  16.017  -1.510  1.00  0.00           C  
ATOM    604  CD  GLU A  78       6.282  17.216  -1.333  1.00  0.00           C  
ATOM    605  OE1 GLU A  78       6.046  18.031  -0.412  1.00  0.00           O  
ATOM    606  OE2 GLU A  78       7.246  17.343  -2.122  1.00  0.00           O  
ATOM    607  N   GLY A  79       4.313  13.535  -5.205  1.00  0.00           N  
ATOM    608  CA  GLY A  79       4.535  13.131  -6.585  1.00  0.00           C  
ATOM    609  C   GLY A  79       4.190  11.677  -6.844  1.00  0.00           C  
ATOM    610  O   GLY A  79       4.495  11.142  -7.912  1.00  0.00           O  
ATOM    611  N   ARG A  80       3.549  11.055  -5.778  1.00  0.00           N  
ATOM    612  CA  ARG A  80       3.260   9.629  -5.885  1.00  0.00           C  
ATOM    613  C   ARG A  80       1.851   9.317  -5.392  1.00  0.00           C  
ATOM    614  CB  ARG A  80       4.284   8.812  -5.094  1.00  0.00           C  
ATOM    615  O   ARG A  80       1.314  10.027  -4.539  1.00  0.00           O  
ATOM    616  CG  ARG A  80       5.720   9.013  -5.554  1.00  0.00           C  
ATOM    617  CD  ARG A  80       6.712   8.346  -4.611  1.00  0.00           C  
ATOM    618  NE  ARG A  80       8.093   8.618  -5.002  1.00  0.00           N  
ATOM    619  NH1 ARG A  80       8.383   6.623  -6.131  1.00  0.00           N  
ATOM    620  NH2 ARG A  80      10.098   8.140  -6.015  1.00  0.00           N  
ATOM    621  CZ  ARG A  80       8.855   7.793  -5.715  1.00  0.00           C  
ATOM    622  N   ASP A  81       1.231   8.327  -5.978  1.00  0.00           N  
ATOM    623  CA  ASP A  81      -0.036   7.806  -5.474  1.00  0.00           C  
ATOM    624  C   ASP A  81       0.181   6.928  -4.244  1.00  0.00           C  
ATOM    625  CB  ASP A  81      -0.763   7.016  -6.563  1.00  0.00           C  
ATOM    626  O   ASP A  81      -0.046   5.717  -4.292  1.00  0.00           O  
ATOM    627  CG  ASP A  81      -2.174   6.617  -6.166  1.00  0.00           C  
ATOM    628  OD1 ASP A  81      -2.750   7.244  -5.251  1.00  0.00           O  
ATOM    629  OD2 ASP A  81      -2.713   5.665  -6.771  1.00  0.00           O  
ATOM    630  N   LEU A  82       0.741   7.565  -3.212  1.00  0.00           N  
ATOM    631  CA  LEU A  82       1.097   6.919  -1.954  1.00  0.00           C  
ATOM    632  C   LEU A  82       0.800   7.834  -0.770  1.00  0.00           C  
ATOM    633  CB  LEU A  82       2.577   6.527  -1.952  1.00  0.00           C  
ATOM    634  O   LEU A  82       1.136   9.020  -0.797  1.00  0.00           O  
ATOM    635  CG  LEU A  82       3.016   5.543  -0.867  1.00  0.00           C  
ATOM    636  CD1 LEU A  82       2.360   4.184  -1.086  1.00  0.00           C  
ATOM    637  CD2 LEU A  82       4.535   5.412  -0.846  1.00  0.00           C  
ATOM    638  N   VAL A  83       0.154   7.248   0.260  1.00  0.00           N  
ATOM    639  CA  VAL A  83      -0.150   8.006   1.469  1.00  0.00           C  
ATOM    640  C   VAL A  83       0.058   7.123   2.698  1.00  0.00           C  
ATOM    641  CB  VAL A  83      -1.593   8.557   1.447  1.00  0.00           C  
ATOM    642  O   VAL A  83      -0.141   5.908   2.638  1.00  0.00           O  
ATOM    643  CG1 VAL A  83      -2.607   7.414   1.440  1.00  0.00           C  
ATOM    644  CG2 VAL A  83      -1.830   9.478   2.641  1.00  0.00           C  
ATOM    645  N   ILE A  84       0.532   7.714   3.801  1.00  0.00           N  
ATOM    646  CA  ILE A  84       0.651   7.044   5.092  1.00  0.00           C  
ATOM    647  C   ILE A  84      -0.441   7.543   6.035  1.00  0.00           C  
ATOM    648  CB  ILE A  84       2.045   7.268   5.718  1.00  0.00           C  
ATOM    649  O   ILE A  84      -0.595   8.751   6.232  1.00  0.00           O  
ATOM    650  CG1 ILE A  84       3.145   6.807   4.755  1.00  0.00           C  
ATOM    651  CG2 ILE A  84       2.156   6.544   7.063  1.00  0.00           C  
ATOM    652  CD1 ILE A  84       4.546   7.239   5.163  1.00  0.00           C  
ATOM    653  N   ILE A  85      -1.151   6.581   6.582  1.00  0.00           N  
ATOM    654  CA  ILE A  85      -2.206   6.903   7.537  1.00  0.00           C  
ATOM    655  C   ILE A  85      -1.733   6.592   8.954  1.00  0.00           C  
ATOM    656  CB  ILE A  85      -3.507   6.129   7.224  1.00  0.00           C  
ATOM    657  O   ILE A  85      -1.287   5.477   9.236  1.00  0.00           O  
ATOM    658  CG1 ILE A  85      -3.950   6.391   5.780  1.00  0.00           C  
ATOM    659  CG2 ILE A  85      -4.612   6.509   8.213  1.00  0.00           C  
ATOM    660  CD1 ILE A  85      -5.063   5.471   5.298  1.00  0.00           C  
ATOM    661  N   LYS A  86      -1.845   7.589   9.778  1.00  0.00           N  
ATOM    662  CA  LYS A  86      -1.605   7.337  11.196  1.00  0.00           C  
ATOM    663  C   LYS A  86      -2.877   6.866  11.894  1.00  0.00           C  
ATOM    664  CB  LYS A  86      -1.066   8.594  11.881  1.00  0.00           C  
ATOM    665  O   LYS A  86      -3.870   7.596  11.946  1.00  0.00           O  
ATOM    666  CG  LYS A  86      -0.551   8.356  13.293  1.00  0.00           C  
ATOM    667  CD  LYS A  86       0.102   9.607  13.868  1.00  0.00           C  
ATOM    668  CE  LYS A  86       0.687   9.348  15.250  1.00  0.00           C  
ATOM    669  NZ  LYS A  86       1.397  10.549  15.784  1.00  0.00           N  
ATOM    670  N   LEU A  87      -2.773   5.629  12.472  1.00  0.00           N  
ATOM    671  CA  LEU A  87      -3.949   5.068  13.129  1.00  0.00           C  
ATOM    672  C   LEU A  87      -4.093   5.613  14.545  1.00  0.00           C  
ATOM    673  CB  LEU A  87      -3.865   3.539  13.164  1.00  0.00           C  
ATOM    674  O   LEU A  87      -3.097   5.945  15.192  1.00  0.00           O  
ATOM    675  CG  LEU A  87      -3.806   2.832  11.809  1.00  0.00           C  
ATOM    676  CD1 LEU A  87      -3.590   1.335  12.002  1.00  0.00           C  
ATOM    677  CD2 LEU A  87      -5.079   3.096  11.012  1.00  0.00           C  
ATOM    678  N   PRO A  88      -5.313   5.708  14.992  1.00  0.00           N  
ATOM    679  CA  PRO A  88      -5.523   6.103  16.386  1.00  0.00           C  
ATOM    680  C   PRO A  88      -4.853   5.152  17.376  1.00  0.00           C  
ATOM    681  CB  PRO A  88      -7.046   6.065  16.538  1.00  0.00           C  
ATOM    682  O   PRO A  88      -4.613   3.986  17.052  1.00  0.00           O  
ATOM    683  CG  PRO A  88      -7.571   6.171  15.143  1.00  0.00           C  
ATOM    684  CD  PRO A  88      -6.592   5.515  14.213  1.00  0.00           C  
ATOM    685  N   LYS A  89      -4.585   5.588  18.515  1.00  0.00           N  
ATOM    686  CA  LYS A  89      -3.819   4.865  19.526  1.00  0.00           C  
ATOM    687  C   LYS A  89      -4.546   3.596  19.963  1.00  0.00           C  
ATOM    688  CB  LYS A  89      -3.552   5.758  20.738  1.00  0.00           C  
ATOM    689  O   LYS A  89      -3.917   2.643  20.428  1.00  0.00           O  
ATOM    690  CG  LYS A  89      -2.551   6.874  20.476  1.00  0.00           C  
ATOM    691  CD  LYS A  89      -2.238   7.655  21.746  1.00  0.00           C  
ATOM    692  CE  LYS A  89      -1.235   8.770  21.485  1.00  0.00           C  
ATOM    693  NZ  LYS A  89      -0.957   9.565  22.718  1.00  0.00           N  
ATOM    694  N   ASP A  90      -5.819   3.533  19.782  1.00  0.00           N  
ATOM    695  CA  ASP A  90      -6.578   2.376  20.248  1.00  0.00           C  
ATOM    696  C   ASP A  90      -6.577   1.262  19.204  1.00  0.00           C  
ATOM    697  CB  ASP A  90      -8.015   2.778  20.587  1.00  0.00           C  
ATOM    698  O   ASP A  90      -7.144   0.191  19.430  1.00  0.00           O  
ATOM    699  CG  ASP A  90      -8.739   3.430  19.422  1.00  0.00           C  
ATOM    700  OD1 ASP A  90      -8.075   3.860  18.455  1.00  0.00           O  
ATOM    701  OD2 ASP A  90      -9.985   3.517  19.474  1.00  0.00           O  
ATOM    702  N   PHE A  91      -5.848   1.456  18.109  1.00  0.00           N  
ATOM    703  CA  PHE A  91      -5.680   0.429  17.088  1.00  0.00           C  
ATOM    704  C   PHE A  91      -4.508  -0.485  17.427  1.00  0.00           C  
ATOM    705  CB  PHE A  91      -5.467   1.067  15.712  1.00  0.00           C  
ATOM    706  O   PHE A  91      -3.432  -0.011  17.797  1.00  0.00           O  
ATOM    707  CG  PHE A  91      -6.072   0.282  14.579  1.00  0.00           C  
ATOM    708  CD1 PHE A  91      -5.349  -0.724  13.949  1.00  0.00           C  
ATOM    709  CD2 PHE A  91      -7.363   0.550  14.144  1.00  0.00           C  
ATOM    710  CE1 PHE A  91      -5.906  -1.452  12.900  1.00  0.00           C  
ATOM    711  CE2 PHE A  91      -7.926  -0.173  13.096  1.00  0.00           C  
ATOM    712  CZ  PHE A  91      -7.196  -1.173  12.475  1.00  0.00           C  
ATOM    713  N   PRO A  92      -4.771  -1.818  17.343  1.00  0.00           N  
ATOM    714  CA  PRO A  92      -3.620  -2.703  17.534  1.00  0.00           C  
ATOM    715  C   PRO A  92      -2.504  -2.446  16.524  1.00  0.00           C  
ATOM    716  CB  PRO A  92      -4.215  -4.101  17.346  1.00  0.00           C  
ATOM    717  O   PRO A  92      -2.777  -2.205  15.345  1.00  0.00           O  
ATOM    718  CG  PRO A  92      -5.685  -3.921  17.545  1.00  0.00           C  
ATOM    719  CD  PRO A  92      -6.051  -2.518  17.154  1.00  0.00           C  
ATOM    720  N   GLU A  93      -1.293  -2.509  17.084  1.00  0.00           N  
ATOM    721  CA  GLU A  93      -0.163  -2.206  16.212  1.00  0.00           C  
ATOM    722  C   GLU A  93       0.205  -3.407  15.346  1.00  0.00           C  
ATOM    723  CB  GLU A  93       1.048  -1.761  17.036  1.00  0.00           C  
ATOM    724  O   GLU A  93       0.032  -4.555  15.763  1.00  0.00           O  
ATOM    725  CG  GLU A  93       0.854  -0.429  17.746  1.00  0.00           C  
ATOM    726  CD  GLU A  93       2.090   0.036  18.499  1.00  0.00           C  
ATOM    727  OE1 GLU A  93       2.086   1.169  19.031  1.00  0.00           O  
ATOM    728  OE2 GLU A  93       3.071  -0.739  18.557  1.00  0.00           O  
ATOM    729  N   PHE A  94       0.717  -3.122  14.162  1.00  0.00           N  
ATOM    730  CA  PHE A  94       1.232  -4.124  13.237  1.00  0.00           C  
ATOM    731  C   PHE A  94       2.708  -4.396  13.500  1.00  0.00           C  
ATOM    732  CB  PHE A  94       1.031  -3.672  11.787  1.00  0.00           C  
ATOM    733  O   PHE A  94       3.410  -3.551  14.059  1.00  0.00           O  
ATOM    734  CG  PHE A  94      -0.412  -3.492  11.401  1.00  0.00           C  
ATOM    735  CD1 PHE A  94      -1.163  -4.567  10.942  1.00  0.00           C  
ATOM    736  CD2 PHE A  94      -1.018  -2.246  11.499  1.00  0.00           C  
ATOM    737  CE1 PHE A  94      -2.499  -4.403  10.584  1.00  0.00           C  
ATOM    738  CE2 PHE A  94      -2.353  -2.074  11.144  1.00  0.00           C  
ATOM    739  CZ  PHE A  94      -3.092  -3.154  10.686  1.00  0.00           C  
ATOM    740  N   ASP A  95       3.141  -5.527  13.159  1.00  0.00           N  
ATOM    741  CA  ASP A  95       4.573  -5.809  13.176  1.00  0.00           C  
ATOM    742  C   ASP A  95       5.325  -4.889  12.217  1.00  0.00           C  
ATOM    743  CB  ASP A  95       4.837  -7.272  12.815  1.00  0.00           C  
ATOM    744  O   ASP A  95       4.775  -4.457  11.202  1.00  0.00           O  
ATOM    745  CG  ASP A  95       4.305  -8.244  13.854  1.00  0.00           C  
ATOM    746  OD1 ASP A  95       4.184  -7.864  15.039  1.00  0.00           O  
ATOM    747  OD2 ASP A  95       4.007  -9.401  13.486  1.00  0.00           O  
ATOM    748  N   THR A  96       6.650  -4.608  12.495  1.00  0.00           N  
ATOM    749  CA  THR A  96       7.384  -3.607  11.728  1.00  0.00           C  
ATOM    750  C   THR A  96       8.577  -4.238  11.017  1.00  0.00           C  
ATOM    751  CB  THR A  96       7.869  -2.457  12.630  1.00  0.00           C  
ATOM    752  O   THR A  96       9.572  -3.563  10.745  1.00  0.00           O  
ATOM    753  CG2 THR A  96       6.692  -1.707  13.245  1.00  0.00           C  
ATOM    754  OG1 THR A  96       8.682  -2.993  13.681  1.00  0.00           O  
ATOM    755  N   ASP A  97       8.570  -5.540  10.709  1.00  0.00           N  
ATOM    756  CA  ASP A  97       9.757  -6.205  10.180  1.00  0.00           C  
ATOM    757  C   ASP A  97       9.719  -6.267   8.655  1.00  0.00           C  
ATOM    758  CB  ASP A  97       9.886  -7.615  10.761  1.00  0.00           C  
ATOM    759  O   ASP A  97      10.558  -6.923   8.034  1.00  0.00           O  
ATOM    760  CG  ASP A  97       8.646  -8.463  10.540  1.00  0.00           C  
ATOM    761  OD1 ASP A  97       7.551  -7.898  10.330  1.00  0.00           O  
ATOM    762  OD2 ASP A  97       8.764  -9.706  10.580  1.00  0.00           O  
ATOM    763  N   LEU A  98       8.675  -5.571   8.073  1.00  0.00           N  
ATOM    764  CA  LEU A  98       8.654  -5.496   6.616  1.00  0.00           C  
ATOM    765  C   LEU A  98       9.785  -4.612   6.101  1.00  0.00           C  
ATOM    766  CB  LEU A  98       7.307  -4.958   6.126  1.00  0.00           C  
ATOM    767  O   LEU A  98      10.166  -3.640   6.756  1.00  0.00           O  
ATOM    768  CG  LEU A  98       6.076  -5.800   6.468  1.00  0.00           C  
ATOM    769  CD1 LEU A  98       4.809  -5.114   5.968  1.00  0.00           C  
ATOM    770  CD2 LEU A  98       6.203  -7.199   5.873  1.00  0.00           C  
ATOM    771  N   VAL A  99      10.283  -4.985   4.984  1.00  0.00           N  
ATOM    772  CA  VAL A  99      11.358  -4.217   4.366  1.00  0.00           C  
ATOM    773  C   VAL A  99      10.863  -3.591   3.064  1.00  0.00           C  
ATOM    774  CB  VAL A  99      12.600  -5.096   4.096  1.00  0.00           C  
ATOM    775  O   VAL A  99      10.267  -4.273   2.227  1.00  0.00           O  
ATOM    776  CG1 VAL A  99      13.712  -4.274   3.447  1.00  0.00           C  
ATOM    777  CG2 VAL A  99      13.092  -5.737   5.392  1.00  0.00           C  
ATOM    778  N   PHE A 100      11.155  -2.232   2.917  1.00  0.00           N  
ATOM    779  CA  PHE A 100      10.757  -1.471   1.738  1.00  0.00           C  
ATOM    780  C   PHE A 100      11.979  -0.950   0.993  1.00  0.00           C  
ATOM    781  CB  PHE A 100       9.845  -0.305   2.133  1.00  0.00           C  
ATOM    782  O   PHE A 100      12.945  -0.499   1.612  1.00  0.00           O  
ATOM    783  CG  PHE A 100       8.599  -0.728   2.862  1.00  0.00           C  
ATOM    784  CD1 PHE A 100       7.415  -0.956   2.170  1.00  0.00           C  
ATOM    785  CD2 PHE A 100       8.611  -0.899   4.240  1.00  0.00           C  
ATOM    786  CE1 PHE A 100       6.260  -1.348   2.843  1.00  0.00           C  
ATOM    787  CE2 PHE A 100       7.461  -1.290   4.919  1.00  0.00           C  
ATOM    788  CZ  PHE A 100       6.286  -1.514   4.219  1.00  0.00           C  
ATOM    789  N   ARG A 101      11.917  -1.061  -0.295  1.00  0.00           N  
ATOM    790  CA  ARG A 101      12.964  -0.459  -1.116  1.00  0.00           C  
ATOM    791  C   ARG A 101      12.450  -0.148  -2.517  1.00  0.00           C  
ATOM    792  CB  ARG A 101      14.181  -1.383  -1.197  1.00  0.00           C  
ATOM    793  O   ARG A 101      11.350  -0.564  -2.887  1.00  0.00           O  
ATOM    794  CG  ARG A 101      13.916  -2.688  -1.930  1.00  0.00           C  
ATOM    795  CD  ARG A 101      15.210  -3.408  -2.285  1.00  0.00           C  
ATOM    796  NE  ARG A 101      14.953  -4.706  -2.902  1.00  0.00           N  
ATOM    797  NH1 ARG A 101      14.465  -3.848  -4.991  1.00  0.00           N  
ATOM    798  NH2 ARG A 101      14.394  -6.111  -4.631  1.00  0.00           N  
ATOM    799  CZ  ARG A 101      14.605  -4.885  -4.173  1.00  0.00           C  
ATOM    800  N   GLU A 102      13.280   0.581  -3.218  1.00  0.00           N  
ATOM    801  CA  GLU A 102      12.921   0.899  -4.596  1.00  0.00           C  
ATOM    802  C   GLU A 102      13.003  -0.338  -5.487  1.00  0.00           C  
ATOM    803  CB  GLU A 102      13.826   2.004  -5.147  1.00  0.00           C  
ATOM    804  O   GLU A 102      13.813  -1.234  -5.242  1.00  0.00           O  
ATOM    805  CG  GLU A 102      13.659   3.343  -4.442  1.00  0.00           C  
ATOM    806  CD  GLU A 102      14.631   4.404  -4.933  1.00  0.00           C  
ATOM    807  OE1 GLU A 102      14.304   5.122  -5.906  1.00  0.00           O  
ATOM    808  OE2 GLU A 102      15.727   4.519  -4.341  1.00  0.00           O  
ATOM    809  N   PRO A 103      12.115  -0.321  -6.581  1.00  0.00           N  
ATOM    810  CA  PRO A 103      12.251  -1.416  -7.544  1.00  0.00           C  
ATOM    811  C   PRO A 103      13.494  -1.279  -8.421  1.00  0.00           C  
ATOM    812  CB  PRO A 103      10.976  -1.308  -8.383  1.00  0.00           C  
ATOM    813  O   PRO A 103      14.034  -0.179  -8.566  1.00  0.00           O  
ATOM    814  CG  PRO A 103      10.630   0.146  -8.367  1.00  0.00           C  
ATOM    815  CD  PRO A 103      11.010   0.712  -7.029  1.00  0.00           C  
ATOM    816  N   VAL A 104      13.906  -2.421  -8.950  1.00  0.00           N  
ATOM    817  CA  VAL A 104      15.008  -2.489  -9.904  1.00  0.00           C  
ATOM    818  C   VAL A 104      14.475  -2.878 -11.282  1.00  0.00           C  
ATOM    819  CB  VAL A 104      16.092  -3.491  -9.450  1.00  0.00           C  
ATOM    820  O   VAL A 104      13.631  -3.769 -11.398  1.00  0.00           O  
ATOM    821  CG1 VAL A 104      17.225  -3.561 -10.473  1.00  0.00           C  
ATOM    822  CG2 VAL A 104      16.633  -3.103  -8.075  1.00  0.00           C  
ATOM    823  N   GLU A 105      14.928  -2.174 -12.333  1.00  0.00           N  
ATOM    824  CA  GLU A 105      14.482  -2.446 -13.695  1.00  0.00           C  
ATOM    825  C   GLU A 105      14.671  -3.917 -14.054  1.00  0.00           C  
ATOM    826  CB  GLU A 105      15.230  -1.560 -14.694  1.00  0.00           C  
ATOM    827  O   GLU A 105      15.756  -4.473 -13.868  1.00  0.00           O  
ATOM    828  CG  GLU A 105      14.644  -1.585 -16.098  1.00  0.00           C  
ATOM    829  CD  GLU A 105      13.448  -0.661 -16.266  1.00  0.00           C  
ATOM    830  OE1 GLU A 105      12.695  -0.815 -17.254  1.00  0.00           O  
ATOM    831  OE2 GLU A 105      13.264   0.226 -15.402  1.00  0.00           O  
ATOM    832  N   GLY A 106      13.590  -4.547 -14.501  1.00  0.00           N  
ATOM    833  CA  GLY A 106      13.640  -5.907 -15.011  1.00  0.00           C  
ATOM    834  C   GLY A 106      13.541  -6.958 -13.921  1.00  0.00           C  
ATOM    835  O   GLY A 106      13.552  -8.157 -14.205  1.00  0.00           O  
ATOM    836  N   GLU A 107      13.448  -6.504 -12.634  1.00  0.00           N  
ATOM    837  CA  GLU A 107      13.345  -7.532 -11.602  1.00  0.00           C  
ATOM    838  C   GLU A 107      11.951  -8.151 -11.577  1.00  0.00           C  
ATOM    839  CB  GLU A 107      13.687  -6.950 -10.228  1.00  0.00           C  
ATOM    840  O   GLU A 107      10.995  -7.563 -12.088  1.00  0.00           O  
ATOM    841  CG  GLU A 107      12.673  -5.935  -9.720  1.00  0.00           C  
ATOM    842  CD  GLU A 107      12.983  -5.426  -8.322  1.00  0.00           C  
ATOM    843  OE1 GLU A 107      12.970  -4.192  -8.108  1.00  0.00           O  
ATOM    844  OE2 GLU A 107      13.242  -6.267  -7.432  1.00  0.00           O  
ATOM    845  N   LEU A 108      11.972  -9.404 -11.054  1.00  0.00           N  
ATOM    846  CA  LEU A 108      10.704 -10.120 -10.962  1.00  0.00           C  
ATOM    847  C   LEU A 108       9.984  -9.787  -9.660  1.00  0.00           C  
ATOM    848  CB  LEU A 108      10.933 -11.631 -11.060  1.00  0.00           C  
ATOM    849  O   LEU A 108      10.602  -9.762  -8.593  1.00  0.00           O  
ATOM    850  CG  LEU A 108      11.548 -12.140 -12.365  1.00  0.00           C  
ATOM    851  CD1 LEU A 108      11.808 -13.640 -12.279  1.00  0.00           C  
ATOM    852  CD2 LEU A 108      10.639 -11.817 -13.546  1.00  0.00           C  
ATOM    853  N   VAL A 109       8.629  -9.548  -9.803  1.00  0.00           N  
ATOM    854  CA  VAL A 109       7.838  -9.213  -8.624  1.00  0.00           C  
ATOM    855  C   VAL A 109       6.612 -10.119  -8.550  1.00  0.00           C  
ATOM    856  CB  VAL A 109       7.405  -7.730  -8.635  1.00  0.00           C  
ATOM    857  O   VAL A 109       6.197 -10.697  -9.557  1.00  0.00           O  
ATOM    858  CG1 VAL A 109       8.623  -6.810  -8.571  1.00  0.00           C  
ATOM    859  CG2 VAL A 109       6.568  -7.427  -9.876  1.00  0.00           C  
ATOM    860  N   ARG A 110       6.101 -10.224  -7.312  1.00  0.00           N  
ATOM    861  CA  ARG A 110       4.826 -10.886  -7.053  1.00  0.00           C  
ATOM    862  C   ARG A 110       3.831  -9.925  -6.411  1.00  0.00           C  
ATOM    863  CB  ARG A 110       5.028 -12.109  -6.156  1.00  0.00           C  
ATOM    864  O   ARG A 110       4.223  -9.015  -5.679  1.00  0.00           O  
ATOM    865  CG  ARG A 110       5.821 -13.229  -6.810  1.00  0.00           C  
ATOM    866  CD  ARG A 110       5.913 -14.454  -5.912  1.00  0.00           C  
ATOM    867  NE  ARG A 110       6.575 -15.568  -6.585  1.00  0.00           N  
ATOM    868  NH1 ARG A 110       6.001 -17.141  -4.993  1.00  0.00           N  
ATOM    869  NH2 ARG A 110       7.234 -17.755  -6.826  1.00  0.00           N  
ATOM    870  CZ  ARG A 110       6.602 -16.819  -6.133  1.00  0.00           C  
ATOM    871  N   LEU A 111       2.630 -10.155  -6.764  1.00  0.00           N  
ATOM    872  CA  LEU A 111       1.542  -9.472  -6.072  1.00  0.00           C  
ATOM    873  C   LEU A 111       1.011 -10.322  -4.923  1.00  0.00           C  
ATOM    874  CB  LEU A 111       0.408  -9.144  -7.046  1.00  0.00           C  
ATOM    875  O   LEU A 111       0.648 -11.484  -5.121  1.00  0.00           O  
ATOM    876  CG  LEU A 111      -0.756  -8.328  -6.482  1.00  0.00           C  
ATOM    877  CD1 LEU A 111      -0.363  -6.859  -6.358  1.00  0.00           C  
ATOM    878  CD2 LEU A 111      -1.993  -8.484  -7.359  1.00  0.00           C  
ATOM    879  N   VAL A 112       1.045  -9.739  -3.743  1.00  0.00           N  
ATOM    880  CA  VAL A 112       0.560 -10.455  -2.568  1.00  0.00           C  
ATOM    881  C   VAL A 112      -0.764  -9.852  -2.104  1.00  0.00           C  
ATOM    882  CB  VAL A 112       1.592 -10.424  -1.419  1.00  0.00           C  
ATOM    883  O   VAL A 112      -0.859  -8.642  -1.886  1.00  0.00           O  
ATOM    884  CG1 VAL A 112       1.104 -11.253  -0.232  1.00  0.00           C  
ATOM    885  CG2 VAL A 112       2.948 -10.930  -1.906  1.00  0.00           C  
ATOM    886  N   THR A 113      -1.806 -10.716  -1.974  1.00  0.00           N  
ATOM    887  CA  THR A 113      -3.123 -10.271  -1.531  1.00  0.00           C  
ATOM    888  C   THR A 113      -3.666 -11.190  -0.441  1.00  0.00           C  
ATOM    889  CB  THR A 113      -4.118 -10.217  -2.705  1.00  0.00           C  
ATOM    890  O   THR A 113      -3.023 -12.177  -0.077  1.00  0.00           O  
ATOM    891  CG2 THR A 113      -3.604  -9.314  -3.821  1.00  0.00           C  
ATOM    892  OG1 THR A 113      -4.309 -11.539  -3.223  1.00  0.00           O  
ATOM    893  N   ARG A 114      -4.727 -10.708   0.103  1.00  0.00           N  
ATOM    894  CA  ARG A 114      -5.461 -11.469   1.109  1.00  0.00           C  
ATOM    895  C   ARG A 114      -6.943 -11.552   0.759  1.00  0.00           C  
ATOM    896  CB  ARG A 114      -5.283 -10.843   2.493  1.00  0.00           C  
ATOM    897  O   ARG A 114      -7.525 -10.583   0.268  1.00  0.00           O  
ATOM    898  CG  ARG A 114      -5.794 -11.711   3.632  1.00  0.00           C  
ATOM    899  CD  ARG A 114      -5.353 -11.179   4.989  1.00  0.00           C  
ATOM    900  NE  ARG A 114      -5.760 -12.067   6.074  1.00  0.00           N  
ATOM    901  NH1 ARG A 114      -4.398 -11.088   7.663  1.00  0.00           N  
ATOM    902  NH2 ARG A 114      -5.736 -12.862   8.229  1.00  0.00           N  
ATOM    903  CZ  ARG A 114      -5.297 -12.004   7.319  1.00  0.00           C  
ATOM    904  N   ASP A 115      -7.472 -12.770   0.972  1.00  0.00           N  
ATOM    905  CA  ASP A 115      -8.899 -12.963   0.728  1.00  0.00           C  
ATOM    906  C   ASP A 115      -9.716 -12.659   1.982  1.00  0.00           C  
ATOM    907  CB  ASP A 115      -9.174 -14.391   0.254  1.00  0.00           C  
ATOM    908  O   ASP A 115      -9.743 -13.458   2.920  1.00  0.00           O  
ATOM    909  CG  ASP A 115     -10.622 -14.614  -0.149  1.00  0.00           C  
ATOM    910  OD1 ASP A 115     -11.430 -13.664  -0.068  1.00  0.00           O  
ATOM    911  OD2 ASP A 115     -10.957 -15.750  -0.547  1.00  0.00           O  
ATOM    912  N   PHE A 116     -10.402 -11.484   1.925  1.00  0.00           N  
ATOM    913  CA  PHE A 116     -11.174 -11.066   3.089  1.00  0.00           C  
ATOM    914  C   PHE A 116     -12.594 -11.616   3.024  1.00  0.00           C  
ATOM    915  CB  PHE A 116     -11.208  -9.538   3.192  1.00  0.00           C  
ATOM    916  O   PHE A 116     -13.401 -11.374   3.924  1.00  0.00           O  
ATOM    917  CG  PHE A 116      -9.901  -8.929   3.624  1.00  0.00           C  
ATOM    918  CD1 PHE A 116      -9.551  -8.883   4.968  1.00  0.00           C  
ATOM    919  CD2 PHE A 116      -9.022  -8.404   2.686  1.00  0.00           C  
ATOM    920  CE1 PHE A 116      -8.342  -8.321   5.371  1.00  0.00           C  
ATOM    921  CE2 PHE A 116      -7.812  -7.840   3.081  1.00  0.00           C  
ATOM    922  CZ  PHE A 116      -7.474  -7.799   4.424  1.00  0.00           C  
ATOM    923  N   GLN A 117     -13.012 -12.377   2.043  1.00  0.00           N  
ATOM    924  CA  GLN A 117     -14.365 -12.902   1.895  1.00  0.00           C  
ATOM    925  C   GLN A 117     -14.512 -14.251   2.594  1.00  0.00           C  
ATOM    926  CB  GLN A 117     -14.730 -13.036   0.415  1.00  0.00           C  
ATOM    927  O   GLN A 117     -15.620 -14.650   2.957  1.00  0.00           O  
ATOM    928  CG  GLN A 117     -14.862 -11.702  -0.308  1.00  0.00           C  
ATOM    929  CD  GLN A 117     -15.262 -11.861  -1.763  1.00  0.00           C  
ATOM    930  NE2 GLN A 117     -15.449 -10.741  -2.452  1.00  0.00           N  
ATOM    931  OE1 GLN A 117     -15.400 -12.982  -2.264  1.00  0.00           O  
ATOM    932  N   SER A 118     -13.390 -14.829   2.863  1.00  0.00           N  
ATOM    933  CA  SER A 118     -13.448 -16.183   3.404  1.00  0.00           C  
ATOM    934  C   SER A 118     -13.406 -16.171   4.929  1.00  0.00           C  
ATOM    935  CB  SER A 118     -12.294 -17.027   2.861  1.00  0.00           C  
ATOM    936  O   SER A 118     -12.980 -15.186   5.536  1.00  0.00           O  
ATOM    937  OG  SER A 118     -11.052 -16.562   3.359  1.00  0.00           O  
ATOM    938  N   GLU A 119     -14.123 -17.039   5.580  1.00  0.00           N  
ATOM    939  CA  GLU A 119     -14.112 -17.197   7.031  1.00  0.00           C  
ATOM    940  C   GLU A 119     -12.685 -17.292   7.565  1.00  0.00           C  
ATOM    941  CB  GLU A 119     -14.911 -18.435   7.444  1.00  0.00           C  
ATOM    942  O   GLU A 119     -12.385 -16.777   8.644  1.00  0.00           O  
ATOM    943  CG  GLU A 119     -16.416 -18.280   7.275  1.00  0.00           C  
ATOM    944  CD  GLU A 119     -17.211 -19.400   7.928  1.00  0.00           C  
ATOM    945  OE1 GLU A 119     -18.457 -19.295   8.003  1.00  0.00           O  
ATOM    946  OE2 GLU A 119     -16.584 -20.388   8.369  1.00  0.00           O  
ATOM    947  N   THR A 120     -11.856 -17.940   6.730  1.00  0.00           N  
ATOM    948  CA  THR A 120     -10.438 -18.022   7.062  1.00  0.00           C  
ATOM    949  C   THR A 120      -9.596 -17.284   6.026  1.00  0.00           C  
ATOM    950  CB  THR A 120      -9.971 -19.486   7.159  1.00  0.00           C  
ATOM    951  O   THR A 120      -9.496 -17.717   4.876  1.00  0.00           O  
ATOM    952  CG2 THR A 120      -8.622 -19.588   7.862  1.00  0.00           C  
ATOM    953  OG1 THR A 120     -10.939 -20.243   7.895  1.00  0.00           O  
ATOM    954  N   PRO A 121      -9.195 -16.113   6.351  1.00  0.00           N  
ATOM    955  CA  PRO A 121      -8.421 -15.355   5.365  1.00  0.00           C  
ATOM    956  C   PRO A 121      -7.235 -16.143   4.813  1.00  0.00           C  
ATOM    957  CB  PRO A 121      -7.946 -14.133   6.154  1.00  0.00           C  
ATOM    958  O   PRO A 121      -6.532 -16.817   5.569  1.00  0.00           O  
ATOM    959  CG  PRO A 121      -8.835 -14.084   7.354  1.00  0.00           C  
ATOM    960  CD  PRO A 121      -9.333 -15.472   7.636  1.00  0.00           C  
ATOM    961  N   LYS A 122      -7.226 -16.282   3.515  1.00  0.00           N  
ATOM    962  CA  LYS A 122      -6.154 -16.955   2.787  1.00  0.00           C  
ATOM    963  C   LYS A 122      -5.251 -15.947   2.081  1.00  0.00           C  
ATOM    964  CB  LYS A 122      -6.731 -17.943   1.772  1.00  0.00           C  
ATOM    965  O   LYS A 122      -5.726 -14.926   1.580  1.00  0.00           O  
ATOM    966  CG  LYS A 122      -7.533 -19.075   2.397  1.00  0.00           C  
ATOM    967  CD  LYS A 122      -8.087 -20.018   1.337  1.00  0.00           C  
ATOM    968  CE  LYS A 122      -8.950 -21.110   1.955  1.00  0.00           C  
ATOM    969  NZ  LYS A 122      -9.477 -22.051   0.922  1.00  0.00           N  
ATOM    970  N   SER A 123      -3.973 -16.288   2.172  1.00  0.00           N  
ATOM    971  CA  SER A 123      -2.996 -15.520   1.407  1.00  0.00           C  
ATOM    972  C   SER A 123      -2.967 -15.961  -0.052  1.00  0.00           C  
ATOM    973  CB  SER A 123      -1.602 -15.665   2.020  1.00  0.00           C  
ATOM    974  O   SER A 123      -2.942 -17.159  -0.344  1.00  0.00           O  
ATOM    975  OG  SER A 123      -1.594 -15.215   3.364  1.00  0.00           O  
ATOM    976  N   LEU A 124      -3.109 -14.975  -0.909  1.00  0.00           N  
ATOM    977  CA  LEU A 124      -3.016 -15.233  -2.342  1.00  0.00           C  
ATOM    978  C   LEU A 124      -1.775 -14.573  -2.934  1.00  0.00           C  
ATOM    979  CB  LEU A 124      -4.270 -14.726  -3.060  1.00  0.00           C  
ATOM    980  O   LEU A 124      -1.560 -13.373  -2.755  1.00  0.00           O  
ATOM    981  CG  LEU A 124      -5.608 -15.262  -2.549  1.00  0.00           C  
ATOM    982  CD1 LEU A 124      -6.764 -14.514  -3.204  1.00  0.00           C  
ATOM    983  CD2 LEU A 124      -5.718 -16.760  -2.808  1.00  0.00           C  
ATOM    984  N   VAL A 125      -1.016 -15.377  -3.610  1.00  0.00           N  
ATOM    985  CA  VAL A 125       0.205 -14.873  -4.229  1.00  0.00           C  
ATOM    986  C   VAL A 125       0.160 -15.117  -5.736  1.00  0.00           C  
ATOM    987  CB  VAL A 125       1.464 -15.531  -3.621  1.00  0.00           C  
ATOM    988  O   VAL A 125      -0.156 -16.222  -6.183  1.00  0.00           O  
ATOM    989  CG1 VAL A 125       2.732 -14.924  -4.217  1.00  0.00           C  
ATOM    990  CG2 VAL A 125       1.460 -15.383  -2.100  1.00  0.00           C  
ATOM    991  N   SER A 126       0.381 -14.166  -6.486  1.00  0.00           N  
ATOM    992  CA  SER A 126       0.357 -14.287  -7.940  1.00  0.00           C  
ATOM    993  C   SER A 126       1.591 -15.019  -8.455  1.00  0.00           C  
ATOM    994  CB  SER A 126       0.264 -12.906  -8.591  1.00  0.00           C  
ATOM    995  O   SER A 126       2.524 -15.284  -7.695  1.00  0.00           O  
ATOM    996  OG  SER A 126       1.494 -12.212  -8.477  1.00  0.00           O  
ATOM    997  N   ASP A 127       1.597 -15.307  -9.792  1.00  0.00           N  
ATOM    998  CA  ASP A 127       2.828 -15.649 -10.499  1.00  0.00           C  
ATOM    999  C   ASP A 127       3.747 -14.436 -10.619  1.00  0.00           C  
ATOM   1000  CB  ASP A 127       2.512 -16.210 -11.887  1.00  0.00           C  
ATOM   1001  O   ASP A 127       3.394 -13.337 -10.187  1.00  0.00           O  
ATOM   1002  CG  ASP A 127       3.482 -17.294 -12.323  1.00  0.00           C  
ATOM   1003  OD1 ASP A 127       4.620 -17.338 -11.807  1.00  0.00           O  
ATOM   1004  OD2 ASP A 127       3.107 -18.109 -13.194  1.00  0.00           O  
ATOM   1005  N   VAL A 128       4.897 -14.587 -11.129  1.00  0.00           N  
ATOM   1006  CA  VAL A 128       5.891 -13.520 -11.178  1.00  0.00           C  
ATOM   1007  C   VAL A 128       5.699 -12.692 -12.446  1.00  0.00           C  
ATOM   1008  CB  VAL A 128       7.330 -14.081 -11.120  1.00  0.00           C  
ATOM   1009  O   VAL A 128       5.163 -13.185 -13.442  1.00  0.00           O  
ATOM   1010  CG1 VAL A 128       7.563 -14.835  -9.812  1.00  0.00           C  
ATOM   1011  CG2 VAL A 128       7.596 -14.989 -12.319  1.00  0.00           C  
ATOM   1012  N   SER A 129       6.056 -11.436 -12.355  1.00  0.00           N  
ATOM   1013  CA  SER A 129       6.057 -10.520 -13.491  1.00  0.00           C  
ATOM   1014  C   SER A 129       7.287  -9.619 -13.474  1.00  0.00           C  
ATOM   1015  CB  SER A 129       4.789  -9.665 -13.492  1.00  0.00           C  
ATOM   1016  O   SER A 129       7.696  -9.138 -12.415  1.00  0.00           O  
ATOM   1017  OG  SER A 129       4.799  -8.752 -14.575  1.00  0.00           O  
ATOM   1018  N   PRO A 130       7.862  -9.525 -14.658  1.00  0.00           N  
ATOM   1019  CA  PRO A 130       8.882  -8.474 -14.702  1.00  0.00           C  
ATOM   1020  C   PRO A 130       8.296  -7.075 -14.524  1.00  0.00           C  
ATOM   1021  CB  PRO A 130       9.494  -8.635 -16.096  1.00  0.00           C  
ATOM   1022  O   PRO A 130       7.113  -6.858 -14.798  1.00  0.00           O  
ATOM   1023  CG  PRO A 130       8.381  -9.160 -16.944  1.00  0.00           C  
ATOM   1024  CD  PRO A 130       7.541 -10.084 -16.111  1.00  0.00           C  
ATOM   1025  N   THR A 131       9.170  -6.214 -13.996  1.00  0.00           N  
ATOM   1026  CA  THR A 131       8.680  -4.852 -13.814  1.00  0.00           C  
ATOM   1027  C   THR A 131       9.614  -3.848 -14.484  1.00  0.00           C  
ATOM   1028  CB  THR A 131       8.537  -4.506 -12.320  1.00  0.00           C  
ATOM   1029  O   THR A 131      10.826  -4.062 -14.541  1.00  0.00           O  
ATOM   1030  CG2 THR A 131       9.892  -4.515 -11.621  1.00  0.00           C  
ATOM   1031  OG1 THR A 131       7.954  -3.203 -12.193  1.00  0.00           O  
ATOM   1032  N   PHE A 132       9.008  -2.761 -15.036  1.00  0.00           N  
ATOM   1033  CA  PHE A 132       9.743  -1.715 -15.738  1.00  0.00           C  
ATOM   1034  C   PHE A 132       9.190  -0.338 -15.389  1.00  0.00           C  
ATOM   1035  CB  PHE A 132       9.682  -1.938 -17.252  1.00  0.00           C  
ATOM   1036  O   PHE A 132       7.977  -0.167 -15.253  1.00  0.00           O  
ATOM   1037  CG  PHE A 132      10.289  -3.240 -17.699  1.00  0.00           C  
ATOM   1038  CD1 PHE A 132      11.644  -3.325 -17.995  1.00  0.00           C  
ATOM   1039  CD2 PHE A 132       9.505  -4.379 -17.823  1.00  0.00           C  
ATOM   1040  CE1 PHE A 132      12.210  -4.529 -18.409  1.00  0.00           C  
ATOM   1041  CE2 PHE A 132      10.063  -5.586 -18.237  1.00  0.00           C  
ATOM   1042  CZ  PHE A 132      11.415  -5.658 -18.530  1.00  0.00           C  
ATOM   1043  N   ALA A 133      10.108   0.497 -15.204  1.00  0.00           N  
ATOM   1044  CA  ALA A 133       9.715   1.873 -14.911  1.00  0.00           C  
ATOM   1045  C   ALA A 133       8.947   2.484 -16.080  1.00  0.00           C  
ATOM   1046  CB  ALA A 133      10.942   2.720 -14.584  1.00  0.00           C  
ATOM   1047  O   ALA A 133       9.215   2.165 -17.241  1.00  0.00           O  
ATOM   1048  N   SER A 134       7.968   3.222 -15.746  1.00  0.00           N  
ATOM   1049  CA  SER A 134       7.239   4.046 -16.705  1.00  0.00           C  
ATOM   1050  C   SER A 134       7.486   5.530 -16.458  1.00  0.00           C  
ATOM   1051  CB  SER A 134       5.740   3.751 -16.634  1.00  0.00           C  
ATOM   1052  O   SER A 134       7.405   5.997 -15.320  1.00  0.00           O  
ATOM   1053  OG  SER A 134       5.032   4.511 -17.598  1.00  0.00           O  
ATOM   1054  N   GLY A 135       7.751   6.245 -17.497  1.00  0.00           N  
ATOM   1055  CA  GLY A 135       7.962   7.679 -17.379  1.00  0.00           C  
ATOM   1056  C   GLY A 135       9.119   8.039 -16.467  1.00  0.00           C  
ATOM   1057  O   GLY A 135      10.249   7.596 -16.684  1.00  0.00           O  
ATOM   1058  N   ASP A 136       8.759   8.795 -15.360  1.00  0.00           N  
ATOM   1059  CA  ASP A 136       9.767   9.366 -14.472  1.00  0.00           C  
ATOM   1060  C   ASP A 136      10.176   8.368 -13.391  1.00  0.00           C  
ATOM   1061  CB  ASP A 136       9.248  10.654 -13.829  1.00  0.00           C  
ATOM   1062  O   ASP A 136      10.935   8.707 -12.481  1.00  0.00           O  
ATOM   1063  CG  ASP A 136       7.988  10.441 -13.008  1.00  0.00           C  
ATOM   1064  OD1 ASP A 136       7.474   9.303 -12.964  1.00  0.00           O  
ATOM   1065  OD2 ASP A 136       7.504  11.421 -12.403  1.00  0.00           O  
ATOM   1066  N   GLY A 137       9.665   7.139 -13.433  1.00  0.00           N  
ATOM   1067  CA  GLY A 137      10.102   6.129 -12.482  1.00  0.00           C  
ATOM   1068  C   GLY A 137       9.232   6.062 -11.241  1.00  0.00           C  
ATOM   1069  O   GLY A 137       9.519   5.300 -10.315  1.00  0.00           O  
ATOM   1070  N   VAL A 138       8.183   6.811 -11.190  1.00  0.00           N  
ATOM   1071  CA  VAL A 138       7.261   6.807 -10.060  1.00  0.00           C  
ATOM   1072  C   VAL A 138       6.292   5.633 -10.188  1.00  0.00           C  
ATOM   1073  CB  VAL A 138       6.478   8.135  -9.960  1.00  0.00           C  
ATOM   1074  O   VAL A 138       5.987   4.962  -9.199  1.00  0.00           O  
ATOM   1075  CG1 VAL A 138       5.365   8.030  -8.918  1.00  0.00           C  
ATOM   1076  CG2 VAL A 138       7.424   9.287  -9.622  1.00  0.00           C  
ATOM   1077  N   PHE A 139       5.959   5.422 -11.416  1.00  0.00           N  
ATOM   1078  CA  PHE A 139       5.092   4.285 -11.704  1.00  0.00           C  
ATOM   1079  C   PHE A 139       5.850   3.206 -12.466  1.00  0.00           C  
ATOM   1080  CB  PHE A 139       3.866   4.732 -12.505  1.00  0.00           C  
ATOM   1081  O   PHE A 139       6.723   3.511 -13.282  1.00  0.00           O  
ATOM   1082  CG  PHE A 139       2.930   5.625 -11.737  1.00  0.00           C  
ATOM   1083  CD1 PHE A 139       2.070   5.096 -10.782  1.00  0.00           C  
ATOM   1084  CD2 PHE A 139       2.910   6.994 -11.969  1.00  0.00           C  
ATOM   1085  CE1 PHE A 139       1.202   5.920 -10.068  1.00  0.00           C  
ATOM   1086  CE2 PHE A 139       2.046   7.824 -11.260  1.00  0.00           C  
ATOM   1087  CZ  PHE A 139       1.193   7.285 -10.311  1.00  0.00           C  
ATOM   1088  N   TRP A 140       5.540   2.009 -12.105  1.00  0.00           N  
ATOM   1089  CA  TRP A 140       6.159   0.845 -12.730  1.00  0.00           C  
ATOM   1090  C   TRP A 140       5.102  -0.100 -13.289  1.00  0.00           C  
ATOM   1091  CB  TRP A 140       7.045   0.103 -11.726  1.00  0.00           C  
ATOM   1092  O   TRP A 140       4.018  -0.237 -12.717  1.00  0.00           O  
ATOM   1093  CG  TRP A 140       8.305   0.834 -11.368  1.00  0.00           C  
ATOM   1094  CD1 TRP A 140       8.406   2.020 -10.695  1.00  0.00           C  
ATOM   1095  CD2 TRP A 140       9.643   0.428 -11.669  1.00  0.00           C  
ATOM   1096  CE2 TRP A 140      10.507   1.416 -11.148  1.00  0.00           C  
ATOM   1097  CE3 TRP A 140      10.196  -0.678 -12.330  1.00  0.00           C  
ATOM   1098  NE1 TRP A 140       9.728   2.375 -10.560  1.00  0.00           N  
ATOM   1099  CH2 TRP A 140      12.411   0.239 -11.918  1.00  0.00           C  
ATOM   1100  CZ2 TRP A 140      11.897   1.331 -11.267  1.00  0.00           C  
ATOM   1101  CZ3 TRP A 140      11.579  -0.761 -12.447  1.00  0.00           C  
ATOM   1102  N   ARG A 141       5.483  -0.681 -14.378  1.00  0.00           N  
ATOM   1103  CA  ARG A 141       4.554  -1.607 -15.017  1.00  0.00           C  
ATOM   1104  C   ARG A 141       4.758  -3.029 -14.505  1.00  0.00           C  
ATOM   1105  CB  ARG A 141       4.719  -1.569 -16.538  1.00  0.00           C  
ATOM   1106  O   ARG A 141       5.878  -3.417 -14.165  1.00  0.00           O  
ATOM   1107  CG  ARG A 141       4.342  -0.236 -17.166  1.00  0.00           C  
ATOM   1108  CD  ARG A 141       4.603  -0.225 -18.665  1.00  0.00           C  
ATOM   1109  NE  ARG A 141       4.264   1.064 -19.262  1.00  0.00           N  
ATOM   1110  NH1 ARG A 141       5.368   0.666 -21.252  1.00  0.00           N  
ATOM   1111  NH2 ARG A 141       4.272   2.652 -20.921  1.00  0.00           N  
ATOM   1112  CZ  ARG A 141       4.636   1.458 -20.477  1.00  0.00           C  
ATOM   1113  N   HIS A 142       3.659  -3.746 -14.497  1.00  0.00           N  
ATOM   1114  CA  HIS A 142       3.640  -5.191 -14.302  1.00  0.00           C  
ATOM   1115  C   HIS A 142       2.486  -5.835 -15.061  1.00  0.00           C  
ATOM   1116  CB  HIS A 142       3.543  -5.530 -12.813  1.00  0.00           C  
ATOM   1117  O   HIS A 142       1.581  -5.140 -15.530  1.00  0.00           O  
ATOM   1118  CG  HIS A 142       2.242  -5.133 -12.191  1.00  0.00           C  
ATOM   1119  CD2 HIS A 142       1.856  -3.980 -11.595  1.00  0.00           C  
ATOM   1120  ND1 HIS A 142       1.156  -5.979 -12.136  1.00  0.00           N  
ATOM   1121  CE1 HIS A 142       0.155  -5.361 -11.532  1.00  0.00           C  
ATOM   1122  NE2 HIS A 142       0.554  -4.146 -11.194  1.00  0.00           N  
ATOM   1123  N   TRP A 143       2.523  -7.160 -15.216  1.00  0.00           N  
ATOM   1124  CA  TRP A 143       1.553  -7.828 -16.077  1.00  0.00           C  
ATOM   1125  C   TRP A 143       0.726  -8.836 -15.286  1.00  0.00           C  
ATOM   1126  CB  TRP A 143       2.259  -8.528 -17.241  1.00  0.00           C  
ATOM   1127  O   TRP A 143       0.144  -9.758 -15.862  1.00  0.00           O  
ATOM   1128  CG  TRP A 143       2.707  -7.600 -18.329  1.00  0.00           C  
ATOM   1129  CD1 TRP A 143       2.035  -7.293 -19.480  1.00  0.00           C  
ATOM   1130  CD2 TRP A 143       3.931  -6.861 -18.371  1.00  0.00           C  
ATOM   1131  CE2 TRP A 143       3.935  -6.125 -19.577  1.00  0.00           C  
ATOM   1132  CE3 TRP A 143       5.027  -6.748 -17.504  1.00  0.00           C  
ATOM   1133  NE1 TRP A 143       2.767  -6.407 -20.234  1.00  0.00           N  
ATOM   1134  CH2 TRP A 143       6.052  -5.195 -19.072  1.00  0.00           C  
ATOM   1135  CZ2 TRP A 143       4.993  -5.287 -19.938  1.00  0.00           C  
ATOM   1136  CZ3 TRP A 143       6.079  -5.913 -17.865  1.00  0.00           C  
ATOM   1137  N   ILE A 144       0.731  -8.608 -14.012  1.00  0.00           N  
ATOM   1138  CA  ILE A 144      -0.111  -9.426 -13.147  1.00  0.00           C  
ATOM   1139  C   ILE A 144      -1.556  -8.939 -13.224  1.00  0.00           C  
ATOM   1140  CB  ILE A 144       0.387  -9.399 -11.684  1.00  0.00           C  
ATOM   1141  O   ILE A 144      -1.829  -7.752 -13.030  1.00  0.00           O  
ATOM   1142  CG1 ILE A 144       1.834  -9.897 -11.604  1.00  0.00           C  
ATOM   1143  CG2 ILE A 144      -0.531 -10.234 -10.786  1.00  0.00           C  
ATOM   1144  CD1 ILE A 144       2.509  -9.623 -10.267  1.00  0.00           C  
ATOM   1145  N   PRO A 145      -2.504  -9.925 -13.530  1.00  0.00           N  
ATOM   1146  CA  PRO A 145      -3.913  -9.526 -13.557  1.00  0.00           C  
ATOM   1147  C   PRO A 145      -4.428  -9.088 -12.188  1.00  0.00           C  
ATOM   1148  CB  PRO A 145      -4.629 -10.793 -14.031  1.00  0.00           C  
ATOM   1149  O   PRO A 145      -4.102  -9.710 -11.174  1.00  0.00           O  
ATOM   1150  CG  PRO A 145      -3.555 -11.632 -14.645  1.00  0.00           C  
ATOM   1151  CD  PRO A 145      -2.255 -11.315 -13.964  1.00  0.00           C  
ATOM   1152  N   THR A 146      -5.132  -7.983 -12.164  1.00  0.00           N  
ATOM   1153  CA  THR A 146      -5.729  -7.479 -10.932  1.00  0.00           C  
ATOM   1154  C   THR A 146      -7.216  -7.199 -11.126  1.00  0.00           C  
ATOM   1155  CB  THR A 146      -5.021  -6.198 -10.453  1.00  0.00           C  
ATOM   1156  O   THR A 146      -7.695  -7.113 -12.259  1.00  0.00           O  
ATOM   1157  CG2 THR A 146      -3.539  -6.452 -10.196  1.00  0.00           C  
ATOM   1158  OG1 THR A 146      -5.153  -5.182 -11.454  1.00  0.00           O  
ATOM   1159  N   LYS A 147      -7.946  -7.215 -10.047  1.00  0.00           N  
ATOM   1160  CA  LYS A 147      -9.368  -6.882 -10.040  1.00  0.00           C  
ATOM   1161  C   LYS A 147      -9.620  -5.563  -9.315  1.00  0.00           C  
ATOM   1162  CB  LYS A 147     -10.178  -8.003  -9.386  1.00  0.00           C  
ATOM   1163  O   LYS A 147      -8.756  -5.076  -8.583  1.00  0.00           O  
ATOM   1164  CG  LYS A 147     -10.058  -9.346 -10.091  1.00  0.00           C  
ATOM   1165  CD  LYS A 147     -10.842 -10.431  -9.363  1.00  0.00           C  
ATOM   1166  CE  LYS A 147     -10.683 -11.785 -10.040  1.00  0.00           C  
ATOM   1167  NZ  LYS A 147     -11.431 -12.857  -9.317  1.00  0.00           N  
ATOM   1168  N   ASP A 148     -10.793  -5.094  -9.601  1.00  0.00           N  
ATOM   1169  CA  ASP A 148     -11.212  -3.894  -8.882  1.00  0.00           C  
ATOM   1170  C   ASP A 148     -11.135  -4.104  -7.372  1.00  0.00           C  
ATOM   1171  CB  ASP A 148     -12.633  -3.496  -9.286  1.00  0.00           C  
ATOM   1172  O   ASP A 148     -11.586  -5.130  -6.858  1.00  0.00           O  
ATOM   1173  CG  ASP A 148     -12.723  -2.989 -10.715  1.00  0.00           C  
ATOM   1174  OD1 ASP A 148     -11.674  -2.682 -11.321  1.00  0.00           O  
ATOM   1175  OD2 ASP A 148     -13.854  -2.894 -11.239  1.00  0.00           O  
ATOM   1176  N   GLY A 149     -10.529  -3.097  -6.733  1.00  0.00           N  
ATOM   1177  CA  GLY A 149     -10.436  -3.181  -5.284  1.00  0.00           C  
ATOM   1178  C   GLY A 149      -9.075  -3.644  -4.800  1.00  0.00           C  
ATOM   1179  O   GLY A 149      -8.793  -3.612  -3.600  1.00  0.00           O  
ATOM   1180  N   GLN A 150      -8.218  -4.041  -5.731  1.00  0.00           N  
ATOM   1181  CA  GLN A 150      -6.938  -4.601  -5.309  1.00  0.00           C  
ATOM   1182  C   GLN A 150      -5.853  -3.528  -5.275  1.00  0.00           C  
ATOM   1183  CB  GLN A 150      -6.519  -5.743  -6.236  1.00  0.00           C  
ATOM   1184  O   GLN A 150      -4.678  -3.833  -5.061  1.00  0.00           O  
ATOM   1185  CG  GLN A 150      -7.348  -7.009  -6.067  1.00  0.00           C  
ATOM   1186  CD  GLN A 150      -6.895  -8.133  -6.980  1.00  0.00           C  
ATOM   1187  NE2 GLN A 150      -6.903  -9.357  -6.462  1.00  0.00           N  
ATOM   1188  OE1 GLN A 150      -6.542  -7.904  -8.141  1.00  0.00           O  
ATOM   1189  N   CYS A 151      -6.262  -2.321  -5.602  1.00  0.00           N  
ATOM   1190  CA  CYS A 151      -5.301  -1.248  -5.375  1.00  0.00           C  
ATOM   1191  C   CYS A 151      -4.780  -1.277  -3.943  1.00  0.00           C  
ATOM   1192  CB  CYS A 151      -5.934   0.111  -5.670  1.00  0.00           C  
ATOM   1193  O   CYS A 151      -5.511  -1.639  -3.019  1.00  0.00           O  
ATOM   1194  SG  CYS A 151      -6.282   0.387  -7.421  1.00  0.00           S  
ATOM   1195  N   GLY A 152      -3.504  -0.943  -3.837  1.00  0.00           N  
ATOM   1196  CA  GLY A 152      -2.915  -0.918  -2.507  1.00  0.00           C  
ATOM   1197  C   GLY A 152      -2.233  -2.220  -2.132  1.00  0.00           C  
ATOM   1198  O   GLY A 152      -1.559  -2.299  -1.103  1.00  0.00           O  
ATOM   1199  N   ALA A 153      -2.409  -3.223  -3.028  1.00  0.00           N  
ATOM   1200  CA  ALA A 153      -1.751  -4.499  -2.759  1.00  0.00           C  
ATOM   1201  C   ALA A 153      -0.246  -4.399  -2.987  1.00  0.00           C  
ATOM   1202  CB  ALA A 153      -2.347  -5.599  -3.635  1.00  0.00           C  
ATOM   1203  O   ALA A 153       0.203  -3.749  -3.934  1.00  0.00           O  
ATOM   1204  N   PRO A 154       0.525  -5.080  -2.142  1.00  0.00           N  
ATOM   1205  CA  PRO A 154       1.983  -4.964  -2.233  1.00  0.00           C  
ATOM   1206  C   PRO A 154       2.565  -5.742  -3.411  1.00  0.00           C  
ATOM   1207  CB  PRO A 154       2.466  -5.547  -0.902  1.00  0.00           C  
ATOM   1208  O   PRO A 154       2.116  -6.853  -3.705  1.00  0.00           O  
ATOM   1209  CG  PRO A 154       1.372  -6.470  -0.470  1.00  0.00           C  
ATOM   1210  CD  PRO A 154       0.067  -5.937  -0.987  1.00  0.00           C  
ATOM   1211  N   LEU A 155       3.487  -5.096  -4.081  1.00  0.00           N  
ATOM   1212  CA  LEU A 155       4.381  -5.773  -5.014  1.00  0.00           C  
ATOM   1213  C   LEU A 155       5.711  -6.107  -4.347  1.00  0.00           C  
ATOM   1214  CB  LEU A 155       4.622  -4.904  -6.251  1.00  0.00           C  
ATOM   1215  O   LEU A 155       6.399  -5.216  -3.843  1.00  0.00           O  
ATOM   1216  CG  LEU A 155       3.541  -4.950  -7.333  1.00  0.00           C  
ATOM   1217  CD1 LEU A 155       3.522  -6.319  -8.004  1.00  0.00           C  
ATOM   1218  CD2 LEU A 155       2.176  -4.620  -6.739  1.00  0.00           C  
ATOM   1219  N   VAL A 156       6.060  -7.413  -4.388  1.00  0.00           N  
ATOM   1220  CA  VAL A 156       7.184  -7.910  -3.602  1.00  0.00           C  
ATOM   1221  C   VAL A 156       8.260  -8.465  -4.532  1.00  0.00           C  
ATOM   1222  CB  VAL A 156       6.738  -8.995  -2.596  1.00  0.00           C  
ATOM   1223  O   VAL A 156       7.958  -9.215  -5.463  1.00  0.00           O  
ATOM   1224  CG1 VAL A 156       7.922  -9.477  -1.760  1.00  0.00           C  
ATOM   1225  CG2 VAL A 156       5.625  -8.462  -1.696  1.00  0.00           C  
ATOM   1226  N   SER A 157       9.508  -8.090  -4.279  1.00  0.00           N  
ATOM   1227  CA  SER A 157      10.633  -8.617  -5.045  1.00  0.00           C  
ATOM   1228  C   SER A 157      10.839 -10.103  -4.773  1.00  0.00           C  
ATOM   1229  CB  SER A 157      11.913  -7.848  -4.716  1.00  0.00           C  
ATOM   1230  O   SER A 157      10.923 -10.522  -3.616  1.00  0.00           O  
ATOM   1231  OG  SER A 157      13.039  -8.467  -5.314  1.00  0.00           O  
ATOM   1232  N   VAL A 158      10.994 -10.829  -5.829  1.00  0.00           N  
ATOM   1233  CA  VAL A 158      11.221 -12.265  -5.707  1.00  0.00           C  
ATOM   1234  C   VAL A 158      12.636 -12.523  -5.192  1.00  0.00           C  
ATOM   1235  CB  VAL A 158      11.004 -12.990  -7.054  1.00  0.00           C  
ATOM   1236  O   VAL A 158      12.886 -13.528  -4.523  1.00  0.00           O  
ATOM   1237  CG1 VAL A 158      11.370 -14.468  -6.937  1.00  0.00           C  
ATOM   1238  CG2 VAL A 158       9.558 -12.829  -7.519  1.00  0.00           C  
ATOM   1239  N   GLU A 159      13.485 -11.589  -5.431  1.00  0.00           N  
ATOM   1240  CA  GLU A 159      14.900 -11.757  -5.110  1.00  0.00           C  
ATOM   1241  C   GLU A 159      15.136 -11.681  -3.604  1.00  0.00           C  
ATOM   1242  CB  GLU A 159      15.743 -10.701  -5.829  1.00  0.00           C  
ATOM   1243  O   GLU A 159      15.840 -12.520  -3.038  1.00  0.00           O  
ATOM   1244  CG  GLU A 159      17.242 -10.868  -5.624  1.00  0.00           C  
ATOM   1245  CD  GLU A 159      18.071  -9.882  -6.432  1.00  0.00           C  
ATOM   1246  OE1 GLU A 159      19.320  -9.930  -6.351  1.00  0.00           O  
ATOM   1247  OE2 GLU A 159      17.467  -9.055  -7.151  1.00  0.00           O  
ATOM   1248  N   ASP A 160      14.444 -10.681  -2.987  1.00  0.00           N  
ATOM   1249  CA  ASP A 160      14.831 -10.492  -1.593  1.00  0.00           C  
ATOM   1250  C   ASP A 160      13.604 -10.395  -0.690  1.00  0.00           C  
ATOM   1251  CB  ASP A 160      15.696  -9.239  -1.442  1.00  0.00           C  
ATOM   1252  O   ASP A 160      13.731 -10.195   0.520  1.00  0.00           O  
ATOM   1253  CG  ASP A 160      15.020  -7.985  -1.967  1.00  0.00           C  
ATOM   1254  OD1 ASP A 160      13.803  -8.020  -2.247  1.00  0.00           O  
ATOM   1255  OD2 ASP A 160      15.712  -6.952  -2.103  1.00  0.00           O  
ATOM   1256  N   GLY A 161      12.412 -10.377  -1.203  1.00  0.00           N  
ATOM   1257  CA  GLY A 161      11.198 -10.369  -0.403  1.00  0.00           C  
ATOM   1258  C   GLY A 161      10.808  -8.983   0.074  1.00  0.00           C  
ATOM   1259  O   GLY A 161       9.920  -8.839   0.917  1.00  0.00           O  
ATOM   1260  N   SER A 162      11.506  -7.991  -0.444  1.00  0.00           N  
ATOM   1261  CA  SER A 162      11.211  -6.611  -0.076  1.00  0.00           C  
ATOM   1262  C   SER A 162       9.996  -6.085  -0.835  1.00  0.00           C  
ATOM   1263  CB  SER A 162      12.419  -5.713  -0.347  1.00  0.00           C  
ATOM   1264  O   SER A 162       9.740  -6.496  -1.968  1.00  0.00           O  
ATOM   1265  OG  SER A 162      13.548  -6.154   0.388  1.00  0.00           O  
ATOM   1266  N   ILE A 163       9.189  -5.259  -0.160  1.00  0.00           N  
ATOM   1267  CA  ILE A 163       8.097  -4.567  -0.835  1.00  0.00           C  
ATOM   1268  C   ILE A 163       8.654  -3.421  -1.677  1.00  0.00           C  
ATOM   1269  CB  ILE A 163       7.055  -4.034   0.174  1.00  0.00           C  
ATOM   1270  O   ILE A 163       9.292  -2.508  -1.149  1.00  0.00           O  
ATOM   1271  CG1 ILE A 163       6.420  -5.194   0.949  1.00  0.00           C  
ATOM   1272  CG2 ILE A 163       5.986  -3.203  -0.542  1.00  0.00           C  
ATOM   1273  CD1 ILE A 163       5.520  -4.754   2.095  1.00  0.00           C  
ATOM   1274  N   VAL A 164       8.382  -3.441  -2.983  1.00  0.00           N  
ATOM   1275  CA  VAL A 164       9.011  -2.468  -3.871  1.00  0.00           C  
ATOM   1276  C   VAL A 164       7.966  -1.475  -4.373  1.00  0.00           C  
ATOM   1277  CB  VAL A 164       9.709  -3.158  -5.064  1.00  0.00           C  
ATOM   1278  O   VAL A 164       8.306  -0.475  -5.010  1.00  0.00           O  
ATOM   1279  CG1 VAL A 164      10.884  -4.008  -4.585  1.00  0.00           C  
ATOM   1280  CG2 VAL A 164       8.711  -4.011  -5.845  1.00  0.00           C  
ATOM   1281  N   GLY A 165       6.700  -1.764  -4.058  1.00  0.00           N  
ATOM   1282  CA  GLY A 165       5.625  -0.875  -4.468  1.00  0.00           C  
ATOM   1283  C   GLY A 165       4.249  -1.386  -4.084  1.00  0.00           C  
ATOM   1284  O   GLY A 165       4.126  -2.434  -3.446  1.00  0.00           O  
ATOM   1285  N   ILE A 166       3.226  -0.528  -4.368  1.00  0.00           N  
ATOM   1286  CA  ILE A 166       1.840  -0.935  -4.163  1.00  0.00           C  
ATOM   1287  C   ILE A 166       1.045  -0.723  -5.449  1.00  0.00           C  
ATOM   1288  CB  ILE A 166       1.190  -0.160  -2.996  1.00  0.00           C  
ATOM   1289  O   ILE A 166       1.282   0.241  -6.181  1.00  0.00           O  
ATOM   1290  CG1 ILE A 166       1.185   1.344  -3.291  1.00  0.00           C  
ATOM   1291  CG2 ILE A 166       1.914  -0.458  -1.680  1.00  0.00           C  
ATOM   1292  CD1 ILE A 166       0.427   2.174  -2.263  1.00  0.00           C  
ATOM   1293  N   HIS A 167       0.236  -1.756  -5.733  1.00  0.00           N  
ATOM   1294  CA  HIS A 167      -0.575  -1.680  -6.943  1.00  0.00           C  
ATOM   1295  C   HIS A 167      -1.397  -0.396  -6.976  1.00  0.00           C  
ATOM   1296  CB  HIS A 167      -1.497  -2.896  -7.047  1.00  0.00           C  
ATOM   1297  O   HIS A 167      -2.029  -0.033  -5.982  1.00  0.00           O  
ATOM   1298  CG  HIS A 167      -2.452  -2.829  -8.196  1.00  0.00           C  
ATOM   1299  CD2 HIS A 167      -3.797  -2.683  -8.226  1.00  0.00           C  
ATOM   1300  ND1 HIS A 167      -2.043  -2.919  -9.509  1.00  0.00           N  
ATOM   1301  CE1 HIS A 167      -3.100  -2.829 -10.300  1.00  0.00           C  
ATOM   1302  NE2 HIS A 167      -4.177  -2.686  -9.546  1.00  0.00           N  
ATOM   1303  N   SER A 168      -1.538   0.303  -8.198  1.00  0.00           N  
ATOM   1304  CA  SER A 168      -2.193   1.604  -8.288  1.00  0.00           C  
ATOM   1305  C   SER A 168      -3.259   1.611  -9.379  1.00  0.00           C  
ATOM   1306  CB  SER A 168      -1.166   2.704  -8.560  1.00  0.00           C  
ATOM   1307  O   SER A 168      -4.396   2.022  -9.141  1.00  0.00           O  
ATOM   1308  OG  SER A 168      -1.754   3.986  -8.422  1.00  0.00           O  
ATOM   1309  N   ALA A 169      -2.901   1.190 -10.526  1.00  0.00           N  
ATOM   1310  CA  ALA A 169      -3.803   1.429 -11.649  1.00  0.00           C  
ATOM   1311  C   ALA A 169      -3.552   0.430 -12.776  1.00  0.00           C  
ATOM   1312  CB  ALA A 169      -3.645   2.857 -12.165  1.00  0.00           C  
ATOM   1313  O   ALA A 169      -2.650  -0.406 -12.683  1.00  0.00           O  
ATOM   1314  N   SER A 170      -4.486   0.477 -13.707  1.00  0.00           N  
ATOM   1315  CA  SER A 170      -4.356  -0.282 -14.947  1.00  0.00           C  
ATOM   1316  C   SER A 170      -4.445   0.631 -16.165  1.00  0.00           C  
ATOM   1317  CB  SER A 170      -5.435  -1.362 -15.030  1.00  0.00           C  
ATOM   1318  O   SER A 170      -4.847   1.791 -16.051  1.00  0.00           O  
ATOM   1319  OG  SER A 170      -6.726  -0.781 -15.082  1.00  0.00           O  
ATOM   1320  N   ASN A 171      -3.863   0.115 -17.252  1.00  0.00           N  
ATOM   1321  CA  ASN A 171      -4.071   0.856 -18.491  1.00  0.00           C  
ATOM   1322  C   ASN A 171      -5.466   0.615 -19.060  1.00  0.00           C  
ATOM   1323  CB  ASN A 171      -3.005   0.485 -19.524  1.00  0.00           C  
ATOM   1324  O   ASN A 171      -6.228  -0.192 -18.526  1.00  0.00           O  
ATOM   1325  CG  ASN A 171      -3.157  -0.933 -20.037  1.00  0.00           C  
ATOM   1326  ND2 ASN A 171      -2.365  -1.288 -21.042  1.00  0.00           N  
ATOM   1327  OD1 ASN A 171      -3.980  -1.703 -19.535  1.00  0.00           O  
ATOM   1328  N   PHE A 172      -5.840   1.325 -20.102  1.00  0.00           N  
ATOM   1329  CA  PHE A 172      -7.194   1.312 -20.644  1.00  0.00           C  
ATOM   1330  C   PHE A 172      -7.497  -0.023 -21.313  1.00  0.00           C  
ATOM   1331  CB  PHE A 172      -7.384   2.456 -21.646  1.00  0.00           C  
ATOM   1332  O   PHE A 172      -8.650  -0.458 -21.347  1.00  0.00           O  
ATOM   1333  CG  PHE A 172      -7.550   3.806 -21.002  1.00  0.00           C  
ATOM   1334  CD1 PHE A 172      -8.738   4.146 -20.366  1.00  0.00           C  
ATOM   1335  CD2 PHE A 172      -6.518   4.734 -21.032  1.00  0.00           C  
ATOM   1336  CE1 PHE A 172      -8.895   5.395 -19.769  1.00  0.00           C  
ATOM   1337  CE2 PHE A 172      -6.667   5.984 -20.437  1.00  0.00           C  
ATOM   1338  CZ  PHE A 172      -7.857   6.313 -19.807  1.00  0.00           C  
ATOM   1339  N   ASP A 173      -6.408  -0.603 -21.889  1.00  0.00           N  
ATOM   1340  CA  ASP A 173      -6.627  -1.870 -22.580  1.00  0.00           C  
ATOM   1341  C   ASP A 173      -6.491  -3.050 -21.620  1.00  0.00           C  
ATOM   1342  CB  ASP A 173      -5.645  -2.023 -23.743  1.00  0.00           C  
ATOM   1343  O   ASP A 173      -6.563  -4.208 -22.037  1.00  0.00           O  
ATOM   1344  CG  ASP A 173      -5.803  -0.944 -24.799  1.00  0.00           C  
ATOM   1345  OD1 ASP A 173      -6.925  -0.418 -24.971  1.00  0.00           O  
ATOM   1346  OD2 ASP A 173      -4.799  -0.617 -25.468  1.00  0.00           O  
ATOM   1347  N   ASN A 174      -6.275  -2.683 -20.371  1.00  0.00           N  
ATOM   1348  CA  ASN A 174      -6.115  -3.655 -19.296  1.00  0.00           C  
ATOM   1349  C   ASN A 174      -5.056  -4.700 -19.637  1.00  0.00           C  
ATOM   1350  CB  ASN A 174      -7.451  -4.335 -18.984  1.00  0.00           C  
ATOM   1351  O   ASN A 174      -5.218  -5.880 -19.320  1.00  0.00           O  
ATOM   1352  CG  ASN A 174      -7.545  -4.806 -17.546  1.00  0.00           C  
ATOM   1353  ND2 ASN A 174      -8.389  -5.801 -17.303  1.00  0.00           N  
ATOM   1354  OD1 ASN A 174      -6.865  -4.278 -16.662  1.00  0.00           O  
ATOM   1355  N   THR A 175      -4.075  -4.274 -20.438  1.00  0.00           N  
ATOM   1356  CA  THR A 175      -3.023  -5.208 -20.825  1.00  0.00           C  
ATOM   1357  C   THR A 175      -1.894  -5.207 -19.798  1.00  0.00           C  
ATOM   1358  CB  THR A 175      -2.455  -4.865 -22.215  1.00  0.00           C  
ATOM   1359  O   THR A 175      -1.135  -6.173 -19.701  1.00  0.00           O  
ATOM   1360  CG2 THR A 175      -3.515  -5.033 -23.298  1.00  0.00           C  
ATOM   1361  OG1 THR A 175      -1.997  -3.507 -22.216  1.00  0.00           O  
ATOM   1362  N   ASN A 176      -1.770  -4.088 -19.199  1.00  0.00           N  
ATOM   1363  CA  ASN A 176      -0.777  -4.001 -18.133  1.00  0.00           C  
ATOM   1364  C   ASN A 176      -1.266  -3.128 -16.981  1.00  0.00           C  
ATOM   1365  CB  ASN A 176       0.550  -3.468 -18.678  1.00  0.00           C  
ATOM   1366  O   ASN A 176      -2.250  -2.400 -17.123  1.00  0.00           O  
ATOM   1367  CG  ASN A 176       0.404  -2.117 -19.351  1.00  0.00           C  
ATOM   1368  ND2 ASN A 176       0.652  -2.075 -20.655  1.00  0.00           N  
ATOM   1369  OD1 ASN A 176       0.072  -1.120 -18.705  1.00  0.00           O  
ATOM   1370  N   ASN A 177      -0.684  -3.423 -15.859  1.00  0.00           N  
ATOM   1371  CA  ASN A 177      -1.003  -2.683 -14.642  1.00  0.00           C  
ATOM   1372  C   ASN A 177       0.187  -1.859 -14.159  1.00  0.00           C  
ATOM   1373  CB  ASN A 177      -1.472  -3.636 -13.541  1.00  0.00           C  
ATOM   1374  O   ASN A 177       1.294  -1.993 -14.683  1.00  0.00           O  
ATOM   1375  CG  ASN A 177      -2.775  -4.330 -13.886  1.00  0.00           C  
ATOM   1376  ND2 ASN A 177      -2.729  -5.651 -14.010  1.00  0.00           N  
ATOM   1377  OD1 ASN A 177      -3.815  -3.684 -14.040  1.00  0.00           O  
ATOM   1378  N   TYR A 178      -0.177  -0.918 -13.264  1.00  0.00           N  
ATOM   1379  CA  TYR A 178       0.860  -0.040 -12.733  1.00  0.00           C  
ATOM   1380  C   TYR A 178       0.888  -0.088 -11.210  1.00  0.00           C  
ATOM   1381  CB  TYR A 178       0.640   1.400 -13.205  1.00  0.00           C  
ATOM   1382  O   TYR A 178      -0.147  -0.288 -10.569  1.00  0.00           O  
ATOM   1383  CG  TYR A 178       0.715   1.565 -14.704  1.00  0.00           C  
ATOM   1384  CD1 TYR A 178       1.913   1.908 -15.327  1.00  0.00           C  
ATOM   1385  CD2 TYR A 178      -0.411   1.379 -15.499  1.00  0.00           C  
ATOM   1386  CE1 TYR A 178       1.986   2.063 -16.708  1.00  0.00           C  
ATOM   1387  CE2 TYR A 178      -0.349   1.532 -16.880  1.00  0.00           C  
ATOM   1388  OH  TYR A 178       0.919   2.025 -18.841  1.00  0.00           O  
ATOM   1389  CZ  TYR A 178       0.852   1.873 -17.474  1.00  0.00           C  
ATOM   1390  N   PHE A 179       2.086  -0.043 -10.703  1.00  0.00           N  
ATOM   1391  CA  PHE A 179       2.191   0.161  -9.263  1.00  0.00           C  
ATOM   1392  C   PHE A 179       3.046   1.383  -8.949  1.00  0.00           C  
ATOM   1393  CB  PHE A 179       2.779  -1.080  -8.584  1.00  0.00           C  
ATOM   1394  O   PHE A 179       3.827   1.833  -9.791  1.00  0.00           O  
ATOM   1395  CG  PHE A 179       4.235  -1.306  -8.890  1.00  0.00           C  
ATOM   1396  CD1 PHE A 179       4.620  -2.066  -9.988  1.00  0.00           C  
ATOM   1397  CD2 PHE A 179       5.220  -0.757  -8.079  1.00  0.00           C  
ATOM   1398  CE1 PHE A 179       5.967  -2.277 -10.273  1.00  0.00           C  
ATOM   1399  CE2 PHE A 179       6.569  -0.963  -8.358  1.00  0.00           C  
ATOM   1400  CZ  PHE A 179       6.940  -1.724  -9.455  1.00  0.00           C  
ATOM   1401  N   THR A 180       2.732   2.000  -7.838  1.00  0.00           N  
ATOM   1402  CA  THR A 180       3.517   3.120  -7.330  1.00  0.00           C  
ATOM   1403  C   THR A 180       4.773   2.623  -6.621  1.00  0.00           C  
ATOM   1404  CB  THR A 180       2.689   3.990  -6.365  1.00  0.00           C  
ATOM   1405  O   THR A 180       4.688   1.837  -5.675  1.00  0.00           O  
ATOM   1406  CG2 THR A 180       3.473   5.222  -5.926  1.00  0.00           C  
ATOM   1407  OG1 THR A 180       1.487   4.411  -7.022  1.00  0.00           O  
ATOM   1408  N   ALA A 181       5.906   3.059  -7.050  1.00  0.00           N  
ATOM   1409  CA  ALA A 181       7.193   2.624  -6.513  1.00  0.00           C  
ATOM   1410  C   ALA A 181       7.418   3.180  -5.110  1.00  0.00           C  
ATOM   1411  CB  ALA A 181       8.328   3.052  -7.440  1.00  0.00           C  
ATOM   1412  O   ALA A 181       7.040   4.317  -4.818  1.00  0.00           O  
ATOM   1413  N   ILE A 182       7.977   2.368  -4.254  1.00  0.00           N  
ATOM   1414  CA  ILE A 182       8.464   2.844  -2.963  1.00  0.00           C  
ATOM   1415  C   ILE A 182       9.634   3.803  -3.175  1.00  0.00           C  
ATOM   1416  CB  ILE A 182       8.890   1.671  -2.052  1.00  0.00           C  
ATOM   1417  O   ILE A 182      10.573   3.493  -3.912  1.00  0.00           O  
ATOM   1418  CG1 ILE A 182       7.696   0.752  -1.772  1.00  0.00           C  
ATOM   1419  CG2 ILE A 182       9.497   2.194  -0.747  1.00  0.00           C  
ATOM   1420  CD1 ILE A 182       6.531   1.444  -1.079  1.00  0.00           C  
ATOM   1421  N   PRO A 183       9.559   5.023  -2.570  1.00  0.00           N  
ATOM   1422  CA  PRO A 183      10.664   5.969  -2.740  1.00  0.00           C  
ATOM   1423  C   PRO A 183      11.909   5.571  -1.951  1.00  0.00           C  
ATOM   1424  CB  PRO A 183      10.084   7.286  -2.218  1.00  0.00           C  
ATOM   1425  O   PRO A 183      11.838   4.708  -1.072  1.00  0.00           O  
ATOM   1426  CG  PRO A 183       9.092   6.880  -1.176  1.00  0.00           C  
ATOM   1427  CD  PRO A 183       8.446   5.595  -1.608  1.00  0.00           C  
ATOM   1428  N   PRO A 184      13.028   6.269  -2.340  1.00  0.00           N  
ATOM   1429  CA  PRO A 184      14.233   6.014  -1.547  1.00  0.00           C  
ATOM   1430  C   PRO A 184      14.075   6.427  -0.085  1.00  0.00           C  
ATOM   1431  CB  PRO A 184      15.299   6.864  -2.242  1.00  0.00           C  
ATOM   1432  O   PRO A 184      13.331   7.363   0.219  1.00  0.00           O  
ATOM   1433  CG  PRO A 184      14.531   7.920  -2.970  1.00  0.00           C  
ATOM   1434  CD  PRO A 184      13.182   7.367  -3.328  1.00  0.00           C  
ATOM   1435  N   ASP A 185      14.607   5.703   0.884  1.00  0.00           N  
ATOM   1436  CA  ASP A 185      14.680   6.018   2.308  1.00  0.00           C  
ATOM   1437  C   ASP A 185      13.304   5.916   2.963  1.00  0.00           C  
ATOM   1438  CB  ASP A 185      15.260   7.418   2.518  1.00  0.00           C  
ATOM   1439  O   ASP A 185      13.005   6.649   3.908  1.00  0.00           O  
ATOM   1440  CG  ASP A 185      16.715   7.526   2.097  1.00  0.00           C  
ATOM   1441  OD1 ASP A 185      17.486   6.567   2.314  1.00  0.00           O  
ATOM   1442  OD2 ASP A 185      17.094   8.582   1.544  1.00  0.00           O  
ATOM   1443  N   PHE A 186      12.436   5.175   2.330  1.00  0.00           N  
ATOM   1444  CA  PHE A 186      11.072   5.018   2.820  1.00  0.00           C  
ATOM   1445  C   PHE A 186      11.065   4.392   4.210  1.00  0.00           C  
ATOM   1446  CB  PHE A 186      10.248   4.161   1.854  1.00  0.00           C  
ATOM   1447  O   PHE A 186      10.265   4.777   5.065  1.00  0.00           O  
ATOM   1448  CG  PHE A 186       8.765   4.220   2.104  1.00  0.00           C  
ATOM   1449  CD1 PHE A 186       8.053   3.069   2.421  1.00  0.00           C  
ATOM   1450  CD2 PHE A 186       8.082   5.427   2.024  1.00  0.00           C  
ATOM   1451  CE1 PHE A 186       6.681   3.120   2.653  1.00  0.00           C  
ATOM   1452  CE2 PHE A 186       6.711   5.486   2.255  1.00  0.00           C  
ATOM   1453  CZ  PHE A 186       6.012   4.331   2.568  1.00  0.00           C  
ATOM   1454  N   GLN A 187      11.918   3.483   4.415  1.00  0.00           N  
ATOM   1455  CA  GLN A 187      11.996   2.827   5.716  1.00  0.00           C  
ATOM   1456  C   GLN A 187      12.257   3.838   6.828  1.00  0.00           C  
ATOM   1457  CB  GLN A 187      13.089   1.757   5.713  1.00  0.00           C  
ATOM   1458  O   GLN A 187      11.641   3.769   7.894  1.00  0.00           O  
ATOM   1459  CG  GLN A 187      13.108   0.893   6.967  1.00  0.00           C  
ATOM   1460  CD  GLN A 187      11.933  -0.065   7.038  1.00  0.00           C  
ATOM   1461  NE2 GLN A 187      11.389  -0.249   8.236  1.00  0.00           N  
ATOM   1462  OE1 GLN A 187      11.517  -0.634   6.023  1.00  0.00           O  
ATOM   1463  N   ARG A 188      13.180   4.709   6.592  1.00  0.00           N  
ATOM   1464  CA  ARG A 188      13.516   5.759   7.548  1.00  0.00           C  
ATOM   1465  C   ARG A 188      12.319   6.668   7.805  1.00  0.00           C  
ATOM   1466  CB  ARG A 188      14.703   6.584   7.046  1.00  0.00           C  
ATOM   1467  O   ARG A 188      12.075   7.076   8.943  1.00  0.00           O  
ATOM   1468  CG  ARG A 188      15.213   7.604   8.051  1.00  0.00           C  
ATOM   1469  CD  ARG A 188      16.435   8.346   7.530  1.00  0.00           C  
ATOM   1470  NE  ARG A 188      16.779   9.483   8.380  1.00  0.00           N  
ATOM   1471  NH1 ARG A 188      18.333  10.371   6.920  1.00  0.00           N  
ATOM   1472  NH2 ARG A 188      17.908  11.409   8.918  1.00  0.00           N  
ATOM   1473  CZ  ARG A 188      17.672  10.418   8.071  1.00  0.00           C  
ATOM   1474  N   LEU A 189      11.602   6.979   6.734  1.00  0.00           N  
ATOM   1475  CA  LEU A 189      10.405   7.806   6.844  1.00  0.00           C  
ATOM   1476  C   LEU A 189       9.388   7.166   7.783  1.00  0.00           C  
ATOM   1477  CB  LEU A 189       9.777   8.027   5.466  1.00  0.00           C  
ATOM   1478  O   LEU A 189       8.740   7.861   8.570  1.00  0.00           O  
ATOM   1479  CG  LEU A 189       8.478   8.833   5.434  1.00  0.00           C  
ATOM   1480  CD1 LEU A 189       8.744  10.283   5.827  1.00  0.00           C  
ATOM   1481  CD2 LEU A 189       7.834   8.757   4.054  1.00  0.00           C  
ATOM   1482  N   LEU A 190       9.309   5.849   7.811  1.00  0.00           N  
ATOM   1483  CA  LEU A 190       8.318   5.131   8.604  1.00  0.00           C  
ATOM   1484  C   LEU A 190       8.718   5.097  10.075  1.00  0.00           C  
ATOM   1485  CB  LEU A 190       8.142   3.703   8.078  1.00  0.00           C  
ATOM   1486  O   LEU A 190       7.857   5.029  10.956  1.00  0.00           O  
ATOM   1487  CG  LEU A 190       7.558   3.566   6.672  1.00  0.00           C  
ATOM   1488  CD1 LEU A 190       7.479   2.096   6.272  1.00  0.00           C  
ATOM   1489  CD2 LEU A 190       6.183   4.220   6.597  1.00  0.00           C  
ATOM   1490  N   THR A 191       9.949   5.192  10.351  1.00  0.00           N  
ATOM   1491  CA  THR A 191      10.408   4.970  11.718  1.00  0.00           C  
ATOM   1492  C   THR A 191      10.767   6.293  12.389  1.00  0.00           C  
ATOM   1493  CB  THR A 191      11.624   4.027  11.753  1.00  0.00           C  
ATOM   1494  O   THR A 191      10.780   6.387  13.618  1.00  0.00           O  
ATOM   1495  CG2 THR A 191      11.248   2.627  11.277  1.00  0.00           C  
ATOM   1496  OG1 THR A 191      12.651   4.549  10.901  1.00  0.00           O  
ATOM   1497  N   ASP A 192      11.037   7.297  11.592  1.00  0.00           N  
ATOM   1498  CA  ASP A 192      11.454   8.589  12.130  1.00  0.00           C  
ATOM   1499  C   ASP A 192      10.319   9.607  12.056  1.00  0.00           C  
ATOM   1500  CB  ASP A 192      12.679   9.112  11.377  1.00  0.00           C  
ATOM   1501  O   ASP A 192      10.054  10.175  10.995  1.00  0.00           O  
ATOM   1502  CG  ASP A 192      13.277  10.357  12.011  1.00  0.00           C  
ATOM   1503  OD1 ASP A 192      12.639  10.952  12.906  1.00  0.00           O  
ATOM   1504  OD2 ASP A 192      14.394  10.747  11.608  1.00  0.00           O  
ATOM   1505  N   ASP A 193       9.688   9.870  13.173  1.00  0.00           N  
ATOM   1506  CA  ASP A 193       8.530  10.754  13.271  1.00  0.00           C  
ATOM   1507  C   ASP A 193       8.873  12.163  12.792  1.00  0.00           C  
ATOM   1508  CB  ASP A 193       8.010  10.799  14.709  1.00  0.00           C  
ATOM   1509  O   ASP A 193       7.999  12.895  12.325  1.00  0.00           O  
ATOM   1510  CG  ASP A 193       6.623  11.407  14.820  1.00  0.00           C  
ATOM   1511  OD1 ASP A 193       5.672  10.870  14.213  1.00  0.00           O  
ATOM   1512  OD2 ASP A 193       6.481  12.435  15.517  1.00  0.00           O  
ATOM   1513  N   SER A 194      10.135  12.535  12.930  1.00  0.00           N  
ATOM   1514  CA  SER A 194      10.559  13.883  12.566  1.00  0.00           C  
ATOM   1515  C   SER A 194      10.498  14.092  11.056  1.00  0.00           C  
ATOM   1516  CB  SER A 194      11.977  14.154  13.069  1.00  0.00           C  
ATOM   1517  O   SER A 194      10.441  15.230  10.584  1.00  0.00           O  
ATOM   1518  OG  SER A 194      12.926  13.411  12.323  1.00  0.00           O  
ATOM   1519  N   LEU A 195      10.435  13.021  10.265  1.00  0.00           N  
ATOM   1520  CA  LEU A 195      10.422  13.121   8.809  1.00  0.00           C  
ATOM   1521  C   LEU A 195       8.992  13.152   8.280  1.00  0.00           C  
ATOM   1522  CB  LEU A 195      11.184  11.949   8.185  1.00  0.00           C  
ATOM   1523  O   LEU A 195       8.771  13.394   7.091  1.00  0.00           O  
ATOM   1524  CG  LEU A 195      12.684  11.884   8.475  1.00  0.00           C  
ATOM   1525  CD1 LEU A 195      13.294  10.639   7.839  1.00  0.00           C  
ATOM   1526  CD2 LEU A 195      13.381  13.143   7.973  1.00  0.00           C  
ATOM   1527  N   GLN A 196       8.051  13.034   9.222  1.00  0.00           N  
ATOM   1528  CA  GLN A 196       6.657  12.947   8.799  1.00  0.00           C  
ATOM   1529  C   GLN A 196       5.947  14.287   8.964  1.00  0.00           C  
ATOM   1530  CB  GLN A 196       5.922  11.863   9.589  1.00  0.00           C  
ATOM   1531  O   GLN A 196       6.079  14.942  10.001  1.00  0.00           O  
ATOM   1532  CG  GLN A 196       6.533  10.475   9.445  1.00  0.00           C  
ATOM   1533  CD  GLN A 196       6.058   9.510  10.514  1.00  0.00           C  
ATOM   1534  NE2 GLN A 196       6.352   8.228  10.329  1.00  0.00           N  
ATOM   1535  OE1 GLN A 196       5.432   9.914  11.500  1.00  0.00           O  
ATOM   1536  N   LYS A 197       5.339  14.755   7.904  1.00  0.00           N  
ATOM   1537  CA  LYS A 197       4.478  15.934   7.944  1.00  0.00           C  
ATOM   1538  C   LYS A 197       3.006  15.544   7.849  1.00  0.00           C  
ATOM   1539  CB  LYS A 197       4.838  16.901   6.816  1.00  0.00           C  
ATOM   1540  O   LYS A 197       2.504  15.258   6.760  1.00  0.00           O  
ATOM   1541  CG  LYS A 197       6.254  17.452   6.901  1.00  0.00           C  
ATOM   1542  CD  LYS A 197       6.543  18.428   5.767  1.00  0.00           C  
ATOM   1543  CE  LYS A 197       7.971  18.952   5.830  1.00  0.00           C  
ATOM   1544  NZ  LYS A 197       8.269  19.885   4.703  1.00  0.00           N  
ATOM   1545  N   TRP A 198       2.322  15.665   9.009  1.00  0.00           N  
ATOM   1546  CA  TRP A 198       0.957  15.158   9.102  1.00  0.00           C  
ATOM   1547  C   TRP A 198      -0.055  16.253   8.780  1.00  0.00           C  
ATOM   1548  CB  TRP A 198       0.687  14.590  10.498  1.00  0.00           C  
ATOM   1549  O   TRP A 198       0.089  17.391   9.232  1.00  0.00           O  
ATOM   1550  CG  TRP A 198       1.617  13.484  10.896  1.00  0.00           C  
ATOM   1551  CD1 TRP A 198       2.669  13.565  11.765  1.00  0.00           C  
ATOM   1552  CD2 TRP A 198       1.580  12.130  10.436  1.00  0.00           C  
ATOM   1553  CE2 TRP A 198       2.641  11.445  11.068  1.00  0.00           C  
ATOM   1554  CE3 TRP A 198       0.752  11.429   9.549  1.00  0.00           C  
ATOM   1555  NE1 TRP A 198       3.289  12.342  11.873  1.00  0.00           N  
ATOM   1556  CH2 TRP A 198       2.070   9.428   9.969  1.00  0.00           C  
ATOM   1557  CZ2 TRP A 198       2.895  10.090  10.841  1.00  0.00           C  
ATOM   1558  CZ3 TRP A 198       1.006  10.081   9.325  1.00  0.00           C  
ATOM   1559  N   VAL A 199      -0.978  15.850   7.949  1.00  0.00           N  
ATOM   1560  CA  VAL A 199      -2.071  16.760   7.622  1.00  0.00           C  
ATOM   1561  C   VAL A 199      -3.409  16.095   7.935  1.00  0.00           C  
ATOM   1562  CB  VAL A 199      -2.025  17.193   6.139  1.00  0.00           C  
ATOM   1563  O   VAL A 199      -3.499  14.867   7.999  1.00  0.00           O  
ATOM   1564  CG1 VAL A 199      -0.723  17.932   5.833  1.00  0.00           C  
ATOM   1565  CG2 VAL A 199      -2.183  15.980   5.225  1.00  0.00           C  
ATOM   1566  N   LYS A 200      -4.464  16.862   8.234  1.00  0.00           N  
ATOM   1567  CA  LYS A 200      -5.834  16.388   8.408  1.00  0.00           C  
ATOM   1568  C   LYS A 200      -6.763  16.990   7.358  1.00  0.00           C  
ATOM   1569  CB  LYS A 200      -6.344  16.723   9.811  1.00  0.00           C  
ATOM   1570  O   LYS A 200      -6.495  18.073   6.833  1.00  0.00           O  
ATOM   1571  CG  LYS A 200      -5.614  15.988  10.926  1.00  0.00           C  
ATOM   1572  CD  LYS A 200      -6.167  16.361  12.296  1.00  0.00           C  
ATOM   1573  CE  LYS A 200      -5.464  15.597  13.410  1.00  0.00           C  
ATOM   1574  NZ  LYS A 200      -5.988  15.974  14.757  1.00  0.00           N  
ATOM   1575  N   GLY A 201      -7.765  16.269   6.978  1.00  0.00           N  
ATOM   1576  CA  GLY A 201      -8.831  16.796   6.140  1.00  0.00           C  
ATOM   1577  C   GLY A 201      -8.455  16.868   4.672  1.00  0.00           C  
ATOM   1578  O   GLY A 201      -9.048  17.636   3.911  1.00  0.00           O  
ATOM   1579  N   TRP A 202      -7.441  16.092   4.321  1.00  0.00           N  
ATOM   1580  CA  TRP A 202      -6.955  16.116   2.945  1.00  0.00           C  
ATOM   1581  C   TRP A 202      -7.861  15.295   2.033  1.00  0.00           C  
ATOM   1582  CB  TRP A 202      -5.520  15.587   2.872  1.00  0.00           C  
ATOM   1583  O   TRP A 202      -8.383  14.255   2.440  1.00  0.00           O  
ATOM   1584  CG  TRP A 202      -4.902  15.690   1.510  1.00  0.00           C  
ATOM   1585  CD1 TRP A 202      -4.149  16.722   1.022  1.00  0.00           C  
ATOM   1586  CD2 TRP A 202      -4.989  14.724   0.457  1.00  0.00           C  
ATOM   1587  CE2 TRP A 202      -4.263  15.237  -0.641  1.00  0.00           C  
ATOM   1588  CE3 TRP A 202      -5.610  13.474   0.336  1.00  0.00           C  
ATOM   1589  NE1 TRP A 202      -3.761  16.455  -0.270  1.00  0.00           N  
ATOM   1590  CH2 TRP A 202      -4.759  13.320  -1.938  1.00  0.00           C  
ATOM   1591  CZ2 TRP A 202      -4.142  14.540  -1.846  1.00  0.00           C  
ATOM   1592  CZ3 TRP A 202      -5.488  12.783  -0.864  1.00  0.00           C  
ATOM   1593  N   SER A 203      -8.147  15.742   0.818  1.00  0.00           N  
ATOM   1594  CA  SER A 203      -8.809  14.983  -0.238  1.00  0.00           C  
ATOM   1595  C   SER A 203      -8.158  15.239  -1.594  1.00  0.00           C  
ATOM   1596  CB  SER A 203     -10.295  15.337  -0.303  1.00  0.00           C  
ATOM   1597  O   SER A 203      -7.565  16.297  -1.814  1.00  0.00           O  
ATOM   1598  OG  SER A 203     -10.474  16.694  -0.671  1.00  0.00           O  
ATOM   1599  N   LEU A 204      -8.134  14.237  -2.434  1.00  0.00           N  
ATOM   1600  CA  LEU A 204      -7.584  14.334  -3.782  1.00  0.00           C  
ATOM   1601  C   LEU A 204      -8.509  15.138  -4.689  1.00  0.00           C  
ATOM   1602  CB  LEU A 204      -7.358  12.939  -4.370  1.00  0.00           C  
ATOM   1603  O   LEU A 204      -9.713  14.876  -4.745  1.00  0.00           O  
ATOM   1604  CG  LEU A 204      -6.697  12.884  -5.748  1.00  0.00           C  
ATOM   1605  CD1 LEU A 204      -5.247  13.348  -5.660  1.00  0.00           C  
ATOM   1606  CD2 LEU A 204      -6.778  11.474  -6.324  1.00  0.00           C  
ATOM   1607  N   ASP A 205      -7.916  16.142  -5.274  1.00  0.00           N  
ATOM   1608  CA  ASP A 205      -8.630  16.928  -6.277  1.00  0.00           C  
ATOM   1609  C   ASP A 205      -8.720  16.175  -7.602  1.00  0.00           C  
ATOM   1610  CB  ASP A 205      -7.946  18.280  -6.486  1.00  0.00           C  
ATOM   1611  O   ASP A 205      -7.702  15.919  -8.247  1.00  0.00           O  
ATOM   1612  CG  ASP A 205      -8.759  19.229  -7.348  1.00  0.00           C  
ATOM   1613  OD1 ASP A 205      -9.862  18.850  -7.799  1.00  0.00           O  
ATOM   1614  OD2 ASP A 205      -8.293  20.365  -7.581  1.00  0.00           O  
ATOM   1615  N   SER A 206      -9.895  15.635  -8.046  1.00  0.00           N  
ATOM   1616  CA  SER A 206     -10.158  14.700  -9.135  1.00  0.00           C  
ATOM   1617  C   SER A 206     -10.100  15.399 -10.490  1.00  0.00           C  
ATOM   1618  CB  SER A 206     -11.523  14.035  -8.953  1.00  0.00           C  
ATOM   1619  O   SER A 206     -10.067  14.742 -11.532  1.00  0.00           O  
ATOM   1620  OG  SER A 206     -12.540  15.009  -8.799  1.00  0.00           O  
ATOM   1621  N   ASP A 207     -10.049  16.736 -10.637  1.00  0.00           N  
ATOM   1622  CA  ASP A 207     -10.238  17.456 -11.893  1.00  0.00           C  
ATOM   1623  C   ASP A 207      -8.969  17.423 -12.741  1.00  0.00           C  
ATOM   1624  CB  ASP A 207     -10.654  18.904 -11.624  1.00  0.00           C  
ATOM   1625  O   ASP A 207      -9.038  17.426 -13.972  1.00  0.00           O  
ATOM   1626  CG  ASP A 207     -12.061  19.022 -11.063  1.00  0.00           C  
ATOM   1627  OD1 ASP A 207     -12.885  18.109 -11.286  1.00  0.00           O  
ATOM   1628  OD2 ASP A 207     -12.348  20.039 -10.396  1.00  0.00           O  
ATOM   1629  N   SER A 208      -7.875  16.743 -12.354  1.00  0.00           N  
ATOM   1630  CA  SER A 208      -6.709  16.601 -13.220  1.00  0.00           C  
ATOM   1631  C   SER A 208      -5.495  16.113 -12.437  1.00  0.00           C  
ATOM   1632  CB  SER A 208      -6.384  17.930 -13.905  1.00  0.00           C  
ATOM   1633  O   SER A 208      -4.891  16.875 -11.680  1.00  0.00           O  
ATOM   1634  OG  SER A 208      -6.095  18.932 -12.945  1.00  0.00           O  
ATOM   1635  N   VAL A 209      -5.504  14.838 -12.210  1.00  0.00           N  
ATOM   1636  CA  VAL A 209      -4.301  14.407 -11.505  1.00  0.00           C  
ATOM   1637  C   VAL A 209      -3.298  13.830 -12.501  1.00  0.00           C  
ATOM   1638  CB  VAL A 209      -4.627  13.365 -10.412  1.00  0.00           C  
ATOM   1639  O   VAL A 209      -3.666  13.048 -13.381  1.00  0.00           O  
ATOM   1640  CG1 VAL A 209      -3.353  12.914  -9.699  1.00  0.00           C  
ATOM   1641  CG2 VAL A 209      -5.628  13.938  -9.410  1.00  0.00           C  
ATOM   1642  N   GLU A 210      -2.171  14.489 -12.556  1.00  0.00           N  
ATOM   1643  CA  GLU A 210      -1.015  13.948 -13.266  1.00  0.00           C  
ATOM   1644  C   GLU A 210       0.036  13.426 -12.291  1.00  0.00           C  
ATOM   1645  CB  GLU A 210      -0.402  15.009 -14.183  1.00  0.00           C  
ATOM   1646  O   GLU A 210       0.475  14.151 -11.396  1.00  0.00           O  
ATOM   1647  CG  GLU A 210       0.605  14.453 -15.179  1.00  0.00           C  
ATOM   1648  CD  GLU A 210       1.151  15.505 -16.131  1.00  0.00           C  
ATOM   1649  OE1 GLU A 210       2.142  15.224 -16.843  1.00  0.00           O  
ATOM   1650  OE2 GLU A 210       0.585  16.620 -16.164  1.00  0.00           O  
ATOM   1651  N   TRP A 211       0.243  12.147 -12.375  1.00  0.00           N  
ATOM   1652  CA  TRP A 211       1.301  11.520 -11.589  1.00  0.00           C  
ATOM   1653  C   TRP A 211       2.435  11.040 -12.488  1.00  0.00           C  
ATOM   1654  CB  TRP A 211       0.745  10.347 -10.777  1.00  0.00           C  
ATOM   1655  O   TRP A 211       2.234  10.177 -13.345  1.00  0.00           O  
ATOM   1656  CG  TRP A 211      -0.141  10.759  -9.640  1.00  0.00           C  
ATOM   1657  CD1 TRP A 211      -0.011  11.870  -8.854  1.00  0.00           C  
ATOM   1658  CD2 TRP A 211      -1.293  10.060  -9.159  1.00  0.00           C  
ATOM   1659  CE2 TRP A 211      -1.814  10.806  -8.078  1.00  0.00           C  
ATOM   1660  CE3 TRP A 211      -1.938   8.874  -9.538  1.00  0.00           C  
ATOM   1661  NE1 TRP A 211      -1.014  11.904  -7.913  1.00  0.00           N  
ATOM   1662  CH2 TRP A 211      -3.560   9.240  -7.763  1.00  0.00           C  
ATOM   1663  CZ2 TRP A 211      -2.950  10.404  -7.372  1.00  0.00           C  
ATOM   1664  CZ3 TRP A 211      -3.068   8.476  -8.833  1.00  0.00           C  
ATOM   1665  N   GLY A 212       3.595  11.575 -12.213  1.00  0.00           N  
ATOM   1666  CA  GLY A 212       4.777  11.016 -12.849  1.00  0.00           C  
ATOM   1667  C   GLY A 212       4.673  10.965 -14.362  1.00  0.00           C  
ATOM   1668  O   GLY A 212       5.137  10.011 -14.989  1.00  0.00           O  
ATOM   1669  N   GLY A 213       3.973  11.907 -14.948  1.00  0.00           N  
ATOM   1670  CA  GLY A 213       3.864  12.018 -16.394  1.00  0.00           C  
ATOM   1671  C   GLY A 213       2.634  11.330 -16.954  1.00  0.00           C  
ATOM   1672  O   GLY A 213       2.411  11.337 -18.167  1.00  0.00           O  
ATOM   1673  N   HIS A 214       1.891  10.640 -16.045  1.00  0.00           N  
ATOM   1674  CA  HIS A 214       0.662   9.975 -16.461  1.00  0.00           C  
ATOM   1675  C   HIS A 214      -0.561  10.834 -16.153  1.00  0.00           C  
ATOM   1676  CB  HIS A 214       0.532   8.613 -15.778  1.00  0.00           C  
ATOM   1677  O   HIS A 214      -0.670  11.397 -15.062  1.00  0.00           O  
ATOM   1678  CG  HIS A 214       1.589   7.635 -16.184  1.00  0.00           C  
ATOM   1679  CD2 HIS A 214       2.771   7.314 -15.607  1.00  0.00           C  
ATOM   1680  ND1 HIS A 214       1.487   6.856 -17.316  1.00  0.00           N  
ATOM   1681  CE1 HIS A 214       2.564   6.095 -17.418  1.00  0.00           C  
ATOM   1682  NE2 HIS A 214       3.358   6.354 -16.393  1.00  0.00           N  
ATOM   1683  N   LYS A 215      -1.305  10.959 -17.208  1.00  0.00           N  
ATOM   1684  CA  LYS A 215      -2.632  11.500 -16.931  1.00  0.00           C  
ATOM   1685  C   LYS A 215      -3.537  10.443 -16.305  1.00  0.00           C  
ATOM   1686  CB  LYS A 215      -3.268  12.044 -18.211  1.00  0.00           C  
ATOM   1687  O   LYS A 215      -3.592   9.306 -16.779  1.00  0.00           O  
ATOM   1688  CG  LYS A 215      -2.603  13.303 -18.746  1.00  0.00           C  
ATOM   1689  CD  LYS A 215      -3.351  13.862 -19.950  1.00  0.00           C  
ATOM   1690  CE  LYS A 215      -2.653  15.087 -20.524  1.00  0.00           C  
ATOM   1691  NZ  LYS A 215      -3.399  15.657 -21.686  1.00  0.00           N  
ATOM   1692  N   VAL A 216      -4.002  10.740 -15.189  1.00  0.00           N  
ATOM   1693  CA  VAL A 216      -4.835   9.807 -14.438  1.00  0.00           C  
ATOM   1694  C   VAL A 216      -6.307  10.046 -14.769  1.00  0.00           C  
ATOM   1695  CB  VAL A 216      -4.603   9.937 -12.916  1.00  0.00           C  
ATOM   1696  O   VAL A 216      -6.793  11.176 -14.682  1.00  0.00           O  
ATOM   1697  CG1 VAL A 216      -5.454   8.925 -12.151  1.00  0.00           C  
ATOM   1698  CG2 VAL A 216      -3.123   9.754 -12.585  1.00  0.00           C  
ATOM   1699  N   PHE A 217      -6.826   8.895 -15.363  1.00  0.00           N  
ATOM   1700  CA  PHE A 217      -8.249   8.951 -15.678  1.00  0.00           C  
ATOM   1701  C   PHE A 217      -9.050   8.074 -14.722  1.00  0.00           C  
ATOM   1702  CB  PHE A 217      -8.498   8.513 -17.124  1.00  0.00           C  
ATOM   1703  O   PHE A 217      -8.608   6.984 -14.353  1.00  0.00           O  
ATOM   1704  CG  PHE A 217      -7.831   9.392 -18.148  1.00  0.00           C  
ATOM   1705  CD1 PHE A 217      -8.499  10.483 -18.689  1.00  0.00           C  
ATOM   1706  CD2 PHE A 217      -6.534   9.126 -18.568  1.00  0.00           C  
ATOM   1707  CE1 PHE A 217      -7.884  11.298 -19.637  1.00  0.00           C  
ATOM   1708  CE2 PHE A 217      -5.912   9.936 -19.515  1.00  0.00           C  
ATOM   1709  CZ  PHE A 217      -6.589  11.021 -20.048  1.00  0.00           C  
ATOM   1710  N   MET A 218     -10.173   8.568 -14.335  1.00  0.00           N  
ATOM   1711  CA  MET A 218     -11.023   7.938 -13.329  1.00  0.00           C  
ATOM   1712  C   MET A 218     -11.980   6.940 -13.974  1.00  0.00           C  
ATOM   1713  CB  MET A 218     -11.812   8.993 -12.553  1.00  0.00           C  
ATOM   1714  O   MET A 218     -12.398   5.973 -13.335  1.00  0.00           O  
ATOM   1715  CG  MET A 218     -10.937  10.010 -11.838  1.00  0.00           C  
ATOM   1716  SD  MET A 218      -9.932   9.255 -10.501  1.00  0.00           S  
ATOM   1717  CE  MET A 218      -8.342  10.077 -10.793  1.00  0.00           C  
ATOM   1718  N   ASP A 219     -12.254   7.195 -15.368  1.00  0.00           N  
ATOM   1719  CA  ASP A 219     -13.067   6.337 -16.224  1.00  0.00           C  
ATOM   1720  C   ASP A 219     -12.442   6.194 -17.611  1.00  0.00           C  
ATOM   1721  CB  ASP A 219     -14.489   6.889 -16.343  1.00  0.00           C  
ATOM   1722  O   ASP A 219     -11.634   7.029 -18.022  1.00  0.00           O  
ATOM   1723  CG  ASP A 219     -15.263   6.817 -15.039  1.00  0.00           C  
ATOM   1724  OD1 ASP A 219     -15.101   5.832 -14.286  1.00  0.00           O  
ATOM   1725  OD2 ASP A 219     -16.046   7.752 -14.762  1.00  0.00           O  
ATOM   1726  N   LYS A 220     -12.537   4.965 -18.044  1.00  0.00           N  
ATOM   1727  CA  LYS A 220     -12.104   4.853 -19.434  1.00  0.00           C  
ATOM   1728  C   LYS A 220     -12.641   6.009 -20.273  1.00  0.00           C  
ATOM   1729  CB  LYS A 220     -12.556   3.519 -20.031  1.00  0.00           C  
ATOM   1730  O   LYS A 220     -13.785   6.434 -20.094  1.00  0.00           O  
ATOM   1731  CG  LYS A 220     -11.743   2.322 -19.559  1.00  0.00           C  
ATOM   1732  CD  LYS A 220     -12.155   1.046 -20.281  1.00  0.00           C  
ATOM   1733  CE  LYS A 220     -11.392  -0.164 -19.761  1.00  0.00           C  
ATOM   1734  NZ  LYS A 220     -11.832  -1.426 -20.427  1.00  0.00           N  
ATOM   1735  N   PRO A 221     -11.742   6.790 -20.817  1.00  0.00           N  
ATOM   1736  CA  PRO A 221     -12.329   7.808 -21.693  1.00  0.00           C  
ATOM   1737  C   PRO A 221     -13.463   7.261 -22.556  1.00  0.00           C  
ATOM   1738  CB  PRO A 221     -11.148   8.250 -22.560  1.00  0.00           C  
ATOM   1739  O   PRO A 221     -13.535   6.052 -22.794  1.00  0.00           O  
ATOM   1740  CG  PRO A 221      -9.980   7.474 -22.041  1.00  0.00           C  
ATOM   1741  CD  PRO A 221     -10.476   6.497 -21.014  1.00  0.00           C  
ATOM   1742  N   GLU A 422     -13.728   1.931  -7.911  1.00  0.00           N  
ATOM   1743  CA  GLU A 422     -13.343   2.862  -8.967  1.00  0.00           C  
ATOM   1744  C   GLU A 422     -11.875   2.693  -9.345  1.00  0.00           C  
ATOM   1745  CB  GLU A 422     -13.612   4.306  -8.535  1.00  0.00           C  
ATOM   1746  O   GLU A 422     -10.996   2.749  -8.482  1.00  0.00           O  
ATOM   1747  CG  GLU A 422     -15.085   4.691  -8.560  1.00  0.00           C  
ATOM   1748  CD  GLU A 422     -15.330   6.147  -8.196  1.00  0.00           C  
ATOM   1749  OE1 GLU A 422     -16.497   6.597  -8.249  1.00  0.00           O  
ATOM   1750  OE2 GLU A 422     -14.347   6.843  -7.856  1.00  0.00           O  
ATOM   1751  N   ASN A 423     -11.505   2.340 -10.637  1.00  0.00           N  
ATOM   1752  CA  ASN A 423     -10.142   2.090 -11.096  1.00  0.00           C  
ATOM   1753  C   ASN A 423      -9.529   3.332 -11.735  1.00  0.00           C  
ATOM   1754  CB  ASN A 423     -10.114   0.918 -12.079  1.00  0.00           C  
ATOM   1755  O   ASN A 423     -10.246   4.170 -12.287  1.00  0.00           O  
ATOM   1756  CG  ASN A 423     -10.285  -0.424 -11.393  1.00  0.00           C  
ATOM   1757  ND2 ASN A 423     -10.932  -1.361 -12.076  1.00  0.00           N  
ATOM   1758  OD1 ASN A 423      -9.840  -0.616 -10.259  1.00  0.00           O  
ATOM   1759  N   LEU A 424      -8.247   3.511 -11.426  1.00  0.00           N  
ATOM   1760  CA  LEU A 424      -7.470   4.525 -12.130  1.00  0.00           C  
ATOM   1761  C   LEU A 424      -6.870   3.957 -13.412  1.00  0.00           C  
ATOM   1762  CB  LEU A 424      -6.358   5.070 -11.230  1.00  0.00           C  
ATOM   1763  O   LEU A 424      -6.431   2.805 -13.440  1.00  0.00           O  
ATOM   1764  CG  LEU A 424      -6.807   5.839  -9.987  1.00  0.00           C  
ATOM   1765  CD1 LEU A 424      -5.601   6.221  -9.135  1.00  0.00           C  
ATOM   1766  CD2 LEU A 424      -7.603   7.078 -10.383  1.00  0.00           C  
ATOM   1767  N   TYR A 425      -7.050   4.738 -14.476  1.00  0.00           N  
ATOM   1768  CA  TYR A 425      -6.422   4.361 -15.738  1.00  0.00           C  
ATOM   1769  C   TYR A 425      -5.332   5.354 -16.123  1.00  0.00           C  
ATOM   1770  CB  TYR A 425      -7.467   4.275 -16.854  1.00  0.00           C  
ATOM   1771  O   TYR A 425      -5.511   6.567 -15.984  1.00  0.00           O  
ATOM   1772  CG  TYR A 425      -8.530   3.231 -16.612  1.00  0.00           C  
ATOM   1773  CD1 TYR A 425      -8.320   1.900 -16.965  1.00  0.00           C  
ATOM   1774  CD2 TYR A 425      -9.746   3.574 -16.029  1.00  0.00           C  
ATOM   1775  CE1 TYR A 425      -9.297   0.935 -16.745  1.00  0.00           C  
ATOM   1776  CE2 TYR A 425     -10.730   2.617 -15.805  1.00  0.00           C  
ATOM   1777  OH  TYR A 425     -11.468   0.351 -15.945  1.00  0.00           O  
ATOM   1778  CZ  TYR A 425     -10.497   1.302 -16.165  1.00  0.00           C  
ATOM   1779  N   PHE A 426      -4.147   4.704 -16.425  1.00  0.00           N  
ATOM   1780  CA  PHE A 426      -3.025   5.537 -16.842  1.00  0.00           C  
ATOM   1781  C   PHE A 426      -2.913   5.572 -18.361  1.00  0.00           C  
ATOM   1782  CB  PHE A 426      -1.718   5.025 -16.230  1.00  0.00           C  
ATOM   1783  O   PHE A 426      -3.130   4.559 -19.029  1.00  0.00           O  
ATOM   1784  CG  PHE A 426      -1.604   5.266 -14.749  1.00  0.00           C  
ATOM   1785  CD1 PHE A 426      -2.595   5.961 -14.067  1.00  0.00           C  
ATOM   1786  CD2 PHE A 426      -0.506   4.799 -14.040  1.00  0.00           C  
ATOM   1787  CE1 PHE A 426      -2.493   6.186 -12.696  1.00  0.00           C  
ATOM   1788  CE2 PHE A 426      -0.397   5.020 -12.670  1.00  0.00           C  
ATOM   1789  CZ  PHE A 426      -1.391   5.714 -12.000  1.00  0.00           C  
ATOM   1790  N   GLN A 427      -2.901   6.835 -18.950  1.00  0.00           N  
ATOM   1791  CA  GLN A 427      -2.539   7.039 -20.348  1.00  0.00           C  
ATOM   1792  C   GLN A 427      -1.183   7.727 -20.471  1.00  0.00           C  
ATOM   1793  CB  GLN A 427      -3.612   7.859 -21.067  1.00  0.00           C  
ATOM   1794  O   GLN A 427      -0.851   8.603 -19.669  1.00  0.00           O  
ATOM   1795  CG  GLN A 427      -3.416   7.940 -22.575  1.00  0.00           C  
ATOM   1796  CD  GLN A 427      -4.559   8.650 -23.277  1.00  0.00           C  
ATOM   1797  NE2 GLN A 427      -4.659   8.458 -24.588  1.00  0.00           N  
ATOM   1798  OE1 GLN A 427      -5.345   9.364 -22.647  1.00  0.00           O  
TER    1799      GLN A 427
ENDMDL
END
