# Supplementary material for: Improving Protein Expression, Stability, and Function with ProteinMPNN
Source: J Am Chem Soc. 2024 Jan 9;146(3):2054–61. doi: 10.1021/jacs.3c10941 (PMC10811672; doi:10.1021/jacs.3c10941)
Supplement: Supplementary file 2 — ja3c10941_si_002.zip [file ja3c10941_si_002.zip › Sumida_Design_Structures_Idealizing_with_ProteinMPNN/TEV/hyperTEV0099_m4_12.pdb]

MODEL     1
ATOM      1  N   GLY A   1     -22.984  12.333  20.290  1.00  0.00           N  
ATOM      2  CA  GLY A   1     -21.556  12.608  20.308  1.00  0.00           C  
ATOM      3  C   GLY A   1     -20.708  11.352  20.390  1.00  0.00           C  
ATOM      4  O   GLY A   1     -19.662  11.260  19.744  1.00  0.00           O  
ATOM      5  N   GLU A   2     -21.144  10.366  21.248  1.00  0.00           N  
ATOM      6  CA  GLU A   2     -20.474   9.082  21.430  1.00  0.00           C  
ATOM      7  C   GLU A   2     -20.344   8.334  20.106  1.00  0.00           C  
ATOM      8  CB  GLU A   2     -21.228   8.222  22.448  1.00  0.00           C  
ATOM      9  O   GLU A   2     -19.321   7.700  19.844  1.00  0.00           O  
ATOM     10  CG  GLU A   2     -20.470   6.975  22.881  1.00  0.00           C  
ATOM     11  CD  GLU A   2     -21.198   6.170  23.945  1.00  0.00           C  
ATOM     12  OE1 GLU A   2     -20.676   5.114  24.371  1.00  0.00           O  
ATOM     13  OE2 GLU A   2     -22.300   6.597  24.356  1.00  0.00           O  
ATOM     14  N   SER A   3     -21.314   8.419  19.296  1.00  0.00           N  
ATOM     15  CA  SER A   3     -21.351   7.711  18.020  1.00  0.00           C  
ATOM     16  C   SER A   3     -20.338   8.290  17.038  1.00  0.00           C  
ATOM     17  CB  SER A   3     -22.754   7.771  17.414  1.00  0.00           C  
ATOM     18  O   SER A   3     -19.942   7.621  16.081  1.00  0.00           O  
ATOM     19  OG  SER A   3     -23.150   9.114  17.195  1.00  0.00           O  
ATOM     20  N   LEU A   4     -19.865   9.583  17.276  1.00  0.00           N  
ATOM     21  CA  LEU A   4     -18.944  10.281  16.385  1.00  0.00           C  
ATOM     22  C   LEU A   4     -17.498   9.925  16.711  1.00  0.00           C  
ATOM     23  CB  LEU A   4     -19.145  11.795  16.486  1.00  0.00           C  
ATOM     24  O   LEU A   4     -16.593  10.204  15.921  1.00  0.00           O  
ATOM     25  CG  LEU A   4     -20.471  12.341  15.954  1.00  0.00           C  
ATOM     26  CD1 LEU A   4     -20.607  13.822  16.288  1.00  0.00           C  
ATOM     27  CD2 LEU A   4     -20.579  12.114  14.450  1.00  0.00           C  
ATOM     28  N   GLU A   5     -17.287   9.237  17.881  1.00  0.00           N  
ATOM     29  CA  GLU A   5     -15.930   8.953  18.337  1.00  0.00           C  
ATOM     30  C   GLU A   5     -15.720   7.456  18.545  1.00  0.00           C  
ATOM     31  CB  GLU A   5     -15.628   9.712  19.632  1.00  0.00           C  
ATOM     32  O   GLU A   5     -15.878   6.950  19.658  1.00  0.00           O  
ATOM     33  CG  GLU A   5     -15.780  11.221  19.510  1.00  0.00           C  
ATOM     34  CD  GLU A   5     -14.747  11.856  18.592  1.00  0.00           C  
ATOM     35  OE1 GLU A   5     -14.998  12.968  18.075  1.00  0.00           O  
ATOM     36  OE2 GLU A   5     -13.680  11.235  18.387  1.00  0.00           O  
ATOM     37  N   PRO A   6     -15.497   6.788  17.458  1.00  0.00           N  
ATOM     38  CA  PRO A   6     -15.291   5.350  17.648  1.00  0.00           C  
ATOM     39  C   PRO A   6     -14.201   5.040  18.671  1.00  0.00           C  
ATOM     40  CB  PRO A   6     -14.887   4.864  16.254  1.00  0.00           C  
ATOM     41  O   PRO A   6     -13.332   5.878  18.925  1.00  0.00           O  
ATOM     42  CG  PRO A   6     -14.435   6.096  15.537  1.00  0.00           C  
ATOM     43  CD  PRO A   6     -15.000   7.294  16.244  1.00  0.00           C  
ATOM     44  N   GLY A   7     -14.394   3.926  19.484  1.00  0.00           N  
ATOM     45  CA  GLY A   7     -13.453   3.465  20.493  1.00  0.00           C  
ATOM     46  C   GLY A   7     -12.147   2.964  19.906  1.00  0.00           C  
ATOM     47  O   GLY A   7     -11.901   3.112  18.707  1.00  0.00           O  
ATOM     48  N   PRO A   8     -11.319   2.522  20.768  1.00  0.00           N  
ATOM     49  CA  PRO A   8     -10.019   1.998  20.342  1.00  0.00           C  
ATOM     50  C   PRO A   8     -10.145   0.856  19.335  1.00  0.00           C  
ATOM     51  CB  PRO A   8      -9.391   1.506  21.649  1.00  0.00           C  
ATOM     52  O   PRO A   8     -11.077   0.053  19.420  1.00  0.00           O  
ATOM     53  CG  PRO A   8     -10.169   2.190  22.727  1.00  0.00           C  
ATOM     54  CD  PRO A   8     -11.545   2.490  22.205  1.00  0.00           C  
ATOM     55  N   ARG A   9      -9.292   0.872  18.370  1.00  0.00           N  
ATOM     56  CA  ARG A   9      -9.251  -0.181  17.359  1.00  0.00           C  
ATOM     57  C   ARG A   9      -7.853  -0.779  17.249  1.00  0.00           C  
ATOM     58  CB  ARG A   9      -9.698   0.361  16.000  1.00  0.00           C  
ATOM     59  O   ARG A   9      -6.855  -0.060  17.331  1.00  0.00           O  
ATOM     60  CG  ARG A   9      -9.715  -0.683  14.896  1.00  0.00           C  
ATOM     61  CD  ARG A   9     -10.283  -0.124  13.599  1.00  0.00           C  
ATOM     62  NE  ARG A   9     -11.722   0.103  13.694  1.00  0.00           N  
ATOM     63  NH1 ARG A   9     -12.302  -2.105  13.337  1.00  0.00           N  
ATOM     64  NH2 ARG A   9     -13.931  -0.526  13.672  1.00  0.00           N  
ATOM     65  CZ  ARG A   9     -12.648  -0.843  13.568  1.00  0.00           C  
ATOM     66  N   ASP A  10      -7.854  -2.016  17.071  1.00  0.00           N  
ATOM     67  CA  ASP A  10      -6.597  -2.731  16.869  1.00  0.00           C  
ATOM     68  C   ASP A  10      -6.211  -2.757  15.391  1.00  0.00           C  
ATOM     69  CB  ASP A  10      -6.700  -4.159  17.410  1.00  0.00           C  
ATOM     70  O   ASP A  10      -6.836  -3.459  14.593  1.00  0.00           O  
ATOM     71  CG  ASP A  10      -5.377  -4.903  17.375  1.00  0.00           C  
ATOM     72  OD1 ASP A  10      -4.348  -4.300  16.999  1.00  0.00           O  
ATOM     73  OD2 ASP A  10      -5.363  -6.103  17.723  1.00  0.00           O  
ATOM     74  N   TYR A  11      -5.095  -2.021  15.008  1.00  0.00           N  
ATOM     75  CA  TYR A  11      -4.674  -1.952  13.613  1.00  0.00           C  
ATOM     76  C   TYR A  11      -3.555  -2.947  13.331  1.00  0.00           C  
ATOM     77  CB  TYR A  11      -4.213  -0.535  13.259  1.00  0.00           C  
ATOM     78  O   TYR A  11      -2.994  -2.966  12.233  1.00  0.00           O  
ATOM     79  CG  TYR A  11      -5.329   0.482  13.253  1.00  0.00           C  
ATOM     80  CD1 TYR A  11      -6.173   0.612  12.152  1.00  0.00           C  
ATOM     81  CD2 TYR A  11      -5.540   1.315  14.346  1.00  0.00           C  
ATOM     82  CE1 TYR A  11      -7.201   1.549  12.141  1.00  0.00           C  
ATOM     83  CE2 TYR A  11      -6.565   2.256  14.346  1.00  0.00           C  
ATOM     84  OH  TYR A  11      -8.405   3.294  13.235  1.00  0.00           O  
ATOM     85  CZ  TYR A  11      -7.389   2.365  13.241  1.00  0.00           C  
ATOM     86  N   ASN A  12      -3.222  -3.761  14.284  1.00  0.00           N  
ATOM     87  CA  ASN A  12      -2.104  -4.693  14.184  1.00  0.00           C  
ATOM     88  C   ASN A  12      -2.337  -5.732  13.092  1.00  0.00           C  
ATOM     89  CB  ASN A  12      -1.857  -5.381  15.528  1.00  0.00           C  
ATOM     90  O   ASN A  12      -1.418  -6.068  12.342  1.00  0.00           O  
ATOM     91  CG  ASN A  12      -1.137  -4.487  16.519  1.00  0.00           C  
ATOM     92  ND2 ASN A  12      -1.387  -4.705  17.805  1.00  0.00           N  
ATOM     93  OD1 ASN A  12      -0.363  -3.608  16.132  1.00  0.00           O  
ATOM     94  N   PRO A  13      -3.532  -6.164  12.945  1.00  0.00           N  
ATOM     95  CA  PRO A  13      -3.745  -7.134  11.868  1.00  0.00           C  
ATOM     96  C   PRO A  13      -3.439  -6.560  10.487  1.00  0.00           C  
ATOM     97  CB  PRO A  13      -5.230  -7.483  11.997  1.00  0.00           C  
ATOM     98  O   PRO A  13      -2.971  -7.283   9.604  1.00  0.00           O  
ATOM     99  CG  PRO A  13      -5.544  -7.289  13.446  1.00  0.00           C  
ATOM    100  CD  PRO A  13      -4.778  -6.098  13.945  1.00  0.00           C  
ATOM    101  N   ILE A  14      -3.647  -5.284  10.317  1.00  0.00           N  
ATOM    102  CA  ILE A  14      -3.327  -4.622   9.057  1.00  0.00           C  
ATOM    103  C   ILE A  14      -1.825  -4.358   8.981  1.00  0.00           C  
ATOM    104  CB  ILE A  14      -4.112  -3.301   8.897  1.00  0.00           C  
ATOM    105  O   ILE A  14      -1.181  -4.679   7.979  1.00  0.00           O  
ATOM    106  CG1 ILE A  14      -5.618  -3.580   8.832  1.00  0.00           C  
ATOM    107  CG2 ILE A  14      -3.642  -2.540   7.654  1.00  0.00           C  
ATOM    108  CD1 ILE A  14      -6.483  -2.330   8.913  1.00  0.00           C  
ATOM    109  N   SER A  15      -1.269  -3.830  10.060  1.00  0.00           N  
ATOM    110  CA  SER A  15       0.142  -3.458  10.075  1.00  0.00           C  
ATOM    111  C   SER A  15       1.037  -4.675   9.868  1.00  0.00           C  
ATOM    112  CB  SER A  15       0.500  -2.769  11.393  1.00  0.00           C  
ATOM    113  O   SER A  15       2.094  -4.575   9.241  1.00  0.00           O  
ATOM    114  OG  SER A  15       0.242  -3.625  12.493  1.00  0.00           O  
ATOM    115  N   ASP A  16       0.610  -5.890  10.339  1.00  0.00           N  
ATOM    116  CA  ASP A  16       1.396  -7.116  10.246  1.00  0.00           C  
ATOM    117  C   ASP A  16       1.485  -7.603   8.801  1.00  0.00           C  
ATOM    118  CB  ASP A  16       0.795  -8.208  11.133  1.00  0.00           C  
ATOM    119  O   ASP A  16       2.314  -8.456   8.478  1.00  0.00           O  
ATOM    120  CG  ASP A  16       1.055  -7.981  12.612  1.00  0.00           C  
ATOM    121  OD1 ASP A  16       1.916  -7.143  12.958  1.00  0.00           O  
ATOM    122  OD2 ASP A  16       0.395  -8.647  13.438  1.00  0.00           O  
ATOM    123  N   THR A  17       0.642  -7.033   7.931  1.00  0.00           N  
ATOM    124  CA  THR A  17       0.642  -7.486   6.545  1.00  0.00           C  
ATOM    125  C   THR A  17       1.408  -6.511   5.656  1.00  0.00           C  
ATOM    126  CB  THR A  17      -0.793  -7.652   6.011  1.00  0.00           C  
ATOM    127  O   THR A  17       1.586  -6.759   4.462  1.00  0.00           O  
ATOM    128  CG2 THR A  17      -1.615  -8.561   6.919  1.00  0.00           C  
ATOM    129  OG1 THR A  17      -1.422  -6.367   5.942  1.00  0.00           O  
ATOM    130  N   ILE A  18       1.859  -5.398   6.220  1.00  0.00           N  
ATOM    131  CA  ILE A  18       2.556  -4.365   5.460  1.00  0.00           C  
ATOM    132  C   ILE A  18       3.981  -4.821   5.157  1.00  0.00           C  
ATOM    133  CB  ILE A  18       2.573  -3.020   6.219  1.00  0.00           C  
ATOM    134  O   ILE A  18       4.662  -5.371   6.027  1.00  0.00           O  
ATOM    135  CG1 ILE A  18       1.154  -2.452   6.332  1.00  0.00           C  
ATOM    136  CG2 ILE A  18       3.509  -2.023   5.529  1.00  0.00           C  
ATOM    137  CD1 ILE A  18       1.050  -1.217   7.216  1.00  0.00           C  
ATOM    138  N   VAL A  19       4.413  -4.623   3.938  1.00  0.00           N  
ATOM    139  CA  VAL A  19       5.759  -4.980   3.502  1.00  0.00           C  
ATOM    140  C   VAL A  19       6.452  -3.756   2.908  1.00  0.00           C  
ATOM    141  CB  VAL A  19       5.735  -6.131   2.472  1.00  0.00           C  
ATOM    142  O   VAL A  19       5.790  -2.826   2.440  1.00  0.00           O  
ATOM    143  CG1 VAL A  19       5.135  -7.394   3.087  1.00  0.00           C  
ATOM    144  CG2 VAL A  19       4.953  -5.716   1.227  1.00  0.00           C  
ATOM    145  N   LYS A  20       7.748  -3.771   3.049  1.00  0.00           N  
ATOM    146  CA  LYS A  20       8.573  -2.793   2.346  1.00  0.00           C  
ATOM    147  C   LYS A  20       9.158  -3.385   1.067  1.00  0.00           C  
ATOM    148  CB  LYS A  20       9.698  -2.290   3.252  1.00  0.00           C  
ATOM    149  O   LYS A  20       9.794  -4.440   1.099  1.00  0.00           O  
ATOM    150  CG  LYS A  20      10.494  -1.133   2.666  1.00  0.00           C  
ATOM    151  CD  LYS A  20      11.551  -0.630   3.641  1.00  0.00           C  
ATOM    152  CE  LYS A  20      12.306   0.568   3.081  1.00  0.00           C  
ATOM    153  NZ  LYS A  20      13.339   1.067   4.036  1.00  0.00           N  
ATOM    154  N   LEU A  21       8.903  -2.659  -0.051  1.00  0.00           N  
ATOM    155  CA  LEU A  21       9.358  -3.117  -1.359  1.00  0.00           C  
ATOM    156  C   LEU A  21      10.441  -2.195  -1.910  1.00  0.00           C  
ATOM    157  CB  LEU A  21       8.185  -3.189  -2.340  1.00  0.00           C  
ATOM    158  O   LEU A  21      10.269  -0.975  -1.937  1.00  0.00           O  
ATOM    159  CG  LEU A  21       6.971  -4.002  -1.887  1.00  0.00           C  
ATOM    160  CD1 LEU A  21       5.780  -3.729  -2.799  1.00  0.00           C  
ATOM    161  CD2 LEU A  21       7.303  -5.490  -1.862  1.00  0.00           C  
ATOM    162  N   THR A  22      11.508  -2.831  -2.283  1.00  0.00           N  
ATOM    163  CA  THR A  22      12.578  -2.080  -2.931  1.00  0.00           C  
ATOM    164  C   THR A  22      12.919  -2.685  -4.289  1.00  0.00           C  
ATOM    165  CB  THR A  22      13.843  -2.039  -2.052  1.00  0.00           C  
ATOM    166  O   THR A  22      13.392  -3.821  -4.368  1.00  0.00           O  
ATOM    167  CG2 THR A  22      14.933  -1.190  -2.697  1.00  0.00           C  
ATOM    168  OG1 THR A  22      13.512  -1.482  -0.774  1.00  0.00           O  
ATOM    169  N   ASN A  23      12.611  -1.891  -5.360  1.00  0.00           N  
ATOM    170  CA  ASN A  23      12.946  -2.288  -6.723  1.00  0.00           C  
ATOM    171  C   ASN A  23      14.235  -1.624  -7.199  1.00  0.00           C  
ATOM    172  CB  ASN A  23      11.795  -1.958  -7.677  1.00  0.00           C  
ATOM    173  O   ASN A  23      14.298  -0.400  -7.326  1.00  0.00           O  
ATOM    174  CG  ASN A  23      12.043  -2.458  -9.086  1.00  0.00           C  
ATOM    175  ND2 ASN A  23      11.025  -2.370  -9.934  1.00  0.00           N  
ATOM    176  OD1 ASN A  23      13.139  -2.922  -9.410  1.00  0.00           O  
ATOM    177  N   THR A  24      15.216  -2.465  -7.454  1.00  0.00           N  
ATOM    178  CA  THR A  24      16.498  -2.006  -7.977  1.00  0.00           C  
ATOM    179  C   THR A  24      16.679  -2.443  -9.428  1.00  0.00           C  
ATOM    180  CB  THR A  24      17.669  -2.536  -7.129  1.00  0.00           C  
ATOM    181  O   THR A  24      16.798  -3.637  -9.711  1.00  0.00           O  
ATOM    182  CG2 THR A  24      18.998  -1.954  -7.601  1.00  0.00           C  
ATOM    183  OG1 THR A  24      17.461  -2.173  -5.758  1.00  0.00           O  
ATOM    184  N   SER A  25      16.558  -1.404 -10.328  1.00  0.00           N  
ATOM    185  CA  SER A  25      16.677  -1.671 -11.758  1.00  0.00           C  
ATOM    186  C   SER A  25      17.399  -0.534 -12.474  1.00  0.00           C  
ATOM    187  CB  SER A  25      15.296  -1.881 -12.381  1.00  0.00           C  
ATOM    188  O   SER A  25      17.166   0.640 -12.180  1.00  0.00           O  
ATOM    189  OG  SER A  25      14.630  -2.973 -11.771  1.00  0.00           O  
ATOM    190  N   ASP A  26      18.362  -0.912 -13.322  1.00  0.00           N  
ATOM    191  CA  ASP A  26      19.064   0.040 -14.177  1.00  0.00           C  
ATOM    192  C   ASP A  26      19.761   1.115 -13.345  1.00  0.00           C  
ATOM    193  CB  ASP A  26      18.095   0.689 -15.167  1.00  0.00           C  
ATOM    194  O   ASP A  26      19.683   2.303 -13.664  1.00  0.00           O  
ATOM    195  CG  ASP A  26      17.572  -0.285 -16.209  1.00  0.00           C  
ATOM    196  OD1 ASP A  26      18.256  -1.290 -16.502  1.00  0.00           O  
ATOM    197  OD2 ASP A  26      16.468  -0.044 -16.743  1.00  0.00           O  
ATOM    198  N   GLY A  27      20.398   0.767 -12.156  1.00  0.00           N  
ATOM    199  CA  GLY A  27      21.162   1.679 -11.320  1.00  0.00           C  
ATOM    200  C   GLY A  27      20.291   2.551 -10.437  1.00  0.00           C  
ATOM    201  O   GLY A  27      20.794   3.426  -9.729  1.00  0.00           O  
ATOM    202  N   HIS A  28      18.963   2.403 -10.536  1.00  0.00           N  
ATOM    203  CA  HIS A  28      18.034   3.171  -9.714  1.00  0.00           C  
ATOM    204  C   HIS A  28      17.311   2.274  -8.715  1.00  0.00           C  
ATOM    205  CB  HIS A  28      17.020   3.904 -10.593  1.00  0.00           C  
ATOM    206  O   HIS A  28      17.158   1.073  -8.950  1.00  0.00           O  
ATOM    207  CG  HIS A  28      17.637   4.910 -11.511  1.00  0.00           C  
ATOM    208  CD2 HIS A  28      18.067   4.801 -12.790  1.00  0.00           C  
ATOM    209  ND1 HIS A  28      17.876   6.214 -11.133  1.00  0.00           N  
ATOM    210  CE1 HIS A  28      18.427   6.865 -12.144  1.00  0.00           C  
ATOM    211  NE2 HIS A  28      18.554   6.030 -13.162  1.00  0.00           N  
ATOM    212  N   SER A  29      16.932   2.925  -7.614  1.00  0.00           N  
ATOM    213  CA  SER A  29      16.201   2.200  -6.580  1.00  0.00           C  
ATOM    214  C   SER A  29      14.951   2.960  -6.151  1.00  0.00           C  
ATOM    215  CB  SER A  29      17.096   1.949  -5.366  1.00  0.00           C  
ATOM    216  O   SER A  29      14.998   4.173  -5.937  1.00  0.00           O  
ATOM    217  OG  SER A  29      16.407   1.202  -4.378  1.00  0.00           O  
ATOM    218  N   ILE A  30      13.813   2.238  -6.221  1.00  0.00           N  
ATOM    219  CA  ILE A  30      12.556   2.792  -5.730  1.00  0.00           C  
ATOM    220  C   ILE A  30      12.040   1.950  -4.565  1.00  0.00           C  
ATOM    221  CB  ILE A  30      11.494   2.864  -6.851  1.00  0.00           C  
ATOM    222  O   ILE A  30      11.989   0.721  -4.655  1.00  0.00           O  
ATOM    223  CG1 ILE A  30      11.961   3.803  -7.969  1.00  0.00           C  
ATOM    224  CG2 ILE A  30      10.143   3.313  -6.287  1.00  0.00           C  
ATOM    225  CD1 ILE A  30      11.037   3.832  -9.179  1.00  0.00           C  
ATOM    226  N   SER A  31      11.748   2.680  -3.466  1.00  0.00           N  
ATOM    227  CA  SER A  31      11.218   1.998  -2.289  1.00  0.00           C  
ATOM    228  C   SER A  31       9.824   2.505  -1.938  1.00  0.00           C  
ATOM    229  CB  SER A  31      12.154   2.187  -1.094  1.00  0.00           C  
ATOM    230  O   SER A  31       9.600   3.714  -1.852  1.00  0.00           O  
ATOM    231  OG  SER A  31      13.400   1.552  -1.326  1.00  0.00           O  
ATOM    232  N   LEU A  32       8.937   1.517  -1.779  1.00  0.00           N  
ATOM    233  CA  LEU A  32       7.564   1.783  -1.364  1.00  0.00           C  
ATOM    234  C   LEU A  32       7.070   0.710  -0.400  1.00  0.00           C  
ATOM    235  CB  LEU A  32       6.640   1.856  -2.583  1.00  0.00           C  
ATOM    236  O   LEU A  32       7.780  -0.260  -0.127  1.00  0.00           O  
ATOM    237  CG  LEU A  32       7.099   2.759  -3.728  1.00  0.00           C  
ATOM    238  CD1 LEU A  32       6.237   2.526  -4.965  1.00  0.00           C  
ATOM    239  CD2 LEU A  32       7.053   4.224  -3.306  1.00  0.00           C  
ATOM    240  N   TYR A  33       5.870   0.910   0.041  1.00  0.00           N  
ATOM    241  CA  TYR A  33       5.231  -0.100   0.877  1.00  0.00           C  
ATOM    242  C   TYR A  33       4.175  -0.869   0.092  1.00  0.00           C  
ATOM    243  CB  TYR A  33       4.595   0.548   2.111  1.00  0.00           C  
ATOM    244  O   TYR A  33       3.819  -0.484  -1.024  1.00  0.00           O  
ATOM    245  CG  TYR A  33       5.601   1.074   3.106  1.00  0.00           C  
ATOM    246  CD1 TYR A  33       6.123   0.250   4.101  1.00  0.00           C  
ATOM    247  CD2 TYR A  33       6.031   2.396   3.055  1.00  0.00           C  
ATOM    248  CE1 TYR A  33       7.049   0.731   5.021  1.00  0.00           C  
ATOM    249  CE2 TYR A  33       6.956   2.887   3.970  1.00  0.00           C  
ATOM    250  OH  TYR A  33       8.375   2.530   5.856  1.00  0.00           O  
ATOM    251  CZ  TYR A  33       7.459   2.049   4.947  1.00  0.00           C  
ATOM    252  N   GLY A  34       3.752  -1.942   0.667  1.00  0.00           N  
ATOM    253  CA  GLY A  34       2.690  -2.760   0.105  1.00  0.00           C  
ATOM    254  C   GLY A  34       1.907  -3.526   1.155  1.00  0.00           C  
ATOM    255  O   GLY A  34       2.274  -3.529   2.331  1.00  0.00           O  
ATOM    256  N   ILE A  35       0.775  -4.014   0.678  1.00  0.00           N  
ATOM    257  CA  ILE A  35      -0.093  -4.802   1.546  1.00  0.00           C  
ATOM    258  C   ILE A  35      -0.041  -6.271   1.131  1.00  0.00           C  
ATOM    259  CB  ILE A  35      -1.549  -4.286   1.507  1.00  0.00           C  
ATOM    260  O   ILE A  35      -0.289  -6.604  -0.031  1.00  0.00           O  
ATOM    261  CG1 ILE A  35      -1.596  -2.794   1.857  1.00  0.00           C  
ATOM    262  CG2 ILE A  35      -2.435  -5.100   2.455  1.00  0.00           C  
ATOM    263  CD1 ILE A  35      -2.912  -2.117   1.502  1.00  0.00           C  
ATOM    264  N   GLY A  36       0.295  -7.120   2.100  1.00  0.00           N  
ATOM    265  CA  GLY A  36       0.236  -8.551   1.852  1.00  0.00           C  
ATOM    266  C   GLY A  36      -1.155  -9.130   2.025  1.00  0.00           C  
ATOM    267  O   GLY A  36      -1.874  -8.765   2.957  1.00  0.00           O  
ATOM    268  N   PHE A  37      -1.585 -10.015   1.159  1.00  0.00           N  
ATOM    269  CA  PHE A  37      -2.851 -10.738   1.155  1.00  0.00           C  
ATOM    270  C   PHE A  37      -2.695 -12.100   0.489  1.00  0.00           C  
ATOM    271  CB  PHE A  37      -3.935  -9.925   0.440  1.00  0.00           C  
ATOM    272  O   PHE A  37      -2.676 -12.197  -0.740  1.00  0.00           O  
ATOM    273  CG  PHE A  37      -5.316 -10.510   0.568  1.00  0.00           C  
ATOM    274  CD1 PHE A  37      -5.792 -11.414  -0.373  1.00  0.00           C  
ATOM    275  CD2 PHE A  37      -6.138 -10.154   1.629  1.00  0.00           C  
ATOM    276  CE1 PHE A  37      -7.070 -11.957  -0.258  1.00  0.00           C  
ATOM    277  CE2 PHE A  37      -7.416 -10.692   1.751  1.00  0.00           C  
ATOM    278  CZ  PHE A  37      -7.880 -11.592   0.806  1.00  0.00           C  
ATOM    279  N   GLY A  38      -2.590 -13.174   1.359  1.00  0.00           N  
ATOM    280  CA  GLY A  38      -2.316 -14.476   0.772  1.00  0.00           C  
ATOM    281  C   GLY A  38      -1.003 -14.524   0.014  1.00  0.00           C  
ATOM    282  O   GLY A  38       0.042 -14.146   0.547  1.00  0.00           O  
ATOM    283  N   PRO A  39      -1.035 -14.949  -1.295  1.00  0.00           N  
ATOM    284  CA  PRO A  39       0.176 -14.991  -2.118  1.00  0.00           C  
ATOM    285  C   PRO A  39       0.435 -13.678  -2.853  1.00  0.00           C  
ATOM    286  CB  PRO A  39      -0.109 -16.123  -3.108  1.00  0.00           C  
ATOM    287  O   PRO A  39       1.281 -13.625  -3.749  1.00  0.00           O  
ATOM    288  CG  PRO A  39      -1.587 -16.074  -3.330  1.00  0.00           C  
ATOM    289  CD  PRO A  39      -2.251 -15.697  -2.037  1.00  0.00           C  
ATOM    290  N   PHE A  40      -0.271 -12.664  -2.423  1.00  0.00           N  
ATOM    291  CA  PHE A  40      -0.237 -11.440  -3.215  1.00  0.00           C  
ATOM    292  C   PHE A  40       0.346 -10.288  -2.405  1.00  0.00           C  
ATOM    293  CB  PHE A  40      -1.641 -11.078  -3.708  1.00  0.00           C  
ATOM    294  O   PHE A  40       0.247 -10.273  -1.176  1.00  0.00           O  
ATOM    295  CG  PHE A  40      -2.338 -12.198  -4.432  1.00  0.00           C  
ATOM    296  CD1 PHE A  40      -1.708 -12.871  -5.471  1.00  0.00           C  
ATOM    297  CD2 PHE A  40      -3.624 -12.579  -4.072  1.00  0.00           C  
ATOM    298  CE1 PHE A  40      -2.350 -13.909  -6.143  1.00  0.00           C  
ATOM    299  CE2 PHE A  40      -4.273 -13.615  -4.738  1.00  0.00           C  
ATOM    300  CZ  PHE A  40      -3.634 -14.277  -5.774  1.00  0.00           C  
ATOM    301  N   ILE A  41       0.934  -9.409  -3.131  1.00  0.00           N  
ATOM    302  CA  ILE A  41       1.275  -8.097  -2.591  1.00  0.00           C  
ATOM    303  C   ILE A  41       0.579  -7.008  -3.404  1.00  0.00           C  
ATOM    304  CB  ILE A  41       2.803  -7.868  -2.585  1.00  0.00           C  
ATOM    305  O   ILE A  41       0.695  -6.971  -4.631  1.00  0.00           O  
ATOM    306  CG1 ILE A  41       3.486  -8.854  -1.630  1.00  0.00           C  
ATOM    307  CG2 ILE A  41       3.130  -6.421  -2.205  1.00  0.00           C  
ATOM    308  CD1 ILE A  41       5.007  -8.786  -1.655  1.00  0.00           C  
ATOM    309  N   ILE A  42      -0.187  -6.184  -2.704  1.00  0.00           N  
ATOM    310  CA  ILE A  42      -0.875  -5.051  -3.312  1.00  0.00           C  
ATOM    311  C   ILE A  42      -0.062  -3.777  -3.095  1.00  0.00           C  
ATOM    312  CB  ILE A  42      -2.300  -4.881  -2.740  1.00  0.00           C  
ATOM    313  O   ILE A  42       0.242  -3.413  -1.956  1.00  0.00           O  
ATOM    314  CG1 ILE A  42      -3.114  -6.165  -2.942  1.00  0.00           C  
ATOM    315  CG2 ILE A  42      -3.001  -3.681  -3.384  1.00  0.00           C  
ATOM    316  CD1 ILE A  42      -3.268  -7.005  -1.682  1.00  0.00           C  
ATOM    317  N   THR A  43       0.312  -3.067  -4.181  1.00  0.00           N  
ATOM    318  CA  THR A  43       1.121  -1.860  -4.059  1.00  0.00           C  
ATOM    319  C   THR A  43       0.885  -0.927  -5.243  1.00  0.00           C  
ATOM    320  CB  THR A  43       2.620  -2.200  -3.961  1.00  0.00           C  
ATOM    321  O   THR A  43      -0.050  -1.128  -6.021  1.00  0.00           O  
ATOM    322  CG2 THR A  43       3.156  -2.711  -5.294  1.00  0.00           C  
ATOM    323  OG1 THR A  43       3.347  -1.024  -3.585  1.00  0.00           O  
ATOM    324  N   ASN A  44       1.705   0.182  -5.304  1.00  0.00           N  
ATOM    325  CA  ASN A  44       1.576   1.138  -6.399  1.00  0.00           C  
ATOM    326  C   ASN A  44       2.250   0.629  -7.670  1.00  0.00           C  
ATOM    327  CB  ASN A  44       2.156   2.495  -5.997  1.00  0.00           C  
ATOM    328  O   ASN A  44       3.307  -0.001  -7.608  1.00  0.00           O  
ATOM    329  CG  ASN A  44       1.409   3.130  -4.840  1.00  0.00           C  
ATOM    330  ND2 ASN A  44       0.322   3.828  -5.148  1.00  0.00           N  
ATOM    331  OD1 ASN A  44       1.806   2.996  -3.680  1.00  0.00           O  
ATOM    332  N   ALA A  45       1.643   0.917  -8.795  1.00  0.00           N  
ATOM    333  CA  ALA A  45       2.170   0.524 -10.099  1.00  0.00           C  
ATOM    334  C   ALA A  45       3.495   1.223 -10.388  1.00  0.00           C  
ATOM    335  CB  ALA A  45       1.157   0.834 -11.199  1.00  0.00           C  
ATOM    336  O   ALA A  45       4.353   0.678 -11.087  1.00  0.00           O  
ATOM    337  N   HIS A  46       3.643   2.367  -9.817  1.00  0.00           N  
ATOM    338  CA  HIS A  46       4.854   3.118 -10.127  1.00  0.00           C  
ATOM    339  C   HIS A  46       6.073   2.505  -9.446  1.00  0.00           C  
ATOM    340  CB  HIS A  46       4.699   4.581  -9.709  1.00  0.00           C  
ATOM    341  O   HIS A  46       7.182   3.032  -9.557  1.00  0.00           O  
ATOM    342  CG  HIS A  46       4.540   4.770  -8.234  1.00  0.00           C  
ATOM    343  CD2 HIS A  46       5.454   4.789  -7.236  1.00  0.00           C  
ATOM    344  ND1 HIS A  46       3.313   4.966  -7.637  1.00  0.00           N  
ATOM    345  CE1 HIS A  46       3.481   5.099  -6.332  1.00  0.00           C  
ATOM    346  NE2 HIS A  46       4.771   4.996  -6.063  1.00  0.00           N  
ATOM    347  N   LEU A  47       5.895   1.422  -8.703  1.00  0.00           N  
ATOM    348  CA  LEU A  47       7.023   0.640  -8.211  1.00  0.00           C  
ATOM    349  C   LEU A  47       7.861   0.107  -9.368  1.00  0.00           C  
ATOM    350  CB  LEU A  47       6.531  -0.523  -7.344  1.00  0.00           C  
ATOM    351  O   LEU A  47       9.073  -0.074  -9.230  1.00  0.00           O  
ATOM    352  CG  LEU A  47       7.604  -1.482  -6.824  1.00  0.00           C  
ATOM    353  CD1 LEU A  47       8.526  -0.765  -5.845  1.00  0.00           C  
ATOM    354  CD2 LEU A  47       6.960  -2.699  -6.168  1.00  0.00           C  
ATOM    355  N   PHE A  48       7.192  -0.120 -10.528  1.00  0.00           N  
ATOM    356  CA  PHE A  48       7.848  -0.730 -11.679  1.00  0.00           C  
ATOM    357  C   PHE A  48       8.035   0.289 -12.797  1.00  0.00           C  
ATOM    358  CB  PHE A  48       7.038  -1.926 -12.189  1.00  0.00           C  
ATOM    359  O   PHE A  48       7.678   0.028 -13.948  1.00  0.00           O  
ATOM    360  CG  PHE A  48       7.010  -3.090 -11.236  1.00  0.00           C  
ATOM    361  CD1 PHE A  48       8.118  -3.917 -11.094  1.00  0.00           C  
ATOM    362  CD2 PHE A  48       5.875  -3.358 -10.481  1.00  0.00           C  
ATOM    363  CE1 PHE A  48       8.095  -4.996 -10.212  1.00  0.00           C  
ATOM    364  CE2 PHE A  48       5.845  -4.434  -9.598  1.00  0.00           C  
ATOM    365  CZ  PHE A  48       6.955  -5.252  -9.466  1.00  0.00           C  
ATOM    366  N   ARG A  49       8.563   1.505 -12.412  1.00  0.00           N  
ATOM    367  CA  ARG A  49       8.958   2.474 -13.430  1.00  0.00           C  
ATOM    368  C   ARG A  49      10.099   1.934 -14.286  1.00  0.00           C  
ATOM    369  CB  ARG A  49       9.371   3.797 -12.781  1.00  0.00           C  
ATOM    370  O   ARG A  49      10.199   2.258 -15.471  1.00  0.00           O  
ATOM    371  CG  ARG A  49       8.202   4.623 -12.268  1.00  0.00           C  
ATOM    372  CD  ARG A  49       8.657   5.975 -11.737  1.00  0.00           C  
ATOM    373  NE  ARG A  49       7.535   6.759 -11.228  1.00  0.00           N  
ATOM    374  NH1 ARG A  49       8.834   8.521 -10.490  1.00  0.00           N  
ATOM    375  NH2 ARG A  49       6.558   8.577 -10.221  1.00  0.00           N  
ATOM    376  CZ  ARG A  49       7.645   7.951 -10.648  1.00  0.00           C  
ATOM    377  N   ARG A  50      10.860   1.202 -13.541  1.00  0.00           N  
ATOM    378  CA  ARG A  50      11.922   0.429 -14.178  1.00  0.00           C  
ATOM    379  C   ARG A  50      11.798  -1.053 -13.839  1.00  0.00           C  
ATOM    380  CB  ARG A  50      13.296   0.951 -13.753  1.00  0.00           C  
ATOM    381  O   ARG A  50      11.231  -1.414 -12.805  1.00  0.00           O  
ATOM    382  CG  ARG A  50      13.573   2.381 -14.187  1.00  0.00           C  
ATOM    383  CD  ARG A  50      14.904   2.887 -13.649  1.00  0.00           C  
ATOM    384  NE  ARG A  50      15.182   4.250 -14.091  1.00  0.00           N  
ATOM    385  NH1 ARG A  50      13.915   5.263 -12.446  1.00  0.00           N  
ATOM    386  NH2 ARG A  50      15.022   6.539 -13.995  1.00  0.00           N  
ATOM    387  CZ  ARG A  50      14.706   5.347 -13.510  1.00  0.00           C  
ATOM    388  N   ASN A  51      12.210  -1.814 -14.783  1.00  0.00           N  
ATOM    389  CA  ASN A  51      12.030  -3.253 -14.624  1.00  0.00           C  
ATOM    390  C   ASN A  51      13.283  -4.023 -15.033  1.00  0.00           C  
ATOM    391  CB  ASN A  51      10.823  -3.736 -15.431  1.00  0.00           C  
ATOM    392  O   ASN A  51      14.302  -3.421 -15.376  1.00  0.00           O  
ATOM    393  CG  ASN A  51      10.211  -5.002 -14.865  1.00  0.00           C  
ATOM    394  ND2 ASN A  51       9.157  -5.490 -15.508  1.00  0.00           N  
ATOM    395  OD1 ASN A  51      10.681  -5.536 -13.857  1.00  0.00           O  
ATOM    396  N   ASN A  52      13.280  -5.322 -14.896  1.00  0.00           N  
ATOM    397  CA  ASN A  52      14.398  -6.200 -15.230  1.00  0.00           C  
ATOM    398  C   ASN A  52      15.539  -6.061 -14.227  1.00  0.00           C  
ATOM    399  CB  ASN A  52      14.899  -5.915 -16.647  1.00  0.00           C  
ATOM    400  O   ASN A  52      16.710  -6.053 -14.609  1.00  0.00           O  
ATOM    401  CG  ASN A  52      15.798  -7.013 -17.180  1.00  0.00           C  
ATOM    402  ND2 ASN A  52      16.699  -6.654 -18.087  1.00  0.00           N  
ATOM    403  OD1 ASN A  52      15.682  -8.175 -16.782  1.00  0.00           O  
ATOM    404  N   GLY A  53      15.193  -5.990 -12.982  1.00  0.00           N  
ATOM    405  CA  GLY A  53      16.132  -5.908 -11.874  1.00  0.00           C  
ATOM    406  C   GLY A  53      15.775  -6.824 -10.720  1.00  0.00           C  
ATOM    407  O   GLY A  53      15.351  -7.962 -10.932  1.00  0.00           O  
ATOM    408  N   THR A  54      16.136  -6.321  -9.501  1.00  0.00           N  
ATOM    409  CA  THR A  54      15.917  -7.101  -8.288  1.00  0.00           C  
ATOM    410  C   THR A  54      14.860  -6.444  -7.405  1.00  0.00           C  
ATOM    411  CB  THR A  54      17.223  -7.270  -7.489  1.00  0.00           C  
ATOM    412  O   THR A  54      14.873  -5.226  -7.214  1.00  0.00           O  
ATOM    413  CG2 THR A  54      17.003  -8.133  -6.251  1.00  0.00           C  
ATOM    414  OG1 THR A  54      18.209  -7.892  -8.323  1.00  0.00           O  
ATOM    415  N   LEU A  55      13.900  -7.252  -6.984  1.00  0.00           N  
ATOM    416  CA  LEU A  55      12.908  -6.785  -6.021  1.00  0.00           C  
ATOM    417  C   LEU A  55      13.176  -7.370  -4.638  1.00  0.00           C  
ATOM    418  CB  LEU A  55      11.497  -7.158  -6.481  1.00  0.00           C  
ATOM    419  O   LEU A  55      13.213  -8.591  -4.473  1.00  0.00           O  
ATOM    420  CG  LEU A  55      10.350  -6.732  -5.563  1.00  0.00           C  
ATOM    421  CD1 LEU A  55      10.232  -5.212  -5.533  1.00  0.00           C  
ATOM    422  CD2 LEU A  55       9.039  -7.367  -6.016  1.00  0.00           C  
ATOM    423  N   THR A  56      13.418  -6.513  -3.680  1.00  0.00           N  
ATOM    424  CA  THR A  56      13.594  -6.925  -2.292  1.00  0.00           C  
ATOM    425  C   THR A  56      12.325  -6.667  -1.486  1.00  0.00           C  
ATOM    426  CB  THR A  56      14.779  -6.191  -1.638  1.00  0.00           C  
ATOM    427  O   THR A  56      11.808  -5.548  -1.472  1.00  0.00           O  
ATOM    428  CG2 THR A  56      14.987  -6.654  -0.200  1.00  0.00           C  
ATOM    429  OG1 THR A  56      15.971  -6.453  -2.389  1.00  0.00           O  
ATOM    430  N   VAL A  57      11.842  -7.742  -0.823  1.00  0.00           N  
ATOM    431  CA  VAL A  57      10.648  -7.645   0.010  1.00  0.00           C  
ATOM    432  C   VAL A  57      11.026  -7.819   1.479  1.00  0.00           C  
ATOM    433  CB  VAL A  57       9.587  -8.693  -0.395  1.00  0.00           C  
ATOM    434  O   VAL A  57      11.537  -8.870   1.874  1.00  0.00           O  
ATOM    435  CG1 VAL A  57       8.306  -8.506   0.416  1.00  0.00           C  
ATOM    436  CG2 VAL A  57       9.294  -8.603  -1.892  1.00  0.00           C  
ATOM    437  N   THR A  58      10.797  -6.768   2.254  1.00  0.00           N  
ATOM    438  CA  THR A  58      10.987  -6.833   3.698  1.00  0.00           C  
ATOM    439  C   THR A  58       9.644  -6.930   4.417  1.00  0.00           C  
ATOM    440  CB  THR A  58      11.762  -5.607   4.216  1.00  0.00           C  
ATOM    441  O   THR A  58       8.804  -6.035   4.296  1.00  0.00           O  
ATOM    442  CG2 THR A  58      12.076  -5.743   5.702  1.00  0.00           C  
ATOM    443  OG1 THR A  58      12.990  -5.484   3.488  1.00  0.00           O  
ATOM    444  N   SER A  59       9.429  -8.043   5.085  1.00  0.00           N  
ATOM    445  CA  SER A  59       8.198  -8.293   5.828  1.00  0.00           C  
ATOM    446  C   SER A  59       8.495  -8.774   7.244  1.00  0.00           C  
ATOM    447  CB  SER A  59       7.333  -9.324   5.101  1.00  0.00           C  
ATOM    448  O   SER A  59       9.651  -8.779   7.674  1.00  0.00           O  
ATOM    449  OG  SER A  59       7.892 -10.621   5.216  1.00  0.00           O  
ATOM    450  N   ILE A  60       7.427  -9.191   7.937  1.00  0.00           N  
ATOM    451  CA  ILE A  60       7.591  -9.727   9.284  1.00  0.00           C  
ATOM    452  C   ILE A  60       8.267 -11.095   9.216  1.00  0.00           C  
ATOM    453  CB  ILE A  60       6.235  -9.836  10.018  1.00  0.00           C  
ATOM    454  O   ILE A  60       8.823 -11.569  10.209  1.00  0.00           O  
ATOM    455  CG1 ILE A  60       5.287 -10.766   9.253  1.00  0.00           C  
ATOM    456  CG2 ILE A  60       5.610  -8.450  10.204  1.00  0.00           C  
ATOM    457  CD1 ILE A  60       4.053 -11.179  10.044  1.00  0.00           C  
ATOM    458  N   HIS A  61       8.171 -11.647   8.060  1.00  0.00           N  
ATOM    459  CA  HIS A  61       8.736 -12.978   7.869  1.00  0.00           C  
ATOM    460  C   HIS A  61      10.206 -12.901   7.471  1.00  0.00           C  
ATOM    461  CB  HIS A  61       7.945 -13.750   6.811  1.00  0.00           C  
ATOM    462  O   HIS A  61      10.863 -13.931   7.303  1.00  0.00           O  
ATOM    463  CG  HIS A  61       6.511 -13.968   7.174  1.00  0.00           C  
ATOM    464  CD2 HIS A  61       5.369 -13.578   6.562  1.00  0.00           C  
ATOM    465  ND1 HIS A  61       6.127 -14.666   8.299  1.00  0.00           N  
ATOM    466  CE1 HIS A  61       4.806 -14.695   8.362  1.00  0.00           C  
ATOM    467  NE2 HIS A  61       4.322 -14.042   7.319  1.00  0.00           N  
ATOM    468  N   GLY A  62      10.696 -11.707   7.292  1.00  0.00           N  
ATOM    469  CA  GLY A  62      12.085 -11.542   6.897  1.00  0.00           C  
ATOM    470  C   GLY A  62      12.246 -10.895   5.534  1.00  0.00           C  
ATOM    471  O   GLY A  62      11.342 -10.205   5.059  1.00  0.00           O  
ATOM    472  N   VAL A  63      13.425 -11.060   5.038  1.00  0.00           N  
ATOM    473  CA  VAL A  63      13.754 -10.438   3.760  1.00  0.00           C  
ATOM    474  C   VAL A  63      13.726 -11.489   2.652  1.00  0.00           C  
ATOM    475  CB  VAL A  63      15.135  -9.747   3.804  1.00  0.00           C  
ATOM    476  O   VAL A  63      14.279 -12.580   2.808  1.00  0.00           O  
ATOM    477  CG1 VAL A  63      15.478  -9.140   2.445  1.00  0.00           C  
ATOM    478  CG2 VAL A  63      15.161  -8.676   4.893  1.00  0.00           C  
ATOM    479  N   PHE A  64      12.997 -11.182   1.628  1.00  0.00           N  
ATOM    480  CA  PHE A  64      12.898 -12.037   0.450  1.00  0.00           C  
ATOM    481  C   PHE A  64      13.326 -11.283  -0.803  1.00  0.00           C  
ATOM    482  CB  PHE A  64      11.469 -12.562   0.285  1.00  0.00           C  
ATOM    483  O   PHE A  64      12.922 -10.137  -1.013  1.00  0.00           O  
ATOM    484  CG  PHE A  64      11.322 -13.587  -0.807  1.00  0.00           C  
ATOM    485  CD1 PHE A  64      11.022 -13.200  -2.108  1.00  0.00           C  
ATOM    486  CD2 PHE A  64      11.484 -14.939  -0.533  1.00  0.00           C  
ATOM    487  CE1 PHE A  64      10.885 -14.147  -3.120  1.00  0.00           C  
ATOM    488  CE2 PHE A  64      11.349 -15.891  -1.540  1.00  0.00           C  
ATOM    489  CZ  PHE A  64      11.049 -15.493  -2.833  1.00  0.00           C  
ATOM    490  N   THR A  65      14.122 -12.001  -1.634  1.00  0.00           N  
ATOM    491  CA  THR A  65      14.628 -11.332  -2.827  1.00  0.00           C  
ATOM    492  C   THR A  65      14.217 -12.089  -4.087  1.00  0.00           C  
ATOM    493  CB  THR A  65      16.162 -11.199  -2.784  1.00  0.00           C  
ATOM    494  O   THR A  65      14.379 -13.308  -4.166  1.00  0.00           O  
ATOM    495  CG2 THR A  65      16.687 -10.480  -4.022  1.00  0.00           C  
ATOM    496  OG1 THR A  65      16.538 -10.455  -1.618  1.00  0.00           O  
ATOM    497  N   VAL A  66      13.598 -11.286  -4.991  1.00  0.00           N  
ATOM    498  CA  VAL A  66      13.366 -11.763  -6.351  1.00  0.00           C  
ATOM    499  C   VAL A  66      14.437 -11.205  -7.284  1.00  0.00           C  
ATOM    500  CB  VAL A  66      11.960 -11.369  -6.858  1.00  0.00           C  
ATOM    501  O   VAL A  66      14.509  -9.994  -7.504  1.00  0.00           O  
ATOM    502  CG1 VAL A  66      11.725 -11.906  -8.268  1.00  0.00           C  
ATOM    503  CG2 VAL A  66      10.885 -11.882  -5.901  1.00  0.00           C  
ATOM    504  N   GLU A  67      15.308 -12.047  -7.868  1.00  0.00           N  
ATOM    505  CA  GLU A  67      16.495 -11.629  -8.608  1.00  0.00           C  
ATOM    506  C   GLU A  67      16.120 -11.012  -9.952  1.00  0.00           C  
ATOM    507  CB  GLU A  67      17.442 -12.814  -8.819  1.00  0.00           C  
ATOM    508  O   GLU A  67      16.828 -10.141 -10.461  1.00  0.00           O  
ATOM    509  CG  GLU A  67      18.047 -13.354  -7.532  1.00  0.00           C  
ATOM    510  CD  GLU A  67      18.968 -12.362  -6.839  1.00  0.00           C  
ATOM    511  OE1 GLU A  67      19.162 -12.471  -5.607  1.00  0.00           O  
ATOM    512  OE2 GLU A  67      19.500 -11.468  -7.535  1.00  0.00           O  
ATOM    513  N   ASN A  68      15.054 -11.457 -10.490  1.00  0.00           N  
ATOM    514  CA  ASN A  68      14.590 -10.957 -11.780  1.00  0.00           C  
ATOM    515  C   ASN A  68      13.116 -10.565 -11.732  1.00  0.00           C  
ATOM    516  CB  ASN A  68      14.828 -11.999 -12.876  1.00  0.00           C  
ATOM    517  O   ASN A  68      12.240 -11.431 -11.719  1.00  0.00           O  
ATOM    518  CG  ASN A  68      14.509 -11.472 -14.261  1.00  0.00           C  
ATOM    519  ND2 ASN A  68      14.851 -12.247 -15.283  1.00  0.00           N  
ATOM    520  OD1 ASN A  68      13.960 -10.377 -14.411  1.00  0.00           O  
ATOM    521  N   THR A  69      12.841  -9.218 -11.748  1.00  0.00           N  
ATOM    522  CA  THR A  69      11.482  -8.713 -11.593  1.00  0.00           C  
ATOM    523  C   THR A  69      10.635  -9.053 -12.816  1.00  0.00           C  
ATOM    524  CB  THR A  69      11.474  -7.189 -11.368  1.00  0.00           C  
ATOM    525  O   THR A  69       9.404  -9.031 -12.751  1.00  0.00           O  
ATOM    526  CG2 THR A  69      12.084  -6.830 -10.017  1.00  0.00           C  
ATOM    527  OG1 THR A  69      12.233  -6.556 -12.406  1.00  0.00           O  
ATOM    528  N   THR A  70      11.222  -9.467 -13.939  1.00  0.00           N  
ATOM    529  CA  THR A  70      10.476  -9.785 -15.152  1.00  0.00           C  
ATOM    530  C   THR A  70       9.767 -11.129 -15.013  1.00  0.00           C  
ATOM    531  CB  THR A  70      11.398  -9.814 -16.384  1.00  0.00           C  
ATOM    532  O   THR A  70       8.859 -11.441 -15.787  1.00  0.00           O  
ATOM    533  CG2 THR A  70      12.097  -8.472 -16.579  1.00  0.00           C  
ATOM    534  OG1 THR A  70      12.389 -10.834 -16.209  1.00  0.00           O  
ATOM    535  N   THR A  71      10.142 -11.852 -14.052  1.00  0.00           N  
ATOM    536  CA  THR A  71       9.547 -13.167 -13.846  1.00  0.00           C  
ATOM    537  C   THR A  71       8.299 -13.066 -12.974  1.00  0.00           C  
ATOM    538  CB  THR A  71      10.551 -14.139 -13.199  1.00  0.00           C  
ATOM    539  O   THR A  71       7.561 -14.041 -12.821  1.00  0.00           O  
ATOM    540  CG2 THR A  71      11.823 -14.252 -14.032  1.00  0.00           C  
ATOM    541  OG1 THR A  71      10.891 -13.665 -11.890  1.00  0.00           O  
ATOM    542  N   LEU A  72       8.055 -11.913 -12.431  1.00  0.00           N  
ATOM    543  CA  LEU A  72       6.911 -11.720 -11.546  1.00  0.00           C  
ATOM    544  C   LEU A  72       5.614 -11.645 -12.345  1.00  0.00           C  
ATOM    545  CB  LEU A  72       7.086 -10.447 -10.714  1.00  0.00           C  
ATOM    546  O   LEU A  72       5.584 -11.073 -13.437  1.00  0.00           O  
ATOM    547  CG  LEU A  72       8.161 -10.491  -9.626  1.00  0.00           C  
ATOM    548  CD1 LEU A  72       8.409  -9.092  -9.070  1.00  0.00           C  
ATOM    549  CD2 LEU A  72       7.756 -11.451  -8.513  1.00  0.00           C  
ATOM    550  N   GLN A  73       4.624 -12.272 -11.791  1.00  0.00           N  
ATOM    551  CA  GLN A  73       3.280 -12.143 -12.345  1.00  0.00           C  
ATOM    552  C   GLN A  73       2.547 -10.949 -11.741  1.00  0.00           C  
ATOM    553  CB  GLN A  73       2.478 -13.425 -12.113  1.00  0.00           C  
ATOM    554  O   GLN A  73       2.386 -10.865 -10.521  1.00  0.00           O  
ATOM    555  CG  GLN A  73       3.049 -14.645 -12.821  1.00  0.00           C  
ATOM    556  CD  GLN A  73       2.239 -15.903 -12.569  1.00  0.00           C  
ATOM    557  NE2 GLN A  73       2.160 -16.769 -13.573  1.00  0.00           N  
ATOM    558  OE1 GLN A  73       1.690 -16.095 -11.479  1.00  0.00           O  
ATOM    559  N   LEU A  74       2.160 -10.040 -12.677  1.00  0.00           N  
ATOM    560  CA  LEU A  74       1.544  -8.796 -12.229  1.00  0.00           C  
ATOM    561  C   LEU A  74       0.124  -8.667 -12.769  1.00  0.00           C  
ATOM    562  CB  LEU A  74       2.382  -7.593 -12.671  1.00  0.00           C  
ATOM    563  O   LEU A  74      -0.166  -9.117 -13.880  1.00  0.00           O  
ATOM    564  CG  LEU A  74       3.881  -7.666 -12.374  1.00  0.00           C  
ATOM    565  CD1 LEU A  74       4.603  -6.476 -12.998  1.00  0.00           C  
ATOM    566  CD2 LEU A  74       4.126  -7.717 -10.870  1.00  0.00           C  
ATOM    567  N   HIS A  75      -0.703  -8.171 -11.928  1.00  0.00           N  
ATOM    568  CA  HIS A  75      -2.040  -7.761 -12.342  1.00  0.00           C  
ATOM    569  C   HIS A  75      -2.249  -6.266 -12.127  1.00  0.00           C  
ATOM    570  CB  HIS A  75      -3.104  -8.555 -11.582  1.00  0.00           C  
ATOM    571  O   HIS A  75      -2.285  -5.798 -10.987  1.00  0.00           O  
ATOM    572  CG  HIS A  75      -4.499  -8.290 -12.051  1.00  0.00           C  
ATOM    573  CD2 HIS A  75      -5.416  -7.382 -11.645  1.00  0.00           C  
ATOM    574  ND1 HIS A  75      -5.094  -9.015 -13.061  1.00  0.00           N  
ATOM    575  CE1 HIS A  75      -6.321  -8.561 -13.257  1.00  0.00           C  
ATOM    576  NE2 HIS A  75      -6.541  -7.570 -12.410  1.00  0.00           N  
ATOM    577  N   LEU A  76      -2.472  -5.533 -13.261  1.00  0.00           N  
ATOM    578  CA  LEU A  76      -2.674  -4.090 -13.191  1.00  0.00           C  
ATOM    579  C   LEU A  76      -4.147  -3.758 -12.980  1.00  0.00           C  
ATOM    580  CB  LEU A  76      -2.164  -3.415 -14.466  1.00  0.00           C  
ATOM    581  O   LEU A  76      -5.017  -4.314 -13.655  1.00  0.00           O  
ATOM    582  CG  LEU A  76      -0.651  -3.439 -14.688  1.00  0.00           C  
ATOM    583  CD1 LEU A  76      -0.272  -4.575 -15.632  1.00  0.00           C  
ATOM    584  CD2 LEU A  76      -0.169  -2.100 -15.234  1.00  0.00           C  
ATOM    585  N   ILE A  77      -4.313  -2.887 -12.000  1.00  0.00           N  
ATOM    586  CA  ILE A  77      -5.677  -2.417 -11.786  1.00  0.00           C  
ATOM    587  C   ILE A  77      -5.978  -1.259 -12.735  1.00  0.00           C  
ATOM    588  CB  ILE A  77      -5.902  -1.982 -10.321  1.00  0.00           C  
ATOM    589  O   ILE A  77      -5.333  -0.210 -12.668  1.00  0.00           O  
ATOM    590  CG1 ILE A  77      -5.471  -3.096  -9.361  1.00  0.00           C  
ATOM    591  CG2 ILE A  77      -7.366  -1.596 -10.091  1.00  0.00           C  
ATOM    592  CD1 ILE A  77      -6.239  -4.398  -9.539  1.00  0.00           C  
ATOM    593  N   GLU A  78      -6.902  -1.442 -13.557  1.00  0.00           N  
ATOM    594  CA  GLU A  78      -7.188  -0.491 -14.627  1.00  0.00           C  
ATOM    595  C   GLU A  78      -7.556   0.879 -14.065  1.00  0.00           C  
ATOM    596  CB  GLU A  78      -8.314  -1.012 -15.523  1.00  0.00           C  
ATOM    597  O   GLU A  78      -8.383   0.981 -13.156  1.00  0.00           O  
ATOM    598  CG  GLU A  78      -7.910  -2.192 -16.396  1.00  0.00           C  
ATOM    599  CD  GLU A  78      -9.010  -2.641 -17.345  1.00  0.00           C  
ATOM    600  OE1 GLU A  78      -8.804  -3.626 -18.090  1.00  0.00           O  
ATOM    601  OE2 GLU A  78     -10.085  -2.001 -17.345  1.00  0.00           O  
ATOM    602  N   GLY A  79      -6.877   1.890 -14.603  1.00  0.00           N  
ATOM    603  CA  GLY A  79      -7.222   3.273 -14.315  1.00  0.00           C  
ATOM    604  C   GLY A  79      -6.719   3.744 -12.964  1.00  0.00           C  
ATOM    605  O   GLY A  79      -7.118   4.807 -12.483  1.00  0.00           O  
ATOM    606  N   ARG A  80      -5.876   2.878 -12.348  1.00  0.00           N  
ATOM    607  CA  ARG A  80      -5.418   3.198 -11.000  1.00  0.00           C  
ATOM    608  C   ARG A  80      -3.927   2.920 -10.847  1.00  0.00           C  
ATOM    609  CB  ARG A  80      -6.209   2.400  -9.960  1.00  0.00           C  
ATOM    610  O   ARG A  80      -3.384   2.032 -11.508  1.00  0.00           O  
ATOM    611  CG  ARG A  80      -7.698   2.706  -9.951  1.00  0.00           C  
ATOM    612  CD  ARG A  80      -8.459   1.777  -9.015  1.00  0.00           C  
ATOM    613  NE  ARG A  80      -9.874   2.127  -8.942  1.00  0.00           N  
ATOM    614  NH1 ARG A  80      -9.693   3.304  -6.963  1.00  0.00           N  
ATOM    615  NH2 ARG A  80     -11.727   3.104  -8.000  1.00  0.00           N  
ATOM    616  CZ  ARG A  80     -10.428   2.844  -7.968  1.00  0.00           C  
ATOM    617  N   ASP A  81      -3.246   3.784 -10.092  1.00  0.00           N  
ATOM    618  CA  ASP A  81      -1.861   3.513  -9.721  1.00  0.00           C  
ATOM    619  C   ASP A  81      -1.779   2.398  -8.680  1.00  0.00           C  
ATOM    620  CB  ASP A  81      -1.190   4.780  -9.188  1.00  0.00           C  
ATOM    621  O   ASP A  81      -1.465   2.651  -7.516  1.00  0.00           O  
ATOM    622  CG  ASP A  81       0.293   4.597  -8.916  1.00  0.00           C  
ATOM    623  OD1 ASP A  81       0.905   3.663  -9.478  1.00  0.00           O  
ATOM    624  OD2 ASP A  81       0.853   5.392  -8.131  1.00  0.00           O  
ATOM    625  N   MET A  82      -2.277   1.258  -9.063  1.00  0.00           N  
ATOM    626  CA  MET A  82      -2.339   0.076  -8.207  1.00  0.00           C  
ATOM    627  C   MET A  82      -2.041  -1.189  -9.005  1.00  0.00           C  
ATOM    628  CB  MET A  82      -3.712  -0.036  -7.542  1.00  0.00           C  
ATOM    629  O   MET A  82      -2.516  -1.345 -10.131  1.00  0.00           O  
ATOM    630  CG  MET A  82      -3.826  -1.195  -6.565  1.00  0.00           C  
ATOM    631  SD  MET A  82      -5.488  -1.302  -5.794  1.00  0.00           S  
ATOM    632  CE  MET A  82      -5.474   0.209  -4.790  1.00  0.00           C  
ATOM    633  N   ILE A  83      -1.218  -2.052  -8.367  1.00  0.00           N  
ATOM    634  CA  ILE A  83      -0.876  -3.315  -9.010  1.00  0.00           C  
ATOM    635  C   ILE A  83      -0.909  -4.444  -7.981  1.00  0.00           C  
ATOM    636  CB  ILE A  83       0.512  -3.248  -9.686  1.00  0.00           C  
ATOM    637  O   ILE A  83      -0.715  -4.208  -6.786  1.00  0.00           O  
ATOM    638  CG1 ILE A  83       0.706  -4.442 -10.628  1.00  0.00           C  
ATOM    639  CG2 ILE A  83       1.623  -3.194  -8.634  1.00  0.00           C  
ATOM    640  CD1 ILE A  83       1.940  -4.338 -11.514  1.00  0.00           C  
ATOM    641  N   ILE A  84      -1.236  -5.677  -8.426  1.00  0.00           N  
ATOM    642  CA  ILE A  84      -1.156  -6.889  -7.618  1.00  0.00           C  
ATOM    643  C   ILE A  84       0.007  -7.754  -8.099  1.00  0.00           C  
ATOM    644  CB  ILE A  84      -2.476  -7.691  -7.669  1.00  0.00           C  
ATOM    645  O   ILE A  84       0.100  -8.076  -9.286  1.00  0.00           O  
ATOM    646  CG1 ILE A  84      -3.655  -6.805  -7.249  1.00  0.00           C  
ATOM    647  CG2 ILE A  84      -2.385  -8.937  -6.783  1.00  0.00           C  
ATOM    648  CD1 ILE A  84      -5.020  -7.433  -7.495  1.00  0.00           C  
ATOM    649  N   ILE A  85       0.855  -8.074  -7.133  1.00  0.00           N  
ATOM    650  CA  ILE A  85       2.001  -8.918  -7.452  1.00  0.00           C  
ATOM    651  C   ILE A  85       1.776 -10.323  -6.900  1.00  0.00           C  
ATOM    652  CB  ILE A  85       3.313  -8.325  -6.890  1.00  0.00           C  
ATOM    653  O   ILE A  85       1.574 -10.499  -5.696  1.00  0.00           O  
ATOM    654  CG1 ILE A  85       3.463  -6.860  -7.316  1.00  0.00           C  
ATOM    655  CG2 ILE A  85       4.518  -9.153  -7.345  1.00  0.00           C  
ATOM    656  CD1 ILE A  85       4.583  -6.118  -6.600  1.00  0.00           C  
ATOM    657  N   ARG A  86       1.809 -11.225  -7.808  1.00  0.00           N  
ATOM    658  CA  ARG A  86       1.815 -12.612  -7.354  1.00  0.00           C  
ATOM    659  C   ARG A  86       3.228 -13.070  -7.010  1.00  0.00           C  
ATOM    660  CB  ARG A  86       1.211 -13.530  -8.419  1.00  0.00           C  
ATOM    661  O   ARG A  86       4.094 -13.139  -7.884  1.00  0.00           O  
ATOM    662  CG  ARG A  86       1.017 -14.965  -7.957  1.00  0.00           C  
ATOM    663  CD  ARG A  86       0.293 -15.801  -9.003  1.00  0.00           C  
ATOM    664  NE  ARG A  86       0.094 -17.175  -8.551  1.00  0.00           N  
ATOM    665  NH1 ARG A  86      -1.119 -17.828 -10.406  1.00  0.00           N  
ATOM    666  NH2 ARG A  86      -0.694 -19.326  -8.724  1.00  0.00           N  
ATOM    667  CZ  ARG A  86      -0.573 -18.106  -9.228  1.00  0.00           C  
ATOM    668  N   MET A  87       3.343 -13.477  -5.734  1.00  0.00           N  
ATOM    669  CA  MET A  87       4.674 -13.849  -5.263  1.00  0.00           C  
ATOM    670  C   MET A  87       4.980 -15.307  -5.593  1.00  0.00           C  
ATOM    671  CB  MET A  87       4.796 -13.618  -3.756  1.00  0.00           C  
ATOM    672  O   MET A  87       4.065 -16.116  -5.756  1.00  0.00           O  
ATOM    673  CG  MET A  87       4.620 -12.166  -3.342  1.00  0.00           C  
ATOM    674  SD  MET A  87       5.840 -11.054  -4.144  1.00  0.00           S  
ATOM    675  CE  MET A  87       7.365 -11.619  -3.339  1.00  0.00           C  
ATOM    676  N   PRO A  88       6.292 -15.614  -5.759  1.00  0.00           N  
ATOM    677  CA  PRO A  88       6.684 -17.003  -6.010  1.00  0.00           C  
ATOM    678  C   PRO A  88       6.221 -17.955  -4.910  1.00  0.00           C  
ATOM    679  CB  PRO A  88       8.213 -16.933  -6.063  1.00  0.00           C  
ATOM    680  O   PRO A  88       5.958 -17.523  -3.784  1.00  0.00           O  
ATOM    681  CG  PRO A  88       8.520 -15.498  -6.345  1.00  0.00           C  
ATOM    682  CD  PRO A  88       7.428 -14.652  -5.757  1.00  0.00           C  
ATOM    683  N   LYS A  89       6.154 -19.176  -5.191  1.00  0.00           N  
ATOM    684  CA  LYS A  89       5.600 -20.203  -4.312  1.00  0.00           C  
ATOM    685  C   LYS A  89       6.436 -20.351  -3.044  1.00  0.00           C  
ATOM    686  CB  LYS A  89       5.514 -21.544  -5.042  1.00  0.00           C  
ATOM    687  O   LYS A  89       5.926 -20.772  -2.004  1.00  0.00           O  
ATOM    688  CG  LYS A  89       4.426 -21.601  -6.106  1.00  0.00           C  
ATOM    689  CD  LYS A  89       4.315 -22.991  -6.717  1.00  0.00           C  
ATOM    690  CE  LYS A  89       3.231 -23.048  -7.785  1.00  0.00           C  
ATOM    691  NZ  LYS A  89       3.139 -24.402  -8.409  1.00  0.00           N  
ATOM    692  N   ASP A  90       7.700 -20.010  -3.123  1.00  0.00           N  
ATOM    693  CA  ASP A  90       8.562 -20.159  -1.954  1.00  0.00           C  
ATOM    694  C   ASP A  90       8.457 -18.943  -1.036  1.00  0.00           C  
ATOM    695  CB  ASP A  90      10.015 -20.371  -2.383  1.00  0.00           C  
ATOM    696  O   ASP A  90       9.151 -18.865  -0.020  1.00  0.00           O  
ATOM    697  CG  ASP A  90      10.549 -19.243  -3.247  1.00  0.00           C  
ATOM    698  OD1 ASP A  90       9.745 -18.439  -3.766  1.00  0.00           O  
ATOM    699  OD2 ASP A  90      11.786 -19.158  -3.412  1.00  0.00           O  
ATOM    700  N   PHE A  91       7.617 -17.956  -1.401  1.00  0.00           N  
ATOM    701  CA  PHE A  91       7.284 -16.814  -0.557  1.00  0.00           C  
ATOM    702  C   PHE A  91       6.132 -17.153   0.381  1.00  0.00           C  
ATOM    703  CB  PHE A  91       6.923 -15.597  -1.415  1.00  0.00           C  
ATOM    704  O   PHE A  91       5.081 -17.620  -0.061  1.00  0.00           O  
ATOM    705  CG  PHE A  91       6.746 -14.329  -0.625  1.00  0.00           C  
ATOM    706  CD1 PHE A  91       5.484 -13.925  -0.206  1.00  0.00           C  
ATOM    707  CD2 PHE A  91       7.842 -13.540  -0.301  1.00  0.00           C  
ATOM    708  CE1 PHE A  91       5.318 -12.751   0.526  1.00  0.00           C  
ATOM    709  CE2 PHE A  91       7.684 -12.366   0.429  1.00  0.00           C  
ATOM    710  CZ  PHE A  91       6.421 -11.973   0.841  1.00  0.00           C  
ATOM    711  N   PRO A  92       6.399 -16.983   1.726  1.00  0.00           N  
ATOM    712  CA  PRO A  92       5.319 -17.316   2.657  1.00  0.00           C  
ATOM    713  C   PRO A  92       4.064 -16.475   2.431  1.00  0.00           C  
ATOM    714  CB  PRO A  92       5.932 -17.022   4.028  1.00  0.00           C  
ATOM    715  O   PRO A  92       4.159 -15.265   2.210  1.00  0.00           O  
ATOM    716  CG  PRO A  92       7.404 -16.945   3.780  1.00  0.00           C  
ATOM    717  CD  PRO A  92       7.626 -16.569   2.343  1.00  0.00           C  
ATOM    718  N   PRO A  93       2.910 -17.168   2.473  1.00  0.00           N  
ATOM    719  CA  PRO A  93       1.676 -16.411   2.250  1.00  0.00           C  
ATOM    720  C   PRO A  93       1.288 -15.550   3.450  1.00  0.00           C  
ATOM    721  CB  PRO A  93       0.633 -17.503   2.001  1.00  0.00           C  
ATOM    722  O   PRO A  93       1.647 -15.869   4.586  1.00  0.00           O  
ATOM    723  CG  PRO A  93       1.130 -18.688   2.763  1.00  0.00           C  
ATOM    724  CD  PRO A  93       2.632 -18.684   2.724  1.00  0.00           C  
ATOM    725  N   PHE A  94       0.501 -14.428   3.229  1.00  0.00           N  
ATOM    726  CA  PHE A  94      -0.033 -13.533   4.249  1.00  0.00           C  
ATOM    727  C   PHE A  94      -1.425 -13.975   4.683  1.00  0.00           C  
ATOM    728  CB  PHE A  94      -0.078 -12.092   3.730  1.00  0.00           C  
ATOM    729  O   PHE A  94      -2.103 -14.710   3.960  1.00  0.00           O  
ATOM    730  CG  PHE A  94       1.280 -11.490   3.490  1.00  0.00           C  
ATOM    731  CD1 PHE A  94       1.990 -10.904   4.531  1.00  0.00           C  
ATOM    732  CD2 PHE A  94       1.848 -11.512   2.223  1.00  0.00           C  
ATOM    733  CE1 PHE A  94       3.247 -10.346   4.311  1.00  0.00           C  
ATOM    734  CE2 PHE A  94       3.104 -10.957   1.996  1.00  0.00           C  
ATOM    735  CZ  PHE A  94       3.802 -10.374   3.041  1.00  0.00           C  
ATOM    736  N   PRO A  95      -1.829 -13.567   5.843  1.00  0.00           N  
ATOM    737  CA  PRO A  95      -3.224 -13.796   6.224  1.00  0.00           C  
ATOM    738  C   PRO A  95      -4.213 -13.116   5.279  1.00  0.00           C  
ATOM    739  CB  PRO A  95      -3.310 -13.194   7.629  1.00  0.00           C  
ATOM    740  O   PRO A  95      -3.911 -12.058   4.721  1.00  0.00           O  
ATOM    741  CG  PRO A  95      -1.900 -13.178   8.124  1.00  0.00           C  
ATOM    742  CD  PRO A  95      -0.982 -13.018   6.946  1.00  0.00           C  
ATOM    743  N   GLN A  96      -5.386 -13.650   5.031  1.00  0.00           N  
ATOM    744  CA  GLN A  96      -6.383 -13.149   4.091  1.00  0.00           C  
ATOM    745  C   GLN A  96      -7.608 -12.610   4.824  1.00  0.00           C  
ATOM    746  CB  GLN A  96      -6.799 -14.248   3.112  1.00  0.00           C  
ATOM    747  O   GLN A  96      -8.735 -12.750   4.346  1.00  0.00           O  
ATOM    748  CG  GLN A  96      -5.673 -14.717   2.200  1.00  0.00           C  
ATOM    749  CD  GLN A  96      -6.128 -15.758   1.194  1.00  0.00           C  
ATOM    750  NE2 GLN A  96      -5.292 -16.023   0.195  1.00  0.00           N  
ATOM    751  OE1 GLN A  96      -7.222 -16.320   1.313  1.00  0.00           O  
ATOM    752  N   LYS A  97      -7.443 -11.959   5.989  1.00  0.00           N  
ATOM    753  CA  LYS A  97      -8.573 -11.504   6.793  1.00  0.00           C  
ATOM    754  C   LYS A  97      -8.869 -10.029   6.540  1.00  0.00           C  
ATOM    755  CB  LYS A  97      -8.302 -11.737   8.280  1.00  0.00           C  
ATOM    756  O   LYS A  97      -9.852  -9.490   7.054  1.00  0.00           O  
ATOM    757  CG  LYS A  97      -8.202 -13.204   8.669  1.00  0.00           C  
ATOM    758  CD  LYS A  97      -7.937 -13.371  10.160  1.00  0.00           C  
ATOM    759  CE  LYS A  97      -7.787 -14.837  10.541  1.00  0.00           C  
ATOM    760  NZ  LYS A  97      -7.495 -15.004  11.997  1.00  0.00           N  
ATOM    761  N   LEU A  98      -7.992  -9.434   5.694  1.00  0.00           N  
ATOM    762  CA  LEU A  98      -8.191  -8.015   5.419  1.00  0.00           C  
ATOM    763  C   LEU A  98      -9.438  -7.795   4.570  1.00  0.00           C  
ATOM    764  CB  LEU A  98      -6.967  -7.429   4.711  1.00  0.00           C  
ATOM    765  O   LEU A  98      -9.796  -8.646   3.753  1.00  0.00           O  
ATOM    766  CG  LEU A  98      -5.633  -7.549   5.450  1.00  0.00           C  
ATOM    767  CD1 LEU A  98      -4.498  -7.009   4.587  1.00  0.00           C  
ATOM    768  CD2 LEU A  98      -5.693  -6.814   6.785  1.00  0.00           C  
ATOM    769  N   VAL A  99     -10.056  -6.665   4.820  1.00  0.00           N  
ATOM    770  CA  VAL A  99     -11.238  -6.282   4.054  1.00  0.00           C  
ATOM    771  C   VAL A  99     -10.954  -5.001   3.273  1.00  0.00           C  
ATOM    772  CB  VAL A  99     -12.468  -6.089   4.968  1.00  0.00           C  
ATOM    773  O   VAL A  99     -10.428  -4.033   3.827  1.00  0.00           O  
ATOM    774  CG1 VAL A  99     -13.693  -5.690   4.146  1.00  0.00           C  
ATOM    775  CG2 VAL A  99     -12.747  -7.362   5.764  1.00  0.00           C  
ATOM    776  N   PHE A 100     -11.346  -5.029   1.912  1.00  0.00           N  
ATOM    777  CA  PHE A 100     -11.137  -3.893   1.022  1.00  0.00           C  
ATOM    778  C   PHE A 100     -12.468  -3.358   0.506  1.00  0.00           C  
ATOM    779  CB  PHE A 100     -10.238  -4.287  -0.153  1.00  0.00           C  
ATOM    780  O   PHE A 100     -13.373  -4.132   0.187  1.00  0.00           O  
ATOM    781  CG  PHE A 100      -8.881  -4.788   0.262  1.00  0.00           C  
ATOM    782  CD1 PHE A 100      -7.798  -3.921   0.340  1.00  0.00           C  
ATOM    783  CD2 PHE A 100      -8.689  -6.128   0.575  1.00  0.00           C  
ATOM    784  CE1 PHE A 100      -6.541  -4.383   0.724  1.00  0.00           C  
ATOM    785  CE2 PHE A 100      -7.436  -6.596   0.959  1.00  0.00           C  
ATOM    786  CZ  PHE A 100      -6.363  -5.722   1.032  1.00  0.00           C  
ATOM    787  N   ARG A 101     -12.530  -2.070   0.482  1.00  0.00           N  
ATOM    788  CA  ARG A 101     -13.701  -1.451  -0.129  1.00  0.00           C  
ATOM    789  C   ARG A 101     -13.393  -0.029  -0.587  1.00  0.00           C  
ATOM    790  CB  ARG A 101     -14.878  -1.443   0.849  1.00  0.00           C  
ATOM    791  O   ARG A 101     -12.350   0.528  -0.240  1.00  0.00           O  
ATOM    792  CG  ARG A 101     -14.660  -0.560   2.067  1.00  0.00           C  
ATOM    793  CD  ARG A 101     -15.956  -0.321   2.830  1.00  0.00           C  
ATOM    794  NE  ARG A 101     -15.730   0.451   4.048  1.00  0.00           N  
ATOM    795  NH1 ARG A 101     -15.578   2.491   2.974  1.00  0.00           N  
ATOM    796  NH2 ARG A 101     -15.358   2.372   5.252  1.00  0.00           N  
ATOM    797  CZ  ARG A 101     -15.556   1.770   4.089  1.00  0.00           C  
ATOM    798  N   GLU A 102     -14.347   0.497  -1.332  1.00  0.00           N  
ATOM    799  CA  GLU A 102     -14.200   1.878  -1.780  1.00  0.00           C  
ATOM    800  C   GLU A 102     -14.431   2.858  -0.633  1.00  0.00           C  
ATOM    801  CB  GLU A 102     -15.166   2.177  -2.929  1.00  0.00           C  
ATOM    802  O   GLU A 102     -15.219   2.583   0.275  1.00  0.00           O  
ATOM    803  CG  GLU A 102     -14.799   1.489  -4.236  1.00  0.00           C  
ATOM    804  CD  GLU A 102     -15.717   1.863  -5.389  1.00  0.00           C  
ATOM    805  OE1 GLU A 102     -15.262   2.559  -6.325  1.00  0.00           O  
ATOM    806  OE2 GLU A 102     -16.900   1.457  -5.356  1.00  0.00           O  
ATOM    807  N   PRO A 103     -13.709   4.055  -0.766  1.00  0.00           N  
ATOM    808  CA  PRO A 103     -13.977   5.079   0.246  1.00  0.00           C  
ATOM    809  C   PRO A 103     -15.312   5.787   0.030  1.00  0.00           C  
ATOM    810  CB  PRO A 103     -12.809   6.054   0.079  1.00  0.00           C  
ATOM    811  O   PRO A 103     -15.864   5.749  -1.073  1.00  0.00           O  
ATOM    812  CG  PRO A 103     -12.441   5.965  -1.367  1.00  0.00           C  
ATOM    813  CD  PRO A 103     -12.655   4.552  -1.828  1.00  0.00           C  
ATOM    814  N   VAL A 104     -15.787   6.403   1.097  1.00  0.00           N  
ATOM    815  CA  VAL A 104     -16.961   7.270   1.075  1.00  0.00           C  
ATOM    816  C   VAL A 104     -16.537   8.721   1.289  1.00  0.00           C  
ATOM    817  CB  VAL A 104     -17.995   6.853   2.145  1.00  0.00           C  
ATOM    818  O   VAL A 104     -15.719   9.012   2.165  1.00  0.00           O  
ATOM    819  CG1 VAL A 104     -19.210   7.778   2.112  1.00  0.00           C  
ATOM    820  CG2 VAL A 104     -18.420   5.400   1.939  1.00  0.00           C  
ATOM    821  N   PRO A 105     -17.096   9.658   0.393  1.00  0.00           N  
ATOM    822  CA  PRO A 105     -16.734  11.064   0.585  1.00  0.00           C  
ATOM    823  C   PRO A 105     -16.992  11.551   2.009  1.00  0.00           C  
ATOM    824  CB  PRO A 105     -17.630  11.799  -0.415  1.00  0.00           C  
ATOM    825  O   PRO A 105     -18.067  11.308   2.563  1.00  0.00           O  
ATOM    826  CG  PRO A 105     -17.920  10.792  -1.480  1.00  0.00           C  
ATOM    827  CD  PRO A 105     -18.035   9.439  -0.839  1.00  0.00           C  
ATOM    828  N   GLY A 106     -15.976  12.192   2.602  1.00  0.00           N  
ATOM    829  CA  GLY A 106     -16.099  12.743   3.942  1.00  0.00           C  
ATOM    830  C   GLY A 106     -15.783  11.737   5.032  1.00  0.00           C  
ATOM    831  O   GLY A 106     -15.973  12.019   6.218  1.00  0.00           O  
ATOM    832  N   GLU A 107     -15.338  10.568   4.602  1.00  0.00           N  
ATOM    833  CA  GLU A 107     -15.019   9.511   5.557  1.00  0.00           C  
ATOM    834  C   GLU A 107     -13.703   9.796   6.276  1.00  0.00           C  
ATOM    835  CB  GLU A 107     -14.950   8.154   4.853  1.00  0.00           C  
ATOM    836  O   GLU A 107     -12.784  10.376   5.694  1.00  0.00           O  
ATOM    837  CG  GLU A 107     -14.758   6.979   5.802  1.00  0.00           C  
ATOM    838  CD  GLU A 107     -14.770   5.631   5.097  1.00  0.00           C  
ATOM    839  OE1 GLU A 107     -15.096   4.611   5.745  1.00  0.00           O  
ATOM    840  OE2 GLU A 107     -14.450   5.596   3.888  1.00  0.00           O  
ATOM    841  N   ARG A 108     -13.637   9.395   7.592  1.00  0.00           N  
ATOM    842  CA  ARG A 108     -12.427   9.528   8.398  1.00  0.00           C  
ATOM    843  C   ARG A 108     -11.496   8.339   8.188  1.00  0.00           C  
ATOM    844  CB  ARG A 108     -12.781   9.662   9.881  1.00  0.00           C  
ATOM    845  O   ARG A 108     -11.905   7.188   8.345  1.00  0.00           O  
ATOM    846  CG  ARG A 108     -13.631  10.880  10.204  1.00  0.00           C  
ATOM    847  CD  ARG A 108     -14.067  10.892  11.663  1.00  0.00           C  
ATOM    848  NE  ARG A 108     -12.945  11.158  12.559  1.00  0.00           N  
ATOM    849  NH1 ARG A 108     -14.101  10.646  14.493  1.00  0.00           N  
ATOM    850  NH2 ARG A 108     -11.907  11.303  14.602  1.00  0.00           N  
ATOM    851  CZ  ARG A 108     -12.987  11.035  13.882  1.00  0.00           C  
ATOM    852  N   ILE A 109     -10.268   8.673   7.861  1.00  0.00           N  
ATOM    853  CA  ILE A 109      -9.327   7.604   7.543  1.00  0.00           C  
ATOM    854  C   ILE A 109      -8.027   7.814   8.315  1.00  0.00           C  
ATOM    855  CB  ILE A 109      -9.044   7.534   6.025  1.00  0.00           C  
ATOM    856  O   ILE A 109      -7.739   8.925   8.768  1.00  0.00           O  
ATOM    857  CG1 ILE A 109      -8.482   8.869   5.524  1.00  0.00           C  
ATOM    858  CG2 ILE A 109     -10.312   7.151   5.257  1.00  0.00           C  
ATOM    859  CD1 ILE A 109      -7.947   8.820   4.100  1.00  0.00           C  
ATOM    860  N   VAL A 110      -7.334   6.711   8.502  1.00  0.00           N  
ATOM    861  CA  VAL A 110      -5.995   6.760   9.078  1.00  0.00           C  
ATOM    862  C   VAL A 110      -5.007   6.056   8.151  1.00  0.00           C  
ATOM    863  CB  VAL A 110      -5.958   6.118  10.483  1.00  0.00           C  
ATOM    864  O   VAL A 110      -5.397   5.202   7.351  1.00  0.00           O  
ATOM    865  CG1 VAL A 110      -6.842   6.897  11.456  1.00  0.00           C  
ATOM    866  CG2 VAL A 110      -6.394   4.656  10.413  1.00  0.00           C  
ATOM    867  N   LEU A 111      -3.789   6.492   8.228  1.00  0.00           N  
ATOM    868  CA  LEU A 111      -2.688   5.842   7.525  1.00  0.00           C  
ATOM    869  C   LEU A 111      -1.951   4.875   8.445  1.00  0.00           C  
ATOM    870  CB  LEU A 111      -1.712   6.885   6.974  1.00  0.00           C  
ATOM    871  O   LEU A 111      -1.524   5.255   9.538  1.00  0.00           O  
ATOM    872  CG  LEU A 111      -0.572   6.354   6.104  1.00  0.00           C  
ATOM    873  CD1 LEU A 111      -1.076   6.052   4.697  1.00  0.00           C  
ATOM    874  CD2 LEU A 111       0.579   7.353   6.062  1.00  0.00           C  
ATOM    875  N   VAL A 112      -1.909   3.650   7.998  1.00  0.00           N  
ATOM    876  CA  VAL A 112      -1.246   2.631   8.807  1.00  0.00           C  
ATOM    877  C   VAL A 112       0.091   2.257   8.172  1.00  0.00           C  
ATOM    878  CB  VAL A 112      -2.129   1.373   8.970  1.00  0.00           C  
ATOM    879  O   VAL A 112       0.155   1.946   6.980  1.00  0.00           O  
ATOM    880  CG1 VAL A 112      -1.455   0.356   9.889  1.00  0.00           C  
ATOM    881  CG2 VAL A 112      -3.506   1.756   9.510  1.00  0.00           C  
ATOM    882  N   THR A 113       1.171   2.338   8.957  1.00  0.00           N  
ATOM    883  CA  THR A 113       2.512   2.000   8.494  1.00  0.00           C  
ATOM    884  C   THR A 113       3.230   1.118   9.511  1.00  0.00           C  
ATOM    885  CB  THR A 113       3.347   3.266   8.227  1.00  0.00           C  
ATOM    886  O   THR A 113       2.666   0.777  10.553  1.00  0.00           O  
ATOM    887  CG2 THR A 113       2.659   4.176   7.215  1.00  0.00           C  
ATOM    888  OG1 THR A 113       3.523   3.983   9.456  1.00  0.00           O  
ATOM    889  N   ARG A 114       4.337   0.677   9.034  1.00  0.00           N  
ATOM    890  CA  ARG A 114       5.163  -0.157   9.901  1.00  0.00           C  
ATOM    891  C   ARG A 114       6.607   0.335   9.919  1.00  0.00           C  
ATOM    892  CB  ARG A 114       5.113  -1.618   9.450  1.00  0.00           C  
ATOM    893  O   ARG A 114       7.143   0.739   8.886  1.00  0.00           O  
ATOM    894  CG  ARG A 114       5.795  -2.582  10.407  1.00  0.00           C  
ATOM    895  CD  ARG A 114       5.335  -4.016  10.186  1.00  0.00           C  
ATOM    896  NE  ARG A 114       5.864  -4.915  11.209  1.00  0.00           N  
ATOM    897  NH1 ARG A 114       4.043  -6.337  11.194  1.00  0.00           N  
ATOM    898  NH2 ARG A 114       5.810  -6.745  12.596  1.00  0.00           N  
ATOM    899  CZ  ARG A 114       5.237  -5.997  11.664  1.00  0.00           C  
ATOM    900  N   ASN A 115       7.123   0.297  11.149  1.00  0.00           N  
ATOM    901  CA  ASN A 115       8.541   0.598  11.313  1.00  0.00           C  
ATOM    902  C   ASN A 115       9.388  -0.671  11.302  1.00  0.00           C  
ATOM    903  CB  ASN A 115       8.777   1.383  12.605  1.00  0.00           C  
ATOM    904  O   ASN A 115       9.302  -1.488  12.220  1.00  0.00           O  
ATOM    905  CG  ASN A 115      10.185   1.937  12.703  1.00  0.00           C  
ATOM    906  ND2 ASN A 115      10.562   2.393  13.892  1.00  0.00           N  
ATOM    907  OD1 ASN A 115      10.928   1.956  11.718  1.00  0.00           O  
ATOM    908  N   PHE A 116      10.204  -0.816  10.213  1.00  0.00           N  
ATOM    909  CA  PHE A 116      11.018  -2.019  10.091  1.00  0.00           C  
ATOM    910  C   PHE A 116      12.365  -1.833  10.780  1.00  0.00           C  
ATOM    911  CB  PHE A 116      11.228  -2.380   8.617  1.00  0.00           C  
ATOM    912  O   PHE A 116      13.298  -1.281  10.193  1.00  0.00           O  
ATOM    913  CG  PHE A 116       9.984  -2.874   7.930  1.00  0.00           C  
ATOM    914  CD1 PHE A 116       9.568  -4.191   8.078  1.00  0.00           C  
ATOM    915  CD2 PHE A 116       9.229  -2.020   7.137  1.00  0.00           C  
ATOM    916  CE1 PHE A 116       8.416  -4.651   7.443  1.00  0.00           C  
ATOM    917  CE2 PHE A 116       8.077  -2.472   6.499  1.00  0.00           C  
ATOM    918  CZ  PHE A 116       7.673  -3.788   6.653  1.00  0.00           C  
ATOM    919  N   GLN A 117      12.443  -1.814  12.143  1.00  0.00           N  
ATOM    920  CA  GLN A 117      13.657  -1.755  12.949  1.00  0.00           C  
ATOM    921  C   GLN A 117      14.094  -3.150  13.388  1.00  0.00           C  
ATOM    922  CB  GLN A 117      13.447  -0.863  14.173  1.00  0.00           C  
ATOM    923  O   GLN A 117      13.259  -4.038  13.575  1.00  0.00           O  
ATOM    924  CG  GLN A 117      13.240   0.607  13.834  1.00  0.00           C  
ATOM    925  CD  GLN A 117      13.023   1.469  15.064  1.00  0.00           C  
ATOM    926  NE2 GLN A 117      12.787   2.759  14.850  1.00  0.00           N  
ATOM    927  OE1 GLN A 117      13.066   0.979  16.197  1.00  0.00           O  
ATOM    928  N   THR A 118      15.372  -3.286  13.388  1.00  0.00           N  
ATOM    929  CA  THR A 118      15.996  -4.538  13.803  1.00  0.00           C  
ATOM    930  C   THR A 118      15.616  -4.881  15.241  1.00  0.00           C  
ATOM    931  CB  THR A 118      17.529  -4.466  13.679  1.00  0.00           C  
ATOM    932  O   THR A 118      15.629  -4.013  16.116  1.00  0.00           O  
ATOM    933  CG2 THR A 118      18.099  -5.777  13.147  1.00  0.00           C  
ATOM    934  OG1 THR A 118      17.881  -3.406  12.781  1.00  0.00           O  
ATOM    935  N   LYS A 119      14.648  -5.859  15.492  1.00  0.00           N  
ATOM    936  CA  LYS A 119      14.369  -6.481  16.783  1.00  0.00           C  
ATOM    937  C   LYS A 119      13.044  -5.986  17.356  1.00  0.00           C  
ATOM    938  CB  LYS A 119      15.503  -6.202  17.770  1.00  0.00           C  
ATOM    939  O   LYS A 119      12.470  -6.621  18.244  1.00  0.00           O  
ATOM    940  CG  LYS A 119      16.812  -6.895  17.421  1.00  0.00           C  
ATOM    941  CD  LYS A 119      17.857  -6.698  18.511  1.00  0.00           C  
ATOM    942  CE  LYS A 119      19.177  -7.365  18.148  1.00  0.00           C  
ATOM    943  NZ  LYS A 119      20.215  -7.150  19.201  1.00  0.00           N  
ATOM    944  N   SER A 120      12.607  -4.833  16.826  1.00  0.00           N  
ATOM    945  CA  SER A 120      11.343  -4.389  17.404  1.00  0.00           C  
ATOM    946  C   SER A 120      10.472  -3.694  16.363  1.00  0.00           C  
ATOM    947  CB  SER A 120      11.594  -3.446  18.582  1.00  0.00           C  
ATOM    948  O   SER A 120      10.399  -2.464  16.328  1.00  0.00           O  
ATOM    949  OG  SER A 120      10.392  -3.194  19.290  1.00  0.00           O  
ATOM    950  N   PRO A 121       9.918  -4.556  15.480  1.00  0.00           N  
ATOM    951  CA  PRO A 121       8.999  -3.879  14.562  1.00  0.00           C  
ATOM    952  C   PRO A 121       7.782  -3.290  15.273  1.00  0.00           C  
ATOM    953  CB  PRO A 121       8.581  -4.992  13.597  1.00  0.00           C  
ATOM    954  O   PRO A 121       7.301  -3.860  16.256  1.00  0.00           O  
ATOM    955  CG  PRO A 121       8.788  -6.259  14.363  1.00  0.00           C  
ATOM    956  CD  PRO A 121       9.871  -6.031  15.378  1.00  0.00           C  
ATOM    957  N   SER A 122       7.549  -2.041  15.042  1.00  0.00           N  
ATOM    958  CA  SER A 122       6.394  -1.387  15.649  1.00  0.00           C  
ATOM    959  C   SER A 122       5.447  -0.839  14.586  1.00  0.00           C  
ATOM    960  CB  SER A 122       6.843  -0.257  16.576  1.00  0.00           C  
ATOM    961  O   SER A 122       5.860  -0.581  13.454  1.00  0.00           O  
ATOM    962  OG  SER A 122       7.521   0.752  15.847  1.00  0.00           O  
ATOM    963  N   SER A 123       4.182  -0.834  14.963  1.00  0.00           N  
ATOM    964  CA  SER A 123       3.151  -0.261  14.105  1.00  0.00           C  
ATOM    965  C   SER A 123       2.999   1.237  14.347  1.00  0.00           C  
ATOM    966  CB  SER A 123       1.811  -0.961  14.336  1.00  0.00           C  
ATOM    967  O   SER A 123       3.138   1.705  15.480  1.00  0.00           O  
ATOM    968  OG  SER A 123       1.938  -2.361  14.157  1.00  0.00           O  
ATOM    969  N   MET A 124       2.869   1.953  13.228  1.00  0.00           N  
ATOM    970  CA  MET A 124       2.638   3.394  13.292  1.00  0.00           C  
ATOM    971  C   MET A 124       1.311   3.762  12.637  1.00  0.00           C  
ATOM    972  CB  MET A 124       3.783   4.153  12.619  1.00  0.00           C  
ATOM    973  O   MET A 124       1.017   3.315  11.528  1.00  0.00           O  
ATOM    974  CG  MET A 124       5.137   3.927  13.272  1.00  0.00           C  
ATOM    975  SD  MET A 124       6.471   4.908  12.482  1.00  0.00           S  
ATOM    976  CE  MET A 124       6.527   4.116  10.850  1.00  0.00           C  
ATOM    977  N   VAL A 125       0.536   4.525  13.354  1.00  0.00           N  
ATOM    978  CA  VAL A 125      -0.754   4.961  12.831  1.00  0.00           C  
ATOM    979  C   VAL A 125      -0.837   6.486  12.865  1.00  0.00           C  
ATOM    980  CB  VAL A 125      -1.926   4.346  13.628  1.00  0.00           C  
ATOM    981  O   VAL A 125      -0.455   7.113  13.856  1.00  0.00           O  
ATOM    982  CG1 VAL A 125      -3.266   4.754  13.018  1.00  0.00           C  
ATOM    983  CG2 VAL A 125      -1.798   2.825  13.676  1.00  0.00           C  
ATOM    984  N   SER A 126      -1.226   7.049  11.874  1.00  0.00           N  
ATOM    985  CA  SER A 126      -1.349   8.501  11.801  1.00  0.00           C  
ATOM    986  C   SER A 126      -2.546   8.995  12.607  1.00  0.00           C  
ATOM    987  CB  SER A 126      -1.480   8.956  10.347  1.00  0.00           C  
ATOM    988  O   SER A 126      -3.343   8.194  13.099  1.00  0.00           O  
ATOM    989  OG  SER A 126      -2.763   8.639   9.834  1.00  0.00           O  
ATOM    990  N   ASP A 127      -2.631  10.350  12.675  1.00  0.00           N  
ATOM    991  CA  ASP A 127      -3.883  10.975  13.090  1.00  0.00           C  
ATOM    992  C   ASP A 127      -4.954  10.829  12.010  1.00  0.00           C  
ATOM    993  CB  ASP A 127      -3.663  12.453  13.416  1.00  0.00           C  
ATOM    994  O   ASP A 127      -4.653  10.441  10.879  1.00  0.00           O  
ATOM    995  CG  ASP A 127      -4.523  12.941  14.569  1.00  0.00           C  
ATOM    996  OD1 ASP A 127      -5.567  12.318  14.857  1.00  0.00           O  
ATOM    997  OD2 ASP A 127      -4.154  13.959  15.193  1.00  0.00           O  
ATOM    998  N   VAL A 128      -6.179  11.082  12.386  1.00  0.00           N  
ATOM    999  CA  VAL A 128      -7.312  10.904  11.484  1.00  0.00           C  
ATOM   1000  C   VAL A 128      -7.355  12.050  10.476  1.00  0.00           C  
ATOM   1001  CB  VAL A 128      -8.647  10.825  12.259  1.00  0.00           C  
ATOM   1002  O   VAL A 128      -6.972  13.178  10.792  1.00  0.00           O  
ATOM   1003  CG1 VAL A 128      -9.830  10.791  11.294  1.00  0.00           C  
ATOM   1004  CG2 VAL A 128      -8.662   9.600  13.171  1.00  0.00           C  
ATOM   1005  N   SER A 129      -7.732  11.729   9.278  1.00  0.00           N  
ATOM   1006  CA  SER A 129      -7.968  12.705   8.219  1.00  0.00           C  
ATOM   1007  C   SER A 129      -9.275  12.422   7.487  1.00  0.00           C  
ATOM   1008  CB  SER A 129      -6.807  12.708   7.224  1.00  0.00           C  
ATOM   1009  O   SER A 129      -9.720  11.274   7.422  1.00  0.00           O  
ATOM   1010  OG  SER A 129      -7.014  13.677   6.211  1.00  0.00           O  
ATOM   1011  N   THR A 130      -9.860  13.448   7.057  1.00  0.00           N  
ATOM   1012  CA  THR A 130     -11.033  13.298   6.205  1.00  0.00           C  
ATOM   1013  C   THR A 130     -10.626  13.190   4.738  1.00  0.00           C  
ATOM   1014  CB  THR A 130     -12.009  14.476   6.384  1.00  0.00           C  
ATOM   1015  O   THR A 130      -9.675  13.841   4.303  1.00  0.00           O  
ATOM   1016  CG2 THR A 130     -13.306  14.238   5.617  1.00  0.00           C  
ATOM   1017  OG1 THR A 130     -12.311  14.630   7.776  1.00  0.00           O  
ATOM   1018  N   THR A 131     -11.350  12.289   4.007  1.00  0.00           N  
ATOM   1019  CA  THR A 131     -10.949  12.075   2.621  1.00  0.00           C  
ATOM   1020  C   THR A 131     -12.082  12.442   1.667  1.00  0.00           C  
ATOM   1021  CB  THR A 131     -10.526  10.614   2.382  1.00  0.00           C  
ATOM   1022  O   THR A 131     -13.258  12.295   2.006  1.00  0.00           O  
ATOM   1023  CG2 THR A 131     -11.703   9.663   2.567  1.00  0.00           C  
ATOM   1024  OG1 THR A 131     -10.024  10.481   1.046  1.00  0.00           O  
ATOM   1025  N   PHE A 132     -11.702  12.979   0.441  1.00  0.00           N  
ATOM   1026  CA  PHE A 132     -12.620  13.390  -0.615  1.00  0.00           C  
ATOM   1027  C   PHE A 132     -12.067  13.024  -1.987  1.00  0.00           C  
ATOM   1028  CB  PHE A 132     -12.887  14.897  -0.541  1.00  0.00           C  
ATOM   1029  O   PHE A 132     -10.850  12.969  -2.177  1.00  0.00           O  
ATOM   1030  CG  PHE A 132     -13.606  15.325   0.709  1.00  0.00           C  
ATOM   1031  CD1 PHE A 132     -14.994  15.321   0.765  1.00  0.00           C  
ATOM   1032  CD2 PHE A 132     -12.893  15.732   1.830  1.00  0.00           C  
ATOM   1033  CE1 PHE A 132     -15.663  15.717   1.921  1.00  0.00           C  
ATOM   1034  CE2 PHE A 132     -13.554  16.130   2.988  1.00  0.00           C  
ATOM   1035  CZ  PHE A 132     -14.939  16.122   3.032  1.00  0.00           C  
ATOM   1036  N   PRO A 133     -12.998  12.695  -2.813  1.00  0.00           N  
ATOM   1037  CA  PRO A 133     -12.531  12.461  -4.182  1.00  0.00           C  
ATOM   1038  C   PRO A 133     -11.932  13.711  -4.823  1.00  0.00           C  
ATOM   1039  CB  PRO A 133     -13.800  12.024  -4.918  1.00  0.00           C  
ATOM   1040  O   PRO A 133     -12.359  14.829  -4.521  1.00  0.00           O  
ATOM   1041  CG  PRO A 133     -14.920  12.653  -4.154  1.00  0.00           C  
ATOM   1042  CD  PRO A 133     -14.515  12.757  -2.712  1.00  0.00           C  
ATOM   1043  N   SER A 134     -10.827  13.420  -5.607  1.00  0.00           N  
ATOM   1044  CA  SER A 134     -10.277  14.514  -6.402  1.00  0.00           C  
ATOM   1045  C   SER A 134     -11.125  14.778  -7.641  1.00  0.00           C  
ATOM   1046  CB  SER A 134      -8.837  14.205  -6.816  1.00  0.00           C  
ATOM   1047  O   SER A 134     -11.916  13.926  -8.052  1.00  0.00           O  
ATOM   1048  OG  SER A 134      -8.802  13.153  -7.765  1.00  0.00           O  
ATOM   1049  N   SER A 135     -11.108  15.980  -8.096  1.00  0.00           N  
ATOM   1050  CA  SER A 135     -11.890  16.396  -9.255  1.00  0.00           C  
ATOM   1051  C   SER A 135     -11.553  15.552 -10.480  1.00  0.00           C  
ATOM   1052  CB  SER A 135     -11.648  17.874  -9.563  1.00  0.00           C  
ATOM   1053  O   SER A 135     -12.409  15.324 -11.338  1.00  0.00           O  
ATOM   1054  OG  SER A 135     -10.261  18.147  -9.666  1.00  0.00           O  
ATOM   1055  N   ASP A 136     -10.348  14.880 -10.433  1.00  0.00           N  
ATOM   1056  CA  ASP A 136      -9.867  14.148 -11.601  1.00  0.00           C  
ATOM   1057  C   ASP A 136     -10.286  12.681 -11.541  1.00  0.00           C  
ATOM   1058  CB  ASP A 136      -8.345  14.256 -11.713  1.00  0.00           C  
ATOM   1059  O   ASP A 136     -10.130  11.945 -12.518  1.00  0.00           O  
ATOM   1060  CG  ASP A 136      -7.862  15.687 -11.878  1.00  0.00           C  
ATOM   1061  OD1 ASP A 136      -8.608  16.522 -12.434  1.00  0.00           O  
ATOM   1062  OD2 ASP A 136      -6.725  15.981 -11.451  1.00  0.00           O  
ATOM   1063  N   GLY A 137     -11.018  12.239 -10.471  1.00  0.00           N  
ATOM   1064  CA  GLY A 137     -11.863  11.062 -10.342  1.00  0.00           C  
ATOM   1065  C   GLY A 137     -11.097   9.821  -9.924  1.00  0.00           C  
ATOM   1066  O   GLY A 137     -11.646   8.942  -9.257  1.00  0.00           O  
ATOM   1067  N   ILE A 138      -9.765   9.836 -10.021  1.00  0.00           N  
ATOM   1068  CA  ILE A 138      -9.143   8.552  -9.716  1.00  0.00           C  
ATOM   1069  C   ILE A 138      -8.444   8.627  -8.360  1.00  0.00           C  
ATOM   1070  CB  ILE A 138      -8.139   8.136 -10.814  1.00  0.00           C  
ATOM   1071  O   ILE A 138      -8.393   7.637  -7.626  1.00  0.00           O  
ATOM   1072  CG1 ILE A 138      -8.844   8.035 -12.172  1.00  0.00           C  
ATOM   1073  CG2 ILE A 138      -7.459   6.812 -10.450  1.00  0.00           C  
ATOM   1074  CD1 ILE A 138      -7.895   7.887 -13.353  1.00  0.00           C  
ATOM   1075  N   PHE A 139      -8.128   9.776  -8.034  1.00  0.00           N  
ATOM   1076  CA  PHE A 139      -7.398   9.987  -6.790  1.00  0.00           C  
ATOM   1077  C   PHE A 139      -8.304  10.598  -5.728  1.00  0.00           C  
ATOM   1078  CB  PHE A 139      -6.182  10.889  -7.025  1.00  0.00           C  
ATOM   1079  O   PHE A 139      -9.299  11.248  -6.053  1.00  0.00           O  
ATOM   1080  CG  PHE A 139      -5.078  10.228  -7.806  1.00  0.00           C  
ATOM   1081  CD1 PHE A 139      -4.343   9.187  -7.252  1.00  0.00           C  
ATOM   1082  CD2 PHE A 139      -4.776  10.648  -9.095  1.00  0.00           C  
ATOM   1083  CE1 PHE A 139      -3.321   8.573  -7.973  1.00  0.00           C  
ATOM   1084  CE2 PHE A 139      -3.756  10.040  -9.821  1.00  0.00           C  
ATOM   1085  CZ  PHE A 139      -3.029   9.003  -9.257  1.00  0.00           C  
ATOM   1086  N   TRP A 140      -7.988  10.195  -4.567  1.00  0.00           N  
ATOM   1087  CA  TRP A 140      -8.634  10.771  -3.392  1.00  0.00           C  
ATOM   1088  C   TRP A 140      -7.633  11.558  -2.552  1.00  0.00           C  
ATOM   1089  CB  TRP A 140      -9.282   9.675  -2.542  1.00  0.00           C  
ATOM   1090  O   TRP A 140      -6.440  11.247  -2.543  1.00  0.00           O  
ATOM   1091  CG  TRP A 140     -10.543   9.114  -3.129  1.00  0.00           C  
ATOM   1092  CD1 TRP A 140     -10.675   8.451  -4.317  1.00  0.00           C  
ATOM   1093  CD2 TRP A 140     -11.852   9.174  -2.554  1.00  0.00           C  
ATOM   1094  CE2 TRP A 140     -12.731   8.525  -3.450  1.00  0.00           C  
ATOM   1095  CE3 TRP A 140     -12.368   9.713  -1.368  1.00  0.00           C  
ATOM   1096  NE1 TRP A 140     -11.988   8.093  -4.515  1.00  0.00           N  
ATOM   1097  CH2 TRP A 140     -14.577   8.937  -2.027  1.00  0.00           C  
ATOM   1098  CZ2 TRP A 140     -14.099   8.401  -3.195  1.00  0.00           C  
ATOM   1099  CZ3 TRP A 140     -13.729   9.588  -1.116  1.00  0.00           C  
ATOM   1100  N   LYS A 141      -8.170  12.568  -1.985  1.00  0.00           N  
ATOM   1101  CA  LYS A 141      -7.301  13.442  -1.202  1.00  0.00           C  
ATOM   1102  C   LYS A 141      -7.369  13.097   0.283  1.00  0.00           C  
ATOM   1103  CB  LYS A 141      -7.679  14.908  -1.417  1.00  0.00           C  
ATOM   1104  O   LYS A 141      -8.400  12.630   0.771  1.00  0.00           O  
ATOM   1105  CG  LYS A 141      -7.546  15.377  -2.858  1.00  0.00           C  
ATOM   1106  CD  LYS A 141      -7.992  16.824  -3.019  1.00  0.00           C  
ATOM   1107  CE  LYS A 141      -7.933  17.270  -4.474  1.00  0.00           C  
ATOM   1108  NZ  LYS A 141      -8.436  18.666  -4.646  1.00  0.00           N  
ATOM   1109  N   HIS A 142      -6.259  13.304   0.936  1.00  0.00           N  
ATOM   1110  CA  HIS A 142      -6.165  13.283   2.391  1.00  0.00           C  
ATOM   1111  C   HIS A 142      -5.119  14.274   2.890  1.00  0.00           C  
ATOM   1112  CB  HIS A 142      -5.831  11.874   2.887  1.00  0.00           C  
ATOM   1113  O   HIS A 142      -4.331  14.801   2.102  1.00  0.00           O  
ATOM   1114  CG  HIS A 142      -4.458  11.416   2.510  1.00  0.00           C  
ATOM   1115  CD2 HIS A 142      -4.016  10.725   1.433  1.00  0.00           C  
ATOM   1116  ND1 HIS A 142      -3.352  11.659   3.294  1.00  0.00           N  
ATOM   1117  CE1 HIS A 142      -2.284  11.137   2.713  1.00  0.00           C  
ATOM   1118  NE2 HIS A 142      -2.660  10.565   1.582  1.00  0.00           N  
ATOM   1119  N   TRP A 143      -5.069  14.558   4.198  1.00  0.00           N  
ATOM   1120  CA  TRP A 143      -4.235  15.632   4.727  1.00  0.00           C  
ATOM   1121  C   TRP A 143      -3.224  15.091   5.733  1.00  0.00           C  
ATOM   1122  CB  TRP A 143      -5.100  16.712   5.383  1.00  0.00           C  
ATOM   1123  O   TRP A 143      -2.695  15.843   6.555  1.00  0.00           O  
ATOM   1124  CG  TRP A 143      -5.803  17.606   4.406  1.00  0.00           C  
ATOM   1125  CD1 TRP A 143      -5.368  18.812   3.933  1.00  0.00           C  
ATOM   1126  CD2 TRP A 143      -7.069  17.364   3.786  1.00  0.00           C  
ATOM   1127  CE2 TRP A 143      -7.341  18.467   2.947  1.00  0.00           C  
ATOM   1128  CE3 TRP A 143      -8.001  16.320   3.857  1.00  0.00           C  
ATOM   1129  NE1 TRP A 143      -6.289  19.336   3.055  1.00  0.00           N  
ATOM   1130  CH2 TRP A 143      -9.403  17.521   2.273  1.00  0.00           C  
ATOM   1131  CZ2 TRP A 143      -8.508  18.556   2.185  1.00  0.00           C  
ATOM   1132  CZ3 TRP A 143      -9.162  16.410   3.098  1.00  0.00           C  
ATOM   1133  N   ILE A 144      -3.033  13.804   5.649  1.00  0.00           N  
ATOM   1134  CA  ILE A 144      -2.051  13.171   6.522  1.00  0.00           C  
ATOM   1135  C   ILE A 144      -0.641  13.506   6.043  1.00  0.00           C  
ATOM   1136  CB  ILE A 144      -2.249  11.639   6.577  1.00  0.00           C  
ATOM   1137  O   ILE A 144      -0.341  13.395   4.852  1.00  0.00           O  
ATOM   1138  CG1 ILE A 144      -3.638  11.299   7.128  1.00  0.00           C  
ATOM   1139  CG2 ILE A 144      -1.150  10.983   7.419  1.00  0.00           C  
ATOM   1140  CD1 ILE A 144      -4.045   9.846   6.928  1.00  0.00           C  
ATOM   1141  N   GLN A 145       0.207  13.973   7.023  1.00  0.00           N  
ATOM   1142  CA  GLN A 145       1.600  14.264   6.699  1.00  0.00           C  
ATOM   1143  C   GLN A 145       2.356  12.991   6.329  1.00  0.00           C  
ATOM   1144  CB  GLN A 145       2.289  14.962   7.872  1.00  0.00           C  
ATOM   1145  O   GLN A 145       2.310  12.000   7.062  1.00  0.00           O  
ATOM   1146  CG  GLN A 145       1.776  16.371   8.137  1.00  0.00           C  
ATOM   1147  CD  GLN A 145       2.478  17.041   9.303  1.00  0.00           C  
ATOM   1148  NE2 GLN A 145       2.383  18.365   9.371  1.00  0.00           N  
ATOM   1149  OE1 GLN A 145       3.099  16.375  10.138  1.00  0.00           O  
ATOM   1150  N   THR A 146       2.958  13.009   5.142  1.00  0.00           N  
ATOM   1151  CA  THR A 146       3.714  11.846   4.693  1.00  0.00           C  
ATOM   1152  C   THR A 146       5.103  12.256   4.210  1.00  0.00           C  
ATOM   1153  CB  THR A 146       2.976  11.100   3.566  1.00  0.00           C  
ATOM   1154  O   THR A 146       5.361  13.440   3.980  1.00  0.00           O  
ATOM   1155  CG2 THR A 146       1.588  10.658   4.017  1.00  0.00           C  
ATOM   1156  OG1 THR A 146       2.846  11.967   2.433  1.00  0.00           O  
ATOM   1157  N   LYS A 147       6.025  11.383   4.257  1.00  0.00           N  
ATOM   1158  CA  LYS A 147       7.370  11.555   3.718  1.00  0.00           C  
ATOM   1159  C   LYS A 147       7.573  10.706   2.465  1.00  0.00           C  
ATOM   1160  CB  LYS A 147       8.421  11.194   4.770  1.00  0.00           C  
ATOM   1161  O   LYS A 147       6.787   9.796   2.192  1.00  0.00           O  
ATOM   1162  CG  LYS A 147       8.380  12.073   6.011  1.00  0.00           C  
ATOM   1163  CD  LYS A 147       9.441  11.660   7.023  1.00  0.00           C  
ATOM   1164  CE  LYS A 147       9.388  12.526   8.275  1.00  0.00           C  
ATOM   1165  NZ  LYS A 147      10.404  12.103   9.285  1.00  0.00           N  
ATOM   1166  N   ASP A 148       8.609  11.153   1.745  1.00  0.00           N  
ATOM   1167  CA  ASP A 148       8.986  10.332   0.599  1.00  0.00           C  
ATOM   1168  C   ASP A 148       9.226   8.883   1.016  1.00  0.00           C  
ATOM   1169  CB  ASP A 148      10.235  10.897  -0.080  1.00  0.00           C  
ATOM   1170  O   ASP A 148       9.880   8.623   2.028  1.00  0.00           O  
ATOM   1171  CG  ASP A 148       9.977  12.212  -0.795  1.00  0.00           C  
ATOM   1172  OD1 ASP A 148       8.810  12.505  -1.132  1.00  0.00           O  
ATOM   1173  OD2 ASP A 148      10.951  12.961  -1.026  1.00  0.00           O  
ATOM   1174  N   GLY A 149       8.589   7.967   0.333  1.00  0.00           N  
ATOM   1175  CA  GLY A 149       8.802   6.558   0.624  1.00  0.00           C  
ATOM   1176  C   GLY A 149       7.616   5.903   1.306  1.00  0.00           C  
ATOM   1177  O   GLY A 149       7.609   4.690   1.522  1.00  0.00           O  
ATOM   1178  N   GLN A 150       6.620   6.670   1.622  1.00  0.00           N  
ATOM   1179  CA  GLN A 150       5.474   6.119   2.337  1.00  0.00           C  
ATOM   1180  C   GLN A 150       4.375   5.690   1.369  1.00  0.00           C  
ATOM   1181  CB  GLN A 150       4.925   7.137   3.337  1.00  0.00           C  
ATOM   1182  O   GLN A 150       3.280   5.313   1.792  1.00  0.00           O  
ATOM   1183  CG  GLN A 150       5.830   7.370   4.539  1.00  0.00           C  
ATOM   1184  CD  GLN A 150       5.263   8.385   5.514  1.00  0.00           C  
ATOM   1185  NE2 GLN A 150       5.503   8.167   6.802  1.00  0.00           N  
ATOM   1186  OE1 GLN A 150       4.616   9.357   5.112  1.00  0.00           O  
ATOM   1187  N   CYS A 151       4.689   5.840   0.108  1.00  0.00           N  
ATOM   1188  CA  CYS A 151       3.757   5.320  -0.885  1.00  0.00           C  
ATOM   1189  C   CYS A 151       3.502   3.833  -0.669  1.00  0.00           C  
ATOM   1190  CB  CYS A 151       4.292   5.555  -2.297  1.00  0.00           C  
ATOM   1191  O   CYS A 151       4.398   3.101  -0.243  1.00  0.00           O  
ATOM   1192  SG  CYS A 151       4.293   7.291  -2.796  1.00  0.00           S  
ATOM   1193  N   GLY A 152       2.269   3.498  -0.909  1.00  0.00           N  
ATOM   1194  CA  GLY A 152       1.921   2.091  -0.789  1.00  0.00           C  
ATOM   1195  C   GLY A 152       1.335   1.734   0.564  1.00  0.00           C  
ATOM   1196  O   GLY A 152       0.820   0.630   0.752  1.00  0.00           O  
ATOM   1197  N   SER A 153       1.394   2.712   1.497  1.00  0.00           N  
ATOM   1198  CA  SER A 153       0.824   2.465   2.817  1.00  0.00           C  
ATOM   1199  C   SER A 153      -0.701   2.462   2.770  1.00  0.00           C  
ATOM   1200  CB  SER A 153       1.309   3.516   3.816  1.00  0.00           C  
ATOM   1201  O   SER A 153      -1.306   3.261   2.052  1.00  0.00           O  
ATOM   1202  OG  SER A 153       2.720   3.477   3.942  1.00  0.00           O  
ATOM   1203  N   PRO A 154      -1.309   1.610   3.555  1.00  0.00           N  
ATOM   1204  CA  PRO A 154      -2.767   1.481   3.515  1.00  0.00           C  
ATOM   1205  C   PRO A 154      -3.482   2.648   4.192  1.00  0.00           C  
ATOM   1206  CB  PRO A 154      -3.026   0.172   4.265  1.00  0.00           C  
ATOM   1207  O   PRO A 154      -3.049   3.111   5.250  1.00  0.00           O  
ATOM   1208  CG  PRO A 154      -1.837   0.000   5.154  1.00  0.00           C  
ATOM   1209  CD  PRO A 154      -0.653   0.653   4.500  1.00  0.00           C  
ATOM   1210  N   LEU A 155      -4.480   3.114   3.549  1.00  0.00           N  
ATOM   1211  CA  LEU A 155      -5.456   4.010   4.160  1.00  0.00           C  
ATOM   1212  C   LEU A 155      -6.677   3.234   4.644  1.00  0.00           C  
ATOM   1213  CB  LEU A 155      -5.885   5.093   3.168  1.00  0.00           C  
ATOM   1214  O   LEU A 155      -7.322   2.534   3.861  1.00  0.00           O  
ATOM   1215  CG  LEU A 155      -4.904   6.247   2.957  1.00  0.00           C  
ATOM   1216  CD1 LEU A 155      -4.767   7.066   4.236  1.00  0.00           C  
ATOM   1217  CD2 LEU A 155      -3.546   5.719   2.506  1.00  0.00           C  
ATOM   1218  N   VAL A 156      -6.978   3.422   5.930  1.00  0.00           N  
ATOM   1219  CA  VAL A 156      -7.967   2.571   6.583  1.00  0.00           C  
ATOM   1220  C   VAL A 156      -9.106   3.428   7.131  1.00  0.00           C  
ATOM   1221  CB  VAL A 156      -7.336   1.735   7.719  1.00  0.00           C  
ATOM   1222  O   VAL A 156      -8.867   4.466   7.752  1.00  0.00           O  
ATOM   1223  CG1 VAL A 156      -8.379   0.825   8.364  1.00  0.00           C  
ATOM   1224  CG2 VAL A 156      -6.162   0.914   7.187  1.00  0.00           C  
ATOM   1225  N   SER A 157     -10.321   2.975   6.911  1.00  0.00           N  
ATOM   1226  CA  SER A 157     -11.498   3.645   7.456  1.00  0.00           C  
ATOM   1227  C   SER A 157     -11.592   3.456   8.966  1.00  0.00           C  
ATOM   1228  CB  SER A 157     -12.770   3.121   6.788  1.00  0.00           C  
ATOM   1229  O   SER A 157     -11.488   2.333   9.465  1.00  0.00           O  
ATOM   1230  OG  SER A 157     -13.924   3.651   7.419  1.00  0.00           O  
ATOM   1231  N   THR A 158     -11.823   4.566   9.660  1.00  0.00           N  
ATOM   1232  CA  THR A 158     -11.943   4.496  11.112  1.00  0.00           C  
ATOM   1233  C   THR A 158     -13.317   3.969  11.516  1.00  0.00           C  
ATOM   1234  CB  THR A 158     -11.707   5.873  11.759  1.00  0.00           C  
ATOM   1235  O   THR A 158     -13.523   3.575  12.666  1.00  0.00           O  
ATOM   1236  CG2 THR A 158     -10.304   6.389  11.458  1.00  0.00           C  
ATOM   1237  OG1 THR A 158     -12.667   6.806  11.247  1.00  0.00           O  
ATOM   1238  N   THR A 159     -14.240   3.905  10.565  1.00  0.00           N  
ATOM   1239  CA  THR A 159     -15.606   3.472  10.839  1.00  0.00           C  
ATOM   1240  C   THR A 159     -15.682   1.950  10.929  1.00  0.00           C  
ATOM   1241  CB  THR A 159     -16.580   3.975   9.758  1.00  0.00           C  
ATOM   1242  O   THR A 159     -16.248   1.407  11.880  1.00  0.00           O  
ATOM   1243  CG2 THR A 159     -18.008   3.529  10.054  1.00  0.00           C  
ATOM   1244  OG1 THR A 159     -16.537   5.406   9.713  1.00  0.00           O  
ATOM   1245  N   ASP A 160     -15.003   1.286   9.963  1.00  0.00           N  
ATOM   1246  CA  ASP A 160     -15.198  -0.161   9.931  1.00  0.00           C  
ATOM   1247  C   ASP A 160     -13.860  -0.893   9.858  1.00  0.00           C  
ATOM   1248  CB  ASP A 160     -16.080  -0.557   8.745  1.00  0.00           C  
ATOM   1249  O   ASP A 160     -13.823  -2.124   9.807  1.00  0.00           O  
ATOM   1250  CG  ASP A 160     -15.539  -0.067   7.413  1.00  0.00           C  
ATOM   1251  OD1 ASP A 160     -14.384   0.408   7.362  1.00  0.00           O  
ATOM   1252  OD2 ASP A 160     -16.275  -0.155   6.407  1.00  0.00           O  
ATOM   1253  N   GLY A 161     -12.756  -0.258   9.692  1.00  0.00           N  
ATOM   1254  CA  GLY A 161     -11.442  -0.882   9.681  1.00  0.00           C  
ATOM   1255  C   GLY A 161     -11.064  -1.454   8.327  1.00  0.00           C  
ATOM   1256  O   GLY A 161     -10.097  -2.210   8.215  1.00  0.00           O  
ATOM   1257  N   SER A 162     -11.866  -1.112   7.340  1.00  0.00           N  
ATOM   1258  CA  SER A 162     -11.603  -1.590   5.987  1.00  0.00           C  
ATOM   1259  C   SER A 162     -10.530  -0.750   5.302  1.00  0.00           C  
ATOM   1260  CB  SER A 162     -12.885  -1.574   5.153  1.00  0.00           C  
ATOM   1261  O   SER A 162     -10.426   0.454   5.548  1.00  0.00           O  
ATOM   1262  OG  SER A 162     -13.874  -2.404   5.736  1.00  0.00           O  
ATOM   1263  N   ILE A 163      -9.683  -1.415   4.512  1.00  0.00           N  
ATOM   1264  CA  ILE A 163      -8.715  -0.695   3.692  1.00  0.00           C  
ATOM   1265  C   ILE A 163      -9.422  -0.058   2.498  1.00  0.00           C  
ATOM   1266  CB  ILE A 163      -7.580  -1.627   3.208  1.00  0.00           C  
ATOM   1267  O   ILE A 163     -10.065  -0.752   1.707  1.00  0.00           O  
ATOM   1268  CG1 ILE A 163      -6.805  -2.190   4.405  1.00  0.00           C  
ATOM   1269  CG2 ILE A 163      -6.645  -0.885   2.249  1.00  0.00           C  
ATOM   1270  CD1 ILE A 163      -5.796  -3.269   4.036  1.00  0.00           C  
ATOM   1271  N   VAL A 164      -9.267   1.264   2.348  1.00  0.00           N  
ATOM   1272  CA  VAL A 164     -10.040   1.965   1.328  1.00  0.00           C  
ATOM   1273  C   VAL A 164      -9.114   2.430   0.206  1.00  0.00           C  
ATOM   1274  CB  VAL A 164     -10.805   3.169   1.922  1.00  0.00           C  
ATOM   1275  O   VAL A 164      -9.578   2.906  -0.832  1.00  0.00           O  
ATOM   1276  CG1 VAL A 164     -11.877   2.697   2.903  1.00  0.00           C  
ATOM   1277  CG2 VAL A 164      -9.835   4.130   2.607  1.00  0.00           C  
ATOM   1278  N   GLY A 165      -7.821   2.262   0.416  1.00  0.00           N  
ATOM   1279  CA  GLY A 165      -6.869   2.666  -0.607  1.00  0.00           C  
ATOM   1280  C   GLY A 165      -5.428   2.601  -0.140  1.00  0.00           C  
ATOM   1281  O   GLY A 165      -5.146   2.115   0.958  1.00  0.00           O  
ATOM   1282  N   ILE A 166      -4.537   2.903  -1.065  1.00  0.00           N  
ATOM   1283  CA  ILE A 166      -3.119   2.963  -0.729  1.00  0.00           C  
ATOM   1284  C   ILE A 166      -2.559   4.335  -1.100  1.00  0.00           C  
ATOM   1285  CB  ILE A 166      -2.321   1.848  -1.442  1.00  0.00           C  
ATOM   1286  O   ILE A 166      -2.971   4.932  -2.097  1.00  0.00           O  
ATOM   1287  CG1 ILE A 166      -2.507   1.946  -2.960  1.00  0.00           C  
ATOM   1288  CG2 ILE A 166      -2.742   0.469  -0.926  1.00  0.00           C  
ATOM   1289  CD1 ILE A 166      -1.660   0.959  -3.752  1.00  0.00           C  
ATOM   1290  N   HIS A 167      -1.726   4.807  -0.196  1.00  0.00           N  
ATOM   1291  CA  HIS A 167      -1.106   6.110  -0.411  1.00  0.00           C  
ATOM   1292  C   HIS A 167      -0.301   6.130  -1.707  1.00  0.00           C  
ATOM   1293  CB  HIS A 167      -0.206   6.477   0.771  1.00  0.00           C  
ATOM   1294  O   HIS A 167       0.456   5.198  -1.986  1.00  0.00           O  
ATOM   1295  CG  HIS A 167       0.516   7.775   0.594  1.00  0.00           C  
ATOM   1296  CD2 HIS A 167       1.829   8.042   0.397  1.00  0.00           C  
ATOM   1297  ND1 HIS A 167      -0.127   8.993   0.615  1.00  0.00           N  
ATOM   1298  CE1 HIS A 167       0.762   9.956   0.436  1.00  0.00           C  
ATOM   1299  NE2 HIS A 167       1.956   9.406   0.302  1.00  0.00           N  
ATOM   1300  N   SER A 168      -0.327   7.152  -2.587  1.00  0.00           N  
ATOM   1301  CA  SER A 168       0.316   7.212  -3.895  1.00  0.00           C  
ATOM   1302  C   SER A 168       1.277   8.394  -3.985  1.00  0.00           C  
ATOM   1303  CB  SER A 168      -0.732   7.312  -5.005  1.00  0.00           C  
ATOM   1304  O   SER A 168       2.453   8.220  -4.310  1.00  0.00           O  
ATOM   1305  OG  SER A 168      -1.460   6.101  -5.119  1.00  0.00           O  
ATOM   1306  N   ALA A 169       0.873   9.554  -3.862  1.00  0.00           N  
ATOM   1307  CA  ALA A 169       1.750  10.690  -4.135  1.00  0.00           C  
ATOM   1308  C   ALA A 169       1.410  11.874  -3.235  1.00  0.00           C  
ATOM   1309  CB  ALA A 169       1.654  11.096  -5.603  1.00  0.00           C  
ATOM   1310  O   ALA A 169       0.365  11.884  -2.580  1.00  0.00           O  
ATOM   1311  N   SER A 170       2.492  12.668  -3.123  1.00  0.00           N  
ATOM   1312  CA  SER A 170       2.371  13.987  -2.511  1.00  0.00           C  
ATOM   1313  C   SER A 170       2.541  15.094  -3.546  1.00  0.00           C  
ATOM   1314  CB  SER A 170       3.403  14.158  -1.396  1.00  0.00           C  
ATOM   1315  O   SER A 170       3.182  14.892  -4.580  1.00  0.00           O  
ATOM   1316  OG  SER A 170       4.718  14.164  -1.924  1.00  0.00           O  
ATOM   1317  N   ASN A 171       1.538  15.918  -3.712  1.00  0.00           N  
ATOM   1318  CA  ASN A 171       1.742  17.123  -4.509  1.00  0.00           C  
ATOM   1319  C   ASN A 171       2.807  18.027  -3.896  1.00  0.00           C  
ATOM   1320  CB  ASN A 171       0.426  17.887  -4.673  1.00  0.00           C  
ATOM   1321  O   ASN A 171       2.831  18.229  -2.681  1.00  0.00           O  
ATOM   1322  CG  ASN A 171       0.500  18.953  -5.748  1.00  0.00           C  
ATOM   1323  ND2 ASN A 171      -0.643  19.541  -6.079  1.00  0.00           N  
ATOM   1324  OD1 ASN A 171       1.575  19.244  -6.278  1.00  0.00           O  
ATOM   1325  N   PHE A 172       3.927  18.340  -4.661  1.00  0.00           N  
ATOM   1326  CA  PHE A 172       5.062  19.198  -4.339  1.00  0.00           C  
ATOM   1327  C   PHE A 172       4.596  20.610  -4.006  1.00  0.00           C  
ATOM   1328  CB  PHE A 172       6.056  19.235  -5.504  1.00  0.00           C  
ATOM   1329  O   PHE A 172       5.202  21.290  -3.175  1.00  0.00           O  
ATOM   1330  CG  PHE A 172       6.761  17.927  -5.742  1.00  0.00           C  
ATOM   1331  CD1 PHE A 172       7.829  17.541  -4.942  1.00  0.00           C  
ATOM   1332  CD2 PHE A 172       6.354  17.082  -6.767  1.00  0.00           C  
ATOM   1333  CE1 PHE A 172       8.484  16.331  -5.160  1.00  0.00           C  
ATOM   1334  CE2 PHE A 172       7.003  15.871  -6.991  1.00  0.00           C  
ATOM   1335  CZ  PHE A 172       8.068  15.498  -6.187  1.00  0.00           C  
ATOM   1336  N   THR A 173       3.311  20.938  -4.476  1.00  0.00           N  
ATOM   1337  CA  THR A 173       2.869  22.324  -4.361  1.00  0.00           C  
ATOM   1338  C   THR A 173       1.682  22.435  -3.408  1.00  0.00           C  
ATOM   1339  CB  THR A 173       2.484  22.904  -5.734  1.00  0.00           C  
ATOM   1340  O   THR A 173       1.496  23.465  -2.757  1.00  0.00           O  
ATOM   1341  CG2 THR A 173       3.697  22.987  -6.655  1.00  0.00           C  
ATOM   1342  OG1 THR A 173       1.494  22.064  -6.341  1.00  0.00           O  
ATOM   1343  N   ASN A 174       1.085  21.340  -3.092  1.00  0.00           N  
ATOM   1344  CA  ASN A 174      -0.148  21.358  -2.313  1.00  0.00           C  
ATOM   1345  C   ASN A 174      -0.010  20.549  -1.026  1.00  0.00           C  
ATOM   1346  CB  ASN A 174      -1.318  20.834  -3.147  1.00  0.00           C  
ATOM   1347  O   ASN A 174       0.887  19.714  -0.907  1.00  0.00           O  
ATOM   1348  CG  ASN A 174      -2.261  21.936  -3.589  1.00  0.00           C  
ATOM   1349  ND2 ASN A 174      -3.120  21.630  -4.554  1.00  0.00           N  
ATOM   1350  OD1 ASN A 174      -2.216  23.054  -3.068  1.00  0.00           O  
ATOM   1351  N   THR A 175      -0.468  21.129   0.111  1.00  0.00           N  
ATOM   1352  CA  THR A 175      -0.566  20.606   1.469  1.00  0.00           C  
ATOM   1353  C   THR A 175      -1.356  19.300   1.490  1.00  0.00           C  
ATOM   1354  CB  THR A 175      -1.230  21.625   2.414  1.00  0.00           C  
ATOM   1355  O   THR A 175      -1.524  18.687   2.545  1.00  0.00           O  
ATOM   1356  CG2 THR A 175      -0.352  22.858   2.597  1.00  0.00           C  
ATOM   1357  OG1 THR A 175      -2.491  22.027   1.864  1.00  0.00           O  
ATOM   1358  N   ASN A 176      -1.873  18.910   0.212  1.00  0.00           N  
ATOM   1359  CA  ASN A 176      -2.668  17.691   0.317  1.00  0.00           C  
ATOM   1360  C   ASN A 176      -1.973  16.508  -0.350  1.00  0.00           C  
ATOM   1361  CB  ASN A 176      -4.057  17.902  -0.290  1.00  0.00           C  
ATOM   1362  O   ASN A 176      -1.087  16.694  -1.186  1.00  0.00           O  
ATOM   1363  CG  ASN A 176      -4.000  18.480  -1.691  1.00  0.00           C  
ATOM   1364  ND2 ASN A 176      -5.163  18.670  -2.302  1.00  0.00           N  
ATOM   1365  OD1 ASN A 176      -2.919  18.752  -2.220  1.00  0.00           O  
ATOM   1366  N   ASN A 177      -2.196  15.327   0.230  1.00  0.00           N  
ATOM   1367  CA  ASN A 177      -1.722  14.056  -0.305  1.00  0.00           C  
ATOM   1368  C   ASN A 177      -2.833  13.303  -1.031  1.00  0.00           C  
ATOM   1369  CB  ASN A 177      -1.136  13.189   0.812  1.00  0.00           C  
ATOM   1370  O   ASN A 177      -4.011  13.630  -0.880  1.00  0.00           O  
ATOM   1371  CG  ASN A 177       0.131  13.775   1.403  1.00  0.00           C  
ATOM   1372  ND2 ASN A 177       0.165  13.904   2.724  1.00  0.00           N  
ATOM   1373  OD1 ASN A 177       1.072  14.109   0.677  1.00  0.00           O  
ATOM   1374  N   TYR A 178      -2.376  12.395  -1.949  1.00  0.00           N  
ATOM   1375  CA  TYR A 178      -3.338  11.624  -2.728  1.00  0.00           C  
ATOM   1376  C   TYR A 178      -3.156  10.129  -2.493  1.00  0.00           C  
ATOM   1377  CB  TYR A 178      -3.196  11.939  -4.221  1.00  0.00           C  
ATOM   1378  O   TYR A 178      -2.067   9.680  -2.127  1.00  0.00           O  
ATOM   1379  CG  TYR A 178      -3.457  13.385  -4.563  1.00  0.00           C  
ATOM   1380  CD1 TYR A 178      -4.754  13.848  -4.776  1.00  0.00           C  
ATOM   1381  CD2 TYR A 178      -2.409  14.292  -4.676  1.00  0.00           C  
ATOM   1382  CE1 TYR A 178      -4.999  15.180  -5.094  1.00  0.00           C  
ATOM   1383  CE2 TYR A 178      -2.642  15.626  -4.993  1.00  0.00           C  
ATOM   1384  OH  TYR A 178      -4.176  17.379  -5.514  1.00  0.00           O  
ATOM   1385  CZ  TYR A 178      -3.939  16.060  -5.200  1.00  0.00           C  
ATOM   1386  N   PHE A 179      -4.262   9.465  -2.599  1.00  0.00           N  
ATOM   1387  CA  PHE A 179      -4.159   8.011  -2.573  1.00  0.00           C  
ATOM   1388  C   PHE A 179      -5.043   7.386  -3.646  1.00  0.00           C  
ATOM   1389  CB  PHE A 179      -4.546   7.468  -1.193  1.00  0.00           C  
ATOM   1390  O   PHE A 179      -5.947   8.040  -4.170  1.00  0.00           O  
ATOM   1391  CG  PHE A 179      -6.015   7.579  -0.887  1.00  0.00           C  
ATOM   1392  CD1 PHE A 179      -6.556   8.776  -0.433  1.00  0.00           C  
ATOM   1393  CD2 PHE A 179      -6.855   6.486  -1.052  1.00  0.00           C  
ATOM   1394  CE1 PHE A 179      -7.915   8.881  -0.149  1.00  0.00           C  
ATOM   1395  CE2 PHE A 179      -8.215   6.584  -0.770  1.00  0.00           C  
ATOM   1396  CZ  PHE A 179      -8.742   7.782  -0.317  1.00  0.00           C  
ATOM   1397  N   THR A 180      -4.636   6.198  -4.039  1.00  0.00           N  
ATOM   1398  CA  THR A 180      -5.393   5.396  -4.993  1.00  0.00           C  
ATOM   1399  C   THR A 180      -6.444   4.552  -4.276  1.00  0.00           C  
ATOM   1400  CB  THR A 180      -4.467   4.479  -5.813  1.00  0.00           C  
ATOM   1401  O   THR A 180      -6.130   3.843  -3.318  1.00  0.00           O  
ATOM   1402  CG2 THR A 180      -5.244   3.738  -6.896  1.00  0.00           C  
ATOM   1403  OG1 THR A 180      -3.445   5.271  -6.430  1.00  0.00           O  
ATOM   1404  N   THR A 181      -7.633   4.631  -4.750  1.00  0.00           N  
ATOM   1405  CA  THR A 181      -8.738   3.970  -4.064  1.00  0.00           C  
ATOM   1406  C   THR A 181      -8.835   2.506  -4.482  1.00  0.00           C  
ATOM   1407  CB  THR A 181     -10.076   4.678  -4.348  1.00  0.00           C  
ATOM   1408  O   THR A 181      -8.446   2.145  -5.595  1.00  0.00           O  
ATOM   1409  CG2 THR A 181     -10.037   6.132  -3.890  1.00  0.00           C  
ATOM   1410  OG1 THR A 181     -10.341   4.638  -5.755  1.00  0.00           O  
ATOM   1411  N   VAL A 182      -9.338   1.734  -3.564  1.00  0.00           N  
ATOM   1412  CA  VAL A 182      -9.678   0.344  -3.852  1.00  0.00           C  
ATOM   1413  C   VAL A 182     -10.901   0.290  -4.766  1.00  0.00           C  
ATOM   1414  CB  VAL A 182      -9.944  -0.456  -2.557  1.00  0.00           C  
ATOM   1415  O   VAL A 182     -11.910   0.947  -4.501  1.00  0.00           O  
ATOM   1416  CG1 VAL A 182     -10.438  -1.864  -2.884  1.00  0.00           C  
ATOM   1417  CG2 VAL A 182      -8.682  -0.515  -1.699  1.00  0.00           C  
ATOM   1418  N   PRO A 183     -10.788  -0.434  -5.928  1.00  0.00           N  
ATOM   1419  CA  PRO A 183     -11.951  -0.531  -6.812  1.00  0.00           C  
ATOM   1420  C   PRO A 183     -13.079  -1.369  -6.215  1.00  0.00           C  
ATOM   1421  CB  PRO A 183     -11.383  -1.195  -8.069  1.00  0.00           C  
ATOM   1422  O   PRO A 183     -12.852  -2.133  -5.273  1.00  0.00           O  
ATOM   1423  CG  PRO A 183     -10.248  -2.034  -7.578  1.00  0.00           C  
ATOM   1424  CD  PRO A 183      -9.611  -1.338  -6.410  1.00  0.00           C  
ATOM   1425  N   PRO A 184     -14.265  -1.143  -6.874  1.00  0.00           N  
ATOM   1426  CA  PRO A 184     -15.362  -2.001  -6.424  1.00  0.00           C  
ATOM   1427  C   PRO A 184     -15.102  -3.482  -6.691  1.00  0.00           C  
ATOM   1428  CB  PRO A 184     -16.558  -1.502  -7.239  1.00  0.00           C  
ATOM   1429  O   PRO A 184     -14.427  -3.828  -7.665  1.00  0.00           O  
ATOM   1430  CG  PRO A 184     -15.955  -0.843  -8.437  1.00  0.00           C  
ATOM   1431  CD  PRO A 184     -14.597  -0.322  -8.063  1.00  0.00           C  
ATOM   1432  N   ASP A 185     -15.429  -4.362  -5.803  1.00  0.00           N  
ATOM   1433  CA  ASP A 185     -15.366  -5.811  -5.963  1.00  0.00           C  
ATOM   1434  C   ASP A 185     -13.921  -6.304  -5.943  1.00  0.00           C  
ATOM   1435  CB  ASP A 185     -16.049  -6.238  -7.264  1.00  0.00           C  
ATOM   1436  O   ASP A 185     -13.574  -7.257  -6.643  1.00  0.00           O  
ATOM   1437  CG  ASP A 185     -17.531  -5.910  -7.291  1.00  0.00           C  
ATOM   1438  OD1 ASP A 185     -18.208  -6.060  -6.251  1.00  0.00           O  
ATOM   1439  OD2 ASP A 185     -18.028  -5.501  -8.363  1.00  0.00           O  
ATOM   1440  N   PHE A 186     -13.070  -5.523  -5.360  1.00  0.00           N  
ATOM   1441  CA  PHE A 186     -11.648  -5.832  -5.261  1.00  0.00           C  
ATOM   1442  C   PHE A 186     -11.434  -7.186  -4.595  1.00  0.00           C  
ATOM   1443  CB  PHE A 186     -10.912  -4.740  -4.480  1.00  0.00           C  
ATOM   1444  O   PHE A 186     -10.561  -7.954  -5.004  1.00  0.00           O  
ATOM   1445  CG  PHE A 186      -9.414  -4.814  -4.599  1.00  0.00           C  
ATOM   1446  CD1 PHE A 186      -8.616  -4.903  -3.464  1.00  0.00           C  
ATOM   1447  CD2 PHE A 186      -8.803  -4.794  -5.845  1.00  0.00           C  
ATOM   1448  CE1 PHE A 186      -7.229  -4.971  -3.571  1.00  0.00           C  
ATOM   1449  CE2 PHE A 186      -7.417  -4.862  -5.960  1.00  0.00           C  
ATOM   1450  CZ  PHE A 186      -6.632  -4.949  -4.822  1.00  0.00           C  
ATOM   1451  N   MET A 187     -12.228  -7.471  -3.704  1.00  0.00           N  
ATOM   1452  CA  MET A 187     -12.109  -8.737  -2.985  1.00  0.00           C  
ATOM   1453  C   MET A 187     -12.330  -9.918  -3.924  1.00  0.00           C  
ATOM   1454  CB  MET A 187     -13.107  -8.795  -1.828  1.00  0.00           C  
ATOM   1455  O   MET A 187     -11.655 -10.943  -3.809  1.00  0.00           O  
ATOM   1456  CG  MET A 187     -12.726  -7.919  -0.645  1.00  0.00           C  
ATOM   1457  SD  MET A 187     -11.113  -8.394   0.090  1.00  0.00           S  
ATOM   1458  CE  MET A 187     -11.543 -10.013   0.787  1.00  0.00           C  
ATOM   1459  N   LYS A 188     -13.270  -9.800  -4.790  1.00  0.00           N  
ATOM   1460  CA  LYS A 188     -13.546 -10.844  -5.773  1.00  0.00           C  
ATOM   1461  C   LYS A 188     -12.332 -11.096  -6.663  1.00  0.00           C  
ATOM   1462  CB  LYS A 188     -14.755 -10.467  -6.630  1.00  0.00           C  
ATOM   1463  O   LYS A 188     -12.019 -12.245  -6.982  1.00  0.00           O  
ATOM   1464  CG  LYS A 188     -16.085 -10.555  -5.897  1.00  0.00           C  
ATOM   1465  CD  LYS A 188     -17.256 -10.261  -6.827  1.00  0.00           C  
ATOM   1466  CE  LYS A 188     -18.580 -10.257  -6.075  1.00  0.00           C  
ATOM   1467  NZ  LYS A 188     -19.726  -9.925  -6.973  1.00  0.00           N  
ATOM   1468  N   LEU A 189     -11.699  -9.989  -6.989  1.00  0.00           N  
ATOM   1469  CA  LEU A 189     -10.495 -10.079  -7.807  1.00  0.00           C  
ATOM   1470  C   LEU A 189      -9.402 -10.857  -7.081  1.00  0.00           C  
ATOM   1471  CB  LEU A 189      -9.988  -8.680  -8.169  1.00  0.00           C  
ATOM   1472  O   LEU A 189      -8.705 -11.671  -7.691  1.00  0.00           O  
ATOM   1473  CG  LEU A 189      -8.698  -8.618  -8.989  1.00  0.00           C  
ATOM   1474  CD1 LEU A 189      -8.938  -9.158 -10.395  1.00  0.00           C  
ATOM   1475  CD2 LEU A 189      -8.166  -7.190  -9.042  1.00  0.00           C  
ATOM   1476  N   LEU A 190      -9.308 -10.714  -5.789  1.00  0.00           N  
ATOM   1477  CA  LEU A 190      -8.243 -11.319  -4.995  1.00  0.00           C  
ATOM   1478  C   LEU A 190      -8.532 -12.794  -4.733  1.00  0.00           C  
ATOM   1479  CB  LEU A 190      -8.077 -10.576  -3.667  1.00  0.00           C  
ATOM   1480  O   LEU A 190      -7.606 -13.592  -4.573  1.00  0.00           O  
ATOM   1481  CG  LEU A 190      -7.522  -9.153  -3.751  1.00  0.00           C  
ATOM   1482  CD1 LEU A 190      -7.501  -8.510  -2.369  1.00  0.00           C  
ATOM   1483  CD2 LEU A 190      -6.126  -9.159  -4.365  1.00  0.00           C  
ATOM   1484  N   THR A 191      -9.754 -13.170  -4.784  1.00  0.00           N  
ATOM   1485  CA  THR A 191     -10.106 -14.512  -4.333  1.00  0.00           C  
ATOM   1486  C   THR A 191     -10.522 -15.387  -5.512  1.00  0.00           C  
ATOM   1487  CB  THR A 191     -11.241 -14.473  -3.293  1.00  0.00           C  
ATOM   1488  O   THR A 191     -10.477 -16.616  -5.426  1.00  0.00           O  
ATOM   1489  CG2 THR A 191     -10.786 -13.789  -2.008  1.00  0.00           C  
ATOM   1490  OG1 THR A 191     -12.354 -13.752  -3.836  1.00  0.00           O  
ATOM   1491  N   ASP A 192     -10.880 -14.737  -6.618  1.00  0.00           N  
ATOM   1492  CA  ASP A 192     -11.361 -15.487  -7.775  1.00  0.00           C  
ATOM   1493  C   ASP A 192     -10.279 -15.599  -8.846  1.00  0.00           C  
ATOM   1494  CB  ASP A 192     -12.612 -14.827  -8.358  1.00  0.00           C  
ATOM   1495  O   ASP A 192      -9.957 -14.615  -9.516  1.00  0.00           O  
ATOM   1496  CG  ASP A 192     -13.277 -15.666  -9.436  1.00  0.00           C  
ATOM   1497  OD1 ASP A 192     -12.666 -16.650  -9.907  1.00  0.00           O  
ATOM   1498  OD2 ASP A 192     -14.420 -15.338  -9.821  1.00  0.00           O  
ATOM   1499  N   PRO A 193      -9.754 -16.721  -8.992  1.00  0.00           N  
ATOM   1500  CA  PRO A 193      -8.687 -16.937  -9.972  1.00  0.00           C  
ATOM   1501  C   PRO A 193      -9.110 -16.577 -11.394  1.00  0.00           C  
ATOM   1502  CB  PRO A 193      -8.395 -18.435  -9.852  1.00  0.00           C  
ATOM   1503  O   PRO A 193      -8.270 -16.197 -12.214  1.00  0.00           O  
ATOM   1504  CG  PRO A 193      -8.919 -18.819  -8.505  1.00  0.00           C  
ATOM   1505  CD  PRO A 193     -10.055 -17.901  -8.155  1.00  0.00           C  
ATOM   1506  N   GLU A 194     -10.378 -16.712 -11.701  1.00  0.00           N  
ATOM   1507  CA  GLU A 194     -10.889 -16.481 -13.049  1.00  0.00           C  
ATOM   1508  C   GLU A 194     -10.803 -15.005 -13.426  1.00  0.00           C  
ATOM   1509  CB  GLU A 194     -12.334 -16.971 -13.167  1.00  0.00           C  
ATOM   1510  O   GLU A 194     -10.750 -14.663 -14.609  1.00  0.00           O  
ATOM   1511  CG  GLU A 194     -12.481 -18.482 -13.063  1.00  0.00           C  
ATOM   1512  CD  GLU A 194     -13.893 -18.969 -13.348  1.00  0.00           C  
ATOM   1513  OE1 GLU A 194     -14.094 -20.196 -13.491  1.00  0.00           O  
ATOM   1514  OE2 GLU A 194     -14.804 -18.116 -13.431  1.00  0.00           O  
ATOM   1515  N   LEU A 195     -10.759 -14.140 -12.451  1.00  0.00           N  
ATOM   1516  CA  LEU A 195     -10.747 -12.704 -12.709  1.00  0.00           C  
ATOM   1517  C   LEU A 195      -9.318 -12.178 -12.790  1.00  0.00           C  
ATOM   1518  CB  LEU A 195     -11.517 -11.957 -11.616  1.00  0.00           C  
ATOM   1519  O   LEU A 195      -9.093 -11.040 -13.208  1.00  0.00           O  
ATOM   1520  CG  LEU A 195     -13.029 -12.185 -11.576  1.00  0.00           C  
ATOM   1521  CD1 LEU A 195     -13.640 -11.474 -10.373  1.00  0.00           C  
ATOM   1522  CD2 LEU A 195     -13.676 -11.707 -12.871  1.00  0.00           C  
ATOM   1523  N   GLN A 196      -8.403 -13.059 -12.524  1.00  0.00           N  
ATOM   1524  CA  GLN A 196      -7.012 -12.626 -12.446  1.00  0.00           C  
ATOM   1525  C   GLN A 196      -6.308 -12.791 -13.789  1.00  0.00           C  
ATOM   1526  CB  GLN A 196      -6.267 -13.406 -11.362  1.00  0.00           C  
ATOM   1527  O   GLN A 196      -6.245 -13.897 -14.331  1.00  0.00           O  
ATOM   1528  CG  GLN A 196      -6.826 -13.200  -9.961  1.00  0.00           C  
ATOM   1529  CD  GLN A 196      -6.274 -14.194  -8.957  1.00  0.00           C  
ATOM   1530  NE2 GLN A 196      -6.485 -13.920  -7.674  1.00  0.00           N  
ATOM   1531  OE1 GLN A 196      -5.664 -15.201  -9.331  1.00  0.00           O  
ATOM   1532  N   LYS A 197      -6.038 -11.690 -14.489  1.00  0.00           N  
ATOM   1533  CA  LYS A 197      -5.227 -11.690 -15.702  1.00  0.00           C  
ATOM   1534  C   LYS A 197      -3.787 -11.283 -15.401  1.00  0.00           C  
ATOM   1535  CB  LYS A 197      -5.828 -10.753 -16.751  1.00  0.00           C  
ATOM   1536  O   LYS A 197      -3.511 -10.112 -15.137  1.00  0.00           O  
ATOM   1537  CG  LYS A 197      -7.217 -11.160 -17.222  1.00  0.00           C  
ATOM   1538  CD  LYS A 197      -7.749 -10.206 -18.283  1.00  0.00           C  
ATOM   1539  CE  LYS A 197      -9.149 -10.598 -18.737  1.00  0.00           C  
ATOM   1540  NZ  LYS A 197      -9.685  -9.652 -19.760  1.00  0.00           N  
ATOM   1541  N   TRP A 198      -2.899 -12.258 -15.503  1.00  0.00           N  
ATOM   1542  CA  TRP A 198      -1.520 -12.048 -15.077  1.00  0.00           C  
ATOM   1543  C   TRP A 198      -0.621 -11.747 -16.271  1.00  0.00           C  
ATOM   1544  CB  TRP A 198      -0.996 -13.274 -14.323  1.00  0.00           C  
ATOM   1545  O   TRP A 198      -0.768 -12.353 -17.335  1.00  0.00           O  
ATOM   1546  CG  TRP A 198      -1.797 -13.629 -13.107  1.00  0.00           C  
ATOM   1547  CD1 TRP A 198      -2.708 -14.641 -12.986  1.00  0.00           C  
ATOM   1548  CD2 TRP A 198      -1.761 -12.967 -11.838  1.00  0.00           C  
ATOM   1549  CE2 TRP A 198      -2.677 -13.633 -10.994  1.00  0.00           C  
ATOM   1550  CE3 TRP A 198      -1.043 -11.875 -11.333  1.00  0.00           C  
ATOM   1551  NE1 TRP A 198      -3.240 -14.650 -11.717  1.00  0.00           N  
ATOM   1552  CH2 TRP A 198      -2.177 -12.171  -9.201  1.00  0.00           C  
ATOM   1553  CZ2 TRP A 198      -2.893 -13.242  -9.670  1.00  0.00           C  
ATOM   1554  CZ3 TRP A 198      -1.259 -11.488 -10.016  1.00  0.00           C  
ATOM   1555  N   ILE A 199       0.112 -10.709 -16.046  1.00  0.00           N  
ATOM   1556  CA  ILE A 199       1.104 -10.363 -17.058  1.00  0.00           C  
ATOM   1557  C   ILE A 199       2.502 -10.396 -16.444  1.00  0.00           C  
ATOM   1558  CB  ILE A 199       0.822  -8.974 -17.674  1.00  0.00           C  
ATOM   1559  O   ILE A 199       2.656 -10.262 -15.228  1.00  0.00           O  
ATOM   1560  CG1 ILE A 199       0.842  -7.894 -16.587  1.00  0.00           C  
ATOM   1561  CG2 ILE A 199      -0.516  -8.975 -18.420  1.00  0.00           C  
ATOM   1562  CD1 ILE A 199       0.855  -6.471 -17.128  1.00  0.00           C  
ATOM   1563  N   SER A 200       3.494 -10.801 -17.241  1.00  0.00           N  
ATOM   1564  CA  SER A 200       4.889 -10.764 -16.815  1.00  0.00           C  
ATOM   1565  C   SER A 200       5.697  -9.775 -17.649  1.00  0.00           C  
ATOM   1566  CB  SER A 200       5.517 -12.156 -16.910  1.00  0.00           C  
ATOM   1567  O   SER A 200       5.306  -9.434 -18.767  1.00  0.00           O  
ATOM   1568  OG  SER A 200       4.833 -13.074 -16.075  1.00  0.00           O  
ATOM   1569  N   GLY A 201       6.757  -9.215 -17.034  1.00  0.00           N  
ATOM   1570  CA  GLY A 201       7.668  -8.352 -17.770  1.00  0.00           C  
ATOM   1571  C   GLY A 201       7.108  -6.963 -18.012  1.00  0.00           C  
ATOM   1572  O   GLY A 201       7.495  -6.291 -18.971  1.00  0.00           O  
ATOM   1573  N   TRP A 202       6.169  -6.586 -17.205  1.00  0.00           N  
ATOM   1574  CA  TRP A 202       5.503  -5.299 -17.380  1.00  0.00           C  
ATOM   1575  C   TRP A 202       6.333  -4.170 -16.777  1.00  0.00           C  
ATOM   1576  CB  TRP A 202       4.111  -5.323 -16.743  1.00  0.00           C  
ATOM   1577  O   TRP A 202       7.001  -4.359 -15.757  1.00  0.00           O  
ATOM   1578  CG  TRP A 202       3.330  -4.058 -16.938  1.00  0.00           C  
ATOM   1579  CD1 TRP A 202       2.486  -3.762 -17.972  1.00  0.00           C  
ATOM   1580  CD2 TRP A 202       3.326  -2.915 -16.077  1.00  0.00           C  
ATOM   1581  CE2 TRP A 202       2.455  -1.963 -16.650  1.00  0.00           C  
ATOM   1582  CE3 TRP A 202       3.974  -2.605 -14.874  1.00  0.00           C  
ATOM   1583  NE1 TRP A 202       1.957  -2.503 -17.805  1.00  0.00           N  
ATOM   1584  CH2 TRP A 202       2.863  -0.441 -14.884  1.00  0.00           C  
ATOM   1585  CZ2 TRP A 202       2.216  -0.719 -16.060  1.00  0.00           C  
ATOM   1586  CZ3 TRP A 202       3.735  -1.367 -14.288  1.00  0.00           C  
ATOM   1587  N   ARG A 203       6.418  -3.007 -17.364  1.00  0.00           N  
ATOM   1588  CA  ARG A 203       6.991  -1.780 -16.821  1.00  0.00           C  
ATOM   1589  C   ARG A 203       6.064  -0.592 -17.054  1.00  0.00           C  
ATOM   1590  CB  ARG A 203       8.362  -1.505 -17.443  1.00  0.00           C  
ATOM   1591  O   ARG A 203       5.323  -0.560 -18.039  1.00  0.00           O  
ATOM   1592  CG  ARG A 203       8.303  -1.084 -18.903  1.00  0.00           C  
ATOM   1593  CD  ARG A 203       9.686  -0.771 -19.456  1.00  0.00           C  
ATOM   1594  NE  ARG A 203       9.623  -0.333 -20.847  1.00  0.00           N  
ATOM   1595  NH1 ARG A 203      11.885   0.104 -21.028  1.00  0.00           N  
ATOM   1596  NH2 ARG A 203      10.499   0.450 -22.821  1.00  0.00           N  
ATOM   1597  CZ  ARG A 203      10.669   0.073 -21.562  1.00  0.00           C  
ATOM   1598  N   LEU A 204       6.024   0.317 -16.058  1.00  0.00           N  
ATOM   1599  CA  LEU A 204       5.178   1.499 -16.185  1.00  0.00           C  
ATOM   1600  C   LEU A 204       5.664   2.395 -17.319  1.00  0.00           C  
ATOM   1601  CB  LEU A 204       5.154   2.285 -14.872  1.00  0.00           C  
ATOM   1602  O   LEU A 204       6.850   2.725 -17.391  1.00  0.00           O  
ATOM   1603  CG  LEU A 204       4.229   3.502 -14.827  1.00  0.00           C  
ATOM   1604  CD1 LEU A 204       2.770   3.059 -14.821  1.00  0.00           C  
ATOM   1605  CD2 LEU A 204       4.537   4.364 -13.607  1.00  0.00           C  
ATOM   1606  N   ASN A 205       4.762   2.562 -18.228  1.00  0.00           N  
ATOM   1607  CA  ASN A 205       4.997   3.572 -19.255  1.00  0.00           C  
ATOM   1608  C   ASN A 205       4.429   4.929 -18.847  1.00  0.00           C  
ATOM   1609  CB  ASN A 205       4.400   3.127 -20.592  1.00  0.00           C  
ATOM   1610  O   ASN A 205       3.213   5.128 -18.865  1.00  0.00           O  
ATOM   1611  CG  ASN A 205       4.825   4.014 -21.745  1.00  0.00           C  
ATOM   1612  ND2 ASN A 205       4.750   3.483 -22.960  1.00  0.00           N  
ATOM   1613  OD1 ASN A 205       5.219   5.166 -21.546  1.00  0.00           O  
ATOM   1614  N   ALA A 206       5.235   5.794 -18.242  1.00  0.00           N  
ATOM   1615  CA  ALA A 206       4.795   7.095 -17.743  1.00  0.00           C  
ATOM   1616  C   ALA A 206       4.026   7.862 -18.814  1.00  0.00           C  
ATOM   1617  CB  ALA A 206       5.991   7.913 -17.262  1.00  0.00           C  
ATOM   1618  O   ALA A 206       3.161   8.682 -18.499  1.00  0.00           O  
ATOM   1619  N   ASP A 207       4.318   7.518 -20.095  1.00  0.00           N  
ATOM   1620  CA  ASP A 207       3.645   8.228 -21.179  1.00  0.00           C  
ATOM   1621  C   ASP A 207       2.183   7.799 -21.292  1.00  0.00           C  
ATOM   1622  CB  ASP A 207       4.367   7.990 -22.506  1.00  0.00           C  
ATOM   1623  O   ASP A 207       1.335   8.578 -21.732  1.00  0.00           O  
ATOM   1624  CG  ASP A 207       5.736   8.645 -22.562  1.00  0.00           C  
ATOM   1625  OD1 ASP A 207       5.960   9.651 -21.856  1.00  0.00           O  
ATOM   1626  OD2 ASP A 207       6.598   8.151 -23.322  1.00  0.00           O  
ATOM   1627  N   SER A 208       1.862   6.652 -20.695  1.00  0.00           N  
ATOM   1628  CA  SER A 208       0.539   6.073 -20.907  1.00  0.00           C  
ATOM   1629  C   SER A 208      -0.327   6.201 -19.658  1.00  0.00           C  
ATOM   1630  CB  SER A 208       0.655   4.602 -21.309  1.00  0.00           C  
ATOM   1631  O   SER A 208      -1.547   6.032 -19.722  1.00  0.00           O  
ATOM   1632  OG  SER A 208       1.366   3.867 -20.327  1.00  0.00           O  
ATOM   1633  N   VAL A 209       0.268   6.618 -18.492  1.00  0.00           N  
ATOM   1634  CA  VAL A 209      -0.543   6.626 -17.279  1.00  0.00           C  
ATOM   1635  C   VAL A 209      -1.121   8.021 -17.053  1.00  0.00           C  
ATOM   1636  CB  VAL A 209       0.275   6.182 -16.046  1.00  0.00           C  
ATOM   1637  O   VAL A 209      -0.401   9.019 -17.134  1.00  0.00           O  
ATOM   1638  CG1 VAL A 209      -0.588   6.213 -14.785  1.00  0.00           C  
ATOM   1639  CG2 VAL A 209       0.856   4.786 -16.265  1.00  0.00           C  
ATOM   1640  N   PHE A 210      -2.367   8.218 -17.438  1.00  0.00           N  
ATOM   1641  CA  PHE A 210      -3.196   9.396 -17.213  1.00  0.00           C  
ATOM   1642  C   PHE A 210      -3.541   9.541 -15.736  1.00  0.00           C  
ATOM   1643  CB  PHE A 210      -4.479   9.320 -18.047  1.00  0.00           C  
ATOM   1644  O   PHE A 210      -4.164   8.655 -15.148  1.00  0.00           O  
ATOM   1645  CG  PHE A 210      -5.192  10.637 -18.184  1.00  0.00           C  
ATOM   1646  CD1 PHE A 210      -6.283  10.940 -17.378  1.00  0.00           C  
ATOM   1647  CD2 PHE A 210      -4.773  11.574 -19.120  1.00  0.00           C  
ATOM   1648  CE1 PHE A 210      -6.946  12.159 -17.503  1.00  0.00           C  
ATOM   1649  CE2 PHE A 210      -5.430  12.794 -19.250  1.00  0.00           C  
ATOM   1650  CZ  PHE A 210      -6.517  13.084 -18.442  1.00  0.00           C  
ATOM   1651  N   TRP A 211      -2.727  10.147 -14.885  1.00  0.00           N  
ATOM   1652  CA  TRP A 211      -3.029  10.527 -13.509  1.00  0.00           C  
ATOM   1653  C   TRP A 211      -4.036  11.671 -13.469  1.00  0.00           C  
ATOM   1654  CB  TRP A 211      -1.750  10.929 -12.769  1.00  0.00           C  
ATOM   1655  O   TRP A 211      -4.018  12.490 -12.547  1.00  0.00           O  
ATOM   1656  CG  TRP A 211      -0.750   9.820 -12.634  1.00  0.00           C  
ATOM   1657  CD1 TRP A 211       0.243   9.494 -13.516  1.00  0.00           C  
ATOM   1658  CD2 TRP A 211      -0.650   8.886 -11.555  1.00  0.00           C  
ATOM   1659  CE2 TRP A 211       0.428   8.022 -11.848  1.00  0.00           C  
ATOM   1660  CE3 TRP A 211      -1.367   8.697 -10.366  1.00  0.00           C  
ATOM   1661  NE1 TRP A 211       0.955   8.414 -13.049  1.00  0.00           N  
ATOM   1662  CH2 TRP A 211       0.087   6.820  -9.837  1.00  0.00           C  
ATOM   1663  CZ2 TRP A 211       0.806   6.983 -10.993  1.00  0.00           C  
ATOM   1664  CZ3 TRP A 211      -0.990   7.663  -9.517  1.00  0.00           C  
ATOM   1665  N   GLY A 212      -5.079  11.681 -14.347  1.00  0.00           N  
ATOM   1666  CA  GLY A 212      -6.211  12.586 -14.216  1.00  0.00           C  
ATOM   1667  C   GLY A 212      -5.799  14.037 -14.059  1.00  0.00           C  
ATOM   1668  O   GLY A 212      -6.612  14.881 -13.675  1.00  0.00           O  
ATOM   1669  N   GLY A 213      -4.511  14.461 -14.523  1.00  0.00           N  
ATOM   1670  CA  GLY A 213      -3.987  15.818 -14.536  1.00  0.00           C  
ATOM   1671  C   GLY A 213      -2.655  15.951 -13.822  1.00  0.00           C  
ATOM   1672  O   GLY A 213      -2.038  17.018 -13.841  1.00  0.00           O  
ATOM   1673  N   HIS A 214      -2.206  14.864 -13.096  1.00  0.00           N  
ATOM   1674  CA  HIS A 214      -0.945  14.861 -12.362  1.00  0.00           C  
ATOM   1675  C   HIS A 214       0.205  14.391 -13.245  1.00  0.00           C  
ATOM   1676  CB  HIS A 214      -1.050  13.974 -11.120  1.00  0.00           C  
ATOM   1677  O   HIS A 214       0.093  13.369 -13.927  1.00  0.00           O  
ATOM   1678  CG  HIS A 214      -2.032  14.472 -10.108  1.00  0.00           C  
ATOM   1679  CD2 HIS A 214      -3.315  14.115  -9.862  1.00  0.00           C  
ATOM   1680  ND1 HIS A 214      -1.728  15.466  -9.202  1.00  0.00           N  
ATOM   1681  CE1 HIS A 214      -2.784  15.697  -8.441  1.00  0.00           C  
ATOM   1682  NE2 HIS A 214      -3.760  14.890  -8.820  1.00  0.00           N  
ATOM   1683  N   LYS A 215       0.733  15.184 -14.140  1.00  0.00           N  
ATOM   1684  CA  LYS A 215       1.891  14.849 -14.963  1.00  0.00           C  
ATOM   1685  C   LYS A 215       3.052  14.357 -14.105  1.00  0.00           C  
ATOM   1686  CB  LYS A 215       2.327  16.058 -15.793  1.00  0.00           C  
ATOM   1687  O   LYS A 215       3.341  14.932 -13.053  1.00  0.00           O  
ATOM   1688  CG  LYS A 215       1.467  16.309 -17.022  1.00  0.00           C  
ATOM   1689  CD  LYS A 215       2.033  17.431 -17.882  1.00  0.00           C  
ATOM   1690  CE  LYS A 215       1.120  17.752 -19.057  1.00  0.00           C  
ATOM   1691  NZ  LYS A 215       1.664  18.863 -19.895  1.00  0.00           N  
ATOM   1692  N   VAL A 216       3.284  13.067 -14.040  1.00  0.00           N  
ATOM   1693  CA  VAL A 216       4.527  12.577 -13.452  1.00  0.00           C  
ATOM   1694  C   VAL A 216       5.717  13.287 -14.093  1.00  0.00           C  
ATOM   1695  CB  VAL A 216       4.668  11.047 -13.616  1.00  0.00           C  
ATOM   1696  O   VAL A 216       5.834  13.333 -15.320  1.00  0.00           O  
ATOM   1697  CG1 VAL A 216       5.963  10.553 -12.975  1.00  0.00           C  
ATOM   1698  CG2 VAL A 216       3.461  10.333 -13.008  1.00  0.00           C  
ATOM   1699  N   PHE A 217       6.077  14.465 -13.634  1.00  0.00           N  
ATOM   1700  CA  PHE A 217       7.269  15.092 -14.192  1.00  0.00           C  
ATOM   1701  C   PHE A 217       8.470  14.159 -14.086  1.00  0.00           C  
ATOM   1702  CB  PHE A 217       7.567  16.414 -13.478  1.00  0.00           C  
ATOM   1703  O   PHE A 217       8.752  13.620 -13.014  1.00  0.00           O  
ATOM   1704  CG  PHE A 217       6.549  17.490 -13.742  1.00  0.00           C  
ATOM   1705  CD1 PHE A 217       6.638  18.287 -14.877  1.00  0.00           C  
ATOM   1706  CD2 PHE A 217       5.502  17.704 -12.855  1.00  0.00           C  
ATOM   1707  CE1 PHE A 217       5.696  19.283 -15.124  1.00  0.00           C  
ATOM   1708  CE2 PHE A 217       4.557  18.698 -13.096  1.00  0.00           C  
ATOM   1709  CZ  PHE A 217       4.657  19.487 -14.230  1.00  0.00           C  
ATOM   1710  N   MET A 218       8.691  13.268 -15.120  1.00  0.00           N  
ATOM   1711  CA  MET A 218       9.884  12.449 -15.318  1.00  0.00           C  
ATOM   1712  C   MET A 218      11.143  13.310 -15.302  1.00  0.00           C  
ATOM   1713  CB  MET A 218       9.795  11.678 -16.636  1.00  0.00           C  
ATOM   1714  O   MET A 218      11.179  14.376 -15.918  1.00  0.00           O  
ATOM   1715  CG  MET A 218       8.749  10.575 -16.632  1.00  0.00           C  
ATOM   1716  SD  MET A 218       9.493   8.902 -16.497  1.00  0.00           S  
ATOM   1717  CE  MET A 218       8.200   7.913 -17.298  1.00  0.00           C  
ATOM   1718  N   ASP A 219      11.466  14.040 -14.208  1.00  0.00           N  
ATOM   1719  CA  ASP A 219      12.812  14.591 -14.334  1.00  0.00           C  
ATOM   1720  C   ASP A 219      12.807  16.105 -14.136  1.00  0.00           C  
ATOM   1721  CB  ASP A 219      13.409  14.241 -15.699  1.00  0.00           C  
ATOM   1722  O   ASP A 219      12.991  16.862 -15.091  1.00  0.00           O  
ATOM   1723  CG  ASP A 219      14.122  12.901 -15.709  1.00  0.00           C  
ATOM   1724  OD1 ASP A 219      14.496  12.401 -14.626  1.00  0.00           O  
ATOM   1725  OD2 ASP A 219      14.315  12.340 -16.809  1.00  0.00           O  
ATOM   1726  N   LYS A 220      12.203  16.576 -13.066  1.00  0.00           N  
ATOM   1727  CA  LYS A 220      12.696  17.934 -12.858  1.00  0.00           C  
ATOM   1728  C   LYS A 220      14.106  17.924 -12.274  1.00  0.00           C  
ATOM   1729  CB  LYS A 220      11.754  18.713 -11.939  1.00  0.00           C  
ATOM   1730  O   LYS A 220      14.434  17.072 -11.446  1.00  0.00           O  
ATOM   1731  CG  LYS A 220      10.510  19.246 -12.635  1.00  0.00           C  
ATOM   1732  CD  LYS A 220       9.730  20.196 -11.735  1.00  0.00           C  
ATOM   1733  CE  LYS A 220       8.454  20.684 -12.408  1.00  0.00           C  
ATOM   1734  NZ  LYS A 220       7.687  21.618 -11.532  1.00  0.00           N  
ATOM   1735  N   PRO A 221      15.142  18.395 -13.004  1.00  0.00           N  
ATOM   1736  CA  PRO A 221      16.537  18.488 -12.569  1.00  0.00           C  
ATOM   1737  C   PRO A 221      16.684  18.454 -11.049  1.00  0.00           C  
ATOM   1738  CB  PRO A 221      16.993  19.836 -13.132  1.00  0.00           C  
ATOM   1739  O   PRO A 221      15.799  18.921 -10.329  1.00  0.00           O  
ATOM   1740  CG  PRO A 221      15.765  20.429 -13.744  1.00  0.00           C  
ATOM   1741  CD  PRO A 221      14.632  19.457 -13.579  1.00  0.00           C  
TER    1742      PRO A 221
ENDMDL
END
