# Supplementary material for: Improving Protein Expression, Stability, and Function with ProteinMPNN
Source: J Am Chem Soc. 2024 Jan 9;146(3):2054–61. doi: 10.1021/jacs.3c10941 (PMC10811672; doi:10.1021/jacs.3c10941)
Supplement: Supplementary file 2 — ja3c10941_si_002.zip [file ja3c10941_si_002.zip › Sumida_Design_Structures_Idealizing_with_ProteinMPNN/TEV/hyperTEV0086_m3_44.pdb]

MODEL     1
ATOM      1  N   SER A   1     -20.102  19.499  21.002  1.00  0.00           N  
ATOM      2  CA  SER A   1     -19.406  18.326  21.521  1.00  0.00           C  
ATOM      3  C   SER A   1     -19.610  17.116  20.616  1.00  0.00           C  
ATOM      4  CB  SER A   1     -19.885  18.001  22.937  1.00  0.00           C  
ATOM      5  O   SER A   1     -18.900  16.116  20.738  1.00  0.00           O  
ATOM      6  OG  SER A   1     -21.278  17.742  22.949  1.00  0.00           O  
ATOM      7  N   GLU A   2     -20.671  17.098  19.668  1.00  0.00           N  
ATOM      8  CA  GLU A   2     -21.038  15.995  18.785  1.00  0.00           C  
ATOM      9  C   GLU A   2     -20.005  15.806  17.678  1.00  0.00           C  
ATOM     10  CB  GLU A   2     -22.423  16.232  18.177  1.00  0.00           C  
ATOM     11  O   GLU A   2     -19.753  14.681  17.243  1.00  0.00           O  
ATOM     12  CG  GLU A   2     -23.544  15.495  18.895  1.00  0.00           C  
ATOM     13  CD  GLU A   2     -24.881  15.587  18.176  1.00  0.00           C  
ATOM     14  OE1 GLU A   2     -25.866  14.973  18.645  1.00  0.00           O  
ATOM     15  OE2 GLU A   2     -24.942  16.279  17.135  1.00  0.00           O  
ATOM     16  N   SER A   3     -18.970  16.666  17.531  1.00  0.00           N  
ATOM     17  CA  SER A   3     -17.981  16.507  16.470  1.00  0.00           C  
ATOM     18  C   SER A   3     -16.578  16.338  17.043  1.00  0.00           C  
ATOM     19  CB  SER A   3     -18.012  17.708  15.523  1.00  0.00           C  
ATOM     20  O   SER A   3     -15.605  16.224  16.293  1.00  0.00           O  
ATOM     21  OG  SER A   3     -17.606  18.888  16.194  1.00  0.00           O  
ATOM     22  N   ALA A   4     -16.493  16.404  18.451  1.00  0.00           N  
ATOM     23  CA  ALA A   4     -15.127  16.427  18.967  1.00  0.00           C  
ATOM     24  C   ALA A   4     -14.466  15.058  18.833  1.00  0.00           C  
ATOM     25  CB  ALA A   4     -15.117  16.878  20.426  1.00  0.00           C  
ATOM     26  O   ALA A   4     -13.248  14.963  18.668  1.00  0.00           O  
ATOM     27  N   ALA A   5     -15.372  13.970  18.757  1.00  0.00           N  
ATOM     28  CA  ALA A   5     -14.806  12.631  18.618  1.00  0.00           C  
ATOM     29  C   ALA A   5     -15.611  11.796  17.626  1.00  0.00           C  
ATOM     30  CB  ALA A   5     -14.750  11.933  19.974  1.00  0.00           C  
ATOM     31  O   ALA A   5     -16.809  11.574  17.821  1.00  0.00           O  
ATOM     32  N   PRO A   6     -15.039  11.574  16.544  1.00  0.00           N  
ATOM     33  CA  PRO A   6     -15.785  10.715  15.622  1.00  0.00           C  
ATOM     34  C   PRO A   6     -16.158   9.369  16.239  1.00  0.00           C  
ATOM     35  CB  PRO A   6     -14.817  10.529  14.451  1.00  0.00           C  
ATOM     36  O   PRO A   6     -15.507   8.919  17.186  1.00  0.00           O  
ATOM     37  CG  PRO A   6     -13.640  11.386  14.789  1.00  0.00           C  
ATOM     38  CD  PRO A   6     -13.783  11.854  16.209  1.00  0.00           C  
ATOM     39  N   GLY A   7     -17.469   8.918  16.083  1.00  0.00           N  
ATOM     40  CA  GLY A   7     -17.968   7.623  16.518  1.00  0.00           C  
ATOM     41  C   GLY A   7     -17.210   6.457  15.911  1.00  0.00           C  
ATOM     42  O   GLY A   7     -16.201   6.653  15.230  1.00  0.00           O  
ATOM     43  N   PRO A   8     -17.600   5.301  16.310  1.00  0.00           N  
ATOM     44  CA  PRO A   8     -16.974   4.098  15.756  1.00  0.00           C  
ATOM     45  C   PRO A   8     -17.060   4.036  14.233  1.00  0.00           C  
ATOM     46  CB  PRO A   8     -17.772   2.959  16.395  1.00  0.00           C  
ATOM     47  O   PRO A   8     -18.053   4.476  13.648  1.00  0.00           O  
ATOM     48  CG  PRO A   8     -18.470   3.588  17.558  1.00  0.00           C  
ATOM     49  CD  PRO A   8     -18.644   5.053  17.275  1.00  0.00           C  
ATOM     50  N   ARG A   9     -16.004   3.634  13.647  1.00  0.00           N  
ATOM     51  CA  ARG A   9     -15.979   3.466  12.197  1.00  0.00           C  
ATOM     52  C   ARG A   9     -15.644   2.027  11.818  1.00  0.00           C  
ATOM     53  CB  ARG A   9     -14.970   4.424  11.562  1.00  0.00           C  
ATOM     54  O   ARG A   9     -14.794   1.395  12.449  1.00  0.00           O  
ATOM     55  CG  ARG A   9     -14.911   4.341  10.045  1.00  0.00           C  
ATOM     56  CD  ARG A   9     -14.048   5.446   9.452  1.00  0.00           C  
ATOM     57  NE  ARG A   9     -14.694   6.751   9.561  1.00  0.00           N  
ATOM     58  NH1 ARG A   9     -16.080   6.448   7.738  1.00  0.00           N  
ATOM     59  NH2 ARG A   9     -16.163   8.402   8.934  1.00  0.00           N  
ATOM     60  CZ  ARG A   9     -15.644   7.197   8.744  1.00  0.00           C  
ATOM     61  N   ASP A  10     -16.293   1.602  10.833  1.00  0.00           N  
ATOM     62  CA  ASP A  10     -16.048   0.269  10.291  1.00  0.00           C  
ATOM     63  C   ASP A  10     -14.951   0.300   9.230  1.00  0.00           C  
ATOM     64  CB  ASP A  10     -17.333  -0.316   9.702  1.00  0.00           C  
ATOM     65  O   ASP A  10     -15.158   0.818   8.131  1.00  0.00           O  
ATOM     66  CG  ASP A  10     -17.178  -1.760   9.258  1.00  0.00           C  
ATOM     67  OD1 ASP A  10     -16.103  -2.356   9.483  1.00  0.00           O  
ATOM     68  OD2 ASP A  10     -18.140  -2.306   8.675  1.00  0.00           O  
ATOM     69  N   TYR A  11     -13.745  -0.325   9.528  1.00  0.00           N  
ATOM     70  CA  TYR A  11     -12.629  -0.323   8.588  1.00  0.00           C  
ATOM     71  C   TYR A  11     -12.580  -1.624   7.797  1.00  0.00           C  
ATOM     72  CB  TYR A  11     -11.304  -0.110   9.326  1.00  0.00           C  
ATOM     73  O   TYR A  11     -11.641  -1.858   7.032  1.00  0.00           O  
ATOM     74  CG  TYR A  11     -11.155   1.270   9.920  1.00  0.00           C  
ATOM     75  CD1 TYR A  11     -10.757   2.348   9.134  1.00  0.00           C  
ATOM     76  CD2 TYR A  11     -11.410   1.497  11.268  1.00  0.00           C  
ATOM     77  CE1 TYR A  11     -10.616   3.621   9.677  1.00  0.00           C  
ATOM     78  CE2 TYR A  11     -11.272   2.766  11.822  1.00  0.00           C  
ATOM     79  OH  TYR A  11     -10.738   5.078  11.563  1.00  0.00           O  
ATOM     80  CZ  TYR A  11     -10.876   3.820  11.020  1.00  0.00           C  
ATOM     81  N   ASN A  12     -13.539  -2.466   7.957  1.00  0.00           N  
ATOM     82  CA  ASN A  12     -13.580  -3.783   7.331  1.00  0.00           C  
ATOM     83  C   ASN A  12     -13.650  -3.680   5.811  1.00  0.00           C  
ATOM     84  CB  ASN A  12     -14.764  -4.593   7.864  1.00  0.00           C  
ATOM     85  O   ASN A  12     -12.985  -4.437   5.101  1.00  0.00           O  
ATOM     86  CG  ASN A  12     -14.486  -5.211   9.220  1.00  0.00           C  
ATOM     87  ND2 ASN A  12     -15.540  -5.447   9.992  1.00  0.00           N  
ATOM     88  OD1 ASN A  12     -13.333  -5.473   9.572  1.00  0.00           O  
ATOM     89  N   PRO A  13     -14.371  -2.718   5.326  1.00  0.00           N  
ATOM     90  CA  PRO A  13     -14.400  -2.605   3.866  1.00  0.00           C  
ATOM     91  C   PRO A  13     -13.027  -2.306   3.270  1.00  0.00           C  
ATOM     92  CB  PRO A  13     -15.367  -1.444   3.621  1.00  0.00           C  
ATOM     93  O   PRO A  13     -12.715  -2.764   2.167  1.00  0.00           O  
ATOM     94  CG  PRO A  13     -16.301  -1.472   4.787  1.00  0.00           C  
ATOM     95  CD  PRO A  13     -15.521  -1.845   6.015  1.00  0.00           C  
ATOM     96  N   ILE A  14     -12.204  -1.624   4.002  1.00  0.00           N  
ATOM     97  CA  ILE A  14     -10.849  -1.328   3.551  1.00  0.00           C  
ATOM     98  C   ILE A  14      -9.948  -2.537   3.796  1.00  0.00           C  
ATOM     99  CB  ILE A  14     -10.276  -0.081   4.261  1.00  0.00           C  
ATOM    100  O   ILE A  14      -9.233  -2.979   2.893  1.00  0.00           O  
ATOM    101  CG1 ILE A  14     -11.089   1.165   3.890  1.00  0.00           C  
ATOM    102  CG2 ILE A  14      -8.797   0.107   3.914  1.00  0.00           C  
ATOM    103  CD1 ILE A  14     -10.754   2.394   4.724  1.00  0.00           C  
ATOM    104  N   SER A  15     -10.031  -3.094   5.001  1.00  0.00           N  
ATOM    105  CA  SER A  15      -9.142  -4.187   5.381  1.00  0.00           C  
ATOM    106  C   SER A  15      -9.365  -5.412   4.502  1.00  0.00           C  
ATOM    107  CB  SER A  15      -9.347  -4.559   6.850  1.00  0.00           C  
ATOM    108  O   SER A  15      -8.425  -6.158   4.217  1.00  0.00           O  
ATOM    109  OG  SER A  15     -10.679  -4.983   7.080  1.00  0.00           O  
ATOM    110  N   SER A  16     -10.602  -5.654   4.014  1.00  0.00           N  
ATOM    111  CA  SER A  16     -10.946  -6.822   3.210  1.00  0.00           C  
ATOM    112  C   SER A  16     -10.322  -6.739   1.820  1.00  0.00           C  
ATOM    113  CB  SER A  16     -12.464  -6.962   3.089  1.00  0.00           C  
ATOM    114  O   SER A  16     -10.314  -7.723   1.078  1.00  0.00           O  
ATOM    115  OG  SER A  16     -13.014  -5.873   2.367  1.00  0.00           O  
ATOM    116  N   THR A  17      -9.799  -5.540   1.433  1.00  0.00           N  
ATOM    117  CA  THR A  17      -9.233  -5.367   0.100  1.00  0.00           C  
ATOM    118  C   THR A  17      -7.709  -5.424   0.148  1.00  0.00           C  
ATOM    119  CB  THR A  17      -9.681  -4.034  -0.529  1.00  0.00           C  
ATOM    120  O   THR A  17      -7.047  -5.362  -0.891  1.00  0.00           O  
ATOM    121  CG2 THR A  17     -11.199  -3.899  -0.508  1.00  0.00           C  
ATOM    122  OG1 THR A  17      -9.105  -2.949   0.208  1.00  0.00           O  
ATOM    123  N   ILE A  18      -7.145  -5.532   1.351  1.00  0.00           N  
ATOM    124  CA  ILE A  18      -5.697  -5.530   1.529  1.00  0.00           C  
ATOM    125  C   ILE A  18      -5.123  -6.877   1.098  1.00  0.00           C  
ATOM    126  CB  ILE A  18      -5.308  -5.224   2.992  1.00  0.00           C  
ATOM    127  O   ILE A  18      -5.678  -7.929   1.424  1.00  0.00           O  
ATOM    128  CG1 ILE A  18      -5.699  -3.789   3.361  1.00  0.00           C  
ATOM    129  CG2 ILE A  18      -3.811  -5.458   3.213  1.00  0.00           C  
ATOM    130  CD1 ILE A  18      -5.511  -3.454   4.834  1.00  0.00           C  
ATOM    131  N   VAL A  19      -4.041  -6.848   0.336  1.00  0.00           N  
ATOM    132  CA  VAL A  19      -3.353  -8.047  -0.131  1.00  0.00           C  
ATOM    133  C   VAL A  19      -1.889  -8.004   0.301  1.00  0.00           C  
ATOM    134  CB  VAL A  19      -3.451  -8.196  -1.666  1.00  0.00           C  
ATOM    135  O   VAL A  19      -1.337  -6.927   0.539  1.00  0.00           O  
ATOM    136  CG1 VAL A  19      -4.907  -8.347  -2.102  1.00  0.00           C  
ATOM    137  CG2 VAL A  19      -2.803  -7.000  -2.360  1.00  0.00           C  
ATOM    138  N   LYS A  20      -1.359  -9.182   0.496  1.00  0.00           N  
ATOM    139  CA  LYS A  20       0.080  -9.319   0.706  1.00  0.00           C  
ATOM    140  C   LYS A  20       0.786  -9.730  -0.583  1.00  0.00           C  
ATOM    141  CB  LYS A  20       0.366 -10.339   1.809  1.00  0.00           C  
ATOM    142  O   LYS A  20       0.423 -10.731  -1.204  1.00  0.00           O  
ATOM    143  CG  LYS A  20       1.829 -10.407   2.224  1.00  0.00           C  
ATOM    144  CD  LYS A  20       2.036 -11.373   3.384  1.00  0.00           C  
ATOM    145  CE  LYS A  20       3.486 -11.388   3.847  1.00  0.00           C  
ATOM    146  NZ  LYS A  20       3.692 -12.325   4.992  1.00  0.00           N  
ATOM    147  N   LEU A  21       1.785  -8.910  -0.952  1.00  0.00           N  
ATOM    148  CA  LEU A  21       2.530  -9.141  -2.185  1.00  0.00           C  
ATOM    149  C   LEU A  21       3.967  -9.551  -1.883  1.00  0.00           C  
ATOM    150  CB  LEU A  21       2.518  -7.886  -3.061  1.00  0.00           C  
ATOM    151  O   LEU A  21       4.656  -8.888  -1.103  1.00  0.00           O  
ATOM    152  CG  LEU A  21       1.147  -7.270  -3.345  1.00  0.00           C  
ATOM    153  CD1 LEU A  21       1.306  -5.872  -3.934  1.00  0.00           C  
ATOM    154  CD2 LEU A  21       0.343  -8.163  -4.284  1.00  0.00           C  
ATOM    155  N   THR A  22       4.322 -10.640  -2.483  1.00  0.00           N  
ATOM    156  CA  THR A  22       5.705 -11.087  -2.353  1.00  0.00           C  
ATOM    157  C   THR A  22       6.341 -11.283  -3.726  1.00  0.00           C  
ATOM    158  CB  THR A  22       5.795 -12.397  -1.550  1.00  0.00           C  
ATOM    159  O   THR A  22       5.922 -12.154  -4.491  1.00  0.00           O  
ATOM    160  CG2 THR A  22       7.247 -12.807  -1.327  1.00  0.00           C  
ATOM    161  OG1 THR A  22       5.161 -12.216  -0.278  1.00  0.00           O  
ATOM    162  N   ASN A  23       7.345 -10.399  -4.026  1.00  0.00           N  
ATOM    163  CA  ASN A  23       8.112 -10.500  -5.264  1.00  0.00           C  
ATOM    164  C   ASN A  23       9.439 -11.221  -5.044  1.00  0.00           C  
ATOM    165  CB  ASN A  23       8.354  -9.112  -5.860  1.00  0.00           C  
ATOM    166  O   ASN A  23      10.310 -10.722  -4.329  1.00  0.00           O  
ATOM    167  CG  ASN A  23       9.048  -9.168  -7.207  1.00  0.00           C  
ATOM    168  ND2 ASN A  23       9.188  -8.014  -7.850  1.00  0.00           N  
ATOM    169  OD1 ASN A  23       9.453 -10.239  -7.666  1.00  0.00           O  
ATOM    170  N   THR A  24       9.553 -12.363  -5.674  1.00  0.00           N  
ATOM    171  CA  THR A  24      10.778 -13.152  -5.619  1.00  0.00           C  
ATOM    172  C   THR A  24      11.505 -13.116  -6.961  1.00  0.00           C  
ATOM    173  CB  THR A  24      10.485 -14.613  -5.231  1.00  0.00           C  
ATOM    174  O   THR A  24      11.003 -13.636  -7.959  1.00  0.00           O  
ATOM    175  CG2 THR A  24      11.776 -15.408  -5.067  1.00  0.00           C  
ATOM    176  OG1 THR A  24       9.763 -14.636  -3.993  1.00  0.00           O  
ATOM    177  N   SER A  25      12.645 -12.351  -6.944  1.00  0.00           N  
ATOM    178  CA  SER A  25      13.447 -12.202  -8.154  1.00  0.00           C  
ATOM    179  C   SER A  25      14.938 -12.215  -7.833  1.00  0.00           C  
ATOM    180  CB  SER A  25      13.085 -10.907  -8.882  1.00  0.00           C  
ATOM    181  O   SER A  25      15.371 -11.616  -6.847  1.00  0.00           O  
ATOM    182  OG  SER A  25      11.716 -10.904  -9.251  1.00  0.00           O  
ATOM    183  N   ASP A  26      15.680 -13.004  -8.610  1.00  0.00           N  
ATOM    184  CA  ASP A  26      17.135 -13.048  -8.503  1.00  0.00           C  
ATOM    185  C   ASP A  26      17.570 -13.466  -7.101  1.00  0.00           C  
ATOM    186  CB  ASP A  26      17.740 -11.689  -8.859  1.00  0.00           C  
ATOM    187  O   ASP A  26      18.471 -12.859  -6.518  1.00  0.00           O  
ATOM    188  CG  ASP A  26      17.559 -11.323 -10.322  1.00  0.00           C  
ATOM    189  OD1 ASP A  26      17.437 -12.235 -11.168  1.00  0.00           O  
ATOM    190  OD2 ASP A  26      17.540 -10.112 -10.631  1.00  0.00           O  
ATOM    191  N   GLY A  27      16.885 -14.451  -6.417  1.00  0.00           N  
ATOM    192  CA  GLY A  27      17.250 -15.009  -5.124  1.00  0.00           C  
ATOM    193  C   GLY A  27      16.851 -14.123  -3.959  1.00  0.00           C  
ATOM    194  O   GLY A  27      17.173 -14.422  -2.807  1.00  0.00           O  
ATOM    195  N   ARG A  28      16.236 -12.997  -4.226  1.00  0.00           N  
ATOM    196  CA  ARG A  28      15.785 -12.080  -3.184  1.00  0.00           C  
ATOM    197  C   ARG A  28      14.267 -11.943  -3.194  1.00  0.00           C  
ATOM    198  CB  ARG A  28      16.437 -10.707  -3.358  1.00  0.00           C  
ATOM    199  O   ARG A  28      13.626 -12.158  -4.225  1.00  0.00           O  
ATOM    200  CG  ARG A  28      17.944 -10.709  -3.158  1.00  0.00           C  
ATOM    201  CD  ARG A  28      18.514  -9.298  -3.146  1.00  0.00           C  
ATOM    202  NE  ARG A  28      19.962  -9.303  -2.961  1.00  0.00           N  
ATOM    203  NH1 ARG A  28      20.181  -7.003  -2.987  1.00  0.00           N  
ATOM    204  NH2 ARG A  28      22.029  -8.332  -2.720  1.00  0.00           N  
ATOM    205  CZ  ARG A  28      20.721  -8.213  -2.890  1.00  0.00           C  
ATOM    206  N   SER A  29      13.753 -11.666  -1.987  1.00  0.00           N  
ATOM    207  CA  SER A  29      12.307 -11.516  -1.862  1.00  0.00           C  
ATOM    208  C   SER A  29      11.944 -10.204  -1.174  1.00  0.00           C  
ATOM    209  CB  SER A  29      11.711 -12.690  -1.084  1.00  0.00           C  
ATOM    210  O   SER A  29      12.610  -9.791  -0.222  1.00  0.00           O  
ATOM    211  OG  SER A  29      10.299 -12.584  -1.016  1.00  0.00           O  
ATOM    212  N   ILE A  30      11.022  -9.485  -1.824  1.00  0.00           N  
ATOM    213  CA  ILE A  30      10.454  -8.286  -1.215  1.00  0.00           C  
ATOM    214  C   ILE A  30       8.965  -8.497  -0.953  1.00  0.00           C  
ATOM    215  CB  ILE A  30      10.670  -7.043  -2.107  1.00  0.00           C  
ATOM    216  O   ILE A  30       8.222  -8.908  -1.848  1.00  0.00           O  
ATOM    217  CG1 ILE A  30      12.168  -6.780  -2.303  1.00  0.00           C  
ATOM    218  CG2 ILE A  30       9.973  -5.820  -1.506  1.00  0.00           C  
ATOM    219  CD1 ILE A  30      12.476  -5.644  -3.268  1.00  0.00           C  
ATOM    220  N   SER A  31       8.609  -8.267   0.332  1.00  0.00           N  
ATOM    221  CA  SER A  31       7.208  -8.409   0.712  1.00  0.00           C  
ATOM    222  C   SER A  31       6.628  -7.082   1.191  1.00  0.00           C  
ATOM    223  CB  SER A  31       7.053  -9.467   1.804  1.00  0.00           C  
ATOM    224  O   SER A  31       7.216  -6.413   2.043  1.00  0.00           O  
ATOM    225  OG  SER A  31       7.404 -10.750   1.315  1.00  0.00           O  
ATOM    226  N   LEU A  32       5.490  -6.755   0.575  1.00  0.00           N  
ATOM    227  CA  LEU A  32       4.733  -5.563   0.943  1.00  0.00           C  
ATOM    228  C   LEU A  32       3.233  -5.836   0.899  1.00  0.00           C  
ATOM    229  CB  LEU A  32       5.079  -4.399   0.012  1.00  0.00           C  
ATOM    230  O   LEU A  32       2.808  -6.923   0.501  1.00  0.00           O  
ATOM    231  CG  LEU A  32       6.568  -4.119  -0.200  1.00  0.00           C  
ATOM    232  CD1 LEU A  32       6.763  -3.107  -1.324  1.00  0.00           C  
ATOM    233  CD2 LEU A  32       7.207  -3.620   1.092  1.00  0.00           C  
ATOM    234  N   TYR A  33       2.493  -4.851   1.274  1.00  0.00           N  
ATOM    235  CA  TYR A  33       1.041  -4.929   1.160  1.00  0.00           C  
ATOM    236  C   TYR A  33       0.542  -4.107  -0.023  1.00  0.00           C  
ATOM    237  CB  TYR A  33       0.373  -4.445   2.450  1.00  0.00           C  
ATOM    238  O   TYR A  33       1.301  -3.337  -0.616  1.00  0.00           O  
ATOM    239  CG  TYR A  33       0.579  -5.371   3.624  1.00  0.00           C  
ATOM    240  CD1 TYR A  33      -0.295  -6.430   3.863  1.00  0.00           C  
ATOM    241  CD2 TYR A  33       1.646  -5.189   4.498  1.00  0.00           C  
ATOM    242  CE1 TYR A  33      -0.110  -7.285   4.944  1.00  0.00           C  
ATOM    243  CE2 TYR A  33       1.840  -6.038   5.583  1.00  0.00           C  
ATOM    244  OH  TYR A  33       1.145  -7.925   6.869  1.00  0.00           O  
ATOM    245  CZ  TYR A  33       0.958  -7.082   5.797  1.00  0.00           C  
ATOM    246  N   GLY A  34      -0.673  -4.329  -0.357  1.00  0.00           N  
ATOM    247  CA  GLY A  34      -1.350  -3.580  -1.404  1.00  0.00           C  
ATOM    248  C   GLY A  34      -2.848  -3.473  -1.187  1.00  0.00           C  
ATOM    249  O   GLY A  34      -3.396  -4.104  -0.281  1.00  0.00           O  
ATOM    250  N   ILE A  35      -3.410  -2.549  -1.960  1.00  0.00           N  
ATOM    251  CA  ILE A  35      -4.850  -2.325  -1.902  1.00  0.00           C  
ATOM    252  C   ILE A  35      -5.505  -2.843  -3.180  1.00  0.00           C  
ATOM    253  CB  ILE A  35      -5.182  -0.830  -1.697  1.00  0.00           C  
ATOM    254  O   ILE A  35      -5.126  -2.445  -4.284  1.00  0.00           O  
ATOM    255  CG1 ILE A  35      -4.480  -0.294  -0.444  1.00  0.00           C  
ATOM    256  CG2 ILE A  35      -6.697  -0.621  -1.608  1.00  0.00           C  
ATOM    257  CD1 ILE A  35      -4.453   1.225  -0.352  1.00  0.00           C  
ATOM    258  N   GLY A  36      -6.480  -3.727  -3.001  1.00  0.00           N  
ATOM    259  CA  GLY A  36      -7.271  -4.171  -4.137  1.00  0.00           C  
ATOM    260  C   GLY A  36      -8.392  -3.214  -4.494  1.00  0.00           C  
ATOM    261  O   GLY A  36      -9.060  -2.674  -3.610  1.00  0.00           O  
ATOM    262  N   PHE A  37      -8.642  -2.954  -5.754  1.00  0.00           N  
ATOM    263  CA  PHE A  37      -9.687  -2.115  -6.329  1.00  0.00           C  
ATOM    264  C   PHE A  37     -10.106  -2.636  -7.699  1.00  0.00           C  
ATOM    265  CB  PHE A  37      -9.212  -0.663  -6.442  1.00  0.00           C  
ATOM    266  O   PHE A  37      -9.430  -2.382  -8.699  1.00  0.00           O  
ATOM    267  CG  PHE A  37     -10.302   0.305  -6.816  1.00  0.00           C  
ATOM    268  CD1 PHE A  37     -10.562   0.601  -8.148  1.00  0.00           C  
ATOM    269  CD2 PHE A  37     -11.068   0.919  -5.833  1.00  0.00           C  
ATOM    270  CE1 PHE A  37     -11.570   1.496  -8.496  1.00  0.00           C  
ATOM    271  CE2 PHE A  37     -12.077   1.815  -6.173  1.00  0.00           C  
ATOM    272  CZ  PHE A  37     -12.326   2.103  -7.505  1.00  0.00           C  
ATOM    273  N   GLY A  38     -11.278  -3.404  -7.705  1.00  0.00           N  
ATOM    274  CA  GLY A  38     -11.628  -4.046  -8.962  1.00  0.00           C  
ATOM    275  C   GLY A  38     -10.574  -5.025  -9.445  1.00  0.00           C  
ATOM    276  O   GLY A  38     -10.139  -5.899  -8.692  1.00  0.00           O  
ATOM    277  N   PRO A  39     -10.094  -4.911 -10.734  1.00  0.00           N  
ATOM    278  CA  PRO A  39      -9.029  -5.767 -11.262  1.00  0.00           C  
ATOM    279  C   PRO A  39      -7.635  -5.196 -11.012  1.00  0.00           C  
ATOM    280  CB  PRO A  39      -9.335  -5.827 -12.760  1.00  0.00           C  
ATOM    281  O   PRO A  39      -6.671  -5.602 -11.667  1.00  0.00           O  
ATOM    282  CG  PRO A  39      -9.923  -4.492 -13.084  1.00  0.00           C  
ATOM    283  CD  PRO A  39     -10.752  -4.040 -11.916  1.00  0.00           C  
ATOM    284  N   LEU A  40      -7.569  -4.280 -10.083  1.00  0.00           N  
ATOM    285  CA  LEU A  40      -6.318  -3.553  -9.890  1.00  0.00           C  
ATOM    286  C   LEU A  40      -5.767  -3.782  -8.487  1.00  0.00           C  
ATOM    287  CB  LEU A  40      -6.525  -2.056 -10.133  1.00  0.00           C  
ATOM    288  O   LEU A  40      -6.530  -4.013  -7.546  1.00  0.00           O  
ATOM    289  CG  LEU A  40      -7.202  -1.669 -11.449  1.00  0.00           C  
ATOM    290  CD1 LEU A  40      -7.476  -0.170 -11.483  1.00  0.00           C  
ATOM    291  CD2 LEU A  40      -6.340  -2.088 -12.636  1.00  0.00           C  
ATOM    292  N   ILE A  41      -4.493  -3.728  -8.412  1.00  0.00           N  
ATOM    293  CA  ILE A  41      -3.823  -3.662  -7.118  1.00  0.00           C  
ATOM    294  C   ILE A  41      -2.962  -2.403  -7.046  1.00  0.00           C  
ATOM    295  CB  ILE A  41      -2.958  -4.917  -6.865  1.00  0.00           C  
ATOM    296  O   ILE A  41      -2.169  -2.133  -7.951  1.00  0.00           O  
ATOM    297  CG1 ILE A  41      -3.847  -6.158  -6.719  1.00  0.00           C  
ATOM    298  CG2 ILE A  41      -2.077  -4.726  -5.627  1.00  0.00           C  
ATOM    299  CD1 ILE A  41      -3.072  -7.459  -6.565  1.00  0.00           C  
ATOM    300  N   ILE A  42      -3.178  -1.631  -5.993  1.00  0.00           N  
ATOM    301  CA  ILE A  42      -2.409  -0.420  -5.731  1.00  0.00           C  
ATOM    302  C   ILE A  42      -1.345  -0.703  -4.673  1.00  0.00           C  
ATOM    303  CB  ILE A  42      -3.321   0.741  -5.276  1.00  0.00           C  
ATOM    304  O   ILE A  42      -1.662  -1.156  -3.570  1.00  0.00           O  
ATOM    305  CG1 ILE A  42      -4.417   0.999  -6.317  1.00  0.00           C  
ATOM    306  CG2 ILE A  42      -2.497   2.008  -5.023  1.00  0.00           C  
ATOM    307  CD1 ILE A  42      -5.830   0.788  -5.792  1.00  0.00           C  
ATOM    308  N   THR A  43      -0.062  -0.434  -4.972  1.00  0.00           N  
ATOM    309  CA  THR A  43       1.012  -0.690  -4.019  1.00  0.00           C  
ATOM    310  C   THR A  43       2.207   0.218  -4.293  1.00  0.00           C  
ATOM    311  CB  THR A  43       1.461  -2.163  -4.065  1.00  0.00           C  
ATOM    312  O   THR A  43       2.091   1.199  -5.031  1.00  0.00           O  
ATOM    313  CG2 THR A  43       2.211  -2.468  -5.358  1.00  0.00           C  
ATOM    314  OG1 THR A  43       2.323  -2.429  -2.952  1.00  0.00           O  
ATOM    315  N   ASN A  44       3.366  -0.065  -3.577  1.00  0.00           N  
ATOM    316  CA  ASN A  44       4.572   0.737  -3.753  1.00  0.00           C  
ATOM    317  C   ASN A  44       5.392   0.261  -4.948  1.00  0.00           C  
ATOM    318  CB  ASN A  44       5.423   0.713  -2.481  1.00  0.00           C  
ATOM    319  O   ASN A  44       5.448  -0.937  -5.231  1.00  0.00           O  
ATOM    320  CG  ASN A  44       4.705   1.310  -1.287  1.00  0.00           C  
ATOM    321  ND2 ASN A  44       4.725   2.633  -1.183  1.00  0.00           N  
ATOM    322  OD1 ASN A  44       4.138   0.587  -0.463  1.00  0.00           O  
ATOM    323  N   THR A  45       6.023   1.179  -5.620  1.00  0.00           N  
ATOM    324  CA  THR A  45       6.861   0.890  -6.779  1.00  0.00           C  
ATOM    325  C   THR A  45       8.075   0.059  -6.376  1.00  0.00           C  
ATOM    326  CB  THR A  45       7.328   2.186  -7.468  1.00  0.00           C  
ATOM    327  O   THR A  45       8.585  -0.732  -7.172  1.00  0.00           O  
ATOM    328  CG2 THR A  45       6.159   2.913  -8.124  1.00  0.00           C  
ATOM    329  OG1 THR A  45       7.926   3.049  -6.493  1.00  0.00           O  
ATOM    330  N   HIS A  46       8.483   0.244  -5.126  1.00  0.00           N  
ATOM    331  CA  HIS A  46       9.706  -0.440  -4.721  1.00  0.00           C  
ATOM    332  C   HIS A  46       9.463  -1.933  -4.526  1.00  0.00           C  
ATOM    333  CB  HIS A  46      10.263   0.174  -3.435  1.00  0.00           C  
ATOM    334  O   HIS A  46      10.377  -2.671  -4.150  1.00  0.00           O  
ATOM    335  CG  HIS A  46       9.342   0.048  -2.263  1.00  0.00           C  
ATOM    336  CD2 HIS A  46       9.129  -0.979  -1.407  1.00  0.00           C  
ATOM    337  ND1 HIS A  46       8.504   1.065  -1.863  1.00  0.00           N  
ATOM    338  CE1 HIS A  46       7.813   0.668  -0.807  1.00  0.00           C  
ATOM    339  NE2 HIS A  46       8.173  -0.569  -0.510  1.00  0.00           N  
ATOM    340  N   LEU A  47       8.249  -2.404  -4.759  1.00  0.00           N  
ATOM    341  CA  LEU A  47       7.981  -3.836  -4.837  1.00  0.00           C  
ATOM    342  C   LEU A  47       8.766  -4.474  -5.978  1.00  0.00           C  
ATOM    343  CB  LEU A  47       6.484  -4.091  -5.027  1.00  0.00           C  
ATOM    344  O   LEU A  47       9.116  -5.655  -5.912  1.00  0.00           O  
ATOM    345  CG  LEU A  47       6.062  -5.551  -5.206  1.00  0.00           C  
ATOM    346  CD1 LEU A  47       6.332  -6.341  -3.930  1.00  0.00           C  
ATOM    347  CD2 LEU A  47       4.590  -5.639  -5.594  1.00  0.00           C  
ATOM    348  N   PHE A  48       9.070  -3.646  -7.017  1.00  0.00           N  
ATOM    349  CA  PHE A  48       9.698  -4.154  -8.231  1.00  0.00           C  
ATOM    350  C   PHE A  48      11.134  -3.657  -8.346  1.00  0.00           C  
ATOM    351  CB  PHE A  48       8.897  -3.736  -9.468  1.00  0.00           C  
ATOM    352  O   PHE A  48      11.546  -3.173  -9.402  1.00  0.00           O  
ATOM    353  CG  PHE A  48       7.506  -4.307  -9.511  1.00  0.00           C  
ATOM    354  CD1 PHE A  48       7.296  -5.639  -9.844  1.00  0.00           C  
ATOM    355  CD2 PHE A  48       6.406  -3.510  -9.218  1.00  0.00           C  
ATOM    356  CE1 PHE A  48       6.009  -6.170  -9.885  1.00  0.00           C  
ATOM    357  CE2 PHE A  48       5.117  -4.034  -9.257  1.00  0.00           C  
ATOM    358  CZ  PHE A  48       4.920  -5.364  -9.592  1.00  0.00           C  
ATOM    359  N   ARG A  49      11.892  -3.705  -7.195  1.00  0.00           N  
ATOM    360  CA  ARG A  49      13.318  -3.400  -7.241  1.00  0.00           C  
ATOM    361  C   ARG A  49      14.053  -4.362  -8.168  1.00  0.00           C  
ATOM    362  CB  ARG A  49      13.926  -3.455  -5.838  1.00  0.00           C  
ATOM    363  O   ARG A  49      15.040  -3.987  -8.804  1.00  0.00           O  
ATOM    364  CG  ARG A  49      13.568  -2.264  -4.964  1.00  0.00           C  
ATOM    365  CD  ARG A  49      14.308  -2.297  -3.635  1.00  0.00           C  
ATOM    366  NE  ARG A  49      13.967  -1.149  -2.799  1.00  0.00           N  
ATOM    367  NH1 ARG A  49      15.252  -1.816  -0.998  1.00  0.00           N  
ATOM    368  NH2 ARG A  49      14.049   0.132  -0.895  1.00  0.00           N  
ATOM    369  CZ  ARG A  49      14.423  -0.947  -1.566  1.00  0.00           C  
ATOM    370  N   ARG A  50      13.482  -5.516  -8.107  1.00  0.00           N  
ATOM    371  CA  ARG A  50      13.921  -6.558  -9.029  1.00  0.00           C  
ATOM    372  C   ARG A  50      12.740  -7.147  -9.793  1.00  0.00           C  
ATOM    373  CB  ARG A  50      14.662  -7.665  -8.276  1.00  0.00           C  
ATOM    374  O   ARG A  50      11.597  -7.068  -9.336  1.00  0.00           O  
ATOM    375  CG  ARG A  50      15.946  -7.202  -7.607  1.00  0.00           C  
ATOM    376  CD  ARG A  50      16.591  -8.314  -6.792  1.00  0.00           C  
ATOM    377  NE  ARG A  50      17.841  -7.876  -6.176  1.00  0.00           N  
ATOM    378  NH1 ARG A  50      16.853  -7.095  -4.239  1.00  0.00           N  
ATOM    379  NH2 ARG A  50      19.124  -6.947  -4.514  1.00  0.00           N  
ATOM    380  CZ  ARG A  50      17.936  -7.307  -4.978  1.00  0.00           C  
ATOM    381  N   ASN A  51      13.061  -7.563 -10.959  1.00  0.00           N  
ATOM    382  CA  ASN A  51      11.990  -8.042 -11.825  1.00  0.00           C  
ATOM    383  C   ASN A  51      12.357  -9.365 -12.491  1.00  0.00           C  
ATOM    384  CB  ASN A  51      11.645  -6.993 -12.884  1.00  0.00           C  
ATOM    385  O   ASN A  51      13.401  -9.947 -12.192  1.00  0.00           O  
ATOM    386  CG  ASN A  51      10.206  -7.086 -13.352  1.00  0.00           C  
ATOM    387  ND2 ASN A  51       9.799  -6.155 -14.206  1.00  0.00           N  
ATOM    388  OD1 ASN A  51       9.467  -7.987 -12.949  1.00  0.00           O  
ATOM    389  N   ASN A  52      11.457  -9.898 -13.295  1.00  0.00           N  
ATOM    390  CA  ASN A  52      11.647 -11.153 -14.016  1.00  0.00           C  
ATOM    391  C   ASN A  52      11.648 -12.349 -13.068  1.00  0.00           C  
ATOM    392  CB  ASN A  52      12.945 -11.116 -14.825  1.00  0.00           C  
ATOM    393  O   ASN A  52      12.426 -13.288 -13.246  1.00  0.00           O  
ATOM    394  CG  ASN A  52      13.014 -12.214 -15.868  1.00  0.00           C  
ATOM    395  ND2 ASN A  52      14.227 -12.641 -16.201  1.00  0.00           N  
ATOM    396  OD1 ASN A  52      11.987 -12.674 -16.372  1.00  0.00           O  
ATOM    397  N   GLY A  53      10.818 -12.297 -12.091  1.00  0.00           N  
ATOM    398  CA  GLY A  53      10.630 -13.366 -11.122  1.00  0.00           C  
ATOM    399  C   GLY A  53       9.174 -13.744 -10.926  1.00  0.00           C  
ATOM    400  O   GLY A  53       8.397 -13.758 -11.883  1.00  0.00           O  
ATOM    401  N   THR A  54       8.879 -14.267  -9.688  1.00  0.00           N  
ATOM    402  CA  THR A  54       7.543 -14.733  -9.334  1.00  0.00           C  
ATOM    403  C   THR A  54       6.883 -13.779  -8.343  1.00  0.00           C  
ATOM    404  CB  THR A  54       7.587 -16.151  -8.734  1.00  0.00           C  
ATOM    405  O   THR A  54       7.512 -13.349  -7.373  1.00  0.00           O  
ATOM    406  CG2 THR A  54       6.185 -16.651  -8.402  1.00  0.00           C  
ATOM    407  OG1 THR A  54       8.190 -17.044  -9.678  1.00  0.00           O  
ATOM    408  N   LEU A  55       5.674 -13.351  -8.661  1.00  0.00           N  
ATOM    409  CA  LEU A  55       4.882 -12.544  -7.740  1.00  0.00           C  
ATOM    410  C   LEU A  55       3.786 -13.381  -7.087  1.00  0.00           C  
ATOM    411  CB  LEU A  55       4.261 -11.350  -8.470  1.00  0.00           C  
ATOM    412  O   LEU A  55       2.939 -13.949  -7.779  1.00  0.00           O  
ATOM    413  CG  LEU A  55       3.408 -10.405  -7.622  1.00  0.00           C  
ATOM    414  CD1 LEU A  55       4.267  -9.721  -6.564  1.00  0.00           C  
ATOM    415  CD2 LEU A  55       2.714  -9.373  -8.505  1.00  0.00           C  
ATOM    416  N   THR A  56       3.845 -13.510  -5.764  1.00  0.00           N  
ATOM    417  CA  THR A  56       2.816 -14.196  -4.991  1.00  0.00           C  
ATOM    418  C   THR A  56       1.871 -13.193  -4.337  1.00  0.00           C  
ATOM    419  CB  THR A  56       3.439 -15.099  -3.910  1.00  0.00           C  
ATOM    420  O   THR A  56       2.314 -12.274  -3.645  1.00  0.00           O  
ATOM    421  CG2 THR A  56       2.361 -15.836  -3.121  1.00  0.00           C  
ATOM    422  OG1 THR A  56       4.299 -16.059  -4.535  1.00  0.00           O  
ATOM    423  N   ILE A  57       0.559 -13.418  -4.550  1.00  0.00           N  
ATOM    424  CA  ILE A  57      -0.458 -12.530  -3.998  1.00  0.00           C  
ATOM    425  C   ILE A  57      -1.333 -13.298  -3.010  1.00  0.00           C  
ATOM    426  CB  ILE A  57      -1.329 -11.906  -5.112  1.00  0.00           C  
ATOM    427  O   ILE A  57      -1.987 -14.276  -3.380  1.00  0.00           O  
ATOM    428  CG1 ILE A  57      -0.445 -11.208  -6.152  1.00  0.00           C  
ATOM    429  CG2 ILE A  57      -2.349 -10.931  -4.518  1.00  0.00           C  
ATOM    430  CD1 ILE A  57      -1.126 -10.987  -7.496  1.00  0.00           C  
ATOM    431  N   GLN A  58      -1.307 -12.829  -1.770  1.00  0.00           N  
ATOM    432  CA  GLN A  58      -2.194 -13.376  -0.750  1.00  0.00           C  
ATOM    433  C   GLN A  58      -3.346 -12.420  -0.452  1.00  0.00           C  
ATOM    434  CB  GLN A  58      -1.417 -13.677   0.533  1.00  0.00           C  
ATOM    435  O   GLN A  58      -3.122 -11.274  -0.057  1.00  0.00           O  
ATOM    436  CG  GLN A  58      -0.344 -14.744   0.366  1.00  0.00           C  
ATOM    437  CD  GLN A  58       0.467 -14.965   1.629  1.00  0.00           C  
ATOM    438  NE2 GLN A  58       1.615 -15.619   1.490  1.00  0.00           N  
ATOM    439  OE1 GLN A  58       0.065 -14.550   2.721  1.00  0.00           O  
ATOM    440  N   SER A  59      -4.572 -12.877  -0.715  1.00  0.00           N  
ATOM    441  CA  SER A  59      -5.781 -12.098  -0.465  1.00  0.00           C  
ATOM    442  C   SER A  59      -6.824 -12.922   0.282  1.00  0.00           C  
ATOM    443  CB  SER A  59      -6.370 -11.586  -1.780  1.00  0.00           C  
ATOM    444  O   SER A  59      -6.543 -14.040   0.720  1.00  0.00           O  
ATOM    445  OG  SER A  59      -6.959 -12.646  -2.514  1.00  0.00           O  
ATOM    446  N   ILE A  60      -8.025 -12.325   0.400  1.00  0.00           N  
ATOM    447  CA  ILE A  60      -9.120 -13.041   1.046  1.00  0.00           C  
ATOM    448  C   ILE A  60      -9.587 -14.186   0.151  1.00  0.00           C  
ATOM    449  CB  ILE A  60     -10.300 -12.097   1.368  1.00  0.00           C  
ATOM    450  O   ILE A  60     -10.249 -15.116   0.617  1.00  0.00           O  
ATOM    451  CG1 ILE A  60     -10.841 -11.460   0.083  1.00  0.00           C  
ATOM    452  CG2 ILE A  60      -9.875 -11.024   2.375  1.00  0.00           C  
ATOM    453  CD1 ILE A  60     -12.180 -10.758   0.256  1.00  0.00           C  
ATOM    454  N   HIS A  61      -9.221 -14.066  -1.071  1.00  0.00           N  
ATOM    455  CA  HIS A  61      -9.642 -15.065  -2.047  1.00  0.00           C  
ATOM    456  C   HIS A  61      -8.632 -16.204  -2.140  1.00  0.00           C  
ATOM    457  CB  HIS A  61      -9.839 -14.423  -3.421  1.00  0.00           C  
ATOM    458  O   HIS A  61      -8.810 -17.135  -2.929  1.00  0.00           O  
ATOM    459  CG  HIS A  61     -10.882 -13.352  -3.439  1.00  0.00           C  
ATOM    460  CD2 HIS A  61     -10.794 -12.030  -3.717  1.00  0.00           C  
ATOM    461  ND1 HIS A  61     -12.205 -13.597  -3.141  1.00  0.00           N  
ATOM    462  CE1 HIS A  61     -12.888 -12.468  -3.237  1.00  0.00           C  
ATOM    463  NE2 HIS A  61     -12.054 -11.502  -3.584  1.00  0.00           N  
ATOM    464  N   GLY A  62      -7.577 -16.106  -1.416  1.00  0.00           N  
ATOM    465  CA  GLY A  62      -6.551 -17.135  -1.454  1.00  0.00           C  
ATOM    466  C   GLY A  62      -5.230 -16.641  -2.014  1.00  0.00           C  
ATOM    467  O   GLY A  62      -4.954 -15.439  -1.998  1.00  0.00           O  
ATOM    468  N   THR A  63      -4.442 -17.571  -2.338  1.00  0.00           N  
ATOM    469  CA  THR A  63      -3.114 -17.262  -2.856  1.00  0.00           C  
ATOM    470  C   THR A  63      -3.079 -17.405  -4.375  1.00  0.00           C  
ATOM    471  CB  THR A  63      -2.043 -18.172  -2.228  1.00  0.00           C  
ATOM    472  O   THR A  63      -3.597 -18.379  -4.924  1.00  0.00           O  
ATOM    473  CG2 THR A  63      -0.656 -17.847  -2.773  1.00  0.00           C  
ATOM    474  OG1 THR A  63      -2.041 -17.987  -0.807  1.00  0.00           O  
ATOM    475  N   PHE A  64      -2.570 -16.404  -5.009  1.00  0.00           N  
ATOM    476  CA  PHE A  64      -2.420 -16.361  -6.459  1.00  0.00           C  
ATOM    477  C   PHE A  64      -0.968 -16.107  -6.846  1.00  0.00           C  
ATOM    478  CB  PHE A  64      -3.321 -15.279  -7.062  1.00  0.00           C  
ATOM    479  O   PHE A  64      -0.322 -15.212  -6.298  1.00  0.00           O  
ATOM    480  CG  PHE A  64      -3.409 -15.329  -8.563  1.00  0.00           C  
ATOM    481  CD1 PHE A  64      -2.510 -14.620  -9.350  1.00  0.00           C  
ATOM    482  CD2 PHE A  64      -4.392 -16.086  -9.188  1.00  0.00           C  
ATOM    483  CE1 PHE A  64      -2.589 -14.665 -10.741  1.00  0.00           C  
ATOM    484  CE2 PHE A  64      -4.477 -16.136 -10.577  1.00  0.00           C  
ATOM    485  CZ  PHE A  64      -3.575 -15.424 -11.351  1.00  0.00           C  
ATOM    486  N   THR A  65      -0.495 -16.913  -7.831  1.00  0.00           N  
ATOM    487  CA  THR A  65       0.905 -16.786  -8.221  1.00  0.00           C  
ATOM    488  C   THR A  65       1.025 -16.426  -9.699  1.00  0.00           C  
ATOM    489  CB  THR A  65       1.683 -18.085  -7.941  1.00  0.00           C  
ATOM    490  O   THR A  65       0.378 -17.043 -10.548  1.00  0.00           O  
ATOM    491  CG2 THR A  65       3.146 -17.948  -8.351  1.00  0.00           C  
ATOM    492  OG1 THR A  65       1.617 -18.383  -6.541  1.00  0.00           O  
ATOM    493  N   ILE A  66       1.841 -15.342  -9.895  1.00  0.00           N  
ATOM    494  CA  ILE A  66       2.232 -14.963 -11.248  1.00  0.00           C  
ATOM    495  C   ILE A  66       3.677 -15.385 -11.505  1.00  0.00           C  
ATOM    496  CB  ILE A  66       2.069 -13.444 -11.479  1.00  0.00           C  
ATOM    497  O   ILE A  66       4.593 -14.944 -10.806  1.00  0.00           O  
ATOM    498  CG1 ILE A  66       0.609 -13.026 -11.269  1.00  0.00           C  
ATOM    499  CG2 ILE A  66       2.554 -13.055 -12.878  1.00  0.00           C  
ATOM    500  CD1 ILE A  66       0.403 -11.520 -11.175  1.00  0.00           C  
ATOM    501  N   GLY A  67       3.953 -16.227 -12.469  1.00  0.00           N  
ATOM    502  CA  GLY A  67       5.230 -16.883 -12.699  1.00  0.00           C  
ATOM    503  C   GLY A  67       6.262 -15.973 -13.340  1.00  0.00           C  
ATOM    504  O   GLY A  67       7.463 -16.240 -13.266  1.00  0.00           O  
ATOM    505  N   ASN A  68       5.832 -14.886 -13.886  1.00  0.00           N  
ATOM    506  CA  ASN A  68       6.730 -13.937 -14.534  1.00  0.00           C  
ATOM    507  C   ASN A  68       6.243 -12.501 -14.367  1.00  0.00           C  
ATOM    508  CB  ASN A  68       6.888 -14.275 -16.018  1.00  0.00           C  
ATOM    509  O   ASN A  68       5.270 -12.093 -15.004  1.00  0.00           O  
ATOM    510  CG  ASN A  68       7.933 -13.417 -16.705  1.00  0.00           C  
ATOM    511  ND2 ASN A  68       8.264 -13.763 -17.943  1.00  0.00           N  
ATOM    512  OD1 ASN A  68       8.438 -12.452 -16.126  1.00  0.00           O  
ATOM    513  N   THR A  69       6.958 -11.711 -13.515  1.00  0.00           N  
ATOM    514  CA  THR A  69       6.533 -10.356 -13.182  1.00  0.00           C  
ATOM    515  C   THR A  69       6.687  -9.430 -14.385  1.00  0.00           C  
ATOM    516  CB  THR A  69       7.335  -9.794 -11.993  1.00  0.00           C  
ATOM    517  O   THR A  69       6.083  -8.356 -14.430  1.00  0.00           O  
ATOM    518  CG2 THR A  69       6.993 -10.530 -10.702  1.00  0.00           C  
ATOM    519  OG1 THR A  69       8.736  -9.943 -12.257  1.00  0.00           O  
ATOM    520  N   THR A  70       7.392  -9.796 -15.453  1.00  0.00           N  
ATOM    521  CA  THR A  70       7.604  -8.947 -16.620  1.00  0.00           C  
ATOM    522  C   THR A  70       6.350  -8.901 -17.490  1.00  0.00           C  
ATOM    523  CB  THR A  70       8.797  -9.439 -17.461  1.00  0.00           C  
ATOM    524  O   THR A  70       6.210  -8.019 -18.339  1.00  0.00           O  
ATOM    525  CG2 THR A  70      10.083  -9.440 -16.642  1.00  0.00           C  
ATOM    526  OG1 THR A  70       8.534 -10.772 -17.918  1.00  0.00           O  
ATOM    527  N   THR A  71       5.476  -9.797 -17.263  1.00  0.00           N  
ATOM    528  CA  THR A  71       4.260  -9.865 -18.065  1.00  0.00           C  
ATOM    529  C   THR A  71       3.162  -8.997 -17.457  1.00  0.00           C  
ATOM    530  CB  THR A  71       3.758 -11.315 -18.196  1.00  0.00           C  
ATOM    531  O   THR A  71       2.102  -8.815 -18.061  1.00  0.00           O  
ATOM    532  CG2 THR A  71       4.835 -12.218 -18.790  1.00  0.00           C  
ATOM    533  OG1 THR A  71       3.398 -11.809 -16.900  1.00  0.00           O  
ATOM    534  N   LEU A  72       3.451  -8.417 -16.303  1.00  0.00           N  
ATOM    535  CA  LEU A  72       2.449  -7.621 -15.603  1.00  0.00           C  
ATOM    536  C   LEU A  72       2.283  -6.255 -16.261  1.00  0.00           C  
ATOM    537  CB  LEU A  72       2.834  -7.448 -14.131  1.00  0.00           C  
ATOM    538  O   LEU A  72       3.266  -5.641 -16.683  1.00  0.00           O  
ATOM    539  CG  LEU A  72       2.698  -8.687 -13.245  1.00  0.00           C  
ATOM    540  CD1 LEU A  72       3.347  -8.440 -11.887  1.00  0.00           C  
ATOM    541  CD2 LEU A  72       1.231  -9.069 -13.080  1.00  0.00           C  
ATOM    542  N   LYS A  73       1.037  -5.866 -16.356  1.00  0.00           N  
ATOM    543  CA  LYS A  73       0.749  -4.499 -16.780  1.00  0.00           C  
ATOM    544  C   LYS A  73       0.768  -3.540 -15.594  1.00  0.00           C  
ATOM    545  CB  LYS A  73      -0.605  -4.431 -17.489  1.00  0.00           C  
ATOM    546  O   LYS A  73      -0.014  -3.693 -14.653  1.00  0.00           O  
ATOM    547  CG  LYS A  73      -0.651  -5.185 -18.810  1.00  0.00           C  
ATOM    548  CD  LYS A  73      -2.008  -5.043 -19.487  1.00  0.00           C  
ATOM    549  CE  LYS A  73      -2.067  -5.824 -20.792  1.00  0.00           C  
ATOM    550  NZ  LYS A  73      -3.401  -5.700 -21.453  1.00  0.00           N  
ATOM    551  N   LEU A  74       1.749  -2.586 -15.691  1.00  0.00           N  
ATOM    552  CA  LEU A  74       1.947  -1.648 -14.591  1.00  0.00           C  
ATOM    553  C   LEU A  74       1.663  -0.218 -15.038  1.00  0.00           C  
ATOM    554  CB  LEU A  74       3.375  -1.752 -14.048  1.00  0.00           C  
ATOM    555  O   LEU A  74       1.969   0.154 -16.173  1.00  0.00           O  
ATOM    556  CG  LEU A  74       3.867  -3.157 -13.699  1.00  0.00           C  
ATOM    557  CD1 LEU A  74       5.335  -3.118 -13.287  1.00  0.00           C  
ATOM    558  CD2 LEU A  74       3.012  -3.765 -12.592  1.00  0.00           C  
ATOM    559  N   HIS A  75       1.008   0.482 -14.188  1.00  0.00           N  
ATOM    560  CA  HIS A  75       0.870   1.927 -14.339  1.00  0.00           C  
ATOM    561  C   HIS A  75       1.562   2.668 -13.200  1.00  0.00           C  
ATOM    562  CB  HIS A  75      -0.607   2.320 -14.401  1.00  0.00           C  
ATOM    563  O   HIS A  75       1.085   2.651 -12.062  1.00  0.00           O  
ATOM    564  CG  HIS A  75      -0.829   3.783 -14.624  1.00  0.00           C  
ATOM    565  CD2 HIS A  75      -1.087   4.786 -13.753  1.00  0.00           C  
ATOM    566  ND1 HIS A  75      -0.799   4.357 -15.877  1.00  0.00           N  
ATOM    567  CE1 HIS A  75      -1.029   5.655 -15.765  1.00  0.00           C  
ATOM    568  NE2 HIS A  75      -1.208   5.940 -14.486  1.00  0.00           N  
ATOM    569  N   LEU A  76       2.661   3.376 -13.542  1.00  0.00           N  
ATOM    570  CA  LEU A  76       3.440   4.104 -12.545  1.00  0.00           C  
ATOM    571  C   LEU A  76       2.898   5.518 -12.359  1.00  0.00           C  
ATOM    572  CB  LEU A  76       4.914   4.160 -12.952  1.00  0.00           C  
ATOM    573  O   LEU A  76       2.624   6.216 -13.337  1.00  0.00           O  
ATOM    574  CG  LEU A  76       5.658   2.824 -12.988  1.00  0.00           C  
ATOM    575  CD1 LEU A  76       5.566   2.204 -14.379  1.00  0.00           C  
ATOM    576  CD2 LEU A  76       7.114   3.011 -12.576  1.00  0.00           C  
ATOM    577  N   ILE A  77       2.739   5.832 -11.079  1.00  0.00           N  
ATOM    578  CA  ILE A  77       2.336   7.202 -10.781  1.00  0.00           C  
ATOM    579  C   ILE A  77       3.569   8.101 -10.724  1.00  0.00           C  
ATOM    580  CB  ILE A  77       1.551   7.285  -9.453  1.00  0.00           C  
ATOM    581  O   ILE A  77       4.444   7.913  -9.876  1.00  0.00           O  
ATOM    582  CG1 ILE A  77       0.402   6.271  -9.449  1.00  0.00           C  
ATOM    583  CG2 ILE A  77       1.029   8.706  -9.221  1.00  0.00           C  
ATOM    584  CD1 ILE A  77      -0.613   6.480 -10.564  1.00  0.00           C  
ATOM    585  N   GLU A  78       3.620   9.013 -11.584  1.00  0.00           N  
ATOM    586  CA  GLU A  78       4.815   9.830 -11.772  1.00  0.00           C  
ATOM    587  C   GLU A  78       5.193  10.560 -10.487  1.00  0.00           C  
ATOM    588  CB  GLU A  78       4.606  10.836 -12.907  1.00  0.00           C  
ATOM    589  O   GLU A  78       4.340  11.171  -9.840  1.00  0.00           O  
ATOM    590  CG  GLU A  78       5.885  11.518 -13.368  1.00  0.00           C  
ATOM    591  CD  GLU A  78       5.675  12.451 -14.550  1.00  0.00           C  
ATOM    592  OE1 GLU A  78       6.658  13.071 -15.016  1.00  0.00           O  
ATOM    593  OE2 GLU A  78       4.518  12.565 -15.012  1.00  0.00           O  
ATOM    594  N   GLY A  79       6.493  10.428 -10.125  1.00  0.00           N  
ATOM    595  CA  GLY A  79       7.078  11.189  -9.032  1.00  0.00           C  
ATOM    596  C   GLY A  79       6.713  10.645  -7.664  1.00  0.00           C  
ATOM    597  O   GLY A  79       6.984  11.283  -6.644  1.00  0.00           O  
ATOM    598  N   ARG A  80       6.034   9.452  -7.681  1.00  0.00           N  
ATOM    599  CA  ARG A  80       5.550   8.900  -6.420  1.00  0.00           C  
ATOM    600  C   ARG A  80       5.898   7.421  -6.299  1.00  0.00           C  
ATOM    601  CB  ARG A  80       4.037   9.095  -6.294  1.00  0.00           C  
ATOM    602  O   ARG A  80       5.985   6.714  -7.306  1.00  0.00           O  
ATOM    603  CG  ARG A  80       3.598  10.550  -6.327  1.00  0.00           C  
ATOM    604  CD  ARG A  80       2.081  10.682  -6.346  1.00  0.00           C  
ATOM    605  NE  ARG A  80       1.663  12.076  -6.449  1.00  0.00           N  
ATOM    606  NH1 ARG A  80       1.157  12.306  -4.206  1.00  0.00           N  
ATOM    607  NH2 ARG A  80       0.877  14.075  -5.636  1.00  0.00           N  
ATOM    608  CZ  ARG A  80       1.233  12.816  -5.430  1.00  0.00           C  
ATOM    609  N   ASP A  81       6.204   6.976  -5.090  1.00  0.00           N  
ATOM    610  CA  ASP A  81       6.382   5.554  -4.814  1.00  0.00           C  
ATOM    611  C   ASP A  81       5.040   4.825  -4.801  1.00  0.00           C  
ATOM    612  CB  ASP A  81       7.103   5.352  -3.480  1.00  0.00           C  
ATOM    613  O   ASP A  81       4.592   4.357  -3.752  1.00  0.00           O  
ATOM    614  CG  ASP A  81       7.485   3.905  -3.225  1.00  0.00           C  
ATOM    615  OD1 ASP A  81       7.562   3.115  -4.191  1.00  0.00           O  
ATOM    616  OD2 ASP A  81       7.709   3.550  -2.048  1.00  0.00           O  
ATOM    617  N   LEU A  82       4.364   4.904  -5.916  1.00  0.00           N  
ATOM    618  CA  LEU A  82       3.029   4.352  -6.119  1.00  0.00           C  
ATOM    619  C   LEU A  82       2.902   3.732  -7.506  1.00  0.00           C  
ATOM    620  CB  LEU A  82       1.965   5.437  -5.932  1.00  0.00           C  
ATOM    621  O   LEU A  82       3.288   4.346  -8.503  1.00  0.00           O  
ATOM    622  CG  LEU A  82       0.520   4.954  -5.801  1.00  0.00           C  
ATOM    623  CD1 LEU A  82       0.334   4.187  -4.496  1.00  0.00           C  
ATOM    624  CD2 LEU A  82      -0.446   6.131  -5.877  1.00  0.00           C  
ATOM    625  N   VAL A  83       2.342   2.487  -7.520  1.00  0.00           N  
ATOM    626  CA  VAL A  83       2.160   1.803  -8.795  1.00  0.00           C  
ATOM    627  C   VAL A  83       0.818   1.074  -8.804  1.00  0.00           C  
ATOM    628  CB  VAL A  83       3.308   0.808  -9.076  1.00  0.00           C  
ATOM    629  O   VAL A  83       0.352   0.605  -7.763  1.00  0.00           O  
ATOM    630  CG1 VAL A  83       3.339  -0.294  -8.018  1.00  0.00           C  
ATOM    631  CG2 VAL A  83       3.165   0.207 -10.473  1.00  0.00           C  
ATOM    632  N   ILE A  84       0.143   1.036  -9.985  1.00  0.00           N  
ATOM    633  CA  ILE A  84      -1.083   0.274 -10.201  1.00  0.00           C  
ATOM    634  C   ILE A  84      -0.779  -0.965 -11.040  1.00  0.00           C  
ATOM    635  CB  ILE A  84      -2.168   1.134 -10.887  1.00  0.00           C  
ATOM    636  O   ILE A  84      -0.173  -0.865 -12.109  1.00  0.00           O  
ATOM    637  CG1 ILE A  84      -2.437   2.405 -10.072  1.00  0.00           C  
ATOM    638  CG2 ILE A  84      -3.455   0.325 -11.080  1.00  0.00           C  
ATOM    639  CD1 ILE A  84      -3.275   3.443 -10.805  1.00  0.00           C  
ATOM    640  N   ILE A  85      -1.208  -2.075 -10.501  1.00  0.00           N  
ATOM    641  CA  ILE A  85      -1.005  -3.336 -11.207  1.00  0.00           C  
ATOM    642  C   ILE A  85      -2.339  -3.845 -11.747  1.00  0.00           C  
ATOM    643  CB  ILE A  85      -0.357  -4.398 -10.291  1.00  0.00           C  
ATOM    644  O   ILE A  85      -3.300  -4.009 -10.992  1.00  0.00           O  
ATOM    645  CG1 ILE A  85       0.906  -3.834  -9.630  1.00  0.00           C  
ATOM    646  CG2 ILE A  85      -0.039  -5.671 -11.082  1.00  0.00           C  
ATOM    647  CD1 ILE A  85       1.470  -4.713  -8.522  1.00  0.00           C  
ATOM    648  N   GLU A  86      -2.319  -4.058 -13.035  1.00  0.00           N  
ATOM    649  CA  GLU A  86      -3.485  -4.724 -13.607  1.00  0.00           C  
ATOM    650  C   GLU A  86      -3.359  -6.241 -13.508  1.00  0.00           C  
ATOM    651  CB  GLU A  86      -3.681  -4.306 -15.067  1.00  0.00           C  
ATOM    652  O   GLU A  86      -2.440  -6.831 -14.080  1.00  0.00           O  
ATOM    653  CG  GLU A  86      -4.979  -4.809 -15.682  1.00  0.00           C  
ATOM    654  CD  GLU A  86      -5.160  -4.385 -17.131  1.00  0.00           C  
ATOM    655  OE1 GLU A  86      -6.267  -4.573 -17.684  1.00  0.00           O  
ATOM    656  OE2 GLU A  86      -4.186  -3.863 -17.718  1.00  0.00           O  
ATOM    657  N   MET A  87      -4.390  -6.809 -12.857  1.00  0.00           N  
ATOM    658  CA  MET A  87      -4.344  -8.252 -12.635  1.00  0.00           C  
ATOM    659  C   MET A  87      -4.896  -9.006 -13.840  1.00  0.00           C  
ATOM    660  CB  MET A  87      -5.131  -8.628 -11.378  1.00  0.00           C  
ATOM    661  O   MET A  87      -5.718  -8.474 -14.588  1.00  0.00           O  
ATOM    662  CG  MET A  87      -4.597  -7.989 -10.107  1.00  0.00           C  
ATOM    663  SD  MET A  87      -2.823  -8.362  -9.823  1.00  0.00           S  
ATOM    664  CE  MET A  87      -2.895 -10.170  -9.682  1.00  0.00           C  
ATOM    665  N   PRO A  88      -4.362 -10.237 -14.034  1.00  0.00           N  
ATOM    666  CA  PRO A  88      -4.910 -11.066 -15.110  1.00  0.00           C  
ATOM    667  C   PRO A  88      -6.402 -11.344 -14.939  1.00  0.00           C  
ATOM    668  CB  PRO A  88      -4.099 -12.360 -15.007  1.00  0.00           C  
ATOM    669  O   PRO A  88      -6.932 -11.229 -13.831  1.00  0.00           O  
ATOM    670  CG  PRO A  88      -2.896 -11.993 -14.200  1.00  0.00           C  
ATOM    671  CD  PRO A  88      -3.247 -10.824 -13.325  1.00  0.00           C  
ATOM    672  N   LYS A  89      -7.041 -11.709 -15.947  1.00  0.00           N  
ATOM    673  CA  LYS A  89      -8.491 -11.873 -15.987  1.00  0.00           C  
ATOM    674  C   LYS A  89      -8.940 -13.015 -15.081  1.00  0.00           C  
ATOM    675  CB  LYS A  89      -8.963 -12.123 -17.420  1.00  0.00           C  
ATOM    676  O   LYS A  89     -10.083 -13.035 -14.618  1.00  0.00           O  
ATOM    677  CG  LYS A  89      -8.864 -10.905 -18.326  1.00  0.00           C  
ATOM    678  CD  LYS A  89      -9.464 -11.179 -19.699  1.00  0.00           C  
ATOM    679  CE  LYS A  89      -9.378  -9.956 -20.602  1.00  0.00           C  
ATOM    680  NZ  LYS A  89      -9.907 -10.240 -21.970  1.00  0.00           N  
ATOM    681  N   ASP A  90      -8.067 -13.957 -14.817  1.00  0.00           N  
ATOM    682  CA  ASP A  90      -8.447 -15.091 -13.979  1.00  0.00           C  
ATOM    683  C   ASP A  90      -8.272 -14.761 -12.498  1.00  0.00           C  
ATOM    684  CB  ASP A  90      -7.623 -16.327 -14.343  1.00  0.00           C  
ATOM    685  O   ASP A  90      -8.475 -15.621 -11.638  1.00  0.00           O  
ATOM    686  CG  ASP A  90      -6.127 -16.104 -14.208  1.00  0.00           C  
ATOM    687  OD1 ASP A  90      -5.692 -14.938 -14.089  1.00  0.00           O  
ATOM    688  OD2 ASP A  90      -5.376 -17.103 -14.223  1.00  0.00           O  
ATOM    689  N   PHE A  91      -7.848 -13.546 -12.176  1.00  0.00           N  
ATOM    690  CA  PHE A  91      -7.785 -13.032 -10.813  1.00  0.00           C  
ATOM    691  C   PHE A  91      -9.112 -12.397 -10.413  1.00  0.00           C  
ATOM    692  CB  PHE A  91      -6.651 -12.012 -10.673  1.00  0.00           C  
ATOM    693  O   PHE A  91      -9.628 -11.529 -11.119  1.00  0.00           O  
ATOM    694  CG  PHE A  91      -6.383 -11.594  -9.252  1.00  0.00           C  
ATOM    695  CD1 PHE A  91      -7.000 -10.470  -8.716  1.00  0.00           C  
ATOM    696  CD2 PHE A  91      -5.514 -12.324  -8.453  1.00  0.00           C  
ATOM    697  CE1 PHE A  91      -6.754 -10.081  -7.401  1.00  0.00           C  
ATOM    698  CE2 PHE A  91      -5.263 -11.941  -7.139  1.00  0.00           C  
ATOM    699  CZ  PHE A  91      -5.883 -10.819  -6.615  1.00  0.00           C  
ATOM    700  N   PRO A  92      -9.699 -12.927  -9.273  1.00  0.00           N  
ATOM    701  CA  PRO A  92     -10.984 -12.353  -8.868  1.00  0.00           C  
ATOM    702  C   PRO A  92     -10.892 -10.860  -8.560  1.00  0.00           C  
ATOM    703  CB  PRO A  92     -11.346 -13.149  -7.612  1.00  0.00           C  
ATOM    704  O   PRO A  92      -9.934 -10.415  -7.923  1.00  0.00           O  
ATOM    705  CG  PRO A  92     -10.481 -14.367  -7.669  1.00  0.00           C  
ATOM    706  CD  PRO A  92      -9.247 -14.039  -8.459  1.00  0.00           C  
ATOM    707  N   PRO A  93     -11.907 -10.126  -9.048  1.00  0.00           N  
ATOM    708  CA  PRO A  93     -11.865  -8.682  -8.804  1.00  0.00           C  
ATOM    709  C   PRO A  93     -12.220  -8.316  -7.364  1.00  0.00           C  
ATOM    710  CB  PRO A  93     -12.907  -8.130  -9.780  1.00  0.00           C  
ATOM    711  O   PRO A  93     -12.935  -9.063  -6.692  1.00  0.00           O  
ATOM    712  CG  PRO A  93     -13.898  -9.236  -9.947  1.00  0.00           C  
ATOM    713  CD  PRO A  93     -13.167 -10.546  -9.876  1.00  0.00           C  
ATOM    714  N   PHE A  94     -11.734  -7.125  -6.852  1.00  0.00           N  
ATOM    715  CA  PHE A  94     -12.030  -6.555  -5.543  1.00  0.00           C  
ATOM    716  C   PHE A  94     -13.213  -5.598  -5.624  1.00  0.00           C  
ATOM    717  CB  PHE A  94     -10.804  -5.827  -4.983  1.00  0.00           C  
ATOM    718  O   PHE A  94     -13.568  -5.132  -6.708  1.00  0.00           O  
ATOM    719  CG  PHE A  94      -9.647  -6.738  -4.671  1.00  0.00           C  
ATOM    720  CD1 PHE A  94      -9.580  -7.408  -3.456  1.00  0.00           C  
ATOM    721  CD2 PHE A  94      -8.626  -6.923  -5.594  1.00  0.00           C  
ATOM    722  CE1 PHE A  94      -8.511  -8.252  -3.165  1.00  0.00           C  
ATOM    723  CE2 PHE A  94      -7.554  -7.765  -5.310  1.00  0.00           C  
ATOM    724  CZ  PHE A  94      -7.498  -8.427  -4.094  1.00  0.00           C  
ATOM    725  N   PRO A  95     -13.849  -5.335  -4.519  1.00  0.00           N  
ATOM    726  CA  PRO A  95     -14.861  -4.277  -4.504  1.00  0.00           C  
ATOM    727  C   PRO A  95     -14.293  -2.911  -4.885  1.00  0.00           C  
ATOM    728  CB  PRO A  95     -15.352  -4.279  -3.054  1.00  0.00           C  
ATOM    729  O   PRO A  95     -13.114  -2.640  -4.643  1.00  0.00           O  
ATOM    730  CG  PRO A  95     -15.023  -5.643  -2.541  1.00  0.00           C  
ATOM    731  CD  PRO A  95     -13.777  -6.123  -3.228  1.00  0.00           C  
ATOM    732  N   THR A  96     -15.092  -2.012  -5.489  1.00  0.00           N  
ATOM    733  CA  THR A  96     -14.638  -0.717  -5.984  1.00  0.00           C  
ATOM    734  C   THR A  96     -15.260   0.419  -5.176  1.00  0.00           C  
ATOM    735  CB  THR A  96     -14.981  -0.537  -7.475  1.00  0.00           C  
ATOM    736  O   THR A  96     -15.411   1.534  -5.679  1.00  0.00           O  
ATOM    737  CG2 THR A  96     -14.267  -1.577  -8.332  1.00  0.00           C  
ATOM    738  OG1 THR A  96     -16.396  -0.677  -7.654  1.00  0.00           O  
ATOM    739  N   THR A  97     -15.632   0.229  -3.934  1.00  0.00           N  
ATOM    740  CA  THR A  97     -16.359   1.228  -3.157  1.00  0.00           C  
ATOM    741  C   THR A  97     -15.393   2.106  -2.366  1.00  0.00           C  
ATOM    742  CB  THR A  97     -17.361   0.565  -2.193  1.00  0.00           C  
ATOM    743  O   THR A  97     -15.813   3.050  -1.694  1.00  0.00           O  
ATOM    744  CG2 THR A  97     -18.474  -0.143  -2.959  1.00  0.00           C  
ATOM    745  OG1 THR A  97     -16.671  -0.393  -1.381  1.00  0.00           O  
ATOM    746  N   LEU A  98     -14.059   1.700  -2.444  1.00  0.00           N  
ATOM    747  CA  LEU A  98     -13.074   2.483  -1.706  1.00  0.00           C  
ATOM    748  C   LEU A  98     -12.983   3.902  -2.259  1.00  0.00           C  
ATOM    749  CB  LEU A  98     -11.700   1.811  -1.767  1.00  0.00           C  
ATOM    750  O   LEU A  98     -13.158   4.117  -3.461  1.00  0.00           O  
ATOM    751  CG  LEU A  98     -11.617   0.387  -1.213  1.00  0.00           C  
ATOM    752  CD1 LEU A  98     -10.213  -0.176  -1.407  1.00  0.00           C  
ATOM    753  CD2 LEU A  98     -12.009   0.363   0.261  1.00  0.00           C  
ATOM    754  N   LYS A  99     -12.741   4.835  -1.369  1.00  0.00           N  
ATOM    755  CA  LYS A  99     -12.579   6.236  -1.747  1.00  0.00           C  
ATOM    756  C   LYS A  99     -11.150   6.710  -1.500  1.00  0.00           C  
ATOM    757  CB  LYS A  99     -13.565   7.117  -0.978  1.00  0.00           C  
ATOM    758  O   LYS A  99     -10.562   6.408  -0.459  1.00  0.00           O  
ATOM    759  CG  LYS A  99     -15.027   6.792  -1.248  1.00  0.00           C  
ATOM    760  CD  LYS A  99     -15.957   7.750  -0.515  1.00  0.00           C  
ATOM    761  CE  LYS A  99     -17.419   7.450  -0.815  1.00  0.00           C  
ATOM    762  NZ  LYS A  99     -18.337   8.356  -0.061  1.00  0.00           N  
ATOM    763  N   PHE A 100     -10.611   7.469  -2.556  1.00  0.00           N  
ATOM    764  CA  PHE A 100      -9.249   7.985  -2.482  1.00  0.00           C  
ATOM    765  C   PHE A 100      -9.238   9.504  -2.606  1.00  0.00           C  
ATOM    766  CB  PHE A 100      -8.377   7.363  -3.576  1.00  0.00           C  
ATOM    767  O   PHE A 100      -9.989  10.073  -3.401  1.00  0.00           O  
ATOM    768  CG  PHE A 100      -8.275   5.864  -3.493  1.00  0.00           C  
ATOM    769  CD1 PHE A 100      -7.198   5.260  -2.856  1.00  0.00           C  
ATOM    770  CD2 PHE A 100      -9.258   5.058  -4.052  1.00  0.00           C  
ATOM    771  CE1 PHE A 100      -7.102   3.873  -2.777  1.00  0.00           C  
ATOM    772  CE2 PHE A 100      -9.169   3.671  -3.978  1.00  0.00           C  
ATOM    773  CZ  PHE A 100      -8.089   3.080  -3.340  1.00  0.00           C  
ATOM    774  N   ARG A 101      -8.426  10.100  -1.793  1.00  0.00           N  
ATOM    775  CA  ARG A 101      -8.212  11.537  -1.926  1.00  0.00           C  
ATOM    776  C   ARG A 101      -6.878  11.951  -1.314  1.00  0.00           C  
ATOM    777  CB  ARG A 101      -9.354  12.314  -1.267  1.00  0.00           C  
ATOM    778  O   ARG A 101      -6.229  11.157  -0.631  1.00  0.00           O  
ATOM    779  CG  ARG A 101      -9.436  12.130   0.240  1.00  0.00           C  
ATOM    780  CD  ARG A 101     -10.359  13.155   0.884  1.00  0.00           C  
ATOM    781  NE  ARG A 101     -10.507  12.920   2.317  1.00  0.00           N  
ATOM    782  NH1 ARG A 101      -8.482  13.871   2.893  1.00  0.00           N  
ATOM    783  NH2 ARG A 101      -9.850  13.005   4.516  1.00  0.00           N  
ATOM    784  CZ  ARG A 101      -9.613  13.266   3.239  1.00  0.00           C  
ATOM    785  N   GLU A 102      -6.526  13.186  -1.587  1.00  0.00           N  
ATOM    786  CA  GLU A 102      -5.289  13.714  -1.021  1.00  0.00           C  
ATOM    787  C   GLU A 102      -5.428  13.957   0.479  1.00  0.00           C  
ATOM    788  CB  GLU A 102      -4.884  15.010  -1.728  1.00  0.00           C  
ATOM    789  O   GLU A 102      -6.515  14.277   0.964  1.00  0.00           O  
ATOM    790  CG  GLU A 102      -4.439  14.811  -3.170  1.00  0.00           C  
ATOM    791  CD  GLU A 102      -4.005  16.101  -3.847  1.00  0.00           C  
ATOM    792  OE1 GLU A 102      -2.785  16.298  -4.052  1.00  0.00           O  
ATOM    793  OE2 GLU A 102      -4.891  16.921  -4.175  1.00  0.00           O  
ATOM    794  N   PRO A 103      -4.215  13.810   1.187  1.00  0.00           N  
ATOM    795  CA  PRO A 103      -4.257  14.149   2.612  1.00  0.00           C  
ATOM    796  C   PRO A 103      -4.353  15.653   2.858  1.00  0.00           C  
ATOM    797  CB  PRO A 103      -2.935  13.592   3.145  1.00  0.00           C  
ATOM    798  O   PRO A 103      -3.991  16.449   1.988  1.00  0.00           O  
ATOM    799  CG  PRO A 103      -1.996  13.656   1.984  1.00  0.00           C  
ATOM    800  CD  PRO A 103      -2.776  13.401   0.726  1.00  0.00           C  
ATOM    801  N   VAL A 104      -4.850  16.002   4.035  1.00  0.00           N  
ATOM    802  CA  VAL A 104      -4.927  17.379   4.511  1.00  0.00           C  
ATOM    803  C   VAL A 104      -3.938  17.587   5.654  1.00  0.00           C  
ATOM    804  CB  VAL A 104      -6.357  17.741   4.971  1.00  0.00           C  
ATOM    805  O   VAL A 104      -3.812  16.735   6.537  1.00  0.00           O  
ATOM    806  CG1 VAL A 104      -6.413  19.181   5.478  1.00  0.00           C  
ATOM    807  CG2 VAL A 104      -7.353  17.534   3.830  1.00  0.00           C  
ATOM    808  N   ILE A 105      -3.200  18.721   5.627  1.00  0.00           N  
ATOM    809  CA  ILE A 105      -2.203  19.020   6.650  1.00  0.00           C  
ATOM    810  C   ILE A 105      -2.852  18.970   8.031  1.00  0.00           C  
ATOM    811  CB  ILE A 105      -1.547  20.398   6.414  1.00  0.00           C  
ATOM    812  O   ILE A 105      -3.890  19.596   8.260  1.00  0.00           O  
ATOM    813  CG1 ILE A 105      -0.779  20.405   5.088  1.00  0.00           C  
ATOM    814  CG2 ILE A 105      -0.626  20.764   7.582  1.00  0.00           C  
ATOM    815  CD1 ILE A 105      -0.283  21.781   4.666  1.00  0.00           C  
ATOM    816  N   GLY A 106      -2.252  18.159   8.922  1.00  0.00           N  
ATOM    817  CA  GLY A 106      -2.701  18.083  10.303  1.00  0.00           C  
ATOM    818  C   GLY A 106      -3.863  17.128  10.500  1.00  0.00           C  
ATOM    819  O   GLY A 106      -4.407  17.023  11.602  1.00  0.00           O  
ATOM    820  N   GLU A 107      -4.258  16.444   9.395  1.00  0.00           N  
ATOM    821  CA  GLU A 107      -5.381  15.516   9.495  1.00  0.00           C  
ATOM    822  C   GLU A 107      -4.996  14.267  10.282  1.00  0.00           C  
ATOM    823  CB  GLU A 107      -5.882  15.126   8.102  1.00  0.00           C  
ATOM    824  O   GLU A 107      -3.826  13.879  10.310  1.00  0.00           O  
ATOM    825  CG  GLU A 107      -4.895  14.281   7.308  1.00  0.00           C  
ATOM    826  CD  GLU A 107      -5.427  13.858   5.948  1.00  0.00           C  
ATOM    827  OE1 GLU A 107      -4.628  13.398   5.100  1.00  0.00           O  
ATOM    828  OE2 GLU A 107      -6.652  13.988   5.728  1.00  0.00           O  
ATOM    829  N   LYS A 108      -6.032  13.722  11.023  1.00  0.00           N  
ATOM    830  CA  LYS A 108      -5.836  12.486  11.774  1.00  0.00           C  
ATOM    831  C   LYS A 108      -6.013  11.264  10.877  1.00  0.00           C  
ATOM    832  CB  LYS A 108      -6.806  12.414  12.955  1.00  0.00           C  
ATOM    833  O   LYS A 108      -7.023  11.139  10.182  1.00  0.00           O  
ATOM    834  CG  LYS A 108      -6.720  13.603  13.900  1.00  0.00           C  
ATOM    835  CD  LYS A 108      -5.366  13.668  14.595  1.00  0.00           C  
ATOM    836  CE  LYS A 108      -5.305  14.814  15.597  1.00  0.00           C  
ATOM    837  NZ  LYS A 108      -3.929  14.995  16.147  1.00  0.00           N  
ATOM    838  N   ILE A 109      -4.992  10.366  10.961  1.00  0.00           N  
ATOM    839  CA  ILE A 109      -5.023   9.197  10.089  1.00  0.00           C  
ATOM    840  C   ILE A 109      -4.754   7.935  10.907  1.00  0.00           C  
ATOM    841  CB  ILE A 109      -3.996   9.320   8.941  1.00  0.00           C  
ATOM    842  O   ILE A 109      -4.213   8.009  12.013  1.00  0.00           O  
ATOM    843  CG1 ILE A 109      -2.582   9.492   9.506  1.00  0.00           C  
ATOM    844  CG2 ILE A 109      -4.360  10.484   8.014  1.00  0.00           C  
ATOM    845  CD1 ILE A 109      -1.479   9.370   8.463  1.00  0.00           C  
ATOM    846  N   VAL A 110      -5.222   6.843  10.369  1.00  0.00           N  
ATOM    847  CA  VAL A 110      -4.910   5.535  10.934  1.00  0.00           C  
ATOM    848  C   VAL A 110      -4.304   4.638   9.857  1.00  0.00           C  
ATOM    849  CB  VAL A 110      -6.164   4.866  11.541  1.00  0.00           C  
ATOM    850  O   VAL A 110      -4.514   4.862   8.663  1.00  0.00           O  
ATOM    851  CG1 VAL A 110      -6.703   5.688  12.710  1.00  0.00           C  
ATOM    852  CG2 VAL A 110      -7.240   4.683  10.472  1.00  0.00           C  
ATOM    853  N   LEU A 111      -3.528   3.700  10.314  1.00  0.00           N  
ATOM    854  CA  LEU A 111      -2.974   2.655   9.460  1.00  0.00           C  
ATOM    855  C   LEU A 111      -3.798   1.376   9.563  1.00  0.00           C  
ATOM    856  CB  LEU A 111      -1.518   2.369   9.838  1.00  0.00           C  
ATOM    857  O   LEU A 111      -4.018   0.860  10.662  1.00  0.00           O  
ATOM    858  CG  LEU A 111      -0.791   1.322   8.993  1.00  0.00           C  
ATOM    859  CD1 LEU A 111      -0.310   1.938   7.684  1.00  0.00           C  
ATOM    860  CD2 LEU A 111       0.377   0.725   9.770  1.00  0.00           C  
ATOM    861  N   VAL A 112      -4.281   0.943   8.411  1.00  0.00           N  
ATOM    862  CA  VAL A 112      -5.096  -0.267   8.389  1.00  0.00           C  
ATOM    863  C   VAL A 112      -4.298  -1.417   7.779  1.00  0.00           C  
ATOM    864  CB  VAL A 112      -6.409  -0.053   7.603  1.00  0.00           C  
ATOM    865  O   VAL A 112      -3.751  -1.287   6.680  1.00  0.00           O  
ATOM    866  CG1 VAL A 112      -7.282  -1.306   7.660  1.00  0.00           C  
ATOM    867  CG2 VAL A 112      -7.166   1.155   8.150  1.00  0.00           C  
ATOM    868  N   THR A 113      -4.199  -2.520   8.512  1.00  0.00           N  
ATOM    869  CA  THR A 113      -3.465  -3.695   8.055  1.00  0.00           C  
ATOM    870  C   THR A 113      -4.293  -4.961   8.255  1.00  0.00           C  
ATOM    871  CB  THR A 113      -2.121  -3.835   8.793  1.00  0.00           C  
ATOM    872  O   THR A 113      -5.397  -4.907   8.803  1.00  0.00           O  
ATOM    873  CG2 THR A 113      -1.256  -2.594   8.601  1.00  0.00           C  
ATOM    874  OG1 THR A 113      -2.368  -4.019  10.193  1.00  0.00           O  
ATOM    875  N   ARG A 114      -3.751  -5.959   7.638  1.00  0.00           N  
ATOM    876  CA  ARG A 114      -4.376  -7.271   7.776  1.00  0.00           C  
ATOM    877  C   ARG A 114      -3.353  -8.324   8.187  1.00  0.00           C  
ATOM    878  CB  ARG A 114      -5.055  -7.683   6.468  1.00  0.00           C  
ATOM    879  O   ARG A 114      -2.219  -8.318   7.704  1.00  0.00           O  
ATOM    880  CG  ARG A 114      -5.917  -8.930   6.587  1.00  0.00           C  
ATOM    881  CD  ARG A 114      -6.854  -9.084   5.398  1.00  0.00           C  
ATOM    882  NE  ARG A 114      -7.790 -10.188   5.589  1.00  0.00           N  
ATOM    883  NH1 ARG A 114      -9.216  -9.546   3.888  1.00  0.00           N  
ATOM    884  NH2 ARG A 114      -9.672 -11.421   5.126  1.00  0.00           N  
ATOM    885  CZ  ARG A 114      -8.890 -10.383   4.867  1.00  0.00           C  
ATOM    886  N   ASN A 115      -3.845  -9.145   9.119  1.00  0.00           N  
ATOM    887  CA  ASN A 115      -3.029 -10.280   9.536  1.00  0.00           C  
ATOM    888  C   ASN A 115      -3.415 -11.552   8.786  1.00  0.00           C  
ATOM    889  CB  ASN A 115      -3.144 -10.498  11.046  1.00  0.00           C  
ATOM    890  O   ASN A 115      -4.501 -12.097   8.997  1.00  0.00           O  
ATOM    891  CG  ASN A 115      -2.168 -11.538  11.562  1.00  0.00           C  
ATOM    892  ND2 ASN A 115      -2.255 -11.845  12.850  1.00  0.00           N  
ATOM    893  OD1 ASN A 115      -1.342 -12.060  10.808  1.00  0.00           O  
ATOM    894  N   PHE A 116      -2.497 -12.003   7.838  1.00  0.00           N  
ATOM    895  CA  PHE A 116      -2.795 -13.172   7.019  1.00  0.00           C  
ATOM    896  C   PHE A 116      -2.425 -14.456   7.752  1.00  0.00           C  
ATOM    897  CB  PHE A 116      -2.051 -13.098   5.682  1.00  0.00           C  
ATOM    898  O   PHE A 116      -1.253 -14.837   7.795  1.00  0.00           O  
ATOM    899  CG  PHE A 116      -2.589 -12.051   4.745  1.00  0.00           C  
ATOM    900  CD1 PHE A 116      -3.669 -12.329   3.916  1.00  0.00           C  
ATOM    901  CD2 PHE A 116      -2.014 -10.788   4.692  1.00  0.00           C  
ATOM    902  CE1 PHE A 116      -4.170 -11.362   3.047  1.00  0.00           C  
ATOM    903  CE2 PHE A 116      -2.509  -9.816   3.827  1.00  0.00           C  
ATOM    904  CZ  PHE A 116      -3.586 -10.106   3.005  1.00  0.00           C  
ATOM    905  N   GLN A 117      -3.260 -14.943   8.696  1.00  0.00           N  
ATOM    906  CA  GLN A 117      -3.117 -16.215   9.397  1.00  0.00           C  
ATOM    907  C   GLN A 117      -3.989 -17.294   8.761  1.00  0.00           C  
ATOM    908  CB  GLN A 117      -3.474 -16.056  10.876  1.00  0.00           C  
ATOM    909  O   GLN A 117      -4.962 -16.986   8.070  1.00  0.00           O  
ATOM    910  CG  GLN A 117      -2.529 -15.140  11.642  1.00  0.00           C  
ATOM    911  CD  GLN A 117      -2.939 -14.951  13.090  1.00  0.00           C  
ATOM    912  NE2 GLN A 117      -2.366 -13.945  13.742  1.00  0.00           N  
ATOM    913  OE1 GLN A 117      -3.764 -15.703  13.618  1.00  0.00           O  
ATOM    914  N   THR A 118      -3.616 -18.508   8.694  1.00  0.00           N  
ATOM    915  CA  THR A 118      -4.166 -19.666   7.997  1.00  0.00           C  
ATOM    916  C   THR A 118      -5.644 -19.846   8.330  1.00  0.00           C  
ATOM    917  CB  THR A 118      -3.396 -20.951   8.354  1.00  0.00           C  
ATOM    918  O   THR A 118      -6.460 -20.098   7.441  1.00  0.00           O  
ATOM    919  CG2 THR A 118      -2.051 -21.003   7.636  1.00  0.00           C  
ATOM    920  OG1 THR A 118      -3.171 -20.989   9.768  1.00  0.00           O  
ATOM    921  N   LYS A 119      -6.137 -19.410   9.487  1.00  0.00           N  
ATOM    922  CA  LYS A 119      -7.504 -19.797   9.825  1.00  0.00           C  
ATOM    923  C   LYS A 119      -8.427 -18.583   9.857  1.00  0.00           C  
ATOM    924  CB  LYS A 119      -7.540 -20.519  11.173  1.00  0.00           C  
ATOM    925  O   LYS A 119      -9.550 -18.636   9.352  1.00  0.00           O  
ATOM    926  CG  LYS A 119      -6.981 -21.934  11.132  1.00  0.00           C  
ATOM    927  CD  LYS A 119      -7.171 -22.648  12.464  1.00  0.00           C  
ATOM    928  CE  LYS A 119      -6.587 -24.054  12.434  1.00  0.00           C  
ATOM    929  NZ  LYS A 119      -6.756 -24.752  13.744  1.00  0.00           N  
ATOM    930  N   THR A 120      -7.952 -17.500  10.365  1.00  0.00           N  
ATOM    931  CA  THR A 120      -8.841 -16.345  10.436  1.00  0.00           C  
ATOM    932  C   THR A 120      -8.067 -15.052  10.200  1.00  0.00           C  
ATOM    933  CB  THR A 120      -9.558 -16.276  11.797  1.00  0.00           C  
ATOM    934  O   THR A 120      -7.359 -14.575  11.090  1.00  0.00           O  
ATOM    935  CG2 THR A 120     -10.781 -17.187  11.821  1.00  0.00           C  
ATOM    936  OG1 THR A 120      -8.652 -16.685  12.830  1.00  0.00           O  
ATOM    937  N   PRO A 121      -8.171 -14.641   8.992  1.00  0.00           N  
ATOM    938  CA  PRO A 121      -7.526 -13.333   8.846  1.00  0.00           C  
ATOM    939  C   PRO A 121      -8.178 -12.255   9.708  1.00  0.00           C  
ATOM    940  CB  PRO A 121      -7.696 -13.020   7.358  1.00  0.00           C  
ATOM    941  O   PRO A 121      -9.397 -12.265   9.899  1.00  0.00           O  
ATOM    942  CG  PRO A 121      -8.813 -13.905   6.906  1.00  0.00           C  
ATOM    943  CD  PRO A 121      -8.933 -15.050   7.870  1.00  0.00           C  
ATOM    944  N   THR A 122      -7.375 -11.558  10.492  1.00  0.00           N  
ATOM    945  CA  THR A 122      -7.858 -10.468  11.332  1.00  0.00           C  
ATOM    946  C   THR A 122      -7.323  -9.127  10.839  1.00  0.00           C  
ATOM    947  CB  THR A 122      -7.454 -10.675  12.803  1.00  0.00           C  
ATOM    948  O   THR A 122      -6.292  -9.074  10.165  1.00  0.00           O  
ATOM    949  CG2 THR A 122      -8.057 -11.959  13.364  1.00  0.00           C  
ATOM    950  OG1 THR A 122      -6.026 -10.752  12.894  1.00  0.00           O  
ATOM    951  N   SER A 123      -8.160  -8.141  11.040  1.00  0.00           N  
ATOM    952  CA  SER A 123      -7.753  -6.780  10.703  1.00  0.00           C  
ATOM    953  C   SER A 123      -7.137  -6.074  11.906  1.00  0.00           C  
ATOM    954  CB  SER A 123      -8.946  -5.976  10.185  1.00  0.00           C  
ATOM    955  O   SER A 123      -7.507  -6.347  13.050  1.00  0.00           O  
ATOM    956  OG  SER A 123      -9.588  -6.658   9.122  1.00  0.00           O  
ATOM    957  N   GLU A 124      -6.099  -5.308  11.593  1.00  0.00           N  
ATOM    958  CA  GLU A 124      -5.437  -4.495  12.608  1.00  0.00           C  
ATOM    959  C   GLU A 124      -5.473  -3.014  12.239  1.00  0.00           C  
ATOM    960  CB  GLU A 124      -3.989  -4.953  12.804  1.00  0.00           C  
ATOM    961  O   GLU A 124      -5.206  -2.648  11.093  1.00  0.00           O  
ATOM    962  CG  GLU A 124      -3.856  -6.411  13.219  1.00  0.00           C  
ATOM    963  CD  GLU A 124      -2.418  -6.902  13.230  1.00  0.00           C  
ATOM    964  OE1 GLU A 124      -2.054  -7.694  14.129  1.00  0.00           O  
ATOM    965  OE2 GLU A 124      -1.648  -6.492  12.333  1.00  0.00           O  
ATOM    966  N   VAL A 125      -5.850  -2.219  13.184  1.00  0.00           N  
ATOM    967  CA  VAL A 125      -5.883  -0.777  12.969  1.00  0.00           C  
ATOM    968  C   VAL A 125      -5.012  -0.078  14.010  1.00  0.00           C  
ATOM    969  CB  VAL A 125      -7.327  -0.227  13.026  1.00  0.00           C  
ATOM    970  O   VAL A 125      -5.073  -0.403  15.198  1.00  0.00           O  
ATOM    971  CG1 VAL A 125      -7.346   1.271  12.728  1.00  0.00           C  
ATOM    972  CG2 VAL A 125      -8.223  -0.982  12.045  1.00  0.00           C  
ATOM    973  N   SER A 126      -4.236   0.761  13.612  1.00  0.00           N  
ATOM    974  CA  SER A 126      -3.361   1.486  14.526  1.00  0.00           C  
ATOM    975  C   SER A 126      -4.139   2.521  15.333  1.00  0.00           C  
ATOM    976  CB  SER A 126      -2.232   2.173  13.756  1.00  0.00           C  
ATOM    977  O   SER A 126      -5.317   2.765  15.066  1.00  0.00           O  
ATOM    978  OG  SER A 126      -2.722   3.289  13.034  1.00  0.00           O  
ATOM    979  N   ASP A 127      -3.407   3.140  16.286  1.00  0.00           N  
ATOM    980  CA  ASP A 127      -3.889   4.375  16.898  1.00  0.00           C  
ATOM    981  C   ASP A 127      -3.784   5.547  15.926  1.00  0.00           C  
ATOM    982  CB  ASP A 127      -3.106   4.680  18.177  1.00  0.00           C  
ATOM    983  O   ASP A 127      -3.140   5.438  14.881  1.00  0.00           O  
ATOM    984  CG  ASP A 127      -3.957   5.332  19.252  1.00  0.00           C  
ATOM    985  OD1 ASP A 127      -5.025   5.894  18.927  1.00  0.00           O  
ATOM    986  OD2 ASP A 127      -3.555   5.286  20.435  1.00  0.00           O  
ATOM    987  N   VAL A 128      -4.417   6.631  16.250  1.00  0.00           N  
ATOM    988  CA  VAL A 128      -4.488   7.797  15.375  1.00  0.00           C  
ATOM    989  C   VAL A 128      -3.158   8.548  15.406  1.00  0.00           C  
ATOM    990  CB  VAL A 128      -5.642   8.741  15.779  1.00  0.00           C  
ATOM    991  O   VAL A 128      -2.465   8.554  16.426  1.00  0.00           O  
ATOM    992  CG1 VAL A 128      -5.607  10.023  14.950  1.00  0.00           C  
ATOM    993  CG2 VAL A 128      -6.988   8.035  15.621  1.00  0.00           C  
ATOM    994  N   SER A 129      -2.798   9.074  14.277  1.00  0.00           N  
ATOM    995  CA  SER A 129      -1.635   9.946  14.153  1.00  0.00           C  
ATOM    996  C   SER A 129      -1.942  11.155  13.275  1.00  0.00           C  
ATOM    997  CB  SER A 129      -0.447   9.176  13.575  1.00  0.00           C  
ATOM    998  O   SER A 129      -2.779  11.078  12.373  1.00  0.00           O  
ATOM    999  OG  SER A 129       0.691  10.015  13.466  1.00  0.00           O  
ATOM   1000  N   SER A 130      -1.339  12.218  13.617  1.00  0.00           N  
ATOM   1001  CA  SER A 130      -1.409  13.367  12.721  1.00  0.00           C  
ATOM   1002  C   SER A 130      -0.435  13.221  11.557  1.00  0.00           C  
ATOM   1003  CB  SER A 130      -1.116  14.661  13.482  1.00  0.00           C  
ATOM   1004  O   SER A 130       0.568  12.513  11.665  1.00  0.00           O  
ATOM   1005  OG  SER A 130      -2.067  14.864  14.513  1.00  0.00           O  
ATOM   1006  N   THR A 131      -0.826  13.853  10.435  1.00  0.00           N  
ATOM   1007  CA  THR A 131       0.060  13.761   9.280  1.00  0.00           C  
ATOM   1008  C   THR A 131       0.415  15.150   8.759  1.00  0.00           C  
ATOM   1009  CB  THR A 131      -0.578  12.933   8.150  1.00  0.00           C  
ATOM   1010  O   THR A 131      -0.398  16.074   8.835  1.00  0.00           O  
ATOM   1011  CG2 THR A 131      -1.824  13.620   7.601  1.00  0.00           C  
ATOM   1012  OG1 THR A 131       0.371  12.771   7.089  1.00  0.00           O  
ATOM   1013  N   VAL A 132       1.660  15.291   8.309  1.00  0.00           N  
ATOM   1014  CA  VAL A 132       2.154  16.534   7.726  1.00  0.00           C  
ATOM   1015  C   VAL A 132       2.992  16.226   6.487  1.00  0.00           C  
ATOM   1016  CB  VAL A 132       2.986  17.347   8.743  1.00  0.00           C  
ATOM   1017  O   VAL A 132       3.605  15.160   6.393  1.00  0.00           O  
ATOM   1018  CG1 VAL A 132       2.113  17.808   9.909  1.00  0.00           C  
ATOM   1019  CG2 VAL A 132       4.166  16.518   9.250  1.00  0.00           C  
ATOM   1020  N   PRO A 133       2.903  17.129   5.550  1.00  0.00           N  
ATOM   1021  CA  PRO A 133       3.718  16.915   4.352  1.00  0.00           C  
ATOM   1022  C   PRO A 133       5.213  17.066   4.620  1.00  0.00           C  
ATOM   1023  CB  PRO A 133       3.223  18.000   3.391  1.00  0.00           C  
ATOM   1024  O   PRO A 133       5.614  17.863   5.472  1.00  0.00           O  
ATOM   1025  CG  PRO A 133       2.722  19.095   4.277  1.00  0.00           C  
ATOM   1026  CD  PRO A 133       2.161  18.478   5.527  1.00  0.00           C  
ATOM   1027  N   SER A 134       5.975  16.168   3.914  1.00  0.00           N  
ATOM   1028  CA  SER A 134       7.422  16.364   3.915  1.00  0.00           C  
ATOM   1029  C   SER A 134       7.824  17.514   2.999  1.00  0.00           C  
ATOM   1030  CB  SER A 134       8.136  15.083   3.483  1.00  0.00           C  
ATOM   1031  O   SER A 134       7.001  18.025   2.236  1.00  0.00           O  
ATOM   1032  OG  SER A 134       7.878  14.799   2.118  1.00  0.00           O  
ATOM   1033  N   SER A 135       8.946  18.082   3.193  1.00  0.00           N  
ATOM   1034  CA  SER A 135       9.437  19.240   2.453  1.00  0.00           C  
ATOM   1035  C   SER A 135       9.371  19.003   0.948  1.00  0.00           C  
ATOM   1036  CB  SER A 135      10.873  19.569   2.863  1.00  0.00           C  
ATOM   1037  O   SER A 135       9.140  19.936   0.177  1.00  0.00           O  
ATOM   1038  OG  SER A 135      11.701  18.424   2.758  1.00  0.00           O  
ATOM   1039  N   ASP A 136       9.379  17.701   0.503  1.00  0.00           N  
ATOM   1040  CA  ASP A 136       9.437  17.404  -0.925  1.00  0.00           C  
ATOM   1041  C   ASP A 136       8.035  17.297  -1.521  1.00  0.00           C  
ATOM   1042  CB  ASP A 136      10.213  16.109  -1.173  1.00  0.00           C  
ATOM   1043  O   ASP A 136       7.872  17.312  -2.743  1.00  0.00           O  
ATOM   1044  CG  ASP A 136       9.673  14.932  -0.380  1.00  0.00           C  
ATOM   1045  OD1 ASP A 136       8.770  15.127   0.462  1.00  0.00           O  
ATOM   1046  OD2 ASP A 136      10.157  13.800  -0.597  1.00  0.00           O  
ATOM   1047  N   GLY A 137       6.945  17.309  -0.713  1.00  0.00           N  
ATOM   1048  CA  GLY A 137       5.547  17.375  -1.109  1.00  0.00           C  
ATOM   1049  C   GLY A 137       4.985  16.034  -1.542  1.00  0.00           C  
ATOM   1050  O   GLY A 137       3.768  15.869  -1.644  1.00  0.00           O  
ATOM   1051  N   VAL A 138       5.806  14.993  -1.723  1.00  0.00           N  
ATOM   1052  CA  VAL A 138       5.312  13.712  -2.219  1.00  0.00           C  
ATOM   1053  C   VAL A 138       5.088  12.757  -1.049  1.00  0.00           C  
ATOM   1054  CB  VAL A 138       6.286  13.084  -3.240  1.00  0.00           C  
ATOM   1055  O   VAL A 138       4.105  12.012  -1.026  1.00  0.00           O  
ATOM   1056  CG1 VAL A 138       5.777  11.721  -3.705  1.00  0.00           C  
ATOM   1057  CG2 VAL A 138       6.484  14.019  -4.432  1.00  0.00           C  
ATOM   1058  N   PHE A 139       5.922  12.924  -0.116  1.00  0.00           N  
ATOM   1059  CA  PHE A 139       5.827  12.085   1.073  1.00  0.00           C  
ATOM   1060  C   PHE A 139       5.197  12.854   2.228  1.00  0.00           C  
ATOM   1061  CB  PHE A 139       7.210  11.568   1.479  1.00  0.00           C  
ATOM   1062  O   PHE A 139       5.314  14.079   2.304  1.00  0.00           O  
ATOM   1063  CG  PHE A 139       7.770  10.533   0.541  1.00  0.00           C  
ATOM   1064  CD1 PHE A 139       7.205   9.266   0.463  1.00  0.00           C  
ATOM   1065  CD2 PHE A 139       8.863  10.827  -0.264  1.00  0.00           C  
ATOM   1066  CE1 PHE A 139       7.721   8.306  -0.404  1.00  0.00           C  
ATOM   1067  CE2 PHE A 139       9.385   9.873  -1.133  1.00  0.00           C  
ATOM   1068  CZ  PHE A 139       8.813   8.613  -1.201  1.00  0.00           C  
ATOM   1069  N   TRP A 140       4.492  12.118   2.953  1.00  0.00           N  
ATOM   1070  CA  TRP A 140       3.870  12.639   4.165  1.00  0.00           C  
ATOM   1071  C   TRP A 140       4.362  11.886   5.397  1.00  0.00           C  
ATOM   1072  CB  TRP A 140       2.344  12.545   4.070  1.00  0.00           C  
ATOM   1073  O   TRP A 140       4.614  10.681   5.336  1.00  0.00           O  
ATOM   1074  CG  TRP A 140       1.731  13.534   3.124  1.00  0.00           C  
ATOM   1075  CD1 TRP A 140       1.869  13.568   1.764  1.00  0.00           C  
ATOM   1076  CD2 TRP A 140       0.887  14.636   3.470  1.00  0.00           C  
ATOM   1077  CE2 TRP A 140       0.548  15.296   2.268  1.00  0.00           C  
ATOM   1078  CE3 TRP A 140       0.382  15.129   4.681  1.00  0.00           C  
ATOM   1079  NE1 TRP A 140       1.159  14.625   1.243  1.00  0.00           N  
ATOM   1080  CH2 TRP A 140      -0.753  16.887   3.441  1.00  0.00           C  
ATOM   1081  CZ2 TRP A 140      -0.274  16.425   2.243  1.00  0.00           C  
ATOM   1082  CZ3 TRP A 140      -0.435  16.253   4.653  1.00  0.00           C  
ATOM   1083  N   LYS A 141       4.494  12.671   6.419  1.00  0.00           N  
ATOM   1084  CA  LYS A 141       4.982  12.077   7.660  1.00  0.00           C  
ATOM   1085  C   LYS A 141       3.825  11.622   8.545  1.00  0.00           C  
ATOM   1086  CB  LYS A 141       5.864  13.069   8.420  1.00  0.00           C  
ATOM   1087  O   LYS A 141       2.743  12.211   8.511  1.00  0.00           O  
ATOM   1088  CG  LYS A 141       7.119  13.485   7.666  1.00  0.00           C  
ATOM   1089  CD  LYS A 141       7.933  14.503   8.455  1.00  0.00           C  
ATOM   1090  CE  LYS A 141       9.136  14.993   7.661  1.00  0.00           C  
ATOM   1091  NZ  LYS A 141       9.896  16.046   8.400  1.00  0.00           N  
ATOM   1092  N   HIS A 142       4.093  10.583   9.281  1.00  0.00           N  
ATOM   1093  CA  HIS A 142       3.224  10.122  10.358  1.00  0.00           C  
ATOM   1094  C   HIS A 142       4.032   9.479  11.480  1.00  0.00           C  
ATOM   1095  CB  HIS A 142       2.188   9.131   9.823  1.00  0.00           C  
ATOM   1096  O   HIS A 142       5.225   9.212  11.318  1.00  0.00           O  
ATOM   1097  CG  HIS A 142       2.777   7.835   9.366  1.00  0.00           C  
ATOM   1098  CD2 HIS A 142       3.202   7.433   8.145  1.00  0.00           C  
ATOM   1099  ND1 HIS A 142       2.983   6.770  10.217  1.00  0.00           N  
ATOM   1100  CE1 HIS A 142       3.511   5.767   9.536  1.00  0.00           C  
ATOM   1101  NE2 HIS A 142       3.654   6.143   8.277  1.00  0.00           N  
ATOM   1102  N   TRP A 143       3.392   9.206  12.637  1.00  0.00           N  
ATOM   1103  CA  TRP A 143       4.137   8.769  13.812  1.00  0.00           C  
ATOM   1104  C   TRP A 143       3.657   7.401  14.284  1.00  0.00           C  
ATOM   1105  CB  TRP A 143       4.002   9.790  14.946  1.00  0.00           C  
ATOM   1106  O   TRP A 143       3.874   7.023  15.438  1.00  0.00           O  
ATOM   1107  CG  TRP A 143       4.836  11.022  14.758  1.00  0.00           C  
ATOM   1108  CD1 TRP A 143       6.098  11.243  15.235  1.00  0.00           C  
ATOM   1109  CD2 TRP A 143       4.463  12.205  14.046  1.00  0.00           C  
ATOM   1110  CE2 TRP A 143       5.550  13.104  14.130  1.00  0.00           C  
ATOM   1111  CE3 TRP A 143       3.315  12.593  13.342  1.00  0.00           C  
ATOM   1112  NE1 TRP A 143       6.533  12.493  14.861  1.00  0.00           N  
ATOM   1113  CH2 TRP A 143       4.386  14.722  12.855  1.00  0.00           C  
ATOM   1114  CZ2 TRP A 143       5.521  14.368  13.537  1.00  0.00           C  
ATOM   1115  CZ3 TRP A 143       3.288  13.851  12.752  1.00  0.00           C  
ATOM   1116  N   ILE A 144       3.004   6.736  13.371  1.00  0.00           N  
ATOM   1117  CA  ILE A 144       2.577   5.371  13.658  1.00  0.00           C  
ATOM   1118  C   ILE A 144       3.768   4.422  13.542  1.00  0.00           C  
ATOM   1119  CB  ILE A 144       1.441   4.923  12.711  1.00  0.00           C  
ATOM   1120  O   ILE A 144       4.446   4.390  12.512  1.00  0.00           O  
ATOM   1121  CG1 ILE A 144       0.232   5.855  12.849  1.00  0.00           C  
ATOM   1122  CG2 ILE A 144       1.047   3.470  12.990  1.00  0.00           C  
ATOM   1123  CD1 ILE A 144      -0.815   5.677  11.757  1.00  0.00           C  
ATOM   1124  N   PRO A 145       4.006   3.652  14.687  1.00  0.00           N  
ATOM   1125  CA  PRO A 145       5.092   2.673  14.610  1.00  0.00           C  
ATOM   1126  C   PRO A 145       4.812   1.558  13.605  1.00  0.00           C  
ATOM   1127  CB  PRO A 145       5.168   2.118  16.035  1.00  0.00           C  
ATOM   1128  O   PRO A 145       3.705   1.014  13.574  1.00  0.00           O  
ATOM   1129  CG  PRO A 145       4.428   3.111  16.872  1.00  0.00           C  
ATOM   1130  CD  PRO A 145       3.391   3.778  16.015  1.00  0.00           C  
ATOM   1131  N   THR A 146       5.781   1.354  12.748  1.00  0.00           N  
ATOM   1132  CA  THR A 146       5.628   0.304  11.747  1.00  0.00           C  
ATOM   1133  C   THR A 146       6.836  -0.630  11.754  1.00  0.00           C  
ATOM   1134  CB  THR A 146       5.443   0.897  10.338  1.00  0.00           C  
ATOM   1135  O   THR A 146       7.873  -0.307  12.337  1.00  0.00           O  
ATOM   1136  CG2 THR A 146       4.227   1.816  10.284  1.00  0.00           C  
ATOM   1137  OG1 THR A 146       6.612   1.648   9.985  1.00  0.00           O  
ATOM   1138  N   LYS A 147       6.657  -1.812  11.351  1.00  0.00           N  
ATOM   1139  CA  LYS A 147       7.713  -2.805  11.178  1.00  0.00           C  
ATOM   1140  C   LYS A 147       8.032  -3.016   9.701  1.00  0.00           C  
ATOM   1141  CB  LYS A 147       7.313  -4.133  11.823  1.00  0.00           C  
ATOM   1142  O   LYS A 147       7.253  -2.622   8.830  1.00  0.00           O  
ATOM   1143  CG  LYS A 147       7.061  -4.042  13.321  1.00  0.00           C  
ATOM   1144  CD  LYS A 147       6.626  -5.384  13.896  1.00  0.00           C  
ATOM   1145  CE  LYS A 147       6.333  -5.285  15.387  1.00  0.00           C  
ATOM   1146  NZ  LYS A 147       5.871  -6.589  15.949  1.00  0.00           N  
ATOM   1147  N   ASP A 148       9.238  -3.579   9.548  1.00  0.00           N  
ATOM   1148  CA  ASP A 148       9.596  -3.961   8.185  1.00  0.00           C  
ATOM   1149  C   ASP A 148       8.525  -4.855   7.566  1.00  0.00           C  
ATOM   1150  CB  ASP A 148      10.951  -4.673   8.166  1.00  0.00           C  
ATOM   1151  O   ASP A 148       8.046  -5.794   8.206  1.00  0.00           O  
ATOM   1152  CG  ASP A 148      12.114  -3.742   8.458  1.00  0.00           C  
ATOM   1153  OD1 ASP A 148      11.962  -2.510   8.308  1.00  0.00           O  
ATOM   1154  OD2 ASP A 148      13.194  -4.244   8.837  1.00  0.00           O  
ATOM   1155  N   GLY A 149       8.081  -4.491   6.388  1.00  0.00           N  
ATOM   1156  CA  GLY A 149       7.106  -5.317   5.694  1.00  0.00           C  
ATOM   1157  C   GLY A 149       5.712  -4.719   5.691  1.00  0.00           C  
ATOM   1158  O   GLY A 149       4.799  -5.261   5.063  1.00  0.00           O  
ATOM   1159  N   GLN A 150       5.534  -3.623   6.360  1.00  0.00           N  
ATOM   1160  CA  GLN A 150       4.205  -3.029   6.451  1.00  0.00           C  
ATOM   1161  C   GLN A 150       3.993  -1.984   5.359  1.00  0.00           C  
ATOM   1162  CB  GLN A 150       3.992  -2.399   7.828  1.00  0.00           C  
ATOM   1163  O   GLN A 150       2.963  -1.307   5.332  1.00  0.00           O  
ATOM   1164  CG  GLN A 150       3.841  -3.414   8.953  1.00  0.00           C  
ATOM   1165  CD  GLN A 150       3.619  -2.764  10.306  1.00  0.00           C  
ATOM   1166  NE2 GLN A 150       2.759  -3.367  11.119  1.00  0.00           N  
ATOM   1167  OE1 GLN A 150       4.217  -1.729  10.617  1.00  0.00           O  
ATOM   1168  N   CYS A 151       5.026  -1.852   4.536  1.00  0.00           N  
ATOM   1169  CA  CYS A 151       4.849  -0.984   3.378  1.00  0.00           C  
ATOM   1170  C   CYS A 151       3.667  -1.439   2.530  1.00  0.00           C  
ATOM   1171  CB  CYS A 151       6.119  -0.960   2.527  1.00  0.00           C  
ATOM   1172  O   CYS A 151       3.377  -2.634   2.453  1.00  0.00           O  
ATOM   1173  SG  CYS A 151       7.506  -0.111   3.313  1.00  0.00           S  
ATOM   1174  N   GLY A 152       3.002  -0.440   2.012  1.00  0.00           N  
ATOM   1175  CA  GLY A 152       1.886  -0.761   1.136  1.00  0.00           C  
ATOM   1176  C   GLY A 152       0.546  -0.741   1.846  1.00  0.00           C  
ATOM   1177  O   GLY A 152      -0.504  -0.811   1.204  1.00  0.00           O  
ATOM   1178  N   SER A 153       0.618  -0.592   3.188  1.00  0.00           N  
ATOM   1179  CA  SER A 153      -0.625  -0.539   3.952  1.00  0.00           C  
ATOM   1180  C   SER A 153      -1.329   0.801   3.770  1.00  0.00           C  
ATOM   1181  CB  SER A 153      -0.352  -0.783   5.437  1.00  0.00           C  
ATOM   1182  O   SER A 153      -0.678   1.844   3.683  1.00  0.00           O  
ATOM   1183  OG  SER A 153       0.215  -2.066   5.640  1.00  0.00           O  
ATOM   1184  N   PRO A 154      -2.637   0.791   3.745  1.00  0.00           N  
ATOM   1185  CA  PRO A 154      -3.397   2.022   3.517  1.00  0.00           C  
ATOM   1186  C   PRO A 154      -3.347   2.977   4.708  1.00  0.00           C  
ATOM   1187  CB  PRO A 154      -4.823   1.517   3.281  1.00  0.00           C  
ATOM   1188  O   PRO A 154      -3.463   2.542   5.856  1.00  0.00           O  
ATOM   1189  CG  PRO A 154      -4.670   0.055   3.010  1.00  0.00           C  
ATOM   1190  CD  PRO A 154      -3.397  -0.419   3.650  1.00  0.00           C  
ATOM   1191  N   MET A 155      -3.131   4.229   4.387  1.00  0.00           N  
ATOM   1192  CA  MET A 155      -3.334   5.327   5.329  1.00  0.00           C  
ATOM   1193  C   MET A 155      -4.722   5.936   5.163  1.00  0.00           C  
ATOM   1194  CB  MET A 155      -2.264   6.403   5.139  1.00  0.00           C  
ATOM   1195  O   MET A 155      -5.059   6.441   4.090  1.00  0.00           O  
ATOM   1196  CG  MET A 155      -0.842   5.886   5.283  1.00  0.00           C  
ATOM   1197  SD  MET A 155      -0.511   5.193   6.950  1.00  0.00           S  
ATOM   1198  CE  MET A 155      -0.620   6.702   7.951  1.00  0.00           C  
ATOM   1199  N   VAL A 156      -5.510   5.919   6.255  1.00  0.00           N  
ATOM   1200  CA  VAL A 156      -6.926   6.248   6.124  1.00  0.00           C  
ATOM   1201  C   VAL A 156      -7.262   7.449   7.004  1.00  0.00           C  
ATOM   1202  CB  VAL A 156      -7.824   5.046   6.496  1.00  0.00           C  
ATOM   1203  O   VAL A 156      -6.860   7.504   8.169  1.00  0.00           O  
ATOM   1204  CG1 VAL A 156      -9.299   5.400   6.318  1.00  0.00           C  
ATOM   1205  CG2 VAL A 156      -7.458   3.826   5.653  1.00  0.00           C  
ATOM   1206  N   SER A 157      -8.013   8.376   6.453  1.00  0.00           N  
ATOM   1207  CA  SER A 157      -8.493   9.532   7.203  1.00  0.00           C  
ATOM   1208  C   SER A 157      -9.587   9.135   8.189  1.00  0.00           C  
ATOM   1209  CB  SER A 157      -9.018  10.608   6.252  1.00  0.00           C  
ATOM   1210  O   SER A 157     -10.548   8.458   7.819  1.00  0.00           O  
ATOM   1211  OG  SER A 157      -9.623  11.667   6.975  1.00  0.00           O  
ATOM   1212  N   THR A 158      -9.435   9.611   9.417  1.00  0.00           N  
ATOM   1213  CA  THR A 158     -10.439   9.308  10.432  1.00  0.00           C  
ATOM   1214  C   THR A 158     -11.669  10.194  10.257  1.00  0.00           C  
ATOM   1215  CB  THR A 158      -9.870   9.489  11.851  1.00  0.00           C  
ATOM   1216  O   THR A 158     -12.733   9.904  10.807  1.00  0.00           O  
ATOM   1217  CG2 THR A 158      -8.692   8.551  12.095  1.00  0.00           C  
ATOM   1218  OG1 THR A 158      -9.431  10.843  12.015  1.00  0.00           O  
ATOM   1219  N   ALA A 159     -11.544  11.237   9.455  1.00  0.00           N  
ATOM   1220  CA  ALA A 159     -12.631  12.196   9.267  1.00  0.00           C  
ATOM   1221  C   ALA A 159     -13.700  11.637   8.332  1.00  0.00           C  
ATOM   1222  CB  ALA A 159     -12.088  13.515   8.723  1.00  0.00           C  
ATOM   1223  O   ALA A 159     -14.896  11.755   8.607  1.00  0.00           O  
ATOM   1224  N   ASP A 160     -13.206  10.928   7.232  1.00  0.00           N  
ATOM   1225  CA  ASP A 160     -14.203  10.529   6.243  1.00  0.00           C  
ATOM   1226  C   ASP A 160     -13.985   9.085   5.796  1.00  0.00           C  
ATOM   1227  CB  ASP A 160     -14.164  11.465   5.033  1.00  0.00           C  
ATOM   1228  O   ASP A 160     -14.719   8.576   4.946  1.00  0.00           O  
ATOM   1229  CG  ASP A 160     -12.787  11.559   4.400  1.00  0.00           C  
ATOM   1230  OD1 ASP A 160     -11.899  10.750   4.746  1.00  0.00           O  
ATOM   1231  OD2 ASP A 160     -12.586  12.453   3.549  1.00  0.00           O  
ATOM   1232  N   GLY A 161     -12.932   8.425   6.184  1.00  0.00           N  
ATOM   1233  CA  GLY A 161     -12.691   7.030   5.849  1.00  0.00           C  
ATOM   1234  C   GLY A 161     -12.039   6.846   4.492  1.00  0.00           C  
ATOM   1235  O   GLY A 161     -11.962   5.727   3.981  1.00  0.00           O  
ATOM   1236  N   SER A 162     -11.621   7.952   3.910  1.00  0.00           N  
ATOM   1237  CA  SER A 162     -10.962   7.899   2.609  1.00  0.00           C  
ATOM   1238  C   SER A 162      -9.500   7.487   2.746  1.00  0.00           C  
ATOM   1239  CB  SER A 162     -11.054   9.254   1.905  1.00  0.00           C  
ATOM   1240  O   SER A 162      -8.849   7.812   3.741  1.00  0.00           O  
ATOM   1241  OG  SER A 162     -12.406   9.598   1.652  1.00  0.00           O  
ATOM   1242  N   ILE A 163      -9.029   6.685   1.796  1.00  0.00           N  
ATOM   1243  CA  ILE A 163      -7.608   6.358   1.738  1.00  0.00           C  
ATOM   1244  C   ILE A 163      -6.823   7.559   1.217  1.00  0.00           C  
ATOM   1245  CB  ILE A 163      -7.349   5.121   0.848  1.00  0.00           C  
ATOM   1246  O   ILE A 163      -7.074   8.040   0.109  1.00  0.00           O  
ATOM   1247  CG1 ILE A 163      -8.060   3.891   1.424  1.00  0.00           C  
ATOM   1248  CG2 ILE A 163      -5.846   4.866   0.703  1.00  0.00           C  
ATOM   1249  CD1 ILE A 163      -8.052   2.682   0.498  1.00  0.00           C  
ATOM   1250  N   VAL A 164      -5.862   8.032   2.011  1.00  0.00           N  
ATOM   1251  CA  VAL A 164      -5.172   9.268   1.655  1.00  0.00           C  
ATOM   1252  C   VAL A 164      -3.741   8.956   1.225  1.00  0.00           C  
ATOM   1253  CB  VAL A 164      -5.169  10.274   2.828  1.00  0.00           C  
ATOM   1254  O   VAL A 164      -3.022   9.839   0.751  1.00  0.00           O  
ATOM   1255  CG1 VAL A 164      -6.590  10.736   3.146  1.00  0.00           C  
ATOM   1256  CG2 VAL A 164      -4.517   9.653   4.061  1.00  0.00           C  
ATOM   1257  N   GLY A 165      -3.368   7.687   1.373  1.00  0.00           N  
ATOM   1258  CA  GLY A 165      -2.026   7.285   0.985  1.00  0.00           C  
ATOM   1259  C   GLY A 165      -1.706   5.847   1.347  1.00  0.00           C  
ATOM   1260  O   GLY A 165      -2.575   5.112   1.819  1.00  0.00           O  
ATOM   1261  N   ILE A 166      -0.526   5.416   0.937  1.00  0.00           N  
ATOM   1262  CA  ILE A 166      -0.043   4.091   1.310  1.00  0.00           C  
ATOM   1263  C   ILE A 166       1.318   4.211   1.993  1.00  0.00           C  
ATOM   1264  CB  ILE A 166       0.053   3.158   0.083  1.00  0.00           C  
ATOM   1265  O   ILE A 166       2.147   5.035   1.598  1.00  0.00           O  
ATOM   1266  CG1 ILE A 166       1.032   3.730  -0.948  1.00  0.00           C  
ATOM   1267  CG2 ILE A 166      -1.330   2.938  -0.538  1.00  0.00           C  
ATOM   1268  CD1 ILE A 166       1.341   2.784  -2.100  1.00  0.00           C  
ATOM   1269  N   HIS A 167       1.419   3.463   3.097  1.00  0.00           N  
ATOM   1270  CA  HIS A 167       2.668   3.487   3.850  1.00  0.00           C  
ATOM   1271  C   HIS A 167       3.854   3.123   2.963  1.00  0.00           C  
ATOM   1272  CB  HIS A 167       2.593   2.532   5.043  1.00  0.00           C  
ATOM   1273  O   HIS A 167       3.791   2.155   2.202  1.00  0.00           O  
ATOM   1274  CG  HIS A 167       3.862   2.453   5.830  1.00  0.00           C  
ATOM   1275  CD2 HIS A 167       4.760   1.450   5.971  1.00  0.00           C  
ATOM   1276  ND1 HIS A 167       4.329   3.500   6.595  1.00  0.00           N  
ATOM   1277  CE1 HIS A 167       5.464   3.142   7.174  1.00  0.00           C  
ATOM   1278  NE2 HIS A 167       5.747   1.903   6.811  1.00  0.00           N  
ATOM   1279  N   SER A 168       5.032   3.803   2.974  1.00  0.00           N  
ATOM   1280  CA  SER A 168       6.168   3.620   2.077  1.00  0.00           C  
ATOM   1281  C   SER A 168       7.441   3.302   2.854  1.00  0.00           C  
ATOM   1282  CB  SER A 168       6.382   4.870   1.221  1.00  0.00           C  
ATOM   1283  O   SER A 168       8.089   2.284   2.605  1.00  0.00           O  
ATOM   1284  OG  SER A 168       7.332   4.622   0.199  1.00  0.00           O  
ATOM   1285  N   ALA A 169       7.879   4.083   3.683  1.00  0.00           N  
ATOM   1286  CA  ALA A 169       9.198   3.881   4.276  1.00  0.00           C  
ATOM   1287  C   ALA A 169       9.214   4.313   5.740  1.00  0.00           C  
ATOM   1288  CB  ALA A 169      10.259   4.646   3.488  1.00  0.00           C  
ATOM   1289  O   ALA A 169       8.310   5.019   6.195  1.00  0.00           O  
ATOM   1290  N   SER A 170      10.205   3.650   6.386  1.00  0.00           N  
ATOM   1291  CA  SER A 170      10.589   4.041   7.738  1.00  0.00           C  
ATOM   1292  C   SER A 170      12.000   4.619   7.767  1.00  0.00           C  
ATOM   1293  CB  SER A 170      10.500   2.845   8.688  1.00  0.00           C  
ATOM   1294  O   SER A 170      12.826   4.298   6.910  1.00  0.00           O  
ATOM   1295  OG  SER A 170      11.438   1.846   8.328  1.00  0.00           O  
ATOM   1296  N   ASN A 171      12.101   5.852   8.181  1.00  0.00           N  
ATOM   1297  CA  ASN A 171      13.429   6.390   8.455  1.00  0.00           C  
ATOM   1298  C   ASN A 171      14.082   5.691   9.644  1.00  0.00           C  
ATOM   1299  CB  ASN A 171      13.357   7.899   8.701  1.00  0.00           C  
ATOM   1300  O   ASN A 171      13.452   5.512  10.688  1.00  0.00           O  
ATOM   1301  CG  ASN A 171      14.722   8.559   8.685  1.00  0.00           C  
ATOM   1302  ND2 ASN A 171      14.739   9.886   8.720  1.00  0.00           N  
ATOM   1303  OD1 ASN A 171      15.752   7.881   8.641  1.00  0.00           O  
ATOM   1304  N   PHE A 172      15.281   4.978   9.419  1.00  0.00           N  
ATOM   1305  CA  PHE A 172      16.094   4.260  10.394  1.00  0.00           C  
ATOM   1306  C   PHE A 172      16.589   5.203  11.484  1.00  0.00           C  
ATOM   1307  CB  PHE A 172      17.283   3.580   9.708  1.00  0.00           C  
ATOM   1308  O   PHE A 172      16.762   4.794  12.634  1.00  0.00           O  
ATOM   1309  CG  PHE A 172      16.891   2.447   8.798  1.00  0.00           C  
ATOM   1310  CD1 PHE A 172      16.574   1.198   9.317  1.00  0.00           C  
ATOM   1311  CD2 PHE A 172      16.841   2.631   7.422  1.00  0.00           C  
ATOM   1312  CE1 PHE A 172      16.211   0.147   8.478  1.00  0.00           C  
ATOM   1313  CE2 PHE A 172      16.479   1.586   6.577  1.00  0.00           C  
ATOM   1314  CZ  PHE A 172      16.166   0.345   7.107  1.00  0.00           C  
ATOM   1315  N   THR A 173      16.557   6.567  11.138  1.00  0.00           N  
ATOM   1316  CA  THR A 173      17.188   7.494  12.072  1.00  0.00           C  
ATOM   1317  C   THR A 173      16.139   8.353  12.773  1.00  0.00           C  
ATOM   1318  CB  THR A 173      18.205   8.402  11.357  1.00  0.00           C  
ATOM   1319  O   THR A 173      16.335   8.772  13.916  1.00  0.00           O  
ATOM   1320  CG2 THR A 173      19.377   7.593  10.812  1.00  0.00           C  
ATOM   1321  OG1 THR A 173      17.556   9.073  10.270  1.00  0.00           O  
ATOM   1322  N   ASN A 174      14.999   8.398  12.224  1.00  0.00           N  
ATOM   1323  CA  ASN A 174      13.958   9.259  12.776  1.00  0.00           C  
ATOM   1324  C   ASN A 174      12.734   8.456  13.206  1.00  0.00           C  
ATOM   1325  CB  ASN A 174      13.558  10.334  11.763  1.00  0.00           C  
ATOM   1326  O   ASN A 174      12.598   7.285  12.846  1.00  0.00           O  
ATOM   1327  CG  ASN A 174      14.380  11.601  11.900  1.00  0.00           C  
ATOM   1328  ND2 ASN A 174      14.382  12.422  10.857  1.00  0.00           N  
ATOM   1329  OD1 ASN A 174      15.009  11.838  12.935  1.00  0.00           O  
ATOM   1330  N   THR A 175      12.131   8.868  14.360  1.00  0.00           N  
ATOM   1331  CA  THR A 175      10.921   8.331  14.973  1.00  0.00           C  
ATOM   1332  C   THR A 175       9.723   8.500  14.042  1.00  0.00           C  
ATOM   1333  CB  THR A 175      10.627   9.014  16.321  1.00  0.00           C  
ATOM   1334  O   THR A 175       8.604   8.111  14.385  1.00  0.00           O  
ATOM   1335  CG2 THR A 175      11.705   8.687  17.350  1.00  0.00           C  
ATOM   1336  OG1 THR A 175      10.578  10.433  16.131  1.00  0.00           O  
ATOM   1337  N   ASN A 176      10.033   9.130  12.826  1.00  0.00           N  
ATOM   1338  CA  ASN A 176       8.845   9.310  11.999  1.00  0.00           C  
ATOM   1339  C   ASN A 176       8.854   8.374  10.794  1.00  0.00           C  
ATOM   1340  CB  ASN A 176       8.725  10.765  11.541  1.00  0.00           C  
ATOM   1341  O   ASN A 176       9.906   7.860  10.409  1.00  0.00           O  
ATOM   1342  CG  ASN A 176       9.981  11.268  10.857  1.00  0.00           C  
ATOM   1343  ND2 ASN A 176      10.080  12.581  10.690  1.00  0.00           N  
ATOM   1344  OD1 ASN A 176      10.854  10.482  10.481  1.00  0.00           O  
ATOM   1345  N   ASN A 177       7.671   7.986  10.380  1.00  0.00           N  
ATOM   1346  CA  ASN A 177       7.444   7.182   9.184  1.00  0.00           C  
ATOM   1347  C   ASN A 177       6.821   8.008   8.063  1.00  0.00           C  
ATOM   1348  CB  ASN A 177       6.562   5.975   9.508  1.00  0.00           C  
ATOM   1349  O   ASN A 177       6.390   9.141   8.286  1.00  0.00           O  
ATOM   1350  CG  ASN A 177       7.238   4.991  10.443  1.00  0.00           C  
ATOM   1351  ND2 ASN A 177       6.585   4.689  11.559  1.00  0.00           N  
ATOM   1352  OD1 ASN A 177       8.339   4.508  10.165  1.00  0.00           O  
ATOM   1353  N   TYR A 178       6.925   7.402   6.830  1.00  0.00           N  
ATOM   1354  CA  TYR A 178       6.431   8.147   5.678  1.00  0.00           C  
ATOM   1355  C   TYR A 178       5.419   7.325   4.889  1.00  0.00           C  
ATOM   1356  CB  TYR A 178       7.591   8.561   4.768  1.00  0.00           C  
ATOM   1357  O   TYR A 178       5.464   6.093   4.904  1.00  0.00           O  
ATOM   1358  CG  TYR A 178       8.617   9.434   5.450  1.00  0.00           C  
ATOM   1359  CD1 TYR A 178       8.481  10.820   5.464  1.00  0.00           C  
ATOM   1360  CD2 TYR A 178       9.723   8.874   6.080  1.00  0.00           C  
ATOM   1361  CE1 TYR A 178       9.425  11.628   6.090  1.00  0.00           C  
ATOM   1362  CE2 TYR A 178      10.673   9.672   6.709  1.00  0.00           C  
ATOM   1363  OH  TYR A 178      11.452  11.841   7.330  1.00  0.00           O  
ATOM   1364  CZ  TYR A 178      10.515  11.046   6.709  1.00  0.00           C  
ATOM   1365  N   PHE A 179       4.499   8.015   4.338  1.00  0.00           N  
ATOM   1366  CA  PHE A 179       3.633   7.376   3.354  1.00  0.00           C  
ATOM   1367  C   PHE A 179       3.550   8.212   2.082  1.00  0.00           C  
ATOM   1368  CB  PHE A 179       2.231   7.157   3.931  1.00  0.00           C  
ATOM   1369  O   PHE A 179       3.877   9.400   2.092  1.00  0.00           O  
ATOM   1370  CG  PHE A 179       1.441   8.426   4.104  1.00  0.00           C  
ATOM   1371  CD1 PHE A 179       1.535   9.166   5.277  1.00  0.00           C  
ATOM   1372  CD2 PHE A 179       0.604   8.880   3.093  1.00  0.00           C  
ATOM   1373  CE1 PHE A 179       0.805  10.341   5.440  1.00  0.00           C  
ATOM   1374  CE2 PHE A 179      -0.128  10.054   3.249  1.00  0.00           C  
ATOM   1375  CZ  PHE A 179      -0.027  10.782   4.423  1.00  0.00           C  
ATOM   1376  N   THR A 180       3.310   7.545   1.005  1.00  0.00           N  
ATOM   1377  CA  THR A 180       3.100   8.195  -0.284  1.00  0.00           C  
ATOM   1378  C   THR A 180       1.653   8.660  -0.425  1.00  0.00           C  
ATOM   1379  CB  THR A 180       3.455   7.254  -1.450  1.00  0.00           C  
ATOM   1380  O   THR A 180       0.726   7.851  -0.357  1.00  0.00           O  
ATOM   1381  CG2 THR A 180       3.354   7.976  -2.790  1.00  0.00           C  
ATOM   1382  OG1 THR A 180       4.795   6.775  -1.278  1.00  0.00           O  
ATOM   1383  N   ALA A 181       1.476   9.935  -0.631  1.00  0.00           N  
ATOM   1384  CA  ALA A 181       0.144  10.526  -0.728  1.00  0.00           C  
ATOM   1385  C   ALA A 181      -0.537  10.135  -2.036  1.00  0.00           C  
ATOM   1386  CB  ALA A 181       0.225  12.046  -0.607  1.00  0.00           C  
ATOM   1387  O   ALA A 181       0.120  10.019  -3.074  1.00  0.00           O  
ATOM   1388  N   VAL A 182      -1.810   9.918  -1.937  1.00  0.00           N  
ATOM   1389  CA  VAL A 182      -2.630   9.737  -3.130  1.00  0.00           C  
ATOM   1390  C   VAL A 182      -2.705  11.048  -3.910  1.00  0.00           C  
ATOM   1391  CB  VAL A 182      -4.051   9.247  -2.773  1.00  0.00           C  
ATOM   1392  O   VAL A 182      -2.938  12.110  -3.329  1.00  0.00           O  
ATOM   1393  CG1 VAL A 182      -4.956   9.273  -4.003  1.00  0.00           C  
ATOM   1394  CG2 VAL A 182      -3.996   7.842  -2.176  1.00  0.00           C  
ATOM   1395  N   PRO A 183      -2.415  10.988  -5.242  1.00  0.00           N  
ATOM   1396  CA  PRO A 183      -2.498  12.224  -6.024  1.00  0.00           C  
ATOM   1397  C   PRO A 183      -3.935  12.698  -6.229  1.00  0.00           C  
ATOM   1398  CB  PRO A 183      -1.854  11.840  -7.359  1.00  0.00           C  
ATOM   1399  O   PRO A 183      -4.878  11.937  -5.999  1.00  0.00           O  
ATOM   1400  CG  PRO A 183      -2.128  10.378  -7.508  1.00  0.00           C  
ATOM   1401  CD  PRO A 183      -2.091   9.744  -6.147  1.00  0.00           C  
ATOM   1402  N   PRO A 184      -3.999  14.000  -6.691  1.00  0.00           N  
ATOM   1403  CA  PRO A 184      -5.345  14.484  -7.008  1.00  0.00           C  
ATOM   1404  C   PRO A 184      -6.002  13.701  -8.142  1.00  0.00           C  
ATOM   1405  CB  PRO A 184      -5.109  15.941  -7.414  1.00  0.00           C  
ATOM   1406  O   PRO A 184      -5.315  13.239  -9.057  1.00  0.00           O  
ATOM   1407  CG  PRO A 184      -3.740  16.262  -6.909  1.00  0.00           C  
ATOM   1408  CD  PRO A 184      -2.974  14.978  -6.758  1.00  0.00           C  
ATOM   1409  N   ASP A 185      -7.272  13.361  -8.076  1.00  0.00           N  
ATOM   1410  CA  ASP A 185      -8.081  12.743  -9.122  1.00  0.00           C  
ATOM   1411  C   ASP A 185      -7.721  11.269  -9.296  1.00  0.00           C  
ATOM   1412  CB  ASP A 185      -7.905  13.488 -10.447  1.00  0.00           C  
ATOM   1413  O   ASP A 185      -7.816  10.728 -10.400  1.00  0.00           O  
ATOM   1414  CG  ASP A 185      -8.407  14.920 -10.393  1.00  0.00           C  
ATOM   1415  OD1 ASP A 185      -9.455  15.176  -9.761  1.00  0.00           O  
ATOM   1416  OD2 ASP A 185      -7.751  15.800 -10.991  1.00  0.00           O  
ATOM   1417  N   PHE A 186      -7.093  10.729  -8.269  1.00  0.00           N  
ATOM   1418  CA  PHE A 186      -6.679   9.331  -8.288  1.00  0.00           C  
ATOM   1419  C   PHE A 186      -7.876   8.416  -8.518  1.00  0.00           C  
ATOM   1420  CB  PHE A 186      -5.978   8.959  -6.978  1.00  0.00           C  
ATOM   1421  O   PHE A 186      -7.772   7.416  -9.232  1.00  0.00           O  
ATOM   1422  CG  PHE A 186      -5.243   7.647  -7.035  1.00  0.00           C  
ATOM   1423  CD1 PHE A 186      -5.567   6.614  -6.164  1.00  0.00           C  
ATOM   1424  CD2 PHE A 186      -4.227   7.446  -7.960  1.00  0.00           C  
ATOM   1425  CE1 PHE A 186      -4.889   5.399  -6.214  1.00  0.00           C  
ATOM   1426  CE2 PHE A 186      -3.544   6.234  -8.017  1.00  0.00           C  
ATOM   1427  CZ  PHE A 186      -3.876   5.212  -7.142  1.00  0.00           C  
ATOM   1428  N   GLN A 187      -8.948   8.742  -7.994  1.00  0.00           N  
ATOM   1429  CA  GLN A 187     -10.163   7.950  -8.154  1.00  0.00           C  
ATOM   1430  C   GLN A 187     -10.547   7.823  -9.626  1.00  0.00           C  
ATOM   1431  CB  GLN A 187     -11.316   8.567  -7.362  1.00  0.00           C  
ATOM   1432  O   GLN A 187     -10.920   6.742 -10.085  1.00  0.00           O  
ATOM   1433  CG  GLN A 187     -12.582   7.721  -7.358  1.00  0.00           C  
ATOM   1434  CD  GLN A 187     -12.452   6.475  -6.501  1.00  0.00           C  
ATOM   1435  NE2 GLN A 187     -13.042   5.376  -6.959  1.00  0.00           N  
ATOM   1436  OE1 GLN A 187     -11.826   6.500  -5.436  1.00  0.00           O  
ATOM   1437  N   LYS A 188     -10.493   8.924 -10.288  1.00  0.00           N  
ATOM   1438  CA  LYS A 188     -10.795   8.959 -11.716  1.00  0.00           C  
ATOM   1439  C   LYS A 188      -9.835   8.071 -12.503  1.00  0.00           C  
ATOM   1440  CB  LYS A 188     -10.734  10.393 -12.243  1.00  0.00           C  
ATOM   1441  O   LYS A 188     -10.248   7.369 -13.428  1.00  0.00           O  
ATOM   1442  CG  LYS A 188     -11.233  10.549 -13.672  1.00  0.00           C  
ATOM   1443  CD  LYS A 188     -11.217  12.007 -14.114  1.00  0.00           C  
ATOM   1444  CE  LYS A 188     -11.633  12.155 -15.571  1.00  0.00           C  
ATOM   1445  NZ  LYS A 188     -11.596  13.580 -16.016  1.00  0.00           N  
ATOM   1446  N   LEU A 189      -8.606   8.136 -12.098  1.00  0.00           N  
ATOM   1447  CA  LEU A 189      -7.580   7.316 -12.734  1.00  0.00           C  
ATOM   1448  C   LEU A 189      -7.906   5.833 -12.595  1.00  0.00           C  
ATOM   1449  CB  LEU A 189      -6.206   7.608 -12.126  1.00  0.00           C  
ATOM   1450  O   LEU A 189      -7.713   5.060 -13.537  1.00  0.00           O  
ATOM   1451  CG  LEU A 189      -5.030   6.815 -12.696  1.00  0.00           C  
ATOM   1452  CD1 LEU A 189      -4.736   7.257 -14.126  1.00  0.00           C  
ATOM   1453  CD2 LEU A 189      -3.796   6.980 -11.816  1.00  0.00           C  
ATOM   1454  N   LEU A 190      -8.491   5.441 -11.512  1.00  0.00           N  
ATOM   1455  CA  LEU A 190      -8.781   4.040 -11.224  1.00  0.00           C  
ATOM   1456  C   LEU A 190     -10.023   3.576 -11.979  1.00  0.00           C  
ATOM   1457  CB  LEU A 190      -8.976   3.832  -9.720  1.00  0.00           C  
ATOM   1458  O   LEU A 190     -10.130   2.403 -12.343  1.00  0.00           O  
ATOM   1459  CG  LEU A 190      -7.747   4.062  -8.839  1.00  0.00           C  
ATOM   1460  CD1 LEU A 190      -8.103   3.862  -7.370  1.00  0.00           C  
ATOM   1461  CD2 LEU A 190      -6.611   3.133  -9.251  1.00  0.00           C  
ATOM   1462  N   THR A 191     -10.915   4.449 -12.253  1.00  0.00           N  
ATOM   1463  CA  THR A 191     -12.202   4.059 -12.818  1.00  0.00           C  
ATOM   1464  C   THR A 191     -12.214   4.265 -14.330  1.00  0.00           C  
ATOM   1465  CB  THR A 191     -13.356   4.854 -12.180  1.00  0.00           C  
ATOM   1466  O   THR A 191     -12.991   3.626 -15.042  1.00  0.00           O  
ATOM   1467  CG2 THR A 191     -13.524   4.493 -10.707  1.00  0.00           C  
ATOM   1468  OG1 THR A 191     -13.080   6.256 -12.288  1.00  0.00           O  
ATOM   1469  N   ASP A 192     -11.326   5.134 -14.806  1.00  0.00           N  
ATOM   1470  CA  ASP A 192     -11.264   5.432 -16.234  1.00  0.00           C  
ATOM   1471  C   ASP A 192     -10.042   4.782 -16.878  1.00  0.00           C  
ATOM   1472  CB  ASP A 192     -11.239   6.944 -16.466  1.00  0.00           C  
ATOM   1473  O   ASP A 192      -8.926   5.293 -16.762  1.00  0.00           O  
ATOM   1474  CG  ASP A 192     -11.398   7.322 -17.928  1.00  0.00           C  
ATOM   1475  OD1 ASP A 192     -11.308   6.433 -18.802  1.00  0.00           O  
ATOM   1476  OD2 ASP A 192     -11.613   8.521 -18.209  1.00  0.00           O  
ATOM   1477  N   GLU A 193     -10.242   3.731 -17.569  1.00  0.00           N  
ATOM   1478  CA  GLU A 193      -9.177   2.942 -18.180  1.00  0.00           C  
ATOM   1479  C   GLU A 193      -8.378   3.773 -19.181  1.00  0.00           C  
ATOM   1480  CB  GLU A 193      -9.754   1.702 -18.869  1.00  0.00           C  
ATOM   1481  O   GLU A 193      -7.195   3.513 -19.407  1.00  0.00           O  
ATOM   1482  CG  GLU A 193     -10.178   0.604 -17.904  1.00  0.00           C  
ATOM   1483  CD  GLU A 193     -10.612  -0.674 -18.603  1.00  0.00           C  
ATOM   1484  OE1 GLU A 193     -10.978  -1.651 -17.910  1.00  0.00           O  
ATOM   1485  OE2 GLU A 193     -10.584  -0.700 -19.854  1.00  0.00           O  
ATOM   1486  N   SER A 194      -9.010   4.725 -19.763  1.00  0.00           N  
ATOM   1487  CA  SER A 194      -8.383   5.531 -20.805  1.00  0.00           C  
ATOM   1488  C   SER A 194      -7.283   6.418 -20.231  1.00  0.00           C  
ATOM   1489  CB  SER A 194      -9.425   6.394 -21.517  1.00  0.00           C  
ATOM   1490  O   SER A 194      -6.406   6.881 -20.963  1.00  0.00           O  
ATOM   1491  OG  SER A 194      -9.930   7.393 -20.648  1.00  0.00           O  
ATOM   1492  N   LEU A 195      -7.251   6.592 -18.922  1.00  0.00           N  
ATOM   1493  CA  LEU A 195      -6.283   7.481 -18.290  1.00  0.00           C  
ATOM   1494  C   LEU A 195      -5.035   6.713 -17.865  1.00  0.00           C  
ATOM   1495  CB  LEU A 195      -6.906   8.177 -17.077  1.00  0.00           C  
ATOM   1496  O   LEU A 195      -4.030   7.316 -17.482  1.00  0.00           O  
ATOM   1497  CG  LEU A 195      -8.054   9.145 -17.366  1.00  0.00           C  
ATOM   1498  CD1 LEU A 195      -8.625   9.694 -16.063  1.00  0.00           C  
ATOM   1499  CD2 LEU A 195      -7.583  10.279 -18.269  1.00  0.00           C  
ATOM   1500  N   GLN A 196      -5.107   5.418 -18.134  1.00  0.00           N  
ATOM   1501  CA  GLN A 196      -4.007   4.590 -17.652  1.00  0.00           C  
ATOM   1502  C   GLN A 196      -3.013   4.289 -18.770  1.00  0.00           C  
ATOM   1503  CB  GLN A 196      -4.538   3.286 -17.056  1.00  0.00           C  
ATOM   1504  O   GLN A 196      -3.411   3.953 -19.887  1.00  0.00           O  
ATOM   1505  CG  GLN A 196      -5.458   3.485 -15.859  1.00  0.00           C  
ATOM   1506  CD  GLN A 196      -6.264   2.244 -15.524  1.00  0.00           C  
ATOM   1507  NE2 GLN A 196      -6.837   2.215 -14.326  1.00  0.00           N  
ATOM   1508  OE1 GLN A 196      -6.372   1.320 -16.337  1.00  0.00           O  
ATOM   1509  N   LYS A 197      -1.740   4.625 -18.542  1.00  0.00           N  
ATOM   1510  CA  LYS A 197      -0.652   4.266 -19.446  1.00  0.00           C  
ATOM   1511  C   LYS A 197       0.094   3.032 -18.945  1.00  0.00           C  
ATOM   1512  CB  LYS A 197       0.320   5.435 -19.608  1.00  0.00           C  
ATOM   1513  O   LYS A 197       0.960   3.135 -18.074  1.00  0.00           O  
ATOM   1514  CG  LYS A 197      -0.302   6.675 -20.234  1.00  0.00           C  
ATOM   1515  CD  LYS A 197       0.717   7.796 -20.386  1.00  0.00           C  
ATOM   1516  CE  LYS A 197       0.086   9.052 -20.972  1.00  0.00           C  
ATOM   1517  NZ  LYS A 197       1.076  10.163 -21.099  1.00  0.00           N  
ATOM   1518  N   TRP A 198      -0.213   1.901 -19.581  1.00  0.00           N  
ATOM   1519  CA  TRP A 198       0.276   0.617 -19.088  1.00  0.00           C  
ATOM   1520  C   TRP A 198       1.635   0.284 -19.694  1.00  0.00           C  
ATOM   1521  CB  TRP A 198      -0.725  -0.497 -19.404  1.00  0.00           C  
ATOM   1522  O   TRP A 198       1.875   0.541 -20.876  1.00  0.00           O  
ATOM   1523  CG  TRP A 198      -2.074  -0.299 -18.781  1.00  0.00           C  
ATOM   1524  CD1 TRP A 198      -3.219   0.109 -19.407  1.00  0.00           C  
ATOM   1525  CD2 TRP A 198      -2.417  -0.497 -17.406  1.00  0.00           C  
ATOM   1526  CE2 TRP A 198      -3.789  -0.190 -17.269  1.00  0.00           C  
ATOM   1527  CE3 TRP A 198      -1.696  -0.904 -16.275  1.00  0.00           C  
ATOM   1528  NE1 TRP A 198      -4.254   0.176 -18.503  1.00  0.00           N  
ATOM   1529  CH2 TRP A 198      -3.726  -0.680 -14.954  1.00  0.00           C  
ATOM   1530  CZ2 TRP A 198      -4.455  -0.278 -16.044  1.00  0.00           C  
ATOM   1531  CZ3 TRP A 198      -2.361  -0.992 -15.057  1.00  0.00           C  
ATOM   1532  N   VAL A 199       2.496  -0.100 -18.775  1.00  0.00           N  
ATOM   1533  CA  VAL A 199       3.804  -0.576 -19.214  1.00  0.00           C  
ATOM   1534  C   VAL A 199       4.035  -1.997 -18.706  1.00  0.00           C  
ATOM   1535  CB  VAL A 199       4.939   0.355 -18.730  1.00  0.00           C  
ATOM   1536  O   VAL A 199       3.380  -2.439 -17.760  1.00  0.00           O  
ATOM   1537  CG1 VAL A 199       4.792   1.748 -19.339  1.00  0.00           C  
ATOM   1538  CG2 VAL A 199       4.947   0.434 -17.204  1.00  0.00           C  
ATOM   1539  N   SER A 200       4.816  -2.809 -19.469  1.00  0.00           N  
ATOM   1540  CA  SER A 200       5.233  -4.139 -19.039  1.00  0.00           C  
ATOM   1541  C   SER A 200       6.753  -4.248 -18.972  1.00  0.00           C  
ATOM   1542  CB  SER A 200       4.679  -5.207 -19.983  1.00  0.00           C  
ATOM   1543  O   SER A 200       7.465  -3.447 -19.582  1.00  0.00           O  
ATOM   1544  OG  SER A 200       5.125  -4.986 -21.310  1.00  0.00           O  
ATOM   1545  N   GLY A 201       7.261  -5.163 -18.083  1.00  0.00           N  
ATOM   1546  CA  GLY A 201       8.692  -5.408 -18.008  1.00  0.00           C  
ATOM   1547  C   GLY A 201       9.445  -4.323 -17.261  1.00  0.00           C  
ATOM   1548  O   GLY A 201      10.629  -4.094 -17.515  1.00  0.00           O  
ATOM   1549  N   TRP A 202       8.760  -3.645 -16.409  1.00  0.00           N  
ATOM   1550  CA  TRP A 202       9.325  -2.497 -15.709  1.00  0.00           C  
ATOM   1551  C   TRP A 202      10.027  -2.932 -14.427  1.00  0.00           C  
ATOM   1552  CB  TRP A 202       8.234  -1.472 -15.386  1.00  0.00           C  
ATOM   1553  O   TRP A 202       9.585  -3.870 -13.758  1.00  0.00           O  
ATOM   1554  CG  TRP A 202       8.751  -0.202 -14.780  1.00  0.00           C  
ATOM   1555  CD1 TRP A 202       9.098   0.944 -15.440  1.00  0.00           C  
ATOM   1556  CD2 TRP A 202       8.985   0.048 -13.391  1.00  0.00           C  
ATOM   1557  CE2 TRP A 202       9.473   1.369 -13.281  1.00  0.00           C  
ATOM   1558  CE3 TRP A 202       8.828  -0.717 -12.228  1.00  0.00           C  
ATOM   1559  NE1 TRP A 202       9.533   1.893 -14.544  1.00  0.00           N  
ATOM   1560  CH2 TRP A 202       9.643   1.172 -10.928  1.00  0.00           C  
ATOM   1561  CZ2 TRP A 202       9.806   1.942 -12.051  1.00  0.00           C  
ATOM   1562  CZ3 TRP A 202       9.160  -0.145 -11.005  1.00  0.00           C  
ATOM   1563  N   SER A 203      11.191  -2.439 -14.050  1.00  0.00           N  
ATOM   1564  CA  SER A 203      11.868  -2.540 -12.761  1.00  0.00           C  
ATOM   1565  C   SER A 203      12.198  -1.161 -12.200  1.00  0.00           C  
ATOM   1566  CB  SER A 203      13.149  -3.366 -12.891  1.00  0.00           C  
ATOM   1567  O   SER A 203      12.333  -0.195 -12.954  1.00  0.00           O  
ATOM   1568  OG  SER A 203      14.088  -2.709 -13.725  1.00  0.00           O  
ATOM   1569  N   LEU A 204      12.145  -0.994 -10.845  1.00  0.00           N  
ATOM   1570  CA  LEU A 204      12.366   0.295 -10.198  1.00  0.00           C  
ATOM   1571  C   LEU A 204      13.700   0.896 -10.627  1.00  0.00           C  
ATOM   1572  CB  LEU A 204      12.328   0.144  -8.675  1.00  0.00           C  
ATOM   1573  O   LEU A 204      14.728   0.216 -10.606  1.00  0.00           O  
ATOM   1574  CG  LEU A 204      12.556   1.419  -7.862  1.00  0.00           C  
ATOM   1575  CD1 LEU A 204      11.371   2.366  -8.017  1.00  0.00           C  
ATOM   1576  CD2 LEU A 204      12.789   1.082  -6.393  1.00  0.00           C  
ATOM   1577  N   ASN A 205      13.589   2.107 -11.164  1.00  0.00           N  
ATOM   1578  CA  ASN A 205      14.680   3.062 -11.320  1.00  0.00           C  
ATOM   1579  C   ASN A 205      14.615   4.165 -10.268  1.00  0.00           C  
ATOM   1580  CB  ASN A 205      14.667   3.667 -12.726  1.00  0.00           C  
ATOM   1581  O   ASN A 205      13.715   5.006 -10.298  1.00  0.00           O  
ATOM   1582  CG  ASN A 205      15.876   4.541 -12.997  1.00  0.00           C  
ATOM   1583  ND2 ASN A 205      16.141   4.808 -14.270  1.00  0.00           N  
ATOM   1584  OD1 ASN A 205      16.567   4.972 -12.070  1.00  0.00           O  
ATOM   1585  N   SER A 206      15.403   4.083  -9.204  1.00  0.00           N  
ATOM   1586  CA  SER A 206      15.344   4.991  -8.062  1.00  0.00           C  
ATOM   1587  C   SER A 206      15.246   6.443  -8.515  1.00  0.00           C  
ATOM   1588  CB  SER A 206      16.572   4.809  -7.169  1.00  0.00           C  
ATOM   1589  O   SER A 206      14.745   7.296  -7.779  1.00  0.00           O  
ATOM   1590  OG  SER A 206      17.765   4.995  -7.910  1.00  0.00           O  
ATOM   1591  N   ASP A 207      15.647   6.750  -9.713  1.00  0.00           N  
ATOM   1592  CA  ASP A 207      15.603   8.109 -10.242  1.00  0.00           C  
ATOM   1593  C   ASP A 207      14.191   8.478 -10.693  1.00  0.00           C  
ATOM   1594  CB  ASP A 207      16.584   8.265 -11.406  1.00  0.00           C  
ATOM   1595  O   ASP A 207      13.881   9.656 -10.880  1.00  0.00           O  
ATOM   1596  CG  ASP A 207      18.037   8.194 -10.970  1.00  0.00           C  
ATOM   1597  OD1 ASP A 207      18.342   8.535  -9.807  1.00  0.00           O  
ATOM   1598  OD2 ASP A 207      18.885   7.796 -11.798  1.00  0.00           O  
ATOM   1599  N   SER A 208      13.327   7.495 -10.842  1.00  0.00           N  
ATOM   1600  CA  SER A 208      11.982   7.731 -11.355  1.00  0.00           C  
ATOM   1601  C   SER A 208      11.027   8.138 -10.237  1.00  0.00           C  
ATOM   1602  CB  SER A 208      11.450   6.483 -12.061  1.00  0.00           C  
ATOM   1603  O   SER A 208       9.947   8.669 -10.499  1.00  0.00           O  
ATOM   1604  OG  SER A 208      12.289   6.124 -13.146  1.00  0.00           O  
ATOM   1605  N   VAL A 209      11.460   7.826  -8.994  1.00  0.00           N  
ATOM   1606  CA  VAL A 209      10.668   8.208  -7.829  1.00  0.00           C  
ATOM   1607  C   VAL A 209      11.322   9.396  -7.127  1.00  0.00           C  
ATOM   1608  CB  VAL A 209      10.505   7.030  -6.843  1.00  0.00           C  
ATOM   1609  O   VAL A 209      12.539   9.414  -6.926  1.00  0.00           O  
ATOM   1610  CG1 VAL A 209       9.695   7.457  -5.620  1.00  0.00           C  
ATOM   1611  CG2 VAL A 209       9.843   5.841  -7.537  1.00  0.00           C  
ATOM   1612  N   ASN A 210      10.515  10.482  -6.970  1.00  0.00           N  
ATOM   1613  CA  ASN A 210      10.993  11.601  -6.165  1.00  0.00           C  
ATOM   1614  C   ASN A 210      11.014  11.254  -4.679  1.00  0.00           C  
ATOM   1615  CB  ASN A 210      10.134  12.843  -6.408  1.00  0.00           C  
ATOM   1616  O   ASN A 210       9.969  11.238  -4.026  1.00  0.00           O  
ATOM   1617  CG  ASN A 210      10.680  14.076  -5.715  1.00  0.00           C  
ATOM   1618  ND2 ASN A 210      10.126  15.236  -6.045  1.00  0.00           N  
ATOM   1619  OD1 ASN A 210      11.593  13.986  -4.890  1.00  0.00           O  
ATOM   1620  N   TRP A 211      12.077  10.847  -4.272  1.00  0.00           N  
ATOM   1621  CA  TRP A 211      12.209  10.420  -2.883  1.00  0.00           C  
ATOM   1622  C   TRP A 211      12.448  11.615  -1.967  1.00  0.00           C  
ATOM   1623  CB  TRP A 211      13.352   9.412  -2.736  1.00  0.00           C  
ATOM   1624  O   TRP A 211      12.659  11.450  -0.763  1.00  0.00           O  
ATOM   1625  CG  TRP A 211      13.136   8.133  -3.489  1.00  0.00           C  
ATOM   1626  CD1 TRP A 211      13.635   7.806  -4.719  1.00  0.00           C  
ATOM   1627  CD2 TRP A 211      12.359   7.010  -3.060  1.00  0.00           C  
ATOM   1628  CE2 TRP A 211      12.432   6.037  -4.081  1.00  0.00           C  
ATOM   1629  CE3 TRP A 211      11.609   6.732  -1.909  1.00  0.00           C  
ATOM   1630  NE1 TRP A 211      13.215   6.547  -5.081  1.00  0.00           N  
ATOM   1631  CH2 TRP A 211      11.054   4.558  -2.850  1.00  0.00           C  
ATOM   1632  CZ2 TRP A 211      11.781   4.805  -3.985  1.00  0.00           C  
ATOM   1633  CZ3 TRP A 211      10.962   5.505  -1.816  1.00  0.00           C  
ATOM   1634  N   GLY A 212      12.350  12.794  -2.582  1.00  0.00           N  
ATOM   1635  CA  GLY A 212      12.693  13.962  -1.786  1.00  0.00           C  
ATOM   1636  C   GLY A 212      14.091  13.896  -1.202  1.00  0.00           C  
ATOM   1637  O   GLY A 212      15.056  13.619  -1.917  1.00  0.00           O  
ATOM   1638  N   GLY A 213      14.324  14.243   0.037  1.00  0.00           N  
ATOM   1639  CA  GLY A 213      15.600  14.237   0.735  1.00  0.00           C  
ATOM   1640  C   GLY A 213      16.007  12.860   1.223  1.00  0.00           C  
ATOM   1641  O   GLY A 213      17.087  12.692   1.794  1.00  0.00           O  
ATOM   1642  N   HIS A 214      15.160  11.817   0.841  1.00  0.00           N  
ATOM   1643  CA  HIS A 214      15.420  10.466   1.324  1.00  0.00           C  
ATOM   1644  C   HIS A 214      16.309   9.695   0.353  1.00  0.00           C  
ATOM   1645  CB  HIS A 214      14.106   9.713   1.543  1.00  0.00           C  
ATOM   1646  O   HIS A 214      16.196   9.861  -0.863  1.00  0.00           O  
ATOM   1647  CG  HIS A 214      13.179  10.392   2.500  1.00  0.00           C  
ATOM   1648  CD2 HIS A 214      12.117  11.204   2.284  1.00  0.00           C  
ATOM   1649  ND1 HIS A 214      13.299  10.268   3.867  1.00  0.00           N  
ATOM   1650  CE1 HIS A 214      12.347  10.977   4.452  1.00  0.00           C  
ATOM   1651  NE2 HIS A 214      11.617  11.555   3.514  1.00  0.00           N  
ATOM   1652  N   LYS A 215      17.382   9.061   0.884  1.00  0.00           N  
ATOM   1653  CA  LYS A 215      18.281   8.242   0.077  1.00  0.00           C  
ATOM   1654  C   LYS A 215      17.807   6.792   0.026  1.00  0.00           C  
ATOM   1655  CB  LYS A 215      19.707   8.308   0.627  1.00  0.00           C  
ATOM   1656  O   LYS A 215      17.422   6.223   1.050  1.00  0.00           O  
ATOM   1657  CG  LYS A 215      20.399   9.643   0.392  1.00  0.00           C  
ATOM   1658  CD  LYS A 215      21.854   9.604   0.842  1.00  0.00           C  
ATOM   1659  CE  LYS A 215      22.529  10.958   0.671  1.00  0.00           C  
ATOM   1660  NZ  LYS A 215      23.956  10.925   1.108  1.00  0.00           N  
ATOM   1661  N   VAL A 216      17.512   6.305  -1.168  1.00  0.00           N  
ATOM   1662  CA  VAL A 216      17.178   4.898  -1.359  1.00  0.00           C  
ATOM   1663  C   VAL A 216      18.455   4.086  -1.561  1.00  0.00           C  
ATOM   1664  CB  VAL A 216      16.224   4.698  -2.558  1.00  0.00           C  
ATOM   1665  O   VAL A 216      19.260   4.393  -2.444  1.00  0.00           O  
ATOM   1666  CG1 VAL A 216      15.873   3.221  -2.729  1.00  0.00           C  
ATOM   1667  CG2 VAL A 216      14.958   5.534  -2.377  1.00  0.00           C  
ATOM   1668  N   PHE A 217      18.791   3.271  -0.589  1.00  0.00           N  
ATOM   1669  CA  PHE A 217      19.986   2.448  -0.737  1.00  0.00           C  
ATOM   1670  C   PHE A 217      19.670   1.166  -1.497  1.00  0.00           C  
ATOM   1671  CB  PHE A 217      20.583   2.113   0.633  1.00  0.00           C  
ATOM   1672  O   PHE A 217      18.765   0.420  -1.118  1.00  0.00           O  
ATOM   1673  CG  PHE A 217      21.098   3.313   1.381  1.00  0.00           C  
ATOM   1674  CD1 PHE A 217      22.358   3.832   1.108  1.00  0.00           C  
ATOM   1675  CD2 PHE A 217      20.321   3.923   2.358  1.00  0.00           C  
ATOM   1676  CE1 PHE A 217      22.837   4.942   1.799  1.00  0.00           C  
ATOM   1677  CE2 PHE A 217      20.793   5.033   3.052  1.00  0.00           C  
ATOM   1678  CZ  PHE A 217      22.052   5.541   2.772  1.00  0.00           C  
ATOM   1679  N   MET A 218      19.918   1.072  -2.836  1.00  0.00           N  
ATOM   1680  CA  MET A 218      19.636  -0.046  -3.731  1.00  0.00           C  
ATOM   1681  C   MET A 218      20.546  -1.231  -3.425  1.00  0.00           C  
ATOM   1682  CB  MET A 218      19.804   0.378  -5.191  1.00  0.00           C  
ATOM   1683  O   MET A 218      20.135  -2.385  -3.559  1.00  0.00           O  
ATOM   1684  CG  MET A 218      18.754   1.370  -5.666  1.00  0.00           C  
ATOM   1685  SD  MET A 218      17.064   0.655  -5.671  1.00  0.00           S  
ATOM   1686  CE  MET A 218      16.719   0.660  -7.452  1.00  0.00           C  
ATOM   1687  N   ASP A 219      21.556  -1.094  -2.524  1.00  0.00           N  
ATOM   1688  CA  ASP A 219      22.547  -2.159  -2.401  1.00  0.00           C  
ATOM   1689  C   ASP A 219      23.412  -1.964  -1.158  1.00  0.00           C  
ATOM   1690  CB  ASP A 219      23.428  -2.220  -3.651  1.00  0.00           C  
ATOM   1691  O   ASP A 219      24.250  -1.062  -1.114  1.00  0.00           O  
ATOM   1692  CG  ASP A 219      22.712  -2.809  -4.853  1.00  0.00           C  
ATOM   1693  OD1 ASP A 219      21.830  -3.676  -4.673  1.00  0.00           O  
ATOM   1694  OD2 ASP A 219      23.036  -2.406  -5.991  1.00  0.00           O  
ATOM   1695  N   LYS A 220      22.836  -2.070  -0.002  1.00  0.00           N  
ATOM   1696  CA  LYS A 220      23.873  -2.096   1.025  1.00  0.00           C  
ATOM   1697  C   LYS A 220      24.595  -3.440   1.043  1.00  0.00           C  
ATOM   1698  CB  LYS A 220      23.272  -1.807   2.402  1.00  0.00           C  
ATOM   1699  O   LYS A 220      23.981  -4.485   0.815  1.00  0.00           O  
ATOM   1700  CG  LYS A 220      22.906  -0.347   2.623  1.00  0.00           C  
ATOM   1701  CD  LYS A 220      22.546  -0.074   4.078  1.00  0.00           C  
ATOM   1702  CE  LYS A 220      22.121   1.373   4.288  1.00  0.00           C  
ATOM   1703  NZ  LYS A 220      21.806   1.655   5.721  1.00  0.00           N  
ATOM   1704  N   PRO A 221      25.922  -3.555   0.751  1.00  0.00           N  
ATOM   1705  CA  PRO A 221      26.700  -4.796   0.775  1.00  0.00           C  
ATOM   1706  C   PRO A 221      26.176  -5.801   1.799  1.00  0.00           C  
ATOM   1707  CB  PRO A 221      28.108  -4.323   1.145  1.00  0.00           C  
ATOM   1708  O   PRO A 221      25.609  -5.407   2.822  1.00  0.00           O  
ATOM   1709  CG  PRO A 221      27.976  -2.848   1.343  1.00  0.00           C  
ATOM   1710  CD  PRO A 221      26.541  -2.463   1.120  1.00  0.00           C  
TER    1711      PRO A 221
ENDMDL
END
