# Supplementary material for: Improving Protein Expression, Stability, and Function with ProteinMPNN
Source: J Am Chem Soc. 2024 Jan 9;146(3):2054–61. doi: 10.1021/jacs.3c10941 (PMC10811672; doi:10.1021/jacs.3c10941)
Supplement: Supplementary file 2 — ja3c10941_si_002.zip [file ja3c10941_si_002.zip › Sumida_Design_Structures_Idealizing_with_ProteinMPNN/TEV/hyperTEV0016_m2_25.pdb]

MODEL     1
ATOM      1  N   GLY A   1       5.350 -26.890 -26.086  1.00  0.00           N  
ATOM      2  CA  GLY A   1       6.137 -25.673 -26.208  1.00  0.00           C  
ATOM      3  C   GLY A   1       5.588 -24.523 -25.385  1.00  0.00           C  
ATOM      4  O   GLY A   1       4.372 -24.348 -25.288  1.00  0.00           O  
ATOM      5  N   MET A   2       6.142 -24.179 -24.210  1.00  0.00           N  
ATOM      6  CA  MET A   2       5.749 -22.985 -23.468  1.00  0.00           C  
ATOM      7  C   MET A   2       6.139 -21.720 -24.226  1.00  0.00           C  
ATOM      8  CB  MET A   2       6.388 -22.979 -22.078  1.00  0.00           C  
ATOM      9  O   MET A   2       7.191 -21.674 -24.866  1.00  0.00           O  
ATOM     10  CG  MET A   2       5.699 -23.900 -21.084  1.00  0.00           C  
ATOM     11  SD  MET A   2       6.226 -23.587 -19.354  1.00  0.00           S  
ATOM     12  CE  MET A   2       8.029 -23.635 -19.555  1.00  0.00           C  
ATOM     13  N   SER A   3       5.199 -21.060 -24.840  1.00  0.00           N  
ATOM     14  CA  SER A   3       5.440 -19.789 -25.516  1.00  0.00           C  
ATOM     15  C   SER A   3       6.460 -18.945 -24.759  1.00  0.00           C  
ATOM     16  CB  SER A   3       4.135 -19.009 -25.671  1.00  0.00           C  
ATOM     17  O   SER A   3       6.627 -19.102 -23.548  1.00  0.00           O  
ATOM     18  OG  SER A   3       4.392 -17.671 -26.064  1.00  0.00           O  
ATOM     19  N   ALA A   4       7.359 -18.220 -25.561  1.00  0.00           N  
ATOM     20  CA  ALA A   4       8.396 -17.308 -25.084  1.00  0.00           C  
ATOM     21  C   ALA A   4       7.792 -16.165 -24.274  1.00  0.00           C  
ATOM     22  CB  ALA A   4       9.202 -16.757 -26.258  1.00  0.00           C  
ATOM     23  O   ALA A   4       8.442 -15.618 -23.380  1.00  0.00           O  
ATOM     24  N   ALA A   5       6.437 -15.940 -24.534  1.00  0.00           N  
ATOM     25  CA  ALA A   5       5.789 -14.833 -23.834  1.00  0.00           C  
ATOM     26  C   ALA A   5       4.546 -15.309 -23.088  1.00  0.00           C  
ATOM     27  CB  ALA A   5       5.424 -13.723 -24.816  1.00  0.00           C  
ATOM     28  O   ALA A   5       3.815 -16.174 -23.575  1.00  0.00           O  
ATOM     29  N   PRO A   6       4.459 -14.815 -21.790  1.00  0.00           N  
ATOM     30  CA  PRO A   6       3.234 -15.189 -21.078  1.00  0.00           C  
ATOM     31  C   PRO A   6       1.969 -14.733 -21.801  1.00  0.00           C  
ATOM     32  CB  PRO A   6       3.379 -14.478 -19.730  1.00  0.00           C  
ATOM     33  O   PRO A   6       2.009 -13.777 -22.580  1.00  0.00           O  
ATOM     34  CG  PRO A   6       4.810 -14.052 -19.674  1.00  0.00           C  
ATOM     35  CD  PRO A   6       5.349 -14.006 -21.075  1.00  0.00           C  
ATOM     36  N   GLY A   7       0.903 -15.629 -21.868  1.00  0.00           N  
ATOM     37  CA  GLY A   7      -0.392 -15.283 -22.432  1.00  0.00           C  
ATOM     38  C   GLY A   7      -1.091 -14.165 -21.682  1.00  0.00           C  
ATOM     39  O   GLY A   7      -0.533 -13.600 -20.739  1.00  0.00           O  
ATOM     40  N   PRO A   8      -2.205 -13.776 -22.189  1.00  0.00           N  
ATOM     41  CA  PRO A   8      -2.982 -12.732 -21.518  1.00  0.00           C  
ATOM     42  C   PRO A   8      -3.292 -13.072 -20.061  1.00  0.00           C  
ATOM     43  CB  PRO A   8      -4.267 -12.660 -22.347  1.00  0.00           C  
ATOM     44  O   PRO A   8      -3.473 -14.244 -19.722  1.00  0.00           O  
ATOM     45  CG  PRO A   8      -4.204 -13.847 -23.253  1.00  0.00           C  
ATOM     46  CD  PRO A   8      -2.854 -14.488 -23.105  1.00  0.00           C  
ATOM     47  N   ARG A   9      -3.234 -12.061 -19.254  1.00  0.00           N  
ATOM     48  CA  ARG A   9      -3.590 -12.240 -17.850  1.00  0.00           C  
ATOM     49  C   ARG A   9      -4.789 -11.376 -17.474  1.00  0.00           C  
ATOM     50  CB  ARG A   9      -2.400 -11.907 -16.947  1.00  0.00           C  
ATOM     51  O   ARG A   9      -4.889 -10.224 -17.902  1.00  0.00           O  
ATOM     52  CG  ARG A   9      -2.681 -12.095 -15.465  1.00  0.00           C  
ATOM     53  CD  ARG A   9      -1.424 -11.913 -14.625  1.00  0.00           C  
ATOM     54  NE  ARG A   9      -0.472 -12.999 -14.837  1.00  0.00           N  
ATOM     55  NH1 ARG A   9      -1.584 -14.513 -13.492  1.00  0.00           N  
ATOM     56  NH2 ARG A   9       0.353 -15.124 -14.554  1.00  0.00           N  
ATOM     57  CZ  ARG A   9      -0.570 -14.210 -14.294  1.00  0.00           C  
ATOM     58  N   ASP A  10      -5.611 -11.935 -16.685  1.00  0.00           N  
ATOM     59  CA  ASP A  10      -6.761 -11.211 -16.154  1.00  0.00           C  
ATOM     60  C   ASP A  10      -6.388 -10.441 -14.889  1.00  0.00           C  
ATOM     61  CB  ASP A  10      -7.914 -12.173 -15.863  1.00  0.00           C  
ATOM     62  O   ASP A  10      -6.166 -11.039 -13.835  1.00  0.00           O  
ATOM     63  CG  ASP A  10      -9.183 -11.463 -15.424  1.00  0.00           C  
ATOM     64  OD1 ASP A  10      -9.214 -10.214 -15.424  1.00  0.00           O  
ATOM     65  OD2 ASP A  10     -10.159 -12.160 -15.070  1.00  0.00           O  
ATOM     66  N   TYR A  11      -6.395  -9.055 -14.965  1.00  0.00           N  
ATOM     67  CA  TYR A  11      -6.003  -8.242 -13.820  1.00  0.00           C  
ATOM     68  C   TYR A  11      -7.226  -7.748 -13.056  1.00  0.00           C  
ATOM     69  CB  TYR A  11      -5.154  -7.050 -14.272  1.00  0.00           C  
ATOM     70  O   TYR A  11      -7.100  -6.979 -12.100  1.00  0.00           O  
ATOM     71  CG  TYR A  11      -3.759  -7.429 -14.707  1.00  0.00           C  
ATOM     72  CD1 TYR A  11      -2.747  -7.630 -13.771  1.00  0.00           C  
ATOM     73  CD2 TYR A  11      -3.449  -7.585 -16.054  1.00  0.00           C  
ATOM     74  CE1 TYR A  11      -1.459  -7.977 -14.167  1.00  0.00           C  
ATOM     75  CE2 TYR A  11      -2.165  -7.931 -16.461  1.00  0.00           C  
ATOM     76  OH  TYR A  11       0.094  -8.469 -15.909  1.00  0.00           O  
ATOM     77  CZ  TYR A  11      -1.179  -8.126 -15.512  1.00  0.00           C  
ATOM     78  N   ASN A  12      -8.371  -8.186 -13.431  1.00  0.00           N  
ATOM     79  CA  ASN A  12      -9.619  -7.738 -12.823  1.00  0.00           C  
ATOM     80  C   ASN A  12      -9.701  -8.137 -11.352  1.00  0.00           C  
ATOM     81  CB  ASN A  12     -10.820  -8.294 -13.591  1.00  0.00           C  
ATOM     82  O   ASN A  12     -10.137  -7.346 -10.513  1.00  0.00           O  
ATOM     83  CG  ASN A  12     -11.088  -7.543 -14.880  1.00  0.00           C  
ATOM     84  ND2 ASN A  12     -11.817  -8.173 -15.793  1.00  0.00           N  
ATOM     85  OD1 ASN A  12     -10.643  -6.405 -15.053  1.00  0.00           O  
ATOM     86  N   PRO A  13      -9.200  -9.296 -11.049  1.00  0.00           N  
ATOM     87  CA  PRO A  13      -9.246  -9.651  -9.628  1.00  0.00           C  
ATOM     88  C   PRO A  13      -8.452  -8.684  -8.752  1.00  0.00           C  
ATOM     89  CB  PRO A  13      -8.628 -11.051  -9.595  1.00  0.00           C  
ATOM     90  O   PRO A  13      -8.824  -8.441  -7.601  1.00  0.00           O  
ATOM     91  CG  PRO A  13      -8.939 -11.638 -10.934  1.00  0.00           C  
ATOM     92  CD  PRO A  13      -8.824 -10.556 -11.968  1.00  0.00           C  
ATOM     93  N   ILE A  14      -7.452  -8.081  -9.280  1.00  0.00           N  
ATOM     94  CA  ILE A  14      -6.658  -7.102  -8.545  1.00  0.00           C  
ATOM     95  C   ILE A  14      -7.316  -5.728  -8.640  1.00  0.00           C  
ATOM     96  CB  ILE A  14      -5.208  -7.040  -9.073  1.00  0.00           C  
ATOM     97  O   ILE A  14      -7.527  -5.062  -7.624  1.00  0.00           O  
ATOM     98  CG1 ILE A  14      -4.496  -8.378  -8.840  1.00  0.00           C  
ATOM     99  CG2 ILE A  14      -4.442  -5.890  -8.413  1.00  0.00           C  
ATOM    100  CD1 ILE A  14      -3.147  -8.491  -9.535  1.00  0.00           C  
ATOM    101  N   SER A  15      -7.694  -5.342  -9.859  1.00  0.00           N  
ATOM    102  CA  SER A  15      -8.223  -3.998 -10.068  1.00  0.00           C  
ATOM    103  C   SER A  15      -9.531  -3.795  -9.310  1.00  0.00           C  
ATOM    104  CB  SER A  15      -8.443  -3.734 -11.558  1.00  0.00           C  
ATOM    105  O   SER A  15      -9.827  -2.687  -8.859  1.00  0.00           O  
ATOM    106  OG  SER A  15      -9.389  -4.642 -12.096  1.00  0.00           O  
ATOM    107  N   ASP A  16     -10.334  -4.846  -9.071  1.00  0.00           N  
ATOM    108  CA  ASP A  16     -11.603  -4.771  -8.354  1.00  0.00           C  
ATOM    109  C   ASP A  16     -11.379  -4.517  -6.866  1.00  0.00           C  
ATOM    110  CB  ASP A  16     -12.409  -6.056  -8.553  1.00  0.00           C  
ATOM    111  O   ASP A  16     -12.314  -4.169  -6.142  1.00  0.00           O  
ATOM    112  CG  ASP A  16     -12.995  -6.179  -9.949  1.00  0.00           C  
ATOM    113  OD1 ASP A  16     -13.018  -5.174 -10.691  1.00  0.00           O  
ATOM    114  OD2 ASP A  16     -13.440  -7.291 -10.308  1.00  0.00           O  
ATOM    115  N   ARG A  17     -10.107  -4.655  -6.433  1.00  0.00           N  
ATOM    116  CA  ARG A  17      -9.808  -4.486  -5.015  1.00  0.00           C  
ATOM    117  C   ARG A  17      -9.117  -3.151  -4.757  1.00  0.00           C  
ATOM    118  CB  ARG A  17      -8.933  -5.635  -4.509  1.00  0.00           C  
ATOM    119  O   ARG A  17      -8.738  -2.852  -3.622  1.00  0.00           O  
ATOM    120  CG  ARG A  17      -9.632  -6.985  -4.504  1.00  0.00           C  
ATOM    121  CD  ARG A  17     -11.111  -6.856  -4.841  1.00  0.00           C  
ATOM    122  NE  ARG A  17     -11.778  -8.155  -4.848  1.00  0.00           N  
ATOM    123  NH1 ARG A  17     -13.854  -7.317  -5.421  1.00  0.00           N  
ATOM    124  NH2 ARG A  17     -13.570  -9.569  -5.100  1.00  0.00           N  
ATOM    125  CZ  ARG A  17     -13.066  -8.344  -5.123  1.00  0.00           C  
ATOM    126  N   ILE A  18      -8.933  -2.387  -5.822  1.00  0.00           N  
ATOM    127  CA  ILE A  18      -8.284  -1.088  -5.684  1.00  0.00           C  
ATOM    128  C   ILE A  18      -9.301  -0.048  -5.220  1.00  0.00           C  
ATOM    129  CB  ILE A  18      -7.627  -0.641  -7.010  1.00  0.00           C  
ATOM    130  O   ILE A  18     -10.426  -0.003  -5.725  1.00  0.00           O  
ATOM    131  CG1 ILE A  18      -6.435  -1.544  -7.346  1.00  0.00           C  
ATOM    132  CG2 ILE A  18      -7.198   0.827  -6.932  1.00  0.00           C  
ATOM    133  CD1 ILE A  18      -5.807  -1.260  -8.704  1.00  0.00           C  
ATOM    134  N   VAL A  19      -8.927   0.754  -4.233  1.00  0.00           N  
ATOM    135  CA  VAL A  19      -9.761   1.830  -3.709  1.00  0.00           C  
ATOM    136  C   VAL A  19      -9.016   3.159  -3.814  1.00  0.00           C  
ATOM    137  CB  VAL A  19     -10.176   1.566  -2.244  1.00  0.00           C  
ATOM    138  O   VAL A  19      -7.784   3.187  -3.840  1.00  0.00           O  
ATOM    139  CG1 VAL A  19     -10.973   0.267  -2.135  1.00  0.00           C  
ATOM    140  CG2 VAL A  19      -8.945   1.519  -1.342  1.00  0.00           C  
ATOM    141  N   LYS A  20      -9.809   4.201  -3.993  1.00  0.00           N  
ATOM    142  CA  LYS A  20      -9.268   5.553  -3.886  1.00  0.00           C  
ATOM    143  C   LYS A  20      -9.482   6.122  -2.486  1.00  0.00           C  
ATOM    144  CB  LYS A  20      -9.907   6.471  -4.929  1.00  0.00           C  
ATOM    145  O   LYS A  20     -10.609   6.150  -1.988  1.00  0.00           O  
ATOM    146  CG  LYS A  20      -9.302   7.866  -4.979  1.00  0.00           C  
ATOM    147  CD  LYS A  20      -9.955   8.720  -6.058  1.00  0.00           C  
ATOM    148  CE  LYS A  20      -9.336  10.110  -6.124  1.00  0.00           C  
ATOM    149  NZ  LYS A  20      -9.965  10.947  -7.189  1.00  0.00           N  
ATOM    150  N   LEU A  21      -8.341   6.549  -1.869  1.00  0.00           N  
ATOM    151  CA  LEU A  21      -8.363   7.113  -0.524  1.00  0.00           C  
ATOM    152  C   LEU A  21      -8.055   8.607  -0.557  1.00  0.00           C  
ATOM    153  CB  LEU A  21      -7.356   6.393   0.376  1.00  0.00           C  
ATOM    154  O   LEU A  21      -7.060   9.027  -1.152  1.00  0.00           O  
ATOM    155  CG  LEU A  21      -7.437   4.866   0.398  1.00  0.00           C  
ATOM    156  CD1 LEU A  21      -6.197   4.278   1.064  1.00  0.00           C  
ATOM    157  CD2 LEU A  21      -8.703   4.408   1.114  1.00  0.00           C  
ATOM    158  N   THR A  22      -8.955   9.333   0.048  1.00  0.00           N  
ATOM    159  CA  THR A  22      -8.725  10.767   0.182  1.00  0.00           C  
ATOM    160  C   THR A  22      -8.820  11.196   1.644  1.00  0.00           C  
ATOM    161  CB  THR A  22      -9.730  11.576  -0.659  1.00  0.00           C  
ATOM    162  O   THR A  22      -9.892  11.127   2.248  1.00  0.00           O  
ATOM    163  CG2 THR A  22      -9.437  13.071  -0.578  1.00  0.00           C  
ATOM    164  OG1 THR A  22      -9.645  11.157  -2.027  1.00  0.00           O  
ATOM    165  N   ASN A  23      -7.652  11.570   2.224  1.00  0.00           N  
ATOM    166  CA  ASN A  23      -7.567  12.080   3.589  1.00  0.00           C  
ATOM    167  C   ASN A  23      -7.573  13.606   3.618  1.00  0.00           C  
ATOM    168  CB  ASN A  23      -6.318  11.540   4.287  1.00  0.00           C  
ATOM    169  O   ASN A  23      -6.639  14.244   3.129  1.00  0.00           O  
ATOM    170  CG  ASN A  23      -6.250  11.936   5.749  1.00  0.00           C  
ATOM    171  ND2 ASN A  23      -5.254  11.416   6.458  1.00  0.00           N  
ATOM    172  OD1 ASN A  23      -7.085  12.701   6.238  1.00  0.00           O  
ATOM    173  N   THR A  24      -8.617  14.152   4.178  1.00  0.00           N  
ATOM    174  CA  THR A  24      -8.763  15.596   4.317  1.00  0.00           C  
ATOM    175  C   THR A  24      -8.634  16.016   5.778  1.00  0.00           C  
ATOM    176  CB  THR A  24     -10.116  16.077   3.760  1.00  0.00           C  
ATOM    177  O   THR A  24      -9.437  15.608   6.620  1.00  0.00           O  
ATOM    178  CG2 THR A  24     -10.221  17.598   3.805  1.00  0.00           C  
ATOM    179  OG1 THR A  24     -10.249  15.640   2.402  1.00  0.00           O  
ATOM    180  N   SER A  25      -7.550  16.738   6.070  1.00  0.00           N  
ATOM    181  CA  SER A  25      -7.282  17.223   7.420  1.00  0.00           C  
ATOM    182  C   SER A  25      -6.621  18.597   7.393  1.00  0.00           C  
ATOM    183  CB  SER A  25      -6.394  16.236   8.178  1.00  0.00           C  
ATOM    184  O   SER A  25      -5.741  18.852   6.569  1.00  0.00           O  
ATOM    185  OG  SER A  25      -6.203  16.658   9.518  1.00  0.00           O  
ATOM    186  N   ASP A  26      -7.150  19.514   8.225  1.00  0.00           N  
ATOM    187  CA  ASP A  26      -6.581  20.848   8.389  1.00  0.00           C  
ATOM    188  C   ASP A  26      -6.527  21.590   7.056  1.00  0.00           C  
ATOM    189  CB  ASP A  26      -5.181  20.763   9.000  1.00  0.00           C  
ATOM    190  O   ASP A  26      -5.514  22.210   6.724  1.00  0.00           O  
ATOM    191  CG  ASP A  26      -5.184  20.209  10.414  1.00  0.00           C  
ATOM    192  OD1 ASP A  26      -6.174  20.416  11.149  1.00  0.00           O  
ATOM    193  OD2 ASP A  26      -4.186  19.562  10.799  1.00  0.00           O  
ATOM    194  N   GLY A  27      -7.595  21.478   6.164  1.00  0.00           N  
ATOM    195  CA  GLY A  27      -7.723  22.209   4.913  1.00  0.00           C  
ATOM    196  C   GLY A  27      -6.897  21.615   3.788  1.00  0.00           C  
ATOM    197  O   GLY A  27      -6.835  22.176   2.692  1.00  0.00           O  
ATOM    198  N   ARG A  28      -6.243  20.509   4.054  1.00  0.00           N  
ATOM    199  CA  ARG A  28      -5.428  19.841   3.045  1.00  0.00           C  
ATOM    200  C   ARG A  28      -5.947  18.435   2.764  1.00  0.00           C  
ATOM    201  CB  ARG A  28      -3.965  19.781   3.489  1.00  0.00           C  
ATOM    202  O   ARG A  28      -6.543  17.802   3.638  1.00  0.00           O  
ATOM    203  CG  ARG A  28      -3.294  21.141   3.587  1.00  0.00           C  
ATOM    204  CD  ARG A  28      -1.791  21.016   3.792  1.00  0.00           C  
ATOM    205  NE  ARG A  28      -1.147  22.323   3.880  1.00  0.00           N  
ATOM    206  NH1 ARG A  28       1.001  21.487   4.024  1.00  0.00           N  
ATOM    207  NH2 ARG A  28       0.643  23.751   4.061  1.00  0.00           N  
ATOM    208  CZ  ARG A  28       0.164  22.517   3.988  1.00  0.00           C  
ATOM    209  N   SER A  29      -5.736  18.020   1.502  1.00  0.00           N  
ATOM    210  CA  SER A  29      -6.181  16.686   1.111  1.00  0.00           C  
ATOM    211  C   SER A  29      -5.061  15.906   0.432  1.00  0.00           C  
ATOM    212  CB  SER A  29      -7.389  16.776   0.178  1.00  0.00           C  
ATOM    213  O   SER A  29      -4.289  16.470  -0.346  1.00  0.00           O  
ATOM    214  OG  SER A  29      -8.500  17.348   0.847  1.00  0.00           O  
ATOM    215  N   ILE A  30      -4.930  14.679   0.892  1.00  0.00           N  
ATOM    216  CA  ILE A  30      -4.023  13.740   0.240  1.00  0.00           C  
ATOM    217  C   ILE A  30      -4.817  12.565  -0.326  1.00  0.00           C  
ATOM    218  CB  ILE A  30      -2.938  13.233   1.216  1.00  0.00           C  
ATOM    219  O   ILE A  30      -5.635  11.965   0.375  1.00  0.00           O  
ATOM    220  CG1 ILE A  30      -2.113  14.408   1.755  1.00  0.00           C  
ATOM    221  CG2 ILE A  30      -2.038  12.200   0.533  1.00  0.00           C  
ATOM    222  CD1 ILE A  30      -1.139  14.025   2.860  1.00  0.00           C  
ATOM    223  N   SER A  31      -4.595  12.364  -1.657  1.00  0.00           N  
ATOM    224  CA  SER A  31      -5.273  11.240  -2.296  1.00  0.00           C  
ATOM    225  C   SER A  31      -4.272  10.210  -2.807  1.00  0.00           C  
ATOM    226  CB  SER A  31      -6.150  11.728  -3.449  1.00  0.00           C  
ATOM    227  O   SER A  31      -3.211  10.569  -3.322  1.00  0.00           O  
ATOM    228  OG  SER A  31      -7.198  12.553  -2.971  1.00  0.00           O  
ATOM    229  N   GLN A  32      -4.614   8.977  -2.602  1.00  0.00           N  
ATOM    230  CA  GLN A  32      -3.850   7.861  -3.149  1.00  0.00           C  
ATOM    231  C   GLN A  32      -4.721   6.616  -3.293  1.00  0.00           C  
ATOM    232  CB  GLN A  32      -2.639   7.555  -2.266  1.00  0.00           C  
ATOM    233  O   GLN A  32      -5.917   6.651  -2.996  1.00  0.00           O  
ATOM    234  CG  GLN A  32      -3.002   7.147  -0.845  1.00  0.00           C  
ATOM    235  CD  GLN A  32      -1.793   7.058   0.067  1.00  0.00           C  
ATOM    236  NE2 GLN A  32      -2.024   7.165   1.371  1.00  0.00           N  
ATOM    237  OE1 GLN A  32      -0.660   6.894  -0.397  1.00  0.00           O  
ATOM    238  N   PHE A  33      -4.133   5.581  -3.759  1.00  0.00           N  
ATOM    239  CA  PHE A  33      -4.843   4.315  -3.901  1.00  0.00           C  
ATOM    240  C   PHE A  33      -4.561   3.401  -2.715  1.00  0.00           C  
ATOM    241  CB  PHE A  33      -4.447   3.619  -5.207  1.00  0.00           C  
ATOM    242  O   PHE A  33      -3.668   3.676  -1.911  1.00  0.00           O  
ATOM    243  CG  PHE A  33      -4.954   4.312  -6.443  1.00  0.00           C  
ATOM    244  CD1 PHE A  33      -6.318   4.423  -6.684  1.00  0.00           C  
ATOM    245  CD2 PHE A  33      -4.066   4.853  -7.363  1.00  0.00           C  
ATOM    246  CE1 PHE A  33      -6.790   5.064  -7.827  1.00  0.00           C  
ATOM    247  CE2 PHE A  33      -4.530   5.495  -8.508  1.00  0.00           C  
ATOM    248  CZ  PHE A  33      -5.893   5.598  -8.738  1.00  0.00           C  
ATOM    249  N   GLY A  34      -5.345   2.397  -2.600  1.00  0.00           N  
ATOM    250  CA  GLY A  34      -5.196   1.292  -1.667  1.00  0.00           C  
ATOM    251  C   GLY A  34      -5.723  -0.023  -2.210  1.00  0.00           C  
ATOM    252  O   GLY A  34      -6.353  -0.055  -3.269  1.00  0.00           O  
ATOM    253  N   ILE A  35      -5.295  -1.072  -1.500  1.00  0.00           N  
ATOM    254  CA  ILE A  35      -5.734  -2.408  -1.885  1.00  0.00           C  
ATOM    255  C   ILE A  35      -6.656  -2.979  -0.810  1.00  0.00           C  
ATOM    256  CB  ILE A  35      -4.534  -3.353  -2.119  1.00  0.00           C  
ATOM    257  O   ILE A  35      -6.266  -3.089   0.355  1.00  0.00           O  
ATOM    258  CG1 ILE A  35      -3.581  -2.756  -3.161  1.00  0.00           C  
ATOM    259  CG2 ILE A  35      -5.016  -4.741  -2.549  1.00  0.00           C  
ATOM    260  CD1 ILE A  35      -2.211  -3.420  -3.198  1.00  0.00           C  
ATOM    261  N   GLY A  36      -7.876  -3.334  -1.250  1.00  0.00           N  
ATOM    262  CA  GLY A  36      -8.783  -4.014  -0.340  1.00  0.00           C  
ATOM    263  C   GLY A  36      -8.480  -5.493  -0.191  1.00  0.00           C  
ATOM    264  O   GLY A  36      -8.181  -6.174  -1.175  1.00  0.00           O  
ATOM    265  N   TYR A  37      -8.524  -6.061   1.027  1.00  0.00           N  
ATOM    266  CA  TYR A  37      -8.333  -7.452   1.421  1.00  0.00           C  
ATOM    267  C   TYR A  37      -9.164  -7.790   2.653  1.00  0.00           C  
ATOM    268  CB  TYR A  37      -6.853  -7.736   1.696  1.00  0.00           C  
ATOM    269  O   TYR A  37      -8.763  -7.493   3.780  1.00  0.00           O  
ATOM    270  CG  TYR A  37      -6.540  -9.201   1.879  1.00  0.00           C  
ATOM    271  CD1 TYR A  37      -6.610  -9.796   3.137  1.00  0.00           C  
ATOM    272  CD2 TYR A  37      -6.173  -9.993   0.796  1.00  0.00           C  
ATOM    273  CE1 TYR A  37      -6.320 -11.146   3.311  1.00  0.00           C  
ATOM    274  CE2 TYR A  37      -5.881 -11.343   0.959  1.00  0.00           C  
ATOM    275  OH  TYR A  37      -5.669 -13.246   2.384  1.00  0.00           O  
ATOM    276  CZ  TYR A  37      -5.957 -11.910   2.218  1.00  0.00           C  
ATOM    277  N   GLY A  38     -10.346  -8.475   2.387  1.00  0.00           N  
ATOM    278  CA  GLY A  38     -11.244  -8.656   3.516  1.00  0.00           C  
ATOM    279  C   GLY A  38     -11.700  -7.347   4.133  1.00  0.00           C  
ATOM    280  O   GLY A  38     -12.164  -6.450   3.426  1.00  0.00           O  
ATOM    281  N   PRO A  39     -11.584  -7.174   5.490  1.00  0.00           N  
ATOM    282  CA  PRO A  39     -11.940  -5.925   6.168  1.00  0.00           C  
ATOM    283  C   PRO A  39     -10.768  -4.951   6.263  1.00  0.00           C  
ATOM    284  CB  PRO A  39     -12.378  -6.391   7.559  1.00  0.00           C  
ATOM    285  O   PRO A  39     -10.781  -4.044   7.099  1.00  0.00           O  
ATOM    286  CG  PRO A  39     -11.518  -7.578   7.852  1.00  0.00           C  
ATOM    287  CD  PRO A  39     -11.304  -8.339   6.575  1.00  0.00           C  
ATOM    288  N   LEU A  40      -9.788  -5.189   5.407  1.00  0.00           N  
ATOM    289  CA  LEU A  40      -8.556  -4.416   5.516  1.00  0.00           C  
ATOM    290  C   LEU A  40      -8.312  -3.601   4.251  1.00  0.00           C  
ATOM    291  CB  LEU A  40      -7.364  -5.341   5.780  1.00  0.00           C  
ATOM    292  O   LEU A  40      -8.748  -3.987   3.165  1.00  0.00           O  
ATOM    293  CG  LEU A  40      -7.513  -6.323   6.942  1.00  0.00           C  
ATOM    294  CD1 LEU A  40      -6.320  -7.273   6.989  1.00  0.00           C  
ATOM    295  CD2 LEU A  40      -7.658  -5.573   8.262  1.00  0.00           C  
ATOM    296  N   ILE A  41      -7.654  -2.515   4.428  1.00  0.00           N  
ATOM    297  CA  ILE A  41      -7.099  -1.762   3.308  1.00  0.00           C  
ATOM    298  C   ILE A  41      -5.593  -1.596   3.494  1.00  0.00           C  
ATOM    299  CB  ILE A  41      -7.777  -0.381   3.164  1.00  0.00           C  
ATOM    300  O   ILE A  41      -5.136  -1.164   4.555  1.00  0.00           O  
ATOM    301  CG1 ILE A  41      -9.245  -0.546   2.753  1.00  0.00           C  
ATOM    302  CG2 ILE A  41      -7.020   0.490   2.157  1.00  0.00           C  
ATOM    303  CD1 ILE A  41     -10.016   0.764   2.670  1.00  0.00           C  
ATOM    304  N   ILE A  42      -4.852  -2.009   2.481  1.00  0.00           N  
ATOM    305  CA  ILE A  42      -3.399  -1.883   2.452  1.00  0.00           C  
ATOM    306  C   ILE A  42      -3.004  -0.661   1.626  1.00  0.00           C  
ATOM    307  CB  ILE A  42      -2.733  -3.155   1.882  1.00  0.00           C  
ATOM    308  O   ILE A  42      -3.386  -0.543   0.459  1.00  0.00           O  
ATOM    309  CG1 ILE A  42      -3.160  -4.388   2.686  1.00  0.00           C  
ATOM    310  CG2 ILE A  42      -1.208  -3.008   1.873  1.00  0.00           C  
ATOM    311  CD1 ILE A  42      -4.282  -5.189   2.040  1.00  0.00           C  
ATOM    312  N   THR A  43      -2.187   0.300   2.195  1.00  0.00           N  
ATOM    313  CA  THR A  43      -1.770   1.500   1.478  1.00  0.00           C  
ATOM    314  C   THR A  43      -0.487   2.069   2.075  1.00  0.00           C  
ATOM    315  CB  THR A  43      -2.872   2.576   1.502  1.00  0.00           C  
ATOM    316  O   THR A  43       0.205   1.389   2.836  1.00  0.00           O  
ATOM    317  CG2 THR A  43      -3.027   3.172   2.897  1.00  0.00           C  
ATOM    318  OG1 THR A  43      -2.531   3.621   0.583  1.00  0.00           O  
ATOM    319  N   ASN A  44      -0.118   3.311   1.610  1.00  0.00           N  
ATOM    320  CA  ASN A  44       1.081   3.957   2.133  1.00  0.00           C  
ATOM    321  C   ASN A  44       0.799   4.682   3.445  1.00  0.00           C  
ATOM    322  CB  ASN A  44       1.659   4.929   1.102  1.00  0.00           C  
ATOM    323  O   ASN A  44      -0.279   5.251   3.627  1.00  0.00           O  
ATOM    324  CG  ASN A  44       2.056   4.243  -0.190  1.00  0.00           C  
ATOM    325  ND2 ASN A  44       3.237   3.636  -0.201  1.00  0.00           N  
ATOM    326  OD1 ASN A  44       1.308   4.259  -1.171  1.00  0.00           O  
ATOM    327  N   MET A  45       1.765   4.683   4.316  1.00  0.00           N  
ATOM    328  CA  MET A  45       1.685   5.359   5.608  1.00  0.00           C  
ATOM    329  C   MET A  45       1.571   6.869   5.426  1.00  0.00           C  
ATOM    330  CB  MET A  45       2.907   5.027   6.466  1.00  0.00           C  
ATOM    331  O   MET A  45       0.970   7.554   6.255  1.00  0.00           O  
ATOM    332  CG  MET A  45       2.920   3.599   6.988  1.00  0.00           C  
ATOM    333  SD  MET A  45       4.357   3.262   8.077  1.00  0.00           S  
ATOM    334  CE  MET A  45       4.140   1.481   8.352  1.00  0.00           C  
ATOM    335  N   HIS A  46       2.185   7.290   4.355  1.00  0.00           N  
ATOM    336  CA  HIS A  46       2.227   8.738   4.185  1.00  0.00           C  
ATOM    337  C   HIS A  46       0.851   9.292   3.832  1.00  0.00           C  
ATOM    338  CB  HIS A  46       3.240   9.121   3.104  1.00  0.00           C  
ATOM    339  O   HIS A  46       0.691  10.502   3.653  1.00  0.00           O  
ATOM    340  CG  HIS A  46       2.868   8.642   1.737  1.00  0.00           C  
ATOM    341  CD2 HIS A  46       1.998   9.140   0.827  1.00  0.00           C  
ATOM    342  ND1 HIS A  46       3.419   7.514   1.169  1.00  0.00           N  
ATOM    343  CE1 HIS A  46       2.902   7.338  -0.036  1.00  0.00           C  
ATOM    344  NE2 HIS A  46       2.037   8.311  -0.267  1.00  0.00           N  
ATOM    345  N   LEU A  47      -0.171   8.435   3.739  1.00  0.00           N  
ATOM    346  CA  LEU A  47      -1.555   8.885   3.639  1.00  0.00           C  
ATOM    347  C   LEU A  47      -1.960   9.677   4.877  1.00  0.00           C  
ATOM    348  CB  LEU A  47      -2.495   7.691   3.453  1.00  0.00           C  
ATOM    349  O   LEU A  47      -2.829  10.549   4.805  1.00  0.00           O  
ATOM    350  CG  LEU A  47      -3.990   8.007   3.396  1.00  0.00           C  
ATOM    351  CD1 LEU A  47      -4.313   8.818   2.145  1.00  0.00           C  
ATOM    352  CD2 LEU A  47      -4.811   6.722   3.433  1.00  0.00           C  
ATOM    353  N   PHE A  48      -1.315   9.359   6.059  1.00  0.00           N  
ATOM    354  CA  PHE A  48      -1.690   9.938   7.344  1.00  0.00           C  
ATOM    355  C   PHE A  48      -0.642  10.939   7.813  1.00  0.00           C  
ATOM    356  CB  PHE A  48      -1.875   8.840   8.396  1.00  0.00           C  
ATOM    357  O   PHE A  48      -0.191  10.883   8.960  1.00  0.00           O  
ATOM    358  CG  PHE A  48      -2.999   7.887   8.087  1.00  0.00           C  
ATOM    359  CD1 PHE A  48      -4.322   8.271   8.264  1.00  0.00           C  
ATOM    360  CD2 PHE A  48      -2.730   6.607   7.621  1.00  0.00           C  
ATOM    361  CE1 PHE A  48      -5.364   7.391   7.979  1.00  0.00           C  
ATOM    362  CE2 PHE A  48      -3.766   5.722   7.334  1.00  0.00           C  
ATOM    363  CZ  PHE A  48      -5.082   6.116   7.515  1.00  0.00           C  
ATOM    364  N   ARG A  49      -0.297  11.831   6.909  1.00  0.00           N  
ATOM    365  CA  ARG A  49       0.585  12.932   7.280  1.00  0.00           C  
ATOM    366  C   ARG A  49      -0.094  13.867   8.276  1.00  0.00           C  
ATOM    367  CB  ARG A  49       1.020  13.715   6.039  1.00  0.00           C  
ATOM    368  O   ARG A  49       0.568  14.454   9.135  1.00  0.00           O  
ATOM    369  CG  ARG A  49       2.032  12.983   5.172  1.00  0.00           C  
ATOM    370  CD  ARG A  49       2.395  13.785   3.930  1.00  0.00           C  
ATOM    371  NE  ARG A  49       3.164  14.980   4.266  1.00  0.00           N  
ATOM    372  NH1 ARG A  49       3.236  15.792   2.104  1.00  0.00           N  
ATOM    373  NH2 ARG A  49       4.243  16.954   3.805  1.00  0.00           N  
ATOM    374  CZ  ARG A  49       3.546  15.906   3.391  1.00  0.00           C  
ATOM    375  N   ARG A  50      -1.309  13.980   7.923  1.00  0.00           N  
ATOM    376  CA  ARG A  50      -2.192  14.690   8.843  1.00  0.00           C  
ATOM    377  C   ARG A  50      -3.347  13.801   9.290  1.00  0.00           C  
ATOM    378  CB  ARG A  50      -2.733  15.965   8.193  1.00  0.00           C  
ATOM    379  O   ARG A  50      -3.734  12.872   8.577  1.00  0.00           O  
ATOM    380  CG  ARG A  50      -1.659  16.988   7.856  1.00  0.00           C  
ATOM    381  CD  ARG A  50      -2.244  18.212   7.166  1.00  0.00           C  
ATOM    382  NE  ARG A  50      -1.223  19.222   6.903  1.00  0.00           N  
ATOM    383  NH1 ARG A  50      -0.489  18.267   4.932  1.00  0.00           N  
ATOM    384  NH2 ARG A  50       0.481  20.193   5.708  1.00  0.00           N  
ATOM    385  CZ  ARG A  50      -0.412  19.225   5.849  1.00  0.00           C  
ATOM    386  N   ASN A  51      -3.651  14.070  10.470  1.00  0.00           N  
ATOM    387  CA  ASN A  51      -4.702  13.243  11.053  1.00  0.00           C  
ATOM    388  C   ASN A  51      -5.793  14.094  11.696  1.00  0.00           C  
ATOM    389  CB  ASN A  51      -4.114  12.270  12.078  1.00  0.00           C  
ATOM    390  O   ASN A  51      -5.763  15.323  11.604  1.00  0.00           O  
ATOM    391  CG  ASN A  51      -4.914  10.988  12.192  1.00  0.00           C  
ATOM    392  ND2 ASN A  51      -4.342   9.988  12.852  1.00  0.00           N  
ATOM    393  OD1 ASN A  51      -6.038  10.896  11.690  1.00  0.00           O  
ATOM    394  N   ASN A  52      -6.791  13.473  12.192  1.00  0.00           N  
ATOM    395  CA  ASN A  52      -7.918  14.142  12.832  1.00  0.00           C  
ATOM    396  C   ASN A  52      -8.819  14.826  11.808  1.00  0.00           C  
ATOM    397  CB  ASN A  52      -7.424  15.157  13.866  1.00  0.00           C  
ATOM    398  O   ASN A  52      -9.334  15.917  12.058  1.00  0.00           O  
ATOM    399  CG  ASN A  52      -8.519  15.606  14.813  1.00  0.00           C  
ATOM    400  ND2 ASN A  52      -8.394  16.823  15.330  1.00  0.00           N  
ATOM    401  OD1 ASN A  52      -9.470  14.866  15.078  1.00  0.00           O  
ATOM    402  N   GLY A  53      -8.973  14.185  10.687  1.00  0.00           N  
ATOM    403  CA  GLY A  53      -9.844  14.650   9.619  1.00  0.00           C  
ATOM    404  C   GLY A  53     -10.772  13.572   9.094  1.00  0.00           C  
ATOM    405  O   GLY A  53     -11.235  12.719   9.855  1.00  0.00           O  
ATOM    406  N   THR A  54     -11.191  13.776   7.822  1.00  0.00           N  
ATOM    407  CA  THR A  54     -12.134  12.878   7.164  1.00  0.00           C  
ATOM    408  C   THR A  54     -11.427  12.027   6.113  1.00  0.00           C  
ATOM    409  CB  THR A  54     -13.284  13.662   6.506  1.00  0.00           C  
ATOM    410  O   THR A  54     -10.633  12.540   5.323  1.00  0.00           O  
ATOM    411  CG2 THR A  54     -14.284  12.719   5.845  1.00  0.00           C  
ATOM    412  OG1 THR A  54     -13.961  14.435   7.504  1.00  0.00           O  
ATOM    413  N   LEU A  55     -11.632  10.710   6.209  1.00  0.00           N  
ATOM    414  CA  LEU A  55     -11.143   9.799   5.180  1.00  0.00           C  
ATOM    415  C   LEU A  55     -12.282   9.334   4.279  1.00  0.00           C  
ATOM    416  CB  LEU A  55     -10.455   8.589   5.819  1.00  0.00           C  
ATOM    417  O   LEU A  55     -13.255   8.745   4.755  1.00  0.00           O  
ATOM    418  CG  LEU A  55      -9.868   7.556   4.855  1.00  0.00           C  
ATOM    419  CD1 LEU A  55      -8.728   8.170   4.050  1.00  0.00           C  
ATOM    420  CD2 LEU A  55      -9.389   6.325   5.617  1.00  0.00           C  
ATOM    421  N   THR A  56     -12.186   9.667   3.001  1.00  0.00           N  
ATOM    422  CA  THR A  56     -13.141   9.199   2.002  1.00  0.00           C  
ATOM    423  C   THR A  56     -12.567   8.026   1.213  1.00  0.00           C  
ATOM    424  CB  THR A  56     -13.534  10.330   1.033  1.00  0.00           C  
ATOM    425  O   THR A  56     -11.468   8.120   0.662  1.00  0.00           O  
ATOM    426  CG2 THR A  56     -14.557   9.847   0.010  1.00  0.00           C  
ATOM    427  OG1 THR A  56     -14.097  11.416   1.779  1.00  0.00           O  
ATOM    428  N   ILE A  57     -13.357   6.941   1.140  1.00  0.00           N  
ATOM    429  CA  ILE A  57     -12.949   5.736   0.427  1.00  0.00           C  
ATOM    430  C   ILE A  57     -13.897   5.483  -0.743  1.00  0.00           C  
ATOM    431  CB  ILE A  57     -12.915   4.508   1.365  1.00  0.00           C  
ATOM    432  O   ILE A  57     -15.103   5.315  -0.547  1.00  0.00           O  
ATOM    433  CG1 ILE A  57     -12.016   4.786   2.575  1.00  0.00           C  
ATOM    434  CG2 ILE A  57     -12.445   3.263   0.607  1.00  0.00           C  
ATOM    435  CD1 ILE A  57     -12.649   4.425   3.912  1.00  0.00           C  
ATOM    436  N   THR A  58     -13.342   5.468  -1.916  1.00  0.00           N  
ATOM    437  CA  THR A  58     -14.108   5.145  -3.114  1.00  0.00           C  
ATOM    438  C   THR A  58     -13.671   3.801  -3.689  1.00  0.00           C  
ATOM    439  CB  THR A  58     -13.956   6.239  -4.187  1.00  0.00           C  
ATOM    440  O   THR A  58     -12.496   3.610  -4.010  1.00  0.00           O  
ATOM    441  CG2 THR A  58     -14.839   5.951  -5.396  1.00  0.00           C  
ATOM    442  OG1 THR A  58     -14.328   7.504  -3.627  1.00  0.00           O  
ATOM    443  N   SER A  59     -14.608   2.876  -3.737  1.00  0.00           N  
ATOM    444  CA  SER A  59     -14.366   1.537  -4.265  1.00  0.00           C  
ATOM    445  C   SER A  59     -15.428   1.145  -5.286  1.00  0.00           C  
ATOM    446  CB  SER A  59     -14.334   0.511  -3.131  1.00  0.00           C  
ATOM    447  O   SER A  59     -16.249   1.974  -5.685  1.00  0.00           O  
ATOM    448  OG  SER A  59     -15.640   0.265  -2.639  1.00  0.00           O  
ATOM    449  N   ILE A  60     -15.375  -0.151  -5.669  1.00  0.00           N  
ATOM    450  CA  ILE A  60     -16.385  -0.657  -6.592  1.00  0.00           C  
ATOM    451  C   ILE A  60     -17.733  -0.750  -5.880  1.00  0.00           C  
ATOM    452  CB  ILE A  60     -15.986  -2.035  -7.166  1.00  0.00           C  
ATOM    453  O   ILE A  60     -18.778  -0.852  -6.527  1.00  0.00           O  
ATOM    454  CG1 ILE A  60     -15.847  -3.064  -6.038  1.00  0.00           C  
ATOM    455  CG2 ILE A  60     -14.689  -1.929  -7.973  1.00  0.00           C  
ATOM    456  CD1 ILE A  60     -15.801  -4.508  -6.519  1.00  0.00           C  
ATOM    457  N   HIS A  61     -17.651  -0.696  -4.595  1.00  0.00           N  
ATOM    458  CA  HIS A  61     -18.864  -0.834  -3.797  1.00  0.00           C  
ATOM    459  C   HIS A  61     -19.468   0.529  -3.474  1.00  0.00           C  
ATOM    460  CB  HIS A  61     -18.572  -1.599  -2.506  1.00  0.00           C  
ATOM    461  O   HIS A  61     -20.495   0.612  -2.796  1.00  0.00           O  
ATOM    462  CG  HIS A  61     -18.012  -2.967  -2.732  1.00  0.00           C  
ATOM    463  CD2 HIS A  61     -18.489  -4.017  -3.442  1.00  0.00           C  
ATOM    464  ND1 HIS A  61     -16.815  -3.381  -2.188  1.00  0.00           N  
ATOM    465  CE1 HIS A  61     -16.579  -4.629  -2.556  1.00  0.00           C  
ATOM    466  NE2 HIS A  61     -17.579  -5.038  -3.318  1.00  0.00           N  
ATOM    467  N   GLY A  62     -18.824   1.559  -3.904  1.00  0.00           N  
ATOM    468  CA  GLY A  62     -19.327   2.894  -3.620  1.00  0.00           C  
ATOM    469  C   GLY A  62     -18.386   3.715  -2.758  1.00  0.00           C  
ATOM    470  O   GLY A  62     -17.195   3.411  -2.667  1.00  0.00           O  
ATOM    471  N   THR A  63     -18.934   4.757  -2.256  1.00  0.00           N  
ATOM    472  CA  THR A  63     -18.145   5.688  -1.456  1.00  0.00           C  
ATOM    473  C   THR A  63     -18.479   5.546   0.026  1.00  0.00           C  
ATOM    474  CB  THR A  63     -18.381   7.144  -1.900  1.00  0.00           C  
ATOM    475  O   THR A  63     -19.648   5.410   0.394  1.00  0.00           O  
ATOM    476  CG2 THR A  63     -17.589   8.118  -1.034  1.00  0.00           C  
ATOM    477  OG1 THR A  63     -17.971   7.293  -3.265  1.00  0.00           O  
ATOM    478  N   PHE A  64     -17.450   5.461   0.828  1.00  0.00           N  
ATOM    479  CA  PHE A  64     -17.546   5.361   2.279  1.00  0.00           C  
ATOM    480  C   PHE A  64     -16.743   6.467   2.952  1.00  0.00           C  
ATOM    481  CB  PHE A  64     -17.055   3.991   2.758  1.00  0.00           C  
ATOM    482  O   PHE A  64     -15.599   6.730   2.574  1.00  0.00           O  
ATOM    483  CG  PHE A  64     -17.357   3.710   4.206  1.00  0.00           C  
ATOM    484  CD1 PHE A  64     -16.476   4.108   5.203  1.00  0.00           C  
ATOM    485  CD2 PHE A  64     -18.522   3.047   4.568  1.00  0.00           C  
ATOM    486  CE1 PHE A  64     -16.752   3.850   6.544  1.00  0.00           C  
ATOM    487  CE2 PHE A  64     -18.805   2.785   5.906  1.00  0.00           C  
ATOM    488  CZ  PHE A  64     -17.918   3.186   6.892  1.00  0.00           C  
ATOM    489  N   THR A  65     -17.379   7.088   3.984  1.00  0.00           N  
ATOM    490  CA  THR A  65     -16.701   8.197   4.646  1.00  0.00           C  
ATOM    491  C   THR A  65     -16.524   7.912   6.134  1.00  0.00           C  
ATOM    492  CB  THR A  65     -17.476   9.515   4.461  1.00  0.00           C  
ATOM    493  O   THR A  65     -17.470   7.501   6.810  1.00  0.00           O  
ATOM    494  CG2 THR A  65     -16.775  10.669   5.171  1.00  0.00           C  
ATOM    495  OG1 THR A  65     -17.571   9.815   3.063  1.00  0.00           O  
ATOM    496  N   ILE A  66     -15.253   8.072   6.542  1.00  0.00           N  
ATOM    497  CA  ILE A  66     -14.919   8.067   7.962  1.00  0.00           C  
ATOM    498  C   ILE A  66     -14.664   9.496   8.437  1.00  0.00           C  
ATOM    499  CB  ILE A  66     -13.688   7.179   8.250  1.00  0.00           C  
ATOM    500  O   ILE A  66     -13.731  10.154   7.971  1.00  0.00           O  
ATOM    501  CG1 ILE A  66     -13.956   5.735   7.808  1.00  0.00           C  
ATOM    502  CG2 ILE A  66     -13.316   7.236   9.735  1.00  0.00           C  
ATOM    503  CD1 ILE A  66     -12.710   4.861   7.760  1.00  0.00           C  
ATOM    504  N   SER A  67     -15.408  10.011   9.371  1.00  0.00           N  
ATOM    505  CA  SER A  67     -15.415  11.422   9.743  1.00  0.00           C  
ATOM    506  C   SER A  67     -14.191  11.780  10.578  1.00  0.00           C  
ATOM    507  CB  SER A  67     -16.689  11.766  10.516  1.00  0.00           C  
ATOM    508  O   SER A  67     -13.741  12.927  10.570  1.00  0.00           O  
ATOM    509  OG  SER A  67     -17.837  11.558   9.711  1.00  0.00           O  
ATOM    510  N   ASN A  68     -13.714  10.814  11.306  1.00  0.00           N  
ATOM    511  CA  ASN A  68     -12.564  11.068  12.168  1.00  0.00           C  
ATOM    512  C   ASN A  68     -11.488   9.999  11.996  1.00  0.00           C  
ATOM    513  CB  ASN A  68     -13.000  11.152  13.633  1.00  0.00           C  
ATOM    514  O   ASN A  68     -11.632   8.882  12.495  1.00  0.00           O  
ATOM    515  CG  ASN A  68     -11.869  11.562  14.555  1.00  0.00           C  
ATOM    516  ND2 ASN A  68     -12.180  11.734  15.835  1.00  0.00           N  
ATOM    517  OD1 ASN A  68     -10.725  11.725  14.122  1.00  0.00           O  
ATOM    518  N   THR A  69     -10.353  10.391  11.352  1.00  0.00           N  
ATOM    519  CA  THR A  69      -9.295   9.439  11.034  1.00  0.00           C  
ATOM    520  C   THR A  69      -8.588   8.971  12.303  1.00  0.00           C  
ATOM    521  CB  THR A  69      -8.266  10.051  10.066  1.00  0.00           C  
ATOM    522  O   THR A  69      -7.899   7.949  12.295  1.00  0.00           O  
ATOM    523  CG2 THR A  69      -8.871  10.264   8.682  1.00  0.00           C  
ATOM    524  OG1 THR A  69      -7.825  11.313  10.582  1.00  0.00           O  
ATOM    525  N   LYS A  70      -8.815   9.556  13.454  1.00  0.00           N  
ATOM    526  CA  LYS A  70      -8.189   9.148  14.709  1.00  0.00           C  
ATOM    527  C   LYS A  70      -8.828   7.873  15.253  1.00  0.00           C  
ATOM    528  CB  LYS A  70      -8.288  10.267  15.747  1.00  0.00           C  
ATOM    529  O   LYS A  70      -8.238   7.184  16.087  1.00  0.00           O  
ATOM    530  CG  LYS A  70      -7.368  11.447  15.474  1.00  0.00           C  
ATOM    531  CD  LYS A  70      -7.383  12.446  16.625  1.00  0.00           C  
ATOM    532  CE  LYS A  70      -6.369  13.561  16.411  1.00  0.00           C  
ATOM    533  NZ  LYS A  70      -6.410  14.566  17.516  1.00  0.00           N  
ATOM    534  N   THR A  71      -9.926   7.596  14.752  1.00  0.00           N  
ATOM    535  CA  THR A  71     -10.650   6.431  15.248  1.00  0.00           C  
ATOM    536  C   THR A  71     -10.244   5.175  14.482  1.00  0.00           C  
ATOM    537  CB  THR A  71     -12.173   6.632  15.139  1.00  0.00           C  
ATOM    538  O   THR A  71     -10.635   4.065  14.849  1.00  0.00           O  
ATOM    539  CG2 THR A  71     -12.612   7.906  15.853  1.00  0.00           C  
ATOM    540  OG1 THR A  71     -12.540   6.722  13.757  1.00  0.00           O  
ATOM    541  N   LEU A  72      -9.420   5.350  13.455  1.00  0.00           N  
ATOM    542  CA  LEU A  72      -9.025   4.224  12.617  1.00  0.00           C  
ATOM    543  C   LEU A  72      -8.005   3.345  13.334  1.00  0.00           C  
ATOM    544  CB  LEU A  72      -8.446   4.720  11.290  1.00  0.00           C  
ATOM    545  O   LEU A  72      -7.111   3.853  14.014  1.00  0.00           O  
ATOM    546  CG  LEU A  72      -9.448   5.278  10.279  1.00  0.00           C  
ATOM    547  CD1 LEU A  72      -8.716   5.959   9.127  1.00  0.00           C  
ATOM    548  CD2 LEU A  72     -10.358   4.170   9.760  1.00  0.00           C  
ATOM    549  N   LYS A  73      -8.221   2.047  13.180  1.00  0.00           N  
ATOM    550  CA  LYS A  73      -7.210   1.095  13.631  1.00  0.00           C  
ATOM    551  C   LYS A  73      -6.180   0.826  12.538  1.00  0.00           C  
ATOM    552  CB  LYS A  73      -7.865  -0.217  14.068  1.00  0.00           C  
ATOM    553  O   LYS A  73      -6.530   0.373  11.446  1.00  0.00           O  
ATOM    554  CG  LYS A  73      -8.756  -0.086  15.294  1.00  0.00           C  
ATOM    555  CD  LYS A  73      -9.345  -1.429  15.703  1.00  0.00           C  
ATOM    556  CE  LYS A  73     -10.264  -1.294  16.910  1.00  0.00           C  
ATOM    557  NZ  LYS A  73     -10.861  -2.606  17.302  1.00  0.00           N  
ATOM    558  N   LEU A  74      -4.911   1.211  12.922  1.00  0.00           N  
ATOM    559  CA  LEU A  74      -3.831   1.097  11.948  1.00  0.00           C  
ATOM    560  C   LEU A  74      -2.776   0.102  12.421  1.00  0.00           C  
ATOM    561  CB  LEU A  74      -3.186   2.463  11.699  1.00  0.00           C  
ATOM    562  O   LEU A  74      -2.434   0.070  13.605  1.00  0.00           O  
ATOM    563  CG  LEU A  74      -4.141   3.615  11.380  1.00  0.00           C  
ATOM    564  CD1 LEU A  74      -3.368   4.923  11.251  1.00  0.00           C  
ATOM    565  CD2 LEU A  74      -4.924   3.322  10.105  1.00  0.00           C  
ATOM    566  N   HIS A  75      -2.346  -0.727  11.503  1.00  0.00           N  
ATOM    567  CA  HIS A  75      -1.151  -1.539  11.702  1.00  0.00           C  
ATOM    568  C   HIS A  75      -0.008  -1.065  10.810  1.00  0.00           C  
ATOM    569  CB  HIS A  75      -1.454  -3.014  11.428  1.00  0.00           C  
ATOM    570  O   HIS A  75      -0.055  -1.239   9.590  1.00  0.00           O  
ATOM    571  CG  HIS A  75      -0.294  -3.922  11.687  1.00  0.00           C  
ATOM    572  CD2 HIS A  75       0.696  -4.355  10.872  1.00  0.00           C  
ATOM    573  ND1 HIS A  75      -0.062  -4.499  12.917  1.00  0.00           N  
ATOM    574  CE1 HIS A  75       1.026  -5.249  12.846  1.00  0.00           C  
ATOM    575  NE2 HIS A  75       1.504  -5.178  11.616  1.00  0.00           N  
ATOM    576  N   LEU A  76       1.033  -0.466  11.440  1.00  0.00           N  
ATOM    577  CA  LEU A  76       2.173   0.077  10.710  1.00  0.00           C  
ATOM    578  C   LEU A  76       3.231  -0.996  10.476  1.00  0.00           C  
ATOM    579  CB  LEU A  76       2.785   1.256  11.472  1.00  0.00           C  
ATOM    580  O   LEU A  76       3.604  -1.719  11.403  1.00  0.00           O  
ATOM    581  CG  LEU A  76       1.825   2.376  11.873  1.00  0.00           C  
ATOM    582  CD1 LEU A  76       1.723   2.469  13.392  1.00  0.00           C  
ATOM    583  CD2 LEU A  76       2.277   3.707  11.280  1.00  0.00           C  
ATOM    584  N   ILE A  77       3.628  -1.081   9.205  1.00  0.00           N  
ATOM    585  CA  ILE A  77       4.712  -2.006   8.897  1.00  0.00           C  
ATOM    586  C   ILE A  77       6.057  -1.322   9.131  1.00  0.00           C  
ATOM    587  CB  ILE A  77       4.619  -2.523   7.443  1.00  0.00           C  
ATOM    588  O   ILE A  77       6.403  -0.365   8.434  1.00  0.00           O  
ATOM    589  CG1 ILE A  77       3.207  -3.044   7.151  1.00  0.00           C  
ATOM    590  CG2 ILE A  77       5.668  -3.609   7.188  1.00  0.00           C  
ATOM    591  CD1 ILE A  77       2.792  -4.224   8.018  1.00  0.00           C  
ATOM    592  N   GLU A  78       6.748  -1.826  10.037  1.00  0.00           N  
ATOM    593  CA  GLU A  78       7.965  -1.168  10.503  1.00  0.00           C  
ATOM    594  C   GLU A  78       8.991  -1.045   9.380  1.00  0.00           C  
ATOM    595  CB  GLU A  78       8.569  -1.931  11.686  1.00  0.00           C  
ATOM    596  O   GLU A  78       9.237  -2.007   8.649  1.00  0.00           O  
ATOM    597  CG  GLU A  78       9.636  -1.150  12.440  1.00  0.00           C  
ATOM    598  CD  GLU A  78      10.185  -1.897  13.646  1.00  0.00           C  
ATOM    599  OE1 GLU A  78      11.047  -1.340  14.363  1.00  0.00           O  
ATOM    600  OE2 GLU A  78       9.750  -3.048  13.874  1.00  0.00           O  
ATOM    601  N   GLY A  79       9.544   0.143   9.242  1.00  0.00           N  
ATOM    602  CA  GLY A  79      10.656   0.409   8.344  1.00  0.00           C  
ATOM    603  C   GLY A  79      10.230   0.569   6.897  1.00  0.00           C  
ATOM    604  O   GLY A  79      11.072   0.613   5.997  1.00  0.00           O  
ATOM    605  N   ARG A  80       8.851   0.633   6.720  1.00  0.00           N  
ATOM    606  CA  ARG A  80       8.331   0.684   5.357  1.00  0.00           C  
ATOM    607  C   ARG A  80       7.211   1.712   5.237  1.00  0.00           C  
ATOM    608  CB  ARG A  80       7.828  -0.694   4.922  1.00  0.00           C  
ATOM    609  O   ARG A  80       6.504   1.984   6.209  1.00  0.00           O  
ATOM    610  CG  ARG A  80       8.891  -1.780   4.965  1.00  0.00           C  
ATOM    611  CD  ARG A  80       8.298  -3.160   4.719  1.00  0.00           C  
ATOM    612  NE  ARG A  80       9.304  -4.210   4.847  1.00  0.00           N  
ATOM    613  NH1 ARG A  80       9.580  -4.510   2.573  1.00  0.00           N  
ATOM    614  NH2 ARG A  80      10.793  -5.769   4.056  1.00  0.00           N  
ATOM    615  CZ  ARG A  80       9.890  -4.828   3.825  1.00  0.00           C  
ATOM    616  N   ASP A  81       7.109   2.336   4.091  1.00  0.00           N  
ATOM    617  CA  ASP A  81       5.965   3.187   3.778  1.00  0.00           C  
ATOM    618  C   ASP A  81       4.737   2.349   3.427  1.00  0.00           C  
ATOM    619  CB  ASP A  81       6.301   4.135   2.625  1.00  0.00           C  
ATOM    620  O   ASP A  81       4.287   2.348   2.279  1.00  0.00           O  
ATOM    621  CG  ASP A  81       5.221   5.173   2.377  1.00  0.00           C  
ATOM    622  OD1 ASP A  81       4.407   5.436   3.288  1.00  0.00           O  
ATOM    623  OD2 ASP A  81       5.182   5.731   1.259  1.00  0.00           O  
ATOM    624  N   LEU A  82       4.308   1.565   4.425  1.00  0.00           N  
ATOM    625  CA  LEU A  82       3.195   0.631   4.302  1.00  0.00           C  
ATOM    626  C   LEU A  82       2.375   0.589   5.587  1.00  0.00           C  
ATOM    627  CB  LEU A  82       3.708  -0.772   3.965  1.00  0.00           C  
ATOM    628  O   LEU A  82       2.935   0.512   6.683  1.00  0.00           O  
ATOM    629  CG  LEU A  82       2.660  -1.782   3.493  1.00  0.00           C  
ATOM    630  CD1 LEU A  82       2.077  -1.352   2.151  1.00  0.00           C  
ATOM    631  CD2 LEU A  82       3.267  -3.177   3.396  1.00  0.00           C  
ATOM    632  N   VAL A  83       1.031   0.642   5.412  1.00  0.00           N  
ATOM    633  CA  VAL A  83       0.143   0.583   6.568  1.00  0.00           C  
ATOM    634  C   VAL A  83      -1.089  -0.255   6.231  1.00  0.00           C  
ATOM    635  CB  VAL A  83      -0.283   1.995   7.029  1.00  0.00           C  
ATOM    636  O   VAL A  83      -1.536  -0.278   5.082  1.00  0.00           O  
ATOM    637  CG1 VAL A  83      -1.085   2.701   5.937  1.00  0.00           C  
ATOM    638  CG2 VAL A  83      -1.093   1.911   8.322  1.00  0.00           C  
ATOM    639  N   ILE A  84      -1.597  -1.018   7.214  1.00  0.00           N  
ATOM    640  CA  ILE A  84      -2.856  -1.749   7.113  1.00  0.00           C  
ATOM    641  C   ILE A  84      -3.933  -1.036   7.927  1.00  0.00           C  
ATOM    642  CB  ILE A  84      -2.701  -3.210   7.591  1.00  0.00           C  
ATOM    643  O   ILE A  84      -3.733  -0.739   9.107  1.00  0.00           O  
ATOM    644  CG1 ILE A  84      -1.582  -3.911   6.812  1.00  0.00           C  
ATOM    645  CG2 ILE A  84      -4.025  -3.967   7.448  1.00  0.00           C  
ATOM    646  CD1 ILE A  84      -1.168  -5.254   7.398  1.00  0.00           C  
ATOM    647  N   ILE A  85      -5.048  -0.794   7.250  1.00  0.00           N  
ATOM    648  CA  ILE A  85      -6.171  -0.141   7.913  1.00  0.00           C  
ATOM    649  C   ILE A  85      -7.285  -1.156   8.159  1.00  0.00           C  
ATOM    650  CB  ILE A  85      -6.703   1.049   7.084  1.00  0.00           C  
ATOM    651  O   ILE A  85      -7.756  -1.809   7.225  1.00  0.00           O  
ATOM    652  CG1 ILE A  85      -5.552   1.983   6.691  1.00  0.00           C  
ATOM    653  CG2 ILE A  85      -7.784   1.807   7.860  1.00  0.00           C  
ATOM    654  CD1 ILE A  85      -5.934   3.036   5.660  1.00  0.00           C  
ATOM    655  N   GLU A  86      -7.640  -1.221   9.402  1.00  0.00           N  
ATOM    656  CA  GLU A  86      -8.834  -2.008   9.695  1.00  0.00           C  
ATOM    657  C   GLU A  86     -10.100  -1.171   9.535  1.00  0.00           C  
ATOM    658  CB  GLU A  86      -8.763  -2.588  11.110  1.00  0.00           C  
ATOM    659  O   GLU A  86     -10.293  -0.184  10.248  1.00  0.00           O  
ATOM    660  CG  GLU A  86      -9.885  -3.564  11.432  1.00  0.00           C  
ATOM    661  CD  GLU A  86      -9.813  -4.115  12.847  1.00  0.00           C  
ATOM    662  OE1 GLU A  86     -10.450  -5.156  13.126  1.00  0.00           O  
ATOM    663  OE2 GLU A  86      -9.116  -3.499  13.684  1.00  0.00           O  
ATOM    664  N   MET A  87     -10.967  -1.702   8.645  1.00  0.00           N  
ATOM    665  CA  MET A  87     -12.184  -0.948   8.358  1.00  0.00           C  
ATOM    666  C   MET A  87     -13.275  -1.268   9.376  1.00  0.00           C  
ATOM    667  CB  MET A  87     -12.684  -1.250   6.944  1.00  0.00           C  
ATOM    668  O   MET A  87     -13.293  -2.358   9.951  1.00  0.00           O  
ATOM    669  CG  MET A  87     -11.688  -0.890   5.853  1.00  0.00           C  
ATOM    670  SD  MET A  87     -11.160   0.865   5.933  1.00  0.00           S  
ATOM    671  CE  MET A  87     -12.751   1.691   5.648  1.00  0.00           C  
ATOM    672  N   PRO A  88     -14.148  -0.235   9.621  1.00  0.00           N  
ATOM    673  CA  PRO A  88     -15.292  -0.499  10.497  1.00  0.00           C  
ATOM    674  C   PRO A  88     -16.177  -1.634   9.986  1.00  0.00           C  
ATOM    675  CB  PRO A  88     -16.052   0.830  10.494  1.00  0.00           C  
ATOM    676  O   PRO A  88     -16.156  -1.948   8.793  1.00  0.00           O  
ATOM    677  CG  PRO A  88     -15.051   1.842  10.040  1.00  0.00           C  
ATOM    678  CD  PRO A  88     -14.053   1.160   9.149  1.00  0.00           C  
ATOM    679  N   LYS A  89     -16.932  -2.193  10.829  1.00  0.00           N  
ATOM    680  CA  LYS A  89     -17.725  -3.386  10.544  1.00  0.00           C  
ATOM    681  C   LYS A  89     -18.780  -3.103   9.479  1.00  0.00           C  
ATOM    682  CB  LYS A  89     -18.392  -3.904  11.819  1.00  0.00           C  
ATOM    683  O   LYS A  89     -19.213  -4.014   8.770  1.00  0.00           O  
ATOM    684  CG  LYS A  89     -17.424  -4.515  12.820  1.00  0.00           C  
ATOM    685  CD  LYS A  89     -18.158  -5.118  14.011  1.00  0.00           C  
ATOM    686  CE  LYS A  89     -17.189  -5.734  15.012  1.00  0.00           C  
ATOM    687  NZ  LYS A  89     -17.899  -6.266  16.214  1.00  0.00           N  
ATOM    688  N   ASP A  90     -19.199  -1.875   9.355  1.00  0.00           N  
ATOM    689  CA  ASP A  90     -20.238  -1.547   8.384  1.00  0.00           C  
ATOM    690  C   ASP A  90     -19.636  -1.273   7.007  1.00  0.00           C  
ATOM    691  CB  ASP A  90     -21.050  -0.338   8.853  1.00  0.00           C  
ATOM    692  O   ASP A  90     -20.349  -0.886   6.078  1.00  0.00           O  
ATOM    693  CG  ASP A  90     -20.193   0.892   9.099  1.00  0.00           C  
ATOM    694  OD1 ASP A  90     -18.952   0.764   9.181  1.00  0.00           O  
ATOM    695  OD2 ASP A  90     -20.764   1.997   9.216  1.00  0.00           O  
ATOM    696  N   PHE A  91     -18.308  -1.436   6.879  1.00  0.00           N  
ATOM    697  CA  PHE A  91     -17.613  -1.361   5.600  1.00  0.00           C  
ATOM    698  C   PHE A  91     -17.630  -2.712   4.895  1.00  0.00           C  
ATOM    699  CB  PHE A  91     -16.169  -0.890   5.797  1.00  0.00           C  
ATOM    700  O   PHE A  91     -17.297  -3.736   5.496  1.00  0.00           O  
ATOM    701  CG  PHE A  91     -15.425  -0.656   4.510  1.00  0.00           C  
ATOM    702  CD1 PHE A  91     -14.628  -1.652   3.960  1.00  0.00           C  
ATOM    703  CD2 PHE A  91     -15.523   0.562   3.850  1.00  0.00           C  
ATOM    704  CE1 PHE A  91     -13.938  -1.438   2.769  1.00  0.00           C  
ATOM    705  CE2 PHE A  91     -14.838   0.783   2.659  1.00  0.00           C  
ATOM    706  CZ  PHE A  91     -14.045  -0.218   2.121  1.00  0.00           C  
ATOM    707  N   PRO A  92     -18.119  -2.696   3.566  1.00  0.00           N  
ATOM    708  CA  PRO A  92     -18.148  -3.970   2.843  1.00  0.00           C  
ATOM    709  C   PRO A  92     -16.768  -4.614   2.729  1.00  0.00           C  
ATOM    710  CB  PRO A  92     -18.685  -3.581   1.464  1.00  0.00           C  
ATOM    711  O   PRO A  92     -15.780  -3.924   2.464  1.00  0.00           O  
ATOM    712  CG  PRO A  92     -19.370  -2.269   1.677  1.00  0.00           C  
ATOM    713  CD  PRO A  92     -18.688  -1.553   2.807  1.00  0.00           C  
ATOM    714  N   SER A  93     -16.791  -5.939   2.912  1.00  0.00           N  
ATOM    715  CA  SER A  93     -15.523  -6.658   2.862  1.00  0.00           C  
ATOM    716  C   SER A  93     -15.119  -6.967   1.424  1.00  0.00           C  
ATOM    717  CB  SER A  93     -15.609  -7.956   3.666  1.00  0.00           C  
ATOM    718  O   SER A  93     -15.978  -7.141   0.556  1.00  0.00           O  
ATOM    719  OG  SER A  93     -15.738  -7.682   5.050  1.00  0.00           O  
ATOM    720  N   PHE A  94     -13.806  -7.035   1.166  1.00  0.00           N  
ATOM    721  CA  PHE A  94     -13.226  -7.403  -0.120  1.00  0.00           C  
ATOM    722  C   PHE A  94     -12.933  -8.898  -0.173  1.00  0.00           C  
ATOM    723  CB  PHE A  94     -11.944  -6.607  -0.381  1.00  0.00           C  
ATOM    724  O   PHE A  94     -12.816  -9.550   0.866  1.00  0.00           O  
ATOM    725  CG  PHE A  94     -12.168  -5.126  -0.524  1.00  0.00           C  
ATOM    726  CD1 PHE A  94     -12.502  -4.575  -1.755  1.00  0.00           C  
ATOM    727  CD2 PHE A  94     -12.044  -4.284   0.574  1.00  0.00           C  
ATOM    728  CE1 PHE A  94     -12.710  -3.204  -1.890  1.00  0.00           C  
ATOM    729  CE2 PHE A  94     -12.250  -2.913   0.446  1.00  0.00           C  
ATOM    730  CZ  PHE A  94     -12.582  -2.375  -0.787  1.00  0.00           C  
ATOM    731  N   ASP A  95     -12.870  -9.430  -1.333  1.00  0.00           N  
ATOM    732  CA  ASP A  95     -12.363 -10.788  -1.505  1.00  0.00           C  
ATOM    733  C   ASP A  95     -10.916 -10.898  -1.030  1.00  0.00           C  
ATOM    734  CB  ASP A  95     -12.470 -11.220  -2.969  1.00  0.00           C  
ATOM    735  O   ASP A  95     -10.161  -9.926  -1.093  1.00  0.00           O  
ATOM    736  CG  ASP A  95     -13.907 -11.368  -3.440  1.00  0.00           C  
ATOM    737  OD1 ASP A  95     -14.808 -11.567  -2.597  1.00  0.00           O  
ATOM    738  OD2 ASP A  95     -14.139 -11.287  -4.666  1.00  0.00           O  
ATOM    739  N   THR A  96     -10.464 -12.128  -0.583  1.00  0.00           N  
ATOM    740  CA  THR A  96      -9.156 -12.282   0.044  1.00  0.00           C  
ATOM    741  C   THR A  96      -8.266 -13.206  -0.782  1.00  0.00           C  
ATOM    742  CB  THR A  96      -9.285 -12.835   1.476  1.00  0.00           C  
ATOM    743  O   THR A  96      -7.391 -13.884  -0.238  1.00  0.00           O  
ATOM    744  CG2 THR A  96     -10.063 -11.873   2.368  1.00  0.00           C  
ATOM    745  OG1 THR A  96      -9.970 -14.092   1.437  1.00  0.00           O  
ATOM    746  N   ASP A  97      -8.441 -13.307  -2.104  1.00  0.00           N  
ATOM    747  CA  ASP A  97      -7.717 -14.296  -2.896  1.00  0.00           C  
ATOM    748  C   ASP A  97      -6.479 -13.680  -3.545  1.00  0.00           C  
ATOM    749  CB  ASP A  97      -8.628 -14.897  -3.968  1.00  0.00           C  
ATOM    750  O   ASP A  97      -5.826 -14.315  -4.376  1.00  0.00           O  
ATOM    751  CG  ASP A  97      -9.267 -13.847  -4.860  1.00  0.00           C  
ATOM    752  OD1 ASP A  97      -9.313 -12.661  -4.469  1.00  0.00           O  
ATOM    753  OD2 ASP A  97      -9.730 -14.210  -5.963  1.00  0.00           O  
ATOM    754  N   LEU A  98      -6.205 -12.380  -3.146  1.00  0.00           N  
ATOM    755  CA  LEU A  98      -4.973 -11.779  -3.643  1.00  0.00           C  
ATOM    756  C   LEU A  98      -3.752 -12.445  -3.017  1.00  0.00           C  
ATOM    757  CB  LEU A  98      -4.954 -10.276  -3.352  1.00  0.00           C  
ATOM    758  O   LEU A  98      -3.800 -12.879  -1.864  1.00  0.00           O  
ATOM    759  CG  LEU A  98      -6.055  -9.444  -4.012  1.00  0.00           C  
ATOM    760  CD1 LEU A  98      -5.935  -7.981  -3.597  1.00  0.00           C  
ATOM    761  CD2 LEU A  98      -5.993  -9.582  -5.529  1.00  0.00           C  
ATOM    762  N   VAL A  99      -2.738 -12.531  -3.787  1.00  0.00           N  
ATOM    763  CA  VAL A  99      -1.490 -13.117  -3.309  1.00  0.00           C  
ATOM    764  C   VAL A  99      -0.406 -12.044  -3.243  1.00  0.00           C  
ATOM    765  CB  VAL A  99      -1.029 -14.285  -4.211  1.00  0.00           C  
ATOM    766  O   VAL A  99      -0.196 -11.305  -4.208  1.00  0.00           O  
ATOM    767  CG1 VAL A  99       0.279 -14.882  -3.695  1.00  0.00           C  
ATOM    768  CG2 VAL A  99      -2.115 -15.356  -4.291  1.00  0.00           C  
ATOM    769  N   PHE A 100       0.301 -11.990  -2.038  1.00  0.00           N  
ATOM    770  CA  PHE A 100       1.377 -11.036  -1.798  1.00  0.00           C  
ATOM    771  C   PHE A 100       2.702 -11.758  -1.580  1.00  0.00           C  
ATOM    772  CB  PHE A 100       1.055 -10.153  -0.589  1.00  0.00           C  
ATOM    773  O   PHE A 100       2.750 -12.784  -0.898  1.00  0.00           O  
ATOM    774  CG  PHE A 100      -0.231  -9.383  -0.725  1.00  0.00           C  
ATOM    775  CD1 PHE A 100      -0.232  -8.087  -1.225  1.00  0.00           C  
ATOM    776  CD2 PHE A 100      -1.440  -9.957  -0.354  1.00  0.00           C  
ATOM    777  CE1 PHE A 100      -1.421  -7.372  -1.352  1.00  0.00           C  
ATOM    778  CE2 PHE A 100      -2.632  -9.249  -0.478  1.00  0.00           C  
ATOM    779  CZ  PHE A 100      -2.620  -7.956  -0.976  1.00  0.00           C  
ATOM    780  N   ARG A 101       3.720 -11.233  -2.175  1.00  0.00           N  
ATOM    781  CA  ARG A 101       5.058 -11.754  -1.916  1.00  0.00           C  
ATOM    782  C   ARG A 101       6.121 -10.696  -2.193  1.00  0.00           C  
ATOM    783  CB  ARG A 101       5.325 -12.998  -2.766  1.00  0.00           C  
ATOM    784  O   ARG A 101       5.821  -9.641  -2.756  1.00  0.00           O  
ATOM    785  CG  ARG A 101       5.367 -12.726  -4.261  1.00  0.00           C  
ATOM    786  CD  ARG A 101       5.952 -13.900  -5.033  1.00  0.00           C  
ATOM    787  NE  ARG A 101       5.906 -13.675  -6.475  1.00  0.00           N  
ATOM    788  NH1 ARG A 101       7.749 -12.282  -6.524  1.00  0.00           N  
ATOM    789  NH2 ARG A 101       6.627 -12.776  -8.461  1.00  0.00           N  
ATOM    790  CZ  ARG A 101       6.760 -12.911  -7.150  1.00  0.00           C  
ATOM    791  N   GLU A 102       7.312 -11.044  -1.788  1.00  0.00           N  
ATOM    792  CA  GLU A 102       8.424 -10.135  -2.046  1.00  0.00           C  
ATOM    793  C   GLU A 102       8.778 -10.104  -3.531  1.00  0.00           C  
ATOM    794  CB  GLU A 102       9.650 -10.537  -1.222  1.00  0.00           C  
ATOM    795  O   GLU A 102       8.602 -11.099  -4.237  1.00  0.00           O  
ATOM    796  CG  GLU A 102       9.454 -10.394   0.280  1.00  0.00           C  
ATOM    797  CD  GLU A 102      10.651 -10.871   1.089  1.00  0.00           C  
ATOM    798  OE1 GLU A 102      11.560 -10.056   1.364  1.00  0.00           O  
ATOM    799  OE2 GLU A 102      10.679 -12.069   1.449  1.00  0.00           O  
ATOM    800  N   PRO A 103       9.327  -8.868  -3.974  1.00  0.00           N  
ATOM    801  CA  PRO A 103       9.823  -8.833  -5.352  1.00  0.00           C  
ATOM    802  C   PRO A 103      11.125  -9.610  -5.530  1.00  0.00           C  
ATOM    803  CB  PRO A 103      10.039  -7.340  -5.611  1.00  0.00           C  
ATOM    804  O   PRO A 103      11.846  -9.846  -4.557  1.00  0.00           O  
ATOM    805  CG  PRO A 103      10.369  -6.764  -4.272  1.00  0.00           C  
ATOM    806  CD  PRO A 103       9.596  -7.514  -3.226  1.00  0.00           C  
ATOM    807  N   VAL A 104      11.346  -9.989  -6.774  1.00  0.00           N  
ATOM    808  CA  VAL A 104      12.582 -10.656  -7.170  1.00  0.00           C  
ATOM    809  C   VAL A 104      13.404  -9.732  -8.066  1.00  0.00           C  
ATOM    810  CB  VAL A 104      12.299 -11.990  -7.897  1.00  0.00           C  
ATOM    811  O   VAL A 104      12.858  -9.067  -8.949  1.00  0.00           O  
ATOM    812  CG1 VAL A 104      13.603 -12.656  -8.332  1.00  0.00           C  
ATOM    813  CG2 VAL A 104      11.491 -12.926  -6.999  1.00  0.00           C  
ATOM    814  N   GLU A 105      14.723  -9.636  -7.826  1.00  0.00           N  
ATOM    815  CA  GLU A 105      15.608  -8.780  -8.610  1.00  0.00           C  
ATOM    816  C   GLU A 105      15.477  -9.069 -10.102  1.00  0.00           C  
ATOM    817  CB  GLU A 105      17.062  -8.959  -8.164  1.00  0.00           C  
ATOM    818  O   GLU A 105      15.569 -10.223 -10.526  1.00  0.00           O  
ATOM    819  CG  GLU A 105      17.995  -7.861  -8.655  1.00  0.00           C  
ATOM    820  CD  GLU A 105      17.839  -6.556  -7.891  1.00  0.00           C  
ATOM    821  OE1 GLU A 105      18.353  -5.514  -8.359  1.00  0.00           O  
ATOM    822  OE2 GLU A 105      17.199  -6.575  -6.817  1.00  0.00           O  
ATOM    823  N   GLY A 106      15.207  -8.019 -10.849  1.00  0.00           N  
ATOM    824  CA  GLY A 106      15.186  -8.108 -12.300  1.00  0.00           C  
ATOM    825  C   GLY A 106      13.862  -8.605 -12.849  1.00  0.00           C  
ATOM    826  O   GLY A 106      13.696  -8.734 -14.064  1.00  0.00           O  
ATOM    827  N   GLU A 107      12.886  -8.919 -11.922  1.00  0.00           N  
ATOM    828  CA  GLU A 107      11.615  -9.385 -12.468  1.00  0.00           C  
ATOM    829  C   GLU A 107      10.811  -8.229 -13.057  1.00  0.00           C  
ATOM    830  CB  GLU A 107      10.797 -10.100 -11.390  1.00  0.00           C  
ATOM    831  O   GLU A 107      11.083  -7.063 -12.764  1.00  0.00           O  
ATOM    832  CG  GLU A 107      10.294  -9.180 -10.288  1.00  0.00           C  
ATOM    833  CD  GLU A 107       9.411  -9.887  -9.272  1.00  0.00           C  
ATOM    834  OE1 GLU A 107       9.596  -9.672  -8.052  1.00  0.00           O  
ATOM    835  OE2 GLU A 107       8.528 -10.664  -9.699  1.00  0.00           O  
ATOM    836  N   ARG A 108       9.911  -8.640 -13.956  1.00  0.00           N  
ATOM    837  CA  ARG A 108       9.082  -7.647 -14.631  1.00  0.00           C  
ATOM    838  C   ARG A 108       7.775  -7.421 -13.878  1.00  0.00           C  
ATOM    839  CB  ARG A 108       8.790  -8.079 -16.069  1.00  0.00           C  
ATOM    840  O   ARG A 108       7.119  -8.379 -13.462  1.00  0.00           O  
ATOM    841  CG  ARG A 108      10.030  -8.199 -16.941  1.00  0.00           C  
ATOM    842  CD  ARG A 108       9.678  -8.566 -18.375  1.00  0.00           C  
ATOM    843  NE  ARG A 108       8.949  -9.829 -18.445  1.00  0.00           N  
ATOM    844  NH1 ARG A 108       8.830  -9.871 -20.752  1.00  0.00           N  
ATOM    845  NH2 ARG A 108       7.905 -11.569 -19.521  1.00  0.00           N  
ATOM    846  CZ  ARG A 108       8.563 -10.420 -19.572  1.00  0.00           C  
ATOM    847  N   VAL A 109       7.455  -6.102 -13.727  1.00  0.00           N  
ATOM    848  CA  VAL A 109       6.244  -5.758 -12.989  1.00  0.00           C  
ATOM    849  C   VAL A 109       5.391  -4.797 -13.815  1.00  0.00           C  
ATOM    850  CB  VAL A 109       6.575  -5.131 -11.616  1.00  0.00           C  
ATOM    851  O   VAL A 109       5.899  -4.119 -14.711  1.00  0.00           O  
ATOM    852  CG1 VAL A 109       7.307  -6.134 -10.727  1.00  0.00           C  
ATOM    853  CG2 VAL A 109       7.408  -3.863 -11.796  1.00  0.00           C  
ATOM    854  N   THR A 110       4.111  -4.861 -13.547  1.00  0.00           N  
ATOM    855  CA  THR A 110       3.187  -3.889 -14.121  1.00  0.00           C  
ATOM    856  C   THR A 110       2.408  -3.170 -13.023  1.00  0.00           C  
ATOM    857  CB  THR A 110       2.203  -4.561 -15.097  1.00  0.00           C  
ATOM    858  O   THR A 110       2.252  -3.696 -11.919  1.00  0.00           O  
ATOM    859  CG2 THR A 110       1.222  -5.463 -14.354  1.00  0.00           C  
ATOM    860  OG1 THR A 110       1.469  -3.550 -15.798  1.00  0.00           O  
ATOM    861  N   LEU A 111       1.994  -1.956 -13.315  1.00  0.00           N  
ATOM    862  CA  LEU A 111       1.174  -1.149 -12.419  1.00  0.00           C  
ATOM    863  C   LEU A 111      -0.305  -1.284 -12.765  1.00  0.00           C  
ATOM    864  CB  LEU A 111       1.594   0.322 -12.486  1.00  0.00           C  
ATOM    865  O   LEU A 111      -0.695  -1.107 -13.921  1.00  0.00           O  
ATOM    866  CG  LEU A 111       0.935   1.262 -11.476  1.00  0.00           C  
ATOM    867  CD1 LEU A 111       1.608   1.133 -10.114  1.00  0.00           C  
ATOM    868  CD2 LEU A 111       0.991   2.704 -11.971  1.00  0.00           C  
ATOM    869  N   VAL A 112      -1.070  -1.655 -11.749  1.00  0.00           N  
ATOM    870  CA  VAL A 112      -2.504  -1.819 -11.960  1.00  0.00           C  
ATOM    871  C   VAL A 112      -3.264  -0.711 -11.234  1.00  0.00           C  
ATOM    872  CB  VAL A 112      -2.994  -3.204 -11.479  1.00  0.00           C  
ATOM    873  O   VAL A 112      -3.064  -0.495 -10.036  1.00  0.00           O  
ATOM    874  CG1 VAL A 112      -4.480  -3.387 -11.784  1.00  0.00           C  
ATOM    875  CG2 VAL A 112      -2.171  -4.315 -12.128  1.00  0.00           C  
ATOM    876  N   THR A 113      -4.107   0.038 -11.993  1.00  0.00           N  
ATOM    877  CA  THR A 113      -4.909   1.115 -11.423  1.00  0.00           C  
ATOM    878  C   THR A 113      -6.353   1.030 -11.910  1.00  0.00           C  
ATOM    879  CB  THR A 113      -4.325   2.495 -11.780  1.00  0.00           C  
ATOM    880  O   THR A 113      -6.704   0.127 -12.672  1.00  0.00           O  
ATOM    881  CG2 THR A 113      -2.866   2.603 -11.348  1.00  0.00           C  
ATOM    882  OG1 THR A 113      -4.408   2.691 -13.197  1.00  0.00           O  
ATOM    883  N   ARG A 114      -7.086   1.918 -11.298  1.00  0.00           N  
ATOM    884  CA  ARG A 114      -8.485   2.066 -11.687  1.00  0.00           C  
ATOM    885  C   ARG A 114      -8.852   3.536 -11.864  1.00  0.00           C  
ATOM    886  CB  ARG A 114      -9.404   1.418 -10.649  1.00  0.00           C  
ATOM    887  O   ARG A 114      -8.375   4.394 -11.119  1.00  0.00           O  
ATOM    888  CG  ARG A 114     -10.835   1.229 -11.126  1.00  0.00           C  
ATOM    889  CD  ARG A 114     -11.602   0.260 -10.237  1.00  0.00           C  
ATOM    890  NE  ARG A 114     -12.904  -0.077 -10.805  1.00  0.00           N  
ATOM    891  NH1 ARG A 114     -12.962  -2.215  -9.932  1.00  0.00           N  
ATOM    892  NH2 ARG A 114     -14.703  -1.447 -11.209  1.00  0.00           N  
ATOM    893  CZ  ARG A 114     -13.520  -1.246 -10.647  1.00  0.00           C  
ATOM    894  N   ASN A 115      -9.689   3.761 -12.904  1.00  0.00           N  
ATOM    895  CA  ASN A 115     -10.194   5.110 -13.135  1.00  0.00           C  
ATOM    896  C   ASN A 115     -11.562   5.315 -12.491  1.00  0.00           C  
ATOM    897  CB  ASN A 115     -10.263   5.407 -14.635  1.00  0.00           C  
ATOM    898  O   ASN A 115     -12.563   4.776 -12.965  1.00  0.00           O  
ATOM    899  CG  ASN A 115     -10.599   6.857 -14.928  1.00  0.00           C  
ATOM    900  ND2 ASN A 115     -10.612   7.216 -16.206  1.00  0.00           N  
ATOM    901  OD1 ASN A 115     -10.843   7.647 -14.012  1.00  0.00           O  
ATOM    902  N   PHE A 116     -11.558   6.179 -11.379  1.00  0.00           N  
ATOM    903  CA  PHE A 116     -12.793   6.387 -10.631  1.00  0.00           C  
ATOM    904  C   PHE A 116     -13.548   7.601 -11.160  1.00  0.00           C  
ATOM    905  CB  PHE A 116     -12.496   6.563  -9.139  1.00  0.00           C  
ATOM    906  O   PHE A 116     -14.590   7.974 -10.618  1.00  0.00           O  
ATOM    907  CG  PHE A 116     -12.058   5.296  -8.454  1.00  0.00           C  
ATOM    908  CD1 PHE A 116     -12.992   4.350  -8.050  1.00  0.00           C  
ATOM    909  CD2 PHE A 116     -10.712   5.052  -8.214  1.00  0.00           C  
ATOM    910  CE1 PHE A 116     -12.590   3.177  -7.415  1.00  0.00           C  
ATOM    911  CE2 PHE A 116     -10.303   3.882  -7.581  1.00  0.00           C  
ATOM    912  CZ  PHE A 116     -11.243   2.946  -7.181  1.00  0.00           C  
ATOM    913  N   GLN A 117     -13.145   8.316 -12.237  1.00  0.00           N  
ATOM    914  CA  GLN A 117     -13.801   9.506 -12.769  1.00  0.00           C  
ATOM    915  C   GLN A 117     -14.917   9.132 -13.740  1.00  0.00           C  
ATOM    916  CB  GLN A 117     -12.784  10.415 -13.462  1.00  0.00           C  
ATOM    917  O   GLN A 117     -15.832   9.924 -13.976  1.00  0.00           O  
ATOM    918  CG  GLN A 117     -11.795  11.071 -12.509  1.00  0.00           C  
ATOM    919  CD  GLN A 117     -10.795  11.961 -13.222  1.00  0.00           C  
ATOM    920  NE2 GLN A 117      -9.974  12.667 -12.451  1.00  0.00           N  
ATOM    921  OE1 GLN A 117     -10.759  12.013 -14.456  1.00  0.00           O  
ATOM    922  N   SER A 118     -14.880   7.883 -14.161  1.00  0.00           N  
ATOM    923  CA  SER A 118     -15.842   7.498 -15.189  1.00  0.00           C  
ATOM    924  C   SER A 118     -17.030   6.758 -14.585  1.00  0.00           C  
ATOM    925  CB  SER A 118     -15.172   6.624 -16.250  1.00  0.00           C  
ATOM    926  O   SER A 118     -16.982   6.335 -13.428  1.00  0.00           O  
ATOM    927  OG  SER A 118     -14.694   5.418 -15.679  1.00  0.00           O  
ATOM    928  N   GLU A 119     -18.207   6.959 -15.108  1.00  0.00           N  
ATOM    929  CA  GLU A 119     -19.429   6.274 -14.696  1.00  0.00           C  
ATOM    930  C   GLU A 119     -19.184   4.780 -14.502  1.00  0.00           C  
ATOM    931  CB  GLU A 119     -20.542   6.495 -15.724  1.00  0.00           C  
ATOM    932  O   GLU A 119     -19.746   4.167 -13.591  1.00  0.00           O  
ATOM    933  CG  GLU A 119     -21.154   7.887 -15.677  1.00  0.00           C  
ATOM    934  CD  GLU A 119     -22.432   8.008 -16.491  1.00  0.00           C  
ATOM    935  OE1 GLU A 119     -23.113   9.055 -16.401  1.00  0.00           O  
ATOM    936  OE2 GLU A 119     -22.757   7.048 -17.225  1.00  0.00           O  
ATOM    937  N   GLU A 120     -18.282   4.246 -15.324  1.00  0.00           N  
ATOM    938  CA  GLU A 120     -17.899   2.845 -15.167  1.00  0.00           C  
ATOM    939  C   GLU A 120     -16.401   2.708 -14.913  1.00  0.00           C  
ATOM    940  CB  GLU A 120     -18.300   2.037 -16.403  1.00  0.00           C  
ATOM    941  O   GLU A 120     -15.586   3.087 -15.757  1.00  0.00           O  
ATOM    942  CG  GLU A 120     -19.805   1.915 -16.597  1.00  0.00           C  
ATOM    943  CD  GLU A 120     -20.189   1.004 -17.752  1.00  0.00           C  
ATOM    944  OE1 GLU A 120     -21.400   0.756 -17.953  1.00  0.00           O  
ATOM    945  OE2 GLU A 120     -19.272   0.533 -18.461  1.00  0.00           O  
ATOM    946  N   PRO A 121     -16.042   2.443 -13.702  1.00  0.00           N  
ATOM    947  CA  PRO A 121     -14.608   2.310 -13.432  1.00  0.00           C  
ATOM    948  C   PRO A 121     -13.915   1.344 -14.391  1.00  0.00           C  
ATOM    949  CB  PRO A 121     -14.567   1.779 -11.997  1.00  0.00           C  
ATOM    950  O   PRO A 121     -14.473   0.297 -14.729  1.00  0.00           O  
ATOM    951  CG  PRO A 121     -15.955   1.975 -11.477  1.00  0.00           C  
ATOM    952  CD  PRO A 121     -16.886   2.123 -12.646  1.00  0.00           C  
ATOM    953  N   VAL A 122     -12.901   1.854 -15.125  1.00  0.00           N  
ATOM    954  CA  VAL A 122     -12.087   1.082 -16.058  1.00  0.00           C  
ATOM    955  C   VAL A 122     -10.740   0.754 -15.420  1.00  0.00           C  
ATOM    956  CB  VAL A 122     -11.877   1.839 -17.388  1.00  0.00           C  
ATOM    957  O   VAL A 122     -10.125   1.609 -14.777  1.00  0.00           O  
ATOM    958  CG1 VAL A 122     -11.028   1.012 -18.352  1.00  0.00           C  
ATOM    959  CG2 VAL A 122     -13.222   2.189 -18.021  1.00  0.00           C  
ATOM    960  N   SER A 123     -10.397  -0.538 -15.602  1.00  0.00           N  
ATOM    961  CA  SER A 123      -9.075  -0.974 -15.165  1.00  0.00           C  
ATOM    962  C   SER A 123      -7.994  -0.525 -16.141  1.00  0.00           C  
ATOM    963  CB  SER A 123      -9.036  -2.495 -15.012  1.00  0.00           C  
ATOM    964  O   SER A 123      -8.169  -0.623 -17.358  1.00  0.00           O  
ATOM    965  OG  SER A 123     -10.005  -2.932 -14.074  1.00  0.00           O  
ATOM    966  N   LEU A 124      -6.954   0.061 -15.564  1.00  0.00           N  
ATOM    967  CA  LEU A 124      -5.800   0.481 -16.351  1.00  0.00           C  
ATOM    968  C   LEU A 124      -4.555  -0.303 -15.951  1.00  0.00           C  
ATOM    969  CB  LEU A 124      -5.550   1.981 -16.178  1.00  0.00           C  
ATOM    970  O   LEU A 124      -4.239  -0.410 -14.764  1.00  0.00           O  
ATOM    971  CG  LEU A 124      -6.728   2.905 -16.490  1.00  0.00           C  
ATOM    972  CD1 LEU A 124      -6.412   4.332 -16.054  1.00  0.00           C  
ATOM    973  CD2 LEU A 124      -7.068   2.858 -17.975  1.00  0.00           C  
ATOM    974  N   VAL A 125      -3.927  -0.831 -16.938  1.00  0.00           N  
ATOM    975  CA  VAL A 125      -2.703  -1.587 -16.696  1.00  0.00           C  
ATOM    976  C   VAL A 125      -1.549  -0.968 -17.482  1.00  0.00           C  
ATOM    977  CB  VAL A 125      -2.870  -3.075 -17.078  1.00  0.00           C  
ATOM    978  O   VAL A 125      -1.682  -0.692 -18.677  1.00  0.00           O  
ATOM    979  CG1 VAL A 125      -1.603  -3.863 -16.750  1.00  0.00           C  
ATOM    980  CG2 VAL A 125      -4.077  -3.677 -16.361  1.00  0.00           C  
ATOM    981  N   SER A 126      -0.507  -0.708 -16.858  1.00  0.00           N  
ATOM    982  CA  SER A 126       0.648  -0.109 -17.519  1.00  0.00           C  
ATOM    983  C   SER A 126       1.395  -1.134 -18.365  1.00  0.00           C  
ATOM    984  CB  SER A 126       1.598   0.504 -16.489  1.00  0.00           C  
ATOM    985  O   SER A 126       1.085  -2.327 -18.321  1.00  0.00           O  
ATOM    986  OG  SER A 126       2.308  -0.507 -15.796  1.00  0.00           O  
ATOM    987  N   ASP A 127       2.441  -0.655 -19.105  1.00  0.00           N  
ATOM    988  CA  ASP A 127       3.464  -1.526 -19.674  1.00  0.00           C  
ATOM    989  C   ASP A 127       4.330  -2.144 -18.579  1.00  0.00           C  
ATOM    990  CB  ASP A 127       4.339  -0.752 -20.662  1.00  0.00           C  
ATOM    991  O   ASP A 127       4.156  -1.841 -17.397  1.00  0.00           O  
ATOM    992  CG  ASP A 127       4.806  -1.600 -21.832  1.00  0.00           C  
ATOM    993  OD1 ASP A 127       4.858  -2.842 -21.702  1.00  0.00           O  
ATOM    994  OD2 ASP A 127       5.127  -1.021 -22.892  1.00  0.00           O  
ATOM    995  N   VAL A 128       5.173  -3.009 -18.873  1.00  0.00           N  
ATOM    996  CA  VAL A 128       5.988  -3.742 -17.911  1.00  0.00           C  
ATOM    997  C   VAL A 128       7.307  -3.007 -17.684  1.00  0.00           C  
ATOM    998  CB  VAL A 128       6.259  -5.189 -18.383  1.00  0.00           C  
ATOM    999  O   VAL A 128       7.778  -2.279 -18.561  1.00  0.00           O  
ATOM   1000  CG1 VAL A 128       4.953  -5.972 -18.500  1.00  0.00           C  
ATOM   1001  CG2 VAL A 128       7.005  -5.184 -19.716  1.00  0.00           C  
ATOM   1002  N   SER A 129       7.824  -3.138 -16.523  1.00  0.00           N  
ATOM   1003  CA  SER A 129       9.117  -2.568 -16.158  1.00  0.00           C  
ATOM   1004  C   SER A 129       9.924  -3.536 -15.299  1.00  0.00           C  
ATOM   1005  CB  SER A 129       8.930  -1.247 -15.412  1.00  0.00           C  
ATOM   1006  O   SER A 129       9.372  -4.207 -14.424  1.00  0.00           O  
ATOM   1007  OG  SER A 129      10.181  -0.709 -15.020  1.00  0.00           O  
ATOM   1008  N   PRO A 130      11.187  -3.622 -15.667  1.00  0.00           N  
ATOM   1009  CA  PRO A 130      12.008  -4.343 -14.691  1.00  0.00           C  
ATOM   1010  C   PRO A 130      12.099  -3.622 -13.349  1.00  0.00           C  
ATOM   1011  CB  PRO A 130      13.379  -4.414 -15.368  1.00  0.00           C  
ATOM   1012  O   PRO A 130      11.927  -2.402 -13.286  1.00  0.00           O  
ATOM   1013  CG  PRO A 130      13.445  -3.191 -16.225  1.00  0.00           C  
ATOM   1014  CD  PRO A 130      12.072  -2.912 -16.764  1.00  0.00           C  
ATOM   1015  N   THR A 131      12.289  -4.457 -12.324  1.00  0.00           N  
ATOM   1016  CA  THR A 131      12.393  -3.828 -11.012  1.00  0.00           C  
ATOM   1017  C   THR A 131      13.662  -4.279 -10.295  1.00  0.00           C  
ATOM   1018  CB  THR A 131      11.166  -4.150 -10.139  1.00  0.00           C  
ATOM   1019  O   THR A 131      14.113  -5.413 -10.473  1.00  0.00           O  
ATOM   1020  CG2 THR A 131      11.088  -5.641  -9.828  1.00  0.00           C  
ATOM   1021  OG1 THR A 131      11.256  -3.421  -8.910  1.00  0.00           O  
ATOM   1022  N   PHE A 132      14.263  -3.329  -9.494  1.00  0.00           N  
ATOM   1023  CA  PHE A 132      15.501  -3.575  -8.763  1.00  0.00           C  
ATOM   1024  C   PHE A 132      15.438  -2.962  -7.369  1.00  0.00           C  
ATOM   1025  CB  PHE A 132      16.701  -3.013  -9.531  1.00  0.00           C  
ATOM   1026  O   PHE A 132      14.852  -1.894  -7.181  1.00  0.00           O  
ATOM   1027  CG  PHE A 132      16.883  -3.614 -10.898  1.00  0.00           C  
ATOM   1028  CD1 PHE A 132      17.649  -4.761 -11.072  1.00  0.00           C  
ATOM   1029  CD2 PHE A 132      16.288  -3.033 -12.010  1.00  0.00           C  
ATOM   1030  CE1 PHE A 132      17.819  -5.320 -12.336  1.00  0.00           C  
ATOM   1031  CE2 PHE A 132      16.454  -3.586 -13.277  1.00  0.00           C  
ATOM   1032  CZ  PHE A 132      17.221  -4.729 -13.438  1.00  0.00           C  
ATOM   1033  N   ALA A 133      15.973  -3.721  -6.508  1.00  0.00           N  
ATOM   1034  CA  ALA A 133      16.041  -3.214  -5.140  1.00  0.00           C  
ATOM   1035  C   ALA A 133      16.885  -1.945  -5.067  1.00  0.00           C  
ATOM   1036  CB  ALA A 133      16.606  -4.280  -4.205  1.00  0.00           C  
ATOM   1037  O   ALA A 133      17.865  -1.801  -5.802  1.00  0.00           O  
ATOM   1038  N   SER A 134      16.413  -1.034  -4.306  1.00  0.00           N  
ATOM   1039  CA  SER A 134      17.165   0.168  -3.959  1.00  0.00           C  
ATOM   1040  C   SER A 134      17.568   0.163  -2.488  1.00  0.00           C  
ATOM   1041  CB  SER A 134      16.345   1.421  -4.267  1.00  0.00           C  
ATOM   1042  O   SER A 134      16.743  -0.112  -1.614  1.00  0.00           O  
ATOM   1043  OG  SER A 134      17.082   2.592  -3.961  1.00  0.00           O  
ATOM   1044  N   GLY A 135      18.790   0.469  -2.221  1.00  0.00           N  
ATOM   1045  CA  GLY A 135      19.266   0.523  -0.848  1.00  0.00           C  
ATOM   1046  C   GLY A 135      19.147  -0.805  -0.123  1.00  0.00           C  
ATOM   1047  O   GLY A 135      19.678  -1.818  -0.582  1.00  0.00           O  
ATOM   1048  N   ASP A 136      18.320  -0.779   1.002  1.00  0.00           N  
ATOM   1049  CA  ASP A 136      18.228  -1.927   1.900  1.00  0.00           C  
ATOM   1050  C   ASP A 136      17.168  -2.915   1.420  1.00  0.00           C  
ATOM   1051  CB  ASP A 136      17.913  -1.469   3.325  1.00  0.00           C  
ATOM   1052  O   ASP A 136      16.861  -3.889   2.112  1.00  0.00           O  
ATOM   1053  CG  ASP A 136      16.593  -0.725   3.432  1.00  0.00           C  
ATOM   1054  OD1 ASP A 136      15.922  -0.523   2.397  1.00  0.00           O  
ATOM   1055  OD2 ASP A 136      16.223  -0.335   4.560  1.00  0.00           O  
ATOM   1056  N   GLY A 137      16.561  -2.674   0.265  1.00  0.00           N  
ATOM   1057  CA  GLY A 137      15.613  -3.636  -0.275  1.00  0.00           C  
ATOM   1058  C   GLY A 137      14.178  -3.347   0.123  1.00  0.00           C  
ATOM   1059  O   GLY A 137      13.268  -4.100  -0.229  1.00  0.00           O  
ATOM   1060  N   VAL A 138      13.941  -2.288   0.823  1.00  0.00           N  
ATOM   1061  CA  VAL A 138      12.598  -1.893   1.235  1.00  0.00           C  
ATOM   1062  C   VAL A 138      11.888  -1.191   0.080  1.00  0.00           C  
ATOM   1063  CB  VAL A 138      12.633  -0.974   2.477  1.00  0.00           C  
ATOM   1064  O   VAL A 138      10.699  -1.417  -0.155  1.00  0.00           O  
ATOM   1065  CG1 VAL A 138      11.250  -0.387   2.753  1.00  0.00           C  
ATOM   1066  CG2 VAL A 138      13.144  -1.742   3.694  1.00  0.00           C  
ATOM   1067  N   PHE A 139      12.708  -0.468  -0.614  1.00  0.00           N  
ATOM   1068  CA  PHE A 139      12.189   0.209  -1.797  1.00  0.00           C  
ATOM   1069  C   PHE A 139      12.781  -0.391  -3.067  1.00  0.00           C  
ATOM   1070  CB  PHE A 139      12.491   1.710  -1.736  1.00  0.00           C  
ATOM   1071  O   PHE A 139      13.935  -0.824  -3.076  1.00  0.00           O  
ATOM   1072  CG  PHE A 139      11.769   2.429  -0.628  1.00  0.00           C  
ATOM   1073  CD1 PHE A 139      10.419   2.739  -0.746  1.00  0.00           C  
ATOM   1074  CD2 PHE A 139      12.440   2.794   0.531  1.00  0.00           C  
ATOM   1075  CE1 PHE A 139       9.749   3.405   0.277  1.00  0.00           C  
ATOM   1076  CE2 PHE A 139      11.776   3.460   1.558  1.00  0.00           C  
ATOM   1077  CZ  PHE A 139      10.431   3.765   1.429  1.00  0.00           C  
ATOM   1078  N   TRP A 140      11.945  -0.455  -4.040  1.00  0.00           N  
ATOM   1079  CA  TRP A 140      12.338  -0.984  -5.342  1.00  0.00           C  
ATOM   1080  C   TRP A 140      12.058   0.027  -6.448  1.00  0.00           C  
ATOM   1081  CB  TRP A 140      11.602  -2.295  -5.633  1.00  0.00           C  
ATOM   1082  O   TRP A 140      11.105   0.806  -6.359  1.00  0.00           O  
ATOM   1083  CG  TRP A 140      12.076  -3.456  -4.811  1.00  0.00           C  
ATOM   1084  CD1 TRP A 140      11.960  -3.609  -3.457  1.00  0.00           C  
ATOM   1085  CD2 TRP A 140      12.747  -4.625  -5.291  1.00  0.00           C  
ATOM   1086  CE2 TRP A 140      13.008  -5.446  -4.172  1.00  0.00           C  
ATOM   1087  CE3 TRP A 140      13.154  -5.058  -6.560  1.00  0.00           C  
ATOM   1088  NE1 TRP A 140      12.518  -4.804  -3.067  1.00  0.00           N  
ATOM   1089  CH2 TRP A 140      14.044  -7.078  -5.537  1.00  0.00           C  
ATOM   1090  CZ2 TRP A 140      13.657  -6.678  -4.284  1.00  0.00           C  
ATOM   1091  CZ3 TRP A 140      13.800  -6.284  -6.670  1.00  0.00           C  
ATOM   1092  N   THR A 141      12.916  -0.008  -7.392  1.00  0.00           N  
ATOM   1093  CA  THR A 141      12.794   0.943  -8.492  1.00  0.00           C  
ATOM   1094  C   THR A 141      11.982   0.344  -9.637  1.00  0.00           C  
ATOM   1095  CB  THR A 141      14.177   1.378  -9.012  1.00  0.00           C  
ATOM   1096  O   THR A 141      12.037  -0.864  -9.878  1.00  0.00           O  
ATOM   1097  CG2 THR A 141      14.046   2.421 -10.116  1.00  0.00           C  
ATOM   1098  OG1 THR A 141      14.933   1.935  -7.930  1.00  0.00           O  
ATOM   1099  N   HIS A 142      11.235   1.183 -10.319  1.00  0.00           N  
ATOM   1100  CA  HIS A 142      10.574   0.883 -11.585  1.00  0.00           C  
ATOM   1101  C   HIS A 142      10.515   2.115 -12.481  1.00  0.00           C  
ATOM   1102  CB  HIS A 142       9.164   0.344 -11.338  1.00  0.00           C  
ATOM   1103  O   HIS A 142      10.742   3.235 -12.019  1.00  0.00           O  
ATOM   1104  CG  HIS A 142       8.234   1.350 -10.737  1.00  0.00           C  
ATOM   1105  CD2 HIS A 142       7.976   1.660  -9.445  1.00  0.00           C  
ATOM   1106  ND1 HIS A 142       7.435   2.173 -11.499  1.00  0.00           N  
ATOM   1107  CE1 HIS A 142       6.724   2.951 -10.699  1.00  0.00           C  
ATOM   1108  NE2 HIS A 142       7.033   2.659  -9.448  1.00  0.00           N  
ATOM   1109  N   TRP A 143      10.213   1.905 -13.790  1.00  0.00           N  
ATOM   1110  CA  TRP A 143      10.302   3.002 -14.748  1.00  0.00           C  
ATOM   1111  C   TRP A 143       8.944   3.283 -15.382  1.00  0.00           C  
ATOM   1112  CB  TRP A 143      11.331   2.683 -15.837  1.00  0.00           C  
ATOM   1113  O   TRP A 143       8.864   3.898 -16.448  1.00  0.00           O  
ATOM   1114  CG  TRP A 143      12.755   2.831 -15.391  1.00  0.00           C  
ATOM   1115  CD1 TRP A 143      13.551   3.933 -15.529  1.00  0.00           C  
ATOM   1116  CD2 TRP A 143      13.552   1.838 -14.738  1.00  0.00           C  
ATOM   1117  CE2 TRP A 143      14.824   2.409 -14.508  1.00  0.00           C  
ATOM   1118  CE3 TRP A 143      13.314   0.521 -14.323  1.00  0.00           C  
ATOM   1119  NE1 TRP A 143      14.797   3.686 -15.000  1.00  0.00           N  
ATOM   1120  CH2 TRP A 143      15.596   0.419 -13.486  1.00  0.00           C  
ATOM   1121  CZ2 TRP A 143      15.855   1.705 -13.881  1.00  0.00           C  
ATOM   1122  CZ3 TRP A 143      14.342  -0.177 -13.699  1.00  0.00           C  
ATOM   1123  N   ILE A 144       7.945   2.815 -14.705  1.00  0.00           N  
ATOM   1124  CA  ILE A 144       6.585   3.121 -15.134  1.00  0.00           C  
ATOM   1125  C   ILE A 144       6.233   4.556 -14.749  1.00  0.00           C  
ATOM   1126  CB  ILE A 144       5.564   2.137 -14.521  1.00  0.00           C  
ATOM   1127  O   ILE A 144       6.354   4.941 -13.584  1.00  0.00           O  
ATOM   1128  CG1 ILE A 144       5.909   0.696 -14.915  1.00  0.00           C  
ATOM   1129  CG2 ILE A 144       4.139   2.497 -14.954  1.00  0.00           C  
ATOM   1130  CD1 ILE A 144       5.172  -0.361 -14.104  1.00  0.00           C  
ATOM   1131  N   PRO A 145       5.803   5.371 -15.816  1.00  0.00           N  
ATOM   1132  CA  PRO A 145       5.416   6.748 -15.498  1.00  0.00           C  
ATOM   1133  C   PRO A 145       4.196   6.821 -14.582  1.00  0.00           C  
ATOM   1134  CB  PRO A 145       5.105   7.353 -16.869  1.00  0.00           C  
ATOM   1135  O   PRO A 145       3.226   6.085 -14.779  1.00  0.00           O  
ATOM   1136  CG  PRO A 145       5.761   6.434 -17.849  1.00  0.00           C  
ATOM   1137  CD  PRO A 145       5.798   5.054 -17.259  1.00  0.00           C  
ATOM   1138  N   THR A 146       4.298   7.610 -13.544  1.00  0.00           N  
ATOM   1139  CA  THR A 146       3.190   7.805 -12.615  1.00  0.00           C  
ATOM   1140  C   THR A 146       2.906   9.291 -12.417  1.00  0.00           C  
ATOM   1141  CB  THR A 146       3.481   7.149 -11.253  1.00  0.00           C  
ATOM   1142  O   THR A 146       3.743  10.137 -12.740  1.00  0.00           O  
ATOM   1143  CG2 THR A 146       3.726   5.652 -11.405  1.00  0.00           C  
ATOM   1144  OG1 THR A 146       4.644   7.756 -10.676  1.00  0.00           O  
ATOM   1145  N   LYS A 147       1.698   9.613 -12.065  1.00  0.00           N  
ATOM   1146  CA  LYS A 147       1.274  10.972 -11.741  1.00  0.00           C  
ATOM   1147  C   LYS A 147       0.905  11.096 -10.266  1.00  0.00           C  
ATOM   1148  CB  LYS A 147       0.089  11.387 -12.615  1.00  0.00           C  
ATOM   1149  O   LYS A 147       0.755  10.089  -9.571  1.00  0.00           O  
ATOM   1150  CG  LYS A 147       0.384  11.373 -14.107  1.00  0.00           C  
ATOM   1151  CD  LYS A 147      -0.846  11.746 -14.924  1.00  0.00           C  
ATOM   1152  CE  LYS A 147      -0.562  11.693 -16.419  1.00  0.00           C  
ATOM   1153  NZ  LYS A 147      -1.773  12.031 -17.225  1.00  0.00           N  
ATOM   1154  N   ASP A 148       0.773  12.344  -9.910  1.00  0.00           N  
ATOM   1155  CA  ASP A 148       0.321  12.609  -8.548  1.00  0.00           C  
ATOM   1156  C   ASP A 148      -1.009  11.912  -8.266  1.00  0.00           C  
ATOM   1157  CB  ASP A 148       0.186  14.114  -8.310  1.00  0.00           C  
ATOM   1158  O   ASP A 148      -1.930  11.966  -9.084  1.00  0.00           O  
ATOM   1159  CG  ASP A 148       1.523  14.836  -8.307  1.00  0.00           C  
ATOM   1160  OD1 ASP A 148       2.573  14.173  -8.169  1.00  0.00           O  
ATOM   1161  OD2 ASP A 148       1.525  16.079  -8.440  1.00  0.00           O  
ATOM   1162  N   GLY A 149      -1.030  11.252  -7.109  1.00  0.00           N  
ATOM   1163  CA  GLY A 149      -2.260  10.572  -6.734  1.00  0.00           C  
ATOM   1164  C   GLY A 149      -2.215   9.077  -6.984  1.00  0.00           C  
ATOM   1165  O   GLY A 149      -3.129   8.348  -6.590  1.00  0.00           O  
ATOM   1166  N   GLN A 150      -1.141   8.615  -7.582  1.00  0.00           N  
ATOM   1167  CA  GLN A 150      -1.108   7.202  -7.944  1.00  0.00           C  
ATOM   1168  C   GLN A 150      -0.359   6.383  -6.897  1.00  0.00           C  
ATOM   1169  CB  GLN A 150      -0.463   7.015  -9.318  1.00  0.00           C  
ATOM   1170  O   GLN A 150      -0.132   5.186  -7.084  1.00  0.00           O  
ATOM   1171  CG  GLN A 150      -1.327   7.498 -10.475  1.00  0.00           C  
ATOM   1172  CD  GLN A 150      -0.674   7.279 -11.827  1.00  0.00           C  
ATOM   1173  NE2 GLN A 150      -1.456   6.809 -12.794  1.00  0.00           N  
ATOM   1174  OE1 GLN A 150       0.522   7.531 -12.002  1.00  0.00           O  
ATOM   1175  N   CYS A 151       0.088   7.079  -5.873  1.00  0.00           N  
ATOM   1176  CA  CYS A 151       0.622   6.306  -4.757  1.00  0.00           C  
ATOM   1177  C   CYS A 151      -0.389   5.272  -4.278  1.00  0.00           C  
ATOM   1178  CB  CYS A 151       1.008   7.229  -3.602  1.00  0.00           C  
ATOM   1179  O   CYS A 151      -1.598   5.479  -4.394  1.00  0.00           O  
ATOM   1180  SG  CYS A 151       2.417   8.300  -3.965  1.00  0.00           S  
ATOM   1181  N   GLY A 152       0.168   4.166  -3.831  1.00  0.00           N  
ATOM   1182  CA  GLY A 152      -0.709   3.140  -3.290  1.00  0.00           C  
ATOM   1183  C   GLY A 152      -1.165   2.135  -4.330  1.00  0.00           C  
ATOM   1184  O   GLY A 152      -1.775   1.118  -3.993  1.00  0.00           O  
ATOM   1185  N   ALA A 153      -0.818   2.448  -5.596  1.00  0.00           N  
ATOM   1186  CA  ALA A 153      -1.190   1.506  -6.649  1.00  0.00           C  
ATOM   1187  C   ALA A 153      -0.329   0.248  -6.588  1.00  0.00           C  
ATOM   1188  CB  ALA A 153      -1.066   2.166  -8.020  1.00  0.00           C  
ATOM   1189  O   ALA A 153       0.879   0.325  -6.352  1.00  0.00           O  
ATOM   1190  N   PRO A 154      -0.957  -0.898  -6.849  1.00  0.00           N  
ATOM   1191  CA  PRO A 154      -0.217  -2.157  -6.740  1.00  0.00           C  
ATOM   1192  C   PRO A 154       0.748  -2.377  -7.902  1.00  0.00           C  
ATOM   1193  CB  PRO A 154      -1.321  -3.217  -6.739  1.00  0.00           C  
ATOM   1194  O   PRO A 154       0.414  -2.077  -9.052  1.00  0.00           O  
ATOM   1195  CG  PRO A 154      -2.467  -2.575  -7.453  1.00  0.00           C  
ATOM   1196  CD  PRO A 154      -2.413  -1.094  -7.208  1.00  0.00           C  
ATOM   1197  N   LEU A 155       1.930  -2.814  -7.543  1.00  0.00           N  
ATOM   1198  CA  LEU A 155       2.858  -3.390  -8.510  1.00  0.00           C  
ATOM   1199  C   LEU A 155       2.748  -4.911  -8.530  1.00  0.00           C  
ATOM   1200  CB  LEU A 155       4.296  -2.975  -8.186  1.00  0.00           C  
ATOM   1201  O   LEU A 155       2.903  -5.563  -7.495  1.00  0.00           O  
ATOM   1202  CG  LEU A 155       4.723  -1.584  -8.659  1.00  0.00           C  
ATOM   1203  CD1 LEU A 155       4.870  -1.562 -10.176  1.00  0.00           C  
ATOM   1204  CD2 LEU A 155       3.720  -0.531  -8.198  1.00  0.00           C  
ATOM   1205  N   VAL A 156       2.487  -5.447  -9.747  1.00  0.00           N  
ATOM   1206  CA  VAL A 156       2.146  -6.860  -9.882  1.00  0.00           C  
ATOM   1207  C   VAL A 156       3.194  -7.565 -10.741  1.00  0.00           C  
ATOM   1208  CB  VAL A 156       0.740  -7.048 -10.495  1.00  0.00           C  
ATOM   1209  O   VAL A 156       3.589  -7.055 -11.792  1.00  0.00           O  
ATOM   1210  CG1 VAL A 156       0.396  -8.532 -10.610  1.00  0.00           C  
ATOM   1211  CG2 VAL A 156      -0.308  -6.317  -9.658  1.00  0.00           C  
ATOM   1212  N   SER A 157       3.661  -8.726 -10.271  1.00  0.00           N  
ATOM   1213  CA  SER A 157       4.557  -9.554 -11.072  1.00  0.00           C  
ATOM   1214  C   SER A 157       3.838 -10.133 -12.286  1.00  0.00           C  
ATOM   1215  CB  SER A 157       5.139 -10.688 -10.226  1.00  0.00           C  
ATOM   1216  O   SER A 157       2.791 -10.769 -12.149  1.00  0.00           O  
ATOM   1217  OG  SER A 157       5.864 -11.598 -11.035  1.00  0.00           O  
ATOM   1218  N   VAL A 158       4.444  -9.955 -13.421  1.00  0.00           N  
ATOM   1219  CA  VAL A 158       3.819 -10.448 -14.644  1.00  0.00           C  
ATOM   1220  C   VAL A 158       4.039 -11.954 -14.766  1.00  0.00           C  
ATOM   1221  CB  VAL A 158       4.369  -9.726 -15.894  1.00  0.00           C  
ATOM   1222  O   VAL A 158       3.373 -12.623 -15.560  1.00  0.00           O  
ATOM   1223  CG1 VAL A 158       4.018  -8.239 -15.857  1.00  0.00           C  
ATOM   1224  CG2 VAL A 158       5.881  -9.918 -15.998  1.00  0.00           C  
ATOM   1225  N   THR A 159       4.942 -12.458 -13.943  1.00  0.00           N  
ATOM   1226  CA  THR A 159       5.272 -13.878 -13.985  1.00  0.00           C  
ATOM   1227  C   THR A 159       4.180 -14.707 -13.313  1.00  0.00           C  
ATOM   1228  CB  THR A 159       6.624 -14.158 -13.303  1.00  0.00           C  
ATOM   1229  O   THR A 159       3.718 -15.703 -13.872  1.00  0.00           O  
ATOM   1230  CG2 THR A 159       6.949 -15.648 -13.317  1.00  0.00           C  
ATOM   1231  OG1 THR A 159       7.658 -13.448 -13.997  1.00  0.00           O  
ATOM   1232  N   ASP A 160       3.730 -14.187 -12.125  1.00  0.00           N  
ATOM   1233  CA  ASP A 160       2.818 -15.056 -11.389  1.00  0.00           C  
ATOM   1234  C   ASP A 160       1.567 -14.297 -10.954  1.00  0.00           C  
ATOM   1235  CB  ASP A 160       3.518 -15.659 -10.169  1.00  0.00           C  
ATOM   1236  O   ASP A 160       0.689 -14.860 -10.296  1.00  0.00           O  
ATOM   1237  CG  ASP A 160       4.108 -14.608  -9.244  1.00  0.00           C  
ATOM   1238  OD1 ASP A 160       3.790 -13.410  -9.402  1.00  0.00           O  
ATOM   1239  OD2 ASP A 160       4.899 -14.982  -8.351  1.00  0.00           O  
ATOM   1240  N   GLY A 161       1.455 -13.005 -11.142  1.00  0.00           N  
ATOM   1241  CA  GLY A 161       0.264 -12.232 -10.826  1.00  0.00           C  
ATOM   1242  C   GLY A 161       0.196 -11.810  -9.371  1.00  0.00           C  
ATOM   1243  O   GLY A 161      -0.834 -11.311  -8.911  1.00  0.00           O  
ATOM   1244  N   SER A 162       1.302 -12.046  -8.653  1.00  0.00           N  
ATOM   1245  CA  SER A 162       1.361 -11.671  -7.244  1.00  0.00           C  
ATOM   1246  C   SER A 162       1.644 -10.181  -7.079  1.00  0.00           C  
ATOM   1247  CB  SER A 162       2.433 -12.485  -6.517  1.00  0.00           C  
ATOM   1248  O   SER A 162       2.341  -9.582  -7.901  1.00  0.00           O  
ATOM   1249  OG  SER A 162       2.155 -13.872  -6.602  1.00  0.00           O  
ATOM   1250  N   ILE A 163       0.997  -9.567  -6.083  1.00  0.00           N  
ATOM   1251  CA  ILE A 163       1.329  -8.192  -5.724  1.00  0.00           C  
ATOM   1252  C   ILE A 163       2.664  -8.161  -4.983  1.00  0.00           C  
ATOM   1253  CB  ILE A 163       0.221  -7.550  -4.860  1.00  0.00           C  
ATOM   1254  O   ILE A 163       2.807  -8.773  -3.922  1.00  0.00           O  
ATOM   1255  CG1 ILE A 163      -1.100  -7.499  -5.636  1.00  0.00           C  
ATOM   1256  CG2 ILE A 163       0.639  -6.151  -4.398  1.00  0.00           C  
ATOM   1257  CD1 ILE A 163      -2.293  -7.056  -4.800  1.00  0.00           C  
ATOM   1258  N   VAL A 164       3.643  -7.415  -5.504  1.00  0.00           N  
ATOM   1259  CA  VAL A 164       4.988  -7.468  -4.941  1.00  0.00           C  
ATOM   1260  C   VAL A 164       5.307  -6.149  -4.240  1.00  0.00           C  
ATOM   1261  CB  VAL A 164       6.046  -7.764  -6.027  1.00  0.00           C  
ATOM   1262  O   VAL A 164       6.328  -6.032  -3.559  1.00  0.00           O  
ATOM   1263  CG1 VAL A 164       5.850  -9.164  -6.605  1.00  0.00           C  
ATOM   1264  CG2 VAL A 164       5.985  -6.712  -7.133  1.00  0.00           C  
ATOM   1265  N   GLY A 165       4.403  -5.176  -4.414  1.00  0.00           N  
ATOM   1266  CA  GLY A 165       4.604  -3.886  -3.774  1.00  0.00           C  
ATOM   1267  C   GLY A 165       3.527  -2.874  -4.118  1.00  0.00           C  
ATOM   1268  O   GLY A 165       2.581  -3.189  -4.843  1.00  0.00           O  
ATOM   1269  N   ILE A 166       3.623  -1.693  -3.453  1.00  0.00           N  
ATOM   1270  CA  ILE A 166       2.728  -0.586  -3.770  1.00  0.00           C  
ATOM   1271  C   ILE A 166       3.545   0.666  -4.078  1.00  0.00           C  
ATOM   1272  CB  ILE A 166       1.740  -0.310  -2.614  1.00  0.00           C  
ATOM   1273  O   ILE A 166       4.583   0.907  -3.457  1.00  0.00           O  
ATOM   1274  CG1 ILE A 166       2.502   0.059  -1.336  1.00  0.00           C  
ATOM   1275  CG2 ILE A 166       0.832  -1.521  -2.379  1.00  0.00           C  
ATOM   1276  CD1 ILE A 166       1.606   0.504  -0.188  1.00  0.00           C  
ATOM   1277  N   HIS A 167       3.104   1.316  -5.178  1.00  0.00           N  
ATOM   1278  CA  HIS A 167       3.805   2.527  -5.590  1.00  0.00           C  
ATOM   1279  C   HIS A 167       3.914   3.520  -4.437  1.00  0.00           C  
ATOM   1280  CB  HIS A 167       3.096   3.179  -6.779  1.00  0.00           C  
ATOM   1281  O   HIS A 167       2.926   3.791  -3.751  1.00  0.00           O  
ATOM   1282  CG  HIS A 167       3.691   4.489  -7.187  1.00  0.00           C  
ATOM   1283  CD2 HIS A 167       3.216   5.752  -7.081  1.00  0.00           C  
ATOM   1284  ND1 HIS A 167       4.926   4.590  -7.789  1.00  0.00           N  
ATOM   1285  CE1 HIS A 167       5.186   5.863  -8.036  1.00  0.00           C  
ATOM   1286  NE2 HIS A 167       4.164   6.589  -7.616  1.00  0.00           N  
ATOM   1287  N   SER A 168       5.130   4.227  -4.234  1.00  0.00           N  
ATOM   1288  CA  SER A 168       5.368   5.087  -3.079  1.00  0.00           C  
ATOM   1289  C   SER A 168       5.844   6.471  -3.510  1.00  0.00           C  
ATOM   1290  CB  SER A 168       6.398   4.454  -2.142  1.00  0.00           C  
ATOM   1291  O   SER A 168       5.296   7.485  -3.072  1.00  0.00           O  
ATOM   1292  OG  SER A 168       6.450   5.150  -0.909  1.00  0.00           O  
ATOM   1293  N   ALA A 169       6.828   6.497  -4.332  1.00  0.00           N  
ATOM   1294  CA  ALA A 169       7.485   7.782  -4.556  1.00  0.00           C  
ATOM   1295  C   ALA A 169       8.197   7.806  -5.905  1.00  0.00           C  
ATOM   1296  CB  ALA A 169       8.475   8.077  -3.431  1.00  0.00           C  
ATOM   1297  O   ALA A 169       8.187   6.814  -6.637  1.00  0.00           O  
ATOM   1298  N   SER A 170       8.609   9.014  -6.239  1.00  0.00           N  
ATOM   1299  CA  SER A 170       9.448   9.234  -7.412  1.00  0.00           C  
ATOM   1300  C   SER A 170      10.737   9.959  -7.042  1.00  0.00           C  
ATOM   1301  CB  SER A 170       8.689  10.034  -8.471  1.00  0.00           C  
ATOM   1302  O   SER A 170      10.857  10.501  -5.941  1.00  0.00           O  
ATOM   1303  OG  SER A 170       8.354  11.322  -7.984  1.00  0.00           O  
ATOM   1304  N   ASN A 171      11.715   9.750  -7.926  1.00  0.00           N  
ATOM   1305  CA  ASN A 171      12.912  10.560  -7.724  1.00  0.00           C  
ATOM   1306  C   ASN A 171      12.694  12.002  -8.172  1.00  0.00           C  
ATOM   1307  CB  ASN A 171      14.105   9.949  -8.462  1.00  0.00           C  
ATOM   1308  O   ASN A 171      11.637  12.337  -8.710  1.00  0.00           O  
ATOM   1309  CG  ASN A 171      13.971  10.046  -9.969  1.00  0.00           C  
ATOM   1310  ND2 ASN A 171      15.014   9.639 -10.684  1.00  0.00           N  
ATOM   1311  OD1 ASN A 171      12.940  10.483 -10.486  1.00  0.00           O  
ATOM   1312  N   PHE A 172      13.639  12.879  -7.936  1.00  0.00           N  
ATOM   1313  CA  PHE A 172      13.496  14.312  -8.166  1.00  0.00           C  
ATOM   1314  C   PHE A 172      13.447  14.619  -9.658  1.00  0.00           C  
ATOM   1315  CB  PHE A 172      14.647  15.080  -7.510  1.00  0.00           C  
ATOM   1316  O   PHE A 172      12.821  15.595 -10.076  1.00  0.00           O  
ATOM   1317  CG  PHE A 172      14.516  15.212  -6.016  1.00  0.00           C  
ATOM   1318  CD1 PHE A 172      13.584  16.080  -5.461  1.00  0.00           C  
ATOM   1319  CD2 PHE A 172      15.325  14.467  -5.168  1.00  0.00           C  
ATOM   1320  CE1 PHE A 172      13.460  16.204  -4.079  1.00  0.00           C  
ATOM   1321  CE2 PHE A 172      15.207  14.585  -3.786  1.00  0.00           C  
ATOM   1322  CZ  PHE A 172      14.275  15.455  -3.244  1.00  0.00           C  
ATOM   1323  N   ASP A 173      14.178  13.751 -10.407  1.00  0.00           N  
ATOM   1324  CA  ASP A 173      14.210  13.995 -11.846  1.00  0.00           C  
ATOM   1325  C   ASP A 173      13.050  13.293 -12.548  1.00  0.00           C  
ATOM   1326  CB  ASP A 173      15.543  13.532 -12.439  1.00  0.00           C  
ATOM   1327  O   ASP A 173      12.953  13.322 -13.777  1.00  0.00           O  
ATOM   1328  CG  ASP A 173      16.737  14.269 -11.859  1.00  0.00           C  
ATOM   1329  OD1 ASP A 173      16.606  15.459 -11.503  1.00  0.00           O  
ATOM   1330  OD2 ASP A 173      17.821  13.653 -11.761  1.00  0.00           O  
ATOM   1331  N   ASN A 174      12.234  12.666 -11.726  1.00  0.00           N  
ATOM   1332  CA  ASN A 174      11.067  11.926 -12.195  1.00  0.00           C  
ATOM   1333  C   ASN A 174      11.440  10.924 -13.284  1.00  0.00           C  
ATOM   1334  CB  ASN A 174       9.990  12.886 -12.702  1.00  0.00           C  
ATOM   1335  O   ASN A 174      10.688  10.734 -14.242  1.00  0.00           O  
ATOM   1336  CG  ASN A 174       8.595  12.299 -12.615  1.00  0.00           C  
ATOM   1337  ND2 ASN A 174       7.694  12.783 -13.461  1.00  0.00           N  
ATOM   1338  OD1 ASN A 174       8.330  11.417 -11.793  1.00  0.00           O  
ATOM   1339  N   THR A 175      12.690  10.441 -13.200  1.00  0.00           N  
ATOM   1340  CA  THR A 175      13.140   9.478 -14.199  1.00  0.00           C  
ATOM   1341  C   THR A 175      12.782   8.056 -13.779  1.00  0.00           C  
ATOM   1342  CB  THR A 175      14.659   9.581 -14.429  1.00  0.00           C  
ATOM   1343  O   THR A 175      12.676   7.162 -14.622  1.00  0.00           O  
ATOM   1344  CG2 THR A 175      15.034  10.929 -15.037  1.00  0.00           C  
ATOM   1345  OG1 THR A 175      15.338   9.430 -13.176  1.00  0.00           O  
ATOM   1346  N   ASN A 176      12.774   7.881 -12.531  1.00  0.00           N  
ATOM   1347  CA  ASN A 176      12.358   6.581 -12.016  1.00  0.00           C  
ATOM   1348  C   ASN A 176      11.490   6.723 -10.769  1.00  0.00           C  
ATOM   1349  CB  ASN A 176      13.578   5.707 -11.716  1.00  0.00           C  
ATOM   1350  O   ASN A 176      11.445   7.792 -10.157  1.00  0.00           O  
ATOM   1351  CG  ASN A 176      14.541   6.362 -10.745  1.00  0.00           C  
ATOM   1352  ND2 ASN A 176      15.478   5.581 -10.222  1.00  0.00           N  
ATOM   1353  OD1 ASN A 176      14.442   7.560 -10.466  1.00  0.00           O  
ATOM   1354  N   ASN A 177      10.692   5.720 -10.594  1.00  0.00           N  
ATOM   1355  CA  ASN A 177       9.782   5.670  -9.454  1.00  0.00           C  
ATOM   1356  C   ASN A 177      10.155   4.548  -8.488  1.00  0.00           C  
ATOM   1357  CB  ASN A 177       8.337   5.504  -9.928  1.00  0.00           C  
ATOM   1358  O   ASN A 177      11.001   3.709  -8.802  1.00  0.00           O  
ATOM   1359  CG  ASN A 177       7.847   6.690 -10.735  1.00  0.00           C  
ATOM   1360  ND2 ASN A 177       7.562   6.461 -12.012  1.00  0.00           N  
ATOM   1361  OD1 ASN A 177       7.727   7.802 -10.216  1.00  0.00           O  
ATOM   1362  N   TYR A 178       9.579   4.700  -7.279  1.00  0.00           N  
ATOM   1363  CA  TYR A 178       9.863   3.712  -6.244  1.00  0.00           C  
ATOM   1364  C   TYR A 178       8.574   3.109  -5.697  1.00  0.00           C  
ATOM   1365  CB  TYR A 178      10.669   4.343  -5.105  1.00  0.00           C  
ATOM   1366  O   TYR A 178       7.540   3.779  -5.649  1.00  0.00           O  
ATOM   1367  CG  TYR A 178      11.993   4.919  -5.544  1.00  0.00           C  
ATOM   1368  CD1 TYR A 178      13.149   4.140  -5.543  1.00  0.00           C  
ATOM   1369  CD2 TYR A 178      12.092   6.242  -5.961  1.00  0.00           C  
ATOM   1370  CE1 TYR A 178      14.372   4.667  -5.945  1.00  0.00           C  
ATOM   1371  CE2 TYR A 178      13.310   6.779  -6.366  1.00  0.00           C  
ATOM   1372  OH  TYR A 178      15.650   6.512  -6.754  1.00  0.00           O  
ATOM   1373  CZ  TYR A 178      14.442   5.985  -6.355  1.00  0.00           C  
ATOM   1374  N   PHE A 179       8.648   1.844  -5.442  1.00  0.00           N  
ATOM   1375  CA  PHE A 179       7.541   1.246  -4.704  1.00  0.00           C  
ATOM   1376  C   PHE A 179       8.043   0.554  -3.443  1.00  0.00           C  
ATOM   1377  CB  PHE A 179       6.783   0.248  -5.585  1.00  0.00           C  
ATOM   1378  O   PHE A 179       9.225   0.221  -3.339  1.00  0.00           O  
ATOM   1379  CG  PHE A 179       7.564  -0.999  -5.899  1.00  0.00           C  
ATOM   1380  CD1 PHE A 179       8.380  -1.060  -7.023  1.00  0.00           C  
ATOM   1381  CD2 PHE A 179       7.483  -2.111  -5.071  1.00  0.00           C  
ATOM   1382  CE1 PHE A 179       9.104  -2.213  -7.316  1.00  0.00           C  
ATOM   1383  CE2 PHE A 179       8.204  -3.267  -5.358  1.00  0.00           C  
ATOM   1384  CZ  PHE A 179       9.013  -3.316  -6.482  1.00  0.00           C  
ATOM   1385  N   THR A 180       7.184   0.541  -2.445  1.00  0.00           N  
ATOM   1386  CA  THR A 180       7.456  -0.174  -1.203  1.00  0.00           C  
ATOM   1387  C   THR A 180       7.227  -1.672  -1.379  1.00  0.00           C  
ATOM   1388  CB  THR A 180       6.578   0.351  -0.052  1.00  0.00           C  
ATOM   1389  O   THR A 180       6.130  -2.098  -1.746  1.00  0.00           O  
ATOM   1390  CG2 THR A 180       6.945  -0.317   1.269  1.00  0.00           C  
ATOM   1391  OG1 THR A 180       6.760   1.766   0.074  1.00  0.00           O  
ATOM   1392  N   ALA A 181       8.222  -2.463  -1.126  1.00  0.00           N  
ATOM   1393  CA  ALA A 181       8.165  -3.912  -1.301  1.00  0.00           C  
ATOM   1394  C   ALA A 181       7.278  -4.558  -0.241  1.00  0.00           C  
ATOM   1395  CB  ALA A 181       9.569  -4.510  -1.252  1.00  0.00           C  
ATOM   1396  O   ALA A 181       7.266  -4.128   0.914  1.00  0.00           O  
ATOM   1397  N   ILE A 182       6.517  -5.536  -0.655  1.00  0.00           N  
ATOM   1398  CA  ILE A 182       5.808  -6.388   0.294  1.00  0.00           C  
ATOM   1399  C   ILE A 182       6.814  -7.185   1.122  1.00  0.00           C  
ATOM   1400  CB  ILE A 182       4.830  -7.343  -0.426  1.00  0.00           C  
ATOM   1401  O   ILE A 182       7.725  -7.808   0.572  1.00  0.00           O  
ATOM   1402  CG1 ILE A 182       3.775  -6.544  -1.200  1.00  0.00           C  
ATOM   1403  CG2 ILE A 182       4.170  -8.295   0.576  1.00  0.00           C  
ATOM   1404  CD1 ILE A 182       2.936  -5.620  -0.328  1.00  0.00           C  
ATOM   1405  N   PRO A 183       6.693  -7.118   2.488  1.00  0.00           N  
ATOM   1406  CA  PRO A 183       7.633  -7.872   3.321  1.00  0.00           C  
ATOM   1407  C   PRO A 183       7.378  -9.377   3.284  1.00  0.00           C  
ATOM   1408  CB  PRO A 183       7.389  -7.311   4.724  1.00  0.00           C  
ATOM   1409  O   PRO A 183       6.321  -9.817   2.824  1.00  0.00           O  
ATOM   1410  CG  PRO A 183       5.953  -6.896   4.726  1.00  0.00           C  
ATOM   1411  CD  PRO A 183       5.601  -6.390   3.356  1.00  0.00           C  
ATOM   1412  N   PRO A 184       8.432 -10.101   3.810  1.00  0.00           N  
ATOM   1413  CA  PRO A 184       8.202 -11.544   3.912  1.00  0.00           C  
ATOM   1414  C   PRO A 184       7.055 -11.893   4.858  1.00  0.00           C  
ATOM   1415  CB  PRO A 184       9.533 -12.076   4.448  1.00  0.00           C  
ATOM   1416  O   PRO A 184       6.805 -11.168   5.824  1.00  0.00           O  
ATOM   1417  CG  PRO A 184      10.163 -10.908   5.136  1.00  0.00           C  
ATOM   1418  CD  PRO A 184       9.672  -9.648   4.482  1.00  0.00           C  
ATOM   1419  N   ASP A 185       6.211 -12.876   4.577  1.00  0.00           N  
ATOM   1420  CA  ASP A 185       5.162 -13.432   5.425  1.00  0.00           C  
ATOM   1421  C   ASP A 185       3.986 -12.466   5.548  1.00  0.00           C  
ATOM   1422  CB  ASP A 185       5.714 -13.768   6.812  1.00  0.00           C  
ATOM   1423  O   ASP A 185       3.310 -12.431   6.579  1.00  0.00           O  
ATOM   1424  CG  ASP A 185       6.730 -14.896   6.788  1.00  0.00           C  
ATOM   1425  OD1 ASP A 185       6.555 -15.859   6.010  1.00  0.00           O  
ATOM   1426  OD2 ASP A 185       7.713 -14.824   7.557  1.00  0.00           O  
ATOM   1427  N   PHE A 186       3.896 -11.569   4.598  1.00  0.00           N  
ATOM   1428  CA  PHE A 186       2.841 -10.562   4.608  1.00  0.00           C  
ATOM   1429  C   PHE A 186       1.466 -11.218   4.566  1.00  0.00           C  
ATOM   1430  CB  PHE A 186       3.001  -9.603   3.424  1.00  0.00           C  
ATOM   1431  O   PHE A 186       0.537 -10.767   5.240  1.00  0.00           O  
ATOM   1432  CG  PHE A 186       2.165  -8.357   3.535  1.00  0.00           C  
ATOM   1433  CD1 PHE A 186       1.199  -8.064   2.580  1.00  0.00           C  
ATOM   1434  CD2 PHE A 186       2.345  -7.478   4.596  1.00  0.00           C  
ATOM   1435  CE1 PHE A 186       0.424  -6.911   2.681  1.00  0.00           C  
ATOM   1436  CE2 PHE A 186       1.573  -6.325   4.703  1.00  0.00           C  
ATOM   1437  CZ  PHE A 186       0.614  -6.042   3.744  1.00  0.00           C  
ATOM   1438  N   GLN A 187       1.359 -12.222   3.817  1.00  0.00           N  
ATOM   1439  CA  GLN A 187       0.087 -12.929   3.715  1.00  0.00           C  
ATOM   1440  C   GLN A 187      -0.376 -13.428   5.080  1.00  0.00           C  
ATOM   1441  CB  GLN A 187       0.200 -14.100   2.738  1.00  0.00           C  
ATOM   1442  O   GLN A 187      -1.555 -13.313   5.422  1.00  0.00           O  
ATOM   1443  CG  GLN A 187      -1.131 -14.773   2.429  1.00  0.00           C  
ATOM   1444  CD  GLN A 187      -2.045 -13.906   1.583  1.00  0.00           C  
ATOM   1445  NE2 GLN A 187      -3.333 -13.910   1.908  1.00  0.00           N  
ATOM   1446  OE1 GLN A 187      -1.597 -13.237   0.647  1.00  0.00           O  
ATOM   1447  N   ARG A 188       0.523 -14.015   5.808  1.00  0.00           N  
ATOM   1448  CA  ARG A 188       0.239 -14.510   7.151  1.00  0.00           C  
ATOM   1449  C   ARG A 188      -0.188 -13.374   8.074  1.00  0.00           C  
ATOM   1450  CB  ARG A 188       1.462 -15.225   7.730  1.00  0.00           C  
ATOM   1451  O   ARG A 188      -1.098 -13.538   8.889  1.00  0.00           O  
ATOM   1452  CG  ARG A 188       1.197 -15.922   9.055  1.00  0.00           C  
ATOM   1453  CD  ARG A 188       2.422 -16.680   9.548  1.00  0.00           C  
ATOM   1454  NE  ARG A 188       2.281 -17.081  10.945  1.00  0.00           N  
ATOM   1455  NH1 ARG A 188       4.486 -17.722  11.198  1.00  0.00           N  
ATOM   1456  NH2 ARG A 188       3.027 -17.901  12.957  1.00  0.00           N  
ATOM   1457  CZ  ARG A 188       3.265 -17.567  11.697  1.00  0.00           C  
ATOM   1458  N   LEU A 189       0.503 -12.250   7.936  1.00  0.00           N  
ATOM   1459  CA  LEU A 189       0.163 -11.070   8.724  1.00  0.00           C  
ATOM   1460  C   LEU A 189      -1.286 -10.659   8.490  1.00  0.00           C  
ATOM   1461  CB  LEU A 189       1.098  -9.907   8.379  1.00  0.00           C  
ATOM   1462  O   LEU A 189      -1.988 -10.280   9.431  1.00  0.00           O  
ATOM   1463  CG  LEU A 189       0.799  -8.572   9.063  1.00  0.00           C  
ATOM   1464  CD1 LEU A 189       1.058  -8.675  10.562  1.00  0.00           C  
ATOM   1465  CD2 LEU A 189       1.635  -7.456   8.446  1.00  0.00           C  
ATOM   1466  N   LEU A 190      -1.799 -10.829   7.281  1.00  0.00           N  
ATOM   1467  CA  LEU A 190      -3.143 -10.397   6.912  1.00  0.00           C  
ATOM   1468  C   LEU A 190      -4.193 -11.358   7.460  1.00  0.00           C  
ATOM   1469  CB  LEU A 190      -3.274 -10.292   5.390  1.00  0.00           C  
ATOM   1470  O   LEU A 190      -5.322 -10.953   7.745  1.00  0.00           O  
ATOM   1471  CG  LEU A 190      -2.412  -9.229   4.707  1.00  0.00           C  
ATOM   1472  CD1 LEU A 190      -2.619  -9.269   3.197  1.00  0.00           C  
ATOM   1473  CD2 LEU A 190      -2.733  -7.844   5.260  1.00  0.00           C  
ATOM   1474  N   THR A 191      -3.829 -12.567   7.675  1.00  0.00           N  
ATOM   1475  CA  THR A 191      -4.838 -13.574   7.986  1.00  0.00           C  
ATOM   1476  C   THR A 191      -4.773 -13.968   9.459  1.00  0.00           C  
ATOM   1477  CB  THR A 191      -4.665 -14.828   7.109  1.00  0.00           C  
ATOM   1478  O   THR A 191      -5.726 -14.535   9.998  1.00  0.00           O  
ATOM   1479  CG2 THR A 191      -4.905 -14.507   5.637  1.00  0.00           C  
ATOM   1480  OG1 THR A 191      -3.333 -15.333   7.266  1.00  0.00           O  
ATOM   1481  N   ASP A 192      -3.673 -13.657  10.114  1.00  0.00           N  
ATOM   1482  CA  ASP A 192      -3.489 -14.039  11.511  1.00  0.00           C  
ATOM   1483  C   ASP A 192      -3.580 -12.822  12.429  1.00  0.00           C  
ATOM   1484  CB  ASP A 192      -2.144 -14.743  11.703  1.00  0.00           C  
ATOM   1485  O   ASP A 192      -2.624 -12.053  12.546  1.00  0.00           O  
ATOM   1486  CG  ASP A 192      -1.969 -15.315  13.098  1.00  0.00           C  
ATOM   1487  OD1 ASP A 192      -2.800 -15.026  13.986  1.00  0.00           O  
ATOM   1488  OD2 ASP A 192      -0.988 -16.060  13.314  1.00  0.00           O  
ATOM   1489  N   PRO A 193      -4.681 -12.667  13.073  1.00  0.00           N  
ATOM   1490  CA  PRO A 193      -4.903 -11.508  13.941  1.00  0.00           C  
ATOM   1491  C   PRO A 193      -3.860 -11.393  15.050  1.00  0.00           C  
ATOM   1492  CB  PRO A 193      -6.294 -11.766  14.525  1.00  0.00           C  
ATOM   1493  O   PRO A 193      -3.604 -10.295  15.551  1.00  0.00           O  
ATOM   1494  CG  PRO A 193      -6.975 -12.637  13.519  1.00  0.00           C  
ATOM   1495  CD  PRO A 193      -5.947 -13.534  12.891  1.00  0.00           C  
ATOM   1496  N   SER A 194      -3.228 -12.521  15.461  1.00  0.00           N  
ATOM   1497  CA  SER A 194      -2.251 -12.520  16.545  1.00  0.00           C  
ATOM   1498  C   SER A 194      -0.975 -11.790  16.140  1.00  0.00           C  
ATOM   1499  CB  SER A 194      -1.917 -13.952  16.967  1.00  0.00           C  
ATOM   1500  O   SER A 194      -0.200 -11.360  16.997  1.00  0.00           O  
ATOM   1501  OG  SER A 194      -1.130 -14.596  15.980  1.00  0.00           O  
ATOM   1502  N   LEU A 195      -0.752 -11.558  14.828  1.00  0.00           N  
ATOM   1503  CA  LEU A 195       0.461 -10.909  14.345  1.00  0.00           C  
ATOM   1504  C   LEU A 195       0.236  -9.414  14.145  1.00  0.00           C  
ATOM   1505  CB  LEU A 195       0.924 -11.547  13.032  1.00  0.00           C  
ATOM   1506  O   LEU A 195       1.179  -8.672  13.862  1.00  0.00           O  
ATOM   1507  CG  LEU A 195       1.358 -13.011  13.107  1.00  0.00           C  
ATOM   1508  CD1 LEU A 195       1.706 -13.532  11.716  1.00  0.00           C  
ATOM   1509  CD2 LEU A 195       2.542 -13.171  14.055  1.00  0.00           C  
ATOM   1510  N   GLN A 196      -1.018  -8.972  14.372  1.00  0.00           N  
ATOM   1511  CA  GLN A 196      -1.362  -7.580  14.099  1.00  0.00           C  
ATOM   1512  C   GLN A 196      -1.332  -6.745  15.376  1.00  0.00           C  
ATOM   1513  CB  GLN A 196      -2.741  -7.486  13.444  1.00  0.00           C  
ATOM   1514  O   GLN A 196      -1.911  -7.135  16.393  1.00  0.00           O  
ATOM   1515  CG  GLN A 196      -2.845  -8.232  12.121  1.00  0.00           C  
ATOM   1516  CD  GLN A 196      -4.281  -8.473  11.693  1.00  0.00           C  
ATOM   1517  NE2 GLN A 196      -4.458  -9.071  10.520  1.00  0.00           N  
ATOM   1518  OE1 GLN A 196      -5.223  -8.125  12.413  1.00  0.00           O  
ATOM   1519  N   LYS A 197      -0.580  -5.672  15.322  1.00  0.00           N  
ATOM   1520  CA  LYS A 197      -0.545  -4.682  16.395  1.00  0.00           C  
ATOM   1521  C   LYS A 197      -1.189  -3.371  15.954  1.00  0.00           C  
ATOM   1522  CB  LYS A 197       0.893  -4.432  16.850  1.00  0.00           C  
ATOM   1523  O   LYS A 197      -0.594  -2.606  15.192  1.00  0.00           O  
ATOM   1524  CG  LYS A 197       1.584  -5.661  17.422  1.00  0.00           C  
ATOM   1525  CD  LYS A 197       3.004  -5.345  17.874  1.00  0.00           C  
ATOM   1526  CE  LYS A 197       3.710  -6.584  18.408  1.00  0.00           C  
ATOM   1527  NZ  LYS A 197       5.113  -6.285  18.825  1.00  0.00           N  
ATOM   1528  N   TRP A 198      -2.361  -3.093  16.550  1.00  0.00           N  
ATOM   1529  CA  TRP A 198      -3.182  -1.984  16.075  1.00  0.00           C  
ATOM   1530  C   TRP A 198      -2.968  -0.742  16.934  1.00  0.00           C  
ATOM   1531  CB  TRP A 198      -4.663  -2.372  16.076  1.00  0.00           C  
ATOM   1532  O   TRP A 198      -2.855  -0.838  18.158  1.00  0.00           O  
ATOM   1533  CG  TRP A 198      -4.979  -3.572  15.234  1.00  0.00           C  
ATOM   1534  CD1 TRP A 198      -5.199  -4.849  15.670  1.00  0.00           C  
ATOM   1535  CD2 TRP A 198      -5.106  -3.606  13.810  1.00  0.00           C  
ATOM   1536  CE2 TRP A 198      -5.404  -4.939  13.449  1.00  0.00           C  
ATOM   1537  CE3 TRP A 198      -4.996  -2.639  12.802  1.00  0.00           C  
ATOM   1538  NE1 TRP A 198      -5.455  -5.676  14.601  1.00  0.00           N  
ATOM   1539  CH2 TRP A 198      -5.482  -4.362  11.155  1.00  0.00           C  
ATOM   1540  CZ2 TRP A 198      -5.595  -5.328  12.121  1.00  0.00           C  
ATOM   1541  CZ3 TRP A 198      -5.186  -3.028  11.481  1.00  0.00           C  
ATOM   1542  N   VAL A 199      -2.820   0.334  16.231  1.00  0.00           N  
ATOM   1543  CA  VAL A 199      -2.740   1.627  16.902  1.00  0.00           C  
ATOM   1544  C   VAL A 199      -3.809   2.566  16.348  1.00  0.00           C  
ATOM   1545  CB  VAL A 199      -1.340   2.262  16.745  1.00  0.00           C  
ATOM   1546  O   VAL A 199      -4.319   2.353  15.245  1.00  0.00           O  
ATOM   1547  CG1 VAL A 199      -0.271   1.378  17.385  1.00  0.00           C  
ATOM   1548  CG2 VAL A 199      -1.026   2.502  15.269  1.00  0.00           C  
ATOM   1549  N   SER A 200      -4.255   3.532  17.147  1.00  0.00           N  
ATOM   1550  CA  SER A 200      -5.174   4.576  16.704  1.00  0.00           C  
ATOM   1551  C   SER A 200      -4.574   5.963  16.906  1.00  0.00           C  
ATOM   1552  CB  SER A 200      -6.504   4.473  17.452  1.00  0.00           C  
ATOM   1553  O   SER A 200      -3.682   6.144  17.737  1.00  0.00           O  
ATOM   1554  OG  SER A 200      -7.128   3.226  17.199  1.00  0.00           O  
ATOM   1555  N   GLY A 201      -4.960   6.902  16.064  1.00  0.00           N  
ATOM   1556  CA  GLY A 201      -4.554   8.289  16.228  1.00  0.00           C  
ATOM   1557  C   GLY A 201      -3.135   8.554  15.761  1.00  0.00           C  
ATOM   1558  O   GLY A 201      -2.502   9.517  16.198  1.00  0.00           O  
ATOM   1559  N   TRP A 202      -2.662   7.660  14.913  1.00  0.00           N  
ATOM   1560  CA  TRP A 202      -1.290   7.764  14.428  1.00  0.00           C  
ATOM   1561  C   TRP A 202      -1.187   8.787  13.301  1.00  0.00           C  
ATOM   1562  CB  TRP A 202      -0.784   6.402  13.946  1.00  0.00           C  
ATOM   1563  O   TRP A 202      -2.100   8.909  12.480  1.00  0.00           O  
ATOM   1564  CG  TRP A 202       0.658   6.398  13.536  1.00  0.00           C  
ATOM   1565  CD1 TRP A 202       1.737   6.097  14.321  1.00  0.00           C  
ATOM   1566  CD2 TRP A 202       1.179   6.714  12.242  1.00  0.00           C  
ATOM   1567  CE2 TRP A 202       2.584   6.584  12.313  1.00  0.00           C  
ATOM   1568  CE3 TRP A 202       0.593   7.095  11.027  1.00  0.00           C  
ATOM   1569  NE1 TRP A 202       2.898   6.208  13.591  1.00  0.00           N  
ATOM   1570  CH2 TRP A 202       2.814   7.193  10.037  1.00  0.00           C  
ATOM   1571  CZ2 TRP A 202       3.412   6.822  11.214  1.00  0.00           C  
ATOM   1572  CZ3 TRP A 202       1.420   7.331   9.934  1.00  0.00           C  
ATOM   1573  N   SER A 203      -0.153   9.624  13.258  1.00  0.00           N  
ATOM   1574  CA  SER A 203       0.192  10.496  12.140  1.00  0.00           C  
ATOM   1575  C   SER A 203       1.692  10.472  11.862  1.00  0.00           C  
ATOM   1576  CB  SER A 203      -0.260  11.930  12.419  1.00  0.00           C  
ATOM   1577  O   SER A 203       2.491  10.215  12.765  1.00  0.00           O  
ATOM   1578  OG  SER A 203       0.446  12.475  13.521  1.00  0.00           O  
ATOM   1579  N   LEU A 204       2.049  10.588  10.613  1.00  0.00           N  
ATOM   1580  CA  LEU A 204       3.446  10.621  10.193  1.00  0.00           C  
ATOM   1581  C   LEU A 204       4.096  11.948  10.568  1.00  0.00           C  
ATOM   1582  CB  LEU A 204       3.557  10.393   8.683  1.00  0.00           C  
ATOM   1583  O   LEU A 204       3.549  13.015  10.279  1.00  0.00           O  
ATOM   1584  CG  LEU A 204       4.974  10.303   8.114  1.00  0.00           C  
ATOM   1585  CD1 LEU A 204       5.662   9.032   8.601  1.00  0.00           C  
ATOM   1586  CD2 LEU A 204       4.942  10.349   6.590  1.00  0.00           C  
ATOM   1587  N   ASP A 205       5.194  11.797  11.281  1.00  0.00           N  
ATOM   1588  CA  ASP A 205       6.009  12.965  11.602  1.00  0.00           C  
ATOM   1589  C   ASP A 205       6.836  13.406  10.397  1.00  0.00           C  
ATOM   1590  CB  ASP A 205       6.927  12.668  12.790  1.00  0.00           C  
ATOM   1591  O   ASP A 205       7.729  12.682   9.952  1.00  0.00           O  
ATOM   1592  CG  ASP A 205       7.638  13.904  13.312  1.00  0.00           C  
ATOM   1593  OD1 ASP A 205       7.411  15.011  12.777  1.00  0.00           O  
ATOM   1594  OD2 ASP A 205       8.435  13.770  14.266  1.00  0.00           O  
ATOM   1595  N   SER A 206       6.545  14.550   9.711  1.00  0.00           N  
ATOM   1596  CA  SER A 206       7.041  15.025   8.423  1.00  0.00           C  
ATOM   1597  C   SER A 206       8.446  15.603   8.551  1.00  0.00           C  
ATOM   1598  CB  SER A 206       6.098  16.079   7.841  1.00  0.00           C  
ATOM   1599  O   SER A 206       9.118  15.845   7.545  1.00  0.00           O  
ATOM   1600  OG  SER A 206       5.897  17.137   8.762  1.00  0.00           O  
ATOM   1601  N   ASP A 207       9.044  15.843   9.723  1.00  0.00           N  
ATOM   1602  CA  ASP A 207      10.267  16.619   9.907  1.00  0.00           C  
ATOM   1603  C   ASP A 207      11.504  15.771   9.617  1.00  0.00           C  
ATOM   1604  CB  ASP A 207      10.337  17.182  11.328  1.00  0.00           C  
ATOM   1605  O   ASP A 207      12.521  16.288   9.149  1.00  0.00           O  
ATOM   1606  CG  ASP A 207       9.327  18.288  11.578  1.00  0.00           C  
ATOM   1607  OD1 ASP A 207       8.887  18.942  10.608  1.00  0.00           O  
ATOM   1608  OD2 ASP A 207       8.971  18.509  12.756  1.00  0.00           O  
ATOM   1609  N   SER A 208      11.401  14.498   9.207  1.00  0.00           N  
ATOM   1610  CA  SER A 208      12.584  13.737   8.817  1.00  0.00           C  
ATOM   1611  C   SER A 208      12.273  12.248   8.710  1.00  0.00           C  
ATOM   1612  CB  SER A 208      13.718  13.959   9.819  1.00  0.00           C  
ATOM   1613  O   SER A 208      12.143  11.561   9.726  1.00  0.00           O  
ATOM   1614  OG  SER A 208      13.336  13.531  11.114  1.00  0.00           O  
ATOM   1615  N   VAL A 209      11.665  11.931   7.610  1.00  0.00           N  
ATOM   1616  CA  VAL A 209      11.429  10.494   7.517  1.00  0.00           C  
ATOM   1617  C   VAL A 209      12.492   9.852   6.628  1.00  0.00           C  
ATOM   1618  CB  VAL A 209      10.018  10.184   6.970  1.00  0.00           C  
ATOM   1619  O   VAL A 209      12.818  10.379   5.562  1.00  0.00           O  
ATOM   1620  CG1 VAL A 209       9.802   8.676   6.854  1.00  0.00           C  
ATOM   1621  CG2 VAL A 209       8.950  10.813   7.864  1.00  0.00           C  
ATOM   1622  N   GLU A 210      13.209   8.957   7.235  1.00  0.00           N  
ATOM   1623  CA  GLU A 210      14.112   8.087   6.487  1.00  0.00           C  
ATOM   1624  C   GLU A 210      13.561   6.667   6.395  1.00  0.00           C  
ATOM   1625  CB  GLU A 210      15.501   8.072   7.131  1.00  0.00           C  
ATOM   1626  O   GLU A 210      13.231   6.057   7.414  1.00  0.00           O  
ATOM   1627  CG  GLU A 210      16.574   7.431   6.263  1.00  0.00           C  
ATOM   1628  CD  GLU A 210      17.961   7.487   6.885  1.00  0.00           C  
ATOM   1629  OE1 GLU A 210      18.880   6.803   6.381  1.00  0.00           O  
ATOM   1630  OE2 GLU A 210      18.129   8.220   7.885  1.00  0.00           O  
ATOM   1631  N   TRP A 211      13.309   6.267   5.169  1.00  0.00           N  
ATOM   1632  CA  TRP A 211      12.882   4.896   4.911  1.00  0.00           C  
ATOM   1633  C   TRP A 211      13.950   4.130   4.136  1.00  0.00           C  
ATOM   1634  CB  TRP A 211      11.561   4.879   4.137  1.00  0.00           C  
ATOM   1635  O   TRP A 211      14.297   4.502   3.013  1.00  0.00           O  
ATOM   1636  CG  TRP A 211      10.377   5.319   4.944  1.00  0.00           C  
ATOM   1637  CD1 TRP A 211      10.161   5.101   6.276  1.00  0.00           C  
ATOM   1638  CD2 TRP A 211       9.243   6.050   4.468  1.00  0.00           C  
ATOM   1639  CE2 TRP A 211       8.377   6.241   5.567  1.00  0.00           C  
ATOM   1640  CE3 TRP A 211       8.875   6.563   3.217  1.00  0.00           C  
ATOM   1641  NE1 TRP A 211       8.959   5.653   6.657  1.00  0.00           N  
ATOM   1642  CH2 TRP A 211       6.828   7.416   4.218  1.00  0.00           C  
ATOM   1643  CZ2 TRP A 211       7.164   6.924   5.452  1.00  0.00           C  
ATOM   1644  CZ3 TRP A 211       7.667   7.242   3.105  1.00  0.00           C  
ATOM   1645  N   GLY A 212      14.390   3.069   4.744  1.00  0.00           N  
ATOM   1646  CA  GLY A 212      15.219   2.139   3.993  1.00  0.00           C  
ATOM   1647  C   GLY A 212      16.430   2.797   3.360  1.00  0.00           C  
ATOM   1648  O   GLY A 212      16.812   2.456   2.238  1.00  0.00           O  
ATOM   1649  N   GLY A 213      16.964   3.811   3.991  1.00  0.00           N  
ATOM   1650  CA  GLY A 213      18.176   4.473   3.533  1.00  0.00           C  
ATOM   1651  C   GLY A 213      17.901   5.689   2.668  1.00  0.00           C  
ATOM   1652  O   GLY A 213      18.832   6.349   2.203  1.00  0.00           O  
ATOM   1653  N   HIS A 214      16.590   5.906   2.375  1.00  0.00           N  
ATOM   1654  CA  HIS A 214      16.205   7.072   1.588  1.00  0.00           C  
ATOM   1655  C   HIS A 214      15.730   8.210   2.485  1.00  0.00           C  
ATOM   1656  CB  HIS A 214      15.110   6.702   0.585  1.00  0.00           C  
ATOM   1657  O   HIS A 214      14.965   7.987   3.426  1.00  0.00           O  
ATOM   1658  CG  HIS A 214      15.559   5.738  -0.465  1.00  0.00           C  
ATOM   1659  CD2 HIS A 214      15.466   4.389  -0.532  1.00  0.00           C  
ATOM   1660  ND1 HIS A 214      16.194   6.138  -1.621  1.00  0.00           N  
ATOM   1661  CE1 HIS A 214      16.473   5.074  -2.355  1.00  0.00           C  
ATOM   1662  NE2 HIS A 214      16.041   4.000  -1.716  1.00  0.00           N  
ATOM   1663  N   LYS A 215      16.339   9.305   2.178  1.00  0.00           N  
ATOM   1664  CA  LYS A 215      15.737  10.498   2.767  1.00  0.00           C  
ATOM   1665  C   LYS A 215      14.466  10.896   2.023  1.00  0.00           C  
ATOM   1666  CB  LYS A 215      16.733  11.660   2.762  1.00  0.00           C  
ATOM   1667  O   LYS A 215      14.446  10.929   0.791  1.00  0.00           O  
ATOM   1668  CG  LYS A 215      17.903  11.475   3.716  1.00  0.00           C  
ATOM   1669  CD  LYS A 215      18.788  12.715   3.761  1.00  0.00           C  
ATOM   1670  CE  LYS A 215      19.991  12.511   4.673  1.00  0.00           C  
ATOM   1671  NZ  LYS A 215      20.836  13.740   4.757  1.00  0.00           N  
ATOM   1672  N   VAL A 216      13.440  10.959   2.737  1.00  0.00           N  
ATOM   1673  CA  VAL A 216      12.136  11.260   2.157  1.00  0.00           C  
ATOM   1674  C   VAL A 216      11.881  12.765   2.212  1.00  0.00           C  
ATOM   1675  CB  VAL A 216      11.003  10.501   2.883  1.00  0.00           C  
ATOM   1676  O   VAL A 216      12.003  13.383   3.273  1.00  0.00           O  
ATOM   1677  CG1 VAL A 216       9.652  10.797   2.234  1.00  0.00           C  
ATOM   1678  CG2 VAL A 216      11.282   8.999   2.882  1.00  0.00           C  
ATOM   1679  N   PHE A 217      11.746  13.243   0.913  1.00  0.00           N  
ATOM   1680  CA  PHE A 217      11.429  14.663   0.810  1.00  0.00           C  
ATOM   1681  C   PHE A 217       9.986  14.865   0.363  1.00  0.00           C  
ATOM   1682  CB  PHE A 217      12.384  15.358  -0.165  1.00  0.00           C  
ATOM   1683  O   PHE A 217       9.491  14.136  -0.499  1.00  0.00           O  
ATOM   1684  CG  PHE A 217      13.829  15.294   0.250  1.00  0.00           C  
ATOM   1685  CD1 PHE A 217      14.383  16.289   1.046  1.00  0.00           C  
ATOM   1686  CD2 PHE A 217      14.634  14.237  -0.156  1.00  0.00           C  
ATOM   1687  CE1 PHE A 217      15.720  16.232   1.431  1.00  0.00           C  
ATOM   1688  CE2 PHE A 217      15.971  14.173   0.225  1.00  0.00           C  
ATOM   1689  CZ  PHE A 217      16.512  15.172   1.018  1.00  0.00           C  
ATOM   1690  N   MET A 218       9.353  15.824   0.974  1.00  0.00           N  
ATOM   1691  CA  MET A 218       7.931  16.089   0.772  1.00  0.00           C  
ATOM   1692  C   MET A 218       7.717  17.043  -0.399  1.00  0.00           C  
ATOM   1693  CB  MET A 218       7.306  16.669   2.041  1.00  0.00           C  
ATOM   1694  O   MET A 218       6.668  17.013  -1.045  1.00  0.00           O  
ATOM   1695  CG  MET A 218       7.425  15.761   3.254  1.00  0.00           C  
ATOM   1696  SD  MET A 218       6.501  14.188   3.048  1.00  0.00           S  
ATOM   1697  CE  MET A 218       7.435  13.119   4.178  1.00  0.00           C  
ATOM   1698  N   ASP A 219       8.859  17.862  -0.705  1.00  0.00           N  
ATOM   1699  CA  ASP A 219       8.927  18.785  -1.834  1.00  0.00           C  
ATOM   1700  C   ASP A 219      10.294  18.725  -2.512  1.00  0.00           C  
ATOM   1701  CB  ASP A 219       8.629  20.215  -1.378  1.00  0.00           C  
ATOM   1702  O   ASP A 219      11.278  18.305  -1.899  1.00  0.00           O  
ATOM   1703  CG  ASP A 219       7.200  20.398  -0.897  1.00  0.00           C  
ATOM   1704  OD1 ASP A 219       6.269  19.854  -1.529  1.00  0.00           O  
ATOM   1705  OD2 ASP A 219       7.003  21.095   0.122  1.00  0.00           O  
ATOM   1706  N   LYS A 220      10.181  18.780  -3.805  1.00  0.00           N  
ATOM   1707  CA  LYS A 220      11.481  18.906  -4.458  1.00  0.00           C  
ATOM   1708  C   LYS A 220      12.353  19.939  -3.750  1.00  0.00           C  
ATOM   1709  CB  LYS A 220      11.309  19.285  -5.929  1.00  0.00           C  
ATOM   1710  O   LYS A 220      11.859  20.977  -3.306  1.00  0.00           O  
ATOM   1711  CG  LYS A 220      10.799  18.151  -6.806  1.00  0.00           C  
ATOM   1712  CD  LYS A 220      10.759  18.554  -8.274  1.00  0.00           C  
ATOM   1713  CE  LYS A 220      10.195  17.440  -9.145  1.00  0.00           C  
ATOM   1714  NZ  LYS A 220      10.100  17.850 -10.578  1.00  0.00           N  
ATOM   1715  N   PRO A 221      13.480  19.478  -3.265  1.00  0.00           N  
ATOM   1716  CA  PRO A 221      14.315  20.540  -2.698  1.00  0.00           C  
ATOM   1717  C   PRO A 221      14.330  21.801  -3.559  1.00  0.00           C  
ATOM   1718  CB  PRO A 221      15.705  19.902  -2.638  1.00  0.00           C  
ATOM   1719  O   PRO A 221      14.055  21.736  -4.760  1.00  0.00           O  
ATOM   1720  CG  PRO A 221      15.503  18.500  -3.115  1.00  0.00           C  
ATOM   1721  CD  PRO A 221      14.090  18.361  -3.604  1.00  0.00           C  
ATOM   1722  N   GLU A 422       0.082  15.035  -2.966  1.00  0.00           N  
ATOM   1723  CA  GLU A 422       1.438  15.317  -2.503  1.00  0.00           C  
ATOM   1724  C   GLU A 422       2.355  14.117  -2.719  1.00  0.00           C  
ATOM   1725  CB  GLU A 422       1.430  15.713  -1.024  1.00  0.00           C  
ATOM   1726  O   GLU A 422       2.042  13.004  -2.291  1.00  0.00           O  
ATOM   1727  CG  GLU A 422       0.866  17.103  -0.763  1.00  0.00           C  
ATOM   1728  CD  GLU A 422       0.924  17.508   0.701  1.00  0.00           C  
ATOM   1729  OE1 GLU A 422       0.585  18.670   1.023  1.00  0.00           O  
ATOM   1730  OE2 GLU A 422       1.313  16.658   1.533  1.00  0.00           O  
ATOM   1731  N   ASN A 423       3.509  14.250  -3.506  1.00  0.00           N  
ATOM   1732  CA  ASN A 423       4.429  13.170  -3.846  1.00  0.00           C  
ATOM   1733  C   ASN A 423       5.640  13.151  -2.917  1.00  0.00           C  
ATOM   1734  CB  ASN A 423       4.880  13.287  -5.303  1.00  0.00           C  
ATOM   1735  O   ASN A 423       6.019  14.185  -2.363  1.00  0.00           O  
ATOM   1736  CG  ASN A 423       3.807  12.852  -6.283  1.00  0.00           C  
ATOM   1737  ND2 ASN A 423       3.800  13.462  -7.462  1.00  0.00           N  
ATOM   1738  OD1 ASN A 423       2.991  11.977  -5.981  1.00  0.00           O  
ATOM   1739  N   LEU A 424       6.042  11.936  -2.618  1.00  0.00           N  
ATOM   1740  CA  LEU A 424       7.313  11.742  -1.928  1.00  0.00           C  
ATOM   1741  C   LEU A 424       8.461  11.626  -2.925  1.00  0.00           C  
ATOM   1742  CB  LEU A 424       7.258  10.491  -1.047  1.00  0.00           C  
ATOM   1743  O   LEU A 424       8.298  11.043  -4.000  1.00  0.00           O  
ATOM   1744  CG  LEU A 424       6.263  10.522   0.114  1.00  0.00           C  
ATOM   1745  CD1 LEU A 424       6.258   9.183   0.844  1.00  0.00           C  
ATOM   1746  CD2 LEU A 424       6.596  11.660   1.074  1.00  0.00           C  
ATOM   1747  N   TYR A 425       9.518  12.362  -2.596  1.00  0.00           N  
ATOM   1748  CA  TYR A 425      10.725  12.239  -3.405  1.00  0.00           C  
ATOM   1749  C   TYR A 425      11.848  11.582  -2.613  1.00  0.00           C  
ATOM   1750  CB  TYR A 425      11.176  13.612  -3.911  1.00  0.00           C  
ATOM   1751  O   TYR A 425      12.057  11.900  -1.439  1.00  0.00           O  
ATOM   1752  CG  TYR A 425      10.160  14.299  -4.791  1.00  0.00           C  
ATOM   1753  CD1 TYR A 425      10.108  14.042  -6.160  1.00  0.00           C  
ATOM   1754  CD2 TYR A 425       9.252  15.206  -4.257  1.00  0.00           C  
ATOM   1755  CE1 TYR A 425       9.175  14.674  -6.975  1.00  0.00           C  
ATOM   1756  CE2 TYR A 425       8.314  15.844  -5.063  1.00  0.00           C  
ATOM   1757  OH  TYR A 425       7.358  16.200  -7.221  1.00  0.00           O  
ATOM   1758  CZ  TYR A 425       8.284  15.572  -6.418  1.00  0.00           C  
ATOM   1759  N   PHE A 426      12.408  10.524  -3.313  1.00  0.00           N  
ATOM   1760  CA  PHE A 426      13.512   9.814  -2.677  1.00  0.00           C  
ATOM   1761  C   PHE A 426      14.851  10.302  -3.216  1.00  0.00           C  
ATOM   1762  CB  PHE A 426      13.377   8.304  -2.892  1.00  0.00           C  
ATOM   1763  O   PHE A 426      14.983  10.574  -4.411  1.00  0.00           O  
ATOM   1764  CG  PHE A 426      12.257   7.676  -2.107  1.00  0.00           C  
ATOM   1765  CD1 PHE A 426      11.488   8.438  -1.236  1.00  0.00           C  
ATOM   1766  CD2 PHE A 426      11.974   6.323  -2.240  1.00  0.00           C  
ATOM   1767  CE1 PHE A 426      10.451   7.859  -0.508  1.00  0.00           C  
ATOM   1768  CE2 PHE A 426      10.939   5.738  -1.516  1.00  0.00           C  
ATOM   1769  CZ  PHE A 426      10.180   6.508  -0.650  1.00  0.00           C  
ATOM   1770  N   GLN A 427      15.762  10.727  -2.276  1.00  0.00           N  
ATOM   1771  CA  GLN A 427      17.162  10.970  -2.608  1.00  0.00           C  
ATOM   1772  C   GLN A 427      18.067   9.913  -1.983  1.00  0.00           C  
ATOM   1773  CB  GLN A 427      17.589  12.365  -2.148  1.00  0.00           C  
ATOM   1774  O   GLN A 427      17.825   9.466  -0.860  1.00  0.00           O  
ATOM   1775  CG  GLN A 427      18.972  12.776  -2.632  1.00  0.00           C  
ATOM   1776  CD  GLN A 427      19.325  14.204  -2.260  1.00  0.00           C  
ATOM   1777  NE2 GLN A 427      20.328  14.761  -2.930  1.00  0.00           N  
ATOM   1778  OE1 GLN A 427      18.700  14.802  -1.379  1.00  0.00           O  
TER    1779      GLN A 427
ENDMDL
END
