# Supplementary material for: Improving Protein Expression, Stability, and Function with ProteinMPNN
Source: J Am Chem Soc. 2024 Jan 9;146(3):2054–61. doi: 10.1021/jacs.3c10941 (PMC10811672; doi:10.1021/jacs.3c10941)
Supplement: Supplementary file 2 — ja3c10941_si_002.zip [file ja3c10941_si_002.zip › Sumida_Design_Structures_Idealizing_with_ProteinMPNN/TEV/hyperTEV0123_m4_34.pdb]

MODEL     1
ATOM      1  N   GLY A   1     -15.935  17.642  22.809  1.00  0.00           N  
ATOM      2  CA  GLY A   1     -15.341  16.344  23.082  1.00  0.00           C  
ATOM      3  C   GLY A   1     -15.794  15.265  22.117  1.00  0.00           C  
ATOM      4  O   GLY A   1     -15.012  14.386  21.748  1.00  0.00           O  
ATOM      5  N   GLU A   2     -17.093  15.296  21.723  1.00  0.00           N  
ATOM      6  CA  GLU A   2     -17.703  14.363  20.780  1.00  0.00           C  
ATOM      7  C   GLU A   2     -16.997  14.404  19.428  1.00  0.00           C  
ATOM      8  CB  GLU A   2     -19.192  14.671  20.606  1.00  0.00           C  
ATOM      9  O   GLU A   2     -16.820  13.369  18.782  1.00  0.00           O  
ATOM     10  CG  GLU A   2     -19.964  13.583  19.873  1.00  0.00           C  
ATOM     11  CD  GLU A   2     -21.460  13.847  19.810  1.00  0.00           C  
ATOM     12  OE1 GLU A   2     -22.196  13.029  19.213  1.00  0.00           O  
ATOM     13  OE2 GLU A   2     -21.899  14.881  20.360  1.00  0.00           O  
ATOM     14  N   SER A   3     -16.550  15.553  19.016  1.00  0.00           N  
ATOM     15  CA  SER A   3     -15.892  15.728  17.725  1.00  0.00           C  
ATOM     16  C   SER A   3     -14.501  15.103  17.724  1.00  0.00           C  
ATOM     17  CB  SER A   3     -15.793  17.212  17.370  1.00  0.00           C  
ATOM     18  O   SER A   3     -13.960  14.780  16.664  1.00  0.00           O  
ATOM     19  OG  SER A   3     -15.054  17.916  18.352  1.00  0.00           O  
ATOM     20  N   LEU A   4     -13.899  14.913  18.961  1.00  0.00           N  
ATOM     21  CA  LEU A   4     -12.546  14.385  19.095  1.00  0.00           C  
ATOM     22  C   LEU A   4     -12.557  12.860  19.111  1.00  0.00           C  
ATOM     23  CB  LEU A   4     -11.888  14.915  20.372  1.00  0.00           C  
ATOM     24  O   LEU A   4     -11.509  12.226  18.968  1.00  0.00           O  
ATOM     25  CG  LEU A   4     -11.590  16.415  20.408  1.00  0.00           C  
ATOM     26  CD1 LEU A   4     -11.139  16.832  21.804  1.00  0.00           C  
ATOM     27  CD2 LEU A   4     -10.533  16.775  19.370  1.00  0.00           C  
ATOM     28  N   SER A   5     -13.779  12.275  19.251  1.00  0.00           N  
ATOM     29  CA  SER A   5     -13.861  10.827  19.413  1.00  0.00           C  
ATOM     30  C   SER A   5     -14.830  10.212  18.409  1.00  0.00           C  
ATOM     31  CB  SER A   5     -14.296  10.472  20.836  1.00  0.00           C  
ATOM     32  O   SER A   5     -15.974   9.905  18.749  1.00  0.00           O  
ATOM     33  OG  SER A   5     -13.397  11.015  21.787  1.00  0.00           O  
ATOM     34  N   PRO A   6     -14.378  10.212  17.175  1.00  0.00           N  
ATOM     35  CA  PRO A   6     -15.307   9.604  16.221  1.00  0.00           C  
ATOM     36  C   PRO A   6     -15.754   8.205  16.641  1.00  0.00           C  
ATOM     37  CB  PRO A   6     -14.495   9.550  14.924  1.00  0.00           C  
ATOM     38  O   PRO A   6     -15.067   7.543  17.423  1.00  0.00           O  
ATOM     39  CG  PRO A   6     -13.071   9.680  15.359  1.00  0.00           C  
ATOM     40  CD  PRO A   6     -13.046  10.279  16.736  1.00  0.00           C  
ATOM     41  N   GLY A   7     -17.083   7.856  16.369  1.00  0.00           N  
ATOM     42  CA  GLY A   7     -17.678   6.567  16.685  1.00  0.00           C  
ATOM     43  C   GLY A   7     -17.027   5.413  15.948  1.00  0.00           C  
ATOM     44  O   GLY A   7     -16.022   5.597  15.259  1.00  0.00           O  
ATOM     45  N   PRO A   8     -17.533   4.267  16.208  1.00  0.00           N  
ATOM     46  CA  PRO A   8     -17.013   3.064  15.554  1.00  0.00           C  
ATOM     47  C   PRO A   8     -17.084   3.143  14.031  1.00  0.00           C  
ATOM     48  CB  PRO A   8     -17.922   1.953  16.086  1.00  0.00           C  
ATOM     49  O   PRO A   8     -18.016   3.736  13.482  1.00  0.00           O  
ATOM     50  CG  PRO A   8     -18.578   2.541  17.293  1.00  0.00           C  
ATOM     51  CD  PRO A   8     -18.608   4.034  17.140  1.00  0.00           C  
ATOM     52  N   ARG A   9     -16.080   2.656  13.420  1.00  0.00           N  
ATOM     53  CA  ARG A   9     -16.035   2.604  11.963  1.00  0.00           C  
ATOM     54  C   ARG A   9     -15.760   1.186  11.474  1.00  0.00           C  
ATOM     55  CB  ARG A   9     -14.971   3.561  11.422  1.00  0.00           C  
ATOM     56  O   ARG A   9     -14.961   0.462  12.072  1.00  0.00           O  
ATOM     57  CG  ARG A   9     -14.879   3.586   9.904  1.00  0.00           C  
ATOM     58  CD  ARG A   9     -13.909   4.653   9.416  1.00  0.00           C  
ATOM     59  NE  ARG A   9     -14.438   5.998   9.622  1.00  0.00           N  
ATOM     60  NH1 ARG A   9     -15.828   5.958   7.778  1.00  0.00           N  
ATOM     61  NH2 ARG A   9     -15.750   7.815   9.120  1.00  0.00           N  
ATOM     62  CZ  ARG A   9     -15.337   6.587   8.840  1.00  0.00           C  
ATOM     63  N   ASP A  10     -16.397   0.877  10.439  1.00  0.00           N  
ATOM     64  CA  ASP A  10     -16.186  -0.415   9.794  1.00  0.00           C  
ATOM     65  C   ASP A  10     -15.065  -0.337   8.761  1.00  0.00           C  
ATOM     66  CB  ASP A  10     -17.477  -0.903   9.134  1.00  0.00           C  
ATOM     67  O   ASP A  10     -15.235   0.263   7.697  1.00  0.00           O  
ATOM     68  CG  ASP A  10     -17.365  -2.315   8.585  1.00  0.00           C  
ATOM     69  OD1 ASP A  10     -16.313  -2.962   8.775  1.00  0.00           O  
ATOM     70  OD2 ASP A  10     -18.337  -2.783   7.954  1.00  0.00           O  
ATOM     71  N   TYR A  11     -13.890  -1.018   9.037  1.00  0.00           N  
ATOM     72  CA  TYR A  11     -12.748  -0.967   8.130  1.00  0.00           C  
ATOM     73  C   TYR A  11     -12.726  -2.183   7.212  1.00  0.00           C  
ATOM     74  CB  TYR A  11     -11.438  -0.884   8.919  1.00  0.00           C  
ATOM     75  O   TYR A  11     -11.784  -2.368   6.438  1.00  0.00           O  
ATOM     76  CG  TYR A  11     -11.254   0.421   9.655  1.00  0.00           C  
ATOM     77  CD1 TYR A  11     -10.796   1.558   8.994  1.00  0.00           C  
ATOM     78  CD2 TYR A  11     -11.537   0.519  11.013  1.00  0.00           C  
ATOM     79  CE1 TYR A  11     -10.624   2.762   9.668  1.00  0.00           C  
ATOM     80  CE2 TYR A  11     -11.368   1.718  11.698  1.00  0.00           C  
ATOM     81  OH  TYR A  11     -10.743   4.021  11.691  1.00  0.00           O  
ATOM     82  CZ  TYR A  11     -10.912   2.832  11.018  1.00  0.00           C  
ATOM     83  N   ASN A  12     -13.727  -3.010   7.287  1.00  0.00           N  
ATOM     84  CA  ASN A  12     -13.788  -4.259   6.535  1.00  0.00           C  
ATOM     85  C   ASN A  12     -13.822  -4.006   5.031  1.00  0.00           C  
ATOM     86  CB  ASN A  12     -15.003  -5.084   6.963  1.00  0.00           C  
ATOM     87  O   ASN A  12     -13.158  -4.707   4.264  1.00  0.00           O  
ATOM     88  CG  ASN A  12     -14.793  -5.791   8.287  1.00  0.00           C  
ATOM     89  ND2 ASN A  12     -15.883  -6.058   8.997  1.00  0.00           N  
ATOM     90  OD1 ASN A  12     -13.660  -6.094   8.670  1.00  0.00           O  
ATOM     91  N   PRO A  13     -14.490  -2.991   4.616  1.00  0.00           N  
ATOM     92  CA  PRO A  13     -14.483  -2.741   3.173  1.00  0.00           C  
ATOM     93  C   PRO A  13     -13.087  -2.436   2.635  1.00  0.00           C  
ATOM     94  CB  PRO A  13     -15.404  -1.528   3.021  1.00  0.00           C  
ATOM     95  O   PRO A  13     -12.766  -2.799   1.501  1.00  0.00           O  
ATOM     96  CG  PRO A  13     -16.368  -1.636   4.158  1.00  0.00           C  
ATOM     97  CD  PRO A  13     -15.630  -2.144   5.363  1.00  0.00           C  
ATOM     98  N   ILE A  14     -12.269  -1.838   3.445  1.00  0.00           N  
ATOM     99  CA  ILE A  14     -10.892  -1.560   3.054  1.00  0.00           C  
ATOM    100  C   ILE A  14     -10.053  -2.830   3.181  1.00  0.00           C  
ATOM    101  CB  ILE A  14     -10.280  -0.426   3.906  1.00  0.00           C  
ATOM    102  O   ILE A  14      -9.331  -3.200   2.252  1.00  0.00           O  
ATOM    103  CG1 ILE A  14     -11.034   0.888   3.667  1.00  0.00           C  
ATOM    104  CG2 ILE A  14      -8.788  -0.265   3.600  1.00  0.00           C  
ATOM    105  CD1 ILE A  14     -10.657   2.002   4.634  1.00  0.00           C  
ATOM    106  N   SER A  15     -10.202  -3.513   4.304  1.00  0.00           N  
ATOM    107  CA  SER A  15      -9.392  -4.698   4.571  1.00  0.00           C  
ATOM    108  C   SER A  15      -9.654  -5.790   3.540  1.00  0.00           C  
ATOM    109  CB  SER A  15      -9.672  -5.233   5.976  1.00  0.00           C  
ATOM    110  O   SER A  15      -8.745  -6.537   3.175  1.00  0.00           O  
ATOM    111  OG  SER A  15     -11.040  -5.575   6.121  1.00  0.00           O  
ATOM    112  N   ASP A  16     -10.900  -5.889   2.987  1.00  0.00           N  
ATOM    113  CA  ASP A  16     -11.287  -6.918   2.026  1.00  0.00           C  
ATOM    114  C   ASP A  16     -10.610  -6.690   0.676  1.00  0.00           C  
ATOM    115  CB  ASP A  16     -12.807  -6.947   1.853  1.00  0.00           C  
ATOM    116  O   ASP A  16     -10.597  -7.582  -0.176  1.00  0.00           O  
ATOM    117  CG  ASP A  16     -13.526  -7.573   3.036  1.00  0.00           C  
ATOM    118  OD1 ASP A  16     -12.868  -8.231   3.871  1.00  0.00           O  
ATOM    119  OD2 ASP A  16     -14.761  -7.409   3.132  1.00  0.00           O  
ATOM    120  N   THR A  17     -10.017  -5.496   0.498  1.00  0.00           N  
ATOM    121  CA  THR A  17      -9.392  -5.198  -0.786  1.00  0.00           C  
ATOM    122  C   THR A  17      -7.875  -5.346  -0.696  1.00  0.00           C  
ATOM    123  CB  THR A  17      -9.744  -3.777  -1.263  1.00  0.00           C  
ATOM    124  O   THR A  17      -7.172  -5.202  -1.697  1.00  0.00           O  
ATOM    125  CG2 THR A  17     -11.253  -3.562  -1.282  1.00  0.00           C  
ATOM    126  OG1 THR A  17      -9.147  -2.821  -0.378  1.00  0.00           O  
ATOM    127  N   ILE A  18      -7.367  -5.632   0.495  1.00  0.00           N  
ATOM    128  CA  ILE A  18      -5.929  -5.736   0.717  1.00  0.00           C  
ATOM    129  C   ILE A  18      -5.415  -7.058   0.152  1.00  0.00           C  
ATOM    130  CB  ILE A  18      -5.579  -5.623   2.218  1.00  0.00           C  
ATOM    131  O   ILE A  18      -6.049  -8.102   0.323  1.00  0.00           O  
ATOM    132  CG1 ILE A  18      -5.882  -4.210   2.731  1.00  0.00           C  
ATOM    133  CG2 ILE A  18      -4.112  -5.991   2.460  1.00  0.00           C  
ATOM    134  CD1 ILE A  18      -5.721  -4.051   4.237  1.00  0.00           C  
ATOM    135  N   VAL A  19      -4.298  -6.997  -0.551  1.00  0.00           N  
ATOM    136  CA  VAL A  19      -3.661  -8.176  -1.129  1.00  0.00           C  
ATOM    137  C   VAL A  19      -2.232  -8.301  -0.605  1.00  0.00           C  
ATOM    138  CB  VAL A  19      -3.661  -8.121  -2.673  1.00  0.00           C  
ATOM    139  O   VAL A  19      -1.624  -7.307  -0.201  1.00  0.00           O  
ATOM    140  CG1 VAL A  19      -5.089  -8.115  -3.214  1.00  0.00           C  
ATOM    141  CG2 VAL A  19      -2.896  -6.893  -3.162  1.00  0.00           C  
ATOM    142  N   PHE A  20      -1.793  -9.537  -0.539  1.00  0.00           N  
ATOM    143  CA  PHE A  20      -0.399  -9.833  -0.229  1.00  0.00           C  
ATOM    144  C   PHE A  20       0.369 -10.203  -1.492  1.00  0.00           C  
ATOM    145  CB  PHE A  20      -0.305 -10.969   0.795  1.00  0.00           C  
ATOM    146  O   PHE A  20       0.004 -11.150  -2.192  1.00  0.00           O  
ATOM    147  CG  PHE A  20       1.089 -11.207   1.310  1.00  0.00           C  
ATOM    148  CD1 PHE A  20       1.783 -12.361   0.970  1.00  0.00           C  
ATOM    149  CD2 PHE A  20       1.705 -10.275   2.135  1.00  0.00           C  
ATOM    150  CE1 PHE A  20       3.073 -12.584   1.446  1.00  0.00           C  
ATOM    151  CE2 PHE A  20       2.994 -10.490   2.614  1.00  0.00           C  
ATOM    152  CZ  PHE A  20       3.676 -11.646   2.269  1.00  0.00           C  
ATOM    153  N   LEU A  21       1.440  -9.419  -1.737  1.00  0.00           N  
ATOM    154  CA  LEU A  21       2.189  -9.564  -2.980  1.00  0.00           C  
ATOM    155  C   LEU A  21       3.584 -10.119  -2.713  1.00  0.00           C  
ATOM    156  CB  LEU A  21       2.293  -8.218  -3.704  1.00  0.00           C  
ATOM    157  O   LEU A  21       4.278  -9.655  -1.806  1.00  0.00           O  
ATOM    158  CG  LEU A  21       0.977  -7.478  -3.951  1.00  0.00           C  
ATOM    159  CD1 LEU A  21       1.251  -6.043  -4.387  1.00  0.00           C  
ATOM    160  CD2 LEU A  21       0.140  -8.209  -4.995  1.00  0.00           C  
ATOM    161  N   THR A  22       3.897 -11.091  -3.508  1.00  0.00           N  
ATOM    162  CA  THR A  22       5.254 -11.623  -3.469  1.00  0.00           C  
ATOM    163  C   THR A  22       5.864 -11.654  -4.867  1.00  0.00           C  
ATOM    164  CB  THR A  22       5.283 -13.038  -2.862  1.00  0.00           C  
ATOM    165  O   THR A  22       5.371 -12.360  -5.749  1.00  0.00           O  
ATOM    166  CG2 THR A  22       6.711 -13.561  -2.753  1.00  0.00           C  
ATOM    167  OG1 THR A  22       4.698 -13.002  -1.554  1.00  0.00           O  
ATOM    168  N   ASN A  23       6.936 -10.826  -5.039  1.00  0.00           N  
ATOM    169  CA  ASN A  23       7.700 -10.821  -6.281  1.00  0.00           C  
ATOM    170  C   ASN A  23       8.981 -11.641  -6.155  1.00  0.00           C  
ATOM    171  CB  ASN A  23       8.027  -9.388  -6.706  1.00  0.00           C  
ATOM    172  O   ASN A  23       9.878 -11.285  -5.388  1.00  0.00           O  
ATOM    173  CG  ASN A  23       8.739  -9.322  -8.043  1.00  0.00           C  
ATOM    174  ND2 ASN A  23       9.009  -8.110  -8.512  1.00  0.00           N  
ATOM    175  OD1 ASN A  23       9.044 -10.353  -8.649  1.00  0.00           O  
ATOM    176  N   THR A  24       9.023 -12.703  -6.933  1.00  0.00           N  
ATOM    177  CA  THR A  24      10.195 -13.571  -6.973  1.00  0.00           C  
ATOM    178  C   THR A  24      10.933 -13.422  -8.300  1.00  0.00           C  
ATOM    179  CB  THR A  24       9.805 -15.046  -6.762  1.00  0.00           C  
ATOM    180  O   THR A  24      10.397 -13.763  -9.356  1.00  0.00           O  
ATOM    181  CG2 THR A  24      11.041 -15.935  -6.679  1.00  0.00           C  
ATOM    182  OG1 THR A  24       9.059 -15.168  -5.545  1.00  0.00           O  
ATOM    183  N   SER A  25      12.147 -12.772  -8.179  1.00  0.00           N  
ATOM    184  CA  SER A  25      12.962 -12.534  -9.366  1.00  0.00           C  
ATOM    185  C   SER A  25      14.449 -12.662  -9.051  1.00  0.00           C  
ATOM    186  CB  SER A  25      12.673 -11.149  -9.946  1.00  0.00           C  
ATOM    187  O   SER A  25      14.912 -12.186  -8.012  1.00  0.00           O  
ATOM    188  OG  SER A  25      11.309 -11.031 -10.311  1.00  0.00           O  
ATOM    189  N   ASP A  26      15.152 -13.403  -9.908  1.00  0.00           N  
ATOM    190  CA  ASP A  26      16.605 -13.523  -9.822  1.00  0.00           C  
ATOM    191  C   ASP A  26      17.031 -14.077  -8.465  1.00  0.00           C  
ATOM    192  CB  ASP A  26      17.270 -12.167 -10.070  1.00  0.00           C  
ATOM    193  O   ASP A  26      17.966 -13.565  -7.846  1.00  0.00           O  
ATOM    194  CG  ASP A  26      17.087 -11.667 -11.492  1.00  0.00           C  
ATOM    195  OD1 ASP A  26      16.938 -12.497 -12.416  1.00  0.00           O  
ATOM    196  OD2 ASP A  26      17.095 -10.433 -11.692  1.00  0.00           O  
ATOM    197  N   GLY A  27      16.290 -15.085  -7.866  1.00  0.00           N  
ATOM    198  CA  GLY A  27      16.644 -15.753  -6.624  1.00  0.00           C  
ATOM    199  C   GLY A  27      16.258 -14.961  -5.389  1.00  0.00           C  
ATOM    200  O   GLY A  27      16.546 -15.374  -4.264  1.00  0.00           O  
ATOM    201  N   TYR A  28      15.681 -13.769  -5.580  1.00  0.00           N  
ATOM    202  CA  TYR A  28      15.245 -12.937  -4.464  1.00  0.00           C  
ATOM    203  C   TYR A  28      13.725 -12.835  -4.421  1.00  0.00           C  
ATOM    204  CB  TYR A  28      15.860 -11.538  -4.563  1.00  0.00           C  
ATOM    205  O   TYR A  28      13.058 -12.974  -5.449  1.00  0.00           O  
ATOM    206  CG  TYR A  28      17.359 -11.519  -4.383  1.00  0.00           C  
ATOM    207  CD1 TYR A  28      17.927 -11.318  -3.127  1.00  0.00           C  
ATOM    208  CD2 TYR A  28      18.210 -11.702  -5.468  1.00  0.00           C  
ATOM    209  CE1 TYR A  28      19.307 -11.298  -2.957  1.00  0.00           C  
ATOM    210  CE2 TYR A  28      19.591 -11.684  -5.310  1.00  0.00           C  
ATOM    211  OH  TYR A  28      21.497 -11.463  -3.890  1.00  0.00           O  
ATOM    212  CZ  TYR A  28      20.130 -11.482  -4.052  1.00  0.00           C  
ATOM    213  N   SER A  29      13.249 -12.614  -3.176  1.00  0.00           N  
ATOM    214  CA  SER A  29      11.811 -12.456  -2.986  1.00  0.00           C  
ATOM    215  C   SER A  29      11.497 -11.217  -2.154  1.00  0.00           C  
ATOM    216  CB  SER A  29      11.219 -13.695  -2.313  1.00  0.00           C  
ATOM    217  O   SER A  29      12.125 -10.982  -1.120  1.00  0.00           O  
ATOM    218  OG  SER A  29       9.811 -13.584  -2.204  1.00  0.00           O  
ATOM    219  N   ILE A  30      10.643 -10.375  -2.756  1.00  0.00           N  
ATOM    220  CA  ILE A  30      10.142  -9.219  -2.020  1.00  0.00           C  
ATOM    221  C   ILE A  30       8.639  -9.363  -1.795  1.00  0.00           C  
ATOM    222  CB  ILE A  30      10.449  -7.900  -2.764  1.00  0.00           C  
ATOM    223  O   ILE A  30       7.887  -9.636  -2.734  1.00  0.00           O  
ATOM    224  CG1 ILE A  30      11.963  -7.709  -2.910  1.00  0.00           C  
ATOM    225  CG2 ILE A  30       9.815  -6.710  -2.037  1.00  0.00           C  
ATOM    226  CD1 ILE A  30      12.357  -6.482  -3.721  1.00  0.00           C  
ATOM    227  N   SER A  31       8.263  -9.222  -0.499  1.00  0.00           N  
ATOM    228  CA  SER A  31       6.847  -9.323  -0.160  1.00  0.00           C  
ATOM    229  C   SER A  31       6.347  -8.046   0.507  1.00  0.00           C  
ATOM    230  CB  SER A  31       6.600 -10.519   0.760  1.00  0.00           C  
ATOM    231  O   SER A  31       7.013  -7.496   1.386  1.00  0.00           O  
ATOM    232  OG  SER A  31       6.998 -11.726   0.133  1.00  0.00           O  
ATOM    233  N   LEU A  32       5.239  -7.608   0.030  1.00  0.00           N  
ATOM    234  CA  LEU A  32       4.550  -6.476   0.641  1.00  0.00           C  
ATOM    235  C   LEU A  32       3.045  -6.572   0.419  1.00  0.00           C  
ATOM    236  CB  LEU A  32       5.079  -5.157   0.072  1.00  0.00           C  
ATOM    237  O   LEU A  32       2.562  -7.535  -0.182  1.00  0.00           O  
ATOM    238  CG  LEU A  32       5.077  -5.026  -1.451  1.00  0.00           C  
ATOM    239  CD1 LEU A  32       3.741  -4.473  -1.935  1.00  0.00           C  
ATOM    240  CD2 LEU A  32       6.228  -4.138  -1.913  1.00  0.00           C  
ATOM    241  N   TYR A  33       2.334  -5.616   0.914  1.00  0.00           N  
ATOM    242  CA  TYR A  33       0.887  -5.560   0.742  1.00  0.00           C  
ATOM    243  C   TYR A  33       0.508  -4.609  -0.388  1.00  0.00           C  
ATOM    244  CB  TYR A  33       0.206  -5.123   2.042  1.00  0.00           C  
ATOM    245  O   TYR A  33       1.353  -3.863  -0.889  1.00  0.00           O  
ATOM    246  CG  TYR A  33       0.291  -6.148   3.147  1.00  0.00           C  
ATOM    247  CD1 TYR A  33      -0.682  -7.136   3.283  1.00  0.00           C  
ATOM    248  CD2 TYR A  33       1.343  -6.131   4.056  1.00  0.00           C  
ATOM    249  CE1 TYR A  33      -0.609  -8.082   4.300  1.00  0.00           C  
ATOM    250  CE2 TYR A  33       1.426  -7.072   5.077  1.00  0.00           C  
ATOM    251  OH  TYR A  33       0.525  -8.976   6.199  1.00  0.00           O  
ATOM    252  CZ  TYR A  33       0.447  -8.042   5.191  1.00  0.00           C  
ATOM    253  N   GLY A  34      -0.717  -4.686  -0.779  1.00  0.00           N  
ATOM    254  CA  GLY A  34      -1.303  -3.799  -1.771  1.00  0.00           C  
ATOM    255  C   GLY A  34      -2.800  -3.620  -1.601  1.00  0.00           C  
ATOM    256  O   GLY A  34      -3.420  -4.285  -0.769  1.00  0.00           O  
ATOM    257  N   ILE A  35      -3.280  -2.618  -2.325  1.00  0.00           N  
ATOM    258  CA  ILE A  35      -4.707  -2.317  -2.296  1.00  0.00           C  
ATOM    259  C   ILE A  35      -5.335  -2.659  -3.645  1.00  0.00           C  
ATOM    260  CB  ILE A  35      -4.965  -0.834  -1.946  1.00  0.00           C  
ATOM    261  O   ILE A  35      -4.874  -2.190  -4.688  1.00  0.00           O  
ATOM    262  CG1 ILE A  35      -4.283  -0.472  -0.621  1.00  0.00           C  
ATOM    263  CG2 ILE A  35      -6.468  -0.547  -1.885  1.00  0.00           C  
ATOM    264  CD1 ILE A  35      -4.184   1.025  -0.365  1.00  0.00           C  
ATOM    265  N   GLY A  36      -6.382  -3.479  -3.588  1.00  0.00           N  
ATOM    266  CA  GLY A  36      -7.143  -3.758  -4.795  1.00  0.00           C  
ATOM    267  C   GLY A  36      -8.200  -2.710  -5.090  1.00  0.00           C  
ATOM    268  O   GLY A  36      -8.871  -2.224  -4.177  1.00  0.00           O  
ATOM    269  N   PHE A  37      -8.379  -2.329  -6.326  1.00  0.00           N  
ATOM    270  CA  PHE A  37      -9.367  -1.394  -6.854  1.00  0.00           C  
ATOM    271  C   PHE A  37      -9.719  -1.736  -8.297  1.00  0.00           C  
ATOM    272  CB  PHE A  37      -8.847   0.044  -6.767  1.00  0.00           C  
ATOM    273  O   PHE A  37      -8.969  -1.409  -9.219  1.00  0.00           O  
ATOM    274  CG  PHE A  37      -9.890   1.086  -7.074  1.00  0.00           C  
ATOM    275  CD1 PHE A  37     -10.111   1.505  -8.380  1.00  0.00           C  
ATOM    276  CD2 PHE A  37     -10.649   1.646  -6.055  1.00  0.00           C  
ATOM    277  CE1 PHE A  37     -11.075   2.468  -8.667  1.00  0.00           C  
ATOM    278  CE2 PHE A  37     -11.614   2.609  -6.333  1.00  0.00           C  
ATOM    279  CZ  PHE A  37     -11.825   3.020  -7.640  1.00  0.00           C  
ATOM    280  N   GLY A  38     -10.915  -2.416  -8.468  1.00  0.00           N  
ATOM    281  CA  GLY A  38     -11.228  -2.870  -9.814  1.00  0.00           C  
ATOM    282  C   GLY A  38     -10.205  -3.844 -10.368  1.00  0.00           C  
ATOM    283  O   GLY A  38      -9.876  -4.841  -9.721  1.00  0.00           O  
ATOM    284  N   PRO A  39      -9.626  -3.534 -11.594  1.00  0.00           N  
ATOM    285  CA  PRO A  39      -8.603  -4.395 -12.191  1.00  0.00           C  
ATOM    286  C   PRO A  39      -7.188  -4.016 -11.759  1.00  0.00           C  
ATOM    287  CB  PRO A  39      -8.791  -4.176 -13.694  1.00  0.00           C  
ATOM    288  O   PRO A  39      -6.212  -4.483 -12.351  1.00  0.00           O  
ATOM    289  CG  PRO A  39      -9.248  -2.759 -13.820  1.00  0.00           C  
ATOM    290  CD  PRO A  39     -10.138  -2.439 -12.653  1.00  0.00           C  
ATOM    291  N   PHE A  40      -7.131  -3.208 -10.735  1.00  0.00           N  
ATOM    292  CA  PHE A  40      -5.829  -2.639 -10.407  1.00  0.00           C  
ATOM    293  C   PHE A  40      -5.385  -3.072  -9.015  1.00  0.00           C  
ATOM    294  CB  PHE A  40      -5.873  -1.110 -10.492  1.00  0.00           C  
ATOM    295  O   PHE A  40      -6.218  -3.356  -8.152  1.00  0.00           O  
ATOM    296  CG  PHE A  40      -6.395  -0.590 -11.804  1.00  0.00           C  
ATOM    297  CD1 PHE A  40      -5.785  -0.945 -13.001  1.00  0.00           C  
ATOM    298  CD2 PHE A  40      -7.496   0.255 -11.840  1.00  0.00           C  
ATOM    299  CE1 PHE A  40      -6.266  -0.465 -14.217  1.00  0.00           C  
ATOM    300  CE2 PHE A  40      -7.983   0.739 -13.052  1.00  0.00           C  
ATOM    301  CZ  PHE A  40      -7.365   0.379 -14.238  1.00  0.00           C  
ATOM    302  N   ILE A  41      -4.116  -3.122  -8.883  1.00  0.00           N  
ATOM    303  CA  ILE A  41      -3.494  -3.214  -7.567  1.00  0.00           C  
ATOM    304  C   ILE A  41      -2.590  -2.005  -7.337  1.00  0.00           C  
ATOM    305  CB  ILE A  41      -2.686  -4.523  -7.414  1.00  0.00           C  
ATOM    306  O   ILE A  41      -1.737  -1.692  -8.170  1.00  0.00           O  
ATOM    307  CG1 ILE A  41      -3.624  -5.735  -7.441  1.00  0.00           C  
ATOM    308  CG2 ILE A  41      -1.859  -4.500  -6.125  1.00  0.00           C  
ATOM    309  CD1 ILE A  41      -2.904  -7.076  -7.414  1.00  0.00           C  
ATOM    310  N   ILE A  42      -2.845  -1.322  -6.233  1.00  0.00           N  
ATOM    311  CA  ILE A  42      -2.040  -0.178  -5.818  1.00  0.00           C  
ATOM    312  C   ILE A  42      -1.034  -0.613  -4.756  1.00  0.00           C  
ATOM    313  CB  ILE A  42      -2.924   0.970  -5.281  1.00  0.00           C  
ATOM    314  O   ILE A  42      -1.415  -1.145  -3.711  1.00  0.00           O  
ATOM    315  CG1 ILE A  42      -3.961   1.382  -6.332  1.00  0.00           C  
ATOM    316  CG2 ILE A  42      -2.062   2.165  -4.864  1.00  0.00           C  
ATOM    317  CD1 ILE A  42      -5.370   0.886  -6.039  1.00  0.00           C  
ATOM    318  N   THR A  43       0.258  -0.387  -4.997  1.00  0.00           N  
ATOM    319  CA  THR A  43       1.275  -0.804  -4.038  1.00  0.00           C  
ATOM    320  C   THR A  43       2.536   0.043  -4.183  1.00  0.00           C  
ATOM    321  CB  THR A  43       1.630  -2.292  -4.212  1.00  0.00           C  
ATOM    322  O   THR A  43       2.514   1.092  -4.829  1.00  0.00           O  
ATOM    323  CG2 THR A  43       2.404  -2.525  -5.506  1.00  0.00           C  
ATOM    324  OG1 THR A  43       2.433  -2.719  -3.105  1.00  0.00           O  
ATOM    325  N   ASN A  44       3.646  -0.383  -3.474  1.00  0.00           N  
ATOM    326  CA  ASN A  44       4.901   0.360  -3.516  1.00  0.00           C  
ATOM    327  C   ASN A  44       5.724   0.003  -4.751  1.00  0.00           C  
ATOM    328  CB  ASN A  44       5.716   0.110  -2.245  1.00  0.00           C  
ATOM    329  O   ASN A  44       5.707  -1.143  -5.202  1.00  0.00           O  
ATOM    330  CG  ASN A  44       5.016   0.606  -0.995  1.00  0.00           C  
ATOM    331  ND2 ASN A  44       5.173   1.891  -0.698  1.00  0.00           N  
ATOM    332  OD1 ASN A  44       4.339  -0.158  -0.302  1.00  0.00           O  
ATOM    333  N   LEU A  45       6.457   0.984  -5.252  1.00  0.00           N  
ATOM    334  CA  LEU A  45       7.343   0.824  -6.400  1.00  0.00           C  
ATOM    335  C   LEU A  45       8.448  -0.183  -6.099  1.00  0.00           C  
ATOM    336  CB  LEU A  45       7.957   2.170  -6.795  1.00  0.00           C  
ATOM    337  O   LEU A  45       8.887  -0.914  -6.989  1.00  0.00           O  
ATOM    338  CG  LEU A  45       7.042   3.137  -7.549  1.00  0.00           C  
ATOM    339  CD1 LEU A  45       7.715   4.498  -7.695  1.00  0.00           C  
ATOM    340  CD2 LEU A  45       6.672   2.569  -8.915  1.00  0.00           C  
ATOM    341  N   HIS A  46       8.826  -0.208  -4.860  1.00  0.00           N  
ATOM    342  CA  HIS A  46       9.984  -1.028  -4.523  1.00  0.00           C  
ATOM    343  C   HIS A  46       9.627  -2.511  -4.519  1.00  0.00           C  
ATOM    344  CB  HIS A  46      10.552  -0.622  -3.162  1.00  0.00           C  
ATOM    345  O   HIS A  46      10.468  -3.356  -4.202  1.00  0.00           O  
ATOM    346  CG  HIS A  46       9.602  -0.836  -2.027  1.00  0.00           C  
ATOM    347  CD2 HIS A  46       9.267  -1.959  -1.348  1.00  0.00           C  
ATOM    348  ND1 HIS A  46       8.865   0.186  -1.470  1.00  0.00           N  
ATOM    349  CE1 HIS A  46       8.116  -0.300  -0.494  1.00  0.00           C  
ATOM    350  NE2 HIS A  46       8.342  -1.599  -0.399  1.00  0.00           N  
ATOM    351  N   LEU A  47       8.381  -2.854  -4.838  1.00  0.00           N  
ATOM    352  CA  LEU A  47       8.022  -4.246  -5.086  1.00  0.00           C  
ATOM    353  C   LEU A  47       8.805  -4.805  -6.270  1.00  0.00           C  
ATOM    354  CB  LEU A  47       6.519  -4.374  -5.347  1.00  0.00           C  
ATOM    355  O   LEU A  47       9.092  -6.004  -6.319  1.00  0.00           O  
ATOM    356  CG  LEU A  47       6.012  -5.769  -5.717  1.00  0.00           C  
ATOM    357  CD1 LEU A  47       6.198  -6.728  -4.545  1.00  0.00           C  
ATOM    358  CD2 LEU A  47       4.548  -5.711  -6.140  1.00  0.00           C  
ATOM    359  N   PHE A  48       9.166  -3.890  -7.220  1.00  0.00           N  
ATOM    360  CA  PHE A  48       9.813  -4.303  -8.460  1.00  0.00           C  
ATOM    361  C   PHE A  48      11.270  -3.857  -8.485  1.00  0.00           C  
ATOM    362  CB  PHE A  48       9.068  -3.734  -9.671  1.00  0.00           C  
ATOM    363  O   PHE A  48      11.720  -3.244  -9.455  1.00  0.00           O  
ATOM    364  CG  PHE A  48       7.691  -4.309  -9.863  1.00  0.00           C  
ATOM    365  CD1 PHE A  48       7.522  -5.585 -10.385  1.00  0.00           C  
ATOM    366  CD2 PHE A  48       6.565  -3.573  -9.519  1.00  0.00           C  
ATOM    367  CE1 PHE A  48       6.248  -6.120 -10.564  1.00  0.00           C  
ATOM    368  CE2 PHE A  48       5.288  -4.100  -9.694  1.00  0.00           C  
ATOM    369  CZ  PHE A  48       5.132  -5.374 -10.217  1.00  0.00           C  
ATOM    370  N   ARG A  49      12.015  -4.124  -7.355  1.00  0.00           N  
ATOM    371  CA  ARG A  49      13.457  -3.899  -7.351  1.00  0.00           C  
ATOM    372  C   ARG A  49      14.155  -4.804  -8.360  1.00  0.00           C  
ATOM    373  CB  ARG A  49      14.033  -4.130  -5.953  1.00  0.00           C  
ATOM    374  O   ARG A  49      15.187  -4.434  -8.924  1.00  0.00           O  
ATOM    375  CG  ARG A  49      13.723  -3.015  -4.966  1.00  0.00           C  
ATOM    376  CD  ARG A  49      14.420  -3.234  -3.631  1.00  0.00           C  
ATOM    377  NE  ARG A  49      14.124  -2.159  -2.687  1.00  0.00           N  
ATOM    378  NH1 ARG A  49      15.366  -3.058  -0.958  1.00  0.00           N  
ATOM    379  NH2 ARG A  49      14.250  -1.077  -0.665  1.00  0.00           N  
ATOM    380  CZ  ARG A  49      14.581  -2.100  -1.439  1.00  0.00           C  
ATOM    381  N   ARG A  50      13.497  -5.909  -8.432  1.00  0.00           N  
ATOM    382  CA  ARG A  50      13.875  -6.872  -9.461  1.00  0.00           C  
ATOM    383  C   ARG A  50      12.668  -7.284 -10.297  1.00  0.00           C  
ATOM    384  CB  ARG A  50      14.522  -8.107  -8.830  1.00  0.00           C  
ATOM    385  O   ARG A  50      11.527  -7.182  -9.841  1.00  0.00           O  
ATOM    386  CG  ARG A  50      15.839  -7.821  -8.126  1.00  0.00           C  
ATOM    387  CD  ARG A  50      16.401  -9.065  -7.453  1.00  0.00           C  
ATOM    388  NE  ARG A  50      17.689  -8.800  -6.820  1.00  0.00           N  
ATOM    389  NH1 ARG A  50      16.791  -7.858  -4.911  1.00  0.00           N  
ATOM    390  NH2 ARG A  50      19.065  -8.039  -5.145  1.00  0.00           N  
ATOM    391  CZ  ARG A  50      17.846  -8.233  -5.627  1.00  0.00           C  
ATOM    392  N   ASN A  51      12.962  -7.617 -11.503  1.00  0.00           N  
ATOM    393  CA  ASN A  51      11.875  -7.899 -12.434  1.00  0.00           C  
ATOM    394  C   ASN A  51      12.168  -9.136 -13.279  1.00  0.00           C  
ATOM    395  CB  ASN A  51      11.612  -6.691 -13.335  1.00  0.00           C  
ATOM    396  O   ASN A  51      13.190  -9.796 -13.087  1.00  0.00           O  
ATOM    397  CG  ASN A  51      10.188  -6.646 -13.852  1.00  0.00           C  
ATOM    398  ND2 ASN A  51       9.866  -5.609 -14.616  1.00  0.00           N  
ATOM    399  OD1 ASN A  51       9.383  -7.536 -13.566  1.00  0.00           O  
ATOM    400  N   ASN A  52      11.257  -9.536 -14.120  1.00  0.00           N  
ATOM    401  CA  ASN A  52      11.378 -10.696 -14.995  1.00  0.00           C  
ATOM    402  C   ASN A  52      11.272 -12.002 -14.213  1.00  0.00           C  
ATOM    403  CB  ASN A  52      12.696 -10.648 -15.772  1.00  0.00           C  
ATOM    404  O   ASN A  52      11.999 -12.958 -14.490  1.00  0.00           O  
ATOM    405  CG  ASN A  52      12.721 -11.614 -16.940  1.00  0.00           C  
ATOM    406  ND2 ASN A  52      13.914 -12.065 -17.311  1.00  0.00           N  
ATOM    407  OD1 ASN A  52      11.678 -11.951 -17.505  1.00  0.00           O  
ATOM    408  N   GLY A  53      10.380 -12.041 -13.287  1.00  0.00           N  
ATOM    409  CA  GLY A  53      10.096 -13.212 -12.472  1.00  0.00           C  
ATOM    410  C   GLY A  53       8.613 -13.501 -12.342  1.00  0.00           C  
ATOM    411  O   GLY A  53       7.865 -13.392 -13.316  1.00  0.00           O  
ATOM    412  N   THR A  54       8.260 -14.034 -11.126  1.00  0.00           N  
ATOM    413  CA  THR A  54       6.884 -14.430 -10.845  1.00  0.00           C  
ATOM    414  C   THR A  54       6.283 -13.554  -9.750  1.00  0.00           C  
ATOM    415  CB  THR A  54       6.803 -15.909 -10.425  1.00  0.00           C  
ATOM    416  O   THR A  54       6.930 -13.288  -8.734  1.00  0.00           O  
ATOM    417  CG2 THR A  54       5.359 -16.333 -10.178  1.00  0.00           C  
ATOM    418  OG1 THR A  54       7.357 -16.726 -11.464  1.00  0.00           O  
ATOM    419  N   LEU A  55       5.103 -13.007 -10.040  1.00  0.00           N  
ATOM    420  CA  LEU A  55       4.355 -12.275  -9.024  1.00  0.00           C  
ATOM    421  C   LEU A  55       3.203 -13.117  -8.485  1.00  0.00           C  
ATOM    422  CB  LEU A  55       3.817 -10.961  -9.597  1.00  0.00           C  
ATOM    423  O   LEU A  55       2.335 -13.549  -9.247  1.00  0.00           O  
ATOM    424  CG  LEU A  55       2.994 -10.092  -8.645  1.00  0.00           C  
ATOM    425  CD1 LEU A  55       3.873  -9.566  -7.515  1.00  0.00           C  
ATOM    426  CD2 LEU A  55       2.341  -8.941  -9.401  1.00  0.00           C  
ATOM    427  N   THR A  56       3.223 -13.397  -7.202  1.00  0.00           N  
ATOM    428  CA  THR A  56       2.136 -14.102  -6.532  1.00  0.00           C  
ATOM    429  C   THR A  56       1.242 -13.123  -5.775  1.00  0.00           C  
ATOM    430  CB  THR A  56       2.675 -15.166  -5.560  1.00  0.00           C  
ATOM    431  O   THR A  56       1.727 -12.335  -4.961  1.00  0.00           O  
ATOM    432  CG2 THR A  56       1.536 -15.927  -4.889  1.00  0.00           C  
ATOM    433  OG1 THR A  56       3.494 -16.094  -6.282  1.00  0.00           O  
ATOM    434  N   VAL A  57      -0.074 -13.201  -6.066  1.00  0.00           N  
ATOM    435  CA  VAL A  57      -1.052 -12.337  -5.413  1.00  0.00           C  
ATOM    436  C   VAL A  57      -1.974 -13.176  -4.531  1.00  0.00           C  
ATOM    437  CB  VAL A  57      -1.882 -11.539  -6.444  1.00  0.00           C  
ATOM    438  O   VAL A  57      -2.684 -14.055  -5.024  1.00  0.00           O  
ATOM    439  CG1 VAL A  57      -2.826 -10.565  -5.739  1.00  0.00           C  
ATOM    440  CG2 VAL A  57      -0.960 -10.792  -7.406  1.00  0.00           C  
ATOM    441  N   THR A  58      -1.921 -12.910  -3.234  1.00  0.00           N  
ATOM    442  CA  THR A  58      -2.847 -13.530  -2.292  1.00  0.00           C  
ATOM    443  C   THR A  58      -3.935 -12.544  -1.876  1.00  0.00           C  
ATOM    444  CB  THR A  58      -2.111 -14.045  -1.041  1.00  0.00           C  
ATOM    445  O   THR A  58      -3.640 -11.481  -1.327  1.00  0.00           O  
ATOM    446  CG2 THR A  58      -3.061 -14.797  -0.115  1.00  0.00           C  
ATOM    447  OG1 THR A  58      -1.056 -14.927  -1.444  1.00  0.00           O  
ATOM    448  N   SER A  59      -5.157 -12.867  -2.213  1.00  0.00           N  
ATOM    449  CA  SER A  59      -6.310 -12.036  -1.884  1.00  0.00           C  
ATOM    450  C   SER A  59      -7.433 -12.867  -1.271  1.00  0.00           C  
ATOM    451  CB  SER A  59      -6.822 -11.312  -3.129  1.00  0.00           C  
ATOM    452  O   SER A  59      -7.251 -14.052  -0.985  1.00  0.00           O  
ATOM    453  OG  SER A  59      -7.467 -12.217  -4.009  1.00  0.00           O  
ATOM    454  N   ILE A  60      -8.583 -12.220  -1.095  1.00  0.00           N  
ATOM    455  CA  ILE A  60      -9.747 -12.925  -0.568  1.00  0.00           C  
ATOM    456  C   ILE A  60     -10.272 -13.906  -1.613  1.00  0.00           C  
ATOM    457  CB  ILE A  60     -10.862 -11.941  -0.149  1.00  0.00           C  
ATOM    458  O   ILE A  60     -11.006 -14.841  -1.283  1.00  0.00           O  
ATOM    459  CG1 ILE A  60     -11.321 -11.110  -1.353  1.00  0.00           C  
ATOM    460  CG2 ILE A  60     -10.383 -11.036   0.990  1.00  0.00           C  
ATOM    461  CD1 ILE A  60     -12.615 -10.343  -1.117  1.00  0.00           C  
ATOM    462  N   HIS A  61      -9.874 -13.636  -2.808  1.00  0.00           N  
ATOM    463  CA  HIS A  61     -10.334 -14.472  -3.912  1.00  0.00           C  
ATOM    464  C   HIS A  61      -9.414 -15.671  -4.115  1.00  0.00           C  
ATOM    465  CB  HIS A  61     -10.423 -13.654  -5.201  1.00  0.00           C  
ATOM    466  O   HIS A  61      -9.657 -16.502  -4.993  1.00  0.00           O  
ATOM    467  CG  HIS A  61     -11.389 -12.514  -5.123  1.00  0.00           C  
ATOM    468  CD2 HIS A  61     -11.207 -11.182  -5.281  1.00  0.00           C  
ATOM    469  ND1 HIS A  61     -12.728 -12.691  -4.850  1.00  0.00           N  
ATOM    470  CE1 HIS A  61     -13.329 -11.513  -4.843  1.00  0.00           C  
ATOM    471  NE2 HIS A  61     -12.428 -10.581  -5.102  1.00  0.00           N  
ATOM    472  N   GLY A  62      -8.365 -15.730  -3.362  1.00  0.00           N  
ATOM    473  CA  GLY A  62      -7.421 -16.827  -3.499  1.00  0.00           C  
ATOM    474  C   GLY A  62      -6.052 -16.381  -3.977  1.00  0.00           C  
ATOM    475  O   GLY A  62      -5.682 -15.216  -3.815  1.00  0.00           O  
ATOM    476  N   VAL A  63      -5.337 -17.345  -4.430  1.00  0.00           N  
ATOM    477  CA  VAL A  63      -3.971 -17.083  -4.869  1.00  0.00           C  
ATOM    478  C   VAL A  63      -3.921 -17.023  -6.394  1.00  0.00           C  
ATOM    479  CB  VAL A  63      -2.990 -18.156  -4.345  1.00  0.00           C  
ATOM    480  O   VAL A  63      -4.487 -17.882  -7.074  1.00  0.00           O  
ATOM    481  CG1 VAL A  63      -1.571 -17.878  -4.839  1.00  0.00           C  
ATOM    482  CG2 VAL A  63      -3.026 -18.211  -2.819  1.00  0.00           C  
ATOM    483  N   PHE A  64      -3.354 -15.964  -6.887  1.00  0.00           N  
ATOM    484  CA  PHE A  64      -3.165 -15.763  -8.319  1.00  0.00           C  
ATOM    485  C   PHE A  64      -1.691 -15.557  -8.646  1.00  0.00           C  
ATOM    486  CB  PHE A  64      -3.984 -14.564  -8.807  1.00  0.00           C  
ATOM    487  O   PHE A  64      -0.998 -14.801  -7.963  1.00  0.00           O  
ATOM    488  CG  PHE A  64      -3.976 -14.392 -10.302  1.00  0.00           C  
ATOM    489  CD1 PHE A  64      -2.993 -13.630 -10.923  1.00  0.00           C  
ATOM    490  CD2 PHE A  64      -4.952 -14.991 -11.087  1.00  0.00           C  
ATOM    491  CE1 PHE A  64      -2.984 -13.470 -12.307  1.00  0.00           C  
ATOM    492  CE2 PHE A  64      -4.949 -14.835 -12.470  1.00  0.00           C  
ATOM    493  CZ  PHE A  64      -3.965 -14.073 -13.078  1.00  0.00           C  
ATOM    494  N   THR A  65      -1.265 -16.226  -9.750  1.00  0.00           N  
ATOM    495  CA  THR A  65       0.145 -16.125 -10.109  1.00  0.00           C  
ATOM    496  C   THR A  65       0.305 -15.576 -11.523  1.00  0.00           C  
ATOM    497  CB  THR A  65       0.848 -17.492 -10.003  1.00  0.00           C  
ATOM    498  O   THR A  65      -0.355 -16.041 -12.454  1.00  0.00           O  
ATOM    499  CG2 THR A  65       2.321 -17.383 -10.382  1.00  0.00           C  
ATOM    500  OG1 THR A  65       0.746 -17.971  -8.657  1.00  0.00           O  
ATOM    501  N   VAL A  66       1.155 -14.500 -11.554  1.00  0.00           N  
ATOM    502  CA  VAL A  66       1.622 -14.001 -12.844  1.00  0.00           C  
ATOM    503  C   VAL A  66       3.011 -14.561 -13.142  1.00  0.00           C  
ATOM    504  CB  VAL A  66       1.651 -12.457 -12.878  1.00  0.00           C  
ATOM    505  O   VAL A  66       3.970 -14.277 -12.420  1.00  0.00           O  
ATOM    506  CG1 VAL A  66       2.129 -11.956 -14.240  1.00  0.00           C  
ATOM    507  CG2 VAL A  66       0.270 -11.890 -12.552  1.00  0.00           C  
ATOM    508  N   GLY A  67       3.190 -15.400 -14.157  1.00  0.00           N  
ATOM    509  CA  GLY A  67       4.395 -16.159 -14.450  1.00  0.00           C  
ATOM    510  C   GLY A  67       5.535 -15.296 -14.957  1.00  0.00           C  
ATOM    511  O   GLY A  67       6.705 -15.655 -14.811  1.00  0.00           O  
ATOM    512  N   ASN A  68       5.206 -14.154 -15.454  1.00  0.00           N  
ATOM    513  CA  ASN A  68       6.197 -13.215 -15.966  1.00  0.00           C  
ATOM    514  C   ASN A  68       5.812 -11.770 -15.658  1.00  0.00           C  
ATOM    515  CB  ASN A  68       6.388 -13.404 -17.473  1.00  0.00           C  
ATOM    516  O   ASN A  68       4.898 -11.222 -16.276  1.00  0.00           O  
ATOM    517  CG  ASN A  68       7.519 -12.560 -18.028  1.00  0.00           C  
ATOM    518  ND2 ASN A  68       7.867 -12.792 -19.289  1.00  0.00           N  
ATOM    519  OD1 ASN A  68       8.075 -11.709 -17.330  1.00  0.00           O  
ATOM    520  N   THR A  69       6.553 -11.147 -14.697  1.00  0.00           N  
ATOM    521  CA  THR A  69       6.212  -9.809 -14.227  1.00  0.00           C  
ATOM    522  C   THR A  69       6.448  -8.775 -15.324  1.00  0.00           C  
ATOM    523  CB  THR A  69       7.028  -9.431 -12.977  1.00  0.00           C  
ATOM    524  O   THR A  69       5.911  -7.667 -15.266  1.00  0.00           O  
ATOM    525  CG2 THR A  69       6.616 -10.275 -11.776  1.00  0.00           C  
ATOM    526  OG1 THR A  69       8.421  -9.642 -13.241  1.00  0.00           O  
ATOM    527  N   THR A  70       7.155  -9.074 -16.412  1.00  0.00           N  
ATOM    528  CA  THR A  70       7.436  -8.127 -17.485  1.00  0.00           C  
ATOM    529  C   THR A  70       6.202  -7.915 -18.357  1.00  0.00           C  
ATOM    530  CB  THR A  70       8.610  -8.605 -18.360  1.00  0.00           C  
ATOM    531  O   THR A  70       6.134  -6.952 -19.123  1.00  0.00           O  
ATOM    532  CG2 THR A  70       9.873  -8.798 -17.528  1.00  0.00           C  
ATOM    533  OG1 THR A  70       8.262  -9.851 -18.976  1.00  0.00           O  
ATOM    534  N   THR A  71       5.274  -8.760 -18.215  1.00  0.00           N  
ATOM    535  CA  THR A  71       4.062  -8.664 -19.021  1.00  0.00           C  
ATOM    536  C   THR A  71       3.032  -7.766 -18.343  1.00  0.00           C  
ATOM    537  CB  THR A  71       3.448 -10.053 -19.275  1.00  0.00           C  
ATOM    538  O   THR A  71       2.009  -7.425 -18.940  1.00  0.00           O  
ATOM    539  CG2 THR A  71       4.456 -10.988 -19.936  1.00  0.00           C  
ATOM    540  OG1 THR A  71       3.034 -10.622 -18.026  1.00  0.00           O  
ATOM    541  N   LEU A  72       3.311  -7.374 -17.121  1.00  0.00           N  
ATOM    542  CA  LEU A  72       2.374  -6.544 -16.373  1.00  0.00           C  
ATOM    543  C   LEU A  72       2.402  -5.104 -16.875  1.00  0.00           C  
ATOM    544  CB  LEU A  72       2.699  -6.582 -14.878  1.00  0.00           C  
ATOM    545  O   LEU A  72       3.465  -4.583 -17.219  1.00  0.00           O  
ATOM    546  CG  LEU A  72       2.422  -7.902 -14.157  1.00  0.00           C  
ATOM    547  CD1 LEU A  72       3.035  -7.883 -12.761  1.00  0.00           C  
ATOM    548  CD2 LEU A  72       0.922  -8.167 -14.084  1.00  0.00           C  
ATOM    549  N   GLN A  73       1.236  -4.552 -16.952  1.00  0.00           N  
ATOM    550  CA  GLN A  73       1.127  -3.127 -17.244  1.00  0.00           C  
ATOM    551  C   GLN A  73       1.181  -2.297 -15.965  1.00  0.00           C  
ATOM    552  CB  GLN A  73      -0.165  -2.832 -18.008  1.00  0.00           C  
ATOM    553  O   GLN A  73       0.355  -2.477 -15.067  1.00  0.00           O  
ATOM    554  CG  GLN A  73      -0.234  -3.492 -19.378  1.00  0.00           C  
ATOM    555  CD  GLN A  73      -1.516  -3.169 -20.121  1.00  0.00           C  
ATOM    556  NE2 GLN A  73      -1.422  -3.044 -21.441  1.00  0.00           N  
ATOM    557  OE1 GLN A  73      -2.584  -3.034 -19.515  1.00  0.00           O  
ATOM    558  N   LEU A  74       2.216  -1.420 -15.949  1.00  0.00           N  
ATOM    559  CA  LEU A  74       2.467  -0.646 -14.739  1.00  0.00           C  
ATOM    560  C   LEU A  74       2.326   0.848 -15.011  1.00  0.00           C  
ATOM    561  CB  LEU A  74       3.863  -0.947 -14.189  1.00  0.00           C  
ATOM    562  O   LEU A  74       2.708   1.327 -16.081  1.00  0.00           O  
ATOM    563  CG  LEU A  74       4.233  -2.425 -14.052  1.00  0.00           C  
ATOM    564  CD1 LEU A  74       5.693  -2.569 -13.635  1.00  0.00           C  
ATOM    565  CD2 LEU A  74       3.315  -3.116 -13.050  1.00  0.00           C  
ATOM    566  N   HIS A  75       1.704   1.475 -14.085  1.00  0.00           N  
ATOM    567  CA  HIS A  75       1.692   2.933 -14.078  1.00  0.00           C  
ATOM    568  C   HIS A  75       2.386   3.484 -12.836  1.00  0.00           C  
ATOM    569  CB  HIS A  75       0.257   3.457 -14.153  1.00  0.00           C  
ATOM    570  O   HIS A  75       1.886   3.326 -11.720  1.00  0.00           O  
ATOM    571  CG  HIS A  75       0.165   4.950 -14.199  1.00  0.00           C  
ATOM    572  CD2 HIS A  75      -0.249   5.843 -13.270  1.00  0.00           C  
ATOM    573  ND1 HIS A  75       0.524   5.684 -15.308  1.00  0.00           N  
ATOM    574  CE1 HIS A  75       0.335   6.969 -15.058  1.00  0.00           C  
ATOM    575  NE2 HIS A  75      -0.134   7.092 -13.829  1.00  0.00           N  
ATOM    576  N   LEU A  76       3.515   4.190 -13.073  1.00  0.00           N  
ATOM    577  CA  LEU A  76       4.304   4.752 -11.983  1.00  0.00           C  
ATOM    578  C   LEU A  76       3.821   6.156 -11.631  1.00  0.00           C  
ATOM    579  CB  LEU A  76       5.788   4.790 -12.359  1.00  0.00           C  
ATOM    580  O   LEU A  76       3.615   6.987 -12.518  1.00  0.00           O  
ATOM    581  CG  LEU A  76       6.504   3.440 -12.428  1.00  0.00           C  
ATOM    582  CD1 LEU A  76       6.026   2.648 -13.641  1.00  0.00           C  
ATOM    583  CD2 LEU A  76       8.015   3.638 -12.474  1.00  0.00           C  
ATOM    584  N   ILE A  77       3.649   6.317 -10.329  1.00  0.00           N  
ATOM    585  CA  ILE A  77       3.289   7.654  -9.871  1.00  0.00           C  
ATOM    586  C   ILE A  77       4.553   8.483  -9.651  1.00  0.00           C  
ATOM    587  CB  ILE A  77       2.450   7.601  -8.574  1.00  0.00           C  
ATOM    588  O   ILE A  77       5.382   8.147  -8.802  1.00  0.00           O  
ATOM    589  CG1 ILE A  77       1.254   6.659  -8.751  1.00  0.00           C  
ATOM    590  CG2 ILE A  77       1.987   9.004  -8.172  1.00  0.00           C  
ATOM    591  CD1 ILE A  77       0.287   7.084  -9.847  1.00  0.00           C  
ATOM    592  N   GLU A  78       4.681   9.508 -10.382  1.00  0.00           N  
ATOM    593  CA  GLU A  78       5.912  10.292 -10.414  1.00  0.00           C  
ATOM    594  C   GLU A  78       6.246  10.852  -9.035  1.00  0.00           C  
ATOM    595  CB  GLU A  78       5.797  11.431 -11.430  1.00  0.00           C  
ATOM    596  O   GLU A  78       5.378  11.405  -8.356  1.00  0.00           O  
ATOM    597  CG  GLU A  78       7.121  12.113 -11.743  1.00  0.00           C  
ATOM    598  CD  GLU A  78       7.001  13.203 -12.795  1.00  0.00           C  
ATOM    599  OE1 GLU A  78       8.024  13.847 -13.122  1.00  0.00           O  
ATOM    600  OE2 GLU A  78       5.875  13.416 -13.297  1.00  0.00           O  
ATOM    601  N   GLY A  79       7.523  10.636  -8.643  1.00  0.00           N  
ATOM    602  CA  GLY A  79       8.070  11.245  -7.441  1.00  0.00           C  
ATOM    603  C   GLY A  79       7.643  10.540  -6.168  1.00  0.00           C  
ATOM    604  O   GLY A  79       7.878  11.040  -5.066  1.00  0.00           O  
ATOM    605  N   ARG A  80       6.941   9.385  -6.347  1.00  0.00           N  
ATOM    606  CA  ARG A  80       6.397   8.685  -5.188  1.00  0.00           C  
ATOM    607  C   ARG A  80       6.711   7.194  -5.250  1.00  0.00           C  
ATOM    608  CB  ARG A  80       4.884   8.899  -5.093  1.00  0.00           C  
ATOM    609  O   ARG A  80       6.835   6.626  -6.337  1.00  0.00           O  
ATOM    610  CG  ARG A  80       4.475  10.356  -4.954  1.00  0.00           C  
ATOM    611  CD  ARG A  80       2.963  10.525  -5.002  1.00  0.00           C  
ATOM    612  NE  ARG A  80       2.575  11.930  -4.929  1.00  0.00           N  
ATOM    613  NH1 ARG A  80       1.794  11.817  -2.758  1.00  0.00           N  
ATOM    614  NH2 ARG A  80       1.713  13.798  -3.907  1.00  0.00           N  
ATOM    615  CZ  ARG A  80       2.028  12.512  -3.865  1.00  0.00           C  
ATOM    616  N   ASP A  81       6.965   6.596  -4.089  1.00  0.00           N  
ATOM    617  CA  ASP A  81       7.074   5.143  -3.998  1.00  0.00           C  
ATOM    618  C   ASP A  81       5.701   4.481  -4.106  1.00  0.00           C  
ATOM    619  CB  ASP A  81       7.753   4.736  -2.689  1.00  0.00           C  
ATOM    620  O   ASP A  81       5.208   3.903  -3.135  1.00  0.00           O  
ATOM    621  CG  ASP A  81       8.053   3.249  -2.614  1.00  0.00           C  
ATOM    622  OD1 ASP A  81       8.119   2.586  -3.671  1.00  0.00           O  
ATOM    623  OD2 ASP A  81       8.222   2.736  -1.486  1.00  0.00           O  
ATOM    624  N   LEU A  82       5.037   4.737  -5.227  1.00  0.00           N  
ATOM    625  CA  LEU A  82       3.679   4.290  -5.516  1.00  0.00           C  
ATOM    626  C   LEU A  82       3.550   3.845  -6.968  1.00  0.00           C  
ATOM    627  CB  LEU A  82       2.673   5.406  -5.221  1.00  0.00           C  
ATOM    628  O   LEU A  82       4.012   4.538  -7.878  1.00  0.00           O  
ATOM    629  CG  LEU A  82       1.199   4.998  -5.183  1.00  0.00           C  
ATOM    630  CD1 LEU A  82       0.931   4.090  -3.987  1.00  0.00           C  
ATOM    631  CD2 LEU A  82       0.304   6.231  -5.137  1.00  0.00           C  
ATOM    632  N   ILE A  83       2.887   2.659  -7.124  1.00  0.00           N  
ATOM    633  CA  ILE A  83       2.701   2.136  -8.473  1.00  0.00           C  
ATOM    634  C   ILE A  83       1.306   1.528  -8.603  1.00  0.00           C  
ATOM    635  CB  ILE A  83       3.779   1.087  -8.826  1.00  0.00           C  
ATOM    636  O   ILE A  83       0.742   1.040  -7.621  1.00  0.00           O  
ATOM    637  CG1 ILE A  83       3.674   0.690 -10.304  1.00  0.00           C  
ATOM    638  CG2 ILE A  83       3.654  -0.141  -7.920  1.00  0.00           C  
ATOM    639  CD1 ILE A  83       4.840  -0.153 -10.802  1.00  0.00           C  
ATOM    640  N   ILE A  84       0.702   1.635  -9.801  1.00  0.00           N  
ATOM    641  CA  ILE A  84      -0.552   0.970 -10.138  1.00  0.00           C  
ATOM    642  C   ILE A  84      -0.283  -0.178 -11.107  1.00  0.00           C  
ATOM    643  CB  ILE A  84      -1.570   1.960 -10.748  1.00  0.00           C  
ATOM    644  O   ILE A  84       0.319   0.022 -12.165  1.00  0.00           O  
ATOM    645  CG1 ILE A  84      -1.798   3.143  -9.800  1.00  0.00           C  
ATOM    646  CG2 ILE A  84      -2.889   1.250 -11.065  1.00  0.00           C  
ATOM    647  CD1 ILE A  84      -2.609   4.278 -10.411  1.00  0.00           C  
ATOM    648  N   ILE A  85      -0.738  -1.349 -10.681  1.00  0.00           N  
ATOM    649  CA  ILE A  85      -0.560  -2.532 -11.514  1.00  0.00           C  
ATOM    650  C   ILE A  85      -1.893  -2.922 -12.150  1.00  0.00           C  
ATOM    651  CB  ILE A  85       0.012  -3.715 -10.701  1.00  0.00           C  
ATOM    652  O   ILE A  85      -2.872  -3.179 -11.445  1.00  0.00           O  
ATOM    653  CG1 ILE A  85       1.270  -3.282  -9.940  1.00  0.00           C  
ATOM    654  CG2 ILE A  85       0.309  -4.907 -11.617  1.00  0.00           C  
ATOM    655  CD1 ILE A  85       1.759  -4.300  -8.920  1.00  0.00           C  
ATOM    656  N   ARG A  86      -1.855  -2.921 -13.439  1.00  0.00           N  
ATOM    657  CA  ARG A  86      -3.013  -3.473 -14.135  1.00  0.00           C  
ATOM    658  C   ARG A  86      -2.911  -4.990 -14.250  1.00  0.00           C  
ATOM    659  CB  ARG A  86      -3.152  -2.850 -15.526  1.00  0.00           C  
ATOM    660  O   ARG A  86      -2.009  -5.509 -14.911  1.00  0.00           O  
ATOM    661  CG  ARG A  86      -4.442  -3.220 -16.240  1.00  0.00           C  
ATOM    662  CD  ARG A  86      -4.604  -2.453 -17.545  1.00  0.00           C  
ATOM    663  NE  ARG A  86      -5.874  -2.759 -18.197  1.00  0.00           N  
ATOM    664  NH1 ARG A  86      -5.594  -1.245 -19.918  1.00  0.00           N  
ATOM    665  NH2 ARG A  86      -7.486  -2.534 -19.817  1.00  0.00           N  
ATOM    666  CZ  ARG A  86      -6.315  -2.179 -19.309  1.00  0.00           C  
ATOM    667  N   MET A  87      -3.933  -5.633 -13.649  1.00  0.00           N  
ATOM    668  CA  MET A  87      -3.900  -7.092 -13.606  1.00  0.00           C  
ATOM    669  C   MET A  87      -4.476  -7.687 -14.886  1.00  0.00           C  
ATOM    670  CB  MET A  87      -4.673  -7.612 -12.393  1.00  0.00           C  
ATOM    671  O   MET A  87      -5.257  -7.036 -15.582  1.00  0.00           O  
ATOM    672  CG  MET A  87      -4.108  -7.149 -11.060  1.00  0.00           C  
ATOM    673  SD  MET A  87      -2.366  -7.672 -10.815  1.00  0.00           S  
ATOM    674  CE  MET A  87      -2.592  -9.464 -10.641  1.00  0.00           C  
ATOM    675  N   PRO A  88      -4.007  -8.914 -15.221  1.00  0.00           N  
ATOM    676  CA  PRO A  88      -4.553  -9.593 -16.398  1.00  0.00           C  
ATOM    677  C   PRO A  88      -6.068  -9.769 -16.328  1.00  0.00           C  
ATOM    678  CB  PRO A  88      -3.845 -10.950 -16.383  1.00  0.00           C  
ATOM    679  O   PRO A  88      -6.646  -9.747 -15.239  1.00  0.00           O  
ATOM    680  CG  PRO A  88      -2.628 -10.737 -15.542  1.00  0.00           C  
ATOM    681  CD  PRO A  88      -2.934  -9.682 -14.518  1.00  0.00           C  
ATOM    682  N   LYS A  89      -6.685  -9.953 -17.406  1.00  0.00           N  
ATOM    683  CA  LYS A  89      -8.137  -9.998 -17.546  1.00  0.00           C  
ATOM    684  C   LYS A  89      -8.727 -11.175 -16.774  1.00  0.00           C  
ATOM    685  CB  LYS A  89      -8.533 -10.088 -19.021  1.00  0.00           C  
ATOM    686  O   LYS A  89      -9.887 -11.132 -16.358  1.00  0.00           O  
ATOM    687  CG  LYS A  89      -8.316  -8.798 -19.799  1.00  0.00           C  
ATOM    688  CD  LYS A  89      -8.834  -8.914 -21.227  1.00  0.00           C  
ATOM    689  CE  LYS A  89      -8.621  -7.623 -22.006  1.00  0.00           C  
ATOM    690  NZ  LYS A  89      -9.101  -7.741 -23.415  1.00  0.00           N  
ATOM    691  N   ASP A  90      -7.948 -12.229 -16.586  1.00  0.00           N  
ATOM    692  CA  ASP A  90      -8.464 -13.402 -15.887  1.00  0.00           C  
ATOM    693  C   ASP A  90      -8.338 -13.238 -14.374  1.00  0.00           C  
ATOM    694  CB  ASP A  90      -7.729 -14.664 -16.343  1.00  0.00           C  
ATOM    695  O   ASP A  90      -8.674 -14.150 -13.616  1.00  0.00           O  
ATOM    696  CG  ASP A  90      -6.228 -14.585 -16.132  1.00  0.00           C  
ATOM    697  OD1 ASP A  90      -5.699 -13.473 -15.922  1.00  0.00           O  
ATOM    698  OD2 ASP A  90      -5.567 -15.646 -16.179  1.00  0.00           O  
ATOM    699  N   PHE A  91      -7.807 -12.081 -13.912  1.00  0.00           N  
ATOM    700  CA  PHE A  91      -7.770 -11.710 -12.503  1.00  0.00           C  
ATOM    701  C   PHE A  91      -9.090 -11.082 -12.073  1.00  0.00           C  
ATOM    702  CB  PHE A  91      -6.614 -10.741 -12.231  1.00  0.00           C  
ATOM    703  O   PHE A  91      -9.575 -10.145 -12.711  1.00  0.00           O  
ATOM    704  CG  PHE A  91      -6.408 -10.437 -10.772  1.00  0.00           C  
ATOM    705  CD1 PHE A  91      -6.937  -9.283 -10.207  1.00  0.00           C  
ATOM    706  CD2 PHE A  91      -5.683 -11.305  -9.966  1.00  0.00           C  
ATOM    707  CE1 PHE A  91      -6.747  -8.999  -8.856  1.00  0.00           C  
ATOM    708  CE2 PHE A  91      -5.489 -11.027  -8.615  1.00  0.00           C  
ATOM    709  CZ  PHE A  91      -6.021  -9.873  -8.063  1.00  0.00           C  
ATOM    710  N   PRO A  92      -9.714 -11.705 -11.005  1.00  0.00           N  
ATOM    711  CA  PRO A  92     -10.993 -11.137 -10.572  1.00  0.00           C  
ATOM    712  C   PRO A  92     -10.868  -9.687 -10.110  1.00  0.00           C  
ATOM    713  CB  PRO A  92     -11.408 -12.045  -9.412  1.00  0.00           C  
ATOM    714  O   PRO A  92      -9.924  -9.342  -9.395  1.00  0.00           O  
ATOM    715  CG  PRO A  92     -10.545 -13.258  -9.550  1.00  0.00           C  
ATOM    716  CD  PRO A  92      -9.299 -12.875 -10.295  1.00  0.00           C  
ATOM    717  N   PRO A  93     -11.829  -8.859 -10.560  1.00  0.00           N  
ATOM    718  CA  PRO A  93     -11.748  -7.452 -10.159  1.00  0.00           C  
ATOM    719  C   PRO A  93     -12.151  -7.230  -8.703  1.00  0.00           C  
ATOM    720  CB  PRO A  93     -12.729  -6.759 -11.108  1.00  0.00           C  
ATOM    721  O   PRO A  93     -12.923  -8.014  -8.145  1.00  0.00           O  
ATOM    722  CG  PRO A  93     -13.750  -7.801 -11.431  1.00  0.00           C  
ATOM    723  CD  PRO A  93     -13.069  -9.138 -11.478  1.00  0.00           C  
ATOM    724  N   PHE A  94     -11.650  -6.109  -8.053  1.00  0.00           N  
ATOM    725  CA  PHE A  94     -11.979  -5.682  -6.699  1.00  0.00           C  
ATOM    726  C   PHE A  94     -13.122  -4.674  -6.711  1.00  0.00           C  
ATOM    727  CB  PHE A  94     -10.751  -5.074  -6.012  1.00  0.00           C  
ATOM    728  O   PHE A  94     -13.396  -4.051  -7.739  1.00  0.00           O  
ATOM    729  CG  PHE A  94      -9.663  -6.072  -5.721  1.00  0.00           C  
ATOM    730  CD1 PHE A  94      -9.704  -6.850  -4.570  1.00  0.00           C  
ATOM    731  CD2 PHE A  94      -8.599  -6.232  -6.598  1.00  0.00           C  
ATOM    732  CE1 PHE A  94      -8.698  -7.774  -4.298  1.00  0.00           C  
ATOM    733  CE2 PHE A  94      -7.590  -7.154  -6.333  1.00  0.00           C  
ATOM    734  CZ  PHE A  94      -7.641  -7.923  -5.182  1.00  0.00           C  
ATOM    735  N   PRO A  95     -13.794  -4.541  -5.601  1.00  0.00           N  
ATOM    736  CA  PRO A  95     -14.767  -3.451  -5.492  1.00  0.00           C  
ATOM    737  C   PRO A  95     -14.129  -2.073  -5.657  1.00  0.00           C  
ATOM    738  CB  PRO A  95     -15.335  -3.625  -4.082  1.00  0.00           C  
ATOM    739  O   PRO A  95     -12.969  -1.877  -5.285  1.00  0.00           O  
ATOM    740  CG  PRO A  95     -15.079  -5.057  -3.740  1.00  0.00           C  
ATOM    741  CD  PRO A  95     -13.825  -5.498  -4.441  1.00  0.00           C  
ATOM    742  N   GLN A  96     -14.791  -1.078  -6.208  1.00  0.00           N  
ATOM    743  CA  GLN A  96     -14.274   0.253  -6.505  1.00  0.00           C  
ATOM    744  C   GLN A  96     -14.916   1.306  -5.607  1.00  0.00           C  
ATOM    745  CB  GLN A  96     -14.508   0.605  -7.976  1.00  0.00           C  
ATOM    746  O   GLN A  96     -15.172   2.430  -6.043  1.00  0.00           O  
ATOM    747  CG  GLN A  96     -13.754  -0.291  -8.949  1.00  0.00           C  
ATOM    748  CD  GLN A  96     -13.950   0.120 -10.397  1.00  0.00           C  
ATOM    749  NE2 GLN A  96     -13.211  -0.517 -11.299  1.00  0.00           N  
ATOM    750  OE1 GLN A  96     -14.760   1.001 -10.701  1.00  0.00           O  
ATOM    751  N   LYS A  97     -15.174   1.005  -4.332  1.00  0.00           N  
ATOM    752  CA  LYS A  97     -15.882   1.927  -3.449  1.00  0.00           C  
ATOM    753  C   LYS A  97     -14.906   2.696  -2.562  1.00  0.00           C  
ATOM    754  CB  LYS A  97     -16.893   1.174  -2.584  1.00  0.00           C  
ATOM    755  O   LYS A  97     -15.312   3.579  -1.803  1.00  0.00           O  
ATOM    756  CG  LYS A  97     -18.032   0.542  -3.372  1.00  0.00           C  
ATOM    757  CD  LYS A  97     -19.007  -0.187  -2.457  1.00  0.00           C  
ATOM    758  CE  LYS A  97     -20.128  -0.849  -3.247  1.00  0.00           C  
ATOM    759  NZ  LYS A  97     -21.069  -1.592  -2.357  1.00  0.00           N  
ATOM    760  N   LEU A  98     -13.602   2.325  -2.732  1.00  0.00           N  
ATOM    761  CA  LEU A  98     -12.607   2.997  -1.904  1.00  0.00           C  
ATOM    762  C   LEU A  98     -12.443   4.453  -2.325  1.00  0.00           C  
ATOM    763  CB  LEU A  98     -11.260   2.274  -1.990  1.00  0.00           C  
ATOM    764  O   LEU A  98     -12.602   4.786  -3.502  1.00  0.00           O  
ATOM    765  CG  LEU A  98     -11.254   0.801  -1.576  1.00  0.00           C  
ATOM    766  CD1 LEU A  98      -9.873   0.194  -1.800  1.00  0.00           C  
ATOM    767  CD2 LEU A  98     -11.679   0.653  -0.119  1.00  0.00           C  
ATOM    768  N   VAL A  99     -12.144   5.255  -1.332  1.00  0.00           N  
ATOM    769  CA  VAL A  99     -11.899   6.672  -1.581  1.00  0.00           C  
ATOM    770  C   VAL A  99     -10.469   7.027  -1.179  1.00  0.00           C  
ATOM    771  CB  VAL A  99     -12.904   7.564  -0.819  1.00  0.00           C  
ATOM    772  O   VAL A  99     -10.010   6.654  -0.097  1.00  0.00           O  
ATOM    773  CG1 VAL A  99     -12.620   9.042  -1.080  1.00  0.00           C  
ATOM    774  CG2 VAL A  99     -14.336   7.213  -1.216  1.00  0.00           C  
ATOM    775  N   PHE A 100      -9.767   7.796  -2.126  1.00  0.00           N  
ATOM    776  CA  PHE A 100      -8.389   8.217  -1.901  1.00  0.00           C  
ATOM    777  C   PHE A 100      -8.288   9.737  -1.854  1.00  0.00           C  
ATOM    778  CB  PHE A 100      -7.471   7.663  -2.994  1.00  0.00           C  
ATOM    779  O   PHE A 100      -8.947  10.433  -2.630  1.00  0.00           O  
ATOM    780  CG  PHE A 100      -7.462   6.161  -3.077  1.00  0.00           C  
ATOM    781  CD1 PHE A 100      -6.492   5.420  -2.414  1.00  0.00           C  
ATOM    782  CD2 PHE A 100      -8.426   5.489  -3.818  1.00  0.00           C  
ATOM    783  CE1 PHE A 100      -6.481   4.029  -2.488  1.00  0.00           C  
ATOM    784  CE2 PHE A 100      -8.422   4.099  -3.897  1.00  0.00           C  
ATOM    785  CZ  PHE A 100      -7.448   3.371  -3.232  1.00  0.00           C  
ATOM    786  N   ARG A 101      -7.494  10.178  -0.926  1.00  0.00           N  
ATOM    787  CA  ARG A 101      -7.199  11.606  -0.880  1.00  0.00           C  
ATOM    788  C   ARG A 101      -5.877  11.870  -0.166  1.00  0.00           C  
ATOM    789  CB  ARG A 101      -8.330  12.368  -0.187  1.00  0.00           C  
ATOM    790  O   ARG A 101      -5.316  10.971   0.463  1.00  0.00           O  
ATOM    791  CG  ARG A 101      -8.488  12.028   1.287  1.00  0.00           C  
ATOM    792  CD  ARG A 101      -9.366  13.042   2.008  1.00  0.00           C  
ATOM    793  NE  ARG A 101      -9.588  12.668   3.402  1.00  0.00           N  
ATOM    794  NH1 ARG A 101      -7.532  13.414   4.146  1.00  0.00           N  
ATOM    795  NH2 ARG A 101      -9.016  12.475   5.618  1.00  0.00           N  
ATOM    796  CZ  ARG A 101      -8.711  12.853   4.385  1.00  0.00           C  
ATOM    797  N   GLU A 102      -5.456  13.088  -0.288  1.00  0.00           N  
ATOM    798  CA  GLU A 102      -4.233  13.480   0.406  1.00  0.00           C  
ATOM    799  C   GLU A 102      -4.470  13.618   1.907  1.00  0.00           C  
ATOM    800  CB  GLU A 102      -3.688  14.792  -0.163  1.00  0.00           C  
ATOM    801  O   GLU A 102      -5.572  13.966   2.337  1.00  0.00           O  
ATOM    802  CG  GLU A 102      -3.103  14.660  -1.562  1.00  0.00           C  
ATOM    803  CD  GLU A 102      -2.446  15.937  -2.060  1.00  0.00           C  
ATOM    804  OE1 GLU A 102      -1.217  15.933  -2.302  1.00  0.00           O  
ATOM    805  OE2 GLU A 102      -3.164  16.951  -2.209  1.00  0.00           O  
ATOM    806  N   PRO A 103      -3.330  13.374   2.691  1.00  0.00           N  
ATOM    807  CA  PRO A 103      -3.473  13.567   4.136  1.00  0.00           C  
ATOM    808  C   PRO A 103      -3.511  15.041   4.534  1.00  0.00           C  
ATOM    809  CB  PRO A 103      -2.230  12.879   4.708  1.00  0.00           C  
ATOM    810  O   PRO A 103      -3.050  15.900   3.778  1.00  0.00           O  
ATOM    811  CG  PRO A 103      -1.192  13.017   3.642  1.00  0.00           C  
ATOM    812  CD  PRO A 103      -1.870  12.935   2.304  1.00  0.00           C  
ATOM    813  N   VAL A 104      -4.060  15.281   5.687  1.00  0.00           N  
ATOM    814  CA  VAL A 104      -4.062  16.593   6.325  1.00  0.00           C  
ATOM    815  C   VAL A 104      -3.088  16.598   7.501  1.00  0.00           C  
ATOM    816  CB  VAL A 104      -5.477  16.989   6.804  1.00  0.00           C  
ATOM    817  O   VAL A 104      -3.061  15.657   8.297  1.00  0.00           O  
ATOM    818  CG1 VAL A 104      -5.454  18.358   7.481  1.00  0.00           C  
ATOM    819  CG2 VAL A 104      -6.457  16.986   5.632  1.00  0.00           C  
ATOM    820  N   VAL A 105      -2.247  17.660   7.581  1.00  0.00           N  
ATOM    821  CA  VAL A 105      -1.256  17.756   8.648  1.00  0.00           C  
ATOM    822  C   VAL A 105      -1.943  17.623  10.005  1.00  0.00           C  
ATOM    823  CB  VAL A 105      -0.472  19.086   8.576  1.00  0.00           C  
ATOM    824  O   VAL A 105      -2.919  18.323  10.285  1.00  0.00           O  
ATOM    825  CG1 VAL A 105       0.506  19.200   9.744  1.00  0.00           C  
ATOM    826  CG2 VAL A 105       0.266  19.198   7.243  1.00  0.00           C  
ATOM    827  N   GLY A 106      -1.441  16.667  10.823  1.00  0.00           N  
ATOM    828  CA  GLY A 106      -1.936  16.501  12.180  1.00  0.00           C  
ATOM    829  C   GLY A 106      -3.151  15.597  12.266  1.00  0.00           C  
ATOM    830  O   GLY A 106      -3.729  15.426  13.341  1.00  0.00           O  
ATOM    831  N   GLU A 107      -3.549  15.037  11.108  1.00  0.00           N  
ATOM    832  CA  GLU A 107      -4.713  14.157  11.116  1.00  0.00           C  
ATOM    833  C   GLU A 107      -4.369  12.792  11.706  1.00  0.00           C  
ATOM    834  CB  GLU A 107      -5.271  13.991   9.700  1.00  0.00           C  
ATOM    835  O   GLU A 107      -3.216  12.360  11.653  1.00  0.00           O  
ATOM    836  CG  GLU A 107      -4.362  13.202   8.768  1.00  0.00           C  
ATOM    837  CD  GLU A 107      -4.966  12.974   7.392  1.00  0.00           C  
ATOM    838  OE1 GLU A 107      -4.208  12.696   6.435  1.00  0.00           O  
ATOM    839  OE2 GLU A 107      -6.207  13.076   7.269  1.00  0.00           O  
ATOM    840  N   ARG A 108      -5.420  12.179  12.349  1.00  0.00           N  
ATOM    841  CA  ARG A 108      -5.244  10.851  12.927  1.00  0.00           C  
ATOM    842  C   ARG A 108      -5.495   9.763  11.888  1.00  0.00           C  
ATOM    843  CB  ARG A 108      -6.178  10.657  14.124  1.00  0.00           C  
ATOM    844  O   ARG A 108      -6.498   9.800  11.173  1.00  0.00           O  
ATOM    845  CG  ARG A 108      -5.857  11.557  15.307  1.00  0.00           C  
ATOM    846  CD  ARG A 108      -6.731  11.238  16.512  1.00  0.00           C  
ATOM    847  NE  ARG A 108      -6.189  10.129  17.292  1.00  0.00           N  
ATOM    848  NH1 ARG A 108      -7.296  10.688  19.241  1.00  0.00           N  
ATOM    849  NH2 ARG A 108      -5.920   8.856  19.185  1.00  0.00           N  
ATOM    850  CZ  ARG A 108      -6.470   9.894  18.571  1.00  0.00           C  
ATOM    851  N   ILE A 109      -4.578   8.814  11.864  1.00  0.00           N  
ATOM    852  CA  ILE A 109      -4.681   7.751  10.870  1.00  0.00           C  
ATOM    853  C   ILE A 109      -4.527   6.393  11.550  1.00  0.00           C  
ATOM    854  CB  ILE A 109      -3.625   7.915   9.755  1.00  0.00           C  
ATOM    855  O   ILE A 109      -4.036   6.309  12.679  1.00  0.00           O  
ATOM    856  CG1 ILE A 109      -2.214   7.924  10.353  1.00  0.00           C  
ATOM    857  CG2 ILE A 109      -3.886   9.191   8.948  1.00  0.00           C  
ATOM    858  CD1 ILE A 109      -1.102   7.831   9.317  1.00  0.00           C  
ATOM    859  N   VAL A 110      -5.056   5.411  10.880  1.00  0.00           N  
ATOM    860  CA  VAL A 110      -4.843   4.031  11.301  1.00  0.00           C  
ATOM    861  C   VAL A 110      -4.243   3.226  10.150  1.00  0.00           C  
ATOM    862  CB  VAL A 110      -6.157   3.375  11.782  1.00  0.00           C  
ATOM    863  O   VAL A 110      -4.404   3.587   8.982  1.00  0.00           O  
ATOM    864  CG1 VAL A 110      -6.692   4.087  13.023  1.00  0.00           C  
ATOM    865  CG2 VAL A 110      -7.198   3.385  10.665  1.00  0.00           C  
ATOM    866  N   LEU A 111      -3.522   2.219  10.527  1.00  0.00           N  
ATOM    867  CA  LEU A 111      -3.004   1.245   9.573  1.00  0.00           C  
ATOM    868  C   LEU A 111      -3.914   0.023   9.497  1.00  0.00           C  
ATOM    869  CB  LEU A 111      -1.586   0.817   9.959  1.00  0.00           C  
ATOM    870  O   LEU A 111      -4.222  -0.592  10.521  1.00  0.00           O  
ATOM    871  CG  LEU A 111      -0.860  -0.096   8.969  1.00  0.00           C  
ATOM    872  CD1 LEU A 111      -0.322   0.716   7.796  1.00  0.00           C  
ATOM    873  CD2 LEU A 111       0.267  -0.851   9.665  1.00  0.00           C  
ATOM    874  N   VAL A 112      -4.369  -0.220   8.298  1.00  0.00           N  
ATOM    875  CA  VAL A 112      -5.272  -1.351   8.114  1.00  0.00           C  
ATOM    876  C   VAL A 112      -4.543  -2.483   7.393  1.00  0.00           C  
ATOM    877  CB  VAL A 112      -6.537  -0.944   7.325  1.00  0.00           C  
ATOM    878  O   VAL A 112      -3.932  -2.267   6.344  1.00  0.00           O  
ATOM    879  CG1 VAL A 112      -7.503  -2.122   7.210  1.00  0.00           C  
ATOM    880  CG2 VAL A 112      -7.221   0.248   7.992  1.00  0.00           C  
ATOM    881  N   THR A 113      -4.571  -3.679   7.986  1.00  0.00           N  
ATOM    882  CA  THR A 113      -3.942  -4.861   7.406  1.00  0.00           C  
ATOM    883  C   THR A 113      -4.885  -6.060   7.468  1.00  0.00           C  
ATOM    884  CB  THR A 113      -2.625  -5.203   8.126  1.00  0.00           C  
ATOM    885  O   THR A 113      -6.019  -5.941   7.936  1.00  0.00           O  
ATOM    886  CG2 THR A 113      -1.633  -4.048   8.037  1.00  0.00           C  
ATOM    887  OG1 THR A 113      -2.898  -5.478   9.506  1.00  0.00           O  
ATOM    888  N   ARG A 114      -4.389  -7.058   6.829  1.00  0.00           N  
ATOM    889  CA  ARG A 114      -5.155  -8.300   6.821  1.00  0.00           C  
ATOM    890  C   ARG A 114      -4.271  -9.490   7.181  1.00  0.00           C  
ATOM    891  CB  ARG A 114      -5.803  -8.524   5.454  1.00  0.00           C  
ATOM    892  O   ARG A 114      -3.114  -9.560   6.762  1.00  0.00           O  
ATOM    893  CG  ARG A 114      -6.770  -9.697   5.415  1.00  0.00           C  
ATOM    894  CD  ARG A 114      -7.650  -9.662   4.174  1.00  0.00           C  
ATOM    895  NE  ARG A 114      -8.713 -10.661   4.238  1.00  0.00           N  
ATOM    896  NH1 ARG A 114     -10.120  -9.560   2.773  1.00  0.00           N  
ATOM    897  NH2 ARG A 114     -10.760 -11.555   3.703  1.00  0.00           N  
ATOM    898  CZ  ARG A 114      -9.862 -10.590   3.571  1.00  0.00           C  
ATOM    899  N   ASN A 115      -4.894 -10.331   7.995  1.00  0.00           N  
ATOM    900  CA  ASN A 115      -4.243 -11.598   8.311  1.00  0.00           C  
ATOM    901  C   ASN A 115      -4.696 -12.710   7.368  1.00  0.00           C  
ATOM    902  CB  ASN A 115      -4.511 -11.992   9.765  1.00  0.00           C  
ATOM    903  O   ASN A 115      -5.857 -13.123   7.400  1.00  0.00           O  
ATOM    904  CG  ASN A 115      -3.664 -13.165  10.217  1.00  0.00           C  
ATOM    905  ND2 ASN A 115      -3.973 -13.701  11.392  1.00  0.00           N  
ATOM    906  OD1 ASN A 115      -2.739 -13.585   9.517  1.00  0.00           O  
ATOM    907  N   PHE A 116      -3.728 -13.178   6.511  1.00  0.00           N  
ATOM    908  CA  PHE A 116      -4.078 -14.209   5.540  1.00  0.00           C  
ATOM    909  C   PHE A 116      -3.880 -15.599   6.133  1.00  0.00           C  
ATOM    910  CB  PHE A 116      -3.239 -14.057   4.267  1.00  0.00           C  
ATOM    911  O   PHE A 116      -2.767 -16.128   6.132  1.00  0.00           O  
ATOM    912  CG  PHE A 116      -3.597 -12.848   3.446  1.00  0.00           C  
ATOM    913  CD1 PHE A 116      -4.686 -12.874   2.583  1.00  0.00           C  
ATOM    914  CD2 PHE A 116      -2.844 -11.685   3.536  1.00  0.00           C  
ATOM    915  CE1 PHE A 116      -5.020 -11.756   1.822  1.00  0.00           C  
ATOM    916  CE2 PHE A 116      -3.171 -10.564   2.778  1.00  0.00           C  
ATOM    917  CZ  PHE A 116      -4.259 -10.602   1.921  1.00  0.00           C  
ATOM    918  N   GLN A 117      -4.735 -16.075   7.093  1.00  0.00           N  
ATOM    919  CA  GLN A 117      -4.741 -17.413   7.676  1.00  0.00           C  
ATOM    920  C   GLN A 117      -5.746 -18.317   6.968  1.00  0.00           C  
ATOM    921  CB  GLN A 117      -5.058 -17.345   9.171  1.00  0.00           C  
ATOM    922  O   GLN A 117      -6.776 -17.847   6.481  1.00  0.00           O  
ATOM    923  CG  GLN A 117      -3.973 -16.670   9.999  1.00  0.00           C  
ATOM    924  CD  GLN A 117      -4.313 -16.614  11.477  1.00  0.00           C  
ATOM    925  NE2 GLN A 117      -3.450 -15.975  12.260  1.00  0.00           N  
ATOM    926  OE1 GLN A 117      -5.343 -17.140  11.911  1.00  0.00           O  
ATOM    927  N   THR A 118      -5.326 -19.536   6.861  1.00  0.00           N  
ATOM    928  CA  THR A 118      -6.132 -20.581   6.240  1.00  0.00           C  
ATOM    929  C   THR A 118      -7.440 -20.780   7.000  1.00  0.00           C  
ATOM    930  CB  THR A 118      -5.364 -21.915   6.177  1.00  0.00           C  
ATOM    931  O   THR A 118      -7.449 -20.814   8.232  1.00  0.00           O  
ATOM    932  CG2 THR A 118      -5.757 -22.718   4.941  1.00  0.00           C  
ATOM    933  OG1 THR A 118      -3.957 -21.648   6.131  1.00  0.00           O  
ATOM    934  N   LYS A 119      -8.617 -20.181   6.515  1.00  0.00           N  
ATOM    935  CA  LYS A 119      -9.970 -20.487   6.970  1.00  0.00           C  
ATOM    936  C   LYS A 119     -10.579 -19.305   7.718  1.00  0.00           C  
ATOM    937  CB  LYS A 119      -9.969 -21.728   7.863  1.00  0.00           C  
ATOM    938  O   LYS A 119     -11.801 -19.215   7.860  1.00  0.00           O  
ATOM    939  CG  LYS A 119      -9.649 -23.020   7.126  1.00  0.00           C  
ATOM    940  CD  LYS A 119      -9.794 -24.233   8.036  1.00  0.00           C  
ATOM    941  CE  LYS A 119      -9.442 -25.524   7.309  1.00  0.00           C  
ATOM    942  NZ  LYS A 119      -9.566 -26.715   8.203  1.00  0.00           N  
ATOM    943  N   SER A 120      -9.673 -18.432   8.194  1.00  0.00           N  
ATOM    944  CA  SER A 120     -10.293 -17.321   8.908  1.00  0.00           C  
ATOM    945  C   SER A 120      -9.517 -16.025   8.696  1.00  0.00           C  
ATOM    946  CB  SER A 120     -10.387 -17.630  10.403  1.00  0.00           C  
ATOM    947  O   SER A 120      -8.749 -15.606   9.564  1.00  0.00           O  
ATOM    948  OG  SER A 120     -11.175 -16.657  11.069  1.00  0.00           O  
ATOM    949  N   PRO A 121      -9.696 -15.509   7.471  1.00  0.00           N  
ATOM    950  CA  PRO A 121      -9.034 -14.210   7.333  1.00  0.00           C  
ATOM    951  C   PRO A 121      -9.625 -13.145   8.254  1.00  0.00           C  
ATOM    952  CB  PRO A 121      -9.266 -13.850   5.863  1.00  0.00           C  
ATOM    953  O   PRO A 121     -10.826 -13.164   8.534  1.00  0.00           O  
ATOM    954  CG  PRO A 121     -10.486 -14.620   5.470  1.00  0.00           C  
ATOM    955  CD  PRO A 121     -10.583 -15.838   6.344  1.00  0.00           C  
ATOM    956  N   SER A 122      -8.775 -12.504   8.989  1.00  0.00           N  
ATOM    957  CA  SER A 122      -9.231 -11.444   9.884  1.00  0.00           C  
ATOM    958  C   SER A 122      -8.564 -10.114   9.550  1.00  0.00           C  
ATOM    959  CB  SER A 122      -8.949 -11.814  11.340  1.00  0.00           C  
ATOM    960  O   SER A 122      -7.484 -10.086   8.957  1.00  0.00           O  
ATOM    961  OG  SER A 122      -7.555 -11.942  11.566  1.00  0.00           O  
ATOM    962  N   SER A 123      -9.331  -9.073   9.828  1.00  0.00           N  
ATOM    963  CA  SER A 123      -8.817  -7.718   9.659  1.00  0.00           C  
ATOM    964  C   SER A 123      -8.074  -7.248  10.905  1.00  0.00           C  
ATOM    965  CB  SER A 123      -9.956  -6.749   9.339  1.00  0.00           C  
ATOM    966  O   SER A 123      -8.460  -7.582  12.027  1.00  0.00           O  
ATOM    967  OG  SER A 123     -10.679  -7.181   8.198  1.00  0.00           O  
ATOM    968  N   MET A 124      -6.932  -6.608  10.634  1.00  0.00           N  
ATOM    969  CA  MET A 124      -6.143  -6.023  11.715  1.00  0.00           C  
ATOM    970  C   MET A 124      -6.024  -4.512  11.545  1.00  0.00           C  
ATOM    971  CB  MET A 124      -4.752  -6.655  11.769  1.00  0.00           C  
ATOM    972  O   MET A 124      -5.669  -4.031  10.467  1.00  0.00           O  
ATOM    973  CG  MET A 124      -4.767  -8.148  12.055  1.00  0.00           C  
ATOM    974  SD  MET A 124      -3.079  -8.856  12.188  1.00  0.00           S  
ATOM    975  CE  MET A 124      -2.507  -8.642  10.480  1.00  0.00           C  
ATOM    976  N   VAL A 125      -6.355  -3.811  12.602  1.00  0.00           N  
ATOM    977  CA  VAL A 125      -6.275  -2.354  12.565  1.00  0.00           C  
ATOM    978  C   VAL A 125      -5.390  -1.856  13.706  1.00  0.00           C  
ATOM    979  CB  VAL A 125      -7.675  -1.707  12.655  1.00  0.00           C  
ATOM    980  O   VAL A 125      -5.509  -2.322  14.841  1.00  0.00           O  
ATOM    981  CG1 VAL A 125      -7.576  -0.187  12.538  1.00  0.00           C  
ATOM    982  CG2 VAL A 125      -8.593  -2.270  11.572  1.00  0.00           C  
ATOM    983  N   SER A 126      -4.546  -1.044  13.449  1.00  0.00           N  
ATOM    984  CA  SER A 126      -3.648  -0.497  14.461  1.00  0.00           C  
ATOM    985  C   SER A 126      -4.371   0.501  15.359  1.00  0.00           C  
ATOM    986  CB  SER A 126      -2.443   0.176  13.803  1.00  0.00           C  
ATOM    987  O   SER A 126      -5.526   0.850  15.105  1.00  0.00           O  
ATOM    988  OG  SER A 126      -2.817   1.407  13.209  1.00  0.00           O  
ATOM    989  N   ASP A 127      -3.624   0.968  16.385  1.00  0.00           N  
ATOM    990  CA  ASP A 127      -4.012   2.187  17.088  1.00  0.00           C  
ATOM    991  C   ASP A 127      -3.813   3.417  16.206  1.00  0.00           C  
ATOM    992  CB  ASP A 127      -3.214   2.335  18.385  1.00  0.00           C  
ATOM    993  O   ASP A 127      -3.193   3.331  15.143  1.00  0.00           O  
ATOM    994  CG  ASP A 127      -4.009   2.993  19.499  1.00  0.00           C  
ATOM    995  OD1 ASP A 127      -5.014   3.678  19.209  1.00  0.00           O  
ATOM    996  OD2 ASP A 127      -3.626   2.827  20.678  1.00  0.00           O  
ATOM    997  N   THR A 128      -4.388   4.519  16.613  1.00  0.00           N  
ATOM    998  CA  THR A 128      -4.282   5.729  15.805  1.00  0.00           C  
ATOM    999  C   THR A 128      -2.922   6.392  16.000  1.00  0.00           C  
ATOM   1000  CB  THR A 128      -5.399   6.731  16.151  1.00  0.00           C  
ATOM   1001  O   THR A 128      -2.265   6.185  17.022  1.00  0.00           O  
ATOM   1002  CG2 THR A 128      -6.777   6.107  15.958  1.00  0.00           C  
ATOM   1003  OG1 THR A 128      -5.259   7.141  17.517  1.00  0.00           O  
ATOM   1004  N   SER A 129      -2.496   7.112  14.983  1.00  0.00           N  
ATOM   1005  CA  SER A 129      -1.294   7.940  15.013  1.00  0.00           C  
ATOM   1006  C   SER A 129      -1.511   9.256  14.273  1.00  0.00           C  
ATOM   1007  CB  SER A 129      -0.111   7.190  14.400  1.00  0.00           C  
ATOM   1008  O   SER A 129      -2.296   9.319  13.324  1.00  0.00           O  
ATOM   1009  OG  SER A 129       1.061   7.986  14.434  1.00  0.00           O  
ATOM   1010  N   THR A 130      -0.895  10.229  14.778  1.00  0.00           N  
ATOM   1011  CA  THR A 130      -0.886  11.486  14.038  1.00  0.00           C  
ATOM   1012  C   THR A 130       0.102  11.423  12.877  1.00  0.00           C  
ATOM   1013  CB  THR A 130      -0.530  12.672  14.954  1.00  0.00           C  
ATOM   1014  O   THR A 130       1.122  10.736  12.959  1.00  0.00           O  
ATOM   1015  CG2 THR A 130      -0.580  13.991  14.191  1.00  0.00           C  
ATOM   1016  OG1 THR A 130      -1.463  12.725  16.041  1.00  0.00           O  
ATOM   1017  N   THR A 131      -0.274  12.088  11.787  1.00  0.00           N  
ATOM   1018  CA  THR A 131       0.629  12.086  10.642  1.00  0.00           C  
ATOM   1019  C   THR A 131       1.071  13.505  10.298  1.00  0.00           C  
ATOM   1020  CB  THR A 131      -0.033  11.439   9.410  1.00  0.00           C  
ATOM   1021  O   THR A 131       0.302  14.456  10.456  1.00  0.00           O  
ATOM   1022  CG2 THR A 131      -1.239  12.249   8.946  1.00  0.00           C  
ATOM   1023  OG1 THR A 131       0.922  11.370   8.344  1.00  0.00           O  
ATOM   1024  N   VAL A 132       2.343  13.620   9.875  1.00  0.00           N  
ATOM   1025  CA  VAL A 132       2.921  14.903   9.490  1.00  0.00           C  
ATOM   1026  C   VAL A 132       3.825  14.718   8.273  1.00  0.00           C  
ATOM   1027  CB  VAL A 132       3.715  15.540  10.652  1.00  0.00           C  
ATOM   1028  O   VAL A 132       4.378  13.637   8.061  1.00  0.00           O  
ATOM   1029  CG1 VAL A 132       2.789  15.873  11.820  1.00  0.00           C  
ATOM   1030  CG2 VAL A 132       4.837  14.608  11.104  1.00  0.00           C  
ATOM   1031  N   PRO A 133       3.853  15.774   7.496  1.00  0.00           N  
ATOM   1032  CA  PRO A 133       4.779  15.693   6.364  1.00  0.00           C  
ATOM   1033  C   PRO A 133       6.243  15.673   6.799  1.00  0.00           C  
ATOM   1034  CB  PRO A 133       4.466  16.958   5.561  1.00  0.00           C  
ATOM   1035  O   PRO A 133       6.598  16.279   7.813  1.00  0.00           O  
ATOM   1036  CG  PRO A 133       3.890  17.911   6.558  1.00  0.00           C  
ATOM   1037  CD  PRO A 133       3.182  17.120   7.620  1.00  0.00           C  
ATOM   1038  N   SER A 134       7.006  14.871   6.002  1.00  0.00           N  
ATOM   1039  CA  SER A 134       8.448  14.901   6.224  1.00  0.00           C  
ATOM   1040  C   SER A 134       9.075  16.155   5.625  1.00  0.00           C  
ATOM   1041  CB  SER A 134       9.108  13.656   5.629  1.00  0.00           C  
ATOM   1042  O   SER A 134       8.524  16.745   4.693  1.00  0.00           O  
ATOM   1043  OG  SER A 134      10.518  13.726   5.755  1.00  0.00           O  
ATOM   1044  N   SER A 135      10.065  16.678   6.281  1.00  0.00           N  
ATOM   1045  CA  SER A 135      10.738  17.898   5.849  1.00  0.00           C  
ATOM   1046  C   SER A 135      11.428  17.702   4.504  1.00  0.00           C  
ATOM   1047  CB  SER A 135      11.760  18.346   6.895  1.00  0.00           C  
ATOM   1048  O   SER A 135      11.549  18.645   3.719  1.00  0.00           O  
ATOM   1049  OG  SER A 135      12.633  17.283   7.233  1.00  0.00           O  
ATOM   1050  N   ASP A 136      11.674  16.447   4.121  1.00  0.00           N  
ATOM   1051  CA  ASP A 136      12.581  16.195   3.006  1.00  0.00           C  
ATOM   1052  C   ASP A 136      11.855  15.509   1.851  1.00  0.00           C  
ATOM   1053  CB  ASP A 136      13.768  15.343   3.461  1.00  0.00           C  
ATOM   1054  O   ASP A 136      12.486  15.060   0.893  1.00  0.00           O  
ATOM   1055  CG  ASP A 136      14.667  16.060   4.453  1.00  0.00           C  
ATOM   1056  OD1 ASP A 136      14.775  17.303   4.390  1.00  0.00           O  
ATOM   1057  OD2 ASP A 136      15.275  15.374   5.303  1.00  0.00           O  
ATOM   1058  N   GLY A 137      10.618  15.805   1.648  1.00  0.00           N  
ATOM   1059  CA  GLY A 137      10.087  15.084   0.502  1.00  0.00           C  
ATOM   1060  C   GLY A 137       8.617  14.736   0.645  1.00  0.00           C  
ATOM   1061  O   GLY A 137       7.880  15.416   1.362  1.00  0.00           O  
ATOM   1062  N   ILE A 138       8.184  13.803  -0.181  1.00  0.00           N  
ATOM   1063  CA  ILE A 138       6.771  13.482  -0.354  1.00  0.00           C  
ATOM   1064  C   ILE A 138       6.348  12.442   0.681  1.00  0.00           C  
ATOM   1065  CB  ILE A 138       6.479  12.966  -1.781  1.00  0.00           C  
ATOM   1066  O   ILE A 138       5.195  12.003   0.694  1.00  0.00           O  
ATOM   1067  CG1 ILE A 138       7.008  13.957  -2.825  1.00  0.00           C  
ATOM   1068  CG2 ILE A 138       4.979  12.720  -1.970  1.00  0.00           C  
ATOM   1069  CD1 ILE A 138       7.075  13.391  -4.237  1.00  0.00           C  
ATOM   1070  N   PHE A 139       7.285  12.137   1.519  1.00  0.00           N  
ATOM   1071  CA  PHE A 139       6.929  11.154   2.535  1.00  0.00           C  
ATOM   1072  C   PHE A 139       6.267  11.828   3.731  1.00  0.00           C  
ATOM   1073  CB  PHE A 139       8.167  10.376   2.990  1.00  0.00           C  
ATOM   1074  O   PHE A 139       6.496  13.011   3.989  1.00  0.00           O  
ATOM   1075  CG  PHE A 139       8.678   9.397   1.967  1.00  0.00           C  
ATOM   1076  CD1 PHE A 139       7.934   8.274   1.627  1.00  0.00           C  
ATOM   1077  CD2 PHE A 139       9.904   9.600   1.346  1.00  0.00           C  
ATOM   1078  CE1 PHE A 139       8.405   7.366   0.681  1.00  0.00           C  
ATOM   1079  CE2 PHE A 139      10.381   8.697   0.400  1.00  0.00           C  
ATOM   1080  CZ  PHE A 139       9.630   7.581   0.070  1.00  0.00           C  
ATOM   1081  N   TRP A 140       5.424  11.078   4.309  1.00  0.00           N  
ATOM   1082  CA  TRP A 140       4.768  11.465   5.554  1.00  0.00           C  
ATOM   1083  C   TRP A 140       5.145  10.516   6.686  1.00  0.00           C  
ATOM   1084  CB  TRP A 140       3.248  11.489   5.375  1.00  0.00           C  
ATOM   1085  O   TRP A 140       5.481   9.354   6.445  1.00  0.00           O  
ATOM   1086  CG  TRP A 140       2.746  12.657   4.581  1.00  0.00           C  
ATOM   1087  CD1 TRP A 140       2.993  12.925   3.264  1.00  0.00           C  
ATOM   1088  CD2 TRP A 140       1.913  13.719   5.058  1.00  0.00           C  
ATOM   1089  CE2 TRP A 140       1.694  14.597   3.973  1.00  0.00           C  
ATOM   1090  CE3 TRP A 140       1.330  14.013   6.297  1.00  0.00           C  
ATOM   1091  NE1 TRP A 140       2.363  14.090   2.891  1.00  0.00           N  
ATOM   1092  CH2 TRP A 140       0.357  16.015   5.315  1.00  0.00           C  
ATOM   1093  CZ2 TRP A 140       0.915  15.750   4.092  1.00  0.00           C  
ATOM   1094  CZ3 TRP A 140       0.555  15.162   6.413  1.00  0.00           C  
ATOM   1095  N   LYS A 141       5.146  11.085   7.830  1.00  0.00           N  
ATOM   1096  CA  LYS A 141       5.542  10.291   8.989  1.00  0.00           C  
ATOM   1097  C   LYS A 141       4.323   9.829   9.782  1.00  0.00           C  
ATOM   1098  CB  LYS A 141       6.482  11.091   9.892  1.00  0.00           C  
ATOM   1099  O   LYS A 141       3.287  10.496   9.783  1.00  0.00           O  
ATOM   1100  CG  LYS A 141       7.786  11.498   9.222  1.00  0.00           C  
ATOM   1101  CD  LYS A 141       8.659  12.327  10.155  1.00  0.00           C  
ATOM   1102  CE  LYS A 141       9.913  12.828   9.451  1.00  0.00           C  
ATOM   1103  NZ  LYS A 141      10.735  13.703  10.340  1.00  0.00           N  
ATOM   1104  N   HIS A 142       4.497   8.695  10.409  1.00  0.00           N  
ATOM   1105  CA  HIS A 142       3.576   8.180  11.417  1.00  0.00           C  
ATOM   1106  C   HIS A 142       4.314   7.356  12.466  1.00  0.00           C  
ATOM   1107  CB  HIS A 142       2.481   7.338  10.761  1.00  0.00           C  
ATOM   1108  O   HIS A 142       5.488   7.023  12.288  1.00  0.00           O  
ATOM   1109  CG  HIS A 142       2.983   6.063  10.161  1.00  0.00           C  
ATOM   1110  CD2 HIS A 142       3.427   5.782   8.913  1.00  0.00           C  
ATOM   1111  ND1 HIS A 142       3.064   4.886  10.874  1.00  0.00           N  
ATOM   1112  CE1 HIS A 142       3.539   3.935  10.088  1.00  0.00           C  
ATOM   1113  NE2 HIS A 142       3.767   4.452   8.893  1.00  0.00           N  
ATOM   1114  N   TRP A 143       3.656   6.982  13.573  1.00  0.00           N  
ATOM   1115  CA  TRP A 143       4.346   6.354  14.694  1.00  0.00           C  
ATOM   1116  C   TRP A 143       3.725   5.003  15.030  1.00  0.00           C  
ATOM   1117  CB  TRP A 143       4.312   7.265  15.925  1.00  0.00           C  
ATOM   1118  O   TRP A 143       3.868   4.507  16.150  1.00  0.00           O  
ATOM   1119  CG  TRP A 143       5.274   8.414  15.859  1.00  0.00           C  
ATOM   1120  CD1 TRP A 143       6.546   8.453  16.358  1.00  0.00           C  
ATOM   1121  CD2 TRP A 143       5.037   9.693  15.263  1.00  0.00           C  
ATOM   1122  CE2 TRP A 143       6.211  10.459  15.437  1.00  0.00           C  
ATOM   1123  CE3 TRP A 143       3.945  10.266  14.598  1.00  0.00           C  
ATOM   1124  NE1 TRP A 143       7.115   9.680  16.107  1.00  0.00           N  
ATOM   1125  CH2 TRP A 143       5.240  12.307  14.321  1.00  0.00           C  
ATOM   1126  CZ2 TRP A 143       6.323  11.770  14.968  1.00  0.00           C  
ATOM   1127  CZ3 TRP A 143       4.058  11.571  14.132  1.00  0.00           C  
ATOM   1128  N   ILE A 144       3.043   4.522  14.032  1.00  0.00           N  
ATOM   1129  CA  ILE A 144       2.470   3.190  14.194  1.00  0.00           C  
ATOM   1130  C   ILE A 144       3.575   2.139  14.113  1.00  0.00           C  
ATOM   1131  CB  ILE A 144       1.384   2.909  13.131  1.00  0.00           C  
ATOM   1132  O   ILE A 144       4.414   2.180  13.209  1.00  0.00           O  
ATOM   1133  CG1 ILE A 144       0.227   3.904  13.275  1.00  0.00           C  
ATOM   1134  CG2 ILE A 144       0.883   1.466  13.240  1.00  0.00           C  
ATOM   1135  CD1 ILE A 144      -0.744   3.898  12.102  1.00  0.00           C  
ATOM   1136  N   GLN A 145       3.562   1.219  15.122  1.00  0.00           N  
ATOM   1137  CA  GLN A 145       4.536   0.133  15.124  1.00  0.00           C  
ATOM   1138  C   GLN A 145       4.317  -0.806  13.941  1.00  0.00           C  
ATOM   1139  CB  GLN A 145       4.464  -0.651  16.436  1.00  0.00           C  
ATOM   1140  O   GLN A 145       3.201  -1.275  13.712  1.00  0.00           O  
ATOM   1141  CG  GLN A 145       4.941   0.136  17.649  1.00  0.00           C  
ATOM   1142  CD  GLN A 145       4.842  -0.657  18.939  1.00  0.00           C  
ATOM   1143  NE2 GLN A 145       5.566  -0.218  19.962  1.00  0.00           N  
ATOM   1144  OE1 GLN A 145       4.121  -1.657  19.015  1.00  0.00           O  
ATOM   1145  N   THR A 146       5.385  -0.994  13.142  1.00  0.00           N  
ATOM   1146  CA  THR A 146       5.289  -1.880  11.987  1.00  0.00           C  
ATOM   1147  C   THR A 146       6.449  -2.871  11.968  1.00  0.00           C  
ATOM   1148  CB  THR A 146       5.272  -1.081  10.671  1.00  0.00           C  
ATOM   1149  O   THR A 146       7.432  -2.698  12.692  1.00  0.00           O  
ATOM   1150  CG2 THR A 146       4.123  -0.078  10.651  1.00  0.00           C  
ATOM   1151  OG1 THR A 146       6.510  -0.373  10.531  1.00  0.00           O  
ATOM   1152  N   LYS A 147       6.282  -3.963  11.352  1.00  0.00           N  
ATOM   1153  CA  LYS A 147       7.318  -4.962  11.108  1.00  0.00           C  
ATOM   1154  C   LYS A 147       7.691  -5.017   9.629  1.00  0.00           C  
ATOM   1155  CB  LYS A 147       6.858  -6.341  11.584  1.00  0.00           C  
ATOM   1156  O   LYS A 147       6.967  -4.493   8.781  1.00  0.00           O  
ATOM   1157  CG  LYS A 147       6.572  -6.416  13.077  1.00  0.00           C  
ATOM   1158  CD  LYS A 147       6.106  -7.807  13.487  1.00  0.00           C  
ATOM   1159  CE  LYS A 147       5.791  -7.876  14.975  1.00  0.00           C  
ATOM   1160  NZ  LYS A 147       5.310  -9.232  15.377  1.00  0.00           N  
ATOM   1161  N   ASP A 148       8.877  -5.602   9.460  1.00  0.00           N  
ATOM   1162  CA  ASP A 148       9.265  -5.844   8.074  1.00  0.00           C  
ATOM   1163  C   ASP A 148       8.178  -6.611   7.325  1.00  0.00           C  
ATOM   1164  CB  ASP A 148      10.587  -6.612   8.014  1.00  0.00           C  
ATOM   1165  O   ASP A 148       7.635  -7.591   7.840  1.00  0.00           O  
ATOM   1166  CG  ASP A 148      11.776  -5.782   8.464  1.00  0.00           C  
ATOM   1167  OD1 ASP A 148      11.690  -4.535   8.449  1.00  0.00           O  
ATOM   1168  OD2 ASP A 148      12.810  -6.380   8.834  1.00  0.00           O  
ATOM   1169  N   GLY A 149       7.782  -6.087   6.202  1.00  0.00           N  
ATOM   1170  CA  GLY A 149       6.794  -6.787   5.396  1.00  0.00           C  
ATOM   1171  C   GLY A 149       5.436  -6.109   5.395  1.00  0.00           C  
ATOM   1172  O   GLY A 149       4.526  -6.533   4.680  1.00  0.00           O  
ATOM   1173  N   GLN A 150       5.290  -5.078   6.152  1.00  0.00           N  
ATOM   1174  CA  GLN A 150       3.992  -4.418   6.245  1.00  0.00           C  
ATOM   1175  C   GLN A 150       3.893  -3.258   5.258  1.00  0.00           C  
ATOM   1176  CB  GLN A 150       3.743  -3.919   7.669  1.00  0.00           C  
ATOM   1177  O   GLN A 150       2.918  -2.505   5.273  1.00  0.00           O  
ATOM   1178  CG  GLN A 150       3.492  -5.033   8.676  1.00  0.00           C  
ATOM   1179  CD  GLN A 150       3.247  -4.511  10.079  1.00  0.00           C  
ATOM   1180  NE2 GLN A 150       2.356  -5.172  10.811  1.00  0.00           N  
ATOM   1181  OE1 GLN A 150       3.854  -3.522  10.503  1.00  0.00           O  
ATOM   1182  N   CYS A 151       4.958  -3.125   4.483  1.00  0.00           N  
ATOM   1183  CA  CYS A 151       4.880  -2.140   3.410  1.00  0.00           C  
ATOM   1184  C   CYS A 151       3.687  -2.415   2.502  1.00  0.00           C  
ATOM   1185  CB  CYS A 151       6.169  -2.138   2.589  1.00  0.00           C  
ATOM   1186  O   CYS A 151       3.299  -3.570   2.314  1.00  0.00           O  
ATOM   1187  SG  CYS A 151       7.596  -1.475   3.475  1.00  0.00           S  
ATOM   1188  N   GLY A 152       3.123  -1.323   2.081  1.00  0.00           N  
ATOM   1189  CA  GLY A 152       2.016  -1.466   1.149  1.00  0.00           C  
ATOM   1190  C   GLY A 152       0.659  -1.436   1.826  1.00  0.00           C  
ATOM   1191  O   GLY A 152      -0.373  -1.352   1.156  1.00  0.00           O  
ATOM   1192  N   SER A 153       0.679  -1.463   3.177  1.00  0.00           N  
ATOM   1193  CA  SER A 153      -0.585  -1.411   3.905  1.00  0.00           C  
ATOM   1194  C   SER A 153      -1.194  -0.014   3.854  1.00  0.00           C  
ATOM   1195  CB  SER A 153      -0.384  -1.835   5.360  1.00  0.00           C  
ATOM   1196  O   SER A 153      -0.477   0.986   3.936  1.00  0.00           O  
ATOM   1197  OG  SER A 153       0.101  -3.165   5.434  1.00  0.00           O  
ATOM   1198  N   PRO A 154      -2.497   0.051   3.770  1.00  0.00           N  
ATOM   1199  CA  PRO A 154      -3.160   1.352   3.653  1.00  0.00           C  
ATOM   1200  C   PRO A 154      -3.169   2.130   4.967  1.00  0.00           C  
ATOM   1201  CB  PRO A 154      -4.583   0.985   3.225  1.00  0.00           C  
ATOM   1202  O   PRO A 154      -3.394   1.548   6.031  1.00  0.00           O  
ATOM   1203  CG  PRO A 154      -4.778  -0.416   3.710  1.00  0.00           C  
ATOM   1204  CD  PRO A 154      -3.444  -1.104   3.730  1.00  0.00           C  
ATOM   1205  N   LEU A 155      -2.879   3.354   4.858  1.00  0.00           N  
ATOM   1206  CA  LEU A 155      -3.118   4.308   5.935  1.00  0.00           C  
ATOM   1207  C   LEU A 155      -4.431   5.054   5.720  1.00  0.00           C  
ATOM   1208  CB  LEU A 155      -1.961   5.306   6.034  1.00  0.00           C  
ATOM   1209  O   LEU A 155      -4.624   5.692   4.682  1.00  0.00           O  
ATOM   1210  CG  LEU A 155      -0.684   4.799   6.707  1.00  0.00           C  
ATOM   1211  CD1 LEU A 155      -1.002   4.231   8.086  1.00  0.00           C  
ATOM   1212  CD2 LEU A 155      -0.000   3.751   5.836  1.00  0.00           C  
ATOM   1213  N   VAL A 156      -5.294   4.987   6.739  1.00  0.00           N  
ATOM   1214  CA  VAL A 156      -6.671   5.440   6.579  1.00  0.00           C  
ATOM   1215  C   VAL A 156      -6.972   6.547   7.587  1.00  0.00           C  
ATOM   1216  CB  VAL A 156      -7.675   4.278   6.748  1.00  0.00           C  
ATOM   1217  O   VAL A 156      -6.636   6.427   8.768  1.00  0.00           O  
ATOM   1218  CG1 VAL A 156      -9.107   4.766   6.538  1.00  0.00           C  
ATOM   1219  CG2 VAL A 156      -7.347   3.145   5.778  1.00  0.00           C  
ATOM   1220  N   SER A 157      -7.606   7.585   7.116  1.00  0.00           N  
ATOM   1221  CA  SER A 157      -8.036   8.674   7.987  1.00  0.00           C  
ATOM   1222  C   SER A 157      -9.169   8.232   8.907  1.00  0.00           C  
ATOM   1223  CB  SER A 157      -8.482   9.879   7.158  1.00  0.00           C  
ATOM   1224  O   SER A 157     -10.160   7.659   8.449  1.00  0.00           O  
ATOM   1225  OG  SER A 157      -9.051  10.878   7.987  1.00  0.00           O  
ATOM   1226  N   THR A 158      -9.004   8.526  10.188  1.00  0.00           N  
ATOM   1227  CA  THR A 158     -10.039   8.163  11.149  1.00  0.00           C  
ATOM   1228  C   THR A 158     -11.226   9.117  11.052  1.00  0.00           C  
ATOM   1229  CB  THR A 158      -9.491   8.166  12.588  1.00  0.00           C  
ATOM   1230  O   THR A 158     -12.312   8.819  11.554  1.00  0.00           O  
ATOM   1231  CG2 THR A 158      -8.369   7.145  12.751  1.00  0.00           C  
ATOM   1232  OG1 THR A 158      -8.984   9.470  12.897  1.00  0.00           O  
ATOM   1233  N   ARG A 159     -11.032  10.232  10.377  1.00  0.00           N  
ATOM   1234  CA  ARG A 159     -12.069  11.253  10.269  1.00  0.00           C  
ATOM   1235  C   ARG A 159     -13.112  10.866   9.227  1.00  0.00           C  
ATOM   1236  CB  ARG A 159     -11.454  12.609   9.917  1.00  0.00           C  
ATOM   1237  O   ARG A 159     -14.315  10.943   9.487  1.00  0.00           O  
ATOM   1238  CG  ARG A 159     -12.458  13.750   9.878  1.00  0.00           C  
ATOM   1239  CD  ARG A 159     -11.804  15.065   9.479  1.00  0.00           C  
ATOM   1240  NE  ARG A 159     -12.790  16.128   9.307  1.00  0.00           N  
ATOM   1241  NH1 ARG A 159     -11.268  17.706   8.580  1.00  0.00           N  
ATOM   1242  NH2 ARG A 159     -13.487  18.247   8.765  1.00  0.00           N  
ATOM   1243  CZ  ARG A 159     -12.513  17.358   8.885  1.00  0.00           C  
ATOM   1244  N   ASP A 160     -12.608  10.386   8.049  1.00  0.00           N  
ATOM   1245  CA  ASP A 160     -13.578  10.174   6.980  1.00  0.00           C  
ATOM   1246  C   ASP A 160     -13.426   8.783   6.367  1.00  0.00           C  
ATOM   1247  CB  ASP A 160     -13.426  11.245   5.898  1.00  0.00           C  
ATOM   1248  O   ASP A 160     -14.147   8.429   5.432  1.00  0.00           O  
ATOM   1249  CG  ASP A 160     -12.014  11.334   5.345  1.00  0.00           C  
ATOM   1250  OD1 ASP A 160     -11.189  10.441   5.635  1.00  0.00           O  
ATOM   1251  OD2 ASP A 160     -11.724  12.307   4.616  1.00  0.00           O  
ATOM   1252  N   GLY A 161     -12.444   8.006   6.702  1.00  0.00           N  
ATOM   1253  CA  GLY A 161     -12.278   6.645   6.218  1.00  0.00           C  
ATOM   1254  C   GLY A 161     -11.590   6.571   4.868  1.00  0.00           C  
ATOM   1255  O   GLY A 161     -11.571   5.515   4.232  1.00  0.00           O  
ATOM   1256  N   SER A 162     -11.085   7.710   4.442  1.00  0.00           N  
ATOM   1257  CA  SER A 162     -10.387   7.759   3.161  1.00  0.00           C  
ATOM   1258  C   SER A 162      -8.961   7.235   3.288  1.00  0.00           C  
ATOM   1259  CB  SER A 162     -10.368   9.187   2.615  1.00  0.00           C  
ATOM   1260  O   SER A 162      -8.322   7.404   4.328  1.00  0.00           O  
ATOM   1261  OG  SER A 162     -11.687   9.669   2.420  1.00  0.00           O  
ATOM   1262  N   ILE A 163      -8.504   6.507   2.262  1.00  0.00           N  
ATOM   1263  CA  ILE A 163      -7.109   6.086   2.210  1.00  0.00           C  
ATOM   1264  C   ILE A 163      -6.224   7.275   1.845  1.00  0.00           C  
ATOM   1265  CB  ILE A 163      -6.903   4.935   1.199  1.00  0.00           C  
ATOM   1266  O   ILE A 163      -6.410   7.897   0.796  1.00  0.00           O  
ATOM   1267  CG1 ILE A 163      -7.712   3.702   1.622  1.00  0.00           C  
ATOM   1268  CG2 ILE A 163      -5.416   4.594   1.064  1.00  0.00           C  
ATOM   1269  CD1 ILE A 163      -7.737   2.592   0.581  1.00  0.00           C  
ATOM   1270  N   VAL A 164      -5.241   7.573   2.708  1.00  0.00           N  
ATOM   1271  CA  VAL A 164      -4.453   8.784   2.506  1.00  0.00           C  
ATOM   1272  C   VAL A 164      -3.047   8.414   2.038  1.00  0.00           C  
ATOM   1273  CB  VAL A 164      -4.379   9.635   3.793  1.00  0.00           C  
ATOM   1274  O   VAL A 164      -2.273   9.284   1.631  1.00  0.00           O  
ATOM   1275  CG1 VAL A 164      -5.763  10.157   4.176  1.00  0.00           C  
ATOM   1276  CG2 VAL A 164      -3.777   8.821   4.937  1.00  0.00           C  
ATOM   1277  N   GLY A 165      -2.748   7.124   2.072  1.00  0.00           N  
ATOM   1278  CA  GLY A 165      -1.435   6.673   1.639  1.00  0.00           C  
ATOM   1279  C   GLY A 165      -1.179   5.208   1.938  1.00  0.00           C  
ATOM   1280  O   GLY A 165      -2.086   4.487   2.359  1.00  0.00           O  
ATOM   1281  N   ILE A 166      -0.014   4.767   1.512  1.00  0.00           N  
ATOM   1282  CA  ILE A 166       0.385   3.395   1.806  1.00  0.00           C  
ATOM   1283  C   ILE A 166       1.734   3.391   2.522  1.00  0.00           C  
ATOM   1284  CB  ILE A 166       0.457   2.540   0.521  1.00  0.00           C  
ATOM   1285  O   ILE A 166       2.581   4.251   2.268  1.00  0.00           O  
ATOM   1286  CG1 ILE A 166       1.492   3.122  -0.450  1.00  0.00           C  
ATOM   1287  CG2 ILE A 166      -0.920   2.443  -0.142  1.00  0.00           C  
ATOM   1288  CD1 ILE A 166       1.744   2.257  -1.677  1.00  0.00           C  
ATOM   1289  N   HIS A 167       1.797   2.510   3.504  1.00  0.00           N  
ATOM   1290  CA  HIS A 167       3.022   2.383   4.286  1.00  0.00           C  
ATOM   1291  C   HIS A 167       4.212   2.044   3.394  1.00  0.00           C  
ATOM   1292  CB  HIS A 167       2.858   1.317   5.371  1.00  0.00           C  
ATOM   1293  O   HIS A 167       4.120   1.160   2.539  1.00  0.00           O  
ATOM   1294  CG  HIS A 167       4.093   1.093   6.184  1.00  0.00           C  
ATOM   1295  CD2 HIS A 167       4.945   0.042   6.235  1.00  0.00           C  
ATOM   1296  ND1 HIS A 167       4.571   2.023   7.082  1.00  0.00           N  
ATOM   1297  CE1 HIS A 167       5.668   1.552   7.651  1.00  0.00           C  
ATOM   1298  NE2 HIS A 167       5.917   0.352   7.155  1.00  0.00           N  
ATOM   1299  N   SER A 168       5.426   2.647   3.519  1.00  0.00           N  
ATOM   1300  CA  SER A 168       6.583   2.478   2.646  1.00  0.00           C  
ATOM   1301  C   SER A 168       7.792   1.966   3.422  1.00  0.00           C  
ATOM   1302  CB  SER A 168       6.931   3.797   1.955  1.00  0.00           C  
ATOM   1303  O   SER A 168       8.394   0.958   3.049  1.00  0.00           O  
ATOM   1304  OG  SER A 168       5.926   4.157   1.023  1.00  0.00           O  
ATOM   1305  N   ALA A 169       8.242   2.615   4.348  1.00  0.00           N  
ATOM   1306  CA  ALA A 169       9.507   2.238   4.973  1.00  0.00           C  
ATOM   1307  C   ALA A 169       9.511   2.590   6.458  1.00  0.00           C  
ATOM   1308  CB  ALA A 169      10.674   2.921   4.265  1.00  0.00           C  
ATOM   1309  O   ALA A 169       8.652   3.340   6.927  1.00  0.00           O  
ATOM   1310  N   SER A 170      10.422   1.814   7.074  1.00  0.00           N  
ATOM   1311  CA  SER A 170      10.780   2.107   8.458  1.00  0.00           C  
ATOM   1312  C   SER A 170      12.239   2.537   8.572  1.00  0.00           C  
ATOM   1313  CB  SER A 170      10.528   0.889   9.347  1.00  0.00           C  
ATOM   1314  O   SER A 170      13.058   2.208   7.711  1.00  0.00           O  
ATOM   1315  OG  SER A 170      11.404  -0.172   9.006  1.00  0.00           O  
ATOM   1316  N   ASN A 171      12.474   3.686   9.153  1.00  0.00           N  
ATOM   1317  CA  ASN A 171      13.843   4.066   9.483  1.00  0.00           C  
ATOM   1318  C   ASN A 171      14.421   3.181  10.584  1.00  0.00           C  
ATOM   1319  CB  ASN A 171      13.908   5.537   9.896  1.00  0.00           C  
ATOM   1320  O   ASN A 171      13.735   2.870  11.560  1.00  0.00           O  
ATOM   1321  CG  ASN A 171      15.328   6.062   9.971  1.00  0.00           C  
ATOM   1322  ND2 ASN A 171      15.469   7.362  10.197  1.00  0.00           N  
ATOM   1323  OD1 ASN A 171      16.291   5.304   9.826  1.00  0.00           O  
ATOM   1324  N   PHE A 172      15.616   2.499  10.330  1.00  0.00           N  
ATOM   1325  CA  PHE A 172      16.386   1.603  11.184  1.00  0.00           C  
ATOM   1326  C   PHE A 172      16.784   2.299  12.480  1.00  0.00           C  
ATOM   1327  CB  PHE A 172      17.635   1.102  10.452  1.00  0.00           C  
ATOM   1328  O   PHE A 172      16.861   1.664  13.534  1.00  0.00           O  
ATOM   1329  CG  PHE A 172      17.337   0.164   9.314  1.00  0.00           C  
ATOM   1330  CD1 PHE A 172      17.028  -1.169   9.556  1.00  0.00           C  
ATOM   1331  CD2 PHE A 172      17.365   0.616   8.001  1.00  0.00           C  
ATOM   1332  CE1 PHE A 172      16.751  -2.039   8.504  1.00  0.00           C  
ATOM   1333  CE2 PHE A 172      17.090  -0.248   6.945  1.00  0.00           C  
ATOM   1334  CZ  PHE A 172      16.784  -1.575   7.199  1.00  0.00           C  
ATOM   1335  N   THR A 173      16.737   3.718  12.436  1.00  0.00           N  
ATOM   1336  CA  THR A 173      17.291   4.451  13.569  1.00  0.00           C  
ATOM   1337  C   THR A 173      16.210   5.277  14.260  1.00  0.00           C  
ATOM   1338  CB  THR A 173      18.443   5.373  13.129  1.00  0.00           C  
ATOM   1339  O   THR A 173      16.298   5.545  15.460  1.00  0.00           O  
ATOM   1340  CG2 THR A 173      19.625   4.565  12.603  1.00  0.00           C  
ATOM   1341  OG1 THR A 173      17.978   6.247  12.093  1.00  0.00           O  
ATOM   1342  N   ASN A 174      15.105   5.425  13.634  1.00  0.00           N  
ATOM   1343  CA  ASN A 174      14.091   6.346  14.135  1.00  0.00           C  
ATOM   1344  C   ASN A 174      12.783   5.624  14.448  1.00  0.00           C  
ATOM   1345  CB  ASN A 174      13.847   7.475  13.132  1.00  0.00           C  
ATOM   1346  O   ASN A 174      12.545   4.521  13.953  1.00  0.00           O  
ATOM   1347  CG  ASN A 174      14.398   8.806  13.605  1.00  0.00           C  
ATOM   1348  ND2 ASN A 174      14.425   9.788  12.711  1.00  0.00           N  
ATOM   1349  OD1 ASN A 174      14.796   8.950  14.763  1.00  0.00           O  
ATOM   1350  N   THR A 175      12.156   5.927  15.625  1.00  0.00           N  
ATOM   1351  CA  THR A 175      10.875   5.501  16.178  1.00  0.00           C  
ATOM   1352  C   THR A 175       9.735   5.832  15.218  1.00  0.00           C  
ATOM   1353  CB  THR A 175      10.608   6.161  17.543  1.00  0.00           C  
ATOM   1354  O   THR A 175       8.571   5.549  15.509  1.00  0.00           O  
ATOM   1355  CG2 THR A 175      11.606   5.679  18.591  1.00  0.00           C  
ATOM   1356  OG1 THR A 175      10.721   7.583  17.410  1.00  0.00           O  
ATOM   1357  N   ASN A 176      10.157   6.490  14.030  1.00  0.00           N  
ATOM   1358  CA  ASN A 176       9.024   6.840  13.180  1.00  0.00           C  
ATOM   1359  C   ASN A 176       9.042   6.055  11.871  1.00  0.00           C  
ATOM   1360  CB  ASN A 176       9.009   8.343  12.897  1.00  0.00           C  
ATOM   1361  O   ASN A 176      10.068   5.483  11.499  1.00  0.00           O  
ATOM   1362  CG  ASN A 176      10.310   8.837  12.295  1.00  0.00           C  
ATOM   1363  ND2 ASN A 176      10.605  10.117  12.489  1.00  0.00           N  
ATOM   1364  OD1 ASN A 176      11.043   8.075  11.660  1.00  0.00           O  
ATOM   1365  N   ASN A 177       7.866   5.833  11.345  1.00  0.00           N  
ATOM   1366  CA  ASN A 177       7.660   5.195  10.049  1.00  0.00           C  
ATOM   1367  C   ASN A 177       7.232   6.204   8.988  1.00  0.00           C  
ATOM   1368  CB  ASN A 177       6.626   4.072  10.162  1.00  0.00           C  
ATOM   1369  O   ASN A 177       6.840   7.326   9.315  1.00  0.00           O  
ATOM   1370  CG  ASN A 177       7.099   2.929  11.038  1.00  0.00           C  
ATOM   1371  ND2 ASN A 177       6.326   2.615  12.072  1.00  0.00           N  
ATOM   1372  OD1 ASN A 177       8.149   2.333  10.789  1.00  0.00           O  
ATOM   1373  N   TYR A 178       7.455   5.782   7.702  1.00  0.00           N  
ATOM   1374  CA  TYR A 178       7.104   6.663   6.593  1.00  0.00           C  
ATOM   1375  C   TYR A 178       6.069   6.011   5.685  1.00  0.00           C  
ATOM   1376  CB  TYR A 178       8.351   7.031   5.784  1.00  0.00           C  
ATOM   1377  O   TYR A 178       5.995   4.783   5.597  1.00  0.00           O  
ATOM   1378  CG  TYR A 178       9.397   7.772   6.582  1.00  0.00           C  
ATOM   1379  CD1 TYR A 178       9.336   9.155   6.731  1.00  0.00           C  
ATOM   1380  CD2 TYR A 178      10.447   7.090   7.188  1.00  0.00           C  
ATOM   1381  CE1 TYR A 178      10.298   9.843   7.464  1.00  0.00           C  
ATOM   1382  CE2 TYR A 178      11.414   7.767   7.923  1.00  0.00           C  
ATOM   1383  OH  TYR A 178      12.286   9.816   8.783  1.00  0.00           O  
ATOM   1384  CZ  TYR A 178      11.331   9.141   8.056  1.00  0.00           C  
ATOM   1385  N   PHE A 179       5.253   6.853   5.161  1.00  0.00           N  
ATOM   1386  CA  PHE A 179       4.349   6.349   4.134  1.00  0.00           C  
ATOM   1387  C   PHE A 179       4.289   7.304   2.948  1.00  0.00           C  
ATOM   1388  CB  PHE A 179       2.945   6.137   4.709  1.00  0.00           C  
ATOM   1389  O   PHE A 179       4.672   8.470   3.064  1.00  0.00           O  
ATOM   1390  CG  PHE A 179       2.211   7.417   5.006  1.00  0.00           C  
ATOM   1391  CD1 PHE A 179       2.459   8.120   6.178  1.00  0.00           C  
ATOM   1392  CD2 PHE A 179       1.274   7.917   4.112  1.00  0.00           C  
ATOM   1393  CE1 PHE A 179       1.781   9.305   6.456  1.00  0.00           C  
ATOM   1394  CE2 PHE A 179       0.592   9.100   4.382  1.00  0.00           C  
ATOM   1395  CZ  PHE A 179       0.847   9.792   5.555  1.00  0.00           C  
ATOM   1396  N   THR A 180       3.962   6.742   1.817  1.00  0.00           N  
ATOM   1397  CA  THR A 180       3.778   7.506   0.588  1.00  0.00           C  
ATOM   1398  C   THR A 180       2.331   7.971   0.452  1.00  0.00           C  
ATOM   1399  CB  THR A 180       4.172   6.677  -0.648  1.00  0.00           C  
ATOM   1400  O   THR A 180       1.403   7.168   0.563  1.00  0.00           O  
ATOM   1401  CG2 THR A 180       4.083   7.512  -1.922  1.00  0.00           C  
ATOM   1402  OG1 THR A 180       5.517   6.206  -0.492  1.00  0.00           O  
ATOM   1403  N   THR A 181       2.171   9.224   0.212  1.00  0.00           N  
ATOM   1404  CA  THR A 181       0.829   9.789   0.126  1.00  0.00           C  
ATOM   1405  C   THR A 181       0.238   9.570  -1.264  1.00  0.00           C  
ATOM   1406  CB  THR A 181       0.834  11.294   0.453  1.00  0.00           C  
ATOM   1407  O   THR A 181       0.974   9.455  -2.246  1.00  0.00           O  
ATOM   1408  CG2 THR A 181       1.402  11.552   1.845  1.00  0.00           C  
ATOM   1409  OG1 THR A 181       1.634  11.985  -0.513  1.00  0.00           O  
ATOM   1410  N   VAL A 182      -1.087   9.512  -1.248  1.00  0.00           N  
ATOM   1411  CA  VAL A 182      -1.805   9.493  -2.519  1.00  0.00           C  
ATOM   1412  C   VAL A 182      -1.840  10.899  -3.113  1.00  0.00           C  
ATOM   1413  CB  VAL A 182      -3.242   8.950  -2.351  1.00  0.00           C  
ATOM   1414  O   VAL A 182      -2.066  11.878  -2.397  1.00  0.00           O  
ATOM   1415  CG1 VAL A 182      -3.941   8.847  -3.705  1.00  0.00           C  
ATOM   1416  CG2 VAL A 182      -3.220   7.592  -1.652  1.00  0.00           C  
ATOM   1417  N   PRO A 183      -1.477  11.037  -4.439  1.00  0.00           N  
ATOM   1418  CA  PRO A 183      -1.525  12.370  -5.044  1.00  0.00           C  
ATOM   1419  C   PRO A 183      -2.948  12.904  -5.184  1.00  0.00           C  
ATOM   1420  CB  PRO A 183      -0.884  12.157  -6.418  1.00  0.00           C  
ATOM   1421  O   PRO A 183      -3.911  12.138  -5.095  1.00  0.00           O  
ATOM   1422  CG  PRO A 183      -1.178  10.732  -6.760  1.00  0.00           C  
ATOM   1423  CD  PRO A 183      -1.179   9.927  -5.492  1.00  0.00           C  
ATOM   1424  N   PRO A 184      -2.934  14.286  -5.441  1.00  0.00           N  
ATOM   1425  CA  PRO A 184      -4.263  14.836  -5.718  1.00  0.00           C  
ATOM   1426  C   PRO A 184      -4.893  14.248  -6.979  1.00  0.00           C  
ATOM   1427  CB  PRO A 184      -3.996  16.334  -5.889  1.00  0.00           C  
ATOM   1428  O   PRO A 184      -4.179  13.857  -7.906  1.00  0.00           O  
ATOM   1429  CG  PRO A 184      -2.551  16.424  -6.259  1.00  0.00           C  
ATOM   1430  CD  PRO A 184      -1.834  15.240  -5.676  1.00  0.00           C  
ATOM   1431  N   ASN A 185      -6.111  13.911  -6.986  1.00  0.00           N  
ATOM   1432  CA  ASN A 185      -6.867  13.450  -8.146  1.00  0.00           C  
ATOM   1433  C   ASN A 185      -6.548  11.995  -8.480  1.00  0.00           C  
ATOM   1434  CB  ASN A 185      -6.593  14.345  -9.356  1.00  0.00           C  
ATOM   1435  O   ASN A 185      -6.547  11.609  -9.650  1.00  0.00           O  
ATOM   1436  CG  ASN A 185      -6.972  15.792  -9.110  1.00  0.00           C  
ATOM   1437  ND2 ASN A 185      -6.106  16.710  -9.522  1.00  0.00           N  
ATOM   1438  OD1 ASN A 185      -8.034  16.082  -8.553  1.00  0.00           O  
ATOM   1439  N   PHE A 186      -6.006  11.309  -7.512  1.00  0.00           N  
ATOM   1440  CA  PHE A 186      -5.650   9.902  -7.653  1.00  0.00           C  
ATOM   1441  C   PHE A 186      -6.836   9.092  -8.164  1.00  0.00           C  
ATOM   1442  CB  PHE A 186      -5.163   9.333  -6.316  1.00  0.00           C  
ATOM   1443  O   PHE A 186      -6.668   8.179  -8.975  1.00  0.00           O  
ATOM   1444  CG  PHE A 186      -4.489   7.993  -6.437  1.00  0.00           C  
ATOM   1445  CD1 PHE A 186      -4.971   6.891  -5.741  1.00  0.00           C  
ATOM   1446  CD2 PHE A 186      -3.371   7.835  -7.246  1.00  0.00           C  
ATOM   1447  CE1 PHE A 186      -4.349   5.650  -5.850  1.00  0.00           C  
ATOM   1448  CE2 PHE A 186      -2.744   6.597  -7.361  1.00  0.00           C  
ATOM   1449  CZ  PHE A 186      -3.234   5.506  -6.661  1.00  0.00           C  
ATOM   1450  N   MET A 187      -7.947   9.485  -7.803  1.00  0.00           N  
ATOM   1451  CA  MET A 187      -9.160   8.775  -8.201  1.00  0.00           C  
ATOM   1452  C   MET A 187      -9.366   8.855  -9.710  1.00  0.00           C  
ATOM   1453  CB  MET A 187     -10.380   9.345  -7.476  1.00  0.00           C  
ATOM   1454  O   MET A 187      -9.849   7.903 -10.326  1.00  0.00           O  
ATOM   1455  CG  MET A 187     -10.473   8.931  -6.016  1.00  0.00           C  
ATOM   1456  SD  MET A 187     -10.589   7.112  -5.807  1.00  0.00           S  
ATOM   1457  CE  MET A 187     -12.233   6.813  -6.514  1.00  0.00           C  
ATOM   1458  N   ASP A 188      -9.029   9.950 -10.297  1.00  0.00           N  
ATOM   1459  CA  ASP A 188      -9.152  10.143 -11.738  1.00  0.00           C  
ATOM   1460  C   ASP A 188      -8.278   9.150 -12.501  1.00  0.00           C  
ATOM   1461  CB  ASP A 188      -8.778  11.576 -12.123  1.00  0.00           C  
ATOM   1462  O   ASP A 188      -8.679   8.640 -13.550  1.00  0.00           O  
ATOM   1463  CG  ASP A 188      -9.794  12.601 -11.650  1.00  0.00           C  
ATOM   1464  OD1 ASP A 188     -10.939  12.220 -11.327  1.00  0.00           O  
ATOM   1465  OD2 ASP A 188      -9.446  13.801 -11.603  1.00  0.00           O  
ATOM   1466  N   LEU A 189      -7.186   8.864 -11.881  1.00  0.00           N  
ATOM   1467  CA  LEU A 189      -6.278   7.904 -12.497  1.00  0.00           C  
ATOM   1468  C   LEU A 189      -6.883   6.504 -12.494  1.00  0.00           C  
ATOM   1469  CB  LEU A 189      -4.933   7.892 -11.765  1.00  0.00           C  
ATOM   1470  O   LEU A 189      -6.722   5.752 -13.458  1.00  0.00           O  
ATOM   1471  CG  LEU A 189      -4.125   9.190 -11.811  1.00  0.00           C  
ATOM   1472  CD1 LEU A 189      -2.875   9.067 -10.946  1.00  0.00           C  
ATOM   1473  CD2 LEU A 189      -3.754   9.538 -13.249  1.00  0.00           C  
ATOM   1474  N   LEU A 190      -7.625   6.225 -11.489  1.00  0.00           N  
ATOM   1475  CA  LEU A 190      -8.175   4.887 -11.301  1.00  0.00           C  
ATOM   1476  C   LEU A 190      -9.456   4.707 -12.108  1.00  0.00           C  
ATOM   1477  CB  LEU A 190      -8.452   4.625  -9.818  1.00  0.00           C  
ATOM   1478  O   LEU A 190      -9.724   3.618 -12.621  1.00  0.00           O  
ATOM   1479  CG  LEU A 190      -7.231   4.585  -8.897  1.00  0.00           C  
ATOM   1480  CD1 LEU A 190      -7.667   4.409  -7.446  1.00  0.00           C  
ATOM   1481  CD2 LEU A 190      -6.283   3.465  -9.315  1.00  0.00           C  
ATOM   1482  N   THR A 191     -10.210   5.768 -12.305  1.00  0.00           N  
ATOM   1483  CA  THR A 191     -11.514   5.671 -12.952  1.00  0.00           C  
ATOM   1484  C   THR A 191     -11.398   5.952 -14.447  1.00  0.00           C  
ATOM   1485  CB  THR A 191     -12.524   6.647 -12.320  1.00  0.00           C  
ATOM   1486  O   THR A 191     -12.305   5.629 -15.217  1.00  0.00           O  
ATOM   1487  CG2 THR A 191     -12.824   6.268 -10.873  1.00  0.00           C  
ATOM   1488  OG1 THR A 191     -11.984   7.973 -12.353  1.00  0.00           O  
ATOM   1489  N   ASN A 192     -10.249   6.508 -14.852  1.00  0.00           N  
ATOM   1490  CA  ASN A 192      -9.983   6.790 -16.258  1.00  0.00           C  
ATOM   1491  C   ASN A 192      -8.637   6.219 -16.699  1.00  0.00           C  
ATOM   1492  CB  ASN A 192     -10.033   8.296 -16.523  1.00  0.00           C  
ATOM   1493  O   ASN A 192      -7.717   6.971 -17.025  1.00  0.00           O  
ATOM   1494  CG  ASN A 192     -11.392   8.897 -16.220  1.00  0.00           C  
ATOM   1495  ND2 ASN A 192     -11.419   9.881 -15.328  1.00  0.00           N  
ATOM   1496  OD1 ASN A 192     -12.408   8.479 -16.781  1.00  0.00           O  
ATOM   1497  N   PRO A 193      -8.570   4.935 -16.693  1.00  0.00           N  
ATOM   1498  CA  PRO A 193      -7.275   4.292 -16.929  1.00  0.00           C  
ATOM   1499  C   PRO A 193      -6.746   4.532 -18.342  1.00  0.00           C  
ATOM   1500  CB  PRO A 193      -7.572   2.808 -16.703  1.00  0.00           C  
ATOM   1501  O   PRO A 193      -5.537   4.449 -18.574  1.00  0.00           O  
ATOM   1502  CG  PRO A 193      -9.049   2.681 -16.888  1.00  0.00           C  
ATOM   1503  CD  PRO A 193      -9.697   3.961 -16.444  1.00  0.00           C  
ATOM   1504  N   GLU A 194      -7.584   4.891 -19.220  1.00  0.00           N  
ATOM   1505  CA  GLU A 194      -7.192   5.054 -20.617  1.00  0.00           C  
ATOM   1506  C   GLU A 194      -6.342   6.307 -20.809  1.00  0.00           C  
ATOM   1507  CB  GLU A 194      -8.427   5.114 -21.519  1.00  0.00           C  
ATOM   1508  O   GLU A 194      -5.624   6.430 -21.804  1.00  0.00           O  
ATOM   1509  CG  GLU A 194      -9.285   3.858 -21.471  1.00  0.00           C  
ATOM   1510  CD  GLU A 194      -8.539   2.606 -21.906  1.00  0.00           C  
ATOM   1511  OE1 GLU A 194      -8.901   1.496 -21.454  1.00  0.00           O  
ATOM   1512  OE2 GLU A 194      -7.585   2.736 -22.705  1.00  0.00           O  
ATOM   1513  N   LEU A 195      -6.296   7.132 -19.813  1.00  0.00           N  
ATOM   1514  CA  LEU A 195      -5.563   8.388 -19.920  1.00  0.00           C  
ATOM   1515  C   LEU A 195      -4.137   8.232 -19.403  1.00  0.00           C  
ATOM   1516  CB  LEU A 195      -6.281   9.496 -19.144  1.00  0.00           C  
ATOM   1517  O   LEU A 195      -3.293   9.103 -19.623  1.00  0.00           O  
ATOM   1518  CG  LEU A 195      -7.654   9.913 -19.672  1.00  0.00           C  
ATOM   1519  CD1 LEU A 195      -8.293  10.936 -18.739  1.00  0.00           C  
ATOM   1520  CD2 LEU A 195      -7.537  10.471 -21.086  1.00  0.00           C  
ATOM   1521  N   GLN A 196      -3.888   7.042 -18.995  1.00  0.00           N  
ATOM   1522  CA  GLN A 196      -2.590   6.841 -18.360  1.00  0.00           C  
ATOM   1523  C   GLN A 196      -1.602   6.190 -19.324  1.00  0.00           C  
ATOM   1524  CB  GLN A 196      -2.736   5.985 -17.100  1.00  0.00           C  
ATOM   1525  O   GLN A 196      -2.005   5.540 -20.290  1.00  0.00           O  
ATOM   1526  CG  GLN A 196      -3.794   6.494 -16.131  1.00  0.00           C  
ATOM   1527  CD  GLN A 196      -3.491   7.885 -15.607  1.00  0.00           C  
ATOM   1528  NE2 GLN A 196      -4.537   8.645 -15.302  1.00  0.00           N  
ATOM   1529  OE1 GLN A 196      -2.325   8.273 -15.477  1.00  0.00           O  
ATOM   1530  N   GLN A 197      -0.333   6.469 -19.116  1.00  0.00           N  
ATOM   1531  CA  GLN A 197       0.740   5.801 -19.845  1.00  0.00           C  
ATOM   1532  C   GLN A 197       1.160   4.511 -19.146  1.00  0.00           C  
ATOM   1533  CB  GLN A 197       1.944   6.731 -20.000  1.00  0.00           C  
ATOM   1534  O   GLN A 197       1.775   4.550 -18.078  1.00  0.00           O  
ATOM   1535  CG  GLN A 197       1.683   7.931 -20.900  1.00  0.00           C  
ATOM   1536  CD  GLN A 197       2.905   8.814 -21.070  1.00  0.00           C  
ATOM   1537  NE2 GLN A 197       2.829   9.758 -22.003  1.00  0.00           N  
ATOM   1538  OE1 GLN A 197       3.908   8.650 -20.369  1.00  0.00           O  
ATOM   1539  N   TRP A 198       0.744   3.430 -19.706  1.00  0.00           N  
ATOM   1540  CA  TRP A 198       1.071   2.119 -19.154  1.00  0.00           C  
ATOM   1541  C   TRP A 198       2.377   1.592 -19.739  1.00  0.00           C  
ATOM   1542  CB  TRP A 198      -0.061   1.124 -19.423  1.00  0.00           C  
ATOM   1543  O   TRP A 198       2.633   1.741 -20.936  1.00  0.00           O  
ATOM   1544  CG  TRP A 198      -1.358   1.485 -18.763  1.00  0.00           C  
ATOM   1545  CD1 TRP A 198      -2.385   2.208 -19.304  1.00  0.00           C  
ATOM   1546  CD2 TRP A 198      -1.765   1.142 -17.435  1.00  0.00           C  
ATOM   1547  CE2 TRP A 198      -3.052   1.690 -17.237  1.00  0.00           C  
ATOM   1548  CE3 TRP A 198      -1.166   0.423 -16.392  1.00  0.00           C  
ATOM   1549  NE1 TRP A 198      -3.406   2.335 -18.391  1.00  0.00           N  
ATOM   1550  CH2 TRP A 198      -3.142   0.833 -15.033  1.00  0.00           C  
ATOM   1551  CZ2 TRP A 198      -3.750   1.541 -16.036  1.00  0.00           C  
ATOM   1552  CZ3 TRP A 198      -1.863   0.276 -15.198  1.00  0.00           C  
ATOM   1553  N   THR A 199       3.203   1.182 -18.815  1.00  0.00           N  
ATOM   1554  CA  THR A 199       4.481   0.633 -19.253  1.00  0.00           C  
ATOM   1555  C   THR A 199       4.625  -0.820 -18.810  1.00  0.00           C  
ATOM   1556  CB  THR A 199       5.660   1.458 -18.707  1.00  0.00           C  
ATOM   1557  O   THR A 199       3.975  -1.251 -17.855  1.00  0.00           O  
ATOM   1558  CG2 THR A 199       5.785   1.305 -17.194  1.00  0.00           C  
ATOM   1559  OG1 THR A 199       6.875   1.012 -19.323  1.00  0.00           O  
ATOM   1560  N   SER A 200       5.284  -1.595 -19.642  1.00  0.00           N  
ATOM   1561  CA  SER A 200       5.613  -2.976 -19.302  1.00  0.00           C  
ATOM   1562  C   SER A 200       7.121  -3.173 -19.188  1.00  0.00           C  
ATOM   1563  CB  SER A 200       5.043  -3.936 -20.347  1.00  0.00           C  
ATOM   1564  O   SER A 200       7.898  -2.375 -19.717  1.00  0.00           O  
ATOM   1565  OG  SER A 200       3.637  -3.794 -20.446  1.00  0.00           O  
ATOM   1566  N   GLY A 201       7.538  -4.167 -18.363  1.00  0.00           N  
ATOM   1567  CA  GLY A 201       8.949  -4.508 -18.272  1.00  0.00           C  
ATOM   1568  C   GLY A 201       9.748  -3.526 -17.437  1.00  0.00           C  
ATOM   1569  O   GLY A 201      10.946  -3.342 -17.662  1.00  0.00           O  
ATOM   1570  N   TRP A 202       9.080  -2.880 -16.556  1.00  0.00           N  
ATOM   1571  CA  TRP A 202       9.714  -1.836 -15.757  1.00  0.00           C  
ATOM   1572  C   TRP A 202      10.390  -2.430 -14.526  1.00  0.00           C  
ATOM   1573  CB  TRP A 202       8.685  -0.784 -15.332  1.00  0.00           C  
ATOM   1574  O   TRP A 202       9.916  -3.420 -13.965  1.00  0.00           O  
ATOM   1575  CG  TRP A 202       9.275   0.385 -14.604  1.00  0.00           C  
ATOM   1576  CD1 TRP A 202       9.704   1.564 -15.148  1.00  0.00           C  
ATOM   1577  CD2 TRP A 202       9.506   0.486 -13.195  1.00  0.00           C  
ATOM   1578  CE2 TRP A 202      10.078   1.756 -12.955  1.00  0.00           C  
ATOM   1579  CE3 TRP A 202       9.284  -0.374 -12.112  1.00  0.00           C  
ATOM   1580  NE1 TRP A 202      10.188   2.392 -14.162  1.00  0.00           N  
ATOM   1581  CH2 TRP A 202      10.203   1.324 -10.631  1.00  0.00           C  
ATOM   1582  CZ2 TRP A 202      10.430   2.185 -11.674  1.00  0.00           C  
ATOM   1583  CZ3 TRP A 202       9.636   0.056 -10.837  1.00  0.00           C  
ATOM   1584  N   ARG A 203      11.539  -1.945 -14.074  1.00  0.00           N  
ATOM   1585  CA  ARG A 203      12.209  -2.245 -12.813  1.00  0.00           C  
ATOM   1586  C   ARG A 203      12.599  -0.964 -12.083  1.00  0.00           C  
ATOM   1587  CB  ARG A 203      13.449  -3.108 -13.055  1.00  0.00           C  
ATOM   1588  O   ARG A 203      12.831   0.070 -12.713  1.00  0.00           O  
ATOM   1589  CG  ARG A 203      14.589  -2.371 -13.740  1.00  0.00           C  
ATOM   1590  CD  ARG A 203      15.816  -3.258 -13.903  1.00  0.00           C  
ATOM   1591  NE  ARG A 203      16.917  -2.541 -14.540  1.00  0.00           N  
ATOM   1592  NH1 ARG A 203      18.409  -4.301 -14.413  1.00  0.00           N  
ATOM   1593  NH2 ARG A 203      19.053  -2.313 -15.353  1.00  0.00           N  
ATOM   1594  CZ  ARG A 203      18.124  -3.053 -14.767  1.00  0.00           C  
ATOM   1595  N   LEU A 204      12.553  -0.978 -10.713  1.00  0.00           N  
ATOM   1596  CA  LEU A 204      12.843   0.208  -9.915  1.00  0.00           C  
ATOM   1597  C   LEU A 204      14.236   0.745 -10.226  1.00  0.00           C  
ATOM   1598  CB  LEU A 204      12.726  -0.107  -8.422  1.00  0.00           C  
ATOM   1599  O   LEU A 204      15.208  -0.014 -10.245  1.00  0.00           O  
ATOM   1600  CG  LEU A 204      13.001   1.050  -7.460  1.00  0.00           C  
ATOM   1601  CD1 LEU A 204      11.889   2.090  -7.551  1.00  0.00           C  
ATOM   1602  CD2 LEU A 204      13.145   0.536  -6.032  1.00  0.00           C  
ATOM   1603  N   ASN A 205      14.221   2.014 -10.613  1.00  0.00           N  
ATOM   1604  CA  ASN A 205      15.402   2.871 -10.613  1.00  0.00           C  
ATOM   1605  C   ASN A 205      15.408   3.818  -9.417  1.00  0.00           C  
ATOM   1606  CB  ASN A 205      15.490   3.664 -11.919  1.00  0.00           C  
ATOM   1607  O   ASN A 205      14.606   4.752  -9.355  1.00  0.00           O  
ATOM   1608  CG  ASN A 205      16.793   4.428 -12.052  1.00  0.00           C  
ATOM   1609  ND2 ASN A 205      17.112   4.849 -13.270  1.00  0.00           N  
ATOM   1610  OD1 ASN A 205      17.507   4.636 -11.068  1.00  0.00           O  
ATOM   1611  N   ALA A 206      16.129   3.489  -8.351  1.00  0.00           N  
ATOM   1612  CA  ALA A 206      16.144   4.228  -7.091  1.00  0.00           C  
ATOM   1613  C   ALA A 206      16.208   5.732  -7.339  1.00  0.00           C  
ATOM   1614  CB  ALA A 206      17.322   3.783  -6.228  1.00  0.00           C  
ATOM   1615  O   ALA A 206      15.761   6.524  -6.506  1.00  0.00           O  
ATOM   1616  N   ASP A 207      16.651   6.160  -8.505  1.00  0.00           N  
ATOM   1617  CA  ASP A 207      16.762   7.577  -8.837  1.00  0.00           C  
ATOM   1618  C   ASP A 207      15.407   8.154  -9.240  1.00  0.00           C  
ATOM   1619  CB  ASP A 207      17.779   7.787  -9.961  1.00  0.00           C  
ATOM   1620  O   ASP A 207      15.233   9.374  -9.279  1.00  0.00           O  
ATOM   1621  CG  ASP A 207      19.207   7.502  -9.529  1.00  0.00           C  
ATOM   1622  OD1 ASP A 207      19.523   7.650  -8.329  1.00  0.00           O  
ATOM   1623  OD2 ASP A 207      20.024   7.128 -10.398  1.00  0.00           O  
ATOM   1624  N   SER A 208      14.433   7.313  -9.499  1.00  0.00           N  
ATOM   1625  CA  SER A 208      13.137   7.757 -10.001  1.00  0.00           C  
ATOM   1626  C   SER A 208      12.203   8.140  -8.858  1.00  0.00           C  
ATOM   1627  CB  SER A 208      12.490   6.666 -10.855  1.00  0.00           C  
ATOM   1628  O   SER A 208      11.182   8.795  -9.077  1.00  0.00           O  
ATOM   1629  OG  SER A 208      12.312   5.478 -10.103  1.00  0.00           O  
ATOM   1630  N   VAL A 209      12.588   7.716  -7.627  1.00  0.00           N  
ATOM   1631  CA  VAL A 209      11.787   8.058  -6.456  1.00  0.00           C  
ATOM   1632  C   VAL A 209      12.499   9.136  -5.640  1.00  0.00           C  
ATOM   1633  CB  VAL A 209      11.511   6.819  -5.575  1.00  0.00           C  
ATOM   1634  O   VAL A 209      13.709   9.058  -5.419  1.00  0.00           O  
ATOM   1635  CG1 VAL A 209      10.682   7.201  -4.350  1.00  0.00           C  
ATOM   1636  CG2 VAL A 209      10.803   5.735  -6.386  1.00  0.00           C  
ATOM   1637  N   ASP A 210      11.757  10.263  -5.393  1.00  0.00           N  
ATOM   1638  CA  ASP A 210      12.299  11.282  -4.499  1.00  0.00           C  
ATOM   1639  C   ASP A 210      12.294  10.800  -3.050  1.00  0.00           C  
ATOM   1640  CB  ASP A 210      11.503  12.583  -4.623  1.00  0.00           C  
ATOM   1641  O   ASP A 210      11.265  10.857  -2.375  1.00  0.00           O  
ATOM   1642  CG  ASP A 210      12.095  13.720  -3.809  1.00  0.00           C  
ATOM   1643  OD1 ASP A 210      13.171  13.538  -3.199  1.00  0.00           O  
ATOM   1644  OD2 ASP A 210      11.479  14.807  -3.775  1.00  0.00           O  
ATOM   1645  N   TRP A 211      13.271  10.180  -2.700  1.00  0.00           N  
ATOM   1646  CA  TRP A 211      13.366   9.612  -1.359  1.00  0.00           C  
ATOM   1647  C   TRP A 211      13.733  10.685  -0.338  1.00  0.00           C  
ATOM   1648  CB  TRP A 211      14.398   8.482  -1.324  1.00  0.00           C  
ATOM   1649  O   TRP A 211      13.908  10.389   0.846  1.00  0.00           O  
ATOM   1650  CG  TRP A 211      14.065   7.325  -2.218  1.00  0.00           C  
ATOM   1651  CD1 TRP A 211      14.544   7.092  -3.477  1.00  0.00           C  
ATOM   1652  CD2 TRP A 211      13.175   6.245  -1.920  1.00  0.00           C  
ATOM   1653  CE2 TRP A 211      13.163   5.392  -3.046  1.00  0.00           C  
ATOM   1654  CE3 TRP A 211      12.387   5.915  -0.809  1.00  0.00           C  
ATOM   1655  NE1 TRP A 211      14.005   5.931  -3.981  1.00  0.00           N  
ATOM   1656  CH2 TRP A 211      11.630   3.929  -1.992  1.00  0.00           C  
ATOM   1657  CZ2 TRP A 211      12.391   4.228  -3.092  1.00  0.00           C  
ATOM   1658  CZ3 TRP A 211      11.620   4.757  -0.857  1.00  0.00           C  
ATOM   1659  N   GLY A 212      13.753  11.920  -0.846  1.00  0.00           N  
ATOM   1660  CA  GLY A 212      14.251  12.948   0.055  1.00  0.00           C  
ATOM   1661  C   GLY A 212      15.628  12.638   0.610  1.00  0.00           C  
ATOM   1662  O   GLY A 212      16.550  12.317  -0.144  1.00  0.00           O  
ATOM   1663  N   GLY A 213      15.872  12.816   1.864  1.00  0.00           N  
ATOM   1664  CA  GLY A 213      17.136  12.561   2.536  1.00  0.00           C  
ATOM   1665  C   GLY A 213      17.355  11.095   2.857  1.00  0.00           C  
ATOM   1666  O   GLY A 213      18.402  10.720   3.390  1.00  0.00           O  
ATOM   1667  N   HIS A 214      16.358  10.221   2.387  1.00  0.00           N  
ATOM   1668  CA  HIS A 214      16.440   8.800   2.703  1.00  0.00           C  
ATOM   1669  C   HIS A 214      17.247   8.047   1.650  1.00  0.00           C  
ATOM   1670  CB  HIS A 214      15.039   8.196   2.821  1.00  0.00           C  
ATOM   1671  O   HIS A 214      17.150   8.345   0.457  1.00  0.00           O  
ATOM   1672  CG  HIS A 214      14.194   8.842   3.872  1.00  0.00           C  
ATOM   1673  CD2 HIS A 214      13.253   9.811   3.784  1.00  0.00           C  
ATOM   1674  ND1 HIS A 214      14.274   8.501   5.205  1.00  0.00           N  
ATOM   1675  CE1 HIS A 214      13.415   9.234   5.893  1.00  0.00           C  
ATOM   1676  NE2 HIS A 214      12.783  10.037   5.054  1.00  0.00           N  
ATOM   1677  N   LYS A 215      18.297   7.312   2.080  1.00  0.00           N  
ATOM   1678  CA  LYS A 215      19.121   6.500   1.189  1.00  0.00           C  
ATOM   1679  C   LYS A 215      18.535   5.101   1.021  1.00  0.00           C  
ATOM   1680  CB  LYS A 215      20.553   6.407   1.718  1.00  0.00           C  
ATOM   1681  O   LYS A 215      18.104   4.481   1.996  1.00  0.00           O  
ATOM   1682  CG  LYS A 215      21.339   7.705   1.606  1.00  0.00           C  
ATOM   1683  CD  LYS A 215      22.792   7.517   2.025  1.00  0.00           C  
ATOM   1684  CE  LYS A 215      23.563   8.829   1.978  1.00  0.00           C  
ATOM   1685  NZ  LYS A 215      24.988   8.650   2.387  1.00  0.00           N  
ATOM   1686  N   VAL A 216      18.173   4.755  -0.201  1.00  0.00           N  
ATOM   1687  CA  VAL A 216      17.764   3.389  -0.510  1.00  0.00           C  
ATOM   1688  C   VAL A 216      18.997   2.518  -0.737  1.00  0.00           C  
ATOM   1689  CB  VAL A 216      16.842   3.341  -1.750  1.00  0.00           C  
ATOM   1690  O   VAL A 216      19.858   2.850  -1.555  1.00  0.00           O  
ATOM   1691  CG1 VAL A 216      16.416   1.905  -2.050  1.00  0.00           C  
ATOM   1692  CG2 VAL A 216      15.620   4.232  -1.540  1.00  0.00           C  
ATOM   1693  N   PHE A 217      19.261   1.638   0.170  1.00  0.00           N  
ATOM   1694  CA  PHE A 217      20.404   0.753  -0.016  1.00  0.00           C  
ATOM   1695  C   PHE A 217      20.045  -0.409  -0.935  1.00  0.00           C  
ATOM   1696  CB  PHE A 217      20.899   0.221   1.333  1.00  0.00           C  
ATOM   1697  O   PHE A 217      19.076  -1.128  -0.685  1.00  0.00           O  
ATOM   1698  CG  PHE A 217      21.475   1.284   2.229  1.00  0.00           C  
ATOM   1699  CD1 PHE A 217      22.790   1.707   2.073  1.00  0.00           C  
ATOM   1700  CD2 PHE A 217      20.702   1.860   3.228  1.00  0.00           C  
ATOM   1701  CE1 PHE A 217      23.325   2.690   2.902  1.00  0.00           C  
ATOM   1702  CE2 PHE A 217      21.230   2.843   4.060  1.00  0.00           C  
ATOM   1703  CZ  PHE A 217      22.542   3.256   3.896  1.00  0.00           C  
ATOM   1704  N   MET A 218      20.295  -0.351  -2.268  1.00  0.00           N  
ATOM   1705  CA  MET A 218      19.988  -1.350  -3.287  1.00  0.00           C  
ATOM   1706  C   MET A 218      20.869  -2.584  -3.123  1.00  0.00           C  
ATOM   1707  CB  MET A 218      20.167  -0.763  -4.688  1.00  0.00           C  
ATOM   1708  O   MET A 218      20.432  -3.704  -3.392  1.00  0.00           O  
ATOM   1709  CG  MET A 218      19.136   0.296  -5.045  1.00  0.00           C  
ATOM   1710  SD  MET A 218      17.467  -0.414  -5.328  1.00  0.00           S  
ATOM   1711  CE  MET A 218      17.008   0.446  -6.857  1.00  0.00           C  
ATOM   1712  N   ASP A 219      21.841  -2.600  -2.144  1.00  0.00           N  
ATOM   1713  CA  ASP A 219      22.795  -3.705  -2.141  1.00  0.00           C  
ATOM   1714  C   ASP A 219      23.622  -3.713  -0.857  1.00  0.00           C  
ATOM   1715  CB  ASP A 219      23.716  -3.622  -3.360  1.00  0.00           C  
ATOM   1716  O   ASP A 219      24.500  -2.868  -0.673  1.00  0.00           O  
ATOM   1717  CG  ASP A 219      23.036  -4.055  -4.647  1.00  0.00           C  
ATOM   1718  OD1 ASP A 219      22.114  -4.897  -4.597  1.00  0.00           O  
ATOM   1719  OD2 ASP A 219      23.429  -3.551  -5.722  1.00  0.00           O  
ATOM   1720  N   LYS A 220      23.002  -3.899   0.249  1.00  0.00           N  
ATOM   1721  CA  LYS A 220      24.011  -4.126   1.280  1.00  0.00           C  
ATOM   1722  C   LYS A 220      24.669  -5.493   1.115  1.00  0.00           C  
ATOM   1723  CB  LYS A 220      23.391  -4.008   2.673  1.00  0.00           C  
ATOM   1724  O   LYS A 220      24.011  -6.461   0.727  1.00  0.00           O  
ATOM   1725  CG  LYS A 220      23.128  -2.576   3.115  1.00  0.00           C  
ATOM   1726  CD  LYS A 220      22.747  -2.506   4.588  1.00  0.00           C  
ATOM   1727  CE  LYS A 220      22.435  -1.079   5.019  1.00  0.00           C  
ATOM   1728  NZ  LYS A 220      22.097  -1.000   6.471  1.00  0.00           N  
ATOM   1729  N   PRO A 221      25.991  -5.608   0.827  1.00  0.00           N  
ATOM   1730  CA  PRO A 221      26.707  -6.879   0.691  1.00  0.00           C  
ATOM   1731  C   PRO A 221      26.110  -7.987   1.555  1.00  0.00           C  
ATOM   1732  CB  PRO A 221      28.127  -6.535   1.148  1.00  0.00           C  
ATOM   1733  O   PRO A 221      25.543  -7.711   2.616  1.00  0.00           O  
ATOM   1734  CG  PRO A 221      28.056  -5.102   1.568  1.00  0.00           C  
ATOM   1735  CD  PRO A 221      26.648  -4.617   1.374  1.00  0.00           C  
TER    1736      PRO A 221
ENDMDL
END
