# Supplementary material for: Improving Protein Expression, Stability, and Function with ProteinMPNN
Source: J Am Chem Soc. 2024 Jan 9;146(3):2054–61. doi: 10.1021/jacs.3c10941 (PMC10811672; doi:10.1021/jacs.3c10941)
Supplement: Supplementary file 2 — ja3c10941_si_002.zip [file ja3c10941_si_002.zip › Sumida_Design_Structures_Idealizing_with_ProteinMPNN/TEV/hyperTEV0004_m2_14.pdb]

MODEL     1
ATOM      1  N   ALA A   1      15.913 -32.682  -7.295  1.00  0.00           N  
ATOM      2  CA  ALA A   1      15.955 -31.821  -8.474  1.00  0.00           C  
ATOM      3  C   ALA A   1      14.997 -30.643  -8.326  1.00  0.00           C  
ATOM      4  CB  ALA A   1      15.618 -32.622  -9.730  1.00  0.00           C  
ATOM      5  O   ALA A   1      13.840 -30.820  -7.937  1.00  0.00           O  
ATOM      6  N   ALA A   2      15.445 -29.466  -7.890  1.00  0.00           N  
ATOM      7  CA  ALA A   2      14.612 -28.266  -7.859  1.00  0.00           C  
ATOM      8  C   ALA A   2      14.166 -27.873  -9.264  1.00  0.00           C  
ATOM      9  CB  ALA A   2      15.365 -27.113  -7.201  1.00  0.00           C  
ATOM     10  O   ALA A   2      14.915 -28.037 -10.229  1.00  0.00           O  
ATOM     11  N   SER A   3      12.908 -28.066  -9.621  1.00  0.00           N  
ATOM     12  CA  SER A   3      12.329 -27.637 -10.890  1.00  0.00           C  
ATOM     13  C   SER A   3      12.876 -26.279 -11.316  1.00  0.00           C  
ATOM     14  CB  SER A   3      10.804 -27.573 -10.789  1.00  0.00           C  
ATOM     15  O   SER A   3      13.294 -25.481 -10.475  1.00  0.00           O  
ATOM     16  OG  SER A   3      10.247 -26.990 -11.954  1.00  0.00           O  
ATOM     17  N   ALA A   4      13.140 -26.098 -12.697  1.00  0.00           N  
ATOM     18  CA  ALA A   4      13.628 -24.887 -13.351  1.00  0.00           C  
ATOM     19  C   ALA A   4      12.658 -23.726 -13.148  1.00  0.00           C  
ATOM     20  CB  ALA A   4      13.848 -25.138 -14.841  1.00  0.00           C  
ATOM     21  O   ALA A   4      13.061 -22.561 -13.171  1.00  0.00           O  
ATOM     22  N   ALA A   5      11.368 -24.132 -12.822  1.00  0.00           N  
ATOM     23  CA  ALA A   5      10.365 -23.084 -12.652  1.00  0.00           C  
ATOM     24  C   ALA A   5       9.692 -23.185 -11.286  1.00  0.00           C  
ATOM     25  CB  ALA A   5       9.320 -23.163 -13.763  1.00  0.00           C  
ATOM     26  O   ALA A   5       9.466 -24.286 -10.778  1.00  0.00           O  
ATOM     27  N   PRO A   6       9.556 -21.984 -10.651  1.00  0.00           N  
ATOM     28  CA  PRO A   6       8.830 -22.048  -9.381  1.00  0.00           C  
ATOM     29  C   PRO A   6       7.423 -22.624  -9.533  1.00  0.00           C  
ATOM     30  CB  PRO A   6       8.775 -20.585  -8.932  1.00  0.00           C  
ATOM     31  O   PRO A   6       6.832 -22.540 -10.613  1.00  0.00           O  
ATOM     32  CG  PRO A   6       9.792 -19.888  -9.777  1.00  0.00           C  
ATOM     33  CD  PRO A   6       9.997 -20.687 -11.033  1.00  0.00           C  
ATOM     34  N   GLY A   7       6.991 -23.554  -8.602  1.00  0.00           N  
ATOM     35  CA  GLY A   7       5.648 -24.111  -8.581  1.00  0.00           C  
ATOM     36  C   GLY A   7       4.574 -23.071  -8.324  1.00  0.00           C  
ATOM     37  O   GLY A   7       4.871 -21.880  -8.206  1.00  0.00           O  
ATOM     38  N   PRO A   8       3.386 -23.484  -8.368  1.00  0.00           N  
ATOM     39  CA  PRO A   8       2.273 -22.574  -8.086  1.00  0.00           C  
ATOM     40  C   PRO A   8       2.381 -21.916  -6.713  1.00  0.00           C  
ATOM     41  CB  PRO A   8       1.045 -23.486  -8.159  1.00  0.00           C  
ATOM     42  O   PRO A   8       2.894 -22.526  -5.771  1.00  0.00           O  
ATOM     43  CG  PRO A   8       1.580 -24.865  -7.940  1.00  0.00           C  
ATOM     44  CD  PRO A   8       3.026 -24.885  -8.347  1.00  0.00           C  
ATOM     45  N   ARG A   9       2.007 -20.660  -6.670  1.00  0.00           N  
ATOM     46  CA  ARG A   9       1.975 -19.951  -5.396  1.00  0.00           C  
ATOM     47  C   ARG A   9       0.556 -19.509  -5.050  1.00  0.00           C  
ATOM     48  CB  ARG A   9       2.907 -18.738  -5.431  1.00  0.00           C  
ATOM     49  O   ARG A   9      -0.186 -19.052  -5.921  1.00  0.00           O  
ATOM     50  CG  ARG A   9       2.957 -17.961  -4.125  1.00  0.00           C  
ATOM     51  CD  ARG A   9       4.005 -16.857  -4.166  1.00  0.00           C  
ATOM     52  NE  ARG A   9       5.359 -17.401  -4.215  1.00  0.00           N  
ATOM     53  NH1 ARG A   9       5.504 -17.800  -1.944  1.00  0.00           N  
ATOM     54  NH2 ARG A   9       7.267 -18.312  -3.317  1.00  0.00           N  
ATOM     55  CZ  ARG A   9       6.040 -17.836  -3.159  1.00  0.00           C  
ATOM     56  N   ASP A  10       0.246 -19.633  -3.809  1.00  0.00           N  
ATOM     57  CA  ASP A  10      -1.045 -19.174  -3.305  1.00  0.00           C  
ATOM     58  C   ASP A  10      -1.002 -17.688  -2.956  1.00  0.00           C  
ATOM     59  CB  ASP A  10      -1.465 -19.991  -2.081  1.00  0.00           C  
ATOM     60  O   ASP A  10      -0.363 -17.294  -1.978  1.00  0.00           O  
ATOM     61  CG  ASP A  10      -2.862 -19.653  -1.593  1.00  0.00           C  
ATOM     62  OD1 ASP A  10      -3.555 -18.840  -2.243  1.00  0.00           O  
ATOM     63  OD2 ASP A  10      -3.273 -20.201  -0.548  1.00  0.00           O  
ATOM     64  N   TYR A  11      -1.749 -16.834  -3.737  1.00  0.00           N  
ATOM     65  CA  TYR A  11      -1.727 -15.394  -3.504  1.00  0.00           C  
ATOM     66  C   TYR A  11      -2.920 -14.960  -2.661  1.00  0.00           C  
ATOM     67  CB  TYR A  11      -1.724 -14.634  -4.834  1.00  0.00           C  
ATOM     68  O   TYR A  11      -3.114 -13.767  -2.416  1.00  0.00           O  
ATOM     69  CG  TYR A  11      -0.412 -14.714  -5.576  1.00  0.00           C  
ATOM     70  CD1 TYR A  11       0.644 -13.863  -5.256  1.00  0.00           C  
ATOM     71  CD2 TYR A  11      -0.226 -15.639  -6.597  1.00  0.00           C  
ATOM     72  CE1 TYR A  11       1.854 -13.932  -5.939  1.00  0.00           C  
ATOM     73  CE2 TYR A  11       0.980 -15.717  -7.286  1.00  0.00           C  
ATOM     74  OH  TYR A  11       3.209 -14.933  -7.628  1.00  0.00           O  
ATOM     75  CZ  TYR A  11       2.013 -14.861  -6.950  1.00  0.00           C  
ATOM     76  N   ASN A  12      -3.691 -15.881  -2.210  1.00  0.00           N  
ATOM     77  CA  ASN A  12      -4.893 -15.591  -1.437  1.00  0.00           C  
ATOM     78  C   ASN A  12      -4.559 -14.898  -0.119  1.00  0.00           C  
ATOM     79  CB  ASN A  12      -5.687 -16.873  -1.176  1.00  0.00           C  
ATOM     80  O   ASN A  12      -5.246 -13.959   0.287  1.00  0.00           O  
ATOM     81  CG  ASN A  12      -6.480 -17.324  -2.386  1.00  0.00           C  
ATOM     82  ND2 ASN A  12      -6.822 -18.607  -2.427  1.00  0.00           N  
ATOM     83  OD1 ASN A  12      -6.783 -16.527  -3.278  1.00  0.00           O  
ATOM     84  N   PRO A  13      -3.475 -15.299   0.481  1.00  0.00           N  
ATOM     85  CA  PRO A  13      -3.143 -14.596   1.722  1.00  0.00           C  
ATOM     86  C   PRO A  13      -2.897 -13.104   1.508  1.00  0.00           C  
ATOM     87  CB  PRO A  13      -1.867 -15.298   2.194  1.00  0.00           C  
ATOM     88  O   PRO A  13      -3.196 -12.293   2.387  1.00  0.00           O  
ATOM     89  CG  PRO A  13      -1.978 -16.690   1.663  1.00  0.00           C  
ATOM     90  CD  PRO A  13      -2.593 -16.632   0.295  1.00  0.00           C  
ATOM     91  N   ILE A  14      -2.444 -12.739   0.365  1.00  0.00           N  
ATOM     92  CA  ILE A  14      -2.223 -11.333   0.044  1.00  0.00           C  
ATOM     93  C   ILE A  14      -3.533 -10.697  -0.416  1.00  0.00           C  
ATOM     94  CB  ILE A  14      -1.137 -11.165  -1.042  1.00  0.00           C  
ATOM     95  O   ILE A  14      -3.928  -9.642   0.086  1.00  0.00           O  
ATOM     96  CG1 ILE A  14       0.214 -11.678  -0.529  1.00  0.00           C  
ATOM     97  CG2 ILE A  14      -1.035  -9.702  -1.482  1.00  0.00           C  
ATOM     98  CD1 ILE A  14       1.286 -11.780  -1.605  1.00  0.00           C  
ATOM     99  N   SER A  15      -4.219 -11.369  -1.338  1.00  0.00           N  
ATOM    100  CA  SER A  15      -5.431 -10.792  -1.913  1.00  0.00           C  
ATOM    101  C   SER A  15      -6.505 -10.590  -0.849  1.00  0.00           C  
ATOM    102  CB  SER A  15      -5.971 -11.684  -3.031  1.00  0.00           C  
ATOM    103  O   SER A  15      -7.292  -9.645  -0.927  1.00  0.00           O  
ATOM    104  OG  SER A  15      -6.324 -12.962  -2.529  1.00  0.00           O  
ATOM    105  N   ASP A  16      -6.565 -11.424   0.214  1.00  0.00           N  
ATOM    106  CA  ASP A  16      -7.543 -11.324   1.293  1.00  0.00           C  
ATOM    107  C   ASP A  16      -7.282 -10.092   2.157  1.00  0.00           C  
ATOM    108  CB  ASP A  16      -7.521 -12.587   2.157  1.00  0.00           C  
ATOM    109  O   ASP A  16      -8.141  -9.685   2.942  1.00  0.00           O  
ATOM    110  CG  ASP A  16      -8.143 -13.788   1.467  1.00  0.00           C  
ATOM    111  OD1 ASP A  16      -8.826 -13.612   0.435  1.00  0.00           O  
ATOM    112  OD2 ASP A  16      -7.953 -14.919   1.963  1.00  0.00           O  
ATOM    113  N   ARG A  17      -6.079  -9.482   1.965  1.00  0.00           N  
ATOM    114  CA  ARG A  17      -5.722  -8.326   2.782  1.00  0.00           C  
ATOM    115  C   ARG A  17      -5.889  -7.029   1.998  1.00  0.00           C  
ATOM    116  CB  ARG A  17      -4.284  -8.450   3.289  1.00  0.00           C  
ATOM    117  O   ARG A  17      -5.613  -5.945   2.515  1.00  0.00           O  
ATOM    118  CG  ARG A  17      -4.063  -9.620   4.235  1.00  0.00           C  
ATOM    119  CD  ARG A  17      -5.063  -9.615   5.382  1.00  0.00           C  
ATOM    120  NE  ARG A  17      -4.797 -10.689   6.335  1.00  0.00           N  
ATOM    121  NH1 ARG A  17      -6.957 -10.783   7.149  1.00  0.00           N  
ATOM    122  NH2 ARG A  17      -5.352 -12.193   7.979  1.00  0.00           N  
ATOM    123  CZ  ARG A  17      -5.703 -11.219   7.152  1.00  0.00           C  
ATOM    124  N   ILE A  18      -6.305  -7.160   0.738  1.00  0.00           N  
ATOM    125  CA  ILE A  18      -6.502  -5.975  -0.090  1.00  0.00           C  
ATOM    126  C   ILE A  18      -7.831  -5.313   0.266  1.00  0.00           C  
ATOM    127  CB  ILE A  18      -6.462  -6.324  -1.594  1.00  0.00           C  
ATOM    128  O   ILE A  18      -8.848  -5.992   0.421  1.00  0.00           O  
ATOM    129  CG1 ILE A  18      -5.052  -6.767  -2.003  1.00  0.00           C  
ATOM    130  CG2 ILE A  18      -6.927  -5.133  -2.437  1.00  0.00           C  
ATOM    131  CD1 ILE A  18      -4.954  -7.278  -3.433  1.00  0.00           C  
ATOM    132  N   VAL A  19      -7.815  -3.997   0.457  1.00  0.00           N  
ATOM    133  CA  VAL A  19      -9.008  -3.212   0.753  1.00  0.00           C  
ATOM    134  C   VAL A  19      -9.211  -2.152  -0.327  1.00  0.00           C  
ATOM    135  CB  VAL A  19      -8.918  -2.545   2.144  1.00  0.00           C  
ATOM    136  O   VAL A  19      -8.249  -1.702  -0.953  1.00  0.00           O  
ATOM    137  CG1 VAL A  19      -8.758  -3.598   3.239  1.00  0.00           C  
ATOM    138  CG2 VAL A  19      -7.760  -1.548   2.183  1.00  0.00           C  
ATOM    139  N   LYS A  20     -10.473  -1.904  -0.592  1.00  0.00           N  
ATOM    140  CA  LYS A  20     -10.839  -0.781  -1.450  1.00  0.00           C  
ATOM    141  C   LYS A  20     -11.148   0.464  -0.623  1.00  0.00           C  
ATOM    142  CB  LYS A  20     -12.041  -1.141  -2.323  1.00  0.00           C  
ATOM    143  O   LYS A  20     -12.002   0.429   0.266  1.00  0.00           O  
ATOM    144  CG  LYS A  20     -12.406  -0.075  -3.346  1.00  0.00           C  
ATOM    145  CD  LYS A  20     -13.591  -0.503  -4.202  1.00  0.00           C  
ATOM    146  CE  LYS A  20     -14.006   0.595  -5.172  1.00  0.00           C  
ATOM    147  NZ  LYS A  20     -15.169   0.181  -6.012  1.00  0.00           N  
ATOM    148  N   LEU A  21     -10.389   1.570  -0.941  1.00  0.00           N  
ATOM    149  CA  LEU A  21     -10.526   2.829  -0.217  1.00  0.00           C  
ATOM    150  C   LEU A  21     -11.124   3.909  -1.114  1.00  0.00           C  
ATOM    151  CB  LEU A  21      -9.169   3.290   0.321  1.00  0.00           C  
ATOM    152  O   LEU A  21     -10.631   4.147  -2.219  1.00  0.00           O  
ATOM    153  CG  LEU A  21      -8.380   2.264   1.137  1.00  0.00           C  
ATOM    154  CD1 LEU A  21      -6.931   2.713   1.293  1.00  0.00           C  
ATOM    155  CD2 LEU A  21      -9.030   2.051   2.500  1.00  0.00           C  
ATOM    156  N   THR A  22     -12.179   4.469  -0.617  1.00  0.00           N  
ATOM    157  CA  THR A  22     -12.776   5.593  -1.329  1.00  0.00           C  
ATOM    158  C   THR A  22     -12.858   6.822  -0.427  1.00  0.00           C  
ATOM    159  CB  THR A  22     -14.182   5.241  -1.849  1.00  0.00           C  
ATOM    160  O   THR A  22     -13.608   6.833   0.550  1.00  0.00           O  
ATOM    161  CG2 THR A  22     -14.774   6.392  -2.657  1.00  0.00           C  
ATOM    162  OG1 THR A  22     -14.099   4.080  -2.684  1.00  0.00           O  
ATOM    163  N   ASN A  23     -12.004   7.842  -0.736  1.00  0.00           N  
ATOM    164  CA  ASN A  23     -12.004   9.124  -0.039  1.00  0.00           C  
ATOM    165  C   ASN A  23     -12.871  10.153  -0.758  1.00  0.00           C  
ATOM    166  CB  ASN A  23     -10.576   9.649   0.119  1.00  0.00           C  
ATOM    167  O   ASN A  23     -12.568  10.545  -1.887  1.00  0.00           O  
ATOM    168  CG  ASN A  23     -10.505  10.901   0.971  1.00  0.00           C  
ATOM    169  ND2 ASN A  23      -9.304  11.244   1.421  1.00  0.00           N  
ATOM    170  OD1 ASN A  23     -11.521  11.554   1.222  1.00  0.00           O  
ATOM    171  N   THR A  24     -13.934  10.545  -0.102  1.00  0.00           N  
ATOM    172  CA  THR A  24     -14.858  11.537  -0.641  1.00  0.00           C  
ATOM    173  C   THR A  24     -14.780  12.837   0.156  1.00  0.00           C  
ATOM    174  CB  THR A  24     -16.306  11.014  -0.633  1.00  0.00           C  
ATOM    175  O   THR A  24     -15.055  12.852   1.357  1.00  0.00           O  
ATOM    176  CG2 THR A  24     -17.256  12.014  -1.285  1.00  0.00           C  
ATOM    177  OG1 THR A  24     -16.364   9.777  -1.354  1.00  0.00           O  
ATOM    178  N   SER A  25     -14.288  13.898  -0.506  1.00  0.00           N  
ATOM    179  CA  SER A  25     -14.160  15.219   0.102  1.00  0.00           C  
ATOM    180  C   SER A  25     -14.401  16.324  -0.921  1.00  0.00           C  
ATOM    181  CB  SER A  25     -12.777  15.388   0.731  1.00  0.00           C  
ATOM    182  O   SER A  25     -13.953  16.226  -2.065  1.00  0.00           O  
ATOM    183  OG  SER A  25     -12.674  16.637   1.392  1.00  0.00           O  
ATOM    184  N   ASP A  26     -15.216  17.319  -0.518  1.00  0.00           N  
ATOM    185  CA  ASP A  26     -15.476  18.499  -1.337  1.00  0.00           C  
ATOM    186  C   ASP A  26     -16.048  18.108  -2.698  1.00  0.00           C  
ATOM    187  CB  ASP A  26     -14.196  19.318  -1.519  1.00  0.00           C  
ATOM    188  O   ASP A  26     -15.620  18.629  -3.730  1.00  0.00           O  
ATOM    189  CG  ASP A  26     -13.674  19.900  -0.218  1.00  0.00           C  
ATOM    190  OD1 ASP A  26     -14.486  20.207   0.682  1.00  0.00           O  
ATOM    191  OD2 ASP A  26     -12.440  20.057  -0.092  1.00  0.00           O  
ATOM    192  N   GLY A  27     -17.006  17.082  -2.779  1.00  0.00           N  
ATOM    193  CA  GLY A  27     -17.709  16.680  -3.986  1.00  0.00           C  
ATOM    194  C   GLY A  27     -16.871  15.810  -4.903  1.00  0.00           C  
ATOM    195  O   GLY A  27     -17.298  15.474  -6.010  1.00  0.00           O  
ATOM    196  N   ARG A  28     -15.677  15.468  -4.479  1.00  0.00           N  
ATOM    197  CA  ARG A  28     -14.788  14.627  -5.274  1.00  0.00           C  
ATOM    198  C   ARG A  28     -14.445  13.339  -4.533  1.00  0.00           C  
ATOM    199  CB  ARG A  28     -13.506  15.384  -5.629  1.00  0.00           C  
ATOM    200  O   ARG A  28     -14.447  13.306  -3.301  1.00  0.00           O  
ATOM    201  CG  ARG A  28     -13.730  16.578  -6.543  1.00  0.00           C  
ATOM    202  CD  ARG A  28     -12.414  17.167  -7.033  1.00  0.00           C  
ATOM    203  NE  ARG A  28     -12.630  18.312  -7.912  1.00  0.00           N  
ATOM    204  NH1 ARG A  28     -10.388  18.674  -8.336  1.00  0.00           N  
ATOM    205  NH2 ARG A  28     -11.972  20.027  -9.292  1.00  0.00           N  
ATOM    206  CZ  ARG A  28     -11.663  19.002  -8.511  1.00  0.00           C  
ATOM    207  N   SER A  29     -14.187  12.279  -5.353  1.00  0.00           N  
ATOM    208  CA  SER A  29     -13.838  10.996  -4.753  1.00  0.00           C  
ATOM    209  C   SER A  29     -12.587  10.407  -5.395  1.00  0.00           C  
ATOM    210  CB  SER A  29     -15.000  10.010  -4.883  1.00  0.00           C  
ATOM    211  O   SER A  29     -12.384  10.536  -6.604  1.00  0.00           O  
ATOM    212  OG  SER A  29     -16.132  10.469  -4.164  1.00  0.00           O  
ATOM    213  N   ILE A  30     -11.722   9.950  -4.523  1.00  0.00           N  
ATOM    214  CA  ILE A  30     -10.569   9.177  -4.968  1.00  0.00           C  
ATOM    215  C   ILE A  30     -10.679   7.743  -4.455  1.00  0.00           C  
ATOM    216  CB  ILE A  30      -9.243   9.814  -4.495  1.00  0.00           C  
ATOM    217  O   ILE A  30     -10.894   7.519  -3.261  1.00  0.00           O  
ATOM    218  CG1 ILE A  30      -9.120  11.247  -5.028  1.00  0.00           C  
ATOM    219  CG2 ILE A  30      -8.048   8.962  -4.932  1.00  0.00           C  
ATOM    220  CD1 ILE A  30      -7.921  12.010  -4.480  1.00  0.00           C  
ATOM    221  N   THR A  31     -10.649   6.821  -5.435  1.00  0.00           N  
ATOM    222  CA  THR A  31     -10.700   5.408  -5.076  1.00  0.00           C  
ATOM    223  C   THR A  31      -9.375   4.721  -5.394  1.00  0.00           C  
ATOM    224  CB  THR A  31     -11.845   4.686  -5.810  1.00  0.00           C  
ATOM    225  O   THR A  31      -8.848   4.858  -6.500  1.00  0.00           O  
ATOM    226  CG2 THR A  31     -11.868   3.200  -5.466  1.00  0.00           C  
ATOM    227  OG1 THR A  31     -13.095   5.273  -5.428  1.00  0.00           O  
ATOM    228  N   GLU A  32      -8.887   4.005  -4.399  1.00  0.00           N  
ATOM    229  CA  GLU A  32      -7.654   3.235  -4.533  1.00  0.00           C  
ATOM    230  C   GLU A  32      -7.708   1.957  -3.701  1.00  0.00           C  
ATOM    231  CB  GLU A  32      -6.445   4.079  -4.122  1.00  0.00           C  
ATOM    232  O   GLU A  32      -8.673   1.727  -2.970  1.00  0.00           O  
ATOM    233  CG  GLU A  32      -6.285   5.359  -4.930  1.00  0.00           C  
ATOM    234  CD  GLU A  32      -5.108   6.209  -4.480  1.00  0.00           C  
ATOM    235  OE1 GLU A  32      -4.820   7.240  -5.130  1.00  0.00           O  
ATOM    236  OE2 GLU A  32      -4.467   5.841  -3.470  1.00  0.00           O  
ATOM    237  N   TYR A  33      -6.697   1.183  -3.839  1.00  0.00           N  
ATOM    238  CA  TYR A  33      -6.567  -0.005  -3.003  1.00  0.00           C  
ATOM    239  C   TYR A  33      -5.624   0.251  -1.833  1.00  0.00           C  
ATOM    240  CB  TYR A  33      -6.062  -1.191  -3.830  1.00  0.00           C  
ATOM    241  O   TYR A  33      -4.946   1.280  -1.788  1.00  0.00           O  
ATOM    242  CG  TYR A  33      -7.082  -1.730  -4.804  1.00  0.00           C  
ATOM    243  CD1 TYR A  33      -8.298  -2.242  -4.358  1.00  0.00           C  
ATOM    244  CD2 TYR A  33      -6.831  -1.728  -6.172  1.00  0.00           C  
ATOM    245  CE1 TYR A  33      -9.240  -2.741  -5.252  1.00  0.00           C  
ATOM    246  CE2 TYR A  33      -7.765  -2.224  -7.075  1.00  0.00           C  
ATOM    247  OH  TYR A  33      -9.894  -3.220  -7.496  1.00  0.00           O  
ATOM    248  CZ  TYR A  33      -8.965  -2.727  -6.606  1.00  0.00           C  
ATOM    249  N   GLY A  34      -5.633  -0.608  -0.917  1.00  0.00           N  
ATOM    250  CA  GLY A  34      -4.733  -0.675   0.224  1.00  0.00           C  
ATOM    251  C   GLY A  34      -4.522  -2.088   0.735  1.00  0.00           C  
ATOM    252  O   GLY A  34      -5.157  -3.029   0.254  1.00  0.00           O  
ATOM    253  N   ILE A  35      -3.534  -2.166   1.608  1.00  0.00           N  
ATOM    254  CA  ILE A  35      -3.218  -3.460   2.203  1.00  0.00           C  
ATOM    255  C   ILE A  35      -3.521  -3.428   3.699  1.00  0.00           C  
ATOM    256  CB  ILE A  35      -1.741  -3.847   1.964  1.00  0.00           C  
ATOM    257  O   ILE A  35      -2.979  -2.597   4.432  1.00  0.00           O  
ATOM    258  CG1 ILE A  35      -1.420  -3.828   0.465  1.00  0.00           C  
ATOM    259  CG2 ILE A  35      -1.437  -5.220   2.572  1.00  0.00           C  
ATOM    260  CD1 ILE A  35       0.070  -3.847   0.151  1.00  0.00           C  
ATOM    261  N   GLY A  36      -4.399  -4.353   4.120  1.00  0.00           N  
ATOM    262  CA  GLY A  36      -4.642  -4.505   5.545  1.00  0.00           C  
ATOM    263  C   GLY A  36      -3.557  -5.294   6.254  1.00  0.00           C  
ATOM    264  O   GLY A  36      -3.078  -6.305   5.737  1.00  0.00           O  
ATOM    265  N   TYR A  37      -3.100  -4.874   7.443  1.00  0.00           N  
ATOM    266  CA  TYR A  37      -2.104  -5.477   8.322  1.00  0.00           C  
ATOM    267  C   TYR A  37      -2.408  -5.168   9.783  1.00  0.00           C  
ATOM    268  CB  TYR A  37      -0.700  -4.981   7.964  1.00  0.00           C  
ATOM    269  O   TYR A  37      -2.092  -4.080  10.272  1.00  0.00           O  
ATOM    270  CG  TYR A  37       0.406  -5.729   8.669  1.00  0.00           C  
ATOM    271  CD1 TYR A  37       0.867  -5.316   9.917  1.00  0.00           C  
ATOM    272  CD2 TYR A  37       0.991  -6.849   8.089  1.00  0.00           C  
ATOM    273  CE1 TYR A  37       1.887  -6.001  10.569  1.00  0.00           C  
ATOM    274  CE2 TYR A  37       2.012  -7.542   8.732  1.00  0.00           C  
ATOM    275  OH  TYR A  37       3.462  -7.793  10.611  1.00  0.00           O  
ATOM    276  CZ  TYR A  37       2.452  -7.111   9.970  1.00  0.00           C  
ATOM    277  N   GLY A  38      -3.010  -6.197  10.494  1.00  0.00           N  
ATOM    278  CA  GLY A  38      -3.460  -5.882  11.841  1.00  0.00           C  
ATOM    279  C   GLY A  38      -4.484  -4.763  11.881  1.00  0.00           C  
ATOM    280  O   GLY A  38      -5.478  -4.797  11.153  1.00  0.00           O  
ATOM    281  N   PRO A  39      -4.293  -3.709  12.715  1.00  0.00           N  
ATOM    282  CA  PRO A  39      -5.193  -2.555  12.777  1.00  0.00           C  
ATOM    283  C   PRO A  39      -4.795  -1.444  11.808  1.00  0.00           C  
ATOM    284  CB  PRO A  39      -5.065  -2.085  14.228  1.00  0.00           C  
ATOM    285  O   PRO A  39      -5.192  -0.290  11.988  1.00  0.00           O  
ATOM    286  CG  PRO A  39      -3.645  -2.370  14.598  1.00  0.00           C  
ATOM    287  CD  PRO A  39      -3.229  -3.653  13.938  1.00  0.00           C  
ATOM    288  N   LEU A  40      -4.002  -1.839  10.813  1.00  0.00           N  
ATOM    289  CA  LEU A  40      -3.424  -0.830   9.933  1.00  0.00           C  
ATOM    290  C   LEU A  40      -3.859  -1.055   8.489  1.00  0.00           C  
ATOM    291  CB  LEU A  40      -1.896  -0.847  10.027  1.00  0.00           C  
ATOM    292  O   LEU A  40      -4.166  -2.183   8.097  1.00  0.00           O  
ATOM    293  CG  LEU A  40      -1.302  -0.766  11.434  1.00  0.00           C  
ATOM    294  CD1 LEU A  40       0.211  -0.948  11.381  1.00  0.00           C  
ATOM    295  CD2 LEU A  40      -1.664   0.562  12.091  1.00  0.00           C  
ATOM    296  N   VAL A  41      -3.859   0.009   7.766  1.00  0.00           N  
ATOM    297  CA  VAL A  41      -3.979  -0.047   6.312  1.00  0.00           C  
ATOM    298  C   VAL A  41      -2.821   0.711   5.668  1.00  0.00           C  
ATOM    299  CB  VAL A  41      -5.329   0.531   5.831  1.00  0.00           C  
ATOM    300  O   VAL A  41      -2.549   1.860   6.024  1.00  0.00           O  
ATOM    301  CG1 VAL A  41      -5.348   0.664   4.310  1.00  0.00           C  
ATOM    302  CG2 VAL A  41      -6.485  -0.345   6.310  1.00  0.00           C  
ATOM    303  N   ILE A  42      -2.118   0.010   4.796  1.00  0.00           N  
ATOM    304  CA  ILE A  42      -1.010   0.584   4.040  1.00  0.00           C  
ATOM    305  C   ILE A  42      -1.485   0.974   2.643  1.00  0.00           C  
ATOM    306  CB  ILE A  42       0.180  -0.397   3.948  1.00  0.00           C  
ATOM    307  O   ILE A  42      -1.997   0.135   1.898  1.00  0.00           O  
ATOM    308  CG1 ILE A  42       0.634  -0.819   5.350  1.00  0.00           C  
ATOM    309  CG2 ILE A  42       1.336   0.228   3.162  1.00  0.00           C  
ATOM    310  CD1 ILE A  42       0.041  -2.140   5.821  1.00  0.00           C  
ATOM    311  N   THR A  43      -1.309   2.262   2.225  1.00  0.00           N  
ATOM    312  CA  THR A  43      -1.752   2.718   0.913  1.00  0.00           C  
ATOM    313  C   THR A  43      -0.949   3.935   0.464  1.00  0.00           C  
ATOM    314  CB  THR A  43      -3.253   3.064   0.919  1.00  0.00           C  
ATOM    315  O   THR A  43       0.105   4.233   1.030  1.00  0.00           O  
ATOM    316  CG2 THR A  43      -3.522   4.332   1.722  1.00  0.00           C  
ATOM    317  OG1 THR A  43      -3.697   3.262  -0.429  1.00  0.00           O  
ATOM    318  N   ASN A  44      -1.407   4.581  -0.677  1.00  0.00           N  
ATOM    319  CA  ASN A  44      -0.715   5.762  -1.185  1.00  0.00           C  
ATOM    320  C   ASN A  44      -1.121   7.020  -0.423  1.00  0.00           C  
ATOM    321  CB  ASN A  44      -0.982   5.938  -2.681  1.00  0.00           C  
ATOM    322  O   ASN A  44      -2.281   7.168  -0.033  1.00  0.00           O  
ATOM    323  CG  ASN A  44      -0.492   4.762  -3.504  1.00  0.00           C  
ATOM    324  ND2 ASN A  44       0.790   4.773  -3.849  1.00  0.00           N  
ATOM    325  OD1 ASN A  44      -1.260   3.852  -3.827  1.00  0.00           O  
ATOM    326  N   MET A  45      -0.190   7.889  -0.234  1.00  0.00           N  
ATOM    327  CA  MET A  45      -0.429   9.177   0.409  1.00  0.00           C  
ATOM    328  C   MET A  45      -1.394  10.025  -0.413  1.00  0.00           C  
ATOM    329  CB  MET A  45       0.887   9.930   0.611  1.00  0.00           C  
ATOM    330  O   MET A  45      -2.155  10.820   0.141  1.00  0.00           O  
ATOM    331  CG  MET A  45       1.755   9.360   1.721  1.00  0.00           C  
ATOM    332  SD  MET A  45       3.272  10.353   2.008  1.00  0.00           S  
ATOM    333  CE  MET A  45       4.126   9.293   3.207  1.00  0.00           C  
ATOM    334  N   HIS A  46      -1.290   9.835  -1.699  1.00  0.00           N  
ATOM    335  CA  HIS A  46      -2.092  10.698  -2.560  1.00  0.00           C  
ATOM    336  C   HIS A  46      -3.573  10.349  -2.463  1.00  0.00           C  
ATOM    337  CB  HIS A  46      -1.622  10.592  -4.012  1.00  0.00           C  
ATOM    338  O   HIS A  46      -4.408  10.981  -3.114  1.00  0.00           O  
ATOM    339  CG  HIS A  46      -1.846   9.243  -4.618  1.00  0.00           C  
ATOM    340  CD2 HIS A  46      -2.964   8.669  -5.121  1.00  0.00           C  
ATOM    341  ND1 HIS A  46      -0.839   8.312  -4.754  1.00  0.00           N  
ATOM    342  CE1 HIS A  46      -1.329   7.221  -5.318  1.00  0.00           C  
ATOM    343  NE2 HIS A  46      -2.617   7.412  -5.551  1.00  0.00           N  
ATOM    344  N   LEU A  47      -3.944   9.345  -1.661  1.00  0.00           N  
ATOM    345  CA  LEU A  47      -5.341   9.092  -1.322  1.00  0.00           C  
ATOM    346  C   LEU A  47      -5.951  10.290  -0.602  1.00  0.00           C  
ATOM    347  CB  LEU A  47      -5.463   7.841  -0.449  1.00  0.00           C  
ATOM    348  O   LEU A  47      -7.160  10.518  -0.682  1.00  0.00           O  
ATOM    349  CG  LEU A  47      -6.869   7.489   0.038  1.00  0.00           C  
ATOM    350  CD1 LEU A  47      -7.753   7.087  -1.139  1.00  0.00           C  
ATOM    351  CD2 LEU A  47      -6.812   6.373   1.076  1.00  0.00           C  
ATOM    352  N   PHE A  48      -5.104  11.088   0.128  1.00  0.00           N  
ATOM    353  CA  PHE A  48      -5.559  12.192   0.964  1.00  0.00           C  
ATOM    354  C   PHE A  48      -5.197  13.532   0.335  1.00  0.00           C  
ATOM    355  CB  PHE A  48      -4.952  12.091   2.368  1.00  0.00           C  
ATOM    356  O   PHE A  48      -4.661  14.415   1.006  1.00  0.00           O  
ATOM    357  CG  PHE A  48      -5.416  10.889   3.144  1.00  0.00           C  
ATOM    358  CD1 PHE A  48      -6.676  10.865   3.730  1.00  0.00           C  
ATOM    359  CD2 PHE A  48      -4.591   9.780   3.288  1.00  0.00           C  
ATOM    360  CE1 PHE A  48      -7.107   9.753   4.449  1.00  0.00           C  
ATOM    361  CE2 PHE A  48      -5.016   8.665   4.005  1.00  0.00           C  
ATOM    362  CZ  PHE A  48      -6.274   8.654   4.586  1.00  0.00           C  
ATOM    363  N   ARG A  49      -5.507  13.674  -0.925  1.00  0.00           N  
ATOM    364  CA  ARG A  49      -5.339  14.960  -1.595  1.00  0.00           C  
ATOM    365  C   ARG A  49      -6.295  16.003  -1.025  1.00  0.00           C  
ATOM    366  CB  ARG A  49      -5.561  14.814  -3.102  1.00  0.00           C  
ATOM    367  O   ARG A  49      -5.979  17.194  -1.001  1.00  0.00           O  
ATOM    368  CG  ARG A  49      -4.422  14.115  -3.828  1.00  0.00           C  
ATOM    369  CD  ARG A  49      -4.689  14.007  -5.322  1.00  0.00           C  
ATOM    370  NE  ARG A  49      -3.605  13.315  -6.014  1.00  0.00           N  
ATOM    371  NH1 ARG A  49      -4.604  13.395  -8.095  1.00  0.00           N  
ATOM    372  NH2 ARG A  49      -2.552  12.406  -7.842  1.00  0.00           N  
ATOM    373  CZ  ARG A  49      -3.589  13.040  -7.315  1.00  0.00           C  
ATOM    374  N   ARG A  50      -7.414  15.404  -0.769  1.00  0.00           N  
ATOM    375  CA  ARG A  50      -8.410  16.191  -0.048  1.00  0.00           C  
ATOM    376  C   ARG A  50      -8.798  15.516   1.263  1.00  0.00           C  
ATOM    377  CB  ARG A  50      -9.653  16.409  -0.913  1.00  0.00           C  
ATOM    378  O   ARG A  50      -8.688  14.295   1.395  1.00  0.00           O  
ATOM    379  CG  ARG A  50      -9.389  17.206  -2.181  1.00  0.00           C  
ATOM    380  CD  ARG A  50     -10.642  17.338  -3.035  1.00  0.00           C  
ATOM    381  NE  ARG A  50     -10.402  18.158  -4.220  1.00  0.00           N  
ATOM    382  NH1 ARG A  50      -9.558  16.429  -5.499  1.00  0.00           N  
ATOM    383  NH2 ARG A  50      -9.718  18.541  -6.378  1.00  0.00           N  
ATOM    384  CZ  ARG A  50      -9.893  17.707  -5.363  1.00  0.00           C  
ATOM    385  N   ASN A  51      -9.050  16.380   2.139  1.00  0.00           N  
ATOM    386  CA  ASN A  51      -9.379  15.881   3.470  1.00  0.00           C  
ATOM    387  C   ASN A  51     -10.647  16.533   4.015  1.00  0.00           C  
ATOM    388  CB  ASN A  51      -8.211  16.108   4.432  1.00  0.00           C  
ATOM    389  O   ASN A  51     -11.289  17.326   3.324  1.00  0.00           O  
ATOM    390  CG  ASN A  51      -8.179  15.096   5.560  1.00  0.00           C  
ATOM    391  ND2 ASN A  51      -7.088  15.086   6.317  1.00  0.00           N  
ATOM    392  OD1 ASN A  51      -9.126  14.329   5.750  1.00  0.00           O  
ATOM    393  N   ASN A  52     -11.080  16.129   5.150  1.00  0.00           N  
ATOM    394  CA  ASN A  52     -12.282  16.653   5.790  1.00  0.00           C  
ATOM    395  C   ASN A  52     -13.548  16.117   5.128  1.00  0.00           C  
ATOM    396  CB  ASN A  52     -12.278  18.183   5.767  1.00  0.00           C  
ATOM    397  O   ASN A  52     -14.513  16.858   4.932  1.00  0.00           O  
ATOM    398  CG  ASN A  52     -13.302  18.783   6.711  1.00  0.00           C  
ATOM    399  ND2 ASN A  52     -13.775  19.981   6.388  1.00  0.00           N  
ATOM    400  OD1 ASN A  52     -13.663  18.176   7.722  1.00  0.00           O  
ATOM    401  N   GLY A  53     -13.569  14.869   4.819  1.00  0.00           N  
ATOM    402  CA  GLY A  53     -14.691  14.140   4.249  1.00  0.00           C  
ATOM    403  C   GLY A  53     -14.859  12.751   4.834  1.00  0.00           C  
ATOM    404  O   GLY A  53     -14.688  12.554   6.039  1.00  0.00           O  
ATOM    405  N   THR A  54     -15.355  11.823   3.967  1.00  0.00           N  
ATOM    406  CA  THR A  54     -15.610  10.457   4.410  1.00  0.00           C  
ATOM    407  C   THR A  54     -14.658   9.480   3.727  1.00  0.00           C  
ATOM    408  CB  THR A  54     -17.066  10.041   4.128  1.00  0.00           C  
ATOM    409  O   THR A  54     -14.258   9.693   2.581  1.00  0.00           O  
ATOM    410  CG2 THR A  54     -18.049  10.952   4.855  1.00  0.00           C  
ATOM    411  OG1 THR A  54     -17.313  10.117   2.718  1.00  0.00           O  
ATOM    412  N   LEU A  55     -14.220   8.545   4.494  1.00  0.00           N  
ATOM    413  CA  LEU A  55     -13.441   7.439   3.948  1.00  0.00           C  
ATOM    414  C   LEU A  55     -14.210   6.127   4.057  1.00  0.00           C  
ATOM    415  CB  LEU A  55     -12.098   7.319   4.674  1.00  0.00           C  
ATOM    416  O   LEU A  55     -14.544   5.688   5.160  1.00  0.00           O  
ATOM    417  CG  LEU A  55     -11.162   6.211   4.190  1.00  0.00           C  
ATOM    418  CD1 LEU A  55     -10.699   6.493   2.764  1.00  0.00           C  
ATOM    419  CD2 LEU A  55      -9.968   6.071   5.128  1.00  0.00           C  
ATOM    420  N   THR A  56     -14.550   5.555   2.897  1.00  0.00           N  
ATOM    421  CA  THR A  56     -15.191   4.246   2.849  1.00  0.00           C  
ATOM    422  C   THR A  56     -14.158   3.147   2.614  1.00  0.00           C  
ATOM    423  CB  THR A  56     -16.264   4.189   1.746  1.00  0.00           C  
ATOM    424  O   THR A  56     -13.375   3.217   1.665  1.00  0.00           O  
ATOM    425  CG2 THR A  56     -16.932   2.819   1.699  1.00  0.00           C  
ATOM    426  OG1 THR A  56     -17.261   5.185   2.006  1.00  0.00           O  
ATOM    427  N   ILE A  57     -14.208   2.125   3.490  1.00  0.00           N  
ATOM    428  CA  ILE A  57     -13.278   1.005   3.399  1.00  0.00           C  
ATOM    429  C   ILE A  57     -14.050  -0.286   3.135  1.00  0.00           C  
ATOM    430  CB  ILE A  57     -12.430   0.869   4.684  1.00  0.00           C  
ATOM    431  O   ILE A  57     -14.887  -0.692   3.944  1.00  0.00           O  
ATOM    432  CG1 ILE A  57     -11.723   2.193   4.999  1.00  0.00           C  
ATOM    433  CG2 ILE A  57     -11.419  -0.272   4.545  1.00  0.00           C  
ATOM    434  CD1 ILE A  57     -11.020   2.212   6.350  1.00  0.00           C  
ATOM    435  N   THR A  58     -13.770  -0.908   2.013  1.00  0.00           N  
ATOM    436  CA  THR A  58     -14.363  -2.194   1.662  1.00  0.00           C  
ATOM    437  C   THR A  58     -13.311  -3.299   1.685  1.00  0.00           C  
ATOM    438  CB  THR A  58     -15.027  -2.142   0.273  1.00  0.00           C  
ATOM    439  O   THR A  58     -12.291  -3.207   1.000  1.00  0.00           O  
ATOM    440  CG2 THR A  58     -15.718  -3.462  -0.055  1.00  0.00           C  
ATOM    441  OG1 THR A  58     -15.998  -1.089   0.253  1.00  0.00           O  
ATOM    442  N   SER A  59     -13.539  -4.269   2.532  1.00  0.00           N  
ATOM    443  CA  SER A  59     -12.649  -5.417   2.674  1.00  0.00           C  
ATOM    444  C   SER A  59     -13.433  -6.724   2.704  1.00  0.00           C  
ATOM    445  CB  SER A  59     -11.807  -5.289   3.945  1.00  0.00           C  
ATOM    446  O   SER A  59     -14.633  -6.741   2.424  1.00  0.00           O  
ATOM    447  OG  SER A  59     -12.585  -5.573   5.094  1.00  0.00           O  
ATOM    448  N   ILE A  60     -12.705  -7.806   3.064  1.00  0.00           N  
ATOM    449  CA  ILE A  60     -13.361  -9.103   3.194  1.00  0.00           C  
ATOM    450  C   ILE A  60     -14.264  -9.102   4.426  1.00  0.00           C  
ATOM    451  CB  ILE A  60     -12.331 -10.251   3.286  1.00  0.00           C  
ATOM    452  O   ILE A  60     -15.137  -9.962   4.564  1.00  0.00           O  
ATOM    453  CG1 ILE A  60     -11.438 -10.071   4.518  1.00  0.00           C  
ATOM    454  CG2 ILE A  60     -11.491 -10.326   2.007  1.00  0.00           C  
ATOM    455  CD1 ILE A  60     -10.635 -11.310   4.888  1.00  0.00           C  
ATOM    456  N   HIS A  61     -14.030  -8.133   5.246  1.00  0.00           N  
ATOM    457  CA  HIS A  61     -14.789  -8.057   6.489  1.00  0.00           C  
ATOM    458  C   HIS A  61     -16.031  -7.188   6.325  1.00  0.00           C  
ATOM    459  CB  HIS A  61     -13.913  -7.513   7.619  1.00  0.00           C  
ATOM    460  O   HIS A  61     -16.807  -7.021   7.269  1.00  0.00           O  
ATOM    461  CG  HIS A  61     -12.694  -8.338   7.884  1.00  0.00           C  
ATOM    462  CD2 HIS A  61     -12.525  -9.680   7.945  1.00  0.00           C  
ATOM    463  ND1 HIS A  61     -11.458  -7.782   8.129  1.00  0.00           N  
ATOM    464  CE1 HIS A  61     -10.578  -8.749   8.329  1.00  0.00           C  
ATOM    465  NE2 HIS A  61     -11.200  -9.911   8.223  1.00  0.00           N  
ATOM    466  N   GLY A  62     -16.184  -6.627   5.193  1.00  0.00           N  
ATOM    467  CA  GLY A  62     -17.338  -5.772   4.965  1.00  0.00           C  
ATOM    468  C   GLY A  62     -16.962  -4.344   4.615  1.00  0.00           C  
ATOM    469  O   GLY A  62     -15.808  -4.063   4.286  1.00  0.00           O  
ATOM    470  N   THR A  63     -17.947  -3.530   4.603  1.00  0.00           N  
ATOM    471  CA  THR A  63     -17.769  -2.124   4.257  1.00  0.00           C  
ATOM    472  C   THR A  63     -17.972  -1.236   5.481  1.00  0.00           C  
ATOM    473  CB  THR A  63     -18.741  -1.697   3.142  1.00  0.00           C  
ATOM    474  O   THR A  63     -18.963  -1.379   6.200  1.00  0.00           O  
ATOM    475  CG2 THR A  63     -18.576  -0.218   2.806  1.00  0.00           C  
ATOM    476  OG1 THR A  63     -18.482  -2.474   1.966  1.00  0.00           O  
ATOM    477  N   PHE A  64     -16.981  -0.383   5.697  1.00  0.00           N  
ATOM    478  CA  PHE A  64     -17.005   0.543   6.823  1.00  0.00           C  
ATOM    479  C   PHE A  64     -16.769   1.974   6.352  1.00  0.00           C  
ATOM    480  CB  PHE A  64     -15.952   0.153   7.865  1.00  0.00           C  
ATOM    481  O   PHE A  64     -16.005   2.205   5.413  1.00  0.00           O  
ATOM    482  CG  PHE A  64     -16.099  -1.255   8.378  1.00  0.00           C  
ATOM    483  CD1 PHE A  64     -16.775  -1.510   9.565  1.00  0.00           C  
ATOM    484  CD2 PHE A  64     -15.561  -2.323   7.672  1.00  0.00           C  
ATOM    485  CE1 PHE A  64     -16.912  -2.811  10.042  1.00  0.00           C  
ATOM    486  CE2 PHE A  64     -15.694  -3.626   8.143  1.00  0.00           C  
ATOM    487  CZ  PHE A  64     -16.369  -3.868   9.328  1.00  0.00           C  
ATOM    488  N   THR A  65     -17.439   2.871   7.068  1.00  0.00           N  
ATOM    489  CA  THR A  65     -17.293   4.277   6.709  1.00  0.00           C  
ATOM    490  C   THR A  65     -16.807   5.092   7.904  1.00  0.00           C  
ATOM    491  CB  THR A  65     -18.619   4.862   6.191  1.00  0.00           C  
ATOM    492  O   THR A  65     -17.354   4.980   9.003  1.00  0.00           O  
ATOM    493  CG2 THR A  65     -18.471   6.340   5.844  1.00  0.00           C  
ATOM    494  OG1 THR A  65     -19.025   4.146   5.018  1.00  0.00           O  
ATOM    495  N   ILE A  66     -15.715   5.778   7.625  1.00  0.00           N  
ATOM    496  CA  ILE A  66     -15.244   6.792   8.562  1.00  0.00           C  
ATOM    497  C   ILE A  66     -15.758   8.165   8.137  1.00  0.00           C  
ATOM    498  CB  ILE A  66     -13.702   6.802   8.656  1.00  0.00           C  
ATOM    499  O   ILE A  66     -15.421   8.654   7.056  1.00  0.00           O  
ATOM    500  CG1 ILE A  66     -13.185   5.431   9.106  1.00  0.00           C  
ATOM    501  CG2 ILE A  66     -13.226   7.906   9.605  1.00  0.00           C  
ATOM    502  CD1 ILE A  66     -11.686   5.242   8.917  1.00  0.00           C  
ATOM    503  N   GLU A  67     -16.522   8.857   8.996  1.00  0.00           N  
ATOM    504  CA  GLU A  67     -17.289  10.039   8.613  1.00  0.00           C  
ATOM    505  C   GLU A  67     -16.389  11.265   8.488  1.00  0.00           C  
ATOM    506  CB  GLU A  67     -18.406  10.307   9.625  1.00  0.00           C  
ATOM    507  O   GLU A  67     -16.668  12.169   7.698  1.00  0.00           O  
ATOM    508  CG  GLU A  67     -19.487   9.236   9.646  1.00  0.00           C  
ATOM    509  CD  GLU A  67     -20.247   9.125   8.334  1.00  0.00           C  
ATOM    510  OE1 GLU A  67     -20.751   8.024   8.016  1.00  0.00           O  
ATOM    511  OE2 GLU A  67     -20.338  10.147   7.618  1.00  0.00           O  
ATOM    512  N   ASN A  68     -15.377  11.280   9.246  1.00  0.00           N  
ATOM    513  CA  ASN A  68     -14.475  12.427   9.219  1.00  0.00           C  
ATOM    514  C   ASN A  68     -13.019  11.992   9.085  1.00  0.00           C  
ATOM    515  CB  ASN A  68     -14.660  13.285  10.473  1.00  0.00           C  
ATOM    516  O   ASN A  68     -12.419  11.511  10.048  1.00  0.00           O  
ATOM    517  CG  ASN A  68     -13.877  14.582  10.414  1.00  0.00           C  
ATOM    518  ND2 ASN A  68     -14.105  15.457  11.386  1.00  0.00           N  
ATOM    519  OD1 ASN A  68     -13.074  14.795   9.502  1.00  0.00           O  
ATOM    520  N   THR A  69     -12.427  12.226   7.866  1.00  0.00           N  
ATOM    521  CA  THR A  69     -11.069  11.770   7.588  1.00  0.00           C  
ATOM    522  C   THR A  69     -10.056  12.555   8.416  1.00  0.00           C  
ATOM    523  CB  THR A  69     -10.730  11.906   6.092  1.00  0.00           C  
ATOM    524  O   THR A  69      -8.913  12.123   8.580  1.00  0.00           O  
ATOM    525  CG2 THR A  69     -11.533  10.917   5.254  1.00  0.00           C  
ATOM    526  OG1 THR A  69     -11.031  13.238   5.659  1.00  0.00           O  
ATOM    527  N   LYS A  70     -10.417  13.621   9.080  1.00  0.00           N  
ATOM    528  CA  LYS A  70      -9.506  14.406   9.908  1.00  0.00           C  
ATOM    529  C   LYS A  70      -9.214  13.698  11.228  1.00  0.00           C  
ATOM    530  CB  LYS A  70     -10.087  15.795  10.176  1.00  0.00           C  
ATOM    531  O   LYS A  70      -8.227  14.008  11.899  1.00  0.00           O  
ATOM    532  CG  LYS A  70     -10.071  16.717   8.965  1.00  0.00           C  
ATOM    533  CD  LYS A  70     -10.499  18.132   9.334  1.00  0.00           C  
ATOM    534  CE  LYS A  70     -10.365  19.083   8.153  1.00  0.00           C  
ATOM    535  NZ  LYS A  70     -10.828  20.461   8.496  1.00  0.00           N  
ATOM    536  N   THR A  71     -10.025  12.800  11.511  1.00  0.00           N  
ATOM    537  CA  THR A  71      -9.867  12.101  12.782  1.00  0.00           C  
ATOM    538  C   THR A  71      -8.947  10.894  12.625  1.00  0.00           C  
ATOM    539  CB  THR A  71     -11.228  11.645  13.341  1.00  0.00           C  
ATOM    540  O   THR A  71      -8.581  10.254  13.613  1.00  0.00           O  
ATOM    541  CG2 THR A  71     -12.192  12.819  13.468  1.00  0.00           C  
ATOM    542  OG1 THR A  71     -11.796  10.668  12.460  1.00  0.00           O  
ATOM    543  N   LEU A  72      -8.540  10.611  11.384  1.00  0.00           N  
ATOM    544  CA  LEU A  72      -7.708   9.443  11.117  1.00  0.00           C  
ATOM    545  C   LEU A  72      -6.279   9.671  11.600  1.00  0.00           C  
ATOM    546  CB  LEU A  72      -7.708   9.116   9.622  1.00  0.00           C  
ATOM    547  O   LEU A  72      -5.730  10.762  11.433  1.00  0.00           O  
ATOM    548  CG  LEU A  72      -8.989   8.495   9.063  1.00  0.00           C  
ATOM    549  CD1 LEU A  72      -8.937   8.451   7.540  1.00  0.00           C  
ATOM    550  CD2 LEU A  72      -9.200   7.097   9.636  1.00  0.00           C  
ATOM    551  N   LYS A  73      -5.762   8.642  12.228  1.00  0.00           N  
ATOM    552  CA  LYS A  73      -4.340   8.654  12.556  1.00  0.00           C  
ATOM    553  C   LYS A  73      -3.505   8.113  11.399  1.00  0.00           C  
ATOM    554  CB  LYS A  73      -4.073   7.837  13.821  1.00  0.00           C  
ATOM    555  O   LYS A  73      -3.691   6.971  10.972  1.00  0.00           O  
ATOM    556  CG  LYS A  73      -4.693   8.426  15.080  1.00  0.00           C  
ATOM    557  CD  LYS A  73      -4.348   7.599  16.312  1.00  0.00           C  
ATOM    558  CE  LYS A  73      -4.984   8.176  17.569  1.00  0.00           C  
ATOM    559  NZ  LYS A  73      -4.659   7.362  18.778  1.00  0.00           N  
ATOM    560  N   LEU A  74      -2.633   9.049  10.909  1.00  0.00           N  
ATOM    561  CA  LEU A  74      -1.820   8.706   9.747  1.00  0.00           C  
ATOM    562  C   LEU A  74      -0.336   8.731  10.096  1.00  0.00           C  
ATOM    563  CB  LEU A  74      -2.102   9.670   8.592  1.00  0.00           C  
ATOM    564  O   LEU A  74       0.115   9.599  10.846  1.00  0.00           O  
ATOM    565  CG  LEU A  74      -3.573   9.887   8.233  1.00  0.00           C  
ATOM    566  CD1 LEU A  74      -3.701  10.942   7.139  1.00  0.00           C  
ATOM    567  CD2 LEU A  74      -4.215   8.575   7.795  1.00  0.00           C  
ATOM    568  N   HIS A  75       0.343   7.743   9.603  1.00  0.00           N  
ATOM    569  CA  HIS A  75       1.801   7.765   9.598  1.00  0.00           C  
ATOM    570  C   HIS A  75       2.346   7.870   8.178  1.00  0.00           C  
ATOM    571  CB  HIS A  75       2.358   6.517  10.284  1.00  0.00           C  
ATOM    572  O   HIS A  75       2.240   6.921   7.397  1.00  0.00           O  
ATOM    573  CG  HIS A  75       3.851   6.492  10.365  1.00  0.00           C  
ATOM    574  CD2 HIS A  75       4.775   5.916   9.560  1.00  0.00           C  
ATOM    575  ND1 HIS A  75       4.552   7.113  11.375  1.00  0.00           N  
ATOM    576  CE1 HIS A  75       5.847   6.921  11.187  1.00  0.00           C  
ATOM    577  NE2 HIS A  75       6.009   6.198  10.092  1.00  0.00           N  
ATOM    578  N   LEU A  76       2.956   9.032   7.876  1.00  0.00           N  
ATOM    579  CA  LEU A  76       3.493   9.288   6.544  1.00  0.00           C  
ATOM    580  C   LEU A  76       4.928   8.781   6.431  1.00  0.00           C  
ATOM    581  CB  LEU A  76       3.441  10.783   6.222  1.00  0.00           C  
ATOM    582  O   LEU A  76       5.759   9.061   7.297  1.00  0.00           O  
ATOM    583  CG  LEU A  76       2.081  11.465   6.386  1.00  0.00           C  
ATOM    584  CD1 LEU A  76       2.018  12.209   7.716  1.00  0.00           C  
ATOM    585  CD2 LEU A  76       1.815  12.415   5.223  1.00  0.00           C  
ATOM    586  N   ILE A  77       5.136   8.008   5.370  1.00  0.00           N  
ATOM    587  CA  ILE A  77       6.498   7.546   5.123  1.00  0.00           C  
ATOM    588  C   ILE A  77       7.271   8.609   4.346  1.00  0.00           C  
ATOM    589  CB  ILE A  77       6.509   6.205   4.355  1.00  0.00           C  
ATOM    590  O   ILE A  77       6.939   8.910   3.197  1.00  0.00           O  
ATOM    591  CG1 ILE A  77       5.584   5.191   5.037  1.00  0.00           C  
ATOM    592  CG2 ILE A  77       7.935   5.658   4.243  1.00  0.00           C  
ATOM    593  CD1 ILE A  77       5.995   4.839   6.461  1.00  0.00           C  
ATOM    594  N   GLU A  78       8.250   9.095   4.958  1.00  0.00           N  
ATOM    595  CA  GLU A  78       8.974  10.241   4.416  1.00  0.00           C  
ATOM    596  C   GLU A  78       9.583   9.915   3.055  1.00  0.00           C  
ATOM    597  CB  GLU A  78      10.067  10.696   5.386  1.00  0.00           C  
ATOM    598  O   GLU A  78      10.202   8.863   2.882  1.00  0.00           O  
ATOM    599  CG  GLU A  78      10.687  12.039   5.028  1.00  0.00           C  
ATOM    600  CD  GLU A  78      11.697  12.526   6.055  1.00  0.00           C  
ATOM    601  OE1 GLU A  78      12.234  13.645   5.894  1.00  0.00           O  
ATOM    602  OE2 GLU A  78      11.954  11.781   7.027  1.00  0.00           O  
ATOM    603  N   GLY A  79       9.370  10.806   2.109  1.00  0.00           N  
ATOM    604  CA  GLY A  79      10.008  10.756   0.803  1.00  0.00           C  
ATOM    605  C   GLY A  79       9.368   9.751  -0.136  1.00  0.00           C  
ATOM    606  O   GLY A  79       9.914   9.454  -1.200  1.00  0.00           O  
ATOM    607  N   ARG A  80       8.170   9.239   0.325  1.00  0.00           N  
ATOM    608  CA  ARG A  80       7.535   8.190  -0.466  1.00  0.00           C  
ATOM    609  C   ARG A  80       6.025   8.396  -0.538  1.00  0.00           C  
ATOM    610  CB  ARG A  80       7.847   6.811   0.119  1.00  0.00           C  
ATOM    611  O   ARG A  80       5.424   8.949   0.385  1.00  0.00           O  
ATOM    612  CG  ARG A  80       9.331   6.480   0.158  1.00  0.00           C  
ATOM    613  CD  ARG A  80       9.600   5.184   0.909  1.00  0.00           C  
ATOM    614  NE  ARG A  80      11.031   4.918   1.031  1.00  0.00           N  
ATOM    615  NH1 ARG A  80      11.141   3.533  -0.815  1.00  0.00           N  
ATOM    616  NH2 ARG A  80      13.028   3.968   0.412  1.00  0.00           N  
ATOM    617  CZ  ARG A  80      11.730   4.140   0.209  1.00  0.00           C  
ATOM    618  N   ASP A  81       5.436   8.058  -1.650  1.00  0.00           N  
ATOM    619  CA  ASP A  81       3.984   8.040  -1.794  1.00  0.00           C  
ATOM    620  C   ASP A  81       3.375   6.840  -1.072  1.00  0.00           C  
ATOM    621  CB  ASP A  81       3.592   8.018  -3.273  1.00  0.00           C  
ATOM    622  O   ASP A  81       2.838   5.931  -1.710  1.00  0.00           O  
ATOM    623  CG  ASP A  81       2.099   8.185  -3.494  1.00  0.00           C  
ATOM    624  OD1 ASP A  81       1.405   8.709  -2.596  1.00  0.00           O  
ATOM    625  OD2 ASP A  81       1.611   7.787  -4.574  1.00  0.00           O  
ATOM    626  N   LEU A  82       3.613   6.808   0.240  1.00  0.00           N  
ATOM    627  CA  LEU A  82       3.178   5.739   1.132  1.00  0.00           C  
ATOM    628  C   LEU A  82       2.691   6.304   2.462  1.00  0.00           C  
ATOM    629  CB  LEU A  82       4.318   4.746   1.373  1.00  0.00           C  
ATOM    630  O   LEU A  82       3.337   7.179   3.043  1.00  0.00           O  
ATOM    631  CG  LEU A  82       3.929   3.405   1.996  1.00  0.00           C  
ATOM    632  CD1 LEU A  82       3.058   2.605   1.033  1.00  0.00           C  
ATOM    633  CD2 LEU A  82       5.173   2.613   2.383  1.00  0.00           C  
ATOM    634  N   VAL A  83       1.533   5.776   2.919  1.00  0.00           N  
ATOM    635  CA  VAL A  83       0.988   6.205   4.203  1.00  0.00           C  
ATOM    636  C   VAL A  83       0.405   5.004   4.944  1.00  0.00           C  
ATOM    637  CB  VAL A  83      -0.090   7.297   4.026  1.00  0.00           C  
ATOM    638  O   VAL A  83      -0.097   4.065   4.320  1.00  0.00           O  
ATOM    639  CG1 VAL A  83      -1.284   6.756   3.242  1.00  0.00           C  
ATOM    640  CG2 VAL A  83      -0.536   7.830   5.386  1.00  0.00           C  
ATOM    641  N   ILE A  84       0.547   4.977   6.270  1.00  0.00           N  
ATOM    642  CA  ILE A  84      -0.085   3.986   7.135  1.00  0.00           C  
ATOM    643  C   ILE A  84      -1.263   4.621   7.871  1.00  0.00           C  
ATOM    644  CB  ILE A  84       0.923   3.395   8.146  1.00  0.00           C  
ATOM    645  O   ILE A  84      -1.114   5.665   8.510  1.00  0.00           O  
ATOM    646  CG1 ILE A  84       2.130   2.801   7.411  1.00  0.00           C  
ATOM    647  CG2 ILE A  84       0.247   2.342   9.029  1.00  0.00           C  
ATOM    648  CD1 ILE A  84       3.292   2.436   8.324  1.00  0.00           C  
ATOM    649  N   ILE A  85      -2.395   3.945   7.751  1.00  0.00           N  
ATOM    650  CA  ILE A  85      -3.601   4.405   8.431  1.00  0.00           C  
ATOM    651  C   ILE A  85      -3.899   3.498   9.623  1.00  0.00           C  
ATOM    652  CB  ILE A  85      -4.812   4.442   7.471  1.00  0.00           C  
ATOM    653  O   ILE A  85      -3.978   2.276   9.478  1.00  0.00           O  
ATOM    654  CG1 ILE A  85      -4.480   5.270   6.225  1.00  0.00           C  
ATOM    655  CG2 ILE A  85      -6.049   4.997   8.184  1.00  0.00           C  
ATOM    656  CD1 ILE A  85      -5.497   5.132   5.101  1.00  0.00           C  
ATOM    657  N   GLU A  86      -4.033   4.137  10.746  1.00  0.00           N  
ATOM    658  CA  GLU A  86      -4.529   3.377  11.889  1.00  0.00           C  
ATOM    659  C   GLU A  86      -6.054   3.367  11.925  1.00  0.00           C  
ATOM    660  CB  GLU A  86      -3.975   3.949  13.197  1.00  0.00           C  
ATOM    661  O   GLU A  86      -6.685   4.419  12.050  1.00  0.00           O  
ATOM    662  CG  GLU A  86      -4.288   3.100  14.420  1.00  0.00           C  
ATOM    663  CD  GLU A  86      -3.736   3.683  15.712  1.00  0.00           C  
ATOM    664  OE1 GLU A  86      -3.731   2.974  16.744  1.00  0.00           O  
ATOM    665  OE2 GLU A  86      -3.306   4.857  15.691  1.00  0.00           O  
ATOM    666  N   LEU A  87      -6.598   2.109  11.869  1.00  0.00           N  
ATOM    667  CA  LEU A  87      -8.052   1.984  11.860  1.00  0.00           C  
ATOM    668  C   LEU A  87      -8.616   2.109  13.271  1.00  0.00           C  
ATOM    669  CB  LEU A  87      -8.472   0.646  11.247  1.00  0.00           C  
ATOM    670  O   LEU A  87      -7.941   1.774  14.247  1.00  0.00           O  
ATOM    671  CG  LEU A  87      -8.056   0.406   9.795  1.00  0.00           C  
ATOM    672  CD1 LEU A  87      -8.424  -1.010   9.365  1.00  0.00           C  
ATOM    673  CD2 LEU A  87      -8.704   1.435   8.875  1.00  0.00           C  
ATOM    674  N   PRO A  88      -9.826   2.619  13.362  1.00  0.00           N  
ATOM    675  CA  PRO A  88     -10.483   2.646  14.671  1.00  0.00           C  
ATOM    676  C   PRO A  88     -10.610   1.260  15.297  1.00  0.00           C  
ATOM    677  CB  PRO A  88     -11.862   3.234  14.361  1.00  0.00           C  
ATOM    678  O   PRO A  88     -10.611   0.254  14.582  1.00  0.00           O  
ATOM    679  CG  PRO A  88     -11.684   3.965  13.069  1.00  0.00           C  
ATOM    680  CD  PRO A  88     -10.649   3.245  12.252  1.00  0.00           C  
ATOM    681  N   LYS A  89     -10.735   1.200  16.544  1.00  0.00           N  
ATOM    682  CA  LYS A  89     -10.717  -0.042  17.313  1.00  0.00           C  
ATOM    683  C   LYS A  89     -11.903  -0.930  16.950  1.00  0.00           C  
ATOM    684  CB  LYS A  89     -10.724   0.256  18.813  1.00  0.00           C  
ATOM    685  O   LYS A  89     -11.850  -2.149  17.127  1.00  0.00           O  
ATOM    686  CG  LYS A  89      -9.432   0.871  19.329  1.00  0.00           C  
ATOM    687  CD  LYS A  89      -9.454   1.031  20.843  1.00  0.00           C  
ATOM    688  CE  LYS A  89      -8.158   1.640  21.361  1.00  0.00           C  
ATOM    689  NZ  LYS A  89      -8.203   1.865  22.837  1.00  0.00           N  
ATOM    690  N   ASP A  90     -12.944  -0.374  16.417  1.00  0.00           N  
ATOM    691  CA  ASP A  90     -14.130  -1.164  16.103  1.00  0.00           C  
ATOM    692  C   ASP A  90     -14.001  -1.828  14.734  1.00  0.00           C  
ATOM    693  CB  ASP A  90     -15.386  -0.290  16.148  1.00  0.00           C  
ATOM    694  O   ASP A  90     -14.900  -2.552  14.302  1.00  0.00           O  
ATOM    695  CG  ASP A  90     -15.309   0.906  15.215  1.00  0.00           C  
ATOM    696  OD1 ASP A  90     -14.197   1.257  14.764  1.00  0.00           O  
ATOM    697  OD2 ASP A  90     -16.369   1.504  14.932  1.00  0.00           O  
ATOM    698  N   PHE A  91     -12.861  -1.659  14.086  1.00  0.00           N  
ATOM    699  CA  PHE A  91     -12.562  -2.339  12.832  1.00  0.00           C  
ATOM    700  C   PHE A  91     -11.927  -3.700  13.092  1.00  0.00           C  
ATOM    701  CB  PHE A  91     -11.634  -1.484  11.963  1.00  0.00           C  
ATOM    702  O   PHE A  91     -10.999  -3.814  13.896  1.00  0.00           O  
ATOM    703  CG  PHE A  91     -11.859  -1.655  10.484  1.00  0.00           C  
ATOM    704  CD1 PHE A  91     -11.242  -2.686   9.788  1.00  0.00           C  
ATOM    705  CD2 PHE A  91     -12.689  -0.783   9.791  1.00  0.00           C  
ATOM    706  CE1 PHE A  91     -11.449  -2.847   8.419  1.00  0.00           C  
ATOM    707  CE2 PHE A  91     -12.900  -0.936   8.424  1.00  0.00           C  
ATOM    708  CZ  PHE A  91     -12.278  -1.968   7.740  1.00  0.00           C  
ATOM    709  N   PRO A  92     -12.494  -4.732  12.416  1.00  0.00           N  
ATOM    710  CA  PRO A  92     -11.824  -6.025  12.575  1.00  0.00           C  
ATOM    711  C   PRO A  92     -10.369  -5.997  12.112  1.00  0.00           C  
ATOM    712  CB  PRO A  92     -12.658  -6.964  11.699  1.00  0.00           C  
ATOM    713  O   PRO A  92     -10.048  -5.349  11.112  1.00  0.00           O  
ATOM    714  CG  PRO A  92     -13.961  -6.256  11.513  1.00  0.00           C  
ATOM    715  CD  PRO A  92     -13.720  -4.777  11.615  1.00  0.00           C  
ATOM    716  N   SER A  93      -9.550  -6.701  12.904  1.00  0.00           N  
ATOM    717  CA  SER A  93      -8.127  -6.697  12.581  1.00  0.00           C  
ATOM    718  C   SER A  93      -7.818  -7.647  11.428  1.00  0.00           C  
ATOM    719  CB  SER A  93      -7.298  -7.083  13.806  1.00  0.00           C  
ATOM    720  O   SER A  93      -8.478  -8.677  11.273  1.00  0.00           O  
ATOM    721  OG  SER A  93      -7.375  -6.078  14.803  1.00  0.00           O  
ATOM    722  N   PHE A  94      -6.837  -7.299  10.616  1.00  0.00           N  
ATOM    723  CA  PHE A  94      -6.325  -8.129   9.532  1.00  0.00           C  
ATOM    724  C   PHE A  94      -5.247  -9.079  10.040  1.00  0.00           C  
ATOM    725  CB  PHE A  94      -5.766  -7.257   8.403  1.00  0.00           C  
ATOM    726  O   PHE A  94      -4.621  -8.821  11.071  1.00  0.00           O  
ATOM    727  CG  PHE A  94      -6.796  -6.372   7.754  1.00  0.00           C  
ATOM    728  CD1 PHE A  94      -7.592  -6.851   6.721  1.00  0.00           C  
ATOM    729  CD2 PHE A  94      -6.967  -5.060   8.177  1.00  0.00           C  
ATOM    730  CE1 PHE A  94      -8.546  -6.034   6.118  1.00  0.00           C  
ATOM    731  CE2 PHE A  94      -7.918  -4.238   7.579  1.00  0.00           C  
ATOM    732  CZ  PHE A  94      -8.706  -4.726   6.549  1.00  0.00           C  
ATOM    733  N   ASP A  95      -5.061 -10.145   9.381  1.00  0.00           N  
ATOM    734  CA  ASP A  95      -3.918 -11.008   9.661  1.00  0.00           C  
ATOM    735  C   ASP A  95      -2.602 -10.271   9.421  1.00  0.00           C  
ATOM    736  CB  ASP A  95      -3.977 -12.273   8.803  1.00  0.00           C  
ATOM    737  O   ASP A  95      -2.528  -9.385   8.567  1.00  0.00           O  
ATOM    738  CG  ASP A  95      -5.137 -13.183   9.166  1.00  0.00           C  
ATOM    739  OD1 ASP A  95      -5.649 -13.093  10.303  1.00  0.00           O  
ATOM    740  OD2 ASP A  95      -5.540 -13.999   8.310  1.00  0.00           O  
ATOM    741  N   THR A  96      -1.486 -10.651  10.138  1.00  0.00           N  
ATOM    742  CA  THR A  96      -0.240  -9.894  10.087  1.00  0.00           C  
ATOM    743  C   THR A  96       0.890 -10.750   9.524  1.00  0.00           C  
ATOM    744  CB  THR A  96       0.153  -9.372  11.481  1.00  0.00           C  
ATOM    745  O   THR A  96       2.059 -10.538   9.853  1.00  0.00           O  
ATOM    746  CG2 THR A  96      -0.894  -8.403  12.021  1.00  0.00           C  
ATOM    747  OG1 THR A  96       0.273 -10.478  12.383  1.00  0.00           O  
ATOM    748  N   ASP A  97       0.620 -11.763   8.689  1.00  0.00           N  
ATOM    749  CA  ASP A  97       1.655 -12.700   8.265  1.00  0.00           C  
ATOM    750  C   ASP A  97       2.253 -12.286   6.922  1.00  0.00           C  
ATOM    751  CB  ASP A  97       1.091 -14.119   8.174  1.00  0.00           C  
ATOM    752  O   ASP A  97       3.050 -13.023   6.337  1.00  0.00           O  
ATOM    753  CG  ASP A  97      -0.135 -14.215   7.283  1.00  0.00           C  
ATOM    754  OD1 ASP A  97      -0.793 -13.181   7.039  1.00  0.00           O  
ATOM    755  OD2 ASP A  97      -0.448 -15.335   6.824  1.00  0.00           O  
ATOM    756  N   LEU A  98       1.807 -11.062   6.433  1.00  0.00           N  
ATOM    757  CA  LEU A  98       2.421 -10.564   5.207  1.00  0.00           C  
ATOM    758  C   LEU A  98       3.865 -10.142   5.455  1.00  0.00           C  
ATOM    759  CB  LEU A  98       1.621  -9.384   4.649  1.00  0.00           C  
ATOM    760  O   LEU A  98       4.200  -9.665   6.541  1.00  0.00           O  
ATOM    761  CG  LEU A  98       0.174  -9.675   4.247  1.00  0.00           C  
ATOM    762  CD1 LEU A  98      -0.502  -8.403   3.745  1.00  0.00           C  
ATOM    763  CD2 LEU A  98       0.124 -10.768   3.185  1.00  0.00           C  
ATOM    764  N   VAL A  99       4.668 -10.352   4.475  1.00  0.00           N  
ATOM    765  CA  VAL A  99       6.074  -9.970   4.564  1.00  0.00           C  
ATOM    766  C   VAL A  99       6.370  -8.853   3.565  1.00  0.00           C  
ATOM    767  CB  VAL A  99       7.007 -11.175   4.309  1.00  0.00           C  
ATOM    768  O   VAL A  99       6.000  -8.946   2.393  1.00  0.00           O  
ATOM    769  CG1 VAL A  99       8.472 -10.754   4.411  1.00  0.00           C  
ATOM    770  CG2 VAL A  99       6.702 -12.303   5.293  1.00  0.00           C  
ATOM    771  N   PHE A 100       7.084  -7.763   4.092  1.00  0.00           N  
ATOM    772  CA  PHE A 100       7.454  -6.607   3.284  1.00  0.00           C  
ATOM    773  C   PHE A 100       8.969  -6.472   3.192  1.00  0.00           C  
ATOM    774  CB  PHE A 100       6.848  -5.326   3.866  1.00  0.00           C  
ATOM    775  O   PHE A 100       9.676  -6.672   4.182  1.00  0.00           O  
ATOM    776  CG  PHE A 100       5.347  -5.361   3.977  1.00  0.00           C  
ATOM    777  CD1 PHE A 100       4.549  -4.834   2.968  1.00  0.00           C  
ATOM    778  CD2 PHE A 100       4.734  -5.920   5.090  1.00  0.00           C  
ATOM    779  CE1 PHE A 100       3.160  -4.865   3.068  1.00  0.00           C  
ATOM    780  CE2 PHE A 100       3.347  -5.954   5.197  1.00  0.00           C  
ATOM    781  CZ  PHE A 100       2.562  -5.425   4.186  1.00  0.00           C  
ATOM    782  N   ARG A 101       9.428  -6.182   2.012  1.00  0.00           N  
ATOM    783  CA  ARG A 101      10.846  -5.882   1.840  1.00  0.00           C  
ATOM    784  C   ARG A 101      11.074  -4.996   0.619  1.00  0.00           C  
ATOM    785  CB  ARG A 101      11.657  -7.173   1.709  1.00  0.00           C  
ATOM    786  O   ARG A 101      10.158  -4.779  -0.177  1.00  0.00           O  
ATOM    787  CG  ARG A 101      11.342  -7.974   0.456  1.00  0.00           C  
ATOM    788  CD  ARG A 101      12.397  -9.038   0.187  1.00  0.00           C  
ATOM    789  NE  ARG A 101      12.045  -9.868  -0.962  1.00  0.00           N  
ATOM    790  NH1 ARG A 101      12.726  -8.329  -2.544  1.00  0.00           N  
ATOM    791  NH2 ARG A 101      11.854 -10.345  -3.200  1.00  0.00           N  
ATOM    792  CZ  ARG A 101      12.209  -9.512  -2.233  1.00  0.00           C  
ATOM    793  N   GLU A 102      12.299  -4.522   0.553  1.00  0.00           N  
ATOM    794  CA  GLU A 102      12.654  -3.709  -0.607  1.00  0.00           C  
ATOM    795  C   GLU A 102      12.719  -4.556  -1.875  1.00  0.00           C  
ATOM    796  CB  GLU A 102      13.992  -3.001  -0.378  1.00  0.00           C  
ATOM    797  O   GLU A 102      13.045  -5.743  -1.819  1.00  0.00           O  
ATOM    798  CG  GLU A 102      13.960  -1.972   0.743  1.00  0.00           C  
ATOM    799  CD  GLU A 102      15.312  -1.331   1.007  1.00  0.00           C  
ATOM    800  OE1 GLU A 102      15.630  -0.299   0.372  1.00  0.00           O  
ATOM    801  OE2 GLU A 102      16.062  -1.864   1.856  1.00  0.00           O  
ATOM    802  N   PRO A 103      12.404  -3.835  -3.047  1.00  0.00           N  
ATOM    803  CA  PRO A 103      12.589  -4.564  -4.304  1.00  0.00           C  
ATOM    804  C   PRO A 103      14.061  -4.728  -4.678  1.00  0.00           C  
ATOM    805  CB  PRO A 103      11.859  -3.692  -5.328  1.00  0.00           C  
ATOM    806  O   PRO A 103      14.911  -3.972  -4.202  1.00  0.00           O  
ATOM    807  CG  PRO A 103      11.991  -2.297  -4.806  1.00  0.00           C  
ATOM    808  CD  PRO A 103      11.937  -2.342  -3.306  1.00  0.00           C  
ATOM    809  N   VAL A 104      14.308  -5.749  -5.502  1.00  0.00           N  
ATOM    810  CA  VAL A 104      15.626  -6.000  -6.076  1.00  0.00           C  
ATOM    811  C   VAL A 104      15.602  -5.702  -7.574  1.00  0.00           C  
ATOM    812  CB  VAL A 104      16.085  -7.454  -5.829  1.00  0.00           C  
ATOM    813  O   VAL A 104      14.685  -6.124  -8.282  1.00  0.00           O  
ATOM    814  CG1 VAL A 104      17.458  -7.701  -6.452  1.00  0.00           C  
ATOM    815  CG2 VAL A 104      16.112  -7.758  -4.332  1.00  0.00           C  
ATOM    816  N   GLU A 105      16.559  -4.911  -8.016  1.00  0.00           N  
ATOM    817  CA  GLU A 105      16.631  -4.545  -9.428  1.00  0.00           C  
ATOM    818  C   GLU A 105      16.602  -5.783 -10.321  1.00  0.00           C  
ATOM    819  CB  GLU A 105      17.891  -3.724  -9.708  1.00  0.00           C  
ATOM    820  O   GLU A 105      17.384  -6.715 -10.124  1.00  0.00           O  
ATOM    821  CG  GLU A 105      17.985  -3.209 -11.137  1.00  0.00           C  
ATOM    822  CD  GLU A 105      19.182  -2.301 -11.370  1.00  0.00           C  
ATOM    823  OE1 GLU A 105      19.531  -2.046 -12.545  1.00  0.00           O  
ATOM    824  OE2 GLU A 105      19.777  -1.841 -10.369  1.00  0.00           O  
ATOM    825  N   GLY A 106      15.684  -5.787 -11.281  1.00  0.00           N  
ATOM    826  CA  GLY A 106      15.596  -6.845 -12.275  1.00  0.00           C  
ATOM    827  C   GLY A 106      14.760  -8.025 -11.818  1.00  0.00           C  
ATOM    828  O   GLY A 106      14.571  -8.986 -12.567  1.00  0.00           O  
ATOM    829  N   GLU A 107      14.255  -7.954 -10.540  1.00  0.00           N  
ATOM    830  CA  GLU A 107      13.451  -9.097 -10.114  1.00  0.00           C  
ATOM    831  C   GLU A 107      12.057  -9.052 -10.732  1.00  0.00           C  
ATOM    832  CB  GLU A 107      13.349  -9.142  -8.587  1.00  0.00           C  
ATOM    833  O   GLU A 107      11.624  -8.009 -11.225  1.00  0.00           O  
ATOM    834  CG  GLU A 107      12.549  -7.994  -7.990  1.00  0.00           C  
ATOM    835  CD  GLU A 107      12.388  -8.095  -6.482  1.00  0.00           C  
ATOM    836  OE1 GLU A 107      12.641  -7.093  -5.775  1.00  0.00           O  
ATOM    837  OE2 GLU A 107      12.007  -9.187  -6.002  1.00  0.00           O  
ATOM    838  N   GLN A 108      11.467 -10.287 -10.741  1.00  0.00           N  
ATOM    839  CA  GLN A 108      10.129 -10.409 -11.311  1.00  0.00           C  
ATOM    840  C   GLN A 108       9.056 -10.177 -10.251  1.00  0.00           C  
ATOM    841  CB  GLN A 108       9.942 -11.784 -11.955  1.00  0.00           C  
ATOM    842  O   GLN A 108       9.139 -10.719  -9.147  1.00  0.00           O  
ATOM    843  CG  GLN A 108      10.859 -12.035 -13.144  1.00  0.00           C  
ATOM    844  CD  GLN A 108      10.563 -13.348 -13.846  1.00  0.00           C  
ATOM    845  NE2 GLN A 108      11.138 -13.530 -15.030  1.00  0.00           N  
ATOM    846  OE1 GLN A 108       9.824 -14.191 -13.328  1.00  0.00           O  
ATOM    847  N   VAL A 109       8.015  -9.343 -10.651  1.00  0.00           N  
ATOM    848  CA  VAL A 109       6.944  -9.039  -9.709  1.00  0.00           C  
ATOM    849  C   VAL A 109       5.589  -9.299 -10.364  1.00  0.00           C  
ATOM    850  CB  VAL A 109       7.024  -7.578  -9.211  1.00  0.00           C  
ATOM    851  O   VAL A 109       5.483  -9.329 -11.592  1.00  0.00           O  
ATOM    852  CG1 VAL A 109       8.316  -7.343  -8.431  1.00  0.00           C  
ATOM    853  CG2 VAL A 109       6.922  -6.608 -10.387  1.00  0.00           C  
ATOM    854  N   ARG A 110       4.593  -9.524  -9.507  1.00  0.00           N  
ATOM    855  CA  ARG A 110       3.197  -9.619  -9.922  1.00  0.00           C  
ATOM    856  C   ARG A 110       2.342  -8.576  -9.210  1.00  0.00           C  
ATOM    857  CB  ARG A 110       2.649 -11.022  -9.648  1.00  0.00           C  
ATOM    858  O   ARG A 110       2.624  -8.210  -8.067  1.00  0.00           O  
ATOM    859  CG  ARG A 110       3.296 -12.111 -10.489  1.00  0.00           C  
ATOM    860  CD  ARG A 110       2.655 -13.469 -10.241  1.00  0.00           C  
ATOM    861  NE  ARG A 110       3.244 -14.505 -11.086  1.00  0.00           N  
ATOM    862  NH1 ARG A 110       1.350 -14.826 -12.369  1.00  0.00           N  
ATOM    863  NH2 ARG A 110       3.241 -16.053 -12.782  1.00  0.00           N  
ATOM    864  CZ  ARG A 110       2.610 -15.126 -12.077  1.00  0.00           C  
ATOM    865  N   LEU A 111       1.401  -8.122  -9.921  1.00  0.00           N  
ATOM    866  CA  LEU A 111       0.377  -7.268  -9.329  1.00  0.00           C  
ATOM    867  C   LEU A 111      -0.808  -8.095  -8.844  1.00  0.00           C  
ATOM    868  CB  LEU A 111      -0.096  -6.220 -10.339  1.00  0.00           C  
ATOM    869  O   LEU A 111      -1.374  -8.883  -9.606  1.00  0.00           O  
ATOM    870  CG  LEU A 111      -1.084  -5.174  -9.819  1.00  0.00           C  
ATOM    871  CD1 LEU A 111      -0.350  -4.103  -9.019  1.00  0.00           C  
ATOM    872  CD2 LEU A 111      -1.859  -4.549 -10.974  1.00  0.00           C  
ATOM    873  N   VAL A 112      -1.107  -7.935  -7.574  1.00  0.00           N  
ATOM    874  CA  VAL A 112      -2.212  -8.690  -6.993  1.00  0.00           C  
ATOM    875  C   VAL A 112      -3.368  -7.747  -6.667  1.00  0.00           C  
ATOM    876  CB  VAL A 112      -1.773  -9.454  -5.724  1.00  0.00           C  
ATOM    877  O   VAL A 112      -3.176  -6.730  -5.995  1.00  0.00           O  
ATOM    878  CG1 VAL A 112      -2.921 -10.302  -5.180  1.00  0.00           C  
ATOM    879  CG2 VAL A 112      -0.555 -10.327  -6.022  1.00  0.00           C  
ATOM    880  N   THR A 113      -4.574  -8.077  -7.195  1.00  0.00           N  
ATOM    881  CA  THR A 113      -5.769  -7.280  -6.939  1.00  0.00           C  
ATOM    882  C   THR A 113      -6.945  -8.175  -6.557  1.00  0.00           C  
ATOM    883  CB  THR A 113      -6.146  -6.428  -8.165  1.00  0.00           C  
ATOM    884  O   THR A 113      -6.807  -9.399  -6.501  1.00  0.00           O  
ATOM    885  CG2 THR A 113      -4.983  -5.540  -8.596  1.00  0.00           C  
ATOM    886  OG1 THR A 113      -6.498  -7.294  -9.251  1.00  0.00           O  
ATOM    887  N   ARG A 114      -7.976  -7.466  -6.201  1.00  0.00           N  
ATOM    888  CA  ARG A 114      -9.222  -8.142  -5.855  1.00  0.00           C  
ATOM    889  C   ARG A 114     -10.406  -7.512  -6.580  1.00  0.00           C  
ATOM    890  CB  ARG A 114      -9.452  -8.104  -4.342  1.00  0.00           C  
ATOM    891  O   ARG A 114     -10.450  -6.295  -6.768  1.00  0.00           O  
ATOM    892  CG  ARG A 114     -10.599  -8.984  -3.871  1.00  0.00           C  
ATOM    893  CD  ARG A 114     -10.598  -9.148  -2.358  1.00  0.00           C  
ATOM    894  NE  ARG A 114     -11.573 -10.146  -1.924  1.00  0.00           N  
ATOM    895  NH1 ARG A 114     -10.814 -10.239   0.256  1.00  0.00           N  
ATOM    896  NH2 ARG A 114     -12.578 -11.545  -0.405  1.00  0.00           N  
ATOM    897  CZ  ARG A 114     -11.653 -10.641  -0.692  1.00  0.00           C  
ATOM    898  N   ASN A 115     -11.329  -8.423  -6.997  1.00  0.00           N  
ATOM    899  CA  ASN A 115     -12.563  -7.955  -7.619  1.00  0.00           C  
ATOM    900  C   ASN A 115     -13.674  -7.768  -6.590  1.00  0.00           C  
ATOM    901  CB  ASN A 115     -13.013  -8.922  -8.716  1.00  0.00           C  
ATOM    902  O   ASN A 115     -14.253  -8.745  -6.112  1.00  0.00           O  
ATOM    903  CG  ASN A 115     -14.184  -8.392  -9.518  1.00  0.00           C  
ATOM    904  ND2 ASN A 115     -14.686  -9.203 -10.443  1.00  0.00           N  
ATOM    905  OD1 ASN A 115     -14.635  -7.263  -9.310  1.00  0.00           O  
ATOM    906  N   PHE A 116     -14.012  -6.443  -6.293  1.00  0.00           N  
ATOM    907  CA  PHE A 116     -15.004  -6.151  -5.265  1.00  0.00           C  
ATOM    908  C   PHE A 116     -16.401  -6.062  -5.870  1.00  0.00           C  
ATOM    909  CB  PHE A 116     -14.662  -4.844  -4.542  1.00  0.00           C  
ATOM    910  O   PHE A 116     -17.378  -5.826  -5.156  1.00  0.00           O  
ATOM    911  CG  PHE A 116     -13.491  -4.959  -3.603  1.00  0.00           C  
ATOM    912  CD1 PHE A 116     -13.654  -5.484  -2.327  1.00  0.00           C  
ATOM    913  CD2 PHE A 116     -12.226  -4.542  -3.998  1.00  0.00           C  
ATOM    914  CE1 PHE A 116     -12.573  -5.591  -1.456  1.00  0.00           C  
ATOM    915  CE2 PHE A 116     -11.141  -4.647  -3.133  1.00  0.00           C  
ATOM    916  CZ  PHE A 116     -11.316  -5.170  -1.862  1.00  0.00           C  
ATOM    917  N   GLN A 117     -16.686  -6.275  -7.186  1.00  0.00           N  
ATOM    918  CA  GLN A 117     -17.979  -6.148  -7.851  1.00  0.00           C  
ATOM    919  C   GLN A 117     -18.753  -7.462  -7.804  1.00  0.00           C  
ATOM    920  CB  GLN A 117     -17.795  -5.699  -9.301  1.00  0.00           C  
ATOM    921  O   GLN A 117     -19.974  -7.476  -7.976  1.00  0.00           O  
ATOM    922  CG  GLN A 117     -17.300  -4.266  -9.443  1.00  0.00           C  
ATOM    923  CD  GLN A 117     -17.067  -3.866 -10.888  1.00  0.00           C  
ATOM    924  NE2 GLN A 117     -16.296  -2.803 -11.092  1.00  0.00           N  
ATOM    925  OE1 GLN A 117     -17.577  -4.506 -11.813  1.00  0.00           O  
ATOM    926  N   SER A 118     -18.059  -8.522  -7.419  1.00  0.00           N  
ATOM    927  CA  SER A 118     -18.717  -9.820  -7.532  1.00  0.00           C  
ATOM    928  C   SER A 118     -19.156 -10.337  -6.166  1.00  0.00           C  
ATOM    929  CB  SER A 118     -17.789 -10.837  -8.197  1.00  0.00           C  
ATOM    930  O   SER A 118     -18.704  -9.838  -5.133  1.00  0.00           O  
ATOM    931  OG  SER A 118     -16.656 -11.091  -7.384  1.00  0.00           O  
ATOM    932  N   SER A 119     -20.318 -10.916  -6.089  1.00  0.00           N  
ATOM    933  CA  SER A 119     -20.837 -11.540  -4.876  1.00  0.00           C  
ATOM    934  C   SER A 119     -19.771 -12.389  -4.192  1.00  0.00           C  
ATOM    935  CB  SER A 119     -22.059 -12.402  -5.196  1.00  0.00           C  
ATOM    936  O   SER A 119     -19.777 -12.535  -2.967  1.00  0.00           O  
ATOM    937  OG  SER A 119     -21.720 -13.437  -6.104  1.00  0.00           O  
ATOM    938  N   THR A 120     -18.836 -12.892  -5.045  1.00  0.00           N  
ATOM    939  CA  THR A 120     -17.723 -13.653  -4.488  1.00  0.00           C  
ATOM    940  C   THR A 120     -16.389 -13.012  -4.859  1.00  0.00           C  
ATOM    941  CB  THR A 120     -17.746 -15.114  -4.975  1.00  0.00           C  
ATOM    942  O   THR A 120     -15.986 -13.033  -6.024  1.00  0.00           O  
ATOM    943  CG2 THR A 120     -16.753 -15.969  -4.195  1.00  0.00           C  
ATOM    944  OG1 THR A 120     -19.063 -15.650  -4.799  1.00  0.00           O  
ATOM    945  N   PRO A 121     -15.868 -12.232  -3.985  1.00  0.00           N  
ATOM    946  CA  PRO A 121     -14.594 -11.597  -4.330  1.00  0.00           C  
ATOM    947  C   PRO A 121     -13.558 -12.594  -4.845  1.00  0.00           C  
ATOM    948  CB  PRO A 121     -14.141 -10.973  -3.008  1.00  0.00           C  
ATOM    949  O   PRO A 121     -13.444 -13.701  -4.314  1.00  0.00           O  
ATOM    950  CG  PRO A 121     -15.333 -11.071  -2.111  1.00  0.00           C  
ATOM    951  CD  PRO A 121     -16.271 -12.099  -2.675  1.00  0.00           C  
ATOM    952  N   THR A 122     -13.131 -12.402  -6.118  1.00  0.00           N  
ATOM    953  CA  THR A 122     -12.081 -13.214  -6.721  1.00  0.00           C  
ATOM    954  C   THR A 122     -10.764 -12.445  -6.772  1.00  0.00           C  
ATOM    955  CB  THR A 122     -12.470 -13.665  -8.141  1.00  0.00           C  
ATOM    956  O   THR A 122     -10.760 -11.215  -6.864  1.00  0.00           O  
ATOM    957  CG2 THR A 122     -13.702 -14.563  -8.115  1.00  0.00           C  
ATOM    958  OG1 THR A 122     -12.750 -12.511  -8.943  1.00  0.00           O  
ATOM    959  N   SER A 123      -9.702 -13.226  -6.546  1.00  0.00           N  
ATOM    960  CA  SER A 123      -8.357 -12.674  -6.667  1.00  0.00           C  
ATOM    961  C   SER A 123      -7.916 -12.606  -8.125  1.00  0.00           C  
ATOM    962  CB  SER A 123      -7.360 -13.508  -5.862  1.00  0.00           C  
ATOM    963  O   SER A 123      -8.193 -13.519  -8.906  1.00  0.00           O  
ATOM    964  OG  SER A 123      -7.762 -13.603  -4.506  1.00  0.00           O  
ATOM    965  N   LEU A 124      -7.398 -11.438  -8.475  1.00  0.00           N  
ATOM    966  CA  LEU A 124      -6.808 -11.248  -9.795  1.00  0.00           C  
ATOM    967  C   LEU A 124      -5.298 -11.062  -9.695  1.00  0.00           C  
ATOM    968  CB  LEU A 124      -7.438 -10.040 -10.495  1.00  0.00           C  
ATOM    969  O   LEU A 124      -4.823 -10.186  -8.968  1.00  0.00           O  
ATOM    970  CG  LEU A 124      -8.962 -10.048 -10.619  1.00  0.00           C  
ATOM    971  CD1 LEU A 124      -9.460  -8.694 -11.115  1.00  0.00           C  
ATOM    972  CD2 LEU A 124      -9.418 -11.165 -11.550  1.00  0.00           C  
ATOM    973  N   VAL A 125      -4.600 -11.897 -10.403  1.00  0.00           N  
ATOM    974  CA  VAL A 125      -3.143 -11.818 -10.398  1.00  0.00           C  
ATOM    975  C   VAL A 125      -2.633 -11.570 -11.816  1.00  0.00           C  
ATOM    976  CB  VAL A 125      -2.507 -13.102  -9.820  1.00  0.00           C  
ATOM    977  O   VAL A 125      -3.051 -12.246 -12.759  1.00  0.00           O  
ATOM    978  CG1 VAL A 125      -0.988 -12.965  -9.742  1.00  0.00           C  
ATOM    979  CG2 VAL A 125      -3.090 -13.412  -8.442  1.00  0.00           C  
ATOM    980  N   SER A 126      -1.848 -10.647 -11.996  1.00  0.00           N  
ATOM    981  CA  SER A 126      -1.310 -10.318 -13.312  1.00  0.00           C  
ATOM    982  C   SER A 126      -0.266 -11.338 -13.754  1.00  0.00           C  
ATOM    983  CB  SER A 126      -0.694  -8.918 -13.304  1.00  0.00           C  
ATOM    984  O   SER A 126       0.136 -12.202 -12.971  1.00  0.00           O  
ATOM    985  OG  SER A 126       0.532  -8.912 -12.592  1.00  0.00           O  
ATOM    986  N   ASP A 127       0.225 -11.181 -15.031  1.00  0.00           N  
ATOM    987  CA  ASP A 127       1.458 -11.823 -15.477  1.00  0.00           C  
ATOM    988  C   ASP A 127       2.679 -11.177 -14.827  1.00  0.00           C  
ATOM    989  CB  ASP A 127       1.576 -11.757 -17.001  1.00  0.00           C  
ATOM    990  O   ASP A 127       2.556 -10.173 -14.122  1.00  0.00           O  
ATOM    991  CG  ASP A 127       2.211 -12.999 -17.601  1.00  0.00           C  
ATOM    992  OD1 ASP A 127       2.940 -13.718 -16.884  1.00  0.00           O  
ATOM    993  OD2 ASP A 127       1.982 -13.260 -18.802  1.00  0.00           O  
ATOM    994  N   VAL A 128       3.813 -11.698 -15.005  1.00  0.00           N  
ATOM    995  CA  VAL A 128       5.033 -11.232 -14.353  1.00  0.00           C  
ATOM    996  C   VAL A 128       5.618 -10.056 -15.131  1.00  0.00           C  
ATOM    997  CB  VAL A 128       6.078 -12.363 -14.231  1.00  0.00           C  
ATOM    998  O   VAL A 128       5.438  -9.957 -16.347  1.00  0.00           O  
ATOM    999  CG1 VAL A 128       5.565 -13.477 -13.320  1.00  0.00           C  
ATOM   1000  CG2 VAL A 128       6.430 -12.917 -15.610  1.00  0.00           C  
ATOM   1001  N   SER A 129       6.252  -9.160 -14.395  1.00  0.00           N  
ATOM   1002  CA  SER A 129       7.005  -8.052 -14.973  1.00  0.00           C  
ATOM   1003  C   SER A 129       8.330  -7.846 -14.246  1.00  0.00           C  
ATOM   1004  CB  SER A 129       6.183  -6.763 -14.927  1.00  0.00           C  
ATOM   1005  O   SER A 129       8.405  -7.999 -13.025  1.00  0.00           O  
ATOM   1006  OG  SER A 129       6.910  -5.683 -15.486  1.00  0.00           O  
ATOM   1007  N   SER A 130       9.307  -7.578 -15.040  1.00  0.00           N  
ATOM   1008  CA  SER A 130      10.547  -7.135 -14.410  1.00  0.00           C  
ATOM   1009  C   SER A 130      10.416  -5.713 -13.874  1.00  0.00           C  
ATOM   1010  CB  SER A 130      11.709  -7.210 -15.401  1.00  0.00           C  
ATOM   1011  O   SER A 130       9.654  -4.908 -14.414  1.00  0.00           O  
ATOM   1012  OG  SER A 130      11.911  -8.543 -15.839  1.00  0.00           O  
ATOM   1013  N   THR A 131      11.148  -5.513 -12.759  1.00  0.00           N  
ATOM   1014  CA  THR A 131      11.041  -4.178 -12.180  1.00  0.00           C  
ATOM   1015  C   THR A 131      12.420  -3.542 -12.030  1.00  0.00           C  
ATOM   1016  CB  THR A 131      10.339  -4.218 -10.810  1.00  0.00           C  
ATOM   1017  O   THR A 131      13.410  -4.240 -11.802  1.00  0.00           O  
ATOM   1018  CG2 THR A 131      11.151  -5.022  -9.800  1.00  0.00           C  
ATOM   1019  OG1 THR A 131      10.179  -2.880 -10.322  1.00  0.00           O  
ATOM   1020  N   PHE A 132      12.491  -2.173 -12.218  1.00  0.00           N  
ATOM   1021  CA  PHE A 132      13.725  -1.398 -12.156  1.00  0.00           C  
ATOM   1022  C   PHE A 132      13.496  -0.071 -11.442  1.00  0.00           C  
ATOM   1023  CB  PHE A 132      14.275  -1.148 -13.564  1.00  0.00           C  
ATOM   1024  O   PHE A 132      12.415   0.513 -11.538  1.00  0.00           O  
ATOM   1025  CG  PHE A 132      14.633  -2.406 -14.308  1.00  0.00           C  
ATOM   1026  CD1 PHE A 132      15.914  -2.937 -14.228  1.00  0.00           C  
ATOM   1027  CD2 PHE A 132      13.686  -3.057 -15.089  1.00  0.00           C  
ATOM   1028  CE1 PHE A 132      16.248  -4.101 -14.916  1.00  0.00           C  
ATOM   1029  CE2 PHE A 132      14.012  -4.221 -15.779  1.00  0.00           C  
ATOM   1030  CZ  PHE A 132      15.294  -4.741 -15.692  1.00  0.00           C  
ATOM   1031  N   PRO A 133      14.504   0.278 -10.661  1.00  0.00           N  
ATOM   1032  CA  PRO A 133      14.365   1.588 -10.020  1.00  0.00           C  
ATOM   1033  C   PRO A 133      14.277   2.732 -11.027  1.00  0.00           C  
ATOM   1034  CB  PRO A 133      15.634   1.702  -9.172  1.00  0.00           C  
ATOM   1035  O   PRO A 133      14.855   2.648 -12.114  1.00  0.00           O  
ATOM   1036  CG  PRO A 133      16.639   0.846  -9.872  1.00  0.00           C  
ATOM   1037  CD  PRO A 133      15.920  -0.306 -10.515  1.00  0.00           C  
ATOM   1038  N   SER A 134      13.468   3.687 -10.733  1.00  0.00           N  
ATOM   1039  CA  SER A 134      13.370   4.930 -11.490  1.00  0.00           C  
ATOM   1040  C   SER A 134      13.825   6.123 -10.656  1.00  0.00           C  
ATOM   1041  CB  SER A 134      11.936   5.153 -11.973  1.00  0.00           C  
ATOM   1042  O   SER A 134      13.429   6.265  -9.498  1.00  0.00           O  
ATOM   1043  OG  SER A 134      11.833   6.362 -12.704  1.00  0.00           O  
ATOM   1044  N   GLY A 135      14.609   7.013 -11.262  1.00  0.00           N  
ATOM   1045  CA  GLY A 135      15.080   8.197 -10.562  1.00  0.00           C  
ATOM   1046  C   GLY A 135      15.930   7.874  -9.348  1.00  0.00           C  
ATOM   1047  O   GLY A 135      16.942   7.178  -9.460  1.00  0.00           O  
ATOM   1048  N   ASP A 136      15.407   8.342  -8.151  1.00  0.00           N  
ATOM   1049  CA  ASP A 136      16.168   8.239  -6.909  1.00  0.00           C  
ATOM   1050  C   ASP A 136      15.934   6.890  -6.233  1.00  0.00           C  
ATOM   1051  CB  ASP A 136      15.797   9.376  -5.956  1.00  0.00           C  
ATOM   1052  O   ASP A 136      16.403   6.659  -5.117  1.00  0.00           O  
ATOM   1053  CG  ASP A 136      14.325   9.382  -5.583  1.00  0.00           C  
ATOM   1054  OD1 ASP A 136      13.562   8.535  -6.097  1.00  0.00           O  
ATOM   1055  OD2 ASP A 136      13.923  10.243  -4.771  1.00  0.00           O  
ATOM   1056  N   GLY A 137      15.153   5.987  -6.868  1.00  0.00           N  
ATOM   1057  CA  GLY A 137      14.980   4.654  -6.314  1.00  0.00           C  
ATOM   1058  C   GLY A 137      13.740   4.523  -5.450  1.00  0.00           C  
ATOM   1059  O   GLY A 137      13.450   3.443  -4.931  1.00  0.00           O  
ATOM   1060  N   VAL A 138      12.981   5.555  -5.278  1.00  0.00           N  
ATOM   1061  CA  VAL A 138      11.753   5.527  -4.491  1.00  0.00           C  
ATOM   1062  C   VAL A 138      10.623   4.919  -5.318  1.00  0.00           C  
ATOM   1063  CB  VAL A 138      11.358   6.940  -4.006  1.00  0.00           C  
ATOM   1064  O   VAL A 138       9.817   4.141  -4.802  1.00  0.00           O  
ATOM   1065  CG1 VAL A 138       9.969   6.924  -3.371  1.00  0.00           C  
ATOM   1066  CG2 VAL A 138      12.394   7.474  -3.019  1.00  0.00           C  
ATOM   1067  N   PHE A 139      10.690   5.263  -6.551  1.00  0.00           N  
ATOM   1068  CA  PHE A 139       9.726   4.688  -7.481  1.00  0.00           C  
ATOM   1069  C   PHE A 139      10.391   3.649  -8.375  1.00  0.00           C  
ATOM   1070  CB  PHE A 139       9.083   5.783  -8.337  1.00  0.00           C  
ATOM   1071  O   PHE A 139      11.570   3.775  -8.713  1.00  0.00           O  
ATOM   1072  CG  PHE A 139       8.209   6.728  -7.557  1.00  0.00           C  
ATOM   1073  CD1 PHE A 139       6.931   6.349  -7.162  1.00  0.00           C  
ATOM   1074  CD2 PHE A 139       8.664   7.996  -7.219  1.00  0.00           C  
ATOM   1075  CE1 PHE A 139       6.120   7.221  -6.440  1.00  0.00           C  
ATOM   1076  CE2 PHE A 139       7.859   8.873  -6.498  1.00  0.00           C  
ATOM   1077  CZ  PHE A 139       6.587   8.484  -6.111  1.00  0.00           C  
ATOM   1078  N   TRP A 140       9.645   2.643  -8.652  1.00  0.00           N  
ATOM   1079  CA  TRP A 140      10.098   1.552  -9.509  1.00  0.00           C  
ATOM   1080  C   TRP A 140       9.148   1.352 -10.685  1.00  0.00           C  
ATOM   1081  CB  TRP A 140      10.219   0.253  -8.707  1.00  0.00           C  
ATOM   1082  O   TRP A 140       7.943   1.585 -10.563  1.00  0.00           O  
ATOM   1083  CG  TRP A 140      11.375   0.232  -7.752  1.00  0.00           C  
ATOM   1084  CD1 TRP A 140      11.539   1.009  -6.639  1.00  0.00           C  
ATOM   1085  CD2 TRP A 140      12.532  -0.606  -7.830  1.00  0.00           C  
ATOM   1086  CE2 TRP A 140      13.356  -0.284  -6.729  1.00  0.00           C  
ATOM   1087  CE3 TRP A 140      12.951  -1.601  -8.724  1.00  0.00           C  
ATOM   1088  NE1 TRP A 140      12.728   0.703  -6.020  1.00  0.00           N  
ATOM   1089  CH2 TRP A 140      14.964  -1.891  -7.389  1.00  0.00           C  
ATOM   1090  CZ2 TRP A 140      14.578  -0.922  -6.499  1.00  0.00           C  
ATOM   1091  CZ3 TRP A 140      14.167  -2.234  -8.493  1.00  0.00           C  
ATOM   1092  N   THR A 141       9.754   0.969 -11.749  1.00  0.00           N  
ATOM   1093  CA  THR A 141       8.960   0.780 -12.958  1.00  0.00           C  
ATOM   1094  C   THR A 141       8.516  -0.674 -13.090  1.00  0.00           C  
ATOM   1095  CB  THR A 141       9.748   1.195 -14.214  1.00  0.00           C  
ATOM   1096  O   THR A 141       9.231  -1.588 -12.676  1.00  0.00           O  
ATOM   1097  CG2 THR A 141       8.895   1.053 -15.470  1.00  0.00           C  
ATOM   1098  OG1 THR A 141      10.161   2.561 -14.082  1.00  0.00           O  
ATOM   1099  N   HIS A 142       7.348  -0.883 -13.643  1.00  0.00           N  
ATOM   1100  CA  HIS A 142       6.834  -2.171 -14.093  1.00  0.00           C  
ATOM   1101  C   HIS A 142       5.958  -2.013 -15.332  1.00  0.00           C  
ATOM   1102  CB  HIS A 142       6.043  -2.853 -12.975  1.00  0.00           C  
ATOM   1103  O   HIS A 142       5.556  -0.898 -15.675  1.00  0.00           O  
ATOM   1104  CG  HIS A 142       4.772  -2.148 -12.623  1.00  0.00           C  
ATOM   1105  CD2 HIS A 142       4.519  -1.165 -11.728  1.00  0.00           C  
ATOM   1106  ND1 HIS A 142       3.567  -2.441 -13.226  1.00  0.00           N  
ATOM   1107  CE1 HIS A 142       2.626  -1.665 -12.715  1.00  0.00           C  
ATOM   1108  NE2 HIS A 142       3.177  -0.881 -11.804  1.00  0.00           N  
ATOM   1109  N   TRP A 143       5.680  -3.145 -16.038  1.00  0.00           N  
ATOM   1110  CA  TRP A 143       5.008  -3.057 -17.330  1.00  0.00           C  
ATOM   1111  C   TRP A 143       3.657  -3.765 -17.289  1.00  0.00           C  
ATOM   1112  CB  TRP A 143       5.882  -3.661 -18.433  1.00  0.00           C  
ATOM   1113  O   TRP A 143       3.096  -4.104 -18.334  1.00  0.00           O  
ATOM   1114  CG  TRP A 143       7.041  -2.798 -18.832  1.00  0.00           C  
ATOM   1115  CD1 TRP A 143       7.075  -1.879 -19.844  1.00  0.00           C  
ATOM   1116  CD2 TRP A 143       8.338  -2.778 -18.228  1.00  0.00           C  
ATOM   1117  CE2 TRP A 143       9.109  -1.821 -18.925  1.00  0.00           C  
ATOM   1118  CE3 TRP A 143       8.923  -3.476 -17.163  1.00  0.00           C  
ATOM   1119  NE1 TRP A 143       8.316  -1.288 -19.905  1.00  0.00           N  
ATOM   1120  CH2 TRP A 143      10.985  -2.242 -17.545  1.00  0.00           C  
ATOM   1121  CZ2 TRP A 143      10.437  -1.545 -18.591  1.00  0.00           C  
ATOM   1122  CZ3 TRP A 143      10.245  -3.199 -16.832  1.00  0.00           C  
ATOM   1123  N   ILE A 144       3.189  -3.957 -16.110  1.00  0.00           N  
ATOM   1124  CA  ILE A 144       1.860  -4.533 -15.935  1.00  0.00           C  
ATOM   1125  C   ILE A 144       0.798  -3.469 -16.203  1.00  0.00           C  
ATOM   1126  CB  ILE A 144       1.682  -5.124 -14.519  1.00  0.00           C  
ATOM   1127  O   ILE A 144       0.829  -2.389 -15.608  1.00  0.00           O  
ATOM   1128  CG1 ILE A 144       2.740  -6.201 -14.253  1.00  0.00           C  
ATOM   1129  CG2 ILE A 144       0.269  -5.689 -14.344  1.00  0.00           C  
ATOM   1130  CD1 ILE A 144       2.859  -6.604 -12.790  1.00  0.00           C  
ATOM   1131  N   PRO A 145      -0.146  -3.826 -17.163  1.00  0.00           N  
ATOM   1132  CA  PRO A 145      -1.220  -2.864 -17.422  1.00  0.00           C  
ATOM   1133  C   PRO A 145      -2.118  -2.641 -16.208  1.00  0.00           C  
ATOM   1134  CB  PRO A 145      -2.002  -3.509 -18.569  1.00  0.00           C  
ATOM   1135  O   PRO A 145      -2.481  -3.598 -15.520  1.00  0.00           O  
ATOM   1136  CG  PRO A 145      -1.070  -4.528 -19.141  1.00  0.00           C  
ATOM   1137  CD  PRO A 145      -0.160  -5.009 -18.048  1.00  0.00           C  
ATOM   1138  N   THR A 146      -2.375  -1.392 -15.892  1.00  0.00           N  
ATOM   1139  CA  THR A 146      -3.256  -1.036 -14.785  1.00  0.00           C  
ATOM   1140  C   THR A 146      -4.343  -0.070 -15.247  1.00  0.00           C  
ATOM   1141  CB  THR A 146      -2.465  -0.405 -13.624  1.00  0.00           C  
ATOM   1142  O   THR A 146      -4.230   0.535 -16.316  1.00  0.00           O  
ATOM   1143  CG2 THR A 146      -1.398  -1.361 -13.101  1.00  0.00           C  
ATOM   1144  OG1 THR A 146      -1.832   0.796 -14.082  1.00  0.00           O  
ATOM   1145  N   LYS A 147      -5.430  -0.061 -14.555  1.00  0.00           N  
ATOM   1146  CA  LYS A 147      -6.530   0.869 -14.793  1.00  0.00           C  
ATOM   1147  C   LYS A 147      -6.652   1.880 -13.657  1.00  0.00           C  
ATOM   1148  CB  LYS A 147      -7.847   0.110 -14.963  1.00  0.00           C  
ATOM   1149  O   LYS A 147      -6.079   1.686 -12.583  1.00  0.00           O  
ATOM   1150  CG  LYS A 147      -7.857  -0.857 -16.138  1.00  0.00           C  
ATOM   1151  CD  LYS A 147      -9.180  -1.605 -16.236  1.00  0.00           C  
ATOM   1152  CE  LYS A 147      -9.178  -2.600 -17.389  1.00  0.00           C  
ATOM   1153  NZ  LYS A 147     -10.462  -3.358 -17.469  1.00  0.00           N  
ATOM   1154  N   ASP A 148      -7.407   2.857 -14.022  1.00  0.00           N  
ATOM   1155  CA  ASP A 148      -7.695   3.849 -12.991  1.00  0.00           C  
ATOM   1156  C   ASP A 148      -8.335   3.199 -11.767  1.00  0.00           C  
ATOM   1157  CB  ASP A 148      -8.608   4.946 -13.542  1.00  0.00           C  
ATOM   1158  O   ASP A 148      -9.235   2.366 -11.899  1.00  0.00           O  
ATOM   1159  CG  ASP A 148      -7.934   5.805 -14.597  1.00  0.00           C  
ATOM   1160  OD1 ASP A 148      -6.688   5.777 -14.702  1.00  0.00           O  
ATOM   1161  OD2 ASP A 148      -8.653   6.519 -15.329  1.00  0.00           O  
ATOM   1162  N   GLY A 149      -7.794   3.612 -10.600  1.00  0.00           N  
ATOM   1163  CA  GLY A 149      -8.354   3.075  -9.370  1.00  0.00           C  
ATOM   1164  C   GLY A 149      -7.530   1.945  -8.783  1.00  0.00           C  
ATOM   1165  O   GLY A 149      -7.802   1.483  -7.672  1.00  0.00           O  
ATOM   1166  N   GLN A 150      -6.495   1.538  -9.487  1.00  0.00           N  
ATOM   1167  CA  GLN A 150      -5.746   0.375  -9.020  1.00  0.00           C  
ATOM   1168  C   GLN A 150      -4.520   0.798  -8.216  1.00  0.00           C  
ATOM   1169  CB  GLN A 150      -5.324  -0.501 -10.200  1.00  0.00           C  
ATOM   1170  O   GLN A 150      -3.695  -0.041  -7.846  1.00  0.00           O  
ATOM   1171  CG  GLN A 150      -6.477  -1.253 -10.852  1.00  0.00           C  
ATOM   1172  CD  GLN A 150      -6.027  -2.136 -12.001  1.00  0.00           C  
ATOM   1173  NE2 GLN A 150      -6.573  -3.345 -12.068  1.00  0.00           N  
ATOM   1174  OE1 GLN A 150      -5.196  -1.734 -12.822  1.00  0.00           O  
ATOM   1175  N   CYS A 151      -4.369   2.109  -8.065  1.00  0.00           N  
ATOM   1176  CA  CYS A 151      -3.329   2.530  -7.132  1.00  0.00           C  
ATOM   1177  C   CYS A 151      -3.500   1.847  -5.780  1.00  0.00           C  
ATOM   1178  CB  CYS A 151      -3.352   4.048  -6.953  1.00  0.00           C  
ATOM   1179  O   CYS A 151      -4.623   1.559  -5.363  1.00  0.00           O  
ATOM   1180  SG  CYS A 151      -2.826   4.962  -8.420  1.00  0.00           S  
ATOM   1181  N   GLY A 152      -2.361   1.581  -5.191  1.00  0.00           N  
ATOM   1182  CA  GLY A 152      -2.411   0.966  -3.874  1.00  0.00           C  
ATOM   1183  C   GLY A 152      -2.356  -0.549  -3.921  1.00  0.00           C  
ATOM   1184  O   GLY A 152      -2.229  -1.203  -2.883  1.00  0.00           O  
ATOM   1185  N   ALA A 153      -2.433  -1.082  -5.162  1.00  0.00           N  
ATOM   1186  CA  ALA A 153      -2.351  -2.534  -5.296  1.00  0.00           C  
ATOM   1187  C   ALA A 153      -0.930  -3.028  -5.040  1.00  0.00           C  
ATOM   1188  CB  ALA A 153      -2.820  -2.968  -6.682  1.00  0.00           C  
ATOM   1189  O   ALA A 153       0.040  -2.397  -5.467  1.00  0.00           O  
ATOM   1190  N   PRO A 154      -0.815  -4.174  -4.377  1.00  0.00           N  
ATOM   1191  CA  PRO A 154       0.513  -4.672  -4.011  1.00  0.00           C  
ATOM   1192  C   PRO A 154       1.269  -5.264  -5.198  1.00  0.00           C  
ATOM   1193  CB  PRO A 154       0.210  -5.748  -2.965  1.00  0.00           C  
ATOM   1194  O   PRO A 154       0.671  -5.935  -6.043  1.00  0.00           O  
ATOM   1195  CG  PRO A 154      -1.181  -6.200  -3.275  1.00  0.00           C  
ATOM   1196  CD  PRO A 154      -1.940  -5.044  -3.858  1.00  0.00           C  
ATOM   1197  N   LEU A 155       2.533  -4.935  -5.260  1.00  0.00           N  
ATOM   1198  CA  LEU A 155       3.486  -5.638  -6.112  1.00  0.00           C  
ATOM   1199  C   LEU A 155       4.254  -6.689  -5.317  1.00  0.00           C  
ATOM   1200  CB  LEU A 155       4.464  -4.649  -6.752  1.00  0.00           C  
ATOM   1201  O   LEU A 155       4.903  -6.366  -4.319  1.00  0.00           O  
ATOM   1202  CG  LEU A 155       3.959  -3.899  -7.985  1.00  0.00           C  
ATOM   1203  CD1 LEU A 155       3.811  -4.855  -9.164  1.00  0.00           C  
ATOM   1204  CD2 LEU A 155       2.636  -3.203  -7.684  1.00  0.00           C  
ATOM   1205  N   VAL A 156       4.171  -7.953  -5.807  1.00  0.00           N  
ATOM   1206  CA  VAL A 156       4.668  -9.087  -5.034  1.00  0.00           C  
ATOM   1207  C   VAL A 156       5.812  -9.763  -5.786  1.00  0.00           C  
ATOM   1208  CB  VAL A 156       3.546 -10.108  -4.741  1.00  0.00           C  
ATOM   1209  O   VAL A 156       5.706 -10.024  -6.986  1.00  0.00           O  
ATOM   1210  CG1 VAL A 156       4.078 -11.268  -3.902  1.00  0.00           C  
ATOM   1211  CG2 VAL A 156       2.376  -9.426  -4.034  1.00  0.00           C  
ATOM   1212  N   SER A 157       6.908 -10.034  -5.079  1.00  0.00           N  
ATOM   1213  CA  SER A 157       8.037 -10.754  -5.659  1.00  0.00           C  
ATOM   1214  C   SER A 157       7.669 -12.201  -5.968  1.00  0.00           C  
ATOM   1215  CB  SER A 157       9.239 -10.716  -4.715  1.00  0.00           C  
ATOM   1216  O   SER A 157       7.106 -12.899  -5.122  1.00  0.00           O  
ATOM   1217  OG  SER A 157      10.280 -11.552  -5.192  1.00  0.00           O  
ATOM   1218  N   THR A 158       8.050 -12.626  -7.144  1.00  0.00           N  
ATOM   1219  CA  THR A 158       7.768 -14.005  -7.528  1.00  0.00           C  
ATOM   1220  C   THR A 158       8.754 -14.963  -6.864  1.00  0.00           C  
ATOM   1221  CB  THR A 158       7.826 -14.182  -9.056  1.00  0.00           C  
ATOM   1222  O   THR A 158       8.512 -16.170  -6.808  1.00  0.00           O  
ATOM   1223  CG2 THR A 158       6.850 -13.242  -9.756  1.00  0.00           C  
ATOM   1224  OG1 THR A 158       9.155 -13.902  -9.514  1.00  0.00           O  
ATOM   1225  N   GLU A 159       9.810 -14.403  -6.359  1.00  0.00           N  
ATOM   1226  CA  GLU A 159      10.868 -15.222  -5.775  1.00  0.00           C  
ATOM   1227  C   GLU A 159      10.483 -15.709  -4.381  1.00  0.00           C  
ATOM   1228  CB  GLU A 159      12.182 -14.439  -5.714  1.00  0.00           C  
ATOM   1229  O   GLU A 159      10.649 -16.889  -4.063  1.00  0.00           O  
ATOM   1230  CG  GLU A 159      13.369 -15.265  -5.240  1.00  0.00           C  
ATOM   1231  CD  GLU A 159      14.685 -14.505  -5.282  1.00  0.00           C  
ATOM   1232  OE1 GLU A 159      15.715 -15.048  -4.822  1.00  0.00           O  
ATOM   1233  OE2 GLU A 159      14.686 -13.356  -5.779  1.00  0.00           O  
ATOM   1234  N   ASP A 160       9.882 -14.758  -3.596  1.00  0.00           N  
ATOM   1235  CA  ASP A 160       9.676 -15.163  -2.209  1.00  0.00           C  
ATOM   1236  C   ASP A 160       8.267 -14.809  -1.737  1.00  0.00           C  
ATOM   1237  CB  ASP A 160      10.716 -14.507  -1.298  1.00  0.00           C  
ATOM   1238  O   ASP A 160       7.921 -15.033  -0.575  1.00  0.00           O  
ATOM   1239  CG  ASP A 160      10.734 -12.993  -1.413  1.00  0.00           C  
ATOM   1240  OD1 ASP A 160       9.816 -12.417  -2.036  1.00  0.00           O  
ATOM   1241  OD2 ASP A 160      11.677 -12.370  -0.877  1.00  0.00           O  
ATOM   1242  N   GLY A 161       7.474 -14.134  -2.519  1.00  0.00           N  
ATOM   1243  CA  GLY A 161       6.097 -13.825  -2.168  1.00  0.00           C  
ATOM   1244  C   GLY A 161       5.967 -12.597  -1.287  1.00  0.00           C  
ATOM   1245  O   GLY A 161       4.893 -12.325  -0.746  1.00  0.00           O  
ATOM   1246  N   SER A 162       7.087 -11.891  -1.124  1.00  0.00           N  
ATOM   1247  CA  SER A 162       7.085 -10.678  -0.313  1.00  0.00           C  
ATOM   1248  C   SER A 162       6.503  -9.498  -1.084  1.00  0.00           C  
ATOM   1249  CB  SER A 162       8.502 -10.343   0.154  1.00  0.00           C  
ATOM   1250  O   SER A 162       6.630  -9.427  -2.308  1.00  0.00           O  
ATOM   1251  OG  SER A 162       9.042 -11.404   0.923  1.00  0.00           O  
ATOM   1252  N   ILE A 163       5.762  -8.634  -0.383  1.00  0.00           N  
ATOM   1253  CA  ILE A 163       5.303  -7.383  -0.978  1.00  0.00           C  
ATOM   1254  C   ILE A 163       6.467  -6.399  -1.074  1.00  0.00           C  
ATOM   1255  CB  ILE A 163       4.143  -6.763  -0.166  1.00  0.00           C  
ATOM   1256  O   ILE A 163       7.067  -6.037  -0.059  1.00  0.00           O  
ATOM   1257  CG1 ILE A 163       2.935  -7.707  -0.156  1.00  0.00           C  
ATOM   1258  CG2 ILE A 163       3.762  -5.391  -0.730  1.00  0.00           C  
ATOM   1259  CD1 ILE A 163       1.811  -7.263   0.770  1.00  0.00           C  
ATOM   1260  N   VAL A 164       6.779  -5.931  -2.284  1.00  0.00           N  
ATOM   1261  CA  VAL A 164       7.976  -5.119  -2.471  1.00  0.00           C  
ATOM   1262  C   VAL A 164       7.580  -3.678  -2.782  1.00  0.00           C  
ATOM   1263  CB  VAL A 164       8.872  -5.681  -3.598  1.00  0.00           C  
ATOM   1264  O   VAL A 164       8.433  -2.788  -2.826  1.00  0.00           O  
ATOM   1265  CG1 VAL A 164       9.432  -7.048  -3.212  1.00  0.00           C  
ATOM   1266  CG2 VAL A 164       8.089  -5.770  -4.907  1.00  0.00           C  
ATOM   1267  N   GLY A 165       6.275  -3.469  -2.974  1.00  0.00           N  
ATOM   1268  CA  GLY A 165       5.788  -2.128  -3.258  1.00  0.00           C  
ATOM   1269  C   GLY A 165       4.292  -2.075  -3.498  1.00  0.00           C  
ATOM   1270  O   GLY A 165       3.609  -3.099  -3.427  1.00  0.00           O  
ATOM   1271  N   ILE A 166       3.774  -0.823  -3.642  1.00  0.00           N  
ATOM   1272  CA  ILE A 166       2.374  -0.624  -4.000  1.00  0.00           C  
ATOM   1273  C   ILE A 166       2.280   0.275  -5.231  1.00  0.00           C  
ATOM   1274  CB  ILE A 166       1.572  -0.014  -2.829  1.00  0.00           C  
ATOM   1275  O   ILE A 166       3.065   1.213  -5.384  1.00  0.00           O  
ATOM   1276  CG1 ILE A 166       2.147   1.353  -2.442  1.00  0.00           C  
ATOM   1277  CG2 ILE A 166       1.563  -0.965  -1.628  1.00  0.00           C  
ATOM   1278  CD1 ILE A 166       1.323   2.099  -1.401  1.00  0.00           C  
ATOM   1279  N   HIS A 167       1.408  -0.179  -6.152  1.00  0.00           N  
ATOM   1280  CA  HIS A 167       1.230   0.580  -7.385  1.00  0.00           C  
ATOM   1281  C   HIS A 167       0.905   2.041  -7.090  1.00  0.00           C  
ATOM   1282  CB  HIS A 167       0.125  -0.041  -8.241  1.00  0.00           C  
ATOM   1283  O   HIS A 167       0.050   2.335  -6.253  1.00  0.00           O  
ATOM   1284  CG  HIS A 167      -0.189   0.743  -9.476  1.00  0.00           C  
ATOM   1285  CD2 HIS A 167      -1.278   1.474  -9.811  1.00  0.00           C  
ATOM   1286  ND1 HIS A 167       0.678   0.829 -10.543  1.00  0.00           N  
ATOM   1287  CE1 HIS A 167       0.134   1.583 -11.484  1.00  0.00           C  
ATOM   1288  NE2 HIS A 167      -1.053   1.986 -11.065  1.00  0.00           N  
ATOM   1289  N   SER A 168       1.488   3.071  -7.880  1.00  0.00           N  
ATOM   1290  CA  SER A 168       1.345   4.490  -7.574  1.00  0.00           C  
ATOM   1291  C   SER A 168       0.878   5.275  -8.795  1.00  0.00           C  
ATOM   1292  CB  SER A 168       2.667   5.065  -7.063  1.00  0.00           C  
ATOM   1293  O   SER A 168      -0.024   6.110  -8.695  1.00  0.00           O  
ATOM   1294  OG  SER A 168       2.975   4.553  -5.777  1.00  0.00           O  
ATOM   1295  N   ALA A 169       1.505   5.062  -9.891  1.00  0.00           N  
ATOM   1296  CA  ALA A 169       1.266   5.972 -11.008  1.00  0.00           C  
ATOM   1297  C   ALA A 169       1.581   5.299 -12.341  1.00  0.00           C  
ATOM   1298  CB  ALA A 169       2.098   7.242 -10.847  1.00  0.00           C  
ATOM   1299  O   ALA A 169       2.039   4.155 -12.372  1.00  0.00           O  
ATOM   1300  N   SER A 170       1.127   5.969 -13.389  1.00  0.00           N  
ATOM   1301  CA  SER A 170       1.455   5.579 -14.756  1.00  0.00           C  
ATOM   1302  C   SER A 170       1.983   6.764 -15.558  1.00  0.00           C  
ATOM   1303  CB  SER A 170       0.229   4.987 -15.453  1.00  0.00           C  
ATOM   1304  O   SER A 170       1.858   7.914 -15.131  1.00  0.00           O  
ATOM   1305  OG  SER A 170      -0.803   5.952 -15.563  1.00  0.00           O  
ATOM   1306  N   ASN A 171       2.726   6.416 -16.589  1.00  0.00           N  
ATOM   1307  CA  ASN A 171       3.094   7.487 -17.508  1.00  0.00           C  
ATOM   1308  C   ASN A 171       1.928   7.874 -18.413  1.00  0.00           C  
ATOM   1309  CB  ASN A 171       4.307   7.081 -18.348  1.00  0.00           C  
ATOM   1310  O   ASN A 171       0.856   7.272 -18.343  1.00  0.00           O  
ATOM   1311  CG  ASN A 171       3.989   5.975 -19.335  1.00  0.00           C  
ATOM   1312  ND2 ASN A 171       4.965   5.623 -20.164  1.00  0.00           N  
ATOM   1313  OD1 ASN A 171       2.876   5.443 -19.353  1.00  0.00           O  
ATOM   1314  N   PHE A 172       2.054   8.887 -19.247  1.00  0.00           N  
ATOM   1315  CA  PHE A 172       0.968   9.454 -20.037  1.00  0.00           C  
ATOM   1316  C   PHE A 172       0.521   8.479 -21.120  1.00  0.00           C  
ATOM   1317  CB  PHE A 172       1.398  10.781 -20.670  1.00  0.00           C  
ATOM   1318  O   PHE A 172      -0.646   8.480 -21.520  1.00  0.00           O  
ATOM   1319  CG  PHE A 172       1.447  11.929 -19.699  1.00  0.00           C  
ATOM   1320  CD1 PHE A 172       0.275  12.482 -19.196  1.00  0.00           C  
ATOM   1321  CD2 PHE A 172       2.664  12.456 -19.289  1.00  0.00           C  
ATOM   1322  CE1 PHE A 172       0.317  13.545 -18.297  1.00  0.00           C  
ATOM   1323  CE2 PHE A 172       2.714  13.519 -18.391  1.00  0.00           C  
ATOM   1324  CZ  PHE A 172       1.539  14.062 -17.897  1.00  0.00           C  
ATOM   1325  N   ASP A 173       1.499   7.701 -21.582  1.00  0.00           N  
ATOM   1326  CA  ASP A 173       1.153   6.762 -22.645  1.00  0.00           C  
ATOM   1327  C   ASP A 173       0.693   5.425 -22.069  1.00  0.00           C  
ATOM   1328  CB  ASP A 173       2.345   6.549 -23.581  1.00  0.00           C  
ATOM   1329  O   ASP A 173       0.415   4.484 -22.815  1.00  0.00           O  
ATOM   1330  CG  ASP A 173       2.790   7.824 -24.275  1.00  0.00           C  
ATOM   1331  OD1 ASP A 173       1.944   8.710 -24.525  1.00  0.00           O  
ATOM   1332  OD2 ASP A 173       3.997   7.944 -24.577  1.00  0.00           O  
ATOM   1333  N   ASN A 174       0.639   5.376 -20.719  1.00  0.00           N  
ATOM   1334  CA  ASN A 174       0.260   4.182 -19.971  1.00  0.00           C  
ATOM   1335  C   ASN A 174       1.073   2.966 -20.407  1.00  0.00           C  
ATOM   1336  CB  ASN A 174      -1.237   3.903 -20.126  1.00  0.00           C  
ATOM   1337  O   ASN A 174       0.551   1.850 -20.456  1.00  0.00           O  
ATOM   1338  CG  ASN A 174      -1.807   3.114 -18.964  1.00  0.00           C  
ATOM   1339  ND2 ASN A 174      -2.880   2.374 -19.219  1.00  0.00           N  
ATOM   1340  OD1 ASN A 174      -1.288   3.169 -17.846  1.00  0.00           O  
ATOM   1341  N   THR A 175       2.270   3.265 -20.900  1.00  0.00           N  
ATOM   1342  CA  THR A 175       3.118   2.161 -21.336  1.00  0.00           C  
ATOM   1343  C   THR A 175       3.959   1.636 -20.176  1.00  0.00           C  
ATOM   1344  CB  THR A 175       4.041   2.588 -22.492  1.00  0.00           C  
ATOM   1345  O   THR A 175       4.417   0.491 -20.203  1.00  0.00           O  
ATOM   1346  CG2 THR A 175       3.235   2.940 -23.738  1.00  0.00           C  
ATOM   1347  OG1 THR A 175       4.802   3.733 -22.089  1.00  0.00           O  
ATOM   1348  N   ASN A 176       4.249   2.563 -19.271  1.00  0.00           N  
ATOM   1349  CA  ASN A 176       4.981   2.185 -18.067  1.00  0.00           C  
ATOM   1350  C   ASN A 176       4.269   2.662 -16.805  1.00  0.00           C  
ATOM   1351  CB  ASN A 176       6.409   2.734 -18.112  1.00  0.00           C  
ATOM   1352  O   ASN A 176       3.661   3.734 -16.797  1.00  0.00           O  
ATOM   1353  CG  ASN A 176       7.156   2.318 -19.363  1.00  0.00           C  
ATOM   1354  ND2 ASN A 176       8.080   3.161 -19.810  1.00  0.00           N  
ATOM   1355  OD1 ASN A 176       6.904   1.249 -19.925  1.00  0.00           O  
ATOM   1356  N   ASN A 177       4.238   1.734 -15.906  1.00  0.00           N  
ATOM   1357  CA  ASN A 177       3.660   2.055 -14.606  1.00  0.00           C  
ATOM   1358  C   ASN A 177       4.726   2.107 -13.516  1.00  0.00           C  
ATOM   1359  CB  ASN A 177       2.572   1.044 -14.237  1.00  0.00           C  
ATOM   1360  O   ASN A 177       5.859   1.671 -13.728  1.00  0.00           O  
ATOM   1361  CG  ASN A 177       1.386   1.093 -15.180  1.00  0.00           C  
ATOM   1362  ND2 ASN A 177       1.279   0.096 -16.050  1.00  0.00           N  
ATOM   1363  OD1 ASN A 177       0.572   2.019 -15.126  1.00  0.00           O  
ATOM   1364  N   TYR A 178       4.327   2.804 -12.438  1.00  0.00           N  
ATOM   1365  CA  TYR A 178       5.281   2.992 -11.351  1.00  0.00           C  
ATOM   1366  C   TYR A 178       4.686   2.547 -10.020  1.00  0.00           C  
ATOM   1367  CB  TYR A 178       5.716   4.457 -11.264  1.00  0.00           C  
ATOM   1368  O   TYR A 178       3.475   2.645  -9.811  1.00  0.00           O  
ATOM   1369  CG  TYR A 178       6.317   4.989 -12.542  1.00  0.00           C  
ATOM   1370  CD1 TYR A 178       7.691   4.930 -12.766  1.00  0.00           C  
ATOM   1371  CD2 TYR A 178       5.514   5.552 -13.528  1.00  0.00           C  
ATOM   1372  CE1 TYR A 178       8.250   5.421 -13.942  1.00  0.00           C  
ATOM   1373  CE2 TYR A 178       6.061   6.045 -14.707  1.00  0.00           C  
ATOM   1374  OH  TYR A 178       7.975   6.462 -16.071  1.00  0.00           O  
ATOM   1375  CZ  TYR A 178       7.428   5.975 -14.905  1.00  0.00           C  
ATOM   1376  N   PHE A 179       5.530   1.953  -9.232  1.00  0.00           N  
ATOM   1377  CA  PHE A 179       5.086   1.672  -7.872  1.00  0.00           C  
ATOM   1378  C   PHE A 179       6.060   2.252  -6.853  1.00  0.00           C  
ATOM   1379  CB  PHE A 179       4.937   0.162  -7.655  1.00  0.00           C  
ATOM   1380  O   PHE A 179       7.214   2.534  -7.181  1.00  0.00           O  
ATOM   1381  CG  PHE A 179       6.246  -0.579  -7.627  1.00  0.00           C  
ATOM   1382  CD1 PHE A 179       6.799  -1.087  -8.796  1.00  0.00           C  
ATOM   1383  CD2 PHE A 179       6.924  -0.769  -6.430  1.00  0.00           C  
ATOM   1384  CE1 PHE A 179       8.010  -1.773  -8.773  1.00  0.00           C  
ATOM   1385  CE2 PHE A 179       8.135  -1.454  -6.399  1.00  0.00           C  
ATOM   1386  CZ  PHE A 179       8.676  -1.956  -7.571  1.00  0.00           C  
ATOM   1387  N   THR A 180       5.521   2.595  -5.700  1.00  0.00           N  
ATOM   1388  CA  THR A 180       6.323   3.056  -4.573  1.00  0.00           C  
ATOM   1389  C   THR A 180       6.970   1.878  -3.851  1.00  0.00           C  
ATOM   1390  CB  THR A 180       5.473   3.868  -3.577  1.00  0.00           C  
ATOM   1391  O   THR A 180       6.277   0.965  -3.397  1.00  0.00           O  
ATOM   1392  CG2 THR A 180       6.336   4.442  -2.458  1.00  0.00           C  
ATOM   1393  OG1 THR A 180       4.832   4.944  -4.272  1.00  0.00           O  
ATOM   1394  N   ALA A 181       8.254   1.885  -3.732  1.00  0.00           N  
ATOM   1395  CA  ALA A 181       9.011   0.796  -3.119  1.00  0.00           C  
ATOM   1396  C   ALA A 181       8.803   0.769  -1.607  1.00  0.00           C  
ATOM   1397  CB  ALA A 181      10.496   0.929  -3.446  1.00  0.00           C  
ATOM   1398  O   ALA A 181       8.703   1.819  -0.969  1.00  0.00           O  
ATOM   1399  N   ILE A 182       8.688  -0.425  -1.061  1.00  0.00           N  
ATOM   1400  CA  ILE A 182       8.719  -0.602   0.387  1.00  0.00           C  
ATOM   1401  C   ILE A 182      10.100  -0.233   0.923  1.00  0.00           C  
ATOM   1402  CB  ILE A 182       8.359  -2.050   0.787  1.00  0.00           C  
ATOM   1403  O   ILE A 182      11.119  -0.687   0.397  1.00  0.00           O  
ATOM   1404  CG1 ILE A 182       6.939  -2.395   0.323  1.00  0.00           C  
ATOM   1405  CG2 ILE A 182       8.502  -2.244   2.300  1.00  0.00           C  
ATOM   1406  CD1 ILE A 182       5.860  -1.498   0.913  1.00  0.00           C  
ATOM   1407  N   PRO A 183      10.165   0.660   1.950  1.00  0.00           N  
ATOM   1408  CA  PRO A 183      11.470   1.035   2.500  1.00  0.00           C  
ATOM   1409  C   PRO A 183      12.096  -0.073   3.344  1.00  0.00           C  
ATOM   1410  CB  PRO A 183      11.151   2.262   3.359  1.00  0.00           C  
ATOM   1411  O   PRO A 183      11.414  -1.033   3.713  1.00  0.00           O  
ATOM   1412  CG  PRO A 183       9.751   2.042   3.833  1.00  0.00           C  
ATOM   1413  CD  PRO A 183       8.984   1.341   2.750  1.00  0.00           C  
ATOM   1414  N   PRO A 184      13.437   0.140   3.612  1.00  0.00           N  
ATOM   1415  CA  PRO A 184      14.067  -0.827   4.515  1.00  0.00           C  
ATOM   1416  C   PRO A 184      13.450  -0.820   5.911  1.00  0.00           C  
ATOM   1417  CB  PRO A 184      15.527  -0.367   4.561  1.00  0.00           C  
ATOM   1418  O   PRO A 184      12.960   0.216   6.369  1.00  0.00           O  
ATOM   1419  CG  PRO A 184      15.484   1.077   4.178  1.00  0.00           C  
ATOM   1420  CD  PRO A 184      14.306   1.296   3.272  1.00  0.00           C  
ATOM   1421  N   ASP A 185      13.298  -1.950   6.570  1.00  0.00           N  
ATOM   1422  CA  ASP A 185      12.866  -2.123   7.954  1.00  0.00           C  
ATOM   1423  C   ASP A 185      11.386  -1.785   8.113  1.00  0.00           C  
ATOM   1424  CB  ASP A 185      13.708  -1.254   8.891  1.00  0.00           C  
ATOM   1425  O   ASP A 185      10.964  -1.301   9.165  1.00  0.00           O  
ATOM   1426  CG  ASP A 185      15.173  -1.651   8.911  1.00  0.00           C  
ATOM   1427  OD1 ASP A 185      15.477  -2.863   8.886  1.00  0.00           O  
ATOM   1428  OD2 ASP A 185      16.032  -0.744   8.956  1.00  0.00           O  
ATOM   1429  N   PHE A 186      10.662  -1.829   7.019  1.00  0.00           N  
ATOM   1430  CA  PHE A 186       9.238  -1.515   7.021  1.00  0.00           C  
ATOM   1431  C   PHE A 186       8.480  -2.443   7.962  1.00  0.00           C  
ATOM   1432  CB  PHE A 186       8.662  -1.617   5.605  1.00  0.00           C  
ATOM   1433  O   PHE A 186       7.556  -2.014   8.655  1.00  0.00           O  
ATOM   1434  CG  PHE A 186       7.291  -1.015   5.463  1.00  0.00           C  
ATOM   1435  CD1 PHE A 186       6.211  -1.796   5.070  1.00  0.00           C  
ATOM   1436  CD2 PHE A 186       7.081   0.333   5.722  1.00  0.00           C  
ATOM   1437  CE1 PHE A 186       4.940  -1.242   4.938  1.00  0.00           C  
ATOM   1438  CE2 PHE A 186       5.814   0.894   5.592  1.00  0.00           C  
ATOM   1439  CZ  PHE A 186       4.745   0.106   5.199  1.00  0.00           C  
ATOM   1440  N   GLN A 187       8.854  -3.647   7.988  1.00  0.00           N  
ATOM   1441  CA  GLN A 187       8.199  -4.617   8.859  1.00  0.00           C  
ATOM   1442  C   GLN A 187       8.276  -4.184  10.321  1.00  0.00           C  
ATOM   1443  CB  GLN A 187       8.824  -6.002   8.689  1.00  0.00           C  
ATOM   1444  O   GLN A 187       7.298  -4.305  11.062  1.00  0.00           O  
ATOM   1445  CG  GLN A 187       8.070  -7.111   9.409  1.00  0.00           C  
ATOM   1446  CD  GLN A 187       6.727  -7.416   8.774  1.00  0.00           C  
ATOM   1447  NE2 GLN A 187       5.723  -7.676   9.604  1.00  0.00           N  
ATOM   1448  OE1 GLN A 187       6.592  -7.418   7.546  1.00  0.00           O  
ATOM   1449  N   LYS A 188       9.441  -3.720  10.730  1.00  0.00           N  
ATOM   1450  CA  LYS A 188       9.653  -3.233  12.091  1.00  0.00           C  
ATOM   1451  C   LYS A 188       8.749  -2.042  12.395  1.00  0.00           C  
ATOM   1452  CB  LYS A 188      11.118  -2.847  12.301  1.00  0.00           C  
ATOM   1453  O   LYS A 188       8.208  -1.932  13.497  1.00  0.00           O  
ATOM   1454  CG  LYS A 188      12.069  -4.034  12.356  1.00  0.00           C  
ATOM   1455  CD  LYS A 188      13.502  -3.590  12.619  1.00  0.00           C  
ATOM   1456  CE  LYS A 188      14.471  -4.763  12.562  1.00  0.00           C  
ATOM   1457  NZ  LYS A 188      15.882  -4.327  12.784  1.00  0.00           N  
ATOM   1458  N   LEU A 189       8.625  -1.199  11.394  1.00  0.00           N  
ATOM   1459  CA  LEU A 189       7.770  -0.025  11.533  1.00  0.00           C  
ATOM   1460  C   LEU A 189       6.326  -0.433  11.804  1.00  0.00           C  
ATOM   1461  CB  LEU A 189       7.841   0.841  10.273  1.00  0.00           C  
ATOM   1462  O   LEU A 189       5.637   0.202  12.605  1.00  0.00           O  
ATOM   1463  CG  LEU A 189       6.973   2.101  10.266  1.00  0.00           C  
ATOM   1464  CD1 LEU A 189       7.490   3.106  11.289  1.00  0.00           C  
ATOM   1465  CD2 LEU A 189       6.936   2.718   8.873  1.00  0.00           C  
ATOM   1466  N   LEU A 190       5.879  -1.547  11.249  1.00  0.00           N  
ATOM   1467  CA  LEU A 190       4.496  -1.994  11.368  1.00  0.00           C  
ATOM   1468  C   LEU A 190       4.245  -2.631  12.731  1.00  0.00           C  
ATOM   1469  CB  LEU A 190       4.157  -2.990  10.256  1.00  0.00           C  
ATOM   1470  O   LEU A 190       3.126  -2.586  13.246  1.00  0.00           O  
ATOM   1471  CG  LEU A 190       4.172  -2.442   8.828  1.00  0.00           C  
ATOM   1472  CD1 LEU A 190       3.850  -3.551   7.831  1.00  0.00           C  
ATOM   1473  CD2 LEU A 190       3.187  -1.287   8.687  1.00  0.00           C  
ATOM   1474  N   THR A 191       5.226  -3.153  13.323  1.00  0.00           N  
ATOM   1475  CA  THR A 191       5.019  -3.948  14.528  1.00  0.00           C  
ATOM   1476  C   THR A 191       5.432  -3.164  15.771  1.00  0.00           C  
ATOM   1477  CB  THR A 191       5.805  -5.270  14.467  1.00  0.00           C  
ATOM   1478  O   THR A 191       4.980  -3.463  16.878  1.00  0.00           O  
ATOM   1479  CG2 THR A 191       5.272  -6.176  13.362  1.00  0.00           C  
ATOM   1480  OG1 THR A 191       7.187  -4.987  14.213  1.00  0.00           O  
ATOM   1481  N   ASP A 192       6.269  -2.161  15.579  1.00  0.00           N  
ATOM   1482  CA  ASP A 192       6.777  -1.388  16.708  1.00  0.00           C  
ATOM   1483  C   ASP A 192       6.124  -0.009  16.767  1.00  0.00           C  
ATOM   1484  CB  ASP A 192       8.298  -1.246  16.620  1.00  0.00           C  
ATOM   1485  O   ASP A 192       6.510   0.899  16.028  1.00  0.00           O  
ATOM   1486  CG  ASP A 192       8.908  -0.618  17.861  1.00  0.00           C  
ATOM   1487  OD1 ASP A 192       8.156  -0.096  18.712  1.00  0.00           O  
ATOM   1488  OD2 ASP A 192      10.151  -0.643  17.987  1.00  0.00           O  
ATOM   1489  N   ASP A 193       5.200   0.150  17.666  1.00  0.00           N  
ATOM   1490  CA  ASP A 193       4.418   1.374  17.812  1.00  0.00           C  
ATOM   1491  C   ASP A 193       5.320   2.572  18.100  1.00  0.00           C  
ATOM   1492  CB  ASP A 193       3.380   1.218  18.926  1.00  0.00           C  
ATOM   1493  O   ASP A 193       4.979   3.708  17.765  1.00  0.00           O  
ATOM   1494  CG  ASP A 193       2.318   2.303  18.903  1.00  0.00           C  
ATOM   1495  OD1 ASP A 193       1.646   2.477  17.864  1.00  0.00           O  
ATOM   1496  OD2 ASP A 193       2.154   2.993  19.933  1.00  0.00           O  
ATOM   1497  N   SER A 194       6.452   2.318  18.729  1.00  0.00           N  
ATOM   1498  CA  SER A 194       7.358   3.394  19.115  1.00  0.00           C  
ATOM   1499  C   SER A 194       8.006   4.037  17.893  1.00  0.00           C  
ATOM   1500  CB  SER A 194       8.441   2.871  20.060  1.00  0.00           C  
ATOM   1501  O   SER A 194       8.478   5.174  17.960  1.00  0.00           O  
ATOM   1502  OG  SER A 194       9.357   2.042  19.367  1.00  0.00           O  
ATOM   1503  N   LEU A 195       7.980   3.379  16.731  1.00  0.00           N  
ATOM   1504  CA  LEU A 195       8.615   3.892  15.522  1.00  0.00           C  
ATOM   1505  C   LEU A 195       7.625   4.697  14.687  1.00  0.00           C  
ATOM   1506  CB  LEU A 195       9.187   2.742  14.688  1.00  0.00           C  
ATOM   1507  O   LEU A 195       8.014   5.358  13.721  1.00  0.00           O  
ATOM   1508  CG  LEU A 195      10.329   1.947  15.322  1.00  0.00           C  
ATOM   1509  CD1 LEU A 195      10.746   0.798  14.410  1.00  0.00           C  
ATOM   1510  CD2 LEU A 195      11.515   2.858  15.619  1.00  0.00           C  
ATOM   1511  N   GLN A 196       6.393   4.737  15.180  1.00  0.00           N  
ATOM   1512  CA  GLN A 196       5.358   5.395  14.390  1.00  0.00           C  
ATOM   1513  C   GLN A 196       5.098   6.812  14.894  1.00  0.00           C  
ATOM   1514  CB  GLN A 196       4.063   4.582  14.416  1.00  0.00           C  
ATOM   1515  O   GLN A 196       4.971   7.033  16.100  1.00  0.00           O  
ATOM   1516  CG  GLN A 196       4.206   3.179  13.841  1.00  0.00           C  
ATOM   1517  CD  GLN A 196       3.047   2.273  14.211  1.00  0.00           C  
ATOM   1518  NE2 GLN A 196       2.959   1.123  13.552  1.00  0.00           N  
ATOM   1519  OE1 GLN A 196       2.237   2.603  15.084  1.00  0.00           O  
ATOM   1520  N   LYS A 197       5.193   7.780  14.015  1.00  0.00           N  
ATOM   1521  CA  LYS A 197       4.806   9.159  14.300  1.00  0.00           C  
ATOM   1522  C   LYS A 197       3.459   9.494  13.667  1.00  0.00           C  
ATOM   1523  CB  LYS A 197       5.876  10.131  13.800  1.00  0.00           C  
ATOM   1524  O   LYS A 197       3.386   9.800  12.475  1.00  0.00           O  
ATOM   1525  CG  LYS A 197       7.230   9.960  14.472  1.00  0.00           C  
ATOM   1526  CD  LYS A 197       8.246  10.967  13.947  1.00  0.00           C  
ATOM   1527  CE  LYS A 197       9.613  10.770  14.589  1.00  0.00           C  
ATOM   1528  NZ  LYS A 197      10.620  11.734  14.053  1.00  0.00           N  
ATOM   1529  N   TRP A 198       2.414   9.525  14.526  1.00  0.00           N  
ATOM   1530  CA  TRP A 198       1.044   9.649  14.037  1.00  0.00           C  
ATOM   1531  C   TRP A 198       0.632  11.114  13.938  1.00  0.00           C  
ATOM   1532  CB  TRP A 198       0.076   8.893  14.951  1.00  0.00           C  
ATOM   1533  O   TRP A 198       0.953  11.916  14.818  1.00  0.00           O  
ATOM   1534  CG  TRP A 198       0.360   7.425  15.058  1.00  0.00           C  
ATOM   1535  CD1 TRP A 198       0.971   6.777  16.096  1.00  0.00           C  
ATOM   1536  CD2 TRP A 198       0.048   6.421  14.087  1.00  0.00           C  
ATOM   1537  CE2 TRP A 198       0.498   5.186  14.603  1.00  0.00           C  
ATOM   1538  CE3 TRP A 198      -0.570   6.447  12.830  1.00  0.00           C  
ATOM   1539  NE1 TRP A 198       1.057   5.431  15.828  1.00  0.00           N  
ATOM   1540  CH2 TRP A 198      -0.258   4.039  12.676  1.00  0.00           C  
ATOM   1541  CZ2 TRP A 198       0.350   3.986  13.904  1.00  0.00           C  
ATOM   1542  CZ3 TRP A 198      -0.717   5.252  12.135  1.00  0.00           C  
ATOM   1543  N   VAL A 199       0.056  11.416  12.806  1.00  0.00           N  
ATOM   1544  CA  VAL A 199      -0.523  12.741  12.613  1.00  0.00           C  
ATOM   1545  C   VAL A 199      -2.004  12.612  12.262  1.00  0.00           C  
ATOM   1546  CB  VAL A 199       0.218  13.530  11.510  1.00  0.00           C  
ATOM   1547  O   VAL A 199      -2.456  11.549  11.831  1.00  0.00           O  
ATOM   1548  CG1 VAL A 199       1.679  13.754  11.896  1.00  0.00           C  
ATOM   1549  CG2 VAL A 199       0.122  12.796  10.174  1.00  0.00           C  
ATOM   1550  N   SER A 200      -2.814  13.624  12.570  1.00  0.00           N  
ATOM   1551  CA  SER A 200      -4.214  13.698  12.163  1.00  0.00           C  
ATOM   1552  C   SER A 200      -4.494  14.975  11.377  1.00  0.00           C  
ATOM   1553  CB  SER A 200      -5.132  13.631  13.384  1.00  0.00           C  
ATOM   1554  O   SER A 200      -3.751  15.952  11.485  1.00  0.00           O  
ATOM   1555  OG  SER A 200      -4.952  12.410  14.081  1.00  0.00           O  
ATOM   1556  N   GLY A 201      -5.486  14.913  10.495  1.00  0.00           N  
ATOM   1557  CA  GLY A 201      -5.915  16.094   9.763  1.00  0.00           C  
ATOM   1558  C   GLY A 201      -4.976  16.467   8.631  1.00  0.00           C  
ATOM   1559  O   GLY A 201      -4.900  17.634   8.240  1.00  0.00           O  
ATOM   1560  N   TRP A 202      -4.240  15.472   8.185  1.00  0.00           N  
ATOM   1561  CA  TRP A 202      -3.234  15.700   7.153  1.00  0.00           C  
ATOM   1562  C   TRP A 202      -3.856  15.639   5.763  1.00  0.00           C  
ATOM   1563  CB  TRP A 202      -2.105  14.672   7.267  1.00  0.00           C  
ATOM   1564  O   TRP A 202      -4.778  14.855   5.522  1.00  0.00           O  
ATOM   1565  CG  TRP A 202      -0.980  14.894   6.301  1.00  0.00           C  
ATOM   1566  CD1 TRP A 202       0.162  15.615   6.518  1.00  0.00           C  
ATOM   1567  CD2 TRP A 202      -0.891  14.395   4.963  1.00  0.00           C  
ATOM   1568  CE2 TRP A 202       0.333  14.852   4.427  1.00  0.00           C  
ATOM   1569  CE3 TRP A 202      -1.728  13.604   4.165  1.00  0.00           C  
ATOM   1570  NE1 TRP A 202       0.956  15.593   5.395  1.00  0.00           N  
ATOM   1571  CH2 TRP A 202      -0.097  13.768   2.368  1.00  0.00           C  
ATOM   1572  CZ2 TRP A 202       0.740  14.543   3.127  1.00  0.00           C  
ATOM   1573  CZ3 TRP A 202      -1.321  13.298   2.872  1.00  0.00           C  
ATOM   1574  N   SER A 203      -3.500  16.497   4.835  1.00  0.00           N  
ATOM   1575  CA  SER A 203      -3.805  16.418   3.410  1.00  0.00           C  
ATOM   1576  C   SER A 203      -2.563  16.679   2.564  1.00  0.00           C  
ATOM   1577  CB  SER A 203      -4.903  17.415   3.040  1.00  0.00           C  
ATOM   1578  O   SER A 203      -1.636  17.361   3.007  1.00  0.00           O  
ATOM   1579  OG  SER A 203      -4.465  18.747   3.250  1.00  0.00           O  
ATOM   1580  N   LEU A 204      -2.493  15.985   1.436  1.00  0.00           N  
ATOM   1581  CA  LEU A 204      -1.356  16.130   0.534  1.00  0.00           C  
ATOM   1582  C   LEU A 204      -1.301  17.539  -0.048  1.00  0.00           C  
ATOM   1583  CB  LEU A 204      -1.434  15.101  -0.597  1.00  0.00           C  
ATOM   1584  O   LEU A 204      -2.308  18.052  -0.541  1.00  0.00           O  
ATOM   1585  CG  LEU A 204      -0.261  15.082  -1.579  1.00  0.00           C  
ATOM   1586  CD1 LEU A 204       0.992  14.543  -0.896  1.00  0.00           C  
ATOM   1587  CD2 LEU A 204      -0.606  14.250  -2.809  1.00  0.00           C  
ATOM   1588  N   ASP A 205      -0.145  18.104   0.206  1.00  0.00           N  
ATOM   1589  CA  ASP A 205       0.216  19.319  -0.518  1.00  0.00           C  
ATOM   1590  C   ASP A 205       1.038  18.992  -1.763  1.00  0.00           C  
ATOM   1591  CB  ASP A 205       0.993  20.274   0.390  1.00  0.00           C  
ATOM   1592  O   ASP A 205       2.237  18.722  -1.668  1.00  0.00           O  
ATOM   1593  CG  ASP A 205       1.278  21.614  -0.266  1.00  0.00           C  
ATOM   1594  OD1 ASP A 205       0.860  21.828  -1.424  1.00  0.00           O  
ATOM   1595  OD2 ASP A 205       1.930  22.463   0.381  1.00  0.00           O  
ATOM   1596  N   SER A 206       0.410  18.843  -2.950  1.00  0.00           N  
ATOM   1597  CA  SER A 206       1.040  18.363  -4.176  1.00  0.00           C  
ATOM   1598  C   SER A 206       2.294  19.167  -4.504  1.00  0.00           C  
ATOM   1599  CB  SER A 206       0.059  18.433  -5.346  1.00  0.00           C  
ATOM   1600  O   SER A 206       3.212  18.658  -5.151  1.00  0.00           O  
ATOM   1601  OG  SER A 206      -0.512  19.726  -5.448  1.00  0.00           O  
ATOM   1602  N   ASP A 207       2.393  20.378  -4.014  1.00  0.00           N  
ATOM   1603  CA  ASP A 207       3.544  21.220  -4.322  1.00  0.00           C  
ATOM   1604  C   ASP A 207       4.754  20.828  -3.477  1.00  0.00           C  
ATOM   1605  CB  ASP A 207       3.205  22.696  -4.102  1.00  0.00           C  
ATOM   1606  O   ASP A 207       5.895  21.116  -3.844  1.00  0.00           O  
ATOM   1607  CG  ASP A 207       2.203  23.231  -5.110  1.00  0.00           C  
ATOM   1608  OD1 ASP A 207       2.162  22.728  -6.254  1.00  0.00           O  
ATOM   1609  OD2 ASP A 207       1.450  24.165  -4.759  1.00  0.00           O  
ATOM   1610  N   SER A 208       4.539  19.956  -2.482  1.00  0.00           N  
ATOM   1611  CA  SER A 208       5.611  19.724  -1.519  1.00  0.00           C  
ATOM   1612  C   SER A 208       6.137  18.296  -1.612  1.00  0.00           C  
ATOM   1613  CB  SER A 208       5.124  20.006  -0.097  1.00  0.00           C  
ATOM   1614  O   SER A 208       7.176  17.973  -1.032  1.00  0.00           O  
ATOM   1615  OG  SER A 208       4.023  19.177   0.232  1.00  0.00           O  
ATOM   1616  N   VAL A 209       5.479  17.459  -2.462  1.00  0.00           N  
ATOM   1617  CA  VAL A 209       5.882  16.057  -2.449  1.00  0.00           C  
ATOM   1618  C   VAL A 209       7.040  15.843  -3.421  1.00  0.00           C  
ATOM   1619  CB  VAL A 209       4.703  15.125  -2.810  1.00  0.00           C  
ATOM   1620  O   VAL A 209       7.022  16.359  -4.541  1.00  0.00           O  
ATOM   1621  CG1 VAL A 209       5.166  13.670  -2.877  1.00  0.00           C  
ATOM   1622  CG2 VAL A 209       3.569  15.283  -1.799  1.00  0.00           C  
ATOM   1623  N   ASN A 210       8.118  15.372  -2.925  1.00  0.00           N  
ATOM   1624  CA  ASN A 210       9.248  14.889  -3.712  1.00  0.00           C  
ATOM   1625  C   ASN A 210       8.936  13.553  -4.380  1.00  0.00           C  
ATOM   1626  CB  ASN A 210      10.497  14.766  -2.837  1.00  0.00           C  
ATOM   1627  O   ASN A 210       8.802  12.532  -3.703  1.00  0.00           O  
ATOM   1628  CG  ASN A 210      11.733  14.393  -3.633  1.00  0.00           C  
ATOM   1629  ND2 ASN A 210      12.898  14.502  -3.006  1.00  0.00           N  
ATOM   1630  OD1 ASN A 210      11.641  14.010  -4.802  1.00  0.00           O  
ATOM   1631  N   TRP A 211       8.764  13.549  -5.643  1.00  0.00           N  
ATOM   1632  CA  TRP A 211       8.391  12.395  -6.455  1.00  0.00           C  
ATOM   1633  C   TRP A 211       9.610  11.807  -7.157  1.00  0.00           C  
ATOM   1634  CB  TRP A 211       7.331  12.785  -7.489  1.00  0.00           C  
ATOM   1635  O   TRP A 211       9.494  11.242  -8.247  1.00  0.00           O  
ATOM   1636  CG  TRP A 211       6.040  13.257  -6.888  1.00  0.00           C  
ATOM   1637  CD1 TRP A 211       5.612  14.550  -6.766  1.00  0.00           C  
ATOM   1638  CD2 TRP A 211       5.012  12.439  -6.323  1.00  0.00           C  
ATOM   1639  CE2 TRP A 211       3.987  13.303  -5.878  1.00  0.00           C  
ATOM   1640  CE3 TRP A 211       4.856  11.057  -6.151  1.00  0.00           C  
ATOM   1641  NE1 TRP A 211       4.378  14.584  -6.160  1.00  0.00           N  
ATOM   1642  CH2 TRP A 211       2.695  11.473  -5.114  1.00  0.00           C  
ATOM   1643  CZ2 TRP A 211       2.822  12.829  -5.270  1.00  0.00           C  
ATOM   1644  CZ3 TRP A 211       3.696  10.587  -5.546  1.00  0.00           C  
ATOM   1645  N   GLY A 212      10.739  11.956  -6.494  1.00  0.00           N  
ATOM   1646  CA  GLY A 212      11.945  11.287  -6.956  1.00  0.00           C  
ATOM   1647  C   GLY A 212      12.395  11.750  -8.329  1.00  0.00           C  
ATOM   1648  O   GLY A 212      12.883  10.951  -9.131  1.00  0.00           O  
ATOM   1649  N   GLY A 213      12.159  12.964  -8.674  1.00  0.00           N  
ATOM   1650  CA  GLY A 213      12.604  13.569  -9.919  1.00  0.00           C  
ATOM   1651  C   GLY A 213      11.537  13.572 -10.997  1.00  0.00           C  
ATOM   1652  O   GLY A 213      11.743  14.120 -12.081  1.00  0.00           O  
ATOM   1653  N   HIS A 214      10.418  12.921 -10.647  1.00  0.00           N  
ATOM   1654  CA  HIS A 214       9.322  12.886 -11.609  1.00  0.00           C  
ATOM   1655  C   HIS A 214       8.461  14.141 -11.509  1.00  0.00           C  
ATOM   1656  CB  HIS A 214       8.461  11.640 -11.394  1.00  0.00           C  
ATOM   1657  O   HIS A 214       8.207  14.639 -10.410  1.00  0.00           O  
ATOM   1658  CG  HIS A 214       9.193  10.357 -11.628  1.00  0.00           C  
ATOM   1659  CD2 HIS A 214       9.775   9.495 -10.761  1.00  0.00           C  
ATOM   1660  ND1 HIS A 214       9.394   9.834 -12.887  1.00  0.00           N  
ATOM   1661  CE1 HIS A 214      10.069   8.701 -12.784  1.00  0.00           C  
ATOM   1662  NE2 HIS A 214      10.313   8.473 -11.504  1.00  0.00           N  
ATOM   1663  N   LYS A 215       8.261  14.673 -12.727  1.00  0.00           N  
ATOM   1664  CA  LYS A 215       7.176  15.649 -12.762  1.00  0.00           C  
ATOM   1665  C   LYS A 215       5.816  14.961 -12.688  1.00  0.00           C  
ATOM   1666  CB  LYS A 215       7.263  16.503 -14.028  1.00  0.00           C  
ATOM   1667  O   LYS A 215       5.568  13.984 -13.397  1.00  0.00           O  
ATOM   1668  CG  LYS A 215       8.433  17.475 -14.040  1.00  0.00           C  
ATOM   1669  CD  LYS A 215       8.414  18.358 -15.281  1.00  0.00           C  
ATOM   1670  CE  LYS A 215       9.629  19.275 -15.335  1.00  0.00           C  
ATOM   1671  NZ  LYS A 215       9.619  20.136 -16.555  1.00  0.00           N  
ATOM   1672  N   VAL A 216       5.046  15.384 -11.700  1.00  0.00           N  
ATOM   1673  CA  VAL A 216       3.769  14.721 -11.459  1.00  0.00           C  
ATOM   1674  C   VAL A 216       2.631  15.574 -12.016  1.00  0.00           C  
ATOM   1675  CB  VAL A 216       3.545  14.451  -9.955  1.00  0.00           C  
ATOM   1676  O   VAL A 216       2.582  16.784 -11.783  1.00  0.00           O  
ATOM   1677  CG1 VAL A 216       2.203  13.757  -9.725  1.00  0.00           C  
ATOM   1678  CG2 VAL A 216       4.688  13.611  -9.388  1.00  0.00           C  
ATOM   1679  N   PHE A 217       1.853  14.853 -12.888  1.00  0.00           N  
ATOM   1680  CA  PHE A 217       0.662  15.492 -13.435  1.00  0.00           C  
ATOM   1681  C   PHE A 217      -0.602  14.809 -12.926  1.00  0.00           C  
ATOM   1682  CB  PHE A 217       0.692  15.468 -14.966  1.00  0.00           C  
ATOM   1683  O   PHE A 217      -0.639  13.585 -12.787  1.00  0.00           O  
ATOM   1684  CG  PHE A 217       1.860  16.206 -15.562  1.00  0.00           C  
ATOM   1685  CD1 PHE A 217       1.752  17.550 -15.898  1.00  0.00           C  
ATOM   1686  CD2 PHE A 217       3.067  15.556 -15.785  1.00  0.00           C  
ATOM   1687  CE1 PHE A 217       2.832  18.236 -16.450  1.00  0.00           C  
ATOM   1688  CE2 PHE A 217       4.150  16.235 -16.336  1.00  0.00           C  
ATOM   1689  CZ  PHE A 217       4.030  17.575 -16.669  1.00  0.00           C  
ATOM   1690  N   MET A 218      -1.592  15.618 -12.587  1.00  0.00           N  
ATOM   1691  CA  MET A 218      -2.822  15.138 -11.964  1.00  0.00           C  
ATOM   1692  C   MET A 218      -3.891  14.858 -13.015  1.00  0.00           C  
ATOM   1693  CB  MET A 218      -3.342  16.155 -10.947  1.00  0.00           C  
ATOM   1694  O   MET A 218      -4.799  14.058 -12.784  1.00  0.00           O  
ATOM   1695  CG  MET A 218      -2.393  16.402  -9.786  1.00  0.00           C  
ATOM   1696  SD  MET A 218      -3.164  17.389  -8.444  1.00  0.00           S  
ATOM   1697  CE  MET A 218      -1.792  17.443  -7.258  1.00  0.00           C  
ATOM   1698  N   ASP A 219      -3.642  15.445 -14.247  1.00  0.00           N  
ATOM   1699  CA  ASP A 219      -4.458  15.229 -15.438  1.00  0.00           C  
ATOM   1700  C   ASP A 219      -3.588  15.121 -16.688  1.00  0.00           C  
ATOM   1701  CB  ASP A 219      -5.477  16.359 -15.602  1.00  0.00           C  
ATOM   1702  O   ASP A 219      -2.461  15.619 -16.711  1.00  0.00           O  
ATOM   1703  CG  ASP A 219      -6.523  16.379 -14.501  1.00  0.00           C  
ATOM   1704  OD1 ASP A 219      -6.976  15.297 -14.071  1.00  0.00           O  
ATOM   1705  OD2 ASP A 219      -6.898  17.487 -14.062  1.00  0.00           O  
ATOM   1706  N   LYS A 220      -3.999  14.130 -17.457  1.00  0.00           N  
ATOM   1707  CA  LYS A 220      -3.287  14.140 -18.732  1.00  0.00           C  
ATOM   1708  C   LYS A 220      -3.192  15.554 -19.298  1.00  0.00           C  
ATOM   1709  CB  LYS A 220      -3.976  13.217 -19.739  1.00  0.00           C  
ATOM   1710  O   LYS A 220      -4.139  16.336 -19.191  1.00  0.00           O  
ATOM   1711  CG  LYS A 220      -3.741  11.736 -19.482  1.00  0.00           C  
ATOM   1712  CD  LYS A 220      -4.340  10.875 -20.587  1.00  0.00           C  
ATOM   1713  CE  LYS A 220      -4.160   9.391 -20.301  1.00  0.00           C  
ATOM   1714  NZ  LYS A 220      -4.805   8.542 -21.347  1.00  0.00           N  
ATOM   1715  N   PRO A 221      -1.979  16.052 -19.479  1.00  0.00           N  
ATOM   1716  CA  PRO A 221      -1.949  17.372 -20.113  1.00  0.00           C  
ATOM   1717  C   PRO A 221      -2.927  17.489 -21.279  1.00  0.00           C  
ATOM   1718  CB  PRO A 221      -0.503  17.496 -20.599  1.00  0.00           C  
ATOM   1719  O   PRO A 221      -3.318  16.476 -21.866  1.00  0.00           O  
ATOM   1720  CG  PRO A 221       0.165  16.242 -20.136  1.00  0.00           C  
ATOM   1721  CD  PRO A 221      -0.875  15.343 -19.532  1.00  0.00           C  
ATOM   1722  N   GLU A 422      -8.870  10.183  -9.615  1.00  0.00           N  
ATOM   1723  CA  GLU A 422      -7.740  11.059  -9.912  1.00  0.00           C  
ATOM   1724  C   GLU A 422      -6.424  10.287  -9.894  1.00  0.00           C  
ATOM   1725  CB  GLU A 422      -7.683  12.219  -8.916  1.00  0.00           C  
ATOM   1726  O   GLU A 422      -6.068   9.679  -8.882  1.00  0.00           O  
ATOM   1727  CG  GLU A 422      -8.812  13.226  -9.079  1.00  0.00           C  
ATOM   1728  CD  GLU A 422      -8.714  14.399  -8.116  1.00  0.00           C  
ATOM   1729  OE1 GLU A 422      -9.542  15.334  -8.212  1.00  0.00           O  
ATOM   1730  OE2 GLU A 422      -7.803  14.383  -7.260  1.00  0.00           O  
ATOM   1731  N   ASN A 423      -5.606  10.205 -11.041  1.00  0.00           N  
ATOM   1732  CA  ASN A 423      -4.376   9.434 -11.189  1.00  0.00           C  
ATOM   1733  C   ASN A 423      -3.153  10.342 -11.284  1.00  0.00           C  
ATOM   1734  CB  ASN A 423      -4.457   8.524 -12.416  1.00  0.00           C  
ATOM   1735  O   ASN A 423      -3.274  11.520 -11.624  1.00  0.00           O  
ATOM   1736  CG  ASN A 423      -5.399   7.353 -12.212  1.00  0.00           C  
ATOM   1737  ND2 ASN A 423      -6.120   6.982 -13.264  1.00  0.00           N  
ATOM   1738  OD1 ASN A 423      -5.477   6.786 -11.119  1.00  0.00           O  
ATOM   1739  N   LEU A 424      -2.062   9.754 -10.825  1.00  0.00           N  
ATOM   1740  CA  LEU A 424      -0.783  10.439 -10.980  1.00  0.00           C  
ATOM   1741  C   LEU A 424      -0.075   9.985 -12.252  1.00  0.00           C  
ATOM   1742  CB  LEU A 424       0.112  10.184  -9.765  1.00  0.00           C  
ATOM   1743  O   LEU A 424      -0.011   8.788 -12.539  1.00  0.00           O  
ATOM   1744  CG  LEU A 424      -0.382  10.742  -8.430  1.00  0.00           C  
ATOM   1745  CD1 LEU A 424       0.569  10.347  -7.305  1.00  0.00           C  
ATOM   1746  CD2 LEU A 424      -0.530  12.258  -8.504  1.00  0.00           C  
ATOM   1747  N   TYR A 425       0.301  10.961 -13.053  1.00  0.00           N  
ATOM   1748  CA  TYR A 425       1.109  10.675 -14.233  1.00  0.00           C  
ATOM   1749  C   TYR A 425       2.525  11.213 -14.068  1.00  0.00           C  
ATOM   1750  CB  TYR A 425       0.465  11.276 -15.486  1.00  0.00           C  
ATOM   1751  O   TYR A 425       2.716  12.364 -13.670  1.00  0.00           O  
ATOM   1752  CG  TYR A 425      -0.908  10.725 -15.787  1.00  0.00           C  
ATOM   1753  CD1 TYR A 425      -1.062   9.539 -16.501  1.00  0.00           C  
ATOM   1754  CD2 TYR A 425      -2.052  11.389 -15.359  1.00  0.00           C  
ATOM   1755  CE1 TYR A 425      -2.325   9.028 -16.782  1.00  0.00           C  
ATOM   1756  CE2 TYR A 425      -3.320  10.888 -15.635  1.00  0.00           C  
ATOM   1757  OH  TYR A 425      -4.699   9.207 -16.621  1.00  0.00           O  
ATOM   1758  CZ  TYR A 425      -3.446   9.708 -16.346  1.00  0.00           C  
ATOM   1759  N   PHE A 426       3.491  10.195 -14.296  1.00  0.00           N  
ATOM   1760  CA  PHE A 426       4.895  10.575 -14.181  1.00  0.00           C  
ATOM   1761  C   PHE A 426       5.480  10.905 -15.549  1.00  0.00           C  
ATOM   1762  CB  PHE A 426       5.703   9.455 -13.520  1.00  0.00           C  
ATOM   1763  O   PHE A 426       5.151  10.256 -16.544  1.00  0.00           O  
ATOM   1764  CG  PHE A 426       5.433   9.298 -12.048  1.00  0.00           C  
ATOM   1765  CD1 PHE A 426       4.482  10.088 -11.414  1.00  0.00           C  
ATOM   1766  CD2 PHE A 426       6.131   8.360 -11.298  1.00  0.00           C  
ATOM   1767  CE1 PHE A 426       4.230   9.946 -10.051  1.00  0.00           C  
ATOM   1768  CE2 PHE A 426       5.885   8.212  -9.936  1.00  0.00           C  
ATOM   1769  CZ  PHE A 426       4.934   9.006  -9.314  1.00  0.00           C  
ATOM   1770  N   GLN A 427       6.118  12.105 -15.668  1.00  0.00           N  
ATOM   1771  CA  GLN A 427       6.949  12.449 -16.817  1.00  0.00           C  
ATOM   1772  C   GLN A 427       8.416  12.578 -16.417  1.00  0.00           C  
ATOM   1773  CB  GLN A 427       6.464  13.749 -17.461  1.00  0.00           C  
ATOM   1774  O   GLN A 427       8.727  13.074 -15.332  1.00  0.00           O  
ATOM   1775  CG  GLN A 427       7.152  14.076 -18.779  1.00  0.00           C  
ATOM   1776  CD  GLN A 427       6.571  15.303 -19.456  1.00  0.00           C  
ATOM   1777  NE2 GLN A 427       6.838  15.449 -20.750  1.00  0.00           N  
ATOM   1778  OE1 GLN A 427       5.886  16.112 -18.823  1.00  0.00           O  
TER    1779      GLN A 427
ENDMDL
END
