# Supplementary material for: Improving Protein Expression, Stability, and Function with ProteinMPNN
Source: J Am Chem Soc. 2024 Jan 9;146(3):2054–61. doi: 10.1021/jacs.3c10941 (PMC10811672; doi:10.1021/jacs.3c10941)
Supplement: Supplementary file 2 — ja3c10941_si_002.zip [file ja3c10941_si_002.zip › Sumida_Design_Structures_Idealizing_with_ProteinMPNN/TEV/hyperTEV0057_m3_18.pdb]

MODEL     1
ATOM      1  N   ALA A   1      26.649  -6.619 -20.560  1.00  0.00           N  
ATOM      2  CA  ALA A   1      26.708  -5.793 -19.356  1.00  0.00           C  
ATOM      3  C   ALA A   1      25.629  -4.714 -19.378  1.00  0.00           C  
ATOM      4  CB  ALA A   1      28.089  -5.158 -19.214  1.00  0.00           C  
ATOM      5  O   ALA A   1      25.179  -4.256 -18.325  1.00  0.00           O  
ATOM      6  N   GLU A   2      25.198  -4.220 -20.566  1.00  0.00           N  
ATOM      7  CA  GLU A   2      24.187  -3.190 -20.786  1.00  0.00           C  
ATOM      8  C   GLU A   2      22.839  -3.608 -20.206  1.00  0.00           C  
ATOM      9  CB  GLU A   2      24.045  -2.886 -22.280  1.00  0.00           C  
ATOM     10  O   GLU A   2      22.105  -2.776 -19.668  1.00  0.00           O  
ATOM     11  CG  GLU A   2      23.268  -1.612 -22.577  1.00  0.00           C  
ATOM     12  CD  GLU A   2      23.283  -1.229 -24.048  1.00  0.00           C  
ATOM     13  OE1 GLU A   2      22.641  -0.220 -24.420  1.00  0.00           O  
ATOM     14  OE2 GLU A   2      23.941  -1.944 -24.836  1.00  0.00           O  
ATOM     15  N   SER A   3      22.508  -4.901 -20.168  1.00  0.00           N  
ATOM     16  CA  SER A   3      21.245  -5.408 -19.642  1.00  0.00           C  
ATOM     17  C   SER A   3      21.277  -5.502 -18.120  1.00  0.00           C  
ATOM     18  CB  SER A   3      20.926  -6.779 -20.239  1.00  0.00           C  
ATOM     19  O   SER A   3      20.236  -5.663 -17.480  1.00  0.00           O  
ATOM     20  OG  SER A   3      21.947  -7.712 -19.928  1.00  0.00           O  
ATOM     21  N   ALA A   4      22.550  -5.439 -17.555  1.00  0.00           N  
ATOM     22  CA  ALA A   4      22.716  -5.599 -16.112  1.00  0.00           C  
ATOM     23  C   ALA A   4      22.330  -4.322 -15.371  1.00  0.00           C  
ATOM     24  CB  ALA A   4      24.154  -5.988 -15.782  1.00  0.00           C  
ATOM     25  O   ALA A   4      22.074  -4.350 -14.165  1.00  0.00           O  
ATOM     26  N   ALA A   5      22.260  -3.172 -16.130  1.00  0.00           N  
ATOM     27  CA  ALA A   5      21.976  -1.905 -15.463  1.00  0.00           C  
ATOM     28  C   ALA A   5      20.806  -1.185 -16.128  1.00  0.00           C  
ATOM     29  CB  ALA A   5      23.215  -1.013 -15.464  1.00  0.00           C  
ATOM     30  O   ALA A   5      20.991  -0.461 -17.109  1.00  0.00           O  
ATOM     31  N   PRO A   6      19.635  -1.532 -15.675  1.00  0.00           N  
ATOM     32  CA  PRO A   6      18.531  -0.794 -16.295  1.00  0.00           C  
ATOM     33  C   PRO A   6      18.699   0.720 -16.187  1.00  0.00           C  
ATOM     34  CB  PRO A   6      17.306  -1.265 -15.507  1.00  0.00           C  
ATOM     35  O   PRO A   6      19.411   1.204 -15.304  1.00  0.00           O  
ATOM     36  CG  PRO A   6      17.866  -2.018 -14.344  1.00  0.00           C  
ATOM     37  CD  PRO A   6      19.347  -2.170 -14.543  1.00  0.00           C  
ATOM     38  N   GLY A   7      18.499   1.473 -17.322  1.00  0.00           N  
ATOM     39  CA  GLY A   7      18.549   2.925 -17.385  1.00  0.00           C  
ATOM     40  C   GLY A   7      17.628   3.598 -16.385  1.00  0.00           C  
ATOM     41  O   GLY A   7      17.015   2.929 -15.550  1.00  0.00           O  
ATOM     42  N   PRO A   8      17.693   4.873 -16.383  1.00  0.00           N  
ATOM     43  CA  PRO A   8      16.827   5.643 -15.487  1.00  0.00           C  
ATOM     44  C   PRO A   8      15.345   5.329 -15.683  1.00  0.00           C  
ATOM     45  CB  PRO A   8      17.131   7.095 -15.863  1.00  0.00           C  
ATOM     46  O   PRO A   8      14.909   5.072 -16.808  1.00  0.00           O  
ATOM     47  CG  PRO A   8      17.697   7.020 -17.245  1.00  0.00           C  
ATOM     48  CD  PRO A   8      18.316   5.665 -17.434  1.00  0.00           C  
ATOM     49  N   ARG A   9      14.652   5.237 -14.605  1.00  0.00           N  
ATOM     50  CA  ARG A   9      13.212   5.001 -14.657  1.00  0.00           C  
ATOM     51  C   ARG A   9      12.450   6.111 -13.941  1.00  0.00           C  
ATOM     52  CB  ARG A   9      12.867   3.645 -14.038  1.00  0.00           C  
ATOM     53  O   ARG A   9      12.888   6.599 -12.897  1.00  0.00           O  
ATOM     54  CG  ARG A   9      11.389   3.297 -14.102  1.00  0.00           C  
ATOM     55  CD  ARG A   9      11.128   1.861 -13.668  1.00  0.00           C  
ATOM     56  NE  ARG A   9      11.634   0.902 -14.646  1.00  0.00           N  
ATOM     57  NH1 ARG A   9       9.796   1.038 -16.039  1.00  0.00           N  
ATOM     58  NH2 ARG A   9      11.542  -0.348 -16.571  1.00  0.00           N  
ATOM     59  CZ  ARG A   9      10.989   0.533 -15.749  1.00  0.00           C  
ATOM     60  N   ASP A  10      11.389   6.423 -14.513  1.00  0.00           N  
ATOM     61  CA  ASP A  10      10.502   7.425 -13.930  1.00  0.00           C  
ATOM     62  C   ASP A  10       9.489   6.778 -12.987  1.00  0.00           C  
ATOM     63  CB  ASP A  10       9.776   8.204 -15.028  1.00  0.00           C  
ATOM     64  O   ASP A  10       8.564   6.097 -13.435  1.00  0.00           O  
ATOM     65  CG  ASP A  10       8.943   9.354 -14.488  1.00  0.00           C  
ATOM     66  OD1 ASP A  10       8.998   9.627 -13.269  1.00  0.00           O  
ATOM     67  OD2 ASP A  10       8.223   9.990 -15.287  1.00  0.00           O  
ATOM     68  N   TYR A  11       9.612   7.044 -11.630  1.00  0.00           N  
ATOM     69  CA  TYR A  11       8.713   6.447 -10.649  1.00  0.00           C  
ATOM     70  C   TYR A  11       7.595   7.413 -10.275  1.00  0.00           C  
ATOM     71  CB  TYR A  11       9.486   6.031  -9.394  1.00  0.00           C  
ATOM     72  O   TYR A  11       6.795   7.129  -9.380  1.00  0.00           O  
ATOM     73  CG  TYR A  11      10.407   4.855  -9.611  1.00  0.00           C  
ATOM     74  CD1 TYR A  11       9.918   3.550  -9.598  1.00  0.00           C  
ATOM     75  CD2 TYR A  11      11.768   5.045  -9.827  1.00  0.00           C  
ATOM     76  CE1 TYR A  11      10.764   2.463  -9.795  1.00  0.00           C  
ATOM     77  CE2 TYR A  11      12.622   3.966 -10.026  1.00  0.00           C  
ATOM     78  OH  TYR A  11      12.953   1.609 -10.204  1.00  0.00           O  
ATOM     79  CZ  TYR A  11      12.112   2.681 -10.008  1.00  0.00           C  
ATOM     80  N   ASN A  12       7.531   8.518 -10.934  1.00  0.00           N  
ATOM     81  CA  ASN A  12       6.570   9.570 -10.620  1.00  0.00           C  
ATOM     82  C   ASN A  12       5.134   9.099 -10.835  1.00  0.00           C  
ATOM     83  CB  ASN A  12       6.850  10.820 -11.456  1.00  0.00           C  
ATOM     84  O   ASN A  12       4.254   9.386 -10.022  1.00  0.00           O  
ATOM     85  CG  ASN A  12       7.982  11.657 -10.894  1.00  0.00           C  
ATOM     86  ND2 ASN A  12       8.625  12.438 -11.754  1.00  0.00           N  
ATOM     87  OD1 ASN A  12       8.278  11.601  -9.698  1.00  0.00           O  
ATOM     88  N   PRO A  13       4.911   8.331 -11.852  1.00  0.00           N  
ATOM     89  CA  PRO A  13       3.534   7.861 -12.025  1.00  0.00           C  
ATOM     90  C   PRO A  13       3.045   7.023 -10.845  1.00  0.00           C  
ATOM     91  CB  PRO A  13       3.607   7.017 -13.300  1.00  0.00           C  
ATOM     92  O   PRO A  13       1.862   7.069 -10.499  1.00  0.00           O  
ATOM     93  CG  PRO A  13       4.719   7.621 -14.095  1.00  0.00           C  
ATOM     94  CD  PRO A  13       5.807   8.043 -13.149  1.00  0.00           C  
ATOM     95  N   ILE A  14       3.936   6.333 -10.199  1.00  0.00           N  
ATOM     96  CA  ILE A  14       3.583   5.533  -9.030  1.00  0.00           C  
ATOM     97  C   ILE A  14       3.515   6.427  -7.794  1.00  0.00           C  
ATOM     98  CB  ILE A  14       4.592   4.384  -8.806  1.00  0.00           C  
ATOM     99  O   ILE A  14       2.527   6.403  -7.057  1.00  0.00           O  
ATOM    100  CG1 ILE A  14       4.555   3.404  -9.984  1.00  0.00           C  
ATOM    101  CG2 ILE A  14       4.306   3.665  -7.485  1.00  0.00           C  
ATOM    102  CD1 ILE A  14       5.678   2.376  -9.969  1.00  0.00           C  
ATOM    103  N   SER A  15       4.546   7.243  -7.615  1.00  0.00           N  
ATOM    104  CA  SER A  15       4.636   8.061  -6.410  1.00  0.00           C  
ATOM    105  C   SER A  15       3.476   9.047  -6.324  1.00  0.00           C  
ATOM    106  CB  SER A  15       5.964   8.819  -6.373  1.00  0.00           C  
ATOM    107  O   SER A  15       3.000   9.361  -5.231  1.00  0.00           O  
ATOM    108  OG  SER A  15       6.083   9.679  -7.493  1.00  0.00           O  
ATOM    109  N   ASN A  16       2.931   9.540  -7.470  1.00  0.00           N  
ATOM    110  CA  ASN A  16       1.852  10.521  -7.512  1.00  0.00           C  
ATOM    111  C   ASN A  16       0.522   9.910  -7.078  1.00  0.00           C  
ATOM    112  CB  ASN A  16       1.727  11.124  -8.912  1.00  0.00           C  
ATOM    113  O   ASN A  16      -0.446  10.632  -6.829  1.00  0.00           O  
ATOM    114  CG  ASN A  16       2.854  12.084  -9.237  1.00  0.00           C  
ATOM    115  ND2 ASN A  16       3.034  12.376 -10.520  1.00  0.00           N  
ATOM    116  OD1 ASN A  16       3.559  12.559  -8.342  1.00  0.00           O  
ATOM    117  N   THR A  17       0.473   8.559  -6.972  1.00  0.00           N  
ATOM    118  CA  THR A  17      -0.780   7.907  -6.607  1.00  0.00           C  
ATOM    119  C   THR A  17      -0.764   7.486  -5.141  1.00  0.00           C  
ATOM    120  CB  THR A  17      -1.049   6.677  -7.494  1.00  0.00           C  
ATOM    121  O   THR A  17      -1.758   6.969  -4.627  1.00  0.00           O  
ATOM    122  CG2 THR A  17      -0.993   7.044  -8.974  1.00  0.00           C  
ATOM    123  OG1 THR A  17      -0.061   5.675  -7.224  1.00  0.00           O  
ATOM    124  N   ILE A  18       0.364   7.694  -4.468  1.00  0.00           N  
ATOM    125  CA  ILE A  18       0.524   7.271  -3.081  1.00  0.00           C  
ATOM    126  C   ILE A  18      -0.239   8.220  -2.160  1.00  0.00           C  
ATOM    127  CB  ILE A  18       2.014   7.214  -2.675  1.00  0.00           C  
ATOM    128  O   ILE A  18      -0.182   9.440  -2.332  1.00  0.00           O  
ATOM    129  CG1 ILE A  18       2.737   6.107  -3.452  1.00  0.00           C  
ATOM    130  CG2 ILE A  18       2.155   7.005  -1.165  1.00  0.00           C  
ATOM    131  CD1 ILE A  18       4.245   6.090  -3.245  1.00  0.00           C  
ATOM    132  N   VAL A  19      -0.969   7.659  -1.209  1.00  0.00           N  
ATOM    133  CA  VAL A  19      -1.724   8.425  -0.222  1.00  0.00           C  
ATOM    134  C   VAL A  19      -1.307   8.006   1.186  1.00  0.00           C  
ATOM    135  CB  VAL A  19      -3.247   8.240  -0.405  1.00  0.00           C  
ATOM    136  O   VAL A  19      -0.816   6.893   1.389  1.00  0.00           O  
ATOM    137  CG1 VAL A  19      -3.691   8.740  -1.778  1.00  0.00           C  
ATOM    138  CG2 VAL A  19      -3.632   6.774  -0.216  1.00  0.00           C  
ATOM    139  N   ARG A  20      -1.431   8.964   2.079  1.00  0.00           N  
ATOM    140  CA  ARG A  20      -1.285   8.659   3.498  1.00  0.00           C  
ATOM    141  C   ARG A  20      -2.646   8.470   4.160  1.00  0.00           C  
ATOM    142  CB  ARG A  20      -0.505   9.767   4.209  1.00  0.00           C  
ATOM    143  O   ARG A  20      -3.520   9.332   4.053  1.00  0.00           O  
ATOM    144  CG  ARG A  20      -0.158   9.445   5.654  1.00  0.00           C  
ATOM    145  CD  ARG A  20       0.743  10.508   6.268  1.00  0.00           C  
ATOM    146  NE  ARG A  20       0.021  11.755   6.507  1.00  0.00           N  
ATOM    147  NH1 ARG A  20       1.846  12.890   7.353  1.00  0.00           N  
ATOM    148  NH2 ARG A  20      -0.187  13.937   7.192  1.00  0.00           N  
ATOM    149  CZ  ARG A  20       0.562  12.858   7.017  1.00  0.00           C  
ATOM    150  N   LEU A  21      -2.789   7.291   4.820  1.00  0.00           N  
ATOM    151  CA  LEU A  21      -4.040   6.944   5.486  1.00  0.00           C  
ATOM    152  C   LEU A  21      -3.860   6.916   7.000  1.00  0.00           C  
ATOM    153  CB  LEU A  21      -4.549   5.587   4.995  1.00  0.00           C  
ATOM    154  O   LEU A  21      -2.949   6.260   7.509  1.00  0.00           O  
ATOM    155  CG  LEU A  21      -4.650   5.408   3.480  1.00  0.00           C  
ATOM    156  CD1 LEU A  21      -4.847   3.936   3.132  1.00  0.00           C  
ATOM    157  CD2 LEU A  21      -5.788   6.252   2.916  1.00  0.00           C  
ATOM    158  N   THR A  22      -4.710   7.669   7.627  1.00  0.00           N  
ATOM    159  CA  THR A  22      -4.695   7.657   9.086  1.00  0.00           C  
ATOM    160  C   THR A  22      -6.069   7.285   9.637  1.00  0.00           C  
ATOM    161  CB  THR A  22      -4.265   9.024   9.651  1.00  0.00           C  
ATOM    162  O   THR A  22      -7.038   8.024   9.453  1.00  0.00           O  
ATOM    163  CG2 THR A  22      -4.149   8.978  11.171  1.00  0.00           C  
ATOM    164  OG1 THR A  22      -2.994   9.385   9.097  1.00  0.00           O  
ATOM    165  N   ASN A  23      -6.127   6.068  10.278  1.00  0.00           N  
ATOM    166  CA  ASN A  23      -7.344   5.598  10.930  1.00  0.00           C  
ATOM    167  C   ASN A  23      -7.314   5.863  12.433  1.00  0.00           C  
ATOM    168  CB  ASN A  23      -7.557   4.107  10.658  1.00  0.00           C  
ATOM    169  O   ASN A  23      -6.484   5.301  13.150  1.00  0.00           O  
ATOM    170  CG  ASN A  23      -8.874   3.595  11.207  1.00  0.00           C  
ATOM    171  ND2 ASN A  23      -9.238   2.374  10.833  1.00  0.00           N  
ATOM    172  OD1 ASN A  23      -9.560   4.292  11.960  1.00  0.00           O  
ATOM    173  N   THR A  24      -8.227   6.707  12.864  1.00  0.00           N  
ATOM    174  CA  THR A  24      -8.384   7.025  14.279  1.00  0.00           C  
ATOM    175  C   THR A  24      -9.672   6.421  14.829  1.00  0.00           C  
ATOM    176  CB  THR A  24      -8.386   8.547  14.513  1.00  0.00           C  
ATOM    177  O   THR A  24     -10.770   6.830  14.444  1.00  0.00           O  
ATOM    178  CG2 THR A  24      -8.404   8.875  16.002  1.00  0.00           C  
ATOM    179  OG1 THR A  24      -7.211   9.117  13.924  1.00  0.00           O  
ATOM    180  N   SER A  25      -9.464   5.328  15.654  1.00  0.00           N  
ATOM    181  CA  SER A  25     -10.604   4.623  16.231  1.00  0.00           C  
ATOM    182  C   SER A  25     -10.313   4.175  17.659  1.00  0.00           C  
ATOM    183  CB  SER A  25     -10.977   3.413  15.374  1.00  0.00           C  
ATOM    184  O   SER A  25      -9.215   3.697  17.954  1.00  0.00           O  
ATOM    185  OG  SER A  25     -11.313   3.813  14.057  1.00  0.00           O  
ATOM    186  N   ASP A  26     -11.266   4.447  18.553  1.00  0.00           N  
ATOM    187  CA  ASP A  26     -11.203   3.970  19.931  1.00  0.00           C  
ATOM    188  C   ASP A  26      -9.941   4.472  20.629  1.00  0.00           C  
ATOM    189  CB  ASP A  26     -11.253   2.441  19.972  1.00  0.00           C  
ATOM    190  O   ASP A  26      -9.257   3.708  21.312  1.00  0.00           O  
ATOM    191  CG  ASP A  26     -12.590   1.879  19.521  1.00  0.00           C  
ATOM    192  OD1 ASP A  26     -13.618   2.581  19.639  1.00  0.00           O  
ATOM    193  OD2 ASP A  26     -12.617   0.723  19.047  1.00  0.00           O  
ATOM    194  N   GLY A  27      -9.499   5.785  20.392  1.00  0.00           N  
ATOM    195  CA  GLY A  27      -8.369   6.407  21.063  1.00  0.00           C  
ATOM    196  C   GLY A  27      -7.031   6.019  20.464  1.00  0.00           C  
ATOM    197  O   GLY A  27      -5.980   6.431  20.958  1.00  0.00           O  
ATOM    198  N   TYR A  28      -7.044   5.142  19.443  1.00  0.00           N  
ATOM    199  CA  TYR A  28      -5.817   4.725  18.773  1.00  0.00           C  
ATOM    200  C   TYR A  28      -5.759   5.273  17.352  1.00  0.00           C  
ATOM    201  CB  TYR A  28      -5.711   3.197  18.748  1.00  0.00           C  
ATOM    202  O   TYR A  28      -6.796   5.522  16.733  1.00  0.00           O  
ATOM    203  CG  TYR A  28      -5.528   2.579  20.112  1.00  0.00           C  
ATOM    204  CD1 TYR A  28      -4.256   2.319  20.616  1.00  0.00           C  
ATOM    205  CD2 TYR A  28      -6.627   2.251  20.900  1.00  0.00           C  
ATOM    206  CE1 TYR A  28      -4.083   1.748  21.873  1.00  0.00           C  
ATOM    207  CE2 TYR A  28      -6.466   1.679  22.157  1.00  0.00           C  
ATOM    208  OH  TYR A  28      -5.026   0.866  23.879  1.00  0.00           O  
ATOM    209  CZ  TYR A  28      -5.192   1.432  22.635  1.00  0.00           C  
ATOM    210  N   SER A  29      -4.512   5.475  16.911  1.00  0.00           N  
ATOM    211  CA  SER A  29      -4.290   5.971  15.557  1.00  0.00           C  
ATOM    212  C   SER A  29      -3.273   5.112  14.813  1.00  0.00           C  
ATOM    213  CB  SER A  29      -3.816   7.424  15.589  1.00  0.00           C  
ATOM    214  O   SER A  29      -2.204   4.805  15.346  1.00  0.00           O  
ATOM    215  OG  SER A  29      -3.653   7.929  14.274  1.00  0.00           O  
ATOM    216  N   ILE A  30      -3.742   4.586  13.660  1.00  0.00           N  
ATOM    217  CA  ILE A  30      -2.844   3.845  12.782  1.00  0.00           C  
ATOM    218  C   ILE A  30      -2.656   4.607  11.472  1.00  0.00           C  
ATOM    219  CB  ILE A  30      -3.375   2.421  12.502  1.00  0.00           C  
ATOM    220  O   ILE A  30      -3.633   5.009  10.836  1.00  0.00           O  
ATOM    221  CG1 ILE A  30      -3.497   1.629  13.809  1.00  0.00           C  
ATOM    222  CG2 ILE A  30      -2.469   1.693  11.504  1.00  0.00           C  
ATOM    223  CD1 ILE A  30      -4.121   0.251  13.642  1.00  0.00           C  
ATOM    224  N   SER A  31      -1.379   4.837  11.181  1.00  0.00           N  
ATOM    225  CA  SER A  31      -1.048   5.540   9.946  1.00  0.00           C  
ATOM    226  C   SER A  31      -0.206   4.666   9.022  1.00  0.00           C  
ATOM    227  CB  SER A  31      -0.302   6.839  10.252  1.00  0.00           C  
ATOM    228  O   SER A  31       0.815   4.117   9.438  1.00  0.00           O  
ATOM    229  OG  SER A  31      -0.142   7.616   9.078  1.00  0.00           O  
ATOM    230  N   LEU A  32      -0.709   4.537   7.787  1.00  0.00           N  
ATOM    231  CA  LEU A  32      -0.014   3.799   6.738  1.00  0.00           C  
ATOM    232  C   LEU A  32      -0.154   4.504   5.393  1.00  0.00           C  
ATOM    233  CB  LEU A  32      -0.556   2.371   6.638  1.00  0.00           C  
ATOM    234  O   LEU A  32      -0.843   5.522   5.289  1.00  0.00           O  
ATOM    235  CG  LEU A  32      -0.965   1.707   7.953  1.00  0.00           C  
ATOM    236  CD1 LEU A  32      -2.096   0.712   7.715  1.00  0.00           C  
ATOM    237  CD2 LEU A  32       0.231   1.019   8.601  1.00  0.00           C  
ATOM    238  N   TYR A  33       0.461   3.945   4.403  1.00  0.00           N  
ATOM    239  CA  TYR A  33       0.319   4.451   3.043  1.00  0.00           C  
ATOM    240  C   TYR A  33      -0.619   3.570   2.227  1.00  0.00           C  
ATOM    241  CB  TYR A  33       1.685   4.535   2.355  1.00  0.00           C  
ATOM    242  O   TYR A  33      -0.989   2.477   2.662  1.00  0.00           O  
ATOM    243  CG  TYR A  33       2.584   5.608   2.920  1.00  0.00           C  
ATOM    244  CD1 TYR A  33       2.448   6.937   2.527  1.00  0.00           C  
ATOM    245  CD2 TYR A  33       3.572   5.295   3.848  1.00  0.00           C  
ATOM    246  CE1 TYR A  33       3.276   7.929   3.043  1.00  0.00           C  
ATOM    247  CE2 TYR A  33       4.405   6.278   4.371  1.00  0.00           C  
ATOM    248  OH  TYR A  33       5.071   8.568   4.478  1.00  0.00           O  
ATOM    249  CZ  TYR A  33       4.249   7.590   3.964  1.00  0.00           C  
ATOM    250  N   GLY A  34      -1.019   4.080   1.119  1.00  0.00           N  
ATOM    251  CA  GLY A  34      -1.836   3.365   0.151  1.00  0.00           C  
ATOM    252  C   GLY A  34      -1.584   3.802  -1.280  1.00  0.00           C  
ATOM    253  O   GLY A  34      -0.882   4.786  -1.520  1.00  0.00           O  
ATOM    254  N   ILE A  35      -2.066   2.945  -2.168  1.00  0.00           N  
ATOM    255  CA  ILE A  35      -1.933   3.223  -3.594  1.00  0.00           C  
ATOM    256  C   ILE A  35      -3.299   3.572  -4.181  1.00  0.00           C  
ATOM    257  CB  ILE A  35      -1.316   2.024  -4.349  1.00  0.00           C  
ATOM    258  O   ILE A  35      -4.250   2.796  -4.060  1.00  0.00           O  
ATOM    259  CG1 ILE A  35       0.018   1.620  -3.710  1.00  0.00           C  
ATOM    260  CG2 ILE A  35      -1.135   2.355  -5.833  1.00  0.00           C  
ATOM    261  CD1 ILE A  35       0.522   0.251  -4.143  1.00  0.00           C  
ATOM    262  N   GLY A  36      -3.373   4.752  -4.807  1.00  0.00           N  
ATOM    263  CA  GLY A  36      -4.587   5.123  -5.516  1.00  0.00           C  
ATOM    264  C   GLY A  36      -4.674   4.522  -6.906  1.00  0.00           C  
ATOM    265  O   GLY A  36      -3.675   4.463  -7.626  1.00  0.00           O  
ATOM    266  N   PHE A  37      -5.829   4.045  -7.333  1.00  0.00           N  
ATOM    267  CA  PHE A  37      -6.163   3.480  -8.636  1.00  0.00           C  
ATOM    268  C   PHE A  37      -7.622   3.747  -8.984  1.00  0.00           C  
ATOM    269  CB  PHE A  37      -5.885   1.974  -8.657  1.00  0.00           C  
ATOM    270  O   PHE A  37      -8.519   3.055  -8.497  1.00  0.00           O  
ATOM    271  CG  PHE A  37      -5.998   1.355 -10.024  1.00  0.00           C  
ATOM    272  CD1 PHE A  37      -7.211   0.848 -10.474  1.00  0.00           C  
ATOM    273  CD2 PHE A  37      -4.891   1.280 -10.859  1.00  0.00           C  
ATOM    274  CE1 PHE A  37      -7.319   0.274 -11.739  1.00  0.00           C  
ATOM    275  CE2 PHE A  37      -4.991   0.709 -12.124  1.00  0.00           C  
ATOM    276  CZ  PHE A  37      -6.206   0.205 -12.562  1.00  0.00           C  
ATOM    277  N   GLY A  38      -7.833   4.813  -9.862  1.00  0.00           N  
ATOM    278  CA  GLY A  38      -9.216   5.190 -10.103  1.00  0.00           C  
ATOM    279  C   GLY A  38      -9.943   5.625  -8.845  1.00  0.00           C  
ATOM    280  O   GLY A  38      -9.453   6.478  -8.101  1.00  0.00           O  
ATOM    281  N   PRO A  39     -11.151   5.042  -8.528  1.00  0.00           N  
ATOM    282  CA  PRO A  39     -11.889   5.351  -7.302  1.00  0.00           C  
ATOM    283  C   PRO A  39     -11.499   4.447  -6.134  1.00  0.00           C  
ATOM    284  CB  PRO A  39     -13.349   5.124  -7.703  1.00  0.00           C  
ATOM    285  O   PRO A  39     -12.245   4.336  -5.158  1.00  0.00           O  
ATOM    286  CG  PRO A  39     -13.303   4.013  -8.702  1.00  0.00           C  
ATOM    287  CD  PRO A  39     -12.059   4.167  -9.529  1.00  0.00           C  
ATOM    288  N   LEU A  40     -10.352   3.831  -6.275  1.00  0.00           N  
ATOM    289  CA  LEU A  40      -9.977   2.815  -5.297  1.00  0.00           C  
ATOM    290  C   LEU A  40      -8.680   3.193  -4.591  1.00  0.00           C  
ATOM    291  CB  LEU A  40      -9.825   1.450  -5.974  1.00  0.00           C  
ATOM    292  O   LEU A  40      -7.833   3.881  -5.166  1.00  0.00           O  
ATOM    293  CG  LEU A  40     -10.994   0.991  -6.846  1.00  0.00           C  
ATOM    294  CD1 LEU A  40     -10.641  -0.306  -7.566  1.00  0.00           C  
ATOM    295  CD2 LEU A  40     -12.253   0.816  -6.003  1.00  0.00           C  
ATOM    296  N   ILE A  41      -8.584   2.760  -3.392  1.00  0.00           N  
ATOM    297  CA  ILE A  41      -7.317   2.804  -2.671  1.00  0.00           C  
ATOM    298  C   ILE A  41      -6.920   1.395  -2.238  1.00  0.00           C  
ATOM    299  CB  ILE A  41      -7.397   3.740  -1.443  1.00  0.00           C  
ATOM    300  O   ILE A  41      -7.718   0.679  -1.627  1.00  0.00           O  
ATOM    301  CG1 ILE A  41      -7.590   5.193  -1.891  1.00  0.00           C  
ATOM    302  CG2 ILE A  41      -6.145   3.596  -0.572  1.00  0.00           C  
ATOM    303  CD1 ILE A  41      -7.784   6.174  -0.743  1.00  0.00           C  
ATOM    304  N   ILE A  42      -5.716   1.002  -2.610  1.00  0.00           N  
ATOM    305  CA  ILE A  42      -5.147  -0.287  -2.233  1.00  0.00           C  
ATOM    306  C   ILE A  42      -4.197  -0.105  -1.051  1.00  0.00           C  
ATOM    307  CB  ILE A  42      -4.409  -0.948  -3.418  1.00  0.00           C  
ATOM    308  O   ILE A  42      -3.249   0.680  -1.125  1.00  0.00           O  
ATOM    309  CG1 ILE A  42      -5.352  -1.099  -4.617  1.00  0.00           C  
ATOM    310  CG2 ILE A  42      -3.828  -2.303  -3.004  1.00  0.00           C  
ATOM    311  CD1 ILE A  42      -5.227   0.017  -5.647  1.00  0.00           C  
ATOM    312  N   THR A  43      -4.416  -0.828   0.062  1.00  0.00           N  
ATOM    313  CA  THR A  43      -3.564  -0.689   1.238  1.00  0.00           C  
ATOM    314  C   THR A  43      -3.580  -1.968   2.071  1.00  0.00           C  
ATOM    315  CB  THR A  43      -4.006   0.500   2.111  1.00  0.00           C  
ATOM    316  O   THR A  43      -4.030  -3.015   1.602  1.00  0.00           O  
ATOM    317  CG2 THR A  43      -5.331   0.209   2.807  1.00  0.00           C  
ATOM    318  OG1 THR A  43      -3.004   0.755   3.103  1.00  0.00           O  
ATOM    319  N   ASN A  44      -2.964  -1.880   3.294  1.00  0.00           N  
ATOM    320  CA  ASN A  44      -2.909  -3.041   4.174  1.00  0.00           C  
ATOM    321  C   ASN A  44      -4.201  -3.202   4.971  1.00  0.00           C  
ATOM    322  CB  ASN A  44      -1.711  -2.943   5.120  1.00  0.00           C  
ATOM    323  O   ASN A  44      -4.806  -2.212   5.386  1.00  0.00           O  
ATOM    324  CG  ASN A  44      -0.384  -2.955   4.386  1.00  0.00           C  
ATOM    325  ND2 ASN A  44       0.102  -4.147   4.060  1.00  0.00           N  
ATOM    326  OD1 ASN A  44       0.199  -1.903   4.114  1.00  0.00           O  
ATOM    327  N   LEU A  45      -4.568  -4.454   5.159  1.00  0.00           N  
ATOM    328  CA  LEU A  45      -5.756  -4.815   5.924  1.00  0.00           C  
ATOM    329  C   LEU A  45      -5.634  -4.351   7.371  1.00  0.00           C  
ATOM    330  CB  LEU A  45      -5.984  -6.329   5.879  1.00  0.00           C  
ATOM    331  O   LEU A  45      -6.629  -3.968   7.991  1.00  0.00           O  
ATOM    332  CG  LEU A  45      -7.282  -6.839   6.507  1.00  0.00           C  
ATOM    333  CD1 LEU A  45      -8.487  -6.295   5.747  1.00  0.00           C  
ATOM    334  CD2 LEU A  45      -7.302  -8.363   6.531  1.00  0.00           C  
ATOM    335  N   HIS A  46      -4.445  -4.321   7.877  1.00  0.00           N  
ATOM    336  CA  HIS A  46      -4.259  -4.013   9.291  1.00  0.00           C  
ATOM    337  C   HIS A  46      -4.464  -2.526   9.562  1.00  0.00           C  
ATOM    338  CB  HIS A  46      -2.867  -4.444   9.755  1.00  0.00           C  
ATOM    339  O   HIS A  46      -4.299  -2.069  10.695  1.00  0.00           O  
ATOM    340  CG  HIS A  46      -1.756  -3.673   9.115  1.00  0.00           C  
ATOM    341  CD2 HIS A  46      -1.242  -2.453   9.400  1.00  0.00           C  
ATOM    342  ND1 HIS A  46      -1.039  -4.154   8.041  1.00  0.00           N  
ATOM    343  CE1 HIS A  46      -0.129  -3.260   7.692  1.00  0.00           C  
ATOM    344  NE2 HIS A  46      -0.231  -2.219   8.500  1.00  0.00           N  
ATOM    345  N   LEU A  47      -4.782  -1.740   8.545  1.00  0.00           N  
ATOM    346  CA  LEU A  47      -5.224  -0.365   8.752  1.00  0.00           C  
ATOM    347  C   LEU A  47      -6.501  -0.324   9.585  1.00  0.00           C  
ATOM    348  CB  LEU A  47      -5.454   0.332   7.409  1.00  0.00           C  
ATOM    349  O   LEU A  47      -6.747   0.647  10.304  1.00  0.00           O  
ATOM    350  CG  LEU A  47      -6.004   1.758   7.471  1.00  0.00           C  
ATOM    351  CD1 LEU A  47      -4.982   2.693   8.111  1.00  0.00           C  
ATOM    352  CD2 LEU A  47      -6.382   2.246   6.077  1.00  0.00           C  
ATOM    353  N   PHE A  48      -7.298  -1.437   9.502  1.00  0.00           N  
ATOM    354  CA  PHE A  48      -8.610  -1.479  10.138  1.00  0.00           C  
ATOM    355  C   PHE A  48      -8.610  -2.449  11.314  1.00  0.00           C  
ATOM    356  CB  PHE A  48      -9.687  -1.881   9.126  1.00  0.00           C  
ATOM    357  O   PHE A  48      -9.519  -3.271  11.447  1.00  0.00           O  
ATOM    358  CG  PHE A  48      -9.869  -0.890   8.008  1.00  0.00           C  
ATOM    359  CD1 PHE A  48     -10.536   0.310   8.226  1.00  0.00           C  
ATOM    360  CD2 PHE A  48      -9.372  -1.158   6.739  1.00  0.00           C  
ATOM    361  CE1 PHE A  48     -10.706   1.229   7.193  1.00  0.00           C  
ATOM    362  CE2 PHE A  48      -9.538  -0.244   5.702  1.00  0.00           C  
ATOM    363  CZ  PHE A  48     -10.206   0.948   5.931  1.00  0.00           C  
ATOM    364  N   ARG A  49      -7.510  -2.391  12.145  1.00  0.00           N  
ATOM    365  CA  ARG A  49      -7.493  -3.161  13.385  1.00  0.00           C  
ATOM    366  C   ARG A  49      -8.627  -2.736  14.310  1.00  0.00           C  
ATOM    367  CB  ARG A  49      -6.148  -3.003  14.097  1.00  0.00           C  
ATOM    368  O   ARG A  49      -9.154  -3.551  15.070  1.00  0.00           O  
ATOM    369  CG  ARG A  49      -5.010  -3.771  13.443  1.00  0.00           C  
ATOM    370  CD  ARG A  49      -3.721  -3.660  14.245  1.00  0.00           C  
ATOM    371  NE  ARG A  49      -2.627  -4.392  13.612  1.00  0.00           N  
ATOM    372  NH1 ARG A  49      -1.049  -3.819  15.198  1.00  0.00           N  
ATOM    373  NH2 ARG A  49      -0.466  -5.146  13.422  1.00  0.00           N  
ATOM    374  CZ  ARG A  49      -1.383  -4.451  14.079  1.00  0.00           C  
ATOM    375  N   ARG A  50      -8.847  -1.479  14.163  1.00  0.00           N  
ATOM    376  CA  ARG A  50      -9.998  -0.881  14.832  1.00  0.00           C  
ATOM    377  C   ARG A  50     -10.876  -0.124  13.841  1.00  0.00           C  
ATOM    378  CB  ARG A  50      -9.543   0.057  15.952  1.00  0.00           C  
ATOM    379  O   ARG A  50     -10.401   0.310  12.789  1.00  0.00           O  
ATOM    380  CG  ARG A  50      -8.802  -0.644  17.079  1.00  0.00           C  
ATOM    381  CD  ARG A  50      -8.275   0.346  18.109  1.00  0.00           C  
ATOM    382  NE  ARG A  50      -7.601  -0.332  19.213  1.00  0.00           N  
ATOM    383  NH1 ARG A  50      -5.626  -0.680  18.066  1.00  0.00           N  
ATOM    384  NH2 ARG A  50      -5.843  -1.403  20.230  1.00  0.00           N  
ATOM    385  CZ  ARG A  50      -6.358  -0.803  19.167  1.00  0.00           C  
ATOM    386  N   ASN A  51     -12.110  -0.114  14.166  1.00  0.00           N  
ATOM    387  CA  ASN A  51     -13.064   0.473  13.230  1.00  0.00           C  
ATOM    388  C   ASN A  51     -14.060   1.384  13.942  1.00  0.00           C  
ATOM    389  CB  ASN A  51     -13.803  -0.623  12.460  1.00  0.00           C  
ATOM    390  O   ASN A  51     -13.940   1.621  15.146  1.00  0.00           O  
ATOM    391  CG  ASN A  51     -14.285  -0.157  11.100  1.00  0.00           C  
ATOM    392  ND2 ASN A  51     -14.913  -1.058  10.353  1.00  0.00           N  
ATOM    393  OD1 ASN A  51     -14.094   1.002  10.724  1.00  0.00           O  
ATOM    394  N   ASN A  52     -14.946   2.006  13.210  1.00  0.00           N  
ATOM    395  CA  ASN A  52     -15.968   2.907  13.730  1.00  0.00           C  
ATOM    396  C   ASN A  52     -15.365   4.229  14.198  1.00  0.00           C  
ATOM    397  CB  ASN A  52     -16.740   2.242  14.871  1.00  0.00           C  
ATOM    398  O   ASN A  52     -15.780   4.778  15.221  1.00  0.00           O  
ATOM    399  CG  ASN A  52     -18.027   2.970  15.208  1.00  0.00           C  
ATOM    400  ND2 ASN A  52     -18.456   2.866  16.461  1.00  0.00           N  
ATOM    401  OD1 ASN A  52     -18.630   3.620  14.350  1.00  0.00           O  
ATOM    402  N   GLY A  53     -14.405   4.693  13.466  1.00  0.00           N  
ATOM    403  CA  GLY A  53     -13.752   5.968  13.717  1.00  0.00           C  
ATOM    404  C   GLY A  53     -13.647   6.838  12.478  1.00  0.00           C  
ATOM    405  O   GLY A  53     -14.572   6.882  11.664  1.00  0.00           O  
ATOM    406  N   THR A  54     -12.564   7.688  12.474  1.00  0.00           N  
ATOM    407  CA  THR A  54     -12.336   8.634  11.388  1.00  0.00           C  
ATOM    408  C   THR A  54     -11.133   8.214  10.548  1.00  0.00           C  
ATOM    409  CB  THR A  54     -12.119  10.060  11.925  1.00  0.00           C  
ATOM    410  O   THR A  54     -10.095   7.828  11.091  1.00  0.00           O  
ATOM    411  CG2 THR A  54     -11.950  11.058  10.784  1.00  0.00           C  
ATOM    412  OG1 THR A  54     -13.250  10.444  12.717  1.00  0.00           O  
ATOM    413  N   LEU A  55     -11.332   8.176   9.240  1.00  0.00           N  
ATOM    414  CA  LEU A  55     -10.232   7.924   8.315  1.00  0.00           C  
ATOM    415  C   LEU A  55      -9.829   9.203   7.588  1.00  0.00           C  
ATOM    416  CB  LEU A  55     -10.621   6.846   7.300  1.00  0.00           C  
ATOM    417  O   LEU A  55     -10.649   9.814   6.898  1.00  0.00           O  
ATOM    418  CG  LEU A  55      -9.558   6.474   6.265  1.00  0.00           C  
ATOM    419  CD1 LEU A  55      -8.356   5.832   6.948  1.00  0.00           C  
ATOM    420  CD2 LEU A  55     -10.142   5.541   5.210  1.00  0.00           C  
ATOM    421  N   THR A  56      -8.596   9.633   7.793  1.00  0.00           N  
ATOM    422  CA  THR A  56      -8.041  10.787   7.093  1.00  0.00           C  
ATOM    423  C   THR A  56      -7.147  10.341   5.940  1.00  0.00           C  
ATOM    424  CB  THR A  56      -7.239  11.687   8.050  1.00  0.00           C  
ATOM    425  O   THR A  56      -6.234   9.534   6.131  1.00  0.00           O  
ATOM    426  CG2 THR A  56      -6.711  12.924   7.329  1.00  0.00           C  
ATOM    427  OG1 THR A  56      -8.086  12.102   9.129  1.00  0.00           O  
ATOM    428  N   ILE A  57      -7.425  10.909   4.756  1.00  0.00           N  
ATOM    429  CA  ILE A  57      -6.660  10.573   3.560  1.00  0.00           C  
ATOM    430  C   ILE A  57      -5.911  11.808   3.063  1.00  0.00           C  
ATOM    431  CB  ILE A  57      -7.571  10.014   2.444  1.00  0.00           C  
ATOM    432  O   ILE A  57      -6.528  12.822   2.726  1.00  0.00           O  
ATOM    433  CG1 ILE A  57      -8.389   8.828   2.968  1.00  0.00           C  
ATOM    434  CG2 ILE A  57      -6.741   9.611   1.222  1.00  0.00           C  
ATOM    435  CD1 ILE A  57      -9.612   8.498   2.123  1.00  0.00           C  
ATOM    436  N   GLU A  58      -4.603  11.693   3.036  1.00  0.00           N  
ATOM    437  CA  GLU A  58      -3.762  12.745   2.472  1.00  0.00           C  
ATOM    438  C   GLU A  58      -3.204  12.336   1.112  1.00  0.00           C  
ATOM    439  CB  GLU A  58      -2.617  13.089   3.428  1.00  0.00           C  
ATOM    440  O   GLU A  58      -2.518  11.318   0.997  1.00  0.00           O  
ATOM    441  CG  GLU A  58      -3.080  13.654   4.763  1.00  0.00           C  
ATOM    442  CD  GLU A  58      -1.936  13.941   5.723  1.00  0.00           C  
ATOM    443  OE1 GLU A  58      -1.583  13.051   6.529  1.00  0.00           O  
ATOM    444  OE2 GLU A  58      -1.389  15.065   5.668  1.00  0.00           O  
ATOM    445  N   SER A  59      -3.598  13.090   0.077  1.00  0.00           N  
ATOM    446  CA  SER A  59      -3.133  12.864  -1.287  1.00  0.00           C  
ATOM    447  C   SER A  59      -2.644  14.159  -1.926  1.00  0.00           C  
ATOM    448  CB  SER A  59      -4.246  12.254  -2.140  1.00  0.00           C  
ATOM    449  O   SER A  59      -2.563  15.194  -1.261  1.00  0.00           O  
ATOM    450  OG  SER A  59      -5.252  13.213  -2.414  1.00  0.00           O  
ATOM    451  N   LEU A  60      -2.309  14.084  -3.262  1.00  0.00           N  
ATOM    452  CA  LEU A  60      -1.925  15.279  -4.005  1.00  0.00           C  
ATOM    453  C   LEU A  60      -3.113  16.221  -4.172  1.00  0.00           C  
ATOM    454  CB  LEU A  60      -1.364  14.899  -5.378  1.00  0.00           C  
ATOM    455  O   LEU A  60      -2.933  17.423  -4.376  1.00  0.00           O  
ATOM    456  CG  LEU A  60       0.038  14.287  -5.391  1.00  0.00           C  
ATOM    457  CD1 LEU A  60       0.433  13.898  -6.812  1.00  0.00           C  
ATOM    458  CD2 LEU A  60       1.052  15.257  -4.796  1.00  0.00           C  
ATOM    459  N   HIS A  61      -4.228  15.632  -3.985  1.00  0.00           N  
ATOM    460  CA  HIS A  61      -5.448  16.407  -4.174  1.00  0.00           C  
ATOM    461  C   HIS A  61      -5.878  17.084  -2.877  1.00  0.00           C  
ATOM    462  CB  HIS A  61      -6.574  15.514  -4.699  1.00  0.00           C  
ATOM    463  O   HIS A  61      -6.884  17.796  -2.847  1.00  0.00           O  
ATOM    464  CG  HIS A  61      -6.289  14.913  -6.038  1.00  0.00           C  
ATOM    465  CD2 HIS A  61      -6.123  13.623  -6.416  1.00  0.00           C  
ATOM    466  ND1 HIS A  61      -6.139  15.672  -7.178  1.00  0.00           N  
ATOM    467  CE1 HIS A  61      -5.893  14.872  -8.203  1.00  0.00           C  
ATOM    468  NE2 HIS A  61      -5.878  13.624  -7.767  1.00  0.00           N  
ATOM    469  N   GLY A  62      -5.148  16.813  -1.830  1.00  0.00           N  
ATOM    470  CA  GLY A  62      -5.494  17.408  -0.549  1.00  0.00           C  
ATOM    471  C   GLY A  62      -5.881  16.382   0.500  1.00  0.00           C  
ATOM    472  O   GLY A  62      -5.532  15.206   0.384  1.00  0.00           O  
ATOM    473  N   THR A  63      -6.425  16.890   1.510  1.00  0.00           N  
ATOM    474  CA  THR A  63      -6.827  16.045   2.629  1.00  0.00           C  
ATOM    475  C   THR A  63      -8.329  15.778   2.594  1.00  0.00           C  
ATOM    476  CB  THR A  63      -6.449  16.687   3.977  1.00  0.00           C  
ATOM    477  O   THR A  63      -9.123  16.694   2.368  1.00  0.00           O  
ATOM    478  CG2 THR A  63      -6.848  15.791   5.144  1.00  0.00           C  
ATOM    479  OG1 THR A  63      -5.032  16.902   4.017  1.00  0.00           O  
ATOM    480  N   PHE A  64      -8.662  14.549   2.708  1.00  0.00           N  
ATOM    481  CA  PHE A  64     -10.045  14.087   2.727  1.00  0.00           C  
ATOM    482  C   PHE A  64     -10.332  13.287   3.992  1.00  0.00           C  
ATOM    483  CB  PHE A  64     -10.346  13.237   1.488  1.00  0.00           C  
ATOM    484  O   PHE A  64      -9.559  12.401   4.361  1.00  0.00           O  
ATOM    485  CG  PHE A  64     -11.808  12.935   1.300  1.00  0.00           C  
ATOM    486  CD1 PHE A  64     -12.381  11.813   1.886  1.00  0.00           C  
ATOM    487  CD2 PHE A  64     -12.609  13.774   0.536  1.00  0.00           C  
ATOM    488  CE1 PHE A  64     -13.734  11.531   1.713  1.00  0.00           C  
ATOM    489  CE2 PHE A  64     -13.962  13.499   0.359  1.00  0.00           C  
ATOM    490  CZ  PHE A  64     -14.522  12.376   0.947  1.00  0.00           C  
ATOM    491  N   THR A  65     -11.475  13.637   4.616  1.00  0.00           N  
ATOM    492  CA  THR A  65     -11.798  12.968   5.872  1.00  0.00           C  
ATOM    493  C   THR A  65     -13.137  12.243   5.769  1.00  0.00           C  
ATOM    494  CB  THR A  65     -11.840  13.967   7.042  1.00  0.00           C  
ATOM    495  O   THR A  65     -14.131  12.823   5.328  1.00  0.00           O  
ATOM    496  CG2 THR A  65     -12.157  13.261   8.357  1.00  0.00           C  
ATOM    497  OG1 THR A  65     -10.568  14.616   7.156  1.00  0.00           O  
ATOM    498  N   ILE A  66     -13.055  10.941   6.150  1.00  0.00           N  
ATOM    499  CA  ILE A  66     -14.261  10.137   6.313  1.00  0.00           C  
ATOM    500  C   ILE A  66     -14.578   9.976   7.798  1.00  0.00           C  
ATOM    501  CB  ILE A  66     -14.111   8.752   5.644  1.00  0.00           C  
ATOM    502  O   ILE A  66     -13.793   9.389   8.547  1.00  0.00           O  
ATOM    503  CG1 ILE A  66     -13.830   8.911   4.145  1.00  0.00           C  
ATOM    504  CG2 ILE A  66     -15.362   7.900   5.879  1.00  0.00           C  
ATOM    505  CD1 ILE A  66     -13.366   7.630   3.464  1.00  0.00           C  
ATOM    506  N   GLN A  67     -15.722  10.460   8.280  1.00  0.00           N  
ATOM    507  CA  GLN A  67     -16.046  10.562   9.699  1.00  0.00           C  
ATOM    508  C   GLN A  67     -16.389   9.194  10.284  1.00  0.00           C  
ATOM    509  CB  GLN A  67     -17.208  11.532   9.917  1.00  0.00           C  
ATOM    510  O   GLN A  67     -16.156   8.944  11.469  1.00  0.00           O  
ATOM    511  CG  GLN A  67     -16.878  12.976   9.562  1.00  0.00           C  
ATOM    512  CD  GLN A  67     -15.778  13.557  10.429  1.00  0.00           C  
ATOM    513  NE2 GLN A  67     -15.068  14.549   9.902  1.00  0.00           N  
ATOM    514  OE1 GLN A  67     -15.568  13.120  11.565  1.00  0.00           O  
ATOM    515  N   ASN A  68     -16.859   8.308   9.510  1.00  0.00           N  
ATOM    516  CA  ASN A  68     -17.262   6.983   9.969  1.00  0.00           C  
ATOM    517  C   ASN A  68     -16.722   5.885   9.057  1.00  0.00           C  
ATOM    518  CB  ASN A  68     -18.787   6.890  10.067  1.00  0.00           C  
ATOM    519  O   ASN A  68     -17.243   5.671   7.961  1.00  0.00           O  
ATOM    520  CG  ASN A  68     -19.253   5.592  10.697  1.00  0.00           C  
ATOM    521  ND2 ASN A  68     -20.550   5.494  10.963  1.00  0.00           N  
ATOM    522  OD1 ASN A  68     -18.453   4.685  10.944  1.00  0.00           O  
ATOM    523  N   THR A  69     -15.687   5.145   9.543  1.00  0.00           N  
ATOM    524  CA  THR A  69     -15.013   4.139   8.729  1.00  0.00           C  
ATOM    525  C   THR A  69     -15.932   2.947   8.473  1.00  0.00           C  
ATOM    526  CB  THR A  69     -13.715   3.655   9.400  1.00  0.00           C  
ATOM    527  O   THR A  69     -15.688   2.154   7.561  1.00  0.00           O  
ATOM    528  CG2 THR A  69     -12.667   4.763   9.434  1.00  0.00           C  
ATOM    529  OG1 THR A  69     -14.002   3.244  10.743  1.00  0.00           O  
ATOM    530  N   THR A  70     -17.055   2.810   9.178  1.00  0.00           N  
ATOM    531  CA  THR A  70     -17.966   1.686   8.996  1.00  0.00           C  
ATOM    532  C   THR A  70     -18.777   1.848   7.714  1.00  0.00           C  
ATOM    533  CB  THR A  70     -18.921   1.542  10.196  1.00  0.00           C  
ATOM    534  O   THR A  70     -19.377   0.887   7.227  1.00  0.00           O  
ATOM    535  CG2 THR A  70     -18.147   1.361  11.497  1.00  0.00           C  
ATOM    536  OG1 THR A  70     -19.734   2.718  10.296  1.00  0.00           O  
ATOM    537  N   THR A  71     -18.772   3.001   7.192  1.00  0.00           N  
ATOM    538  CA  THR A  71     -19.545   3.274   5.986  1.00  0.00           C  
ATOM    539  C   THR A  71     -18.722   2.975   4.736  1.00  0.00           C  
ATOM    540  CB  THR A  71     -20.026   4.737   5.949  1.00  0.00           C  
ATOM    541  O   THR A  71     -19.243   3.011   3.620  1.00  0.00           O  
ATOM    542  CG2 THR A  71     -20.835   5.081   7.196  1.00  0.00           C  
ATOM    543  OG1 THR A  71     -18.889   5.605   5.876  1.00  0.00           O  
ATOM    544  N   LEU A  72     -17.456   2.624   4.929  1.00  0.00           N  
ATOM    545  CA  LEU A  72     -16.565   2.372   3.801  1.00  0.00           C  
ATOM    546  C   LEU A  72     -16.867   1.022   3.161  1.00  0.00           C  
ATOM    547  CB  LEU A  72     -15.103   2.421   4.253  1.00  0.00           C  
ATOM    548  O   LEU A  72     -17.150   0.047   3.862  1.00  0.00           O  
ATOM    549  CG  LEU A  72     -14.539   3.805   4.579  1.00  0.00           C  
ATOM    550  CD1 LEU A  72     -13.169   3.677   5.236  1.00  0.00           C  
ATOM    551  CD2 LEU A  72     -14.457   4.660   3.319  1.00  0.00           C  
ATOM    552  N   GLN A  73     -16.835   1.049   1.891  1.00  0.00           N  
ATOM    553  CA  GLN A  73     -16.913  -0.207   1.153  1.00  0.00           C  
ATOM    554  C   GLN A  73     -15.526  -0.805   0.936  1.00  0.00           C  
ATOM    555  CB  GLN A  73     -17.610   0.003  -0.192  1.00  0.00           C  
ATOM    556  O   GLN A  73     -14.664  -0.178   0.316  1.00  0.00           O  
ATOM    557  CG  GLN A  73     -19.067   0.430  -0.070  1.00  0.00           C  
ATOM    558  CD  GLN A  73     -19.743   0.604  -1.417  1.00  0.00           C  
ATOM    559  NE2 GLN A  73     -20.927   0.021  -1.565  1.00  0.00           N  
ATOM    560  OE1 GLN A  73     -19.205   1.258  -2.316  1.00  0.00           O  
ATOM    561  N   LEU A  74     -15.373  -2.028   1.517  1.00  0.00           N  
ATOM    562  CA  LEU A  74     -14.071  -2.685   1.481  1.00  0.00           C  
ATOM    563  C   LEU A  74     -14.147  -4.000   0.713  1.00  0.00           C  
ATOM    564  CB  LEU A  74     -13.559  -2.939   2.901  1.00  0.00           C  
ATOM    565  O   LEU A  74     -15.155  -4.707   0.782  1.00  0.00           O  
ATOM    566  CG  LEU A  74     -13.569  -1.739   3.850  1.00  0.00           C  
ATOM    567  CD1 LEU A  74     -13.135  -2.166   5.248  1.00  0.00           C  
ATOM    568  CD2 LEU A  74     -12.668  -0.630   3.319  1.00  0.00           C  
ATOM    569  N   HIS A  75     -13.152  -4.215  -0.052  1.00  0.00           N  
ATOM    570  CA  HIS A  75     -12.924  -5.529  -0.643  1.00  0.00           C  
ATOM    571  C   HIS A  75     -11.660  -6.173  -0.085  1.00  0.00           C  
ATOM    572  CB  HIS A  75     -12.831  -5.422  -2.166  1.00  0.00           C  
ATOM    573  O   HIS A  75     -10.550  -5.711  -0.359  1.00  0.00           O  
ATOM    574  CG  HIS A  75     -12.703  -6.744  -2.854  1.00  0.00           C  
ATOM    575  CD2 HIS A  75     -11.610  -7.455  -3.219  1.00  0.00           C  
ATOM    576  ND1 HIS A  75     -13.796  -7.487  -3.248  1.00  0.00           N  
ATOM    577  CE1 HIS A  75     -13.378  -8.600  -3.827  1.00  0.00           C  
ATOM    578  NE2 HIS A  75     -12.056  -8.605  -3.822  1.00  0.00           N  
ATOM    579  N   LEU A  76     -11.849  -7.289   0.674  1.00  0.00           N  
ATOM    580  CA  LEU A  76     -10.729  -7.980   1.304  1.00  0.00           C  
ATOM    581  C   LEU A  76     -10.131  -9.019   0.361  1.00  0.00           C  
ATOM    582  CB  LEU A  76     -11.178  -8.652   2.604  1.00  0.00           C  
ATOM    583  O   LEU A  76     -10.863  -9.784  -0.271  1.00  0.00           O  
ATOM    584  CG  LEU A  76     -11.508  -7.719   3.771  1.00  0.00           C  
ATOM    585  CD1 LEU A  76     -12.759  -6.904   3.460  1.00  0.00           C  
ATOM    586  CD2 LEU A  76     -11.689  -8.516   5.058  1.00  0.00           C  
ATOM    587  N   ILE A  77      -8.799  -8.946   0.290  1.00  0.00           N  
ATOM    588  CA  ILE A  77      -8.111  -9.968  -0.491  1.00  0.00           C  
ATOM    589  C   ILE A  77      -7.818 -11.181   0.389  1.00  0.00           C  
ATOM    590  CB  ILE A  77      -6.803  -9.424  -1.107  1.00  0.00           C  
ATOM    591  O   ILE A  77      -7.055 -11.086   1.353  1.00  0.00           O  
ATOM    592  CG1 ILE A  77      -7.072  -8.118  -1.864  1.00  0.00           C  
ATOM    593  CG2 ILE A  77      -6.164 -10.468  -2.027  1.00  0.00           C  
ATOM    594  CD1 ILE A  77      -8.040  -8.267  -3.030  1.00  0.00           C  
ATOM    595  N   GLU A  78      -8.387 -12.252   0.070  1.00  0.00           N  
ATOM    596  CA  GLU A  78      -8.354 -13.438   0.919  1.00  0.00           C  
ATOM    597  C   GLU A  78      -6.921 -13.910   1.153  1.00  0.00           C  
ATOM    598  CB  GLU A  78      -9.185 -14.566   0.301  1.00  0.00           C  
ATOM    599  O   GLU A  78      -6.135 -14.015   0.210  1.00  0.00           O  
ATOM    600  CG  GLU A  78     -10.684 -14.308   0.323  1.00  0.00           C  
ATOM    601  CD  GLU A  78     -11.501 -15.473  -0.210  1.00  0.00           C  
ATOM    602  OE1 GLU A  78     -12.749 -15.376  -0.242  1.00  0.00           O  
ATOM    603  OE2 GLU A  78     -10.889 -16.493  -0.599  1.00  0.00           O  
ATOM    604  N   GLY A  79      -6.611 -14.138   2.449  1.00  0.00           N  
ATOM    605  CA  GLY A  79      -5.359 -14.762   2.848  1.00  0.00           C  
ATOM    606  C   GLY A  79      -4.179 -13.809   2.811  1.00  0.00           C  
ATOM    607  O   GLY A  79      -3.027 -14.235   2.912  1.00  0.00           O  
ATOM    608  N   ARG A  80      -4.507 -12.489   2.587  1.00  0.00           N  
ATOM    609  CA  ARG A  80      -3.430 -11.517   2.426  1.00  0.00           C  
ATOM    610  C   ARG A  80      -3.703 -10.258   3.242  1.00  0.00           C  
ATOM    611  CB  ARG A  80      -3.248 -11.156   0.950  1.00  0.00           C  
ATOM    612  O   ARG A  80      -4.860  -9.903   3.476  1.00  0.00           O  
ATOM    613  CG  ARG A  80      -2.911 -12.344   0.062  1.00  0.00           C  
ATOM    614  CD  ARG A  80      -2.890 -11.959  -1.410  1.00  0.00           C  
ATOM    615  NE  ARG A  80      -2.630 -13.114  -2.265  1.00  0.00           N  
ATOM    616  NH1 ARG A  80      -0.390 -12.640  -2.575  1.00  0.00           N  
ATOM    617  NH2 ARG A  80      -1.323 -14.486  -3.563  1.00  0.00           N  
ATOM    618  CZ  ARG A  80      -1.448 -13.411  -2.799  1.00  0.00           C  
ATOM    619  N   ASP A  81      -2.660  -9.648   3.765  1.00  0.00           N  
ATOM    620  CA  ASP A  81      -2.771  -8.342   4.408  1.00  0.00           C  
ATOM    621  C   ASP A  81      -2.953  -7.234   3.374  1.00  0.00           C  
ATOM    622  CB  ASP A  81      -1.536  -8.062   5.268  1.00  0.00           C  
ATOM    623  O   ASP A  81      -2.077  -6.384   3.206  1.00  0.00           O  
ATOM    624  CG  ASP A  81      -1.674  -6.806   6.111  1.00  0.00           C  
ATOM    625  OD1 ASP A  81      -2.816  -6.374   6.380  1.00  0.00           O  
ATOM    626  OD2 ASP A  81      -0.632  -6.243   6.509  1.00  0.00           O  
ATOM    627  N   LEU A  82      -3.999  -7.365   2.577  1.00  0.00           N  
ATOM    628  CA  LEU A  82      -4.337  -6.464   1.480  1.00  0.00           C  
ATOM    629  C   LEU A  82      -5.837  -6.190   1.444  1.00  0.00           C  
ATOM    630  CB  LEU A  82      -3.882  -7.054   0.142  1.00  0.00           C  
ATOM    631  O   LEU A  82      -6.644  -7.114   1.570  1.00  0.00           O  
ATOM    632  CG  LEU A  82      -3.865  -6.097  -1.050  1.00  0.00           C  
ATOM    633  CD1 LEU A  82      -2.806  -5.018  -0.848  1.00  0.00           C  
ATOM    634  CD2 LEU A  82      -3.616  -6.861  -2.346  1.00  0.00           C  
ATOM    635  N   VAL A  83      -6.174  -4.886   1.259  1.00  0.00           N  
ATOM    636  CA  VAL A  83      -7.581  -4.506   1.178  1.00  0.00           C  
ATOM    637  C   VAL A  83      -7.762  -3.413   0.127  1.00  0.00           C  
ATOM    638  CB  VAL A  83      -8.119  -4.027   2.545  1.00  0.00           C  
ATOM    639  O   VAL A  83      -6.865  -2.593  -0.085  1.00  0.00           O  
ATOM    640  CG1 VAL A  83      -7.387  -2.766   3.001  1.00  0.00           C  
ATOM    641  CG2 VAL A  83      -9.624  -3.775   2.466  1.00  0.00           C  
ATOM    642  N   ILE A  84      -8.902  -3.436  -0.599  1.00  0.00           N  
ATOM    643  CA  ILE A  84      -9.293  -2.388  -1.536  1.00  0.00           C  
ATOM    644  C   ILE A  84     -10.422  -1.553  -0.935  1.00  0.00           C  
ATOM    645  CB  ILE A  84      -9.728  -2.979  -2.895  1.00  0.00           C  
ATOM    646  O   ILE A  84     -11.437  -2.097  -0.494  1.00  0.00           O  
ATOM    647  CG1 ILE A  84      -8.616  -3.860  -3.476  1.00  0.00           C  
ATOM    648  CG2 ILE A  84     -10.109  -1.863  -3.873  1.00  0.00           C  
ATOM    649  CD1 ILE A  84      -9.046  -4.690  -4.677  1.00  0.00           C  
ATOM    650  N   ILE A  85     -10.178  -0.267  -0.935  1.00  0.00           N  
ATOM    651  CA  ILE A  85     -11.185   0.653  -0.417  1.00  0.00           C  
ATOM    652  C   ILE A  85     -11.847   1.399  -1.573  1.00  0.00           C  
ATOM    653  CB  ILE A  85     -10.572   1.655   0.587  1.00  0.00           C  
ATOM    654  O   ILE A  85     -11.167   2.047  -2.372  1.00  0.00           O  
ATOM    655  CG1 ILE A  85      -9.776   0.911   1.665  1.00  0.00           C  
ATOM    656  CG2 ILE A  85     -11.663   2.527   1.214  1.00  0.00           C  
ATOM    657  CD1 ILE A  85      -8.933   1.820   2.550  1.00  0.00           C  
ATOM    658  N   LYS A  86     -13.140   1.245  -1.595  1.00  0.00           N  
ATOM    659  CA  LYS A  86     -13.885   2.058  -2.551  1.00  0.00           C  
ATOM    660  C   LYS A  86     -14.187   3.441  -1.979  1.00  0.00           C  
ATOM    661  CB  LYS A  86     -15.187   1.361  -2.950  1.00  0.00           C  
ATOM    662  O   LYS A  86     -14.876   3.561  -0.964  1.00  0.00           O  
ATOM    663  CG  LYS A  86     -15.923   2.035  -4.099  1.00  0.00           C  
ATOM    664  CD  LYS A  86     -17.172   1.257  -4.495  1.00  0.00           C  
ATOM    665  CE  LYS A  86     -17.878   1.899  -5.681  1.00  0.00           C  
ATOM    666  NZ  LYS A  86     -19.069   1.107  -6.111  1.00  0.00           N  
ATOM    667  N   MET A  87     -13.717   4.438  -2.716  1.00  0.00           N  
ATOM    668  CA  MET A  87     -13.883   5.803  -2.226  1.00  0.00           C  
ATOM    669  C   MET A  87     -15.245   6.363  -2.624  1.00  0.00           C  
ATOM    670  CB  MET A  87     -12.770   6.706  -2.762  1.00  0.00           C  
ATOM    671  O   MET A  87     -15.820   5.949  -3.632  1.00  0.00           O  
ATOM    672  CG  MET A  87     -11.374   6.272  -2.345  1.00  0.00           C  
ATOM    673  SD  MET A  87     -11.198   6.125  -0.525  1.00  0.00           S  
ATOM    674  CE  MET A  87     -11.517   7.842  -0.033  1.00  0.00           C  
ATOM    675  N   PRO A  88     -15.759   7.265  -1.772  1.00  0.00           N  
ATOM    676  CA  PRO A  88     -17.018   7.924  -2.126  1.00  0.00           C  
ATOM    677  C   PRO A  88     -16.925   8.708  -3.433  1.00  0.00           C  
ATOM    678  CB  PRO A  88     -17.269   8.862  -0.943  1.00  0.00           C  
ATOM    679  O   PRO A  88     -15.826   9.049  -3.877  1.00  0.00           O  
ATOM    680  CG  PRO A  88     -16.391   8.344   0.149  1.00  0.00           C  
ATOM    681  CD  PRO A  88     -15.241   7.606  -0.473  1.00  0.00           C  
ATOM    682  N   LYS A  89     -17.987   9.003  -4.004  1.00  0.00           N  
ATOM    683  CA  LYS A  89     -18.073   9.624  -5.323  1.00  0.00           C  
ATOM    684  C   LYS A  89     -17.487  11.033  -5.306  1.00  0.00           C  
ATOM    685  CB  LYS A  89     -19.524   9.665  -5.803  1.00  0.00           C  
ATOM    686  O   LYS A  89     -17.034  11.534  -6.337  1.00  0.00           O  
ATOM    687  CG  LYS A  89     -20.084   8.306  -6.198  1.00  0.00           C  
ATOM    688  CD  LYS A  89     -21.485   8.428  -6.784  1.00  0.00           C  
ATOM    689  CE  LYS A  89     -22.042   7.070  -7.190  1.00  0.00           C  
ATOM    690  NZ  LYS A  89     -23.428   7.181  -7.735  1.00  0.00           N  
ATOM    691  N   ASP A  90     -17.477  11.661  -4.168  1.00  0.00           N  
ATOM    692  CA  ASP A  90     -16.971  13.028  -4.097  1.00  0.00           C  
ATOM    693  C   ASP A  90     -15.454  13.044  -3.921  1.00  0.00           C  
ATOM    694  CB  ASP A  90     -17.641  13.790  -2.952  1.00  0.00           C  
ATOM    695  O   ASP A  90     -14.850  14.110  -3.789  1.00  0.00           O  
ATOM    696  CG  ASP A  90     -17.444  13.123  -1.601  1.00  0.00           C  
ATOM    697  OD1 ASP A  90     -17.024  11.947  -1.557  1.00  0.00           O  
ATOM    698  OD2 ASP A  90     -17.713  13.780  -0.572  1.00  0.00           O  
ATOM    699  N   PHE A  91     -14.817  11.865  -3.876  1.00  0.00           N  
ATOM    700  CA  PHE A  91     -13.366  11.722  -3.858  1.00  0.00           C  
ATOM    701  C   PHE A  91     -12.809  11.673  -5.275  1.00  0.00           C  
ATOM    702  CB  PHE A  91     -12.959  10.460  -3.090  1.00  0.00           C  
ATOM    703  O   PHE A  91     -13.261  10.875  -6.099  1.00  0.00           O  
ATOM    704  CG  PHE A  91     -11.479  10.357  -2.834  1.00  0.00           C  
ATOM    705  CD1 PHE A  91     -10.651   9.684  -3.723  1.00  0.00           C  
ATOM    706  CD2 PHE A  91     -10.917  10.933  -1.702  1.00  0.00           C  
ATOM    707  CE1 PHE A  91      -9.281   9.587  -3.488  1.00  0.00           C  
ATOM    708  CE2 PHE A  91      -9.549  10.840  -1.460  1.00  0.00           C  
ATOM    709  CZ  PHE A  91      -8.733  10.166  -2.354  1.00  0.00           C  
ATOM    710  N   PRO A  92     -11.855  12.639  -5.565  1.00  0.00           N  
ATOM    711  CA  PRO A  92     -11.308  12.625  -6.924  1.00  0.00           C  
ATOM    712  C   PRO A  92     -10.622  11.305  -7.270  1.00  0.00           C  
ATOM    713  CB  PRO A  92     -10.299  13.776  -6.910  1.00  0.00           C  
ATOM    714  O   PRO A  92      -9.894  10.748  -6.444  1.00  0.00           O  
ATOM    715  CG  PRO A  92     -10.678  14.601  -5.722  1.00  0.00           C  
ATOM    716  CD  PRO A  92     -11.366  13.713  -4.725  1.00  0.00           C  
ATOM    717  N   PRO A  93     -10.902  10.845  -8.500  1.00  0.00           N  
ATOM    718  CA  PRO A  93     -10.289   9.570  -8.883  1.00  0.00           C  
ATOM    719  C   PRO A  93      -8.799   9.700  -9.188  1.00  0.00           C  
ATOM    720  CB  PRO A  93     -11.070   9.166 -10.136  1.00  0.00           C  
ATOM    721  O   PRO A  93      -8.338  10.773  -9.587  1.00  0.00           O  
ATOM    722  CG  PRO A  93     -11.512  10.458 -10.744  1.00  0.00           C  
ATOM    723  CD  PRO A  93     -11.806  11.430  -9.638  1.00  0.00           C  
ATOM    724  N   PHE A  94      -7.997   8.586  -9.026  1.00  0.00           N  
ATOM    725  CA  PHE A  94      -6.578   8.482  -9.345  1.00  0.00           C  
ATOM    726  C   PHE A  94      -6.379   8.008 -10.780  1.00  0.00           C  
ATOM    727  CB  PHE A  94      -5.875   7.528  -8.375  1.00  0.00           C  
ATOM    728  O   PHE A  94      -7.291   7.438 -11.383  1.00  0.00           O  
ATOM    729  CG  PHE A  94      -5.866   8.010  -6.949  1.00  0.00           C  
ATOM    730  CD1 PHE A  94      -4.892   8.895  -6.506  1.00  0.00           C  
ATOM    731  CD2 PHE A  94      -6.833   7.576  -6.052  1.00  0.00           C  
ATOM    732  CE1 PHE A  94      -4.881   9.343  -5.187  1.00  0.00           C  
ATOM    733  CE2 PHE A  94      -6.829   8.019  -4.732  1.00  0.00           C  
ATOM    734  CZ  PHE A  94      -5.852   8.902  -4.302  1.00  0.00           C  
ATOM    735  N   PRO A  95      -5.237   8.259 -11.346  1.00  0.00           N  
ATOM    736  CA  PRO A  95      -4.916   7.648 -12.638  1.00  0.00           C  
ATOM    737  C   PRO A  95      -4.919   6.122 -12.585  1.00  0.00           C  
ATOM    738  CB  PRO A  95      -3.514   8.181 -12.942  1.00  0.00           C  
ATOM    739  O   PRO A  95      -4.637   5.536 -11.536  1.00  0.00           O  
ATOM    740  CG  PRO A  95      -3.392   9.425 -12.122  1.00  0.00           C  
ATOM    741  CD  PRO A  95      -4.215   9.258 -10.877  1.00  0.00           C  
ATOM    742  N   THR A  96      -5.238   5.426 -13.688  1.00  0.00           N  
ATOM    743  CA  THR A  96      -5.373   3.975 -13.729  1.00  0.00           C  
ATOM    744  C   THR A  96      -4.286   3.355 -14.603  1.00  0.00           C  
ATOM    745  CB  THR A  96      -6.759   3.557 -14.255  1.00  0.00           C  
ATOM    746  O   THR A  96      -4.477   2.277 -15.170  1.00  0.00           O  
ATOM    747  CG2 THR A  96      -7.868   4.040 -13.326  1.00  0.00           C  
ATOM    748  OG1 THR A  96      -6.960   4.122 -15.556  1.00  0.00           O  
ATOM    749  N   THR A  97      -3.140   3.962 -14.757  1.00  0.00           N  
ATOM    750  CA  THR A  97      -2.119   3.490 -15.686  1.00  0.00           C  
ATOM    751  C   THR A  97      -1.151   2.539 -14.988  1.00  0.00           C  
ATOM    752  CB  THR A  97      -1.336   4.666 -16.299  1.00  0.00           C  
ATOM    753  O   THR A  97      -0.269   1.964 -15.627  1.00  0.00           O  
ATOM    754  CG2 THR A  97      -2.230   5.513 -17.199  1.00  0.00           C  
ATOM    755  OG1 THR A  97      -0.819   5.489 -15.247  1.00  0.00           O  
ATOM    756  N   LEU A  98      -1.359   2.425 -13.618  1.00  0.00           N  
ATOM    757  CA  LEU A  98      -0.465   1.545 -12.873  1.00  0.00           C  
ATOM    758  C   LEU A  98      -0.675   0.090 -13.276  1.00  0.00           C  
ATOM    759  CB  LEU A  98      -0.688   1.706 -11.367  1.00  0.00           C  
ATOM    760  O   LEU A  98      -1.787  -0.306 -13.635  1.00  0.00           O  
ATOM    761  CG  LEU A  98      -0.514   3.118 -10.803  1.00  0.00           C  
ATOM    762  CD1 LEU A  98      -0.839   3.137  -9.313  1.00  0.00           C  
ATOM    763  CD2 LEU A  98       0.904   3.622 -11.052  1.00  0.00           C  
ATOM    764  N   VAL A  99       0.399  -0.654 -13.213  1.00  0.00           N  
ATOM    765  CA  VAL A  99       0.349  -2.078 -13.526  1.00  0.00           C  
ATOM    766  C   VAL A  99       0.749  -2.892 -12.297  1.00  0.00           C  
ATOM    767  CB  VAL A  99       1.267  -2.429 -14.719  1.00  0.00           C  
ATOM    768  O   VAL A  99       1.755  -2.596 -11.649  1.00  0.00           O  
ATOM    769  CG1 VAL A  99       1.228  -3.929 -15.007  1.00  0.00           C  
ATOM    770  CG2 VAL A  99       0.858  -1.634 -15.957  1.00  0.00           C  
ATOM    771  N   PHE A 100      -0.117  -3.966 -11.985  1.00  0.00           N  
ATOM    772  CA  PHE A 100       0.124  -4.862 -10.861  1.00  0.00           C  
ATOM    773  C   PHE A 100       0.371  -6.285 -11.346  1.00  0.00           C  
ATOM    774  CB  PHE A 100      -1.059  -4.836  -9.888  1.00  0.00           C  
ATOM    775  O   PHE A 100      -0.290  -6.753 -12.275  1.00  0.00           O  
ATOM    776  CG  PHE A 100      -1.320  -3.482  -9.285  1.00  0.00           C  
ATOM    777  CD1 PHE A 100      -0.848  -3.168  -8.017  1.00  0.00           C  
ATOM    778  CD2 PHE A 100      -2.038  -2.523  -9.988  1.00  0.00           C  
ATOM    779  CE1 PHE A 100      -1.088  -1.915  -7.456  1.00  0.00           C  
ATOM    780  CE2 PHE A 100      -2.282  -1.269  -9.434  1.00  0.00           C  
ATOM    781  CZ  PHE A 100      -1.807  -0.967  -8.168  1.00  0.00           C  
ATOM    782  N   ARG A 101       1.341  -6.880 -10.735  1.00  0.00           N  
ATOM    783  CA  ARG A 101       1.570  -8.295 -11.011  1.00  0.00           C  
ATOM    784  C   ARG A 101       2.258  -8.978  -9.833  1.00  0.00           C  
ATOM    785  CB  ARG A 101       2.410  -8.467 -12.279  1.00  0.00           C  
ATOM    786  O   ARG A 101       2.735  -8.310  -8.914  1.00  0.00           O  
ATOM    787  CG  ARG A 101       3.827  -7.930 -12.157  1.00  0.00           C  
ATOM    788  CD  ARG A 101       4.710  -8.404 -13.303  1.00  0.00           C  
ATOM    789  NE  ARG A 101       6.046  -7.819 -13.231  1.00  0.00           N  
ATOM    790  NH1 ARG A 101       6.805  -9.241 -11.576  1.00  0.00           N  
ATOM    791  NH2 ARG A 101       8.190  -7.626 -12.431  1.00  0.00           N  
ATOM    792  CZ  ARG A 101       7.011  -8.230 -12.413  1.00  0.00           C  
ATOM    793  N   GLU A 102       2.287 -10.282  -9.926  1.00  0.00           N  
ATOM    794  CA  GLU A 102       2.968 -11.046  -8.885  1.00  0.00           C  
ATOM    795  C   GLU A 102       4.481 -10.865  -8.969  1.00  0.00           C  
ATOM    796  CB  GLU A 102       2.610 -12.531  -8.986  1.00  0.00           C  
ATOM    797  O   GLU A 102       5.031 -10.683 -10.058  1.00  0.00           O  
ATOM    798  CG  GLU A 102       1.168 -12.842  -8.614  1.00  0.00           C  
ATOM    799  CD  GLU A 102       0.836 -14.324  -8.684  1.00  0.00           C  
ATOM    800  OE1 GLU A 102       0.728 -14.973  -7.619  1.00  0.00           O  
ATOM    801  OE2 GLU A 102       0.683 -14.840  -9.813  1.00  0.00           O  
ATOM    802  N   PRO A 103       5.119 -10.956  -7.718  1.00  0.00           N  
ATOM    803  CA  PRO A 103       6.583 -10.920  -7.752  1.00  0.00           C  
ATOM    804  C   PRO A 103       7.191 -12.200  -8.320  1.00  0.00           C  
ATOM    805  CB  PRO A 103       6.965 -10.739  -6.281  1.00  0.00           C  
ATOM    806  O   PRO A 103       6.550 -13.254  -8.302  1.00  0.00           O  
ATOM    807  CG  PRO A 103       5.856 -11.385  -5.516  1.00  0.00           C  
ATOM    808  CD  PRO A 103       4.573 -11.177  -6.267  1.00  0.00           C  
ATOM    809  N   VAL A 104       8.402 -12.074  -8.839  1.00  0.00           N  
ATOM    810  CA  VAL A 104       9.199 -13.193  -9.329  1.00  0.00           C  
ATOM    811  C   VAL A 104      10.348 -13.472  -8.362  1.00  0.00           C  
ATOM    812  CB  VAL A 104       9.751 -12.918 -10.746  1.00  0.00           C  
ATOM    813  O   VAL A 104      11.017 -12.545  -7.899  1.00  0.00           O  
ATOM    814  CG1 VAL A 104      10.602 -14.091 -11.231  1.00  0.00           C  
ATOM    815  CG2 VAL A 104       8.606 -12.646 -11.720  1.00  0.00           C  
ATOM    816  N   VAL A 105      10.545 -14.757  -8.016  1.00  0.00           N  
ATOM    817  CA  VAL A 105      11.604 -15.151  -7.093  1.00  0.00           C  
ATOM    818  C   VAL A 105      12.951 -14.644  -7.604  1.00  0.00           C  
ATOM    819  CB  VAL A 105      11.649 -16.684  -6.902  1.00  0.00           C  
ATOM    820  O   VAL A 105      13.311 -14.878  -8.760  1.00  0.00           O  
ATOM    821  CG1 VAL A 105      12.827 -17.083  -6.015  1.00  0.00           C  
ATOM    822  CG2 VAL A 105      10.335 -17.186  -6.308  1.00  0.00           C  
ATOM    823  N   GLY A 106      13.650 -13.891  -6.739  1.00  0.00           N  
ATOM    824  CA  GLY A 106      14.995 -13.439  -7.058  1.00  0.00           C  
ATOM    825  C   GLY A 106      15.017 -12.151  -7.859  1.00  0.00           C  
ATOM    826  O   GLY A 106      16.069 -11.738  -8.351  1.00  0.00           O  
ATOM    827  N   GLU A 107      13.831 -11.522  -8.016  1.00  0.00           N  
ATOM    828  CA  GLU A 107      13.837 -10.278  -8.779  1.00  0.00           C  
ATOM    829  C   GLU A 107      14.167  -9.085  -7.886  1.00  0.00           C  
ATOM    830  CB  GLU A 107      12.487 -10.062  -9.467  1.00  0.00           C  
ATOM    831  O   GLU A 107      13.990  -9.147  -6.668  1.00  0.00           O  
ATOM    832  CG  GLU A 107      11.345  -9.771  -8.503  1.00  0.00           C  
ATOM    833  CD  GLU A 107      10.032  -9.464  -9.204  1.00  0.00           C  
ATOM    834  OE1 GLU A 107       8.968  -9.920  -8.727  1.00  0.00           O  
ATOM    835  OE2 GLU A 107      10.067  -8.762 -10.240  1.00  0.00           O  
ATOM    836  N   ASP A 108      14.767  -8.065  -8.562  1.00  0.00           N  
ATOM    837  CA  ASP A 108      15.107  -6.829  -7.864  1.00  0.00           C  
ATOM    838  C   ASP A 108      13.889  -5.916  -7.738  1.00  0.00           C  
ATOM    839  CB  ASP A 108      16.240  -6.098  -8.587  1.00  0.00           C  
ATOM    840  O   ASP A 108      13.168  -5.697  -8.713  1.00  0.00           O  
ATOM    841  CG  ASP A 108      17.576  -6.808  -8.466  1.00  0.00           C  
ATOM    842  OD1 ASP A 108      17.755  -7.617  -7.530  1.00  0.00           O  
ATOM    843  OD2 ASP A 108      18.460  -6.555  -9.313  1.00  0.00           O  
ATOM    844  N   ILE A 109      13.706  -5.415  -6.489  1.00  0.00           N  
ATOM    845  CA  ILE A 109      12.573  -4.535  -6.227  1.00  0.00           C  
ATOM    846  C   ILE A 109      13.055  -3.271  -5.517  1.00  0.00           C  
ATOM    847  CB  ILE A 109      11.489  -5.243  -5.384  1.00  0.00           C  
ATOM    848  O   ILE A 109      14.152  -3.247  -4.956  1.00  0.00           O  
ATOM    849  CG1 ILE A 109      12.078  -5.722  -4.051  1.00  0.00           C  
ATOM    850  CG2 ILE A 109      10.876  -6.411  -6.163  1.00  0.00           C  
ATOM    851  CD1 ILE A 109      11.034  -6.193  -3.047  1.00  0.00           C  
ATOM    852  N   THR A 110      12.281  -2.229  -5.665  1.00  0.00           N  
ATOM    853  CA  THR A 110      12.515  -0.994  -4.925  1.00  0.00           C  
ATOM    854  C   THR A 110      11.241  -0.536  -4.221  1.00  0.00           C  
ATOM    855  CB  THR A 110      13.023   0.126  -5.851  1.00  0.00           C  
ATOM    856  O   THR A 110      10.137  -0.919  -4.614  1.00  0.00           O  
ATOM    857  CG2 THR A 110      11.933   0.578  -6.817  1.00  0.00           C  
ATOM    858  OG1 THR A 110      13.437   1.244  -5.057  1.00  0.00           O  
ATOM    859  N   LEU A 111      11.424   0.190  -3.175  1.00  0.00           N  
ATOM    860  CA  LEU A 111      10.330   0.784  -2.415  1.00  0.00           C  
ATOM    861  C   LEU A 111      10.122   2.242  -2.810  1.00  0.00           C  
ATOM    862  CB  LEU A 111      10.604   0.685  -0.912  1.00  0.00           C  
ATOM    863  O   LEU A 111      11.071   3.029  -2.820  1.00  0.00           O  
ATOM    864  CG  LEU A 111       9.483   1.156   0.015  1.00  0.00           C  
ATOM    865  CD1 LEU A 111       9.369   0.232   1.222  1.00  0.00           C  
ATOM    866  CD2 LEU A 111       9.724   2.596   0.457  1.00  0.00           C  
ATOM    867  N   VAL A 112       8.889   2.526  -3.193  1.00  0.00           N  
ATOM    868  CA  VAL A 112       8.569   3.892  -3.593  1.00  0.00           C  
ATOM    869  C   VAL A 112       7.676   4.544  -2.540  1.00  0.00           C  
ATOM    870  CB  VAL A 112       7.880   3.933  -4.976  1.00  0.00           C  
ATOM    871  O   VAL A 112       6.645   3.985  -2.160  1.00  0.00           O  
ATOM    872  CG1 VAL A 112       7.613   5.374  -5.404  1.00  0.00           C  
ATOM    873  CG2 VAL A 112       8.734   3.212  -6.018  1.00  0.00           C  
ATOM    874  N   THR A 113       8.105   5.688  -2.035  1.00  0.00           N  
ATOM    875  CA  THR A 113       7.351   6.431  -1.032  1.00  0.00           C  
ATOM    876  C   THR A 113       7.235   7.902  -1.423  1.00  0.00           C  
ATOM    877  CB  THR A 113       8.006   6.316   0.357  1.00  0.00           C  
ATOM    878  O   THR A 113       7.762   8.318  -2.456  1.00  0.00           O  
ATOM    879  CG2 THR A 113       8.136   4.858   0.785  1.00  0.00           C  
ATOM    880  OG1 THR A 113       9.311   6.908   0.314  1.00  0.00           O  
ATOM    881  N   ARG A 114       6.413   8.511  -0.635  1.00  0.00           N  
ATOM    882  CA  ARG A 114       6.220   9.944  -0.830  1.00  0.00           C  
ATOM    883  C   ARG A 114       6.374  10.701   0.485  1.00  0.00           C  
ATOM    884  CB  ARG A 114       4.844  10.224  -1.437  1.00  0.00           C  
ATOM    885  O   ARG A 114       5.918  10.237   1.532  1.00  0.00           O  
ATOM    886  CG  ARG A 114       4.627  11.677  -1.830  1.00  0.00           C  
ATOM    887  CD  ARG A 114       3.416  11.842  -2.736  1.00  0.00           C  
ATOM    888  NE  ARG A 114       3.313  13.202  -3.257  1.00  0.00           N  
ATOM    889  NH1 ARG A 114       1.543  12.748  -4.670  1.00  0.00           N  
ATOM    890  NH2 ARG A 114       2.422  14.863  -4.569  1.00  0.00           N  
ATOM    891  CZ  ARG A 114       2.426  13.601  -4.164  1.00  0.00           C  
ATOM    892  N   ASN A 115       7.047  11.836   0.290  1.00  0.00           N  
ATOM    893  CA  ASN A 115       7.150  12.752   1.420  1.00  0.00           C  
ATOM    894  C   ASN A 115       6.072  13.831   1.367  1.00  0.00           C  
ATOM    895  CB  ASN A 115       8.539  13.391   1.469  1.00  0.00           C  
ATOM    896  O   ASN A 115       6.077  14.675   0.469  1.00  0.00           O  
ATOM    897  CG  ASN A 115       8.780  14.167   2.749  1.00  0.00           C  
ATOM    898  ND2 ASN A 115       9.858  14.941   2.778  1.00  0.00           N  
ATOM    899  OD1 ASN A 115       8.004  14.072   3.703  1.00  0.00           O  
ATOM    900  N   PHE A 116       5.083  13.744   2.334  1.00  0.00           N  
ATOM    901  CA  PHE A 116       3.983  14.702   2.334  1.00  0.00           C  
ATOM    902  C   PHE A 116       4.376  15.978   3.069  1.00  0.00           C  
ATOM    903  CB  PHE A 116       2.735  14.089   2.976  1.00  0.00           C  
ATOM    904  O   PHE A 116       4.402  16.007   4.302  1.00  0.00           O  
ATOM    905  CG  PHE A 116       2.087  13.017   2.142  1.00  0.00           C  
ATOM    906  CD1 PHE A 116       1.160  13.345   1.161  1.00  0.00           C  
ATOM    907  CD2 PHE A 116       2.407  11.680   2.340  1.00  0.00           C  
ATOM    908  CE1 PHE A 116       0.559  12.354   0.388  1.00  0.00           C  
ATOM    909  CE2 PHE A 116       1.811  10.684   1.571  1.00  0.00           C  
ATOM    910  CZ  PHE A 116       0.886  11.023   0.597  1.00  0.00           C  
ATOM    911  N   GLN A 117       5.183  16.857   2.454  1.00  0.00           N  
ATOM    912  CA  GLN A 117       5.527  18.175   2.976  1.00  0.00           C  
ATOM    913  C   GLN A 117       4.646  19.258   2.359  1.00  0.00           C  
ATOM    914  CB  GLN A 117       7.001  18.487   2.716  1.00  0.00           C  
ATOM    915  O   GLN A 117       4.118  19.084   1.259  1.00  0.00           O  
ATOM    916  CG  GLN A 117       7.964  17.565   3.451  1.00  0.00           C  
ATOM    917  CD  GLN A 117       9.418  17.860   3.133  1.00  0.00           C  
ATOM    918  NE2 GLN A 117      10.314  16.996   3.598  1.00  0.00           N  
ATOM    919  OE1 GLN A 117       9.733  18.856   2.474  1.00  0.00           O  
ATOM    920  N   GLU A 118       4.225  20.238   3.042  1.00  0.00           N  
ATOM    921  CA  GLU A 118       3.262  21.286   2.717  1.00  0.00           C  
ATOM    922  C   GLU A 118       3.655  22.019   1.438  1.00  0.00           C  
ATOM    923  CB  GLU A 118       3.136  22.278   3.875  1.00  0.00           C  
ATOM    924  O   GLU A 118       2.807  22.291   0.585  1.00  0.00           O  
ATOM    925  CG  GLU A 118       2.376  21.731   5.074  1.00  0.00           C  
ATOM    926  CD  GLU A 118       2.163  22.761   6.172  1.00  0.00           C  
ATOM    927  OE1 GLU A 118       1.523  22.434   7.196  1.00  0.00           O  
ATOM    928  OE2 GLU A 118       2.641  23.906   6.005  1.00  0.00           O  
ATOM    929  N   LYS A 119       4.938  22.116   1.129  1.00  0.00           N  
ATOM    930  CA  LYS A 119       5.281  23.025   0.038  1.00  0.00           C  
ATOM    931  C   LYS A 119       5.722  22.253  -1.202  1.00  0.00           C  
ATOM    932  CB  LYS A 119       6.383  23.993   0.472  1.00  0.00           C  
ATOM    933  O   LYS A 119       5.318  22.581  -2.320  1.00  0.00           O  
ATOM    934  CG  LYS A 119       5.917  25.065   1.445  1.00  0.00           C  
ATOM    935  CD  LYS A 119       7.020  26.075   1.735  1.00  0.00           C  
ATOM    936  CE  LYS A 119       6.569  27.124   2.742  1.00  0.00           C  
ATOM    937  NZ  LYS A 119       7.643  28.124   3.019  1.00  0.00           N  
ATOM    938  N   ILE A 120       6.412  21.174  -1.040  1.00  0.00           N  
ATOM    939  CA  ILE A 120       6.857  20.456  -2.229  1.00  0.00           C  
ATOM    940  C   ILE A 120       6.865  18.954  -1.953  1.00  0.00           C  
ATOM    941  CB  ILE A 120       8.259  20.925  -2.680  1.00  0.00           C  
ATOM    942  O   ILE A 120       7.754  18.447  -1.265  1.00  0.00           O  
ATOM    943  CG1 ILE A 120       8.265  22.439  -2.918  1.00  0.00           C  
ATOM    944  CG2 ILE A 120       8.702  20.171  -3.938  1.00  0.00           C  
ATOM    945  CD1 ILE A 120       9.654  23.029  -3.119  1.00  0.00           C  
ATOM    946  N   PRO A 121       5.797  18.396  -2.389  1.00  0.00           N  
ATOM    947  CA  PRO A 121       5.887  16.943  -2.225  1.00  0.00           C  
ATOM    948  C   PRO A 121       7.020  16.326  -3.042  1.00  0.00           C  
ATOM    949  CB  PRO A 121       4.525  16.448  -2.719  1.00  0.00           C  
ATOM    950  O   PRO A 121       7.345  16.820  -4.125  1.00  0.00           O  
ATOM    951  CG  PRO A 121       4.022  17.537  -3.610  1.00  0.00           C  
ATOM    952  CD  PRO A 121       4.672  18.827  -3.199  1.00  0.00           C  
ATOM    953  N   SER A 122       7.831  15.543  -2.384  1.00  0.00           N  
ATOM    954  CA  SER A 122       8.906  14.840  -3.076  1.00  0.00           C  
ATOM    955  C   SER A 122       8.742  13.328  -2.962  1.00  0.00           C  
ATOM    956  CB  SER A 122      10.267  15.257  -2.516  1.00  0.00           C  
ATOM    957  O   SER A 122       8.051  12.839  -2.066  1.00  0.00           O  
ATOM    958  OG  SER A 122      10.391  14.873  -1.157  1.00  0.00           O  
ATOM    959  N   SER A 123       9.198  12.676  -3.994  1.00  0.00           N  
ATOM    960  CA  SER A 123       9.201  11.217  -3.994  1.00  0.00           C  
ATOM    961  C   SER A 123      10.524  10.667  -3.472  1.00  0.00           C  
ATOM    962  CB  SER A 123       8.935  10.679  -5.401  1.00  0.00           C  
ATOM    963  O   SER A 123      11.568  11.308  -3.615  1.00  0.00           O  
ATOM    964  OG  SER A 123       9.943  11.106  -6.301  1.00  0.00           O  
ATOM    965  N   GLU A 124      10.385   9.599  -2.698  1.00  0.00           N  
ATOM    966  CA  GLU A 124      11.551   8.876  -2.201  1.00  0.00           C  
ATOM    967  C   GLU A 124      11.578   7.443  -2.727  1.00  0.00           C  
ATOM    968  CB  GLU A 124      11.572   8.875  -0.670  1.00  0.00           C  
ATOM    969  O   GLU A 124      10.579   6.727  -2.641  1.00  0.00           O  
ATOM    970  CG  GLU A 124      11.608  10.266  -0.055  1.00  0.00           C  
ATOM    971  CD  GLU A 124      11.467  10.256   1.459  1.00  0.00           C  
ATOM    972  OE1 GLU A 124      12.214  10.992   2.143  1.00  0.00           O  
ATOM    973  OE2 GLU A 124      10.603   9.506   1.965  1.00  0.00           O  
ATOM    974  N   VAL A 125      12.678   7.099  -3.292  1.00  0.00           N  
ATOM    975  CA  VAL A 125      12.842   5.748  -3.818  1.00  0.00           C  
ATOM    976  C   VAL A 125      14.027   5.068  -3.136  1.00  0.00           C  
ATOM    977  CB  VAL A 125      13.040   5.755  -5.350  1.00  0.00           C  
ATOM    978  O   VAL A 125      15.103   5.659  -3.013  1.00  0.00           O  
ATOM    979  CG1 VAL A 125      13.135   4.329  -5.889  1.00  0.00           C  
ATOM    980  CG2 VAL A 125      11.902   6.513  -6.031  1.00  0.00           C  
ATOM    981  N   SER A 126      13.846   3.955  -2.678  1.00  0.00           N  
ATOM    982  CA  SER A 126      14.920   3.227  -2.009  1.00  0.00           C  
ATOM    983  C   SER A 126      15.924   2.675  -3.016  1.00  0.00           C  
ATOM    984  CB  SER A 126      14.350   2.085  -1.167  1.00  0.00           C  
ATOM    985  O   SER A 126      15.675   2.694  -4.223  1.00  0.00           O  
ATOM    986  OG  SER A 126      13.916   1.018  -1.993  1.00  0.00           O  
ATOM    987  N   ASP A 127      17.035   2.144  -2.469  1.00  0.00           N  
ATOM    988  CA  ASP A 127      17.915   1.282  -3.253  1.00  0.00           C  
ATOM    989  C   ASP A 127      17.242  -0.053  -3.562  1.00  0.00           C  
ATOM    990  CB  ASP A 127      19.234   1.048  -2.516  1.00  0.00           C  
ATOM    991  O   ASP A 127      16.159  -0.343  -3.048  1.00  0.00           O  
ATOM    992  CG  ASP A 127      20.450   1.188  -3.415  1.00  0.00           C  
ATOM    993  OD1 ASP A 127      20.323   1.004  -4.645  1.00  0.00           O  
ATOM    994  OD2 ASP A 127      21.545   1.483  -2.889  1.00  0.00           O  
ATOM    995  N   VAL A 128      17.828  -0.859  -4.377  1.00  0.00           N  
ATOM    996  CA  VAL A 128      17.243  -2.111  -4.846  1.00  0.00           C  
ATOM    997  C   VAL A 128      17.477  -3.210  -3.812  1.00  0.00           C  
ATOM    998  CB  VAL A 128      17.826  -2.533  -6.214  1.00  0.00           C  
ATOM    999  O   VAL A 128      18.474  -3.187  -3.087  1.00  0.00           O  
ATOM   1000  CG1 VAL A 128      17.308  -3.912  -6.619  1.00  0.00           C  
ATOM   1001  CG2 VAL A 128      17.484  -1.496  -7.282  1.00  0.00           C  
ATOM   1002  N   SER A 129      16.533  -4.094  -3.691  1.00  0.00           N  
ATOM   1003  CA  SER A 129      16.636  -5.308  -2.887  1.00  0.00           C  
ATOM   1004  C   SER A 129      16.106  -6.520  -3.646  1.00  0.00           C  
ATOM   1005  CB  SER A 129      15.874  -5.146  -1.571  1.00  0.00           C  
ATOM   1006  O   SER A 129      15.154  -6.406  -4.421  1.00  0.00           O  
ATOM   1007  OG  SER A 129      16.013  -6.303  -0.765  1.00  0.00           O  
ATOM   1008  N   THR A 130      16.769  -7.571  -3.449  1.00  0.00           N  
ATOM   1009  CA  THR A 130      16.269  -8.820  -4.012  1.00  0.00           C  
ATOM   1010  C   THR A 130      15.183  -9.418  -3.123  1.00  0.00           C  
ATOM   1011  CB  THR A 130      17.405  -9.843  -4.198  1.00  0.00           C  
ATOM   1012  O   THR A 130      15.287  -9.378  -1.895  1.00  0.00           O  
ATOM   1013  CG2 THR A 130      16.899 -11.109  -4.882  1.00  0.00           C  
ATOM   1014  OG1 THR A 130      18.439  -9.261  -5.001  1.00  0.00           O  
ATOM   1015  N   THR A 131      14.134  -9.935  -3.799  1.00  0.00           N  
ATOM   1016  CA  THR A 131      13.007 -10.404  -3.001  1.00  0.00           C  
ATOM   1017  C   THR A 131      12.807 -11.906  -3.179  1.00  0.00           C  
ATOM   1018  CB  THR A 131      11.711  -9.662  -3.376  1.00  0.00           C  
ATOM   1019  O   THR A 131      13.088 -12.453  -4.248  1.00  0.00           O  
ATOM   1020  CG2 THR A 131      11.255 -10.029  -4.785  1.00  0.00           C  
ATOM   1021  OG1 THR A 131      10.680 -10.015  -2.445  1.00  0.00           O  
ATOM   1022  N   PHE A 132      12.337 -12.602  -2.060  1.00  0.00           N  
ATOM   1023  CA  PHE A 132      12.050 -14.031  -2.007  1.00  0.00           C  
ATOM   1024  C   PHE A 132      10.780 -14.298  -1.208  1.00  0.00           C  
ATOM   1025  CB  PHE A 132      13.227 -14.794  -1.392  1.00  0.00           C  
ATOM   1026  O   PHE A 132      10.457 -13.555  -0.279  1.00  0.00           O  
ATOM   1027  CG  PHE A 132      14.496 -14.705  -2.196  1.00  0.00           C  
ATOM   1028  CD1 PHE A 132      14.768 -15.631  -3.195  1.00  0.00           C  
ATOM   1029  CD2 PHE A 132      15.416 -13.694  -1.952  1.00  0.00           C  
ATOM   1030  CE1 PHE A 132      15.942 -15.550  -3.941  1.00  0.00           C  
ATOM   1031  CE2 PHE A 132      16.591 -13.607  -2.694  1.00  0.00           C  
ATOM   1032  CZ  PHE A 132      16.852 -14.536  -3.687  1.00  0.00           C  
ATOM   1033  N   PRO A 133      10.097 -15.269  -1.683  1.00  0.00           N  
ATOM   1034  CA  PRO A 133       8.922 -15.635  -0.888  1.00  0.00           C  
ATOM   1035  C   PRO A 133       9.288 -16.162   0.498  1.00  0.00           C  
ATOM   1036  CB  PRO A 133       8.253 -16.725  -1.728  1.00  0.00           C  
ATOM   1037  O   PRO A 133      10.339 -16.787   0.666  1.00  0.00           O  
ATOM   1038  CG  PRO A 133       9.369 -17.352  -2.499  1.00  0.00           C  
ATOM   1039  CD  PRO A 133      10.395 -16.297  -2.798  1.00  0.00           C  
ATOM   1040  N   SER A 134       8.406 -15.746   1.468  1.00  0.00           N  
ATOM   1041  CA  SER A 134       8.545 -16.346   2.791  1.00  0.00           C  
ATOM   1042  C   SER A 134       7.998 -17.769   2.812  1.00  0.00           C  
ATOM   1043  CB  SER A 134       7.828 -15.499   3.842  1.00  0.00           C  
ATOM   1044  O   SER A 134       7.244 -18.164   1.920  1.00  0.00           O  
ATOM   1045  OG  SER A 134       6.422 -15.579   3.679  1.00  0.00           O  
ATOM   1046  N   SER A 135       8.501 -18.601   3.634  1.00  0.00           N  
ATOM   1047  CA  SER A 135       8.112 -20.003   3.740  1.00  0.00           C  
ATOM   1048  C   SER A 135       6.607 -20.145   3.942  1.00  0.00           C  
ATOM   1049  CB  SER A 135       8.855 -20.680   4.893  1.00  0.00           C  
ATOM   1050  O   SER A 135       6.006 -21.126   3.500  1.00  0.00           O  
ATOM   1051  OG  SER A 135       8.694 -19.947   6.095  1.00  0.00           O  
ATOM   1052  N   ASP A 136       5.939 -19.019   4.391  1.00  0.00           N  
ATOM   1053  CA  ASP A 136       4.529 -19.090   4.762  1.00  0.00           C  
ATOM   1054  C   ASP A 136       3.634 -18.656   3.602  1.00  0.00           C  
ATOM   1055  CB  ASP A 136       4.253 -18.223   5.992  1.00  0.00           C  
ATOM   1056  O   ASP A 136       2.414 -18.823   3.656  1.00  0.00           O  
ATOM   1057  CG  ASP A 136       5.083 -18.624   7.198  1.00  0.00           C  
ATOM   1058  OD1 ASP A 136       5.497 -19.800   7.290  1.00  0.00           O  
ATOM   1059  OD2 ASP A 136       5.324 -17.757   8.066  1.00  0.00           O  
ATOM   1060  N   GLY A 137       4.207 -18.248   2.387  1.00  0.00           N  
ATOM   1061  CA  GLY A 137       3.678 -18.170   1.035  1.00  0.00           C  
ATOM   1062  C   GLY A 137       3.011 -16.842   0.731  1.00  0.00           C  
ATOM   1063  O   GLY A 137       3.020 -16.385  -0.414  1.00  0.00           O  
ATOM   1064  N   VAL A 138       2.623 -16.017   1.746  1.00  0.00           N  
ATOM   1065  CA  VAL A 138       1.882 -14.821   1.358  1.00  0.00           C  
ATOM   1066  C   VAL A 138       2.794 -13.599   1.440  1.00  0.00           C  
ATOM   1067  CB  VAL A 138       0.633 -14.615   2.244  1.00  0.00           C  
ATOM   1068  O   VAL A 138       2.635 -12.645   0.674  1.00  0.00           O  
ATOM   1069  CG1 VAL A 138      -0.138 -13.369   1.810  1.00  0.00           C  
ATOM   1070  CG2 VAL A 138      -0.266 -15.849   2.193  1.00  0.00           C  
ATOM   1071  N   PHE A 139       3.741 -13.768   2.213  1.00  0.00           N  
ATOM   1072  CA  PHE A 139       4.670 -12.663   2.418  1.00  0.00           C  
ATOM   1073  C   PHE A 139       5.964 -12.893   1.647  1.00  0.00           C  
ATOM   1074  CB  PHE A 139       4.972 -12.483   3.909  1.00  0.00           C  
ATOM   1075  O   PHE A 139       6.347 -14.037   1.393  1.00  0.00           O  
ATOM   1076  CG  PHE A 139       3.815 -11.939   4.702  1.00  0.00           C  
ATOM   1077  CD1 PHE A 139       3.371 -10.637   4.506  1.00  0.00           C  
ATOM   1078  CD2 PHE A 139       3.170 -12.731   5.643  1.00  0.00           C  
ATOM   1079  CE1 PHE A 139       2.299 -10.131   5.239  1.00  0.00           C  
ATOM   1080  CE2 PHE A 139       2.099 -12.232   6.379  1.00  0.00           C  
ATOM   1081  CZ  PHE A 139       1.666 -10.932   6.176  1.00  0.00           C  
ATOM   1082  N   TRP A 140       6.458 -11.820   1.226  1.00  0.00           N  
ATOM   1083  CA  TRP A 140       7.748 -11.802   0.544  1.00  0.00           C  
ATOM   1084  C   TRP A 140       8.768 -10.988   1.331  1.00  0.00           C  
ATOM   1085  CB  TRP A 140       7.601 -11.231  -0.870  1.00  0.00           C  
ATOM   1086  O   TRP A 140       8.419  -9.991   1.967  1.00  0.00           O  
ATOM   1087  CG  TRP A 140       6.925 -12.159  -1.834  1.00  0.00           C  
ATOM   1088  CD1 TRP A 140       5.622 -12.571  -1.805  1.00  0.00           C  
ATOM   1089  CD2 TRP A 140       7.522 -12.795  -2.969  1.00  0.00           C  
ATOM   1090  CE2 TRP A 140       6.521 -13.578  -3.584  1.00  0.00           C  
ATOM   1091  CE3 TRP A 140       8.808 -12.777  -3.526  1.00  0.00           C  
ATOM   1092  NE1 TRP A 140       5.372 -13.425  -2.855  1.00  0.00           N  
ATOM   1093  CH2 TRP A 140       8.033 -14.303  -5.255  1.00  0.00           C  
ATOM   1094  CZ2 TRP A 140       6.767 -14.338  -4.730  1.00  0.00           C  
ATOM   1095  CZ3 TRP A 140       9.050 -13.534  -4.667  1.00  0.00           C  
ATOM   1096  N   LYS A 141       9.955 -11.491   1.277  1.00  0.00           N  
ATOM   1097  CA  LYS A 141      11.018 -10.840   2.038  1.00  0.00           C  
ATOM   1098  C   LYS A 141      11.752  -9.809   1.185  1.00  0.00           C  
ATOM   1099  CB  LYS A 141      12.006 -11.876   2.575  1.00  0.00           C  
ATOM   1100  O   LYS A 141      11.876  -9.976  -0.030  1.00  0.00           O  
ATOM   1101  CG  LYS A 141      11.388 -12.881   3.536  1.00  0.00           C  
ATOM   1102  CD  LYS A 141      12.403 -13.927   3.980  1.00  0.00           C  
ATOM   1103  CE  LYS A 141      11.760 -14.995   4.854  1.00  0.00           C  
ATOM   1104  NZ  LYS A 141      12.730 -16.072   5.216  1.00  0.00           N  
ATOM   1105  N   HIS A 142      12.206  -8.779   1.846  1.00  0.00           N  
ATOM   1106  CA  HIS A 142      13.129  -7.799   1.285  1.00  0.00           C  
ATOM   1107  C   HIS A 142      14.026  -7.205   2.366  1.00  0.00           C  
ATOM   1108  CB  HIS A 142      12.360  -6.685   0.572  1.00  0.00           C  
ATOM   1109  O   HIS A 142      13.789  -7.412   3.559  1.00  0.00           O  
ATOM   1110  CG  HIS A 142      11.572  -5.813   1.496  1.00  0.00           C  
ATOM   1111  CD2 HIS A 142      10.287  -5.893   1.915  1.00  0.00           C  
ATOM   1112  ND1 HIS A 142      12.107  -4.696   2.102  1.00  0.00           N  
ATOM   1113  CE1 HIS A 142      11.182  -4.126   2.856  1.00  0.00           C  
ATOM   1114  NE2 HIS A 142      10.069  -4.833   2.760  1.00  0.00           N  
ATOM   1115  N   TRP A 143      15.075  -6.443   1.988  1.00  0.00           N  
ATOM   1116  CA  TRP A 143      16.076  -5.989   2.948  1.00  0.00           C  
ATOM   1117  C   TRP A 143      16.175  -4.468   2.952  1.00  0.00           C  
ATOM   1118  CB  TRP A 143      17.443  -6.602   2.630  1.00  0.00           C  
ATOM   1119  O   TRP A 143      17.181  -3.906   3.392  1.00  0.00           O  
ATOM   1120  CG  TRP A 143      17.586  -8.029   3.064  1.00  0.00           C  
ATOM   1121  CD1 TRP A 143      18.096  -8.483   4.249  1.00  0.00           C  
ATOM   1122  CD2 TRP A 143      17.220  -9.191   2.314  1.00  0.00           C  
ATOM   1123  CE2 TRP A 143      17.535 -10.317   3.106  1.00  0.00           C  
ATOM   1124  CE3 TRP A 143      16.653  -9.390   1.048  1.00  0.00           C  
ATOM   1125  NE1 TRP A 143      18.068  -9.858   4.281  1.00  0.00           N  
ATOM   1126  CH2 TRP A 143      16.747 -11.791   1.430  1.00  0.00           C  
ATOM   1127  CZ2 TRP A 143      17.302 -11.624   2.673  1.00  0.00           C  
ATOM   1128  CZ3 TRP A 143      16.423 -10.692   0.618  1.00  0.00           C  
ATOM   1129  N   ILE A 144      15.128  -3.893   2.423  1.00  0.00           N  
ATOM   1130  CA  ILE A 144      15.054  -2.436   2.449  1.00  0.00           C  
ATOM   1131  C   ILE A 144      14.680  -1.964   3.852  1.00  0.00           C  
ATOM   1132  CB  ILE A 144      14.036  -1.903   1.416  1.00  0.00           C  
ATOM   1133  O   ILE A 144      13.664  -2.391   4.407  1.00  0.00           O  
ATOM   1134  CG1 ILE A 144      14.425  -2.354   0.003  1.00  0.00           C  
ATOM   1135  CG2 ILE A 144      13.935  -0.377   1.495  1.00  0.00           C  
ATOM   1136  CD1 ILE A 144      13.337  -2.132  -1.039  1.00  0.00           C  
ATOM   1137  N   PRO A 145      15.586  -1.051   4.432  1.00  0.00           N  
ATOM   1138  CA  PRO A 145      15.248  -0.512   5.751  1.00  0.00           C  
ATOM   1139  C   PRO A 145      13.987   0.348   5.731  1.00  0.00           C  
ATOM   1140  CB  PRO A 145      16.475   0.327   6.115  1.00  0.00           C  
ATOM   1141  O   PRO A 145      13.825   1.194   4.848  1.00  0.00           O  
ATOM   1142  CG  PRO A 145      17.546  -0.137   5.180  1.00  0.00           C  
ATOM   1143  CD  PRO A 145      16.896  -0.637   3.922  1.00  0.00           C  
ATOM   1144  N   THR A 146      13.093   0.013   6.621  1.00  0.00           N  
ATOM   1145  CA  THR A 146      11.853   0.776   6.709  1.00  0.00           C  
ATOM   1146  C   THR A 146      11.606   1.244   8.140  1.00  0.00           C  
ATOM   1147  CB  THR A 146      10.651  -0.055   6.223  1.00  0.00           C  
ATOM   1148  O   THR A 146      12.236   0.749   9.078  1.00  0.00           O  
ATOM   1149  CG2 THR A 146      10.846  -0.514   4.782  1.00  0.00           C  
ATOM   1150  OG1 THR A 146      10.502  -1.206   7.063  1.00  0.00           O  
ATOM   1151  N   LYS A 147      10.917   2.290   8.306  1.00  0.00           N  
ATOM   1152  CA  LYS A 147      10.493   2.823   9.598  1.00  0.00           C  
ATOM   1153  C   LYS A 147       9.007   2.571   9.836  1.00  0.00           C  
ATOM   1154  CB  LYS A 147      10.791   4.321   9.684  1.00  0.00           C  
ATOM   1155  O   LYS A 147       8.270   2.245   8.902  1.00  0.00           O  
ATOM   1156  CG  LYS A 147      12.266   4.668   9.548  1.00  0.00           C  
ATOM   1157  CD  LYS A 147      12.493   6.173   9.599  1.00  0.00           C  
ATOM   1158  CE  LYS A 147      13.965   6.524   9.430  1.00  0.00           C  
ATOM   1159  NZ  LYS A 147      14.188   8.000   9.443  1.00  0.00           N  
ATOM   1160  N   ASP A 148       8.706   2.681  11.132  1.00  0.00           N  
ATOM   1161  CA  ASP A 148       7.289   2.601  11.471  1.00  0.00           C  
ATOM   1162  C   ASP A 148       6.474   3.612  10.668  1.00  0.00           C  
ATOM   1163  CB  ASP A 148       7.082   2.830  12.970  1.00  0.00           C  
ATOM   1164  O   ASP A 148       6.864   4.774  10.544  1.00  0.00           O  
ATOM   1165  CG  ASP A 148       7.582   1.677  13.821  1.00  0.00           C  
ATOM   1166  OD1 ASP A 148       7.760   0.559  13.290  1.00  0.00           O  
ATOM   1167  OD2 ASP A 148       7.798   1.886  15.034  1.00  0.00           O  
ATOM   1168  N   GLY A 149       5.428   3.154  10.038  1.00  0.00           N  
ATOM   1169  CA  GLY A 149       4.560   4.049   9.288  1.00  0.00           C  
ATOM   1170  C   GLY A 149       4.726   3.921   7.786  1.00  0.00           C  
ATOM   1171  O   GLY A 149       3.982   4.537   7.019  1.00  0.00           O  
ATOM   1172  N   GLN A 150       5.656   3.125   7.359  1.00  0.00           N  
ATOM   1173  CA  GLN A 150       5.916   3.014   5.928  1.00  0.00           C  
ATOM   1174  C   GLN A 150       5.143   1.849   5.317  1.00  0.00           C  
ATOM   1175  CB  GLN A 150       7.413   2.846   5.665  1.00  0.00           C  
ATOM   1176  O   GLN A 150       5.305   1.541   4.134  1.00  0.00           O  
ATOM   1177  CG  GLN A 150       8.228   4.107   5.919  1.00  0.00           C  
ATOM   1178  CD  GLN A 150       9.706   3.919   5.633  1.00  0.00           C  
ATOM   1179  NE2 GLN A 150      10.330   4.933   5.044  1.00  0.00           N  
ATOM   1180  OE1 GLN A 150      10.282   2.870   5.940  1.00  0.00           O  
ATOM   1181  N   CYS A 151       4.382   1.199   6.192  1.00  0.00           N  
ATOM   1182  CA  CYS A 151       3.491   0.179   5.651  1.00  0.00           C  
ATOM   1183  C   CYS A 151       2.567   0.768   4.592  1.00  0.00           C  
ATOM   1184  CB  CYS A 151       2.663  -0.456   6.767  1.00  0.00           C  
ATOM   1185  O   CYS A 151       2.185   1.937   4.676  1.00  0.00           O  
ATOM   1186  SG  CYS A 151       3.624  -1.505   7.881  1.00  0.00           S  
ATOM   1187  N   GLY A 152       2.332  -0.066   3.607  1.00  0.00           N  
ATOM   1188  CA  GLY A 152       1.417   0.376   2.566  1.00  0.00           C  
ATOM   1189  C   GLY A 152       2.125   0.959   1.358  1.00  0.00           C  
ATOM   1190  O   GLY A 152       1.496   1.218   0.329  1.00  0.00           O  
ATOM   1191  N   SER A 153       3.460   1.121   1.504  1.00  0.00           N  
ATOM   1192  CA  SER A 153       4.223   1.653   0.379  1.00  0.00           C  
ATOM   1193  C   SER A 153       4.377   0.612  -0.725  1.00  0.00           C  
ATOM   1194  CB  SER A 153       5.602   2.126   0.841  1.00  0.00           C  
ATOM   1195  O   SER A 153       4.547  -0.577  -0.446  1.00  0.00           O  
ATOM   1196  OG  SER A 153       5.482   3.155   1.808  1.00  0.00           O  
ATOM   1197  N   PRO A 154       4.364   1.041  -1.955  1.00  0.00           N  
ATOM   1198  CA  PRO A 154       4.455   0.107  -3.081  1.00  0.00           C  
ATOM   1199  C   PRO A 154       5.843  -0.513  -3.222  1.00  0.00           C  
ATOM   1200  CB  PRO A 154       4.122   0.982  -4.292  1.00  0.00           C  
ATOM   1201  O   PRO A 154       6.852   0.187  -3.097  1.00  0.00           O  
ATOM   1202  CG  PRO A 154       3.463   2.195  -3.718  1.00  0.00           C  
ATOM   1203  CD  PRO A 154       3.972   2.397  -2.320  1.00  0.00           C  
ATOM   1204  N   MET A 155       5.832  -1.800  -3.409  1.00  0.00           N  
ATOM   1205  CA  MET A 155       7.015  -2.526  -3.863  1.00  0.00           C  
ATOM   1206  C   MET A 155       7.010  -2.680  -5.381  1.00  0.00           C  
ATOM   1207  CB  MET A 155       7.091  -3.902  -3.199  1.00  0.00           C  
ATOM   1208  O   MET A 155       6.087  -3.270  -5.946  1.00  0.00           O  
ATOM   1209  CG  MET A 155       7.113  -3.849  -1.680  1.00  0.00           C  
ATOM   1210  SD  MET A 155       8.566  -2.935  -1.030  1.00  0.00           S  
ATOM   1211  CE  MET A 155       9.900  -4.059  -1.529  1.00  0.00           C  
ATOM   1212  N   VAL A 156       8.084  -2.188  -6.031  1.00  0.00           N  
ATOM   1213  CA  VAL A 156       8.052  -2.066  -7.485  1.00  0.00           C  
ATOM   1214  C   VAL A 156       9.193  -2.874  -8.097  1.00  0.00           C  
ATOM   1215  CB  VAL A 156       8.144  -0.590  -7.932  1.00  0.00           C  
ATOM   1216  O   VAL A 156      10.331  -2.810  -7.625  1.00  0.00           O  
ATOM   1217  CG1 VAL A 156       8.092  -0.483  -9.455  1.00  0.00           C  
ATOM   1218  CG2 VAL A 156       7.022   0.231  -7.298  1.00  0.00           C  
ATOM   1219  N   SER A 157       8.886  -3.616  -9.149  1.00  0.00           N  
ATOM   1220  CA  SER A 157       9.908  -4.332  -9.905  1.00  0.00           C  
ATOM   1221  C   SER A 157      10.791  -3.368 -10.691  1.00  0.00           C  
ATOM   1222  CB  SER A 157       9.264  -5.338 -10.859  1.00  0.00           C  
ATOM   1223  O   SER A 157      10.289  -2.531 -11.444  1.00  0.00           O  
ATOM   1224  OG  SER A 157      10.235  -5.914 -11.715  1.00  0.00           O  
ATOM   1225  N   VAL A 158      12.066  -3.548 -10.552  1.00  0.00           N  
ATOM   1226  CA  VAL A 158      13.016  -2.678 -11.238  1.00  0.00           C  
ATOM   1227  C   VAL A 158      13.090  -3.056 -12.715  1.00  0.00           C  
ATOM   1228  CB  VAL A 158      14.420  -2.753 -10.597  1.00  0.00           C  
ATOM   1229  O   VAL A 158      13.453  -2.231 -13.557  1.00  0.00           O  
ATOM   1230  CG1 VAL A 158      15.428  -1.944 -11.410  1.00  0.00           C  
ATOM   1231  CG2 VAL A 158      14.373  -2.258  -9.152  1.00  0.00           C  
ATOM   1232  N   THR A 159      12.658  -4.262 -13.018  1.00  0.00           N  
ATOM   1233  CA  THR A 159      12.757  -4.781 -14.378  1.00  0.00           C  
ATOM   1234  C   THR A 159      11.698  -4.147 -15.276  1.00  0.00           C  
ATOM   1235  CB  THR A 159      12.606  -6.313 -14.404  1.00  0.00           C  
ATOM   1236  O   THR A 159      12.008  -3.678 -16.373  1.00  0.00           O  
ATOM   1237  CG2 THR A 159      12.709  -6.851 -15.827  1.00  0.00           C  
ATOM   1238  OG1 THR A 159      13.639  -6.903 -13.605  1.00  0.00           O  
ATOM   1239  N   ASP A 160      10.450  -4.067 -14.714  1.00  0.00           N  
ATOM   1240  CA  ASP A 160       9.396  -3.627 -15.623  1.00  0.00           C  
ATOM   1241  C   ASP A 160       8.592  -2.479 -15.018  1.00  0.00           C  
ATOM   1242  CB  ASP A 160       8.468  -4.792 -15.973  1.00  0.00           C  
ATOM   1243  O   ASP A 160       7.653  -1.976 -15.638  1.00  0.00           O  
ATOM   1244  CG  ASP A 160       7.858  -5.453 -14.749  1.00  0.00           C  
ATOM   1245  OD1 ASP A 160       7.991  -4.908 -13.632  1.00  0.00           O  
ATOM   1246  OD2 ASP A 160       7.241  -6.529 -14.903  1.00  0.00           O  
ATOM   1247  N   GLY A 161       8.779  -2.092 -13.794  1.00  0.00           N  
ATOM   1248  CA  GLY A 161       8.107  -0.960 -13.176  1.00  0.00           C  
ATOM   1249  C   GLY A 161       6.731  -1.304 -12.638  1.00  0.00           C  
ATOM   1250  O   GLY A 161       5.962  -0.414 -12.268  1.00  0.00           O  
ATOM   1251  N   SER A 162       6.435  -2.601 -12.650  1.00  0.00           N  
ATOM   1252  CA  SER A 162       5.146  -3.056 -12.139  1.00  0.00           C  
ATOM   1253  C   SER A 162       5.142  -3.108 -10.615  1.00  0.00           C  
ATOM   1254  CB  SER A 162       4.801  -4.433 -12.706  1.00  0.00           C  
ATOM   1255  O   SER A 162       6.173  -3.375  -9.995  1.00  0.00           O  
ATOM   1256  OG  SER A 162       4.731  -4.393 -14.121  1.00  0.00           O  
ATOM   1257  N   ILE A 163       4.021  -2.752 -10.004  1.00  0.00           N  
ATOM   1258  CA  ILE A 163       3.857  -2.917  -8.563  1.00  0.00           C  
ATOM   1259  C   ILE A 163       3.643  -4.393  -8.234  1.00  0.00           C  
ATOM   1260  CB  ILE A 163       2.678  -2.073  -8.029  1.00  0.00           C  
ATOM   1261  O   ILE A 163       2.701  -5.016  -8.729  1.00  0.00           O  
ATOM   1262  CG1 ILE A 163       2.935  -0.581  -8.275  1.00  0.00           C  
ATOM   1263  CG2 ILE A 163       2.446  -2.350  -6.541  1.00  0.00           C  
ATOM   1264  CD1 ILE A 163       1.734   0.309  -7.988  1.00  0.00           C  
ATOM   1265  N   VAL A 164       4.503  -4.945  -7.380  1.00  0.00           N  
ATOM   1266  CA  VAL A 164       4.460  -6.384  -7.141  1.00  0.00           C  
ATOM   1267  C   VAL A 164       3.946  -6.658  -5.730  1.00  0.00           C  
ATOM   1268  CB  VAL A 164       5.848  -7.033  -7.339  1.00  0.00           C  
ATOM   1269  O   VAL A 164       3.700  -7.810  -5.366  1.00  0.00           O  
ATOM   1270  CG1 VAL A 164       6.285  -6.942  -8.800  1.00  0.00           C  
ATOM   1271  CG2 VAL A 164       6.881  -6.372  -6.427  1.00  0.00           C  
ATOM   1272  N   GLY A 165       3.766  -5.586  -4.974  1.00  0.00           N  
ATOM   1273  CA  GLY A 165       3.275  -5.740  -3.614  1.00  0.00           C  
ATOM   1274  C   GLY A 165       3.279  -4.443  -2.827  1.00  0.00           C  
ATOM   1275  O   GLY A 165       3.563  -3.378  -3.377  1.00  0.00           O  
ATOM   1276  N   ILE A 166       2.791  -4.529  -1.607  1.00  0.00           N  
ATOM   1277  CA  ILE A 166       2.829  -3.384  -0.704  1.00  0.00           C  
ATOM   1278  C   ILE A 166       3.520  -3.777   0.600  1.00  0.00           C  
ATOM   1279  CB  ILE A 166       1.411  -2.843  -0.418  1.00  0.00           C  
ATOM   1280  O   ILE A 166       3.344  -4.895   1.089  1.00  0.00           O  
ATOM   1281  CG1 ILE A 166       0.550  -3.925   0.244  1.00  0.00           C  
ATOM   1282  CG2 ILE A 166       0.756  -2.334  -1.706  1.00  0.00           C  
ATOM   1283  CD1 ILE A 166      -0.808  -3.429   0.723  1.00  0.00           C  
ATOM   1284  N   HIS A 167       4.399  -2.872   1.029  1.00  0.00           N  
ATOM   1285  CA  HIS A 167       5.129  -3.121   2.267  1.00  0.00           C  
ATOM   1286  C   HIS A 167       4.175  -3.380   3.428  1.00  0.00           C  
ATOM   1287  CB  HIS A 167       6.046  -1.941   2.595  1.00  0.00           C  
ATOM   1288  O   HIS A 167       3.197  -2.650   3.608  1.00  0.00           O  
ATOM   1289  CG  HIS A 167       6.769  -2.086   3.896  1.00  0.00           C  
ATOM   1290  CD2 HIS A 167       6.640  -1.415   5.064  1.00  0.00           C  
ATOM   1291  ND1 HIS A 167       7.766  -3.017   4.093  1.00  0.00           N  
ATOM   1292  CE1 HIS A 167       8.220  -2.912   5.331  1.00  0.00           C  
ATOM   1293  NE2 HIS A 167       7.554  -1.947   5.941  1.00  0.00           N  
ATOM   1294  N   SER A 168       4.349  -4.386   4.331  1.00  0.00           N  
ATOM   1295  CA  SER A 168       3.428  -4.799   5.384  1.00  0.00           C  
ATOM   1296  C   SER A 168       4.094  -4.739   6.755  1.00  0.00           C  
ATOM   1297  CB  SER A 168       2.912  -6.214   5.121  1.00  0.00           C  
ATOM   1298  O   SER A 168       3.556  -4.136   7.686  1.00  0.00           O  
ATOM   1299  OG  SER A 168       1.829  -6.523   5.981  1.00  0.00           O  
ATOM   1300  N   ALA A 169       5.095  -5.395   7.003  1.00  0.00           N  
ATOM   1301  CA  ALA A 169       5.611  -5.504   8.365  1.00  0.00           C  
ATOM   1302  C   ALA A 169       7.136  -5.559   8.371  1.00  0.00           C  
ATOM   1303  CB  ALA A 169       5.034  -6.737   9.056  1.00  0.00           C  
ATOM   1304  O   ALA A 169       7.759  -5.776   7.330  1.00  0.00           O  
ATOM   1305  N   SER A 170       7.585  -5.158   9.581  1.00  0.00           N  
ATOM   1306  CA  SER A 170       8.990  -5.330   9.936  1.00  0.00           C  
ATOM   1307  C   SER A 170       9.156  -6.347  11.060  1.00  0.00           C  
ATOM   1308  CB  SER A 170       9.606  -3.993  10.352  1.00  0.00           C  
ATOM   1309  O   SER A 170       8.245  -6.543  11.867  1.00  0.00           O  
ATOM   1310  OG  SER A 170       9.013  -3.517  11.548  1.00  0.00           O  
ATOM   1311  N   ASN A 171       9.864  -7.403  10.774  1.00  0.00           N  
ATOM   1312  CA  ASN A 171      10.269  -8.288  11.861  1.00  0.00           C  
ATOM   1313  C   ASN A 171      11.236  -7.595  12.817  1.00  0.00           C  
ATOM   1314  CB  ASN A 171      10.898  -9.568  11.306  1.00  0.00           C  
ATOM   1315  O   ASN A 171      12.223  -6.998  12.385  1.00  0.00           O  
ATOM   1316  CG  ASN A 171      11.082 -10.635  12.366  1.00  0.00           C  
ATOM   1317  ND2 ASN A 171      11.381 -11.855  11.934  1.00  0.00           N  
ATOM   1318  OD1 ASN A 171      10.956 -10.367  13.564  1.00  0.00           O  
ATOM   1319  N   PHE A 172      10.818  -7.400  14.141  1.00  0.00           N  
ATOM   1320  CA  PHE A 172      11.571  -6.792  15.232  1.00  0.00           C  
ATOM   1321  C   PHE A 172      12.850  -7.574  15.508  1.00  0.00           C  
ATOM   1322  CB  PHE A 172      10.717  -6.717  16.501  1.00  0.00           C  
ATOM   1323  O   PHE A 172      13.860  -6.998  15.916  1.00  0.00           O  
ATOM   1324  CG  PHE A 172       9.560  -5.760  16.398  1.00  0.00           C  
ATOM   1325  CD1 PHE A 172       9.756  -4.392  16.546  1.00  0.00           C  
ATOM   1326  CD2 PHE A 172       8.276  -6.228  16.153  1.00  0.00           C  
ATOM   1327  CE1 PHE A 172       8.687  -3.504  16.451  1.00  0.00           C  
ATOM   1328  CE2 PHE A 172       7.203  -5.347  16.057  1.00  0.00           C  
ATOM   1329  CZ  PHE A 172       7.410  -3.985  16.207  1.00  0.00           C  
ATOM   1330  N   THR A 173      12.854  -8.894  15.005  1.00  0.00           N  
ATOM   1331  CA  THR A 173      13.978  -9.740  15.393  1.00  0.00           C  
ATOM   1332  C   THR A 173      14.898  -9.995  14.203  1.00  0.00           C  
ATOM   1333  CB  THR A 173      13.493 -11.084  15.968  1.00  0.00           C  
ATOM   1334  O   THR A 173      16.104 -10.184  14.374  1.00  0.00           O  
ATOM   1335  CG2 THR A 173      12.729 -10.880  17.273  1.00  0.00           C  
ATOM   1336  OG1 THR A 173      12.631 -11.721  15.018  1.00  0.00           O  
ATOM   1337  N   ASN A 174      14.413  -9.780  13.064  1.00  0.00           N  
ATOM   1338  CA  ASN A 174      15.187 -10.062  11.860  1.00  0.00           C  
ATOM   1339  C   ASN A 174      15.417  -8.801  11.032  1.00  0.00           C  
ATOM   1340  CB  ASN A 174      14.495 -11.134  11.016  1.00  0.00           C  
ATOM   1341  O   ASN A 174      14.793  -7.768  11.281  1.00  0.00           O  
ATOM   1342  CG  ASN A 174      14.804 -12.541  11.489  1.00  0.00           C  
ATOM   1343  ND2 ASN A 174      13.997 -13.502  11.056  1.00  0.00           N  
ATOM   1344  OD1 ASN A 174      15.759 -12.761  12.238  1.00  0.00           O  
ATOM   1345  N   THR A 175      16.635  -8.726  10.386  1.00  0.00           N  
ATOM   1346  CA  THR A 175      17.091  -7.669   9.490  1.00  0.00           C  
ATOM   1347  C   THR A 175      16.234  -7.622   8.228  1.00  0.00           C  
ATOM   1348  CB  THR A 175      18.569  -7.865   9.103  1.00  0.00           C  
ATOM   1349  O   THR A 175      16.467  -6.796   7.344  1.00  0.00           O  
ATOM   1350  CG2 THR A 175      19.481  -7.702  10.315  1.00  0.00           C  
ATOM   1351  OG1 THR A 175      18.745  -9.180   8.560  1.00  0.00           O  
ATOM   1352  N   ASN A 176      15.208  -8.601   8.195  1.00  0.00           N  
ATOM   1353  CA  ASN A 176      14.458  -8.546   6.945  1.00  0.00           C  
ATOM   1354  C   ASN A 176      13.057  -7.981   7.156  1.00  0.00           C  
ATOM   1355  CB  ASN A 176      14.380  -9.933   6.303  1.00  0.00           C  
ATOM   1356  O   ASN A 176      12.554  -7.960   8.281  1.00  0.00           O  
ATOM   1357  CG  ASN A 176      13.811 -10.979   7.241  1.00  0.00           C  
ATOM   1358  ND2 ASN A 176      14.184 -12.235   7.026  1.00  0.00           N  
ATOM   1359  OD1 ASN A 176      13.042 -10.661   8.152  1.00  0.00           O  
ATOM   1360  N   ASN A 177      12.573  -7.312   6.144  1.00  0.00           N  
ATOM   1361  CA  ASN A 177      11.209  -6.796   6.081  1.00  0.00           C  
ATOM   1362  C   ASN A 177      10.341  -7.620   5.135  1.00  0.00           C  
ATOM   1363  CB  ASN A 177      11.211  -5.326   5.657  1.00  0.00           C  
ATOM   1364  O   ASN A 177      10.847  -8.479   4.410  1.00  0.00           O  
ATOM   1365  CG  ASN A 177      11.859  -4.422   6.686  1.00  0.00           C  
ATOM   1366  ND2 ASN A 177      12.820  -3.618   6.247  1.00  0.00           N  
ATOM   1367  OD1 ASN A 177      11.500  -4.446   7.867  1.00  0.00           O  
ATOM   1368  N   TYR A 178       8.983  -7.392   5.303  1.00  0.00           N  
ATOM   1369  CA  TYR A 178       8.060  -8.186   4.499  1.00  0.00           C  
ATOM   1370  C   TYR A 178       7.086  -7.291   3.742  1.00  0.00           C  
ATOM   1371  CB  TYR A 178       7.286  -9.169   5.383  1.00  0.00           C  
ATOM   1372  O   TYR A 178       6.789  -6.177   4.180  1.00  0.00           O  
ATOM   1373  CG  TYR A 178       8.169 -10.147   6.120  1.00  0.00           C  
ATOM   1374  CD1 TYR A 178       8.570 -11.340   5.523  1.00  0.00           C  
ATOM   1375  CD2 TYR A 178       8.602  -9.881   7.414  1.00  0.00           C  
ATOM   1376  CE1 TYR A 178       9.382 -12.245   6.199  1.00  0.00           C  
ATOM   1377  CE2 TYR A 178       9.414 -10.779   8.100  1.00  0.00           C  
ATOM   1378  OH  TYR A 178      10.602 -12.848   8.159  1.00  0.00           O  
ATOM   1379  CZ  TYR A 178       9.798 -11.956   7.485  1.00  0.00           C  
ATOM   1380  N   PHE A 179       6.728  -7.749   2.604  1.00  0.00           N  
ATOM   1381  CA  PHE A 179       5.616  -7.114   1.907  1.00  0.00           C  
ATOM   1382  C   PHE A 179       4.593  -8.152   1.461  1.00  0.00           C  
ATOM   1383  CB  PHE A 179       6.121  -6.322   0.696  1.00  0.00           C  
ATOM   1384  O   PHE A 179       4.895  -9.346   1.407  1.00  0.00           O  
ATOM   1385  CG  PHE A 179       6.620  -7.186  -0.430  1.00  0.00           C  
ATOM   1386  CD1 PHE A 179       7.945  -7.603  -0.470  1.00  0.00           C  
ATOM   1387  CD2 PHE A 179       5.763  -7.583  -1.448  1.00  0.00           C  
ATOM   1388  CE1 PHE A 179       8.410  -8.403  -1.512  1.00  0.00           C  
ATOM   1389  CE2 PHE A 179       6.220  -8.382  -2.492  1.00  0.00           C  
ATOM   1390  CZ  PHE A 179       7.544  -8.791  -2.522  1.00  0.00           C  
ATOM   1391  N   THR A 180       3.384  -7.721   1.355  1.00  0.00           N  
ATOM   1392  CA  THR A 180       2.298  -8.551   0.845  1.00  0.00           C  
ATOM   1393  C   THR A 180       2.274  -8.533  -0.681  1.00  0.00           C  
ATOM   1394  CB  THR A 180       0.935  -8.085   1.388  1.00  0.00           C  
ATOM   1395  O   THR A 180       2.137  -7.471  -1.292  1.00  0.00           O  
ATOM   1396  CG2 THR A 180      -0.183  -9.025   0.951  1.00  0.00           C  
ATOM   1397  OG1 THR A 180       0.984  -8.052   2.820  1.00  0.00           O  
ATOM   1398  N   ALA A 181       2.400  -9.684  -1.273  1.00  0.00           N  
ATOM   1399  CA  ALA A 181       2.458  -9.809  -2.727  1.00  0.00           C  
ATOM   1400  C   ALA A 181       1.092  -9.549  -3.355  1.00  0.00           C  
ATOM   1401  CB  ALA A 181       2.967 -11.194  -3.122  1.00  0.00           C  
ATOM   1402  O   ALA A 181       0.059  -9.896  -2.776  1.00  0.00           O  
ATOM   1403  N   VAL A 182       1.130  -8.924  -4.485  1.00  0.00           N  
ATOM   1404  CA  VAL A 182      -0.068  -8.785  -5.306  1.00  0.00           C  
ATOM   1405  C   VAL A 182      -0.495 -10.152  -5.835  1.00  0.00           C  
ATOM   1406  CB  VAL A 182       0.159  -7.807  -6.481  1.00  0.00           C  
ATOM   1407  O   VAL A 182       0.335 -10.922  -6.326  1.00  0.00           O  
ATOM   1408  CG1 VAL A 182      -1.028  -7.831  -7.441  1.00  0.00           C  
ATOM   1409  CG2 VAL A 182       0.399  -6.392  -5.958  1.00  0.00           C  
ATOM   1410  N   PRO A 183      -1.815 -10.517  -5.648  1.00  0.00           N  
ATOM   1411  CA  PRO A 183      -2.263 -11.815  -6.156  1.00  0.00           C  
ATOM   1412  C   PRO A 183      -2.318 -11.865  -7.682  1.00  0.00           C  
ATOM   1413  CB  PRO A 183      -3.662 -11.967  -5.554  1.00  0.00           C  
ATOM   1414  O   PRO A 183      -2.277 -10.822  -8.339  1.00  0.00           O  
ATOM   1415  CG  PRO A 183      -4.165 -10.568  -5.401  1.00  0.00           C  
ATOM   1416  CD  PRO A 183      -3.003  -9.676  -5.072  1.00  0.00           C  
ATOM   1417  N   PRO A 184      -2.428 -13.155  -8.166  1.00  0.00           N  
ATOM   1418  CA  PRO A 184      -2.598 -13.269  -9.616  1.00  0.00           C  
ATOM   1419  C   PRO A 184      -3.897 -12.637 -10.109  1.00  0.00           C  
ATOM   1420  CB  PRO A 184      -2.601 -14.781  -9.854  1.00  0.00           C  
ATOM   1421  O   PRO A 184      -4.897 -12.627  -9.386  1.00  0.00           O  
ATOM   1422  CG  PRO A 184      -3.014 -15.372  -8.545  1.00  0.00           C  
ATOM   1423  CD  PRO A 184      -2.602 -14.435  -7.446  1.00  0.00           C  
ATOM   1424  N   ASP A 185      -3.925 -11.955 -11.229  1.00  0.00           N  
ATOM   1425  CA  ASP A 185      -5.097 -11.407 -11.907  1.00  0.00           C  
ATOM   1426  C   ASP A 185      -5.655 -10.203 -11.151  1.00  0.00           C  
ATOM   1427  CB  ASP A 185      -6.177 -12.479 -12.061  1.00  0.00           C  
ATOM   1428  O   ASP A 185      -6.867  -9.977 -11.142  1.00  0.00           O  
ATOM   1429  CG  ASP A 185      -5.741 -13.639 -12.938  1.00  0.00           C  
ATOM   1430  OD1 ASP A 185      -5.046 -13.411 -13.951  1.00  0.00           O  
ATOM   1431  OD2 ASP A 185      -6.098 -14.793 -12.614  1.00  0.00           O  
ATOM   1432  N   PHE A 186      -4.821  -9.601 -10.359  1.00  0.00           N  
ATOM   1433  CA  PHE A 186      -5.204  -8.447  -9.555  1.00  0.00           C  
ATOM   1434  C   PHE A 186      -5.732  -7.323 -10.438  1.00  0.00           C  
ATOM   1435  CB  PHE A 186      -4.016  -7.949  -8.726  1.00  0.00           C  
ATOM   1436  O   PHE A 186      -6.693  -6.641 -10.076  1.00  0.00           O  
ATOM   1437  CG  PHE A 186      -4.399  -6.997  -7.625  1.00  0.00           C  
ATOM   1438  CD1 PHE A 186      -3.791  -5.752  -7.520  1.00  0.00           C  
ATOM   1439  CD2 PHE A 186      -5.369  -7.348  -6.695  1.00  0.00           C  
ATOM   1440  CE1 PHE A 186      -4.144  -4.869  -6.502  1.00  0.00           C  
ATOM   1441  CE2 PHE A 186      -5.727  -6.471  -5.675  1.00  0.00           C  
ATOM   1442  CZ  PHE A 186      -5.113  -5.232  -5.580  1.00  0.00           C  
ATOM   1443  N   MET A 187      -5.165  -7.220 -11.550  1.00  0.00           N  
ATOM   1444  CA  MET A 187      -5.596  -6.174 -12.473  1.00  0.00           C  
ATOM   1445  C   MET A 187      -7.047  -6.384 -12.892  1.00  0.00           C  
ATOM   1446  CB  MET A 187      -4.695  -6.141 -13.708  1.00  0.00           C  
ATOM   1447  O   MET A 187      -7.806  -5.421 -13.020  1.00  0.00           O  
ATOM   1448  CG  MET A 187      -3.341  -5.493 -13.462  1.00  0.00           C  
ATOM   1449  SD  MET A 187      -3.487  -3.759 -12.882  1.00  0.00           S  
ATOM   1450  CE  MET A 187      -4.179  -2.981 -14.368  1.00  0.00           C  
ATOM   1451  N   LYS A 188      -7.410  -7.585 -13.165  1.00  0.00           N  
ATOM   1452  CA  LYS A 188      -8.786  -7.920 -13.524  1.00  0.00           C  
ATOM   1453  C   LYS A 188      -9.754  -7.531 -12.410  1.00  0.00           C  
ATOM   1454  CB  LYS A 188      -8.912  -9.412 -13.832  1.00  0.00           C  
ATOM   1455  O   LYS A 188     -10.833  -6.997 -12.677  1.00  0.00           O  
ATOM   1456  CG  LYS A 188      -8.286  -9.827 -15.155  1.00  0.00           C  
ATOM   1457  CD  LYS A 188      -8.517 -11.304 -15.444  1.00  0.00           C  
ATOM   1458  CE  LYS A 188      -7.797 -11.746 -16.711  1.00  0.00           C  
ATOM   1459  NZ  LYS A 188      -7.984 -13.204 -16.975  1.00  0.00           N  
ATOM   1460  N   LEU A 189      -9.298  -7.805 -11.207  1.00  0.00           N  
ATOM   1461  CA  LEU A 189     -10.098  -7.455 -10.038  1.00  0.00           C  
ATOM   1462  C   LEU A 189     -10.313  -5.948  -9.958  1.00  0.00           C  
ATOM   1463  CB  LEU A 189      -9.424  -7.956  -8.758  1.00  0.00           C  
ATOM   1464  O   LEU A 189     -11.419  -5.489  -9.663  1.00  0.00           O  
ATOM   1465  CG  LEU A 189     -10.130  -7.618  -7.444  1.00  0.00           C  
ATOM   1466  CD1 LEU A 189     -11.449  -8.377  -7.340  1.00  0.00           C  
ATOM   1467  CD2 LEU A 189      -9.229  -7.936  -6.255  1.00  0.00           C  
ATOM   1468  N   LEU A 190      -9.330  -5.163 -10.330  1.00  0.00           N  
ATOM   1469  CA  LEU A 190      -9.374  -3.710 -10.204  1.00  0.00           C  
ATOM   1470  C   LEU A 190     -10.213  -3.093 -11.318  1.00  0.00           C  
ATOM   1471  CB  LEU A 190      -7.959  -3.126 -10.232  1.00  0.00           C  
ATOM   1472  O   LEU A 190     -10.838  -2.047 -11.124  1.00  0.00           O  
ATOM   1473  CG  LEU A 190      -7.060  -3.471  -9.043  1.00  0.00           C  
ATOM   1474  CD1 LEU A 190      -5.692  -2.818  -9.207  1.00  0.00           C  
ATOM   1475  CD2 LEU A 190      -7.713  -3.037  -7.735  1.00  0.00           C  
ATOM   1476  N   THR A 191     -10.298  -3.731 -12.435  1.00  0.00           N  
ATOM   1477  CA  THR A 191     -10.900  -3.101 -13.605  1.00  0.00           C  
ATOM   1478  C   THR A 191     -12.296  -3.661 -13.862  1.00  0.00           C  
ATOM   1479  CB  THR A 191     -10.026  -3.299 -14.858  1.00  0.00           C  
ATOM   1480  O   THR A 191     -13.097  -3.044 -14.567  1.00  0.00           O  
ATOM   1481  CG2 THR A 191      -8.697  -2.563 -14.723  1.00  0.00           C  
ATOM   1482  OG1 THR A 191      -9.769  -4.697 -15.039  1.00  0.00           O  
ATOM   1483  N   ASP A 192     -12.597  -4.831 -13.272  1.00  0.00           N  
ATOM   1484  CA  ASP A 192     -13.898  -5.464 -13.467  1.00  0.00           C  
ATOM   1485  C   ASP A 192     -14.741  -5.389 -12.196  1.00  0.00           C  
ATOM   1486  CB  ASP A 192     -13.727  -6.921 -13.900  1.00  0.00           C  
ATOM   1487  O   ASP A 192     -14.530  -6.162 -11.259  1.00  0.00           O  
ATOM   1488  CG  ASP A 192     -15.038  -7.582 -14.289  1.00  0.00           C  
ATOM   1489  OD1 ASP A 192     -16.111  -6.974 -14.088  1.00  0.00           O  
ATOM   1490  OD2 ASP A 192     -14.997  -8.723 -14.798  1.00  0.00           O  
ATOM   1491  N   PRO A 193     -15.658  -4.505 -12.155  1.00  0.00           N  
ATOM   1492  CA  PRO A 193     -16.491  -4.303 -10.967  1.00  0.00           C  
ATOM   1493  C   PRO A 193     -17.249  -5.563 -10.556  1.00  0.00           C  
ATOM   1494  CB  PRO A 193     -17.461  -3.200 -11.401  1.00  0.00           C  
ATOM   1495  O   PRO A 193     -17.584  -5.730  -9.380  1.00  0.00           O  
ATOM   1496  CG  PRO A 193     -16.750  -2.475 -12.497  1.00  0.00           C  
ATOM   1497  CD  PRO A 193     -15.894  -3.459 -13.243  1.00  0.00           C  
ATOM   1498  N   SER A 194     -17.528  -6.476 -11.504  1.00  0.00           N  
ATOM   1499  CA  SER A 194     -18.306  -7.679 -11.227  1.00  0.00           C  
ATOM   1500  C   SER A 194     -17.531  -8.647 -10.340  1.00  0.00           C  
ATOM   1501  CB  SER A 194     -18.700  -8.375 -12.531  1.00  0.00           C  
ATOM   1502  O   SER A 194     -18.122  -9.516  -9.696  1.00  0.00           O  
ATOM   1503  OG  SER A 194     -17.567  -8.952 -13.156  1.00  0.00           O  
ATOM   1504  N   LEU A 195     -16.198  -8.480 -10.222  1.00  0.00           N  
ATOM   1505  CA  LEU A 195     -15.366  -9.390  -9.442  1.00  0.00           C  
ATOM   1506  C   LEU A 195     -15.180  -8.872  -8.020  1.00  0.00           C  
ATOM   1507  CB  LEU A 195     -14.002  -9.578 -10.112  1.00  0.00           C  
ATOM   1508  O   LEU A 195     -14.633  -9.574  -7.166  1.00  0.00           O  
ATOM   1509  CG  LEU A 195     -14.006 -10.273 -11.474  1.00  0.00           C  
ATOM   1510  CD1 LEU A 195     -12.599 -10.293 -12.062  1.00  0.00           C  
ATOM   1511  CD2 LEU A 195     -14.560 -11.688 -11.351  1.00  0.00           C  
ATOM   1512  N   GLN A 196     -15.730  -7.668  -7.779  1.00  0.00           N  
ATOM   1513  CA  GLN A 196     -15.521  -7.036  -6.481  1.00  0.00           C  
ATOM   1514  C   GLN A 196     -16.701  -7.295  -5.548  1.00  0.00           C  
ATOM   1515  CB  GLN A 196     -15.301  -5.532  -6.645  1.00  0.00           C  
ATOM   1516  O   GLN A 196     -17.855  -7.081  -5.923  1.00  0.00           O  
ATOM   1517  CG  GLN A 196     -14.103  -5.177  -7.515  1.00  0.00           C  
ATOM   1518  CD  GLN A 196     -14.121  -3.732  -7.977  1.00  0.00           C  
ATOM   1519  NE2 GLN A 196     -13.025  -3.289  -8.583  1.00  0.00           N  
ATOM   1520  OE1 GLN A 196     -15.112  -3.019  -7.791  1.00  0.00           O  
ATOM   1521  N   LYS A 197     -16.413  -7.921  -4.412  1.00  0.00           N  
ATOM   1522  CA  LYS A 197     -17.396  -8.110  -3.349  1.00  0.00           C  
ATOM   1523  C   LYS A 197     -17.173  -7.118  -2.212  1.00  0.00           C  
ATOM   1524  CB  LYS A 197     -17.339  -9.542  -2.814  1.00  0.00           C  
ATOM   1525  O   LYS A 197     -16.242  -7.272  -1.419  1.00  0.00           O  
ATOM   1526  CG  LYS A 197     -17.682 -10.603  -3.849  1.00  0.00           C  
ATOM   1527  CD  LYS A 197     -17.620 -12.004  -3.254  1.00  0.00           C  
ATOM   1528  CE  LYS A 197     -17.930 -13.070  -4.297  1.00  0.00           C  
ATOM   1529  NZ  LYS A 197     -17.841 -14.447  -3.726  1.00  0.00           N  
ATOM   1530  N   TRP A 198     -18.106  -6.162  -2.146  1.00  0.00           N  
ATOM   1531  CA  TRP A 198     -17.925  -5.050  -1.219  1.00  0.00           C  
ATOM   1532  C   TRP A 198     -18.628  -5.326   0.106  1.00  0.00           C  
ATOM   1533  CB  TRP A 198     -18.451  -3.749  -1.830  1.00  0.00           C  
ATOM   1534  O   TRP A 198     -19.761  -5.813   0.124  1.00  0.00           O  
ATOM   1535  CG  TRP A 198     -17.803  -3.382  -3.131  1.00  0.00           C  
ATOM   1536  CD1 TRP A 198     -18.349  -3.484  -4.381  1.00  0.00           C  
ATOM   1537  CD2 TRP A 198     -16.484  -2.857  -3.311  1.00  0.00           C  
ATOM   1538  CE2 TRP A 198     -16.297  -2.664  -4.697  1.00  0.00           C  
ATOM   1539  CE3 TRP A 198     -15.442  -2.530  -2.433  1.00  0.00           C  
ATOM   1540  NE1 TRP A 198     -17.448  -3.054  -5.327  1.00  0.00           N  
ATOM   1541  CH2 TRP A 198     -14.104  -1.846  -4.346  1.00  0.00           C  
ATOM   1542  CZ2 TRP A 198     -15.107  -2.157  -5.227  1.00  0.00           C  
ATOM   1543  CZ3 TRP A 198     -14.259  -2.026  -2.962  1.00  0.00           C  
ATOM   1544  N   ILE A 199     -17.806  -5.124   1.124  1.00  0.00           N  
ATOM   1545  CA  ILE A 199     -18.362  -5.255   2.467  1.00  0.00           C  
ATOM   1546  C   ILE A 199     -18.189  -3.943   3.228  1.00  0.00           C  
ATOM   1547  CB  ILE A 199     -17.699  -6.416   3.242  1.00  0.00           C  
ATOM   1548  O   ILE A 199     -17.315  -3.137   2.898  1.00  0.00           O  
ATOM   1549  CG1 ILE A 199     -16.192  -6.171   3.384  1.00  0.00           C  
ATOM   1550  CG2 ILE A 199     -17.973  -7.754   2.549  1.00  0.00           C  
ATOM   1551  CD1 ILE A 199     -15.505  -7.101   4.375  1.00  0.00           C  
ATOM   1552  N   SER A 200     -19.155  -3.623   4.091  1.00  0.00           N  
ATOM   1553  CA  SER A 200     -19.055  -2.460   4.967  1.00  0.00           C  
ATOM   1554  C   SER A 200     -19.032  -2.874   6.435  1.00  0.00           C  
ATOM   1555  CB  SER A 200     -20.220  -1.500   4.719  1.00  0.00           C  
ATOM   1556  O   SER A 200     -19.441  -3.984   6.779  1.00  0.00           O  
ATOM   1557  OG  SER A 200     -20.229  -1.059   3.372  1.00  0.00           O  
ATOM   1558  N   GLY A 201     -18.409  -2.026   7.309  1.00  0.00           N  
ATOM   1559  CA  GLY A 201     -18.432  -2.265   8.743  1.00  0.00           C  
ATOM   1560  C   GLY A 201     -17.450  -3.333   9.186  1.00  0.00           C  
ATOM   1561  O   GLY A 201     -17.663  -3.997  10.203  1.00  0.00           O  
ATOM   1562  N   TRP A 202     -16.445  -3.518   8.385  1.00  0.00           N  
ATOM   1563  CA  TRP A 202     -15.486  -4.585   8.650  1.00  0.00           C  
ATOM   1564  C   TRP A 202     -14.375  -4.101   9.576  1.00  0.00           C  
ATOM   1565  CB  TRP A 202     -14.885  -5.106   7.342  1.00  0.00           C  
ATOM   1566  O   TRP A 202     -13.972  -2.937   9.517  1.00  0.00           O  
ATOM   1567  CG  TRP A 202     -13.999  -6.303   7.512  1.00  0.00           C  
ATOM   1568  CD1 TRP A 202     -14.364  -7.618   7.422  1.00  0.00           C  
ATOM   1569  CD2 TRP A 202     -12.599  -6.294   7.808  1.00  0.00           C  
ATOM   1570  CE2 TRP A 202     -12.179  -7.641   7.882  1.00  0.00           C  
ATOM   1571  CE3 TRP A 202     -11.658  -5.278   8.016  1.00  0.00           C  
ATOM   1572  NE1 TRP A 202     -13.274  -8.428   7.643  1.00  0.00           N  
ATOM   1573  CH2 TRP A 202      -9.956  -6.982   8.356  1.00  0.00           C  
ATOM   1574  CZ2 TRP A 202     -10.856  -7.997   8.156  1.00  0.00           C  
ATOM   1575  CZ3 TRP A 202     -10.342  -5.633   8.289  1.00  0.00           C  
ATOM   1576  N   SER A 203     -13.887  -4.858  10.561  1.00  0.00           N  
ATOM   1577  CA  SER A 203     -12.681  -4.662  11.359  1.00  0.00           C  
ATOM   1578  C   SER A 203     -11.806  -5.911  11.355  1.00  0.00           C  
ATOM   1579  CB  SER A 203     -13.044  -4.288  12.797  1.00  0.00           C  
ATOM   1580  O   SER A 203     -12.305  -7.024  11.179  1.00  0.00           O  
ATOM   1581  OG  SER A 203     -13.659  -5.379  13.460  1.00  0.00           O  
ATOM   1582  N   LEU A 204     -10.444  -5.738  11.348  1.00  0.00           N  
ATOM   1583  CA  LEU A 204      -9.507  -6.854  11.284  1.00  0.00           C  
ATOM   1584  C   LEU A 204      -9.747  -7.831  12.430  1.00  0.00           C  
ATOM   1585  CB  LEU A 204      -8.064  -6.345  11.326  1.00  0.00           C  
ATOM   1586  O   LEU A 204      -9.858  -7.422  13.588  1.00  0.00           O  
ATOM   1587  CG  LEU A 204      -6.967  -7.404  11.206  1.00  0.00           C  
ATOM   1588  CD1 LEU A 204      -6.942  -7.984   9.796  1.00  0.00           C  
ATOM   1589  CD2 LEU A 204      -5.610  -6.813  11.571  1.00  0.00           C  
ATOM   1590  N   ASN A 205      -9.980  -9.082  11.980  1.00  0.00           N  
ATOM   1591  CA  ASN A 205      -9.854 -10.266  12.824  1.00  0.00           C  
ATOM   1592  C   ASN A 205      -8.548 -11.009  12.557  1.00  0.00           C  
ATOM   1593  CB  ASN A 205     -11.048 -11.201  12.619  1.00  0.00           C  
ATOM   1594  O   ASN A 205      -8.344 -11.541  11.465  1.00  0.00           O  
ATOM   1595  CG  ASN A 205     -11.061 -12.356  13.601  1.00  0.00           C  
ATOM   1596  ND2 ASN A 205     -12.219 -12.985  13.761  1.00  0.00           N  
ATOM   1597  OD1 ASN A 205     -10.038 -12.680  14.210  1.00  0.00           O  
ATOM   1598  N   SER A 206      -7.488 -10.852  13.322  1.00  0.00           N  
ATOM   1599  CA  SER A 206      -6.160 -11.415  13.105  1.00  0.00           C  
ATOM   1600  C   SER A 206      -6.245 -12.842  12.575  1.00  0.00           C  
ATOM   1601  CB  SER A 206      -5.349 -11.392  14.402  1.00  0.00           C  
ATOM   1602  O   SER A 206      -5.321 -13.320  11.912  1.00  0.00           O  
ATOM   1603  OG  SER A 206      -6.041 -12.065  15.439  1.00  0.00           O  
ATOM   1604  N   ASP A 207      -7.349 -13.533  12.761  1.00  0.00           N  
ATOM   1605  CA  ASP A 207      -7.515 -14.902  12.283  1.00  0.00           C  
ATOM   1606  C   ASP A 207      -7.826 -14.928  10.788  1.00  0.00           C  
ATOM   1607  CB  ASP A 207      -8.624 -15.612  13.063  1.00  0.00           C  
ATOM   1608  O   ASP A 207      -7.715 -15.973  10.144  1.00  0.00           O  
ATOM   1609  CG  ASP A 207      -8.248 -15.890  14.508  1.00  0.00           C  
ATOM   1610  OD1 ASP A 207      -7.041 -16.005  14.813  1.00  0.00           O  
ATOM   1611  OD2 ASP A 207      -9.167 -15.998  15.348  1.00  0.00           O  
ATOM   1612  N   SER A 208      -8.167 -13.789  10.180  1.00  0.00           N  
ATOM   1613  CA  SER A 208      -8.614 -13.734   8.792  1.00  0.00           C  
ATOM   1614  C   SER A 208      -7.435 -13.579   7.837  1.00  0.00           C  
ATOM   1615  CB  SER A 208      -9.598 -12.580   8.591  1.00  0.00           C  
ATOM   1616  O   SER A 208      -7.569 -13.813   6.634  1.00  0.00           O  
ATOM   1617  OG  SER A 208      -9.012 -11.347   8.971  1.00  0.00           O  
ATOM   1618  N   VAL A 209      -6.250 -13.166   8.423  1.00  0.00           N  
ATOM   1619  CA  VAL A 209      -5.056 -13.021   7.597  1.00  0.00           C  
ATOM   1620  C   VAL A 209      -4.086 -14.165   7.887  1.00  0.00           C  
ATOM   1621  CB  VAL A 209      -4.363 -11.661   7.836  1.00  0.00           C  
ATOM   1622  O   VAL A 209      -3.865 -14.521   9.047  1.00  0.00           O  
ATOM   1623  CG1 VAL A 209      -3.107 -11.537   6.975  1.00  0.00           C  
ATOM   1624  CG2 VAL A 209      -5.328 -10.513   7.546  1.00  0.00           C  
ATOM   1625  N   ASP A 210      -3.730 -14.901   6.789  1.00  0.00           N  
ATOM   1626  CA  ASP A 210      -2.674 -15.897   6.932  1.00  0.00           C  
ATOM   1627  C   ASP A 210      -1.316 -15.232   7.143  1.00  0.00           C  
ATOM   1628  CB  ASP A 210      -2.627 -16.809   5.704  1.00  0.00           C  
ATOM   1629  O   ASP A 210      -0.708 -14.735   6.193  1.00  0.00           O  
ATOM   1630  CG  ASP A 210      -1.635 -17.950   5.850  1.00  0.00           C  
ATOM   1631  OD1 ASP A 210      -0.982 -18.059   6.910  1.00  0.00           O  
ATOM   1632  OD2 ASP A 210      -1.503 -18.745   4.894  1.00  0.00           O  
ATOM   1633  N   TRP A 211      -1.047 -14.975   8.287  1.00  0.00           N  
ATOM   1634  CA  TRP A 211       0.207 -14.307   8.620  1.00  0.00           C  
ATOM   1635  C   TRP A 211       1.377 -15.283   8.556  1.00  0.00           C  
ATOM   1636  CB  TRP A 211       0.127 -13.677  10.013  1.00  0.00           C  
ATOM   1637  O   TRP A 211       2.508 -14.930   8.900  1.00  0.00           O  
ATOM   1638  CG  TRP A 211      -0.915 -12.606  10.139  1.00  0.00           C  
ATOM   1639  CD1 TRP A 211      -2.181 -12.743  10.635  1.00  0.00           C  
ATOM   1640  CD2 TRP A 211      -0.779 -11.234   9.756  1.00  0.00           C  
ATOM   1641  CE2 TRP A 211      -2.005 -10.596  10.050  1.00  0.00           C  
ATOM   1642  CE3 TRP A 211       0.260 -10.482   9.194  1.00  0.00           C  
ATOM   1643  NE1 TRP A 211      -2.842 -11.537  10.584  1.00  0.00           N  
ATOM   1644  CH2 TRP A 211      -1.184  -8.525   9.248  1.00  0.00           C  
ATOM   1645  CZ2 TRP A 211      -2.218  -9.238   9.799  1.00  0.00           C  
ATOM   1646  CZ3 TRP A 211       0.046  -9.131   8.945  1.00  0.00           C  
ATOM   1647  N   GLY A 212       1.032 -16.476   8.032  1.00  0.00           N  
ATOM   1648  CA  GLY A 212       2.073 -17.489   8.107  1.00  0.00           C  
ATOM   1649  C   GLY A 212       2.577 -17.722   9.519  1.00  0.00           C  
ATOM   1650  O   GLY A 212       1.784 -17.891  10.447  1.00  0.00           O  
ATOM   1651  N   GLY A 213       3.840 -17.894   9.753  1.00  0.00           N  
ATOM   1652  CA  GLY A 213       4.482 -18.102  11.041  1.00  0.00           C  
ATOM   1653  C   GLY A 213       4.632 -16.825  11.847  1.00  0.00           C  
ATOM   1654  O   GLY A 213       5.113 -16.853  12.981  1.00  0.00           O  
ATOM   1655  N   HIS A 214       4.065 -15.677  11.270  1.00  0.00           N  
ATOM   1656  CA  HIS A 214       4.219 -14.387  11.932  1.00  0.00           C  
ATOM   1657  C   HIS A 214       3.080 -14.132  12.914  1.00  0.00           C  
ATOM   1658  CB  HIS A 214       4.284 -13.260  10.899  1.00  0.00           C  
ATOM   1659  O   HIS A 214       1.931 -14.489  12.645  1.00  0.00           O  
ATOM   1660  CG  HIS A 214       5.415 -13.397   9.931  1.00  0.00           C  
ATOM   1661  CD2 HIS A 214       5.450 -13.882   8.668  1.00  0.00           C  
ATOM   1662  ND1 HIS A 214       6.703 -13.011  10.232  1.00  0.00           N  
ATOM   1663  CE1 HIS A 214       7.484 -13.252   9.192  1.00  0.00           C  
ATOM   1664  NE2 HIS A 214       6.748 -13.781   8.230  1.00  0.00           N  
ATOM   1665  N   LYS A 215       3.413 -13.878  14.195  1.00  0.00           N  
ATOM   1666  CA  LYS A 215       2.435 -13.558  15.231  1.00  0.00           C  
ATOM   1667  C   LYS A 215       2.108 -12.068  15.236  1.00  0.00           C  
ATOM   1668  CB  LYS A 215       2.950 -13.987  16.606  1.00  0.00           C  
ATOM   1669  O   LYS A 215       3.006 -11.229  15.138  1.00  0.00           O  
ATOM   1670  CG  LYS A 215       2.980 -15.494  16.813  1.00  0.00           C  
ATOM   1671  CD  LYS A 215       3.370 -15.854  18.241  1.00  0.00           C  
ATOM   1672  CE  LYS A 215       3.481 -17.361  18.428  1.00  0.00           C  
ATOM   1673  NZ  LYS A 215       3.859 -17.719  19.828  1.00  0.00           N  
ATOM   1674  N   VAL A 216       0.864 -11.721  14.929  1.00  0.00           N  
ATOM   1675  CA  VAL A 216       0.401 -10.344  15.071  1.00  0.00           C  
ATOM   1676  C   VAL A 216       0.054 -10.064  16.532  1.00  0.00           C  
ATOM   1677  CB  VAL A 216      -0.822 -10.061  14.170  1.00  0.00           C  
ATOM   1678  O   VAL A 216      -0.741 -10.786  17.137  1.00  0.00           O  
ATOM   1679  CG1 VAL A 216      -1.275  -8.609  14.315  1.00  0.00           C  
ATOM   1680  CG2 VAL A 216      -0.494 -10.378  12.712  1.00  0.00           C  
ATOM   1681  N   PHE A 217       0.886  -9.339  17.206  1.00  0.00           N  
ATOM   1682  CA  PHE A 217       0.588  -9.014  18.595  1.00  0.00           C  
ATOM   1683  C   PHE A 217      -0.439  -7.891  18.680  1.00  0.00           C  
ATOM   1684  CB  PHE A 217       1.865  -8.615  19.342  1.00  0.00           C  
ATOM   1685  O   PHE A 217      -0.260  -6.832  18.076  1.00  0.00           O  
ATOM   1686  CG  PHE A 217       2.856  -9.738  19.492  1.00  0.00           C  
ATOM   1687  CD1 PHE A 217       2.722 -10.670  20.513  1.00  0.00           C  
ATOM   1688  CD2 PHE A 217       3.922  -9.860  18.610  1.00  0.00           C  
ATOM   1689  CE1 PHE A 217       3.639 -11.710  20.654  1.00  0.00           C  
ATOM   1690  CE2 PHE A 217       4.842 -10.897  18.745  1.00  0.00           C  
ATOM   1691  CZ  PHE A 217       4.699 -11.820  19.768  1.00  0.00           C  
ATOM   1692  N   MET A 218      -1.760  -8.181  18.830  1.00  0.00           N  
ATOM   1693  CA  MET A 218      -2.887  -7.257  18.904  1.00  0.00           C  
ATOM   1694  C   MET A 218      -2.852  -6.457  20.203  1.00  0.00           C  
ATOM   1695  CB  MET A 218      -4.212  -8.013  18.792  1.00  0.00           C  
ATOM   1696  O   MET A 218      -3.249  -5.291  20.230  1.00  0.00           O  
ATOM   1697  CG  MET A 218      -4.474  -8.590  17.410  1.00  0.00           C  
ATOM   1698  SD  MET A 218      -4.912  -7.298  16.182  1.00  0.00           S  
ATOM   1699  CE  MET A 218      -6.340  -8.085  15.386  1.00  0.00           C  
ATOM   1700  N   ASP A 219      -1.804  -6.665  21.100  1.00  0.00           N  
ATOM   1701  CA  ASP A 219      -1.928  -6.039  22.413  1.00  0.00           C  
ATOM   1702  C   ASP A 219      -0.652  -6.222  23.231  1.00  0.00           C  
ATOM   1703  CB  ASP A 219      -3.126  -6.614  23.171  1.00  0.00           C  
ATOM   1704  O   ASP A 219      -0.396  -7.308  23.757  1.00  0.00           O  
ATOM   1705  CG  ASP A 219      -4.457  -6.091  22.661  1.00  0.00           C  
ATOM   1706  OD1 ASP A 219      -4.506  -4.959  22.134  1.00  0.00           O  
ATOM   1707  OD2 ASP A 219      -5.468  -6.815  22.791  1.00  0.00           O  
ATOM   1708  N   LYS A 220       0.430  -5.737  22.744  1.00  0.00           N  
ATOM   1709  CA  LYS A 220       1.427  -5.780  23.810  1.00  0.00           C  
ATOM   1710  C   LYS A 220       1.138  -4.727  24.876  1.00  0.00           C  
ATOM   1711  CB  LYS A 220       2.832  -5.576  23.240  1.00  0.00           C  
ATOM   1712  O   LYS A 220       0.676  -3.628  24.561  1.00  0.00           O  
ATOM   1713  CG  LYS A 220       3.395  -6.798  22.529  1.00  0.00           C  
ATOM   1714  CD  LYS A 220       4.875  -6.628  22.213  1.00  0.00           C  
ATOM   1715  CE  LYS A 220       5.427  -7.828  21.455  1.00  0.00           C  
ATOM   1716  NZ  LYS A 220       6.889  -7.688  21.185  1.00  0.00           N  
ATOM   1717  N   PRO A 221       0.807  -5.076  26.150  1.00  0.00           N  
ATOM   1718  CA  PRO A 221       0.547  -4.142  27.248  1.00  0.00           C  
ATOM   1719  C   PRO A 221       1.261  -2.805  27.068  1.00  0.00           C  
ATOM   1720  CB  PRO A 221       1.080  -4.885  28.476  1.00  0.00           C  
ATOM   1721  O   PRO A 221       2.336  -2.751  26.465  1.00  0.00           O  
ATOM   1722  CG  PRO A 221       1.663  -6.149  27.934  1.00  0.00           C  
ATOM   1723  CD  PRO A 221       1.470  -6.164  26.445  1.00  0.00           C  
TER    1724      PRO A 221
ENDMDL
END
