# Supplementary material for: Improving Protein Expression, Stability, and Function with ProteinMPNN
Source: J Am Chem Soc. 2024 Jan 9;146(3):2054–61. doi: 10.1021/jacs.3c10941 (PMC10811672; doi:10.1021/jacs.3c10941)
Supplement: Supplementary file 2 — ja3c10941_si_002.zip [file ja3c10941_si_002.zip › Sumida_Design_Structures_Idealizing_with_ProteinMPNN/TEV/hyperTEV0066_m3_26.pdb]

MODEL     1
ATOM      1  N   ALA A   1     -24.111  14.396  20.747  1.00  0.00           N  
ATOM      2  CA  ALA A   1     -22.770  14.012  21.181  1.00  0.00           C  
ATOM      3  C   ALA A   1     -22.395  12.632  20.647  1.00  0.00           C  
ATOM      4  CB  ALA A   1     -22.677  14.032  22.705  1.00  0.00           C  
ATOM      5  O   ALA A   1     -21.213  12.295  20.557  1.00  0.00           O  
ATOM      6  N   GLU A   2     -23.391  11.727  20.384  1.00  0.00           N  
ATOM      7  CA  GLU A   2     -23.231  10.365  19.883  1.00  0.00           C  
ATOM      8  C   GLU A   2     -22.517  10.353  18.534  1.00  0.00           C  
ATOM      9  CB  GLU A   2     -24.591   9.673  19.764  1.00  0.00           C  
ATOM     10  O   GLU A   2     -21.735   9.445  18.248  1.00  0.00           O  
ATOM     11  CG  GLU A   2     -24.504   8.156  19.679  1.00  0.00           C  
ATOM     12  CD  GLU A   2     -25.859   7.471  19.766  1.00  0.00           C  
ATOM     13  OE1 GLU A   2     -25.917   6.225  19.658  1.00  0.00           O  
ATOM     14  OE2 GLU A   2     -26.870   8.187  19.941  1.00  0.00           O  
ATOM     15  N   SER A   3     -22.605  11.452  17.732  1.00  0.00           N  
ATOM     16  CA  SER A   3     -21.955  11.533  16.428  1.00  0.00           C  
ATOM     17  C   SER A   3     -20.528  12.056  16.554  1.00  0.00           C  
ATOM     18  CB  SER A   3     -22.755  12.433  15.486  1.00  0.00           C  
ATOM     19  O   SER A   3     -19.757  12.007  15.593  1.00  0.00           O  
ATOM     20  OG  SER A   3     -22.849  13.749  16.005  1.00  0.00           O  
ATOM     21  N   ALA A   4     -20.222  12.625  17.778  1.00  0.00           N  
ATOM     22  CA  ALA A   4     -18.921  13.263  17.965  1.00  0.00           C  
ATOM     23  C   ALA A   4     -17.816  12.222  18.121  1.00  0.00           C  
ATOM     24  CB  ALA A   4     -18.952  14.187  19.180  1.00  0.00           C  
ATOM     25  O   ALA A   4     -16.648  12.501  17.842  1.00  0.00           O  
ATOM     26  N   ALA A   5     -18.234  10.962  18.520  1.00  0.00           N  
ATOM     27  CA  ALA A   5     -17.215   9.937  18.734  1.00  0.00           C  
ATOM     28  C   ALA A   5     -17.608   8.624  18.063  1.00  0.00           C  
ATOM     29  CB  ALA A   5     -16.985   9.719  20.227  1.00  0.00           C  
ATOM     30  O   ALA A   5     -18.432   7.873  18.589  1.00  0.00           O  
ATOM     31  N   PRO A   6     -17.183   8.497  16.894  1.00  0.00           N  
ATOM     32  CA  PRO A   6     -17.527   7.213  16.278  1.00  0.00           C  
ATOM     33  C   PRO A   6     -17.079   6.018  17.117  1.00  0.00           C  
ATOM     34  CB  PRO A   6     -16.782   7.252  14.942  1.00  0.00           C  
ATOM     35  O   PRO A   6     -16.151   6.137  17.921  1.00  0.00           O  
ATOM     36  CG  PRO A   6     -16.104   8.584  14.921  1.00  0.00           C  
ATOM     37  CD  PRO A   6     -16.281   9.231  16.265  1.00  0.00           C  
ATOM     38  N   GLY A   7     -18.000   5.034  17.390  1.00  0.00           N  
ATOM     39  CA  GLY A   7     -17.754   3.796  18.110  1.00  0.00           C  
ATOM     40  C   GLY A   7     -16.599   2.994  17.540  1.00  0.00           C  
ATOM     41  O   GLY A   7     -15.875   3.474  16.666  1.00  0.00           O  
ATOM     42  N   PRO A   8     -16.370   1.896  18.162  1.00  0.00           N  
ATOM     43  CA  PRO A   8     -15.306   1.007  17.691  1.00  0.00           C  
ATOM     44  C   PRO A   8     -15.477   0.606  16.227  1.00  0.00           C  
ATOM     45  CB  PRO A   8     -15.432  -0.211  18.609  1.00  0.00           C  
ATOM     46  O   PRO A   8     -16.604   0.425  15.761  1.00  0.00           O  
ATOM     47  CG  PRO A   8     -16.220   0.274  19.782  1.00  0.00           C  
ATOM     48  CD  PRO A   8     -17.086   1.417  19.335  1.00  0.00           C  
ATOM     49  N   ARG A   9     -14.374   0.565  15.569  1.00  0.00           N  
ATOM     50  CA  ARG A   9     -14.383   0.184  14.161  1.00  0.00           C  
ATOM     51  C   ARG A   9     -13.494  -1.030  13.917  1.00  0.00           C  
ATOM     52  CB  ARG A   9     -13.928   1.352  13.284  1.00  0.00           C  
ATOM     53  O   ARG A   9     -12.447  -1.177  14.551  1.00  0.00           O  
ATOM     54  CG  ARG A   9     -14.294   1.200  11.816  1.00  0.00           C  
ATOM     55  CD  ARG A   9     -14.083   2.496  11.045  1.00  0.00           C  
ATOM     56  NE  ARG A   9     -15.352   3.110  10.666  1.00  0.00           N  
ATOM     57  NH1 ARG A   9     -14.574   3.971   8.668  1.00  0.00           N  
ATOM     58  NH2 ARG A   9     -16.751   4.314   9.299  1.00  0.00           N  
ATOM     59  CZ  ARG A   9     -15.556   3.797   9.545  1.00  0.00           C  
ATOM     60  N   ASP A  10     -14.024  -1.825  13.050  1.00  0.00           N  
ATOM     61  CA  ASP A  10     -13.288  -3.027  12.671  1.00  0.00           C  
ATOM     62  C   ASP A  10     -12.466  -2.791  11.406  1.00  0.00           C  
ATOM     63  CB  ASP A  10     -14.247  -4.201  12.464  1.00  0.00           C  
ATOM     64  O   ASP A  10     -13.020  -2.684  10.310  1.00  0.00           O  
ATOM     65  CG  ASP A  10     -13.529  -5.515  12.210  1.00  0.00           C  
ATOM     66  OD1 ASP A  10     -12.282  -5.554  12.285  1.00  0.00           O  
ATOM     67  OD2 ASP A  10     -14.217  -6.520  11.929  1.00  0.00           O  
ATOM     68  N   TYR A  11     -11.096  -2.747  11.538  1.00  0.00           N  
ATOM     69  CA  TYR A  11     -10.228  -2.509  10.390  1.00  0.00           C  
ATOM     70  C   TYR A  11      -9.661  -3.818   9.854  1.00  0.00           C  
ATOM     71  CB  TYR A  11      -9.086  -1.561  10.767  1.00  0.00           C  
ATOM     72  O   TYR A  11      -8.804  -3.814   8.967  1.00  0.00           O  
ATOM     73  CG  TYR A  11      -9.535  -0.145  11.035  1.00  0.00           C  
ATOM     74  CD1 TYR A  11      -9.749   0.749   9.988  1.00  0.00           C  
ATOM     75  CD2 TYR A  11      -9.745   0.303  12.335  1.00  0.00           C  
ATOM     76  CE1 TYR A  11     -10.162   2.055  10.231  1.00  0.00           C  
ATOM     77  CE2 TYR A  11     -10.157   1.607  12.589  1.00  0.00           C  
ATOM     78  OH  TYR A  11     -10.771   3.766  11.778  1.00  0.00           O  
ATOM     79  CZ  TYR A  11     -10.363   2.474  11.532  1.00  0.00           C  
ATOM     80  N   ASN A  12     -10.110  -4.919  10.370  1.00  0.00           N  
ATOM     81  CA  ASN A  12      -9.589  -6.236  10.021  1.00  0.00           C  
ATOM     82  C   ASN A  12      -9.838  -6.566   8.552  1.00  0.00           C  
ATOM     83  CB  ASN A  12     -10.203  -7.312  10.919  1.00  0.00           C  
ATOM     84  O   ASN A  12      -8.963  -7.111   7.877  1.00  0.00           O  
ATOM     85  CG  ASN A  12      -9.587  -7.339  12.304  1.00  0.00           C  
ATOM     86  ND2 ASN A  12     -10.329  -7.860  13.273  1.00  0.00           N  
ATOM     87  OD1 ASN A  12      -8.453  -6.895  12.500  1.00  0.00           O  
ATOM     88  N   PRO A  13     -10.959  -6.172   8.043  1.00  0.00           N  
ATOM     89  CA  PRO A  13     -11.173  -6.471   6.625  1.00  0.00           C  
ATOM     90  C   PRO A  13     -10.148  -5.794   5.718  1.00  0.00           C  
ATOM     91  CB  PRO A  13     -12.580  -5.928   6.359  1.00  0.00           C  
ATOM     92  O   PRO A  13      -9.776  -6.347   4.680  1.00  0.00           O  
ATOM     93  CG  PRO A  13     -13.285  -6.033   7.673  1.00  0.00           C  
ATOM     94  CD  PRO A  13     -12.307  -5.711   8.766  1.00  0.00           C  
ATOM     95  N   ILE A  14      -9.666  -4.663   6.129  1.00  0.00           N  
ATOM     96  CA  ILE A  14      -8.641  -3.960   5.366  1.00  0.00           C  
ATOM     97  C   ILE A  14      -7.269  -4.555   5.675  1.00  0.00           C  
ATOM     98  CB  ILE A  14      -8.649  -2.445   5.671  1.00  0.00           C  
ATOM     99  O   ILE A  14      -6.505  -4.877   4.762  1.00  0.00           O  
ATOM    100  CG1 ILE A  14      -9.976  -1.818   5.227  1.00  0.00           C  
ATOM    101  CG2 ILE A  14      -7.462  -1.751   4.996  1.00  0.00           C  
ATOM    102  CD1 ILE A  14     -10.174  -0.386   5.704  1.00  0.00           C  
ATOM    103  N   SER A  15      -6.991  -4.757   6.957  1.00  0.00           N  
ATOM    104  CA  SER A  15      -5.674  -5.229   7.371  1.00  0.00           C  
ATOM    105  C   SER A  15      -5.386  -6.620   6.816  1.00  0.00           C  
ATOM    106  CB  SER A  15      -5.566  -5.247   8.896  1.00  0.00           C  
ATOM    107  O   SER A  15      -4.240  -6.940   6.495  1.00  0.00           O  
ATOM    108  OG  SER A  15      -6.555  -6.090   9.461  1.00  0.00           O  
ATOM    109  N   ASP A  16      -6.411  -7.497   6.623  1.00  0.00           N  
ATOM    110  CA  ASP A  16      -6.254  -8.865   6.137  1.00  0.00           C  
ATOM    111  C   ASP A  16      -5.860  -8.882   4.662  1.00  0.00           C  
ATOM    112  CB  ASP A  16      -7.544  -9.660   6.346  1.00  0.00           C  
ATOM    113  O   ASP A  16      -5.434  -9.915   4.140  1.00  0.00           O  
ATOM    114  CG  ASP A  16      -7.780 -10.037   7.799  1.00  0.00           C  
ATOM    115  OD1 ASP A  16      -6.843  -9.925   8.618  1.00  0.00           O  
ATOM    116  OD2 ASP A  16      -8.913 -10.451   8.126  1.00  0.00           O  
ATOM    117  N   THR A  17      -5.978  -7.713   3.990  1.00  0.00           N  
ATOM    118  CA  THR A  17      -5.662  -7.669   2.567  1.00  0.00           C  
ATOM    119  C   THR A  17      -4.272  -7.081   2.340  1.00  0.00           C  
ATOM    120  CB  THR A  17      -6.704  -6.844   1.788  1.00  0.00           C  
ATOM    121  O   THR A  17      -3.787  -7.041   1.207  1.00  0.00           O  
ATOM    122  CG2 THR A  17      -8.118  -7.342   2.067  1.00  0.00           C  
ATOM    123  OG1 THR A  17      -6.607  -5.470   2.181  1.00  0.00           O  
ATOM    124  N   ILE A  18      -3.628  -6.630   3.401  1.00  0.00           N  
ATOM    125  CA  ILE A  18      -2.324  -5.984   3.300  1.00  0.00           C  
ATOM    126  C   ILE A  18      -1.243  -7.037   3.066  1.00  0.00           C  
ATOM    127  CB  ILE A  18      -2.003  -5.158   4.566  1.00  0.00           C  
ATOM    128  O   ILE A  18      -1.244  -8.090   3.707  1.00  0.00           O  
ATOM    129  CG1 ILE A  18      -2.962  -3.968   4.684  1.00  0.00           C  
ATOM    130  CG2 ILE A  18      -0.546  -4.688   4.548  1.00  0.00           C  
ATOM    131  CD1 ILE A  18      -2.837  -3.201   5.993  1.00  0.00           C  
ATOM    132  N   VAL A  19      -0.344  -6.768   2.137  1.00  0.00           N  
ATOM    133  CA  VAL A  19       0.772  -7.652   1.819  1.00  0.00           C  
ATOM    134  C   VAL A  19       2.088  -6.886   1.935  1.00  0.00           C  
ATOM    135  CB  VAL A  19       0.631  -8.259   0.405  1.00  0.00           C  
ATOM    136  O   VAL A  19       2.113  -5.660   1.802  1.00  0.00           O  
ATOM    137  CG1 VAL A  19      -0.627  -9.119   0.309  1.00  0.00           C  
ATOM    138  CG2 VAL A  19       0.608  -7.153  -0.649  1.00  0.00           C  
ATOM    139  N   LYS A  20       3.094  -7.631   2.281  1.00  0.00           N  
ATOM    140  CA  LYS A  20       4.451  -7.095   2.236  1.00  0.00           C  
ATOM    141  C   LYS A  20       5.159  -7.500   0.946  1.00  0.00           C  
ATOM    142  CB  LYS A  20       5.256  -7.568   3.447  1.00  0.00           C  
ATOM    143  O   LYS A  20       5.237  -8.686   0.621  1.00  0.00           O  
ATOM    144  CG  LYS A  20       6.629  -6.922   3.568  1.00  0.00           C  
ATOM    145  CD  LYS A  20       7.360  -7.395   4.818  1.00  0.00           C  
ATOM    146  CE  LYS A  20       8.714  -6.714   4.966  1.00  0.00           C  
ATOM    147  NZ  LYS A  20       9.427  -7.160   6.200  1.00  0.00           N  
ATOM    148  N   LEU A  21       5.664  -6.456   0.230  1.00  0.00           N  
ATOM    149  CA  LEU A  21       6.338  -6.673  -1.046  1.00  0.00           C  
ATOM    150  C   LEU A  21       7.821  -6.334  -0.942  1.00  0.00           C  
ATOM    151  CB  LEU A  21       5.686  -5.832  -2.147  1.00  0.00           C  
ATOM    152  O   LEU A  21       8.183  -5.246  -0.487  1.00  0.00           O  
ATOM    153  CG  LEU A  21       4.169  -5.961  -2.290  1.00  0.00           C  
ATOM    154  CD1 LEU A  21       3.622  -4.841  -3.169  1.00  0.00           C  
ATOM    155  CD2 LEU A  21       3.800  -7.326  -2.864  1.00  0.00           C  
ATOM    156  N   THR A  22       8.587  -7.299  -1.329  1.00  0.00           N  
ATOM    157  CA  THR A  22      10.026  -7.065  -1.364  1.00  0.00           C  
ATOM    158  C   THR A  22      10.586  -7.344  -2.756  1.00  0.00           C  
ATOM    159  CB  THR A  22      10.759  -7.939  -0.329  1.00  0.00           C  
ATOM    160  O   THR A  22      10.565  -8.485  -3.222  1.00  0.00           O  
ATOM    161  CG2 THR A  22      12.254  -7.636  -0.313  1.00  0.00           C  
ATOM    162  OG1 THR A  22      10.217  -7.683   0.973  1.00  0.00           O  
ATOM    163  N   ASN A  23      11.048  -6.241  -3.422  1.00  0.00           N  
ATOM    164  CA  ASN A  23      11.680  -6.343  -4.733  1.00  0.00           C  
ATOM    165  C   ASN A  23      13.202  -6.329  -4.625  1.00  0.00           C  
ATOM    166  CB  ASN A  23      11.203  -5.213  -5.648  1.00  0.00           C  
ATOM    167  O   ASN A  23      13.792  -5.322  -4.231  1.00  0.00           O  
ATOM    168  CG  ASN A  23      11.750  -5.332  -7.057  1.00  0.00           C  
ATOM    169  ND2 ASN A  23      11.326  -4.431  -7.936  1.00  0.00           N  
ATOM    170  OD1 ASN A  23      12.546  -6.226  -7.354  1.00  0.00           O  
ATOM    171  N   THR A  24      13.780  -7.444  -4.996  1.00  0.00           N  
ATOM    172  CA  THR A  24      15.232  -7.579  -5.019  1.00  0.00           C  
ATOM    173  C   THR A  24      15.751  -7.604  -6.454  1.00  0.00           C  
ATOM    174  CB  THR A  24      15.686  -8.855  -4.284  1.00  0.00           C  
ATOM    175  O   THR A  24      15.491  -8.552  -7.197  1.00  0.00           O  
ATOM    176  CG2 THR A  24      17.207  -8.931  -4.204  1.00  0.00           C  
ATOM    177  OG1 THR A  24      15.148  -8.851  -2.956  1.00  0.00           O  
ATOM    178  N   SER A  25      16.368  -6.427  -6.826  1.00  0.00           N  
ATOM    179  CA  SER A  25      16.887  -6.290  -8.183  1.00  0.00           C  
ATOM    180  C   SER A  25      18.215  -5.541  -8.194  1.00  0.00           C  
ATOM    181  CB  SER A  25      15.876  -5.566  -9.074  1.00  0.00           C  
ATOM    182  O   SER A  25      18.379  -4.546  -7.485  1.00  0.00           O  
ATOM    183  OG  SER A  25      14.654  -6.281  -9.132  1.00  0.00           O  
ATOM    184  N   ASP A  26      19.187  -6.099  -8.934  1.00  0.00           N  
ATOM    185  CA  ASP A  26      20.473  -5.449  -9.169  1.00  0.00           C  
ATOM    186  C   ASP A  26      21.179  -5.136  -7.852  1.00  0.00           C  
ATOM    187  CB  ASP A  26      20.285  -4.166  -9.983  1.00  0.00           C  
ATOM    188  O   ASP A  26      21.695  -4.032  -7.665  1.00  0.00           O  
ATOM    189  CG  ASP A  26      19.834  -4.429 -11.409  1.00  0.00           C  
ATOM    190  OD1 ASP A  26      20.104  -5.527 -11.941  1.00  0.00           O  
ATOM    191  OD2 ASP A  26      19.206  -3.529 -12.006  1.00  0.00           O  
ATOM    192  N   GLY A  27      21.153  -6.068  -6.822  1.00  0.00           N  
ATOM    193  CA  GLY A  27      21.874  -5.939  -5.565  1.00  0.00           C  
ATOM    194  C   GLY A  27      21.174  -5.037  -4.567  1.00  0.00           C  
ATOM    195  O   GLY A  27      21.726  -4.727  -3.509  1.00  0.00           O  
ATOM    196  N   SER A  28      20.017  -4.477  -4.955  1.00  0.00           N  
ATOM    197  CA  SER A  28      19.243  -3.615  -4.067  1.00  0.00           C  
ATOM    198  C   SER A  28      17.882  -4.226  -3.753  1.00  0.00           C  
ATOM    199  CB  SER A  28      19.059  -2.231  -4.690  1.00  0.00           C  
ATOM    200  O   SER A  28      17.352  -5.014  -4.540  1.00  0.00           O  
ATOM    201  OG  SER A  28      18.311  -1.388  -3.830  1.00  0.00           O  
ATOM    202  N   SER A  29      17.441  -3.913  -2.531  1.00  0.00           N  
ATOM    203  CA  SER A  29      16.146  -4.425  -2.095  1.00  0.00           C  
ATOM    204  C   SER A  29      15.241  -3.297  -1.612  1.00  0.00           C  
ATOM    205  CB  SER A  29      16.324  -5.459  -0.983  1.00  0.00           C  
ATOM    206  O   SER A  29      15.679  -2.419  -0.865  1.00  0.00           O  
ATOM    207  OG  SER A  29      15.073  -5.994  -0.588  1.00  0.00           O  
ATOM    208  N   ILE A  30      14.047  -3.251  -2.218  1.00  0.00           N  
ATOM    209  CA  ILE A  30      13.031  -2.302  -1.774  1.00  0.00           C  
ATOM    210  C   ILE A  30      11.836  -3.057  -1.197  1.00  0.00           C  
ATOM    211  CB  ILE A  30      12.577  -1.380  -2.928  1.00  0.00           C  
ATOM    212  O   ILE A  30      11.311  -3.977  -1.829  1.00  0.00           O  
ATOM    213  CG1 ILE A  30      13.759  -0.556  -3.450  1.00  0.00           C  
ATOM    214  CG2 ILE A  30      11.433  -0.469  -2.472  1.00  0.00           C  
ATOM    215  CD1 ILE A  30      13.431   0.293  -4.671  1.00  0.00           C  
ATOM    216  N   SER A  31      11.510  -2.671   0.042  1.00  0.00           N  
ATOM    217  CA  SER A  31      10.363  -3.287   0.700  1.00  0.00           C  
ATOM    218  C   SER A  31       9.277  -2.258   0.996  1.00  0.00           C  
ATOM    219  CB  SER A  31      10.794  -3.973   1.998  1.00  0.00           C  
ATOM    220  O   SER A  31       9.554  -1.204   1.571  1.00  0.00           O  
ATOM    221  OG  SER A  31      11.651  -5.069   1.727  1.00  0.00           O  
ATOM    222  N   LEU A  32       8.067  -2.626   0.547  1.00  0.00           N  
ATOM    223  CA  LEU A  32       6.881  -1.813   0.794  1.00  0.00           C  
ATOM    224  C   LEU A  32       5.673  -2.693   1.097  1.00  0.00           C  
ATOM    225  CB  LEU A  32       6.585  -0.917  -0.411  1.00  0.00           C  
ATOM    226  O   LEU A  32       5.756  -3.920   1.010  1.00  0.00           O  
ATOM    227  CG  LEU A  32       7.756  -0.089  -0.944  1.00  0.00           C  
ATOM    228  CD1 LEU A  32       7.372   0.589  -2.255  1.00  0.00           C  
ATOM    229  CD2 LEU A  32       8.197   0.942   0.089  1.00  0.00           C  
ATOM    230  N   PHE A  33       4.613  -2.043   1.403  1.00  0.00           N  
ATOM    231  CA  PHE A  33       3.351  -2.751   1.577  1.00  0.00           C  
ATOM    232  C   PHE A  33       2.453  -2.565   0.360  1.00  0.00           C  
ATOM    233  CB  PHE A  33       2.631  -2.267   2.840  1.00  0.00           C  
ATOM    234  O   PHE A  33       2.732  -1.729  -0.502  1.00  0.00           O  
ATOM    235  CG  PHE A  33       3.316  -2.663   4.119  1.00  0.00           C  
ATOM    236  CD1 PHE A  33       3.131  -3.930   4.660  1.00  0.00           C  
ATOM    237  CD2 PHE A  33       4.146  -1.769   4.782  1.00  0.00           C  
ATOM    238  CE1 PHE A  33       3.764  -4.300   5.844  1.00  0.00           C  
ATOM    239  CE2 PHE A  33       4.782  -2.131   5.966  1.00  0.00           C  
ATOM    240  CZ  PHE A  33       4.589  -3.397   6.496  1.00  0.00           C  
ATOM    241  N   GLY A  34       1.443  -3.367   0.297  1.00  0.00           N  
ATOM    242  CA  GLY A  34       0.423  -3.283  -0.735  1.00  0.00           C  
ATOM    243  C   GLY A  34      -0.940  -3.758  -0.267  1.00  0.00           C  
ATOM    244  O   GLY A  34      -1.072  -4.288   0.838  1.00  0.00           O  
ATOM    245  N   ILE A  35      -1.913  -3.403  -1.098  1.00  0.00           N  
ATOM    246  CA  ILE A  35      -3.287  -3.797  -0.807  1.00  0.00           C  
ATOM    247  C   ILE A  35      -3.741  -4.859  -1.806  1.00  0.00           C  
ATOM    248  CB  ILE A  35      -4.243  -2.584  -0.843  1.00  0.00           C  
ATOM    249  O   ILE A  35      -3.683  -4.644  -3.019  1.00  0.00           O  
ATOM    250  CG1 ILE A  35      -3.748  -1.487   0.107  1.00  0.00           C  
ATOM    251  CG2 ILE A  35      -5.671  -3.011  -0.490  1.00  0.00           C  
ATOM    252  CD1 ILE A  35      -4.409  -0.133  -0.114  1.00  0.00           C  
ATOM    253  N   GLY A  36      -4.195  -5.996  -1.275  1.00  0.00           N  
ATOM    254  CA  GLY A  36      -4.783  -7.018  -2.127  1.00  0.00           C  
ATOM    255  C   GLY A  36      -6.239  -6.752  -2.460  1.00  0.00           C  
ATOM    256  O   GLY A  36      -7.009  -6.321  -1.599  1.00  0.00           O  
ATOM    257  N   PHE A  37      -6.667  -6.971  -3.680  1.00  0.00           N  
ATOM    258  CA  PHE A  37      -8.016  -6.838  -4.215  1.00  0.00           C  
ATOM    259  C   PHE A  37      -8.257  -7.845  -5.333  1.00  0.00           C  
ATOM    260  CB  PHE A  37      -8.254  -5.415  -4.730  1.00  0.00           C  
ATOM    261  O   PHE A  37      -7.841  -7.627  -6.473  1.00  0.00           O  
ATOM    262  CG  PHE A  37      -9.685  -5.135  -5.102  1.00  0.00           C  
ATOM    263  CD1 PHE A  37     -10.141  -5.371  -6.394  1.00  0.00           C  
ATOM    264  CD2 PHE A  37     -10.575  -4.636  -4.160  1.00  0.00           C  
ATOM    265  CE1 PHE A  37     -11.465  -5.112  -6.741  1.00  0.00           C  
ATOM    266  CE2 PHE A  37     -11.899  -4.375  -4.500  1.00  0.00           C  
ATOM    267  CZ  PHE A  37     -12.342  -4.613  -5.791  1.00  0.00           C  
ATOM    268  N   GLY A  38      -8.953  -8.998  -4.944  1.00  0.00           N  
ATOM    269  CA  GLY A  38      -9.069 -10.050  -5.942  1.00  0.00           C  
ATOM    270  C   GLY A  38      -7.727 -10.593  -6.396  1.00  0.00           C  
ATOM    271  O   GLY A  38      -6.891 -10.966  -5.570  1.00  0.00           O  
ATOM    272  N   PRO A  39      -7.454 -10.635  -7.747  1.00  0.00           N  
ATOM    273  CA  PRO A  39      -6.161 -11.081  -8.270  1.00  0.00           C  
ATOM    274  C   PRO A  39      -5.157  -9.940  -8.417  1.00  0.00           C  
ATOM    275  CB  PRO A  39      -6.519 -11.672  -9.636  1.00  0.00           C  
ATOM    276  O   PRO A  39      -4.160 -10.077  -9.130  1.00  0.00           O  
ATOM    277  CG  PRO A  39      -7.667 -10.847 -10.120  1.00  0.00           C  
ATOM    278  CD  PRO A  39      -8.519 -10.477  -8.940  1.00  0.00           C  
ATOM    279  N   LEU A  40      -5.450  -8.859  -7.750  1.00  0.00           N  
ATOM    280  CA  LEU A  40      -4.646  -7.659  -7.957  1.00  0.00           C  
ATOM    281  C   LEU A  40      -3.953  -7.240  -6.664  1.00  0.00           C  
ATOM    282  CB  LEU A  40      -5.517  -6.513  -8.477  1.00  0.00           C  
ATOM    283  O   LEU A  40      -4.462  -7.497  -5.571  1.00  0.00           O  
ATOM    284  CG  LEU A  40      -6.385  -6.821  -9.698  1.00  0.00           C  
ATOM    285  CD1 LEU A  40      -7.298  -5.641 -10.011  1.00  0.00           C  
ATOM    286  CD2 LEU A  40      -5.515  -7.165 -10.901  1.00  0.00           C  
ATOM    287  N   ILE A  41      -2.834  -6.645  -6.842  1.00  0.00           N  
ATOM    288  CA  ILE A  41      -2.175  -5.950  -5.742  1.00  0.00           C  
ATOM    289  C   ILE A  41      -1.973  -4.481  -6.108  1.00  0.00           C  
ATOM    290  CB  ILE A  41      -0.822  -6.606  -5.389  1.00  0.00           C  
ATOM    291  O   ILE A  41      -1.445  -4.168  -7.178  1.00  0.00           O  
ATOM    292  CG1 ILE A  41      -1.042  -8.014  -4.824  1.00  0.00           C  
ATOM    293  CG2 ILE A  41      -0.042  -5.735  -4.399  1.00  0.00           C  
ATOM    294  CD1 ILE A  41       0.245  -8.778  -4.546  1.00  0.00           C  
ATOM    295  N   ILE A  42      -2.441  -3.613  -5.231  1.00  0.00           N  
ATOM    296  CA  ILE A  42      -2.282  -2.172  -5.390  1.00  0.00           C  
ATOM    297  C   ILE A  42      -1.147  -1.676  -4.496  1.00  0.00           C  
ATOM    298  CB  ILE A  42      -3.591  -1.419  -5.061  1.00  0.00           C  
ATOM    299  O   ILE A  42      -1.165  -1.894  -3.282  1.00  0.00           O  
ATOM    300  CG1 ILE A  42      -4.740  -1.942  -5.931  1.00  0.00           C  
ATOM    301  CG2 ILE A  42      -3.407   0.090  -5.246  1.00  0.00           C  
ATOM    302  CD1 ILE A  42      -5.677  -2.900  -5.208  1.00  0.00           C  
ATOM    303  N   THR A  43      -0.142  -0.997  -5.068  1.00  0.00           N  
ATOM    304  CA  THR A  43       0.985  -0.505  -4.284  1.00  0.00           C  
ATOM    305  C   THR A  43       1.625   0.706  -4.957  1.00  0.00           C  
ATOM    306  CB  THR A  43       2.046  -1.603  -4.081  1.00  0.00           C  
ATOM    307  O   THR A  43       1.053   1.281  -5.886  1.00  0.00           O  
ATOM    308  CG2 THR A  43       2.779  -1.907  -5.384  1.00  0.00           C  
ATOM    309  OG1 THR A  43       2.996  -1.167  -3.102  1.00  0.00           O  
ATOM    310  N   ASN A  44       2.785   1.159  -4.381  1.00  0.00           N  
ATOM    311  CA  ASN A  44       3.498   2.295  -4.955  1.00  0.00           C  
ATOM    312  C   ASN A  44       4.334   1.880  -6.162  1.00  0.00           C  
ATOM    313  CB  ASN A  44       4.383   2.963  -3.901  1.00  0.00           C  
ATOM    314  O   ASN A  44       4.944   0.809  -6.162  1.00  0.00           O  
ATOM    315  CG  ASN A  44       3.584   3.536  -2.746  1.00  0.00           C  
ATOM    316  ND2 ASN A  44       3.074   4.749  -2.923  1.00  0.00           N  
ATOM    317  OD1 ASN A  44       3.428   2.894  -1.704  1.00  0.00           O  
ATOM    318  N   ALA A  45       4.376   2.727  -7.166  1.00  0.00           N  
ATOM    319  CA  ALA A  45       5.137   2.484  -8.389  1.00  0.00           C  
ATOM    320  C   ALA A  45       6.635   2.435  -8.102  1.00  0.00           C  
ATOM    321  CB  ALA A  45       4.832   3.559  -9.429  1.00  0.00           C  
ATOM    322  O   ALA A  45       7.385   1.746  -8.797  1.00  0.00           O  
ATOM    323  N   HIS A  46       7.017   3.121  -7.084  1.00  0.00           N  
ATOM    324  CA  HIS A  46       8.450   3.178  -6.818  1.00  0.00           C  
ATOM    325  C   HIS A  46       8.960   1.854  -6.258  1.00  0.00           C  
ATOM    326  CB  HIS A  46       8.770   4.317  -5.848  1.00  0.00           C  
ATOM    327  O   HIS A  46      10.144   1.725  -5.941  1.00  0.00           O  
ATOM    328  CG  HIS A  46       8.206   4.114  -4.478  1.00  0.00           C  
ATOM    329  CD2 HIS A  46       8.635   3.353  -3.443  1.00  0.00           C  
ATOM    330  ND1 HIS A  46       7.055   4.738  -4.048  1.00  0.00           N  
ATOM    331  CE1 HIS A  46       6.800   4.369  -2.803  1.00  0.00           C  
ATOM    332  NE2 HIS A  46       7.743   3.529  -2.413  1.00  0.00           N  
ATOM    333  N   LEU A  47       8.096   0.869  -6.082  1.00  0.00           N  
ATOM    334  CA  LEU A  47       8.529  -0.491  -5.782  1.00  0.00           C  
ATOM    335  C   LEU A  47       9.430  -1.031  -6.887  1.00  0.00           C  
ATOM    336  CB  LEU A  47       7.319  -1.411  -5.598  1.00  0.00           C  
ATOM    337  O   LEU A  47      10.305  -1.861  -6.630  1.00  0.00           O  
ATOM    338  CG  LEU A  47       7.622  -2.892  -5.369  1.00  0.00           C  
ATOM    339  CD1 LEU A  47       8.337  -3.087  -4.036  1.00  0.00           C  
ATOM    340  CD2 LEU A  47       6.339  -3.715  -5.418  1.00  0.00           C  
ATOM    341  N   PHE A  48       9.213  -0.502  -8.136  1.00  0.00           N  
ATOM    342  CA  PHE A  48       9.918  -1.015  -9.305  1.00  0.00           C  
ATOM    343  C   PHE A  48      10.927   0.004  -9.819  1.00  0.00           C  
ATOM    344  CB  PHE A  48       8.927  -1.379 -10.415  1.00  0.00           C  
ATOM    345  O   PHE A  48      10.972   0.292 -11.017  1.00  0.00           O  
ATOM    346  CG  PHE A  48       7.990  -2.498 -10.050  1.00  0.00           C  
ATOM    347  CD1 PHE A  48       8.432  -3.816 -10.034  1.00  0.00           C  
ATOM    348  CD2 PHE A  48       6.667  -2.233  -9.723  1.00  0.00           C  
ATOM    349  CE1 PHE A  48       7.567  -4.854  -9.696  1.00  0.00           C  
ATOM    350  CE2 PHE A  48       5.796  -3.265  -9.385  1.00  0.00           C  
ATOM    351  CZ  PHE A  48       6.248  -4.575  -9.373  1.00  0.00           C  
ATOM    352  N   ARG A  49      11.690   0.616  -8.859  1.00  0.00           N  
ATOM    353  CA  ARG A  49      12.795   1.482  -9.259  1.00  0.00           C  
ATOM    354  C   ARG A  49      13.834   0.707 -10.063  1.00  0.00           C  
ATOM    355  CB  ARG A  49      13.450   2.119  -8.032  1.00  0.00           C  
ATOM    356  O   ARG A  49      14.460   1.256 -10.971  1.00  0.00           O  
ATOM    357  CG  ARG A  49      12.637   3.246  -7.415  1.00  0.00           C  
ATOM    358  CD  ARG A  49      13.382   3.917  -6.270  1.00  0.00           C  
ATOM    359  NE  ARG A  49      12.588   4.981  -5.661  1.00  0.00           N  
ATOM    360  NH1 ARG A  49      14.156   5.510  -4.048  1.00  0.00           N  
ATOM    361  NH2 ARG A  49      12.173   6.657  -4.146  1.00  0.00           N  
ATOM    362  CZ  ARG A  49      12.974   5.714  -4.620  1.00  0.00           C  
ATOM    363  N   ARG A  50      13.915  -0.484  -9.586  1.00  0.00           N  
ATOM    364  CA  ARG A  50      14.734  -1.457 -10.303  1.00  0.00           C  
ATOM    365  C   ARG A  50      13.920  -2.694 -10.668  1.00  0.00           C  
ATOM    366  CB  ARG A  50      15.950  -1.858  -9.466  1.00  0.00           C  
ATOM    367  O   ARG A  50      12.922  -3.002 -10.013  1.00  0.00           O  
ATOM    368  CG  ARG A  50      16.881  -0.701  -9.138  1.00  0.00           C  
ATOM    369  CD  ARG A  50      18.070  -1.154  -8.303  1.00  0.00           C  
ATOM    370  NE  ARG A  50      18.989  -0.052  -8.031  1.00  0.00           N  
ATOM    371  NH1 ARG A  50      17.946   0.610  -6.079  1.00  0.00           N  
ATOM    372  NH2 ARG A  50      19.798   1.732  -6.832  1.00  0.00           N  
ATOM    373  CZ  ARG A  50      18.909   0.761  -6.981  1.00  0.00           C  
ATOM    374  N   ASN A  51      14.297  -3.248 -11.758  1.00  0.00           N  
ATOM    375  CA  ASN A  51      13.510  -4.364 -12.270  1.00  0.00           C  
ATOM    376  C   ASN A  51      14.400  -5.525 -12.705  1.00  0.00           C  
ATOM    377  CB  ASN A  51      12.625  -3.908 -13.432  1.00  0.00           C  
ATOM    378  O   ASN A  51      15.619  -5.477 -12.531  1.00  0.00           O  
ATOM    379  CG  ASN A  51      11.369  -4.746 -13.573  1.00  0.00           C  
ATOM    380  ND2 ASN A  51      10.516  -4.380 -14.522  1.00  0.00           N  
ATOM    381  OD1 ASN A  51      11.167  -5.713 -12.834  1.00  0.00           O  
ATOM    382  N   ASN A  52      13.801  -6.606 -13.161  1.00  0.00           N  
ATOM    383  CA  ASN A  52      14.496  -7.803 -13.621  1.00  0.00           C  
ATOM    384  C   ASN A  52      15.119  -8.570 -12.459  1.00  0.00           C  
ATOM    385  CB  ASN A  52      15.567  -7.439 -14.652  1.00  0.00           C  
ATOM    386  O   ASN A  52      16.232  -9.086 -12.575  1.00  0.00           O  
ATOM    387  CG  ASN A  52      16.059  -8.642 -15.433  1.00  0.00           C  
ATOM    388  ND2 ASN A  52      17.301  -8.580 -15.897  1.00  0.00           N  
ATOM    389  OD1 ASN A  52      15.329  -9.619 -15.617  1.00  0.00           O  
ATOM    390  N   GLY A  53      14.407  -8.635 -11.382  1.00  0.00           N  
ATOM    391  CA  GLY A  53      14.811  -9.370 -10.194  1.00  0.00           C  
ATOM    392  C   GLY A  53      13.716 -10.264  -9.645  1.00  0.00           C  
ATOM    393  O   GLY A  53      12.969 -10.880 -10.408  1.00  0.00           O  
ATOM    394  N   THR A  54      13.778 -10.477  -8.292  1.00  0.00           N  
ATOM    395  CA  THR A  54      12.839 -11.352  -7.597  1.00  0.00           C  
ATOM    396  C   THR A  54      11.890 -10.539  -6.721  1.00  0.00           C  
ATOM    397  CB  THR A  54      13.578 -12.389  -6.732  1.00  0.00           C  
ATOM    398  O   THR A  54      12.322  -9.643  -5.993  1.00  0.00           O  
ATOM    399  CG2 THR A  54      12.595 -13.324  -6.035  1.00  0.00           C  
ATOM    400  OG1 THR A  54      14.448 -13.165  -7.565  1.00  0.00           O  
ATOM    401  N   LEU A  55      10.598 -10.780  -6.899  1.00  0.00           N  
ATOM    402  CA  LEU A  55       9.594 -10.168  -6.035  1.00  0.00           C  
ATOM    403  C   LEU A  55       9.050 -11.179  -5.032  1.00  0.00           C  
ATOM    404  CB  LEU A  55       8.447  -9.593  -6.871  1.00  0.00           C  
ATOM    405  O   LEU A  55       8.518 -12.222  -5.421  1.00  0.00           O  
ATOM    406  CG  LEU A  55       7.321  -8.907  -6.096  1.00  0.00           C  
ATOM    407  CD1 LEU A  55       7.847  -7.662  -5.388  1.00  0.00           C  
ATOM    408  CD2 LEU A  55       6.169  -8.551  -7.029  1.00  0.00           C  
ATOM    409  N   THR A  56       9.242 -10.906  -3.754  1.00  0.00           N  
ATOM    410  CA  THR A  56       8.695 -11.727  -2.679  1.00  0.00           C  
ATOM    411  C   THR A  56       7.454 -11.074  -2.078  1.00  0.00           C  
ATOM    412  CB  THR A  56       9.739 -11.966  -1.573  1.00  0.00           C  
ATOM    413  O   THR A  56       7.493  -9.912  -1.669  1.00  0.00           O  
ATOM    414  CG2 THR A  56       9.178 -12.858  -0.471  1.00  0.00           C  
ATOM    415  OG1 THR A  56      10.894 -12.596  -2.141  1.00  0.00           O  
ATOM    416  N   ILE A  57       6.376 -11.864  -2.016  1.00  0.00           N  
ATOM    417  CA  ILE A  57       5.115 -11.371  -1.472  1.00  0.00           C  
ATOM    418  C   ILE A  57       4.763 -12.142  -0.202  1.00  0.00           C  
ATOM    419  CB  ILE A  57       3.970 -11.488  -2.504  1.00  0.00           C  
ATOM    420  O   ILE A  57       4.623 -13.366  -0.230  1.00  0.00           O  
ATOM    421  CG1 ILE A  57       4.356 -10.786  -3.811  1.00  0.00           C  
ATOM    422  CG2 ILE A  57       2.670 -10.911  -1.936  1.00  0.00           C  
ATOM    423  CD1 ILE A  57       3.526 -11.216  -5.013  1.00  0.00           C  
ATOM    424  N   THR A  58       4.625 -11.414   0.884  1.00  0.00           N  
ATOM    425  CA  THR A  58       4.191 -12.001   2.147  1.00  0.00           C  
ATOM    426  C   THR A  58       2.780 -11.541   2.500  1.00  0.00           C  
ATOM    427  CB  THR A  58       5.155 -11.637   3.292  1.00  0.00           C  
ATOM    428  O   THR A  58       2.527 -10.342   2.630  1.00  0.00           O  
ATOM    429  CG2 THR A  58       4.760 -12.340   4.586  1.00  0.00           C  
ATOM    430  OG1 THR A  58       6.485 -12.032   2.933  1.00  0.00           O  
ATOM    431  N   SER A  59       1.891 -12.494   2.586  1.00  0.00           N  
ATOM    432  CA  SER A  59       0.498 -12.231   2.933  1.00  0.00           C  
ATOM    433  C   SER A  59       0.019 -13.165   4.039  1.00  0.00           C  
ATOM    434  CB  SER A  59      -0.399 -12.381   1.704  1.00  0.00           C  
ATOM    435  O   SER A  59       0.814 -13.904   4.623  1.00  0.00           O  
ATOM    436  OG  SER A  59      -0.554 -13.746   1.358  1.00  0.00           O  
ATOM    437  N   ILE A  60      -1.286 -13.114   4.295  1.00  0.00           N  
ATOM    438  CA  ILE A  60      -1.866 -14.005   5.294  1.00  0.00           C  
ATOM    439  C   ILE A  60      -1.860 -15.440   4.772  1.00  0.00           C  
ATOM    440  CB  ILE A  60      -3.303 -13.577   5.667  1.00  0.00           C  
ATOM    441  O   ILE A  60      -1.972 -16.391   5.549  1.00  0.00           O  
ATOM    442  CG1 ILE A  60      -4.205 -13.598   4.427  1.00  0.00           C  
ATOM    443  CG2 ILE A  60      -3.302 -12.191   6.319  1.00  0.00           C  
ATOM    444  CD1 ILE A  60      -5.690 -13.472   4.740  1.00  0.00           C  
ATOM    445  N   HIS A  61      -1.730 -15.516   3.494  1.00  0.00           N  
ATOM    446  CA  HIS A  61      -1.754 -16.828   2.857  1.00  0.00           C  
ATOM    447  C   HIS A  61      -0.353 -17.425   2.772  1.00  0.00           C  
ATOM    448  CB  HIS A  61      -2.370 -16.733   1.460  1.00  0.00           C  
ATOM    449  O   HIS A  61      -0.176 -18.533   2.261  1.00  0.00           O  
ATOM    450  CG  HIS A  61      -3.785 -16.251   1.460  1.00  0.00           C  
ATOM    451  CD2 HIS A  61      -4.349 -15.148   0.912  1.00  0.00           C  
ATOM    452  ND1 HIS A  61      -4.805 -16.936   2.084  1.00  0.00           N  
ATOM    453  CE1 HIS A  61      -5.938 -16.274   1.919  1.00  0.00           C  
ATOM    454  NE2 HIS A  61      -5.688 -15.185   1.212  1.00  0.00           N  
ATOM    455  N   GLY A  62       0.601 -16.689   3.206  1.00  0.00           N  
ATOM    456  CA  GLY A  62       1.970 -17.177   3.154  1.00  0.00           C  
ATOM    457  C   GLY A  62       2.863 -16.351   2.248  1.00  0.00           C  
ATOM    458  O   GLY A  62       2.564 -15.190   1.963  1.00  0.00           O  
ATOM    459  N   THR A  63       3.953 -16.927   1.951  1.00  0.00           N  
ATOM    460  CA  THR A  63       4.947 -16.243   1.131  1.00  0.00           C  
ATOM    461  C   THR A  63       4.926 -16.774  -0.299  1.00  0.00           C  
ATOM    462  CB  THR A  63       6.361 -16.402   1.720  1.00  0.00           C  
ATOM    463  O   THR A  63       4.843 -17.985  -0.517  1.00  0.00           O  
ATOM    464  CG2 THR A  63       7.400 -15.698   0.852  1.00  0.00           C  
ATOM    465  OG1 THR A  63       6.391 -15.836   3.036  1.00  0.00           O  
ATOM    466  N   PHE A  64       4.896 -15.874  -1.215  1.00  0.00           N  
ATOM    467  CA  PHE A  64       4.903 -16.174  -2.642  1.00  0.00           C  
ATOM    468  C   PHE A  64       6.054 -15.461  -3.340  1.00  0.00           C  
ATOM    469  CB  PHE A  64       3.571 -15.773  -3.283  1.00  0.00           C  
ATOM    470  O   PHE A  64       6.265 -14.263  -3.136  1.00  0.00           O  
ATOM    471  CG  PHE A  64       3.403 -16.268  -4.694  1.00  0.00           C  
ATOM    472  CD1 PHE A  64       3.846 -15.507  -5.770  1.00  0.00           C  
ATOM    473  CD2 PHE A  64       2.802 -17.494  -4.946  1.00  0.00           C  
ATOM    474  CE1 PHE A  64       3.692 -15.963  -7.077  1.00  0.00           C  
ATOM    475  CE2 PHE A  64       2.644 -17.956  -6.249  1.00  0.00           C  
ATOM    476  CZ  PHE A  64       3.089 -17.188  -7.314  1.00  0.00           C  
ATOM    477  N   THR A  65       6.767 -16.236  -4.189  1.00  0.00           N  
ATOM    478  CA  THR A  65       7.933 -15.652  -4.842  1.00  0.00           C  
ATOM    479  C   THR A  65       7.781 -15.694  -6.360  1.00  0.00           C  
ATOM    480  CB  THR A  65       9.227 -16.380  -4.433  1.00  0.00           C  
ATOM    481  O   THR A  65       7.432 -16.732  -6.925  1.00  0.00           O  
ATOM    482  CG2 THR A  65      10.443 -15.770  -5.121  1.00  0.00           C  
ATOM    483  OG1 THR A  65       9.395 -16.282  -3.013  1.00  0.00           O  
ATOM    484  N   ILE A  66       8.007 -14.489  -6.926  1.00  0.00           N  
ATOM    485  CA  ILE A  66       8.113 -14.361  -8.376  1.00  0.00           C  
ATOM    486  C   ILE A  66       9.571 -14.132  -8.768  1.00  0.00           C  
ATOM    487  CB  ILE A  66       7.228 -13.212  -8.907  1.00  0.00           C  
ATOM    488  O   ILE A  66      10.166 -13.115  -8.404  1.00  0.00           O  
ATOM    489  CG1 ILE A  66       5.760 -13.452  -8.535  1.00  0.00           C  
ATOM    490  CG2 ILE A  66       7.391 -13.061 -10.423  1.00  0.00           C  
ATOM    491  CD1 ILE A  66       4.863 -12.239  -8.740  1.00  0.00           C  
ATOM    492  N   SER A  67      10.195 -15.017  -9.503  1.00  0.00           N  
ATOM    493  CA  SER A  67      11.631 -15.039  -9.760  1.00  0.00           C  
ATOM    494  C   SER A  67      12.029 -13.967 -10.769  1.00  0.00           C  
ATOM    495  CB  SER A  67      12.064 -16.415 -10.268  1.00  0.00           C  
ATOM    496  O   SER A  67      13.170 -13.500 -10.769  1.00  0.00           O  
ATOM    497  OG  SER A  67      11.843 -17.408  -9.282  1.00  0.00           O  
ATOM    498  N   ASN A  68      11.126 -13.563 -11.600  1.00  0.00           N  
ATOM    499  CA  ASN A  68      11.409 -12.558 -12.619  1.00  0.00           C  
ATOM    500  C   ASN A  68      10.325 -11.485 -12.664  1.00  0.00           C  
ATOM    501  CB  ASN A  68      11.564 -13.214 -13.993  1.00  0.00           C  
ATOM    502  O   ASN A  68       9.233 -11.721 -13.185  1.00  0.00           O  
ATOM    503  CG  ASN A  68      12.011 -12.236 -15.060  1.00  0.00           C  
ATOM    504  ND2 ASN A  68      12.281 -12.745 -16.257  1.00  0.00           N  
ATOM    505  OD1 ASN A  68      12.115 -11.032 -14.812  1.00  0.00           O  
ATOM    506  N   THR A  69      10.654 -10.262 -12.165  1.00  0.00           N  
ATOM    507  CA  THR A  69       9.674  -9.187 -12.052  1.00  0.00           C  
ATOM    508  C   THR A  69       9.297  -8.652 -13.430  1.00  0.00           C  
ATOM    509  CB  THR A  69      10.207  -8.035 -11.180  1.00  0.00           C  
ATOM    510  O   THR A  69       8.269  -7.989 -13.584  1.00  0.00           O  
ATOM    511  CG2 THR A  69      10.341  -8.465  -9.723  1.00  0.00           C  
ATOM    512  OG1 THR A  69      11.492  -7.630 -11.667  1.00  0.00           O  
ATOM    513  N   THR A  70      10.018  -8.978 -14.500  1.00  0.00           N  
ATOM    514  CA  THR A  70       9.729  -8.481 -15.841  1.00  0.00           C  
ATOM    515  C   THR A  70       8.526  -9.207 -16.439  1.00  0.00           C  
ATOM    516  CB  THR A  70      10.945  -8.644 -16.772  1.00  0.00           C  
ATOM    517  O   THR A  70       7.935  -8.739 -17.414  1.00  0.00           O  
ATOM    518  CG2 THR A  70      12.154  -7.885 -16.235  1.00  0.00           C  
ATOM    519  OG1 THR A  70      11.275 -10.034 -16.877  1.00  0.00           O  
ATOM    520  N   THR A  71       8.174 -10.277 -15.856  1.00  0.00           N  
ATOM    521  CA  THR A  71       7.061 -11.067 -16.371  1.00  0.00           C  
ATOM    522  C   THR A  71       5.741 -10.601 -15.764  1.00  0.00           C  
ATOM    523  CB  THR A  71       7.260 -12.567 -16.084  1.00  0.00           C  
ATOM    524  O   THR A  71       4.670 -11.052 -16.175  1.00  0.00           O  
ATOM    525  CG2 THR A  71       8.579 -13.067 -16.664  1.00  0.00           C  
ATOM    526  OG1 THR A  71       7.262 -12.780 -14.667  1.00  0.00           O  
ATOM    527  N   LEU A  72       5.817  -9.652 -14.841  1.00  0.00           N  
ATOM    528  CA  LEU A  72       4.622  -9.182 -14.150  1.00  0.00           C  
ATOM    529  C   LEU A  72       3.807  -8.252 -15.042  1.00  0.00           C  
ATOM    530  CB  LEU A  72       5.001  -8.461 -12.853  1.00  0.00           C  
ATOM    531  O   LEU A  72       4.371  -7.429 -15.767  1.00  0.00           O  
ATOM    532  CG  LEU A  72       5.493  -9.345 -11.705  1.00  0.00           C  
ATOM    533  CD1 LEU A  72       6.064  -8.485 -10.583  1.00  0.00           C  
ATOM    534  CD2 LEU A  72       4.362 -10.227 -11.188  1.00  0.00           C  
ATOM    535  N   LYS A  73       2.522  -8.459 -14.975  1.00  0.00           N  
ATOM    536  CA  LYS A  73       1.616  -7.518 -15.627  1.00  0.00           C  
ATOM    537  C   LYS A  73       1.291  -6.343 -14.709  1.00  0.00           C  
ATOM    538  CB  LYS A  73       0.327  -8.222 -16.053  1.00  0.00           C  
ATOM    539  O   LYS A  73       0.729  -6.529 -13.628  1.00  0.00           O  
ATOM    540  CG  LYS A  73       0.525  -9.277 -17.131  1.00  0.00           C  
ATOM    541  CD  LYS A  73      -0.798  -9.912 -17.541  1.00  0.00           C  
ATOM    542  CE  LYS A  73      -0.597 -10.990 -18.598  1.00  0.00           C  
ATOM    543  NZ  LYS A  73      -1.889 -11.629 -18.990  1.00  0.00           N  
ATOM    544  N   LEU A  74       1.733  -5.148 -15.202  1.00  0.00           N  
ATOM    545  CA  LEU A  74       1.572  -3.944 -14.394  1.00  0.00           C  
ATOM    546  C   LEU A  74       0.651  -2.945 -15.086  1.00  0.00           C  
ATOM    547  CB  LEU A  74       2.932  -3.297 -14.120  1.00  0.00           C  
ATOM    548  O   LEU A  74       0.672  -2.821 -16.313  1.00  0.00           O  
ATOM    549  CG  LEU A  74       4.019  -4.215 -13.559  1.00  0.00           C  
ATOM    550  CD1 LEU A  74       5.344  -3.466 -13.457  1.00  0.00           C  
ATOM    551  CD2 LEU A  74       3.604  -4.766 -12.199  1.00  0.00           C  
ATOM    552  N   HIS A  75      -0.170  -2.358 -14.307  1.00  0.00           N  
ATOM    553  CA  HIS A  75      -0.944  -1.203 -14.747  1.00  0.00           C  
ATOM    554  C   HIS A  75      -0.574   0.044 -13.951  1.00  0.00           C  
ATOM    555  CB  HIS A  75      -2.443  -1.482 -14.618  1.00  0.00           C  
ATOM    556  O   HIS A  75      -0.897   0.148 -12.766  1.00  0.00           O  
ATOM    557  CG  HIS A  75      -3.305  -0.366 -15.114  1.00  0.00           C  
ATOM    558  CD2 HIS A  75      -3.885   0.668 -14.460  1.00  0.00           C  
ATOM    559  ND1 HIS A  75      -3.662  -0.233 -16.439  1.00  0.00           N  
ATOM    560  CE1 HIS A  75      -4.425   0.838 -16.578  1.00  0.00           C  
ATOM    561  NE2 HIS A  75      -4.575   1.403 -15.392  1.00  0.00           N  
ATOM    562  N   LEU A  76       0.052   1.036 -14.646  1.00  0.00           N  
ATOM    563  CA  LEU A  76       0.486   2.269 -13.999  1.00  0.00           C  
ATOM    564  C   LEU A  76      -0.628   3.310 -14.012  1.00  0.00           C  
ATOM    565  CB  LEU A  76       1.731   2.829 -14.691  1.00  0.00           C  
ATOM    566  O   LEU A  76      -1.278   3.518 -15.039  1.00  0.00           O  
ATOM    567  CG  LEU A  76       2.983   1.950 -14.650  1.00  0.00           C  
ATOM    568  CD1 LEU A  76       3.965   2.376 -15.736  1.00  0.00           C  
ATOM    569  CD2 LEU A  76       3.637   2.016 -13.274  1.00  0.00           C  
ATOM    570  N   ILE A  77      -0.795   3.866 -12.837  1.00  0.00           N  
ATOM    571  CA  ILE A  77      -1.756   4.962 -12.764  1.00  0.00           C  
ATOM    572  C   ILE A  77      -1.068   6.276 -13.129  1.00  0.00           C  
ATOM    573  CB  ILE A  77      -2.392   5.062 -11.359  1.00  0.00           C  
ATOM    574  O   ILE A  77      -0.152   6.719 -12.432  1.00  0.00           O  
ATOM    575  CG1 ILE A  77      -2.949   3.701 -10.927  1.00  0.00           C  
ATOM    576  CG2 ILE A  77      -3.487   6.134 -11.338  1.00  0.00           C  
ATOM    577  CD1 ILE A  77      -4.048   3.165 -11.834  1.00  0.00           C  
ATOM    578  N   GLU A  78      -1.495   6.844 -14.155  1.00  0.00           N  
ATOM    579  CA  GLU A  78      -0.819   8.004 -14.728  1.00  0.00           C  
ATOM    580  C   GLU A  78      -0.756   9.156 -13.729  1.00  0.00           C  
ATOM    581  CB  GLU A  78      -1.523   8.458 -16.010  1.00  0.00           C  
ATOM    582  O   GLU A  78      -1.758   9.489 -13.093  1.00  0.00           O  
ATOM    583  CG  GLU A  78      -1.360   7.493 -17.176  1.00  0.00           C  
ATOM    584  CD  GLU A  78      -1.981   8.002 -18.467  1.00  0.00           C  
ATOM    585  OE1 GLU A  78      -1.892   7.301 -19.501  1.00  0.00           O  
ATOM    586  OE2 GLU A  78      -2.561   9.110 -18.445  1.00  0.00           O  
ATOM    587  N   GLY A  79       0.460   9.713 -13.585  1.00  0.00           N  
ATOM    588  CA  GLY A  79       0.678  10.926 -12.812  1.00  0.00           C  
ATOM    589  C   GLY A  79       0.708  10.682 -11.315  1.00  0.00           C  
ATOM    590  O   GLY A  79       0.729  11.629 -10.527  1.00  0.00           O  
ATOM    591  N   ARG A  80       0.650   9.370 -10.951  1.00  0.00           N  
ATOM    592  CA  ARG A  80       0.578   9.029  -9.534  1.00  0.00           C  
ATOM    593  C   ARG A  80       1.573   7.927  -9.185  1.00  0.00           C  
ATOM    594  CB  ARG A  80      -0.840   8.594  -9.157  1.00  0.00           C  
ATOM    595  O   ARG A  80       1.899   7.088 -10.027  1.00  0.00           O  
ATOM    596  CG  ARG A  80      -1.899   9.653  -9.416  1.00  0.00           C  
ATOM    597  CD  ARG A  80      -3.303   9.119  -9.170  1.00  0.00           C  
ATOM    598  NE  ARG A  80      -4.322  10.115  -9.490  1.00  0.00           N  
ATOM    599  NH1 ARG A  80      -4.703  10.732  -7.297  1.00  0.00           N  
ATOM    600  NH2 ARG A  80      -5.873  11.734  -8.995  1.00  0.00           N  
ATOM    601  CZ  ARG A  80      -4.964  10.858  -8.593  1.00  0.00           C  
ATOM    602  N   ASP A  81       2.150   7.988  -8.009  1.00  0.00           N  
ATOM    603  CA  ASP A  81       2.992   6.909  -7.501  1.00  0.00           C  
ATOM    604  C   ASP A  81       2.151   5.705  -7.085  1.00  0.00           C  
ATOM    605  CB  ASP A  81       3.833   7.396  -6.319  1.00  0.00           C  
ATOM    606  O   ASP A  81       2.074   5.374  -5.900  1.00  0.00           O  
ATOM    607  CG  ASP A  81       4.858   6.375  -5.859  1.00  0.00           C  
ATOM    608  OD1 ASP A  81       5.214   5.471  -6.647  1.00  0.00           O  
ATOM    609  OD2 ASP A  81       5.311   6.472  -4.698  1.00  0.00           O  
ATOM    610  N   LEU A  82       1.390   5.186  -8.029  1.00  0.00           N  
ATOM    611  CA  LEU A  82       0.478   4.061  -7.851  1.00  0.00           C  
ATOM    612  C   LEU A  82       0.592   3.080  -9.014  1.00  0.00           C  
ATOM    613  CB  LEU A  82      -0.965   4.556  -7.725  1.00  0.00           C  
ATOM    614  O   LEU A  82       0.642   3.491 -10.175  1.00  0.00           O  
ATOM    615  CG  LEU A  82      -1.981   3.549  -7.183  1.00  0.00           C  
ATOM    616  CD1 LEU A  82      -1.684   3.230  -5.722  1.00  0.00           C  
ATOM    617  CD2 LEU A  82      -3.401   4.084  -7.341  1.00  0.00           C  
ATOM    618  N   VAL A  83       0.619   1.796  -8.649  1.00  0.00           N  
ATOM    619  CA  VAL A  83       0.674   0.762  -9.677  1.00  0.00           C  
ATOM    620  C   VAL A  83      -0.208  -0.417  -9.273  1.00  0.00           C  
ATOM    621  CB  VAL A  83       2.123   0.283  -9.922  1.00  0.00           C  
ATOM    622  O   VAL A  83      -0.352  -0.715  -8.084  1.00  0.00           O  
ATOM    623  CG1 VAL A  83       2.701  -0.358  -8.662  1.00  0.00           C  
ATOM    624  CG2 VAL A  83       2.169  -0.698 -11.093  1.00  0.00           C  
ATOM    625  N   ILE A  84      -0.879  -1.057 -10.255  1.00  0.00           N  
ATOM    626  CA  ILE A  84      -1.655  -2.277 -10.060  1.00  0.00           C  
ATOM    627  C   ILE A  84      -0.901  -3.467 -10.648  1.00  0.00           C  
ATOM    628  CB  ILE A  84      -3.057  -2.163 -10.698  1.00  0.00           C  
ATOM    629  O   ILE A  84      -0.479  -3.432 -11.806  1.00  0.00           O  
ATOM    630  CG1 ILE A  84      -3.800  -0.942 -10.142  1.00  0.00           C  
ATOM    631  CG2 ILE A  84      -3.862  -3.445 -10.467  1.00  0.00           C  
ATOM    632  CD1 ILE A  84      -5.079  -0.601 -10.893  1.00  0.00           C  
ATOM    633  N   ILE A  85      -0.774  -4.469  -9.814  1.00  0.00           N  
ATOM    634  CA  ILE A  85      -0.086  -5.680 -10.247  1.00  0.00           C  
ATOM    635  C   ILE A  85      -1.093  -6.818 -10.401  1.00  0.00           C  
ATOM    636  CB  ILE A  85       1.029  -6.082  -9.256  1.00  0.00           C  
ATOM    637  O   ILE A  85      -1.821  -7.143  -9.460  1.00  0.00           O  
ATOM    638  CG1 ILE A  85       1.951  -4.890  -8.976  1.00  0.00           C  
ATOM    639  CG2 ILE A  85       1.825  -7.275  -9.793  1.00  0.00           C  
ATOM    640  CD1 ILE A  85       2.916  -5.111  -7.820  1.00  0.00           C  
ATOM    641  N   GLU A  86      -1.067  -7.343 -11.586  1.00  0.00           N  
ATOM    642  CA  GLU A  86      -1.855  -8.558 -11.769  1.00  0.00           C  
ATOM    643  C   GLU A  86      -1.058  -9.798 -11.374  1.00  0.00           C  
ATOM    644  CB  GLU A  86      -2.329  -8.678 -13.220  1.00  0.00           C  
ATOM    645  O   GLU A  86      -0.020 -10.091 -11.970  1.00  0.00           O  
ATOM    646  CG  GLU A  86      -3.311  -9.817 -13.454  1.00  0.00           C  
ATOM    647  CD  GLU A  86      -3.771  -9.924 -14.899  1.00  0.00           C  
ATOM    648  OE1 GLU A  86      -4.700 -10.714 -15.183  1.00  0.00           O  
ATOM    649  OE2 GLU A  86      -3.198  -9.213 -15.754  1.00  0.00           O  
ATOM    650  N   MET A  87      -1.674 -10.528 -10.437  1.00  0.00           N  
ATOM    651  CA  MET A  87      -0.971 -11.699  -9.923  1.00  0.00           C  
ATOM    652  C   MET A  87      -1.217 -12.915 -10.810  1.00  0.00           C  
ATOM    653  CB  MET A  87      -1.407 -12.002  -8.488  1.00  0.00           C  
ATOM    654  O   MET A  87      -2.245 -13.000 -11.483  1.00  0.00           O  
ATOM    655  CG  MET A  87      -1.113 -10.879  -7.508  1.00  0.00           C  
ATOM    656  SD  MET A  87       0.659 -10.402  -7.495  1.00  0.00           S  
ATOM    657  CE  MET A  87       1.406 -11.963  -6.949  1.00  0.00           C  
ATOM    658  N   PRO A  88      -0.206 -13.815 -10.833  1.00  0.00           N  
ATOM    659  CA  PRO A  88      -0.404 -15.060 -11.580  1.00  0.00           C  
ATOM    660  C   PRO A  88      -1.590 -15.874 -11.067  1.00  0.00           C  
ATOM    661  CB  PRO A  88       0.910 -15.814 -11.364  1.00  0.00           C  
ATOM    662  O   PRO A  88      -2.027 -15.685  -9.928  1.00  0.00           O  
ATOM    663  CG  PRO A  88       1.876 -14.772 -10.898  1.00  0.00           C  
ATOM    664  CD  PRO A  88       1.103 -13.663 -10.245  1.00  0.00           C  
ATOM    665  N   LYS A  89      -2.062 -16.736 -11.823  1.00  0.00           N  
ATOM    666  CA  LYS A  89      -3.279 -17.493 -11.545  1.00  0.00           C  
ATOM    667  C   LYS A  89      -3.092 -18.414 -10.342  1.00  0.00           C  
ATOM    668  CB  LYS A  89      -3.695 -18.310 -12.770  1.00  0.00           C  
ATOM    669  O   LYS A  89      -4.061 -18.772  -9.671  1.00  0.00           O  
ATOM    670  CG  LYS A  89      -4.228 -17.470 -13.922  1.00  0.00           C  
ATOM    671  CD  LYS A  89      -4.743 -18.343 -15.059  1.00  0.00           C  
ATOM    672  CE  LYS A  89      -5.287 -17.504 -16.207  1.00  0.00           C  
ATOM    673  NZ  LYS A  89      -5.728 -18.354 -17.353  1.00  0.00           N  
ATOM    674  N   ASP A  90      -1.877 -18.795 -10.059  1.00  0.00           N  
ATOM    675  CA  ASP A  90      -1.638 -19.702  -8.940  1.00  0.00           C  
ATOM    676  C   ASP A  90      -1.521 -18.933  -7.626  1.00  0.00           C  
ATOM    677  CB  ASP A  90      -0.373 -20.529  -9.180  1.00  0.00           C  
ATOM    678  O   ASP A  90      -1.258 -19.524  -6.577  1.00  0.00           O  
ATOM    679  CG  ASP A  90       0.865 -19.674  -9.382  1.00  0.00           C  
ATOM    680  OD1 ASP A  90       0.732 -18.452  -9.609  1.00  0.00           O  
ATOM    681  OD2 ASP A  90       1.984 -20.228  -9.317  1.00  0.00           O  
ATOM    682  N   PHE A  91      -1.667 -17.614  -7.667  1.00  0.00           N  
ATOM    683  CA  PHE A  91      -1.736 -16.764  -6.483  1.00  0.00           C  
ATOM    684  C   PHE A  91      -3.170 -16.654  -5.979  1.00  0.00           C  
ATOM    685  CB  PHE A  91      -1.178 -15.370  -6.787  1.00  0.00           C  
ATOM    686  O   PHE A  91      -4.078 -16.318  -6.742  1.00  0.00           O  
ATOM    687  CG  PHE A  91      -1.000 -14.509  -5.567  1.00  0.00           C  
ATOM    688  CD1 PHE A  91      -2.015 -13.659  -5.144  1.00  0.00           C  
ATOM    689  CD2 PHE A  91       0.184 -14.548  -4.841  1.00  0.00           C  
ATOM    690  CE1 PHE A  91      -1.852 -12.861  -4.014  1.00  0.00           C  
ATOM    691  CE2 PHE A  91       0.354 -13.753  -3.712  1.00  0.00           C  
ATOM    692  CZ  PHE A  91      -0.665 -12.909  -3.300  1.00  0.00           C  
ATOM    693  N   PRO A  92      -3.369 -17.032  -4.665  1.00  0.00           N  
ATOM    694  CA  PRO A  92      -4.739 -16.951  -4.154  1.00  0.00           C  
ATOM    695  C   PRO A  92      -5.307 -15.535  -4.209  1.00  0.00           C  
ATOM    696  CB  PRO A  92      -4.603 -17.429  -2.705  1.00  0.00           C  
ATOM    697  O   PRO A  92      -4.604 -14.571  -3.893  1.00  0.00           O  
ATOM    698  CG  PRO A  92      -3.283 -18.128  -2.656  1.00  0.00           C  
ATOM    699  CD  PRO A  92      -2.403 -17.563  -3.733  1.00  0.00           C  
ATOM    700  N   PRO A  93      -6.579 -15.465  -4.635  1.00  0.00           N  
ATOM    701  CA  PRO A  93      -7.173 -14.129  -4.727  1.00  0.00           C  
ATOM    702  C   PRO A  93      -7.537 -13.550  -3.362  1.00  0.00           C  
ATOM    703  CB  PRO A  93      -8.427 -14.359  -5.575  1.00  0.00           C  
ATOM    704  O   PRO A  93      -7.787 -14.300  -2.416  1.00  0.00           O  
ATOM    705  CG  PRO A  93      -8.821 -15.774  -5.298  1.00  0.00           C  
ATOM    706  CD  PRO A  93      -7.575 -16.583  -5.083  1.00  0.00           C  
ATOM    707  N   PHE A  94      -7.603 -12.175  -3.230  1.00  0.00           N  
ATOM    708  CA  PHE A  94      -8.004 -11.436  -2.039  1.00  0.00           C  
ATOM    709  C   PHE A  94      -9.496 -11.125  -2.072  1.00  0.00           C  
ATOM    710  CB  PHE A  94      -7.200 -10.138  -1.914  1.00  0.00           C  
ATOM    711  O   PHE A  94     -10.121 -11.166  -3.134  1.00  0.00           O  
ATOM    712  CG  PHE A  94      -5.733 -10.355  -1.661  1.00  0.00           C  
ATOM    713  CD1 PHE A  94      -5.261 -10.574  -0.372  1.00  0.00           C  
ATOM    714  CD2 PHE A  94      -4.825 -10.340  -2.711  1.00  0.00           C  
ATOM    715  CE1 PHE A  94      -3.903 -10.775  -0.134  1.00  0.00           C  
ATOM    716  CE2 PHE A  94      -3.467 -10.541  -2.482  1.00  0.00           C  
ATOM    717  CZ  PHE A  94      -3.008 -10.757  -1.192  1.00  0.00           C  
ATOM    718  N   PRO A  95     -10.079 -10.860  -0.951  1.00  0.00           N  
ATOM    719  CA  PRO A  95     -11.454 -10.356  -0.945  1.00  0.00           C  
ATOM    720  C   PRO A  95     -11.606  -9.044  -1.711  1.00  0.00           C  
ATOM    721  CB  PRO A  95     -11.751 -10.156   0.544  1.00  0.00           C  
ATOM    722  O   PRO A  95     -10.658  -8.259  -1.792  1.00  0.00           O  
ATOM    723  CG  PRO A  95     -10.785 -11.053   1.249  1.00  0.00           C  
ATOM    724  CD  PRO A  95      -9.534 -11.149   0.424  1.00  0.00           C  
ATOM    725  N   THR A  96     -12.803  -8.750  -2.267  1.00  0.00           N  
ATOM    726  CA  THR A  96     -13.019  -7.588  -3.121  1.00  0.00           C  
ATOM    727  C   THR A  96     -14.019  -6.627  -2.484  1.00  0.00           C  
ATOM    728  CB  THR A  96     -13.522  -8.004  -4.516  1.00  0.00           C  
ATOM    729  O   THR A  96     -14.636  -5.815  -3.176  1.00  0.00           O  
ATOM    730  CG2 THR A  96     -12.486  -8.857  -5.242  1.00  0.00           C  
ATOM    731  OG1 THR A  96     -14.732  -8.759  -4.376  1.00  0.00           O  
ATOM    732  N   ASP A  97     -14.259  -6.633  -1.190  1.00  0.00           N  
ATOM    733  CA  ASP A  97     -15.286  -5.819  -0.547  1.00  0.00           C  
ATOM    734  C   ASP A  97     -14.727  -4.463  -0.124  1.00  0.00           C  
ATOM    735  CB  ASP A  97     -15.868  -6.549   0.666  1.00  0.00           C  
ATOM    736  O   ASP A  97     -15.453  -3.629   0.421  1.00  0.00           O  
ATOM    737  CG  ASP A  97     -16.544  -7.859   0.301  1.00  0.00           C  
ATOM    738  OD1 ASP A  97     -16.880  -8.063  -0.886  1.00  0.00           O  
ATOM    739  OD2 ASP A  97     -16.745  -8.695   1.209  1.00  0.00           O  
ATOM    740  N   LEU A  98     -13.404  -4.279  -0.477  1.00  0.00           N  
ATOM    741  CA  LEU A  98     -12.820  -2.985  -0.137  1.00  0.00           C  
ATOM    742  C   LEU A  98     -13.405  -1.879  -1.009  1.00  0.00           C  
ATOM    743  CB  LEU A  98     -11.298  -3.026  -0.295  1.00  0.00           C  
ATOM    744  O   LEU A  98     -13.758  -2.117  -2.166  1.00  0.00           O  
ATOM    745  CG  LEU A  98     -10.558  -4.077   0.534  1.00  0.00           C  
ATOM    746  CD1 LEU A  98      -9.075  -4.085   0.177  1.00  0.00           C  
ATOM    747  CD2 LEU A  98     -10.754  -3.819   2.024  1.00  0.00           C  
ATOM    748  N   VAL A  99     -13.493  -0.721  -0.409  1.00  0.00           N  
ATOM    749  CA  VAL A  99     -13.998   0.440  -1.133  1.00  0.00           C  
ATOM    750  C   VAL A  99     -12.912   1.511  -1.215  1.00  0.00           C  
ATOM    751  CB  VAL A  99     -15.267   1.018  -0.467  1.00  0.00           C  
ATOM    752  O   VAL A  99     -12.277   1.838  -0.209  1.00  0.00           O  
ATOM    753  CG1 VAL A  99     -15.765   2.246  -1.227  1.00  0.00           C  
ATOM    754  CG2 VAL A  99     -16.360  -0.047  -0.390  1.00  0.00           C  
ATOM    755  N   PHE A 100     -12.716   2.059  -2.495  1.00  0.00           N  
ATOM    756  CA  PHE A 100     -11.737   3.110  -2.749  1.00  0.00           C  
ATOM    757  C   PHE A 100     -12.424   4.389  -3.213  1.00  0.00           C  
ATOM    758  CB  PHE A 100     -10.716   2.654  -3.796  1.00  0.00           C  
ATOM    759  O   PHE A 100     -13.369   4.341  -4.004  1.00  0.00           O  
ATOM    760  CG  PHE A 100      -9.927   1.440  -3.385  1.00  0.00           C  
ATOM    761  CD1 PHE A 100      -8.655   1.573  -2.840  1.00  0.00           C  
ATOM    762  CD2 PHE A 100     -10.456   0.166  -3.543  1.00  0.00           C  
ATOM    763  CE1 PHE A 100      -7.922   0.451  -2.458  1.00  0.00           C  
ATOM    764  CE2 PHE A 100      -9.730  -0.959  -3.165  1.00  0.00           C  
ATOM    765  CZ  PHE A 100      -8.463  -0.814  -2.623  1.00  0.00           C  
ATOM    766  N   ARG A 101     -11.954   5.463  -2.668  1.00  0.00           N  
ATOM    767  CA  ARG A 101     -12.438   6.754  -3.145  1.00  0.00           C  
ATOM    768  C   ARG A 101     -11.412   7.852  -2.887  1.00  0.00           C  
ATOM    769  CB  ARG A 101     -13.766   7.112  -2.474  1.00  0.00           C  
ATOM    770  O   ARG A 101     -10.430   7.637  -2.174  1.00  0.00           O  
ATOM    771  CG  ARG A 101     -13.657   7.343  -0.975  1.00  0.00           C  
ATOM    772  CD  ARG A 101     -14.903   8.016  -0.416  1.00  0.00           C  
ATOM    773  NE  ARG A 101     -14.835   8.155   1.036  1.00  0.00           N  
ATOM    774  NH1 ARG A 101     -13.427   9.986   1.002  1.00  0.00           N  
ATOM    775  NH2 ARG A 101     -14.144   9.123   3.000  1.00  0.00           N  
ATOM    776  CZ  ARG A 101     -14.135   9.088   1.676  1.00  0.00           C  
ATOM    777  N   GLU A 102     -11.703   8.982  -3.471  1.00  0.00           N  
ATOM    778  CA  GLU A 102     -10.818  10.124  -3.262  1.00  0.00           C  
ATOM    779  C   GLU A 102     -10.958  10.680  -1.848  1.00  0.00           C  
ATOM    780  CB  GLU A 102     -11.105  11.222  -4.289  1.00  0.00           C  
ATOM    781  O   GLU A 102     -12.037  10.621  -1.256  1.00  0.00           O  
ATOM    782  CG  GLU A 102     -10.710  10.852  -5.712  1.00  0.00           C  
ATOM    783  CD  GLU A 102     -10.967  11.965  -6.715  1.00  0.00           C  
ATOM    784  OE1 GLU A 102      -9.999  12.640  -7.134  1.00  0.00           O  
ATOM    785  OE2 GLU A 102     -12.146  12.165  -7.084  1.00  0.00           O  
ATOM    786  N   PRO A 103      -9.773  11.257  -1.353  1.00  0.00           N  
ATOM    787  CA  PRO A 103      -9.876  11.914  -0.048  1.00  0.00           C  
ATOM    788  C   PRO A 103     -10.638  13.236  -0.112  1.00  0.00           C  
ATOM    789  CB  PRO A 103      -8.415  12.144   0.348  1.00  0.00           C  
ATOM    790  O   PRO A 103     -10.740  13.843  -1.181  1.00  0.00           O  
ATOM    791  CG  PRO A 103      -7.686  12.283  -0.949  1.00  0.00           C  
ATOM    792  CD  PRO A 103      -8.343  11.392  -1.964  1.00  0.00           C  
ATOM    793  N   VAL A 104     -11.163  13.639   1.027  1.00  0.00           N  
ATOM    794  CA  VAL A 104     -11.833  14.923   1.205  1.00  0.00           C  
ATOM    795  C   VAL A 104     -10.972  15.839   2.072  1.00  0.00           C  
ATOM    796  CB  VAL A 104     -13.232  14.750   1.839  1.00  0.00           C  
ATOM    797  O   VAL A 104     -10.409  15.403   3.078  1.00  0.00           O  
ATOM    798  CG1 VAL A 104     -13.907  16.106   2.036  1.00  0.00           C  
ATOM    799  CG2 VAL A 104     -14.100  13.838   0.974  1.00  0.00           C  
ATOM    800  N   VAL A 105     -10.858  17.115   1.676  1.00  0.00           N  
ATOM    801  CA  VAL A 105     -10.043  18.086   2.399  1.00  0.00           C  
ATOM    802  C   VAL A 105     -10.496  18.159   3.856  1.00  0.00           C  
ATOM    803  CB  VAL A 105     -10.115  19.485   1.748  1.00  0.00           C  
ATOM    804  O   VAL A 105     -11.683  18.346   4.134  1.00  0.00           O  
ATOM    805  CG1 VAL A 105      -9.348  20.510   2.582  1.00  0.00           C  
ATOM    806  CG2 VAL A 105      -9.571  19.438   0.321  1.00  0.00           C  
ATOM    807  N   GLY A 106      -9.530  17.947   4.768  1.00  0.00           N  
ATOM    808  CA  GLY A 106      -9.789  18.093   6.192  1.00  0.00           C  
ATOM    809  C   GLY A 106     -10.375  16.845   6.823  1.00  0.00           C  
ATOM    810  O   GLY A 106     -10.717  16.844   8.008  1.00  0.00           O  
ATOM    811  N   GLU A 107     -10.515  15.761   6.007  1.00  0.00           N  
ATOM    812  CA  GLU A 107     -11.089  14.543   6.570  1.00  0.00           C  
ATOM    813  C   GLU A 107     -10.085  13.819   7.462  1.00  0.00           C  
ATOM    814  CB  GLU A 107     -11.571  13.610   5.456  1.00  0.00           C  
ATOM    815  O   GLU A 107      -8.873  13.981   7.299  1.00  0.00           O  
ATOM    816  CG  GLU A 107     -10.444  12.999   4.636  1.00  0.00           C  
ATOM    817  CD  GLU A 107     -10.931  11.999   3.599  1.00  0.00           C  
ATOM    818  OE1 GLU A 107     -10.408  12.000   2.461  1.00  0.00           O  
ATOM    819  OE2 GLU A 107     -11.844  11.208   3.926  1.00  0.00           O  
ATOM    820  N   GLU A 108     -10.676  13.122   8.483  1.00  0.00           N  
ATOM    821  CA  GLU A 108      -9.849  12.338   9.396  1.00  0.00           C  
ATOM    822  C   GLU A 108      -9.522  10.969   8.807  1.00  0.00           C  
ATOM    823  CB  GLU A 108     -10.546  12.176  10.749  1.00  0.00           C  
ATOM    824  O   GLU A 108     -10.415  10.262   8.334  1.00  0.00           O  
ATOM    825  CG  GLU A 108     -10.743  13.485  11.500  1.00  0.00           C  
ATOM    826  CD  GLU A 108     -11.364  13.300  12.875  1.00  0.00           C  
ATOM    827  OE1 GLU A 108     -10.980  14.029  13.818  1.00  0.00           O  
ATOM    828  OE2 GLU A 108     -12.242  12.419  13.011  1.00  0.00           O  
ATOM    829  N   ILE A 109      -8.209  10.635   8.884  1.00  0.00           N  
ATOM    830  CA  ILE A 109      -7.763   9.372   8.305  1.00  0.00           C  
ATOM    831  C   ILE A 109      -6.888   8.624   9.309  1.00  0.00           C  
ATOM    832  CB  ILE A 109      -6.991   9.597   6.985  1.00  0.00           C  
ATOM    833  O   ILE A 109      -6.367   9.221  10.254  1.00  0.00           O  
ATOM    834  CG1 ILE A 109      -5.776  10.501   7.224  1.00  0.00           C  
ATOM    835  CG2 ILE A 109      -7.912  10.190   5.915  1.00  0.00           C  
ATOM    836  CD1 ILE A 109      -4.821  10.581   6.041  1.00  0.00           C  
ATOM    837  N   VAL A 110      -6.837   7.334   9.106  1.00  0.00           N  
ATOM    838  CA  VAL A 110      -5.919   6.494   9.869  1.00  0.00           C  
ATOM    839  C   VAL A 110      -5.052   5.676   8.914  1.00  0.00           C  
ATOM    840  CB  VAL A 110      -6.678   5.557  10.836  1.00  0.00           C  
ATOM    841  O   VAL A 110      -5.430   5.450   7.762  1.00  0.00           O  
ATOM    842  CG1 VAL A 110      -7.438   6.366  11.886  1.00  0.00           C  
ATOM    843  CG2 VAL A 110      -7.633   4.652  10.060  1.00  0.00           C  
ATOM    844  N   LEU A 111      -3.914   5.313   9.406  1.00  0.00           N  
ATOM    845  CA  LEU A 111      -3.009   4.410   8.703  1.00  0.00           C  
ATOM    846  C   LEU A 111      -3.148   2.985   9.225  1.00  0.00           C  
ATOM    847  CB  LEU A 111      -1.560   4.881   8.850  1.00  0.00           C  
ATOM    848  O   LEU A 111      -3.023   2.745  10.429  1.00  0.00           O  
ATOM    849  CG  LEU A 111      -0.500   4.054   8.121  1.00  0.00           C  
ATOM    850  CD1 LEU A 111      -0.457   4.431   6.644  1.00  0.00           C  
ATOM    851  CD2 LEU A 111       0.867   4.246   8.768  1.00  0.00           C  
ATOM    852  N   VAL A 112      -3.463   2.101   8.310  1.00  0.00           N  
ATOM    853  CA  VAL A 112      -3.634   0.705   8.698  1.00  0.00           C  
ATOM    854  C   VAL A 112      -2.450  -0.119   8.198  1.00  0.00           C  
ATOM    855  CB  VAL A 112      -4.957   0.123   8.154  1.00  0.00           C  
ATOM    856  O   VAL A 112      -2.112  -0.076   7.013  1.00  0.00           O  
ATOM    857  CG1 VAL A 112      -5.156  -1.312   8.639  1.00  0.00           C  
ATOM    858  CG2 VAL A 112      -6.137   0.999   8.571  1.00  0.00           C  
ATOM    859  N   THR A 113      -1.808  -0.840   9.104  1.00  0.00           N  
ATOM    860  CA  THR A 113      -0.659  -1.674   8.768  1.00  0.00           C  
ATOM    861  C   THR A 113      -0.800  -3.062   9.384  1.00  0.00           C  
ATOM    862  CB  THR A 113       0.657  -1.030   9.243  1.00  0.00           C  
ATOM    863  O   THR A 113      -1.750  -3.325  10.124  1.00  0.00           O  
ATOM    864  CG2 THR A 113       0.839   0.359   8.638  1.00  0.00           C  
ATOM    865  OG1 THR A 113       0.639  -0.918  10.671  1.00  0.00           O  
ATOM    866  N   ARG A 114       0.069  -3.869   8.891  1.00  0.00           N  
ATOM    867  CA  ARG A 114       0.131  -5.226   9.423  1.00  0.00           C  
ATOM    868  C   ARG A 114       1.555  -5.590   9.830  1.00  0.00           C  
ATOM    869  CB  ARG A 114      -0.394  -6.231   8.396  1.00  0.00           C  
ATOM    870  O   ARG A 114       2.511  -5.259   9.126  1.00  0.00           O  
ATOM    871  CG  ARG A 114      -0.608  -7.629   8.956  1.00  0.00           C  
ATOM    872  CD  ARG A 114      -1.650  -8.402   8.158  1.00  0.00           C  
ATOM    873  NE  ARG A 114      -1.944  -9.695   8.768  1.00  0.00           N  
ATOM    874  NH1 ARG A 114      -4.084  -9.845   7.911  1.00  0.00           N  
ATOM    875  NH2 ARG A 114      -3.255 -11.522   9.235  1.00  0.00           N  
ATOM    876  CZ  ARG A 114      -3.094 -10.351   8.637  1.00  0.00           C  
ATOM    877  N   ASN A 115       1.569  -6.233  11.002  1.00  0.00           N  
ATOM    878  CA  ASN A 115       2.847  -6.751  11.479  1.00  0.00           C  
ATOM    879  C   ASN A 115       3.006  -8.234  11.156  1.00  0.00           C  
ATOM    880  CB  ASN A 115       2.993  -6.517  12.984  1.00  0.00           C  
ATOM    881  O   ASN A 115       2.325  -9.078  11.741  1.00  0.00           O  
ATOM    882  CG  ASN A 115       4.375  -6.870  13.499  1.00  0.00           C  
ATOM    883  ND2 ASN A 115       4.545  -6.832  14.815  1.00  0.00           N  
ATOM    884  OD1 ASN A 115       5.282  -7.173  12.719  1.00  0.00           O  
ATOM    885  N   PHE A 116       3.917  -8.547  10.157  1.00  0.00           N  
ATOM    886  CA  PHE A 116       4.100  -9.927   9.722  1.00  0.00           C  
ATOM    887  C   PHE A 116       5.101 -10.649  10.616  1.00  0.00           C  
ATOM    888  CB  PHE A 116       4.568  -9.975   8.264  1.00  0.00           C  
ATOM    889  O   PHE A 116       6.313 -10.494  10.452  1.00  0.00           O  
ATOM    890  CG  PHE A 116       3.515  -9.557   7.274  1.00  0.00           C  
ATOM    891  CD1 PHE A 116       2.532 -10.450   6.865  1.00  0.00           C  
ATOM    892  CD2 PHE A 116       3.508  -8.270   6.752  1.00  0.00           C  
ATOM    893  CE1 PHE A 116       1.556 -10.065   5.949  1.00  0.00           C  
ATOM    894  CE2 PHE A 116       2.536  -7.879   5.836  1.00  0.00           C  
ATOM    895  CZ  PHE A 116       1.561  -8.778   5.435  1.00  0.00           C  
ATOM    896  N   GLN A 117       4.698 -11.099  11.813  1.00  0.00           N  
ATOM    897  CA  GLN A 117       5.493 -11.912  12.728  1.00  0.00           C  
ATOM    898  C   GLN A 117       5.216 -13.399  12.525  1.00  0.00           C  
ATOM    899  CB  GLN A 117       5.212 -11.519  14.179  1.00  0.00           C  
ATOM    900  O   GLN A 117       4.185 -13.772  11.962  1.00  0.00           O  
ATOM    901  CG  GLN A 117       5.626 -10.094  14.521  1.00  0.00           C  
ATOM    902  CD  GLN A 117       5.270  -9.705  15.944  1.00  0.00           C  
ATOM    903  NE2 GLN A 117       5.415  -8.423  16.262  1.00  0.00           N  
ATOM    904  OE1 GLN A 117       4.868 -10.550  16.750  1.00  0.00           O  
ATOM    905  N   THR A 118       6.122 -14.268  12.694  1.00  0.00           N  
ATOM    906  CA  THR A 118       6.155 -15.695  12.397  1.00  0.00           C  
ATOM    907  C   THR A 118       4.954 -16.404  13.016  1.00  0.00           C  
ATOM    908  CB  THR A 118       7.456 -16.342  12.909  1.00  0.00           C  
ATOM    909  O   THR A 118       4.312 -17.232  12.365  1.00  0.00           O  
ATOM    910  CG2 THR A 118       8.626 -16.031  11.982  1.00  0.00           C  
ATOM    911  OG1 THR A 118       7.750 -15.838  14.218  1.00  0.00           O  
ATOM    912  N   LYS A 119       4.410 -15.931  14.131  1.00  0.00           N  
ATOM    913  CA  LYS A 119       3.394 -16.753  14.783  1.00  0.00           C  
ATOM    914  C   LYS A 119       2.006 -16.138  14.627  1.00  0.00           C  
ATOM    915  CB  LYS A 119       3.723 -16.937  16.266  1.00  0.00           C  
ATOM    916  O   LYS A 119       1.050 -16.833  14.276  1.00  0.00           O  
ATOM    917  CG  LYS A 119       4.880 -17.888  16.530  1.00  0.00           C  
ATOM    918  CD  LYS A 119       5.072 -18.135  18.021  1.00  0.00           C  
ATOM    919  CE  LYS A 119       6.251 -19.060  18.289  1.00  0.00           C  
ATOM    920  NZ  LYS A 119       6.455 -19.289  19.750  1.00  0.00           N  
ATOM    921  N   THR A 120       1.912 -14.859  14.803  1.00  0.00           N  
ATOM    922  CA  THR A 120       0.585 -14.264  14.692  1.00  0.00           C  
ATOM    923  C   THR A 120       0.666 -12.871  14.073  1.00  0.00           C  
ATOM    924  CB  THR A 120      -0.105 -14.178  16.066  1.00  0.00           C  
ATOM    925  O   THR A 120       1.130 -11.927  14.715  1.00  0.00           O  
ATOM    926  CG2 THR A 120      -1.620 -14.097  15.917  1.00  0.00           C  
ATOM    927  OG1 THR A 120       0.227 -15.341  16.835  1.00  0.00           O  
ATOM    928  N   PRO A 121       0.316 -12.857  12.849  1.00  0.00           N  
ATOM    929  CA  PRO A 121       0.272 -11.490  12.325  1.00  0.00           C  
ATOM    930  C   PRO A 121      -0.739 -10.609  13.057  1.00  0.00           C  
ATOM    931  CB  PRO A 121      -0.134 -11.686  10.862  1.00  0.00           C  
ATOM    932  O   PRO A 121      -1.794 -11.092  13.477  1.00  0.00           O  
ATOM    933  CG  PRO A 121      -0.767 -13.039  10.819  1.00  0.00           C  
ATOM    934  CD  PRO A 121      -0.274 -13.834  11.995  1.00  0.00           C  
ATOM    935  N   THR A 122      -0.302  -9.432  13.476  1.00  0.00           N  
ATOM    936  CA  THR A 122      -1.178  -8.483  14.155  1.00  0.00           C  
ATOM    937  C   THR A 122      -1.373  -7.227  13.310  1.00  0.00           C  
ATOM    938  CB  THR A 122      -0.617  -8.094  15.535  1.00  0.00           C  
ATOM    939  O   THR A 122      -0.528  -6.895  12.477  1.00  0.00           O  
ATOM    940  CG2 THR A 122      -0.509  -9.311  16.448  1.00  0.00           C  
ATOM    941  OG1 THR A 122       0.685  -7.518  15.370  1.00  0.00           O  
ATOM    942  N   SER A 123      -2.561  -6.683  13.461  1.00  0.00           N  
ATOM    943  CA  SER A 123      -2.862  -5.424  12.786  1.00  0.00           C  
ATOM    944  C   SER A 123      -2.539  -4.229  13.676  1.00  0.00           C  
ATOM    945  CB  SER A 123      -4.332  -5.378  12.369  1.00  0.00           C  
ATOM    946  O   SER A 123      -2.636  -4.316  14.901  1.00  0.00           O  
ATOM    947  OG  SER A 123      -5.179  -5.438  13.504  1.00  0.00           O  
ATOM    948  N   GLU A 124      -1.994  -3.206  13.019  1.00  0.00           N  
ATOM    949  CA  GLU A 124      -1.700  -1.946  13.695  1.00  0.00           C  
ATOM    950  C   GLU A 124      -2.430  -0.781  13.033  1.00  0.00           C  
ATOM    951  CB  GLU A 124      -0.192  -1.682  13.708  1.00  0.00           C  
ATOM    952  O   GLU A 124      -2.430  -0.658  11.806  1.00  0.00           O  
ATOM    953  CG  GLU A 124       0.617  -2.774  14.393  1.00  0.00           C  
ATOM    954  CD  GLU A 124       2.119  -2.594  14.239  1.00  0.00           C  
ATOM    955  OE1 GLU A 124       2.869  -2.902  15.194  1.00  0.00           O  
ATOM    956  OE2 GLU A 124       2.550  -2.141  13.155  1.00  0.00           O  
ATOM    957  N   VAL A 125      -3.054   0.012  13.843  1.00  0.00           N  
ATOM    958  CA  VAL A 125      -3.758   1.183  13.333  1.00  0.00           C  
ATOM    959  C   VAL A 125      -3.238   2.441  14.025  1.00  0.00           C  
ATOM    960  CB  VAL A 125      -5.286   1.058  13.532  1.00  0.00           C  
ATOM    961  O   VAL A 125      -3.064   2.459  15.245  1.00  0.00           O  
ATOM    962  CG1 VAL A 125      -6.010   2.258  12.924  1.00  0.00           C  
ATOM    963  CG2 VAL A 125      -5.798  -0.245  12.921  1.00  0.00           C  
ATOM    964  N   SER A 126      -2.963   3.383  13.338  1.00  0.00           N  
ATOM    965  CA  SER A 126      -2.465   4.634  13.902  1.00  0.00           C  
ATOM    966  C   SER A 126      -3.580   5.414  14.590  1.00  0.00           C  
ATOM    967  CB  SER A 126      -1.826   5.496  12.812  1.00  0.00           C  
ATOM    968  O   SER A 126      -4.752   5.044  14.496  1.00  0.00           O  
ATOM    969  OG  SER A 126      -2.817   6.053  11.966  1.00  0.00           O  
ATOM    970  N   ASP A 127      -3.157   6.542  15.232  1.00  0.00           N  
ATOM    971  CA  ASP A 127      -4.113   7.565  15.643  1.00  0.00           C  
ATOM    972  C   ASP A 127      -4.613   8.365  14.443  1.00  0.00           C  
ATOM    973  CB  ASP A 127      -3.485   8.503  16.676  1.00  0.00           C  
ATOM    974  O   ASP A 127      -4.060   8.259  13.346  1.00  0.00           O  
ATOM    975  CG  ASP A 127      -4.469   8.959  17.739  1.00  0.00           C  
ATOM    976  OD1 ASP A 127      -5.694   8.905  17.499  1.00  0.00           O  
ATOM    977  OD2 ASP A 127      -4.014   9.379  18.825  1.00  0.00           O  
ATOM    978  N   VAL A 128      -5.645   9.141  14.636  1.00  0.00           N  
ATOM    979  CA  VAL A 128      -6.290   9.881  13.556  1.00  0.00           C  
ATOM    980  C   VAL A 128      -5.437  11.089  13.176  1.00  0.00           C  
ATOM    981  CB  VAL A 128      -7.713  10.337  13.952  1.00  0.00           C  
ATOM    982  O   VAL A 128      -4.746  11.661  14.022  1.00  0.00           O  
ATOM    983  CG1 VAL A 128      -8.329  11.199  12.852  1.00  0.00           C  
ATOM    984  CG2 VAL A 128      -8.598   9.127  14.245  1.00  0.00           C  
ATOM    985  N   SER A 129      -5.460  11.401  11.907  1.00  0.00           N  
ATOM    986  CA  SER A 129      -4.834  12.607  11.376  1.00  0.00           C  
ATOM    987  C   SER A 129      -5.714  13.269  10.320  1.00  0.00           C  
ATOM    988  CB  SER A 129      -3.464  12.282  10.778  1.00  0.00           C  
ATOM    989  O   SER A 129      -6.434  12.586   9.589  1.00  0.00           O  
ATOM    990  OG  SER A 129      -2.836  13.456  10.292  1.00  0.00           O  
ATOM    991  N   SER A 130      -5.671  14.548  10.336  1.00  0.00           N  
ATOM    992  CA  SER A 130      -6.330  15.254   9.242  1.00  0.00           C  
ATOM    993  C   SER A 130      -5.474  15.238   7.979  1.00  0.00           C  
ATOM    994  CB  SER A 130      -6.634  16.698   9.643  1.00  0.00           C  
ATOM    995  O   SER A 130      -4.245  15.178   8.056  1.00  0.00           O  
ATOM    996  OG  SER A 130      -7.486  16.737  10.775  1.00  0.00           O  
ATOM    997  N   THR A 131      -6.200  15.215   6.843  1.00  0.00           N  
ATOM    998  CA  THR A 131      -5.440  15.176   5.599  1.00  0.00           C  
ATOM    999  C   THR A 131      -5.815  16.350   4.699  1.00  0.00           C  
ATOM   1000  CB  THR A 131      -5.671  13.853   4.845  1.00  0.00           C  
ATOM   1001  O   THR A 131      -6.963  16.799   4.701  1.00  0.00           O  
ATOM   1002  CG2 THR A 131      -7.113  13.741   4.359  1.00  0.00           C  
ATOM   1003  OG1 THR A 131      -4.792  13.794   3.715  1.00  0.00           O  
ATOM   1004  N   PHE A 132      -4.780  16.886   3.951  1.00  0.00           N  
ATOM   1005  CA  PHE A 132      -4.924  18.019   3.045  1.00  0.00           C  
ATOM   1006  C   PHE A 132      -4.118  17.800   1.771  1.00  0.00           C  
ATOM   1007  CB  PHE A 132      -4.482  19.316   3.730  1.00  0.00           C  
ATOM   1008  O   PHE A 132      -3.073  17.146   1.796  1.00  0.00           O  
ATOM   1009  CG  PHE A 132      -5.310  19.682   4.931  1.00  0.00           C  
ATOM   1010  CD1 PHE A 132      -6.413  20.517   4.805  1.00  0.00           C  
ATOM   1011  CD2 PHE A 132      -4.985  19.190   6.189  1.00  0.00           C  
ATOM   1012  CE1 PHE A 132      -7.182  20.857   5.916  1.00  0.00           C  
ATOM   1013  CE2 PHE A 132      -5.749  19.525   7.304  1.00  0.00           C  
ATOM   1014  CZ  PHE A 132      -6.846  20.360   7.165  1.00  0.00           C  
ATOM   1015  N   PRO A 133      -4.710  18.273   0.725  1.00  0.00           N  
ATOM   1016  CA  PRO A 133      -3.933  18.174  -0.513  1.00  0.00           C  
ATOM   1017  C   PRO A 133      -2.653  19.005  -0.474  1.00  0.00           C  
ATOM   1018  CB  PRO A 133      -4.896  18.704  -1.578  1.00  0.00           C  
ATOM   1019  O   PRO A 133      -2.617  20.060   0.164  1.00  0.00           O  
ATOM   1020  CG  PRO A 133      -5.799  19.642  -0.843  1.00  0.00           C  
ATOM   1021  CD  PRO A 133      -5.976  19.133   0.559  1.00  0.00           C  
ATOM   1022  N   SER A 134      -1.622  18.391  -1.104  1.00  0.00           N  
ATOM   1023  CA  SER A 134      -0.398  19.164  -1.286  1.00  0.00           C  
ATOM   1024  C   SER A 134      -0.532  20.146  -2.445  1.00  0.00           C  
ATOM   1025  CB  SER A 134       0.793  18.236  -1.528  1.00  0.00           C  
ATOM   1026  O   SER A 134      -1.370  19.959  -3.330  1.00  0.00           O  
ATOM   1027  OG  SER A 134       1.962  18.983  -1.816  1.00  0.00           O  
ATOM   1028  N   SER A 135      -0.003  21.317  -2.321  1.00  0.00           N  
ATOM   1029  CA  SER A 135      -0.086  22.390  -3.306  1.00  0.00           C  
ATOM   1030  C   SER A 135       0.387  21.920  -4.678  1.00  0.00           C  
ATOM   1031  CB  SER A 135       0.742  23.595  -2.858  1.00  0.00           C  
ATOM   1032  O   SER A 135      -0.100  22.397  -5.705  1.00  0.00           O  
ATOM   1033  OG  SER A 135       2.056  23.199  -2.504  1.00  0.00           O  
ATOM   1034  N   ASP A 136       1.064  20.816  -4.710  1.00  0.00           N  
ATOM   1035  CA  ASP A 136       1.786  20.492  -5.937  1.00  0.00           C  
ATOM   1036  C   ASP A 136       1.226  19.228  -6.585  1.00  0.00           C  
ATOM   1037  CB  ASP A 136       3.279  20.320  -5.651  1.00  0.00           C  
ATOM   1038  O   ASP A 136       1.823  18.685  -7.517  1.00  0.00           O  
ATOM   1039  CG  ASP A 136       3.945  21.602  -5.185  1.00  0.00           C  
ATOM   1040  OD1 ASP A 136       3.499  22.701  -5.581  1.00  0.00           O  
ATOM   1041  OD2 ASP A 136       4.927  21.514  -4.417  1.00  0.00           O  
ATOM   1042  N   GLY A 137      -0.048  18.913  -6.302  1.00  0.00           N  
ATOM   1043  CA  GLY A 137      -0.247  17.716  -7.102  1.00  0.00           C  
ATOM   1044  C   GLY A 137      -1.111  16.675  -6.414  1.00  0.00           C  
ATOM   1045  O   GLY A 137      -2.084  17.016  -5.738  1.00  0.00           O  
ATOM   1046  N   VAL A 138      -0.811  15.374  -6.727  1.00  0.00           N  
ATOM   1047  CA  VAL A 138      -1.597  14.171  -6.473  1.00  0.00           C  
ATOM   1048  C   VAL A 138      -1.333  13.670  -5.055  1.00  0.00           C  
ATOM   1049  CB  VAL A 138      -1.281  13.059  -7.499  1.00  0.00           C  
ATOM   1050  O   VAL A 138      -2.014  12.761  -4.574  1.00  0.00           O  
ATOM   1051  CG1 VAL A 138      -2.459  12.095  -7.631  1.00  0.00           C  
ATOM   1052  CG2 VAL A 138      -0.930  13.669  -8.855  1.00  0.00           C  
ATOM   1053  N   PHE A 139      -0.437  14.386  -4.367  1.00  0.00           N  
ATOM   1054  CA  PHE A 139      -0.098  13.938  -3.022  1.00  0.00           C  
ATOM   1055  C   PHE A 139      -0.938  14.668  -1.980  1.00  0.00           C  
ATOM   1056  CB  PHE A 139       1.392  14.156  -2.740  1.00  0.00           C  
ATOM   1057  O   PHE A 139      -1.364  15.803  -2.202  1.00  0.00           O  
ATOM   1058  CG  PHE A 139       2.296  13.226  -3.503  1.00  0.00           C  
ATOM   1059  CD1 PHE A 139       2.304  11.863  -3.230  1.00  0.00           C  
ATOM   1060  CD2 PHE A 139       3.139  13.714  -4.493  1.00  0.00           C  
ATOM   1061  CE1 PHE A 139       3.140  11.000  -3.934  1.00  0.00           C  
ATOM   1062  CE2 PHE A 139       3.977  12.857  -5.201  1.00  0.00           C  
ATOM   1063  CZ  PHE A 139       3.976  11.501  -4.919  1.00  0.00           C  
ATOM   1064  N   TRP A 140      -1.176  13.946  -0.953  1.00  0.00           N  
ATOM   1065  CA  TRP A 140      -1.896  14.466   0.205  1.00  0.00           C  
ATOM   1066  C   TRP A 140      -1.044  14.367   1.466  1.00  0.00           C  
ATOM   1067  CB  TRP A 140      -3.213  13.709   0.403  1.00  0.00           C  
ATOM   1068  O   TRP A 140      -0.259  13.428   1.620  1.00  0.00           O  
ATOM   1069  CG  TRP A 140      -4.269  14.052  -0.604  1.00  0.00           C  
ATOM   1070  CD1 TRP A 140      -4.251  13.779  -1.943  1.00  0.00           C  
ATOM   1071  CD2 TRP A 140      -5.500  14.737  -0.351  1.00  0.00           C  
ATOM   1072  CE2 TRP A 140      -6.179  14.845  -1.584  1.00  0.00           C  
ATOM   1073  CE3 TRP A 140      -6.095  15.270   0.801  1.00  0.00           C  
ATOM   1074  NE1 TRP A 140      -5.397  14.253  -2.539  1.00  0.00           N  
ATOM   1075  CH2 TRP A 140      -7.986  15.978  -0.556  1.00  0.00           C  
ATOM   1076  CZ2 TRP A 140      -7.426  15.465  -1.698  1.00  0.00           C  
ATOM   1077  CZ3 TRP A 140      -7.335  15.887   0.685  1.00  0.00           C  
ATOM   1078  N   LYS A 141      -1.230  15.362   2.281  1.00  0.00           N  
ATOM   1079  CA  LYS A 141      -0.438  15.420   3.506  1.00  0.00           C  
ATOM   1080  C   LYS A 141      -1.181  14.775   4.672  1.00  0.00           C  
ATOM   1081  CB  LYS A 141      -0.083  16.868   3.847  1.00  0.00           C  
ATOM   1082  O   LYS A 141      -2.413  14.800   4.720  1.00  0.00           O  
ATOM   1083  CG  LYS A 141       0.753  17.567   2.785  1.00  0.00           C  
ATOM   1084  CD  LYS A 141       1.018  19.022   3.151  1.00  0.00           C  
ATOM   1085  CE  LYS A 141       1.763  19.752   2.041  1.00  0.00           C  
ATOM   1086  NZ  LYS A 141       1.951  21.199   2.359  1.00  0.00           N  
ATOM   1087  N   HIS A 142      -0.393  14.229   5.561  1.00  0.00           N  
ATOM   1088  CA  HIS A 142      -0.861  13.761   6.860  1.00  0.00           C  
ATOM   1089  C   HIS A 142       0.243  13.847   7.908  1.00  0.00           C  
ATOM   1090  CB  HIS A 142      -1.377  12.324   6.757  1.00  0.00           C  
ATOM   1091  O   HIS A 142       1.407  14.079   7.572  1.00  0.00           O  
ATOM   1092  CG  HIS A 142      -0.306  11.322   6.465  1.00  0.00           C  
ATOM   1093  CD2 HIS A 142       0.150  10.824   5.291  1.00  0.00           C  
ATOM   1094  ND1 HIS A 142       0.431  10.710   7.456  1.00  0.00           N  
ATOM   1095  CE1 HIS A 142       1.296   9.877   6.902  1.00  0.00           C  
ATOM   1096  NE2 HIS A 142       1.146   9.927   5.590  1.00  0.00           N  
ATOM   1097  N   TRP A 143      -0.084  13.638   9.198  1.00  0.00           N  
ATOM   1098  CA  TRP A 143       0.879  13.880  10.268  1.00  0.00           C  
ATOM   1099  C   TRP A 143       1.101  12.620  11.097  1.00  0.00           C  
ATOM   1100  CB  TRP A 143       0.404  15.023  11.170  1.00  0.00           C  
ATOM   1101  O   TRP A 143       1.562  12.694  12.238  1.00  0.00           O  
ATOM   1102  CG  TRP A 143       0.585  16.386  10.572  1.00  0.00           C  
ATOM   1103  CD1 TRP A 143       1.645  17.231  10.753  1.00  0.00           C  
ATOM   1104  CD2 TRP A 143      -0.324  17.064   9.700  1.00  0.00           C  
ATOM   1105  CE2 TRP A 143       0.250  18.317   9.390  1.00  0.00           C  
ATOM   1106  CE3 TRP A 143      -1.569  16.732   9.148  1.00  0.00           C  
ATOM   1107  NE1 TRP A 143       1.449  18.394  10.044  1.00  0.00           N  
ATOM   1108  CH2 TRP A 143      -1.598  18.891   8.026  1.00  0.00           C  
ATOM   1109  CZ2 TRP A 143      -0.381  19.240   8.552  1.00  0.00           C  
ATOM   1110  CZ3 TRP A 143      -2.194  17.652   8.315  1.00  0.00           C  
ATOM   1111  N   ILE A 144       0.738  11.535  10.483  1.00  0.00           N  
ATOM   1112  CA  ILE A 144       0.989  10.250  11.127  1.00  0.00           C  
ATOM   1113  C   ILE A 144       2.468   9.890  11.001  1.00  0.00           C  
ATOM   1114  CB  ILE A 144       0.112   9.133  10.519  1.00  0.00           C  
ATOM   1115  O   ILE A 144       3.016   9.865   9.897  1.00  0.00           O  
ATOM   1116  CG1 ILE A 144      -1.374   9.477  10.671  1.00  0.00           C  
ATOM   1117  CG2 ILE A 144       0.431   7.783  11.168  1.00  0.00           C  
ATOM   1118  CD1 ILE A 144      -2.302   8.589   9.856  1.00  0.00           C  
ATOM   1119  N   PRO A 145       3.103   9.637  12.211  1.00  0.00           N  
ATOM   1120  CA  PRO A 145       4.506   9.220  12.150  1.00  0.00           C  
ATOM   1121  C   PRO A 145       4.691   7.868  11.465  1.00  0.00           C  
ATOM   1122  CB  PRO A 145       4.915   9.146  13.623  1.00  0.00           C  
ATOM   1123  O   PRO A 145       3.951   6.922  11.748  1.00  0.00           O  
ATOM   1124  CG  PRO A 145       3.867   9.925  14.351  1.00  0.00           C  
ATOM   1125  CD  PRO A 145       2.586   9.845  13.571  1.00  0.00           C  
ATOM   1126  N   THR A 146       5.590   7.875  10.517  1.00  0.00           N  
ATOM   1127  CA  THR A 146       5.859   6.635   9.797  1.00  0.00           C  
ATOM   1128  C   THR A 146       7.354   6.333   9.780  1.00  0.00           C  
ATOM   1129  CB  THR A 146       5.330   6.702   8.352  1.00  0.00           C  
ATOM   1130  O   THR A 146       8.172   7.202  10.088  1.00  0.00           O  
ATOM   1131  CG2 THR A 146       3.830   6.978   8.328  1.00  0.00           C  
ATOM   1132  OG1 THR A 146       6.008   7.749   7.649  1.00  0.00           O  
ATOM   1133  N   LYS A 147       7.697   5.127   9.670  1.00  0.00           N  
ATOM   1134  CA  LYS A 147       9.073   4.663   9.520  1.00  0.00           C  
ATOM   1135  C   LYS A 147       9.344   4.197   8.093  1.00  0.00           C  
ATOM   1136  CB  LYS A 147       9.369   3.532  10.506  1.00  0.00           C  
ATOM   1137  O   LYS A 147       8.410   3.968   7.321  1.00  0.00           O  
ATOM   1138  CG  LYS A 147       9.219   3.929  11.967  1.00  0.00           C  
ATOM   1139  CD  LYS A 147       9.491   2.753  12.897  1.00  0.00           C  
ATOM   1140  CE  LYS A 147       9.302   3.139  14.358  1.00  0.00           C  
ATOM   1141  NZ  LYS A 147       9.533   1.980  15.271  1.00  0.00           N  
ATOM   1142  N   ASP A 148      10.656   4.168   7.841  1.00  0.00           N  
ATOM   1143  CA  ASP A 148      11.048   3.605   6.553  1.00  0.00           C  
ATOM   1144  C   ASP A 148      10.450   2.214   6.357  1.00  0.00           C  
ATOM   1145  CB  ASP A 148      12.573   3.544   6.435  1.00  0.00           C  
ATOM   1146  O   ASP A 148      10.479   1.386   7.270  1.00  0.00           O  
ATOM   1147  CG  ASP A 148      13.212   4.914   6.295  1.00  0.00           C  
ATOM   1148  OD1 ASP A 148      12.517   5.874   5.896  1.00  0.00           O  
ATOM   1149  OD2 ASP A 148      14.422   5.035   6.585  1.00  0.00           O  
ATOM   1150  N   GLY A 149       9.806   2.009   5.240  1.00  0.00           N  
ATOM   1151  CA  GLY A 149       9.259   0.695   4.940  1.00  0.00           C  
ATOM   1152  C   GLY A 149       7.748   0.636   5.063  1.00  0.00           C  
ATOM   1153  O   GLY A 149       7.135  -0.391   4.762  1.00  0.00           O  
ATOM   1154  N   GLN A 150       7.150   1.701   5.487  1.00  0.00           N  
ATOM   1155  CA  GLN A 150       5.705   1.690   5.691  1.00  0.00           C  
ATOM   1156  C   GLN A 150       4.971   2.200   4.454  1.00  0.00           C  
ATOM   1157  CB  GLN A 150       5.328   2.533   6.910  1.00  0.00           C  
ATOM   1158  O   GLN A 150       3.748   2.351   4.469  1.00  0.00           O  
ATOM   1159  CG  GLN A 150       5.731   1.908   8.238  1.00  0.00           C  
ATOM   1160  CD  GLN A 150       5.338   2.760   9.431  1.00  0.00           C  
ATOM   1161  NE2 GLN A 150       4.930   2.110  10.515  1.00  0.00           N  
ATOM   1162  OE1 GLN A 150       5.401   3.992   9.378  1.00  0.00           O  
ATOM   1163  N   CYS A 151       5.778   2.517   3.447  1.00  0.00           N  
ATOM   1164  CA  CYS A 151       5.147   2.867   2.180  1.00  0.00           C  
ATOM   1165  C   CYS A 151       4.239   1.743   1.694  1.00  0.00           C  
ATOM   1166  CB  CYS A 151       6.205   3.174   1.120  1.00  0.00           C  
ATOM   1167  O   CYS A 151       4.515   0.567   1.938  1.00  0.00           O  
ATOM   1168  SG  CYS A 151       7.104   4.713   1.415  1.00  0.00           S  
ATOM   1169  N   GLY A 152       3.166   2.194   1.111  1.00  0.00           N  
ATOM   1170  CA  GLY A 152       2.256   1.208   0.551  1.00  0.00           C  
ATOM   1171  C   GLY A 152       1.106   0.862   1.477  1.00  0.00           C  
ATOM   1172  O   GLY A 152       0.162   0.179   1.075  1.00  0.00           O  
ATOM   1173  N   SER A 153       1.188   1.395   2.715  1.00  0.00           N  
ATOM   1174  CA  SER A 153       0.114   1.129   3.667  1.00  0.00           C  
ATOM   1175  C   SER A 153      -1.133   1.941   3.335  1.00  0.00           C  
ATOM   1176  CB  SER A 153       0.572   1.442   5.092  1.00  0.00           C  
ATOM   1177  O   SER A 153      -1.034   3.092   2.904  1.00  0.00           O  
ATOM   1178  OG  SER A 153       1.671   0.626   5.459  1.00  0.00           O  
ATOM   1179  N   PRO A 154      -2.284   1.375   3.562  1.00  0.00           N  
ATOM   1180  CA  PRO A 154      -3.535   2.058   3.223  1.00  0.00           C  
ATOM   1181  C   PRO A 154      -3.838   3.230   4.154  1.00  0.00           C  
ATOM   1182  CB  PRO A 154      -4.588   0.957   3.370  1.00  0.00           C  
ATOM   1183  O   PRO A 154      -3.650   3.123   5.368  1.00  0.00           O  
ATOM   1184  CG  PRO A 154      -3.809  -0.318   3.389  1.00  0.00           C  
ATOM   1185  CD  PRO A 154      -2.419  -0.020   3.875  1.00  0.00           C  
ATOM   1186  N   MET A 155      -4.245   4.306   3.546  1.00  0.00           N  
ATOM   1187  CA  MET A 155      -4.861   5.423   4.257  1.00  0.00           C  
ATOM   1188  C   MET A 155      -6.381   5.312   4.231  1.00  0.00           C  
ATOM   1189  CB  MET A 155      -4.423   6.756   3.647  1.00  0.00           C  
ATOM   1190  O   MET A 155      -6.990   5.308   3.159  1.00  0.00           O  
ATOM   1191  CG  MET A 155      -2.916   6.956   3.630  1.00  0.00           C  
ATOM   1192  SD  MET A 155      -2.190   6.969   5.315  1.00  0.00           S  
ATOM   1193  CE  MET A 155      -2.872   8.527   5.946  1.00  0.00           C  
ATOM   1194  N   VAL A 156      -6.996   5.278   5.437  1.00  0.00           N  
ATOM   1195  CA  VAL A 156      -8.411   4.927   5.511  1.00  0.00           C  
ATOM   1196  C   VAL A 156      -9.192   6.068   6.159  1.00  0.00           C  
ATOM   1197  CB  VAL A 156      -8.630   3.616   6.299  1.00  0.00           C  
ATOM   1198  O   VAL A 156      -8.773   6.613   7.183  1.00  0.00           O  
ATOM   1199  CG1 VAL A 156     -10.115   3.263   6.357  1.00  0.00           C  
ATOM   1200  CG2 VAL A 156      -7.831   2.477   5.671  1.00  0.00           C  
ATOM   1201  N   SER A 157     -10.317   6.401   5.567  1.00  0.00           N  
ATOM   1202  CA  SER A 157     -11.214   7.401   6.137  1.00  0.00           C  
ATOM   1203  C   SER A 157     -11.910   6.870   7.386  1.00  0.00           C  
ATOM   1204  CB  SER A 157     -12.257   7.835   5.107  1.00  0.00           C  
ATOM   1205  O   SER A 157     -12.495   5.785   7.363  1.00  0.00           O  
ATOM   1206  OG  SER A 157     -13.236   8.669   5.704  1.00  0.00           O  
ATOM   1207  N   VAL A 158     -11.882   7.665   8.400  1.00  0.00           N  
ATOM   1208  CA  VAL A 158     -12.509   7.276   9.659  1.00  0.00           C  
ATOM   1209  C   VAL A 158     -14.027   7.385   9.535  1.00  0.00           C  
ATOM   1210  CB  VAL A 158     -12.006   8.144  10.835  1.00  0.00           C  
ATOM   1211  O   VAL A 158     -14.765   6.684  10.231  1.00  0.00           O  
ATOM   1212  CG1 VAL A 158     -12.771   7.812  12.115  1.00  0.00           C  
ATOM   1213  CG2 VAL A 158     -10.505   7.947  11.038  1.00  0.00           C  
ATOM   1214  N   GLU A 159     -14.477   8.208   8.613  1.00  0.00           N  
ATOM   1215  CA  GLU A 159     -15.902   8.488   8.462  1.00  0.00           C  
ATOM   1216  C   GLU A 159     -16.637   7.296   7.855  1.00  0.00           C  
ATOM   1217  CB  GLU A 159     -16.117   9.733   7.598  1.00  0.00           C  
ATOM   1218  O   GLU A 159     -17.683   6.883   8.359  1.00  0.00           O  
ATOM   1219  CG  GLU A 159     -17.573  10.163   7.490  1.00  0.00           C  
ATOM   1220  CD  GLU A 159     -17.761  11.450   6.703  1.00  0.00           C  
ATOM   1221  OE1 GLU A 159     -18.922  11.879   6.510  1.00  0.00           O  
ATOM   1222  OE2 GLU A 159     -16.741  12.033   6.274  1.00  0.00           O  
ATOM   1223  N   ASP A 160     -15.998   6.686   6.795  1.00  0.00           N  
ATOM   1224  CA  ASP A 160     -16.774   5.664   6.100  1.00  0.00           C  
ATOM   1225  C   ASP A 160     -15.962   4.383   5.925  1.00  0.00           C  
ATOM   1226  CB  ASP A 160     -17.243   6.179   4.738  1.00  0.00           C  
ATOM   1227  O   ASP A 160     -16.443   3.411   5.339  1.00  0.00           O  
ATOM   1228  CG  ASP A 160     -16.102   6.668   3.864  1.00  0.00           C  
ATOM   1229  OD1 ASP A 160     -14.925   6.430   4.208  1.00  0.00           O  
ATOM   1230  OD2 ASP A 160     -16.383   7.299   2.822  1.00  0.00           O  
ATOM   1231  N   GLY A 161     -14.703   4.334   6.259  1.00  0.00           N  
ATOM   1232  CA  GLY A 161     -13.884   3.135   6.186  1.00  0.00           C  
ATOM   1233  C   GLY A 161     -13.330   2.875   4.798  1.00  0.00           C  
ATOM   1234  O   GLY A 161     -12.800   1.795   4.527  1.00  0.00           O  
ATOM   1235  N   SER A 162     -13.511   3.861   3.933  1.00  0.00           N  
ATOM   1236  CA  SER A 162     -13.005   3.734   2.570  1.00  0.00           C  
ATOM   1237  C   SER A 162     -11.506   4.008   2.510  1.00  0.00           C  
ATOM   1238  CB  SER A 162     -13.744   4.689   1.632  1.00  0.00           C  
ATOM   1239  O   SER A 162     -10.985   4.815   3.283  1.00  0.00           O  
ATOM   1240  OG  SER A 162     -15.133   4.409   1.622  1.00  0.00           O  
ATOM   1241  N   ILE A 163     -10.807   3.263   1.662  1.00  0.00           N  
ATOM   1242  CA  ILE A 163      -9.398   3.544   1.408  1.00  0.00           C  
ATOM   1243  C   ILE A 163      -9.271   4.768   0.505  1.00  0.00           C  
ATOM   1244  CB  ILE A 163      -8.687   2.330   0.770  1.00  0.00           C  
ATOM   1245  O   ILE A 163      -9.787   4.778  -0.615  1.00  0.00           O  
ATOM   1246  CG1 ILE A 163      -8.738   1.124   1.714  1.00  0.00           C  
ATOM   1247  CG2 ILE A 163      -7.241   2.682   0.407  1.00  0.00           C  
ATOM   1248  CD1 ILE A 163      -8.260  -0.177   1.083  1.00  0.00           C  
ATOM   1249  N   VAL A 164      -8.555   5.794   0.973  1.00  0.00           N  
ATOM   1250  CA  VAL A 164      -8.530   7.055   0.240  1.00  0.00           C  
ATOM   1251  C   VAL A 164      -7.151   7.265  -0.380  1.00  0.00           C  
ATOM   1252  CB  VAL A 164      -8.893   8.249   1.151  1.00  0.00           C  
ATOM   1253  O   VAL A 164      -6.950   8.198  -1.162  1.00  0.00           O  
ATOM   1254  CG1 VAL A 164     -10.340   8.143   1.630  1.00  0.00           C  
ATOM   1255  CG2 VAL A 164      -7.937   8.321   2.341  1.00  0.00           C  
ATOM   1256  N   GLY A 165      -6.232   6.377  -0.037  1.00  0.00           N  
ATOM   1257  CA  GLY A 165      -4.889   6.490  -0.583  1.00  0.00           C  
ATOM   1258  C   GLY A 165      -3.919   5.483   0.006  1.00  0.00           C  
ATOM   1259  O   GLY A 165      -4.315   4.611   0.782  1.00  0.00           O  
ATOM   1260  N   ILE A 166      -2.703   5.501  -0.514  1.00  0.00           N  
ATOM   1261  CA  ILE A 166      -1.638   4.657   0.016  1.00  0.00           C  
ATOM   1262  C   ILE A 166      -0.438   5.520   0.401  1.00  0.00           C  
ATOM   1263  CB  ILE A 166      -1.215   3.574  -1.002  1.00  0.00           C  
ATOM   1264  O   ILE A 166      -0.076   6.449  -0.324  1.00  0.00           O  
ATOM   1265  CG1 ILE A 166      -0.587   4.223  -2.241  1.00  0.00           C  
ATOM   1266  CG2 ILE A 166      -2.411   2.699  -1.388  1.00  0.00           C  
ATOM   1267  CD1 ILE A 166       0.046   3.230  -3.206  1.00  0.00           C  
ATOM   1268  N   HIS A 167       0.059   5.219   1.593  1.00  0.00           N  
ATOM   1269  CA  HIS A 167       1.207   5.974   2.082  1.00  0.00           C  
ATOM   1270  C   HIS A 167       2.372   5.906   1.099  1.00  0.00           C  
ATOM   1271  CB  HIS A 167       1.646   5.455   3.452  1.00  0.00           C  
ATOM   1272  O   HIS A 167       2.709   4.828   0.605  1.00  0.00           O  
ATOM   1273  CG  HIS A 167       2.863   6.137   3.991  1.00  0.00           C  
ATOM   1274  CD2 HIS A 167       4.124   5.684   4.183  1.00  0.00           C  
ATOM   1275  ND1 HIS A 167       2.856   7.450   4.409  1.00  0.00           N  
ATOM   1276  CE1 HIS A 167       4.065   7.777   4.835  1.00  0.00           C  
ATOM   1277  NE2 HIS A 167       4.853   6.723   4.708  1.00  0.00           N  
ATOM   1278  N   SER A 168       3.127   6.988   0.736  1.00  0.00           N  
ATOM   1279  CA  SER A 168       4.162   7.052  -0.291  1.00  0.00           C  
ATOM   1280  C   SER A 168       5.488   7.531   0.290  1.00  0.00           C  
ATOM   1281  CB  SER A 168       3.732   7.976  -1.430  1.00  0.00           C  
ATOM   1282  O   SER A 168       6.524   6.890   0.100  1.00  0.00           O  
ATOM   1283  OG  SER A 168       4.608   7.853  -2.537  1.00  0.00           O  
ATOM   1284  N   ALA A 169       5.588   8.617   0.845  1.00  0.00           N  
ATOM   1285  CA  ALA A 169       6.891   9.162   1.218  1.00  0.00           C  
ATOM   1286  C   ALA A 169       6.802   9.951   2.521  1.00  0.00           C  
ATOM   1287  CB  ALA A 169       7.438  10.046   0.100  1.00  0.00           C  
ATOM   1288  O   ALA A 169       5.709  10.315   2.961  1.00  0.00           O  
ATOM   1289  N   SER A 170       8.019   9.968   3.106  1.00  0.00           N  
ATOM   1290  CA  SER A 170       8.275  10.839   4.249  1.00  0.00           C  
ATOM   1291  C   SER A 170       9.243  11.960   3.883  1.00  0.00           C  
ATOM   1292  CB  SER A 170       8.834  10.034   5.422  1.00  0.00           C  
ATOM   1293  O   SER A 170      10.064  11.807   2.977  1.00  0.00           O  
ATOM   1294  OG  SER A 170      10.101   9.487   5.098  1.00  0.00           O  
ATOM   1295  N   ASN A 171       8.766  13.177   3.969  1.00  0.00           N  
ATOM   1296  CA  ASN A 171       9.694  14.299   3.870  1.00  0.00           C  
ATOM   1297  C   ASN A 171      10.681  14.315   5.034  1.00  0.00           C  
ATOM   1298  CB  ASN A 171       8.929  15.623   3.804  1.00  0.00           C  
ATOM   1299  O   ASN A 171      10.282  14.189   6.193  1.00  0.00           O  
ATOM   1300  CG  ASN A 171       9.808  16.784   3.385  1.00  0.00           C  
ATOM   1301  ND2 ASN A 171       9.189  17.922   3.093  1.00  0.00           N  
ATOM   1302  OD1 ASN A 171      11.034  16.660   3.323  1.00  0.00           O  
ATOM   1303  N   PHE A 172      12.034  14.173   4.747  1.00  0.00           N  
ATOM   1304  CA  PHE A 172      13.153  14.185   5.682  1.00  0.00           C  
ATOM   1305  C   PHE A 172      13.237  15.522   6.409  1.00  0.00           C  
ATOM   1306  CB  PHE A 172      14.469  13.902   4.950  1.00  0.00           C  
ATOM   1307  O   PHE A 172      13.661  15.580   7.565  1.00  0.00           O  
ATOM   1308  CG  PHE A 172      14.573  12.502   4.409  1.00  0.00           C  
ATOM   1309  CD1 PHE A 172      14.900  11.441   5.245  1.00  0.00           C  
ATOM   1310  CD2 PHE A 172      14.344  12.246   3.063  1.00  0.00           C  
ATOM   1311  CE1 PHE A 172      14.997  10.144   4.747  1.00  0.00           C  
ATOM   1312  CE2 PHE A 172      14.440  10.953   2.558  1.00  0.00           C  
ATOM   1313  CZ  PHE A 172      14.767   9.903   3.401  1.00  0.00           C  
ATOM   1314  N   THR A 173      12.539  16.577   5.782  1.00  0.00           N  
ATOM   1315  CA  THR A 173      12.748  17.906   6.344  1.00  0.00           C  
ATOM   1316  C   THR A 173      11.485  18.404   7.040  1.00  0.00           C  
ATOM   1317  CB  THR A 173      13.168  18.913   5.256  1.00  0.00           C  
ATOM   1318  O   THR A 173      11.561  19.178   7.997  1.00  0.00           O  
ATOM   1319  CG2 THR A 173      14.530  18.554   4.672  1.00  0.00           C  
ATOM   1320  OG1 THR A 173      12.193  18.907   4.206  1.00  0.00           O  
ATOM   1321  N   ASN A 174      10.408  17.821   6.730  1.00  0.00           N  
ATOM   1322  CA  ASN A 174       9.144  18.269   7.306  1.00  0.00           C  
ATOM   1323  C   ASN A 174       8.491  17.174   8.145  1.00  0.00           C  
ATOM   1324  CB  ASN A 174       8.189  18.736   6.206  1.00  0.00           C  
ATOM   1325  O   ASN A 174       8.906  16.015   8.092  1.00  0.00           O  
ATOM   1326  CG  ASN A 174       8.334  20.213   5.895  1.00  0.00           C  
ATOM   1327  ND2 ASN A 174       7.860  20.622   4.724  1.00  0.00           N  
ATOM   1328  OD1 ASN A 174       8.870  20.980   6.699  1.00  0.00           O  
ATOM   1329  N   THR A 175       7.795  17.620   9.241  1.00  0.00           N  
ATOM   1330  CA  THR A 175       7.045  16.794  10.181  1.00  0.00           C  
ATOM   1331  C   THR A 175       5.851  16.139   9.493  1.00  0.00           C  
ATOM   1332  CB  THR A 175       6.558  17.621  11.385  1.00  0.00           C  
ATOM   1333  O   THR A 175       5.106  15.382  10.118  1.00  0.00           O  
ATOM   1334  CG2 THR A 175       7.731  18.114  12.226  1.00  0.00           C  
ATOM   1335  OG1 THR A 175       5.816  18.752  10.911  1.00  0.00           O  
ATOM   1336  N   ASN A 176       5.714  16.491   8.138  1.00  0.00           N  
ATOM   1337  CA  ASN A 176       4.533  15.883   7.535  1.00  0.00           C  
ATOM   1338  C   ASN A 176       4.910  14.760   6.572  1.00  0.00           C  
ATOM   1339  CB  ASN A 176       3.693  16.940   6.815  1.00  0.00           C  
ATOM   1340  O   ASN A 176       6.054  14.681   6.122  1.00  0.00           O  
ATOM   1341  CG  ASN A 176       4.492  17.724   5.793  1.00  0.00           C  
ATOM   1342  ND2 ASN A 176       3.974  18.881   5.397  1.00  0.00           N  
ATOM   1343  OD1 ASN A 176       5.564  17.294   5.362  1.00  0.00           O  
ATOM   1344  N   ASN A 177       4.034  13.791   6.473  1.00  0.00           N  
ATOM   1345  CA  ASN A 177       4.138  12.682   5.531  1.00  0.00           C  
ATOM   1346  C   ASN A 177       3.130  12.816   4.394  1.00  0.00           C  
ATOM   1347  CB  ASN A 177       3.950  11.346   6.253  1.00  0.00           C  
ATOM   1348  O   ASN A 177       2.247  13.675   4.439  1.00  0.00           O  
ATOM   1349  CG  ASN A 177       5.066  11.050   7.235  1.00  0.00           C  
ATOM   1350  ND2 ASN A 177       4.702  10.769   8.480  1.00  0.00           N  
ATOM   1351  OD1 ASN A 177       6.247  11.076   6.878  1.00  0.00           O  
ATOM   1352  N   TYR A 178       3.401  11.984   3.319  1.00  0.00           N  
ATOM   1353  CA  TYR A 178       2.543  12.098   2.145  1.00  0.00           C  
ATOM   1354  C   TYR A 178       1.985  10.738   1.743  1.00  0.00           C  
ATOM   1355  CB  TYR A 178       3.313  12.714   0.973  1.00  0.00           C  
ATOM   1356  O   TYR A 178       2.598   9.704   2.015  1.00  0.00           O  
ATOM   1357  CG  TYR A 178       3.850  14.095   1.259  1.00  0.00           C  
ATOM   1358  CD1 TYR A 178       3.070  15.228   1.033  1.00  0.00           C  
ATOM   1359  CD2 TYR A 178       5.138  14.272   1.753  1.00  0.00           C  
ATOM   1360  CE1 TYR A 178       3.561  16.503   1.292  1.00  0.00           C  
ATOM   1361  CE2 TYR A 178       5.639  15.542   2.017  1.00  0.00           C  
ATOM   1362  OH  TYR A 178       5.336  17.910   2.043  1.00  0.00           O  
ATOM   1363  CZ  TYR A 178       4.845  16.650   1.784  1.00  0.00           C  
ATOM   1364  N   PHE A 179       0.820  10.785   1.222  1.00  0.00           N  
ATOM   1365  CA  PHE A 179       0.287   9.592   0.575  1.00  0.00           C  
ATOM   1366  C   PHE A 179      -0.260   9.925  -0.808  1.00  0.00           C  
ATOM   1367  CB  PHE A 179      -0.811   8.958   1.435  1.00  0.00           C  
ATOM   1368  O   PHE A 179      -0.518  11.091  -1.115  1.00  0.00           O  
ATOM   1369  CG  PHE A 179      -2.082   9.761   1.486  1.00  0.00           C  
ATOM   1370  CD1 PHE A 179      -2.262  10.744   2.452  1.00  0.00           C  
ATOM   1371  CD2 PHE A 179      -3.098   9.533   0.568  1.00  0.00           C  
ATOM   1372  CE1 PHE A 179      -3.438  11.489   2.502  1.00  0.00           C  
ATOM   1373  CE2 PHE A 179      -4.276  10.274   0.611  1.00  0.00           C  
ATOM   1374  CZ  PHE A 179      -4.444  11.250   1.580  1.00  0.00           C  
ATOM   1375  N   THR A 180      -0.239   8.948  -1.652  1.00  0.00           N  
ATOM   1376  CA  THR A 180      -0.819   9.066  -2.985  1.00  0.00           C  
ATOM   1377  C   THR A 180      -2.325   8.824  -2.943  1.00  0.00           C  
ATOM   1378  CB  THR A 180      -0.165   8.078  -3.968  1.00  0.00           C  
ATOM   1379  O   THR A 180      -2.776   7.752  -2.533  1.00  0.00           O  
ATOM   1380  CG2 THR A 180      -0.680   8.291  -5.388  1.00  0.00           C  
ATOM   1381  OG1 THR A 180       1.256   8.268  -3.954  1.00  0.00           O  
ATOM   1382  N   ALA A 181      -3.078   9.799  -3.365  1.00  0.00           N  
ATOM   1383  CA  ALA A 181      -4.536   9.722  -3.326  1.00  0.00           C  
ATOM   1384  C   ALA A 181      -5.061   8.742  -4.372  1.00  0.00           C  
ATOM   1385  CB  ALA A 181      -5.148  11.104  -3.542  1.00  0.00           C  
ATOM   1386  O   ALA A 181      -4.492   8.621  -5.459  1.00  0.00           O  
ATOM   1387  N   VAL A 182      -6.095   8.049  -3.991  1.00  0.00           N  
ATOM   1388  CA  VAL A 182      -6.825   7.216  -4.941  1.00  0.00           C  
ATOM   1389  C   VAL A 182      -7.505   8.098  -5.986  1.00  0.00           C  
ATOM   1390  CB  VAL A 182      -7.871   6.329  -4.230  1.00  0.00           C  
ATOM   1391  O   VAL A 182      -8.140   9.098  -5.645  1.00  0.00           O  
ATOM   1392  CG1 VAL A 182      -8.755   5.613  -5.250  1.00  0.00           C  
ATOM   1393  CG2 VAL A 182      -7.181   5.319  -3.314  1.00  0.00           C  
ATOM   1394  N   PRO A 183      -7.307   7.778  -7.306  1.00  0.00           N  
ATOM   1395  CA  PRO A 183      -7.963   8.588  -8.335  1.00  0.00           C  
ATOM   1396  C   PRO A 183      -9.476   8.385  -8.370  1.00  0.00           C  
ATOM   1397  CB  PRO A 183      -7.316   8.099  -9.634  1.00  0.00           C  
ATOM   1398  O   PRO A 183      -9.984   7.406  -7.818  1.00  0.00           O  
ATOM   1399  CG  PRO A 183      -6.941   6.678  -9.363  1.00  0.00           C  
ATOM   1400  CD  PRO A 183      -6.551   6.555  -7.918  1.00  0.00           C  
ATOM   1401  N   PRO A 184     -10.110   9.385  -9.080  1.00  0.00           N  
ATOM   1402  CA  PRO A 184     -11.552   9.190  -9.243  1.00  0.00           C  
ATOM   1403  C   PRO A 184     -11.890   7.946 -10.062  1.00  0.00           C  
ATOM   1404  CB  PRO A 184     -11.999  10.460  -9.971  1.00  0.00           C  
ATOM   1405  O   PRO A 184     -11.126   7.561 -10.951  1.00  0.00           O  
ATOM   1406  CG  PRO A 184     -10.765  10.971 -10.641  1.00  0.00           C  
ATOM   1407  CD  PRO A 184      -9.572  10.536  -9.840  1.00  0.00           C  
ATOM   1408  N   ASP A 185     -12.883   7.166  -9.732  1.00  0.00           N  
ATOM   1409  CA  ASP A 185     -13.414   6.028 -10.475  1.00  0.00           C  
ATOM   1410  C   ASP A 185     -12.469   4.831 -10.394  1.00  0.00           C  
ATOM   1411  CB  ASP A 185     -13.658   6.407 -11.937  1.00  0.00           C  
ATOM   1412  O   ASP A 185     -12.367   4.049 -11.342  1.00  0.00           O  
ATOM   1413  CG  ASP A 185     -14.738   7.462 -12.103  1.00  0.00           C  
ATOM   1414  OD1 ASP A 185     -15.739   7.434 -11.356  1.00  0.00           O  
ATOM   1415  OD2 ASP A 185     -14.587   8.329 -12.992  1.00  0.00           O  
ATOM   1416  N   PHE A 186     -11.653   4.830  -9.394  1.00  0.00           N  
ATOM   1417  CA  PHE A 186     -10.668   3.775  -9.189  1.00  0.00           C  
ATOM   1418  C   PHE A 186     -11.346   2.414  -9.085  1.00  0.00           C  
ATOM   1419  CB  PHE A 186      -9.841   4.046  -7.928  1.00  0.00           C  
ATOM   1420  O   PHE A 186     -10.837   1.419  -9.606  1.00  0.00           O  
ATOM   1421  CG  PHE A 186      -8.593   3.212  -7.829  1.00  0.00           C  
ATOM   1422  CD1 PHE A 186      -8.323   2.473  -6.684  1.00  0.00           C  
ATOM   1423  CD2 PHE A 186      -7.689   3.166  -8.883  1.00  0.00           C  
ATOM   1424  CE1 PHE A 186      -7.168   1.699  -6.590  1.00  0.00           C  
ATOM   1425  CE2 PHE A 186      -6.533   2.396  -8.796  1.00  0.00           C  
ATOM   1426  CZ  PHE A 186      -6.274   1.664  -7.649  1.00  0.00           C  
ATOM   1427  N   MET A 187     -12.455   2.422  -8.515  1.00  0.00           N  
ATOM   1428  CA  MET A 187     -13.187   1.169  -8.359  1.00  0.00           C  
ATOM   1429  C   MET A 187     -13.538   0.571  -9.718  1.00  0.00           C  
ATOM   1430  CB  MET A 187     -14.460   1.387  -7.540  1.00  0.00           C  
ATOM   1431  O   MET A 187     -13.454  -0.644  -9.907  1.00  0.00           O  
ATOM   1432  CG  MET A 187     -14.211   1.534  -6.047  1.00  0.00           C  
ATOM   1433  SD  MET A 187     -13.376   0.067  -5.327  1.00  0.00           S  
ATOM   1434  CE  MET A 187     -14.694  -1.168  -5.497  1.00  0.00           C  
ATOM   1435  N   ARG A 188     -13.984   1.369 -10.589  1.00  0.00           N  
ATOM   1436  CA  ARG A 188     -14.312   0.935 -11.943  1.00  0.00           C  
ATOM   1437  C   ARG A 188     -13.095   0.330 -12.634  1.00  0.00           C  
ATOM   1438  CB  ARG A 188     -14.856   2.104 -12.767  1.00  0.00           C  
ATOM   1439  O   ARG A 188     -13.206  -0.688 -13.320  1.00  0.00           O  
ATOM   1440  CG  ARG A 188     -15.435   1.694 -14.111  1.00  0.00           C  
ATOM   1441  CD  ARG A 188     -16.076   2.872 -14.832  1.00  0.00           C  
ATOM   1442  NE  ARG A 188     -15.363   3.205 -16.062  1.00  0.00           N  
ATOM   1443  NH1 ARG A 188     -16.686   5.025 -16.582  1.00  0.00           N  
ATOM   1444  NH2 ARG A 188     -14.953   4.432 -17.959  1.00  0.00           N  
ATOM   1445  CZ  ARG A 188     -15.669   4.220 -16.865  1.00  0.00           C  
ATOM   1446  N   LEU A 189     -11.970   0.985 -12.421  1.00  0.00           N  
ATOM   1447  CA  LEU A 189     -10.716   0.490 -12.979  1.00  0.00           C  
ATOM   1448  C   LEU A 189     -10.393  -0.901 -12.443  1.00  0.00           C  
ATOM   1449  CB  LEU A 189      -9.569   1.453 -12.656  1.00  0.00           C  
ATOM   1450  O   LEU A 189      -9.946  -1.771 -13.193  1.00  0.00           O  
ATOM   1451  CG  LEU A 189      -8.186   1.057 -13.175  1.00  0.00           C  
ATOM   1452  CD1 LEU A 189      -8.143   1.153 -14.696  1.00  0.00           C  
ATOM   1453  CD2 LEU A 189      -7.108   1.935 -12.548  1.00  0.00           C  
ATOM   1454  N   LEU A 190     -10.710  -1.172 -11.213  1.00  0.00           N  
ATOM   1455  CA  LEU A 190     -10.370  -2.428 -10.554  1.00  0.00           C  
ATOM   1456  C   LEU A 190     -11.335  -3.536 -10.963  1.00  0.00           C  
ATOM   1457  CB  LEU A 190     -10.386  -2.257  -9.033  1.00  0.00           C  
ATOM   1458  O   LEU A 190     -10.958  -4.709 -11.006  1.00  0.00           O  
ATOM   1459  CG  LEU A 190      -9.322  -1.329  -8.444  1.00  0.00           C  
ATOM   1460  CD1 LEU A 190      -9.466  -1.252  -6.928  1.00  0.00           C  
ATOM   1461  CD2 LEU A 190      -7.925  -1.804  -8.830  1.00  0.00           C  
ATOM   1462  N   THR A 191     -12.518  -3.197 -11.313  1.00  0.00           N  
ATOM   1463  CA  THR A 191     -13.548  -4.212 -11.510  1.00  0.00           C  
ATOM   1464  C   THR A 191     -13.795  -4.450 -12.997  1.00  0.00           C  
ATOM   1465  CB  THR A 191     -14.867  -3.809 -10.826  1.00  0.00           C  
ATOM   1466  O   THR A 191     -14.342  -5.485 -13.383  1.00  0.00           O  
ATOM   1467  CG2 THR A 191     -14.715  -3.785  -9.308  1.00  0.00           C  
ATOM   1468  OG1 THR A 191     -15.254  -2.505 -11.276  1.00  0.00           O  
ATOM   1469  N   ASP A 192     -13.365  -3.488 -13.834  1.00  0.00           N  
ATOM   1470  CA  ASP A 192     -13.557  -3.611 -15.276  1.00  0.00           C  
ATOM   1471  C   ASP A 192     -12.234  -3.890 -15.984  1.00  0.00           C  
ATOM   1472  CB  ASP A 192     -14.200  -2.342 -15.841  1.00  0.00           C  
ATOM   1473  O   ASP A 192     -11.431  -2.978 -16.193  1.00  0.00           O  
ATOM   1474  CG  ASP A 192     -14.598  -2.480 -17.300  1.00  0.00           C  
ATOM   1475  OD1 ASP A 192     -14.236  -3.491 -17.939  1.00  0.00           O  
ATOM   1476  OD2 ASP A 192     -15.279  -1.567 -17.817  1.00  0.00           O  
ATOM   1477  N   PRO A 193     -11.997  -5.084 -16.325  1.00  0.00           N  
ATOM   1478  CA  PRO A 193     -10.736  -5.478 -16.959  1.00  0.00           C  
ATOM   1479  C   PRO A 193     -10.457  -4.708 -18.248  1.00  0.00           C  
ATOM   1480  CB  PRO A 193     -10.936  -6.968 -17.245  1.00  0.00           C  
ATOM   1481  O   PRO A 193      -9.297  -4.547 -18.636  1.00  0.00           O  
ATOM   1482  CG  PRO A 193     -11.978  -7.409 -16.268  1.00  0.00           C  
ATOM   1483  CD  PRO A 193     -12.905  -6.256 -16.007  1.00  0.00           C  
ATOM   1484  N   SER A 194     -11.509  -4.216 -18.939  1.00  0.00           N  
ATOM   1485  CA  SER A 194     -11.357  -3.532 -20.219  1.00  0.00           C  
ATOM   1486  C   SER A 194     -10.671  -2.181 -20.046  1.00  0.00           C  
ATOM   1487  CB  SER A 194     -12.717  -3.339 -20.890  1.00  0.00           C  
ATOM   1488  O   SER A 194     -10.122  -1.630 -21.003  1.00  0.00           O  
ATOM   1489  OG  SER A 194     -13.505  -2.405 -20.172  1.00  0.00           O  
ATOM   1490  N   LEU A 195     -10.606  -1.654 -18.822  1.00  0.00           N  
ATOM   1491  CA  LEU A 195     -10.034  -0.335 -18.574  1.00  0.00           C  
ATOM   1492  C   LEU A 195      -8.558  -0.443 -18.206  1.00  0.00           C  
ATOM   1493  CB  LEU A 195     -10.799   0.380 -17.457  1.00  0.00           C  
ATOM   1494  O   LEU A 195      -7.856   0.568 -18.131  1.00  0.00           O  
ATOM   1495  CG  LEU A 195     -12.251   0.751 -17.760  1.00  0.00           C  
ATOM   1496  CD1 LEU A 195     -12.906   1.376 -16.532  1.00  0.00           C  
ATOM   1497  CD2 LEU A 195     -12.324   1.700 -18.952  1.00  0.00           C  
ATOM   1498  N   GLN A 196      -8.115  -1.701 -18.067  1.00  0.00           N  
ATOM   1499  CA  GLN A 196      -6.740  -1.906 -17.624  1.00  0.00           C  
ATOM   1500  C   GLN A 196      -5.806  -2.119 -18.812  1.00  0.00           C  
ATOM   1501  CB  GLN A 196      -6.655  -3.098 -16.670  1.00  0.00           C  
ATOM   1502  O   GLN A 196      -6.116  -2.891 -19.722  1.00  0.00           O  
ATOM   1503  CG  GLN A 196      -7.487  -2.934 -15.405  1.00  0.00           C  
ATOM   1504  CD  GLN A 196      -7.715  -4.245 -14.678  1.00  0.00           C  
ATOM   1505  NE2 GLN A 196      -8.129  -4.161 -13.418  1.00  0.00           N  
ATOM   1506  OE1 GLN A 196      -7.522  -5.326 -15.244  1.00  0.00           O  
ATOM   1507  N   ARG A 197      -4.808  -1.271 -18.899  1.00  0.00           N  
ATOM   1508  CA  ARG A 197      -3.747  -1.442 -19.886  1.00  0.00           C  
ATOM   1509  C   ARG A 197      -2.498  -2.041 -19.248  1.00  0.00           C  
ATOM   1510  CB  ARG A 197      -3.407  -0.104 -20.547  1.00  0.00           C  
ATOM   1511  O   ARG A 197      -1.747  -1.342 -18.565  1.00  0.00           O  
ATOM   1512  CG  ARG A 197      -4.555   0.501 -21.339  1.00  0.00           C  
ATOM   1513  CD  ARG A 197      -4.157   1.816 -21.994  1.00  0.00           C  
ATOM   1514  NE  ARG A 197      -5.278   2.425 -22.705  1.00  0.00           N  
ATOM   1515  NH1 ARG A 197      -4.171   4.395 -23.185  1.00  0.00           N  
ATOM   1516  NH2 ARG A 197      -6.335   4.093 -23.878  1.00  0.00           N  
ATOM   1517  CZ  ARG A 197      -5.259   3.636 -23.254  1.00  0.00           C  
ATOM   1518  N   TRP A 198      -2.290  -3.302 -19.547  1.00  0.00           N  
ATOM   1519  CA  TRP A 198      -1.239  -4.057 -18.872  1.00  0.00           C  
ATOM   1520  C   TRP A 198       0.075  -3.970 -19.641  1.00  0.00           C  
ATOM   1521  CB  TRP A 198      -1.651  -5.523 -18.705  1.00  0.00           C  
ATOM   1522  O   TRP A 198       0.086  -4.043 -20.872  1.00  0.00           O  
ATOM   1523  CG  TRP A 198      -2.920  -5.714 -17.929  1.00  0.00           C  
ATOM   1524  CD1 TRP A 198      -4.151  -6.037 -18.428  1.00  0.00           C  
ATOM   1525  CD2 TRP A 198      -3.081  -5.589 -16.513  1.00  0.00           C  
ATOM   1526  CE2 TRP A 198      -4.438  -5.851 -16.222  1.00  0.00           C  
ATOM   1527  CE3 TRP A 198      -2.208  -5.282 -15.460  1.00  0.00           C  
ATOM   1528  NE1 TRP A 198      -5.068  -6.121 -17.406  1.00  0.00           N  
ATOM   1529  CH2 TRP A 198      -4.068  -5.512 -13.909  1.00  0.00           C  
ATOM   1530  CZ2 TRP A 198      -4.943  -5.815 -14.920  1.00  0.00           C  
ATOM   1531  CZ3 TRP A 198      -2.713  -5.247 -14.165  1.00  0.00           C  
ATOM   1532  N   ILE A 199       1.058  -3.617 -18.843  1.00  0.00           N  
ATOM   1533  CA  ILE A 199       2.400  -3.594 -19.416  1.00  0.00           C  
ATOM   1534  C   ILE A 199       3.309  -4.542 -18.638  1.00  0.00           C  
ATOM   1535  CB  ILE A 199       2.989  -2.166 -19.418  1.00  0.00           C  
ATOM   1536  O   ILE A 199       3.020  -4.887 -17.490  1.00  0.00           O  
ATOM   1537  CG1 ILE A 199       3.065  -1.618 -17.988  1.00  0.00           C  
ATOM   1538  CG2 ILE A 199       2.162  -1.242 -20.316  1.00  0.00           C  
ATOM   1539  CD1 ILE A 199       3.876  -0.336 -17.859  1.00  0.00           C  
ATOM   1540  N   SER A 200       4.281  -5.142 -19.334  1.00  0.00           N  
ATOM   1541  CA  SER A 200       5.299  -5.967 -18.692  1.00  0.00           C  
ATOM   1542  C   SER A 200       6.693  -5.384 -18.899  1.00  0.00           C  
ATOM   1543  CB  SER A 200       5.251  -7.397 -19.231  1.00  0.00           C  
ATOM   1544  O   SER A 200       6.907  -4.580 -19.808  1.00  0.00           O  
ATOM   1545  OG  SER A 200       3.973  -7.972 -19.018  1.00  0.00           O  
ATOM   1546  N   GLY A 201       7.625  -5.673 -17.941  1.00  0.00           N  
ATOM   1547  CA  GLY A 201       9.009  -5.254 -18.095  1.00  0.00           C  
ATOM   1548  C   GLY A 201       9.227  -3.786 -17.781  1.00  0.00           C  
ATOM   1549  O   GLY A 201      10.149  -3.163 -18.310  1.00  0.00           O  
ATOM   1550  N   TRP A 202       8.360  -3.236 -16.994  1.00  0.00           N  
ATOM   1551  CA  TRP A 202       8.396  -1.807 -16.698  1.00  0.00           C  
ATOM   1552  C   TRP A 202       9.297  -1.522 -15.501  1.00  0.00           C  
ATOM   1553  CB  TRP A 202       6.985  -1.277 -16.429  1.00  0.00           C  
ATOM   1554  O   TRP A 202       9.364  -2.320 -14.563  1.00  0.00           O  
ATOM   1555  CG  TRP A 202       6.927   0.200 -16.178  1.00  0.00           C  
ATOM   1556  CD1 TRP A 202       6.746   1.187 -17.107  1.00  0.00           C  
ATOM   1557  CD2 TRP A 202       7.054   0.857 -14.913  1.00  0.00           C  
ATOM   1558  CE2 TRP A 202       6.941   2.245 -15.150  1.00  0.00           C  
ATOM   1559  CE3 TRP A 202       7.253   0.407 -13.601  1.00  0.00           C  
ATOM   1560  NE1 TRP A 202       6.754   2.419 -16.495  1.00  0.00           N  
ATOM   1561  CH2 TRP A 202       7.214   2.719 -12.848  1.00  0.00           C  
ATOM   1562  CZ2 TRP A 202       7.019   3.187 -14.122  1.00  0.00           C  
ATOM   1563  CZ3 TRP A 202       7.331   1.346 -12.579  1.00  0.00           C  
ATOM   1564  N   SER A 203      10.117  -0.489 -15.481  1.00  0.00           N  
ATOM   1565  CA  SER A 203      10.834   0.081 -14.345  1.00  0.00           C  
ATOM   1566  C   SER A 203      10.527   1.566 -14.187  1.00  0.00           C  
ATOM   1567  CB  SER A 203      12.342  -0.122 -14.506  1.00  0.00           C  
ATOM   1568  O   SER A 203      10.219   2.249 -15.165  1.00  0.00           O  
ATOM   1569  OG  SER A 203      12.832   0.607 -15.618  1.00  0.00           O  
ATOM   1570  N   LEU A 204      10.421   2.065 -12.926  1.00  0.00           N  
ATOM   1571  CA  LEU A 204      10.059   3.452 -12.655  1.00  0.00           C  
ATOM   1572  C   LEU A 204      11.018   4.410 -13.354  1.00  0.00           C  
ATOM   1573  CB  LEU A 204      10.057   3.721 -11.148  1.00  0.00           C  
ATOM   1574  O   LEU A 204      12.237   4.243 -13.274  1.00  0.00           O  
ATOM   1575  CG  LEU A 204       9.657   5.132 -10.712  1.00  0.00           C  
ATOM   1576  CD1 LEU A 204       8.169   5.359 -10.953  1.00  0.00           C  
ATOM   1577  CD2 LEU A 204      10.008   5.357  -9.245  1.00  0.00           C  
ATOM   1578  N   ASN A 205      10.401   5.310 -14.110  1.00  0.00           N  
ATOM   1579  CA  ASN A 205      11.002   6.551 -14.587  1.00  0.00           C  
ATOM   1580  C   ASN A 205      10.524   7.752 -13.777  1.00  0.00           C  
ATOM   1581  CB  ASN A 205      10.699   6.758 -16.073  1.00  0.00           C  
ATOM   1582  O   ASN A 205       9.344   8.104 -13.817  1.00  0.00           O  
ATOM   1583  CG  ASN A 205      11.444   7.939 -16.662  1.00  0.00           C  
ATOM   1584  ND2 ASN A 205      11.551   7.972 -17.985  1.00  0.00           N  
ATOM   1585  OD1 ASN A 205      11.920   8.814 -15.934  1.00  0.00           O  
ATOM   1586  N   SER A 206      11.304   8.271 -12.834  1.00  0.00           N  
ATOM   1587  CA  SER A 206      10.921   9.331 -11.907  1.00  0.00           C  
ATOM   1588  C   SER A 206      10.170  10.448 -12.624  1.00  0.00           C  
ATOM   1589  CB  SER A 206      12.155   9.902 -11.207  1.00  0.00           C  
ATOM   1590  O   SER A 206       9.389  11.174 -12.006  1.00  0.00           O  
ATOM   1591  OG  SER A 206      13.106  10.356 -12.155  1.00  0.00           O  
ATOM   1592  N   ASP A 207      10.333  10.575 -13.913  1.00  0.00           N  
ATOM   1593  CA  ASP A 207       9.654  11.610 -14.687  1.00  0.00           C  
ATOM   1594  C   ASP A 207       8.195  11.239 -14.940  1.00  0.00           C  
ATOM   1595  CB  ASP A 207      10.375  11.846 -16.016  1.00  0.00           C  
ATOM   1596  O   ASP A 207       7.385  12.095 -15.302  1.00  0.00           O  
ATOM   1597  CG  ASP A 207      11.732  12.505 -15.846  1.00  0.00           C  
ATOM   1598  OD1 ASP A 207      11.945  13.212 -14.837  1.00  0.00           O  
ATOM   1599  OD2 ASP A 207      12.596  12.319 -16.730  1.00  0.00           O  
ATOM   1600  N   SER A 208       7.829   9.993 -14.714  1.00  0.00           N  
ATOM   1601  CA  SER A 208       6.487   9.511 -15.023  1.00  0.00           C  
ATOM   1602  C   SER A 208       5.522   9.789 -13.876  1.00  0.00           C  
ATOM   1603  CB  SER A 208       6.512   8.012 -15.327  1.00  0.00           C  
ATOM   1604  O   SER A 208       4.304   9.747 -14.058  1.00  0.00           O  
ATOM   1605  OG  SER A 208       7.041   7.286 -14.231  1.00  0.00           O  
ATOM   1606  N   VAL A 209       6.117  10.070 -12.686  1.00  0.00           N  
ATOM   1607  CA  VAL A 209       5.301  10.401 -11.522  1.00  0.00           C  
ATOM   1608  C   VAL A 209       5.390  11.899 -11.237  1.00  0.00           C  
ATOM   1609  CB  VAL A 209       5.733   9.595 -10.277  1.00  0.00           C  
ATOM   1610  O   VAL A 209       6.480  12.476 -11.255  1.00  0.00           O  
ATOM   1611  CG1 VAL A 209       4.885   9.976  -9.065  1.00  0.00           C  
ATOM   1612  CG2 VAL A 209       5.636   8.096 -10.552  1.00  0.00           C  
ATOM   1613  N   ASP A 210       4.187  12.538 -11.202  1.00  0.00           N  
ATOM   1614  CA  ASP A 210       4.160  13.942 -10.803  1.00  0.00           C  
ATOM   1615  C   ASP A 210       4.442  14.095  -9.310  1.00  0.00           C  
ATOM   1616  CB  ASP A 210       2.810  14.573 -11.151  1.00  0.00           C  
ATOM   1617  O   ASP A 210       3.550  13.900  -8.482  1.00  0.00           O  
ATOM   1618  CG  ASP A 210       2.768  16.068 -10.887  1.00  0.00           C  
ATOM   1619  OD1 ASP A 210       3.790  16.639 -10.450  1.00  0.00           O  
ATOM   1620  OD2 ASP A 210       1.702  16.680 -11.115  1.00  0.00           O  
ATOM   1621  N   TRP A 211       5.594  14.208  -9.027  1.00  0.00           N  
ATOM   1622  CA  TRP A 211       5.997  14.303  -7.628  1.00  0.00           C  
ATOM   1623  C   TRP A 211       5.759  15.709  -7.087  1.00  0.00           C  
ATOM   1624  CB  TRP A 211       7.472  13.924  -7.466  1.00  0.00           C  
ATOM   1625  O   TRP A 211       6.072  15.997  -5.930  1.00  0.00           O  
ATOM   1626  CG  TRP A 211       7.781  12.506  -7.843  1.00  0.00           C  
ATOM   1627  CD1 TRP A 211       8.264  12.059  -9.041  1.00  0.00           C  
ATOM   1628  CD2 TRP A 211       7.623  11.349  -7.016  1.00  0.00           C  
ATOM   1629  CE2 TRP A 211       8.031  10.232  -7.778  1.00  0.00           C  
ATOM   1630  CE3 TRP A 211       7.177  11.148  -5.703  1.00  0.00           C  
ATOM   1631  NE1 TRP A 211       8.417  10.692  -9.008  1.00  0.00           N  
ATOM   1632  CH2 TRP A 211       7.564   8.763  -5.983  1.00  0.00           C  
ATOM   1633  CZ2 TRP A 211       8.005   8.931  -7.270  1.00  0.00           C  
ATOM   1634  CZ3 TRP A 211       7.152   9.853  -5.199  1.00  0.00           C  
ATOM   1635  N   GLY A 212       5.123  16.503  -7.953  1.00  0.00           N  
ATOM   1636  CA  GLY A 212       5.004  17.893  -7.544  1.00  0.00           C  
ATOM   1637  C   GLY A 212       6.341  18.541  -7.237  1.00  0.00           C  
ATOM   1638  O   GLY A 212       7.276  18.456  -8.035  1.00  0.00           O  
ATOM   1639  N   GLY A 213       6.491  19.278  -6.190  1.00  0.00           N  
ATOM   1640  CA  GLY A 213       7.702  19.961  -5.764  1.00  0.00           C  
ATOM   1641  C   GLY A 213       8.677  19.051  -5.041  1.00  0.00           C  
ATOM   1642  O   GLY A 213       9.776  19.474  -4.677  1.00  0.00           O  
ATOM   1643  N   HIS A 214       8.295  17.711  -4.967  1.00  0.00           N  
ATOM   1644  CA  HIS A 214       9.131  16.767  -4.233  1.00  0.00           C  
ATOM   1645  C   HIS A 214      10.205  16.166  -5.134  1.00  0.00           C  
ATOM   1646  CB  HIS A 214       8.275  15.655  -3.624  1.00  0.00           C  
ATOM   1647  O   HIS A 214       9.951  15.886  -6.308  1.00  0.00           O  
ATOM   1648  CG  HIS A 214       7.218  16.154  -2.691  1.00  0.00           C  
ATOM   1649  CD2 HIS A 214       5.897  16.380  -2.884  1.00  0.00           C  
ATOM   1650  ND1 HIS A 214       7.479  16.487  -1.379  1.00  0.00           N  
ATOM   1651  CE1 HIS A 214       6.361  16.896  -0.804  1.00  0.00           C  
ATOM   1652  NE2 HIS A 214       5.386  16.841  -1.695  1.00  0.00           N  
ATOM   1653  N   LYS A 215      11.482  16.285  -4.738  1.00  0.00           N  
ATOM   1654  CA  LYS A 215      12.603  15.715  -5.480  1.00  0.00           C  
ATOM   1655  C   LYS A 215      12.839  14.260  -5.087  1.00  0.00           C  
ATOM   1656  CB  LYS A 215      13.873  16.534  -5.245  1.00  0.00           C  
ATOM   1657  O   LYS A 215      12.829  13.922  -3.902  1.00  0.00           O  
ATOM   1658  CG  LYS A 215      13.864  17.898  -5.919  1.00  0.00           C  
ATOM   1659  CD  LYS A 215      15.202  18.608  -5.763  1.00  0.00           C  
ATOM   1660  CE  LYS A 215      15.171  20.003  -6.373  1.00  0.00           C  
ATOM   1661  NZ  LYS A 215      16.482  20.702  -6.225  1.00  0.00           N  
ATOM   1662  N   VAL A 216      12.661  13.347  -6.032  1.00  0.00           N  
ATOM   1663  CA  VAL A 216      13.022  11.950  -5.815  1.00  0.00           C  
ATOM   1664  C   VAL A 216      14.514  11.755  -6.072  1.00  0.00           C  
ATOM   1665  CB  VAL A 216      12.198  11.005  -6.718  1.00  0.00           C  
ATOM   1666  O   VAL A 216      15.019  12.112  -7.140  1.00  0.00           O  
ATOM   1667  CG1 VAL A 216      12.571   9.547  -6.457  1.00  0.00           C  
ATOM   1668  CG2 VAL A 216      10.702  11.225  -6.496  1.00  0.00           C  
ATOM   1669  N   PHE A 217      15.278  11.577  -5.045  1.00  0.00           N  
ATOM   1670  CA  PHE A 217      16.707  11.360  -5.238  1.00  0.00           C  
ATOM   1671  C   PHE A 217      16.985   9.921  -5.657  1.00  0.00           C  
ATOM   1672  CB  PHE A 217      17.481  11.693  -3.959  1.00  0.00           C  
ATOM   1673  O   PHE A 217      16.556   8.980  -4.985  1.00  0.00           O  
ATOM   1674  CG  PHE A 217      17.437  13.150  -3.585  1.00  0.00           C  
ATOM   1675  CD1 PHE A 217      18.302  14.061  -4.179  1.00  0.00           C  
ATOM   1676  CD2 PHE A 217      16.530  13.610  -2.639  1.00  0.00           C  
ATOM   1677  CE1 PHE A 217      18.264  15.410  -3.836  1.00  0.00           C  
ATOM   1678  CE2 PHE A 217      16.486  14.956  -2.290  1.00  0.00           C  
ATOM   1679  CZ  PHE A 217      17.355  15.855  -2.889  1.00  0.00           C  
ATOM   1680  N   MET A 218      17.104   9.596  -6.988  1.00  0.00           N  
ATOM   1681  CA  MET A 218      17.326   8.290  -7.602  1.00  0.00           C  
ATOM   1682  C   MET A 218      18.737   7.787  -7.316  1.00  0.00           C  
ATOM   1683  CB  MET A 218      17.091   8.357  -9.112  1.00  0.00           C  
ATOM   1684  O   MET A 218      18.954   6.582  -7.171  1.00  0.00           O  
ATOM   1685  CG  MET A 218      15.632   8.543  -9.498  1.00  0.00           C  
ATOM   1686  SD  MET A 218      14.739   6.949  -9.658  1.00  0.00           S  
ATOM   1687  CE  MET A 218      13.702   7.307 -11.103  1.00  0.00           C  
ATOM   1688  N   ASP A 219      19.553   8.474  -6.420  1.00  0.00           N  
ATOM   1689  CA  ASP A 219      20.942   8.034  -6.327  1.00  0.00           C  
ATOM   1690  C   ASP A 219      21.744   8.938  -5.395  1.00  0.00           C  
ATOM   1691  CB  ASP A 219      21.588   8.001  -7.714  1.00  0.00           C  
ATOM   1692  O   ASP A 219      22.083  10.067  -5.757  1.00  0.00           O  
ATOM   1693  CG  ASP A 219      21.198   6.775  -8.521  1.00  0.00           C  
ATOM   1694  OD1 ASP A 219      20.872   5.728  -7.922  1.00  0.00           O  
ATOM   1695  OD2 ASP A 219      21.220   6.856  -9.769  1.00  0.00           O  
ATOM   1696  N   LYS A 220      21.402   8.974  -4.164  1.00  0.00           N  
ATOM   1697  CA  LYS A 220      22.475   9.630  -3.422  1.00  0.00           C  
ATOM   1698  C   LYS A 220      23.695   8.721  -3.300  1.00  0.00           C  
ATOM   1699  CB  LYS A 220      21.990  10.047  -2.033  1.00  0.00           C  
ATOM   1700  O   LYS A 220      23.557   7.504  -3.161  1.00  0.00           O  
ATOM   1701  CG  LYS A 220      21.123  11.297  -2.029  1.00  0.00           C  
ATOM   1702  CD  LYS A 220      20.876  11.801  -0.613  1.00  0.00           C  
ATOM   1703  CE  LYS A 220      19.958  13.016  -0.603  1.00  0.00           C  
ATOM   1704  NZ  LYS A 220      19.738  13.533   0.780  1.00  0.00           N  
ATOM   1705  N   PRO A 221      24.866   9.038  -3.899  1.00  0.00           N  
ATOM   1706  CA  PRO A 221      26.099   8.254  -3.801  1.00  0.00           C  
ATOM   1707  C   PRO A 221      26.166   7.416  -2.527  1.00  0.00           C  
ATOM   1708  CB  PRO A 221      27.198   9.320  -3.812  1.00  0.00           C  
ATOM   1709  O   PRO A 221      25.604   7.803  -1.499  1.00  0.00           O  
ATOM   1710  CG  PRO A 221      26.465  10.622  -3.849  1.00  0.00           C  
ATOM   1711  CD  PRO A 221      24.990  10.340  -3.864  1.00  0.00           C  
TER    1712      PRO A 221
ENDMDL
END
