# Supplementary material for: Improving Protein Expression, Stability, and Function with ProteinMPNN
Source: J Am Chem Soc. 2024 Jan 9;146(3):2054–61. doi: 10.1021/jacs.3c10941 (PMC10811672; doi:10.1021/jacs.3c10941)
Supplement: Supplementary file 2 — ja3c10941_si_002.zip [file ja3c10941_si_002.zip › Sumida_Design_Structures_Idealizing_with_ProteinMPNN/TEV/hyperTEV0122_m4_33.pdb]

MODEL     1
ATOM      1  N   GLY A   1     -19.228  18.211  20.138  1.00  0.00           N  
ATOM      2  CA  GLY A   1     -18.456  17.093  20.657  1.00  0.00           C  
ATOM      3  C   GLY A   1     -18.642  15.817  19.858  1.00  0.00           C  
ATOM      4  O   GLY A   1     -17.721  15.004  19.754  1.00  0.00           O  
ATOM      5  N   GLU A   2     -19.901  15.531  19.295  1.00  0.00           N  
ATOM      6  CA  GLU A   2     -20.291  14.370  18.500  1.00  0.00           C  
ATOM      7  C   GLU A   2     -19.485  14.291  17.206  1.00  0.00           C  
ATOM      8  CB  GLU A   2     -21.788  14.411  18.185  1.00  0.00           C  
ATOM      9  O   GLU A   2     -19.180  13.199  16.724  1.00  0.00           O  
ATOM     10  CG  GLU A   2     -22.400  13.042  17.926  1.00  0.00           C  
ATOM     11  CD  GLU A   2     -23.911  13.081  17.765  1.00  0.00           C  
ATOM     12  OE1 GLU A   2     -24.516  12.030  17.455  1.00  0.00           O  
ATOM     13  OE2 GLU A   2     -24.495  14.173  17.949  1.00  0.00           O  
ATOM     14  N   SER A   3     -18.919  15.394  16.766  1.00  0.00           N  
ATOM     15  CA  SER A   3     -18.186  15.427  15.505  1.00  0.00           C  
ATOM     16  C   SER A   3     -16.719  15.062  15.708  1.00  0.00           C  
ATOM     17  CB  SER A   3     -18.291  16.809  14.859  1.00  0.00           C  
ATOM     18  O   SER A   3     -16.022  14.713  14.753  1.00  0.00           O  
ATOM     19  OG  SER A   3     -17.678  17.793  15.675  1.00  0.00           O  
ATOM     20  N   LEU A   4     -16.288  15.132  17.082  1.00  0.00           N  
ATOM     21  CA  LEU A   4     -14.873  14.908  17.358  1.00  0.00           C  
ATOM     22  C   LEU A   4     -14.546  13.419  17.345  1.00  0.00           C  
ATOM     23  CB  LEU A   4     -14.489  15.515  18.710  1.00  0.00           C  
ATOM     24  O   LEU A   4     -13.407  13.032  17.075  1.00  0.00           O  
ATOM     25  CG  LEU A   4     -14.465  17.042  18.786  1.00  0.00           C  
ATOM     26  CD1 LEU A   4     -14.329  17.499  20.234  1.00  0.00           C  
ATOM     27  CD2 LEU A   4     -13.331  17.603  17.934  1.00  0.00           C  
ATOM     28  N   ASP A   5     -15.634  12.586  17.610  1.00  0.00           N  
ATOM     29  CA  ASP A   5     -15.369  11.155  17.722  1.00  0.00           C  
ATOM     30  C   ASP A   5     -16.291  10.353  16.808  1.00  0.00           C  
ATOM     31  CB  ASP A   5     -15.531  10.691  19.171  1.00  0.00           C  
ATOM     32  O   ASP A   5     -17.420  10.030  17.184  1.00  0.00           O  
ATOM     33  CG  ASP A   5     -14.543  11.349  20.119  1.00  0.00           C  
ATOM     34  OD1 ASP A   5     -13.323  11.310  19.850  1.00  0.00           O  
ATOM     35  OD2 ASP A   5     -14.989  11.907  21.145  1.00  0.00           O  
ATOM     36  N   PRO A   6     -15.858  10.226  15.587  1.00  0.00           N  
ATOM     37  CA  PRO A   6     -16.744   9.443  14.721  1.00  0.00           C  
ATOM     38  C   PRO A   6     -17.095   8.081  15.314  1.00  0.00           C  
ATOM     39  CB  PRO A   6     -15.930   9.285  13.434  1.00  0.00           C  
ATOM     40  O   PRO A   6     -16.389   7.586  16.196  1.00  0.00           O  
ATOM     41  CG  PRO A   6     -14.546   9.713  13.803  1.00  0.00           C  
ATOM     42  CD  PRO A   6     -14.591  10.356  15.159  1.00  0.00           C  
ATOM     43  N   GLY A   7     -18.413   7.608  15.113  1.00  0.00           N  
ATOM     44  CA  GLY A   7     -18.906   6.313  15.556  1.00  0.00           C  
ATOM     45  C   GLY A   7     -18.154   5.147  14.942  1.00  0.00           C  
ATOM     46  O   GLY A   7     -17.138   5.341  14.271  1.00  0.00           O  
ATOM     47  N   PRO A   8     -18.580   3.995  15.293  1.00  0.00           N  
ATOM     48  CA  PRO A   8     -17.952   2.784  14.760  1.00  0.00           C  
ATOM     49  C   PRO A   8     -17.955   2.741  13.233  1.00  0.00           C  
ATOM     50  CB  PRO A   8     -18.809   1.657  15.340  1.00  0.00           C  
ATOM     51  O   PRO A   8     -18.904   3.211  12.601  1.00  0.00           O  
ATOM     52  CG  PRO A   8     -19.540   2.282  16.484  1.00  0.00           C  
ATOM     53  CD  PRO A   8     -19.670   3.755  16.218  1.00  0.00           C  
ATOM     54  N   ARG A   9     -16.884   2.307  12.698  1.00  0.00           N  
ATOM     55  CA  ARG A   9     -16.765   2.143  11.253  1.00  0.00           C  
ATOM     56  C   ARG A   9     -16.369   0.715  10.895  1.00  0.00           C  
ATOM     57  CB  ARG A   9     -15.743   3.129  10.683  1.00  0.00           C  
ATOM     58  O   ARG A   9     -15.545   0.103  11.578  1.00  0.00           O  
ATOM     59  CG  ARG A   9     -15.571   3.035   9.175  1.00  0.00           C  
ATOM     60  CD  ARG A   9     -14.648   4.123   8.644  1.00  0.00           C  
ATOM     61  NE  ARG A   9     -15.262   5.444   8.736  1.00  0.00           N  
ATOM     62  NH1 ARG A   9     -16.582   5.188   6.857  1.00  0.00           N  
ATOM     63  NH2 ARG A   9     -16.661   7.137   8.062  1.00  0.00           N  
ATOM     64  CZ  ARG A   9     -16.167   5.920   7.885  1.00  0.00           C  
ATOM     65  N   ASP A  10     -16.937   0.279   9.876  1.00  0.00           N  
ATOM     66  CA  ASP A  10     -16.616  -1.045   9.352  1.00  0.00           C  
ATOM     67  C   ASP A  10     -15.454  -0.977   8.364  1.00  0.00           C  
ATOM     68  CB  ASP A  10     -17.842  -1.668   8.680  1.00  0.00           C  
ATOM     69  O   ASP A  10     -15.610  -0.478   7.247  1.00  0.00           O  
ATOM     70  CG  ASP A  10     -17.617  -3.109   8.256  1.00  0.00           C  
ATOM     71  OD1 ASP A  10     -16.537  -3.668   8.542  1.00  0.00           O  
ATOM     72  OD2 ASP A  10     -18.529  -3.690   7.628  1.00  0.00           O  
ATOM     73  N   TYR A  11     -14.251  -1.552   8.747  1.00  0.00           N  
ATOM     74  CA  TYR A  11     -13.073  -1.504   7.888  1.00  0.00           C  
ATOM     75  C   TYR A  11     -12.925  -2.795   7.093  1.00  0.00           C  
ATOM     76  CB  TYR A  11     -11.811  -1.255   8.719  1.00  0.00           C  
ATOM     77  O   TYR A  11     -11.925  -2.992   6.398  1.00  0.00           O  
ATOM     78  CG  TYR A  11     -11.753   0.121   9.338  1.00  0.00           C  
ATOM     79  CD1 TYR A  11     -11.348   1.225   8.590  1.00  0.00           C  
ATOM     80  CD2 TYR A  11     -12.101   0.320  10.669  1.00  0.00           C  
ATOM     81  CE1 TYR A  11     -11.291   2.495   9.156  1.00  0.00           C  
ATOM     82  CE2 TYR A  11     -12.048   1.585  11.245  1.00  0.00           C  
ATOM     83  OH  TYR A  11     -11.588   3.919  11.047  1.00  0.00           O  
ATOM     84  CZ  TYR A  11     -11.643   2.664  10.482  1.00  0.00           C  
ATOM     85  N   ASN A  12     -13.873  -3.673   7.177  1.00  0.00           N  
ATOM     86  CA  ASN A  12     -13.816  -4.986   6.544  1.00  0.00           C  
ATOM     87  C   ASN A  12     -13.775  -4.873   5.022  1.00  0.00           C  
ATOM     88  CB  ASN A  12     -15.005  -5.844   6.980  1.00  0.00           C  
ATOM     89  O   ASN A  12     -13.033  -5.602   4.362  1.00  0.00           O  
ATOM     90  CG  ASN A  12     -14.817  -6.443   8.360  1.00  0.00           C  
ATOM     91  ND2 ASN A  12     -15.916  -6.623   9.083  1.00  0.00           N  
ATOM     92  OD1 ASN A  12     -13.694  -6.741   8.774  1.00  0.00           O  
ATOM     93  N   PRO A  13     -14.478  -3.937   4.495  1.00  0.00           N  
ATOM     94  CA  PRO A  13     -14.397  -3.818   3.038  1.00  0.00           C  
ATOM     95  C   PRO A  13     -12.987  -3.493   2.550  1.00  0.00           C  
ATOM     96  CB  PRO A  13     -15.361  -2.671   2.723  1.00  0.00           C  
ATOM     97  O   PRO A  13     -12.574  -3.962   1.486  1.00  0.00           O  
ATOM     98  CG  PRO A  13     -16.385  -2.724   3.811  1.00  0.00           C  
ATOM     99  CD  PRO A  13     -15.698  -3.087   5.096  1.00  0.00           C  
ATOM    100  N   ILE A  14     -12.248  -2.771   3.336  1.00  0.00           N  
ATOM    101  CA  ILE A  14     -10.868  -2.447   2.990  1.00  0.00           C  
ATOM    102  C   ILE A  14      -9.967  -3.643   3.291  1.00  0.00           C  
ATOM    103  CB  ILE A  14     -10.372  -1.197   3.752  1.00  0.00           C  
ATOM    104  O   ILE A  14      -9.173  -4.059   2.444  1.00  0.00           O  
ATOM    105  CG1 ILE A  14     -11.184   0.036   3.340  1.00  0.00           C  
ATOM    106  CG2 ILE A  14      -8.877  -0.975   3.510  1.00  0.00           C  
ATOM    107  CD1 ILE A  14     -10.931   1.262   4.207  1.00  0.00           C  
ATOM    108  N   SER A  15     -10.131  -4.212   4.469  1.00  0.00           N  
ATOM    109  CA  SER A  15      -9.263  -5.303   4.900  1.00  0.00           C  
ATOM    110  C   SER A  15      -9.396  -6.512   3.979  1.00  0.00           C  
ATOM    111  CB  SER A  15      -9.587  -5.710   6.338  1.00  0.00           C  
ATOM    112  O   SER A  15      -8.423  -7.233   3.748  1.00  0.00           O  
ATOM    113  OG  SER A  15     -10.931  -6.145   6.448  1.00  0.00           O  
ATOM    114  N   ASN A  16     -10.598  -6.744   3.382  1.00  0.00           N  
ATOM    115  CA  ASN A  16     -10.857  -7.890   2.517  1.00  0.00           C  
ATOM    116  C   ASN A  16     -10.145  -7.751   1.174  1.00  0.00           C  
ATOM    117  CB  ASN A  16     -12.362  -8.071   2.303  1.00  0.00           C  
ATOM    118  O   ASN A  16     -10.070  -8.710   0.405  1.00  0.00           O  
ATOM    119  CG  ASN A  16     -13.057  -8.657   3.516  1.00  0.00           C  
ATOM    120  ND2 ASN A  16     -14.372  -8.485   3.586  1.00  0.00           N  
ATOM    121  OD1 ASN A  16     -12.418  -9.259   4.383  1.00  0.00           O  
ATOM    122  N   THR A  17      -9.602  -6.553   0.906  1.00  0.00           N  
ATOM    123  CA  THR A  17      -8.934  -6.344  -0.374  1.00  0.00           C  
ATOM    124  C   THR A  17      -7.418  -6.367  -0.202  1.00  0.00           C  
ATOM    125  CB  THR A  17      -9.360  -5.011  -1.016  1.00  0.00           C  
ATOM    126  O   THR A  17      -6.675  -6.271  -1.181  1.00  0.00           O  
ATOM    127  CG2 THR A  17     -10.878  -4.916  -1.129  1.00  0.00           C  
ATOM    128  OG1 THR A  17      -8.883  -3.926  -0.211  1.00  0.00           O  
ATOM    129  N   ILE A  18      -6.947  -6.487   1.035  1.00  0.00           N  
ATOM    130  CA  ILE A  18      -5.519  -6.461   1.332  1.00  0.00           C  
ATOM    131  C   ILE A  18      -4.887  -7.796   0.944  1.00  0.00           C  
ATOM    132  CB  ILE A  18      -5.258  -6.158   2.825  1.00  0.00           C  
ATOM    133  O   ILE A  18      -5.455  -8.859   1.206  1.00  0.00           O  
ATOM    134  CG1 ILE A  18      -5.688  -4.726   3.163  1.00  0.00           C  
ATOM    135  CG2 ILE A  18      -3.783  -6.383   3.171  1.00  0.00           C  
ATOM    136  CD1 ILE A  18      -5.621  -4.393   4.647  1.00  0.00           C  
ATOM    137  N   VAL A  19      -3.743  -7.742   0.300  1.00  0.00           N  
ATOM    138  CA  VAL A  19      -3.002  -8.928  -0.119  1.00  0.00           C  
ATOM    139  C   VAL A  19      -1.582  -8.874   0.441  1.00  0.00           C  
ATOM    140  CB  VAL A  19      -2.964  -9.059  -1.658  1.00  0.00           C  
ATOM    141  O   VAL A  19      -1.074  -7.796   0.760  1.00  0.00           O  
ATOM    142  CG1 VAL A  19      -4.374  -9.228  -2.221  1.00  0.00           C  
ATOM    143  CG2 VAL A  19      -2.279  -7.843  -2.280  1.00  0.00           C  
ATOM    144  N   LEU A  20      -1.038 -10.040   0.636  1.00  0.00           N  
ATOM    145  CA  LEU A  20       0.378 -10.169   0.963  1.00  0.00           C  
ATOM    146  C   LEU A  20       1.186 -10.569  -0.267  1.00  0.00           C  
ATOM    147  CB  LEU A  20       0.579 -11.200   2.077  1.00  0.00           C  
ATOM    148  O   LEU A  20       0.923 -11.608  -0.877  1.00  0.00           O  
ATOM    149  CG  LEU A  20       2.024 -11.460   2.507  1.00  0.00           C  
ATOM    150  CD1 LEU A  20       2.626 -10.204   3.128  1.00  0.00           C  
ATOM    151  CD2 LEU A  20       2.089 -12.629   3.484  1.00  0.00           C  
ATOM    152  N   LEU A  21       2.168  -9.713  -0.596  1.00  0.00           N  
ATOM    153  CA  LEU A  21       3.007  -9.933  -1.768  1.00  0.00           C  
ATOM    154  C   LEU A  21       4.414 -10.353  -1.359  1.00  0.00           C  
ATOM    155  CB  LEU A  21       3.069  -8.668  -2.629  1.00  0.00           C  
ATOM    156  O   LEU A  21       5.043  -9.699  -0.523  1.00  0.00           O  
ATOM    157  CG  LEU A  21       1.726  -8.057  -3.033  1.00  0.00           C  
ATOM    158  CD1 LEU A  21       1.931  -6.657  -3.603  1.00  0.00           C  
ATOM    159  CD2 LEU A  21       1.013  -8.952  -4.042  1.00  0.00           C  
ATOM    160  N   THR A  22       4.811 -11.437  -1.935  1.00  0.00           N  
ATOM    161  CA  THR A  22       6.183 -11.885  -1.720  1.00  0.00           C  
ATOM    162  C   THR A  22       6.919 -12.030  -3.049  1.00  0.00           C  
ATOM    163  CB  THR A  22       6.221 -13.223  -0.960  1.00  0.00           C  
ATOM    164  O   THR A  22       6.569 -12.881  -3.869  1.00  0.00           O  
ATOM    165  CG2 THR A  22       7.656 -13.645  -0.660  1.00  0.00           C  
ATOM    166  OG1 THR A  22       5.508 -13.085   0.275  1.00  0.00           O  
ATOM    167  N   ASN A  23       7.936 -11.135  -3.242  1.00  0.00           N  
ATOM    168  CA  ASN A  23       8.786 -11.185  -4.427  1.00  0.00           C  
ATOM    169  C   ASN A  23      10.105 -11.897  -4.141  1.00  0.00           C  
ATOM    170  CB  ASN A  23       9.049  -9.774  -4.959  1.00  0.00           C  
ATOM    171  O   ASN A  23      10.908 -11.426  -3.334  1.00  0.00           O  
ATOM    172  CG  ASN A  23       9.851  -9.776  -6.246  1.00  0.00           C  
ATOM    173  ND2 ASN A  23      10.131  -8.589  -6.771  1.00  0.00           N  
ATOM    174  OD1 ASN A  23      10.215 -10.835  -6.764  1.00  0.00           O  
ATOM    175  N   THR A  24      10.276 -13.004  -4.821  1.00  0.00           N  
ATOM    176  CA  THR A  24      11.510 -13.774  -4.720  1.00  0.00           C  
ATOM    177  C   THR A  24      12.320 -13.671  -6.009  1.00  0.00           C  
ATOM    178  CB  THR A  24      11.220 -15.255  -4.410  1.00  0.00           C  
ATOM    179  O   THR A  24      11.897 -14.165  -7.056  1.00  0.00           O  
ATOM    180  CG2 THR A  24      12.512 -16.030  -4.175  1.00  0.00           C  
ATOM    181  OG1 THR A  24      10.404 -15.341  -3.236  1.00  0.00           O  
ATOM    182  N   SER A  25      13.453 -12.875  -5.882  1.00  0.00           N  
ATOM    183  CA  SER A  25      14.312 -12.655  -7.040  1.00  0.00           C  
ATOM    184  C   SER A  25      15.783 -12.611  -6.638  1.00  0.00           C  
ATOM    185  CB  SER A  25      13.932 -11.356  -7.752  1.00  0.00           C  
ATOM    186  O   SER A  25      16.135 -12.018  -5.616  1.00  0.00           O  
ATOM    187  OG  SER A  25      12.589 -11.405  -8.204  1.00  0.00           O  
ATOM    188  N   ASP A  26      16.606 -13.347  -7.396  1.00  0.00           N  
ATOM    189  CA  ASP A  26      18.055 -13.320  -7.224  1.00  0.00           C  
ATOM    190  C   ASP A  26      18.448 -13.728  -5.806  1.00  0.00           C  
ATOM    191  CB  ASP A  26      18.607 -11.929  -7.543  1.00  0.00           C  
ATOM    192  O   ASP A  26      19.293 -13.085  -5.181  1.00  0.00           O  
ATOM    193  CG  ASP A  26      18.464 -11.556  -9.008  1.00  0.00           C  
ATOM    194  OD1 ASP A  26      18.449 -12.461  -9.870  1.00  0.00           O  
ATOM    195  OD2 ASP A  26      18.368 -10.345  -9.304  1.00  0.00           O  
ATOM    196  N   GLY A  27      17.762 -14.758  -5.172  1.00  0.00           N  
ATOM    197  CA  GLY A  27      18.100 -15.296  -3.864  1.00  0.00           C  
ATOM    198  C   GLY A  27      17.567 -14.458  -2.717  1.00  0.00           C  
ATOM    199  O   GLY A  27      17.819 -14.762  -1.549  1.00  0.00           O  
ATOM    200  N   PHE A  28      16.897 -13.344  -3.014  1.00  0.00           N  
ATOM    201  CA  PHE A  28      16.327 -12.480  -1.987  1.00  0.00           C  
ATOM    202  C   PHE A  28      14.804 -12.518  -2.031  1.00  0.00           C  
ATOM    203  CB  PHE A  28      16.822 -11.041  -2.158  1.00  0.00           C  
ATOM    204  O   PHE A  28      14.215 -12.772  -3.084  1.00  0.00           O  
ATOM    205  CG  PHE A  28      18.296 -10.871  -1.903  1.00  0.00           C  
ATOM    206  CD1 PHE A  28      18.762 -10.536  -0.638  1.00  0.00           C  
ATOM    207  CD2 PHE A  28      19.215 -11.047  -2.929  1.00  0.00           C  
ATOM    208  CE1 PHE A  28      20.126 -10.378  -0.399  1.00  0.00           C  
ATOM    209  CE2 PHE A  28      20.579 -10.892  -2.698  1.00  0.00           C  
ATOM    210  CZ  PHE A  28      21.032 -10.556  -1.432  1.00  0.00           C  
ATOM    211  N   SER A  29      14.226 -12.279  -0.848  1.00  0.00           N  
ATOM    212  CA  SER A  29      12.772 -12.248  -0.734  1.00  0.00           C  
ATOM    213  C   SER A  29      12.300 -10.984  -0.023  1.00  0.00           C  
ATOM    214  CB  SER A  29      12.266 -13.482   0.013  1.00  0.00           C  
ATOM    215  O   SER A  29      12.838 -10.617   1.024  1.00  0.00           O  
ATOM    216  OG  SER A  29      10.850 -13.491   0.069  1.00  0.00           O  
ATOM    217  N   ILE A  30      11.399 -10.258  -0.725  1.00  0.00           N  
ATOM    218  CA  ILE A  30      10.780  -9.080  -0.128  1.00  0.00           C  
ATOM    219  C   ILE A  30       9.274  -9.296  -0.003  1.00  0.00           C  
ATOM    220  CB  ILE A  30      11.073  -7.808  -0.955  1.00  0.00           C  
ATOM    221  O   ILE A  30       8.619  -9.716  -0.960  1.00  0.00           O  
ATOM    222  CG1 ILE A  30      12.580  -7.527  -0.988  1.00  0.00           C  
ATOM    223  CG2 ILE A  30      10.305  -6.609  -0.390  1.00  0.00           C  
ATOM    224  CD1 ILE A  30      12.972  -6.355  -1.877  1.00  0.00           C  
ATOM    225  N   SER A  31       8.777  -9.043   1.234  1.00  0.00           N  
ATOM    226  CA  SER A  31       7.344  -9.178   1.475  1.00  0.00           C  
ATOM    227  C   SER A  31       6.727  -7.848   1.896  1.00  0.00           C  
ATOM    228  CB  SER A  31       7.078 -10.235   2.547  1.00  0.00           C  
ATOM    229  O   SER A  31       7.226  -7.188   2.810  1.00  0.00           O  
ATOM    230  OG  SER A  31       7.475 -11.519   2.096  1.00  0.00           O  
ATOM    231  N   LEU A  32       5.668  -7.521   1.175  1.00  0.00           N  
ATOM    232  CA  LEU A  32       4.893  -6.320   1.464  1.00  0.00           C  
ATOM    233  C   LEU A  32       3.399  -6.591   1.326  1.00  0.00           C  
ATOM    234  CB  LEU A  32       5.305  -5.179   0.531  1.00  0.00           C  
ATOM    235  O   LEU A  32       2.998  -7.592   0.728  1.00  0.00           O  
ATOM    236  CG  LEU A  32       6.796  -4.842   0.489  1.00  0.00           C  
ATOM    237  CD1 LEU A  32       7.070  -3.777  -0.569  1.00  0.00           C  
ATOM    238  CD2 LEU A  32       7.279  -4.378   1.859  1.00  0.00           C  
ATOM    239  N   TYR A  33       2.676  -5.688   1.847  1.00  0.00           N  
ATOM    240  CA  TYR A  33       1.235  -5.741   1.629  1.00  0.00           C  
ATOM    241  C   TYR A  33       0.839  -4.932   0.399  1.00  0.00           C  
ATOM    242  CB  TYR A  33       0.486  -5.222   2.859  1.00  0.00           C  
ATOM    243  O   TYR A  33       1.643  -4.160  -0.129  1.00  0.00           O  
ATOM    244  CG  TYR A  33       0.571  -6.140   4.054  1.00  0.00           C  
ATOM    245  CD1 TYR A  33      -0.341  -7.180   4.224  1.00  0.00           C  
ATOM    246  CD2 TYR A  33       1.561  -5.969   5.015  1.00  0.00           C  
ATOM    247  CE1 TYR A  33      -0.268  -8.027   5.325  1.00  0.00           C  
ATOM    248  CE2 TYR A  33       1.644  -6.811   6.120  1.00  0.00           C  
ATOM    249  OH  TYR A  33       0.804  -8.672   7.357  1.00  0.00           O  
ATOM    250  CZ  TYR A  33       0.727  -7.836   6.266  1.00  0.00           C  
ATOM    251  N   GLY A  34      -0.368  -5.156  -0.040  1.00  0.00           N  
ATOM    252  CA  GLY A  34      -0.956  -4.416  -1.146  1.00  0.00           C  
ATOM    253  C   GLY A  34      -2.468  -4.324  -1.065  1.00  0.00           C  
ATOM    254  O   GLY A  34      -3.090  -4.972  -0.221  1.00  0.00           O  
ATOM    255  N   ILE A  35      -2.959  -3.406  -1.871  1.00  0.00           N  
ATOM    256  CA  ILE A  35      -4.402  -3.205  -1.940  1.00  0.00           C  
ATOM    257  C   ILE A  35      -4.931  -3.722  -3.276  1.00  0.00           C  
ATOM    258  CB  ILE A  35      -4.775  -1.717  -1.755  1.00  0.00           C  
ATOM    259  O   ILE A  35      -4.462  -3.308  -4.339  1.00  0.00           O  
ATOM    260  CG1 ILE A  35      -4.193  -1.180  -0.443  1.00  0.00           C  
ATOM    261  CG2 ILE A  35      -6.295  -1.532  -1.797  1.00  0.00           C  
ATOM    262  CD1 ILE A  35      -4.196   0.339  -0.341  1.00  0.00           C  
ATOM    263  N   GLY A  36      -5.909  -4.624  -3.188  1.00  0.00           N  
ATOM    264  CA  GLY A  36      -6.584  -5.072  -4.395  1.00  0.00           C  
ATOM    265  C   GLY A  36      -7.695  -4.140  -4.839  1.00  0.00           C  
ATOM    266  O   GLY A  36      -8.456  -3.634  -4.011  1.00  0.00           O  
ATOM    267  N   PHE A  37      -7.829  -3.877  -6.112  1.00  0.00           N  
ATOM    268  CA  PHE A  37      -8.844  -3.061  -6.767  1.00  0.00           C  
ATOM    269  C   PHE A  37      -9.101  -3.552  -8.187  1.00  0.00           C  
ATOM    270  CB  PHE A  37      -8.420  -1.589  -6.790  1.00  0.00           C  
ATOM    271  O   PHE A  37      -8.334  -3.249  -9.103  1.00  0.00           O  
ATOM    272  CG  PHE A  37      -9.503  -0.652  -7.252  1.00  0.00           C  
ATOM    273  CD1 PHE A  37      -9.640  -0.334  -8.597  1.00  0.00           C  
ATOM    274  CD2 PHE A  37     -10.385  -0.088  -6.339  1.00  0.00           C  
ATOM    275  CE1 PHE A  37     -10.642   0.533  -9.027  1.00  0.00           C  
ATOM    276  CE2 PHE A  37     -11.389   0.779  -6.761  1.00  0.00           C  
ATOM    277  CZ  PHE A  37     -11.515   1.089  -8.105  1.00  0.00           C  
ATOM    278  N   GLY A  38     -10.237  -4.337  -8.347  1.00  0.00           N  
ATOM    279  CA  GLY A  38     -10.451  -4.933  -9.656  1.00  0.00           C  
ATOM    280  C   GLY A  38      -9.337  -5.875 -10.073  1.00  0.00           C  
ATOM    281  O   GLY A  38      -8.975  -6.786  -9.325  1.00  0.00           O  
ATOM    282  N   PRO A  39      -8.722  -5.637 -11.284  1.00  0.00           N  
ATOM    283  CA  PRO A  39      -7.612  -6.470 -11.751  1.00  0.00           C  
ATOM    284  C   PRO A  39      -6.251  -5.951 -11.294  1.00  0.00           C  
ATOM    285  CB  PRO A  39      -7.738  -6.402 -13.275  1.00  0.00           C  
ATOM    286  O   PRO A  39      -5.216  -6.405 -11.787  1.00  0.00           O  
ATOM    287  CG  PRO A  39      -8.287  -5.040 -13.553  1.00  0.00           C  
ATOM    288  CD  PRO A  39      -9.258  -4.686 -12.463  1.00  0.00           C  
ATOM    289  N   PHE A  40      -6.306  -5.044 -10.357  1.00  0.00           N  
ATOM    290  CA  PHE A  40      -5.066  -4.354 -10.023  1.00  0.00           C  
ATOM    291  C   PHE A  40      -4.672  -4.620  -8.575  1.00  0.00           C  
ATOM    292  CB  PHE A  40      -5.206  -2.847 -10.260  1.00  0.00           C  
ATOM    293  O   PHE A  40      -5.531  -4.876  -7.729  1.00  0.00           O  
ATOM    294  CG  PHE A  40      -5.699  -2.493 -11.637  1.00  0.00           C  
ATOM    295  CD1 PHE A  40      -5.017  -2.925 -12.767  1.00  0.00           C  
ATOM    296  CD2 PHE A  40      -6.846  -1.728 -11.800  1.00  0.00           C  
ATOM    297  CE1 PHE A  40      -5.471  -2.599 -14.043  1.00  0.00           C  
ATOM    298  CE2 PHE A  40      -7.307  -1.397 -13.072  1.00  0.00           C  
ATOM    299  CZ  PHE A  40      -6.617  -1.833 -14.192  1.00  0.00           C  
ATOM    300  N   ILE A  41      -3.400  -4.573  -8.378  1.00  0.00           N  
ATOM    301  CA  ILE A  41      -2.850  -4.508  -7.028  1.00  0.00           C  
ATOM    302  C   ILE A  41      -2.022  -3.235  -6.870  1.00  0.00           C  
ATOM    303  CB  ILE A  41      -1.990  -5.751  -6.708  1.00  0.00           C  
ATOM    304  O   ILE A  41      -1.134  -2.959  -7.680  1.00  0.00           O  
ATOM    305  CG1 ILE A  41      -2.861  -7.012  -6.687  1.00  0.00           C  
ATOM    306  CG2 ILE A  41      -1.255  -5.570  -5.376  1.00  0.00           C  
ATOM    307  CD1 ILE A  41      -2.076  -8.303  -6.498  1.00  0.00           C  
ATOM    308  N   ILE A  42      -2.375  -2.460  -5.853  1.00  0.00           N  
ATOM    309  CA  ILE A  42      -1.654  -1.237  -5.519  1.00  0.00           C  
ATOM    310  C   ILE A  42      -0.698  -1.502  -4.358  1.00  0.00           C  
ATOM    311  CB  ILE A  42      -2.624  -0.089  -5.162  1.00  0.00           C  
ATOM    312  O   ILE A  42      -1.117  -1.957  -3.292  1.00  0.00           O  
ATOM    313  CG1 ILE A  42      -3.610   0.154  -6.311  1.00  0.00           C  
ATOM    314  CG2 ILE A  42      -1.849   1.189  -4.826  1.00  0.00           C  
ATOM    315  CD1 ILE A  42      -4.998  -0.422  -6.069  1.00  0.00           C  
ATOM    316  N   THR A  43       0.606  -1.227  -4.535  1.00  0.00           N  
ATOM    317  CA  THR A  43       1.591  -1.472  -3.487  1.00  0.00           C  
ATOM    318  C   THR A  43       2.796  -0.550  -3.651  1.00  0.00           C  
ATOM    319  CB  THR A  43       2.060  -2.939  -3.492  1.00  0.00           C  
ATOM    320  O   THR A  43       2.755   0.399  -4.437  1.00  0.00           O  
ATOM    321  CG2 THR A  43       2.935  -3.232  -4.705  1.00  0.00           C  
ATOM    322  OG1 THR A  43       2.812  -3.198  -2.300  1.00  0.00           O  
ATOM    323  N   ASN A  44       3.845  -0.776  -2.778  1.00  0.00           N  
ATOM    324  CA  ASN A  44       5.062   0.023  -2.870  1.00  0.00           C  
ATOM    325  C   ASN A  44       5.934  -0.415  -4.043  1.00  0.00           C  
ATOM    326  CB  ASN A  44       5.854  -0.053  -1.562  1.00  0.00           C  
ATOM    327  O   ASN A  44       6.047  -1.609  -4.326  1.00  0.00           O  
ATOM    328  CG  ASN A  44       5.098   0.532  -0.386  1.00  0.00           C  
ATOM    329  ND2 ASN A  44       5.198   1.844  -0.210  1.00  0.00           N  
ATOM    330  OD1 ASN A  44       4.429  -0.190   0.358  1.00  0.00           O  
ATOM    331  N   ALA A  45       6.564   0.534  -4.699  1.00  0.00           N  
ATOM    332  CA  ALA A  45       7.448   0.275  -5.833  1.00  0.00           C  
ATOM    333  C   ALA A  45       8.678  -0.518  -5.400  1.00  0.00           C  
ATOM    334  CB  ALA A  45       7.869   1.588  -6.490  1.00  0.00           C  
ATOM    335  O   ALA A  45       9.242  -1.280  -6.188  1.00  0.00           O  
ATOM    336  N   HIS A  46       9.025  -0.340  -4.177  1.00  0.00           N  
ATOM    337  CA  HIS A  46      10.242  -1.011  -3.735  1.00  0.00           C  
ATOM    338  C   HIS A  46      10.017  -2.510  -3.569  1.00  0.00           C  
ATOM    339  CB  HIS A  46      10.741  -0.406  -2.422  1.00  0.00           C  
ATOM    340  O   HIS A  46      10.918  -3.234  -3.140  1.00  0.00           O  
ATOM    341  CG  HIS A  46       9.801  -0.605  -1.275  1.00  0.00           C  
ATOM    342  CD2 HIS A  46       9.590  -1.676  -0.474  1.00  0.00           C  
ATOM    343  ND1 HIS A  46       8.936   0.377  -0.843  1.00  0.00           N  
ATOM    344  CE1 HIS A  46       8.233  -0.083   0.179  1.00  0.00           C  
ATOM    345  NE2 HIS A  46       8.610  -1.326   0.422  1.00  0.00           N  
ATOM    346  N   LEU A  47       8.819  -2.991  -3.847  1.00  0.00           N  
ATOM    347  CA  LEU A  47       8.584  -4.428  -3.947  1.00  0.00           C  
ATOM    348  C   LEU A  47       9.472  -5.050  -5.019  1.00  0.00           C  
ATOM    349  CB  LEU A  47       7.113  -4.710  -4.259  1.00  0.00           C  
ATOM    350  O   LEU A  47       9.870  -6.212  -4.904  1.00  0.00           O  
ATOM    351  CG  LEU A  47       6.736  -6.176  -4.483  1.00  0.00           C  
ATOM    352  CD1 LEU A  47       6.905  -6.970  -3.192  1.00  0.00           C  
ATOM    353  CD2 LEU A  47       5.307  -6.288  -5.002  1.00  0.00           C  
ATOM    354  N   PHE A  48       9.796  -4.210  -6.058  1.00  0.00           N  
ATOM    355  CA  PHE A  48      10.549  -4.705  -7.205  1.00  0.00           C  
ATOM    356  C   PHE A  48      11.958  -4.124  -7.220  1.00  0.00           C  
ATOM    357  CB  PHE A  48       9.826  -4.362  -8.512  1.00  0.00           C  
ATOM    358  O   PHE A  48      12.406  -3.596  -8.239  1.00  0.00           O  
ATOM    359  CG  PHE A  48       8.507  -5.067  -8.678  1.00  0.00           C  
ATOM    360  CD1 PHE A  48       8.459  -6.422  -8.979  1.00  0.00           C  
ATOM    361  CD2 PHE A  48       7.313  -4.372  -8.534  1.00  0.00           C  
ATOM    362  CE1 PHE A  48       7.240  -7.077  -9.134  1.00  0.00           C  
ATOM    363  CE2 PHE A  48       6.090  -5.019  -8.687  1.00  0.00           C  
ATOM    364  CZ  PHE A  48       6.055  -6.371  -8.988  1.00  0.00           C  
ATOM    365  N   ARG A  49      12.640  -4.158  -6.017  1.00  0.00           N  
ATOM    366  CA  ARG A  49      14.057  -3.810  -5.976  1.00  0.00           C  
ATOM    367  C   ARG A  49      14.881  -4.766  -6.831  1.00  0.00           C  
ATOM    368  CB  ARG A  49      14.571  -3.820  -4.535  1.00  0.00           C  
ATOM    369  O   ARG A  49      15.892  -4.371  -7.415  1.00  0.00           O  
ATOM    370  CG  ARG A  49      14.129  -2.618  -3.714  1.00  0.00           C  
ATOM    371  CD  ARG A  49      14.740  -2.632  -2.320  1.00  0.00           C  
ATOM    372  NE  ARG A  49      14.299  -1.487  -1.528  1.00  0.00           N  
ATOM    373  NH1 ARG A  49      15.461  -2.094   0.375  1.00  0.00           N  
ATOM    374  NH2 ARG A  49      14.192  -0.185   0.361  1.00  0.00           N  
ATOM    375  CZ  ARG A  49      14.652  -1.258  -0.266  1.00  0.00           C  
ATOM    376  N   ARG A  50      14.339  -5.949  -6.763  1.00  0.00           N  
ATOM    377  CA  ARG A  50      14.837  -6.998  -7.647  1.00  0.00           C  
ATOM    378  C   ARG A  50      13.708  -7.590  -8.485  1.00  0.00           C  
ATOM    379  CB  ARG A  50      15.523  -8.101  -6.839  1.00  0.00           C  
ATOM    380  O   ARG A  50      12.545  -7.565  -8.076  1.00  0.00           O  
ATOM    381  CG  ARG A  50      16.770  -7.640  -6.101  1.00  0.00           C  
ATOM    382  CD  ARG A  50      17.336  -8.736  -5.210  1.00  0.00           C  
ATOM    383  NE  ARG A  50      18.550  -8.301  -4.525  1.00  0.00           N  
ATOM    384  NH1 ARG A  50      17.444  -7.128  -2.870  1.00  0.00           N  
ATOM    385  NH2 ARG A  50      19.735  -7.209  -2.888  1.00  0.00           N  
ATOM    386  CZ  ARG A  50      18.573  -7.547  -3.429  1.00  0.00           C  
ATOM    387  N   ASN A  51      14.067  -7.973  -9.645  1.00  0.00           N  
ATOM    388  CA  ASN A  51      13.043  -8.434 -10.577  1.00  0.00           C  
ATOM    389  C   ASN A  51      13.480  -9.701 -11.308  1.00  0.00           C  
ATOM    390  CB  ASN A  51      12.697  -7.334 -11.582  1.00  0.00           C  
ATOM    391  O   ASN A  51      14.558 -10.235 -11.043  1.00  0.00           O  
ATOM    392  CG  ASN A  51      11.291  -7.466 -12.132  1.00  0.00           C  
ATOM    393  ND2 ASN A  51      10.870  -6.489 -12.926  1.00  0.00           N  
ATOM    394  OD1 ASN A  51      10.588  -8.439 -11.844  1.00  0.00           O  
ATOM    395  N   ASN A  52      12.660 -10.245 -12.131  1.00  0.00           N  
ATOM    396  CA  ASN A  52      12.915 -11.458 -12.901  1.00  0.00           C  
ATOM    397  C   ASN A  52      12.875 -12.702 -12.018  1.00  0.00           C  
ATOM    398  CB  ASN A  52      14.260 -11.362 -13.624  1.00  0.00           C  
ATOM    399  O   ASN A  52      13.695 -13.608 -12.177  1.00  0.00           O  
ATOM    400  CG  ASN A  52      14.419 -12.414 -14.704  1.00  0.00           C  
ATOM    401  ND2 ASN A  52      15.660 -12.794 -14.983  1.00  0.00           N  
ATOM    402  OD1 ASN A  52      13.435 -12.881 -15.283  1.00  0.00           O  
ATOM    403  N   GLY A  53      11.930 -12.729 -11.125  1.00  0.00           N  
ATOM    404  CA  GLY A  53      11.705 -13.852 -10.229  1.00  0.00           C  
ATOM    405  C   GLY A  53      10.247 -14.264 -10.144  1.00  0.00           C  
ATOM    406  O   GLY A  53       9.545 -14.294 -11.157  1.00  0.00           O  
ATOM    407  N   THR A  54       9.875 -14.754  -8.920  1.00  0.00           N  
ATOM    408  CA  THR A  54       8.525 -15.245  -8.669  1.00  0.00           C  
ATOM    409  C   THR A  54       7.787 -14.326  -7.699  1.00  0.00           C  
ATOM    410  CB  THR A  54       8.546 -16.678  -8.107  1.00  0.00           C  
ATOM    411  O   THR A  54       8.345 -13.914  -6.680  1.00  0.00           O  
ATOM    412  CG2 THR A  54       7.132 -17.203  -7.884  1.00  0.00           C  
ATOM    413  OG1 THR A  54       9.222 -17.538  -9.033  1.00  0.00           O  
ATOM    414  N   LEU A  55       6.594 -13.923  -8.109  1.00  0.00           N  
ATOM    415  CA  LEU A  55       5.733 -13.158  -7.214  1.00  0.00           C  
ATOM    416  C   LEU A  55       4.611 -14.030  -6.660  1.00  0.00           C  
ATOM    417  CB  LEU A  55       5.142 -11.948  -7.943  1.00  0.00           C  
ATOM    418  O   LEU A  55       3.830 -14.603  -7.423  1.00  0.00           O  
ATOM    419  CG  LEU A  55       4.225 -11.042  -7.120  1.00  0.00           C  
ATOM    420  CD1 LEU A  55       5.019 -10.339  -6.024  1.00  0.00           C  
ATOM    421  CD2 LEU A  55       3.530 -10.025  -8.020  1.00  0.00           C  
ATOM    422  N   THR A  56       4.568 -14.188  -5.358  1.00  0.00           N  
ATOM    423  CA  THR A  56       3.490 -14.899  -4.680  1.00  0.00           C  
ATOM    424  C   THR A  56       2.487 -13.917  -4.081  1.00  0.00           C  
ATOM    425  CB  THR A  56       4.037 -15.818  -3.572  1.00  0.00           C  
ATOM    426  O   THR A  56       2.864 -13.025  -3.317  1.00  0.00           O  
ATOM    427  CG2 THR A  56       2.912 -16.594  -2.895  1.00  0.00           C  
ATOM    428  OG1 THR A  56       4.966 -16.746  -4.145  1.00  0.00           O  
ATOM    429  N   VAL A  57       1.202 -14.096  -4.464  1.00  0.00           N  
ATOM    430  CA  VAL A  57       0.132 -13.249  -3.948  1.00  0.00           C  
ATOM    431  C   VAL A  57      -0.768 -14.061  -3.019  1.00  0.00           C  
ATOM    432  CB  VAL A  57      -0.703 -12.629  -5.091  1.00  0.00           C  
ATOM    433  O   VAL A  57      -1.402 -15.028  -3.448  1.00  0.00           O  
ATOM    434  CG1 VAL A  57      -1.751 -11.668  -4.535  1.00  0.00           C  
ATOM    435  CG2 VAL A  57       0.206 -11.915  -6.089  1.00  0.00           C  
ATOM    436  N   THR A  58      -0.782 -13.680  -1.750  1.00  0.00           N  
ATOM    437  CA  THR A  58      -1.688 -14.280  -0.776  1.00  0.00           C  
ATOM    438  C   THR A  58      -2.866 -13.354  -0.491  1.00  0.00           C  
ATOM    439  CB  THR A  58      -0.957 -14.606   0.539  1.00  0.00           C  
ATOM    440  O   THR A  58      -2.678 -12.226  -0.030  1.00  0.00           O  
ATOM    441  CG2 THR A  58      -1.871 -15.353   1.506  1.00  0.00           C  
ATOM    442  OG1 THR A  58       0.187 -15.421   0.254  1.00  0.00           O  
ATOM    443  N   SER A  59      -4.059 -13.797  -0.847  1.00  0.00           N  
ATOM    444  CA  SER A  59      -5.286 -13.035  -0.642  1.00  0.00           C  
ATOM    445  C   SER A  59      -6.365 -13.890   0.012  1.00  0.00           C  
ATOM    446  CB  SER A  59      -5.800 -12.477  -1.970  1.00  0.00           C  
ATOM    447  O   SER A  59      -6.105 -15.025   0.417  1.00  0.00           O  
ATOM    448  OG  SER A  59      -6.342 -13.512  -2.773  1.00  0.00           O  
ATOM    449  N   ILE A  60      -7.574 -13.327   0.072  1.00  0.00           N  
ATOM    450  CA  ILE A  60      -8.704 -14.066   0.625  1.00  0.00           C  
ATOM    451  C   ILE A  60      -9.115 -15.178  -0.338  1.00  0.00           C  
ATOM    452  CB  ILE A  60      -9.903 -13.135   0.912  1.00  0.00           C  
ATOM    453  O   ILE A  60      -9.791 -16.131   0.056  1.00  0.00           O  
ATOM    454  CG1 ILE A  60     -10.376 -12.460  -0.381  1.00  0.00           C  
ATOM    455  CG2 ILE A  60      -9.535 -12.092   1.971  1.00  0.00           C  
ATOM    456  CD1 ILE A  60     -11.729 -11.773  -0.261  1.00  0.00           C  
ATOM    457  N   HIS A  61      -8.688 -14.991  -1.533  1.00  0.00           N  
ATOM    458  CA  HIS A  61      -9.047 -15.956  -2.566  1.00  0.00           C  
ATOM    459  C   HIS A  61      -8.031 -17.092  -2.636  1.00  0.00           C  
ATOM    460  CB  HIS A  61      -9.158 -15.267  -3.927  1.00  0.00           C  
ATOM    461  O   HIS A  61      -8.179 -18.014  -3.441  1.00  0.00           O  
ATOM    462  CG  HIS A  61     -10.216 -14.212  -3.981  1.00  0.00           C  
ATOM    463  CD2 HIS A  61     -10.135 -12.882  -4.223  1.00  0.00           C  
ATOM    464  ND1 HIS A  61     -11.550 -14.484  -3.764  1.00  0.00           N  
ATOM    465  CE1 HIS A  61     -12.245 -13.364  -3.873  1.00  0.00           C  
ATOM    466  NE2 HIS A  61     -11.410 -12.377  -4.151  1.00  0.00           N  
ATOM    467  N   GLY A  62      -7.005 -16.990  -1.841  1.00  0.00           N  
ATOM    468  CA  GLY A  62      -5.980 -18.022  -1.853  1.00  0.00           C  
ATOM    469  C   GLY A  62      -4.626 -17.513  -2.310  1.00  0.00           C  
ATOM    470  O   GLY A  62      -4.343 -16.317  -2.216  1.00  0.00           O  
ATOM    471  N   VAL A  63      -3.835 -18.458  -2.659  1.00  0.00           N  
ATOM    472  CA  VAL A  63      -2.470 -18.136  -3.061  1.00  0.00           C  
ATOM    473  C   VAL A  63      -2.349 -18.208  -4.582  1.00  0.00           C  
ATOM    474  CB  VAL A  63      -1.445 -19.084  -2.400  1.00  0.00           C  
ATOM    475  O   VAL A  63      -2.814 -19.167  -5.203  1.00  0.00           O  
ATOM    476  CG1 VAL A  63      -0.028 -18.759  -2.869  1.00  0.00           C  
ATOM    477  CG2 VAL A  63      -1.541 -18.995  -0.878  1.00  0.00           C  
ATOM    478  N   PHE A  64      -1.835 -17.158  -5.138  1.00  0.00           N  
ATOM    479  CA  PHE A  64      -1.588 -17.074  -6.572  1.00  0.00           C  
ATOM    480  C   PHE A  64      -0.112 -16.818  -6.854  1.00  0.00           C  
ATOM    481  CB  PHE A  64      -2.441 -15.970  -7.203  1.00  0.00           C  
ATOM    482  O   PHE A  64       0.499 -15.940  -6.241  1.00  0.00           O  
ATOM    483  CG  PHE A  64      -2.389 -15.946  -8.706  1.00  0.00           C  
ATOM    484  CD1 PHE A  64      -1.426 -15.195  -9.370  1.00  0.00           C  
ATOM    485  CD2 PHE A  64      -3.303 -16.674  -9.456  1.00  0.00           C  
ATOM    486  CE1 PHE A  64      -1.376 -15.171 -10.762  1.00  0.00           C  
ATOM    487  CE2 PHE A  64      -3.259 -16.655 -10.848  1.00  0.00           C  
ATOM    488  CZ  PHE A  64      -2.295 -15.902 -11.498  1.00  0.00           C  
ATOM    489  N   VAL A  65       0.411 -17.573  -7.850  1.00  0.00           N  
ATOM    490  CA  VAL A  65       1.841 -17.451  -8.117  1.00  0.00           C  
ATOM    491  C   VAL A  65       2.061 -17.014  -9.563  1.00  0.00           C  
ATOM    492  CB  VAL A  65       2.585 -18.777  -7.841  1.00  0.00           C  
ATOM    493  O   VAL A  65       1.521 -17.621 -10.491  1.00  0.00           O  
ATOM    494  CG1 VAL A  65       4.072 -18.638  -8.162  1.00  0.00           C  
ATOM    495  CG2 VAL A  65       2.386 -19.208  -6.389  1.00  0.00           C  
ATOM    496  N   VAL A  66       2.821 -15.903  -9.646  1.00  0.00           N  
ATOM    497  CA  VAL A  66       3.348 -15.482 -10.940  1.00  0.00           C  
ATOM    498  C   VAL A  66       4.808 -15.909 -11.067  1.00  0.00           C  
ATOM    499  CB  VAL A  66       3.220 -13.955 -11.136  1.00  0.00           C  
ATOM    500  O   VAL A  66       5.672 -15.413 -10.341  1.00  0.00           O  
ATOM    501  CG1 VAL A  66       3.744 -13.541 -12.510  1.00  0.00           C  
ATOM    502  CG2 VAL A  66       1.768 -13.515 -10.960  1.00  0.00           C  
ATOM    503  N   SER A  67       5.145 -16.833 -11.947  1.00  0.00           N  
ATOM    504  CA  SER A  67       6.452 -17.475 -12.028  1.00  0.00           C  
ATOM    505  C   SER A  67       7.509 -16.514 -12.563  1.00  0.00           C  
ATOM    506  CB  SER A  67       6.385 -18.718 -12.917  1.00  0.00           C  
ATOM    507  O   SER A  67       8.694 -16.650 -12.251  1.00  0.00           O  
ATOM    508  OG  SER A  67       5.531 -19.697 -12.349  1.00  0.00           O  
ATOM    509  N   ASN A  68       7.088 -15.574 -13.358  1.00  0.00           N  
ATOM    510  CA  ASN A  68       8.004 -14.598 -13.937  1.00  0.00           C  
ATOM    511  C   ASN A  68       7.475 -13.174 -13.786  1.00  0.00           C  
ATOM    512  CB  ASN A  68       8.265 -14.914 -15.411  1.00  0.00           C  
ATOM    513  O   ASN A  68       6.556 -12.770 -14.501  1.00  0.00           O  
ATOM    514  CG  ASN A  68       9.328 -14.022 -16.021  1.00  0.00           C  
ATOM    515  ND2 ASN A  68       9.706 -14.311 -17.260  1.00  0.00           N  
ATOM    516  OD1 ASN A  68       9.807 -13.081 -15.382  1.00  0.00           O  
ATOM    517  N   THR A  69       8.122 -12.395 -12.866  1.00  0.00           N  
ATOM    518  CA  THR A  69       7.641 -11.056 -12.546  1.00  0.00           C  
ATOM    519  C   THR A  69       7.851 -10.110 -13.724  1.00  0.00           C  
ATOM    520  CB  THR A  69       8.348 -10.492 -11.299  1.00  0.00           C  
ATOM    521  O   THR A  69       7.216  -9.055 -13.802  1.00  0.00           O  
ATOM    522  CG2 THR A  69       7.946 -11.260 -10.044  1.00  0.00           C  
ATOM    523  OG1 THR A  69       9.767 -10.594 -11.474  1.00  0.00           O  
ATOM    524  N   THR A  70       8.640 -10.450 -14.735  1.00  0.00           N  
ATOM    525  CA  THR A  70       8.905  -9.582 -15.877  1.00  0.00           C  
ATOM    526  C   THR A  70       7.713  -9.561 -16.829  1.00  0.00           C  
ATOM    527  CB  THR A  70      10.166 -10.031 -16.640  1.00  0.00           C  
ATOM    528  O   THR A  70       7.616  -8.685 -17.691  1.00  0.00           O  
ATOM    529  CG2 THR A  70      11.388 -10.036 -15.727  1.00  0.00           C  
ATOM    530  OG1 THR A  70       9.961 -11.354 -17.153  1.00  0.00           O  
ATOM    531  N   THR A  71       6.840 -10.464 -16.647  1.00  0.00           N  
ATOM    532  CA  THR A  71       5.673 -10.545 -17.519  1.00  0.00           C  
ATOM    533  C   THR A  71       4.542  -9.667 -16.991  1.00  0.00           C  
ATOM    534  CB  THR A  71       5.178 -11.996 -17.657  1.00  0.00           C  
ATOM    535  O   THR A  71       3.543  -9.452 -17.680  1.00  0.00           O  
ATOM    536  CG2 THR A  71       6.290 -12.911 -18.161  1.00  0.00           C  
ATOM    537  OG1 THR A  71       4.731 -12.466 -16.379  1.00  0.00           O  
ATOM    538  N   LEU A  72       4.704  -9.150 -15.806  1.00  0.00           N  
ATOM    539  CA  LEU A  72       3.662  -8.339 -15.187  1.00  0.00           C  
ATOM    540  C   LEU A  72       3.634  -6.938 -15.789  1.00  0.00           C  
ATOM    541  CB  LEU A  72       3.877  -8.253 -13.674  1.00  0.00           C  
ATOM    542  O   LEU A  72       4.685  -6.335 -16.018  1.00  0.00           O  
ATOM    543  CG  LEU A  72       3.635  -9.538 -12.880  1.00  0.00           C  
ATOM    544  CD1 LEU A  72       4.138  -9.380 -11.449  1.00  0.00           C  
ATOM    545  CD2 LEU A  72       2.156  -9.906 -12.896  1.00  0.00           C  
ATOM    546  N   GLN A  73       2.424  -6.515 -16.075  1.00  0.00           N  
ATOM    547  CA  GLN A  73       2.245  -5.124 -16.475  1.00  0.00           C  
ATOM    548  C   GLN A  73       2.154  -4.209 -15.258  1.00  0.00           C  
ATOM    549  CB  GLN A  73       0.995  -4.970 -17.342  1.00  0.00           C  
ATOM    550  O   GLN A  73       1.334  -4.435 -14.365  1.00  0.00           O  
ATOM    551  CG  GLN A  73       1.070  -5.718 -18.667  1.00  0.00           C  
ATOM    552  CD  GLN A  73      -0.160  -5.507 -19.530  1.00  0.00           C  
ATOM    553  NE2 GLN A  73       0.049  -5.361 -20.834  1.00  0.00           N  
ATOM    554  OE1 GLN A  73      -1.288  -5.475 -19.030  1.00  0.00           O  
ATOM    555  N   GLN A  74       3.065  -3.198 -15.290  1.00  0.00           N  
ATOM    556  CA  GLN A  74       3.149  -2.317 -14.129  1.00  0.00           C  
ATOM    557  C   GLN A  74       3.078  -0.851 -14.545  1.00  0.00           C  
ATOM    558  CB  GLN A  74       4.438  -2.579 -13.348  1.00  0.00           C  
ATOM    559  O   GLN A  74       3.501  -0.491 -15.646  1.00  0.00           O  
ATOM    560  CG  GLN A  74       4.629  -4.036 -12.947  1.00  0.00           C  
ATOM    561  CD  GLN A  74       6.035  -4.332 -12.461  1.00  0.00           C  
ATOM    562  NE2 GLN A  74       6.278  -5.578 -12.071  1.00  0.00           N  
ATOM    563  OE1 GLN A  74       6.897  -3.447 -12.437  1.00  0.00           O  
ATOM    564  N   HIS A  75       2.454  -0.142 -13.667  1.00  0.00           N  
ATOM    565  CA  HIS A  75       2.414   1.307 -13.828  1.00  0.00           C  
ATOM    566  C   HIS A  75       2.936   2.015 -12.583  1.00  0.00           C  
ATOM    567  CB  HIS A  75       0.990   1.772 -14.138  1.00  0.00           C  
ATOM    568  O   HIS A  75       2.313   1.954 -11.521  1.00  0.00           O  
ATOM    569  CG  HIS A  75       0.867   3.252 -14.317  1.00  0.00           C  
ATOM    570  CD2 HIS A  75       0.312   4.200 -13.526  1.00  0.00           C  
ATOM    571  ND1 HIS A  75       1.351   3.910 -15.427  1.00  0.00           N  
ATOM    572  CE1 HIS A  75       1.099   5.203 -15.309  1.00  0.00           C  
ATOM    573  NE2 HIS A  75       0.469   5.405 -14.165  1.00  0.00           N  
ATOM    574  N   LEU A  76       4.035   2.750 -12.777  1.00  0.00           N  
ATOM    575  CA  LEU A  76       4.646   3.493 -11.680  1.00  0.00           C  
ATOM    576  C   LEU A  76       3.984   4.857 -11.513  1.00  0.00           C  
ATOM    577  CB  LEU A  76       6.147   3.668 -11.922  1.00  0.00           C  
ATOM    578  O   LEU A  76       3.803   5.588 -12.489  1.00  0.00           O  
ATOM    579  CG  LEU A  76       6.932   4.387 -10.823  1.00  0.00           C  
ATOM    580  CD1 LEU A  76       6.942   3.553  -9.546  1.00  0.00           C  
ATOM    581  CD2 LEU A  76       8.354   4.682 -11.286  1.00  0.00           C  
ATOM    582  N   ILE A  77       3.696   5.109 -10.258  1.00  0.00           N  
ATOM    583  CA  ILE A  77       3.163   6.437  -9.973  1.00  0.00           C  
ATOM    584  C   ILE A  77       4.310   7.436  -9.842  1.00  0.00           C  
ATOM    585  CB  ILE A  77       2.302   6.438  -8.690  1.00  0.00           C  
ATOM    586  O   ILE A  77       5.186   7.277  -8.989  1.00  0.00           O  
ATOM    587  CG1 ILE A  77       1.219   5.357  -8.773  1.00  0.00           C  
ATOM    588  CG2 ILE A  77       1.682   7.819  -8.457  1.00  0.00           C  
ATOM    589  CD1 ILE A  77       0.253   5.537  -9.937  1.00  0.00           C  
ATOM    590  N   ALA A  78       4.300   8.380 -10.640  1.00  0.00           N  
ATOM    591  CA  ALA A  78       5.421   9.310 -10.757  1.00  0.00           C  
ATOM    592  C   ALA A  78       5.716   9.985  -9.420  1.00  0.00           C  
ATOM    593  CB  ALA A  78       5.131  10.360 -11.827  1.00  0.00           C  
ATOM    594  O   ALA A  78       4.808  10.500  -8.764  1.00  0.00           O  
ATOM    595  N   GLY A  79       7.003   9.904  -9.012  1.00  0.00           N  
ATOM    596  CA  GLY A  79       7.506  10.636  -7.861  1.00  0.00           C  
ATOM    597  C   GLY A  79       7.122  10.003  -6.537  1.00  0.00           C  
ATOM    598  O   GLY A  79       7.353  10.585  -5.475  1.00  0.00           O  
ATOM    599  N   ARG A  80       6.480   8.822  -6.633  1.00  0.00           N  
ATOM    600  CA  ARG A  80       5.966   8.194  -5.421  1.00  0.00           C  
ATOM    601  C   ARG A  80       6.405   6.737  -5.330  1.00  0.00           C  
ATOM    602  CB  ARG A  80       4.439   8.285  -5.374  1.00  0.00           C  
ATOM    603  O   ARG A  80       6.543   6.059  -6.351  1.00  0.00           O  
ATOM    604  CG  ARG A  80       3.908   9.707  -5.304  1.00  0.00           C  
ATOM    605  CD  ARG A  80       2.390   9.749  -5.409  1.00  0.00           C  
ATOM    606  NE  ARG A  80       1.876  11.108  -5.267  1.00  0.00           N  
ATOM    607  NH1 ARG A  80       1.658  11.007  -2.969  1.00  0.00           N  
ATOM    608  NH2 ARG A  80       1.084  12.918  -4.096  1.00  0.00           N  
ATOM    609  CZ  ARG A  80       1.541  11.675  -4.111  1.00  0.00           C  
ATOM    610  N   ASP A  81       6.753   6.287  -4.129  1.00  0.00           N  
ATOM    611  CA  ASP A  81       7.008   4.868  -3.899  1.00  0.00           C  
ATOM    612  C   ASP A  81       5.714   4.060  -3.965  1.00  0.00           C  
ATOM    613  CB  ASP A  81       7.690   4.658  -2.545  1.00  0.00           C  
ATOM    614  O   ASP A  81       5.233   3.563  -2.944  1.00  0.00           O  
ATOM    615  CG  ASP A  81       8.118   3.220  -2.314  1.00  0.00           C  
ATOM    616  OD1 ASP A  81       8.268   2.462  -3.297  1.00  0.00           O  
ATOM    617  OD2 ASP A  81       8.303   2.840  -1.137  1.00  0.00           O  
ATOM    618  N   MET A  82       5.064   4.145  -5.100  1.00  0.00           N  
ATOM    619  CA  MET A  82       3.788   3.490  -5.373  1.00  0.00           C  
ATOM    620  C   MET A  82       3.752   2.942  -6.796  1.00  0.00           C  
ATOM    621  CB  MET A  82       2.627   4.462  -5.157  1.00  0.00           C  
ATOM    622  O   MET A  82       4.194   3.609  -7.734  1.00  0.00           O  
ATOM    623  CG  MET A  82       1.256   3.829  -5.339  1.00  0.00           C  
ATOM    624  SD  MET A  82      -0.110   5.025  -5.075  1.00  0.00           S  
ATOM    625  CE  MET A  82       0.079   5.341  -3.299  1.00  0.00           C  
ATOM    626  N   ILE A  83       3.218   1.700  -6.878  1.00  0.00           N  
ATOM    627  CA  ILE A  83       3.128   1.060  -8.186  1.00  0.00           C  
ATOM    628  C   ILE A  83       1.786   0.344  -8.319  1.00  0.00           C  
ATOM    629  CB  ILE A  83       4.290   0.067  -8.412  1.00  0.00           C  
ATOM    630  O   ILE A  83       1.221  -0.119  -7.324  1.00  0.00           O  
ATOM    631  CG1 ILE A  83       4.272  -0.458  -9.852  1.00  0.00           C  
ATOM    632  CG2 ILE A  83       4.216  -1.087  -7.407  1.00  0.00           C  
ATOM    633  CD1 ILE A  83       5.546  -1.185 -10.262  1.00  0.00           C  
ATOM    634  N   ILE A  84       1.207   0.335  -9.533  1.00  0.00           N  
ATOM    635  CA  ILE A  84       0.011  -0.435  -9.857  1.00  0.00           C  
ATOM    636  C   ILE A  84       0.389  -1.641 -10.713  1.00  0.00           C  
ATOM    637  CB  ILE A  84      -1.039   0.433 -10.587  1.00  0.00           C  
ATOM    638  O   ILE A  84       1.016  -1.491 -11.764  1.00  0.00           O  
ATOM    639  CG1 ILE A  84      -1.367   1.683  -9.762  1.00  0.00           C  
ATOM    640  CG2 ILE A  84      -2.304  -0.380 -10.876  1.00  0.00           C  
ATOM    641  CD1 ILE A  84      -2.221   2.705 -10.499  1.00  0.00           C  
ATOM    642  N   ILE A  85      -0.008  -2.801 -10.213  1.00  0.00           N  
ATOM    643  CA  ILE A  85       0.287  -4.037 -10.930  1.00  0.00           C  
ATOM    644  C   ILE A  85      -0.992  -4.586 -11.559  1.00  0.00           C  
ATOM    645  CB  ILE A  85       0.922  -5.093  -9.998  1.00  0.00           C  
ATOM    646  O   ILE A  85      -1.983  -4.820 -10.863  1.00  0.00           O  
ATOM    647  CG1 ILE A  85       2.141  -4.505  -9.277  1.00  0.00           C  
ATOM    648  CG2 ILE A  85       1.305  -6.348 -10.786  1.00  0.00           C  
ATOM    649  CD1 ILE A  85       2.657  -5.365  -8.131  1.00  0.00           C  
ATOM    650  N   ARG A  86      -0.899  -4.721 -12.815  1.00  0.00           N  
ATOM    651  CA  ARG A  86      -1.994  -5.404 -13.496  1.00  0.00           C  
ATOM    652  C   ARG A  86      -1.806  -6.917 -13.453  1.00  0.00           C  
ATOM    653  CB  ARG A  86      -2.104  -4.931 -14.947  1.00  0.00           C  
ATOM    654  O   ARG A  86      -0.844  -7.444 -14.015  1.00  0.00           O  
ATOM    655  CG  ARG A  86      -3.340  -5.443 -15.670  1.00  0.00           C  
ATOM    656  CD  ARG A  86      -3.486  -4.817 -17.050  1.00  0.00           C  
ATOM    657  NE  ARG A  86      -4.706  -5.262 -17.717  1.00  0.00           N  
ATOM    658  NH1 ARG A  86      -4.436  -3.904 -19.567  1.00  0.00           N  
ATOM    659  NH2 ARG A  86      -6.254  -5.291 -19.413  1.00  0.00           N  
ATOM    660  CZ  ARG A  86      -5.129  -4.818 -18.898  1.00  0.00           C  
ATOM    661  N   MET A  87      -2.833  -7.561 -12.842  1.00  0.00           N  
ATOM    662  CA  MET A  87      -2.726  -9.006 -12.659  1.00  0.00           C  
ATOM    663  C   MET A  87      -3.202  -9.749 -13.903  1.00  0.00           C  
ATOM    664  CB  MET A  87      -3.534  -9.455 -11.440  1.00  0.00           C  
ATOM    665  O   MET A  87      -3.989  -9.216 -14.686  1.00  0.00           O  
ATOM    666  CG  MET A  87      -3.069  -8.833 -10.133  1.00  0.00           C  
ATOM    667  SD  MET A  87      -1.311  -9.207  -9.763  1.00  0.00           S  
ATOM    668  CE  MET A  87      -1.422 -10.991  -9.451  1.00  0.00           C  
ATOM    669  N   PRO A  88      -2.648 -10.968 -14.097  1.00  0.00           N  
ATOM    670  CA  PRO A  88      -3.090 -11.781 -15.233  1.00  0.00           C  
ATOM    671  C   PRO A  88      -4.591 -12.061 -15.209  1.00  0.00           C  
ATOM    672  CB  PRO A  88      -2.291 -13.077 -15.071  1.00  0.00           C  
ATOM    673  O   PRO A  88      -5.221 -11.984 -14.151  1.00  0.00           O  
ATOM    674  CG  PRO A  88      -1.136 -12.707 -14.197  1.00  0.00           C  
ATOM    675  CD  PRO A  88      -1.565 -11.591 -13.288  1.00  0.00           C  
ATOM    676  N   LYS A  89      -5.131 -12.393 -16.278  1.00  0.00           N  
ATOM    677  CA  LYS A  89      -6.569 -12.558 -16.472  1.00  0.00           C  
ATOM    678  C   LYS A  89      -7.110 -13.704 -15.622  1.00  0.00           C  
ATOM    679  CB  LYS A  89      -6.887 -12.805 -17.948  1.00  0.00           C  
ATOM    680  O   LYS A  89      -8.289 -13.713 -15.261  1.00  0.00           O  
ATOM    681  CG  LYS A  89      -6.729 -11.575 -18.829  1.00  0.00           C  
ATOM    682  CD  LYS A  89      -7.168 -11.853 -20.261  1.00  0.00           C  
ATOM    683  CE  LYS A  89      -7.010 -10.622 -21.144  1.00  0.00           C  
ATOM    684  NZ  LYS A  89      -7.411 -10.899 -22.556  1.00  0.00           N  
ATOM    685  N   ASP A  90      -6.262 -14.678 -15.302  1.00  0.00           N  
ATOM    686  CA  ASP A  90      -6.726 -15.819 -14.519  1.00  0.00           C  
ATOM    687  C   ASP A  90      -6.690 -15.510 -13.024  1.00  0.00           C  
ATOM    688  CB  ASP A  90      -5.879 -17.057 -14.821  1.00  0.00           C  
ATOM    689  O   ASP A  90      -6.996 -16.374 -12.199  1.00  0.00           O  
ATOM    690  CG  ASP A  90      -4.400 -16.845 -14.548  1.00  0.00           C  
ATOM    691  OD1 ASP A  90      -3.967 -15.681 -14.409  1.00  0.00           O  
ATOM    692  OD2 ASP A  90      -3.661 -17.850 -14.474  1.00  0.00           O  
ATOM    693  N   PHE A  91      -6.268 -14.290 -12.647  1.00  0.00           N  
ATOM    694  CA  PHE A  91      -6.333 -13.788 -11.280  1.00  0.00           C  
ATOM    695  C   PHE A  91      -7.708 -13.202 -10.983  1.00  0.00           C  
ATOM    696  CB  PHE A  91      -5.250 -12.731 -11.042  1.00  0.00           C  
ATOM    697  O   PHE A  91      -8.202 -12.353 -11.728  1.00  0.00           O  
ATOM    698  CG  PHE A  91      -5.140 -12.287  -9.608  1.00  0.00           C  
ATOM    699  CD1 PHE A  91      -5.795 -11.143  -9.169  1.00  0.00           C  
ATOM    700  CD2 PHE A  91      -4.381 -13.013  -8.700  1.00  0.00           C  
ATOM    701  CE1 PHE A  91      -5.695 -10.729  -7.842  1.00  0.00           C  
ATOM    702  CE2 PHE A  91      -4.276 -12.606  -7.373  1.00  0.00           C  
ATOM    703  CZ  PHE A  91      -4.933 -11.463  -6.947  1.00  0.00           C  
ATOM    704  N   PRO A  92      -8.367 -13.758  -9.902  1.00  0.00           N  
ATOM    705  CA  PRO A  92      -9.696 -13.224  -9.595  1.00  0.00           C  
ATOM    706  C   PRO A  92      -9.673 -11.731  -9.273  1.00  0.00           C  
ATOM    707  CB  PRO A  92     -10.130 -14.039  -8.373  1.00  0.00           C  
ATOM    708  O   PRO A  92      -8.794 -11.267  -8.543  1.00  0.00           O  
ATOM    709  CG  PRO A  92      -9.205 -15.213  -8.350  1.00  0.00           C  
ATOM    710  CD  PRO A  92      -7.935 -14.834  -9.056  1.00  0.00           C  
ATOM    711  N   PRO A  93     -10.659 -11.011  -9.861  1.00  0.00           N  
ATOM    712  CA  PRO A  93     -10.674  -9.571  -9.598  1.00  0.00           C  
ATOM    713  C   PRO A  93     -11.167  -9.233  -8.192  1.00  0.00           C  
ATOM    714  CB  PRO A  93     -11.635  -9.028 -10.659  1.00  0.00           C  
ATOM    715  O   PRO A  93     -11.936  -9.997  -7.604  1.00  0.00           O  
ATOM    716  CG  PRO A  93     -12.579 -10.155 -10.930  1.00  0.00           C  
ATOM    717  CD  PRO A  93     -11.827 -11.449 -10.804  1.00  0.00           C  
ATOM    718  N   PHE A  94     -10.744  -8.044  -7.621  1.00  0.00           N  
ATOM    719  CA  PHE A  94     -11.167  -7.512  -6.331  1.00  0.00           C  
ATOM    720  C   PHE A  94     -12.374  -6.596  -6.493  1.00  0.00           C  
ATOM    721  CB  PHE A  94     -10.019  -6.753  -5.658  1.00  0.00           C  
ATOM    722  O   PHE A  94     -12.639  -6.096  -7.588  1.00  0.00           O  
ATOM    723  CG  PHE A  94      -8.873  -7.633  -5.237  1.00  0.00           C  
ATOM    724  CD1 PHE A  94      -8.910  -8.313  -4.025  1.00  0.00           C  
ATOM    725  CD2 PHE A  94      -7.759  -7.782  -6.053  1.00  0.00           C  
ATOM    726  CE1 PHE A  94      -7.852  -9.129  -3.633  1.00  0.00           C  
ATOM    727  CE2 PHE A  94      -6.698  -8.595  -5.667  1.00  0.00           C  
ATOM    728  CZ  PHE A  94      -6.746  -9.267  -4.456  1.00  0.00           C  
ATOM    729  N   PRO A  95     -13.111  -6.408  -5.438  1.00  0.00           N  
ATOM    730  CA  PRO A  95     -14.159  -5.386  -5.479  1.00  0.00           C  
ATOM    731  C   PRO A  95     -13.608  -3.986  -5.745  1.00  0.00           C  
ATOM    732  CB  PRO A  95     -14.788  -5.469  -4.086  1.00  0.00           C  
ATOM    733  O   PRO A  95     -12.483  -3.676  -5.345  1.00  0.00           O  
ATOM    734  CG  PRO A  95     -14.447  -6.839  -3.594  1.00  0.00           C  
ATOM    735  CD  PRO A  95     -13.134  -7.248  -4.196  1.00  0.00           C  
ATOM    736  N   GLN A  96     -14.318  -3.083  -6.413  1.00  0.00           N  
ATOM    737  CA  GLN A  96     -13.869  -1.755  -6.816  1.00  0.00           C  
ATOM    738  C   GLN A  96     -14.633  -0.666  -6.067  1.00  0.00           C  
ATOM    739  CB  GLN A  96     -14.032  -1.567  -8.325  1.00  0.00           C  
ATOM    740  O   GLN A  96     -14.914   0.397  -6.624  1.00  0.00           O  
ATOM    741  CG  GLN A  96     -13.152  -2.489  -9.158  1.00  0.00           C  
ATOM    742  CD  GLN A  96     -13.289  -2.243 -10.649  1.00  0.00           C  
ATOM    743  NE2 GLN A  96     -12.369  -2.801 -11.429  1.00  0.00           N  
ATOM    744  OE1 GLN A  96     -14.214  -1.557 -11.096  1.00  0.00           O  
ATOM    745  N   LYS A  97     -14.970  -0.868  -4.787  1.00  0.00           N  
ATOM    746  CA  LYS A  97     -15.784   0.092  -4.047  1.00  0.00           C  
ATOM    747  C   LYS A  97     -14.914   0.995  -3.177  1.00  0.00           C  
ATOM    748  CB  LYS A  97     -16.816  -0.633  -3.182  1.00  0.00           C  
ATOM    749  O   LYS A  97     -15.421   1.907  -2.520  1.00  0.00           O  
ATOM    750  CG  LYS A  97     -17.873  -1.385  -3.979  1.00  0.00           C  
ATOM    751  CD  LYS A  97     -18.886  -2.062  -3.065  1.00  0.00           C  
ATOM    752  CE  LYS A  97     -19.929  -2.835  -3.860  1.00  0.00           C  
ATOM    753  NZ  LYS A  97     -20.905  -3.527  -2.967  1.00  0.00           N  
ATOM    754  N   LEU A  98     -13.594   0.680  -3.243  1.00  0.00           N  
ATOM    755  CA  LEU A  98     -12.695   1.488  -2.427  1.00  0.00           C  
ATOM    756  C   LEU A  98     -12.588   2.906  -2.977  1.00  0.00           C  
ATOM    757  CB  LEU A  98     -11.306   0.847  -2.363  1.00  0.00           C  
ATOM    758  O   LEU A  98     -12.690   3.116  -4.188  1.00  0.00           O  
ATOM    759  CG  LEU A  98     -11.242  -0.579  -1.813  1.00  0.00           C  
ATOM    760  CD1 LEU A  98      -9.815  -1.112  -1.886  1.00  0.00           C  
ATOM    761  CD2 LEU A  98     -11.763  -0.624  -0.381  1.00  0.00           C  
ATOM    762  N   VAL A  99     -12.403   3.825  -2.050  1.00  0.00           N  
ATOM    763  CA  VAL A  99     -12.232   5.226  -2.423  1.00  0.00           C  
ATOM    764  C   VAL A  99     -10.846   5.708  -1.998  1.00  0.00           C  
ATOM    765  CB  VAL A  99     -13.323   6.119  -1.791  1.00  0.00           C  
ATOM    766  O   VAL A  99     -10.422   5.475  -0.864  1.00  0.00           O  
ATOM    767  CG1 VAL A  99     -13.119   7.581  -2.185  1.00  0.00           C  
ATOM    768  CG2 VAL A  99     -14.712   5.638  -2.209  1.00  0.00           C  
ATOM    769  N   PHE A 100     -10.140   6.414  -2.989  1.00  0.00           N  
ATOM    770  CA  PHE A 100      -8.802   6.944  -2.752  1.00  0.00           C  
ATOM    771  C   PHE A 100      -8.796   8.464  -2.857  1.00  0.00           C  
ATOM    772  CB  PHE A 100      -7.802   6.344  -3.745  1.00  0.00           C  
ATOM    773  O   PHE A 100      -9.457   9.034  -3.728  1.00  0.00           O  
ATOM    774  CG  PHE A 100      -7.703   4.844  -3.676  1.00  0.00           C  
ATOM    775  CD1 PHE A 100      -6.722   4.233  -2.906  1.00  0.00           C  
ATOM    776  CD2 PHE A 100      -8.592   4.045  -4.383  1.00  0.00           C  
ATOM    777  CE1 PHE A 100      -6.628   2.844  -2.840  1.00  0.00           C  
ATOM    778  CE2 PHE A 100      -8.505   2.657  -4.323  1.00  0.00           C  
ATOM    779  CZ  PHE A 100      -7.521   2.059  -3.552  1.00  0.00           C  
ATOM    780  N   ARG A 101      -8.087   9.052  -1.943  1.00  0.00           N  
ATOM    781  CA  ARG A 101      -7.897  10.495  -2.036  1.00  0.00           C  
ATOM    782  C   ARG A 101      -6.626  10.928  -1.312  1.00  0.00           C  
ATOM    783  CB  ARG A 101      -9.105  11.236  -1.459  1.00  0.00           C  
ATOM    784  O   ARG A 101      -6.013  10.134  -0.595  1.00  0.00           O  
ATOM    785  CG  ARG A 101      -9.287  11.045   0.038  1.00  0.00           C  
ATOM    786  CD  ARG A 101     -10.266  12.056   0.620  1.00  0.00           C  
ATOM    787  NE  ARG A 101     -10.512  11.812   2.039  1.00  0.00           N  
ATOM    788  NH1 ARG A 101      -8.545  12.785   2.759  1.00  0.00           N  
ATOM    789  NH2 ARG A 101     -10.012  11.894   4.279  1.00  0.00           N  
ATOM    790  CZ  ARG A 101      -9.689  12.164   3.022  1.00  0.00           C  
ATOM    791  N   GLU A 102      -6.321  12.186  -1.533  1.00  0.00           N  
ATOM    792  CA  GLU A 102      -5.167  12.743  -0.834  1.00  0.00           C  
ATOM    793  C   GLU A 102      -5.470  12.964   0.645  1.00  0.00           C  
ATOM    794  CB  GLU A 102      -4.727  14.057  -1.483  1.00  0.00           C  
ATOM    795  O   GLU A 102      -6.615  13.230   1.016  1.00  0.00           O  
ATOM    796  CG  GLU A 102      -4.124  13.887  -2.870  1.00  0.00           C  
ATOM    797  CD  GLU A 102      -3.642  15.194  -3.479  1.00  0.00           C  
ATOM    798  OE1 GLU A 102      -2.412  15.424  -3.526  1.00  0.00           O  
ATOM    799  OE2 GLU A 102      -4.500  15.995  -3.912  1.00  0.00           O  
ATOM    800  N   PRO A 103      -4.329  12.870   1.483  1.00  0.00           N  
ATOM    801  CA  PRO A 103      -4.544  13.172   2.900  1.00  0.00           C  
ATOM    802  C   PRO A 103      -4.727  14.665   3.165  1.00  0.00           C  
ATOM    803  CB  PRO A 103      -3.270  12.651   3.569  1.00  0.00           C  
ATOM    804  O   PRO A 103      -4.315  15.494   2.350  1.00  0.00           O  
ATOM    805  CG  PRO A 103      -2.208  12.789   2.527  1.00  0.00           C  
ATOM    806  CD  PRO A 103      -2.824  12.531   1.182  1.00  0.00           C  
ATOM    807  N   VAL A 104      -5.386  14.949   4.272  1.00  0.00           N  
ATOM    808  CA  VAL A 104      -5.534  16.307   4.784  1.00  0.00           C  
ATOM    809  C   VAL A 104      -4.652  16.495   6.016  1.00  0.00           C  
ATOM    810  CB  VAL A 104      -7.006  16.627   5.128  1.00  0.00           C  
ATOM    811  O   VAL A 104      -4.649  15.654   6.918  1.00  0.00           O  
ATOM    812  CG1 VAL A 104      -7.136  18.046   5.678  1.00  0.00           C  
ATOM    813  CG2 VAL A 104      -7.893  16.444   3.898  1.00  0.00           C  
ATOM    814  N   GLU A 105      -3.853  17.566   5.978  1.00  0.00           N  
ATOM    815  CA  GLU A 105      -2.971  17.848   7.107  1.00  0.00           C  
ATOM    816  C   GLU A 105      -3.750  17.884   8.419  1.00  0.00           C  
ATOM    817  CB  GLU A 105      -2.234  19.173   6.896  1.00  0.00           C  
ATOM    818  O   GLU A 105      -4.778  18.556   8.519  1.00  0.00           O  
ATOM    819  CG  GLU A 105      -1.218  19.490   7.984  1.00  0.00           C  
ATOM    820  CD  GLU A 105      -0.446  20.775   7.726  1.00  0.00           C  
ATOM    821  OE1 GLU A 105       0.194  21.297   8.667  1.00  0.00           O  
ATOM    822  OE2 GLU A 105      -0.481  21.263   6.575  1.00  0.00           O  
ATOM    823  N   GLY A 106      -3.278  17.123   9.413  1.00  0.00           N  
ATOM    824  CA  GLY A 106      -3.862  17.133  10.745  1.00  0.00           C  
ATOM    825  C   GLY A 106      -5.024  16.169  10.894  1.00  0.00           C  
ATOM    826  O   GLY A 106      -5.670  16.126  11.943  1.00  0.00           O  
ATOM    827  N   GLU A 107      -5.308  15.390   9.838  1.00  0.00           N  
ATOM    828  CA  GLU A 107      -6.423  14.457   9.969  1.00  0.00           C  
ATOM    829  C   GLU A 107      -5.982  13.162  10.646  1.00  0.00           C  
ATOM    830  CB  GLU A 107      -7.034  14.153   8.599  1.00  0.00           C  
ATOM    831  O   GLU A 107      -4.791  12.844  10.673  1.00  0.00           O  
ATOM    832  CG  GLU A 107      -6.119  13.356   7.681  1.00  0.00           C  
ATOM    833  CD  GLU A 107      -6.772  12.985   6.358  1.00  0.00           C  
ATOM    834  OE1 GLU A 107      -6.119  13.124   5.299  1.00  0.00           O  
ATOM    835  OE2 GLU A 107      -7.946  12.552   6.382  1.00  0.00           O  
ATOM    836  N   ARG A 108      -7.007  12.482  11.245  1.00  0.00           N  
ATOM    837  CA  ARG A 108      -6.752  11.221  11.935  1.00  0.00           C  
ATOM    838  C   ARG A 108      -6.842  10.042  10.971  1.00  0.00           C  
ATOM    839  CB  ARG A 108      -7.737  11.030  13.090  1.00  0.00           C  
ATOM    840  O   ARG A 108      -7.784   9.950  10.181  1.00  0.00           O  
ATOM    841  CG  ARG A 108      -7.568  12.038  14.216  1.00  0.00           C  
ATOM    842  CD  ARG A 108      -8.572  11.805  15.336  1.00  0.00           C  
ATOM    843  NE  ARG A 108      -8.166  10.703  16.203  1.00  0.00           N  
ATOM    844  NH1 ARG A 108      -9.799  11.079  17.793  1.00  0.00           N  
ATOM    845  NH2 ARG A 108      -8.306   9.360  18.061  1.00  0.00           N  
ATOM    846  CZ  ARG A 108      -8.758  10.383  17.351  1.00  0.00           C  
ATOM    847  N   ILE A 109      -5.851   9.162  11.087  1.00  0.00           N  
ATOM    848  CA  ILE A 109      -5.806   8.012  10.190  1.00  0.00           C  
ATOM    849  C   ILE A 109      -5.594   6.735  10.999  1.00  0.00           C  
ATOM    850  CB  ILE A 109      -4.693   8.166   9.129  1.00  0.00           C  
ATOM    851  O   ILE A 109      -5.164   6.787  12.153  1.00  0.00           O  
ATOM    852  CG1 ILE A 109      -3.330   8.348   9.807  1.00  0.00           C  
ATOM    853  CG2 ILE A 109      -4.999   9.338   8.191  1.00  0.00           C  
ATOM    854  CD1 ILE A 109      -2.149   8.291   8.849  1.00  0.00           C  
ATOM    855  N   VAL A 110      -5.999   5.647  10.388  1.00  0.00           N  
ATOM    856  CA  VAL A 110      -5.720   4.330  10.950  1.00  0.00           C  
ATOM    857  C   VAL A 110      -5.000   3.468   9.915  1.00  0.00           C  
ATOM    858  CB  VAL A 110      -7.013   3.628  11.421  1.00  0.00           C  
ATOM    859  O   VAL A 110      -5.117   3.706   8.710  1.00  0.00           O  
ATOM    860  CG1 VAL A 110      -7.669   4.411  12.557  1.00  0.00           C  
ATOM    861  CG2 VAL A 110      -7.984   3.460  10.253  1.00  0.00           C  
ATOM    862  N   LEU A 111      -4.236   2.561  10.415  1.00  0.00           N  
ATOM    863  CA  LEU A 111      -3.594   1.547   9.586  1.00  0.00           C  
ATOM    864  C   LEU A 111      -4.404   0.254   9.584  1.00  0.00           C  
ATOM    865  CB  LEU A 111      -2.172   1.271  10.082  1.00  0.00           C  
ATOM    866  O   LEU A 111      -4.721  -0.287  10.646  1.00  0.00           O  
ATOM    867  CG  LEU A 111      -1.329   0.322   9.228  1.00  0.00           C  
ATOM    868  CD1 LEU A 111      -0.796   1.048   7.998  1.00  0.00           C  
ATOM    869  CD2 LEU A 111      -0.184  -0.261  10.049  1.00  0.00           C  
ATOM    870  N   VAL A 112      -4.767  -0.140   8.392  1.00  0.00           N  
ATOM    871  CA  VAL A 112      -5.566  -1.355   8.271  1.00  0.00           C  
ATOM    872  C   VAL A 112      -4.709  -2.484   7.703  1.00  0.00           C  
ATOM    873  CB  VAL A 112      -6.809  -1.131   7.381  1.00  0.00           C  
ATOM    874  O   VAL A 112      -4.061  -2.319   6.667  1.00  0.00           O  
ATOM    875  CG1 VAL A 112      -7.676  -2.388   7.337  1.00  0.00           C  
ATOM    876  CG2 VAL A 112      -7.618   0.062   7.887  1.00  0.00           C  
ATOM    877  N   THR A 113      -4.671  -3.608   8.409  1.00  0.00           N  
ATOM    878  CA  THR A 113      -3.907  -4.776   7.984  1.00  0.00           C  
ATOM    879  C   THR A 113      -4.741  -6.046   8.119  1.00  0.00           C  
ATOM    880  CB  THR A 113      -2.609  -4.921   8.799  1.00  0.00           C  
ATOM    881  O   THR A 113      -5.905  -5.991   8.520  1.00  0.00           O  
ATOM    882  CG2 THR A 113      -1.722  -3.689   8.646  1.00  0.00           C  
ATOM    883  OG1 THR A 113      -2.937  -5.090  10.183  1.00  0.00           O  
ATOM    884  N   ARG A 114      -4.124  -7.060   7.595  1.00  0.00           N  
ATOM    885  CA  ARG A 114      -4.775  -8.363   7.676  1.00  0.00           C  
ATOM    886  C   ARG A 114      -3.807  -9.427   8.183  1.00  0.00           C  
ATOM    887  CB  ARG A 114      -5.333  -8.771   6.311  1.00  0.00           C  
ATOM    888  O   ARG A 114      -2.628  -9.423   7.825  1.00  0.00           O  
ATOM    889  CG  ARG A 114      -6.208 -10.015   6.350  1.00  0.00           C  
ATOM    890  CD  ARG A 114      -7.037 -10.161   5.082  1.00  0.00           C  
ATOM    891  NE  ARG A 114      -8.021 -11.233   5.202  1.00  0.00           N  
ATOM    892  NH1 ARG A 114      -8.845 -10.997   3.056  1.00  0.00           N  
ATOM    893  NH2 ARG A 114      -9.713 -12.594   4.453  1.00  0.00           N  
ATOM    894  CZ  ARG A 114      -8.857 -11.606   4.237  1.00  0.00           C  
ATOM    895  N   ASN A 115      -4.412 -10.262   9.022  1.00  0.00           N  
ATOM    896  CA  ASN A 115      -3.666 -11.431   9.477  1.00  0.00           C  
ATOM    897  C   ASN A 115      -3.976 -12.660   8.627  1.00  0.00           C  
ATOM    898  CB  ASN A 115      -3.962 -11.717  10.951  1.00  0.00           C  
ATOM    899  O   ASN A 115      -5.095 -13.174   8.656  1.00  0.00           O  
ATOM    900  CG  ASN A 115      -3.032 -12.758  11.542  1.00  0.00           C  
ATOM    901  ND2 ASN A 115      -3.348 -13.219  12.746  1.00  0.00           N  
ATOM    902  OD1 ASN A 115      -2.038 -13.143  10.922  1.00  0.00           O  
ATOM    903  N   PHE A 116      -2.962 -13.119   7.810  1.00  0.00           N  
ATOM    904  CA  PHE A 116      -3.186 -14.259   6.930  1.00  0.00           C  
ATOM    905  C   PHE A 116      -2.907 -15.569   7.658  1.00  0.00           C  
ATOM    906  CB  PHE A 116      -2.306 -14.156   5.680  1.00  0.00           C  
ATOM    907  O   PHE A 116      -1.750 -15.970   7.804  1.00  0.00           O  
ATOM    908  CG  PHE A 116      -2.723 -13.063   4.733  1.00  0.00           C  
ATOM    909  CD1 PHE A 116      -3.773 -13.258   3.844  1.00  0.00           C  
ATOM    910  CD2 PHE A 116      -2.065 -11.841   4.732  1.00  0.00           C  
ATOM    911  CE1 PHE A 116      -4.161 -12.248   2.966  1.00  0.00           C  
ATOM    912  CE2 PHE A 116      -2.447 -10.827   3.858  1.00  0.00           C  
ATOM    913  CZ  PHE A 116      -3.494 -11.033   2.975  1.00  0.00           C  
ATOM    914  N   GLN A 117      -3.830 -16.052   8.521  1.00  0.00           N  
ATOM    915  CA  GLN A 117      -3.775 -17.344   9.195  1.00  0.00           C  
ATOM    916  C   GLN A 117      -4.664 -18.368   8.495  1.00  0.00           C  
ATOM    917  CB  GLN A 117      -4.189 -17.204  10.660  1.00  0.00           C  
ATOM    918  O   GLN A 117      -5.693 -18.012   7.916  1.00  0.00           O  
ATOM    919  CG  GLN A 117      -3.221 -16.378  11.496  1.00  0.00           C  
ATOM    920  CD  GLN A 117      -3.659 -16.247  12.943  1.00  0.00           C  
ATOM    921  NE2 GLN A 117      -2.923 -15.456  13.716  1.00  0.00           N  
ATOM    922  OE1 GLN A 117      -4.650 -16.852  13.363  1.00  0.00           O  
ATOM    923  N   THR A 118      -4.257 -19.565   8.221  1.00  0.00           N  
ATOM    924  CA  THR A 118      -4.811 -20.676   7.457  1.00  0.00           C  
ATOM    925  C   THR A 118      -6.260 -20.939   7.857  1.00  0.00           C  
ATOM    926  CB  THR A 118      -3.982 -21.959   7.653  1.00  0.00           C  
ATOM    927  O   THR A 118      -7.122 -21.133   6.998  1.00  0.00           O  
ATOM    928  CG2 THR A 118      -2.762 -21.970   6.737  1.00  0.00           C  
ATOM    929  OG1 THR A 118      -3.543 -22.033   9.015  1.00  0.00           O  
ATOM    930  N   LYS A 119      -6.774 -20.442   9.003  1.00  0.00           N  
ATOM    931  CA  LYS A 119      -8.116 -20.857   9.400  1.00  0.00           C  
ATOM    932  C   LYS A 119      -8.962 -19.656   9.815  1.00  0.00           C  
ATOM    933  CB  LYS A 119      -8.049 -21.870  10.543  1.00  0.00           C  
ATOM    934  O   LYS A 119     -10.190 -19.689   9.709  1.00  0.00           O  
ATOM    935  CG  LYS A 119      -7.501 -23.229  10.134  1.00  0.00           C  
ATOM    936  CD  LYS A 119      -7.592 -24.235  11.274  1.00  0.00           C  
ATOM    937  CE  LYS A 119      -7.020 -25.589  10.874  1.00  0.00           C  
ATOM    938  NZ  LYS A 119      -7.088 -26.572  11.996  1.00  0.00           N  
ATOM    939  N   SER A 120      -8.312 -18.606  10.099  1.00  0.00           N  
ATOM    940  CA  SER A 120      -9.138 -17.484  10.533  1.00  0.00           C  
ATOM    941  C   SER A 120      -8.488 -16.150  10.180  1.00  0.00           C  
ATOM    942  CB  SER A 120      -9.388 -17.555  12.040  1.00  0.00           C  
ATOM    943  O   SER A 120      -7.815 -15.541  11.014  1.00  0.00           O  
ATOM    944  OG  SER A 120     -10.347 -16.590  12.436  1.00  0.00           O  
ATOM    945  N   PRO A 121      -8.668 -15.857   8.893  1.00  0.00           N  
ATOM    946  CA  PRO A 121      -8.127 -14.520   8.636  1.00  0.00           C  
ATOM    947  C   PRO A 121      -8.857 -13.429   9.417  1.00  0.00           C  
ATOM    948  CB  PRO A 121      -8.328 -14.341   7.130  1.00  0.00           C  
ATOM    949  O   PRO A 121     -10.064 -13.533   9.648  1.00  0.00           O  
ATOM    950  CG  PRO A 121      -9.433 -15.283   6.777  1.00  0.00           C  
ATOM    951  CD  PRO A 121      -9.455 -16.393   7.789  1.00  0.00           C  
ATOM    952  N   SER A 122      -8.131 -12.649  10.115  1.00  0.00           N  
ATOM    953  CA  SER A 122      -8.719 -11.551  10.874  1.00  0.00           C  
ATOM    954  C   SER A 122      -8.149 -10.206  10.433  1.00  0.00           C  
ATOM    955  CB  SER A 122      -8.483 -11.747  12.372  1.00  0.00           C  
ATOM    956  O   SER A 122      -7.048 -10.143   9.883  1.00  0.00           O  
ATOM    957  OG  SER A 122      -7.098 -11.721  12.671  1.00  0.00           O  
ATOM    958  N   SER A 123      -9.019  -9.228  10.546  1.00  0.00           N  
ATOM    959  CA  SER A 123      -8.609  -7.857  10.259  1.00  0.00           C  
ATOM    960  C   SER A 123      -8.013  -7.188  11.492  1.00  0.00           C  
ATOM    961  CB  SER A 123      -9.796  -7.039   9.748  1.00  0.00           C  
ATOM    962  O   SER A 123      -8.448  -7.446  12.617  1.00  0.00           O  
ATOM    963  OG  SER A 123     -10.392  -7.665   8.625  1.00  0.00           O  
ATOM    964  N   MET A 124      -6.917  -6.469  11.230  1.00  0.00           N  
ATOM    965  CA  MET A 124      -6.268  -5.707  12.294  1.00  0.00           C  
ATOM    966  C   MET A 124      -6.268  -4.216  11.973  1.00  0.00           C  
ATOM    967  CB  MET A 124      -4.835  -6.196  12.508  1.00  0.00           C  
ATOM    968  O   MET A 124      -5.902  -3.815  10.867  1.00  0.00           O  
ATOM    969  CG  MET A 124      -4.742  -7.648  12.950  1.00  0.00           C  
ATOM    970  SD  MET A 124      -3.012  -8.181  13.253  1.00  0.00           S  
ATOM    971  CE  MET A 124      -2.354  -8.110  11.564  1.00  0.00           C  
ATOM    972  N   VAL A 125      -6.728  -3.450  12.921  1.00  0.00           N  
ATOM    973  CA  VAL A 125      -6.756  -2.002  12.748  1.00  0.00           C  
ATOM    974  C   VAL A 125      -5.978  -1.331  13.878  1.00  0.00           C  
ATOM    975  CB  VAL A 125      -8.204  -1.463  12.705  1.00  0.00           C  
ATOM    976  O   VAL A 125      -6.130  -1.696  15.046  1.00  0.00           O  
ATOM    977  CG1 VAL A 125      -8.212   0.043  12.448  1.00  0.00           C  
ATOM    978  CG2 VAL A 125      -9.013  -2.195  11.636  1.00  0.00           C  
ATOM    979  N   SER A 126      -5.172  -0.483  13.586  1.00  0.00           N  
ATOM    980  CA  SER A 126      -4.383   0.225  14.588  1.00  0.00           C  
ATOM    981  C   SER A 126      -5.233   1.239  15.347  1.00  0.00           C  
ATOM    982  CB  SER A 126      -3.195   0.932  13.934  1.00  0.00           C  
ATOM    983  O   SER A 126      -6.390   1.476  14.991  1.00  0.00           O  
ATOM    984  OG  SER A 126      -3.625   2.072  13.210  1.00  0.00           O  
ATOM    985  N   ASP A 127      -4.599   1.842  16.371  1.00  0.00           N  
ATOM    986  CA  ASP A 127      -5.122   3.084  16.933  1.00  0.00           C  
ATOM    987  C   ASP A 127      -4.951   4.244  15.955  1.00  0.00           C  
ATOM    988  CB  ASP A 127      -4.429   3.407  18.258  1.00  0.00           C  
ATOM    989  O   ASP A 127      -4.256   4.114  14.945  1.00  0.00           O  
ATOM    990  CG  ASP A 127      -5.347   4.088  19.257  1.00  0.00           C  
ATOM    991  OD1 ASP A 127      -6.382   4.656  18.846  1.00  0.00           O  
ATOM    992  OD2 ASP A 127      -5.032   4.060  20.467  1.00  0.00           O  
ATOM    993  N   THR A 128      -5.644   5.325  16.224  1.00  0.00           N  
ATOM    994  CA  THR A 128      -5.578   6.465  15.315  1.00  0.00           C  
ATOM    995  C   THR A 128      -4.276   7.237  15.511  1.00  0.00           C  
ATOM    996  CB  THR A 128      -6.775   7.411  15.517  1.00  0.00           C  
ATOM    997  O   THR A 128      -3.662   7.169  16.578  1.00  0.00           O  
ATOM    998  CG2 THR A 128      -8.096   6.681  15.298  1.00  0.00           C  
ATOM    999  OG1 THR A 128      -6.746   7.931  16.852  1.00  0.00           O  
ATOM   1000  N   SER A 129      -3.842   7.896  14.459  1.00  0.00           N  
ATOM   1001  CA  SER A 129      -2.707   8.813  14.459  1.00  0.00           C  
ATOM   1002  C   SER A 129      -2.991  10.045  13.606  1.00  0.00           C  
ATOM   1003  CB  SER A 129      -1.448   8.109  13.951  1.00  0.00           C  
ATOM   1004  O   SER A 129      -3.725   9.967  12.618  1.00  0.00           O  
ATOM   1005  OG  SER A 129      -0.338   8.989  13.968  1.00  0.00           O  
ATOM   1006  N   THR A 130      -2.482  11.106  14.062  1.00  0.00           N  
ATOM   1007  CA  THR A 130      -2.543  12.300  13.226  1.00  0.00           C  
ATOM   1008  C   THR A 130      -1.448  12.272  12.163  1.00  0.00           C  
ATOM   1009  CB  THR A 130      -2.409  13.581  14.071  1.00  0.00           C  
ATOM   1010  O   THR A 130      -0.354  11.757  12.405  1.00  0.00           O  
ATOM   1011  CG2 THR A 130      -2.632  14.826  13.219  1.00  0.00           C  
ATOM   1012  OG1 THR A 130      -3.380  13.555  15.124  1.00  0.00           O  
ATOM   1013  N   THR A 131      -1.810  12.774  10.973  1.00  0.00           N  
ATOM   1014  CA  THR A 131      -0.828  12.719   9.896  1.00  0.00           C  
ATOM   1015  C   THR A 131      -0.483  14.123   9.407  1.00  0.00           C  
ATOM   1016  CB  THR A 131      -1.340  11.872   8.716  1.00  0.00           C  
ATOM   1017  O   THR A 131      -1.330  15.018   9.425  1.00  0.00           O  
ATOM   1018  CG2 THR A 131      -2.538  12.534   8.043  1.00  0.00           C  
ATOM   1019  OG1 THR A 131      -0.289  11.721   7.753  1.00  0.00           O  
ATOM   1020  N   TYR A 132       0.837  14.313   9.003  1.00  0.00           N  
ATOM   1021  CA  TYR A 132       1.373  15.577   8.511  1.00  0.00           C  
ATOM   1022  C   TYR A 132       2.332  15.349   7.349  1.00  0.00           C  
ATOM   1023  CB  TYR A 132       2.087  16.332   9.637  1.00  0.00           C  
ATOM   1024  O   TYR A 132       2.994  14.311   7.277  1.00  0.00           O  
ATOM   1025  CG  TYR A 132       1.163  16.805  10.732  1.00  0.00           C  
ATOM   1026  CD1 TYR A 132       0.531  18.044  10.650  1.00  0.00           C  
ATOM   1027  CD2 TYR A 132       0.921  16.016  11.851  1.00  0.00           C  
ATOM   1028  CE1 TYR A 132      -0.320  18.485  11.659  1.00  0.00           C  
ATOM   1029  CE2 TYR A 132       0.072  16.447  12.866  1.00  0.00           C  
ATOM   1030  OH  TYR A 132      -1.384  18.112  13.761  1.00  0.00           O  
ATOM   1031  CZ  TYR A 132      -0.543  17.680  12.760  1.00  0.00           C  
ATOM   1032  N   PRO A 133       2.252  16.299   6.466  1.00  0.00           N  
ATOM   1033  CA  PRO A 133       3.246  16.194   5.394  1.00  0.00           C  
ATOM   1034  C   PRO A 133       4.680  16.316   5.905  1.00  0.00           C  
ATOM   1035  CB  PRO A 133       2.893  17.363   4.471  1.00  0.00           C  
ATOM   1036  O   PRO A 133       4.932  17.022   6.884  1.00  0.00           O  
ATOM   1037  CG  PRO A 133       2.216  18.358   5.357  1.00  0.00           C  
ATOM   1038  CD  PRO A 133       1.496  17.616   6.446  1.00  0.00           C  
ATOM   1039  N   SER A 134       5.550  15.492   5.243  1.00  0.00           N  
ATOM   1040  CA  SER A 134       6.974  15.662   5.509  1.00  0.00           C  
ATOM   1041  C   SER A 134       7.534  16.875   4.774  1.00  0.00           C  
ATOM   1042  CB  SER A 134       7.749  14.407   5.103  1.00  0.00           C  
ATOM   1043  O   SER A 134       6.942  17.345   3.801  1.00  0.00           O  
ATOM   1044  OG  SER A 134       9.143  14.603   5.263  1.00  0.00           O  
ATOM   1045  N   SER A 135       8.440  17.572   5.376  1.00  0.00           N  
ATOM   1046  CA  SER A 135       9.022  18.803   4.852  1.00  0.00           C  
ATOM   1047  C   SER A 135       9.609  18.589   3.461  1.00  0.00           C  
ATOM   1048  CB  SER A 135      10.105  19.329   5.795  1.00  0.00           C  
ATOM   1049  O   SER A 135       9.590  19.496   2.626  1.00  0.00           O  
ATOM   1050  OG  SER A 135      11.041  18.310   6.104  1.00  0.00           O  
ATOM   1051  N   ASP A 136       9.824  17.312   3.063  1.00  0.00           N  
ATOM   1052  CA  ASP A 136      10.570  17.120   1.823  1.00  0.00           C  
ATOM   1053  C   ASP A 136       9.914  16.055   0.948  1.00  0.00           C  
ATOM   1054  CB  ASP A 136      12.020  16.736   2.122  1.00  0.00           C  
ATOM   1055  O   ASP A 136       9.991  14.862   1.250  1.00  0.00           O  
ATOM   1056  CG  ASP A 136      12.798  17.845   2.808  1.00  0.00           C  
ATOM   1057  OD1 ASP A 136      12.479  19.035   2.596  1.00  0.00           O  
ATOM   1058  OD2 ASP A 136      13.741  17.527   3.564  1.00  0.00           O  
ATOM   1059  N   GLY A 137       8.822  16.355   0.298  1.00  0.00           N  
ATOM   1060  CA  GLY A 137       8.442  15.341  -0.673  1.00  0.00           C  
ATOM   1061  C   GLY A 137       7.016  14.854  -0.500  1.00  0.00           C  
ATOM   1062  O   GLY A 137       6.160  15.587   0.000  1.00  0.00           O  
ATOM   1063  N   VAL A 138       6.755  13.671  -1.072  1.00  0.00           N  
ATOM   1064  CA  VAL A 138       5.413  13.111  -1.197  1.00  0.00           C  
ATOM   1065  C   VAL A 138       5.104  12.232   0.013  1.00  0.00           C  
ATOM   1066  CB  VAL A 138       5.256  12.297  -2.501  1.00  0.00           C  
ATOM   1067  O   VAL A 138       4.003  11.689   0.129  1.00  0.00           O  
ATOM   1068  CG1 VAL A 138       5.267  13.219  -3.718  1.00  0.00           C  
ATOM   1069  CG2 VAL A 138       6.363  11.249  -2.611  1.00  0.00           C  
ATOM   1070  N   PHE A 139       6.034  12.255   0.931  1.00  0.00           N  
ATOM   1071  CA  PHE A 139       5.826  11.402   2.096  1.00  0.00           C  
ATOM   1072  C   PHE A 139       5.110  12.164   3.204  1.00  0.00           C  
ATOM   1073  CB  PHE A 139       7.163  10.860   2.611  1.00  0.00           C  
ATOM   1074  O   PHE A 139       5.264  13.381   3.328  1.00  0.00           O  
ATOM   1075  CG  PHE A 139       7.778   9.815   1.719  1.00  0.00           C  
ATOM   1076  CD1 PHE A 139       7.210   8.551   1.611  1.00  0.00           C  
ATOM   1077  CD2 PHE A 139       8.925  10.097   0.989  1.00  0.00           C  
ATOM   1078  CE1 PHE A 139       7.778   7.582   0.787  1.00  0.00           C  
ATOM   1079  CE2 PHE A 139       9.498   9.134   0.163  1.00  0.00           C  
ATOM   1080  CZ  PHE A 139       8.923   7.877   0.064  1.00  0.00           C  
ATOM   1081  N   TRP A 140       4.310  11.428   3.884  1.00  0.00           N  
ATOM   1082  CA  TRP A 140       3.605  11.925   5.062  1.00  0.00           C  
ATOM   1083  C   TRP A 140       3.982  11.119   6.301  1.00  0.00           C  
ATOM   1084  CB  TRP A 140       2.091  11.873   4.845  1.00  0.00           C  
ATOM   1085  O   TRP A 140       4.375   9.955   6.196  1.00  0.00           O  
ATOM   1086  CG  TRP A 140       1.571  12.936   3.924  1.00  0.00           C  
ATOM   1087  CD1 TRP A 140       1.955  13.168   2.633  1.00  0.00           C  
ATOM   1088  CD2 TRP A 140       0.574  13.916   4.229  1.00  0.00           C  
ATOM   1089  CE2 TRP A 140       0.402  14.710   3.073  1.00  0.00           C  
ATOM   1090  CE3 TRP A 140      -0.192  14.200   5.367  1.00  0.00           C  
ATOM   1091  NE1 TRP A 140       1.255  14.234   2.115  1.00  0.00           N  
ATOM   1092  CH2 TRP A 140      -1.243  16.027   4.151  1.00  0.00           C  
ATOM   1093  CZ2 TRP A 140      -0.506  15.771   3.024  1.00  0.00           C  
ATOM   1094  CZ3 TRP A 140      -1.096  15.256   5.316  1.00  0.00           C  
ATOM   1095  N   LYS A 141       3.898  11.799   7.378  1.00  0.00           N  
ATOM   1096  CA  LYS A 141       4.287  11.163   8.633  1.00  0.00           C  
ATOM   1097  C   LYS A 141       3.065  10.661   9.397  1.00  0.00           C  
ATOM   1098  CB  LYS A 141       5.085  12.136   9.503  1.00  0.00           C  
ATOM   1099  O   LYS A 141       1.978  11.232   9.285  1.00  0.00           O  
ATOM   1100  CG  LYS A 141       6.373  12.628   8.860  1.00  0.00           C  
ATOM   1101  CD  LYS A 141       7.082  13.650   9.739  1.00  0.00           C  
ATOM   1102  CE  LYS A 141       8.314  14.222   9.050  1.00  0.00           C  
ATOM   1103  NZ  LYS A 141       8.974  15.274   9.880  1.00  0.00           N  
ATOM   1104  N   HIS A 142       3.296   9.604  10.131  1.00  0.00           N  
ATOM   1105  CA  HIS A 142       2.360   9.094  11.127  1.00  0.00           C  
ATOM   1106  C   HIS A 142       3.097   8.422  12.281  1.00  0.00           C  
ATOM   1107  CB  HIS A 142       1.379   8.111  10.487  1.00  0.00           C  
ATOM   1108  O   HIS A 142       4.302   8.176  12.195  1.00  0.00           O  
ATOM   1109  CG  HIS A 142       2.017   6.837  10.031  1.00  0.00           C  
ATOM   1110  CD2 HIS A 142       2.560   6.492   8.840  1.00  0.00           C  
ATOM   1111  ND1 HIS A 142       2.145   5.735  10.848  1.00  0.00           N  
ATOM   1112  CE1 HIS A 142       2.742   4.764  10.177  1.00  0.00           C  
ATOM   1113  NE2 HIS A 142       3.005   5.198   8.956  1.00  0.00           N  
ATOM   1114  N   TRP A 143       2.407   8.094  13.382  1.00  0.00           N  
ATOM   1115  CA  TRP A 143       3.074   7.620  14.590  1.00  0.00           C  
ATOM   1116  C   TRP A 143       2.538   6.254  15.007  1.00  0.00           C  
ATOM   1117  CB  TRP A 143       2.895   8.623  15.733  1.00  0.00           C  
ATOM   1118  O   TRP A 143       2.664   5.859  16.169  1.00  0.00           O  
ATOM   1119  CG  TRP A 143       3.772   9.834  15.622  1.00  0.00           C  
ATOM   1120  CD1 TRP A 143       4.996  10.021  16.201  1.00  0.00           C  
ATOM   1121  CD2 TRP A 143       3.488  11.030  14.890  1.00  0.00           C  
ATOM   1122  CE2 TRP A 143       4.585  11.901  15.069  1.00  0.00           C  
ATOM   1123  CE3 TRP A 143       2.410  11.450  14.099  1.00  0.00           C  
ATOM   1124  NE1 TRP A 143       5.491  11.262  15.872  1.00  0.00           N  
ATOM   1125  CH2 TRP A 143       3.569  13.555  13.715  1.00  0.00           C  
ATOM   1126  CZ2 TRP A 143       4.636  13.168  14.484  1.00  0.00           C  
ATOM   1127  CZ3 TRP A 143       2.463  12.712  13.518  1.00  0.00           C  
ATOM   1128  N   ILE A 144       1.940   5.632  14.042  1.00  0.00           N  
ATOM   1129  CA  ILE A 144       1.461   4.276  14.289  1.00  0.00           C  
ATOM   1130  C   ILE A 144       2.646   3.315  14.354  1.00  0.00           C  
ATOM   1131  CB  ILE A 144       0.462   3.823  13.201  1.00  0.00           C  
ATOM   1132  O   ILE A 144       3.528   3.347  13.493  1.00  0.00           O  
ATOM   1133  CG1 ILE A 144      -0.770   4.734  13.194  1.00  0.00           C  
ATOM   1134  CG2 ILE A 144       0.061   2.360  13.412  1.00  0.00           C  
ATOM   1135  CD1 ILE A 144      -1.667   4.554  11.976  1.00  0.00           C  
ATOM   1136  N   GLN A 145       2.638   2.492  15.435  1.00  0.00           N  
ATOM   1137  CA  GLN A 145       3.689   1.492  15.587  1.00  0.00           C  
ATOM   1138  C   GLN A 145       3.609   0.438  14.487  1.00  0.00           C  
ATOM   1139  CB  GLN A 145       3.603   0.825  16.961  1.00  0.00           C  
ATOM   1140  O   GLN A 145       2.548  -0.146  14.256  1.00  0.00           O  
ATOM   1141  CG  GLN A 145       3.957   1.750  18.117  1.00  0.00           C  
ATOM   1142  CD  GLN A 145       3.855   1.067  19.468  1.00  0.00           C  
ATOM   1143  NE2 GLN A 145       4.486   1.654  20.479  1.00  0.00           N  
ATOM   1144  OE1 GLN A 145       3.212   0.021  19.602  1.00  0.00           O  
ATOM   1145  N   THR A 146       4.732   0.283  13.761  1.00  0.00           N  
ATOM   1146  CA  THR A 146       4.767  -0.705  12.688  1.00  0.00           C  
ATOM   1147  C   THR A 146       6.000  -1.595  12.813  1.00  0.00           C  
ATOM   1148  CB  THR A 146       4.758  -0.028  11.305  1.00  0.00           C  
ATOM   1149  O   THR A 146       6.929  -1.277  13.559  1.00  0.00           O  
ATOM   1150  CG2 THR A 146       3.536   0.870  11.140  1.00  0.00           C  
ATOM   1151  OG1 THR A 146       5.943   0.764  11.159  1.00  0.00           O  
ATOM   1152  N   LYS A 147       5.939  -2.755  12.302  1.00  0.00           N  
ATOM   1153  CA  LYS A 147       7.058  -3.687  12.198  1.00  0.00           C  
ATOM   1154  C   LYS A 147       7.519  -3.835  10.751  1.00  0.00           C  
ATOM   1155  CB  LYS A 147       6.674  -5.054  12.767  1.00  0.00           C  
ATOM   1156  O   LYS A 147       6.808  -3.438   9.824  1.00  0.00           O  
ATOM   1157  CG  LYS A 147       6.314  -5.030  14.245  1.00  0.00           C  
ATOM   1158  CD  LYS A 147       5.936  -6.416  14.751  1.00  0.00           C  
ATOM   1159  CE  LYS A 147       5.550  -6.389  16.224  1.00  0.00           C  
ATOM   1160  NZ  LYS A 147       5.154  -7.741  16.718  1.00  0.00           N  
ATOM   1161  N   ASP A 148       8.743  -4.336  10.702  1.00  0.00           N  
ATOM   1162  CA  ASP A 148       9.230  -4.660   9.364  1.00  0.00           C  
ATOM   1163  C   ASP A 148       8.251  -5.573   8.630  1.00  0.00           C  
ATOM   1164  CB  ASP A 148      10.608  -5.319   9.440  1.00  0.00           C  
ATOM   1165  O   ASP A 148       7.747  -6.541   9.203  1.00  0.00           O  
ATOM   1166  CG  ASP A 148      11.700  -4.360   9.882  1.00  0.00           C  
ATOM   1167  OD1 ASP A 148      11.525  -3.130   9.745  1.00  0.00           O  
ATOM   1168  OD2 ASP A 148      12.747  -4.840  10.370  1.00  0.00           O  
ATOM   1169  N   GLY A 149       7.868  -5.180   7.446  1.00  0.00           N  
ATOM   1170  CA  GLY A 149       6.994  -6.031   6.654  1.00  0.00           C  
ATOM   1171  C   GLY A 149       5.588  -5.479   6.517  1.00  0.00           C  
ATOM   1172  O   GLY A 149       4.756  -6.053   5.812  1.00  0.00           O  
ATOM   1173  N   GLN A 150       5.317  -4.390   7.167  1.00  0.00           N  
ATOM   1174  CA  GLN A 150       3.968  -3.834   7.124  1.00  0.00           C  
ATOM   1175  C   GLN A 150       3.841  -2.786   6.022  1.00  0.00           C  
ATOM   1176  CB  GLN A 150       3.595  -3.224   8.475  1.00  0.00           C  
ATOM   1177  O   GLN A 150       2.819  -2.104   5.923  1.00  0.00           O  
ATOM   1178  CG  GLN A 150       3.379  -4.254   9.576  1.00  0.00           C  
ATOM   1179  CD  GLN A 150       3.006  -3.623  10.905  1.00  0.00           C  
ATOM   1180  NE2 GLN A 150       2.142  -4.294  11.659  1.00  0.00           N  
ATOM   1181  OE1 GLN A 150       3.492  -2.541  11.252  1.00  0.00           O  
ATOM   1182  N   CYS A 151       4.931  -2.645   5.293  1.00  0.00           N  
ATOM   1183  CA  CYS A 151       4.851  -1.768   4.131  1.00  0.00           C  
ATOM   1184  C   CYS A 151       3.741  -2.214   3.186  1.00  0.00           C  
ATOM   1185  CB  CYS A 151       6.186  -1.741   3.387  1.00  0.00           C  
ATOM   1186  O   CYS A 151       3.478  -3.410   3.052  1.00  0.00           O  
ATOM   1187  SG  CYS A 151       7.501  -0.888   4.283  1.00  0.00           S  
ATOM   1188  N   GLY A 152       3.112  -1.208   2.661  1.00  0.00           N  
ATOM   1189  CA  GLY A 152       2.069  -1.507   1.692  1.00  0.00           C  
ATOM   1190  C   GLY A 152       0.679  -1.526   2.298  1.00  0.00           C  
ATOM   1191  O   GLY A 152      -0.319  -1.567   1.575  1.00  0.00           O  
ATOM   1192  N   SER A 153       0.640  -1.457   3.649  1.00  0.00           N  
ATOM   1193  CA  SER A 153      -0.660  -1.436   4.311  1.00  0.00           C  
ATOM   1194  C   SER A 153      -1.365  -0.100   4.105  1.00  0.00           C  
ATOM   1195  CB  SER A 153      -0.505  -1.715   5.807  1.00  0.00           C  
ATOM   1196  O   SER A 153      -0.726   0.954   4.127  1.00  0.00           O  
ATOM   1197  OG  SER A 153       0.063  -2.995   6.024  1.00  0.00           O  
ATOM   1198  N   PRO A 154      -2.671  -0.140   3.959  1.00  0.00           N  
ATOM   1199  CA  PRO A 154      -3.418   1.090   3.690  1.00  0.00           C  
ATOM   1200  C   PRO A 154      -3.550   1.983   4.922  1.00  0.00           C  
ATOM   1201  CB  PRO A 154      -4.788   0.579   3.237  1.00  0.00           C  
ATOM   1202  O   PRO A 154      -3.793   1.486   6.025  1.00  0.00           O  
ATOM   1203  CG  PRO A 154      -4.903  -0.786   3.834  1.00  0.00           C  
ATOM   1204  CD  PRO A 154      -3.523  -1.358   3.987  1.00  0.00           C  
ATOM   1205  N   LEU A 155      -3.338   3.210   4.709  1.00  0.00           N  
ATOM   1206  CA  LEU A 155      -3.705   4.239   5.676  1.00  0.00           C  
ATOM   1207  C   LEU A 155      -5.052   4.861   5.323  1.00  0.00           C  
ATOM   1208  CB  LEU A 155      -2.628   5.325   5.738  1.00  0.00           C  
ATOM   1209  O   LEU A 155      -5.232   5.376   4.217  1.00  0.00           O  
ATOM   1210  CG  LEU A 155      -1.371   4.988   6.541  1.00  0.00           C  
ATOM   1211  CD1 LEU A 155      -1.743   4.589   7.965  1.00  0.00           C  
ATOM   1212  CD2 LEU A 155      -0.581   3.877   5.858  1.00  0.00           C  
ATOM   1213  N   VAL A 156      -5.965   4.834   6.303  1.00  0.00           N  
ATOM   1214  CA  VAL A 156      -7.359   5.171   6.033  1.00  0.00           C  
ATOM   1215  C   VAL A 156      -7.787   6.345   6.909  1.00  0.00           C  
ATOM   1216  CB  VAL A 156      -8.291   3.961   6.270  1.00  0.00           C  
ATOM   1217  O   VAL A 156      -7.510   6.365   8.111  1.00  0.00           O  
ATOM   1218  CG1 VAL A 156      -9.739   4.323   5.943  1.00  0.00           C  
ATOM   1219  CG2 VAL A 156      -7.835   2.765   5.437  1.00  0.00           C  
ATOM   1220  N   SER A 157      -8.465   7.295   6.308  1.00  0.00           N  
ATOM   1221  CA  SER A 157      -9.013   8.431   7.042  1.00  0.00           C  
ATOM   1222  C   SER A 157     -10.170   8.004   7.939  1.00  0.00           C  
ATOM   1223  CB  SER A 157      -9.481   9.520   6.076  1.00  0.00           C  
ATOM   1224  O   SER A 157     -11.090   7.317   7.489  1.00  0.00           O  
ATOM   1225  OG  SER A 157     -10.165  10.549   6.771  1.00  0.00           O  
ATOM   1226  N   THR A 158     -10.113   8.449   9.182  1.00  0.00           N  
ATOM   1227  CA  THR A 158     -11.177   8.106  10.119  1.00  0.00           C  
ATOM   1228  C   THR A 158     -12.409   8.974   9.878  1.00  0.00           C  
ATOM   1229  CB  THR A 158     -10.710   8.267  11.577  1.00  0.00           C  
ATOM   1230  O   THR A 158     -13.498   8.663  10.365  1.00  0.00           O  
ATOM   1231  CG2 THR A 158      -9.540   7.339  11.886  1.00  0.00           C  
ATOM   1232  OG1 THR A 158     -10.301   9.623  11.795  1.00  0.00           O  
ATOM   1233  N   THR A 159     -12.259  10.027   9.086  1.00  0.00           N  
ATOM   1234  CA  THR A 159     -13.349  10.961   8.829  1.00  0.00           C  
ATOM   1235  C   THR A 159     -14.311  10.396   7.788  1.00  0.00           C  
ATOM   1236  CB  THR A 159     -12.816  12.325   8.353  1.00  0.00           C  
ATOM   1237  O   THR A 159     -15.527  10.398   7.993  1.00  0.00           O  
ATOM   1238  CG2 THR A 159     -13.958  13.302   8.092  1.00  0.00           C  
ATOM   1239  OG1 THR A 159     -11.954  12.872   9.358  1.00  0.00           O  
ATOM   1240  N   ASP A 160     -13.708   9.826   6.707  1.00  0.00           N  
ATOM   1241  CA  ASP A 160     -14.602   9.433   5.621  1.00  0.00           C  
ATOM   1242  C   ASP A 160     -14.328   7.999   5.176  1.00  0.00           C  
ATOM   1243  CB  ASP A 160     -14.457  10.389   4.435  1.00  0.00           C  
ATOM   1244  O   ASP A 160     -14.974   7.495   4.255  1.00  0.00           O  
ATOM   1245  CG  ASP A 160     -13.025  10.508   3.941  1.00  0.00           C  
ATOM   1246  OD1 ASP A 160     -12.164   9.708   4.367  1.00  0.00           O  
ATOM   1247  OD2 ASP A 160     -12.756  11.413   3.122  1.00  0.00           O  
ATOM   1248  N   GLY A 161     -13.314   7.329   5.623  1.00  0.00           N  
ATOM   1249  CA  GLY A 161     -13.032   5.939   5.299  1.00  0.00           C  
ATOM   1250  C   GLY A 161     -12.268   5.773   3.999  1.00  0.00           C  
ATOM   1251  O   GLY A 161     -12.152   4.661   3.479  1.00  0.00           O  
ATOM   1252  N   SER A 162     -11.805   6.902   3.493  1.00  0.00           N  
ATOM   1253  CA  SER A 162     -11.045   6.869   2.247  1.00  0.00           C  
ATOM   1254  C   SER A 162      -9.596   6.461   2.495  1.00  0.00           C  
ATOM   1255  CB  SER A 162     -11.089   8.231   1.555  1.00  0.00           C  
ATOM   1256  O   SER A 162      -9.026   6.779   3.541  1.00  0.00           O  
ATOM   1257  OG  SER A 162     -12.424   8.599   1.253  1.00  0.00           O  
ATOM   1258  N   ILE A 163      -9.034   5.681   1.574  1.00  0.00           N  
ATOM   1259  CA  ILE A 163      -7.612   5.357   1.627  1.00  0.00           C  
ATOM   1260  C   ILE A 163      -6.790   6.569   1.196  1.00  0.00           C  
ATOM   1261  CB  ILE A 163      -7.277   4.138   0.738  1.00  0.00           C  
ATOM   1262  O   ILE A 163      -6.964   7.083   0.088  1.00  0.00           O  
ATOM   1263  CG1 ILE A 163      -8.024   2.895   1.232  1.00  0.00           C  
ATOM   1264  CG2 ILE A 163      -5.765   3.893   0.706  1.00  0.00           C  
ATOM   1265  CD1 ILE A 163      -7.924   1.699   0.294  1.00  0.00           C  
ATOM   1266  N   VAL A 164      -5.862   7.003   2.063  1.00  0.00           N  
ATOM   1267  CA  VAL A 164      -5.155   8.249   1.786  1.00  0.00           C  
ATOM   1268  C   VAL A 164      -3.696   7.951   1.447  1.00  0.00           C  
ATOM   1269  CB  VAL A 164      -5.236   9.225   2.982  1.00  0.00           C  
ATOM   1270  O   VAL A 164      -2.955   8.844   1.028  1.00  0.00           O  
ATOM   1271  CG1 VAL A 164      -6.678   9.670   3.219  1.00  0.00           C  
ATOM   1272  CG2 VAL A 164      -4.660   8.576   4.239  1.00  0.00           C  
ATOM   1273  N   GLY A 165      -3.315   6.695   1.610  1.00  0.00           N  
ATOM   1274  CA  GLY A 165      -1.946   6.317   1.297  1.00  0.00           C  
ATOM   1275  C   GLY A 165      -1.608   4.899   1.714  1.00  0.00           C  
ATOM   1276  O   GLY A 165      -2.486   4.145   2.141  1.00  0.00           O  
ATOM   1277  N   ILE A 166      -0.379   4.508   1.396  1.00  0.00           N  
ATOM   1278  CA  ILE A 166       0.112   3.200   1.815  1.00  0.00           C  
ATOM   1279  C   ILE A 166       1.405   3.364   2.611  1.00  0.00           C  
ATOM   1280  CB  ILE A 166       0.344   2.268   0.604  1.00  0.00           C  
ATOM   1281  O   ILE A 166       2.218   4.242   2.311  1.00  0.00           O  
ATOM   1282  CG1 ILE A 166       1.320   2.914  -0.387  1.00  0.00           C  
ATOM   1283  CG2 ILE A 166      -0.985   1.929  -0.078  1.00  0.00           C  
ATOM   1284  CD1 ILE A 166       1.696   2.016  -1.558  1.00  0.00           C  
ATOM   1285  N   HIS A 167       1.451   2.579   3.670  1.00  0.00           N  
ATOM   1286  CA  HIS A 167       2.628   2.626   4.530  1.00  0.00           C  
ATOM   1287  C   HIS A 167       3.897   2.310   3.745  1.00  0.00           C  
ATOM   1288  CB  HIS A 167       2.478   1.651   5.699  1.00  0.00           C  
ATOM   1289  O   HIS A 167       3.925   1.360   2.959  1.00  0.00           O  
ATOM   1290  CG  HIS A 167       3.674   1.600   6.595  1.00  0.00           C  
ATOM   1291  CD2 HIS A 167       4.595   0.627   6.794  1.00  0.00           C  
ATOM   1292  ND1 HIS A 167       4.029   2.642   7.423  1.00  0.00           N  
ATOM   1293  CE1 HIS A 167       5.120   2.313   8.093  1.00  0.00           C  
ATOM   1294  NE2 HIS A 167       5.484   1.095   7.730  1.00  0.00           N  
ATOM   1295  N   SER A 168       5.051   2.997   3.870  1.00  0.00           N  
ATOM   1296  CA  SER A 168       6.277   2.841   3.094  1.00  0.00           C  
ATOM   1297  C   SER A 168       7.462   2.508   3.994  1.00  0.00           C  
ATOM   1298  CB  SER A 168       6.573   4.113   2.298  1.00  0.00           C  
ATOM   1299  O   SER A 168       8.101   1.467   3.827  1.00  0.00           O  
ATOM   1300  OG  SER A 168       7.607   3.887   1.355  1.00  0.00           O  
ATOM   1301  N   ALA A 169       7.853   3.289   4.849  1.00  0.00           N  
ATOM   1302  CA  ALA A 169       9.095   3.057   5.583  1.00  0.00           C  
ATOM   1303  C   ALA A 169       8.984   3.559   7.020  1.00  0.00           C  
ATOM   1304  CB  ALA A 169      10.266   3.734   4.875  1.00  0.00           C  
ATOM   1305  O   ALA A 169       8.058   4.302   7.355  1.00  0.00           O  
ATOM   1306  N   SER A 170       9.892   2.912   7.776  1.00  0.00           N  
ATOM   1307  CA  SER A 170      10.158   3.361   9.139  1.00  0.00           C  
ATOM   1308  C   SER A 170      11.564   3.937   9.268  1.00  0.00           C  
ATOM   1309  CB  SER A 170       9.978   2.208  10.128  1.00  0.00           C  
ATOM   1310  O   SER A 170      12.453   3.598   8.485  1.00  0.00           O  
ATOM   1311  OG  SER A 170      10.954   1.204   9.912  1.00  0.00           O  
ATOM   1312  N   ASN A 171      11.657   5.184   9.672  1.00  0.00           N  
ATOM   1313  CA  ASN A 171      12.963   5.722  10.039  1.00  0.00           C  
ATOM   1314  C   ASN A 171      13.538   5.013  11.261  1.00  0.00           C  
ATOM   1315  CB  ASN A 171      12.871   7.228  10.293  1.00  0.00           C  
ATOM   1316  O   ASN A 171      12.826   4.775  12.238  1.00  0.00           O  
ATOM   1317  CG  ASN A 171      14.231   7.894  10.360  1.00  0.00           C  
ATOM   1318  ND2 ASN A 171      14.241   9.221  10.408  1.00  0.00           N  
ATOM   1319  OD1 ASN A 171      15.265   7.221  10.369  1.00  0.00           O  
ATOM   1320  N   PHE A 172      14.766   4.357  11.140  1.00  0.00           N  
ATOM   1321  CA  PHE A 172      15.551   3.639  12.138  1.00  0.00           C  
ATOM   1322  C   PHE A 172      15.866   4.538  13.328  1.00  0.00           C  
ATOM   1323  CB  PHE A 172      16.849   3.108  11.522  1.00  0.00           C  
ATOM   1324  O   PHE A 172      15.951   4.066  14.463  1.00  0.00           O  
ATOM   1325  CG  PHE A 172      16.640   1.996  10.531  1.00  0.00           C  
ATOM   1326  CD1 PHE A 172      16.402   0.697  10.963  1.00  0.00           C  
ATOM   1327  CD2 PHE A 172      16.683   2.249   9.166  1.00  0.00           C  
ATOM   1328  CE1 PHE A 172      16.208  -0.335  10.047  1.00  0.00           C  
ATOM   1329  CE2 PHE A 172      16.490   1.223   8.245  1.00  0.00           C  
ATOM   1330  CZ  PHE A 172      16.254  -0.068   8.688  1.00  0.00           C  
ATOM   1331  N   THR A 173      15.739   5.929  13.067  1.00  0.00           N  
ATOM   1332  CA  THR A 173      16.210   6.834  14.109  1.00  0.00           C  
ATOM   1333  C   THR A 173      15.048   7.624  14.705  1.00  0.00           C  
ATOM   1334  CB  THR A 173      17.271   7.808  13.566  1.00  0.00           C  
ATOM   1335  O   THR A 173      15.091   8.015  15.873  1.00  0.00           O  
ATOM   1336  CG2 THR A 173      18.534   7.066  13.141  1.00  0.00           C  
ATOM   1337  OG1 THR A 173      16.736   8.506  12.434  1.00  0.00           O  
ATOM   1338  N   ASN A 174      13.956   7.619  14.048  1.00  0.00           N  
ATOM   1339  CA  ASN A 174      12.845   8.458  14.484  1.00  0.00           C  
ATOM   1340  C   ASN A 174      11.605   7.626  14.802  1.00  0.00           C  
ATOM   1341  CB  ASN A 174      12.519   9.512  13.424  1.00  0.00           C  
ATOM   1342  O   ASN A 174      11.513   6.464  14.402  1.00  0.00           O  
ATOM   1343  CG  ASN A 174      13.105  10.871  13.754  1.00  0.00           C  
ATOM   1344  ND2 ASN A 174      13.125  11.763  12.770  1.00  0.00           N  
ATOM   1345  OD1 ASN A 174      13.537  11.118  14.883  1.00  0.00           O  
ATOM   1346  N   THR A 175      10.868   8.026  15.893  1.00  0.00           N  
ATOM   1347  CA  THR A 175       9.614   7.491  16.412  1.00  0.00           C  
ATOM   1348  C   THR A 175       8.499   7.629  15.380  1.00  0.00           C  
ATOM   1349  CB  THR A 175       9.201   8.200  17.716  1.00  0.00           C  
ATOM   1350  O   THR A 175       7.363   7.217  15.627  1.00  0.00           O  
ATOM   1351  CG2 THR A 175      10.184   7.897  18.842  1.00  0.00           C  
ATOM   1352  OG1 THR A 175       9.169   9.616  17.493  1.00  0.00           O  
ATOM   1353  N   ASN A 176       8.906   8.255  14.181  1.00  0.00           N  
ATOM   1354  CA  ASN A 176       7.789   8.417  13.257  1.00  0.00           C  
ATOM   1355  C   ASN A 176       7.945   7.527  12.027  1.00  0.00           C  
ATOM   1356  CB  ASN A 176       7.647   9.881  12.837  1.00  0.00           C  
ATOM   1357  O   ASN A 176       9.043   7.046  11.738  1.00  0.00           O  
ATOM   1358  CG  ASN A 176       8.927  10.449  12.256  1.00  0.00           C  
ATOM   1359  ND2 ASN A 176       8.991  11.770  12.141  1.00  0.00           N  
ATOM   1360  OD1 ASN A 176       9.850   9.706  11.912  1.00  0.00           O  
ATOM   1361  N   ASN A 177       6.825   7.114  11.491  1.00  0.00           N  
ATOM   1362  CA  ASN A 177       6.740   6.350  10.251  1.00  0.00           C  
ATOM   1363  C   ASN A 177       6.275   7.221   9.087  1.00  0.00           C  
ATOM   1364  CB  ASN A 177       5.807   5.150  10.422  1.00  0.00           C  
ATOM   1365  O   ASN A 177       5.781   8.330   9.295  1.00  0.00           O  
ATOM   1366  CG  ASN A 177       6.329   4.143  11.428  1.00  0.00           C  
ATOM   1367  ND2 ASN A 177       5.507   3.813  12.418  1.00  0.00           N  
ATOM   1368  OD1 ASN A 177       7.461   3.666  11.317  1.00  0.00           O  
ATOM   1369  N   TYR A 178       6.592   6.699   7.857  1.00  0.00           N  
ATOM   1370  CA  TYR A 178       6.215   7.445   6.661  1.00  0.00           C  
ATOM   1371  C   TYR A 178       5.302   6.615   5.766  1.00  0.00           C  
ATOM   1372  CB  TYR A 178       7.460   7.876   5.881  1.00  0.00           C  
ATOM   1373  O   TYR A 178       5.345   5.383   5.799  1.00  0.00           O  
ATOM   1374  CG  TYR A 178       8.384   8.779   6.662  1.00  0.00           C  
ATOM   1375  CD1 TYR A 178       8.187  10.158   6.684  1.00  0.00           C  
ATOM   1376  CD2 TYR A 178       9.454   8.256   7.379  1.00  0.00           C  
ATOM   1377  CE1 TYR A 178       9.037  10.994   7.400  1.00  0.00           C  
ATOM   1378  CE2 TYR A 178      10.310   9.082   8.100  1.00  0.00           C  
ATOM   1379  OH  TYR A 178      10.938  11.271   8.816  1.00  0.00           O  
ATOM   1380  CZ  TYR A 178      10.093  10.448   8.105  1.00  0.00           C  
ATOM   1381  N   PHE A 179       4.439   7.330   5.103  1.00  0.00           N  
ATOM   1382  CA  PHE A 179       3.652   6.643   4.085  1.00  0.00           C  
ATOM   1383  C   PHE A 179       3.605   7.456   2.797  1.00  0.00           C  
ATOM   1384  CB  PHE A 179       2.231   6.378   4.591  1.00  0.00           C  
ATOM   1385  O   PHE A 179       3.864   8.662   2.808  1.00  0.00           O  
ATOM   1386  CG  PHE A 179       1.392   7.621   4.722  1.00  0.00           C  
ATOM   1387  CD1 PHE A 179       1.491   8.427   5.850  1.00  0.00           C  
ATOM   1388  CD2 PHE A 179       0.503   7.982   3.718  1.00  0.00           C  
ATOM   1389  CE1 PHE A 179       0.715   9.577   5.974  1.00  0.00           C  
ATOM   1390  CE2 PHE A 179      -0.275   9.130   3.835  1.00  0.00           C  
ATOM   1391  CZ  PHE A 179      -0.168   9.926   4.964  1.00  0.00           C  
ATOM   1392  N   THR A 180       3.438   6.733   1.714  1.00  0.00           N  
ATOM   1393  CA  THR A 180       3.274   7.336   0.396  1.00  0.00           C  
ATOM   1394  C   THR A 180       1.821   7.739   0.162  1.00  0.00           C  
ATOM   1395  CB  THR A 180       3.729   6.376  -0.718  1.00  0.00           C  
ATOM   1396  O   THR A 180       0.913   6.918   0.304  1.00  0.00           O  
ATOM   1397  CG2 THR A 180       3.667   7.050  -2.085  1.00  0.00           C  
ATOM   1398  OG1 THR A 180       5.077   5.961  -0.464  1.00  0.00           O  
ATOM   1399  N   THR A 181       1.611   8.963  -0.206  1.00  0.00           N  
ATOM   1400  CA  THR A 181       0.257   9.490  -0.330  1.00  0.00           C  
ATOM   1401  C   THR A 181      -0.349   9.114  -1.679  1.00  0.00           C  
ATOM   1402  CB  THR A 181       0.236  11.021  -0.164  1.00  0.00           C  
ATOM   1403  O   THR A 181       0.372   8.951  -2.666  1.00  0.00           O  
ATOM   1404  CG2 THR A 181       0.770  11.432   1.204  1.00  0.00           C  
ATOM   1405  OG1 THR A 181       1.049  11.617  -1.181  1.00  0.00           O  
ATOM   1406  N   VAL A 182      -1.650   8.984  -1.650  1.00  0.00           N  
ATOM   1407  CA  VAL A 182      -2.414   8.812  -2.882  1.00  0.00           C  
ATOM   1408  C   VAL A 182      -2.412  10.115  -3.678  1.00  0.00           C  
ATOM   1409  CB  VAL A 182      -3.864   8.365  -2.592  1.00  0.00           C  
ATOM   1410  O   VAL A 182      -2.687  11.185  -3.129  1.00  0.00           O  
ATOM   1411  CG1 VAL A 182      -4.688   8.339  -3.879  1.00  0.00           C  
ATOM   1412  CG2 VAL A 182      -3.876   6.995  -1.918  1.00  0.00           C  
ATOM   1413  N   PRO A 183      -2.012  10.062  -4.987  1.00  0.00           N  
ATOM   1414  CA  PRO A 183      -2.028  11.289  -5.787  1.00  0.00           C  
ATOM   1415  C   PRO A 183      -3.443  11.769  -6.102  1.00  0.00           C  
ATOM   1416  CB  PRO A 183      -1.291  10.886  -7.066  1.00  0.00           C  
ATOM   1417  O   PRO A 183      -4.401  11.002  -5.976  1.00  0.00           O  
ATOM   1418  CG  PRO A 183      -1.557   9.423  -7.216  1.00  0.00           C  
ATOM   1419  CD  PRO A 183      -1.627   8.808  -5.847  1.00  0.00           C  
ATOM   1420  N   PRO A 184      -3.452  13.073  -6.535  1.00  0.00           N  
ATOM   1421  CA  PRO A 184      -4.766  13.556  -6.966  1.00  0.00           C  
ATOM   1422  C   PRO A 184      -5.299  12.807  -8.186  1.00  0.00           C  
ATOM   1423  CB  PRO A 184      -4.509  15.028  -7.298  1.00  0.00           C  
ATOM   1424  O   PRO A 184      -4.517  12.332  -9.013  1.00  0.00           O  
ATOM   1425  CG  PRO A 184      -3.046  15.104  -7.592  1.00  0.00           C  
ATOM   1426  CD  PRO A 184      -2.343  14.045  -6.792  1.00  0.00           C  
ATOM   1427  N   ASN A 185      -6.554  12.505  -8.254  1.00  0.00           N  
ATOM   1428  CA  ASN A 185      -7.236  11.903  -9.394  1.00  0.00           C  
ATOM   1429  C   ASN A 185      -6.839  10.441  -9.577  1.00  0.00           C  
ATOM   1430  CB  ASN A 185      -6.948  12.695 -10.671  1.00  0.00           C  
ATOM   1431  O   ASN A 185      -6.739   9.957 -10.706  1.00  0.00           O  
ATOM   1432  CG  ASN A 185      -7.388  14.142 -10.572  1.00  0.00           C  
ATOM   1433  ND2 ASN A 185      -6.533  15.054 -11.020  1.00  0.00           N  
ATOM   1434  OD1 ASN A 185      -8.488  14.439 -10.097  1.00  0.00           O  
ATOM   1435  N   PHE A 186      -6.374   9.829  -8.530  1.00  0.00           N  
ATOM   1436  CA  PHE A 186      -5.945   8.435  -8.528  1.00  0.00           C  
ATOM   1437  C   PHE A 186      -7.059   7.524  -9.029  1.00  0.00           C  
ATOM   1438  CB  PHE A 186      -5.509   8.008  -7.122  1.00  0.00           C  
ATOM   1439  O   PHE A 186      -6.802   6.566  -9.761  1.00  0.00           O  
ATOM   1440  CG  PHE A 186      -4.759   6.704  -7.090  1.00  0.00           C  
ATOM   1441  CD1 PHE A 186      -5.194   5.655  -6.290  1.00  0.00           C  
ATOM   1442  CD2 PHE A 186      -3.616   6.528  -7.860  1.00  0.00           C  
ATOM   1443  CE1 PHE A 186      -4.501   4.447  -6.257  1.00  0.00           C  
ATOM   1444  CE2 PHE A 186      -2.918   5.324  -7.833  1.00  0.00           C  
ATOM   1445  CZ  PHE A 186      -3.362   4.285  -7.030  1.00  0.00           C  
ATOM   1446  N   MET A 187      -8.211   7.864  -8.737  1.00  0.00           N  
ATOM   1447  CA  MET A 187      -9.356   7.050  -9.134  1.00  0.00           C  
ATOM   1448  C   MET A 187      -9.510   7.031 -10.651  1.00  0.00           C  
ATOM   1449  CB  MET A 187     -10.639   7.572  -8.484  1.00  0.00           C  
ATOM   1450  O   MET A 187      -9.903   6.015 -11.227  1.00  0.00           O  
ATOM   1451  CG  MET A 187     -10.725   7.297  -6.992  1.00  0.00           C  
ATOM   1452  SD  MET A 187     -10.672   5.505  -6.603  1.00  0.00           S  
ATOM   1453  CE  MET A 187     -12.301   4.995  -7.216  1.00  0.00           C  
ATOM   1454  N   ASP A 188      -9.242   8.137 -11.278  1.00  0.00           N  
ATOM   1455  CA  ASP A 188      -9.301   8.227 -12.734  1.00  0.00           C  
ATOM   1456  C   ASP A 188      -8.325   7.248 -13.384  1.00  0.00           C  
ATOM   1457  CB  ASP A 188      -9.001   9.654 -13.196  1.00  0.00           C  
ATOM   1458  O   ASP A 188      -8.652   6.613 -14.389  1.00  0.00           O  
ATOM   1459  CG  ASP A 188     -10.097  10.639 -12.829  1.00  0.00           C  
ATOM   1460  OD1 ASP A 188     -11.233  10.206 -12.538  1.00  0.00           O  
ATOM   1461  OD2 ASP A 188      -9.823  11.859 -12.834  1.00  0.00           O  
ATOM   1462  N   LEU A 189      -7.231   7.112 -12.715  1.00  0.00           N  
ATOM   1463  CA  LEU A 189      -6.218   6.184 -13.207  1.00  0.00           C  
ATOM   1464  C   LEU A 189      -6.712   4.744 -13.117  1.00  0.00           C  
ATOM   1465  CB  LEU A 189      -4.918   6.340 -12.414  1.00  0.00           C  
ATOM   1466  O   LEU A 189      -6.528   3.961 -14.052  1.00  0.00           O  
ATOM   1467  CG  LEU A 189      -4.162   7.657 -12.603  1.00  0.00           C  
ATOM   1468  CD1 LEU A 189      -2.981   7.733 -11.641  1.00  0.00           C  
ATOM   1469  CD2 LEU A 189      -3.693   7.801 -14.047  1.00  0.00           C  
ATOM   1470  N   LEU A 190      -7.386   4.453 -12.085  1.00  0.00           N  
ATOM   1471  CA  LEU A 190      -7.847   3.093 -11.830  1.00  0.00           C  
ATOM   1472  C   LEU A 190      -9.056   2.758 -12.698  1.00  0.00           C  
ATOM   1473  CB  LEU A 190      -8.201   2.915 -10.352  1.00  0.00           C  
ATOM   1474  O   LEU A 190      -9.202   1.621 -13.153  1.00  0.00           O  
ATOM   1475  CG  LEU A 190      -7.037   2.987  -9.362  1.00  0.00           C  
ATOM   1476  CD1 LEU A 190      -7.549   2.867  -7.931  1.00  0.00           C  
ATOM   1477  CD2 LEU A 190      -6.012   1.898  -9.662  1.00  0.00           C  
ATOM   1478  N   ASN A 191      -9.875   3.742 -13.012  1.00  0.00           N  
ATOM   1479  CA  ASN A 191     -11.111   3.529 -13.756  1.00  0.00           C  
ATOM   1480  C   ASN A 191     -10.877   3.588 -15.263  1.00  0.00           C  
ATOM   1481  CB  ASN A 191     -12.170   4.554 -13.343  1.00  0.00           C  
ATOM   1482  O   ASN A 191     -11.703   3.111 -16.043  1.00  0.00           O  
ATOM   1483  CG  ASN A 191     -12.716   4.301 -11.952  1.00  0.00           C  
ATOM   1484  ND2 ASN A 191     -13.130   5.366 -11.275  1.00  0.00           N  
ATOM   1485  OD1 ASN A 191     -12.765   3.159 -11.489  1.00  0.00           O  
ATOM   1486  N   ASN A 192      -9.729   4.125 -15.631  1.00  0.00           N  
ATOM   1487  CA  ASN A 192      -9.377   4.247 -17.042  1.00  0.00           C  
ATOM   1488  C   ASN A 192      -7.982   3.697 -17.321  1.00  0.00           C  
ATOM   1489  CB  ASN A 192      -9.474   5.706 -17.495  1.00  0.00           C  
ATOM   1490  O   ASN A 192      -7.075   4.448 -17.686  1.00  0.00           O  
ATOM   1491  CG  ASN A 192     -10.865   6.282 -17.315  1.00  0.00           C  
ATOM   1492  ND2 ASN A 192     -10.995   7.244 -16.410  1.00  0.00           N  
ATOM   1493  OD1 ASN A 192     -11.814   5.865 -17.985  1.00  0.00           O  
ATOM   1494  N   PRO A 193      -7.855   2.420 -17.135  1.00  0.00           N  
ATOM   1495  CA  PRO A 193      -6.523   1.814 -17.216  1.00  0.00           C  
ATOM   1496  C   PRO A 193      -5.909   1.926 -18.610  1.00  0.00           C  
ATOM   1497  CB  PRO A 193      -6.779   0.350 -16.848  1.00  0.00           C  
ATOM   1498  O   PRO A 193      -4.684   1.886 -18.754  1.00  0.00           O  
ATOM   1499  CG  PRO A 193      -8.235   0.139 -17.109  1.00  0.00           C  
ATOM   1500  CD  PRO A 193      -8.958   1.429 -16.851  1.00  0.00           C  
ATOM   1501  N   GLU A 194      -6.691   2.137 -19.576  1.00  0.00           N  
ATOM   1502  CA  GLU A 194      -6.216   2.153 -20.957  1.00  0.00           C  
ATOM   1503  C   GLU A 194      -5.425   3.423 -21.253  1.00  0.00           C  
ATOM   1504  CB  GLU A 194      -7.390   2.024 -21.931  1.00  0.00           C  
ATOM   1505  O   GLU A 194      -4.653   3.471 -22.213  1.00  0.00           O  
ATOM   1506  CG  GLU A 194      -8.178   0.731 -21.777  1.00  0.00           C  
ATOM   1507  CD  GLU A 194      -7.334  -0.515 -21.990  1.00  0.00           C  
ATOM   1508  OE1 GLU A 194      -7.638  -1.566 -21.382  1.00  0.00           O  
ATOM   1509  OE2 GLU A 194      -6.359  -0.440 -22.771  1.00  0.00           O  
ATOM   1510  N   LEU A 195      -5.517   4.380 -20.372  1.00  0.00           N  
ATOM   1511  CA  LEU A 195      -4.843   5.655 -20.590  1.00  0.00           C  
ATOM   1512  C   LEU A 195      -3.443   5.641 -19.985  1.00  0.00           C  
ATOM   1513  CB  LEU A 195      -5.660   6.803 -19.991  1.00  0.00           C  
ATOM   1514  O   LEU A 195      -2.633   6.528 -20.263  1.00  0.00           O  
ATOM   1515  CG  LEU A 195      -7.020   7.076 -20.636  1.00  0.00           C  
ATOM   1516  CD1 LEU A 195      -7.757   8.172 -19.874  1.00  0.00           C  
ATOM   1517  CD2 LEU A 195      -6.850   7.458 -22.102  1.00  0.00           C  
ATOM   1518  N   GLN A 196      -3.182   4.543 -19.393  1.00  0.00           N  
ATOM   1519  CA  GLN A 196      -1.907   4.478 -18.688  1.00  0.00           C  
ATOM   1520  C   GLN A 196      -0.845   3.782 -19.535  1.00  0.00           C  
ATOM   1521  CB  GLN A 196      -2.068   3.755 -17.350  1.00  0.00           C  
ATOM   1522  O   GLN A 196      -1.171   2.983 -20.415  1.00  0.00           O  
ATOM   1523  CG  GLN A 196      -3.175   4.324 -16.473  1.00  0.00           C  
ATOM   1524  CD  GLN A 196      -2.981   5.797 -16.165  1.00  0.00           C  
ATOM   1525  NE2 GLN A 196      -4.082   6.535 -16.078  1.00  0.00           N  
ATOM   1526  OE1 GLN A 196      -1.850   6.268 -16.006  1.00  0.00           O  
ATOM   1527  N   LYS A 197       0.389   4.189 -19.347  1.00  0.00           N  
ATOM   1528  CA  LYS A 197       1.524   3.520 -19.978  1.00  0.00           C  
ATOM   1529  C   LYS A 197       1.980   2.318 -19.157  1.00  0.00           C  
ATOM   1530  CB  LYS A 197       2.685   4.497 -20.167  1.00  0.00           C  
ATOM   1531  O   LYS A 197       2.668   2.475 -18.146  1.00  0.00           O  
ATOM   1532  CG  LYS A 197       2.407   5.603 -21.174  1.00  0.00           C  
ATOM   1533  CD  LYS A 197       3.625   6.496 -21.375  1.00  0.00           C  
ATOM   1534  CE  LYS A 197       3.337   7.621 -22.360  1.00  0.00           C  
ATOM   1535  NZ  LYS A 197       4.526   8.505 -22.553  1.00  0.00           N  
ATOM   1536  N   TRP A 198       1.519   1.160 -19.543  1.00  0.00           N  
ATOM   1537  CA  TRP A 198       1.881  -0.076 -18.858  1.00  0.00           C  
ATOM   1538  C   TRP A 198       3.218  -0.608 -19.364  1.00  0.00           C  
ATOM   1539  CB  TRP A 198       0.792  -1.135 -19.047  1.00  0.00           C  
ATOM   1540  O   TRP A 198       3.479  -0.602 -20.569  1.00  0.00           O  
ATOM   1541  CG  TRP A 198      -0.533  -0.759 -18.455  1.00  0.00           C  
ATOM   1542  CD1 TRP A 198      -1.569  -0.129 -19.088  1.00  0.00           C  
ATOM   1543  CD2 TRP A 198      -0.963  -0.985 -17.109  1.00  0.00           C  
ATOM   1544  CE2 TRP A 198      -2.272  -0.467 -16.996  1.00  0.00           C  
ATOM   1545  CE3 TRP A 198      -0.368  -1.578 -15.988  1.00  0.00           C  
ATOM   1546  NE1 TRP A 198      -2.618   0.050 -18.215  1.00  0.00           N  
ATOM   1547  CH2 TRP A 198      -2.390  -1.108 -14.720  1.00  0.00           C  
ATOM   1548  CZ2 TRP A 198      -2.996  -0.523 -15.802  1.00  0.00           C  
ATOM   1549  CZ3 TRP A 198      -1.090  -1.633 -14.801  1.00  0.00           C  
ATOM   1550  N   GLN A 199       4.039  -0.881 -18.364  1.00  0.00           N  
ATOM   1551  CA  GLN A 199       5.354  -1.409 -18.713  1.00  0.00           C  
ATOM   1552  C   GLN A 199       5.591  -2.768 -18.062  1.00  0.00           C  
ATOM   1553  CB  GLN A 199       6.454  -0.430 -18.300  1.00  0.00           C  
ATOM   1554  O   GLN A 199       5.033  -3.061 -17.003  1.00  0.00           O  
ATOM   1555  CG  GLN A 199       6.338   0.939 -18.958  1.00  0.00           C  
ATOM   1556  CD  GLN A 199       7.387   1.918 -18.465  1.00  0.00           C  
ATOM   1557  NE2 GLN A 199       7.578   3.004 -19.206  1.00  0.00           N  
ATOM   1558  OE1 GLN A 199       8.020   1.699 -17.428  1.00  0.00           O  
ATOM   1559  N   SER A 200       6.262  -3.602 -18.788  1.00  0.00           N  
ATOM   1560  CA  SER A 200       6.690  -4.883 -18.236  1.00  0.00           C  
ATOM   1561  C   SER A 200       8.190  -4.892 -17.960  1.00  0.00           C  
ATOM   1562  CB  SER A 200       6.332  -6.024 -19.189  1.00  0.00           C  
ATOM   1563  O   SER A 200       8.938  -4.102 -18.538  1.00  0.00           O  
ATOM   1564  OG  SER A 200       4.931  -6.086 -19.395  1.00  0.00           O  
ATOM   1565  N   GLY A 201       8.581  -5.700 -16.963  1.00  0.00           N  
ATOM   1566  CA  GLY A 201       9.998  -5.880 -16.691  1.00  0.00           C  
ATOM   1567  C   GLY A 201      10.608  -4.726 -15.917  1.00  0.00           C  
ATOM   1568  O   GLY A 201      11.810  -4.470 -16.019  1.00  0.00           O  
ATOM   1569  N   TRP A 202       9.791  -4.026 -15.211  1.00  0.00           N  
ATOM   1570  CA  TRP A 202      10.268  -2.842 -14.504  1.00  0.00           C  
ATOM   1571  C   TRP A 202      11.037  -3.233 -13.246  1.00  0.00           C  
ATOM   1572  CB  TRP A 202       9.098  -1.926 -14.138  1.00  0.00           C  
ATOM   1573  O   TRP A 202      10.690  -4.209 -12.577  1.00  0.00           O  
ATOM   1574  CG  TRP A 202       9.512  -0.638 -13.490  1.00  0.00           C  
ATOM   1575  CD1 TRP A 202       9.783   0.548 -14.114  1.00  0.00           C  
ATOM   1576  CD2 TRP A 202       9.706  -0.410 -12.091  1.00  0.00           C  
ATOM   1577  CE2 TRP A 202      10.095   0.939 -11.938  1.00  0.00           C  
ATOM   1578  CE3 TRP A 202       9.588  -1.216 -10.951  1.00  0.00           C  
ATOM   1579  NE1 TRP A 202      10.134   1.501 -13.186  1.00  0.00           N  
ATOM   1580  CH2 TRP A 202      10.244   0.691  -9.589  1.00  0.00           C  
ATOM   1581  CZ2 TRP A 202      10.367   1.501 -10.688  1.00  0.00           C  
ATOM   1582  CZ3 TRP A 202       9.859  -0.655  -9.708  1.00  0.00           C  
ATOM   1583  N   ARG A 203      12.106  -2.576 -12.918  1.00  0.00           N  
ATOM   1584  CA  ARG A 203      12.866  -2.650 -11.674  1.00  0.00           C  
ATOM   1585  C   ARG A 203      12.998  -1.273 -11.031  1.00  0.00           C  
ATOM   1586  CB  ARG A 203      14.253  -3.245 -11.927  1.00  0.00           C  
ATOM   1587  O   ARG A 203      13.087  -0.261 -11.730  1.00  0.00           O  
ATOM   1588  CG  ARG A 203      15.108  -3.367 -10.675  1.00  0.00           C  
ATOM   1589  CD  ARG A 203      16.500  -3.895 -10.992  1.00  0.00           C  
ATOM   1590  NE  ARG A 203      17.357  -3.900  -9.810  1.00  0.00           N  
ATOM   1591  NH1 ARG A 203      19.225  -4.695 -10.913  1.00  0.00           N  
ATOM   1592  NH2 ARG A 203      19.319  -4.244  -8.667  1.00  0.00           N  
ATOM   1593  CZ  ARG A 203      18.632  -4.280  -9.799  1.00  0.00           C  
ATOM   1594  N   LEU A 204      12.968  -1.225  -9.683  1.00  0.00           N  
ATOM   1595  CA  LEU A 204      13.071   0.055  -8.991  1.00  0.00           C  
ATOM   1596  C   LEU A 204      14.362   0.774  -9.367  1.00  0.00           C  
ATOM   1597  CB  LEU A 204      13.010  -0.149  -7.475  1.00  0.00           C  
ATOM   1598  O   LEU A 204      15.441   0.179  -9.336  1.00  0.00           O  
ATOM   1599  CG  LEU A 204      13.122   1.111  -6.616  1.00  0.00           C  
ATOM   1600  CD1 LEU A 204      11.867   1.966  -6.763  1.00  0.00           C  
ATOM   1601  CD2 LEU A 204      13.356   0.744  -5.154  1.00  0.00           C  
ATOM   1602  N   ASN A 205      14.172   1.973  -9.861  1.00  0.00           N  
ATOM   1603  CA  ASN A 205      15.204   2.998  -9.988  1.00  0.00           C  
ATOM   1604  C   ASN A 205      15.054   4.079  -8.922  1.00  0.00           C  
ATOM   1605  CB  ASN A 205      15.172   3.621 -11.385  1.00  0.00           C  
ATOM   1606  O   ASN A 205      14.095   4.854  -8.948  1.00  0.00           O  
ATOM   1607  CG  ASN A 205      16.328   4.572 -11.626  1.00  0.00           C  
ATOM   1608  ND2 ASN A 205      16.582   4.888 -12.890  1.00  0.00           N  
ATOM   1609  OD1 ASN A 205      16.987   5.019 -10.684  1.00  0.00           O  
ATOM   1610  N   ALA A 206      15.874   4.025  -7.881  1.00  0.00           N  
ATOM   1611  CA  ALA A 206      15.776   4.923  -6.733  1.00  0.00           C  
ATOM   1612  C   ALA A 206      15.558   6.365  -7.181  1.00  0.00           C  
ATOM   1613  CB  ALA A 206      17.031   4.821  -5.870  1.00  0.00           C  
ATOM   1614  O   ALA A 206      14.984   7.170  -6.444  1.00  0.00           O  
ATOM   1615  N   ASP A 207      15.937   6.690  -8.382  1.00  0.00           N  
ATOM   1616  CA  ASP A 207      15.793   8.043  -8.911  1.00  0.00           C  
ATOM   1617  C   ASP A 207      14.354   8.315  -9.341  1.00  0.00           C  
ATOM   1618  CB  ASP A 207      16.745   8.263 -10.089  1.00  0.00           C  
ATOM   1619  O   ASP A 207      13.966   9.469  -9.535  1.00  0.00           O  
ATOM   1620  CG  ASP A 207      18.205   8.300  -9.672  1.00  0.00           C  
ATOM   1621  OD1 ASP A 207      18.499   8.659  -8.512  1.00  0.00           O  
ATOM   1622  OD2 ASP A 207      19.069   7.971 -10.513  1.00  0.00           O  
ATOM   1623  N   SER A 208      13.564   7.281  -9.487  1.00  0.00           N  
ATOM   1624  CA  SER A 208      12.193   7.421  -9.965  1.00  0.00           C  
ATOM   1625  C   SER A 208      11.248   7.804  -8.831  1.00  0.00           C  
ATOM   1626  CB  SER A 208      11.718   6.123 -10.620  1.00  0.00           C  
ATOM   1627  O   SER A 208      10.126   8.253  -9.076  1.00  0.00           O  
ATOM   1628  OG  SER A 208      11.766   5.048  -9.697  1.00  0.00           O  
ATOM   1629  N   VAL A 209      11.733   7.623  -7.597  1.00  0.00           N  
ATOM   1630  CA  VAL A 209      10.948   7.969  -6.417  1.00  0.00           C  
ATOM   1631  C   VAL A 209      11.554   9.193  -5.733  1.00  0.00           C  
ATOM   1632  CB  VAL A 209      10.866   6.789  -5.424  1.00  0.00           C  
ATOM   1633  O   VAL A 209      12.772   9.275  -5.560  1.00  0.00           O  
ATOM   1634  CG1 VAL A 209      10.068   7.183  -4.182  1.00  0.00           C  
ATOM   1635  CG2 VAL A 209      10.244   5.567  -6.097  1.00  0.00           C  
ATOM   1636  N   ASP A 210      10.707  10.220  -5.530  1.00  0.00           N  
ATOM   1637  CA  ASP A 210      11.152  11.374  -4.755  1.00  0.00           C  
ATOM   1638  C   ASP A 210      11.203  11.047  -3.264  1.00  0.00           C  
ATOM   1639  CB  ASP A 210      10.233  12.572  -5.000  1.00  0.00           C  
ATOM   1640  O   ASP A 210      10.178  11.086  -2.579  1.00  0.00           O  
ATOM   1641  CG  ASP A 210      10.712  13.837  -4.309  1.00  0.00           C  
ATOM   1642  OD1 ASP A 210      11.797  13.821  -3.690  1.00  0.00           O  
ATOM   1643  OD2 ASP A 210       9.995  14.859  -4.382  1.00  0.00           O  
ATOM   1644  N   TRP A 211      12.270  10.651  -2.867  1.00  0.00           N  
ATOM   1645  CA  TRP A 211      12.423  10.212  -1.484  1.00  0.00           C  
ATOM   1646  C   TRP A 211      12.629  11.402  -0.554  1.00  0.00           C  
ATOM   1647  CB  TRP A 211      13.599   9.239  -1.356  1.00  0.00           C  
ATOM   1648  O   TRP A 211      12.746  11.235   0.662  1.00  0.00           O  
ATOM   1649  CG  TRP A 211      13.431   7.973  -2.143  1.00  0.00           C  
ATOM   1650  CD1 TRP A 211      13.955   7.693  -3.374  1.00  0.00           C  
ATOM   1651  CD2 TRP A 211      12.683   6.818  -1.753  1.00  0.00           C  
ATOM   1652  CE2 TRP A 211      12.797   5.874  -2.797  1.00  0.00           C  
ATOM   1653  CE3 TRP A 211      11.927   6.489  -0.620  1.00  0.00           C  
ATOM   1654  NE1 TRP A 211      13.578   6.432  -3.773  1.00  0.00           N  
ATOM   1655  CH2 TRP A 211      11.449   4.324  -1.621  1.00  0.00           C  
ATOM   1656  CZ2 TRP A 211      12.183   4.620  -2.741  1.00  0.00           C  
ATOM   1657  CZ3 TRP A 211      11.316   5.241  -0.566  1.00  0.00           C  
ATOM   1658  N   GLY A 212      12.589  12.581  -1.159  1.00  0.00           N  
ATOM   1659  CA  GLY A 212      12.910  13.736  -0.336  1.00  0.00           C  
ATOM   1660  C   GLY A 212      14.264  13.630   0.340  1.00  0.00           C  
ATOM   1661  O   GLY A 212      15.268  13.340  -0.313  1.00  0.00           O  
ATOM   1662  N   GLY A 213      14.393  13.921   1.604  1.00  0.00           N  
ATOM   1663  CA  GLY A 213      15.620  13.874   2.383  1.00  0.00           C  
ATOM   1664  C   GLY A 213      15.959  12.481   2.880  1.00  0.00           C  
ATOM   1665  O   GLY A 213      17.006  12.274   3.497  1.00  0.00           O  
ATOM   1666  N   HIS A 214      15.093  11.458   2.454  1.00  0.00           N  
ATOM   1667  CA  HIS A 214      15.296  10.093   2.925  1.00  0.00           C  
ATOM   1668  C   HIS A 214      16.278   9.342   2.032  1.00  0.00           C  
ATOM   1669  CB  HIS A 214      13.964   9.344   2.988  1.00  0.00           C  
ATOM   1670  O   HIS A 214      16.268   9.512   0.811  1.00  0.00           O  
ATOM   1671  CG  HIS A 214      12.951   9.995   3.875  1.00  0.00           C  
ATOM   1672  CD2 HIS A 214      11.913  10.816   3.586  1.00  0.00           C  
ATOM   1673  ND1 HIS A 214      12.943   9.829   5.243  1.00  0.00           N  
ATOM   1674  CE1 HIS A 214      11.941  10.521   5.759  1.00  0.00           C  
ATOM   1675  NE2 HIS A 214      11.300  11.129   4.775  1.00  0.00           N  
ATOM   1676  N   LYS A 215      17.337   8.741   2.628  1.00  0.00           N  
ATOM   1677  CA  LYS A 215      18.326   7.961   1.890  1.00  0.00           C  
ATOM   1678  C   LYS A 215      17.877   6.511   1.734  1.00  0.00           C  
ATOM   1679  CB  LYS A 215      19.684   8.016   2.590  1.00  0.00           C  
ATOM   1680  O   LYS A 215      17.393   5.899   2.689  1.00  0.00           O  
ATOM   1681  CG  LYS A 215      20.375   9.369   2.494  1.00  0.00           C  
ATOM   1682  CD  LYS A 215      21.775   9.325   3.093  1.00  0.00           C  
ATOM   1683  CE  LYS A 215      22.444  10.692   3.054  1.00  0.00           C  
ATOM   1684  NZ  LYS A 215      23.820  10.653   3.635  1.00  0.00           N  
ATOM   1685  N   VAL A 216      17.736   6.066   0.514  1.00  0.00           N  
ATOM   1686  CA  VAL A 216      17.458   4.662   0.227  1.00  0.00           C  
ATOM   1687  C   VAL A 216      18.770   3.894   0.083  1.00  0.00           C  
ATOM   1688  CB  VAL A 216      16.604   4.502  -1.051  1.00  0.00           C  
ATOM   1689  O   VAL A 216      19.639   4.279  -0.703  1.00  0.00           O  
ATOM   1690  CG1 VAL A 216      16.312   3.028  -1.324  1.00  0.00           C  
ATOM   1691  CG2 VAL A 216      15.304   5.294  -0.925  1.00  0.00           C  
ATOM   1692  N   PHE A 217      19.040   3.033   1.037  1.00  0.00           N  
ATOM   1693  CA  PHE A 217      20.263   2.247   0.922  1.00  0.00           C  
ATOM   1694  C   PHE A 217      20.044   1.033   0.027  1.00  0.00           C  
ATOM   1695  CB  PHE A 217      20.749   1.800   2.304  1.00  0.00           C  
ATOM   1696  O   PHE A 217      19.141   0.229   0.272  1.00  0.00           O  
ATOM   1697  CG  PHE A 217      21.184   2.936   3.190  1.00  0.00           C  
ATOM   1698  CD1 PHE A 217      22.455   3.485   3.067  1.00  0.00           C  
ATOM   1699  CD2 PHE A 217      20.322   3.454   4.148  1.00  0.00           C  
ATOM   1700  CE1 PHE A 217      22.860   4.536   3.886  1.00  0.00           C  
ATOM   1701  CE2 PHE A 217      20.721   4.504   4.971  1.00  0.00           C  
ATOM   1702  CZ  PHE A 217      21.990   5.043   4.839  1.00  0.00           C  
ATOM   1703  N   MET A 218      20.331   1.071  -1.306  1.00  0.00           N  
ATOM   1704  CA  MET A 218      20.147   0.020  -2.303  1.00  0.00           C  
ATOM   1705  C   MET A 218      21.109  -1.137  -2.059  1.00  0.00           C  
ATOM   1706  CB  MET A 218      20.345   0.577  -3.714  1.00  0.00           C  
ATOM   1707  O   MET A 218      20.769  -2.295  -2.304  1.00  0.00           O  
ATOM   1708  CG  MET A 218      19.247   1.530  -4.157  1.00  0.00           C  
ATOM   1709  SD  MET A 218      17.633   0.686  -4.384  1.00  0.00           S  
ATOM   1710  CE  MET A 218      17.153   1.343  -6.005  1.00  0.00           C  
ATOM   1711  N   ASP A 219      22.021  -1.062  -1.056  1.00  0.00           N  
ATOM   1712  CA  ASP A 219      23.046  -2.098  -0.979  1.00  0.00           C  
ATOM   1713  C   ASP A 219      23.850  -1.979   0.314  1.00  0.00           C  
ATOM   1714  CB  ASP A 219      23.979  -2.022  -2.189  1.00  0.00           C  
ATOM   1715  O   ASP A 219      24.652  -1.056   0.469  1.00  0.00           O  
ATOM   1716  CG  ASP A 219      23.343  -2.549  -3.463  1.00  0.00           C  
ATOM   1717  OD1 ASP A 219      22.490  -3.459  -3.387  1.00  0.00           O  
ATOM   1718  OD2 ASP A 219      23.701  -2.053  -4.553  1.00  0.00           O  
ATOM   1719  N   LYS A 220      23.231  -2.149   1.435  1.00  0.00           N  
ATOM   1720  CA  LYS A 220      24.242  -2.225   2.486  1.00  0.00           C  
ATOM   1721  C   LYS A 220      25.024  -3.532   2.403  1.00  0.00           C  
ATOM   1722  CB  LYS A 220      23.593  -2.089   3.865  1.00  0.00           C  
ATOM   1723  O   LYS A 220      24.464  -4.577   2.066  1.00  0.00           O  
ATOM   1724  CG  LYS A 220      23.204  -0.663   4.228  1.00  0.00           C  
ATOM   1725  CD  LYS A 220      22.791  -0.552   5.690  1.00  0.00           C  
ATOM   1726  CE  LYS A 220      22.348   0.862   6.040  1.00  0.00           C  
ATOM   1727  NZ  LYS A 220      21.987   0.988   7.484  1.00  0.00           N  
ATOM   1728  N   PRO A 221      26.359  -3.547   2.120  1.00  0.00           N  
ATOM   1729  CA  PRO A 221      27.186  -4.755   2.062  1.00  0.00           C  
ATOM   1730  C   PRO A 221      26.687  -5.857   2.994  1.00  0.00           C  
ATOM   1731  CB  PRO A 221      28.567  -4.256   2.496  1.00  0.00           C  
ATOM   1732  O   PRO A 221      26.092  -5.567   4.035  1.00  0.00           O  
ATOM   1733  CG  PRO A 221      28.363  -2.816   2.840  1.00  0.00           C  
ATOM   1734  CD  PRO A 221      26.920  -2.471   2.610  1.00  0.00           C  
TER    1735      PRO A 221
ENDMDL
END
