# Supplementary material for: Improving Protein Expression, Stability, and Function with ProteinMPNN
Source: J Am Chem Soc. 2024 Jan 9;146(3):2054–61. doi: 10.1021/jacs.3c10941 (PMC10811672; doi:10.1021/jacs.3c10941)
Supplement: Supplementary file 2 — ja3c10941_si_002.zip [file ja3c10941_si_002.zip › Sumida_Design_Structures_Idealizing_with_ProteinMPNN/TEV/hyperTEV0039_m2_46.pdb]

MODEL     1
ATOM      1  N   PRO A   1      -0.881 -25.685 -23.926  1.00  0.00           N  
ATOM      2  CA  PRO A   1       0.347 -25.474 -24.695  1.00  0.00           C  
ATOM      3  C   PRO A   1       1.442 -24.788 -23.882  1.00  0.00           C  
ATOM      4  CB  PRO A   1      -0.111 -24.586 -25.855  1.00  0.00           C  
ATOM      5  O   PRO A   1       1.155 -23.888 -23.088  1.00  0.00           O  
ATOM      6  CG  PRO A   1      -1.540 -24.269 -25.552  1.00  0.00           C  
ATOM      7  CD  PRO A   1      -1.912 -24.933 -24.257  1.00  0.00           C  
ATOM      8  N   LEU A   2       2.449 -25.474 -23.397  1.00  0.00           N  
ATOM      9  CA  LEU A   2       3.600 -24.964 -22.660  1.00  0.00           C  
ATOM     10  C   LEU A   2       4.446 -24.049 -23.539  1.00  0.00           C  
ATOM     11  CB  LEU A   2       4.456 -26.120 -22.135  1.00  0.00           C  
ATOM     12  O   LEU A   2       4.986 -24.485 -24.558  1.00  0.00           O  
ATOM     13  CG  LEU A   2       4.697 -26.154 -20.625  1.00  0.00           C  
ATOM     14  CD1 LEU A   2       3.919 -27.302 -19.990  1.00  0.00           C  
ATOM     15  CD2 LEU A   2       6.186 -26.279 -20.323  1.00  0.00           C  
ATOM     16  N   SER A   3       3.982 -22.993 -23.945  1.00  0.00           N  
ATOM     17  CA  SER A   3       4.762 -22.004 -24.682  1.00  0.00           C  
ATOM     18  C   SER A   3       5.850 -21.393 -23.806  1.00  0.00           C  
ATOM     19  CB  SER A   3       3.853 -20.901 -25.225  1.00  0.00           C  
ATOM     20  O   SER A   3       5.811 -21.520 -22.580  1.00  0.00           O  
ATOM     21  OG  SER A   3       3.685 -19.871 -24.266  1.00  0.00           O  
ATOM     22  N   LEU A   4       7.033 -20.981 -24.485  1.00  0.00           N  
ATOM     23  CA  LEU A   4       8.194 -20.331 -23.888  1.00  0.00           C  
ATOM     24  C   LEU A   4       7.799 -19.020 -23.218  1.00  0.00           C  
ATOM     25  CB  LEU A   4       9.268 -20.073 -24.948  1.00  0.00           C  
ATOM     26  O   LEU A   4       8.446 -18.586 -22.262  1.00  0.00           O  
ATOM     27  CG  LEU A   4       9.996 -21.304 -25.490  1.00  0.00           C  
ATOM     28  CD1 LEU A   4      10.810 -20.936 -26.726  1.00  0.00           C  
ATOM     29  CD2 LEU A   4      10.890 -21.913 -24.416  1.00  0.00           C  
ATOM     30  N   ALA A   5       6.599 -18.548 -23.705  1.00  0.00           N  
ATOM     31  CA  ALA A   5       6.157 -17.277 -23.138  1.00  0.00           C  
ATOM     32  C   ALA A   5       4.842 -17.442 -22.381  1.00  0.00           C  
ATOM     33  CB  ALA A   5       6.007 -16.227 -24.236  1.00  0.00           C  
ATOM     34  O   ALA A   5       3.967 -18.202 -22.803  1.00  0.00           O  
ATOM     35  N   PRO A   6       4.846 -16.819 -21.155  1.00  0.00           N  
ATOM     36  CA  PRO A   6       3.568 -16.903 -20.444  1.00  0.00           C  
ATOM     37  C   PRO A   6       2.408 -16.315 -21.244  1.00  0.00           C  
ATOM     38  CB  PRO A   6       3.820 -16.091 -19.170  1.00  0.00           C  
ATOM     39  O   PRO A   6       2.613 -15.419 -22.068  1.00  0.00           O  
ATOM     40  CG  PRO A   6       5.304 -15.931 -19.106  1.00  0.00           C  
ATOM     41  CD  PRO A   6       5.865 -16.123 -20.486  1.00  0.00           C  
ATOM     42  N   GLY A   7       1.257 -17.043 -21.336  1.00  0.00           N  
ATOM     43  CA  GLY A   7       0.050 -16.558 -21.986  1.00  0.00           C  
ATOM     44  C   GLY A   7      -0.523 -15.315 -21.331  1.00  0.00           C  
ATOM     45  O   GLY A   7       0.063 -14.778 -20.389  1.00  0.00           O  
ATOM     46  N   PRO A   8      -1.552 -14.828 -21.925  1.00  0.00           N  
ATOM     47  CA  PRO A   8      -2.208 -13.654 -21.346  1.00  0.00           C  
ATOM     48  C   PRO A   8      -2.663 -13.881 -19.906  1.00  0.00           C  
ATOM     49  CB  PRO A   8      -3.409 -13.431 -22.269  1.00  0.00           C  
ATOM     50  O   PRO A   8      -3.034 -15.000 -19.541  1.00  0.00           O  
ATOM     51  CG  PRO A   8      -3.664 -14.765 -22.894  1.00  0.00           C  
ATOM     52  CD  PRO A   8      -2.369 -15.525 -22.939  1.00  0.00           C  
ATOM     53  N   ARG A   9      -2.500 -12.866 -19.119  1.00  0.00           N  
ATOM     54  CA  ARG A   9      -2.992 -12.931 -17.746  1.00  0.00           C  
ATOM     55  C   ARG A   9      -4.115 -11.925 -17.519  1.00  0.00           C  
ATOM     56  CB  ARG A   9      -1.854 -12.679 -16.755  1.00  0.00           C  
ATOM     57  O   ARG A   9      -4.039 -10.786 -17.986  1.00  0.00           O  
ATOM     58  CG  ARG A   9      -2.282 -12.741 -15.297  1.00  0.00           C  
ATOM     59  CD  ARG A   9      -1.089 -12.651 -14.355  1.00  0.00           C  
ATOM     60  NE  ARG A   9      -0.270 -13.858 -14.405  1.00  0.00           N  
ATOM     61  NH1 ARG A   9      -1.683 -15.122 -13.086  1.00  0.00           N  
ATOM     62  NH2 ARG A   9       0.247 -16.041 -13.914  1.00  0.00           N  
ATOM     63  CZ  ARG A   9      -0.570 -15.004 -13.802  1.00  0.00           C  
ATOM     64  N   ASP A  10      -5.058 -12.369 -16.805  1.00  0.00           N  
ATOM     65  CA  ASP A  10      -6.171 -11.501 -16.432  1.00  0.00           C  
ATOM     66  C   ASP A  10      -5.858 -10.726 -15.154  1.00  0.00           C  
ATOM     67  CB  ASP A  10      -7.452 -12.318 -16.252  1.00  0.00           C  
ATOM     68  O   ASP A  10      -5.815 -11.304 -14.066  1.00  0.00           O  
ATOM     69  CG  ASP A  10      -8.673 -11.455 -15.984  1.00  0.00           C  
ATOM     70  OD1 ASP A  10      -8.565 -10.211 -16.043  1.00  0.00           O  
ATOM     71  OD2 ASP A  10      -9.751 -12.024 -15.709  1.00  0.00           O  
ATOM     72  N   TYR A  11      -5.699  -9.352 -15.260  1.00  0.00           N  
ATOM     73  CA  TYR A  11      -5.356  -8.540 -14.098  1.00  0.00           C  
ATOM     74  C   TYR A  11      -6.599  -7.892 -13.501  1.00  0.00           C  
ATOM     75  CB  TYR A  11      -4.336  -7.462 -14.477  1.00  0.00           C  
ATOM     76  O   TYR A  11      -6.502  -7.096 -12.564  1.00  0.00           O  
ATOM     77  CG  TYR A  11      -2.954  -8.004 -14.748  1.00  0.00           C  
ATOM     78  CD1 TYR A  11      -2.076  -8.283 -13.703  1.00  0.00           C  
ATOM     79  CD2 TYR A  11      -2.521  -8.236 -16.050  1.00  0.00           C  
ATOM     80  CE1 TYR A  11      -0.800  -8.780 -13.948  1.00  0.00           C  
ATOM     81  CE2 TYR A  11      -1.248  -8.733 -16.306  1.00  0.00           C  
ATOM     82  OH  TYR A  11       0.866  -9.494 -15.499  1.00  0.00           O  
ATOM     83  CZ  TYR A  11      -0.396  -9.002 -15.251  1.00  0.00           C  
ATOM     84  N   ASN A  12      -7.732  -8.213 -13.986  1.00  0.00           N  
ATOM     85  CA  ASN A  12      -8.986  -7.611 -13.544  1.00  0.00           C  
ATOM     86  C   ASN A  12      -9.280  -7.935 -12.082  1.00  0.00           C  
ATOM     87  CB  ASN A  12     -10.144  -8.071 -14.433  1.00  0.00           C  
ATOM     88  O   ASN A  12      -9.727  -7.070 -11.328  1.00  0.00           O  
ATOM     89  CG  ASN A  12     -10.222  -7.301 -15.736  1.00  0.00           C  
ATOM     90  ND2 ASN A  12     -10.760  -7.938 -16.770  1.00  0.00           N  
ATOM     91  OD1 ASN A  12      -9.801  -6.144 -15.814  1.00  0.00           O  
ATOM     92  N   PRO A  13      -8.953  -9.136 -11.692  1.00  0.00           N  
ATOM     93  CA  PRO A  13      -9.195  -9.415 -10.274  1.00  0.00           C  
ATOM     94  C   PRO A  13      -8.411  -8.488  -9.348  1.00  0.00           C  
ATOM     95  CB  PRO A  13      -8.730 -10.865 -10.116  1.00  0.00           C  
ATOM     96  O   PRO A  13      -8.897  -8.130  -8.272  1.00  0.00           O  
ATOM     97  CG  PRO A  13      -8.942 -11.482 -11.461  1.00  0.00           C  
ATOM     98  CD  PRO A  13      -8.602 -10.465 -12.512  1.00  0.00           C  
ATOM     99  N   ILE A  14      -7.283  -8.035  -9.776  1.00  0.00           N  
ATOM    100  CA  ILE A  14      -6.476  -7.109  -8.988  1.00  0.00           C  
ATOM    101  C   ILE A  14      -6.973  -5.681  -9.201  1.00  0.00           C  
ATOM    102  CB  ILE A  14      -4.978  -7.216  -9.351  1.00  0.00           C  
ATOM    103  O   ILE A  14      -7.214  -4.951  -8.237  1.00  0.00           O  
ATOM    104  CG1 ILE A  14      -4.443  -8.610  -9.007  1.00  0.00           C  
ATOM    105  CG2 ILE A  14      -4.171  -6.128  -8.636  1.00  0.00           C  
ATOM    106  CD1 ILE A  14      -3.051  -8.892  -9.556  1.00  0.00           C  
ATOM    107  N   SER A  15      -7.161  -5.304 -10.463  1.00  0.00           N  
ATOM    108  CA  SER A  15      -7.530  -3.928 -10.775  1.00  0.00           C  
ATOM    109  C   SER A  15      -8.877  -3.563 -10.159  1.00  0.00           C  
ATOM    110  CB  SER A  15      -7.579  -3.716 -12.289  1.00  0.00           C  
ATOM    111  O   SER A  15      -9.094  -2.416  -9.763  1.00  0.00           O  
ATOM    112  OG  SER A  15      -8.579  -4.529 -12.879  1.00  0.00           O  
ATOM    113  N   ASN A  16      -9.792  -4.541 -10.011  1.00  0.00           N  
ATOM    114  CA  ASN A  16     -11.111  -4.310  -9.433  1.00  0.00           C  
ATOM    115  C   ASN A  16     -11.028  -4.059  -7.930  1.00  0.00           C  
ATOM    116  CB  ASN A  16     -12.039  -5.492  -9.723  1.00  0.00           C  
ATOM    117  O   ASN A  16     -12.008  -3.642  -7.311  1.00  0.00           O  
ATOM    118  CG  ASN A  16     -12.492  -5.537 -11.169  1.00  0.00           C  
ATOM    119  ND2 ASN A  16     -12.950  -6.702 -11.611  1.00  0.00           N  
ATOM    120  OD1 ASN A  16     -12.431  -4.532 -11.883  1.00  0.00           O  
ATOM    121  N   ARG A  17      -9.819  -4.300  -7.379  1.00  0.00           N  
ATOM    122  CA  ARG A  17      -9.651  -4.117  -5.941  1.00  0.00           C  
ATOM    123  C   ARG A  17      -8.898  -2.827  -5.637  1.00  0.00           C  
ATOM    124  CB  ARG A  17      -8.915  -5.311  -5.330  1.00  0.00           C  
ATOM    125  O   ARG A  17      -8.647  -2.508  -4.473  1.00  0.00           O  
ATOM    126  CG  ARG A  17      -9.684  -6.619  -5.414  1.00  0.00           C  
ATOM    127  CD  ARG A  17     -11.021  -6.535  -4.690  1.00  0.00           C  
ATOM    128  NE  ARG A  17     -11.693  -7.830  -4.647  1.00  0.00           N  
ATOM    129  NH1 ARG A  17     -13.338  -7.258  -6.165  1.00  0.00           N  
ATOM    130  NH2 ARG A  17     -13.309  -9.353  -5.234  1.00  0.00           N  
ATOM    131  CZ  ARG A  17     -12.778  -8.144  -5.349  1.00  0.00           C  
ATOM    132  N   ILE A  18      -8.524  -2.114  -6.680  1.00  0.00           N  
ATOM    133  CA  ILE A  18      -7.800  -0.861  -6.495  1.00  0.00           C  
ATOM    134  C   ILE A  18      -8.779   0.251  -6.125  1.00  0.00           C  
ATOM    135  CB  ILE A  18      -7.004  -0.475  -7.762  1.00  0.00           C  
ATOM    136  O   ILE A  18      -9.839   0.383  -6.742  1.00  0.00           O  
ATOM    137  CG1 ILE A  18      -5.864  -1.472  -8.000  1.00  0.00           C  
ATOM    138  CG2 ILE A  18      -6.467   0.955  -7.648  1.00  0.00           C  
ATOM    139  CD1 ILE A  18      -5.119  -1.259  -9.311  1.00  0.00           C  
ATOM    140  N   VAL A  19      -8.442   1.004  -5.085  1.00  0.00           N  
ATOM    141  CA  VAL A  19      -9.253   2.129  -4.633  1.00  0.00           C  
ATOM    142  C   VAL A  19      -8.432   3.415  -4.689  1.00  0.00           C  
ATOM    143  CB  VAL A  19      -9.790   1.902  -3.202  1.00  0.00           C  
ATOM    144  O   VAL A  19      -7.205   3.381  -4.571  1.00  0.00           O  
ATOM    145  CG1 VAL A  19     -10.650   0.640  -3.142  1.00  0.00           C  
ATOM    146  CG2 VAL A  19      -8.635   1.813  -2.206  1.00  0.00           C  
ATOM    147  N   LYS A  20      -9.141   4.481  -5.003  1.00  0.00           N  
ATOM    148  CA  LYS A  20      -8.548   5.812  -4.906  1.00  0.00           C  
ATOM    149  C   LYS A  20      -8.838   6.445  -3.548  1.00  0.00           C  
ATOM    150  CB  LYS A  20      -9.067   6.714  -6.026  1.00  0.00           C  
ATOM    151  O   LYS A  20      -9.997   6.558  -3.144  1.00  0.00           O  
ATOM    152  CG  LYS A  20      -8.400   8.081  -6.079  1.00  0.00           C  
ATOM    153  CD  LYS A  20      -8.938   8.921  -7.231  1.00  0.00           C  
ATOM    154  CE  LYS A  20      -8.349  10.325  -7.223  1.00  0.00           C  
ATOM    155  NZ  LYS A  20      -8.881  11.156  -8.344  1.00  0.00           N  
ATOM    156  N   LEU A  21      -7.719   6.832  -2.858  1.00  0.00           N  
ATOM    157  CA  LEU A  21      -7.820   7.416  -1.525  1.00  0.00           C  
ATOM    158  C   LEU A  21      -7.387   8.878  -1.537  1.00  0.00           C  
ATOM    159  CB  LEU A  21      -6.965   6.627  -0.529  1.00  0.00           C  
ATOM    160  O   LEU A  21      -6.310   9.207  -2.039  1.00  0.00           O  
ATOM    161  CG  LEU A  21      -7.197   5.116  -0.484  1.00  0.00           C  
ATOM    162  CD1 LEU A  21      -6.065   4.428   0.271  1.00  0.00           C  
ATOM    163  CD2 LEU A  21      -8.544   4.800   0.158  1.00  0.00           C  
ATOM    164  N   THR A  22      -8.276   9.677  -1.022  1.00  0.00           N  
ATOM    165  CA  THR A  22      -7.930  11.085  -0.864  1.00  0.00           C  
ATOM    166  C   THR A  22      -8.097  11.524   0.588  1.00  0.00           C  
ATOM    167  CB  THR A  22      -8.793  11.978  -1.775  1.00  0.00           C  
ATOM    168  O   THR A  22      -9.216  11.569   1.104  1.00  0.00           O  
ATOM    169  CG2 THR A  22      -8.377  13.441  -1.666  1.00  0.00           C  
ATOM    170  OG1 THR A  22      -8.643  11.550  -3.135  1.00  0.00           O  
ATOM    171  N   ASN A  23      -6.935  11.786   1.258  1.00  0.00           N  
ATOM    172  CA  ASN A  23      -6.912  12.300   2.624  1.00  0.00           C  
ATOM    173  C   ASN A  23      -6.798  13.822   2.648  1.00  0.00           C  
ATOM    174  CB  ASN A  23      -5.765  11.669   3.416  1.00  0.00           C  
ATOM    175  O   ASN A  23      -5.785  14.379   2.221  1.00  0.00           O  
ATOM    176  CG  ASN A  23      -5.770  12.076   4.876  1.00  0.00           C  
ATOM    177  ND2 ASN A  23      -5.130  11.273   5.718  1.00  0.00           N  
ATOM    178  OD1 ASN A  23      -6.345  13.104   5.244  1.00  0.00           O  
ATOM    179  N   THR A  24      -7.856  14.451   3.084  1.00  0.00           N  
ATOM    180  CA  THR A  24      -7.891  15.899   3.251  1.00  0.00           C  
ATOM    181  C   THR A  24      -7.824  16.276   4.728  1.00  0.00           C  
ATOM    182  CB  THR A  24      -9.161  16.503   2.622  1.00  0.00           C  
ATOM    183  O   THR A  24      -8.749  15.988   5.490  1.00  0.00           O  
ATOM    184  CG2 THR A  24      -9.137  18.026   2.688  1.00  0.00           C  
ATOM    185  OG1 THR A  24      -9.247  16.097   1.250  1.00  0.00           O  
ATOM    186  N   SER A  25      -6.618  16.795   5.119  1.00  0.00           N  
ATOM    187  CA  SER A  25      -6.391  17.144   6.517  1.00  0.00           C  
ATOM    188  C   SER A  25      -5.603  18.444   6.642  1.00  0.00           C  
ATOM    189  CB  SER A  25      -5.650  16.018   7.238  1.00  0.00           C  
ATOM    190  O   SER A  25      -4.621  18.651   5.926  1.00  0.00           O  
ATOM    191  OG  SER A  25      -6.431  14.835   7.260  1.00  0.00           O  
ATOM    192  N   ASP A  26      -6.126  19.356   7.493  1.00  0.00           N  
ATOM    193  CA  ASP A  26      -5.425  20.590   7.838  1.00  0.00           C  
ATOM    194  C   ASP A  26      -5.080  21.394   6.587  1.00  0.00           C  
ATOM    195  CB  ASP A  26      -4.154  20.281   8.632  1.00  0.00           C  
ATOM    196  O   ASP A  26      -3.961  21.892   6.452  1.00  0.00           O  
ATOM    197  CG  ASP A  26      -4.434  19.577   9.948  1.00  0.00           C  
ATOM    198  OD1 ASP A  26      -5.423  19.925  10.628  1.00  0.00           O  
ATOM    199  OD2 ASP A  26      -3.656  18.668  10.311  1.00  0.00           O  
ATOM    200  N   GLY A  27      -6.042  21.472   5.575  1.00  0.00           N  
ATOM    201  CA  GLY A  27      -5.890  22.299   4.388  1.00  0.00           C  
ATOM    202  C   GLY A  27      -5.077  21.630   3.295  1.00  0.00           C  
ATOM    203  O   GLY A  27      -4.822  22.230   2.249  1.00  0.00           O  
ATOM    204  N   TYR A  28      -4.598  20.394   3.548  1.00  0.00           N  
ATOM    205  CA  TYR A  28      -3.822  19.655   2.559  1.00  0.00           C  
ATOM    206  C   TYR A  28      -4.559  18.397   2.116  1.00  0.00           C  
ATOM    207  CB  TYR A  28      -2.447  19.283   3.124  1.00  0.00           C  
ATOM    208  O   TYR A  28      -5.333  17.821   2.884  1.00  0.00           O  
ATOM    209  CG  TYR A  28      -1.563  20.475   3.403  1.00  0.00           C  
ATOM    210  CD1 TYR A  28      -0.649  20.926   2.454  1.00  0.00           C  
ATOM    211  CD2 TYR A  28      -1.640  21.151   4.616  1.00  0.00           C  
ATOM    212  CE1 TYR A  28       0.170  22.022   2.707  1.00  0.00           C  
ATOM    213  CE2 TYR A  28      -0.827  22.248   4.880  1.00  0.00           C  
ATOM    214  OH  TYR A  28       0.880  23.761   4.178  1.00  0.00           O  
ATOM    215  CZ  TYR A  28       0.073  22.676   3.921  1.00  0.00           C  
ATOM    216  N   SER A  29      -4.284  18.016   0.838  1.00  0.00           N  
ATOM    217  CA  SER A  29      -4.887  16.799   0.304  1.00  0.00           C  
ATOM    218  C   SER A  29      -3.835  15.890  -0.323  1.00  0.00           C  
ATOM    219  CB  SER A  29      -5.959  17.142  -0.730  1.00  0.00           C  
ATOM    220  O   SER A  29      -2.988  16.350  -1.091  1.00  0.00           O  
ATOM    221  OG  SER A  29      -6.639  15.973  -1.156  1.00  0.00           O  
ATOM    222  N   ILE A  30      -3.845  14.649   0.168  1.00  0.00           N  
ATOM    223  CA  ILE A  30      -2.990  13.624  -0.422  1.00  0.00           C  
ATOM    224  C   ILE A  30      -3.852  12.546  -1.075  1.00  0.00           C  
ATOM    225  CB  ILE A  30      -2.052  12.995   0.633  1.00  0.00           C  
ATOM    226  O   ILE A  30      -4.773  12.016  -0.449  1.00  0.00           O  
ATOM    227  CG1 ILE A  30      -1.170  14.072   1.274  1.00  0.00           C  
ATOM    228  CG2 ILE A  30      -1.198  11.890   0.004  1.00  0.00           C  
ATOM    229  CD1 ILE A  30      -0.323  13.569   2.434  1.00  0.00           C  
ATOM    230  N   THR A  31      -3.558  12.349  -2.372  1.00  0.00           N  
ATOM    231  CA  THR A  31      -4.277  11.315  -3.107  1.00  0.00           C  
ATOM    232  C   THR A  31      -3.336  10.183  -3.508  1.00  0.00           C  
ATOM    233  CB  THR A  31      -4.955  11.892  -4.364  1.00  0.00           C  
ATOM    234  O   THR A  31      -2.258  10.428  -4.054  1.00  0.00           O  
ATOM    235  CG2 THR A  31      -5.685  10.803  -5.144  1.00  0.00           C  
ATOM    236  OG1 THR A  31      -5.898  12.897  -3.972  1.00  0.00           O  
ATOM    237  N   GLU A  32      -3.785   8.975  -3.226  1.00  0.00           N  
ATOM    238  CA  GLU A  32      -3.043   7.769  -3.578  1.00  0.00           C  
ATOM    239  C   GLU A  32      -3.987   6.607  -3.874  1.00  0.00           C  
ATOM    240  CB  GLU A  32      -2.073   7.386  -2.457  1.00  0.00           C  
ATOM    241  O   GLU A  32      -5.204   6.736  -3.725  1.00  0.00           O  
ATOM    242  CG  GLU A  32      -1.061   8.473  -2.122  1.00  0.00           C  
ATOM    243  CD  GLU A  32      -0.129   8.093  -0.983  1.00  0.00           C  
ATOM    244  OE1 GLU A  32       0.834   8.845  -0.710  1.00  0.00           O  
ATOM    245  OE2 GLU A  32      -0.362   7.033  -0.359  1.00  0.00           O  
ATOM    246  N   PHE A  33      -3.404   5.541  -4.263  1.00  0.00           N  
ATOM    247  CA  PHE A  33      -4.182   4.325  -4.462  1.00  0.00           C  
ATOM    248  C   PHE A  33      -4.077   3.409  -3.248  1.00  0.00           C  
ATOM    249  CB  PHE A  33      -3.714   3.585  -5.720  1.00  0.00           C  
ATOM    250  O   PHE A  33      -3.247   3.635  -2.364  1.00  0.00           O  
ATOM    251  CG  PHE A  33      -4.072   4.284  -7.003  1.00  0.00           C  
ATOM    252  CD1 PHE A  33      -5.390   4.626  -7.281  1.00  0.00           C  
ATOM    253  CD2 PHE A  33      -3.089   4.599  -7.933  1.00  0.00           C  
ATOM    254  CE1 PHE A  33      -5.724   5.272  -8.469  1.00  0.00           C  
ATOM    255  CE2 PHE A  33      -3.416   5.245  -9.122  1.00  0.00           C  
ATOM    256  CZ  PHE A  33      -4.733   5.580  -9.388  1.00  0.00           C  
ATOM    257  N   GLY A  34      -4.908   2.457  -3.202  1.00  0.00           N  
ATOM    258  CA  GLY A  34      -4.925   1.369  -2.238  1.00  0.00           C  
ATOM    259  C   GLY A  34      -5.537   0.094  -2.788  1.00  0.00           C  
ATOM    260  O   GLY A  34      -6.033   0.074  -3.916  1.00  0.00           O  
ATOM    261  N   ILE A  35      -5.344  -0.942  -1.988  1.00  0.00           N  
ATOM    262  CA  ILE A  35      -5.890  -2.238  -2.375  1.00  0.00           C  
ATOM    263  C   ILE A  35      -6.983  -2.653  -1.393  1.00  0.00           C  
ATOM    264  CB  ILE A  35      -4.787  -3.319  -2.437  1.00  0.00           C  
ATOM    265  O   ILE A  35      -6.732  -2.776  -0.191  1.00  0.00           O  
ATOM    266  CG1 ILE A  35      -3.663  -2.882  -3.383  1.00  0.00           C  
ATOM    267  CG2 ILE A  35      -5.375  -4.666  -2.870  1.00  0.00           C  
ATOM    268  CD1 ILE A  35      -2.385  -3.698  -3.246  1.00  0.00           C  
ATOM    269  N   GLY A  36      -8.190  -2.854  -1.944  1.00  0.00           N  
ATOM    270  CA  GLY A  36      -9.257  -3.402  -1.121  1.00  0.00           C  
ATOM    271  C   GLY A  36      -9.138  -4.899  -0.909  1.00  0.00           C  
ATOM    272  O   GLY A  36      -8.838  -5.643  -1.846  1.00  0.00           O  
ATOM    273  N   TYR A  37      -9.351  -5.408   0.309  1.00  0.00           N  
ATOM    274  CA  TYR A  37      -9.300  -6.801   0.737  1.00  0.00           C  
ATOM    275  C   TYR A  37     -10.246  -7.047   1.906  1.00  0.00           C  
ATOM    276  CB  TYR A  37      -7.872  -7.191   1.130  1.00  0.00           C  
ATOM    277  O   TYR A  37      -9.919  -6.736   3.054  1.00  0.00           O  
ATOM    278  CG  TYR A  37      -7.690  -8.670   1.368  1.00  0.00           C  
ATOM    279  CD1 TYR A  37      -7.874  -9.220   2.635  1.00  0.00           C  
ATOM    280  CD2 TYR A  37      -7.334  -9.522   0.327  1.00  0.00           C  
ATOM    281  CE1 TYR A  37      -7.706 -10.582   2.859  1.00  0.00           C  
ATOM    282  CE2 TYR A  37      -7.163 -10.885   0.540  1.00  0.00           C  
ATOM    283  OH  TYR A  37      -7.183 -12.755   2.024  1.00  0.00           O  
ATOM    284  CZ  TYR A  37      -7.351 -11.406   1.807  1.00  0.00           C  
ATOM    285  N   GLY A  38     -11.437  -7.677   1.583  1.00  0.00           N  
ATOM    286  CA  GLY A  38     -12.424  -7.794   2.645  1.00  0.00           C  
ATOM    287  C   GLY A  38     -12.850  -6.454   3.214  1.00  0.00           C  
ATOM    288  O   GLY A  38     -13.229  -5.549   2.467  1.00  0.00           O  
ATOM    289  N   PRO A  39     -12.806  -6.258   4.550  1.00  0.00           N  
ATOM    290  CA  PRO A  39     -13.139  -4.981   5.184  1.00  0.00           C  
ATOM    291  C   PRO A  39     -11.925  -4.071   5.353  1.00  0.00           C  
ATOM    292  CB  PRO A  39     -13.701  -5.400   6.546  1.00  0.00           C  
ATOM    293  O   PRO A  39     -11.943  -3.158   6.182  1.00  0.00           O  
ATOM    294  CG  PRO A  39     -12.933  -6.628   6.914  1.00  0.00           C  
ATOM    295  CD  PRO A  39     -12.672  -7.420   5.665  1.00  0.00           C  
ATOM    296  N   LEU A  40     -10.905  -4.377   4.554  1.00  0.00           N  
ATOM    297  CA  LEU A  40      -9.639  -3.683   4.758  1.00  0.00           C  
ATOM    298  C   LEU A  40      -9.212  -2.948   3.491  1.00  0.00           C  
ATOM    299  CB  LEU A  40      -8.548  -4.671   5.181  1.00  0.00           C  
ATOM    300  O   LEU A  40      -9.595  -3.335   2.385  1.00  0.00           O  
ATOM    301  CG  LEU A  40      -8.885  -5.592   6.354  1.00  0.00           C  
ATOM    302  CD1 LEU A  40      -7.784  -6.628   6.549  1.00  0.00           C  
ATOM    303  CD2 LEU A  40      -9.094  -4.780   7.629  1.00  0.00           C  
ATOM    304  N   VAL A  41      -8.436  -1.939   3.703  1.00  0.00           N  
ATOM    305  CA  VAL A  41      -7.704  -1.292   2.619  1.00  0.00           C  
ATOM    306  C   VAL A  41      -6.215  -1.245   2.957  1.00  0.00           C  
ATOM    307  CB  VAL A  41      -8.234   0.134   2.348  1.00  0.00           C  
ATOM    308  O   VAL A  41      -5.832  -0.806   4.044  1.00  0.00           O  
ATOM    309  CG1 VAL A  41      -7.332   0.866   1.355  1.00  0.00           C  
ATOM    310  CG2 VAL A  41      -9.670   0.079   1.830  1.00  0.00           C  
ATOM    311  N   ILE A  42      -5.425  -1.766   2.044  1.00  0.00           N  
ATOM    312  CA  ILE A  42      -3.972  -1.768   2.174  1.00  0.00           C  
ATOM    313  C   ILE A  42      -3.378  -0.629   1.348  1.00  0.00           C  
ATOM    314  CB  ILE A  42      -3.368  -3.121   1.734  1.00  0.00           C  
ATOM    315  O   ILE A  42      -3.611  -0.543   0.140  1.00  0.00           O  
ATOM    316  CG1 ILE A  42      -3.992  -4.270   2.534  1.00  0.00           C  
ATOM    317  CG2 ILE A  42      -1.844  -3.108   1.891  1.00  0.00           C  
ATOM    318  CD1 ILE A  42      -5.107  -5.002   1.799  1.00  0.00           C  
ATOM    319  N   THR A  43      -2.554   0.275   1.972  1.00  0.00           N  
ATOM    320  CA  THR A  43      -1.965   1.400   1.254  1.00  0.00           C  
ATOM    321  C   THR A  43      -0.701   1.888   1.956  1.00  0.00           C  
ATOM    322  CB  THR A  43      -2.965   2.564   1.124  1.00  0.00           C  
ATOM    323  O   THR A  43      -0.155   1.193   2.816  1.00  0.00           O  
ATOM    324  CG2 THR A  43      -3.208   3.234   2.473  1.00  0.00           C  
ATOM    325  OG1 THR A  43      -2.443   3.535   0.209  1.00  0.00           O  
ATOM    326  N   ASN A  44      -0.169   3.063   1.474  1.00  0.00           N  
ATOM    327  CA  ASN A  44       1.033   3.623   2.082  1.00  0.00           C  
ATOM    328  C   ASN A  44       0.713   4.358   3.381  1.00  0.00           C  
ATOM    329  CB  ASN A  44       1.743   4.560   1.103  1.00  0.00           C  
ATOM    330  O   ASN A  44      -0.315   5.029   3.483  1.00  0.00           O  
ATOM    331  CG  ASN A  44       2.198   3.851  -0.158  1.00  0.00           C  
ATOM    332  ND2 ASN A  44       3.362   3.214  -0.092  1.00  0.00           N  
ATOM    333  OD1 ASN A  44       1.511   3.877  -1.182  1.00  0.00           O  
ATOM    334  N   ALA A  45       1.572   4.210   4.358  1.00  0.00           N  
ATOM    335  CA  ALA A  45       1.438   4.907   5.634  1.00  0.00           C  
ATOM    336  C   ALA A  45       1.523   6.419   5.445  1.00  0.00           C  
ATOM    337  CB  ALA A  45       2.511   4.436   6.613  1.00  0.00           C  
ATOM    338  O   ALA A  45       0.887   7.180   6.179  1.00  0.00           O  
ATOM    339  N   HIS A  46       2.257   6.793   4.466  1.00  0.00           N  
ATOM    340  CA  HIS A  46       2.460   8.227   4.290  1.00  0.00           C  
ATOM    341  C   HIS A  46       1.191   8.905   3.786  1.00  0.00           C  
ATOM    342  CB  HIS A  46       3.615   8.489   3.322  1.00  0.00           C  
ATOM    343  O   HIS A  46       1.160  10.126   3.616  1.00  0.00           O  
ATOM    344  CG  HIS A  46       3.338   8.044   1.922  1.00  0.00           C  
ATOM    345  CD2 HIS A  46       2.594   8.607   0.940  1.00  0.00           C  
ATOM    346  ND1 HIS A  46       3.854   6.879   1.395  1.00  0.00           N  
ATOM    347  CE1 HIS A  46       3.439   6.747   0.146  1.00  0.00           C  
ATOM    348  NE2 HIS A  46       2.673   7.781  -0.154  1.00  0.00           N  
ATOM    349  N   LEU A  47       0.114   8.145   3.507  1.00  0.00           N  
ATOM    350  CA  LEU A  47      -1.196   8.728   3.237  1.00  0.00           C  
ATOM    351  C   LEU A  47      -1.669   9.570   4.417  1.00  0.00           C  
ATOM    352  CB  LEU A  47      -2.219   7.630   2.935  1.00  0.00           C  
ATOM    353  O   LEU A  47      -2.435  10.520   4.239  1.00  0.00           O  
ATOM    354  CG  LEU A  47      -3.655   8.094   2.681  1.00  0.00           C  
ATOM    355  CD1 LEU A  47      -3.731   8.901   1.389  1.00  0.00           C  
ATOM    356  CD2 LEU A  47      -4.601   6.899   2.627  1.00  0.00           C  
ATOM    357  N   PHE A  48      -1.213   9.199   5.662  1.00  0.00           N  
ATOM    358  CA  PHE A  48      -1.653   9.851   6.890  1.00  0.00           C  
ATOM    359  C   PHE A  48      -0.546  10.727   7.463  1.00  0.00           C  
ATOM    360  CB  PHE A  48      -2.089   8.810   7.926  1.00  0.00           C  
ATOM    361  O   PHE A  48      -0.266  10.677   8.663  1.00  0.00           O  
ATOM    362  CG  PHE A  48      -3.320   8.041   7.532  1.00  0.00           C  
ATOM    363  CD1 PHE A  48      -4.583   8.605   7.668  1.00  0.00           C  
ATOM    364  CD2 PHE A  48      -3.216   6.751   7.027  1.00  0.00           C  
ATOM    365  CE1 PHE A  48      -5.725   7.895   7.304  1.00  0.00           C  
ATOM    366  CE2 PHE A  48      -4.352   6.036   6.661  1.00  0.00           C  
ATOM    367  CZ  PHE A  48      -5.606   6.609   6.802  1.00  0.00           C  
ATOM    368  N   ARG A  49       0.041  11.470   6.587  1.00  0.00           N  
ATOM    369  CA  ARG A  49       1.012  12.463   7.034  1.00  0.00           C  
ATOM    370  C   ARG A  49       0.361  13.491   7.954  1.00  0.00           C  
ATOM    371  CB  ARG A  49       1.654  13.165   5.836  1.00  0.00           C  
ATOM    372  O   ARG A  49       0.972  13.935   8.928  1.00  0.00           O  
ATOM    373  CG  ARG A  49       2.831  14.056   6.202  1.00  0.00           C  
ATOM    374  CD  ARG A  49       3.564  14.558   4.965  1.00  0.00           C  
ATOM    375  NE  ARG A  49       2.747  15.495   4.199  1.00  0.00           N  
ATOM    376  NH1 ARG A  49       4.311  15.811   2.528  1.00  0.00           N  
ATOM    377  NH2 ARG A  49       2.299  16.906   2.443  1.00  0.00           N  
ATOM    378  CZ  ARG A  49       3.121  16.069   3.058  1.00  0.00           C  
ATOM    379  N   ARG A  50      -0.738  13.829   7.470  1.00  0.00           N  
ATOM    380  CA  ARG A  50      -1.646  14.622   8.293  1.00  0.00           C  
ATOM    381  C   ARG A  50      -2.948  13.871   8.551  1.00  0.00           C  
ATOM    382  CB  ARG A  50      -1.940  15.968   7.626  1.00  0.00           C  
ATOM    383  O   ARG A  50      -3.439  13.152   7.678  1.00  0.00           O  
ATOM    384  CG  ARG A  50      -0.714  16.850   7.453  1.00  0.00           C  
ATOM    385  CD  ARG A  50      -1.055  18.157   6.751  1.00  0.00           C  
ATOM    386  NE  ARG A  50       0.101  19.046   6.676  1.00  0.00           N  
ATOM    387  NH1 ARG A  50       0.977  18.085   4.766  1.00  0.00           N  
ATOM    388  NH2 ARG A  50       2.049  19.850   5.762  1.00  0.00           N  
ATOM    389  CZ  ARG A  50       1.040  18.992   5.735  1.00  0.00           C  
ATOM    390  N   ASN A  51      -3.308  14.074   9.789  1.00  0.00           N  
ATOM    391  CA  ASN A  51      -4.484  13.313  10.196  1.00  0.00           C  
ATOM    392  C   ASN A  51      -5.420  14.150  11.064  1.00  0.00           C  
ATOM    393  CB  ASN A  51      -4.070  12.040  10.938  1.00  0.00           C  
ATOM    394  O   ASN A  51      -5.219  14.259  12.275  1.00  0.00           O  
ATOM    395  CG  ASN A  51      -5.233  11.097  11.173  1.00  0.00           C  
ATOM    396  ND2 ASN A  51      -5.033  10.116  12.045  1.00  0.00           N  
ATOM    397  OD1 ASN A  51      -6.302  11.248  10.576  1.00  0.00           O  
ATOM    398  N   ASN A  52      -6.349  14.693  10.527  1.00  0.00           N  
ATOM    399  CA  ASN A  52      -7.380  15.513  11.156  1.00  0.00           C  
ATOM    400  C   ASN A  52      -8.371  16.052  10.130  1.00  0.00           C  
ATOM    401  CB  ASN A  52      -6.746  16.665  11.939  1.00  0.00           C  
ATOM    402  O   ASN A  52      -8.560  17.265  10.020  1.00  0.00           O  
ATOM    403  CG  ASN A  52      -7.737  17.372  12.842  1.00  0.00           C  
ATOM    404  ND2 ASN A  52      -7.492  18.650  13.105  1.00  0.00           N  
ATOM    405  OD1 ASN A  52      -8.713  16.774  13.301  1.00  0.00           O  
ATOM    406  N   GLY A  53      -8.973  15.054   9.481  1.00  0.00           N  
ATOM    407  CA  GLY A  53      -9.893  15.494   8.445  1.00  0.00           C  
ATOM    408  C   GLY A  53     -10.763  14.375   7.903  1.00  0.00           C  
ATOM    409  O   GLY A  53     -11.331  13.597   8.672  1.00  0.00           O  
ATOM    410  N   THR A  54     -10.902  14.391   6.526  1.00  0.00           N  
ATOM    411  CA  THR A  54     -11.784  13.438   5.862  1.00  0.00           C  
ATOM    412  C   THR A  54     -10.991  12.527   4.929  1.00  0.00           C  
ATOM    413  CB  THR A  54     -12.887  14.159   5.065  1.00  0.00           C  
ATOM    414  O   THR A  54      -9.943  12.920   4.412  1.00  0.00           O  
ATOM    415  CG2 THR A  54     -13.736  15.040   5.975  1.00  0.00           C  
ATOM    416  OG1 THR A  54     -12.282  14.977   4.056  1.00  0.00           O  
ATOM    417  N   LEU A  55     -11.428  11.306   4.860  1.00  0.00           N  
ATOM    418  CA  LEU A  55     -10.890  10.357   3.891  1.00  0.00           C  
ATOM    419  C   LEU A  55     -11.952   9.961   2.871  1.00  0.00           C  
ATOM    420  CB  LEU A  55     -10.358   9.109   4.601  1.00  0.00           C  
ATOM    421  O   LEU A  55     -13.002   9.427   3.237  1.00  0.00           O  
ATOM    422  CG  LEU A  55      -9.736   8.035   3.708  1.00  0.00           C  
ATOM    423  CD1 LEU A  55      -8.468   8.564   3.046  1.00  0.00           C  
ATOM    424  CD2 LEU A  55      -9.438   6.775   4.514  1.00  0.00           C  
ATOM    425  N   THR A  56     -11.708  10.318   1.615  1.00  0.00           N  
ATOM    426  CA  THR A  56     -12.580   9.909   0.519  1.00  0.00           C  
ATOM    427  C   THR A  56     -12.048   8.645  -0.152  1.00  0.00           C  
ATOM    428  CB  THR A  56     -12.724  11.028  -0.528  1.00  0.00           C  
ATOM    429  O   THR A  56     -10.886   8.595  -0.559  1.00  0.00           O  
ATOM    430  CG2 THR A  56     -13.664  10.609  -1.655  1.00  0.00           C  
ATOM    431  OG1 THR A  56     -13.248  12.202   0.104  1.00  0.00           O  
ATOM    432  N   ILE A  57     -12.935   7.650  -0.266  1.00  0.00           N  
ATOM    433  CA  ILE A  57     -12.568   6.381  -0.883  1.00  0.00           C  
ATOM    434  C   ILE A  57     -13.419   6.147  -2.129  1.00  0.00           C  
ATOM    435  CB  ILE A  57     -12.730   5.204   0.105  1.00  0.00           C  
ATOM    436  O   ILE A  57     -14.646   6.064  -2.044  1.00  0.00           O  
ATOM    437  CG1 ILE A  57     -11.941   5.474   1.391  1.00  0.00           C  
ATOM    438  CG2 ILE A  57     -12.287   3.889  -0.543  1.00  0.00           C  
ATOM    439  CD1 ILE A  57     -12.169   4.441   2.486  1.00  0.00           C  
ATOM    440  N   THR A  58     -12.760   6.060  -3.248  1.00  0.00           N  
ATOM    441  CA  THR A  58     -13.424   5.752  -4.509  1.00  0.00           C  
ATOM    442  C   THR A  58     -13.024   4.367  -5.008  1.00  0.00           C  
ATOM    443  CB  THR A  58     -13.094   6.803  -5.585  1.00  0.00           C  
ATOM    444  O   THR A  58     -11.838   4.086  -5.191  1.00  0.00           O  
ATOM    445  CG2 THR A  58     -13.860   6.529  -6.876  1.00  0.00           C  
ATOM    446  OG1 THR A  58     -13.449   8.104  -5.100  1.00  0.00           O  
ATOM    447  N   SER A  59     -14.013   3.506  -5.132  1.00  0.00           N  
ATOM    448  CA  SER A  59     -13.812   2.141  -5.608  1.00  0.00           C  
ATOM    449  C   SER A  59     -14.838   1.770  -6.673  1.00  0.00           C  
ATOM    450  CB  SER A  59     -13.892   1.151  -4.445  1.00  0.00           C  
ATOM    451  O   SER A  59     -15.570   2.632  -7.163  1.00  0.00           O  
ATOM    452  OG  SER A  59     -15.236   0.964  -4.035  1.00  0.00           O  
ATOM    453  N   ILE A  60     -14.859   0.458  -6.999  1.00  0.00           N  
ATOM    454  CA  ILE A  60     -15.844  -0.032  -7.957  1.00  0.00           C  
ATOM    455  C   ILE A  60     -17.237   0.009  -7.333  1.00  0.00           C  
ATOM    456  CB  ILE A  60     -15.510  -1.466  -8.427  1.00  0.00           C  
ATOM    457  O   ILE A  60     -18.244  -0.058  -8.041  1.00  0.00           O  
ATOM    458  CG1 ILE A  60     -15.504  -2.431  -7.236  1.00  0.00           C  
ATOM    459  CG2 ILE A  60     -14.166  -1.493  -9.162  1.00  0.00           C  
ATOM    460  CD1 ILE A  60     -15.544  -3.901  -7.630  1.00  0.00           C  
ATOM    461  N   HIS A  61     -17.237   0.130  -6.055  1.00  0.00           N  
ATOM    462  CA  HIS A  61     -18.505   0.122  -5.334  1.00  0.00           C  
ATOM    463  C   HIS A  61     -19.043   1.537  -5.149  1.00  0.00           C  
ATOM    464  CB  HIS A  61     -18.344  -0.561  -3.974  1.00  0.00           C  
ATOM    465  O   HIS A  61     -20.117   1.727  -4.573  1.00  0.00           O  
ATOM    466  CG  HIS A  61     -17.865  -1.975  -4.066  1.00  0.00           C  
ATOM    467  CD2 HIS A  61     -18.224  -2.984  -4.895  1.00  0.00           C  
ATOM    468  ND1 HIS A  61     -16.897  -2.488  -3.230  1.00  0.00           N  
ATOM    469  CE1 HIS A  61     -16.681  -3.755  -3.542  1.00  0.00           C  
ATOM    470  NE2 HIS A  61     -17.474  -4.080  -4.549  1.00  0.00           N  
ATOM    471  N   GLY A  62     -18.300   2.478  -5.563  1.00  0.00           N  
ATOM    472  CA  GLY A  62     -18.737   3.856  -5.411  1.00  0.00           C  
ATOM    473  C   GLY A  62     -17.781   4.698  -4.588  1.00  0.00           C  
ATOM    474  O   GLY A  62     -16.639   4.298  -4.352  1.00  0.00           O  
ATOM    475  N   THR A  63     -18.231   5.864  -4.285  1.00  0.00           N  
ATOM    476  CA  THR A  63     -17.430   6.811  -3.518  1.00  0.00           C  
ATOM    477  C   THR A  63     -18.002   6.989  -2.114  1.00  0.00           C  
ATOM    478  CB  THR A  63     -17.356   8.179  -4.222  1.00  0.00           C  
ATOM    479  O   THR A  63     -19.203   7.213  -1.951  1.00  0.00           O  
ATOM    480  CG2 THR A  63     -16.540   9.174  -3.404  1.00  0.00           C  
ATOM    481  OG1 THR A  63     -16.741   8.015  -5.506  1.00  0.00           O  
ATOM    482  N   PHE A  64     -17.113   6.826  -1.156  1.00  0.00           N  
ATOM    483  CA  PHE A  64     -17.489   6.947   0.248  1.00  0.00           C  
ATOM    484  C   PHE A  64     -16.587   7.944   0.966  1.00  0.00           C  
ATOM    485  CB  PHE A  64     -17.423   5.584   0.943  1.00  0.00           C  
ATOM    486  O   PHE A  64     -15.393   8.030   0.674  1.00  0.00           O  
ATOM    487  CG  PHE A  64     -18.275   4.528   0.292  1.00  0.00           C  
ATOM    488  CD1 PHE A  64     -19.556   4.262   0.761  1.00  0.00           C  
ATOM    489  CD2 PHE A  64     -17.795   3.802  -0.791  1.00  0.00           C  
ATOM    490  CE1 PHE A  64     -20.347   3.285   0.159  1.00  0.00           C  
ATOM    491  CE2 PHE A  64     -18.580   2.825  -1.397  1.00  0.00           C  
ATOM    492  CZ  PHE A  64     -19.855   2.567  -0.919  1.00  0.00           C  
ATOM    493  N   VAL A  65     -17.225   8.635   1.926  1.00  0.00           N  
ATOM    494  CA  VAL A  65     -16.465   9.631   2.673  1.00  0.00           C  
ATOM    495  C   VAL A  65     -16.496   9.296   4.162  1.00  0.00           C  
ATOM    496  CB  VAL A  65     -17.010  11.057   2.435  1.00  0.00           C  
ATOM    497  O   VAL A  65     -17.568   9.083   4.734  1.00  0.00           O  
ATOM    498  CG1 VAL A  65     -16.219  12.080   3.249  1.00  0.00           C  
ATOM    499  CG2 VAL A  65     -16.967  11.404   0.948  1.00  0.00           C  
ATOM    500  N   ILE A  66     -15.289   9.154   4.679  1.00  0.00           N  
ATOM    501  CA  ILE A  66     -15.132   9.067   6.127  1.00  0.00           C  
ATOM    502  C   ILE A  66     -14.821  10.449   6.697  1.00  0.00           C  
ATOM    503  CB  ILE A  66     -14.022   8.064   6.515  1.00  0.00           C  
ATOM    504  O   ILE A  66     -13.770  11.025   6.407  1.00  0.00           O  
ATOM    505  CG1 ILE A  66     -14.353   6.667   5.980  1.00  0.00           C  
ATOM    506  CG2 ILE A  66     -13.826   8.037   8.034  1.00  0.00           C  
ATOM    507  CD1 ILE A  66     -13.205   5.673   6.093  1.00  0.00           C  
ATOM    508  N   GLU A  67     -15.689  10.979   7.574  1.00  0.00           N  
ATOM    509  CA  GLU A  67     -15.659  12.382   7.976  1.00  0.00           C  
ATOM    510  C   GLU A  67     -14.548  12.642   8.989  1.00  0.00           C  
ATOM    511  CB  GLU A  67     -17.010  12.804   8.559  1.00  0.00           C  
ATOM    512  O   GLU A  67     -13.989  13.740   9.037  1.00  0.00           O  
ATOM    513  CG  GLU A  67     -18.146  12.797   7.545  1.00  0.00           C  
ATOM    514  CD  GLU A  67     -17.963  13.818   6.433  1.00  0.00           C  
ATOM    515  OE1 GLU A  67     -18.533  13.627   5.335  1.00  0.00           O  
ATOM    516  OE2 GLU A  67     -17.243  14.815   6.661  1.00  0.00           O  
ATOM    517  N   ASN A  68     -14.271  11.672   9.765  1.00  0.00           N  
ATOM    518  CA  ASN A  68     -13.261  11.847  10.803  1.00  0.00           C  
ATOM    519  C   ASN A  68     -12.181  10.772  10.722  1.00  0.00           C  
ATOM    520  CB  ASN A  68     -13.910  11.843  12.189  1.00  0.00           C  
ATOM    521  O   ASN A  68     -12.370   9.657  11.211  1.00  0.00           O  
ATOM    522  CG  ASN A  68     -12.940  12.224  13.289  1.00  0.00           C  
ATOM    523  ND2 ASN A  68     -13.458  12.419  14.496  1.00  0.00           N  
ATOM    524  OD1 ASN A  68     -11.734  12.344  13.057  1.00  0.00           O  
ATOM    525  N   THR A  69     -10.989  11.146  10.157  1.00  0.00           N  
ATOM    526  CA  THR A  69      -9.914  10.179   9.959  1.00  0.00           C  
ATOM    527  C   THR A  69      -9.294   9.778  11.294  1.00  0.00           C  
ATOM    528  CB  THR A  69      -8.821  10.741   9.031  1.00  0.00           C  
ATOM    529  O   THR A  69      -8.670   8.720  11.402  1.00  0.00           O  
ATOM    530  CG2 THR A  69      -9.340  10.903   7.605  1.00  0.00           C  
ATOM    531  OG1 THR A  69      -8.398  12.020   9.521  1.00  0.00           O  
ATOM    532  N   LYS A  70      -9.549  10.482  12.351  1.00  0.00           N  
ATOM    533  CA  LYS A  70      -8.988  10.161  13.660  1.00  0.00           C  
ATOM    534  C   LYS A  70      -9.707   8.972  14.290  1.00  0.00           C  
ATOM    535  CB  LYS A  70      -9.066  11.373  14.590  1.00  0.00           C  
ATOM    536  O   LYS A  70      -9.177   8.331  15.200  1.00  0.00           O  
ATOM    537  CG  LYS A  70      -8.088  12.486  14.240  1.00  0.00           C  
ATOM    538  CD  LYS A  70      -8.046  13.554  15.325  1.00  0.00           C  
ATOM    539  CE  LYS A  70      -6.984  14.606  15.034  1.00  0.00           C  
ATOM    540  NZ  LYS A  70      -6.980  15.689  16.063  1.00  0.00           N  
ATOM    541  N   LYS A  71     -10.841   8.699  13.807  1.00  0.00           N  
ATOM    542  CA  LYS A  71     -11.619   7.586  14.344  1.00  0.00           C  
ATOM    543  C   LYS A  71     -11.360   6.305  13.556  1.00  0.00           C  
ATOM    544  CB  LYS A  71     -13.112   7.918  14.329  1.00  0.00           C  
ATOM    545  O   LYS A  71     -11.874   5.241  13.907  1.00  0.00           O  
ATOM    546  CG  LYS A  71     -13.508   9.032  15.287  1.00  0.00           C  
ATOM    547  CD  LYS A  71     -15.019   9.214  15.338  1.00  0.00           C  
ATOM    548  CE  LYS A  71     -15.421  10.274  16.355  1.00  0.00           C  
ATOM    549  NZ  LYS A  71     -16.901  10.473  16.392  1.00  0.00           N  
ATOM    550  N   LEU A  72     -10.538   6.431  12.529  1.00  0.00           N  
ATOM    551  CA  LEU A  72     -10.234   5.287  11.677  1.00  0.00           C  
ATOM    552  C   LEU A  72      -9.249   4.345  12.362  1.00  0.00           C  
ATOM    553  CB  LEU A  72      -9.662   5.754  10.335  1.00  0.00           C  
ATOM    554  O   LEU A  72      -8.269   4.794  12.962  1.00  0.00           O  
ATOM    555  CG  LEU A  72      -9.676   4.730   9.199  1.00  0.00           C  
ATOM    556  CD1 LEU A  72     -11.110   4.347   8.848  1.00  0.00           C  
ATOM    557  CD2 LEU A  72      -8.949   5.279   7.976  1.00  0.00           C  
ATOM    558  N   GLU A  73      -9.571   3.123  12.326  1.00  0.00           N  
ATOM    559  CA  GLU A  73      -8.655   2.118  12.858  1.00  0.00           C  
ATOM    560  C   GLU A  73      -7.571   1.766  11.844  1.00  0.00           C  
ATOM    561  CB  GLU A  73      -9.420   0.857  13.269  1.00  0.00           C  
ATOM    562  O   GLU A  73      -7.873   1.325  10.733  1.00  0.00           O  
ATOM    563  CG  GLU A  73     -10.386   1.073  14.425  1.00  0.00           C  
ATOM    564  CD  GLU A  73     -11.121  -0.192  14.837  1.00  0.00           C  
ATOM    565  OE1 GLU A  73     -10.811  -0.750  15.915  1.00  0.00           O  
ATOM    566  OE2 GLU A  73     -12.013  -0.630  14.077  1.00  0.00           O  
ATOM    567  N   LEU A  74      -6.327   2.024  12.294  1.00  0.00           N  
ATOM    568  CA  LEU A  74      -5.173   1.786  11.434  1.00  0.00           C  
ATOM    569  C   LEU A  74      -4.231   0.763  12.059  1.00  0.00           C  
ATOM    570  CB  LEU A  74      -4.422   3.094  11.170  1.00  0.00           C  
ATOM    571  O   LEU A  74      -4.019   0.768  13.274  1.00  0.00           O  
ATOM    572  CG  LEU A  74      -5.262   4.267  10.661  1.00  0.00           C  
ATOM    573  CD1 LEU A  74      -4.401   5.519  10.534  1.00  0.00           C  
ATOM    574  CD2 LEU A  74      -5.912   3.920   9.326  1.00  0.00           C  
ATOM    575  N   HIS A  75      -3.775  -0.104  11.208  1.00  0.00           N  
ATOM    576  CA  HIS A  75      -2.687  -0.994  11.595  1.00  0.00           C  
ATOM    577  C   HIS A  75      -1.427  -0.709  10.785  1.00  0.00           C  
ATOM    578  CB  HIS A  75      -3.103  -2.456  11.421  1.00  0.00           C  
ATOM    579  O   HIS A  75      -1.368  -1.015   9.592  1.00  0.00           O  
ATOM    580  CG  HIS A  75      -2.036  -3.433  11.803  1.00  0.00           C  
ATOM    581  CD2 HIS A  75      -1.173  -4.149  11.045  1.00  0.00           C  
ATOM    582  ND1 HIS A  75      -1.769  -3.768  13.113  1.00  0.00           N  
ATOM    583  CE1 HIS A  75      -0.783  -4.649  13.143  1.00  0.00           C  
ATOM    584  NE2 HIS A  75      -0.404  -4.897  11.901  1.00  0.00           N  
ATOM    585  N   LEU A  76      -0.379  -0.187  11.458  1.00  0.00           N  
ATOM    586  CA  LEU A  76       0.879   0.155  10.804  1.00  0.00           C  
ATOM    587  C   LEU A  76       1.813  -1.050  10.756  1.00  0.00           C  
ATOM    588  CB  LEU A  76       1.563   1.316  11.532  1.00  0.00           C  
ATOM    589  O   LEU A  76       1.985  -1.748  11.758  1.00  0.00           O  
ATOM    590  CG  LEU A  76       0.841   2.664  11.487  1.00  0.00           C  
ATOM    591  CD1 LEU A  76      -0.068   2.818  12.702  1.00  0.00           C  
ATOM    592  CD2 LEU A  76       1.847   3.808  11.418  1.00  0.00           C  
ATOM    593  N   ILE A  77       2.312  -1.218   9.561  1.00  0.00           N  
ATOM    594  CA  ILE A  77       3.322  -2.265   9.442  1.00  0.00           C  
ATOM    595  C   ILE A  77       4.694  -1.700   9.803  1.00  0.00           C  
ATOM    596  CB  ILE A  77       3.346  -2.867   8.020  1.00  0.00           C  
ATOM    597  O   ILE A  77       5.210  -0.817   9.113  1.00  0.00           O  
ATOM    598  CG1 ILE A  77       1.934  -3.279   7.590  1.00  0.00           C  
ATOM    599  CG2 ILE A  77       4.308  -4.058   7.955  1.00  0.00           C  
ATOM    600  CD1 ILE A  77       1.308  -4.355   8.467  1.00  0.00           C  
ATOM    601  N   GLU A  78       5.220  -2.198  10.810  1.00  0.00           N  
ATOM    602  CA  GLU A  78       6.434  -1.631  11.390  1.00  0.00           C  
ATOM    603  C   GLU A  78       7.583  -1.644  10.385  1.00  0.00           C  
ATOM    604  CB  GLU A  78       6.833  -2.394  12.656  1.00  0.00           C  
ATOM    605  O   GLU A  78       7.827  -2.657   9.726  1.00  0.00           O  
ATOM    606  CG  GLU A  78       7.917  -1.705  13.473  1.00  0.00           C  
ATOM    607  CD  GLU A  78       8.235  -2.424  14.774  1.00  0.00           C  
ATOM    608  OE1 GLU A  78       9.067  -1.916  15.560  1.00  0.00           O  
ATOM    609  OE2 GLU A  78       7.648  -3.504  15.009  1.00  0.00           O  
ATOM    610  N   GLY A  79       8.249  -0.488  10.275  1.00  0.00           N  
ATOM    611  CA  GLY A  79       9.471  -0.354   9.497  1.00  0.00           C  
ATOM    612  C   GLY A  79       9.219  -0.244   8.005  1.00  0.00           C  
ATOM    613  O   GLY A  79      10.155  -0.307   7.206  1.00  0.00           O  
ATOM    614  N   ARG A  80       7.877  -0.106   7.680  1.00  0.00           N  
ATOM    615  CA  ARG A  80       7.515  -0.092   6.267  1.00  0.00           C  
ATOM    616  C   ARG A  80       6.530   1.033   5.965  1.00  0.00           C  
ATOM    617  CB  ARG A  80       6.917  -1.438   5.851  1.00  0.00           C  
ATOM    618  O   ARG A  80       5.762   1.443   6.837  1.00  0.00           O  
ATOM    619  CG  ARG A  80       7.855  -2.617   6.051  1.00  0.00           C  
ATOM    620  CD  ARG A  80       7.153  -3.945   5.804  1.00  0.00           C  
ATOM    621  NE  ARG A  80       8.033  -5.079   6.074  1.00  0.00           N  
ATOM    622  NH1 ARG A  80       8.552  -5.471   3.858  1.00  0.00           N  
ATOM    623  NH2 ARG A  80       9.453  -6.790   5.501  1.00  0.00           N  
ATOM    624  CZ  ARG A  80       8.677  -5.777   5.144  1.00  0.00           C  
ATOM    625  N   ASP A  81       6.626   1.574   4.793  1.00  0.00           N  
ATOM    626  CA  ASP A  81       5.616   2.510   4.307  1.00  0.00           C  
ATOM    627  C   ASP A  81       4.353   1.774   3.866  1.00  0.00           C  
ATOM    628  CB  ASP A  81       6.170   3.345   3.151  1.00  0.00           C  
ATOM    629  O   ASP A  81       4.029   1.745   2.676  1.00  0.00           O  
ATOM    630  CG  ASP A  81       5.236   4.465   2.728  1.00  0.00           C  
ATOM    631  OD1 ASP A  81       4.358   4.861   3.525  1.00  0.00           O  
ATOM    632  OD2 ASP A  81       5.378   4.955   1.587  1.00  0.00           O  
ATOM    633  N   LEU A  82       3.762   1.094   4.840  1.00  0.00           N  
ATOM    634  CA  LEU A  82       2.578   0.264   4.648  1.00  0.00           C  
ATOM    635  C   LEU A  82       1.633   0.381   5.839  1.00  0.00           C  
ATOM    636  CB  LEU A  82       2.977  -1.199   4.440  1.00  0.00           C  
ATOM    637  O   LEU A  82       2.068   0.320   6.991  1.00  0.00           O  
ATOM    638  CG  LEU A  82       1.890  -2.128   3.896  1.00  0.00           C  
ATOM    639  CD1 LEU A  82       1.514  -1.727   2.473  1.00  0.00           C  
ATOM    640  CD2 LEU A  82       2.354  -3.580   3.943  1.00  0.00           C  
ATOM    641  N   VAL A  83       0.338   0.567   5.522  1.00  0.00           N  
ATOM    642  CA  VAL A  83      -0.672   0.650   6.572  1.00  0.00           C  
ATOM    643  C   VAL A  83      -1.931  -0.096   6.138  1.00  0.00           C  
ATOM    644  CB  VAL A  83      -1.013   2.117   6.916  1.00  0.00           C  
ATOM    645  O   VAL A  83      -2.253  -0.144   4.948  1.00  0.00           O  
ATOM    646  CG1 VAL A  83      -1.621   2.828   5.708  1.00  0.00           C  
ATOM    647  CG2 VAL A  83      -1.965   2.177   8.109  1.00  0.00           C  
ATOM    648  N   ILE A  84      -2.605  -0.751   7.076  1.00  0.00           N  
ATOM    649  CA  ILE A  84      -3.902  -1.383   6.859  1.00  0.00           C  
ATOM    650  C   ILE A  84      -5.001  -0.543   7.506  1.00  0.00           C  
ATOM    651  CB  ILE A  84      -3.930  -2.823   7.417  1.00  0.00           C  
ATOM    652  O   ILE A  84      -4.920  -0.212   8.692  1.00  0.00           O  
ATOM    653  CG1 ILE A  84      -2.795  -3.654   6.806  1.00  0.00           C  
ATOM    654  CG2 ILE A  84      -5.290  -3.477   7.156  1.00  0.00           C  
ATOM    655  CD1 ILE A  84      -2.585  -5.004   7.478  1.00  0.00           C  
ATOM    656  N   ILE A  85      -5.987  -0.237   6.686  1.00  0.00           N  
ATOM    657  CA  ILE A  85      -7.126   0.536   7.170  1.00  0.00           C  
ATOM    658  C   ILE A  85      -8.331  -0.382   7.357  1.00  0.00           C  
ATOM    659  CB  ILE A  85      -7.476   1.691   6.205  1.00  0.00           C  
ATOM    660  O   ILE A  85      -8.729  -1.091   6.429  1.00  0.00           O  
ATOM    661  CG1 ILE A  85      -6.245   2.570   5.955  1.00  0.00           C  
ATOM    662  CG2 ILE A  85      -8.639   2.522   6.757  1.00  0.00           C  
ATOM    663  CD1 ILE A  85      -6.416   3.565   4.815  1.00  0.00           C  
ATOM    664  N   LYS A  86      -8.857  -0.338   8.550  1.00  0.00           N  
ATOM    665  CA  LYS A  86     -10.125  -1.028   8.769  1.00  0.00           C  
ATOM    666  C   LYS A  86     -11.307  -0.132   8.412  1.00  0.00           C  
ATOM    667  CB  LYS A  86     -10.239  -1.492  10.222  1.00  0.00           C  
ATOM    668  O   LYS A  86     -11.500   0.922   9.022  1.00  0.00           O  
ATOM    669  CG  LYS A  86     -11.398  -2.444  10.478  1.00  0.00           C  
ATOM    670  CD  LYS A  86     -11.368  -2.991  11.899  1.00  0.00           C  
ATOM    671  CE  LYS A  86     -12.476  -4.010  12.130  1.00  0.00           C  
ATOM    672  NZ  LYS A  86     -12.402  -4.609  13.496  1.00  0.00           N  
ATOM    673  N   LEU A  87     -12.115  -0.640   7.419  1.00  0.00           N  
ATOM    674  CA  LEU A  87     -13.246   0.163   6.967  1.00  0.00           C  
ATOM    675  C   LEU A  87     -14.438  -0.003   7.904  1.00  0.00           C  
ATOM    676  CB  LEU A  87     -13.644  -0.227   5.541  1.00  0.00           C  
ATOM    677  O   LEU A  87     -14.607  -1.057   8.520  1.00  0.00           O  
ATOM    678  CG  LEU A  87     -12.580  -0.026   4.461  1.00  0.00           C  
ATOM    679  CD1 LEU A  87     -13.066  -0.585   3.128  1.00  0.00           C  
ATOM    680  CD2 LEU A  87     -12.223   1.451   4.329  1.00  0.00           C  
ATOM    681  N   PRO A  88     -15.217   1.036   8.009  1.00  0.00           N  
ATOM    682  CA  PRO A  88     -16.451   0.911   8.789  1.00  0.00           C  
ATOM    683  C   PRO A  88     -17.371  -0.190   8.267  1.00  0.00           C  
ATOM    684  CB  PRO A  88     -17.105   2.287   8.637  1.00  0.00           C  
ATOM    685  O   PRO A  88     -17.298  -0.553   7.090  1.00  0.00           O  
ATOM    686  CG  PRO A  88     -15.986   3.202   8.256  1.00  0.00           C  
ATOM    687  CD  PRO A  88     -14.984   2.422   7.454  1.00  0.00           C  
ATOM    688  N   LYS A  89     -18.207  -0.684   9.067  1.00  0.00           N  
ATOM    689  CA  LYS A  89     -19.055  -1.835   8.773  1.00  0.00           C  
ATOM    690  C   LYS A  89     -20.026  -1.527   7.637  1.00  0.00           C  
ATOM    691  CB  LYS A  89     -19.828  -2.266  10.021  1.00  0.00           C  
ATOM    692  O   LYS A  89     -20.486  -2.435   6.942  1.00  0.00           O  
ATOM    693  CG  LYS A  89     -18.964  -2.919  11.089  1.00  0.00           C  
ATOM    694  CD  LYS A  89     -19.804  -3.432  12.252  1.00  0.00           C  
ATOM    695  CE  LYS A  89     -18.942  -4.097  13.316  1.00  0.00           C  
ATOM    696  NZ  LYS A  89     -19.757  -4.564  14.477  1.00  0.00           N  
ATOM    697  N   ASP A  90     -20.301  -0.288   7.390  1.00  0.00           N  
ATOM    698  CA  ASP A  90     -21.273   0.066   6.361  1.00  0.00           C  
ATOM    699  C   ASP A  90     -20.615   0.138   4.985  1.00  0.00           C  
ATOM    700  CB  ASP A  90     -21.944   1.401   6.693  1.00  0.00           C  
ATOM    701  O   ASP A  90     -21.284   0.398   3.983  1.00  0.00           O  
ATOM    702  CG  ASP A  90     -20.951   2.535   6.875  1.00  0.00           C  
ATOM    703  OD1 ASP A  90     -19.748   2.265   7.084  1.00  0.00           O  
ATOM    704  OD2 ASP A  90     -21.375   3.709   6.813  1.00  0.00           O  
ATOM    705  N   PHE A  91     -19.338  -0.198   4.903  1.00  0.00           N  
ATOM    706  CA  PHE A  91     -18.621  -0.273   3.636  1.00  0.00           C  
ATOM    707  C   PHE A  91     -18.771  -1.654   3.010  1.00  0.00           C  
ATOM    708  CB  PHE A  91     -17.138   0.054   3.836  1.00  0.00           C  
ATOM    709  O   PHE A  91     -18.615  -2.671   3.690  1.00  0.00           O  
ATOM    710  CG  PHE A  91     -16.505   0.749   2.661  1.00  0.00           C  
ATOM    711  CD1 PHE A  91     -15.969   0.017   1.609  1.00  0.00           C  
ATOM    712  CD2 PHE A  91     -16.447   2.136   2.608  1.00  0.00           C  
ATOM    713  CE1 PHE A  91     -15.384   0.657   0.519  1.00  0.00           C  
ATOM    714  CE2 PHE A  91     -15.863   2.783   1.523  1.00  0.00           C  
ATOM    715  CZ  PHE A  91     -15.331   2.042   0.480  1.00  0.00           C  
ATOM    716  N   PRO A  92     -19.142  -1.660   1.701  1.00  0.00           N  
ATOM    717  CA  PRO A  92     -19.155  -2.974   1.053  1.00  0.00           C  
ATOM    718  C   PRO A  92     -17.792  -3.660   1.084  1.00  0.00           C  
ATOM    719  CB  PRO A  92     -19.573  -2.654  -0.385  1.00  0.00           C  
ATOM    720  O   PRO A  92     -16.762  -3.005   0.904  1.00  0.00           O  
ATOM    721  CG  PRO A  92     -20.193  -1.296  -0.309  1.00  0.00           C  
ATOM    722  CD  PRO A  92     -19.592  -0.561   0.856  1.00  0.00           C  
ATOM    723  N   GLU A  93     -17.890  -4.964   1.334  1.00  0.00           N  
ATOM    724  CA  GLU A  93     -16.633  -5.697   1.453  1.00  0.00           C  
ATOM    725  C   GLU A  93     -16.051  -6.022   0.080  1.00  0.00           C  
ATOM    726  CB  GLU A  93     -16.834  -6.984   2.257  1.00  0.00           C  
ATOM    727  O   GLU A  93     -16.793  -6.220  -0.883  1.00  0.00           O  
ATOM    728  CG  GLU A  93     -17.186  -6.747   3.719  1.00  0.00           C  
ATOM    729  CD  GLU A  93     -17.326  -8.032   4.518  1.00  0.00           C  
ATOM    730  OE1 GLU A  93     -17.507  -7.962   5.755  1.00  0.00           O  
ATOM    731  OE2 GLU A  93     -17.253  -9.120   3.903  1.00  0.00           O  
ATOM    732  N   PHE A  94     -14.740  -6.065   0.007  1.00  0.00           N  
ATOM    733  CA  PHE A  94     -13.999  -6.476  -1.179  1.00  0.00           C  
ATOM    734  C   PHE A  94     -13.805  -7.987  -1.201  1.00  0.00           C  
ATOM    735  CB  PHE A  94     -12.639  -5.772  -1.236  1.00  0.00           C  
ATOM    736  O   PHE A  94     -13.861  -8.640  -0.157  1.00  0.00           O  
ATOM    737  CG  PHE A  94     -12.735  -4.273  -1.337  1.00  0.00           C  
ATOM    738  CD1 PHE A  94     -12.873  -3.654  -2.573  1.00  0.00           C  
ATOM    739  CD2 PHE A  94     -12.687  -3.484  -0.196  1.00  0.00           C  
ATOM    740  CE1 PHE A  94     -12.962  -2.267  -2.670  1.00  0.00           C  
ATOM    741  CE2 PHE A  94     -12.776  -2.098  -0.285  1.00  0.00           C  
ATOM    742  CZ  PHE A  94     -12.912  -1.491  -1.523  1.00  0.00           C  
ATOM    743  N   ASP A  95     -13.638  -8.521  -2.330  1.00  0.00           N  
ATOM    744  CA  ASP A  95     -13.238  -9.921  -2.443  1.00  0.00           C  
ATOM    745  C   ASP A  95     -11.872 -10.154  -1.802  1.00  0.00           C  
ATOM    746  CB  ASP A  95     -13.213 -10.355  -3.909  1.00  0.00           C  
ATOM    747  O   ASP A  95     -11.029  -9.255  -1.778  1.00  0.00           O  
ATOM    748  CG  ASP A  95     -14.592 -10.374  -4.546  1.00  0.00           C  
ATOM    749  OD1 ASP A  95     -15.599 -10.505  -3.817  1.00  0.00           O  
ATOM    750  OD2 ASP A  95     -14.672 -10.259  -5.788  1.00  0.00           O  
ATOM    751  N   THR A  96     -11.593 -11.419  -1.297  1.00  0.00           N  
ATOM    752  CA  THR A  96     -10.375 -11.685  -0.540  1.00  0.00           C  
ATOM    753  C   THR A  96      -9.509 -12.718  -1.255  1.00  0.00           C  
ATOM    754  CB  THR A  96     -10.698 -12.178   0.883  1.00  0.00           C  
ATOM    755  O   THR A  96      -8.764 -13.462  -0.614  1.00  0.00           O  
ATOM    756  CG2 THR A  96     -11.450 -11.115   1.676  1.00  0.00           C  
ATOM    757  OG1 THR A  96     -11.506 -13.359   0.801  1.00  0.00           O  
ATOM    758  N   ASP A  97      -9.564 -12.850  -2.591  1.00  0.00           N  
ATOM    759  CA  ASP A  97      -8.878 -13.930  -3.292  1.00  0.00           C  
ATOM    760  C   ASP A  97      -7.520 -13.469  -3.817  1.00  0.00           C  
ATOM    761  CB  ASP A  97      -9.737 -14.454  -4.445  1.00  0.00           C  
ATOM    762  O   ASP A  97      -6.850 -14.200  -4.550  1.00  0.00           O  
ATOM    763  CG  ASP A  97     -10.157 -13.363  -5.414  1.00  0.00           C  
ATOM    764  OD1 ASP A  97     -10.116 -12.169  -5.045  1.00  0.00           O  
ATOM    765  OD2 ASP A  97     -10.536 -13.700  -6.557  1.00  0.00           O  
ATOM    766  N   LEU A  98      -7.158 -12.178  -3.424  1.00  0.00           N  
ATOM    767  CA  LEU A  98      -5.826 -11.723  -3.806  1.00  0.00           C  
ATOM    768  C   LEU A  98      -4.751 -12.462  -3.014  1.00  0.00           C  
ATOM    769  CB  LEU A  98      -5.691 -10.214  -3.587  1.00  0.00           C  
ATOM    770  O   LEU A  98      -4.971 -12.833  -1.859  1.00  0.00           O  
ATOM    771  CG  LEU A  98      -6.637  -9.325  -4.395  1.00  0.00           C  
ATOM    772  CD1 LEU A  98      -6.404  -7.856  -4.055  1.00  0.00           C  
ATOM    773  CD2 LEU A  98      -6.454  -9.568  -5.889  1.00  0.00           C  
ATOM    774  N   VAL A  99      -3.662 -12.685  -3.659  1.00  0.00           N  
ATOM    775  CA  VAL A  99      -2.539 -13.357  -3.014  1.00  0.00           C  
ATOM    776  C   VAL A  99      -1.375 -12.382  -2.853  1.00  0.00           C  
ATOM    777  CB  VAL A  99      -2.087 -14.600  -3.813  1.00  0.00           C  
ATOM    778  O   VAL A  99      -0.985 -11.708  -3.809  1.00  0.00           O  
ATOM    779  CG1 VAL A  99      -0.907 -15.285  -3.125  1.00  0.00           C  
ATOM    780  CG2 VAL A  99      -3.249 -15.576  -3.984  1.00  0.00           C  
ATOM    781  N   PHE A 100      -0.824 -12.330  -1.569  1.00  0.00           N  
ATOM    782  CA  PHE A 100       0.303 -11.467  -1.235  1.00  0.00           C  
ATOM    783  C   PHE A 100       1.520 -12.294  -0.838  1.00  0.00           C  
ATOM    784  CB  PHE A 100      -0.071 -10.506  -0.102  1.00  0.00           C  
ATOM    785  O   PHE A 100       1.394 -13.288  -0.120  1.00  0.00           O  
ATOM    786  CG  PHE A 100      -1.252  -9.627  -0.417  1.00  0.00           C  
ATOM    787  CD1 PHE A 100      -1.068  -8.360  -0.956  1.00  0.00           C  
ATOM    788  CD2 PHE A 100      -2.546 -10.069  -0.174  1.00  0.00           C  
ATOM    789  CE1 PHE A 100      -2.159  -7.544  -1.248  1.00  0.00           C  
ATOM    790  CE2 PHE A 100      -3.641  -9.259  -0.463  1.00  0.00           C  
ATOM    791  CZ  PHE A 100      -3.445  -7.997  -0.999  1.00  0.00           C  
ATOM    792  N   ARG A 101       2.654 -11.881  -1.337  1.00  0.00           N  
ATOM    793  CA  ARG A 101       3.900 -12.505  -0.906  1.00  0.00           C  
ATOM    794  C   ARG A 101       5.083 -11.565  -1.111  1.00  0.00           C  
ATOM    795  CB  ARG A 101       4.135 -13.815  -1.661  1.00  0.00           C  
ATOM    796  O   ARG A 101       4.951 -10.525  -1.761  1.00  0.00           O  
ATOM    797  CG  ARG A 101       4.351 -13.635  -3.155  1.00  0.00           C  
ATOM    798  CD  ARG A 101       4.931 -14.888  -3.796  1.00  0.00           C  
ATOM    799  NE  ARG A 101       5.047 -14.748  -5.245  1.00  0.00           N  
ATOM    800  NH1 ARG A 101       6.982 -13.488  -5.177  1.00  0.00           N  
ATOM    801  NH2 ARG A 101       6.026 -14.022  -7.191  1.00  0.00           N  
ATOM    802  CZ  ARG A 101       6.018 -14.086  -5.868  1.00  0.00           C  
ATOM    803  N   GLU A 102       6.186 -11.995  -0.541  1.00  0.00           N  
ATOM    804  CA  GLU A 102       7.399 -11.200  -0.710  1.00  0.00           C  
ATOM    805  C   GLU A 102       7.911 -11.273  -2.146  1.00  0.00           C  
ATOM    806  CB  GLU A 102       8.487 -11.667   0.261  1.00  0.00           C  
ATOM    807  O   GLU A 102       7.727 -12.285  -2.825  1.00  0.00           O  
ATOM    808  CG  GLU A 102       8.147 -11.431   1.725  1.00  0.00           C  
ATOM    809  CD  GLU A 102       9.201 -11.969   2.680  1.00  0.00           C  
ATOM    810  OE1 GLU A 102      10.152 -11.227   3.014  1.00  0.00           O  
ATOM    811  OE2 GLU A 102       9.074 -13.142   3.097  1.00  0.00           O  
ATOM    812  N   PRO A 103       8.613 -10.118  -2.580  1.00  0.00           N  
ATOM    813  CA  PRO A 103       9.249 -10.189  -3.898  1.00  0.00           C  
ATOM    814  C   PRO A 103      10.505 -11.057  -3.901  1.00  0.00           C  
ATOM    815  CB  PRO A 103       9.594  -8.729  -4.203  1.00  0.00           C  
ATOM    816  O   PRO A 103      11.091 -11.306  -2.844  1.00  0.00           O  
ATOM    817  CG  PRO A 103       9.845  -8.109  -2.866  1.00  0.00           C  
ATOM    818  CD  PRO A 103       8.917  -8.737  -1.867  1.00  0.00           C  
ATOM    819  N   VAL A 104      10.842 -11.499  -5.095  1.00  0.00           N  
ATOM    820  CA  VAL A 104      12.073 -12.247  -5.329  1.00  0.00           C  
ATOM    821  C   VAL A 104      13.033 -11.411  -6.174  1.00  0.00           C  
ATOM    822  CB  VAL A 104      11.792 -13.599  -6.023  1.00  0.00           C  
ATOM    823  O   VAL A 104      12.623 -10.789  -7.157  1.00  0.00           O  
ATOM    824  CG1 VAL A 104      13.095 -14.355  -6.279  1.00  0.00           C  
ATOM    825  CG2 VAL A 104      10.838 -14.442  -5.179  1.00  0.00           C  
ATOM    826  N   GLU A 105      14.276 -11.353  -5.721  1.00  0.00           N  
ATOM    827  CA  GLU A 105      15.279 -10.588  -6.456  1.00  0.00           C  
ATOM    828  C   GLU A 105      15.333 -11.012  -7.921  1.00  0.00           C  
ATOM    829  CB  GLU A 105      16.658 -10.749  -5.810  1.00  0.00           C  
ATOM    830  O   GLU A 105      15.430 -12.203  -8.225  1.00  0.00           O  
ATOM    831  CG  GLU A 105      17.742  -9.899  -6.456  1.00  0.00           C  
ATOM    832  CD  GLU A 105      19.080  -9.987  -5.739  1.00  0.00           C  
ATOM    833  OE1 GLU A 105      20.105  -9.549  -6.310  1.00  0.00           O  
ATOM    834  OE2 GLU A 105      19.104 -10.497  -4.597  1.00  0.00           O  
ATOM    835  N   GLY A 106      15.275 -10.021  -8.817  1.00  0.00           N  
ATOM    836  CA  GLY A 106      15.357 -10.268 -10.248  1.00  0.00           C  
ATOM    837  C   GLY A 106      14.031 -10.682 -10.859  1.00  0.00           C  
ATOM    838  O   GLY A 106      13.975 -11.076 -12.026  1.00  0.00           O  
ATOM    839  N   GLU A 107      12.996 -10.625 -10.025  1.00  0.00           N  
ATOM    840  CA  GLU A 107      11.676 -11.020 -10.505  1.00  0.00           C  
ATOM    841  C   GLU A 107      11.084  -9.958 -11.427  1.00  0.00           C  
ATOM    842  CB  GLU A 107      10.731 -11.281  -9.329  1.00  0.00           C  
ATOM    843  O   GLU A 107      11.361  -8.767 -11.269  1.00  0.00           O  
ATOM    844  CG  GLU A 107       9.374 -11.832  -9.741  1.00  0.00           C  
ATOM    845  CD  GLU A 107       8.457 -12.113  -8.561  1.00  0.00           C  
ATOM    846  OE1 GLU A 107       7.571 -12.989  -8.676  1.00  0.00           O  
ATOM    847  OE2 GLU A 107       8.626 -11.450  -7.513  1.00  0.00           O  
ATOM    848  N   ARG A 108      10.310 -10.453 -12.432  1.00  0.00           N  
ATOM    849  CA  ARG A 108       9.601  -9.556 -13.339  1.00  0.00           C  
ATOM    850  C   ARG A 108       8.254  -9.140 -12.757  1.00  0.00           C  
ATOM    851  CB  ARG A 108       9.400 -10.219 -14.703  1.00  0.00           C  
ATOM    852  O   ARG A 108       7.475  -9.986 -12.316  1.00  0.00           O  
ATOM    853  CG  ARG A 108      10.696 -10.561 -15.419  1.00  0.00           C  
ATOM    854  CD  ARG A 108      10.439 -11.184 -16.785  1.00  0.00           C  
ATOM    855  NE  ARG A 108       9.623 -12.390 -16.682  1.00  0.00           N  
ATOM    856  NH1 ARG A 108       9.341 -12.643 -18.961  1.00  0.00           N  
ATOM    857  NH2 ARG A 108       8.390 -14.141 -17.511  1.00  0.00           N  
ATOM    858  CZ  ARG A 108       9.120 -13.055 -17.718  1.00  0.00           C  
ATOM    859  N   ILE A 109       8.019  -7.795 -12.822  1.00  0.00           N  
ATOM    860  CA  ILE A 109       6.808  -7.283 -12.188  1.00  0.00           C  
ATOM    861  C   ILE A 109       6.124  -6.282 -13.116  1.00  0.00           C  
ATOM    862  CB  ILE A 109       7.118  -6.625 -10.825  1.00  0.00           C  
ATOM    863  O   ILE A 109       6.751  -5.748 -14.034  1.00  0.00           O  
ATOM    864  CG1 ILE A 109       8.136  -5.492 -10.998  1.00  0.00           C  
ATOM    865  CG2 ILE A 109       7.625  -7.669  -9.825  1.00  0.00           C  
ATOM    866  CD1 ILE A 109       8.278  -4.596  -9.775  1.00  0.00           C  
ATOM    867  N   VAL A 110       4.837  -6.158 -12.892  1.00  0.00           N  
ATOM    868  CA  VAL A 110       4.080  -5.108 -13.565  1.00  0.00           C  
ATOM    869  C   VAL A 110       3.362  -4.245 -12.529  1.00  0.00           C  
ATOM    870  CB  VAL A 110       3.062  -5.695 -14.567  1.00  0.00           C  
ATOM    871  O   VAL A 110       3.114  -4.689 -11.406  1.00  0.00           O  
ATOM    872  CG1 VAL A 110       3.780  -6.411 -15.709  1.00  0.00           C  
ATOM    873  CG2 VAL A 110       2.101  -6.646 -13.856  1.00  0.00           C  
ATOM    874  N   LEU A 111       3.097  -2.999 -12.927  1.00  0.00           N  
ATOM    875  CA  LEU A 111       2.277  -2.082 -12.143  1.00  0.00           C  
ATOM    876  C   LEU A 111       0.837  -2.077 -12.644  1.00  0.00           C  
ATOM    877  CB  LEU A 111       2.854  -0.665 -12.201  1.00  0.00           C  
ATOM    878  O   LEU A 111       0.590  -1.871 -13.835  1.00  0.00           O  
ATOM    879  CG  LEU A 111       2.147   0.390 -11.348  1.00  0.00           C  
ATOM    880  CD1 LEU A 111       2.558   0.253  -9.886  1.00  0.00           C  
ATOM    881  CD2 LEU A 111       2.455   1.791 -11.866  1.00  0.00           C  
ATOM    882  N   VAL A 112      -0.055  -2.372 -11.722  1.00  0.00           N  
ATOM    883  CA  VAL A 112      -1.465  -2.407 -12.094  1.00  0.00           C  
ATOM    884  C   VAL A 112      -2.184  -1.191 -11.515  1.00  0.00           C  
ATOM    885  CB  VAL A 112      -2.147  -3.708 -11.612  1.00  0.00           C  
ATOM    886  O   VAL A 112      -2.101  -0.927 -10.313  1.00  0.00           O  
ATOM    887  CG1 VAL A 112      -3.598  -3.765 -12.086  1.00  0.00           C  
ATOM    888  CG2 VAL A 112      -1.372  -4.929 -12.103  1.00  0.00           C  
ATOM    889  N   THR A 113      -2.863  -0.408 -12.394  1.00  0.00           N  
ATOM    890  CA  THR A 113      -3.613   0.770 -11.974  1.00  0.00           C  
ATOM    891  C   THR A 113      -5.009   0.771 -12.591  1.00  0.00           C  
ATOM    892  CB  THR A 113      -2.878   2.067 -12.360  1.00  0.00           C  
ATOM    893  O   THR A 113      -5.361  -0.139 -13.344  1.00  0.00           O  
ATOM    894  CG2 THR A 113      -1.469   2.095 -11.778  1.00  0.00           C  
ATOM    895  OG1 THR A 113      -2.794   2.155 -13.788  1.00  0.00           O  
ATOM    896  N   ARG A 114      -5.723   1.718 -12.083  1.00  0.00           N  
ATOM    897  CA  ARG A 114      -7.069   1.943 -12.601  1.00  0.00           C  
ATOM    898  C   ARG A 114      -7.294   3.417 -12.920  1.00  0.00           C  
ATOM    899  CB  ARG A 114      -8.118   1.458 -11.598  1.00  0.00           C  
ATOM    900  O   ARG A 114      -6.817   4.294 -12.196  1.00  0.00           O  
ATOM    901  CG  ARG A 114      -9.527   1.390 -12.166  1.00  0.00           C  
ATOM    902  CD  ARG A 114     -10.468   0.621 -11.249  1.00  0.00           C  
ATOM    903  NE  ARG A 114     -11.800   0.489 -11.832  1.00  0.00           N  
ATOM    904  NH1 ARG A 114     -12.346  -1.429 -10.665  1.00  0.00           N  
ATOM    905  NH2 ARG A 114     -13.848  -0.508 -12.131  1.00  0.00           N  
ATOM    906  CZ  ARG A 114     -12.661  -0.483 -11.542  1.00  0.00           C  
ATOM    907  N   ASP A 115      -8.004   3.591 -14.052  1.00  0.00           N  
ATOM    908  CA  ASP A 115      -8.354   4.957 -14.430  1.00  0.00           C  
ATOM    909  C   ASP A 115      -9.739   5.333 -13.909  1.00  0.00           C  
ATOM    910  CB  ASP A 115      -8.300   5.124 -15.950  1.00  0.00           C  
ATOM    911  O   ASP A 115     -10.753   4.865 -14.432  1.00  0.00           O  
ATOM    912  CG  ASP A 115      -8.486   6.564 -16.395  1.00  0.00           C  
ATOM    913  OD1 ASP A 115      -8.718   7.442 -15.537  1.00  0.00           O  
ATOM    914  OD2 ASP A 115      -8.404   6.821 -17.616  1.00  0.00           O  
ATOM    915  N   PHE A 116      -9.743   6.231 -12.859  1.00  0.00           N  
ATOM    916  CA  PHE A 116     -11.004   6.611 -12.235  1.00  0.00           C  
ATOM    917  C   PHE A 116     -11.617   7.815 -12.941  1.00  0.00           C  
ATOM    918  CB  PHE A 116     -10.798   6.924 -10.749  1.00  0.00           C  
ATOM    919  O   PHE A 116     -12.660   8.322 -12.523  1.00  0.00           O  
ATOM    920  CG  PHE A 116     -10.550   5.705  -9.902  1.00  0.00           C  
ATOM    921  CD1 PHE A 116     -11.610   4.937  -9.437  1.00  0.00           C  
ATOM    922  CD2 PHE A 116      -9.255   5.328  -9.570  1.00  0.00           C  
ATOM    923  CE1 PHE A 116     -11.384   3.808  -8.653  1.00  0.00           C  
ATOM    924  CE2 PHE A 116      -9.021   4.201  -8.786  1.00  0.00           C  
ATOM    925  CZ  PHE A 116     -10.087   3.444  -8.328  1.00  0.00           C  
ATOM    926  N   GLN A 117     -11.085   8.378 -14.044  1.00  0.00           N  
ATOM    927  CA  GLN A 117     -11.576   9.573 -14.722  1.00  0.00           C  
ATOM    928  C   GLN A 117     -12.649   9.221 -15.748  1.00  0.00           C  
ATOM    929  CB  GLN A 117     -10.424  10.316 -15.401  1.00  0.00           C  
ATOM    930  O   GLN A 117     -13.430  10.083 -16.158  1.00  0.00           O  
ATOM    931  CG  GLN A 117      -9.438  10.945 -14.425  1.00  0.00           C  
ATOM    932  CD  GLN A 117      -8.331  11.712 -15.123  1.00  0.00           C  
ATOM    933  NE2 GLN A 117      -7.663  12.592 -14.385  1.00  0.00           N  
ATOM    934  OE1 GLN A 117      -8.076  11.514 -16.315  1.00  0.00           O  
ATOM    935  N   THR A 118     -12.728   7.962 -16.037  1.00  0.00           N  
ATOM    936  CA  THR A 118     -13.647   7.602 -17.112  1.00  0.00           C  
ATOM    937  C   THR A 118     -14.902   6.940 -16.551  1.00  0.00           C  
ATOM    938  CB  THR A 118     -12.976   6.659 -18.127  1.00  0.00           C  
ATOM    939  O   THR A 118     -14.930   6.534 -15.388  1.00  0.00           O  
ATOM    940  CG2 THR A 118     -11.720   7.291 -18.719  1.00  0.00           C  
ATOM    941  OG1 THR A 118     -12.618   5.436 -17.471  1.00  0.00           O  
ATOM    942  N   ALA A 119     -16.041   7.114 -17.152  1.00  0.00           N  
ATOM    943  CA  ALA A 119     -17.313   6.506 -16.771  1.00  0.00           C  
ATOM    944  C   ALA A 119     -17.157   5.007 -16.534  1.00  0.00           C  
ATOM    945  CB  ALA A 119     -18.369   6.765 -17.843  1.00  0.00           C  
ATOM    946  O   ALA A 119     -17.810   4.439 -15.656  1.00  0.00           O  
ATOM    947  N   THR A 120     -16.229   4.416 -17.307  1.00  0.00           N  
ATOM    948  CA  THR A 120     -15.954   2.996 -17.124  1.00  0.00           C  
ATOM    949  C   THR A 120     -14.508   2.775 -16.692  1.00  0.00           C  
ATOM    950  CB  THR A 120     -16.234   2.202 -18.414  1.00  0.00           C  
ATOM    951  O   THR A 120     -13.579   3.017 -17.467  1.00  0.00           O  
ATOM    952  CG2 THR A 120     -16.332   0.707 -18.130  1.00  0.00           C  
ATOM    953  OG1 THR A 120     -17.470   2.650 -18.985  1.00  0.00           O  
ATOM    954  N   PRO A 121     -14.316   2.618 -15.455  1.00  0.00           N  
ATOM    955  CA  PRO A 121     -12.928   2.426 -15.028  1.00  0.00           C  
ATOM    956  C   PRO A 121     -12.209   1.343 -15.830  1.00  0.00           C  
ATOM    957  CB  PRO A 121     -13.064   2.018 -13.559  1.00  0.00           C  
ATOM    958  O   PRO A 121     -12.780   0.282 -16.092  1.00  0.00           O  
ATOM    959  CG  PRO A 121     -14.489   2.306 -13.213  1.00  0.00           C  
ATOM    960  CD  PRO A 121     -15.278   2.407 -14.487  1.00  0.00           C  
ATOM    961  N   THR A 122     -11.174   1.775 -16.557  1.00  0.00           N  
ATOM    962  CA  THR A 122     -10.318   0.889 -17.338  1.00  0.00           C  
ATOM    963  C   THR A 122      -9.059   0.524 -16.556  1.00  0.00           C  
ATOM    964  CB  THR A 122      -9.923   1.534 -18.680  1.00  0.00           C  
ATOM    965  O   THR A 122      -8.467   1.376 -15.890  1.00  0.00           O  
ATOM    966  CG2 THR A 122      -9.190   0.539 -19.574  1.00  0.00           C  
ATOM    967  OG1 THR A 122     -11.105   1.984 -19.353  1.00  0.00           O  
ATOM    968  N   SER A 123      -8.784  -0.795 -16.614  1.00  0.00           N  
ATOM    969  CA  SER A 123      -7.544  -1.293 -16.027  1.00  0.00           C  
ATOM    970  C   SER A 123      -6.342  -0.951 -16.902  1.00  0.00           C  
ATOM    971  CB  SER A 123      -7.619  -2.806 -15.818  1.00  0.00           C  
ATOM    972  O   SER A 123      -6.405  -1.072 -18.127  1.00  0.00           O  
ATOM    973  OG  SER A 123      -8.719  -3.145 -14.992  1.00  0.00           O  
ATOM    974  N   LEU A 124      -5.324  -0.381 -16.245  1.00  0.00           N  
ATOM    975  CA  LEU A 124      -4.064  -0.085 -16.917  1.00  0.00           C  
ATOM    976  C   LEU A 124      -2.929  -0.921 -16.337  1.00  0.00           C  
ATOM    977  CB  LEU A 124      -3.730   1.405 -16.798  1.00  0.00           C  
ATOM    978  O   LEU A 124      -2.750  -0.973 -15.118  1.00  0.00           O  
ATOM    979  CG  LEU A 124      -4.797   2.381 -17.295  1.00  0.00           C  
ATOM    980  CD1 LEU A 124      -4.427   3.810 -16.911  1.00  0.00           C  
ATOM    981  CD2 LEU A 124      -4.975   2.256 -18.804  1.00  0.00           C  
ATOM    982  N   VAL A 125      -2.239  -1.562 -17.225  1.00  0.00           N  
ATOM    983  CA  VAL A 125      -1.105  -2.372 -16.793  1.00  0.00           C  
ATOM    984  C   VAL A 125       0.172  -1.877 -17.468  1.00  0.00           C  
ATOM    985  CB  VAL A 125      -1.326  -3.869 -17.106  1.00  0.00           C  
ATOM    986  O   VAL A 125       0.186  -1.624 -18.675  1.00  0.00           O  
ATOM    987  CG1 VAL A 125      -0.160  -4.708 -16.585  1.00  0.00           C  
ATOM    988  CG2 VAL A 125      -2.645  -4.350 -16.503  1.00  0.00           C  
ATOM    989  N   SER A 126       1.162  -1.674 -16.762  1.00  0.00           N  
ATOM    990  CA  SER A 126       2.433  -1.209 -17.308  1.00  0.00           C  
ATOM    991  C   SER A 126       3.122  -2.305 -18.114  1.00  0.00           C  
ATOM    992  CB  SER A 126       3.356  -0.732 -16.186  1.00  0.00           C  
ATOM    993  O   SER A 126       2.668  -3.452 -18.127  1.00  0.00           O  
ATOM    994  OG  SER A 126       3.866  -1.832 -15.452  1.00  0.00           O  
ATOM    995  N   ASP A 127       4.286  -1.919 -18.743  1.00  0.00           N  
ATOM    996  CA  ASP A 127       5.240  -2.909 -19.235  1.00  0.00           C  
ATOM    997  C   ASP A 127       5.977  -3.583 -18.080  1.00  0.00           C  
ATOM    998  CB  ASP A 127       6.244  -2.258 -20.190  1.00  0.00           C  
ATOM    999  O   ASP A 127       5.896  -3.130 -16.936  1.00  0.00           O  
ATOM   1000  CG  ASP A 127       6.644  -3.167 -21.339  1.00  0.00           C  
ATOM   1001  OD1 ASP A 127       6.465  -4.400 -21.233  1.00  0.00           O  
ATOM   1002  OD2 ASP A 127       7.145  -2.646 -22.359  1.00  0.00           O  
ATOM   1003  N   VAL A 128       6.619  -4.642 -18.353  1.00  0.00           N  
ATOM   1004  CA  VAL A 128       7.309  -5.442 -17.347  1.00  0.00           C  
ATOM   1005  C   VAL A 128       8.597  -4.740 -16.923  1.00  0.00           C  
ATOM   1006  CB  VAL A 128       7.622  -6.862 -17.868  1.00  0.00           C  
ATOM   1007  O   VAL A 128       9.246  -4.077 -17.734  1.00  0.00           O  
ATOM   1008  CG1 VAL A 128       8.489  -7.625 -16.868  1.00  0.00           C  
ATOM   1009  CG2 VAL A 128       6.328  -7.625 -18.149  1.00  0.00           C  
ATOM   1010  N   SER A 129       8.892  -4.814 -15.653  1.00  0.00           N  
ATOM   1011  CA  SER A 129      10.155  -4.351 -15.089  1.00  0.00           C  
ATOM   1012  C   SER A 129      10.779  -5.410 -14.186  1.00  0.00           C  
ATOM   1013  CB  SER A 129       9.949  -3.055 -14.303  1.00  0.00           C  
ATOM   1014  O   SER A 129      10.070  -6.237 -13.610  1.00  0.00           O  
ATOM   1015  OG  SER A 129      11.181  -2.576 -13.792  1.00  0.00           O  
ATOM   1016  N   THR A 130      12.012  -5.403 -14.178  1.00  0.00           N  
ATOM   1017  CA  THR A 130      12.721  -6.238 -13.214  1.00  0.00           C  
ATOM   1018  C   THR A 130      12.932  -5.490 -11.901  1.00  0.00           C  
ATOM   1019  CB  THR A 130      14.081  -6.700 -13.769  1.00  0.00           C  
ATOM   1020  O   THR A 130      13.134  -4.274 -11.899  1.00  0.00           O  
ATOM   1021  CG2 THR A 130      14.748  -7.699 -12.830  1.00  0.00           C  
ATOM   1022  OG1 THR A 130      13.883  -7.321 -15.046  1.00  0.00           O  
ATOM   1023  N   THR A 131      12.813  -6.269 -10.788  1.00  0.00           N  
ATOM   1024  CA  THR A 131      12.892  -5.581  -9.504  1.00  0.00           C  
ATOM   1025  C   THR A 131      14.041  -6.134  -8.665  1.00  0.00           C  
ATOM   1026  CB  THR A 131      11.573  -5.708  -8.719  1.00  0.00           C  
ATOM   1027  O   THR A 131      14.385  -7.312  -8.773  1.00  0.00           O  
ATOM   1028  CG2 THR A 131      11.320  -7.152  -8.298  1.00  0.00           C  
ATOM   1029  OG1 THR A 131      11.639  -4.885  -7.548  1.00  0.00           O  
ATOM   1030  N   PHE A 132      14.676  -5.220  -7.829  1.00  0.00           N  
ATOM   1031  CA  PHE A 132      15.789  -5.551  -6.947  1.00  0.00           C  
ATOM   1032  C   PHE A 132      15.622  -4.878  -5.589  1.00  0.00           C  
ATOM   1033  CB  PHE A 132      17.120  -5.133  -7.580  1.00  0.00           C  
ATOM   1034  O   PHE A 132      15.079  -3.776  -5.500  1.00  0.00           O  
ATOM   1035  CG  PHE A 132      17.430  -5.845  -8.868  1.00  0.00           C  
ATOM   1036  CD1 PHE A 132      18.101  -7.062  -8.862  1.00  0.00           C  
ATOM   1037  CD2 PHE A 132      17.050  -5.298 -10.087  1.00  0.00           C  
ATOM   1038  CE1 PHE A 132      18.389  -7.724 -10.054  1.00  0.00           C  
ATOM   1039  CE2 PHE A 132      17.334  -5.953 -11.281  1.00  0.00           C  
ATOM   1040  CZ  PHE A 132      18.005  -7.165 -11.263  1.00  0.00           C  
ATOM   1041  N   PRO A 133      16.006  -5.651  -4.597  1.00  0.00           N  
ATOM   1042  CA  PRO A 133      15.930  -5.022  -3.276  1.00  0.00           C  
ATOM   1043  C   PRO A 133      16.875  -3.831  -3.135  1.00  0.00           C  
ATOM   1044  CB  PRO A 133      16.330  -6.152  -2.324  1.00  0.00           C  
ATOM   1045  O   PRO A 133      17.927  -3.793  -3.780  1.00  0.00           O  
ATOM   1046  CG  PRO A 133      17.243  -7.022  -3.126  1.00  0.00           C  
ATOM   1047  CD  PRO A 133      16.778  -7.014  -4.554  1.00  0.00           C  
ATOM   1048  N   SER A 134      16.446  -2.854  -2.428  1.00  0.00           N  
ATOM   1049  CA  SER A 134      17.278  -1.723  -2.028  1.00  0.00           C  
ATOM   1050  C   SER A 134      17.520  -1.721  -0.522  1.00  0.00           C  
ATOM   1051  CB  SER A 134      16.629  -0.404  -2.450  1.00  0.00           C  
ATOM   1052  O   SER A 134      16.582  -1.881   0.263  1.00  0.00           O  
ATOM   1053  OG  SER A 134      17.445   0.696  -2.087  1.00  0.00           O  
ATOM   1054  N   GLY A 135      18.741  -1.496  -0.124  1.00  0.00           N  
ATOM   1055  CA  GLY A 135      19.073  -1.450   1.291  1.00  0.00           C  
ATOM   1056  C   GLY A 135      18.758  -2.743   2.020  1.00  0.00           C  
ATOM   1057  O   GLY A 135      19.231  -3.812   1.630  1.00  0.00           O  
ATOM   1058  N   ASP A 136      17.832  -2.604   3.046  1.00  0.00           N  
ATOM   1059  CA  ASP A 136      17.539  -3.719   3.941  1.00  0.00           C  
ATOM   1060  C   ASP A 136      16.448  -4.617   3.361  1.00  0.00           C  
ATOM   1061  CB  ASP A 136      17.119  -3.206   5.320  1.00  0.00           C  
ATOM   1062  O   ASP A 136      15.994  -5.555   4.019  1.00  0.00           O  
ATOM   1063  CG  ASP A 136      15.870  -2.343   5.277  1.00  0.00           C  
ATOM   1064  OD1 ASP A 136      15.331  -2.106   4.174  1.00  0.00           O  
ATOM   1065  OD2 ASP A 136      15.423  -1.894   6.354  1.00  0.00           O  
ATOM   1066  N   GLY A 137      15.972  -4.334   2.157  1.00  0.00           N  
ATOM   1067  CA  GLY A 137      15.008  -5.214   1.516  1.00  0.00           C  
ATOM   1068  C   GLY A 137      13.569  -4.802   1.760  1.00  0.00           C  
ATOM   1069  O   GLY A 137      12.640  -5.473   1.305  1.00  0.00           O  
ATOM   1070  N   VAL A 138      13.345  -3.742   2.439  1.00  0.00           N  
ATOM   1071  CA  VAL A 138      12.002  -3.229   2.688  1.00  0.00           C  
ATOM   1072  C   VAL A 138      11.487  -2.503   1.446  1.00  0.00           C  
ATOM   1073  CB  VAL A 138      11.973  -2.282   3.908  1.00  0.00           C  
ATOM   1074  O   VAL A 138      10.320  -2.646   1.075  1.00  0.00           O  
ATOM   1075  CG1 VAL A 138      10.624  -1.573   4.010  1.00  0.00           C  
ATOM   1076  CG2 VAL A 138      12.272  -3.057   5.191  1.00  0.00           C  
ATOM   1077  N   PHE A 139      12.428  -1.856   0.859  1.00  0.00           N  
ATOM   1078  CA  PHE A 139      12.108  -1.185  -0.395  1.00  0.00           C  
ATOM   1079  C   PHE A 139      12.777  -1.887  -1.571  1.00  0.00           C  
ATOM   1080  CB  PHE A 139      12.541   0.284  -0.345  1.00  0.00           C  
ATOM   1081  O   PHE A 139      13.875  -2.430  -1.433  1.00  0.00           O  
ATOM   1082  CG  PHE A 139      11.753   1.116   0.630  1.00  0.00           C  
ATOM   1083  CD1 PHE A 139      10.460   1.526   0.330  1.00  0.00           C  
ATOM   1084  CD2 PHE A 139      12.306   1.488   1.849  1.00  0.00           C  
ATOM   1085  CE1 PHE A 139       9.728   2.297   1.231  1.00  0.00           C  
ATOM   1086  CE2 PHE A 139      11.581   2.258   2.754  1.00  0.00           C  
ATOM   1087  CZ  PHE A 139      10.293   2.662   2.443  1.00  0.00           C  
ATOM   1088  N   TRP A 140      12.059  -1.889  -2.632  1.00  0.00           N  
ATOM   1089  CA  TRP A 140      12.533  -2.500  -3.870  1.00  0.00           C  
ATOM   1090  C   TRP A 140      12.472  -1.506  -5.025  1.00  0.00           C  
ATOM   1091  CB  TRP A 140      11.707  -3.745  -4.206  1.00  0.00           C  
ATOM   1092  O   TRP A 140      11.593  -0.642  -5.063  1.00  0.00           O  
ATOM   1093  CG  TRP A 140      11.973  -4.913  -3.306  1.00  0.00           C  
ATOM   1094  CD1 TRP A 140      11.691  -5.006  -1.971  1.00  0.00           C  
ATOM   1095  CD2 TRP A 140      12.580  -6.155  -3.675  1.00  0.00           C  
ATOM   1096  CE2 TRP A 140      12.633  -6.956  -2.513  1.00  0.00           C  
ATOM   1097  CE3 TRP A 140      13.083  -6.670  -4.878  1.00  0.00           C  
ATOM   1098  NE1 TRP A 140      12.086  -6.233  -1.488  1.00  0.00           N  
ATOM   1099  CH2 TRP A 140      13.657  -8.725  -3.708  1.00  0.00           C  
ATOM   1100  CZ2 TRP A 140      13.171  -8.246  -2.519  1.00  0.00           C  
ATOM   1101  CZ3 TRP A 140      13.618  -7.953  -4.881  1.00  0.00           C  
ATOM   1102  N   GLU A 141      13.408  -1.664  -5.860  1.00  0.00           N  
ATOM   1103  CA  GLU A 141      13.474  -0.757  -7.002  1.00  0.00           C  
ATOM   1104  C   GLU A 141      12.746  -1.338  -8.211  1.00  0.00           C  
ATOM   1105  CB  GLU A 141      14.930  -0.451  -7.362  1.00  0.00           C  
ATOM   1106  O   GLU A 141      12.707  -2.557  -8.392  1.00  0.00           O  
ATOM   1107  CG  GLU A 141      15.705   0.244  -6.253  1.00  0.00           C  
ATOM   1108  CD  GLU A 141      17.162   0.498  -6.606  1.00  0.00           C  
ATOM   1109  OE1 GLU A 141      17.849   1.233  -5.860  1.00  0.00           O  
ATOM   1110  OE2 GLU A 141      17.620  -0.040  -7.639  1.00  0.00           O  
ATOM   1111  N   HIS A 142      12.208  -0.445  -9.001  1.00  0.00           N  
ATOM   1112  CA  HIS A 142      11.665  -0.760 -10.317  1.00  0.00           C  
ATOM   1113  C   HIS A 142      11.800   0.425 -11.267  1.00  0.00           C  
ATOM   1114  CB  HIS A 142      10.197  -1.179 -10.205  1.00  0.00           C  
ATOM   1115  O   HIS A 142      12.117   1.537 -10.839  1.00  0.00           O  
ATOM   1116  CG  HIS A 142       9.291  -0.076  -9.758  1.00  0.00           C  
ATOM   1117  CD2 HIS A 142       8.887   0.296  -8.521  1.00  0.00           C  
ATOM   1118  ND1 HIS A 142       8.686   0.793 -10.640  1.00  0.00           N  
ATOM   1119  CE1 HIS A 142       7.947   1.655  -9.961  1.00  0.00           C  
ATOM   1120  NE2 HIS A 142       8.051   1.375  -8.674  1.00  0.00           N  
ATOM   1121  N   TRP A 143      11.580   0.189 -12.576  1.00  0.00           N  
ATOM   1122  CA  TRP A 143      11.864   1.216 -13.573  1.00  0.00           C  
ATOM   1123  C   TRP A 143      10.609   1.569 -14.364  1.00  0.00           C  
ATOM   1124  CB  TRP A 143      12.969   0.750 -14.525  1.00  0.00           C  
ATOM   1125  O   TRP A 143      10.696   2.103 -15.472  1.00  0.00           O  
ATOM   1126  CG  TRP A 143      14.347   0.814 -13.937  1.00  0.00           C  
ATOM   1127  CD1 TRP A 143      15.252   1.831 -14.068  1.00  0.00           C  
ATOM   1128  CD2 TRP A 143      14.978  -0.184 -13.129  1.00  0.00           C  
ATOM   1129  CE2 TRP A 143      16.266   0.295 -12.804  1.00  0.00           C  
ATOM   1130  CE3 TRP A 143      14.578  -1.438 -12.647  1.00  0.00           C  
ATOM   1131  NE1 TRP A 143      16.408   1.524 -13.389  1.00  0.00           N  
ATOM   1132  CH2 TRP A 143      16.743  -1.661 -11.559  1.00  0.00           C  
ATOM   1133  CZ2 TRP A 143      17.159  -0.438 -12.018  1.00  0.00           C  
ATOM   1134  CZ3 TRP A 143      15.468  -2.165 -11.865  1.00  0.00           C  
ATOM   1135  N   ILE A 144       9.508   1.235 -13.760  1.00  0.00           N  
ATOM   1136  CA  ILE A 144       8.228   1.620 -14.345  1.00  0.00           C  
ATOM   1137  C   ILE A 144       7.958   3.097 -14.069  1.00  0.00           C  
ATOM   1138  CB  ILE A 144       7.072   0.752 -13.798  1.00  0.00           C  
ATOM   1139  O   ILE A 144       8.003   3.539 -12.918  1.00  0.00           O  
ATOM   1140  CG1 ILE A 144       7.333  -0.730 -14.089  1.00  0.00           C  
ATOM   1141  CG2 ILE A 144       5.733   1.200 -14.391  1.00  0.00           C  
ATOM   1142  CD1 ILE A 144       6.430  -1.681 -13.316  1.00  0.00           C  
ATOM   1143  N   PRO A 145       7.702   3.865 -15.202  1.00  0.00           N  
ATOM   1144  CA  PRO A 145       7.376   5.277 -14.984  1.00  0.00           C  
ATOM   1145  C   PRO A 145       6.073   5.470 -14.212  1.00  0.00           C  
ATOM   1146  CB  PRO A 145       7.257   5.834 -16.405  1.00  0.00           C  
ATOM   1147  O   PRO A 145       5.085   4.781 -14.479  1.00  0.00           O  
ATOM   1148  CG  PRO A 145       7.935   4.821 -17.271  1.00  0.00           C  
ATOM   1149  CD  PRO A 145       7.822   3.477 -16.610  1.00  0.00           C  
ATOM   1150  N   THR A 146       6.105   6.313 -13.205  1.00  0.00           N  
ATOM   1151  CA  THR A 146       4.919   6.615 -12.411  1.00  0.00           C  
ATOM   1152  C   THR A 146       4.701   8.122 -12.316  1.00  0.00           C  
ATOM   1153  CB  THR A 146       5.029   6.020 -10.995  1.00  0.00           C  
ATOM   1154  O   THR A 146       5.611   8.906 -12.596  1.00  0.00           O  
ATOM   1155  CG2 THR A 146       5.194   4.505 -11.046  1.00  0.00           C  
ATOM   1156  OG1 THR A 146       6.163   6.590 -10.330  1.00  0.00           O  
ATOM   1157  N   LYS A 147       3.479   8.516 -12.097  1.00  0.00           N  
ATOM   1158  CA  LYS A 147       3.109   9.912 -11.886  1.00  0.00           C  
ATOM   1159  C   LYS A 147       2.641  10.146 -10.453  1.00  0.00           C  
ATOM   1160  CB  LYS A 147       2.016  10.332 -12.870  1.00  0.00           C  
ATOM   1161  O   LYS A 147       2.362   9.194  -9.722  1.00  0.00           O  
ATOM   1162  CG  LYS A 147       2.419  10.212 -14.332  1.00  0.00           C  
ATOM   1163  CD  LYS A 147       1.273  10.590 -15.261  1.00  0.00           C  
ATOM   1164  CE  LYS A 147       1.660  10.427 -16.724  1.00  0.00           C  
ATOM   1165  NZ  LYS A 147       0.531  10.771 -17.639  1.00  0.00           N  
ATOM   1166  N   ASP A 148       2.593  11.416 -10.169  1.00  0.00           N  
ATOM   1167  CA  ASP A 148       2.056  11.791  -8.864  1.00  0.00           C  
ATOM   1168  C   ASP A 148       0.653  11.223  -8.663  1.00  0.00           C  
ATOM   1169  CB  ASP A 148       2.034  13.313  -8.710  1.00  0.00           C  
ATOM   1170  O   ASP A 148      -0.190  11.306  -9.558  1.00  0.00           O  
ATOM   1171  CG  ASP A 148       3.423  13.921  -8.623  1.00  0.00           C  
ATOM   1172  OD1 ASP A 148       4.399  13.180  -8.374  1.00  0.00           O  
ATOM   1173  OD2 ASP A 148       3.543  15.152  -8.803  1.00  0.00           O  
ATOM   1174  N   GLY A 149       0.483  10.648  -7.471  1.00  0.00           N  
ATOM   1175  CA  GLY A 149      -0.828  10.097  -7.168  1.00  0.00           C  
ATOM   1176  C   GLY A 149      -0.899   8.592  -7.346  1.00  0.00           C  
ATOM   1177  O   GLY A 149      -1.892   7.964  -6.975  1.00  0.00           O  
ATOM   1178  N   GLN A 150       0.166   8.004  -7.868  1.00  0.00           N  
ATOM   1179  CA  GLN A 150       0.101   6.577  -8.166  1.00  0.00           C  
ATOM   1180  C   GLN A 150       0.680   5.749  -7.022  1.00  0.00           C  
ATOM   1181  CB  GLN A 150       0.842   6.265  -9.467  1.00  0.00           C  
ATOM   1182  O   GLN A 150       0.797   4.526  -7.131  1.00  0.00           O  
ATOM   1183  CG  GLN A 150       0.123   6.755 -10.717  1.00  0.00           C  
ATOM   1184  CD  GLN A 150       0.860   6.401 -11.995  1.00  0.00           C  
ATOM   1185  NE2 GLN A 150       0.113   6.002 -13.019  1.00  0.00           N  
ATOM   1186  OE1 GLN A 150       2.091   6.486 -12.062  1.00  0.00           O  
ATOM   1187  N   CYS A 151       1.130   6.463  -6.001  1.00  0.00           N  
ATOM   1188  CA  CYS A 151       1.497   5.699  -4.814  1.00  0.00           C  
ATOM   1189  C   CYS A 151       0.354   4.792  -4.374  1.00  0.00           C  
ATOM   1190  CB  CYS A 151       1.884   6.638  -3.671  1.00  0.00           C  
ATOM   1191  O   CYS A 151      -0.817   5.132  -4.551  1.00  0.00           O  
ATOM   1192  SG  CYS A 151       3.432   7.524  -3.950  1.00  0.00           S  
ATOM   1193  N   GLY A 152       0.759   3.650  -3.863  1.00  0.00           N  
ATOM   1194  CA  GLY A 152      -0.255   2.728  -3.378  1.00  0.00           C  
ATOM   1195  C   GLY A 152      -0.698   1.723  -4.425  1.00  0.00           C  
ATOM   1196  O   GLY A 152      -1.429   0.780  -4.117  1.00  0.00           O  
ATOM   1197  N   ALA A 153      -0.206   1.946  -5.664  1.00  0.00           N  
ATOM   1198  CA  ALA A 153      -0.558   1.002  -6.722  1.00  0.00           C  
ATOM   1199  C   ALA A 153       0.171  -0.326  -6.536  1.00  0.00           C  
ATOM   1200  CB  ALA A 153      -0.238   1.594  -8.092  1.00  0.00           C  
ATOM   1201  O   ALA A 153       1.347  -0.348  -6.166  1.00  0.00           O  
ATOM   1202  N   PRO A 154      -0.527  -1.428  -6.845  1.00  0.00           N  
ATOM   1203  CA  PRO A 154       0.072  -2.745  -6.620  1.00  0.00           C  
ATOM   1204  C   PRO A 154       1.135  -3.096  -7.659  1.00  0.00           C  
ATOM   1205  CB  PRO A 154      -1.123  -3.697  -6.720  1.00  0.00           C  
ATOM   1206  O   PRO A 154       0.964  -2.802  -8.845  1.00  0.00           O  
ATOM   1207  CG  PRO A 154      -2.119  -2.972  -7.566  1.00  0.00           C  
ATOM   1208  CD  PRO A 154      -1.940  -1.496  -7.355  1.00  0.00           C  
ATOM   1209  N   LEU A 155       2.225  -3.641  -7.176  1.00  0.00           N  
ATOM   1210  CA  LEU A 155       3.204  -4.321  -8.016  1.00  0.00           C  
ATOM   1211  C   LEU A 155       2.978  -5.829  -8.002  1.00  0.00           C  
ATOM   1212  CB  LEU A 155       4.626  -4.002  -7.548  1.00  0.00           C  
ATOM   1213  O   LEU A 155       2.961  -6.449  -6.936  1.00  0.00           O  
ATOM   1214  CG  LEU A 155       5.165  -2.618  -7.912  1.00  0.00           C  
ATOM   1215  CD1 LEU A 155       5.359  -2.504  -9.420  1.00  0.00           C  
ATOM   1216  CD2 LEU A 155       4.227  -1.528  -7.404  1.00  0.00           C  
ATOM   1217  N   VAL A 156       2.829  -6.398  -9.213  1.00  0.00           N  
ATOM   1218  CA  VAL A 156       2.369  -7.777  -9.339  1.00  0.00           C  
ATOM   1219  C   VAL A 156       3.421  -8.608 -10.070  1.00  0.00           C  
ATOM   1220  CB  VAL A 156       1.016  -7.858 -10.080  1.00  0.00           C  
ATOM   1221  O   VAL A 156       3.970  -8.172 -11.084  1.00  0.00           O  
ATOM   1222  CG1 VAL A 156       0.544  -9.307 -10.185  1.00  0.00           C  
ATOM   1223  CG2 VAL A 156      -0.032  -7.002  -9.372  1.00  0.00           C  
ATOM   1224  N   SER A 157       3.697  -9.789  -9.532  1.00  0.00           N  
ATOM   1225  CA  SER A 157       4.589 -10.726 -10.207  1.00  0.00           C  
ATOM   1226  C   SER A 157       3.949 -11.282 -11.475  1.00  0.00           C  
ATOM   1227  CB  SER A 157       4.968 -11.875  -9.272  1.00  0.00           C  
ATOM   1228  O   SER A 157       2.820 -11.777 -11.442  1.00  0.00           O  
ATOM   1229  OG  SER A 157       5.695 -12.872  -9.968  1.00  0.00           O  
ATOM   1230  N   VAL A 158       4.713 -11.273 -12.509  1.00  0.00           N  
ATOM   1231  CA  VAL A 158       4.200 -11.773 -13.781  1.00  0.00           C  
ATOM   1232  C   VAL A 158       4.195 -13.300 -13.771  1.00  0.00           C  
ATOM   1233  CB  VAL A 158       5.031 -11.250 -14.973  1.00  0.00           C  
ATOM   1234  O   VAL A 158       3.465 -13.930 -14.541  1.00  0.00           O  
ATOM   1235  CG1 VAL A 158       5.001  -9.724 -15.024  1.00  0.00           C  
ATOM   1236  CG2 VAL A 158       6.470 -11.756 -14.883  1.00  0.00           C  
ATOM   1237  N   ASP A 159       4.953 -13.860 -12.861  1.00  0.00           N  
ATOM   1238  CA  ASP A 159       5.122 -15.310 -12.838  1.00  0.00           C  
ATOM   1239  C   ASP A 159       3.908 -15.994 -12.213  1.00  0.00           C  
ATOM   1240  CB  ASP A 159       6.392 -15.691 -12.074  1.00  0.00           C  
ATOM   1241  O   ASP A 159       3.427 -17.007 -12.726  1.00  0.00           O  
ATOM   1242  CG  ASP A 159       7.663 -15.300 -12.806  1.00  0.00           C  
ATOM   1243  OD1 ASP A 159       7.628 -15.133 -14.044  1.00  0.00           O  
ATOM   1244  OD2 ASP A 159       8.712 -15.162 -12.139  1.00  0.00           O  
ATOM   1245  N   ASP A 160       3.406 -15.322 -11.132  1.00  0.00           N  
ATOM   1246  CA  ASP A 160       2.355 -16.061 -10.439  1.00  0.00           C  
ATOM   1247  C   ASP A 160       1.146 -15.169 -10.164  1.00  0.00           C  
ATOM   1248  CB  ASP A 160       2.885 -16.648  -9.129  1.00  0.00           C  
ATOM   1249  O   ASP A 160       0.167 -15.610  -9.559  1.00  0.00           O  
ATOM   1250  CG  ASP A 160       3.463 -15.596  -8.199  1.00  0.00           C  
ATOM   1251  OD1 ASP A 160       3.262 -14.387  -8.445  1.00  0.00           O  
ATOM   1252  OD2 ASP A 160       4.130 -15.979  -7.214  1.00  0.00           O  
ATOM   1253  N   GLY A 161       1.189 -13.895 -10.433  1.00  0.00           N  
ATOM   1254  CA  GLY A 161       0.055 -12.998 -10.275  1.00  0.00           C  
ATOM   1255  C   GLY A 161      -0.119 -12.502  -8.852  1.00  0.00           C  
ATOM   1256  O   GLY A 161      -1.136 -11.888  -8.523  1.00  0.00           O  
ATOM   1257  N   SER A 162       0.862 -12.798  -8.026  1.00  0.00           N  
ATOM   1258  CA  SER A 162       0.814 -12.367  -6.632  1.00  0.00           C  
ATOM   1259  C   SER A 162       1.225 -10.906  -6.491  1.00  0.00           C  
ATOM   1260  CB  SER A 162       1.720 -13.246  -5.768  1.00  0.00           C  
ATOM   1261  O   SER A 162       2.064 -10.415  -7.250  1.00  0.00           O  
ATOM   1262  OG  SER A 162       1.317 -14.603  -5.836  1.00  0.00           O  
ATOM   1263  N   ILE A 163       0.545 -10.194  -5.583  1.00  0.00           N  
ATOM   1264  CA  ILE A 163       0.968  -8.840  -5.244  1.00  0.00           C  
ATOM   1265  C   ILE A 163       2.214  -8.893  -4.364  1.00  0.00           C  
ATOM   1266  CB  ILE A 163      -0.158  -8.058  -4.532  1.00  0.00           C  
ATOM   1267  O   ILE A 163       2.186  -9.465  -3.271  1.00  0.00           O  
ATOM   1268  CG1 ILE A 163      -1.377  -7.919  -5.452  1.00  0.00           C  
ATOM   1269  CG2 ILE A 163       0.343  -6.684  -4.076  1.00  0.00           C  
ATOM   1270  CD1 ILE A 163      -2.598  -7.314  -4.774  1.00  0.00           C  
ATOM   1271  N   VAL A 164       3.310  -8.252  -4.810  1.00  0.00           N  
ATOM   1272  CA  VAL A 164       4.579  -8.400  -4.105  1.00  0.00           C  
ATOM   1273  C   VAL A 164       4.947  -7.084  -3.422  1.00  0.00           C  
ATOM   1274  CB  VAL A 164       5.712  -8.839  -5.060  1.00  0.00           C  
ATOM   1275  O   VAL A 164       5.897  -7.029  -2.637  1.00  0.00           O  
ATOM   1276  CG1 VAL A 164       5.447 -10.243  -5.601  1.00  0.00           C  
ATOM   1277  CG2 VAL A 164       5.860  -7.840  -6.206  1.00  0.00           C  
ATOM   1278  N   GLY A 165       4.158  -6.042  -3.717  1.00  0.00           N  
ATOM   1279  CA  GLY A 165       4.412  -4.747  -3.105  1.00  0.00           C  
ATOM   1280  C   GLY A 165       3.466  -3.663  -3.587  1.00  0.00           C  
ATOM   1281  O   GLY A 165       2.573  -3.926  -4.395  1.00  0.00           O  
ATOM   1282  N   ILE A 166       3.601  -2.472  -2.953  1.00  0.00           N  
ATOM   1283  CA  ILE A 166       2.844  -1.307  -3.397  1.00  0.00           C  
ATOM   1284  C   ILE A 166       3.797  -0.144  -3.665  1.00  0.00           C  
ATOM   1285  CB  ILE A 166       1.777  -0.897  -2.357  1.00  0.00           C  
ATOM   1286  O   ILE A 166       4.786   0.034  -2.949  1.00  0.00           O  
ATOM   1287  CG1 ILE A 166       2.442  -0.536  -1.024  1.00  0.00           C  
ATOM   1288  CG2 ILE A 166       0.747  -2.015  -2.171  1.00  0.00           C  
ATOM   1289  CD1 ILE A 166       1.485   0.046   0.008  1.00  0.00           C  
ATOM   1290  N   HIS A 167       3.528   0.500  -4.815  1.00  0.00           N  
ATOM   1291  CA  HIS A 167       4.376   1.625  -5.194  1.00  0.00           C  
ATOM   1292  C   HIS A 167       4.456   2.656  -4.073  1.00  0.00           C  
ATOM   1293  CB  HIS A 167       3.856   2.280  -6.474  1.00  0.00           C  
ATOM   1294  O   HIS A 167       3.433   3.037  -3.500  1.00  0.00           O  
ATOM   1295  CG  HIS A 167       4.604   3.517  -6.862  1.00  0.00           C  
ATOM   1296  CD2 HIS A 167       4.226   4.817  -6.873  1.00  0.00           C  
ATOM   1297  ND1 HIS A 167       5.908   3.489  -7.306  1.00  0.00           N  
ATOM   1298  CE1 HIS A 167       6.302   4.723  -7.574  1.00  0.00           C  
ATOM   1299  NE2 HIS A 167       5.300   5.547  -7.320  1.00  0.00           N  
ATOM   1300  N   SER A 168       5.691   3.270  -3.780  1.00  0.00           N  
ATOM   1301  CA  SER A 168       5.882   4.159  -2.639  1.00  0.00           C  
ATOM   1302  C   SER A 168       6.509   5.482  -3.068  1.00  0.00           C  
ATOM   1303  CB  SER A 168       6.758   3.490  -1.579  1.00  0.00           C  
ATOM   1304  O   SER A 168       6.002   6.553  -2.730  1.00  0.00           O  
ATOM   1305  OG  SER A 168       6.717   4.215  -0.362  1.00  0.00           O  
ATOM   1306  N   ALA A 169       7.570   5.408  -3.766  1.00  0.00           N  
ATOM   1307  CA  ALA A 169       8.343   6.632  -3.965  1.00  0.00           C  
ATOM   1308  C   ALA A 169       9.208   6.537  -5.218  1.00  0.00           C  
ATOM   1309  CB  ALA A 169       9.211   6.917  -2.742  1.00  0.00           C  
ATOM   1310  O   ALA A 169       9.211   5.511  -5.902  1.00  0.00           O  
ATOM   1311  N   SER A 170       9.747   7.698  -5.557  1.00  0.00           N  
ATOM   1312  CA  SER A 170      10.733   7.798  -6.628  1.00  0.00           C  
ATOM   1313  C   SER A 170      12.038   8.403  -6.122  1.00  0.00           C  
ATOM   1314  CB  SER A 170      10.187   8.637  -7.784  1.00  0.00           C  
ATOM   1315  O   SER A 170      12.085   8.964  -5.025  1.00  0.00           O  
ATOM   1316  OG  SER A 170       9.930   9.966  -7.363  1.00  0.00           O  
ATOM   1317  N   ASN A 171      13.099   8.069  -6.886  1.00  0.00           N  
ATOM   1318  CA  ASN A 171      14.343   8.752  -6.549  1.00  0.00           C  
ATOM   1319  C   ASN A 171      14.352  10.189  -7.061  1.00  0.00           C  
ATOM   1320  CB  ASN A 171      15.545   7.983  -7.104  1.00  0.00           C  
ATOM   1321  O   ASN A 171      13.425  10.610  -7.756  1.00  0.00           O  
ATOM   1322  CG  ASN A 171      15.620   8.031  -8.617  1.00  0.00           C  
ATOM   1323  ND2 ASN A 171      16.657   7.421  -9.179  1.00  0.00           N  
ATOM   1324  OD1 ASN A 171      14.754   8.613  -9.276  1.00  0.00           O  
ATOM   1325  N   PHE A 172      15.349  10.963  -6.714  1.00  0.00           N  
ATOM   1326  CA  PHE A 172      15.409  12.390  -7.007  1.00  0.00           C  
ATOM   1327  C   PHE A 172      15.609  12.629  -8.499  1.00  0.00           C  
ATOM   1328  CB  PHE A 172      16.537  13.056  -6.213  1.00  0.00           C  
ATOM   1329  O   PHE A 172      15.173  13.650  -9.034  1.00  0.00           O  
ATOM   1330  CG  PHE A 172      16.212  13.267  -4.758  1.00  0.00           C  
ATOM   1331  CD1 PHE A 172      15.327  14.264  -4.367  1.00  0.00           C  
ATOM   1332  CD2 PHE A 172      16.793  12.468  -3.782  1.00  0.00           C  
ATOM   1333  CE1 PHE A 172      15.025  14.462  -3.021  1.00  0.00           C  
ATOM   1334  CE2 PHE A 172      16.496  12.660  -2.436  1.00  0.00           C  
ATOM   1335  CZ  PHE A 172      15.613  13.658  -2.058  1.00  0.00           C  
ATOM   1336  N   ASP A 173      16.338  11.660  -9.106  1.00  0.00           N  
ATOM   1337  CA  ASP A 173      16.608  11.825 -10.531  1.00  0.00           C  
ATOM   1338  C   ASP A 173      15.479  11.240 -11.375  1.00  0.00           C  
ATOM   1339  CB  ASP A 173      17.939  11.169 -10.904  1.00  0.00           C  
ATOM   1340  O   ASP A 173      15.555  11.234 -12.606  1.00  0.00           O  
ATOM   1341  CG  ASP A 173      19.127  11.791 -10.192  1.00  0.00           C  
ATOM   1342  OD1 ASP A 173      19.115  13.015  -9.940  1.00  0.00           O  
ATOM   1343  OD2 ASP A 173      20.086  11.051  -9.883  1.00  0.00           O  
ATOM   1344  N   ASN A 174      14.488  10.756 -10.668  1.00  0.00           N  
ATOM   1345  CA  ASN A 174      13.319  10.136 -11.281  1.00  0.00           C  
ATOM   1346  C   ASN A 174      13.718   9.057 -12.284  1.00  0.00           C  
ATOM   1347  CB  ASN A 174      12.444  11.192 -11.959  1.00  0.00           C  
ATOM   1348  O   ASN A 174      13.092   8.919 -13.337  1.00  0.00           O  
ATOM   1349  CG  ASN A 174      10.987  10.780 -12.038  1.00  0.00           C  
ATOM   1350  ND2 ASN A 174      10.266  11.333 -13.007  1.00  0.00           N  
ATOM   1351  OD1 ASN A 174      10.513   9.972 -11.235  1.00  0.00           O  
ATOM   1352  N   THR A 175      14.874   8.436 -12.013  1.00  0.00           N  
ATOM   1353  CA  THR A 175      15.340   7.389 -12.915  1.00  0.00           C  
ATOM   1354  C   THR A 175      14.745   6.038 -12.528  1.00  0.00           C  
ATOM   1355  CB  THR A 175      16.877   7.294 -12.916  1.00  0.00           C  
ATOM   1356  O   THR A 175      14.640   5.137 -13.364  1.00  0.00           O  
ATOM   1357  CG2 THR A 175      17.505   8.561 -13.489  1.00  0.00           C  
ATOM   1358  OG1 THR A 175      17.339   7.111 -11.573  1.00  0.00           O  
ATOM   1359  N   ASN A 176      14.539   5.919 -11.300  1.00  0.00           N  
ATOM   1360  CA  ASN A 176      13.909   4.694 -10.818  1.00  0.00           C  
ATOM   1361  C   ASN A 176      12.946   4.974  -9.668  1.00  0.00           C  
ATOM   1362  CB  ASN A 176      14.970   3.679 -10.387  1.00  0.00           C  
ATOM   1363  O   ASN A 176      12.949   6.069  -9.103  1.00  0.00           O  
ATOM   1364  CG  ASN A 176      15.891   4.218  -9.310  1.00  0.00           C  
ATOM   1365  ND2 ASN A 176      16.254   3.366  -8.359  1.00  0.00           N  
ATOM   1366  OD1 ASN A 176      16.272   5.392  -9.332  1.00  0.00           O  
ATOM   1367  N   ASN A 177      12.039   4.035  -9.502  1.00  0.00           N  
ATOM   1368  CA  ASN A 177      11.025   4.123  -8.457  1.00  0.00           C  
ATOM   1369  C   ASN A 177      11.194   3.020  -7.416  1.00  0.00           C  
ATOM   1370  CB  ASN A 177       9.621   4.069  -9.065  1.00  0.00           C  
ATOM   1371  O   ASN A 177      11.999   2.105  -7.601  1.00  0.00           O  
ATOM   1372  CG  ASN A 177       9.332   5.249  -9.971  1.00  0.00           C  
ATOM   1373  ND2 ASN A 177       9.096   4.971 -11.248  1.00  0.00           N  
ATOM   1374  OD1 ASN A 177       9.321   6.400  -9.528  1.00  0.00           O  
ATOM   1375  N   TYR A 178      10.500   3.272  -6.285  1.00  0.00           N  
ATOM   1376  CA  TYR A 178      10.576   2.310  -5.191  1.00  0.00           C  
ATOM   1377  C   TYR A 178       9.186   1.831  -4.789  1.00  0.00           C  
ATOM   1378  CB  TYR A 178      11.286   2.927  -3.982  1.00  0.00           C  
ATOM   1379  O   TYR A 178       8.210   2.575  -4.900  1.00  0.00           O  
ATOM   1380  CG  TYR A 178      12.701   3.367  -4.268  1.00  0.00           C  
ATOM   1381  CD1 TYR A 178      13.775   2.506  -4.054  1.00  0.00           C  
ATOM   1382  CD2 TYR A 178      12.967   4.644  -4.751  1.00  0.00           C  
ATOM   1383  CE1 TYR A 178      15.081   2.908  -4.314  1.00  0.00           C  
ATOM   1384  CE2 TYR A 178      14.269   5.056  -5.015  1.00  0.00           C  
ATOM   1385  OH  TYR A 178      16.608   4.586  -5.053  1.00  0.00           O  
ATOM   1386  CZ  TYR A 178      15.318   4.183  -4.794  1.00  0.00           C  
ATOM   1387  N   PHE A 179       9.131   0.569  -4.460  1.00  0.00           N  
ATOM   1388  CA  PHE A 179       7.905   0.088  -3.833  1.00  0.00           C  
ATOM   1389  C   PHE A 179       8.208  -0.588  -2.500  1.00  0.00           C  
ATOM   1390  CB  PHE A 179       7.171  -0.885  -4.760  1.00  0.00           C  
ATOM   1391  O   PHE A 179       9.343  -0.995  -2.249  1.00  0.00           O  
ATOM   1392  CG  PHE A 179       7.870  -2.207  -4.928  1.00  0.00           C  
ATOM   1393  CD1 PHE A 179       8.807  -2.391  -5.937  1.00  0.00           C  
ATOM   1394  CD2 PHE A 179       7.589  -3.268  -4.076  1.00  0.00           C  
ATOM   1395  CE1 PHE A 179       9.456  -3.614  -6.095  1.00  0.00           C  
ATOM   1396  CE2 PHE A 179       8.232  -4.493  -4.228  1.00  0.00           C  
ATOM   1397  CZ  PHE A 179       9.165  -4.664  -5.238  1.00  0.00           C  
ATOM   1398  N   THR A 180       7.245  -0.502  -1.618  1.00  0.00           N  
ATOM   1399  CA  THR A 180       7.324  -1.187  -0.333  1.00  0.00           C  
ATOM   1400  C   THR A 180       6.973  -2.664  -0.485  1.00  0.00           C  
ATOM   1401  CB  THR A 180       6.388  -0.539   0.705  1.00  0.00           C  
ATOM   1402  O   THR A 180       5.886  -3.004  -0.957  1.00  0.00           O  
ATOM   1403  CG2 THR A 180       6.554  -1.187   2.076  1.00  0.00           C  
ATOM   1404  OG1 THR A 180       6.694   0.857   0.808  1.00  0.00           O  
ATOM   1405  N   ALA A 181       7.852  -3.527  -0.095  1.00  0.00           N  
ATOM   1406  CA  ALA A 181       7.673  -4.970  -0.227  1.00  0.00           C  
ATOM   1407  C   ALA A 181       6.617  -5.484   0.747  1.00  0.00           C  
ATOM   1408  CB  ALA A 181       8.998  -5.694   0.000  1.00  0.00           C  
ATOM   1409  O   ALA A 181       6.516  -4.997   1.876  1.00  0.00           O  
ATOM   1410  N   ILE A 182       5.823  -6.411   0.283  1.00  0.00           N  
ATOM   1411  CA  ILE A 182       4.930  -7.145   1.173  1.00  0.00           C  
ATOM   1412  C   ILE A 182       5.750  -7.993   2.142  1.00  0.00           C  
ATOM   1413  CB  ILE A 182       3.949  -8.036   0.379  1.00  0.00           C  
ATOM   1414  O   ILE A 182       6.656  -8.720   1.728  1.00  0.00           O  
ATOM   1415  CG1 ILE A 182       3.080  -7.179  -0.549  1.00  0.00           C  
ATOM   1416  CG2 ILE A 182       3.081  -8.865   1.330  1.00  0.00           C  
ATOM   1417  CD1 ILE A 182       2.244  -6.134   0.177  1.00  0.00           C  
ATOM   1418  N   PRO A 183       5.483  -7.865   3.477  1.00  0.00           N  
ATOM   1419  CA  PRO A 183       6.242  -8.665   4.441  1.00  0.00           C  
ATOM   1420  C   PRO A 183       5.851 -10.141   4.420  1.00  0.00           C  
ATOM   1421  CB  PRO A 183       5.889  -8.025   5.786  1.00  0.00           C  
ATOM   1422  O   PRO A 183       4.817 -10.501   3.852  1.00  0.00           O  
ATOM   1423  CG  PRO A 183       4.510  -7.480   5.600  1.00  0.00           C  
ATOM   1424  CD  PRO A 183       4.373  -7.002   4.183  1.00  0.00           C  
ATOM   1425  N   PRO A 184       6.756 -10.949   5.062  1.00  0.00           N  
ATOM   1426  CA  PRO A 184       6.382 -12.361   5.169  1.00  0.00           C  
ATOM   1427  C   PRO A 184       5.110 -12.575   5.985  1.00  0.00           C  
ATOM   1428  CB  PRO A 184       7.590 -12.994   5.865  1.00  0.00           C  
ATOM   1429  O   PRO A 184       4.818 -11.795   6.895  1.00  0.00           O  
ATOM   1430  CG  PRO A 184       8.252 -11.864   6.585  1.00  0.00           C  
ATOM   1431  CD  PRO A 184       7.972 -10.592   5.837  1.00  0.00           C  
ATOM   1432  N   ASP A 185       4.247 -13.517   5.631  1.00  0.00           N  
ATOM   1433  CA  ASP A 185       3.062 -13.955   6.361  1.00  0.00           C  
ATOM   1434  C   ASP A 185       1.985 -12.873   6.361  1.00  0.00           C  
ATOM   1435  CB  ASP A 185       3.427 -14.334   7.798  1.00  0.00           C  
ATOM   1436  O   ASP A 185       1.238 -12.733   7.332  1.00  0.00           O  
ATOM   1437  CG  ASP A 185       4.372 -15.520   7.877  1.00  0.00           C  
ATOM   1438  OD1 ASP A 185       4.212 -16.481   7.094  1.00  0.00           O  
ATOM   1439  OD2 ASP A 185       5.284 -15.494   8.732  1.00  0.00           O  
ATOM   1440  N   PHE A 186       2.056 -12.002   5.397  1.00  0.00           N  
ATOM   1441  CA  PHE A 186       1.116 -10.893   5.284  1.00  0.00           C  
ATOM   1442  C   PHE A 186      -0.312 -11.405   5.145  1.00  0.00           C  
ATOM   1443  CB  PHE A 186       1.473 -10.004   4.088  1.00  0.00           C  
ATOM   1444  O   PHE A 186      -1.241 -10.834   5.721  1.00  0.00           O  
ATOM   1445  CG  PHE A 186       0.770  -8.674   4.089  1.00  0.00           C  
ATOM   1446  CD1 PHE A 186      -0.035  -8.296   3.022  1.00  0.00           C  
ATOM   1447  CD2 PHE A 186       0.915  -7.800   5.159  1.00  0.00           C  
ATOM   1448  CE1 PHE A 186      -0.687  -7.065   3.021  1.00  0.00           C  
ATOM   1449  CE2 PHE A 186       0.267  -6.568   5.165  1.00  0.00           C  
ATOM   1450  CZ  PHE A 186      -0.533  -6.202   4.094  1.00  0.00           C  
ATOM   1451  N   GLN A 187      -0.485 -12.426   4.439  1.00  0.00           N  
ATOM   1452  CA  GLN A 187      -1.813 -12.995   4.239  1.00  0.00           C  
ATOM   1453  C   GLN A 187      -2.436 -13.416   5.567  1.00  0.00           C  
ATOM   1454  CB  GLN A 187      -1.749 -14.190   3.288  1.00  0.00           C  
ATOM   1455  O   GLN A 187      -3.624 -13.183   5.803  1.00  0.00           O  
ATOM   1456  CG  GLN A 187      -3.113 -14.678   2.819  1.00  0.00           C  
ATOM   1457  CD  GLN A 187      -3.691 -13.825   1.706  1.00  0.00           C  
ATOM   1458  NE2 GLN A 187      -4.994 -13.947   1.481  1.00  0.00           N  
ATOM   1459  OE1 GLN A 187      -2.972 -13.061   1.054  1.00  0.00           O  
ATOM   1460  N   LYS A 188      -1.629 -14.059   6.381  1.00  0.00           N  
ATOM   1461  CA  LYS A 188      -2.078 -14.459   7.711  1.00  0.00           C  
ATOM   1462  C   LYS A 188      -2.504 -13.247   8.535  1.00  0.00           C  
ATOM   1463  CB  LYS A 188      -0.975 -15.227   8.442  1.00  0.00           C  
ATOM   1464  O   LYS A 188      -3.521 -13.288   9.230  1.00  0.00           O  
ATOM   1465  CG  LYS A 188      -1.412 -15.821   9.772  1.00  0.00           C  
ATOM   1466  CD  LYS A 188      -0.290 -16.621  10.423  1.00  0.00           C  
ATOM   1467  CE  LYS A 188      -0.690 -17.127  11.802  1.00  0.00           C  
ATOM   1468  NZ  LYS A 188       0.417 -17.888  12.455  1.00  0.00           N  
ATOM   1469  N   LEU A 189      -1.707 -12.207   8.417  1.00  0.00           N  
ATOM   1470  CA  LEU A 189      -1.999 -10.963   9.121  1.00  0.00           C  
ATOM   1471  C   LEU A 189      -3.355 -10.406   8.701  1.00  0.00           C  
ATOM   1472  CB  LEU A 189      -0.903  -9.927   8.856  1.00  0.00           C  
ATOM   1473  O   LEU A 189      -4.122  -9.929   9.541  1.00  0.00           O  
ATOM   1474  CG  LEU A 189      -1.109  -8.548   9.483  1.00  0.00           C  
ATOM   1475  CD1 LEU A 189      -0.960  -8.628  10.999  1.00  0.00           C  
ATOM   1476  CD2 LEU A 189      -0.124  -7.542   8.897  1.00  0.00           C  
ATOM   1477  N   LEU A 190      -3.723 -10.557   7.448  1.00  0.00           N  
ATOM   1478  CA  LEU A 190      -4.965 -10.007   6.917  1.00  0.00           C  
ATOM   1479  C   LEU A 190      -6.166 -10.822   7.386  1.00  0.00           C  
ATOM   1480  CB  LEU A 190      -4.925  -9.971   5.387  1.00  0.00           C  
ATOM   1481  O   LEU A 190      -7.262 -10.282   7.552  1.00  0.00           O  
ATOM   1482  CG  LEU A 190      -3.906  -9.019   4.758  1.00  0.00           C  
ATOM   1483  CD1 LEU A 190      -3.957  -9.118   3.237  1.00  0.00           C  
ATOM   1484  CD2 LEU A 190      -4.159  -7.587   5.214  1.00  0.00           C  
ATOM   1485  N   HIS A 191      -6.008 -12.076   7.685  1.00  0.00           N  
ATOM   1486  CA  HIS A 191      -7.112 -12.977   7.996  1.00  0.00           C  
ATOM   1487  C   HIS A 191      -7.329 -13.083   9.502  1.00  0.00           C  
ATOM   1488  CB  HIS A 191      -6.856 -14.364   7.404  1.00  0.00           C  
ATOM   1489  O   HIS A 191      -8.422 -13.431   9.954  1.00  0.00           O  
ATOM   1490  CG  HIS A 191      -6.979 -14.412   5.914  1.00  0.00           C  
ATOM   1491  CD2 HIS A 191      -7.447 -13.499   5.031  1.00  0.00           C  
ATOM   1492  ND1 HIS A 191      -6.594 -15.506   5.171  1.00  0.00           N  
ATOM   1493  CE1 HIS A 191      -6.820 -15.263   3.890  1.00  0.00           C  
ATOM   1494  NE2 HIS A 191      -7.338 -14.052   3.779  1.00  0.00           N  
ATOM   1495  N   ASP A 192      -6.257 -12.741  10.217  1.00  0.00           N  
ATOM   1496  CA  ASP A 192      -6.319 -12.921  11.664  1.00  0.00           C  
ATOM   1497  C   ASP A 192      -6.304 -11.575  12.386  1.00  0.00           C  
ATOM   1498  CB  ASP A 192      -5.157 -13.790  12.148  1.00  0.00           C  
ATOM   1499  O   ASP A 192      -5.241 -10.983  12.584  1.00  0.00           O  
ATOM   1500  CG  ASP A 192      -5.283 -14.190  13.608  1.00  0.00           C  
ATOM   1501  OD1 ASP A 192      -6.144 -13.631  14.321  1.00  0.00           O  
ATOM   1502  OD2 ASP A 192      -4.513 -15.070  14.049  1.00  0.00           O  
ATOM   1503  N   ASP A 193      -7.472 -11.120  12.771  1.00  0.00           N  
ATOM   1504  CA  ASP A 193      -7.637  -9.827  13.429  1.00  0.00           C  
ATOM   1505  C   ASP A 193      -6.789  -9.743  14.696  1.00  0.00           C  
ATOM   1506  CB  ASP A 193      -9.110  -9.580  13.765  1.00  0.00           C  
ATOM   1507  O   ASP A 193      -6.382  -8.654  15.105  1.00  0.00           O  
ATOM   1508  CG  ASP A 193      -9.401  -8.134  14.125  1.00  0.00           C  
ATOM   1509  OD1 ASP A 193      -9.199  -7.240  13.275  1.00  0.00           O  
ATOM   1510  OD2 ASP A 193      -9.833  -7.885  15.272  1.00  0.00           O  
ATOM   1511  N   SER A 194      -6.528 -10.887  15.312  1.00  0.00           N  
ATOM   1512  CA  SER A 194      -5.768 -10.918  16.557  1.00  0.00           C  
ATOM   1513  C   SER A 194      -4.311 -10.530  16.326  1.00  0.00           C  
ATOM   1514  CB  SER A 194      -5.840 -12.306  17.196  1.00  0.00           C  
ATOM   1515  O   SER A 194      -3.613 -10.133  17.262  1.00  0.00           O  
ATOM   1516  OG  SER A 194      -5.089 -13.244  16.444  1.00  0.00           O  
ATOM   1517  N   LEU A 195      -3.853 -10.586  15.098  1.00  0.00           N  
ATOM   1518  CA  LEU A 195      -2.466 -10.261  14.782  1.00  0.00           C  
ATOM   1519  C   LEU A 195      -2.315  -8.778  14.462  1.00  0.00           C  
ATOM   1520  CB  LEU A 195      -1.973 -11.103  13.602  1.00  0.00           C  
ATOM   1521  O   LEU A 195      -1.197  -8.287  14.287  1.00  0.00           O  
ATOM   1522  CG  LEU A 195      -1.889 -12.613  13.835  1.00  0.00           C  
ATOM   1523  CD1 LEU A 195      -1.462 -13.323  12.555  1.00  0.00           C  
ATOM   1524  CD2 LEU A 195      -0.924 -12.925  14.974  1.00  0.00           C  
ATOM   1525  N   GLN A 196      -3.488  -8.083  14.511  1.00  0.00           N  
ATOM   1526  CA  GLN A 196      -3.462  -6.670  14.147  1.00  0.00           C  
ATOM   1527  C   GLN A 196      -3.535  -5.782  15.386  1.00  0.00           C  
ATOM   1528  CB  GLN A 196      -4.612  -6.339  13.195  1.00  0.00           C  
ATOM   1529  O   GLN A 196      -4.293  -6.065  16.315  1.00  0.00           O  
ATOM   1530  CG  GLN A 196      -4.591  -7.143  11.902  1.00  0.00           C  
ATOM   1531  CD  GLN A 196      -5.934  -7.158  11.198  1.00  0.00           C  
ATOM   1532  NE2 GLN A 196      -5.961  -7.693   9.982  1.00  0.00           N  
ATOM   1533  OE1 GLN A 196      -6.941  -6.693  11.742  1.00  0.00           O  
ATOM   1534  N   LYS A 197      -2.628  -4.854  15.460  1.00  0.00           N  
ATOM   1535  CA  LYS A 197      -2.685  -3.828  16.497  1.00  0.00           C  
ATOM   1536  C   LYS A 197      -3.309  -2.541  15.964  1.00  0.00           C  
ATOM   1537  CB  LYS A 197      -1.288  -3.543  17.049  1.00  0.00           C  
ATOM   1538  O   LYS A 197      -2.626  -1.725  15.341  1.00  0.00           O  
ATOM   1539  CG  LYS A 197      -0.649  -4.727  17.759  1.00  0.00           C  
ATOM   1540  CD  LYS A 197       0.726  -4.374  18.310  1.00  0.00           C  
ATOM   1541  CE  LYS A 197       1.389  -5.573  18.974  1.00  0.00           C  
ATOM   1542  NZ  LYS A 197       2.746  -5.237  19.498  1.00  0.00           N  
ATOM   1543  N   TRP A 198      -4.595  -2.358  16.287  1.00  0.00           N  
ATOM   1544  CA  TRP A 198      -5.345  -1.237  15.730  1.00  0.00           C  
ATOM   1545  C   TRP A 198      -5.143   0.023  16.566  1.00  0.00           C  
ATOM   1546  CB  TRP A 198      -6.836  -1.576  15.647  1.00  0.00           C  
ATOM   1547  O   TRP A 198      -5.219  -0.023  17.796  1.00  0.00           O  
ATOM   1548  CG  TRP A 198      -7.142  -2.769  14.793  1.00  0.00           C  
ATOM   1549  CD1 TRP A 198      -7.510  -4.015  15.219  1.00  0.00           C  
ATOM   1550  CD2 TRP A 198      -7.103  -2.830  13.364  1.00  0.00           C  
ATOM   1551  CE2 TRP A 198      -7.459  -4.145  12.991  1.00  0.00           C  
ATOM   1552  CE3 TRP A 198      -6.802  -1.898  12.361  1.00  0.00           C  
ATOM   1553  NE1 TRP A 198      -7.702  -4.847  14.140  1.00  0.00           N  
ATOM   1554  CH2 TRP A 198      -7.223  -3.620  10.695  1.00  0.00           C  
ATOM   1555  CZ2 TRP A 198      -7.522  -4.551  11.656  1.00  0.00           C  
ATOM   1556  CZ3 TRP A 198      -6.865  -2.304  11.033  1.00  0.00           C  
ATOM   1557  N   GLU A 199      -4.803   1.069  15.853  1.00  0.00           N  
ATOM   1558  CA  GLU A 199      -4.641   2.370  16.494  1.00  0.00           C  
ATOM   1559  C   GLU A 199      -5.506   3.430  15.818  1.00  0.00           C  
ATOM   1560  CB  GLU A 199      -3.172   2.800  16.474  1.00  0.00           C  
ATOM   1561  O   GLU A 199      -5.781   3.344  14.620  1.00  0.00           O  
ATOM   1562  CG  GLU A 199      -2.232   1.809  17.147  1.00  0.00           C  
ATOM   1563  CD  GLU A 199      -0.769   2.213  17.055  1.00  0.00           C  
ATOM   1564  OE1 GLU A 199       0.108   1.404  17.435  1.00  0.00           O  
ATOM   1565  OE2 GLU A 199      -0.498   3.347  16.601  1.00  0.00           O  
ATOM   1566  N   LYS A 200      -6.010   4.370  16.545  1.00  0.00           N  
ATOM   1567  CA  LYS A 200      -6.747   5.514  16.017  1.00  0.00           C  
ATOM   1568  C   LYS A 200      -5.934   6.799  16.150  1.00  0.00           C  
ATOM   1569  CB  LYS A 200      -8.089   5.666  16.735  1.00  0.00           C  
ATOM   1570  O   LYS A 200      -5.116   6.932  17.062  1.00  0.00           O  
ATOM   1571  CG  LYS A 200      -9.038   4.495  16.527  1.00  0.00           C  
ATOM   1572  CD  LYS A 200     -10.333   4.681  17.307  1.00  0.00           C  
ATOM   1573  CE  LYS A 200     -11.271   3.495  17.125  1.00  0.00           C  
ATOM   1574  NZ  LYS A 200     -12.527   3.655  17.918  1.00  0.00           N  
ATOM   1575  N   GLY A 201      -6.052   7.661  15.224  1.00  0.00           N  
ATOM   1576  CA  GLY A 201      -5.480   8.995  15.324  1.00  0.00           C  
ATOM   1577  C   GLY A 201      -4.003   9.038  14.983  1.00  0.00           C  
ATOM   1578  O   GLY A 201      -3.300   9.976  15.363  1.00  0.00           O  
ATOM   1579  N   TRP A 202      -3.554   8.012  14.314  1.00  0.00           N  
ATOM   1580  CA  TRP A 202      -2.138   7.948  13.968  1.00  0.00           C  
ATOM   1581  C   TRP A 202      -1.806   8.928  12.848  1.00  0.00           C  
ATOM   1582  CB  TRP A 202      -1.749   6.526  13.552  1.00  0.00           C  
ATOM   1583  O   TRP A 202      -2.607   9.126  11.931  1.00  0.00           O  
ATOM   1584  CG  TRP A 202      -0.288   6.354  13.263  1.00  0.00           C  
ATOM   1585  CD1 TRP A 202       0.687   5.975  14.143  1.00  0.00           C  
ATOM   1586  CD2 TRP A 202       0.363   6.561  12.006  1.00  0.00           C  
ATOM   1587  CE2 TRP A 202       1.736   6.287  12.197  1.00  0.00           C  
ATOM   1588  CE3 TRP A 202      -0.081   6.949  10.735  1.00  0.00           C  
ATOM   1589  NE1 TRP A 202       1.907   5.933  13.508  1.00  0.00           N  
ATOM   1590  CH2 TRP A 202       2.208   6.773   9.929  1.00  0.00           C  
ATOM   1591  CZ2 TRP A 202       2.669   6.391  11.162  1.00  0.00           C  
ATOM   1592  CZ3 TRP A 202       0.849   7.052   9.707  1.00  0.00           C  
ATOM   1593  N   SER A 203      -0.702   9.624  12.902  1.00  0.00           N  
ATOM   1594  CA  SER A 203      -0.150  10.431  11.819  1.00  0.00           C  
ATOM   1595  C   SER A 203       1.361  10.253  11.712  1.00  0.00           C  
ATOM   1596  CB  SER A 203      -0.484  11.908  12.027  1.00  0.00           C  
ATOM   1597  O   SER A 203       2.026   9.936  12.700  1.00  0.00           O  
ATOM   1598  OG  SER A 203       0.140  12.405  13.198  1.00  0.00           O  
ATOM   1599  N   LEU A 204       1.874  10.301  10.520  1.00  0.00           N  
ATOM   1600  CA  LEU A 204       3.305  10.195  10.256  1.00  0.00           C  
ATOM   1601  C   LEU A 204       4.031  11.467  10.679  1.00  0.00           C  
ATOM   1602  CB  LEU A 204       3.557   9.918   8.772  1.00  0.00           C  
ATOM   1603  O   LEU A 204       3.612  12.572  10.328  1.00  0.00           O  
ATOM   1604  CG  LEU A 204       5.014   9.696   8.362  1.00  0.00           C  
ATOM   1605  CD1 LEU A 204       5.528   8.375   8.927  1.00  0.00           C  
ATOM   1606  CD2 LEU A 204       5.153   9.724   6.844  1.00  0.00           C  
ATOM   1607  N   ASP A 205       5.029  11.240  11.489  1.00  0.00           N  
ATOM   1608  CA  ASP A 205       5.901  12.344  11.877  1.00  0.00           C  
ATOM   1609  C   ASP A 205       6.814  12.755  10.724  1.00  0.00           C  
ATOM   1610  CB  ASP A 205       6.738  11.963  13.100  1.00  0.00           C  
ATOM   1611  O   ASP A 205       7.672  11.979  10.298  1.00  0.00           O  
ATOM   1612  CG  ASP A 205       7.496  13.139  13.690  1.00  0.00           C  
ATOM   1613  OD1 ASP A 205       7.389  14.264  13.156  1.00  0.00           O  
ATOM   1614  OD2 ASP A 205       8.210  12.938  14.697  1.00  0.00           O  
ATOM   1615  N   SER A 206       6.630  13.924  10.050  1.00  0.00           N  
ATOM   1616  CA  SER A 206       7.232  14.404   8.810  1.00  0.00           C  
ATOM   1617  C   SER A 206       8.672  14.855   9.033  1.00  0.00           C  
ATOM   1618  CB  SER A 206       6.413  15.556   8.227  1.00  0.00           C  
ATOM   1619  O   SER A 206       9.433  15.015   8.077  1.00  0.00           O  
ATOM   1620  OG  SER A 206       6.246  16.589   9.184  1.00  0.00           O  
ATOM   1621  N   ASP A 207       9.197  15.047  10.256  1.00  0.00           N  
ATOM   1622  CA  ASP A 207      10.469  15.714  10.517  1.00  0.00           C  
ATOM   1623  C   ASP A 207      11.639  14.744  10.368  1.00  0.00           C  
ATOM   1624  CB  ASP A 207      10.474  16.333  11.916  1.00  0.00           C  
ATOM   1625  O   ASP A 207      12.739  15.144   9.982  1.00  0.00           O  
ATOM   1626  CG  ASP A 207       9.549  17.531  12.038  1.00  0.00           C  
ATOM   1627  OD1 ASP A 207       9.260  18.185  11.013  1.00  0.00           O  
ATOM   1628  OD2 ASP A 207       9.107  17.825  13.170  1.00  0.00           O  
ATOM   1629  N   SER A 208      11.443  13.463  10.047  1.00  0.00           N  
ATOM   1630  CA  SER A 208      12.576  12.568   9.832  1.00  0.00           C  
ATOM   1631  C   SER A 208      12.116  11.122   9.679  1.00  0.00           C  
ATOM   1632  CB  SER A 208      13.572  12.676  10.986  1.00  0.00           C  
ATOM   1633  O   SER A 208      11.788  10.462  10.668  1.00  0.00           O  
ATOM   1634  OG  SER A 208      12.955  12.341  12.217  1.00  0.00           O  
ATOM   1635  N   VAL A 209      11.583  10.872   8.520  1.00  0.00           N  
ATOM   1636  CA  VAL A 209      11.200   9.468   8.413  1.00  0.00           C  
ATOM   1637  C   VAL A 209      12.288   8.691   7.676  1.00  0.00           C  
ATOM   1638  CB  VAL A 209       9.845   9.303   7.690  1.00  0.00           C  
ATOM   1639  O   VAL A 209      12.795   9.144   6.647  1.00  0.00           O  
ATOM   1640  CG1 VAL A 209       9.484   7.825   7.550  1.00  0.00           C  
ATOM   1641  CG2 VAL A 209       8.746  10.055   8.439  1.00  0.00           C  
ATOM   1642  N   GLU A 210      12.815   7.724   8.391  1.00  0.00           N  
ATOM   1643  CA  GLU A 210      13.712   6.744   7.784  1.00  0.00           C  
ATOM   1644  C   GLU A 210      13.046   5.375   7.683  1.00  0.00           C  
ATOM   1645  CB  GLU A 210      15.013   6.639   8.583  1.00  0.00           C  
ATOM   1646  O   GLU A 210      12.567   4.836   8.683  1.00  0.00           O  
ATOM   1647  CG  GLU A 210      16.113   5.867   7.868  1.00  0.00           C  
ATOM   1648  CD  GLU A 210      17.421   5.831   8.642  1.00  0.00           C  
ATOM   1649  OE1 GLU A 210      18.323   5.045   8.273  1.00  0.00           O  
ATOM   1650  OE2 GLU A 210      17.545   6.594   9.625  1.00  0.00           O  
ATOM   1651  N   TRP A 211      12.864   4.963   6.464  1.00  0.00           N  
ATOM   1652  CA  TRP A 211      12.365   3.616   6.209  1.00  0.00           C  
ATOM   1653  C   TRP A 211      13.447   2.744   5.580  1.00  0.00           C  
ATOM   1654  CB  TRP A 211      11.135   3.661   5.298  1.00  0.00           C  
ATOM   1655  O   TRP A 211      13.945   3.049   4.495  1.00  0.00           O  
ATOM   1656  CG  TRP A 211       9.904   4.199   5.964  1.00  0.00           C  
ATOM   1657  CD1 TRP A 211       9.514   4.001   7.259  1.00  0.00           C  
ATOM   1658  CD2 TRP A 211       8.898   5.021   5.363  1.00  0.00           C  
ATOM   1659  CE2 TRP A 211       7.927   5.284   6.354  1.00  0.00           C  
ATOM   1660  CE3 TRP A 211       8.724   5.562   4.082  1.00  0.00           C  
ATOM   1661  NE1 TRP A 211       8.326   4.651   7.500  1.00  0.00           N  
ATOM   1662  CH2 TRP A 211       6.651   6.582   4.842  1.00  0.00           C  
ATOM   1663  CZ2 TRP A 211       6.796   6.065   6.103  1.00  0.00           C  
ATOM   1664  CZ3 TRP A 211       7.599   6.339   3.834  1.00  0.00           C  
ATOM   1665  N   GLY A 212      13.724   1.671   6.281  1.00  0.00           N  
ATOM   1666  CA  GLY A 212      14.566   0.658   5.665  1.00  0.00           C  
ATOM   1667  C   GLY A 212      15.891   1.204   5.169  1.00  0.00           C  
ATOM   1668  O   GLY A 212      16.379   0.800   4.111  1.00  0.00           O  
ATOM   1669  N   GLY A 213      16.420   2.193   5.847  1.00  0.00           N  
ATOM   1670  CA  GLY A 213      17.730   2.739   5.529  1.00  0.00           C  
ATOM   1671  C   GLY A 213      17.669   3.926   4.587  1.00  0.00           C  
ATOM   1672  O   GLY A 213      18.704   4.485   4.217  1.00  0.00           O  
ATOM   1673  N   HIS A 214      16.433   4.230   4.113  1.00  0.00           N  
ATOM   1674  CA  HIS A 214      16.248   5.382   3.238  1.00  0.00           C  
ATOM   1675  C   HIS A 214      15.750   6.594   4.020  1.00  0.00           C  
ATOM   1676  CB  HIS A 214      15.269   5.047   2.111  1.00  0.00           C  
ATOM   1677  O   HIS A 214      14.837   6.476   4.841  1.00  0.00           O  
ATOM   1678  CG  HIS A 214      15.783   4.016   1.157  1.00  0.00           C  
ATOM   1679  CD2 HIS A 214      15.619   2.672   1.127  1.00  0.00           C  
ATOM   1680  ND1 HIS A 214      16.575   4.333   0.075  1.00  0.00           N  
ATOM   1681  CE1 HIS A 214      16.876   3.225  -0.582  1.00  0.00           C  
ATOM   1682  NE2 HIS A 214      16.308   2.204   0.036  1.00  0.00           N  
ATOM   1683  N   LYS A 215      16.491   7.624   3.787  1.00  0.00           N  
ATOM   1684  CA  LYS A 215      15.928   8.885   4.259  1.00  0.00           C  
ATOM   1685  C   LYS A 215      14.814   9.371   3.336  1.00  0.00           C  
ATOM   1686  CB  LYS A 215      17.019   9.952   4.370  1.00  0.00           C  
ATOM   1687  O   LYS A 215      14.960   9.345   2.112  1.00  0.00           O  
ATOM   1688  CG  LYS A 215      18.010   9.708   5.499  1.00  0.00           C  
ATOM   1689  CD  LYS A 215      18.991  10.865   5.640  1.00  0.00           C  
ATOM   1690  CE  LYS A 215      20.025  10.593   6.724  1.00  0.00           C  
ATOM   1691  NZ  LYS A 215      20.955  11.747   6.905  1.00  0.00           N  
ATOM   1692  N   VAL A 216      13.717   9.557   3.893  1.00  0.00           N  
ATOM   1693  CA  VAL A 216      12.539   9.966   3.136  1.00  0.00           C  
ATOM   1694  C   VAL A 216      12.448  11.490   3.105  1.00  0.00           C  
ATOM   1695  CB  VAL A 216      11.245   9.367   3.732  1.00  0.00           C  
ATOM   1696  O   VAL A 216      12.496  12.142   4.150  1.00  0.00           O  
ATOM   1697  CG1 VAL A 216      10.030   9.770   2.898  1.00  0.00           C  
ATOM   1698  CG2 VAL A 216      11.354   7.846   3.822  1.00  0.00           C  
ATOM   1699  N   PHE A 217      12.566  11.923   1.775  1.00  0.00           N  
ATOM   1700  CA  PHE A 217      12.432  13.363   1.586  1.00  0.00           C  
ATOM   1701  C   PHE A 217      11.096  13.701   0.934  1.00  0.00           C  
ATOM   1702  CB  PHE A 217      13.584  13.904   0.733  1.00  0.00           C  
ATOM   1703  O   PHE A 217      10.630  12.979   0.050  1.00  0.00           O  
ATOM   1704  CG  PHE A 217      14.942  13.700   1.349  1.00  0.00           C  
ATOM   1705  CD1 PHE A 217      15.490  14.659   2.192  1.00  0.00           C  
ATOM   1706  CD2 PHE A 217      15.671  12.548   1.084  1.00  0.00           C  
ATOM   1707  CE1 PHE A 217      16.747  14.473   2.763  1.00  0.00           C  
ATOM   1708  CE2 PHE A 217      16.928  12.355   1.651  1.00  0.00           C  
ATOM   1709  CZ  PHE A 217      17.464  13.319   2.489  1.00  0.00           C  
ATOM   1710  N   MET A 218      10.521  14.774   1.387  1.00  0.00           N  
ATOM   1711  CA  MET A 218       9.180  15.202   0.999  1.00  0.00           C  
ATOM   1712  C   MET A 218       9.230  16.090  -0.240  1.00  0.00           C  
ATOM   1713  CB  MET A 218       8.498  15.946   2.148  1.00  0.00           C  
ATOM   1714  O   MET A 218       8.278  16.126  -1.022  1.00  0.00           O  
ATOM   1715  CG  MET A 218       8.306  15.100   3.397  1.00  0.00           C  
ATOM   1716  SD  MET A 218       6.896  15.673   4.423  1.00  0.00           S  
ATOM   1717  CE  MET A 218       6.639  14.206   5.460  1.00  0.00           C  
ATOM   1718  N   ASP A 219      10.472  16.783  -0.416  1.00  0.00           N  
ATOM   1719  CA  ASP A 219      10.799  17.629  -1.560  1.00  0.00           C  
ATOM   1720  C   ASP A 219      12.237  17.401  -2.019  1.00  0.00           C  
ATOM   1721  CB  ASP A 219      10.585  19.105  -1.214  1.00  0.00           C  
ATOM   1722  O   ASP A 219      13.069  16.913  -1.251  1.00  0.00           O  
ATOM   1723  CG  ASP A 219       9.124  19.458  -1.001  1.00  0.00           C  
ATOM   1724  OD1 ASP A 219       8.254  18.913  -1.714  1.00  0.00           O  
ATOM   1725  OD2 ASP A 219       8.840  20.292  -0.114  1.00  0.00           O  
ATOM   1726  N   LYS A 220      12.312  17.376  -3.311  1.00  0.00           N  
ATOM   1727  CA  LYS A 220      13.700  17.329  -3.764  1.00  0.00           C  
ATOM   1728  C   LYS A 220      14.577  18.272  -2.945  1.00  0.00           C  
ATOM   1729  CB  LYS A 220      13.792  17.684  -5.249  1.00  0.00           C  
ATOM   1730  O   LYS A 220      14.158  19.381  -2.606  1.00  0.00           O  
ATOM   1731  CG  LYS A 220      13.328  16.575  -6.181  1.00  0.00           C  
ATOM   1732  CD  LYS A 220      13.561  16.938  -7.642  1.00  0.00           C  
ATOM   1733  CE  LYS A 220      13.038  15.856  -8.578  1.00  0.00           C  
ATOM   1734  NZ  LYS A 220      13.198  16.241 -10.012  1.00  0.00           N  
ATOM   1735  N   PRO A 221      15.535  17.702  -2.263  1.00  0.00           N  
ATOM   1736  CA  PRO A 221      16.400  18.683  -1.603  1.00  0.00           C  
ATOM   1737  C   PRO A 221      16.717  19.883  -2.493  1.00  0.00           C  
ATOM   1738  CB  PRO A 221      17.668  17.882  -1.294  1.00  0.00           C  
ATOM   1739  O   PRO A 221      16.627  19.787  -3.720  1.00  0.00           O  
ATOM   1740  CG  PRO A 221      17.418  16.530  -1.879  1.00  0.00           C  
ATOM   1741  CD  PRO A 221      16.055  16.527  -2.510  1.00  0.00           C  
ATOM   1742  N   GLU A 422       1.734  14.907  -3.311  1.00  0.00           N  
ATOM   1743  CA  GLU A 422       3.057  15.055  -2.713  1.00  0.00           C  
ATOM   1744  C   GLU A 422       3.872  13.773  -2.851  1.00  0.00           C  
ATOM   1745  CB  GLU A 422       2.940  15.447  -1.237  1.00  0.00           C  
ATOM   1746  O   GLU A 422       3.412  12.694  -2.471  1.00  0.00           O  
ATOM   1747  CG  GLU A 422       2.568  16.906  -1.016  1.00  0.00           C  
ATOM   1748  CD  GLU A 422       2.537  17.302   0.451  1.00  0.00           C  
ATOM   1749  OE1 GLU A 422       2.319  18.497   0.753  1.00  0.00           O  
ATOM   1750  OE2 GLU A 422       2.734  16.410   1.306  1.00  0.00           O  
ATOM   1751  N   ASN A 423       5.075  13.760  -3.553  1.00  0.00           N  
ATOM   1752  CA  ASN A 423       5.906  12.586  -3.799  1.00  0.00           C  
ATOM   1753  C   ASN A 423       6.984  12.429  -2.731  1.00  0.00           C  
ATOM   1754  CB  ASN A 423       6.542  12.661  -5.189  1.00  0.00           C  
ATOM   1755  O   ASN A 423       7.439  13.417  -2.152  1.00  0.00           O  
ATOM   1756  CG  ASN A 423       5.555  12.360  -6.300  1.00  0.00           C  
ATOM   1757  ND2 ASN A 423       5.733  13.010  -7.444  1.00  0.00           N  
ATOM   1758  OD1 ASN A 423       4.639  11.551  -6.131  1.00  0.00           O  
ATOM   1759  N   LEU A 424       7.177  11.158  -2.364  1.00  0.00           N  
ATOM   1760  CA  LEU A 424       8.318  10.821  -1.520  1.00  0.00           C  
ATOM   1761  C   LEU A 424       9.550  10.518  -2.366  1.00  0.00           C  
ATOM   1762  CB  LEU A 424       7.989   9.620  -0.629  1.00  0.00           C  
ATOM   1763  O   LEU A 424       9.442   9.899  -3.427  1.00  0.00           O  
ATOM   1764  CG  LEU A 424       6.899   9.834   0.423  1.00  0.00           C  
ATOM   1765  CD1 LEU A 424       6.606   8.530   1.156  1.00  0.00           C  
ATOM   1766  CD2 LEU A 424       7.310  10.925   1.405  1.00  0.00           C  
ATOM   1767  N   TYR A 425      10.651  11.141  -1.946  1.00  0.00           N  
ATOM   1768  CA  TYR A 425      11.920  10.840  -2.598  1.00  0.00           C  
ATOM   1769  C   TYR A 425      12.863  10.113  -1.647  1.00  0.00           C  
ATOM   1770  CB  TYR A 425      12.581  12.125  -3.108  1.00  0.00           C  
ATOM   1771  O   TYR A 425      12.959  10.465  -0.469  1.00  0.00           O  
ATOM   1772  CG  TYR A 425      11.764  12.857  -4.144  1.00  0.00           C  
ATOM   1773  CD1 TYR A 425      11.847  12.517  -5.493  1.00  0.00           C  
ATOM   1774  CD2 TYR A 425      10.909  13.892  -3.779  1.00  0.00           C  
ATOM   1775  CE1 TYR A 425      11.098  13.190  -6.452  1.00  0.00           C  
ATOM   1776  CE2 TYR A 425      10.155  14.572  -4.729  1.00  0.00           C  
ATOM   1777  OH  TYR A 425       9.512  14.884  -7.007  1.00  0.00           O  
ATOM   1778  CZ  TYR A 425      10.256  14.214  -6.061  1.00  0.00           C  
ATOM   1779  N   PHE A 426      13.366   8.974  -2.229  1.00  0.00           N  
ATOM   1780  CA  PHE A 426      14.309   8.198  -1.433  1.00  0.00           C  
ATOM   1781  C   PHE A 426      15.745   8.523  -1.825  1.00  0.00           C  
ATOM   1782  CB  PHE A 426      14.047   6.698  -1.598  1.00  0.00           C  
ATOM   1783  O   PHE A 426      16.041   8.725  -3.005  1.00  0.00           O  
ATOM   1784  CG  PHE A 426      12.779   6.227  -0.937  1.00  0.00           C  
ATOM   1785  CD1 PHE A 426      12.047   7.079  -0.119  1.00  0.00           C  
ATOM   1786  CD2 PHE A 426      12.319   4.932  -1.136  1.00  0.00           C  
ATOM   1787  CE1 PHE A 426      10.873   6.646   0.493  1.00  0.00           C  
ATOM   1788  CE2 PHE A 426      11.147   4.492  -0.527  1.00  0.00           C  
ATOM   1789  CZ  PHE A 426      10.426   5.350   0.288  1.00  0.00           C  
ATOM   1790  N   GLN A 427      16.601   8.907  -0.797  1.00  0.00           N  
ATOM   1791  CA  GLN A 427      18.047   8.995  -0.970  1.00  0.00           C  
ATOM   1792  C   GLN A 427      18.762   7.889  -0.199  1.00  0.00           C  
ATOM   1793  CB  GLN A 427      18.560  10.364  -0.520  1.00  0.00           C  
ATOM   1794  O   GLN A 427      18.345   7.523   0.902  1.00  0.00           O  
ATOM   1795  CG  GLN A 427      20.019  10.620  -0.870  1.00  0.00           C  
ATOM   1796  CD  GLN A 427      20.466  12.030  -0.530  1.00  0.00           C  
ATOM   1797  NE2 GLN A 427      21.589  12.450  -1.102  1.00  0.00           N  
ATOM   1798  OE1 GLN A 427      19.806  12.736   0.239  1.00  0.00           O  
TER    1799      GLN A 427
ENDMDL
END
