# Supplementary material for: Improving Protein Expression, Stability, and Function with ProteinMPNN
Source: J Am Chem Soc. 2024 Jan 9;146(3):2054–61. doi: 10.1021/jacs.3c10941 (PMC10811672; doi:10.1021/jacs.3c10941)
Supplement: Supplementary file 2 — ja3c10941_si_002.zip [file ja3c10941_si_002.zip › Sumida_Design_Structures_Idealizing_with_ProteinMPNN/TEV/hyperTEV0132_m4_42.pdb]

MODEL     1
ATOM      1  N   GLY A   1     -18.368  19.296  19.479  1.00  0.00           N  
ATOM      2  CA  GLY A   1     -17.384  18.306  19.888  1.00  0.00           C  
ATOM      3  C   GLY A   1     -17.662  16.923  19.330  1.00  0.00           C  
ATOM      4  O   GLY A   1     -16.735  16.197  18.965  1.00  0.00           O  
ATOM      5  N   GLU A   2     -18.974  16.511  19.300  1.00  0.00           N  
ATOM      6  CA  GLU A   2     -19.448  15.236  18.770  1.00  0.00           C  
ATOM      7  C   GLU A   2     -19.045  15.062  17.308  1.00  0.00           C  
ATOM      8  CB  GLU A   2     -20.968  15.125  18.913  1.00  0.00           C  
ATOM      9  O   GLU A   2     -18.693  13.959  16.883  1.00  0.00           O  
ATOM     10  CG  GLU A   2     -21.512  13.732  18.632  1.00  0.00           C  
ATOM     11  CD  GLU A   2     -23.010  13.615  18.868  1.00  0.00           C  
ATOM     12  OE1 GLU A   2     -23.571  12.514  18.668  1.00  0.00           O  
ATOM     13  OE2 GLU A   2     -23.627  14.632  19.254  1.00  0.00           O  
ATOM     14  N   SER A   3     -19.053  16.106  16.564  1.00  0.00           N  
ATOM     15  CA  SER A   3     -18.737  16.072  15.140  1.00  0.00           C  
ATOM     16  C   SER A   3     -17.251  15.822  14.909  1.00  0.00           C  
ATOM     17  CB  SER A   3     -19.153  17.381  14.467  1.00  0.00           C  
ATOM     18  O   SER A   3     -16.850  15.388  13.827  1.00  0.00           O  
ATOM     19  OG  SER A   3     -18.487  18.484  15.059  1.00  0.00           O  
ATOM     20  N   LEU A   4     -16.382  16.086  15.999  1.00  0.00           N  
ATOM     21  CA  LEU A   4     -14.933  15.954  15.892  1.00  0.00           C  
ATOM     22  C   LEU A   4     -14.497  14.516  16.153  1.00  0.00           C  
ATOM     23  CB  LEU A   4     -14.235  16.897  16.876  1.00  0.00           C  
ATOM     24  O   LEU A   4     -13.366  14.139  15.838  1.00  0.00           O  
ATOM     25  CG  LEU A   4     -14.374  18.394  16.595  1.00  0.00           C  
ATOM     26  CD1 LEU A   4     -13.802  19.206  17.752  1.00  0.00           C  
ATOM     27  CD2 LEU A   4     -13.683  18.760  15.285  1.00  0.00           C  
ATOM     28  N   GLU A   5     -15.448  13.682  16.710  1.00  0.00           N  
ATOM     29  CA  GLU A   5     -15.093  12.320  17.099  1.00  0.00           C  
ATOM     30  C   GLU A   5     -15.962  11.296  16.374  1.00  0.00           C  
ATOM     31  CB  GLU A   5     -15.222  12.142  18.614  1.00  0.00           C  
ATOM     32  O   GLU A   5     -17.025  10.915  16.869  1.00  0.00           O  
ATOM     33  CG  GLU A   5     -14.364  13.105  19.421  1.00  0.00           C  
ATOM     34  CD  GLU A   5     -12.872  12.864  19.256  1.00  0.00           C  
ATOM     35  OE1 GLU A   5     -12.077  13.806  19.472  1.00  0.00           O  
ATOM     36  OE2 GLU A   5     -12.496  11.723  18.906  1.00  0.00           O  
ATOM     37  N   PRO A   6     -15.580  11.013  15.172  1.00  0.00           N  
ATOM     38  CA  PRO A   6     -16.413  10.033  14.470  1.00  0.00           C  
ATOM     39  C   PRO A   6     -16.603   8.743  15.264  1.00  0.00           C  
ATOM     40  CB  PRO A   6     -15.635   9.770  13.178  1.00  0.00           C  
ATOM     41  O   PRO A   6     -15.793   8.428  16.141  1.00  0.00           O  
ATOM     42  CG  PRO A   6     -14.243  10.228  13.471  1.00  0.00           C  
ATOM     43  CD  PRO A   6     -14.286  11.167  14.643  1.00  0.00           C  
ATOM     44  N   GLY A   7     -17.856   8.108  15.164  1.00  0.00           N  
ATOM     45  CA  GLY A   7     -18.205   6.858  15.820  1.00  0.00           C  
ATOM     46  C   GLY A   7     -17.419   5.671  15.297  1.00  0.00           C  
ATOM     47  O   GLY A   7     -16.482   5.836  14.513  1.00  0.00           O  
ATOM     48  N   PRO A   8     -17.729   4.556  15.839  1.00  0.00           N  
ATOM     49  CA  PRO A   8     -17.055   3.325  15.421  1.00  0.00           C  
ATOM     50  C   PRO A   8     -17.169   3.070  13.920  1.00  0.00           C  
ATOM     51  CB  PRO A   8     -17.782   2.238  16.216  1.00  0.00           C  
ATOM     52  O   PRO A   8     -18.191   3.399  13.310  1.00  0.00           O  
ATOM     53  CG  PRO A   8     -18.463   2.969  17.328  1.00  0.00           C  
ATOM     54  CD  PRO A   8     -18.730   4.377  16.879  1.00  0.00           C  
ATOM     55  N   ARG A   9     -16.119   2.601  13.363  1.00  0.00           N  
ATOM     56  CA  ARG A   9     -16.094   2.257  11.945  1.00  0.00           C  
ATOM     57  C   ARG A   9     -15.615   0.824  11.738  1.00  0.00           C  
ATOM     58  CB  ARG A   9     -15.197   3.226  11.172  1.00  0.00           C  
ATOM     59  O   ARG A   9     -14.709   0.359  12.433  1.00  0.00           O  
ATOM     60  CG  ARG A   9     -15.134   2.950   9.678  1.00  0.00           C  
ATOM     61  CD  ARG A   9     -14.354   4.027   8.937  1.00  0.00           C  
ATOM     62  NE  ARG A   9     -15.086   5.289   8.894  1.00  0.00           N  
ATOM     63  NH1 ARG A   9     -16.483   4.659   7.166  1.00  0.00           N  
ATOM     64  NH2 ARG A   9     -16.677   6.743   8.101  1.00  0.00           N  
ATOM     65  CZ  ARG A   9     -16.080   5.561   8.054  1.00  0.00           C  
ATOM     66  N   ASP A  10     -16.212   0.228  10.808  1.00  0.00           N  
ATOM     67  CA  ASP A  10     -15.821  -1.125  10.425  1.00  0.00           C  
ATOM     68  C   ASP A  10     -14.737  -1.100   9.349  1.00  0.00           C  
ATOM     69  CB  ASP A  10     -17.035  -1.915   9.930  1.00  0.00           C  
ATOM     70  O   ASP A  10     -15.007  -0.755   8.197  1.00  0.00           O  
ATOM     71  CG  ASP A  10     -16.723  -3.377   9.665  1.00  0.00           C  
ATOM     72  OD1 ASP A  10     -15.584  -3.816   9.933  1.00  0.00           O  
ATOM     73  OD2 ASP A  10     -17.624  -4.096   9.181  1.00  0.00           O  
ATOM     74  N   TYR A  11     -13.466  -1.544   9.700  1.00  0.00           N  
ATOM     75  CA  TYR A  11     -12.358  -1.517   8.753  1.00  0.00           C  
ATOM     76  C   TYR A  11     -12.167  -2.879   8.096  1.00  0.00           C  
ATOM     77  CB  TYR A  11     -11.064  -1.088   9.451  1.00  0.00           C  
ATOM     78  O   TYR A  11     -11.209  -3.086   7.348  1.00  0.00           O  
ATOM     79  CG  TYR A  11     -11.066   0.351   9.904  1.00  0.00           C  
ATOM     80  CD1 TYR A  11     -10.790   1.384   9.011  1.00  0.00           C  
ATOM     81  CD2 TYR A  11     -11.344   0.682  11.226  1.00  0.00           C  
ATOM     82  CE1 TYR A  11     -10.789   2.712   9.424  1.00  0.00           C  
ATOM     83  CE2 TYR A  11     -11.346   2.007  11.651  1.00  0.00           C  
ATOM     84  OH  TYR A  11     -11.069   4.326  11.158  1.00  0.00           O  
ATOM     85  CZ  TYR A  11     -11.068   3.013  10.744  1.00  0.00           C  
ATOM     86  N   ASN A  12     -13.046  -3.804   8.356  1.00  0.00           N  
ATOM     87  CA  ASN A  12     -12.934  -5.176   7.872  1.00  0.00           C  
ATOM     88  C   ASN A  12     -13.013  -5.241   6.349  1.00  0.00           C  
ATOM     89  CB  ASN A  12     -14.019  -6.056   8.498  1.00  0.00           C  
ATOM     90  O   ASN A  12     -12.266  -5.990   5.717  1.00  0.00           O  
ATOM     91  CG  ASN A  12     -13.685  -6.475   9.916  1.00  0.00           C  
ATOM     92  ND2 ASN A  12     -14.711  -6.657  10.738  1.00  0.00           N  
ATOM     93  OD1 ASN A  12     -12.513  -6.632  10.270  1.00  0.00           O  
ATOM     94  N   PRO A  13     -13.823  -4.429   5.772  1.00  0.00           N  
ATOM     95  CA  PRO A  13     -13.855  -4.478   4.308  1.00  0.00           C  
ATOM     96  C   PRO A  13     -12.514  -4.112   3.676  1.00  0.00           C  
ATOM     97  CB  PRO A  13     -14.929  -3.449   3.944  1.00  0.00           C  
ATOM     98  O   PRO A  13     -12.142  -4.673   2.642  1.00  0.00           O  
ATOM     99  CG  PRO A  13     -15.864  -3.445   5.110  1.00  0.00           C  
ATOM    100  CD  PRO A  13     -15.060  -3.602   6.368  1.00  0.00           C  
ATOM    101  N   ILE A  14     -11.781  -3.250   4.318  1.00  0.00           N  
ATOM    102  CA  ILE A  14     -10.459  -2.872   3.829  1.00  0.00           C  
ATOM    103  C   ILE A  14      -9.446  -3.955   4.193  1.00  0.00           C  
ATOM    104  CB  ILE A  14     -10.015  -1.507   4.400  1.00  0.00           C  
ATOM    105  O   ILE A  14      -8.682  -4.411   3.340  1.00  0.00           O  
ATOM    106  CG1 ILE A  14     -10.949  -0.394   3.912  1.00  0.00           C  
ATOM    107  CG2 ILE A  14      -8.561  -1.210   4.019  1.00  0.00           C  
ATOM    108  CD1 ILE A  14     -10.737   0.942   4.610  1.00  0.00           C  
ATOM    109  N   SER A  15      -9.482  -4.390   5.444  1.00  0.00           N  
ATOM    110  CA  SER A  15      -8.502  -5.357   5.927  1.00  0.00           C  
ATOM    111  C   SER A  15      -8.601  -6.672   5.161  1.00  0.00           C  
ATOM    112  CB  SER A  15      -8.692  -5.613   7.422  1.00  0.00           C  
ATOM    113  O   SER A  15      -7.591  -7.341   4.933  1.00  0.00           O  
ATOM    114  OG  SER A  15      -9.982  -6.139   7.683  1.00  0.00           O  
ATOM    115  N   ASN A  16      -9.824  -7.061   4.690  1.00  0.00           N  
ATOM    116  CA  ASN A  16     -10.050  -8.316   3.980  1.00  0.00           C  
ATOM    117  C   ASN A  16      -9.445  -8.284   2.580  1.00  0.00           C  
ATOM    118  CB  ASN A  16     -11.546  -8.628   3.906  1.00  0.00           C  
ATOM    119  O   ASN A  16      -9.342  -9.320   1.920  1.00  0.00           O  
ATOM    120  CG  ASN A  16     -12.107  -9.118   5.226  1.00  0.00           C  
ATOM    121  ND2 ASN A  16     -13.423  -9.031   5.380  1.00  0.00           N  
ATOM    122  OD1 ASN A  16     -11.364  -9.570   6.101  1.00  0.00           O  
ATOM    123  N   THR A  17      -9.026  -7.087   2.133  1.00  0.00           N  
ATOM    124  CA  THR A  17      -8.464  -6.980   0.791  1.00  0.00           C  
ATOM    125  C   THR A  17      -6.941  -6.893   0.849  1.00  0.00           C  
ATOM    126  CB  THR A  17      -9.023  -5.753   0.047  1.00  0.00           C  
ATOM    127  O   THR A  17      -6.276  -6.873  -0.189  1.00  0.00           O  
ATOM    128  CG2 THR A  17     -10.548  -5.762   0.040  1.00  0.00           C  
ATOM    129  OG1 THR A  17      -8.567  -4.559   0.696  1.00  0.00           O  
ATOM    130  N   ILE A  18      -6.377  -6.842   2.054  1.00  0.00           N  
ATOM    131  CA  ILE A  18      -4.937  -6.695   2.234  1.00  0.00           C  
ATOM    132  C   ILE A  18      -4.243  -8.026   1.952  1.00  0.00           C  
ATOM    133  CB  ILE A  18      -4.593  -6.203   3.658  1.00  0.00           C  
ATOM    134  O   ILE A  18      -4.716  -9.082   2.378  1.00  0.00           O  
ATOM    135  CG1 ILE A  18      -5.104  -4.772   3.866  1.00  0.00           C  
ATOM    136  CG2 ILE A  18      -3.085  -6.287   3.908  1.00  0.00           C  
ATOM    137  CD1 ILE A  18      -4.962  -4.267   5.295  1.00  0.00           C  
ATOM    138  N   VAL A  19      -3.160  -7.973   1.209  1.00  0.00           N  
ATOM    139  CA  VAL A  19      -2.370  -9.153   0.873  1.00  0.00           C  
ATOM    140  C   VAL A  19      -0.921  -8.946   1.309  1.00  0.00           C  
ATOM    141  CB  VAL A  19      -2.432  -9.466  -0.639  1.00  0.00           C  
ATOM    142  O   VAL A  19      -0.457  -7.810   1.424  1.00  0.00           O  
ATOM    143  CG1 VAL A  19      -3.865  -9.778  -1.067  1.00  0.00           C  
ATOM    144  CG2 VAL A  19      -1.872  -8.298  -1.449  1.00  0.00           C  
ATOM    145  N   LYS A  20      -0.312 -10.048   1.649  1.00  0.00           N  
ATOM    146  CA  LYS A  20       1.131 -10.052   1.868  1.00  0.00           C  
ATOM    147  C   LYS A  20       1.875 -10.520   0.620  1.00  0.00           C  
ATOM    148  CB  LYS A  20       1.492 -10.943   3.057  1.00  0.00           C  
ATOM    149  O   LYS A  20       1.584 -11.591   0.083  1.00  0.00           O  
ATOM    150  CG  LYS A  20       2.955 -10.865   3.468  1.00  0.00           C  
ATOM    151  CD  LYS A  20       3.238 -11.723   4.694  1.00  0.00           C  
ATOM    152  CE  LYS A  20       4.690 -11.605   5.137  1.00  0.00           C  
ATOM    153  NZ  LYS A  20       4.971 -12.441   6.343  1.00  0.00           N  
ATOM    154  N   LEU A  21       2.829  -9.671   0.187  1.00  0.00           N  
ATOM    155  CA  LEU A  21       3.597  -9.956  -1.019  1.00  0.00           C  
ATOM    156  C   LEU A  21       5.056 -10.241  -0.680  1.00  0.00           C  
ATOM    157  CB  LEU A  21       3.508  -8.785  -2.001  1.00  0.00           C  
ATOM    158  O   LEU A  21       5.692  -9.469   0.041  1.00  0.00           O  
ATOM    159  CG  LEU A  21       2.101  -8.309  -2.363  1.00  0.00           C  
ATOM    160  CD1 LEU A  21       2.164  -6.967  -3.086  1.00  0.00           C  
ATOM    161  CD2 LEU A  21       1.388  -9.350  -3.220  1.00  0.00           C  
ATOM    162  N   THR A  22       5.490 -11.351  -1.179  1.00  0.00           N  
ATOM    163  CA  THR A  22       6.900 -11.690  -1.023  1.00  0.00           C  
ATOM    164  C   THR A  22       7.547 -11.948  -2.381  1.00  0.00           C  
ATOM    165  CB  THR A  22       7.081 -12.925  -0.122  1.00  0.00           C  
ATOM    166  O   THR A  22       7.188 -12.902  -3.074  1.00  0.00           O  
ATOM    167  CG2 THR A  22       8.558 -13.230   0.104  1.00  0.00           C  
ATOM    168  OG1 THR A  22       6.456 -12.681   1.144  1.00  0.00           O  
ATOM    169  N   ASN A  23       8.491 -11.029  -2.753  1.00  0.00           N  
ATOM    170  CA  ASN A  23       9.256 -11.172  -3.987  1.00  0.00           C  
ATOM    171  C   ASN A  23      10.636 -11.770  -3.725  1.00  0.00           C  
ATOM    172  CB  ASN A  23       9.388  -9.823  -4.696  1.00  0.00           C  
ATOM    173  O   ASN A  23      11.460 -11.162  -3.039  1.00  0.00           O  
ATOM    174  CG  ASN A  23      10.102  -9.931  -6.030  1.00  0.00           C  
ATOM    175  ND2 ASN A  23      10.327  -8.793  -6.676  1.00  0.00           N  
ATOM    176  OD1 ASN A  23      10.447 -11.028  -6.476  1.00  0.00           O  
ATOM    177  N   THR A  24      10.838 -12.944  -4.282  1.00  0.00           N  
ATOM    178  CA  THR A  24      12.125 -13.623  -4.191  1.00  0.00           C  
ATOM    179  C   THR A  24      12.834 -13.622  -5.543  1.00  0.00           C  
ATOM    180  CB  THR A  24      11.958 -15.073  -3.698  1.00  0.00           C  
ATOM    181  O   THR A  24      12.371 -14.257  -6.493  1.00  0.00           O  
ATOM    182  CG2 THR A  24      13.312 -15.738  -3.478  1.00  0.00           C  
ATOM    183  OG1 THR A  24      11.233 -15.070  -2.462  1.00  0.00           O  
ATOM    184  N   SER A  25      13.918 -12.753  -5.591  1.00  0.00           N  
ATOM    185  CA  SER A  25      14.680 -12.617  -6.828  1.00  0.00           C  
ATOM    186  C   SER A  25      16.167 -12.437  -6.544  1.00  0.00           C  
ATOM    187  CB  SER A  25      14.162 -11.436  -7.649  1.00  0.00           C  
ATOM    188  O   SER A  25      16.545 -11.711  -5.622  1.00  0.00           O  
ATOM    189  OG  SER A  25      12.797 -11.617  -7.986  1.00  0.00           O  
ATOM    190  N   ASP A  26      16.982 -13.194  -7.272  1.00  0.00           N  
ATOM    191  CA  ASP A  26      18.434 -13.055  -7.214  1.00  0.00           C  
ATOM    192  C   ASP A  26      18.950 -13.277  -5.794  1.00  0.00           C  
ATOM    193  CB  ASP A  26      18.861 -11.675  -7.719  1.00  0.00           C  
ATOM    194  O   ASP A  26      19.786 -12.514  -5.306  1.00  0.00           O  
ATOM    195  CG  ASP A  26      18.605 -11.482  -9.203  1.00  0.00           C  
ATOM    196  OD1 ASP A  26      18.591 -12.480  -9.955  1.00  0.00           O  
ATOM    197  OD2 ASP A  26      18.418 -10.320  -9.625  1.00  0.00           O  
ATOM    198  N   GLY A  27      18.386 -14.274  -5.008  1.00  0.00           N  
ATOM    199  CA  GLY A  27      18.849 -14.640  -3.679  1.00  0.00           C  
ATOM    200  C   GLY A  27      18.339 -13.712  -2.593  1.00  0.00           C  
ATOM    201  O   GLY A  27      18.687 -13.869  -1.421  1.00  0.00           O  
ATOM    202  N   TYR A  28      17.580 -12.670  -2.970  1.00  0.00           N  
ATOM    203  CA  TYR A  28      17.017 -11.732  -2.005  1.00  0.00           C  
ATOM    204  C   TYR A  28      15.504 -11.886  -1.914  1.00  0.00           C  
ATOM    205  CB  TYR A  28      17.374 -10.292  -2.383  1.00  0.00           C  
ATOM    206  O   TYR A  28      14.858 -12.312  -2.875  1.00  0.00           O  
ATOM    207  CG  TYR A  28      18.847  -9.982  -2.273  1.00  0.00           C  
ATOM    208  CD1 TYR A  28      19.381  -9.445  -1.104  1.00  0.00           C  
ATOM    209  CD2 TYR A  28      19.708 -10.226  -3.337  1.00  0.00           C  
ATOM    210  CE1 TYR A  28      20.737  -9.156  -0.998  1.00  0.00           C  
ATOM    211  CE2 TYR A  28      21.067  -9.941  -3.243  1.00  0.00           C  
ATOM    212  OH  TYR A  28      22.915  -9.124  -1.973  1.00  0.00           O  
ATOM    213  CZ  TYR A  28      21.571  -9.408  -2.072  1.00  0.00           C  
ATOM    214  N   SER A  29      15.000 -11.548  -0.725  1.00  0.00           N  
ATOM    215  CA  SER A  29      13.561 -11.600  -0.487  1.00  0.00           C  
ATOM    216  C   SER A  29      13.049 -10.285   0.091  1.00  0.00           C  
ATOM    217  CB  SER A  29      13.215 -12.751   0.458  1.00  0.00           C  
ATOM    218  O   SER A  29      13.609  -9.766   1.059  1.00  0.00           O  
ATOM    219  OG  SER A  29      11.812 -12.854   0.633  1.00  0.00           O  
ATOM    220  N   VAL A  30      12.081  -9.707  -0.654  1.00  0.00           N  
ATOM    221  CA  VAL A  30      11.425  -8.491  -0.184  1.00  0.00           C  
ATOM    222  C   VAL A  30       9.955  -8.777   0.110  1.00  0.00           C  
ATOM    223  CB  VAL A  30      11.550  -7.345  -1.213  1.00  0.00           C  
ATOM    224  O   VAL A  30       9.251  -9.357  -0.719  1.00  0.00           O  
ATOM    225  CG1 VAL A  30      10.826  -6.094  -0.717  1.00  0.00           C  
ATOM    226  CG2 VAL A  30      13.020  -7.039  -1.495  1.00  0.00           C  
ATOM    227  N   SER A  31       9.570  -8.391   1.362  1.00  0.00           N  
ATOM    228  CA  SER A  31       8.179  -8.592   1.754  1.00  0.00           C  
ATOM    229  C   SER A  31       7.509  -7.269   2.109  1.00  0.00           C  
ATOM    230  CB  SER A  31       8.089  -9.553   2.940  1.00  0.00           C  
ATOM    231  O   SER A  31       8.058  -6.475   2.875  1.00  0.00           O  
ATOM    232  OG  SER A  31       8.522 -10.851   2.569  1.00  0.00           O  
ATOM    233  N   LEU A  32       6.362  -7.067   1.483  1.00  0.00           N  
ATOM    234  CA  LEU A  32       5.511  -5.919   1.777  1.00  0.00           C  
ATOM    235  C   LEU A  32       4.037  -6.304   1.707  1.00  0.00           C  
ATOM    236  CB  LEU A  32       5.799  -4.775   0.802  1.00  0.00           C  
ATOM    237  O   LEU A  32       3.704  -7.454   1.414  1.00  0.00           O  
ATOM    238  CG  LEU A  32       5.738  -5.121  -0.687  1.00  0.00           C  
ATOM    239  CD1 LEU A  32       4.344  -4.843  -1.239  1.00  0.00           C  
ATOM    240  CD2 LEU A  32       6.792  -4.337  -1.462  1.00  0.00           C  
ATOM    241  N   TYR A  33       3.204  -5.353   1.942  1.00  0.00           N  
ATOM    242  CA  TYR A  33       1.764  -5.565   1.834  1.00  0.00           C  
ATOM    243  C   TYR A  33       1.209  -4.907   0.576  1.00  0.00           C  
ATOM    244  CB  TYR A  33       1.046  -5.018   3.071  1.00  0.00           C  
ATOM    245  O   TYR A  33       1.908  -4.142  -0.092  1.00  0.00           O  
ATOM    246  CG  TYR A  33       1.317  -5.806   4.329  1.00  0.00           C  
ATOM    247  CD1 TYR A  33       0.519  -6.893   4.679  1.00  0.00           C  
ATOM    248  CD2 TYR A  33       2.370  -5.466   5.171  1.00  0.00           C  
ATOM    249  CE1 TYR A  33       0.763  -7.621   5.838  1.00  0.00           C  
ATOM    250  CE2 TYR A  33       2.624  -6.187   6.333  1.00  0.00           C  
ATOM    251  OH  TYR A  33       2.063  -7.979   7.807  1.00  0.00           O  
ATOM    252  CZ  TYR A  33       1.817  -7.261   6.657  1.00  0.00           C  
ATOM    253  N   GLY A  34       0.010  -5.251   0.275  1.00  0.00           N  
ATOM    254  CA  GLY A  34      -0.720  -4.668  -0.839  1.00  0.00           C  
ATOM    255  C   GLY A  34      -2.224  -4.692  -0.645  1.00  0.00           C  
ATOM    256  O   GLY A  34      -2.722  -5.274   0.321  1.00  0.00           O  
ATOM    257  N   ILE A  35      -2.858  -3.934  -1.512  1.00  0.00           N  
ATOM    258  CA  ILE A  35      -4.314  -3.857  -1.488  1.00  0.00           C  
ATOM    259  C   ILE A  35      -4.888  -4.570  -2.711  1.00  0.00           C  
ATOM    260  CB  ILE A  35      -4.802  -2.392  -1.444  1.00  0.00           C  
ATOM    261  O   ILE A  35      -4.521  -4.260  -3.847  1.00  0.00           O  
ATOM    262  CG1 ILE A  35      -4.184  -1.659  -0.248  1.00  0.00           C  
ATOM    263  CG2 ILE A  35      -6.332  -2.333  -1.391  1.00  0.00           C  
ATOM    264  CD1 ILE A  35      -4.321  -0.144  -0.312  1.00  0.00           C  
ATOM    265  N   GLY A  36      -5.785  -5.523  -2.443  1.00  0.00           N  
ATOM    266  CA  GLY A  36      -6.507  -6.155  -3.536  1.00  0.00           C  
ATOM    267  C   GLY A  36      -7.707  -5.352  -4.002  1.00  0.00           C  
ATOM    268  O   GLY A  36      -8.443  -4.796  -3.186  1.00  0.00           O  
ATOM    269  N   PHE A  37      -7.934  -5.254  -5.287  1.00  0.00           N  
ATOM    270  CA  PHE A  37      -9.042  -4.584  -5.957  1.00  0.00           C  
ATOM    271  C   PHE A  37      -9.362  -5.261  -7.284  1.00  0.00           C  
ATOM    272  CB  PHE A  37      -8.718  -3.104  -6.188  1.00  0.00           C  
ATOM    273  O   PHE A  37      -8.681  -5.030  -8.285  1.00  0.00           O  
ATOM    274  CG  PHE A  37      -9.893  -2.291  -6.659  1.00  0.00           C  
ATOM    275  CD1 PHE A  37     -10.170  -2.167  -8.015  1.00  0.00           C  
ATOM    276  CD2 PHE A  37     -10.720  -1.651  -5.746  1.00  0.00           C  
ATOM    277  CE1 PHE A  37     -11.257  -1.415  -8.455  1.00  0.00           C  
ATOM    278  CE2 PHE A  37     -11.809  -0.898  -6.178  1.00  0.00           C  
ATOM    279  CZ  PHE A  37     -12.075  -0.781  -7.533  1.00  0.00           C  
ATOM    280  N   GLY A  38     -10.449  -6.131  -7.261  1.00  0.00           N  
ATOM    281  CA  GLY A  38     -10.711  -6.896  -8.469  1.00  0.00           C  
ATOM    282  C   GLY A  38      -9.564  -7.812  -8.855  1.00  0.00           C  
ATOM    283  O   GLY A  38      -9.087  -8.598  -8.033  1.00  0.00           O  
ATOM    284  N   PRO A  39      -9.054  -7.686 -10.144  1.00  0.00           N  
ATOM    285  CA  PRO A  39      -7.923  -8.502 -10.594  1.00  0.00           C  
ATOM    286  C   PRO A  39      -6.573  -7.846 -10.312  1.00  0.00           C  
ATOM    287  CB  PRO A  39      -8.162  -8.633 -12.101  1.00  0.00           C  
ATOM    288  O   PRO A  39      -5.548  -8.285 -10.838  1.00  0.00           O  
ATOM    289  CG  PRO A  39      -8.823  -7.353 -12.496  1.00  0.00           C  
ATOM    290  CD  PRO A  39      -9.735  -6.923 -11.383  1.00  0.00           C  
ATOM    291  N   PHE A  40      -6.623  -6.841  -9.472  1.00  0.00           N  
ATOM    292  CA  PHE A  40      -5.414  -6.039  -9.321  1.00  0.00           C  
ATOM    293  C   PHE A  40      -4.898  -6.101  -7.889  1.00  0.00           C  
ATOM    294  CB  PHE A  40      -5.680  -4.584  -9.721  1.00  0.00           C  
ATOM    295  O   PHE A  40      -5.673  -6.311  -6.953  1.00  0.00           O  
ATOM    296  CG  PHE A  40      -6.297  -4.432 -11.085  1.00  0.00           C  
ATOM    297  CD1 PHE A  40      -5.667  -4.950 -12.210  1.00  0.00           C  
ATOM    298  CD2 PHE A  40      -7.508  -3.771 -11.243  1.00  0.00           C  
ATOM    299  CE1 PHE A  40      -6.235  -4.811 -13.474  1.00  0.00           C  
ATOM    300  CE2 PHE A  40      -8.082  -3.628 -12.503  1.00  0.00           C  
ATOM    301  CZ  PHE A  40      -7.444  -4.148 -13.617  1.00  0.00           C  
ATOM    302  N   ILE A  41      -3.630  -5.951  -7.794  1.00  0.00           N  
ATOM    303  CA  ILE A  41      -2.993  -5.676  -6.511  1.00  0.00           C  
ATOM    304  C   ILE A  41      -2.282  -4.326  -6.567  1.00  0.00           C  
ATOM    305  CB  ILE A  41      -1.997  -6.791  -6.123  1.00  0.00           C  
ATOM    306  O   ILE A  41      -1.482  -4.076  -7.471  1.00  0.00           O  
ATOM    307  CG1 ILE A  41      -2.741  -8.107  -5.867  1.00  0.00           C  
ATOM    308  CG2 ILE A  41      -1.175  -6.379  -4.898  1.00  0.00           C  
ATOM    309  CD1 ILE A  41      -1.826  -9.290  -5.582  1.00  0.00           C  
ATOM    310  N   ILE A  42      -2.636  -3.462  -5.625  1.00  0.00           N  
ATOM    311  CA  ILE A  42      -2.020  -2.147  -5.487  1.00  0.00           C  
ATOM    312  C   ILE A  42      -0.950  -2.189  -4.399  1.00  0.00           C  
ATOM    313  CB  ILE A  42      -3.072  -1.062  -5.162  1.00  0.00           C  
ATOM    314  O   ILE A  42      -1.235  -2.541  -3.252  1.00  0.00           O  
ATOM    315  CG1 ILE A  42      -4.157  -1.029  -6.245  1.00  0.00           C  
ATOM    316  CG2 ILE A  42      -2.406   0.308  -5.012  1.00  0.00           C  
ATOM    317  CD1 ILE A  42      -5.576  -1.120  -5.702  1.00  0.00           C  
ATOM    318  N   THR A  43       0.293  -1.825  -4.727  1.00  0.00           N  
ATOM    319  CA  THR A  43       1.369  -1.875  -3.744  1.00  0.00           C  
ATOM    320  C   THR A  43       2.480  -0.894  -4.108  1.00  0.00           C  
ATOM    321  CB  THR A  43       1.953  -3.295  -3.627  1.00  0.00           C  
ATOM    322  O   THR A  43       2.289  -0.018  -4.954  1.00  0.00           O  
ATOM    323  CG2 THR A  43       2.750  -3.667  -4.873  1.00  0.00           C  
ATOM    324  OG1 THR A  43       2.816  -3.358  -2.485  1.00  0.00           O  
ATOM    325  N   ASN A  44       3.651  -0.999  -3.371  1.00  0.00           N  
ATOM    326  CA  ASN A  44       4.776  -0.102  -3.614  1.00  0.00           C  
ATOM    327  C   ASN A  44       5.635  -0.585  -4.779  1.00  0.00           C  
ATOM    328  CB  ASN A  44       5.627   0.045  -2.352  1.00  0.00           C  
ATOM    329  O   ASN A  44       5.786  -1.790  -4.988  1.00  0.00           O  
ATOM    330  CG  ASN A  44       4.865   0.676  -1.203  1.00  0.00           C  
ATOM    331  ND2 ASN A  44       4.817   2.003  -1.181  1.00  0.00           N  
ATOM    332  OD1 ASN A  44       4.323  -0.023  -0.343  1.00  0.00           O  
ATOM    333  N   LEU A  45       6.217   0.366  -5.500  1.00  0.00           N  
ATOM    334  CA  LEU A  45       7.115   0.095  -6.617  1.00  0.00           C  
ATOM    335  C   LEU A  45       8.357  -0.654  -6.147  1.00  0.00           C  
ATOM    336  CB  LEU A  45       7.522   1.400  -7.306  1.00  0.00           C  
ATOM    337  O   LEU A  45       8.899  -1.486  -6.878  1.00  0.00           O  
ATOM    338  CG  LEU A  45       6.480   2.035  -8.228  1.00  0.00           C  
ATOM    339  CD1 LEU A  45       6.940   3.417  -8.677  1.00  0.00           C  
ATOM    340  CD2 LEU A  45       6.213   1.137  -9.431  1.00  0.00           C  
ATOM    341  N   HIS A  46       8.729  -0.355  -4.936  1.00  0.00           N  
ATOM    342  CA  HIS A  46       9.995  -0.911  -4.471  1.00  0.00           C  
ATOM    343  C   HIS A  46       9.853  -2.390  -4.127  1.00  0.00           C  
ATOM    344  CB  HIS A  46      10.506  -0.136  -3.255  1.00  0.00           C  
ATOM    345  O   HIS A  46      10.793  -3.008  -3.623  1.00  0.00           O  
ATOM    346  CG  HIS A  46       9.592  -0.205  -2.072  1.00  0.00           C  
ATOM    347  CD2 HIS A  46       9.412  -1.173  -1.143  1.00  0.00           C  
ATOM    348  ND1 HIS A  46       8.724   0.813  -1.743  1.00  0.00           N  
ATOM    349  CE1 HIS A  46       8.047   0.472  -0.659  1.00  0.00           C  
ATOM    350  NE2 HIS A  46       8.446  -0.728  -0.275  1.00  0.00           N  
ATOM    351  N   LEU A  47       8.668  -2.967  -4.349  1.00  0.00           N  
ATOM    352  CA  LEU A  47       8.519  -4.416  -4.279  1.00  0.00           C  
ATOM    353  C   LEU A  47       9.413  -5.104  -5.305  1.00  0.00           C  
ATOM    354  CB  LEU A  47       7.059  -4.817  -4.506  1.00  0.00           C  
ATOM    355  O   LEU A  47       9.892  -6.216  -5.071  1.00  0.00           O  
ATOM    356  CG  LEU A  47       6.770  -6.317  -4.567  1.00  0.00           C  
ATOM    357  CD1 LEU A  47       7.048  -6.966  -3.215  1.00  0.00           C  
ATOM    358  CD2 LEU A  47       5.329  -6.567  -5.000  1.00  0.00           C  
ATOM    359  N   PHE A  48       9.644  -4.380  -6.454  1.00  0.00           N  
ATOM    360  CA  PHE A  48      10.382  -4.961  -7.569  1.00  0.00           C  
ATOM    361  C   PHE A  48      11.744  -4.295  -7.722  1.00  0.00           C  
ATOM    362  CB  PHE A  48       9.585  -4.830  -8.870  1.00  0.00           C  
ATOM    363  O   PHE A  48      12.093  -3.824  -8.807  1.00  0.00           O  
ATOM    364  CG  PHE A  48       8.312  -5.633  -8.885  1.00  0.00           C  
ATOM    365  CD1 PHE A  48       8.349  -7.018  -9.003  1.00  0.00           C  
ATOM    366  CD2 PHE A  48       7.079  -5.004  -8.782  1.00  0.00           C  
ATOM    367  CE1 PHE A  48       7.172  -7.763  -9.017  1.00  0.00           C  
ATOM    368  CE2 PHE A  48       5.899  -5.742  -8.796  1.00  0.00           C  
ATOM    369  CZ  PHE A  48       5.948  -7.122  -8.914  1.00  0.00           C  
ATOM    370  N   ARG A  49      12.539  -4.204  -6.566  1.00  0.00           N  
ATOM    371  CA  ARG A  49      13.928  -3.764  -6.659  1.00  0.00           C  
ATOM    372  C   ARG A  49      14.761  -4.750  -7.470  1.00  0.00           C  
ATOM    373  CB  ARG A  49      14.532  -3.590  -5.264  1.00  0.00           C  
ATOM    374  O   ARG A  49      15.715  -4.357  -8.145  1.00  0.00           O  
ATOM    375  CG  ARG A  49      14.016  -2.371  -4.516  1.00  0.00           C  
ATOM    376  CD  ARG A  49      14.686  -2.217  -3.158  1.00  0.00           C  
ATOM    377  NE  ARG A  49      14.165  -1.065  -2.428  1.00  0.00           N  
ATOM    378  NH1 ARG A  49      15.404  -1.455  -0.517  1.00  0.00           N  
ATOM    379  NH2 ARG A  49      13.981   0.339  -0.620  1.00  0.00           N  
ATOM    380  CZ  ARG A  49      14.518  -0.730  -1.190  1.00  0.00           C  
ATOM    381  N   ARG A  50      14.279  -5.934  -7.268  1.00  0.00           N  
ATOM    382  CA  ARG A  50      14.784  -7.040  -8.075  1.00  0.00           C  
ATOM    383  C   ARG A  50      13.643  -7.783  -8.761  1.00  0.00           C  
ATOM    384  CB  ARG A  50      15.597  -8.008  -7.214  1.00  0.00           C  
ATOM    385  O   ARG A  50      12.510  -7.777  -8.275  1.00  0.00           O  
ATOM    386  CG  ARG A  50      16.847  -7.392  -6.606  1.00  0.00           C  
ATOM    387  CD  ARG A  50      17.545  -8.354  -5.655  1.00  0.00           C  
ATOM    388  NE  ARG A  50      18.745  -7.760  -5.073  1.00  0.00           N  
ATOM    389  NH1 ARG A  50      17.613  -6.537  -3.472  1.00  0.00           N  
ATOM    390  NH2 ARG A  50      19.900  -6.431  -3.598  1.00  0.00           N  
ATOM    391  CZ  ARG A  50      18.750  -6.911  -4.049  1.00  0.00           C  
ATOM    392  N   ASN A  51      13.954  -8.292  -9.899  1.00  0.00           N  
ATOM    393  CA  ASN A  51      12.902  -8.908 -10.701  1.00  0.00           C  
ATOM    394  C   ASN A  51      13.366 -10.225 -11.317  1.00  0.00           C  
ATOM    395  CB  ASN A  51      12.428  -7.948 -11.795  1.00  0.00           C  
ATOM    396  O   ASN A  51      14.488 -10.669 -11.071  1.00  0.00           O  
ATOM    397  CG  ASN A  51      10.997  -8.210 -12.222  1.00  0.00           C  
ATOM    398  ND2 ASN A  51      10.467  -7.346 -13.080  1.00  0.00           N  
ATOM    399  OD1 ASN A  51      10.374  -9.180 -11.784  1.00  0.00           O  
ATOM    400  N   ASN A  52      12.526 -10.906 -12.019  1.00  0.00           N  
ATOM    401  CA  ASN A  52      12.801 -12.185 -12.665  1.00  0.00           C  
ATOM    402  C   ASN A  52      12.902 -13.317 -11.647  1.00  0.00           C  
ATOM    403  CB  ASN A  52      14.083 -12.102 -13.497  1.00  0.00           C  
ATOM    404  O   ASN A  52      13.760 -14.193 -11.770  1.00  0.00           O  
ATOM    405  CG  ASN A  52      14.233 -13.266 -14.457  1.00  0.00           C  
ATOM    406  ND2 ASN A  52      15.473 -13.602 -14.792  1.00  0.00           N  
ATOM    407  OD1 ASN A  52      13.242 -13.857 -14.895  1.00  0.00           O  
ATOM    408  N   GLY A  53      12.039 -13.284 -10.682  1.00  0.00           N  
ATOM    409  CA  GLY A  53      11.948 -14.305  -9.651  1.00  0.00           C  
ATOM    410  C   GLY A  53      10.530 -14.785  -9.409  1.00  0.00           C  
ATOM    411  O   GLY A  53       9.760 -14.965 -10.355  1.00  0.00           O  
ATOM    412  N   THR A  54      10.280 -15.153  -8.118  1.00  0.00           N  
ATOM    413  CA  THR A  54       8.985 -15.691  -7.715  1.00  0.00           C  
ATOM    414  C   THR A  54       8.255 -14.714  -6.797  1.00  0.00           C  
ATOM    415  CB  THR A  54       9.142 -17.048  -7.003  1.00  0.00           C  
ATOM    416  O   THR A  54       8.851 -14.163  -5.869  1.00  0.00           O  
ATOM    417  CG2 THR A  54       7.784 -17.625  -6.615  1.00  0.00           C  
ATOM    418  OG1 THR A  54       9.806 -17.967  -7.880  1.00  0.00           O  
ATOM    419  N   LEU A  55       7.012 -14.415  -7.157  1.00  0.00           N  
ATOM    420  CA  LEU A  55       6.162 -13.606  -6.290  1.00  0.00           C  
ATOM    421  C   LEU A  55       5.147 -14.476  -5.557  1.00  0.00           C  
ATOM    422  CB  LEU A  55       5.437 -12.530  -7.103  1.00  0.00           C  
ATOM    423  O   LEU A  55       4.363 -15.188  -6.189  1.00  0.00           O  
ATOM    424  CG  LEU A  55       4.505 -11.603  -6.322  1.00  0.00           C  
ATOM    425  CD1 LEU A  55       5.307 -10.733  -5.359  1.00  0.00           C  
ATOM    426  CD2 LEU A  55       3.687 -10.739  -7.275  1.00  0.00           C  
ATOM    427  N   THR A  56       5.202 -14.481  -4.252  1.00  0.00           N  
ATOM    428  CA  THR A  56       4.227 -15.179  -3.421  1.00  0.00           C  
ATOM    429  C   THR A  56       3.201 -14.201  -2.855  1.00  0.00           C  
ATOM    430  CB  THR A  56       4.914 -15.932  -2.267  1.00  0.00           C  
ATOM    431  O   THR A  56       3.565 -13.205  -2.227  1.00  0.00           O  
ATOM    432  CG2 THR A  56       3.896 -16.691  -1.422  1.00  0.00           C  
ATOM    433  OG1 THR A  56       5.859 -16.863  -2.807  1.00  0.00           O  
ATOM    434  N   VAL A  57       1.910 -14.518  -3.106  1.00  0.00           N  
ATOM    435  CA  VAL A  57       0.816 -13.690  -2.608  1.00  0.00           C  
ATOM    436  C   VAL A  57       0.041 -14.450  -1.533  1.00  0.00           C  
ATOM    437  CB  VAL A  57      -0.135 -13.260  -3.747  1.00  0.00           C  
ATOM    438  O   VAL A  57      -0.533 -15.507  -1.803  1.00  0.00           O  
ATOM    439  CG1 VAL A  57      -1.213 -12.314  -3.222  1.00  0.00           C  
ATOM    440  CG2 VAL A  57       0.653 -12.603  -4.879  1.00  0.00           C  
ATOM    441  N   THR A  58       0.070 -13.920  -0.317  1.00  0.00           N  
ATOM    442  CA  THR A  58      -0.733 -14.460   0.775  1.00  0.00           C  
ATOM    443  C   THR A  58      -1.952 -13.581   1.036  1.00  0.00           C  
ATOM    444  CB  THR A  58       0.096 -14.590   2.066  1.00  0.00           C  
ATOM    445  O   THR A  58      -1.814 -12.400   1.362  1.00  0.00           O  
ATOM    446  CG2 THR A  58      -0.706 -15.276   3.167  1.00  0.00           C  
ATOM    447  OG1 THR A  58       1.273 -15.362   1.796  1.00  0.00           O  
ATOM    448  N   SER A  59      -3.124 -14.138   0.806  1.00  0.00           N  
ATOM    449  CA  SER A  59      -4.386 -13.433   1.004  1.00  0.00           C  
ATOM    450  C   SER A  59      -5.365 -14.270   1.820  1.00  0.00           C  
ATOM    451  CB  SER A  59      -5.013 -13.067  -0.342  1.00  0.00           C  
ATOM    452  O   SER A  59      -5.002 -15.327   2.340  1.00  0.00           O  
ATOM    453  OG  SER A  59      -5.530 -14.219  -0.985  1.00  0.00           O  
ATOM    454  N   ILE A  60      -6.605 -13.775   1.888  1.00  0.00           N  
ATOM    455  CA  ILE A  60      -7.648 -14.513   2.593  1.00  0.00           C  
ATOM    456  C   ILE A  60      -8.030 -15.756   1.794  1.00  0.00           C  
ATOM    457  CB  ILE A  60      -8.892 -13.632   2.844  1.00  0.00           C  
ATOM    458  O   ILE A  60      -8.620 -16.694   2.337  1.00  0.00           O  
ATOM    459  CG1 ILE A  60      -9.477 -13.143   1.513  1.00  0.00           C  
ATOM    460  CG2 ILE A  60      -8.545 -12.452   3.756  1.00  0.00           C  
ATOM    461  CD1 ILE A  60     -10.865 -12.530   1.636  1.00  0.00           C  
ATOM    462  N   HIS A  61      -7.682 -15.690   0.555  1.00  0.00           N  
ATOM    463  CA  HIS A  61      -8.023 -16.795  -0.334  1.00  0.00           C  
ATOM    464  C   HIS A  61      -6.938 -17.867  -0.321  1.00  0.00           C  
ATOM    465  CB  HIS A  61      -8.244 -16.288  -1.760  1.00  0.00           C  
ATOM    466  O   HIS A  61      -7.062 -18.890  -0.998  1.00  0.00           O  
ATOM    467  CG  HIS A  61      -9.368 -15.310  -1.881  1.00  0.00           C  
ATOM    468  CD2 HIS A  61      -9.386 -14.025  -2.307  1.00  0.00           C  
ATOM    469  ND1 HIS A  61     -10.666 -15.621  -1.537  1.00  0.00           N  
ATOM    470  CE1 HIS A  61     -11.435 -14.566  -1.747  1.00  0.00           C  
ATOM    471  NE2 HIS A  61     -10.683 -13.584  -2.215  1.00  0.00           N  
ATOM    472  N   GLY A  62      -5.881 -17.614   0.396  1.00  0.00           N  
ATOM    473  CA  GLY A  62      -4.785 -18.568   0.448  1.00  0.00           C  
ATOM    474  C   GLY A  62      -3.502 -18.038  -0.163  1.00  0.00           C  
ATOM    475  O   GLY A  62      -3.307 -16.824  -0.253  1.00  0.00           O  
ATOM    476  N   VAL A  63      -2.651 -18.958  -0.446  1.00  0.00           N  
ATOM    477  CA  VAL A  63      -1.342 -18.597  -0.980  1.00  0.00           C  
ATOM    478  C   VAL A  63      -1.312 -18.845  -2.486  1.00  0.00           C  
ATOM    479  CB  VAL A  63      -0.208 -19.386  -0.287  1.00  0.00           C  
ATOM    480  O   VAL A  63      -1.746 -19.900  -2.957  1.00  0.00           O  
ATOM    481  CG1 VAL A  63       1.149 -19.013  -0.880  1.00  0.00           C  
ATOM    482  CG2 VAL A  63      -0.226 -19.131   1.219  1.00  0.00           C  
ATOM    483  N   PHE A  64      -0.923 -17.846  -3.202  1.00  0.00           N  
ATOM    484  CA  PHE A  64      -0.775 -17.919  -4.651  1.00  0.00           C  
ATOM    485  C   PHE A  64       0.653 -17.583  -5.067  1.00  0.00           C  
ATOM    486  CB  PHE A  64      -1.760 -16.971  -5.342  1.00  0.00           C  
ATOM    487  O   PHE A  64       1.233 -16.610  -4.582  1.00  0.00           O  
ATOM    488  CG  PHE A  64      -1.795 -17.119  -6.840  1.00  0.00           C  
ATOM    489  CD1 PHE A  64      -0.942 -16.376  -7.646  1.00  0.00           C  
ATOM    490  CD2 PHE A  64      -2.683 -18.002  -7.441  1.00  0.00           C  
ATOM    491  CE1 PHE A  64      -0.973 -16.511  -9.032  1.00  0.00           C  
ATOM    492  CE2 PHE A  64      -2.719 -18.143  -8.825  1.00  0.00           C  
ATOM    493  CZ  PHE A  64      -1.864 -17.395  -9.619  1.00  0.00           C  
ATOM    494  N   THR A  65       1.169 -18.402  -6.010  1.00  0.00           N  
ATOM    495  CA  THR A  65       2.552 -18.188  -6.422  1.00  0.00           C  
ATOM    496  C   THR A  65       2.635 -17.925  -7.923  1.00  0.00           C  
ATOM    497  CB  THR A  65       3.435 -19.397  -6.061  1.00  0.00           C  
ATOM    498  O   THR A  65       2.050 -18.661  -8.721  1.00  0.00           O  
ATOM    499  CG2 THR A  65       4.879 -19.173  -6.497  1.00  0.00           C  
ATOM    500  OG1 THR A  65       3.402 -19.599  -4.643  1.00  0.00           O  
ATOM    501  N   VAL A  66       3.316 -16.781  -8.203  1.00  0.00           N  
ATOM    502  CA  VAL A  66       3.719 -16.497  -9.576  1.00  0.00           C  
ATOM    503  C   VAL A  66       5.195 -16.839  -9.763  1.00  0.00           C  
ATOM    504  CB  VAL A  66       3.463 -15.019  -9.948  1.00  0.00           C  
ATOM    505  O   VAL A  66       6.066 -16.205  -9.163  1.00  0.00           O  
ATOM    506  CG1 VAL A  66       3.863 -14.750 -11.398  1.00  0.00           C  
ATOM    507  CG2 VAL A  66       1.996 -14.658  -9.720  1.00  0.00           C  
ATOM    508  N   SER A  67       5.547 -17.841 -10.559  1.00  0.00           N  
ATOM    509  CA  SER A  67       6.891 -18.400 -10.665  1.00  0.00           C  
ATOM    510  C   SER A  67       7.833 -17.440 -11.383  1.00  0.00           C  
ATOM    511  CB  SER A  67       6.858 -19.740 -11.401  1.00  0.00           C  
ATOM    512  O   SER A  67       9.043 -17.455 -11.145  1.00  0.00           O  
ATOM    513  OG  SER A  67       6.110 -20.697 -10.669  1.00  0.00           O  
ATOM    514  N   ASN A  68       7.303 -16.640 -12.242  1.00  0.00           N  
ATOM    515  CA  ASN A  68       8.101 -15.680 -12.997  1.00  0.00           C  
ATOM    516  C   ASN A  68       7.480 -14.286 -12.966  1.00  0.00           C  
ATOM    517  CB  ASN A  68       8.280 -16.149 -14.443  1.00  0.00           C  
ATOM    518  O   ASN A  68       6.494 -14.025 -13.658  1.00  0.00           O  
ATOM    519  CG  ASN A  68       9.222 -15.262 -15.232  1.00  0.00           C  
ATOM    520  ND2 ASN A  68       9.516 -15.659 -16.465  1.00  0.00           N  
ATOM    521  OD1 ASN A  68       9.683 -14.230 -14.738  1.00  0.00           O  
ATOM    522  N   THR A  69       8.120 -13.369 -12.184  1.00  0.00           N  
ATOM    523  CA  THR A  69       7.563 -12.036 -11.979  1.00  0.00           C  
ATOM    524  C   THR A  69       7.632 -11.218 -13.266  1.00  0.00           C  
ATOM    525  CB  THR A  69       8.301 -11.289 -10.853  1.00  0.00           C  
ATOM    526  O   THR A  69       6.922 -10.221 -13.412  1.00  0.00           O  
ATOM    527  CG2 THR A  69       8.033 -11.935  -9.497  1.00  0.00           C  
ATOM    528  OG1 THR A  69       9.710 -11.316 -11.113  1.00  0.00           O  
ATOM    529  N   THR A  70       8.384 -11.623 -14.280  1.00  0.00           N  
ATOM    530  CA  THR A  70       8.516 -10.874 -15.525  1.00  0.00           C  
ATOM    531  C   THR A  70       7.267 -11.034 -16.387  1.00  0.00           C  
ATOM    532  CB  THR A  70       9.754 -11.326 -16.320  1.00  0.00           C  
ATOM    533  O   THR A  70       7.055 -10.269 -17.330  1.00  0.00           O  
ATOM    534  CG2 THR A  70      11.027 -11.164 -15.496  1.00  0.00           C  
ATOM    535  OG1 THR A  70       9.605 -12.705 -16.682  1.00  0.00           O  
ATOM    536  N   THR A  71       6.465 -11.963 -16.046  1.00  0.00           N  
ATOM    537  CA  THR A  71       5.255 -12.219 -16.820  1.00  0.00           C  
ATOM    538  C   THR A  71       4.098 -11.362 -16.314  1.00  0.00           C  
ATOM    539  CB  THR A  71       4.859 -13.706 -16.764  1.00  0.00           C  
ATOM    540  O   THR A  71       3.043 -11.297 -16.948  1.00  0.00           O  
ATOM    541  CG2 THR A  71       5.999 -14.597 -17.244  1.00  0.00           C  
ATOM    542  OG1 THR A  71       4.530 -14.056 -15.414  1.00  0.00           O  
ATOM    543  N   LEU A  72       4.295 -10.695 -15.204  1.00  0.00           N  
ATOM    544  CA  LEU A  72       3.234  -9.890 -14.608  1.00  0.00           C  
ATOM    545  C   LEU A  72       3.060  -8.576 -15.362  1.00  0.00           C  
ATOM    546  CB  LEU A  72       3.536  -9.610 -13.134  1.00  0.00           C  
ATOM    547  O   LEU A  72       4.045  -7.922 -15.713  1.00  0.00           O  
ATOM    548  CG  LEU A  72       3.451 -10.807 -12.185  1.00  0.00           C  
ATOM    549  CD1 LEU A  72       4.028 -10.443 -10.821  1.00  0.00           C  
ATOM    550  CD2 LEU A  72       2.009 -11.282 -12.052  1.00  0.00           C  
ATOM    551  N   GLN A  73       1.812  -8.281 -15.624  1.00  0.00           N  
ATOM    552  CA  GLN A  73       1.500  -6.965 -16.171  1.00  0.00           C  
ATOM    553  C   GLN A  73       1.393  -5.920 -15.065  1.00  0.00           C  
ATOM    554  CB  GLN A  73       0.200  -7.012 -16.976  1.00  0.00           C  
ATOM    555  O   GLN A  73       0.666  -6.114 -14.088  1.00  0.00           O  
ATOM    556  CG  GLN A  73       0.273  -7.902 -18.210  1.00  0.00           C  
ATOM    557  CD  GLN A  73      -1.013  -7.896 -19.015  1.00  0.00           C  
ATOM    558  NE2 GLN A  73      -0.885  -7.887 -20.337  1.00  0.00           N  
ATOM    559  OE1 GLN A  73      -2.113  -7.901 -18.452  1.00  0.00           O  
ATOM    560  N   GLN A  74       2.189  -4.843 -15.292  1.00  0.00           N  
ATOM    561  CA  GLN A  74       2.250  -3.813 -14.260  1.00  0.00           C  
ATOM    562  C   GLN A  74       1.982  -2.430 -14.846  1.00  0.00           C  
ATOM    563  CB  GLN A  74       3.611  -3.833 -13.562  1.00  0.00           C  
ATOM    564  O   GLN A  74       2.314  -2.165 -16.003  1.00  0.00           O  
ATOM    565  CG  GLN A  74       4.007  -5.201 -13.024  1.00  0.00           C  
ATOM    566  CD  GLN A  74       5.461  -5.266 -12.596  1.00  0.00           C  
ATOM    567  NE2 GLN A  74       5.928  -6.464 -12.262  1.00  0.00           N  
ATOM    568  OE1 GLN A  74       6.159  -4.247 -12.567  1.00  0.00           O  
ATOM    569  N   HIS A  75       1.299  -1.703 -14.041  1.00  0.00           N  
ATOM    570  CA  HIS A  75       1.115  -0.290 -14.354  1.00  0.00           C  
ATOM    571  C   HIS A  75       1.728   0.598 -13.276  1.00  0.00           C  
ATOM    572  CB  HIS A  75      -0.372   0.033 -14.516  1.00  0.00           C  
ATOM    573  O   HIS A  75       1.271   0.598 -12.131  1.00  0.00           O  
ATOM    574  CG  HIS A  75      -0.641   1.466 -14.852  1.00  0.00           C  
ATOM    575  CD2 HIS A  75      -1.212   2.456 -14.126  1.00  0.00           C  
ATOM    576  ND1 HIS A  75      -0.312   2.019 -16.070  1.00  0.00           N  
ATOM    577  CE1 HIS A  75      -0.669   3.293 -16.078  1.00  0.00           C  
ATOM    578  NE2 HIS A  75      -1.217   3.583 -14.911  1.00  0.00           N  
ATOM    579  N   LEU A  76       2.732   1.397 -13.694  1.00  0.00           N  
ATOM    580  CA  LEU A  76       3.428   2.284 -12.768  1.00  0.00           C  
ATOM    581  C   LEU A  76       2.741   3.643 -12.697  1.00  0.00           C  
ATOM    582  CB  LEU A  76       4.889   2.460 -13.190  1.00  0.00           C  
ATOM    583  O   LEU A  76       2.420   4.237 -13.729  1.00  0.00           O  
ATOM    584  CG  LEU A  76       5.792   1.235 -13.034  1.00  0.00           C  
ATOM    585  CD1 LEU A  76       5.442   0.181 -14.079  1.00  0.00           C  
ATOM    586  CD2 LEU A  76       7.260   1.635 -13.142  1.00  0.00           C  
ATOM    587  N   ILE A  77       2.541   4.035 -11.451  1.00  0.00           N  
ATOM    588  CA  ILE A  77       1.982   5.370 -11.269  1.00  0.00           C  
ATOM    589  C   ILE A  77       3.105   6.405 -11.282  1.00  0.00           C  
ATOM    590  CB  ILE A  77       1.175   5.472  -9.956  1.00  0.00           C  
ATOM    591  O   ILE A  77       3.985   6.386 -10.418  1.00  0.00           O  
ATOM    592  CG1 ILE A  77       0.134   4.348  -9.881  1.00  0.00           C  
ATOM    593  CG2 ILE A  77       0.508   6.845  -9.837  1.00  0.00           C  
ATOM    594  CD1 ILE A  77      -0.904   4.390 -10.994  1.00  0.00           C  
ATOM    595  N   GLU A  78       3.064   7.257 -12.217  1.00  0.00           N  
ATOM    596  CA  GLU A  78       4.160   8.188 -12.468  1.00  0.00           C  
ATOM    597  C   GLU A  78       4.421   9.073 -11.252  1.00  0.00           C  
ATOM    598  CB  GLU A  78       3.860   9.054 -13.694  1.00  0.00           C  
ATOM    599  O   GLU A  78       3.487   9.628 -10.670  1.00  0.00           O  
ATOM    600  CG  GLU A  78       5.059   9.843 -14.198  1.00  0.00           C  
ATOM    601  CD  GLU A  78       4.767  10.637 -15.462  1.00  0.00           C  
ATOM    602  OE1 GLU A  78       5.682  11.321 -15.974  1.00  0.00           O  
ATOM    603  OE2 GLU A  78       3.614  10.574 -15.944  1.00  0.00           O  
ATOM    604  N   GLY A  79       5.707   9.143 -10.861  1.00  0.00           N  
ATOM    605  CA  GLY A  79       6.164  10.066  -9.834  1.00  0.00           C  
ATOM    606  C   GLY A  79       5.869   9.585  -8.426  1.00  0.00           C  
ATOM    607  O   GLY A  79       6.073  10.321  -7.458  1.00  0.00           O  
ATOM    608  N   ARG A  80       5.315   8.340  -8.333  1.00  0.00           N  
ATOM    609  CA  ARG A  80       4.896   7.828  -7.032  1.00  0.00           C  
ATOM    610  C   ARG A  80       5.440   6.423  -6.795  1.00  0.00           C  
ATOM    611  CB  ARG A  80       3.370   7.824  -6.921  1.00  0.00           C  
ATOM    612  O   ARG A  80       5.629   5.657  -7.743  1.00  0.00           O  
ATOM    613  CG  ARG A  80       2.738   9.200  -7.068  1.00  0.00           C  
ATOM    614  CD  ARG A  80       1.218   9.123  -7.095  1.00  0.00           C  
ATOM    615  NE  ARG A  80       0.615  10.436  -7.305  1.00  0.00           N  
ATOM    616  NH1 ARG A  80      -0.075  10.699  -5.116  1.00  0.00           N  
ATOM    617  NH2 ARG A  80      -0.500  12.338  -6.662  1.00  0.00           N  
ATOM    618  CZ  ARG A  80       0.015  11.154  -6.361  1.00  0.00           C  
ATOM    619  N   ASP A  81       5.830   6.122  -5.558  1.00  0.00           N  
ATOM    620  CA  ASP A  81       6.171   4.756  -5.171  1.00  0.00           C  
ATOM    621  C   ASP A  81       4.923   3.881  -5.089  1.00  0.00           C  
ATOM    622  CB  ASP A  81       6.910   4.747  -3.831  1.00  0.00           C  
ATOM    623  O   ASP A  81       4.532   3.448  -4.003  1.00  0.00           O  
ATOM    624  CG  ASP A  81       7.444   3.375  -3.458  1.00  0.00           C  
ATOM    625  OD1 ASP A  81       7.614   2.522  -4.356  1.00  0.00           O  
ATOM    626  OD2 ASP A  81       7.696   3.145  -2.256  1.00  0.00           O  
ATOM    627  N   LEU A  82       4.219   3.785  -6.219  1.00  0.00           N  
ATOM    628  CA  LEU A  82       2.945   3.087  -6.352  1.00  0.00           C  
ATOM    629  C   LEU A  82       2.876   2.329  -7.674  1.00  0.00           C  
ATOM    630  CB  LEU A  82       1.780   4.075  -6.256  1.00  0.00           C  
ATOM    631  O   LEU A  82       3.211   2.877  -8.727  1.00  0.00           O  
ATOM    632  CG  LEU A  82       0.387   3.466  -6.084  1.00  0.00           C  
ATOM    633  CD1 LEU A  82       0.268   2.793  -4.721  1.00  0.00           C  
ATOM    634  CD2 LEU A  82      -0.688   4.534  -6.255  1.00  0.00           C  
ATOM    635  N   ILE A  83       2.416   1.040  -7.554  1.00  0.00           N  
ATOM    636  CA  ILE A  83       2.296   0.218  -8.753  1.00  0.00           C  
ATOM    637  C   ILE A  83       1.006  -0.596  -8.693  1.00  0.00           C  
ATOM    638  CB  ILE A  83       3.514  -0.718  -8.921  1.00  0.00           C  
ATOM    639  O   ILE A  83       0.536  -0.949  -7.609  1.00  0.00           O  
ATOM    640  CG1 ILE A  83       3.448  -1.443 -10.270  1.00  0.00           C  
ATOM    641  CG2 ILE A  83       3.588  -1.719  -7.764  1.00  0.00           C  
ATOM    642  CD1 ILE A  83       4.715  -2.210 -10.623  1.00  0.00           C  
ATOM    643  N   ILE A  84       0.369  -0.817  -9.860  1.00  0.00           N  
ATOM    644  CA  ILE A  84      -0.776  -1.710 -10.005  1.00  0.00           C  
ATOM    645  C   ILE A  84      -0.352  -2.975 -10.747  1.00  0.00           C  
ATOM    646  CB  ILE A  84      -1.942  -1.018 -10.747  1.00  0.00           C  
ATOM    647  O   ILE A  84       0.164  -2.904 -11.864  1.00  0.00           O  
ATOM    648  CG1 ILE A  84      -2.318   0.292 -10.046  1.00  0.00           C  
ATOM    649  CG2 ILE A  84      -3.150  -1.954 -10.845  1.00  0.00           C  
ATOM    650  CD1 ILE A  84      -3.292   1.158 -10.834  1.00  0.00           C  
ATOM    651  N   ILE A  85      -0.579  -4.093 -10.083  1.00  0.00           N  
ATOM    652  CA  ILE A  85      -0.212  -5.374 -10.677  1.00  0.00           C  
ATOM    653  C   ILE A  85      -1.470  -6.110 -11.133  1.00  0.00           C  
ATOM    654  CB  ILE A  85       0.590  -6.247  -9.686  1.00  0.00           C  
ATOM    655  O   ILE A  85      -2.382  -6.346 -10.337  1.00  0.00           O  
ATOM    656  CG1 ILE A  85       1.801  -5.473  -9.153  1.00  0.00           C  
ATOM    657  CG2 ILE A  85       1.025  -7.557 -10.350  1.00  0.00           C  
ATOM    658  CD1 ILE A  85       2.502  -6.150  -7.983  1.00  0.00           C  
ATOM    659  N   ARG A  86      -1.456  -6.393 -12.368  1.00  0.00           N  
ATOM    660  CA  ARG A  86      -2.525  -7.246 -12.878  1.00  0.00           C  
ATOM    661  C   ARG A  86      -2.200  -8.720 -12.660  1.00  0.00           C  
ATOM    662  CB  ARG A  86      -2.765  -6.976 -14.365  1.00  0.00           C  
ATOM    663  O   ARG A  86      -1.227  -9.235 -13.215  1.00  0.00           O  
ATOM    664  CG  ARG A  86      -4.000  -7.664 -14.924  1.00  0.00           C  
ATOM    665  CD  ARG A  86      -4.288  -7.231 -16.355  1.00  0.00           C  
ATOM    666  NE  ARG A  86      -5.511  -7.841 -16.867  1.00  0.00           N  
ATOM    667  NH1 ARG A  86      -5.497  -6.685 -18.867  1.00  0.00           N  
ATOM    668  NH2 ARG A  86      -7.173  -8.182 -18.415  1.00  0.00           N  
ATOM    669  CZ  ARG A  86      -6.057  -7.568 -18.049  1.00  0.00           C  
ATOM    670  N   MET A  87      -3.124  -9.355 -11.909  1.00  0.00           N  
ATOM    671  CA  MET A  87      -2.880 -10.752 -11.558  1.00  0.00           C  
ATOM    672  C   MET A  87      -3.376 -11.684 -12.659  1.00  0.00           C  
ATOM    673  CB  MET A  87      -3.559 -11.100 -10.232  1.00  0.00           C  
ATOM    674  O   MET A  87      -4.253 -11.316 -13.441  1.00  0.00           O  
ATOM    675  CG  MET A  87      -3.064 -10.276  -9.055  1.00  0.00           C  
ATOM    676  SD  MET A  87      -1.258 -10.453  -8.782  1.00  0.00           S  
ATOM    677  CE  MET A  87      -1.184 -12.186  -8.248  1.00  0.00           C  
ATOM    678  N   PRO A  88      -2.740 -12.877 -12.746  1.00  0.00           N  
ATOM    679  CA  PRO A  88      -3.191 -13.862 -13.732  1.00  0.00           C  
ATOM    680  C   PRO A  88      -4.663 -14.232 -13.566  1.00  0.00           C  
ATOM    681  CB  PRO A  88      -2.290 -15.070 -13.462  1.00  0.00           C  
ATOM    682  O   PRO A  88      -5.227 -14.064 -12.481  1.00  0.00           O  
ATOM    683  CG  PRO A  88      -1.109 -14.511 -12.737  1.00  0.00           C  
ATOM    684  CD  PRO A  88      -1.558 -13.320 -11.941  1.00  0.00           C  
ATOM    685  N   LYS A  89      -5.245 -14.738 -14.546  1.00  0.00           N  
ATOM    686  CA  LYS A  89      -6.676 -15.019 -14.614  1.00  0.00           C  
ATOM    687  C   LYS A  89      -7.077 -16.078 -13.591  1.00  0.00           C  
ATOM    688  CB  LYS A  89      -7.068 -15.474 -16.020  1.00  0.00           C  
ATOM    689  O   LYS A  89      -8.227 -16.117 -13.148  1.00  0.00           O  
ATOM    690  CG  LYS A  89      -7.052 -14.361 -17.058  1.00  0.00           C  
ATOM    691  CD  LYS A  89      -7.557 -14.849 -18.409  1.00  0.00           C  
ATOM    692  CE  LYS A  89      -7.544 -13.735 -19.448  1.00  0.00           C  
ATOM    693  NZ  LYS A  89      -8.009 -14.216 -20.782  1.00  0.00           N  
ATOM    694  N   ASP A  90      -6.146 -16.943 -13.217  1.00  0.00           N  
ATOM    695  CA  ASP A  90      -6.476 -18.000 -12.266  1.00  0.00           C  
ATOM    696  C   ASP A  90      -6.360 -17.501 -10.828  1.00  0.00           C  
ATOM    697  CB  ASP A  90      -5.568 -19.214 -12.477  1.00  0.00           C  
ATOM    698  O   ASP A  90      -6.543 -18.270  -9.882  1.00  0.00           O  
ATOM    699  CG  ASP A  90      -4.093 -18.881 -12.342  1.00  0.00           C  
ATOM    700  OD1 ASP A  90      -3.732 -17.685 -12.373  1.00  0.00           O  
ATOM    701  OD2 ASP A  90      -3.283 -19.824 -12.207  1.00  0.00           O  
ATOM    702  N   PHE A  91      -5.998 -16.209 -10.643  1.00  0.00           N  
ATOM    703  CA  PHE A  91      -6.006 -15.541  -9.346  1.00  0.00           C  
ATOM    704  C   PHE A  91      -7.399 -15.018  -9.015  1.00  0.00           C  
ATOM    705  CB  PHE A  91      -4.995 -14.391  -9.326  1.00  0.00           C  
ATOM    706  O   PHE A  91      -8.006 -14.304  -9.816  1.00  0.00           O  
ATOM    707  CG  PHE A  91      -4.812 -13.767  -7.969  1.00  0.00           C  
ATOM    708  CD1 PHE A  91      -5.511 -12.620  -7.616  1.00  0.00           C  
ATOM    709  CD2 PHE A  91      -3.939 -14.329  -7.046  1.00  0.00           C  
ATOM    710  CE1 PHE A  91      -5.344 -12.040  -6.360  1.00  0.00           C  
ATOM    711  CE2 PHE A  91      -3.767 -13.755  -5.789  1.00  0.00           C  
ATOM    712  CZ  PHE A  91      -4.469 -12.611  -5.449  1.00  0.00           C  
ATOM    713  N   PRO A  92      -7.939 -15.487  -7.827  1.00  0.00           N  
ATOM    714  CA  PRO A  92      -9.284 -15.019  -7.485  1.00  0.00           C  
ATOM    715  C   PRO A  92      -9.362 -13.501  -7.342  1.00  0.00           C  
ATOM    716  CB  PRO A  92      -9.568 -15.709  -6.148  1.00  0.00           C  
ATOM    717  O   PRO A  92      -8.473 -12.887  -6.746  1.00  0.00           O  
ATOM    718  CG  PRO A  92      -8.548 -16.798  -6.056  1.00  0.00           C  
ATOM    719  CD  PRO A  92      -7.365 -16.415  -6.899  1.00  0.00           C  
ATOM    720  N   PRO A  93     -10.435 -12.923  -7.931  1.00  0.00           N  
ATOM    721  CA  PRO A  93     -10.552 -11.466  -7.836  1.00  0.00           C  
ATOM    722  C   PRO A  93     -10.978 -10.998  -6.446  1.00  0.00           C  
ATOM    723  CB  PRO A  93     -11.623 -11.130  -8.877  1.00  0.00           C  
ATOM    724  O   PRO A  93     -11.633 -11.744  -5.713  1.00  0.00           O  
ATOM    725  CG  PRO A  93     -12.488 -12.347  -8.942  1.00  0.00           C  
ATOM    726  CD  PRO A  93     -11.626 -13.557  -8.726  1.00  0.00           C  
ATOM    727  N   PHE A  94     -10.641  -9.709  -6.054  1.00  0.00           N  
ATOM    728  CA  PHE A  94     -11.020  -9.055  -4.807  1.00  0.00           C  
ATOM    729  C   PHE A  94     -12.292  -8.236  -4.991  1.00  0.00           C  
ATOM    730  CB  PHE A  94      -9.886  -8.157  -4.303  1.00  0.00           C  
ATOM    731  O   PHE A  94     -12.656  -7.889  -6.116  1.00  0.00           O  
ATOM    732  CG  PHE A  94      -8.672  -8.916  -3.837  1.00  0.00           C  
ATOM    733  CD1 PHE A  94      -8.599  -9.409  -2.540  1.00  0.00           C  
ATOM    734  CD2 PHE A  94      -7.604  -9.135  -4.697  1.00  0.00           C  
ATOM    735  CE1 PHE A  94      -7.478 -10.112  -2.106  1.00  0.00           C  
ATOM    736  CE2 PHE A  94      -6.479  -9.836  -4.270  1.00  0.00           C  
ATOM    737  CZ  PHE A  94      -6.418 -10.323  -2.975  1.00  0.00           C  
ATOM    738  N   PRO A  95     -12.970  -7.971  -3.914  1.00  0.00           N  
ATOM    739  CA  PRO A  95     -14.086  -7.025  -4.000  1.00  0.00           C  
ATOM    740  C   PRO A  95     -13.649  -5.638  -4.466  1.00  0.00           C  
ATOM    741  CB  PRO A  95     -14.618  -6.977  -2.566  1.00  0.00           C  
ATOM    742  O   PRO A  95     -12.525  -5.214  -4.185  1.00  0.00           O  
ATOM    743  CG  PRO A  95     -14.162  -8.257  -1.945  1.00  0.00           C  
ATOM    744  CD  PRO A  95     -12.861  -8.658  -2.580  1.00  0.00           C  
ATOM    745  N   GLN A  96     -14.449  -4.869  -5.194  1.00  0.00           N  
ATOM    746  CA  GLN A  96     -14.122  -3.573  -5.779  1.00  0.00           C  
ATOM    747  C   GLN A  96     -14.912  -2.452  -5.109  1.00  0.00           C  
ATOM    748  CB  GLN A  96     -14.391  -3.578  -7.284  1.00  0.00           C  
ATOM    749  O   GLN A  96     -15.300  -1.483  -5.764  1.00  0.00           O  
ATOM    750  CG  GLN A  96     -13.503  -4.539  -8.064  1.00  0.00           C  
ATOM    751  CD  GLN A  96     -13.751  -4.484  -9.560  1.00  0.00           C  
ATOM    752  NE2 GLN A  96     -12.874  -5.119 -10.330  1.00  0.00           N  
ATOM    753  OE1 GLN A  96     -14.723  -3.876 -10.020  1.00  0.00           O  
ATOM    754  N   LYS A  97     -15.166  -2.532  -3.795  1.00  0.00           N  
ATOM    755  CA  LYS A  97     -16.001  -1.544  -3.117  1.00  0.00           C  
ATOM    756  C   LYS A  97     -15.148  -0.489  -2.418  1.00  0.00           C  
ATOM    757  CB  LYS A  97     -16.925  -2.225  -2.107  1.00  0.00           C  
ATOM    758  O   LYS A  97     -15.678   0.457  -1.833  1.00  0.00           O  
ATOM    759  CG  LYS A  97     -17.970  -3.134  -2.737  1.00  0.00           C  
ATOM    760  CD  LYS A  97     -18.877  -3.757  -1.685  1.00  0.00           C  
ATOM    761  CE  LYS A  97     -19.905  -4.689  -2.312  1.00  0.00           C  
ATOM    762  NZ  LYS A  97     -20.776  -5.328  -1.281  1.00  0.00           N  
ATOM    763  N   LEU A  98     -13.802  -0.704  -2.538  1.00  0.00           N  
ATOM    764  CA  LEU A  98     -12.917   0.256  -1.888  1.00  0.00           C  
ATOM    765  C   LEU A  98     -12.962   1.605  -2.597  1.00  0.00           C  
ATOM    766  CB  LEU A  98     -11.480  -0.272  -1.861  1.00  0.00           C  
ATOM    767  O   LEU A  98     -13.157   1.665  -3.813  1.00  0.00           O  
ATOM    768  CG  LEU A  98     -11.263  -1.612  -1.157  1.00  0.00           C  
ATOM    769  CD1 LEU A  98      -9.810  -2.056  -1.298  1.00  0.00           C  
ATOM    770  CD2 LEU A  98     -11.657  -1.515   0.312  1.00  0.00           C  
ATOM    771  N   VAL A  99     -12.796   2.626  -1.797  1.00  0.00           N  
ATOM    772  CA  VAL A  99     -12.765   3.983  -2.332  1.00  0.00           C  
ATOM    773  C   VAL A  99     -11.404   4.617  -2.056  1.00  0.00           C  
ATOM    774  CB  VAL A  99     -13.892   4.855  -1.733  1.00  0.00           C  
ATOM    775  O   VAL A  99     -10.893   4.541  -0.936  1.00  0.00           O  
ATOM    776  CG1 VAL A  99     -13.830   6.275  -2.293  1.00  0.00           C  
ATOM    777  CG2 VAL A  99     -15.256   4.227  -2.010  1.00  0.00           C  
ATOM    778  N   PHE A 100     -10.822   5.267  -3.159  1.00  0.00           N  
ATOM    779  CA  PHE A 100      -9.528   5.934  -3.065  1.00  0.00           C  
ATOM    780  C   PHE A 100      -9.668   7.428  -3.329  1.00  0.00           C  
ATOM    781  CB  PHE A 100      -8.531   5.318  -4.052  1.00  0.00           C  
ATOM    782  O   PHE A 100     -10.430   7.840  -4.206  1.00  0.00           O  
ATOM    783  CG  PHE A 100      -8.275   3.853  -3.822  1.00  0.00           C  
ATOM    784  CD1 PHE A 100      -7.183   3.433  -3.072  1.00  0.00           C  
ATOM    785  CD2 PHE A 100      -9.127   2.895  -4.356  1.00  0.00           C  
ATOM    786  CE1 PHE A 100      -6.944   2.078  -2.857  1.00  0.00           C  
ATOM    787  CE2 PHE A 100      -8.895   1.539  -4.145  1.00  0.00           C  
ATOM    788  CZ  PHE A 100      -7.802   1.132  -3.397  1.00  0.00           C  
ATOM    789  N   ARG A 101      -8.951   8.160  -2.539  1.00  0.00           N  
ATOM    790  CA  ARG A 101      -8.879   9.596  -2.790  1.00  0.00           C  
ATOM    791  C   ARG A 101      -7.608  10.192  -2.195  1.00  0.00           C  
ATOM    792  CB  ARG A 101     -10.108  10.304  -2.216  1.00  0.00           C  
ATOM    793  O   ARG A 101      -6.920   9.541  -1.405  1.00  0.00           O  
ATOM    794  CG  ARG A 101     -10.198  10.251  -0.699  1.00  0.00           C  
ATOM    795  CD  ARG A 101     -11.209  11.252  -0.159  1.00  0.00           C  
ATOM    796  NE  ARG A 101     -11.356  11.141   1.290  1.00  0.00           N  
ATOM    797  NH1 ARG A 101      -9.431  12.320   1.782  1.00  0.00           N  
ATOM    798  NH2 ARG A 101     -10.738  11.492   3.474  1.00  0.00           N  
ATOM    799  CZ  ARG A 101     -10.508  11.651   2.179  1.00  0.00           C  
ATOM    800  N   GLU A 102      -7.330  11.401  -2.582  1.00  0.00           N  
ATOM    801  CA  GLU A 102      -6.179  12.105  -2.023  1.00  0.00           C  
ATOM    802  C   GLU A 102      -6.445  12.544  -0.586  1.00  0.00           C  
ATOM    803  CB  GLU A 102      -5.820  13.318  -2.886  1.00  0.00           C  
ATOM    804  O   GLU A 102      -7.583  12.851  -0.226  1.00  0.00           O  
ATOM    805  CG  GLU A 102      -5.157  12.958  -4.207  1.00  0.00           C  
ATOM    806  CD  GLU A 102      -4.623  14.167  -4.959  1.00  0.00           C  
ATOM    807  OE1 GLU A 102      -3.431  14.166  -5.342  1.00  0.00           O  
ATOM    808  OE2 GLU A 102      -5.403  15.123  -5.167  1.00  0.00           O  
ATOM    809  N   PRO A 103      -5.318  12.612   0.205  1.00  0.00           N  
ATOM    810  CA  PRO A 103      -5.491  13.106   1.573  1.00  0.00           C  
ATOM    811  C   PRO A 103      -5.688  14.619   1.633  1.00  0.00           C  
ATOM    812  CB  PRO A 103      -4.187  12.697   2.263  1.00  0.00           C  
ATOM    813  O   PRO A 103      -5.342  15.328   0.684  1.00  0.00           O  
ATOM    814  CG  PRO A 103      -3.162  12.703   1.176  1.00  0.00           C  
ATOM    815  CD  PRO A 103      -3.818  12.266  -0.102  1.00  0.00           C  
ATOM    816  N   VAL A 104      -6.250  15.049   2.731  1.00  0.00           N  
ATOM    817  CA  VAL A 104      -6.376  16.461   3.075  1.00  0.00           C  
ATOM    818  C   VAL A 104      -5.410  16.807   4.206  1.00  0.00           C  
ATOM    819  CB  VAL A 104      -7.823  16.819   3.482  1.00  0.00           C  
ATOM    820  O   VAL A 104      -5.318  16.079   5.197  1.00  0.00           O  
ATOM    821  CG1 VAL A 104      -7.933  18.300   3.840  1.00  0.00           C  
ATOM    822  CG2 VAL A 104      -8.797  16.463   2.360  1.00  0.00           C  
ATOM    823  N   PRO A 105      -4.623  17.951   3.993  1.00  0.00           N  
ATOM    824  CA  PRO A 105      -3.701  18.326   5.067  1.00  0.00           C  
ATOM    825  C   PRO A 105      -4.393  18.453   6.422  1.00  0.00           C  
ATOM    826  CB  PRO A 105      -3.153  19.679   4.605  1.00  0.00           C  
ATOM    827  O   PRO A 105      -5.443  19.093   6.526  1.00  0.00           O  
ATOM    828  CG  PRO A 105      -3.267  19.648   3.115  1.00  0.00           C  
ATOM    829  CD  PRO A 105      -4.519  18.905   2.748  1.00  0.00           C  
ATOM    830  N   GLY A 106      -3.824  17.794   7.437  1.00  0.00           N  
ATOM    831  CA  GLY A 106      -4.345  17.874   8.792  1.00  0.00           C  
ATOM    832  C   GLY A 106      -5.410  16.834   9.084  1.00  0.00           C  
ATOM    833  O   GLY A 106      -6.003  16.831  10.165  1.00  0.00           O  
ATOM    834  N   GLU A 107      -5.655  15.960   8.101  1.00  0.00           N  
ATOM    835  CA  GLU A 107      -6.664  14.923   8.294  1.00  0.00           C  
ATOM    836  C   GLU A 107      -6.125  13.781   9.150  1.00  0.00           C  
ATOM    837  CB  GLU A 107      -7.148  14.386   6.945  1.00  0.00           C  
ATOM    838  O   GLU A 107      -4.921  13.517   9.156  1.00  0.00           O  
ATOM    839  CG  GLU A 107      -8.116  13.218   7.059  1.00  0.00           C  
ATOM    840  CD  GLU A 107      -8.587  12.695   5.712  1.00  0.00           C  
ATOM    841  OE1 GLU A 107      -9.311  11.674   5.676  1.00  0.00           O  
ATOM    842  OE2 GLU A 107      -8.228  13.310   4.683  1.00  0.00           O  
ATOM    843  N   ARG A 108      -7.071  13.147   9.928  1.00  0.00           N  
ATOM    844  CA  ARG A 108      -6.706  12.004  10.759  1.00  0.00           C  
ATOM    845  C   ARG A 108      -6.782  10.703   9.966  1.00  0.00           C  
ATOM    846  CB  ARG A 108      -7.612  11.922  11.989  1.00  0.00           C  
ATOM    847  O   ARG A 108      -7.775  10.445   9.282  1.00  0.00           O  
ATOM    848  CG  ARG A 108      -7.420  13.065  12.973  1.00  0.00           C  
ATOM    849  CD  ARG A 108      -8.276  12.886  14.219  1.00  0.00           C  
ATOM    850  NE  ARG A 108      -7.458  12.780  15.424  1.00  0.00           N  
ATOM    851  NH1 ARG A 108      -9.247  12.744  16.885  1.00  0.00           N  
ATOM    852  NH2 ARG A 108      -7.103  12.620  17.687  1.00  0.00           N  
ATOM    853  CZ  ARG A 108      -7.938  12.715  16.663  1.00  0.00           C  
ATOM    854  N   ILE A 109      -5.742   9.917  10.111  1.00  0.00           N  
ATOM    855  CA  ILE A 109      -5.681   8.673   9.351  1.00  0.00           C  
ATOM    856  C   ILE A 109      -5.314   7.519  10.281  1.00  0.00           C  
ATOM    857  CB  ILE A 109      -4.668   8.769   8.189  1.00  0.00           C  
ATOM    858  O   ILE A 109      -4.802   7.739  11.381  1.00  0.00           O  
ATOM    859  CG1 ILE A 109      -3.274   9.118   8.724  1.00  0.00           C  
ATOM    860  CG2 ILE A 109      -5.130   9.798   7.153  1.00  0.00           C  
ATOM    861  CD1 ILE A 109      -2.169   9.018   7.681  1.00  0.00           C  
ATOM    862  N   VAL A 110      -5.683   6.345   9.840  1.00  0.00           N  
ATOM    863  CA  VAL A 110      -5.261   5.127  10.522  1.00  0.00           C  
ATOM    864  C   VAL A 110      -4.562   4.196   9.534  1.00  0.00           C  
ATOM    865  CB  VAL A 110      -6.457   4.403  11.182  1.00  0.00           C  
ATOM    866  O   VAL A 110      -4.790   4.281   8.324  1.00  0.00           O  
ATOM    867  CG1 VAL A 110      -7.077   5.271  12.274  1.00  0.00           C  
ATOM    868  CG2 VAL A 110      -7.502   4.033  10.130  1.00  0.00           C  
ATOM    869  N   LEU A 111      -3.687   3.401  10.074  1.00  0.00           N  
ATOM    870  CA  LEU A 111      -3.044   2.337   9.312  1.00  0.00           C  
ATOM    871  C   LEU A 111      -3.758   1.006   9.528  1.00  0.00           C  
ATOM    872  CB  LEU A 111      -1.570   2.208   9.709  1.00  0.00           C  
ATOM    873  O   LEU A 111      -3.947   0.576  10.668  1.00  0.00           O  
ATOM    874  CG  LEU A 111      -0.735   1.214   8.901  1.00  0.00           C  
ATOM    875  CD1 LEU A 111      -0.348   1.817   7.555  1.00  0.00           C  
ATOM    876  CD2 LEU A 111       0.506   0.799   9.683  1.00  0.00           C  
ATOM    877  N   VAL A 112      -4.200   0.457   8.426  1.00  0.00           N  
ATOM    878  CA  VAL A 112      -4.920  -0.809   8.514  1.00  0.00           C  
ATOM    879  C   VAL A 112      -4.029  -1.945   8.015  1.00  0.00           C  
ATOM    880  CB  VAL A 112      -6.236  -0.770   7.706  1.00  0.00           C  
ATOM    881  O   VAL A 112      -3.469  -1.868   6.919  1.00  0.00           O  
ATOM    882  CG1 VAL A 112      -7.012  -2.075   7.875  1.00  0.00           C  
ATOM    883  CG2 VAL A 112      -7.090   0.422   8.135  1.00  0.00           C  
ATOM    884  N   THR A 113      -3.859  -2.977   8.849  1.00  0.00           N  
ATOM    885  CA  THR A 113      -3.048  -4.140   8.504  1.00  0.00           C  
ATOM    886  C   THR A 113      -3.783  -5.432   8.845  1.00  0.00           C  
ATOM    887  CB  THR A 113      -1.691  -4.110   9.231  1.00  0.00           C  
ATOM    888  O   THR A 113      -4.919  -5.399   9.324  1.00  0.00           O  
ATOM    889  CG2 THR A 113      -0.933  -2.821   8.930  1.00  0.00           C  
ATOM    890  OG1 THR A 113      -1.911  -4.203  10.644  1.00  0.00           O  
ATOM    891  N   ARG A 114      -3.141  -6.456   8.405  1.00  0.00           N  
ATOM    892  CA  ARG A 114      -3.701  -7.775   8.682  1.00  0.00           C  
ATOM    893  C   ARG A 114      -2.639  -8.713   9.247  1.00  0.00           C  
ATOM    894  CB  ARG A 114      -4.312  -8.377   7.415  1.00  0.00           C  
ATOM    895  O   ARG A 114      -1.487  -8.689   8.809  1.00  0.00           O  
ATOM    896  CG  ARG A 114      -5.087  -9.663   7.656  1.00  0.00           C  
ATOM    897  CD  ARG A 114      -5.977 -10.015   6.472  1.00  0.00           C  
ATOM    898  NE  ARG A 114      -6.859 -11.139   6.776  1.00  0.00           N  
ATOM    899  NH1 ARG A 114      -8.239 -10.817   4.952  1.00  0.00           N  
ATOM    900  NH2 ARG A 114      -8.647 -12.533   6.416  1.00  0.00           N  
ATOM    901  CZ  ARG A 114      -7.913 -11.494   6.047  1.00  0.00           C  
ATOM    902  N   ASN A 115      -3.121  -9.452  10.236  1.00  0.00           N  
ATOM    903  CA  ASN A 115      -2.277 -10.510  10.782  1.00  0.00           C  
ATOM    904  C   ASN A 115      -2.551 -11.851  10.108  1.00  0.00           C  
ATOM    905  CB  ASN A 115      -2.474 -10.626  12.295  1.00  0.00           C  
ATOM    906  O   ASN A 115      -3.632 -12.420  10.265  1.00  0.00           O  
ATOM    907  CG  ASN A 115      -1.451 -11.534  12.949  1.00  0.00           C  
ATOM    908  ND2 ASN A 115      -1.681 -11.874  14.212  1.00  0.00           N  
ATOM    909  OD1 ASN A 115      -0.461 -11.926  12.325  1.00  0.00           O  
ATOM    910  N   PHE A 116      -1.529 -12.342   9.324  1.00  0.00           N  
ATOM    911  CA  PHE A 116      -1.716 -13.596   8.603  1.00  0.00           C  
ATOM    912  C   PHE A 116      -1.291 -14.782   9.460  1.00  0.00           C  
ATOM    913  CB  PHE A 116      -0.925 -13.586   7.291  1.00  0.00           C  
ATOM    914  O   PHE A 116      -0.107 -15.122   9.515  1.00  0.00           O  
ATOM    915  CG  PHE A 116      -1.483 -12.648   6.254  1.00  0.00           C  
ATOM    916  CD1 PHE A 116      -2.555 -13.030   5.456  1.00  0.00           C  
ATOM    917  CD2 PHE A 116      -0.934 -11.385   6.076  1.00  0.00           C  
ATOM    918  CE1 PHE A 116      -3.072 -12.164   4.495  1.00  0.00           C  
ATOM    919  CE2 PHE A 116      -1.446 -10.514   5.118  1.00  0.00           C  
ATOM    920  CZ  PHE A 116      -2.514 -10.906   4.328  1.00  0.00           C  
ATOM    921  N   GLN A 117      -2.050 -15.166  10.531  1.00  0.00           N  
ATOM    922  CA  GLN A 117      -1.837 -16.336  11.376  1.00  0.00           C  
ATOM    923  C   GLN A 117      -2.686 -17.514  10.909  1.00  0.00           C  
ATOM    924  CB  GLN A 117      -2.152 -16.009  12.837  1.00  0.00           C  
ATOM    925  O   GLN A 117      -3.782 -17.324  10.376  1.00  0.00           O  
ATOM    926  CG  GLN A 117      -1.183 -15.018  13.468  1.00  0.00           C  
ATOM    927  CD  GLN A 117      -1.517 -14.710  14.915  1.00  0.00           C  
ATOM    928  NE2 GLN A 117      -0.814 -13.742  15.493  1.00  0.00           N  
ATOM    929  OE1 GLN A 117      -2.400 -15.337  15.509  1.00  0.00           O  
ATOM    930  N   THR A 118      -2.074 -18.645  11.024  1.00  0.00           N  
ATOM    931  CA  THR A 118      -2.710 -19.906  10.661  1.00  0.00           C  
ATOM    932  C   THR A 118      -3.968 -20.136  11.493  1.00  0.00           C  
ATOM    933  CB  THR A 118      -1.746 -21.092  10.844  1.00  0.00           C  
ATOM    934  O   THR A 118      -3.964 -19.921  12.707  1.00  0.00           O  
ATOM    935  CG2 THR A 118      -2.185 -22.292  10.011  1.00  0.00           C  
ATOM    936  OG1 THR A 118      -0.430 -20.698  10.437  1.00  0.00           O  
ATOM    937  N   LYS A 119      -5.233 -19.853  10.944  1.00  0.00           N  
ATOM    938  CA  LYS A 119      -6.517 -20.263  11.505  1.00  0.00           C  
ATOM    939  C   LYS A 119      -7.294 -19.061  12.034  1.00  0.00           C  
ATOM    940  CB  LYS A 119      -6.312 -21.288  12.621  1.00  0.00           C  
ATOM    941  O   LYS A 119      -8.511 -19.134  12.217  1.00  0.00           O  
ATOM    942  CG  LYS A 119      -5.800 -22.636  12.138  1.00  0.00           C  
ATOM    943  CD  LYS A 119      -5.746 -23.653  13.270  1.00  0.00           C  
ATOM    944  CE  LYS A 119      -5.202 -24.993  12.795  1.00  0.00           C  
ATOM    945  NZ  LYS A 119      -5.128 -25.987  13.907  1.00  0.00           N  
ATOM    946  N   SER A 120      -6.540 -17.972  12.279  1.00  0.00           N  
ATOM    947  CA  SER A 120      -7.318 -16.847  12.786  1.00  0.00           C  
ATOM    948  C   SER A 120      -6.770 -15.520  12.273  1.00  0.00           C  
ATOM    949  CB  SER A 120      -7.328 -16.847  14.315  1.00  0.00           C  
ATOM    950  O   SER A 120      -6.076 -14.806  12.999  1.00  0.00           O  
ATOM    951  OG  SER A 120      -8.258 -15.901  14.813  1.00  0.00           O  
ATOM    952  N   PRO A 121      -7.053 -15.311  10.972  1.00  0.00           N  
ATOM    953  CA  PRO A 121      -6.614 -13.983  10.536  1.00  0.00           C  
ATOM    954  C   PRO A 121      -7.361 -12.853  11.242  1.00  0.00           C  
ATOM    955  CB  PRO A 121      -6.920 -13.986   9.036  1.00  0.00           C  
ATOM    956  O   PRO A 121      -8.540 -13.000  11.571  1.00  0.00           O  
ATOM    957  CG  PRO A 121      -7.997 -15.009   8.868  1.00  0.00           C  
ATOM    958  CD  PRO A 121      -7.883 -16.009   9.982  1.00  0.00           C  
ATOM    959  N   SER A 122      -6.622 -11.953  11.795  1.00  0.00           N  
ATOM    960  CA  SER A 122      -7.233 -10.812  12.469  1.00  0.00           C  
ATOM    961  C   SER A 122      -6.783  -9.495  11.845  1.00  0.00           C  
ATOM    962  CB  SER A 122      -6.890 -10.822  13.959  1.00  0.00           C  
ATOM    963  O   SER A 122      -5.728  -9.432  11.209  1.00  0.00           O  
ATOM    964  OG  SER A 122      -5.494 -10.684  14.156  1.00  0.00           O  
ATOM    965  N   SER A 123      -7.695  -8.546  11.927  1.00  0.00           N  
ATOM    966  CA  SER A 123      -7.398  -7.195  11.463  1.00  0.00           C  
ATOM    967  C   SER A 123      -6.739  -6.366  12.560  1.00  0.00           C  
ATOM    968  CB  SER A 123      -8.673  -6.500  10.983  1.00  0.00           C  
ATOM    969  O   SER A 123      -7.066  -6.515  13.739  1.00  0.00           O  
ATOM    970  OG  SER A 123      -9.320  -7.269   9.984  1.00  0.00           O  
ATOM    971  N   MET A 124      -5.709  -5.628  12.131  1.00  0.00           N  
ATOM    972  CA  MET A 124      -5.023  -4.715  13.041  1.00  0.00           C  
ATOM    973  C   MET A 124      -5.138  -3.274  12.556  1.00  0.00           C  
ATOM    974  CB  MET A 124      -3.550  -5.103  13.184  1.00  0.00           C  
ATOM    975  O   MET A 124      -4.882  -2.986  11.386  1.00  0.00           O  
ATOM    976  CG  MET A 124      -3.335  -6.489  13.770  1.00  0.00           C  
ATOM    977  SD  MET A 124      -1.559  -6.886  14.003  1.00  0.00           S  
ATOM    978  CE  MET A 124      -1.006  -6.910  12.275  1.00  0.00           C  
ATOM    979  N   VAL A 125      -5.565  -2.427  13.443  1.00  0.00           N  
ATOM    980  CA  VAL A 125      -5.702  -1.013  13.108  1.00  0.00           C  
ATOM    981  C   VAL A 125      -4.887  -0.169  14.084  1.00  0.00           C  
ATOM    982  CB  VAL A 125      -7.181  -0.567  13.123  1.00  0.00           C  
ATOM    983  O   VAL A 125      -4.923  -0.400  15.295  1.00  0.00           O  
ATOM    984  CG1 VAL A 125      -7.309   0.893  12.693  1.00  0.00           C  
ATOM    985  CG2 VAL A 125      -8.019  -1.469  12.218  1.00  0.00           C  
ATOM    986  N   SER A 126      -4.165   0.685  13.637  1.00  0.00           N  
ATOM    987  CA  SER A 126      -3.349   1.552  14.481  1.00  0.00           C  
ATOM    988  C   SER A 126      -4.205   2.592  15.196  1.00  0.00           C  
ATOM    989  CB  SER A 126      -2.272   2.251  13.649  1.00  0.00           C  
ATOM    990  O   SER A 126      -5.401   2.714  14.922  1.00  0.00           O  
ATOM    991  OG  SER A 126      -2.841   3.269  12.843  1.00  0.00           O  
ATOM    992  N   ASP A 127      -3.525   3.347  16.084  1.00  0.00           N  
ATOM    993  CA  ASP A 127      -4.088   4.611  16.547  1.00  0.00           C  
ATOM    994  C   ASP A 127      -4.088   5.654  15.431  1.00  0.00           C  
ATOM    995  CB  ASP A 127      -3.310   5.135  17.756  1.00  0.00           C  
ATOM    996  O   ASP A 127      -3.472   5.449  14.383  1.00  0.00           O  
ATOM    997  CG  ASP A 127      -4.188   5.871  18.752  1.00  0.00           C  
ATOM    998  OD1 ASP A 127      -5.290   6.326  18.375  1.00  0.00           O  
ATOM    999  OD2 ASP A 127      -3.773   6.001  19.925  1.00  0.00           O  
ATOM   1000  N   THR A 128      -4.836   6.719  15.630  1.00  0.00           N  
ATOM   1001  CA  THR A 128      -4.930   7.742  14.595  1.00  0.00           C  
ATOM   1002  C   THR A 128      -3.678   8.614  14.580  1.00  0.00           C  
ATOM   1003  CB  THR A 128      -6.173   8.628  14.796  1.00  0.00           C  
ATOM   1004  O   THR A 128      -2.975   8.717  15.588  1.00  0.00           O  
ATOM   1005  CG2 THR A 128      -7.451   7.795  14.782  1.00  0.00           C  
ATOM   1006  OG1 THR A 128      -6.072   9.305  16.055  1.00  0.00           O  
ATOM   1007  N   SER A 129      -3.383   9.170  13.426  1.00  0.00           N  
ATOM   1008  CA  SER A 129      -2.318  10.146  13.218  1.00  0.00           C  
ATOM   1009  C   SER A 129      -2.763  11.255  12.270  1.00  0.00           C  
ATOM   1010  CB  SER A 129      -1.066   9.465  12.666  1.00  0.00           C  
ATOM   1011  O   SER A 129      -3.580  11.025  11.376  1.00  0.00           O  
ATOM   1012  OG  SER A 129      -0.020  10.404  12.485  1.00  0.00           O  
ATOM   1013  N   THR A 130      -2.295  12.386  12.549  1.00  0.00           N  
ATOM   1014  CA  THR A 130      -2.511  13.474  11.602  1.00  0.00           C  
ATOM   1015  C   THR A 130      -1.500  13.406  10.461  1.00  0.00           C  
ATOM   1016  CB  THR A 130      -2.416  14.845  12.295  1.00  0.00           C  
ATOM   1017  O   THR A 130      -0.346  13.023  10.669  1.00  0.00           O  
ATOM   1018  CG2 THR A 130      -2.800  15.972  11.340  1.00  0.00           C  
ATOM   1019  OG1 THR A 130      -3.301  14.867  13.422  1.00  0.00           O  
ATOM   1020  N   THR A 131      -2.000  13.733   9.252  1.00  0.00           N  
ATOM   1021  CA  THR A 131      -1.097  13.621   8.111  1.00  0.00           C  
ATOM   1022  C   THR A 131      -0.936  14.969   7.415  1.00  0.00           C  
ATOM   1023  CB  THR A 131      -1.602  12.575   7.100  1.00  0.00           C  
ATOM   1024  O   THR A 131      -1.863  15.781   7.400  1.00  0.00           O  
ATOM   1025  CG2 THR A 131      -2.908  13.022   6.452  1.00  0.00           C  
ATOM   1026  OG1 THR A 131      -0.614  12.389   6.080  1.00  0.00           O  
ATOM   1027  N   PHE A 132       0.310  15.222   6.859  1.00  0.00           N  
ATOM   1028  CA  PHE A 132       0.672  16.443   6.149  1.00  0.00           C  
ATOM   1029  C   PHE A 132       1.555  16.130   4.948  1.00  0.00           C  
ATOM   1030  CB  PHE A 132       1.388  17.420   7.087  1.00  0.00           C  
ATOM   1031  O   PHE A 132       2.302  15.149   4.958  1.00  0.00           O  
ATOM   1032  CG  PHE A 132       0.514  17.954   8.189  1.00  0.00           C  
ATOM   1033  CD1 PHE A 132      -0.281  19.075   7.984  1.00  0.00           C  
ATOM   1034  CD2 PHE A 132       0.487  17.335   9.432  1.00  0.00           C  
ATOM   1035  CE1 PHE A 132      -1.091  19.572   9.002  1.00  0.00           C  
ATOM   1036  CE2 PHE A 132      -0.319  17.826  10.455  1.00  0.00           C  
ATOM   1037  CZ  PHE A 132      -1.107  18.945  10.238  1.00  0.00           C  
ATOM   1038  N   PRO A 133       1.325  16.940   3.962  1.00  0.00           N  
ATOM   1039  CA  PRO A 133       2.241  16.763   2.833  1.00  0.00           C  
ATOM   1040  C   PRO A 133       3.691  17.075   3.195  1.00  0.00           C  
ATOM   1041  CB  PRO A 133       1.713  17.753   1.791  1.00  0.00           C  
ATOM   1042  O   PRO A 133       3.948  17.933   4.043  1.00  0.00           O  
ATOM   1043  CG  PRO A 133       1.023  18.814   2.588  1.00  0.00           C  
ATOM   1044  CD  PRO A 133       0.449  18.184   3.825  1.00  0.00           C  
ATOM   1045  N   SER A 134       4.574  16.241   2.575  1.00  0.00           N  
ATOM   1046  CA  SER A 134       5.992  16.564   2.704  1.00  0.00           C  
ATOM   1047  C   SER A 134       6.385  17.707   1.775  1.00  0.00           C  
ATOM   1048  CB  SER A 134       6.851  15.335   2.407  1.00  0.00           C  
ATOM   1049  O   SER A 134       5.695  17.980   0.790  1.00  0.00           O  
ATOM   1050  OG  SER A 134       8.229  15.667   2.433  1.00  0.00           O  
ATOM   1051  N   SER A 135       7.277  18.543   2.200  1.00  0.00           N  
ATOM   1052  CA  SER A 135       7.715  19.720   1.457  1.00  0.00           C  
ATOM   1053  C   SER A 135       8.278  19.335   0.093  1.00  0.00           C  
ATOM   1054  CB  SER A 135       8.768  20.495   2.251  1.00  0.00           C  
ATOM   1055  O   SER A 135       8.158  20.094  -0.871  1.00  0.00           O  
ATOM   1056  OG  SER A 135       9.812  19.636   2.674  1.00  0.00           O  
ATOM   1057  N   ASP A 136       8.600  18.054  -0.090  1.00  0.00           N  
ATOM   1058  CA  ASP A 136       9.397  17.719  -1.266  1.00  0.00           C  
ATOM   1059  C   ASP A 136       8.735  16.610  -2.081  1.00  0.00           C  
ATOM   1060  CB  ASP A 136      10.809  17.299  -0.856  1.00  0.00           C  
ATOM   1061  O   ASP A 136       9.341  16.066  -3.006  1.00  0.00           O  
ATOM   1062  CG  ASP A 136      11.610  18.432  -0.238  1.00  0.00           C  
ATOM   1063  OD1 ASP A 136      11.357  19.610  -0.572  1.00  0.00           O  
ATOM   1064  OD2 ASP A 136      12.503  18.145   0.588  1.00  0.00           O  
ATOM   1065  N   GLY A 137       7.467  16.746  -2.425  1.00  0.00           N  
ATOM   1066  CA  GLY A 137       7.075  15.664  -3.314  1.00  0.00           C  
ATOM   1067  C   GLY A 137       5.721  15.072  -2.971  1.00  0.00           C  
ATOM   1068  O   GLY A 137       4.851  15.765  -2.439  1.00  0.00           O  
ATOM   1069  N   VAL A 138       5.501  13.834  -3.460  1.00  0.00           N  
ATOM   1070  CA  VAL A 138       4.215  13.146  -3.432  1.00  0.00           C  
ATOM   1071  C   VAL A 138       4.065  12.383  -2.118  1.00  0.00           C  
ATOM   1072  CB  VAL A 138       4.061  12.181  -4.629  1.00  0.00           C  
ATOM   1073  O   VAL A 138       3.031  11.758  -1.870  1.00  0.00           O  
ATOM   1074  CG1 VAL A 138       3.880  12.959  -5.931  1.00  0.00           C  
ATOM   1075  CG2 VAL A 138       5.269  11.250  -4.722  1.00  0.00           C  
ATOM   1076  N   PHE A 139       5.039  12.582  -1.270  1.00  0.00           N  
ATOM   1077  CA  PHE A 139       4.976  11.849  -0.011  1.00  0.00           C  
ATOM   1078  C   PHE A 139       4.257  12.665   1.056  1.00  0.00           C  
ATOM   1079  CB  PHE A 139       6.384  11.482   0.470  1.00  0.00           C  
ATOM   1080  O   PHE A 139       4.284  13.897   1.025  1.00  0.00           O  
ATOM   1081  CG  PHE A 139       7.035  10.391  -0.336  1.00  0.00           C  
ATOM   1082  CD1 PHE A 139       6.550   9.089  -0.291  1.00  0.00           C  
ATOM   1083  CD2 PHE A 139       8.134  10.666  -1.140  1.00  0.00           C  
ATOM   1084  CE1 PHE A 139       7.151   8.078  -1.037  1.00  0.00           C  
ATOM   1085  CE2 PHE A 139       8.740   9.661  -1.887  1.00  0.00           C  
ATOM   1086  CZ  PHE A 139       8.247   8.367  -1.833  1.00  0.00           C  
ATOM   1087  N   TRP A 140       3.601  11.946   1.876  1.00  0.00           N  
ATOM   1088  CA  TRP A 140       2.916  12.501   3.040  1.00  0.00           C  
ATOM   1089  C   TRP A 140       3.461  11.898   4.330  1.00  0.00           C  
ATOM   1090  CB  TRP A 140       1.408  12.255   2.944  1.00  0.00           C  
ATOM   1091  O   TRP A 140       3.923  10.755   4.343  1.00  0.00           O  
ATOM   1092  CG  TRP A 140       0.713  13.120   1.936  1.00  0.00           C  
ATOM   1093  CD1 TRP A 140       0.872  13.092   0.578  1.00  0.00           C  
ATOM   1094  CD2 TRP A 140      -0.248  14.144   2.207  1.00  0.00           C  
ATOM   1095  CE2 TRP A 140      -0.631  14.697   0.965  1.00  0.00           C  
ATOM   1096  CE3 TRP A 140      -0.824  14.649   3.380  1.00  0.00           C  
ATOM   1097  NE1 TRP A 140       0.066  14.039  -0.012  1.00  0.00           N  
ATOM   1098  CH2 TRP A 140      -2.114  16.206   2.027  1.00  0.00           C  
ATOM   1099  CZ2 TRP A 140      -1.566  15.731   0.864  1.00  0.00           C  
ATOM   1100  CZ3 TRP A 140      -1.754  15.677   3.278  1.00  0.00           C  
ATOM   1101  N   LYS A 141       3.423  12.717   5.309  1.00  0.00           N  
ATOM   1102  CA  LYS A 141       3.966  12.281   6.592  1.00  0.00           C  
ATOM   1103  C   LYS A 141       2.859  11.777   7.514  1.00  0.00           C  
ATOM   1104  CB  LYS A 141       4.732  13.420   7.267  1.00  0.00           C  
ATOM   1105  O   LYS A 141       1.720  12.244   7.438  1.00  0.00           O  
ATOM   1106  CG  LYS A 141       5.921  13.926   6.463  1.00  0.00           C  
ATOM   1107  CD  LYS A 141       6.599  15.104   7.151  1.00  0.00           C  
ATOM   1108  CE  LYS A 141       7.730  15.672   6.304  1.00  0.00           C  
ATOM   1109  NZ  LYS A 141       8.352  16.871   6.942  1.00  0.00           N  
ATOM   1110  N   HIS A 142       3.234  10.824   8.337  1.00  0.00           N  
ATOM   1111  CA  HIS A 142       2.423  10.369   9.460  1.00  0.00           C  
ATOM   1112  C   HIS A 142       3.298   9.894  10.615  1.00  0.00           C  
ATOM   1113  CB  HIS A 142       1.479   9.249   9.020  1.00  0.00           C  
ATOM   1114  O   HIS A 142       4.508   9.722  10.453  1.00  0.00           O  
ATOM   1115  CG  HIS A 142       2.182   7.980   8.656  1.00  0.00           C  
ATOM   1116  CD2 HIS A 142       2.661   7.537   7.470  1.00  0.00           C  
ATOM   1117  ND1 HIS A 142       2.461   6.993   9.578  1.00  0.00           N  
ATOM   1118  CE1 HIS A 142       3.083   5.996   8.971  1.00  0.00           C  
ATOM   1119  NE2 HIS A 142       3.216   6.301   7.692  1.00  0.00           N  
ATOM   1120  N   TRP A 143       2.733   9.646  11.800  1.00  0.00           N  
ATOM   1121  CA  TRP A 143       3.524   9.369  12.994  1.00  0.00           C  
ATOM   1122  C   TRP A 143       3.128   8.031  13.611  1.00  0.00           C  
ATOM   1123  CB  TRP A 143       3.354  10.489  14.024  1.00  0.00           C  
ATOM   1124  O   TRP A 143       3.365   7.793  14.797  1.00  0.00           O  
ATOM   1125  CG  TRP A 143       4.128  11.733  13.702  1.00  0.00           C  
ATOM   1126  CD1 TRP A 143       5.377  12.065  14.147  1.00  0.00           C  
ATOM   1127  CD2 TRP A 143       3.698  12.814  12.870  1.00  0.00           C  
ATOM   1128  CE2 TRP A 143       4.740  13.769  12.854  1.00  0.00           C  
ATOM   1129  CE3 TRP A 143       2.533  13.069  12.134  1.00  0.00           C  
ATOM   1130  NE1 TRP A 143       5.751  13.287  13.640  1.00  0.00           N  
ATOM   1131  CH2 TRP A 143       3.499  15.184  11.418  1.00  0.00           C  
ATOM   1132  CZ2 TRP A 143       4.650  14.960  12.129  1.00  0.00           C  
ATOM   1133  CZ3 TRP A 143       2.446  14.255  11.413  1.00  0.00           C  
ATOM   1134  N   ILE A 144       2.506   7.259  12.758  1.00  0.00           N  
ATOM   1135  CA  ILE A 144       2.146   5.916  13.199  1.00  0.00           C  
ATOM   1136  C   ILE A 144       3.398   5.043  13.271  1.00  0.00           C  
ATOM   1137  CB  ILE A 144       1.099   5.275  12.261  1.00  0.00           C  
ATOM   1138  O   ILE A 144       4.203   5.025  12.337  1.00  0.00           O  
ATOM   1139  CG1 ILE A 144      -0.192   6.101  12.259  1.00  0.00           C  
ATOM   1140  CG2 ILE A 144       0.822   3.826  12.671  1.00  0.00           C  
ATOM   1141  CD1 ILE A 144      -1.166   5.725  11.150  1.00  0.00           C  
ATOM   1142  N   GLN A 145       3.551   4.351  14.447  1.00  0.00           N  
ATOM   1143  CA  GLN A 145       4.678   3.439  14.611  1.00  0.00           C  
ATOM   1144  C   GLN A 145       4.576   2.259  13.649  1.00  0.00           C  
ATOM   1145  CB  GLN A 145       4.755   2.935  16.054  1.00  0.00           C  
ATOM   1146  O   GLN A 145       3.536   1.600  13.574  1.00  0.00           O  
ATOM   1147  CG  GLN A 145       5.144   4.009  17.060  1.00  0.00           C  
ATOM   1148  CD  GLN A 145       5.211   3.485  18.482  1.00  0.00           C  
ATOM   1149  NE2 GLN A 145       5.830   4.255  19.370  1.00  0.00           N  
ATOM   1150  OE1 GLN A 145       4.710   2.396  18.781  1.00  0.00           O  
ATOM   1151  N   THR A 146       5.640   2.066  12.858  1.00  0.00           N  
ATOM   1152  CA  THR A 146       5.654   0.958  11.910  1.00  0.00           C  
ATOM   1153  C   THR A 146       6.943   0.152  12.040  1.00  0.00           C  
ATOM   1154  CB  THR A 146       5.503   1.459  10.461  1.00  0.00           C  
ATOM   1155  O   THR A 146       7.909   0.610  12.655  1.00  0.00           O  
ATOM   1156  CG2 THR A 146       4.218   2.261  10.288  1.00  0.00           C  
ATOM   1157  OG1 THR A 146       6.621   2.292  10.131  1.00  0.00           O  
ATOM   1158  N   LYS A 147       6.913  -1.058  11.681  1.00  0.00           N  
ATOM   1159  CA  LYS A 147       8.076  -1.938  11.606  1.00  0.00           C  
ATOM   1160  C   LYS A 147       8.435  -2.252  10.157  1.00  0.00           C  
ATOM   1161  CB  LYS A 147       7.818  -3.235  12.375  1.00  0.00           C  
ATOM   1162  O   LYS A 147       7.633  -2.021   9.249  1.00  0.00           O  
ATOM   1163  CG  LYS A 147       7.567  -3.034  13.862  1.00  0.00           C  
ATOM   1164  CD  LYS A 147       7.306  -4.357  14.569  1.00  0.00           C  
ATOM   1165  CE  LYS A 147       7.028  -4.154  16.052  1.00  0.00           C  
ATOM   1166  NZ  LYS A 147       6.741  -5.447  16.744  1.00  0.00           N  
ATOM   1167  N   ASP A 148       9.685  -2.696  10.060  1.00  0.00           N  
ATOM   1168  CA  ASP A 148      10.091  -3.164   8.738  1.00  0.00           C  
ATOM   1169  C   ASP A 148       9.117  -4.210   8.203  1.00  0.00           C  
ATOM   1170  CB  ASP A 148      11.508  -3.740   8.785  1.00  0.00           C  
ATOM   1171  O   ASP A 148       8.722  -5.127   8.927  1.00  0.00           O  
ATOM   1172  CG  ASP A 148      12.573  -2.678   8.996  1.00  0.00           C  
ATOM   1173  OD1 ASP A 148      12.310  -1.487   8.724  1.00  0.00           O  
ATOM   1174  OD2 ASP A 148      13.687  -3.037   9.435  1.00  0.00           O  
ATOM   1175  N   GLY A 149       8.650  -4.004   7.000  1.00  0.00           N  
ATOM   1176  CA  GLY A 149       7.759  -4.976   6.387  1.00  0.00           C  
ATOM   1177  C   GLY A 149       6.321  -4.501   6.310  1.00  0.00           C  
ATOM   1178  O   GLY A 149       5.468  -5.177   5.730  1.00  0.00           O  
ATOM   1179  N   GLN A 150       6.046  -3.357   6.852  1.00  0.00           N  
ATOM   1180  CA  GLN A 150       4.669  -2.876   6.874  1.00  0.00           C  
ATOM   1181  C   GLN A 150       4.387  -1.961   5.686  1.00  0.00           C  
ATOM   1182  CB  GLN A 150       4.377  -2.142   8.183  1.00  0.00           C  
ATOM   1183  O   GLN A 150       3.309  -1.370   5.592  1.00  0.00           O  
ATOM   1184  CG  GLN A 150       4.298  -3.057   9.397  1.00  0.00           C  
ATOM   1185  CD  GLN A 150       4.001  -2.305  10.681  1.00  0.00           C  
ATOM   1186  NE2 GLN A 150       3.228  -2.924  11.566  1.00  0.00           N  
ATOM   1187  OE1 GLN A 150       4.464  -1.176  10.876  1.00  0.00           O  
ATOM   1188  N   CYS A 151       5.411  -1.823   4.861  1.00  0.00           N  
ATOM   1189  CA  CYS A 151       5.173  -1.092   3.621  1.00  0.00           C  
ATOM   1190  C   CYS A 151       4.036  -1.721   2.826  1.00  0.00           C  
ATOM   1191  CB  CYS A 151       6.442  -1.053   2.770  1.00  0.00           C  
ATOM   1192  O   CYS A 151       3.842  -2.938   2.869  1.00  0.00           O  
ATOM   1193  SG  CYS A 151       7.751  -0.019   3.461  1.00  0.00           S  
ATOM   1194  N   GLY A 152       3.285  -0.829   2.221  1.00  0.00           N  
ATOM   1195  CA  GLY A 152       2.202  -1.322   1.385  1.00  0.00           C  
ATOM   1196  C   GLY A 152       0.864  -1.353   2.098  1.00  0.00           C  
ATOM   1197  O   GLY A 152      -0.176  -1.557   1.469  1.00  0.00           O  
ATOM   1198  N   SER A 153       0.912  -1.107   3.427  1.00  0.00           N  
ATOM   1199  CA  SER A 153      -0.335  -1.089   4.184  1.00  0.00           C  
ATOM   1200  C   SER A 153      -1.143   0.170   3.889  1.00  0.00           C  
ATOM   1201  CB  SER A 153      -0.053  -1.184   5.684  1.00  0.00           C  
ATOM   1202  O   SER A 153      -0.578   1.255   3.737  1.00  0.00           O  
ATOM   1203  OG  SER A 153       0.617  -2.393   5.994  1.00  0.00           O  
ATOM   1204  N   PRO A 154      -2.439   0.042   3.853  1.00  0.00           N  
ATOM   1205  CA  PRO A 154      -3.287   1.183   3.504  1.00  0.00           C  
ATOM   1206  C   PRO A 154      -3.400   2.203   4.635  1.00  0.00           C  
ATOM   1207  CB  PRO A 154      -4.645   0.538   3.214  1.00  0.00           C  
ATOM   1208  O   PRO A 154      -3.526   1.824   5.803  1.00  0.00           O  
ATOM   1209  CG  PRO A 154      -4.631  -0.743   3.982  1.00  0.00           C  
ATOM   1210  CD  PRO A 154      -3.211  -1.223   4.084  1.00  0.00           C  
ATOM   1211  N   LEU A 155      -3.287   3.420   4.269  1.00  0.00           N  
ATOM   1212  CA  LEU A 155      -3.660   4.528   5.141  1.00  0.00           C  
ATOM   1213  C   LEU A 155      -5.072   5.013   4.830  1.00  0.00           C  
ATOM   1214  CB  LEU A 155      -2.667   5.684   4.993  1.00  0.00           C  
ATOM   1215  O   LEU A 155      -5.372   5.375   3.690  1.00  0.00           O  
ATOM   1216  CG  LEU A 155      -1.330   5.526   5.719  1.00  0.00           C  
ATOM   1217  CD1 LEU A 155      -1.550   5.448   7.226  1.00  0.00           C  
ATOM   1218  CD2 LEU A 155      -0.592   4.290   5.216  1.00  0.00           C  
ATOM   1219  N   VAL A 156      -5.901   5.040   5.880  1.00  0.00           N  
ATOM   1220  CA  VAL A 156      -7.332   5.249   5.690  1.00  0.00           C  
ATOM   1221  C   VAL A 156      -7.782   6.485   6.466  1.00  0.00           C  
ATOM   1222  CB  VAL A 156      -8.150   4.015   6.133  1.00  0.00           C  
ATOM   1223  O   VAL A 156      -7.415   6.662   7.630  1.00  0.00           O  
ATOM   1224  CG1 VAL A 156      -9.642   4.240   5.889  1.00  0.00           C  
ATOM   1225  CG2 VAL A 156      -7.668   2.765   5.401  1.00  0.00           C  
ATOM   1226  N   SER A 157      -8.563   7.303   5.820  1.00  0.00           N  
ATOM   1227  CA  SER A 157      -9.143   8.473   6.472  1.00  0.00           C  
ATOM   1228  C   SER A 157     -10.192   8.068   7.502  1.00  0.00           C  
ATOM   1229  CB  SER A 157      -9.769   9.408   5.436  1.00  0.00           C  
ATOM   1230  O   SER A 157     -11.091   7.279   7.204  1.00  0.00           O  
ATOM   1231  OG  SER A 157     -10.474  10.461   6.071  1.00  0.00           O  
ATOM   1232  N   THR A 158     -10.064   8.633   8.702  1.00  0.00           N  
ATOM   1233  CA  THR A 158     -11.024   8.322   9.756  1.00  0.00           C  
ATOM   1234  C   THR A 158     -12.342   9.054   9.519  1.00  0.00           C  
ATOM   1235  CB  THR A 158     -10.470   8.693  11.144  1.00  0.00           C  
ATOM   1236  O   THR A 158     -13.366   8.708  10.111  1.00  0.00           O  
ATOM   1237  CG2 THR A 158      -9.205   7.902  11.460  1.00  0.00           C  
ATOM   1238  OG1 THR A 158     -10.165  10.092  11.172  1.00  0.00           O  
ATOM   1239  N   ARG A 159     -12.325  10.025   8.630  1.00  0.00           N  
ATOM   1240  CA  ARG A 159     -13.505  10.841   8.362  1.00  0.00           C  
ATOM   1241  C   ARG A 159     -14.489  10.101   7.462  1.00  0.00           C  
ATOM   1242  CB  ARG A 159     -13.105  12.170   7.719  1.00  0.00           C  
ATOM   1243  O   ARG A 159     -15.687  10.055   7.748  1.00  0.00           O  
ATOM   1244  CG  ARG A 159     -14.270  13.119   7.488  1.00  0.00           C  
ATOM   1245  CD  ARG A 159     -13.825  14.404   6.805  1.00  0.00           C  
ATOM   1246  NE  ARG A 159     -14.962  15.251   6.455  1.00  0.00           N  
ATOM   1247  NH1 ARG A 159     -13.704  16.836   5.341  1.00  0.00           N  
ATOM   1248  NH2 ARG A 159     -15.977  17.078   5.505  1.00  0.00           N  
ATOM   1249  CZ  ARG A 159     -14.878  16.386   5.768  1.00  0.00           C  
ATOM   1250  N   ASP A 160     -13.940   9.456   6.384  1.00  0.00           N  
ATOM   1251  CA  ASP A 160     -14.877   8.889   5.419  1.00  0.00           C  
ATOM   1252  C   ASP A 160     -14.526   7.438   5.099  1.00  0.00           C  
ATOM   1253  CB  ASP A 160     -14.893   9.722   4.135  1.00  0.00           C  
ATOM   1254  O   ASP A 160     -15.194   6.797   4.285  1.00  0.00           O  
ATOM   1255  CG  ASP A 160     -13.515   9.894   3.522  1.00  0.00           C  
ATOM   1256  OD1 ASP A 160     -12.565   9.205   3.954  1.00  0.00           O  
ATOM   1257  OD2 ASP A 160     -13.376  10.727   2.600  1.00  0.00           O  
ATOM   1258  N   GLY A 161     -13.440   6.897   5.552  1.00  0.00           N  
ATOM   1259  CA  GLY A 161     -13.081   5.502   5.352  1.00  0.00           C  
ATOM   1260  C   GLY A 161     -12.408   5.244   4.017  1.00  0.00           C  
ATOM   1261  O   GLY A 161     -12.245   4.092   3.610  1.00  0.00           O  
ATOM   1262  N   SER A 162     -12.077   6.334   3.347  1.00  0.00           N  
ATOM   1263  CA  SER A 162     -11.414   6.214   2.052  1.00  0.00           C  
ATOM   1264  C   SER A 162      -9.922   5.944   2.218  1.00  0.00           C  
ATOM   1265  CB  SER A 162     -11.621   7.483   1.224  1.00  0.00           C  
ATOM   1266  O   SER A 162      -9.301   6.424   3.169  1.00  0.00           O  
ATOM   1267  OG  SER A 162     -13.001   7.714   0.995  1.00  0.00           O  
ATOM   1268  N   ILE A 163      -9.370   5.095   1.352  1.00  0.00           N  
ATOM   1269  CA  ILE A 163      -7.927   4.882   1.323  1.00  0.00           C  
ATOM   1270  C   ILE A 163      -7.240   6.087   0.686  1.00  0.00           C  
ATOM   1271  CB  ILE A 163      -7.562   3.590   0.557  1.00  0.00           C  
ATOM   1272  O   ILE A 163      -7.547   6.456  -0.450  1.00  0.00           O  
ATOM   1273  CG1 ILE A 163      -8.172   2.367   1.252  1.00  0.00           C  
ATOM   1274  CG2 ILE A 163      -6.042   3.448   0.433  1.00  0.00           C  
ATOM   1275  CD1 ILE A 163      -8.046   1.076   0.455  1.00  0.00           C  
ATOM   1276  N   VAL A 164      -6.296   6.689   1.413  1.00  0.00           N  
ATOM   1277  CA  VAL A 164      -5.698   7.930   0.931  1.00  0.00           C  
ATOM   1278  C   VAL A 164      -4.265   7.670   0.474  1.00  0.00           C  
ATOM   1279  CB  VAL A 164      -5.721   9.029   2.016  1.00  0.00           C  
ATOM   1280  O   VAL A 164      -3.634   8.537  -0.135  1.00  0.00           O  
ATOM   1281  CG1 VAL A 164      -7.157   9.431   2.349  1.00  0.00           C  
ATOM   1282  CG2 VAL A 164      -4.991   8.554   3.272  1.00  0.00           C  
ATOM   1283  N   GLY A 165      -3.782   6.469   0.743  1.00  0.00           N  
ATOM   1284  CA  GLY A 165      -2.428   6.123   0.339  1.00  0.00           C  
ATOM   1285  C   GLY A 165      -1.944   4.814   0.935  1.00  0.00           C  
ATOM   1286  O   GLY A 165      -2.723   4.077   1.543  1.00  0.00           O  
ATOM   1287  N   ILE A 166      -0.738   4.468   0.564  1.00  0.00           N  
ATOM   1288  CA  ILE A 166      -0.135   3.262   1.122  1.00  0.00           C  
ATOM   1289  C   ILE A 166       1.206   3.606   1.765  1.00  0.00           C  
ATOM   1290  CB  ILE A 166       0.051   2.173   0.042  1.00  0.00           C  
ATOM   1291  O   ILE A 166       1.912   4.506   1.303  1.00  0.00           O  
ATOM   1292  CG1 ILE A 166       0.977   2.677  -1.071  1.00  0.00           C  
ATOM   1293  CG2 ILE A 166      -1.303   1.738  -0.526  1.00  0.00           C  
ATOM   1294  CD1 ILE A 166       1.342   1.616  -2.100  1.00  0.00           C  
ATOM   1295  N   HIS A 167       1.414   2.969   2.909  1.00  0.00           N  
ATOM   1296  CA  HIS A 167       2.651   3.191   3.649  1.00  0.00           C  
ATOM   1297  C   HIS A 167       3.870   2.859   2.795  1.00  0.00           C  
ATOM   1298  CB  HIS A 167       2.666   2.358   4.931  1.00  0.00           C  
ATOM   1299  O   HIS A 167       3.908   1.816   2.138  1.00  0.00           O  
ATOM   1300  CG  HIS A 167       3.931   2.490   5.719  1.00  0.00           C  
ATOM   1301  CD2 HIS A 167       4.929   1.607   5.952  1.00  0.00           C  
ATOM   1302  ND1 HIS A 167       4.278   3.649   6.379  1.00  0.00           N  
ATOM   1303  CE1 HIS A 167       5.440   3.472   6.986  1.00  0.00           C  
ATOM   1304  NE2 HIS A 167       5.856   2.241   6.743  1.00  0.00           N  
ATOM   1305  N   SER A 168       4.968   3.658   2.740  1.00  0.00           N  
ATOM   1306  CA  SER A 168       6.130   3.492   1.873  1.00  0.00           C  
ATOM   1307  C   SER A 168       7.412   3.356   2.687  1.00  0.00           C  
ATOM   1308  CB  SER A 168       6.252   4.671   0.907  1.00  0.00           C  
ATOM   1309  O   SER A 168       8.152   2.382   2.533  1.00  0.00           O  
ATOM   1310  OG  SER A 168       5.202   4.652  -0.045  1.00  0.00           O  
ATOM   1311  N   ALA A 169       7.772   4.260   3.427  1.00  0.00           N  
ATOM   1312  CA  ALA A 169       9.091   4.228   4.053  1.00  0.00           C  
ATOM   1313  C   ALA A 169       9.062   4.886   5.429  1.00  0.00           C  
ATOM   1314  CB  ALA A 169      10.121   4.917   3.160  1.00  0.00           C  
ATOM   1315  O   ALA A 169       8.090   5.558   5.782  1.00  0.00           O  
ATOM   1316  N   SER A 170      10.119   4.438   6.140  1.00  0.00           N  
ATOM   1317  CA  SER A 170      10.455   5.077   7.409  1.00  0.00           C  
ATOM   1318  C   SER A 170      11.811   5.769   7.337  1.00  0.00           C  
ATOM   1319  CB  SER A 170      10.457   4.050   8.542  1.00  0.00           C  
ATOM   1320  O   SER A 170      12.653   5.413   6.509  1.00  0.00           O  
ATOM   1321  OG  SER A 170      11.505   3.113   8.370  1.00  0.00           O  
ATOM   1322  N   ASN A 171      11.839   7.043   7.643  1.00  0.00           N  
ATOM   1323  CA  ASN A 171      13.120   7.721   7.812  1.00  0.00           C  
ATOM   1324  C   ASN A 171      13.876   7.195   9.029  1.00  0.00           C  
ATOM   1325  CB  ASN A 171      12.916   9.233   7.926  1.00  0.00           C  
ATOM   1326  O   ASN A 171      13.287   7.001  10.094  1.00  0.00           O  
ATOM   1327  CG  ASN A 171      14.214  10.007   7.807  1.00  0.00           C  
ATOM   1328  ND2 ASN A 171      14.112  11.330   7.752  1.00  0.00           N  
ATOM   1329  OD1 ASN A 171      15.299   9.422   7.764  1.00  0.00           O  
ATOM   1330  N   PHE A 172      15.161   6.664   8.832  1.00  0.00           N  
ATOM   1331  CA  PHE A 172      16.095   6.125   9.813  1.00  0.00           C  
ATOM   1332  C   PHE A 172      16.421   7.165  10.879  1.00  0.00           C  
ATOM   1333  CB  PHE A 172      17.382   5.652   9.130  1.00  0.00           C  
ATOM   1334  O   PHE A 172      16.645   6.822  12.041  1.00  0.00           O  
ATOM   1335  CG  PHE A 172      17.200   4.430   8.271  1.00  0.00           C  
ATOM   1336  CD1 PHE A 172      17.131   3.166   8.843  1.00  0.00           C  
ATOM   1337  CD2 PHE A 172      17.098   4.546   6.891  1.00  0.00           C  
ATOM   1338  CE1 PHE A 172      16.962   2.033   8.050  1.00  0.00           C  
ATOM   1339  CE2 PHE A 172      16.929   3.418   6.092  1.00  0.00           C  
ATOM   1340  CZ  PHE A 172      16.863   2.163   6.674  1.00  0.00           C  
ATOM   1341  N   THR A 173      16.164   8.515  10.493  1.00  0.00           N  
ATOM   1342  CA  THR A 173      16.634   9.573  11.380  1.00  0.00           C  
ATOM   1343  C   THR A 173      15.458  10.327  11.994  1.00  0.00           C  
ATOM   1344  CB  THR A 173      17.547  10.563  10.633  1.00  0.00           C  
ATOM   1345  O   THR A 173      15.561  10.849  13.106  1.00  0.00           O  
ATOM   1346  CG2 THR A 173      18.833   9.885  10.172  1.00  0.00           C  
ATOM   1347  OG1 THR A 173      16.853  11.074   9.488  1.00  0.00           O  
ATOM   1348  N   ASN A 174      14.323  10.159  11.446  1.00  0.00           N  
ATOM   1349  CA  ASN A 174      13.168  10.944  11.871  1.00  0.00           C  
ATOM   1350  C   ASN A 174      12.045  10.051  12.391  1.00  0.00           C  
ATOM   1351  CB  ASN A 174      12.662  11.819  10.722  1.00  0.00           C  
ATOM   1352  O   ASN A 174      12.033   8.847  12.131  1.00  0.00           O  
ATOM   1353  CG  ASN A 174      12.963  13.290  10.933  1.00  0.00           C  
ATOM   1354  ND2 ASN A 174      12.795  14.086   9.883  1.00  0.00           N  
ATOM   1355  OD1 ASN A 174      13.345  13.707  12.029  1.00  0.00           O  
ATOM   1356  N   THR A 175      11.386  10.477  13.523  1.00  0.00           N  
ATOM   1357  CA  THR A 175      10.242   9.903  14.222  1.00  0.00           C  
ATOM   1358  C   THR A 175       9.029   9.824  13.300  1.00  0.00           C  
ATOM   1359  CB  THR A 175       9.884  10.723  15.475  1.00  0.00           C  
ATOM   1360  O   THR A 175       7.959   9.367  13.710  1.00  0.00           O  
ATOM   1361  CG2 THR A 175      10.992  10.641  16.521  1.00  0.00           C  
ATOM   1362  OG1 THR A 175       9.693  12.094  15.104  1.00  0.00           O  
ATOM   1363  N   ASN A 176       9.264  10.328  11.988  1.00  0.00           N  
ATOM   1364  CA  ASN A 176       8.052  10.285  11.178  1.00  0.00           C  
ATOM   1365  C   ASN A 176       8.168   9.266  10.048  1.00  0.00           C  
ATOM   1366  CB  ASN A 176       7.735  11.671  10.612  1.00  0.00           C  
ATOM   1367  O   ASN A 176       9.270   8.824   9.716  1.00  0.00           O  
ATOM   1368  CG  ASN A 176       8.891  12.260   9.828  1.00  0.00           C  
ATOM   1369  ND2 ASN A 176       8.854  13.569   9.609  1.00  0.00           N  
ATOM   1370  OD1 ASN A 176       9.810  11.544   9.421  1.00  0.00           O  
ATOM   1371  N   ASN A 177       7.043   8.721   9.675  1.00  0.00           N  
ATOM   1372  CA  ASN A 177       6.908   7.814   8.541  1.00  0.00           C  
ATOM   1373  C   ASN A 177       6.288   8.513   7.335  1.00  0.00           C  
ATOM   1374  CB  ASN A 177       6.078   6.589   8.929  1.00  0.00           C  
ATOM   1375  O   ASN A 177       5.745   9.612   7.460  1.00  0.00           O  
ATOM   1376  CG  ASN A 177       6.756   5.733   9.981  1.00  0.00           C  
ATOM   1377  ND2 ASN A 177       6.043   5.448  11.064  1.00  0.00           N  
ATOM   1378  OD1 ASN A 177       7.912   5.332   9.822  1.00  0.00           O  
ATOM   1379  N   TYR A 178       6.522   7.865   6.137  1.00  0.00           N  
ATOM   1380  CA  TYR A 178       5.995   8.443   4.906  1.00  0.00           C  
ATOM   1381  C   TYR A 178       5.082   7.457   4.187  1.00  0.00           C  
ATOM   1382  CB  TYR A 178       7.138   8.868   3.979  1.00  0.00           C  
ATOM   1383  O   TYR A 178       5.233   6.241   4.335  1.00  0.00           O  
ATOM   1384  CG  TYR A 178       8.039   9.924   4.571  1.00  0.00           C  
ATOM   1385  CD1 TYR A 178       7.720  11.277   4.467  1.00  0.00           C  
ATOM   1386  CD2 TYR A 178       9.210   9.573   5.233  1.00  0.00           C  
ATOM   1387  CE1 TYR A 178       8.549  12.254   5.009  1.00  0.00           C  
ATOM   1388  CE2 TYR A 178      10.045  10.542   5.779  1.00  0.00           C  
ATOM   1389  OH  TYR A 178      10.530  12.841   6.201  1.00  0.00           O  
ATOM   1390  CZ  TYR A 178       9.707  11.877   5.662  1.00  0.00           C  
ATOM   1391  N   PHE A 179       4.108   8.020   3.551  1.00  0.00           N  
ATOM   1392  CA  PHE A 179       3.301   7.185   2.670  1.00  0.00           C  
ATOM   1393  C   PHE A 179       3.094   7.863   1.321  1.00  0.00           C  
ATOM   1394  CB  PHE A 179       1.946   6.873   3.314  1.00  0.00           C  
ATOM   1395  O   PHE A 179       3.280   9.075   1.195  1.00  0.00           O  
ATOM   1396  CG  PHE A 179       1.020   8.057   3.383  1.00  0.00           C  
ATOM   1397  CD1 PHE A 179       1.139   8.992   4.404  1.00  0.00           C  
ATOM   1398  CD2 PHE A 179       0.030   8.236   2.426  1.00  0.00           C  
ATOM   1399  CE1 PHE A 179       0.283  10.089   4.471  1.00  0.00           C  
ATOM   1400  CE2 PHE A 179      -0.829   9.330   2.485  1.00  0.00           C  
ATOM   1401  CZ  PHE A 179      -0.702  10.254   3.509  1.00  0.00           C  
ATOM   1402  N   THR A 180       2.873   7.049   0.333  1.00  0.00           N  
ATOM   1403  CA  THR A 180       2.592   7.517  -1.020  1.00  0.00           C  
ATOM   1404  C   THR A 180       1.091   7.697  -1.229  1.00  0.00           C  
ATOM   1405  CB  THR A 180       3.147   6.542  -2.075  1.00  0.00           C  
ATOM   1406  O   THR A 180       0.306   6.789  -0.948  1.00  0.00           O  
ATOM   1407  CG2 THR A 180       2.945   7.085  -3.486  1.00  0.00           C  
ATOM   1408  OG1 THR A 180       4.548   6.347  -1.846  1.00  0.00           O  
ATOM   1409  N   THR A 181       0.705   8.830  -1.715  1.00  0.00           N  
ATOM   1410  CA  THR A 181      -0.709   9.126  -1.919  1.00  0.00           C  
ATOM   1411  C   THR A 181      -1.194   8.558  -3.250  1.00  0.00           C  
ATOM   1412  CB  THR A 181      -0.973  10.643  -1.878  1.00  0.00           C  
ATOM   1413  O   THR A 181      -0.397   8.339  -4.164  1.00  0.00           O  
ATOM   1414  CG2 THR A 181      -0.496  11.249  -0.563  1.00  0.00           C  
ATOM   1415  OG1 THR A 181      -0.279  11.272  -2.962  1.00  0.00           O  
ATOM   1416  N   VAL A 182      -2.527   8.318  -3.278  1.00  0.00           N  
ATOM   1417  CA  VAL A 182      -3.135   7.916  -4.542  1.00  0.00           C  
ATOM   1418  C   VAL A 182      -3.477   9.154  -5.368  1.00  0.00           C  
ATOM   1419  CB  VAL A 182      -4.402   7.060  -4.315  1.00  0.00           C  
ATOM   1420  O   VAL A 182      -3.772  10.215  -4.813  1.00  0.00           O  
ATOM   1421  CG1 VAL A 182      -4.048   5.744  -3.626  1.00  0.00           C  
ATOM   1422  CG2 VAL A 182      -5.430   7.837  -3.495  1.00  0.00           C  
ATOM   1423  N   PRO A 183      -3.301   9.082  -6.696  1.00  0.00           N  
ATOM   1424  CA  PRO A 183      -3.685  10.227  -7.526  1.00  0.00           C  
ATOM   1425  C   PRO A 183      -5.193  10.465  -7.541  1.00  0.00           C  
ATOM   1426  CB  PRO A 183      -3.178   9.840  -8.917  1.00  0.00           C  
ATOM   1427  O   PRO A 183      -5.969   9.552  -7.246  1.00  0.00           O  
ATOM   1428  CG  PRO A 183      -3.175   8.345  -8.920  1.00  0.00           C  
ATOM   1429  CD  PRO A 183      -2.904   7.866  -7.523  1.00  0.00           C  
ATOM   1430  N   PRO A 184      -5.648  11.722  -7.826  1.00  0.00           N  
ATOM   1431  CA  PRO A 184      -7.071  12.067  -7.807  1.00  0.00           C  
ATOM   1432  C   PRO A 184      -7.898  11.214  -8.766  1.00  0.00           C  
ATOM   1433  CB  PRO A 184      -7.083  13.537  -8.235  1.00  0.00           C  
ATOM   1434  O   PRO A 184      -9.068  10.932  -8.496  1.00  0.00           O  
ATOM   1435  CG  PRO A 184      -5.753  13.759  -8.878  1.00  0.00           C  
ATOM   1436  CD  PRO A 184      -4.768  12.794  -8.282  1.00  0.00           C  
ATOM   1437  N   ASP A 185      -7.325  10.685  -9.821  1.00  0.00           N  
ATOM   1438  CA  ASP A 185      -8.072   9.924 -10.818  1.00  0.00           C  
ATOM   1439  C   ASP A 185      -7.804   8.427 -10.680  1.00  0.00           C  
ATOM   1440  CB  ASP A 185      -7.716  10.394 -12.230  1.00  0.00           C  
ATOM   1441  O   ASP A 185      -7.948   7.674 -11.645  1.00  0.00           O  
ATOM   1442  CG  ASP A 185      -6.235  10.269 -12.541  1.00  0.00           C  
ATOM   1443  OD1 ASP A 185      -5.416  10.216 -11.598  1.00  0.00           O  
ATOM   1444  OD2 ASP A 185      -5.883  10.225 -13.740  1.00  0.00           O  
ATOM   1445  N   PHE A 186      -7.437   8.036  -9.470  1.00  0.00           N  
ATOM   1446  CA  PHE A 186      -7.009   6.661  -9.237  1.00  0.00           C  
ATOM   1447  C   PHE A 186      -8.144   5.685  -9.526  1.00  0.00           C  
ATOM   1448  CB  PHE A 186      -6.521   6.486  -7.796  1.00  0.00           C  
ATOM   1449  O   PHE A 186      -7.927   4.638 -10.139  1.00  0.00           O  
ATOM   1450  CG  PHE A 186      -5.699   5.243  -7.580  1.00  0.00           C  
ATOM   1451  CD1 PHE A 186      -6.032   4.338  -6.580  1.00  0.00           C  
ATOM   1452  CD2 PHE A 186      -4.594   4.980  -8.379  1.00  0.00           C  
ATOM   1453  CE1 PHE A 186      -5.274   3.187  -6.378  1.00  0.00           C  
ATOM   1454  CE2 PHE A 186      -3.831   3.832  -8.183  1.00  0.00           C  
ATOM   1455  CZ  PHE A 186      -4.172   2.938  -7.182  1.00  0.00           C  
ATOM   1456  N   MET A 187      -9.308   6.039  -9.161  1.00  0.00           N  
ATOM   1457  CA  MET A 187     -10.458   5.159  -9.349  1.00  0.00           C  
ATOM   1458  C   MET A 187     -10.748   4.951 -10.831  1.00  0.00           C  
ATOM   1459  CB  MET A 187     -11.692   5.731  -8.650  1.00  0.00           C  
ATOM   1460  O   MET A 187     -11.131   3.856 -11.246  1.00  0.00           O  
ATOM   1461  CG  MET A 187     -11.648   5.613  -7.135  1.00  0.00           C  
ATOM   1462  SD  MET A 187     -11.467   3.877  -6.569  1.00  0.00           S  
ATOM   1463  CE  MET A 187     -13.099   3.222  -7.016  1.00  0.00           C  
ATOM   1464  N   THR A 188     -10.605   5.981 -11.605  1.00  0.00           N  
ATOM   1465  CA  THR A 188     -10.792   5.890 -13.049  1.00  0.00           C  
ATOM   1466  C   THR A 188      -9.811   4.893 -13.659  1.00  0.00           C  
ATOM   1467  CB  THR A 188     -10.617   7.264 -13.722  1.00  0.00           C  
ATOM   1468  O   THR A 188     -10.186   4.092 -14.518  1.00  0.00           O  
ATOM   1469  CG2 THR A 188     -10.858   7.174 -15.226  1.00  0.00           C  
ATOM   1470  OG1 THR A 188     -11.552   8.190 -13.155  1.00  0.00           O  
ATOM   1471  N   LEU A 189      -8.628   4.900 -13.098  1.00  0.00           N  
ATOM   1472  CA  LEU A 189      -7.594   3.986 -13.569  1.00  0.00           C  
ATOM   1473  C   LEU A 189      -7.965   2.539 -13.259  1.00  0.00           C  
ATOM   1474  CB  LEU A 189      -6.245   4.327 -12.930  1.00  0.00           C  
ATOM   1475  O   LEU A 189      -7.793   1.656 -14.102  1.00  0.00           O  
ATOM   1476  CG  LEU A 189      -5.614   5.656 -13.348  1.00  0.00           C  
ATOM   1477  CD1 LEU A 189      -4.378   5.944 -12.503  1.00  0.00           C  
ATOM   1478  CD2 LEU A 189      -5.261   5.638 -14.831  1.00  0.00           C  
ATOM   1479  N   LEU A 190      -8.555   2.336 -12.154  1.00  0.00           N  
ATOM   1480  CA  LEU A 190      -8.889   0.993 -11.693  1.00  0.00           C  
ATOM   1481  C   LEU A 190     -10.126   0.464 -12.412  1.00  0.00           C  
ATOM   1482  CB  LEU A 190      -9.122   0.987 -10.180  1.00  0.00           C  
ATOM   1483  O   LEU A 190     -10.216  -0.732 -12.702  1.00  0.00           O  
ATOM   1484  CG  LEU A 190      -7.890   1.221  -9.304  1.00  0.00           C  
ATOM   1485  CD1 LEU A 190      -8.290   1.287  -7.834  1.00  0.00           C  
ATOM   1486  CD2 LEU A 190      -6.855   0.125  -9.533  1.00  0.00           C  
ATOM   1487  N   ASN A 191     -11.056   1.337 -12.776  1.00  0.00           N  
ATOM   1488  CA  ASN A 191     -12.327   0.941 -13.373  1.00  0.00           C  
ATOM   1489  C   ASN A 191     -12.220   0.819 -14.891  1.00  0.00           C  
ATOM   1490  CB  ASN A 191     -13.430   1.934 -12.997  1.00  0.00           C  
ATOM   1491  O   ASN A 191     -13.079   0.210 -15.531  1.00  0.00           O  
ATOM   1492  CG  ASN A 191     -13.854   1.813 -11.547  1.00  0.00           C  
ATOM   1493  ND2 ASN A 191     -14.278   2.925 -10.958  1.00  0.00           N  
ATOM   1494  OD1 ASN A 191     -13.801   0.729 -10.960  1.00  0.00           O  
ATOM   1495  N   ASP A 192     -11.144   1.359 -15.436  1.00  0.00           N  
ATOM   1496  CA  ASP A 192     -10.906   1.297 -16.875  1.00  0.00           C  
ATOM   1497  C   ASP A 192      -9.471   0.872 -17.177  1.00  0.00           C  
ATOM   1498  CB  ASP A 192     -11.202   2.649 -17.527  1.00  0.00           C  
ATOM   1499  O   ASP A 192      -8.675   1.668 -17.679  1.00  0.00           O  
ATOM   1500  CG  ASP A 192     -11.258   2.578 -19.043  1.00  0.00           C  
ATOM   1501  OD1 ASP A 192     -11.094   1.475 -19.608  1.00  0.00           O  
ATOM   1502  OD2 ASP A 192     -11.464   3.634 -19.678  1.00  0.00           O  
ATOM   1503  N   PRO A 193      -9.185  -0.345 -16.892  1.00  0.00           N  
ATOM   1504  CA  PRO A 193      -7.801  -0.817 -16.985  1.00  0.00           C  
ATOM   1505  C   PRO A 193      -7.277  -0.828 -18.419  1.00  0.00           C  
ATOM   1506  CB  PRO A 193      -7.875  -2.238 -16.420  1.00  0.00           C  
ATOM   1507  O   PRO A 193      -6.065  -0.748 -18.637  1.00  0.00           O  
ATOM   1508  CG  PRO A 193      -9.315  -2.621 -16.535  1.00  0.00           C  
ATOM   1509  CD  PRO A 193     -10.150  -1.377 -16.426  1.00  0.00           C  
ATOM   1510  N   GLU A 194      -8.131  -0.847 -19.378  1.00  0.00           N  
ATOM   1511  CA  GLU A 194      -7.718  -0.980 -20.772  1.00  0.00           C  
ATOM   1512  C   GLU A 194      -7.106   0.318 -21.292  1.00  0.00           C  
ATOM   1513  CB  GLU A 194      -8.905  -1.390 -21.648  1.00  0.00           C  
ATOM   1514  O   GLU A 194      -6.403   0.316 -22.305  1.00  0.00           O  
ATOM   1515  CG  GLU A 194      -9.462  -2.768 -21.323  1.00  0.00           C  
ATOM   1516  CD  GLU A 194      -8.427  -3.876 -21.437  1.00  0.00           C  
ATOM   1517  OE1 GLU A 194      -8.418  -4.788 -20.580  1.00  0.00           O  
ATOM   1518  OE2 GLU A 194      -7.619  -3.830 -22.391  1.00  0.00           O  
ATOM   1519  N   ARG A 195      -7.223   1.364 -20.584  1.00  0.00           N  
ATOM   1520  CA  ARG A 195      -6.687   2.658 -20.993  1.00  0.00           C  
ATOM   1521  C   ARG A 195      -5.256   2.840 -20.496  1.00  0.00           C  
ATOM   1522  CB  ARG A 195      -7.570   3.795 -20.474  1.00  0.00           C  
ATOM   1523  O   ARG A 195      -4.534   3.717 -20.975  1.00  0.00           O  
ATOM   1524  CG  ARG A 195      -8.880   3.952 -21.230  1.00  0.00           C  
ATOM   1525  CD  ARG A 195      -9.642   5.193 -20.787  1.00  0.00           C  
ATOM   1526  NE  ARG A 195     -10.919   5.318 -21.484  1.00  0.00           N  
ATOM   1527  NH1 ARG A 195     -11.509   7.310 -20.474  1.00  0.00           N  
ATOM   1528  NH2 ARG A 195     -12.911   6.336 -22.004  1.00  0.00           N  
ATOM   1529  CZ  ARG A 195     -11.777   6.321 -21.319  1.00  0.00           C  
ATOM   1530  N   GLN A 196      -4.856   1.902 -19.754  1.00  0.00           N  
ATOM   1531  CA  GLN A 196      -3.548   2.051 -19.123  1.00  0.00           C  
ATOM   1532  C   GLN A 196      -2.462   1.356 -19.939  1.00  0.00           C  
ATOM   1533  CB  GLN A 196      -3.572   1.495 -17.699  1.00  0.00           C  
ATOM   1534  O   GLN A 196      -2.751   0.450 -20.724  1.00  0.00           O  
ATOM   1535  CG  GLN A 196      -4.713   2.034 -16.847  1.00  0.00           C  
ATOM   1536  CD  GLN A 196      -4.664   3.542 -16.686  1.00  0.00           C  
ATOM   1537  NE2 GLN A 196      -5.831   4.162 -16.552  1.00  0.00           N  
ATOM   1538  OE1 GLN A 196      -3.585   4.144 -16.682  1.00  0.00           O  
ATOM   1539  N   LYS A 197      -1.272   1.870 -19.846  1.00  0.00           N  
ATOM   1540  CA  LYS A 197      -0.100   1.235 -20.444  1.00  0.00           C  
ATOM   1541  C   LYS A 197       0.475   0.164 -19.521  1.00  0.00           C  
ATOM   1542  CB  LYS A 197       0.970   2.279 -20.767  1.00  0.00           C  
ATOM   1543  O   LYS A 197       1.098   0.482 -18.505  1.00  0.00           O  
ATOM   1544  CG  LYS A 197       0.547   3.294 -21.819  1.00  0.00           C  
ATOM   1545  CD  LYS A 197       1.654   4.302 -22.100  1.00  0.00           C  
ATOM   1546  CE  LYS A 197       1.238   5.308 -23.164  1.00  0.00           C  
ATOM   1547  NZ  LYS A 197       2.292   6.341 -23.392  1.00  0.00           N  
ATOM   1548  N   TRP A 198       0.187  -1.061 -19.848  1.00  0.00           N  
ATOM   1549  CA  TRP A 198       0.678  -2.189 -19.064  1.00  0.00           C  
ATOM   1550  C   TRP A 198       2.037  -2.656 -19.572  1.00  0.00           C  
ATOM   1551  CB  TRP A 198      -0.323  -3.348 -19.105  1.00  0.00           C  
ATOM   1552  O   TRP A 198       2.248  -2.772 -20.782  1.00  0.00           O  
ATOM   1553  CG  TRP A 198      -1.647  -3.031 -18.477  1.00  0.00           C  
ATOM   1554  CD1 TRP A 198      -2.756  -2.532 -19.101  1.00  0.00           C  
ATOM   1555  CD2 TRP A 198      -1.999  -3.189 -17.099  1.00  0.00           C  
ATOM   1556  CE2 TRP A 198      -3.339  -2.766 -16.959  1.00  0.00           C  
ATOM   1557  CE3 TRP A 198      -1.310  -3.649 -15.968  1.00  0.00           C  
ATOM   1558  NE1 TRP A 198      -3.777  -2.370 -18.193  1.00  0.00           N  
ATOM   1559  CH2 TRP A 198      -3.308  -3.244 -14.641  1.00  0.00           C  
ATOM   1560  CZ2 TRP A 198      -4.004  -2.789 -15.730  1.00  0.00           C  
ATOM   1561  CZ3 TRP A 198      -1.974  -3.671 -14.747  1.00  0.00           C  
ATOM   1562  N   VAL A 199       2.919  -2.723 -18.611  1.00  0.00           N  
ATOM   1563  CA  VAL A 199       4.259  -3.172 -18.973  1.00  0.00           C  
ATOM   1564  C   VAL A 199       4.588  -4.467 -18.234  1.00  0.00           C  
ATOM   1565  CB  VAL A 199       5.322  -2.095 -18.660  1.00  0.00           C  
ATOM   1566  O   VAL A 199       3.979  -4.774 -17.207  1.00  0.00           O  
ATOM   1567  CG1 VAL A 199       5.079  -0.838 -19.494  1.00  0.00           C  
ATOM   1568  CG2 VAL A 199       5.319  -1.760 -17.169  1.00  0.00           C  
ATOM   1569  N   SER A 200       5.388  -5.300 -18.844  1.00  0.00           N  
ATOM   1570  CA  SER A 200       5.899  -6.508 -18.205  1.00  0.00           C  
ATOM   1571  C   SER A 200       7.417  -6.461 -18.066  1.00  0.00           C  
ATOM   1572  CB  SER A 200       5.490  -7.749 -18.999  1.00  0.00           C  
ATOM   1573  O   SER A 200       8.089  -5.727 -18.794  1.00  0.00           O  
ATOM   1574  OG  SER A 200       4.078  -7.854 -19.075  1.00  0.00           O  
ATOM   1575  N   GLY A 201       7.927  -7.154 -17.030  1.00  0.00           N  
ATOM   1576  CA  GLY A 201       9.367  -7.286 -16.874  1.00  0.00           C  
ATOM   1577  C   GLY A 201      10.024  -6.036 -16.319  1.00  0.00           C  
ATOM   1578  O   GLY A 201      11.209  -5.793 -16.559  1.00  0.00           O  
ATOM   1579  N   TRP A 202       9.246  -5.256 -15.655  1.00  0.00           N  
ATOM   1580  CA  TRP A 202       9.749  -3.985 -15.145  1.00  0.00           C  
ATOM   1581  C   TRP A 202      10.531  -4.188 -13.852  1.00  0.00           C  
ATOM   1582  CB  TRP A 202       8.596  -3.005 -14.910  1.00  0.00           C  
ATOM   1583  O   TRP A 202      10.206  -5.070 -13.055  1.00  0.00           O  
ATOM   1584  CG  TRP A 202       9.036  -1.638 -14.479  1.00  0.00           C  
ATOM   1585  CD1 TRP A 202       9.306  -0.567 -15.284  1.00  0.00           C  
ATOM   1586  CD2 TRP A 202       9.262  -1.198 -13.136  1.00  0.00           C  
ATOM   1587  CE2 TRP A 202       9.667   0.153 -13.202  1.00  0.00           C  
ATOM   1588  CE3 TRP A 202       9.159  -1.816 -11.882  1.00  0.00           C  
ATOM   1589  NE1 TRP A 202       9.686   0.513 -14.522  1.00  0.00           N  
ATOM   1590  CH2 TRP A 202       9.862   0.269 -10.846  1.00  0.00           C  
ATOM   1591  CZ2 TRP A 202       9.970   0.898 -12.059  1.00  0.00           C  
ATOM   1592  CZ3 TRP A 202       9.462  -1.073 -10.747  1.00  0.00           C  
ATOM   1593  N   ARG A 203      11.608  -3.455 -13.600  1.00  0.00           N  
ATOM   1594  CA  ARG A 203      12.361  -3.371 -12.353  1.00  0.00           C  
ATOM   1595  C   ARG A 203      12.503  -1.922 -11.897  1.00  0.00           C  
ATOM   1596  CB  ARG A 203      13.743  -4.008 -12.515  1.00  0.00           C  
ATOM   1597  O   ARG A 203      12.527  -1.006 -12.721  1.00  0.00           O  
ATOM   1598  CG  ARG A 203      14.681  -3.222 -13.417  1.00  0.00           C  
ATOM   1599  CD  ARG A 203      16.058  -3.867 -13.497  1.00  0.00           C  
ATOM   1600  NE  ARG A 203      16.951  -3.124 -14.382  1.00  0.00           N  
ATOM   1601  NH1 ARG A 203      18.728  -4.582 -14.151  1.00  0.00           N  
ATOM   1602  NH2 ARG A 203      18.923  -2.731 -15.490  1.00  0.00           N  
ATOM   1603  CZ  ARG A 203      18.199  -3.481 -14.672  1.00  0.00           C  
ATOM   1604  N   LEU A 204      12.512  -1.686 -10.548  1.00  0.00           N  
ATOM   1605  CA  LEU A 204      12.591  -0.333 -10.008  1.00  0.00           C  
ATOM   1606  C   LEU A 204      13.835   0.385 -10.520  1.00  0.00           C  
ATOM   1607  CB  LEU A 204      12.600  -0.367  -8.478  1.00  0.00           C  
ATOM   1608  O   LEU A 204      14.938  -0.164 -10.470  1.00  0.00           O  
ATOM   1609  CG  LEU A 204      12.679   0.987  -7.771  1.00  0.00           C  
ATOM   1610  CD1 LEU A 204      11.384   1.768  -7.974  1.00  0.00           C  
ATOM   1611  CD2 LEU A 204      12.968   0.799  -6.285  1.00  0.00           C  
ATOM   1612  N   ASN A 205      13.549   1.524 -11.147  1.00  0.00           N  
ATOM   1613  CA  ASN A 205      14.528   2.572 -11.418  1.00  0.00           C  
ATOM   1614  C   ASN A 205      14.368   3.750 -10.461  1.00  0.00           C  
ATOM   1615  CB  ASN A 205      14.417   3.047 -12.869  1.00  0.00           C  
ATOM   1616  O   ASN A 205      13.388   4.493 -10.543  1.00  0.00           O  
ATOM   1617  CG  ASN A 205      15.528   4.004 -13.256  1.00  0.00           C  
ATOM   1618  ND2 ASN A 205      15.740   4.170 -14.556  1.00  0.00           N  
ATOM   1619  OD1 ASN A 205      16.190   4.588 -12.394  1.00  0.00           O  
ATOM   1620  N   ALA A 206      15.188   3.832  -9.416  1.00  0.00           N  
ATOM   1621  CA  ALA A 206      15.088   4.829  -8.353  1.00  0.00           C  
ATOM   1622  C   ALA A 206      14.831   6.219  -8.927  1.00  0.00           C  
ATOM   1623  CB  ALA A 206      16.359   4.834  -7.506  1.00  0.00           C  
ATOM   1624  O   ALA A 206      14.255   7.078  -8.255  1.00  0.00           O  
ATOM   1625  N   ASP A 207      15.145   6.445 -10.175  1.00  0.00           N  
ATOM   1626  CA  ASP A 207      14.950   7.740 -10.820  1.00  0.00           C  
ATOM   1627  C   ASP A 207      13.493   7.934 -11.233  1.00  0.00           C  
ATOM   1628  CB  ASP A 207      15.865   7.877 -12.039  1.00  0.00           C  
ATOM   1629  O   ASP A 207      13.070   9.053 -11.530  1.00  0.00           O  
ATOM   1630  CG  ASP A 207      17.334   7.987 -11.668  1.00  0.00           C  
ATOM   1631  OD1 ASP A 207      17.648   8.462 -10.555  1.00  0.00           O  
ATOM   1632  OD2 ASP A 207      18.184   7.599 -12.498  1.00  0.00           O  
ATOM   1633  N   SER A 208      12.715   6.890 -11.231  1.00  0.00           N  
ATOM   1634  CA  SER A 208      11.338   6.944 -11.710  1.00  0.00           C  
ATOM   1635  C   SER A 208      10.391   7.426 -10.616  1.00  0.00           C  
ATOM   1636  CB  SER A 208      10.892   5.570 -12.213  1.00  0.00           C  
ATOM   1637  O   SER A 208       9.260   7.826 -10.899  1.00  0.00           O  
ATOM   1638  OG  SER A 208      10.978   4.603 -11.181  1.00  0.00           O  
ATOM   1639  N   VAL A 209      10.907   7.386  -9.375  1.00  0.00           N  
ATOM   1640  CA  VAL A 209      10.104   7.860  -8.252  1.00  0.00           C  
ATOM   1641  C   VAL A 209      10.616   9.222  -7.789  1.00  0.00           C  
ATOM   1642  CB  VAL A 209      10.123   6.856  -7.077  1.00  0.00           C  
ATOM   1643  O   VAL A 209      11.825   9.426  -7.657  1.00  0.00           O  
ATOM   1644  CG1 VAL A 209       9.284   7.374  -5.911  1.00  0.00           C  
ATOM   1645  CG2 VAL A 209       9.619   5.489  -7.537  1.00  0.00           C  
ATOM   1646  N   GLU A 210       9.689  10.212  -7.751  1.00  0.00           N  
ATOM   1647  CA  GLU A 210      10.050  11.509  -7.187  1.00  0.00           C  
ATOM   1648  C   GLU A 210      10.209  11.427  -5.671  1.00  0.00           C  
ATOM   1649  CB  GLU A 210       9.001  12.564  -7.549  1.00  0.00           C  
ATOM   1650  O   GLU A 210       9.226  11.522  -4.933  1.00  0.00           O  
ATOM   1651  CG  GLU A 210       9.456  13.995  -7.301  1.00  0.00           C  
ATOM   1652  CD  GLU A 210       8.501  15.034  -7.866  1.00  0.00           C  
ATOM   1653  OE1 GLU A 210       8.726  16.247  -7.649  1.00  0.00           O  
ATOM   1654  OE2 GLU A 210       7.520  14.633  -8.531  1.00  0.00           O  
ATOM   1655  N   TRP A 211      11.276  11.078  -5.265  1.00  0.00           N  
ATOM   1656  CA  TRP A 211      11.532  10.854  -3.846  1.00  0.00           C  
ATOM   1657  C   TRP A 211      11.744  12.175  -3.116  1.00  0.00           C  
ATOM   1658  CB  TRP A 211      12.753   9.949  -3.656  1.00  0.00           C  
ATOM   1659  O   TRP A 211      11.837  12.204  -1.886  1.00  0.00           O  
ATOM   1660  CG  TRP A 211      12.594   8.580  -4.247  1.00  0.00           C  
ATOM   1661  CD1 TRP A 211      13.077   8.140  -5.448  1.00  0.00           C  
ATOM   1662  CD2 TRP A 211      11.900   7.474  -3.663  1.00  0.00           C  
ATOM   1663  CE2 TRP A 211      12.003   6.392  -4.565  1.00  0.00           C  
ATOM   1664  CE3 TRP A 211      11.201   7.291  -2.462  1.00  0.00           C  
ATOM   1665  NE1 TRP A 211      12.725   6.824  -5.645  1.00  0.00           N  
ATOM   1666  CH2 TRP A 211      10.754   4.993  -3.122  1.00  0.00           C  
ATOM   1667  CZ2 TRP A 211      11.432   5.144  -4.304  1.00  0.00           C  
ATOM   1668  CZ3 TRP A 211      10.634   6.049  -2.204  1.00  0.00           C  
ATOM   1669  N   GLY A 212      11.643  13.259  -3.872  1.00  0.00           N  
ATOM   1670  CA  GLY A 212      12.003  14.519  -3.240  1.00  0.00           C  
ATOM   1671  C   GLY A 212      13.384  14.499  -2.614  1.00  0.00           C  
ATOM   1672  O   GLY A 212      14.364  14.141  -3.271  1.00  0.00           O  
ATOM   1673  N   GLY A 213      13.553  14.936  -1.396  1.00  0.00           N  
ATOM   1674  CA  GLY A 213      14.806  14.986  -0.660  1.00  0.00           C  
ATOM   1675  C   GLY A 213      15.198  13.650  -0.058  1.00  0.00           C  
ATOM   1676  O   GLY A 213      16.263  13.526   0.551  1.00  0.00           O  
ATOM   1677  N   HIS A 214      14.346  12.588  -0.341  1.00  0.00           N  
ATOM   1678  CA  HIS A 214      14.601  11.275   0.241  1.00  0.00           C  
ATOM   1679  C   HIS A 214      15.529  10.450  -0.644  1.00  0.00           C  
ATOM   1680  CB  HIS A 214      13.287  10.525   0.467  1.00  0.00           C  
ATOM   1681  O   HIS A 214      15.421  10.492  -1.872  1.00  0.00           O  
ATOM   1682  CG  HIS A 214      12.327  11.250   1.356  1.00  0.00           C  
ATOM   1683  CD2 HIS A 214      11.272  12.046   1.062  1.00  0.00           C  
ATOM   1684  ND1 HIS A 214      12.402  11.200   2.731  1.00  0.00           N  
ATOM   1685  CE1 HIS A 214      11.431  11.935   3.246  1.00  0.00           C  
ATOM   1686  NE2 HIS A 214      10.731  12.459   2.255  1.00  0.00           N  
ATOM   1687  N   LYS A 215      16.681   9.982  -0.090  1.00  0.00           N  
ATOM   1688  CA  LYS A 215      17.638   9.146  -0.809  1.00  0.00           C  
ATOM   1689  C   LYS A 215      17.293   7.666  -0.665  1.00  0.00           C  
ATOM   1690  CB  LYS A 215      19.060   9.404  -0.308  1.00  0.00           C  
ATOM   1691  O   LYS A 215      16.934   7.211   0.423  1.00  0.00           O  
ATOM   1692  CG  LYS A 215      19.619  10.762  -0.705  1.00  0.00           C  
ATOM   1693  CD  LYS A 215      21.076  10.910  -0.286  1.00  0.00           C  
ATOM   1694  CE  LYS A 215      21.619  12.292  -0.626  1.00  0.00           C  
ATOM   1695  NZ  LYS A 215      23.047  12.443  -0.215  1.00  0.00           N  
ATOM   1696  N   VAL A 216      17.045   7.006  -1.767  1.00  0.00           N  
ATOM   1697  CA  VAL A 216      16.879   5.556  -1.773  1.00  0.00           C  
ATOM   1698  C   VAL A 216      18.248   4.880  -1.821  1.00  0.00           C  
ATOM   1699  CB  VAL A 216      16.012   5.089  -2.963  1.00  0.00           C  
ATOM   1700  O   VAL A 216      19.065   5.180  -2.696  1.00  0.00           O  
ATOM   1701  CG1 VAL A 216      15.843   3.571  -2.945  1.00  0.00           C  
ATOM   1702  CG2 VAL A 216      14.650   5.781  -2.935  1.00  0.00           C  
ATOM   1703  N   PHE A 217      18.614   4.258  -0.748  1.00  0.00           N  
ATOM   1704  CA  PHE A 217      19.889   3.552  -0.764  1.00  0.00           C  
ATOM   1705  C   PHE A 217      19.740   2.181  -1.414  1.00  0.00           C  
ATOM   1706  CB  PHE A 217      20.441   3.402   0.657  1.00  0.00           C  
ATOM   1707  O   PHE A 217      18.920   1.369  -0.982  1.00  0.00           O  
ATOM   1708  CG  PHE A 217      20.828   4.706   1.298  1.00  0.00           C  
ATOM   1709  CD1 PHE A 217      22.062   5.288   1.033  1.00  0.00           C  
ATOM   1710  CD2 PHE A 217      19.958   5.352   2.168  1.00  0.00           C  
ATOM   1711  CE1 PHE A 217      22.423   6.496   1.625  1.00  0.00           C  
ATOM   1712  CE2 PHE A 217      20.313   6.559   2.763  1.00  0.00           C  
ATOM   1713  CZ  PHE A 217      21.546   7.129   2.492  1.00  0.00           C  
ATOM   1714  N   MET A 218      19.948   2.002  -2.748  1.00  0.00           N  
ATOM   1715  CA  MET A 218      19.813   0.773  -3.524  1.00  0.00           C  
ATOM   1716  C   MET A 218      20.914  -0.220  -3.167  1.00  0.00           C  
ATOM   1717  CB  MET A 218      19.849   1.076  -5.023  1.00  0.00           C  
ATOM   1718  O   MET A 218      20.690  -1.432  -3.179  1.00  0.00           O  
ATOM   1719  CG  MET A 218      18.628   1.829  -5.526  1.00  0.00           C  
ATOM   1720  SD  MET A 218      17.176   0.734  -5.767  1.00  0.00           S  
ATOM   1721  CE  MET A 218      16.323   1.622  -7.100  1.00  0.00           C  
ATOM   1722  N   ASP A 219      21.860   0.119  -2.214  1.00  0.00           N  
ATOM   1723  CA  ASP A 219      22.993  -0.781  -2.025  1.00  0.00           C  
ATOM   1724  C   ASP A 219      23.825  -0.370  -0.812  1.00  0.00           C  
ATOM   1725  CB  ASP A 219      23.870  -0.811  -3.278  1.00  0.00           C  
ATOM   1726  O   ASP A 219      24.563   0.616  -0.864  1.00  0.00           O  
ATOM   1727  CG  ASP A 219      23.265  -1.628  -4.406  1.00  0.00           C  
ATOM   1728  OD1 ASP A 219      22.512  -2.587  -4.129  1.00  0.00           O  
ATOM   1729  OD2 ASP A 219      23.545  -1.312  -5.583  1.00  0.00           O  
ATOM   1730  N   LYS A 220      23.255  -0.395   0.345  1.00  0.00           N  
ATOM   1731  CA  LYS A 220      24.291  -0.212   1.358  1.00  0.00           C  
ATOM   1732  C   LYS A 220      25.169  -1.454   1.477  1.00  0.00           C  
ATOM   1733  CB  LYS A 220      23.664   0.118   2.713  1.00  0.00           C  
ATOM   1734  O   LYS A 220      24.685  -2.579   1.337  1.00  0.00           O  
ATOM   1735  CG  LYS A 220      23.154   1.547   2.828  1.00  0.00           C  
ATOM   1736  CD  LYS A 220      22.764   1.889   4.260  1.00  0.00           C  
ATOM   1737  CE  LYS A 220      22.199   3.298   4.366  1.00  0.00           C  
ATOM   1738  NZ  LYS A 220      21.853   3.653   5.775  1.00  0.00           N  
ATOM   1739  N   PRO A 221      26.494  -1.410   1.177  1.00  0.00           N  
ATOM   1740  CA  PRO A 221      27.413  -2.544   1.303  1.00  0.00           C  
ATOM   1741  C   PRO A 221      27.003  -3.517   2.406  1.00  0.00           C  
ATOM   1742  CB  PRO A 221      28.751  -1.878   1.633  1.00  0.00           C  
ATOM   1743  O   PRO A 221      26.389  -3.110   3.396  1.00  0.00           O  
ATOM   1744  CG  PRO A 221      28.440  -0.419   1.724  1.00  0.00           C  
ATOM   1745  CD  PRO A 221      26.971  -0.228   1.473  1.00  0.00           C  
TER    1746      PRO A 221
ENDMDL
END
