# Supplementary material for: Improving Protein Expression, Stability, and Function with ProteinMPNN
Source: J Am Chem Soc. 2024 Jan 9;146(3):2054–61. doi: 10.1021/jacs.3c10941 (PMC10811672; doi:10.1021/jacs.3c10941)
Supplement: Supplementary file 2 — ja3c10941_si_002.zip [file ja3c10941_si_002.zip › Sumida_Design_Structures_Idealizing_with_ProteinMPNN/TEV/hyperTEV0117_m4_29.pdb]

MODEL     1
ATOM      1  N   GLY A   1     -23.090  14.970  19.050  1.00  0.00           N  
ATOM      2  CA  GLY A   1     -21.694  14.706  19.359  1.00  0.00           C  
ATOM      3  C   GLY A   1     -21.316  13.244  19.209  1.00  0.00           C  
ATOM      4  O   GLY A   1     -20.227  12.925  18.726  1.00  0.00           O  
ATOM      5  N   GLU A   2     -22.221  12.311  19.681  1.00  0.00           N  
ATOM      6  CA  GLU A   2     -22.044  10.864  19.593  1.00  0.00           C  
ATOM      7  C   GLU A   2     -21.841  10.421  18.147  1.00  0.00           C  
ATOM      8  CB  GLU A   2     -23.244  10.137  20.203  1.00  0.00           C  
ATOM      9  O   GLU A   2     -21.028   9.535  17.872  1.00  0.00           O  
ATOM     10  CG  GLU A   2     -23.038   8.638  20.364  1.00  0.00           C  
ATOM     11  CD  GLU A   2     -24.209   7.940  21.036  1.00  0.00           C  
ATOM     12  OE1 GLU A   2     -24.157   6.702  21.215  1.00  0.00           O  
ATOM     13  OE2 GLU A   2     -25.188   8.636  21.387  1.00  0.00           O  
ATOM     14  N   SER A   3     -22.522  11.005  17.250  1.00  0.00           N  
ATOM     15  CA  SER A   3     -22.471  10.645  15.837  1.00  0.00           C  
ATOM     16  C   SER A   3     -21.129  11.021  15.218  1.00  0.00           C  
ATOM     17  CB  SER A   3     -23.604  11.328  15.069  1.00  0.00           C  
ATOM     18  O   SER A   3     -20.740  10.471  14.186  1.00  0.00           O  
ATOM     19  OG  SER A   3     -23.513  12.737  15.186  1.00  0.00           O  
ATOM     20  N   LEU A   4     -20.351  11.991  15.886  1.00  0.00           N  
ATOM     21  CA  LEU A   4     -19.079  12.486  15.370  1.00  0.00           C  
ATOM     22  C   LEU A   4     -17.930  11.578  15.797  1.00  0.00           C  
ATOM     23  CB  LEU A   4     -18.823  13.915  15.856  1.00  0.00           C  
ATOM     24  O   LEU A   4     -16.824  11.675  15.259  1.00  0.00           O  
ATOM     25  CG  LEU A   4     -19.753  14.996  15.303  1.00  0.00           C  
ATOM     26  CD1 LEU A   4     -19.508  16.321  16.015  1.00  0.00           C  
ATOM     27  CD2 LEU A   4     -19.561  15.148  13.798  1.00  0.00           C  
ATOM     28  N   GLU A   5     -18.232  10.625  16.755  1.00  0.00           N  
ATOM     29  CA  GLU A   5     -17.173   9.789  17.312  1.00  0.00           C  
ATOM     30  C   GLU A   5     -17.472   8.307  17.104  1.00  0.00           C  
ATOM     31  CB  GLU A   5     -16.983  10.083  18.802  1.00  0.00           C  
ATOM     32  O   GLU A   5     -18.096   7.669  17.954  1.00  0.00           O  
ATOM     33  CG  GLU A   5     -16.647  11.536  19.104  1.00  0.00           C  
ATOM     34  CD  GLU A   5     -15.284  11.959  18.580  1.00  0.00           C  
ATOM     35  OE1 GLU A   5     -15.069  13.172  18.357  1.00  0.00           O  
ATOM     36  OE2 GLU A   5     -14.425  11.069  18.388  1.00  0.00           O  
ATOM     37  N   PRO A   6     -17.156   7.848  15.935  1.00  0.00           N  
ATOM     38  CA  PRO A   6     -17.435   6.425  15.733  1.00  0.00           C  
ATOM     39  C   PRO A   6     -16.797   5.541  16.802  1.00  0.00           C  
ATOM     40  CB  PRO A   6     -16.830   6.139  14.356  1.00  0.00           C  
ATOM     41  O   PRO A   6     -15.823   5.946  17.443  1.00  0.00           O  
ATOM     42  CG  PRO A   6     -15.858   7.251  14.128  1.00  0.00           C  
ATOM     43  CD  PRO A   6     -16.224   8.397  15.026  1.00  0.00           C  
ATOM     44  N   GLY A   7     -17.527   4.418  17.214  1.00  0.00           N  
ATOM     45  CA  GLY A   7     -17.059   3.447  18.191  1.00  0.00           C  
ATOM     46  C   GLY A   7     -15.849   2.662  17.720  1.00  0.00           C  
ATOM     47  O   GLY A   7     -15.267   2.975  16.679  1.00  0.00           O  
ATOM     48  N   PRO A   8     -15.446   1.779  18.538  1.00  0.00           N  
ATOM     49  CA  PRO A   8     -14.292   0.940  18.205  1.00  0.00           C  
ATOM     50  C   PRO A   8     -14.479   0.172  16.899  1.00  0.00           C  
ATOM     51  CB  PRO A   8     -14.199  -0.019  19.394  1.00  0.00           C  
ATOM     52  O   PRO A   8     -15.594  -0.249  16.580  1.00  0.00           O  
ATOM     53  CG  PRO A   8     -14.987   0.640  20.479  1.00  0.00           C  
ATOM     54  CD  PRO A   8     -16.029   1.517  19.847  1.00  0.00           C  
ATOM     55  N   ARG A   9     -13.442   0.102  16.146  1.00  0.00           N  
ATOM     56  CA  ARG A   9     -13.449  -0.649  14.894  1.00  0.00           C  
ATOM     57  C   ARG A   9     -12.328  -1.683  14.869  1.00  0.00           C  
ATOM     58  CB  ARG A   9     -13.316   0.297  13.699  1.00  0.00           C  
ATOM     59  O   ARG A   9     -11.221  -1.418  15.343  1.00  0.00           O  
ATOM     60  CG  ARG A   9     -13.357  -0.405  12.350  1.00  0.00           C  
ATOM     61  CD  ARG A   9     -13.349   0.589  11.197  1.00  0.00           C  
ATOM     62  NE  ARG A   9     -14.611   1.319  11.106  1.00  0.00           N  
ATOM     63  NH1 ARG A   9     -15.748  -0.370  10.015  1.00  0.00           N  
ATOM     64  NH2 ARG A   9     -16.814   1.596  10.519  1.00  0.00           N  
ATOM     65  CZ  ARG A   9     -15.721   0.846  10.547  1.00  0.00           C  
ATOM     66  N   ASP A  10     -12.663  -2.764  14.327  1.00  0.00           N  
ATOM     67  CA  ASP A  10     -11.686  -3.836  14.162  1.00  0.00           C  
ATOM     68  C   ASP A  10     -10.931  -3.693  12.843  1.00  0.00           C  
ATOM     69  CB  ASP A  10     -12.372  -5.202  14.230  1.00  0.00           C  
ATOM     70  O   ASP A  10     -11.493  -3.926  11.771  1.00  0.00           O  
ATOM     71  CG  ASP A  10     -11.389  -6.360  14.229  1.00  0.00           C  
ATOM     72  OD1 ASP A  10     -10.162  -6.118  14.251  1.00  0.00           O  
ATOM     73  OD2 ASP A  10     -11.844  -7.523  14.202  1.00  0.00           O  
ATOM     74  N   TYR A  11      -9.574  -3.361  12.912  1.00  0.00           N  
ATOM     75  CA  TYR A  11      -8.778  -3.169  11.704  1.00  0.00           C  
ATOM     76  C   TYR A  11      -7.984  -4.425  11.369  1.00  0.00           C  
ATOM     77  CB  TYR A  11      -7.828  -1.979  11.870  1.00  0.00           C  
ATOM     78  O   TYR A  11      -7.159  -4.419  10.451  1.00  0.00           O  
ATOM     79  CG  TYR A  11      -8.532  -0.646  11.951  1.00  0.00           C  
ATOM     80  CD1 TYR A  11      -8.968   0.003  10.798  1.00  0.00           C  
ATOM     81  CD2 TYR A  11      -8.762  -0.034  13.178  1.00  0.00           C  
ATOM     82  CE1 TYR A  11      -9.616   1.233  10.867  1.00  0.00           C  
ATOM     83  CE2 TYR A  11      -9.408   1.195  13.259  1.00  0.00           C  
ATOM     84  OH  TYR A  11     -10.472   3.036  12.174  1.00  0.00           O  
ATOM     85  CZ  TYR A  11      -9.832   1.819  12.100  1.00  0.00           C  
ATOM     86  N   ASN A  12      -8.208  -5.485  12.075  1.00  0.00           N  
ATOM     87  CA  ASN A  12      -7.449  -6.723  11.933  1.00  0.00           C  
ATOM     88  C   ASN A  12      -7.663  -7.358  10.563  1.00  0.00           C  
ATOM     89  CB  ASN A  12      -7.822  -7.711  13.041  1.00  0.00           C  
ATOM     90  O   ASN A  12      -6.717  -7.856   9.950  1.00  0.00           O  
ATOM     91  CG  ASN A  12      -7.158  -7.383  14.364  1.00  0.00           C  
ATOM     92  ND2 ASN A  12      -7.831  -7.708  15.461  1.00  0.00           N  
ATOM     93  OD1 ASN A  12      -6.050  -6.842  14.399  1.00  0.00           O  
ATOM     94  N   PRO A  13      -8.842  -7.274  10.073  1.00  0.00           N  
ATOM     95  CA  PRO A  13      -9.017  -7.858   8.741  1.00  0.00           C  
ATOM     96  C   PRO A  13      -8.147  -7.185   7.682  1.00  0.00           C  
ATOM     97  CB  PRO A  13     -10.503  -7.633   8.450  1.00  0.00           C  
ATOM     98  O   PRO A  13      -7.676  -7.847   6.753  1.00  0.00           O  
ATOM     99  CG  PRO A  13     -11.158  -7.625   9.794  1.00  0.00           C  
ATOM    100  CD  PRO A  13     -10.244  -6.936  10.766  1.00  0.00           C  
ATOM    101  N   ILE A  14      -7.885  -5.915   7.845  1.00  0.00           N  
ATOM    102  CA  ILE A  14      -7.021  -5.186   6.923  1.00  0.00           C  
ATOM    103  C   ILE A  14      -5.558  -5.480   7.244  1.00  0.00           C  
ATOM    104  CB  ILE A  14      -7.288  -3.665   6.982  1.00  0.00           C  
ATOM    105  O   ILE A  14      -4.779  -5.830   6.354  1.00  0.00           O  
ATOM    106  CG1 ILE A  14      -8.720  -3.356   6.532  1.00  0.00           C  
ATOM    107  CG2 ILE A  14      -6.269  -2.905   6.129  1.00  0.00           C  
ATOM    108  CD1 ILE A  14      -9.158  -1.923   6.802  1.00  0.00           C  
ATOM    109  N   SER A  15      -5.220  -5.377   8.528  1.00  0.00           N  
ATOM    110  CA  SER A  15      -3.829  -5.544   8.936  1.00  0.00           C  
ATOM    111  C   SER A  15      -3.321  -6.944   8.609  1.00  0.00           C  
ATOM    112  CB  SER A  15      -3.672  -5.272  10.432  1.00  0.00           C  
ATOM    113  O   SER A  15      -2.145  -7.124   8.286  1.00  0.00           O  
ATOM    114  OG  SER A  15      -4.461  -6.172  11.192  1.00  0.00           O  
ATOM    115  N   ASN A  16      -4.211  -7.991   8.621  1.00  0.00           N  
ATOM    116  CA  ASN A  16      -3.834  -9.379   8.372  1.00  0.00           C  
ATOM    117  C   ASN A  16      -3.486  -9.610   6.904  1.00  0.00           C  
ATOM    118  CB  ASN A  16      -4.954 -10.326   8.807  1.00  0.00           C  
ATOM    119  O   ASN A  16      -2.915 -10.644   6.553  1.00  0.00           O  
ATOM    120  CG  ASN A  16      -5.060 -10.452  10.314  1.00  0.00           C  
ATOM    121  ND2 ASN A  16      -6.193 -10.956  10.789  1.00  0.00           N  
ATOM    122  OD1 ASN A  16      -4.131 -10.098  11.046  1.00  0.00           O  
ATOM    123  N   THR A  17      -3.812  -8.625   6.049  1.00  0.00           N  
ATOM    124  CA  THR A  17      -3.548  -8.804   4.626  1.00  0.00           C  
ATOM    125  C   THR A  17      -2.313  -8.014   4.202  1.00  0.00           C  
ATOM    126  CB  THR A  17      -4.756  -8.369   3.775  1.00  0.00           C  
ATOM    127  O   THR A  17      -1.898  -8.077   3.043  1.00  0.00           O  
ATOM    128  CG2 THR A  17      -6.025  -9.093   4.212  1.00  0.00           C  
ATOM    129  OG1 THR A  17      -4.951  -6.957   3.920  1.00  0.00           O  
ATOM    130  N   ILE A  18      -1.726  -7.248   5.123  1.00  0.00           N  
ATOM    131  CA  ILE A  18      -0.571  -6.408   4.824  1.00  0.00           C  
ATOM    132  C   ILE A  18       0.679  -7.276   4.700  1.00  0.00           C  
ATOM    133  CB  ILE A  18      -0.366  -5.324   5.905  1.00  0.00           C  
ATOM    134  O   ILE A  18       0.894  -8.185   5.505  1.00  0.00           O  
ATOM    135  CG1 ILE A  18      -1.522  -4.318   5.879  1.00  0.00           C  
ATOM    136  CG2 ILE A  18       0.979  -4.617   5.712  1.00  0.00           C  
ATOM    137  CD1 ILE A  18      -1.492  -3.310   7.020  1.00  0.00           C  
ATOM    138  N   VAL A  19       1.470  -7.021   3.688  1.00  0.00           N  
ATOM    139  CA  VAL A  19       2.714  -7.744   3.450  1.00  0.00           C  
ATOM    140  C   VAL A  19       3.877  -6.758   3.366  1.00  0.00           C  
ATOM    141  CB  VAL A  19       2.641  -8.591   2.160  1.00  0.00           C  
ATOM    142  O   VAL A  19       3.680  -5.580   3.059  1.00  0.00           O  
ATOM    143  CG1 VAL A  19       1.551  -9.656   2.275  1.00  0.00           C  
ATOM    144  CG2 VAL A  19       2.391  -7.696   0.947  1.00  0.00           C  
ATOM    145  N   LYS A  20       5.033  -7.265   3.754  1.00  0.00           N  
ATOM    146  CA  LYS A  20       6.273  -6.529   3.526  1.00  0.00           C  
ATOM    147  C   LYS A  20       6.975  -7.013   2.261  1.00  0.00           C  
ATOM    148  CB  LYS A  20       7.208  -6.667   4.729  1.00  0.00           C  
ATOM    149  O   LYS A  20       7.208  -8.211   2.093  1.00  0.00           O  
ATOM    150  CG  LYS A  20       8.445  -5.785   4.656  1.00  0.00           C  
ATOM    151  CD  LYS A  20       9.297  -5.911   5.913  1.00  0.00           C  
ATOM    152  CE  LYS A  20      10.505  -4.986   5.866  1.00  0.00           C  
ATOM    153  NZ  LYS A  20      11.341  -5.103   7.098  1.00  0.00           N  
ATOM    154  N   LEU A  21       7.275  -6.036   1.385  1.00  0.00           N  
ATOM    155  CA  LEU A  21       7.918  -6.343   0.112  1.00  0.00           C  
ATOM    156  C   LEU A  21       9.338  -5.788   0.072  1.00  0.00           C  
ATOM    157  CB  LEU A  21       7.102  -5.774  -1.052  1.00  0.00           C  
ATOM    158  O   LEU A  21       9.558  -4.614   0.376  1.00  0.00           O  
ATOM    159  CG  LEU A  21       5.624  -6.163  -1.098  1.00  0.00           C  
ATOM    160  CD1 LEU A  21       4.879  -5.297  -2.108  1.00  0.00           C  
ATOM    161  CD2 LEU A  21       5.471  -7.642  -1.438  1.00  0.00           C  
ATOM    162  N   THR A  22      10.220  -6.674  -0.260  1.00  0.00           N  
ATOM    163  CA  THR A  22      11.605  -6.253  -0.443  1.00  0.00           C  
ATOM    164  C   THR A  22      12.111  -6.644  -1.828  1.00  0.00           C  
ATOM    165  CB  THR A  22      12.521  -6.865   0.633  1.00  0.00           C  
ATOM    166  O   THR A  22      12.205  -7.831  -2.148  1.00  0.00           O  
ATOM    167  CG2 THR A  22      13.952  -6.360   0.489  1.00  0.00           C  
ATOM    168  OG1 THR A  22      12.028  -6.509   1.931  1.00  0.00           O  
ATOM    169  N   ASN A  23      12.389  -5.595  -2.653  1.00  0.00           N  
ATOM    170  CA  ASN A  23      12.945  -5.795  -3.987  1.00  0.00           C  
ATOM    171  C   ASN A  23      14.450  -5.543  -4.011  1.00  0.00           C  
ATOM    172  CB  ASN A  23      12.240  -4.895  -5.004  1.00  0.00           C  
ATOM    173  O   ASN A  23      14.897  -4.410  -3.825  1.00  0.00           O  
ATOM    174  CG  ASN A  23      12.704  -5.144  -6.425  1.00  0.00           C  
ATOM    175  ND2 ASN A  23      12.007  -4.554  -7.389  1.00  0.00           N  
ATOM    176  OD1 ASN A  23      13.681  -5.862  -6.656  1.00  0.00           O  
ATOM    177  N   GLU A  24      15.164  -6.609  -4.259  1.00  0.00           N  
ATOM    178  CA  GLU A  24      16.614  -6.528  -4.405  1.00  0.00           C  
ATOM    179  C   GLU A  24      17.032  -6.687  -5.864  1.00  0.00           C  
ATOM    180  CB  GLU A  24      17.302  -7.589  -3.542  1.00  0.00           C  
ATOM    181  O   GLU A  24      16.910  -7.772  -6.435  1.00  0.00           O  
ATOM    182  CG  GLU A  24      17.056  -7.422  -2.050  1.00  0.00           C  
ATOM    183  CD  GLU A  24      17.622  -8.562  -1.217  1.00  0.00           C  
ATOM    184  OE1 GLU A  24      18.044  -8.319  -0.063  1.00  0.00           O  
ATOM    185  OE2 GLU A  24      17.646  -9.706  -1.723  1.00  0.00           O  
ATOM    186  N   SER A  25      17.479  -5.514  -6.436  1.00  0.00           N  
ATOM    187  CA  SER A  25      17.880  -5.501  -7.839  1.00  0.00           C  
ATOM    188  C   SER A  25      19.065  -4.569  -8.067  1.00  0.00           C  
ATOM    189  CB  SER A  25      16.709  -5.078  -8.727  1.00  0.00           C  
ATOM    190  O   SER A  25      19.108  -3.465  -7.520  1.00  0.00           O  
ATOM    191  OG  SER A  25      15.614  -5.964  -8.572  1.00  0.00           O  
ATOM    192  N   ASP A  26      20.077  -5.094  -8.775  1.00  0.00           N  
ATOM    193  CA  ASP A  26      21.231  -4.301  -9.188  1.00  0.00           C  
ATOM    194  C   ASP A  26      21.957  -3.716  -7.979  1.00  0.00           C  
ATOM    195  CB  ASP A  26      20.800  -3.179 -10.136  1.00  0.00           C  
ATOM    196  O   ASP A  26      22.319  -2.537  -7.976  1.00  0.00           O  
ATOM    197  CG  ASP A  26      20.323  -3.692 -11.484  1.00  0.00           C  
ATOM    198  OD1 ASP A  26      20.748  -4.790 -11.903  1.00  0.00           O  
ATOM    199  OD2 ASP A  26      19.518  -2.990 -12.133  1.00  0.00           O  
ATOM    200  N   GLY A  27      22.112  -4.486  -6.828  1.00  0.00           N  
ATOM    201  CA  GLY A  27      22.857  -4.073  -5.650  1.00  0.00           C  
ATOM    202  C   GLY A  27      22.072  -3.145  -4.743  1.00  0.00           C  
ATOM    203  O   GLY A  27      22.593  -2.671  -3.731  1.00  0.00           O  
ATOM    204  N   PHE A  28      20.836  -2.782  -5.125  1.00  0.00           N  
ATOM    205  CA  PHE A  28      19.989  -1.916  -4.313  1.00  0.00           C  
ATOM    206  C   PHE A  28      18.815  -2.696  -3.734  1.00  0.00           C  
ATOM    207  CB  PHE A  28      19.476  -0.734  -5.141  1.00  0.00           C  
ATOM    208  O   PHE A  28      18.389  -3.703  -4.305  1.00  0.00           O  
ATOM    209  CG  PHE A  28      20.554   0.231  -5.554  1.00  0.00           C  
ATOM    210  CD1 PHE A  28      20.851   1.341  -4.772  1.00  0.00           C  
ATOM    211  CD2 PHE A  28      21.272   0.028  -6.726  1.00  0.00           C  
ATOM    212  CE1 PHE A  28      21.848   2.236  -5.152  1.00  0.00           C  
ATOM    213  CE2 PHE A  28      22.270   0.918  -7.112  1.00  0.00           C  
ATOM    214  CZ  PHE A  28      22.556   2.022  -6.324  1.00  0.00           C  
ATOM    215  N   SER A  29      18.365  -2.187  -2.591  1.00  0.00           N  
ATOM    216  CA  SER A  29      17.238  -2.817  -1.910  1.00  0.00           C  
ATOM    217  C   SER A  29      16.171  -1.791  -1.543  1.00  0.00           C  
ATOM    218  CB  SER A  29      17.712  -3.544  -0.651  1.00  0.00           C  
ATOM    219  O   SER A  29      16.475  -0.758  -0.943  1.00  0.00           O  
ATOM    220  OG  SER A  29      16.626  -4.181   0.000  1.00  0.00           O  
ATOM    221  N   ILE A  30      14.944  -2.042  -2.075  1.00  0.00           N  
ATOM    222  CA  ILE A  30      13.803  -1.207  -1.716  1.00  0.00           C  
ATOM    223  C   ILE A  30      12.774  -2.039  -0.953  1.00  0.00           C  
ATOM    224  CB  ILE A  30      13.155  -0.568  -2.965  1.00  0.00           C  
ATOM    225  O   ILE A  30      12.395  -3.126  -1.395  1.00  0.00           O  
ATOM    226  CG1 ILE A  30      14.157   0.347  -3.677  1.00  0.00           C  
ATOM    227  CG2 ILE A  30      11.887   0.201  -2.582  1.00  0.00           C  
ATOM    228  CD1 ILE A  30      13.640   0.935  -4.982  1.00  0.00           C  
ATOM    229  N   SER A  31      12.427  -1.485   0.230  1.00  0.00           N  
ATOM    230  CA  SER A  31      11.427  -2.161   1.050  1.00  0.00           C  
ATOM    231  C   SER A  31      10.212  -1.270   1.288  1.00  0.00           C  
ATOM    232  CB  SER A  31      12.029  -2.585   2.390  1.00  0.00           C  
ATOM    233  O   SER A  31      10.354  -0.112   1.686  1.00  0.00           O  
ATOM    234  OG  SER A  31      13.024  -3.576   2.203  1.00  0.00           O  
ATOM    235  N   LEU A  32       9.051  -1.857   0.984  1.00  0.00           N  
ATOM    236  CA  LEU A  32       7.774  -1.197   1.235  1.00  0.00           C  
ATOM    237  C   LEU A  32       6.720  -2.206   1.679  1.00  0.00           C  
ATOM    238  CB  LEU A  32       7.296  -0.460  -0.019  1.00  0.00           C  
ATOM    239  O   LEU A  32       7.003  -3.401   1.784  1.00  0.00           O  
ATOM    240  CG  LEU A  32       7.228  -1.285  -1.306  1.00  0.00           C  
ATOM    241  CD1 LEU A  32       5.853  -1.929  -1.451  1.00  0.00           C  
ATOM    242  CD2 LEU A  32       7.547  -0.414  -2.516  1.00  0.00           C  
ATOM    243  N   TYR A  33       5.535  -1.718   1.891  1.00  0.00           N  
ATOM    244  CA  TYR A  33       4.420  -2.584   2.256  1.00  0.00           C  
ATOM    245  C   TYR A  33       3.453  -2.748   1.089  1.00  0.00           C  
ATOM    246  CB  TYR A  33       3.679  -2.022   3.473  1.00  0.00           C  
ATOM    247  O   TYR A  33       3.553  -2.037   0.087  1.00  0.00           O  
ATOM    248  CG  TYR A  33       4.475  -2.090   4.753  1.00  0.00           C  
ATOM    249  CD1 TYR A  33       4.447  -3.229   5.555  1.00  0.00           C  
ATOM    250  CD2 TYR A  33       5.256  -1.015   5.164  1.00  0.00           C  
ATOM    251  CE1 TYR A  33       5.178  -3.295   6.736  1.00  0.00           C  
ATOM    252  CE2 TYR A  33       5.992  -1.070   6.344  1.00  0.00           C  
ATOM    253  OH  TYR A  33       6.672  -2.272   8.290  1.00  0.00           O  
ATOM    254  CZ  TYR A  33       5.947  -2.213   7.122  1.00  0.00           C  
ATOM    255  N   GLY A  34       2.589  -3.698   1.225  1.00  0.00           N  
ATOM    256  CA  GLY A  34       1.534  -3.954   0.258  1.00  0.00           C  
ATOM    257  C   GLY A  34       0.295  -4.573   0.877  1.00  0.00           C  
ATOM    258  O   GLY A  34       0.304  -4.952   2.051  1.00  0.00           O  
ATOM    259  N   ILE A  35      -0.754  -4.495   0.083  1.00  0.00           N  
ATOM    260  CA  ILE A  35      -2.026  -5.072   0.504  1.00  0.00           C  
ATOM    261  C   ILE A  35      -2.303  -6.346  -0.291  1.00  0.00           C  
ATOM    262  CB  ILE A  35      -3.188  -4.068   0.330  1.00  0.00           C  
ATOM    263  O   ILE A  35      -2.317  -6.325  -1.524  1.00  0.00           O  
ATOM    264  CG1 ILE A  35      -2.881  -2.763   1.072  1.00  0.00           C  
ATOM    265  CG2 ILE A  35      -4.506  -4.678   0.815  1.00  0.00           C  
ATOM    266  CD1 ILE A  35      -3.784  -1.601   0.680  1.00  0.00           C  
ATOM    267  N   GLY A  36      -2.514  -7.437   0.453  1.00  0.00           N  
ATOM    268  CA  GLY A  36      -2.922  -8.671  -0.198  1.00  0.00           C  
ATOM    269  C   GLY A  36      -4.413  -8.738  -0.470  1.00  0.00           C  
ATOM    270  O   GLY A  36      -5.221  -8.338   0.371  1.00  0.00           O  
ATOM    271  N   PHE A  37      -4.828  -9.220  -1.622  1.00  0.00           N  
ATOM    272  CA  PHE A  37      -6.199  -9.424  -2.076  1.00  0.00           C  
ATOM    273  C   PHE A  37      -6.276 -10.582  -3.064  1.00  0.00           C  
ATOM    274  CB  PHE A  37      -6.748  -8.147  -2.720  1.00  0.00           C  
ATOM    275  O   PHE A  37      -5.950 -10.422  -4.243  1.00  0.00           O  
ATOM    276  CG  PHE A  37      -8.222  -8.203  -3.018  1.00  0.00           C  
ATOM    277  CD1 PHE A  37      -8.681  -8.685  -4.238  1.00  0.00           C  
ATOM    278  CD2 PHE A  37      -9.149  -7.773  -2.078  1.00  0.00           C  
ATOM    279  CE1 PHE A  37     -10.045  -8.738  -4.517  1.00  0.00           C  
ATOM    280  CE2 PHE A  37     -10.514  -7.823  -2.349  1.00  0.00           C  
ATOM    281  CZ  PHE A  37     -10.959  -8.305  -3.569  1.00  0.00           C  
ATOM    282  N   GLY A  38      -6.745 -11.782  -2.538  1.00  0.00           N  
ATOM    283  CA  GLY A  38      -6.723 -12.942  -3.415  1.00  0.00           C  
ATOM    284  C   GLY A  38      -5.330 -13.299  -3.898  1.00  0.00           C  
ATOM    285  O   GLY A  38      -4.409 -13.450  -3.093  1.00  0.00           O  
ATOM    286  N   PRO A  39      -5.130 -13.405  -5.259  1.00  0.00           N  
ATOM    287  CA  PRO A  39      -3.811 -13.710  -5.819  1.00  0.00           C  
ATOM    288  C   PRO A  39      -2.978 -12.458  -6.083  1.00  0.00           C  
ATOM    289  CB  PRO A  39      -4.143 -14.431  -7.128  1.00  0.00           C  
ATOM    290  O   PRO A  39      -1.946 -12.529  -6.755  1.00  0.00           O  
ATOM    291  CG  PRO A  39      -5.416 -13.805  -7.597  1.00  0.00           C  
ATOM    292  CD  PRO A  39      -6.263 -13.490  -6.398  1.00  0.00           C  
ATOM    293  N   PHE A  40      -3.436 -11.371  -5.529  1.00  0.00           N  
ATOM    294  CA  PHE A  40      -2.818 -10.108  -5.915  1.00  0.00           C  
ATOM    295  C   PHE A  40      -2.175  -9.429  -4.712  1.00  0.00           C  
ATOM    296  CB  PHE A  40      -3.853  -9.176  -6.553  1.00  0.00           C  
ATOM    297  O   PHE A  40      -2.603  -9.634  -3.575  1.00  0.00           O  
ATOM    298  CG  PHE A  40      -4.610  -9.799  -7.695  1.00  0.00           C  
ATOM    299  CD1 PHE A  40      -3.934 -10.357  -8.773  1.00  0.00           C  
ATOM    300  CD2 PHE A  40      -5.998  -9.828  -7.689  1.00  0.00           C  
ATOM    301  CE1 PHE A  40      -4.632 -10.934  -9.831  1.00  0.00           C  
ATOM    302  CE2 PHE A  40      -6.703 -10.404  -8.742  1.00  0.00           C  
ATOM    303  CZ  PHE A  40      -6.018 -10.956  -9.813  1.00  0.00           C  
ATOM    304  N   ILE A  41      -1.173  -8.684  -5.018  1.00  0.00           N  
ATOM    305  CA  ILE A  41      -0.622  -7.723  -4.068  1.00  0.00           C  
ATOM    306  C   ILE A  41      -0.706  -6.315  -4.652  1.00  0.00           C  
ATOM    307  CB  ILE A  41       0.839  -8.065  -3.701  1.00  0.00           C  
ATOM    308  O   ILE A  41      -0.253  -6.073  -5.773  1.00  0.00           O  
ATOM    309  CG1 ILE A  41       0.904  -9.404  -2.959  1.00  0.00           C  
ATOM    310  CG2 ILE A  41       1.462  -6.943  -2.864  1.00  0.00           C  
ATOM    311  CD1 ILE A  41       2.320  -9.885  -2.673  1.00  0.00           C  
ATOM    312  N   ILE A  42      -1.347  -5.429  -3.907  1.00  0.00           N  
ATOM    313  CA  ILE A  42      -1.464  -4.023  -4.281  1.00  0.00           C  
ATOM    314  C   ILE A  42      -0.396  -3.206  -3.557  1.00  0.00           C  
ATOM    315  CB  ILE A  42      -2.870  -3.468  -3.962  1.00  0.00           C  
ATOM    316  O   ILE A  42      -0.321  -3.222  -2.326  1.00  0.00           O  
ATOM    317  CG1 ILE A  42      -3.946  -4.309  -4.659  1.00  0.00           C  
ATOM    318  CG2 ILE A  42      -2.975  -1.996  -4.370  1.00  0.00           C  
ATOM    319  CD1 ILE A  42      -4.622  -5.327  -3.751  1.00  0.00           C  
ATOM    320  N   THR A  43       0.453  -2.467  -4.302  1.00  0.00           N  
ATOM    321  CA  THR A  43       1.520  -1.687  -3.685  1.00  0.00           C  
ATOM    322  C   THR A  43       1.907  -0.505  -4.569  1.00  0.00           C  
ATOM    323  CB  THR A  43       2.761  -2.556  -3.411  1.00  0.00           C  
ATOM    324  O   THR A  43       1.178  -0.154  -5.499  1.00  0.00           O  
ATOM    325  CG2 THR A  43       3.464  -2.935  -4.711  1.00  0.00           C  
ATOM    326  OG1 THR A  43       3.675  -1.826  -2.583  1.00  0.00           O  
ATOM    327  N   ASN A  44       3.061   0.182  -4.201  1.00  0.00           N  
ATOM    328  CA  ASN A  44       3.508   1.350  -4.954  1.00  0.00           C  
ATOM    329  C   ASN A  44       4.322   0.948  -6.180  1.00  0.00           C  
ATOM    330  CB  ASN A  44       4.323   2.286  -4.059  1.00  0.00           C  
ATOM    331  O   ASN A  44       5.052  -0.044  -6.148  1.00  0.00           O  
ATOM    332  CG  ASN A  44       3.508   2.854  -2.914  1.00  0.00           C  
ATOM    333  ND2 ASN A  44       2.775   3.928  -3.183  1.00  0.00           N  
ATOM    334  OD1 ASN A  44       3.538   2.334  -1.796  1.00  0.00           O  
ATOM    335  N   LEU A  45       4.201   1.747  -7.248  1.00  0.00           N  
ATOM    336  CA  LEU A  45       4.942   1.556  -8.490  1.00  0.00           C  
ATOM    337  C   LEU A  45       6.444   1.670  -8.250  1.00  0.00           C  
ATOM    338  CB  LEU A  45       4.502   2.579  -9.540  1.00  0.00           C  
ATOM    339  O   LEU A  45       7.234   0.975  -8.893  1.00  0.00           O  
ATOM    340  CG  LEU A  45       3.144   2.332 -10.200  1.00  0.00           C  
ATOM    341  CD1 LEU A  45       2.758   3.517 -11.078  1.00  0.00           C  
ATOM    342  CD2 LEU A  45       3.173   1.043 -11.016  1.00  0.00           C  
ATOM    343  N   HIS A  46       6.781   2.495  -7.314  1.00  0.00           N  
ATOM    344  CA  HIS A  46       8.199   2.781  -7.129  1.00  0.00           C  
ATOM    345  C   HIS A  46       8.910   1.620  -6.440  1.00  0.00           C  
ATOM    346  CB  HIS A  46       8.386   4.065  -6.320  1.00  0.00           C  
ATOM    347  O   HIS A  46      10.106   1.703  -6.152  1.00  0.00           O  
ATOM    348  CG  HIS A  46       7.818   3.992  -4.938  1.00  0.00           C  
ATOM    349  CD2 HIS A  46       8.305   3.433  -3.805  1.00  0.00           C  
ATOM    350  ND1 HIS A  46       6.597   4.538  -4.606  1.00  0.00           N  
ATOM    351  CE1 HIS A  46       6.358   4.318  -3.324  1.00  0.00           C  
ATOM    352  NE2 HIS A  46       7.379   3.650  -2.815  1.00  0.00           N  
ATOM    353  N   LEU A  47       8.185   0.534  -6.137  1.00  0.00           N  
ATOM    354  CA  LEU A  47       8.830  -0.697  -5.694  1.00  0.00           C  
ATOM    355  C   LEU A  47       9.760  -1.243  -6.773  1.00  0.00           C  
ATOM    356  CB  LEU A  47       7.781  -1.750  -5.328  1.00  0.00           C  
ATOM    357  O   LEU A  47      10.763  -1.890  -6.464  1.00  0.00           O  
ATOM    358  CG  LEU A  47       8.313  -3.128  -4.930  1.00  0.00           C  
ATOM    359  CD1 LEU A  47       9.107  -3.035  -3.632  1.00  0.00           C  
ATOM    360  CD2 LEU A  47       7.167  -4.125  -4.792  1.00  0.00           C  
ATOM    361  N   PHE A  48       9.414  -0.948  -8.063  1.00  0.00           N  
ATOM    362  CA  PHE A  48      10.144  -1.503  -9.196  1.00  0.00           C  
ATOM    363  C   PHE A  48      10.944  -0.420  -9.909  1.00  0.00           C  
ATOM    364  CB  PHE A  48       9.182  -2.178 -10.179  1.00  0.00           C  
ATOM    365  O   PHE A  48      10.879  -0.297 -11.134  1.00  0.00           O  
ATOM    366  CG  PHE A  48       8.526  -3.417  -9.632  1.00  0.00           C  
ATOM    367  CD1 PHE A  48       9.235  -4.607  -9.528  1.00  0.00           C  
ATOM    368  CD2 PHE A  48       7.199  -3.391  -9.222  1.00  0.00           C  
ATOM    369  CE1 PHE A  48       8.630  -5.756  -9.022  1.00  0.00           C  
ATOM    370  CE2 PHE A  48       6.588  -4.535  -8.716  1.00  0.00           C  
ATOM    371  CZ  PHE A  48       7.305  -5.716  -8.618  1.00  0.00           C  
ATOM    372  N   ARG A  49      11.683   0.422  -9.087  1.00  0.00           N  
ATOM    373  CA  ARG A  49      12.622   1.371  -9.677  1.00  0.00           C  
ATOM    374  C   ARG A  49      13.741   0.645 -10.416  1.00  0.00           C  
ATOM    375  CB  ARG A  49      13.211   2.285  -8.601  1.00  0.00           C  
ATOM    376  O   ARG A  49      14.276   1.157 -11.402  1.00  0.00           O  
ATOM    377  CG  ARG A  49      12.245   3.345  -8.096  1.00  0.00           C  
ATOM    378  CD  ARG A  49      12.914   4.296  -7.115  1.00  0.00           C  
ATOM    379  NE  ARG A  49      11.986   5.315  -6.633  1.00  0.00           N  
ATOM    380  NH1 ARG A  49      13.512   6.341  -5.235  1.00  0.00           N  
ATOM    381  NH2 ARG A  49      11.368   7.139  -5.381  1.00  0.00           N  
ATOM    382  CZ  ARG A  49      12.291   6.263  -5.751  1.00  0.00           C  
ATOM    383  N   ARG A  50      13.978  -0.458  -9.818  1.00  0.00           N  
ATOM    384  CA  ARG A  50      14.894  -1.411 -10.436  1.00  0.00           C  
ATOM    385  C   ARG A  50      14.251  -2.789 -10.558  1.00  0.00           C  
ATOM    386  CB  ARG A  50      16.192  -1.509  -9.632  1.00  0.00           C  
ATOM    387  O   ARG A  50      13.331  -3.119  -9.807  1.00  0.00           O  
ATOM    388  CG  ARG A  50      16.998  -0.220  -9.604  1.00  0.00           C  
ATOM    389  CD  ARG A  50      18.203  -0.328  -8.681  1.00  0.00           C  
ATOM    390  NE  ARG A  50      18.996   0.899  -8.683  1.00  0.00           N  
ATOM    391  NH1 ARG A  50      17.685   1.993  -7.127  1.00  0.00           N  
ATOM    392  NH2 ARG A  50      19.519   3.036  -8.025  1.00  0.00           N  
ATOM    393  CZ  ARG A  50      18.731   1.973  -7.945  1.00  0.00           C  
ATOM    394  N   ASN A  51      14.687  -3.447 -11.564  1.00  0.00           N  
ATOM    395  CA  ASN A  51      14.045  -4.723 -11.863  1.00  0.00           C  
ATOM    396  C   ASN A  51      15.071  -5.796 -12.218  1.00  0.00           C  
ATOM    397  CB  ASN A  51      13.031  -4.562 -12.997  1.00  0.00           C  
ATOM    398  O   ASN A  51      16.277  -5.549 -12.167  1.00  0.00           O  
ATOM    399  CG  ASN A  51      11.931  -5.604 -12.949  1.00  0.00           C  
ATOM    400  ND2 ASN A  51      11.016  -5.545 -13.909  1.00  0.00           N  
ATOM    401  OD1 ASN A  51      11.903  -6.454 -12.055  1.00  0.00           O  
ATOM    402  N   ASN A  52      14.632  -7.017 -12.455  1.00  0.00           N  
ATOM    403  CA  ASN A  52      15.472  -8.156 -12.809  1.00  0.00           C  
ATOM    404  C   ASN A  52      16.274  -8.655 -11.610  1.00  0.00           C  
ATOM    405  CB  ASN A  52      16.410  -7.793 -13.962  1.00  0.00           C  
ATOM    406  O   ASN A  52      17.441  -9.025 -11.749  1.00  0.00           O  
ATOM    407  CG  ASN A  52      17.036  -9.012 -14.611  1.00  0.00           C  
ATOM    408  ND2 ASN A  52      18.220  -8.836 -15.185  1.00  0.00           N  
ATOM    409  OD1 ASN A  52      16.459 -10.103 -14.597  1.00  0.00           O  
ATOM    410  N   GLY A  53      15.649  -8.647 -10.471  1.00  0.00           N  
ATOM    411  CA  GLY A  53      16.226  -9.143  -9.231  1.00  0.00           C  
ATOM    412  C   GLY A  53      15.307 -10.087  -8.481  1.00  0.00           C  
ATOM    413  O   GLY A  53      14.631 -10.919  -9.090  1.00  0.00           O  
ATOM    414  N   THR A  54      15.455 -10.028  -7.119  1.00  0.00           N  
ATOM    415  CA  THR A  54      14.694 -10.914  -6.246  1.00  0.00           C  
ATOM    416  C   THR A  54      13.677 -10.124  -5.428  1.00  0.00           C  
ATOM    417  CB  THR A  54      15.622 -11.697  -5.298  1.00  0.00           C  
ATOM    418  O   THR A  54      14.009  -9.089  -4.846  1.00  0.00           O  
ATOM    419  CG2 THR A  54      14.827 -12.650  -4.413  1.00  0.00           C  
ATOM    420  OG1 THR A  54      16.560 -12.453  -6.074  1.00  0.00           O  
ATOM    421  N   LEU A  55      12.430 -10.571  -5.501  1.00  0.00           N  
ATOM    422  CA  LEU A  55      11.389  -9.995  -4.656  1.00  0.00           C  
ATOM    423  C   LEU A  55      11.066 -10.918  -3.486  1.00  0.00           C  
ATOM    424  CB  LEU A  55      10.123  -9.726  -5.474  1.00  0.00           C  
ATOM    425  O   LEU A  55      10.717 -12.083  -3.687  1.00  0.00           O  
ATOM    426  CG  LEU A  55       8.938  -9.128  -4.713  1.00  0.00           C  
ATOM    427  CD1 LEU A  55       9.264  -7.710  -4.256  1.00  0.00           C  
ATOM    428  CD2 LEU A  55       7.684  -9.140  -5.580  1.00  0.00           C  
ATOM    429  N   THR A  56      11.246 -10.419  -2.287  1.00  0.00           N  
ATOM    430  CA  THR A  56      10.882 -11.150  -1.079  1.00  0.00           C  
ATOM    431  C   THR A  56       9.573 -10.622  -0.501  1.00  0.00           C  
ATOM    432  CB  THR A  56      11.991 -11.058  -0.015  1.00  0.00           C  
ATOM    433  O   THR A  56       9.434  -9.420  -0.262  1.00  0.00           O  
ATOM    434  CG2 THR A  56      11.627 -11.861   1.230  1.00  0.00           C  
ATOM    435  OG1 THR A  56      13.213 -11.572  -0.560  1.00  0.00           O  
ATOM    436  N   VAL A  57       8.614 -11.562  -0.301  1.00  0.00           N  
ATOM    437  CA  VAL A  57       7.324 -11.216   0.288  1.00  0.00           C  
ATOM    438  C   VAL A  57       7.221 -11.809   1.692  1.00  0.00           C  
ATOM    439  CB  VAL A  57       6.150 -11.710  -0.587  1.00  0.00           C  
ATOM    440  O   VAL A  57       7.252 -13.030   1.860  1.00  0.00           O  
ATOM    441  CG1 VAL A  57       4.814 -11.249  -0.007  1.00  0.00           C  
ATOM    442  CG2 VAL A  57       6.311 -11.216  -2.023  1.00  0.00           C  
ATOM    443  N   THR A  58       7.144 -10.930   2.685  1.00  0.00           N  
ATOM    444  CA  THR A  58       6.919 -11.352   4.063  1.00  0.00           C  
ATOM    445  C   THR A  58       5.467 -11.116   4.470  1.00  0.00           C  
ATOM    446  CB  THR A  58       7.855 -10.610   5.035  1.00  0.00           C  
ATOM    447  O   THR A  58       4.994  -9.977   4.468  1.00  0.00           O  
ATOM    448  CG2 THR A  58       7.715 -11.151   6.454  1.00  0.00           C  
ATOM    449  OG1 THR A  58       9.211 -10.777   4.603  1.00  0.00           O  
ATOM    450  N   SER A  59       4.742 -12.208   4.710  1.00  0.00           N  
ATOM    451  CA  SER A  59       3.344 -12.162   5.125  1.00  0.00           C  
ATOM    452  C   SER A  59       3.110 -13.007   6.372  1.00  0.00           C  
ATOM    453  CB  SER A  59       2.433 -12.644   3.995  1.00  0.00           C  
ATOM    454  O   SER A  59       4.060 -13.520   6.969  1.00  0.00           O  
ATOM    455  OG  SER A  59       2.542 -14.046   3.824  1.00  0.00           O  
ATOM    456  N   LEU A  60       1.809 -13.155   6.784  1.00  0.00           N  
ATOM    457  CA  LEU A  60       1.450 -14.017   7.904  1.00  0.00           C  
ATOM    458  C   LEU A  60       1.670 -15.485   7.553  1.00  0.00           C  
ATOM    459  CB  LEU A  60      -0.009 -13.790   8.309  1.00  0.00           C  
ATOM    460  O   LEU A  60       1.840 -16.321   8.443  1.00  0.00           O  
ATOM    461  CG  LEU A  60      -0.310 -12.492   9.060  1.00  0.00           C  
ATOM    462  CD1 LEU A  60      -1.808 -12.359   9.310  1.00  0.00           C  
ATOM    463  CD2 LEU A  60       0.463 -12.442  10.374  1.00  0.00           C  
ATOM    464  N   HIS A  61       1.722 -15.682   6.292  1.00  0.00           N  
ATOM    465  CA  HIS A  61       1.881 -17.053   5.819  1.00  0.00           C  
ATOM    466  C   HIS A  61       3.354 -17.438   5.730  1.00  0.00           C  
ATOM    467  CB  HIS A  61       1.208 -17.231   4.457  1.00  0.00           C  
ATOM    468  O   HIS A  61       3.682 -18.583   5.412  1.00  0.00           O  
ATOM    469  CG  HIS A  61      -0.269 -17.000   4.482  1.00  0.00           C  
ATOM    470  CD2 HIS A  61      -1.032 -16.057   3.880  1.00  0.00           C  
ATOM    471  ND1 HIS A  61      -1.135 -17.797   5.199  1.00  0.00           N  
ATOM    472  CE1 HIS A  61      -2.370 -17.354   5.034  1.00  0.00           C  
ATOM    473  NE2 HIS A  61      -2.335 -16.299   4.239  1.00  0.00           N  
ATOM    474  N   GLY A  62       4.211 -16.471   5.982  1.00  0.00           N  
ATOM    475  CA  GLY A  62       5.637 -16.745   5.899  1.00  0.00           C  
ATOM    476  C   GLY A  62       6.344 -15.917   4.842  1.00  0.00           C  
ATOM    477  O   GLY A  62       5.854 -14.857   4.447  1.00  0.00           O  
ATOM    478  N   VAL A  63       7.508 -16.371   4.543  1.00  0.00           N  
ATOM    479  CA  VAL A  63       8.339 -15.654   3.582  1.00  0.00           C  
ATOM    480  C   VAL A  63       8.301 -16.366   2.232  1.00  0.00           C  
ATOM    481  CB  VAL A  63       9.798 -15.528   4.076  1.00  0.00           C  
ATOM    482  O   VAL A  63       8.445 -17.589   2.163  1.00  0.00           O  
ATOM    483  CG1 VAL A  63      10.660 -14.812   3.038  1.00  0.00           C  
ATOM    484  CG2 VAL A  63       9.845 -14.792   5.414  1.00  0.00           C  
ATOM    485  N   PHE A  64       7.986 -15.619   1.220  1.00  0.00           N  
ATOM    486  CA  PHE A  64       7.964 -16.113  -0.152  1.00  0.00           C  
ATOM    487  C   PHE A  64       8.938 -15.331  -1.025  1.00  0.00           C  
ATOM    488  CB  PHE A  64       6.549 -16.024  -0.733  1.00  0.00           C  
ATOM    489  O   PHE A  64       8.973 -14.100  -0.975  1.00  0.00           O  
ATOM    490  CG  PHE A  64       6.406 -16.674  -2.083  1.00  0.00           C  
ATOM    491  CD1 PHE A  64       6.612 -15.945  -3.247  1.00  0.00           C  
ATOM    492  CD2 PHE A  64       6.063 -18.016  -2.187  1.00  0.00           C  
ATOM    493  CE1 PHE A  64       6.480 -16.545  -4.498  1.00  0.00           C  
ATOM    494  CE2 PHE A  64       5.929 -18.622  -3.433  1.00  0.00           C  
ATOM    495  CZ  PHE A  64       6.137 -17.885  -4.587  1.00  0.00           C  
ATOM    496  N   THR A  65       9.693 -16.092  -1.854  1.00  0.00           N  
ATOM    497  CA  THR A  65      10.700 -15.429  -2.676  1.00  0.00           C  
ATOM    498  C   THR A  65      10.450 -15.696  -4.158  1.00  0.00           C  
ATOM    499  CB  THR A  65      12.120 -15.891  -2.300  1.00  0.00           C  
ATOM    500  O   THR A  65      10.230 -16.841  -4.559  1.00  0.00           O  
ATOM    501  CG2 THR A  65      13.170 -15.191  -3.157  1.00  0.00           C  
ATOM    502  OG1 THR A  65      12.366 -15.588  -0.922  1.00  0.00           O  
ATOM    503  N   VAL A  66      10.398 -14.557  -4.883  1.00  0.00           N  
ATOM    504  CA  VAL A  66      10.426 -14.614  -6.341  1.00  0.00           C  
ATOM    505  C   VAL A  66      11.828 -14.279  -6.844  1.00  0.00           C  
ATOM    506  CB  VAL A  66       9.391 -13.652  -6.966  1.00  0.00           C  
ATOM    507  O   VAL A  66      12.295 -13.148  -6.693  1.00  0.00           O  
ATOM    508  CG1 VAL A  66       9.411 -13.754  -8.490  1.00  0.00           C  
ATOM    509  CG2 VAL A  66       7.993 -13.947  -6.426  1.00  0.00           C  
ATOM    510  N   SER A  67      12.568 -15.228  -7.422  1.00  0.00           N  
ATOM    511  CA  SER A  67      13.983 -15.105  -7.757  1.00  0.00           C  
ATOM    512  C   SER A  67      14.193 -14.145  -8.923  1.00  0.00           C  
ATOM    513  CB  SER A  67      14.574 -16.473  -8.099  1.00  0.00           C  
ATOM    514  O   SER A  67      15.250 -13.520  -9.036  1.00  0.00           O  
ATOM    515  OG  SER A  67      14.522 -17.338  -6.978  1.00  0.00           O  
ATOM    516  N   ASN A  68      13.222 -14.039  -9.769  1.00  0.00           N  
ATOM    517  CA  ASN A  68      13.301 -13.153 -10.925  1.00  0.00           C  
ATOM    518  C   ASN A  68      12.052 -12.286 -11.054  1.00  0.00           C  
ATOM    519  CB  ASN A  68      13.522 -13.959 -12.206  1.00  0.00           C  
ATOM    520  O   ASN A  68      10.999 -12.766 -11.475  1.00  0.00           O  
ATOM    521  CG  ASN A  68      13.767 -13.079 -13.416  1.00  0.00           C  
ATOM    522  ND2 ASN A  68      14.116 -13.697 -14.538  1.00  0.00           N  
ATOM    523  OD1 ASN A  68      13.643 -11.853 -13.342  1.00  0.00           O  
ATOM    524  N   THR A  69      12.208 -10.972 -10.726  1.00  0.00           N  
ATOM    525  CA  THR A  69      11.067 -10.064 -10.698  1.00  0.00           C  
ATOM    526  C   THR A  69      10.529  -9.826 -12.106  1.00  0.00           C  
ATOM    527  CB  THR A  69      11.442  -8.716 -10.054  1.00  0.00           C  
ATOM    528  O   THR A  69       9.390  -9.386 -12.275  1.00  0.00           O  
ATOM    529  CG2 THR A  69      11.729  -8.878  -8.565  1.00  0.00           C  
ATOM    530  OG1 THR A  69      12.610  -8.194 -10.700  1.00  0.00           O  
ATOM    531  N   THR A  70      11.246 -10.177 -13.174  1.00  0.00           N  
ATOM    532  CA  THR A  70      10.804  -9.958 -14.547  1.00  0.00           C  
ATOM    533  C   THR A  70       9.725 -10.965 -14.935  1.00  0.00           C  
ATOM    534  CB  THR A  70      11.981 -10.056 -15.535  1.00  0.00           C  
ATOM    535  O   THR A  70       9.021 -10.777 -15.929  1.00  0.00           O  
ATOM    536  CG2 THR A  70      13.072  -9.048 -15.192  1.00  0.00           C  
ATOM    537  OG1 THR A  70      12.532 -11.377 -15.483  1.00  0.00           O  
ATOM    538  N   THR A  71       9.588 -11.952 -14.157  1.00  0.00           N  
ATOM    539  CA  THR A  71       8.606 -12.989 -14.455  1.00  0.00           C  
ATOM    540  C   THR A  71       7.248 -12.638 -13.854  1.00  0.00           C  
ATOM    541  CB  THR A  71       9.065 -14.361 -13.927  1.00  0.00           C  
ATOM    542  O   THR A  71       6.250 -13.305 -14.131  1.00  0.00           O  
ATOM    543  CG2 THR A  71      10.432 -14.737 -14.490  1.00  0.00           C  
ATOM    544  OG1 THR A  71       9.146 -14.313 -12.497  1.00  0.00           O  
ATOM    545  N   LEU A  72       7.202 -11.597 -13.054  1.00  0.00           N  
ATOM    546  CA  LEU A  72       5.963 -11.201 -12.396  1.00  0.00           C  
ATOM    547  C   LEU A  72       5.018 -10.519 -13.380  1.00  0.00           C  
ATOM    548  CB  LEU A  72       6.256 -10.265 -11.220  1.00  0.00           C  
ATOM    549  O   LEU A  72       5.460  -9.766 -14.251  1.00  0.00           O  
ATOM    550  CG  LEU A  72       6.932 -10.897 -10.003  1.00  0.00           C  
ATOM    551  CD1 LEU A  72       7.412  -9.815  -9.042  1.00  0.00           C  
ATOM    552  CD2 LEU A  72       5.980 -11.859  -9.301  1.00  0.00           C  
ATOM    553  N   GLN A  73       3.775 -10.860 -13.243  1.00  0.00           N  
ATOM    554  CA  GLN A  73       2.739 -10.155 -13.990  1.00  0.00           C  
ATOM    555  C   GLN A  73       2.253  -8.924 -13.229  1.00  0.00           C  
ATOM    556  CB  GLN A  73       1.563 -11.086 -14.288  1.00  0.00           C  
ATOM    557  O   GLN A  73       1.778  -9.035 -12.097  1.00  0.00           O  
ATOM    558  CG  GLN A  73       1.920 -12.259 -15.190  1.00  0.00           C  
ATOM    559  CD  GLN A  73       0.733 -13.157 -15.485  1.00  0.00           C  
ATOM    560  NE2 GLN A  73       0.698 -13.718 -16.688  1.00  0.00           N  
ATOM    561  OE1 GLN A  73      -0.145 -13.344 -14.637  1.00  0.00           O  
ATOM    562  N   LEU A  74       2.441  -7.768 -13.924  1.00  0.00           N  
ATOM    563  CA  LEU A  74       2.137  -6.499 -13.271  1.00  0.00           C  
ATOM    564  C   LEU A  74       1.037  -5.753 -14.019  1.00  0.00           C  
ATOM    565  CB  LEU A  74       3.393  -5.627 -13.183  1.00  0.00           C  
ATOM    566  O   LEU A  74       0.973  -5.804 -15.249  1.00  0.00           O  
ATOM    567  CG  LEU A  74       4.651  -6.303 -12.635  1.00  0.00           C  
ATOM    568  CD1 LEU A  74       5.848  -5.365 -12.748  1.00  0.00           C  
ATOM    569  CD2 LEU A  74       4.438  -6.737 -11.189  1.00  0.00           C  
ATOM    570  N   HIS A  75       0.195  -5.188 -13.257  1.00  0.00           N  
ATOM    571  CA  HIS A  75      -0.783  -4.249 -13.796  1.00  0.00           C  
ATOM    572  C   HIS A  75      -0.606  -2.861 -13.189  1.00  0.00           C  
ATOM    573  CB  HIS A  75      -2.205  -4.754 -13.546  1.00  0.00           C  
ATOM    574  O   HIS A  75      -0.829  -2.670 -11.991  1.00  0.00           O  
ATOM    575  CG  HIS A  75      -3.267  -3.841 -14.070  1.00  0.00           C  
ATOM    576  CD2 HIS A  75      -4.129  -3.018 -13.427  1.00  0.00           C  
ATOM    577  ND1 HIS A  75      -3.536  -3.707 -15.415  1.00  0.00           N  
ATOM    578  CE1 HIS A  75      -4.519  -2.837 -15.577  1.00  0.00           C  
ATOM    579  NE2 HIS A  75      -4.897  -2.405 -14.386  1.00  0.00           N  
ATOM    580  N   LEU A  76      -0.275  -1.881 -14.061  1.00  0.00           N  
ATOM    581  CA  LEU A  76      -0.058  -0.509 -13.614  1.00  0.00           C  
ATOM    582  C   LEU A  76      -1.366   0.275 -13.612  1.00  0.00           C  
ATOM    583  CB  LEU A  76       0.969   0.190 -14.509  1.00  0.00           C  
ATOM    584  O   LEU A  76      -2.118   0.238 -14.588  1.00  0.00           O  
ATOM    585  CG  LEU A  76       2.427  -0.234 -14.327  1.00  0.00           C  
ATOM    586  CD1 LEU A  76       2.623  -1.673 -14.791  1.00  0.00           C  
ATOM    587  CD2 LEU A  76       3.356   0.709 -15.084  1.00  0.00           C  
ATOM    588  N   ILE A  77      -1.548   0.920 -12.471  1.00  0.00           N  
ATOM    589  CA  ILE A  77      -2.721   1.784 -12.399  1.00  0.00           C  
ATOM    590  C   ILE A  77      -2.398   3.145 -13.013  1.00  0.00           C  
ATOM    591  CB  ILE A  77      -3.209   1.955 -10.943  1.00  0.00           C  
ATOM    592  O   ILE A  77      -1.516   3.858 -12.529  1.00  0.00           O  
ATOM    593  CG1 ILE A  77      -3.426   0.586 -10.288  1.00  0.00           C  
ATOM    594  CG2 ILE A  77      -4.489   2.794 -10.897  1.00  0.00           C  
ATOM    595  CD1 ILE A  77      -4.465  -0.277 -10.990  1.00  0.00           C  
ATOM    596  N   GLU A  78      -3.083   3.489 -14.008  1.00  0.00           N  
ATOM    597  CA  GLU A  78      -2.772   4.678 -14.796  1.00  0.00           C  
ATOM    598  C   GLU A  78      -2.853   5.941 -13.944  1.00  0.00           C  
ATOM    599  CB  GLU A  78      -3.716   4.791 -15.996  1.00  0.00           C  
ATOM    600  O   GLU A  78      -3.825   6.141 -13.213  1.00  0.00           O  
ATOM    601  CG  GLU A  78      -3.467   3.746 -17.075  1.00  0.00           C  
ATOM    602  CD  GLU A  78      -4.344   3.932 -18.303  1.00  0.00           C  
ATOM    603  OE1 GLU A  78      -4.242   3.119 -19.250  1.00  0.00           O  
ATOM    604  OE2 GLU A  78      -5.138   4.898 -18.319  1.00  0.00           O  
ATOM    605  N   GLY A  79      -1.772   6.726 -14.035  1.00  0.00           N  
ATOM    606  CA  GLY A  79      -1.753   8.050 -13.433  1.00  0.00           C  
ATOM    607  C   GLY A  79      -1.546   8.020 -11.931  1.00  0.00           C  
ATOM    608  O   GLY A  79      -1.762   9.024 -11.249  1.00  0.00           O  
ATOM    609  N   ARG A  80      -1.178   6.811 -11.436  1.00  0.00           N  
ATOM    610  CA  ARG A  80      -1.061   6.662  -9.989  1.00  0.00           C  
ATOM    611  C   ARG A  80       0.187   5.866  -9.620  1.00  0.00           C  
ATOM    612  CB  ARG A  80      -2.306   5.981  -9.416  1.00  0.00           C  
ATOM    613  O   ARG A  80       0.634   5.011 -10.387  1.00  0.00           O  
ATOM    614  CG  ARG A  80      -3.587   6.775  -9.612  1.00  0.00           C  
ATOM    615  CD  ARG A  80      -4.811   5.990  -9.161  1.00  0.00           C  
ATOM    616  NE  ARG A  80      -6.026   6.796  -9.238  1.00  0.00           N  
ATOM    617  NH1 ARG A  80      -5.339   8.033 -11.064  1.00  0.00           N  
ATOM    618  NH2 ARG A  80      -7.391   8.420 -10.118  1.00  0.00           N  
ATOM    619  CZ  ARG A  80      -6.249   7.748 -10.140  1.00  0.00           C  
ATOM    620  N   ASP A  81       0.824   6.254  -8.498  1.00  0.00           N  
ATOM    621  CA  ASP A  81       1.904   5.448  -7.937  1.00  0.00           C  
ATOM    622  C   ASP A  81       1.360   4.181  -7.282  1.00  0.00           C  
ATOM    623  CB  ASP A  81       2.709   6.261  -6.921  1.00  0.00           C  
ATOM    624  O   ASP A  81       1.382   4.050  -6.056  1.00  0.00           O  
ATOM    625  CG  ASP A  81       3.938   5.526  -6.414  1.00  0.00           C  
ATOM    626  OD1 ASP A  81       4.416   4.594  -7.096  1.00  0.00           O  
ATOM    627  OD2 ASP A  81       4.431   5.881  -5.322  1.00  0.00           O  
ATOM    628  N   MET A  82       0.692   3.381  -8.094  1.00  0.00           N  
ATOM    629  CA  MET A  82       0.043   2.148  -7.659  1.00  0.00           C  
ATOM    630  C   MET A  82       0.184   1.057  -8.716  1.00  0.00           C  
ATOM    631  CB  MET A  82      -1.435   2.395  -7.356  1.00  0.00           C  
ATOM    632  O   MET A  82       0.040   1.322  -9.911  1.00  0.00           O  
ATOM    633  CG  MET A  82      -2.161   1.177  -6.809  1.00  0.00           C  
ATOM    634  SD  MET A  82      -3.935   1.507  -6.475  1.00  0.00           S  
ATOM    635  CE  MET A  82      -3.789   2.684  -5.102  1.00  0.00           C  
ATOM    636  N   ILE A  83       0.481  -0.161  -8.193  1.00  0.00           N  
ATOM    637  CA  ILE A  83       0.629  -1.300  -9.093  1.00  0.00           C  
ATOM    638  C   ILE A  83      -0.022  -2.535  -8.474  1.00  0.00           C  
ATOM    639  CB  ILE A  83       2.115  -1.579  -9.411  1.00  0.00           C  
ATOM    640  O   ILE A  83      -0.098  -2.656  -7.249  1.00  0.00           O  
ATOM    641  CG1 ILE A  83       2.236  -2.648 -10.503  1.00  0.00           C  
ATOM    642  CG2 ILE A  83       2.868  -2.001  -8.145  1.00  0.00           C  
ATOM    643  CD1 ILE A  83       3.646  -2.817 -11.051  1.00  0.00           C  
ATOM    644  N   ILE A  84      -0.593  -3.424  -9.316  1.00  0.00           N  
ATOM    645  CA  ILE A  84      -1.107  -4.725  -8.901  1.00  0.00           C  
ATOM    646  C   ILE A  84      -0.164  -5.828  -9.376  1.00  0.00           C  
ATOM    647  CB  ILE A  84      -2.533  -4.968  -9.444  1.00  0.00           C  
ATOM    648  O   ILE A  84       0.148  -5.917 -10.565  1.00  0.00           O  
ATOM    649  CG1 ILE A  84      -3.471  -3.837  -9.006  1.00  0.00           C  
ATOM    650  CG2 ILE A  84      -3.062  -6.329  -8.981  1.00  0.00           C  
ATOM    651  CD1 ILE A  84      -4.844  -3.883  -9.663  1.00  0.00           C  
ATOM    652  N   ILE A  85       0.262  -6.616  -8.401  1.00  0.00           N  
ATOM    653  CA  ILE A  85       1.152  -7.728  -8.718  1.00  0.00           C  
ATOM    654  C   ILE A  85       0.379  -9.043  -8.650  1.00  0.00           C  
ATOM    655  CB  ILE A  85       2.366  -7.770  -7.763  1.00  0.00           C  
ATOM    656  O   ILE A  85      -0.193  -9.381  -7.611  1.00  0.00           O  
ATOM    657  CG1 ILE A  85       3.054  -6.401  -7.712  1.00  0.00           C  
ATOM    658  CG2 ILE A  85       3.351  -8.863  -8.189  1.00  0.00           C  
ATOM    659  CD1 ILE A  85       4.105  -6.276  -6.618  1.00  0.00           C  
ATOM    660  N   ARG A  86       0.391  -9.695  -9.763  1.00  0.00           N  
ATOM    661  CA  ARG A  86      -0.147 -11.051  -9.742  1.00  0.00           C  
ATOM    662  C   ARG A  86       0.908 -12.052  -9.281  1.00  0.00           C  
ATOM    663  CB  ARG A  86      -0.672 -11.444 -11.125  1.00  0.00           C  
ATOM    664  O   ARG A  86       1.923 -12.244  -9.952  1.00  0.00           O  
ATOM    665  CG  ARG A  86      -1.418 -12.768 -11.147  1.00  0.00           C  
ATOM    666  CD  ARG A  86      -2.033 -13.046 -12.512  1.00  0.00           C  
ATOM    667  NE  ARG A  86      -2.790 -14.294 -12.518  1.00  0.00           N  
ATOM    668  NH1 ARG A  86      -3.522 -14.081 -14.699  1.00  0.00           N  
ATOM    669  NH2 ARG A  86      -4.134 -15.906 -13.453  1.00  0.00           N  
ATOM    670  CZ  ARG A  86      -3.480 -14.758 -13.556  1.00  0.00           C  
ATOM    671  N   MET A  87       0.545 -12.706  -8.175  1.00  0.00           N  
ATOM    672  CA  MET A  87       1.516 -13.625  -7.587  1.00  0.00           C  
ATOM    673  C   MET A  87       1.452 -14.990  -8.265  1.00  0.00           C  
ATOM    674  CB  MET A  87       1.274 -13.775  -6.085  1.00  0.00           C  
ATOM    675  O   MET A  87       0.422 -15.359  -8.831  1.00  0.00           O  
ATOM    676  CG  MET A  87       1.419 -12.476  -5.308  1.00  0.00           C  
ATOM    677  SD  MET A  87       3.080 -11.722  -5.503  1.00  0.00           S  
ATOM    678  CE  MET A  87       4.093 -12.946  -4.627  1.00  0.00           C  
ATOM    679  N   PRO A  88       2.612 -15.712  -8.255  1.00  0.00           N  
ATOM    680  CA  PRO A  88       2.628 -17.063  -8.820  1.00  0.00           C  
ATOM    681  C   PRO A  88       1.612 -17.992  -8.158  1.00  0.00           C  
ATOM    682  CB  PRO A  88       4.058 -17.540  -8.554  1.00  0.00           C  
ATOM    683  O   PRO A  88       1.188 -17.743  -7.027  1.00  0.00           O  
ATOM    684  CG  PRO A  88       4.845 -16.288  -8.341  1.00  0.00           C  
ATOM    685  CD  PRO A  88       3.937 -15.249  -7.747  1.00  0.00           C  
ATOM    686  N   LYS A  89       1.270 -19.015  -8.788  1.00  0.00           N  
ATOM    687  CA  LYS A  89       0.211 -19.930  -8.373  1.00  0.00           C  
ATOM    688  C   LYS A  89       0.572 -20.633  -7.068  1.00  0.00           C  
ATOM    689  CB  LYS A  89      -0.065 -20.963  -9.467  1.00  0.00           C  
ATOM    690  O   LYS A  89      -0.312 -21.048  -6.315  1.00  0.00           O  
ATOM    691  CG  LYS A  89      -0.778 -20.399 -10.686  1.00  0.00           C  
ATOM    692  CD  LYS A  89      -1.127 -21.494 -11.686  1.00  0.00           C  
ATOM    693  CE  LYS A  89      -1.843 -20.931 -12.906  1.00  0.00           C  
ATOM    694  NZ  LYS A  89      -2.162 -21.997 -13.903  1.00  0.00           N  
ATOM    695  N   ASP A  90       1.852 -20.770  -6.799  1.00  0.00           N  
ATOM    696  CA  ASP A  90       2.264 -21.461  -5.582  1.00  0.00           C  
ATOM    697  C   ASP A  90       2.274 -20.511  -4.387  1.00  0.00           C  
ATOM    698  CB  ASP A  90       3.646 -22.092  -5.764  1.00  0.00           C  
ATOM    699  O   ASP A  90       2.652 -20.901  -3.280  1.00  0.00           O  
ATOM    700  CG  ASP A  90       4.715 -21.080  -6.136  1.00  0.00           C  
ATOM    701  OD1 ASP A  90       4.370 -19.950  -6.545  1.00  0.00           O  
ATOM    702  OD2 ASP A  90       5.914 -21.416  -6.023  1.00  0.00           O  
ATOM    703  N   PHE A  91       1.892 -19.234  -4.598  1.00  0.00           N  
ATOM    704  CA  PHE A  91       1.691 -18.251  -3.540  1.00  0.00           C  
ATOM    705  C   PHE A  91       0.278 -18.344  -2.976  1.00  0.00           C  
ATOM    706  CB  PHE A  91       1.956 -16.835  -4.062  1.00  0.00           C  
ATOM    707  O   PHE A  91      -0.699 -18.298  -3.725  1.00  0.00           O  
ATOM    708  CG  PHE A  91       1.953 -15.782  -2.988  1.00  0.00           C  
ATOM    709  CD1 PHE A  91       0.798 -15.064  -2.702  1.00  0.00           C  
ATOM    710  CD2 PHE A  91       3.106 -15.508  -2.264  1.00  0.00           C  
ATOM    711  CE1 PHE A  91       0.792 -14.088  -1.708  1.00  0.00           C  
ATOM    712  CE2 PHE A  91       3.108 -14.535  -1.269  1.00  0.00           C  
ATOM    713  CZ  PHE A  91       1.950 -13.825  -0.994  1.00  0.00           C  
ATOM    714  N   PRO A  92       0.204 -18.569  -1.607  1.00  0.00           N  
ATOM    715  CA  PRO A  92      -1.140 -18.676  -1.034  1.00  0.00           C  
ATOM    716  C   PRO A  92      -1.970 -17.411  -1.237  1.00  0.00           C  
ATOM    717  CB  PRO A  92      -0.871 -18.920   0.453  1.00  0.00           C  
ATOM    718  O   PRO A  92      -1.458 -16.300  -1.081  1.00  0.00           O  
ATOM    719  CG  PRO A  92       0.565 -19.329   0.519  1.00  0.00           C  
ATOM    720  CD  PRO A  92       1.278 -18.764  -0.676  1.00  0.00           C  
ATOM    721  N   PRO A  93      -3.249 -17.628  -1.620  1.00  0.00           N  
ATOM    722  CA  PRO A  93      -4.087 -16.447  -1.839  1.00  0.00           C  
ATOM    723  C   PRO A  93      -4.501 -15.767  -0.536  1.00  0.00           C  
ATOM    724  CB  PRO A  93      -5.307 -17.012  -2.572  1.00  0.00           C  
ATOM    725  O   PRO A  93      -4.583 -16.421   0.507  1.00  0.00           O  
ATOM    726  CG  PRO A  93      -5.412 -18.427  -2.104  1.00  0.00           C  
ATOM    727  CD  PRO A  93      -4.027 -18.957  -1.872  1.00  0.00           C  
ATOM    728  N   PHE A  94      -4.815 -14.419  -0.564  1.00  0.00           N  
ATOM    729  CA  PHE A  94      -5.302 -13.615   0.551  1.00  0.00           C  
ATOM    730  C   PHE A  94      -6.825 -13.610   0.590  1.00  0.00           C  
ATOM    731  CB  PHE A  94      -4.774 -12.180   0.452  1.00  0.00           C  
ATOM    732  O   PHE A  94      -7.478 -13.895  -0.416  1.00  0.00           O  
ATOM    733  CG  PHE A  94      -3.284 -12.068   0.623  1.00  0.00           C  
ATOM    734  CD1 PHE A  94      -2.718 -12.013   1.891  1.00  0.00           C  
ATOM    735  CD2 PHE A  94      -2.447 -12.017  -0.484  1.00  0.00           C  
ATOM    736  CE1 PHE A  94      -1.338 -11.909   2.053  1.00  0.00           C  
ATOM    737  CE2 PHE A  94      -1.068 -11.914  -0.331  1.00  0.00           C  
ATOM    738  CZ  PHE A  94      -0.515 -11.858   0.939  1.00  0.00           C  
ATOM    739  N   PRO A  95      -7.372 -13.316   1.728  1.00  0.00           N  
ATOM    740  CA  PRO A  95      -8.818 -13.087   1.775  1.00  0.00           C  
ATOM    741  C   PRO A  95      -9.260 -11.923   0.892  1.00  0.00           C  
ATOM    742  CB  PRO A  95      -9.079 -12.782   3.252  1.00  0.00           C  
ATOM    743  O   PRO A  95      -8.503 -10.967   0.699  1.00  0.00           O  
ATOM    744  CG  PRO A  95      -7.919 -13.385   3.977  1.00  0.00           C  
ATOM    745  CD  PRO A  95      -6.719 -13.344   3.076  1.00  0.00           C  
ATOM    746  N   GLN A  96     -10.451 -11.921   0.304  1.00  0.00           N  
ATOM    747  CA  GLN A  96     -10.945 -10.927  -0.643  1.00  0.00           C  
ATOM    748  C   GLN A  96     -12.107 -10.134  -0.051  1.00  0.00           C  
ATOM    749  CB  GLN A  96     -11.377 -11.596  -1.949  1.00  0.00           C  
ATOM    750  O   GLN A  96     -13.032  -9.747  -0.769  1.00  0.00           O  
ATOM    751  CG  GLN A  96     -10.235 -12.254  -2.709  1.00  0.00           C  
ATOM    752  CD  GLN A  96     -10.680 -12.867  -4.024  1.00  0.00           C  
ATOM    753  NE2 GLN A  96      -9.718 -13.241  -4.860  1.00  0.00           N  
ATOM    754  OE1 GLN A  96     -11.880 -13.003  -4.286  1.00  0.00           O  
ATOM    755  N   LYS A  97     -12.097  -9.847   1.261  1.00  0.00           N  
ATOM    756  CA  LYS A  97     -13.229  -9.184   1.903  1.00  0.00           C  
ATOM    757  C   LYS A  97     -12.985  -7.684   2.034  1.00  0.00           C  
ATOM    758  CB  LYS A  97     -13.499  -9.794   3.279  1.00  0.00           C  
ATOM    759  O   LYS A  97     -13.861  -6.945   2.489  1.00  0.00           O  
ATOM    760  CG  LYS A  97     -13.975 -11.238   3.234  1.00  0.00           C  
ATOM    761  CD  LYS A  97     -14.256 -11.778   4.630  1.00  0.00           C  
ATOM    762  CE  LYS A  97     -14.698 -13.235   4.589  1.00  0.00           C  
ATOM    763  NZ  LYS A  97     -14.942 -13.779   5.958  1.00  0.00           N  
ATOM    764  N   LEU A  98     -11.771  -7.290   1.586  1.00  0.00           N  
ATOM    765  CA  LEU A  98     -11.453  -5.870   1.696  1.00  0.00           C  
ATOM    766  C   LEU A  98     -12.282  -5.050   0.713  1.00  0.00           C  
ATOM    767  CB  LEU A  98      -9.962  -5.634   1.445  1.00  0.00           C  
ATOM    768  O   LEU A  98     -12.631  -5.533  -0.366  1.00  0.00           O  
ATOM    769  CG  LEU A  98      -8.993  -6.380   2.363  1.00  0.00           C  
ATOM    770  CD1 LEU A  98      -7.551  -6.109   1.945  1.00  0.00           C  
ATOM    771  CD2 LEU A  98      -9.218  -5.980   3.817  1.00  0.00           C  
ATOM    772  N   VAL A  99     -12.580  -3.838   1.137  1.00  0.00           N  
ATOM    773  CA  VAL A  99     -13.329  -2.915   0.292  1.00  0.00           C  
ATOM    774  C   VAL A  99     -12.471  -1.691  -0.024  1.00  0.00           C  
ATOM    775  CB  VAL A  99     -14.653  -2.480   0.959  1.00  0.00           C  
ATOM    776  O   VAL A  99     -11.861  -1.105   0.874  1.00  0.00           O  
ATOM    777  CG1 VAL A  99     -15.416  -1.508   0.061  1.00  0.00           C  
ATOM    778  CG2 VAL A  99     -15.512  -3.701   1.283  1.00  0.00           C  
ATOM    779  N   PHE A 100     -12.458  -1.314  -1.389  1.00  0.00           N  
ATOM    780  CA  PHE A 100     -11.689  -0.171  -1.868  1.00  0.00           C  
ATOM    781  C   PHE A 100     -12.608   0.885  -2.471  1.00  0.00           C  
ATOM    782  CB  PHE A 100     -10.651  -0.616  -2.902  1.00  0.00           C  
ATOM    783  O   PHE A 100     -13.569   0.555  -3.168  1.00  0.00           O  
ATOM    784  CG  PHE A 100      -9.663  -1.622  -2.377  1.00  0.00           C  
ATOM    785  CD1 PHE A 100      -8.425  -1.215  -1.893  1.00  0.00           C  
ATOM    786  CD2 PHE A 100      -9.972  -2.976  -2.366  1.00  0.00           C  
ATOM    787  CE1 PHE A 100      -7.509  -2.144  -1.405  1.00  0.00           C  
ATOM    788  CE2 PHE A 100      -9.061  -3.911  -1.881  1.00  0.00           C  
ATOM    789  CZ  PHE A 100      -7.830  -3.493  -1.402  1.00  0.00           C  
ATOM    790  N   ARG A 101     -12.279   2.104  -2.137  1.00  0.00           N  
ATOM    791  CA  ARG A 101     -13.004   3.201  -2.770  1.00  0.00           C  
ATOM    792  C   ARG A 101     -12.184   4.487  -2.744  1.00  0.00           C  
ATOM    793  CB  ARG A 101     -14.352   3.424  -2.080  1.00  0.00           C  
ATOM    794  O   ARG A 101     -11.156   4.559  -2.068  1.00  0.00           O  
ATOM    795  CG  ARG A 101     -14.235   3.909  -0.643  1.00  0.00           C  
ATOM    796  CD  ARG A 101     -15.561   4.441  -0.118  1.00  0.00           C  
ATOM    797  NE  ARG A 101     -15.470   4.821   1.289  1.00  0.00           N  
ATOM    798  NH1 ARG A 101     -14.429   6.844   0.887  1.00  0.00           N  
ATOM    799  NH2 ARG A 101     -14.903   6.200   3.036  1.00  0.00           N  
ATOM    800  CZ  ARG A 101     -14.934   5.954   1.734  1.00  0.00           C  
ATOM    801  N   GLU A 102     -12.703   5.447  -3.479  1.00  0.00           N  
ATOM    802  CA  GLU A 102     -12.043   6.748  -3.489  1.00  0.00           C  
ATOM    803  C   GLU A 102     -12.267   7.491  -2.175  1.00  0.00           C  
ATOM    804  CB  GLU A 102     -12.540   7.595  -4.663  1.00  0.00           C  
ATOM    805  O   GLU A 102     -13.304   7.323  -1.530  1.00  0.00           O  
ATOM    806  CG  GLU A 102     -12.083   7.089  -6.024  1.00  0.00           C  
ATOM    807  CD  GLU A 102     -12.525   7.978  -7.175  1.00  0.00           C  
ATOM    808  OE1 GLU A 102     -11.674   8.695  -7.749  1.00  0.00           O  
ATOM    809  OE2 GLU A 102     -13.732   7.959  -7.504  1.00  0.00           O  
ATOM    810  N   PRO A 103     -11.209   8.379  -1.829  1.00  0.00           N  
ATOM    811  CA  PRO A 103     -11.420   9.198  -0.633  1.00  0.00           C  
ATOM    812  C   PRO A 103     -12.403  10.343  -0.868  1.00  0.00           C  
ATOM    813  CB  PRO A 103     -10.021   9.734  -0.321  1.00  0.00           C  
ATOM    814  O   PRO A 103     -12.643  10.729  -2.014  1.00  0.00           O  
ATOM    815  CG  PRO A 103      -9.343   9.828  -1.649  1.00  0.00           C  
ATOM    816  CD  PRO A 103      -9.826   8.697  -2.512  1.00  0.00           C  
ATOM    817  N   VAL A 104     -12.941  10.838   0.217  1.00  0.00           N  
ATOM    818  CA  VAL A 104     -13.790  12.025   0.228  1.00  0.00           C  
ATOM    819  C   VAL A 104     -13.039  13.191   0.867  1.00  0.00           C  
ATOM    820  CB  VAL A 104     -15.115  11.768   0.981  1.00  0.00           C  
ATOM    821  O   VAL A 104     -12.354  13.018   1.878  1.00  0.00           O  
ATOM    822  CG1 VAL A 104     -15.983  13.025   0.991  1.00  0.00           C  
ATOM    823  CG2 VAL A 104     -15.868  10.599   0.350  1.00  0.00           C  
ATOM    824  N   VAL A 105     -13.142  14.399   0.226  1.00  0.00           N  
ATOM    825  CA  VAL A 105     -12.464  15.583   0.742  1.00  0.00           C  
ATOM    826  C   VAL A 105     -12.855  15.808   2.201  1.00  0.00           C  
ATOM    827  CB  VAL A 105     -12.794  16.837  -0.097  1.00  0.00           C  
ATOM    828  O   VAL A 105     -14.042  15.832   2.536  1.00  0.00           O  
ATOM    829  CG1 VAL A 105     -12.162  18.083   0.521  1.00  0.00           C  
ATOM    830  CG2 VAL A 105     -12.321  16.654  -1.538  1.00  0.00           C  
ATOM    831  N   GLY A 106     -11.815  15.932   3.071  1.00  0.00           N  
ATOM    832  CA  GLY A 106     -12.050  16.207   4.479  1.00  0.00           C  
ATOM    833  C   GLY A 106     -12.361  14.961   5.286  1.00  0.00           C  
ATOM    834  O   GLY A 106     -12.801  15.052   6.434  1.00  0.00           O  
ATOM    835  N   GLU A 107     -12.182  13.806   4.650  1.00  0.00           N  
ATOM    836  CA  GLU A 107     -12.468  12.539   5.315  1.00  0.00           C  
ATOM    837  C   GLU A 107     -11.394  12.201   6.344  1.00  0.00           C  
ATOM    838  CB  GLU A 107     -12.589  11.409   4.289  1.00  0.00           C  
ATOM    839  O   GLU A 107     -10.218  12.516   6.149  1.00  0.00           O  
ATOM    840  CG  GLU A 107     -13.048  10.085   4.884  1.00  0.00           C  
ATOM    841  CD  GLU A 107     -13.257   8.999   3.840  1.00  0.00           C  
ATOM    842  OE1 GLU A 107     -14.033   8.051   4.098  1.00  0.00           O  
ATOM    843  OE2 GLU A 107     -12.639   9.097   2.757  1.00  0.00           O  
ATOM    844  N   ARG A 108     -11.840  11.584   7.492  1.00  0.00           N  
ATOM    845  CA  ARG A 108     -10.929  11.117   8.532  1.00  0.00           C  
ATOM    846  C   ARG A 108     -10.375   9.737   8.195  1.00  0.00           C  
ATOM    847  CB  ARG A 108     -11.634  11.082   9.890  1.00  0.00           C  
ATOM    848  O   ARG A 108     -11.136   8.800   7.948  1.00  0.00           O  
ATOM    849  CG  ARG A 108     -12.142  12.437  10.356  1.00  0.00           C  
ATOM    850  CD  ARG A 108     -12.947  12.325  11.643  1.00  0.00           C  
ATOM    851  NE  ARG A 108     -12.095  12.004  12.785  1.00  0.00           N  
ATOM    852  NH1 ARG A 108     -13.843  11.565  14.229  1.00  0.00           N  
ATOM    853  NH2 ARG A 108     -11.676  11.379  14.955  1.00  0.00           N  
ATOM    854  CZ  ARG A 108     -12.540  11.650  13.987  1.00  0.00           C  
ATOM    855  N   ILE A 109      -9.064   9.663   8.222  1.00  0.00           N  
ATOM    856  CA  ILE A 109      -8.438   8.411   7.811  1.00  0.00           C  
ATOM    857  C   ILE A 109      -7.405   7.985   8.852  1.00  0.00           C  
ATOM    858  CB  ILE A 109      -7.776   8.540   6.421  1.00  0.00           C  
ATOM    859  O   ILE A 109      -6.935   8.807   9.642  1.00  0.00           O  
ATOM    860  CG1 ILE A 109      -6.724   9.655   6.432  1.00  0.00           C  
ATOM    861  CG2 ILE A 109      -8.832   8.794   5.341  1.00  0.00           C  
ATOM    862  CD1 ILE A 109      -5.852   9.696   5.184  1.00  0.00           C  
ATOM    863  N   VAL A 110      -7.166   6.693   8.862  1.00  0.00           N  
ATOM    864  CA  VAL A 110      -6.088   6.143   9.678  1.00  0.00           C  
ATOM    865  C   VAL A 110      -5.138   5.331   8.800  1.00  0.00           C  
ATOM    866  CB  VAL A 110      -6.636   5.264  10.824  1.00  0.00           C  
ATOM    867  O   VAL A 110      -5.527   4.851   7.732  1.00  0.00           O  
ATOM    868  CG1 VAL A 110      -7.483   6.096  11.785  1.00  0.00           C  
ATOM    869  CG2 VAL A 110      -7.448   4.099  10.262  1.00  0.00           C  
ATOM    870  N   LEU A 111      -3.911   5.276   9.230  1.00  0.00           N  
ATOM    871  CA  LEU A 111      -2.905   4.426   8.601  1.00  0.00           C  
ATOM    872  C   LEU A 111      -2.780   3.096   9.337  1.00  0.00           C  
ATOM    873  CB  LEU A 111      -1.549   5.135   8.569  1.00  0.00           C  
ATOM    874  O   LEU A 111      -2.585   3.071  10.554  1.00  0.00           O  
ATOM    875  CG  LEU A 111      -0.424   4.413   7.825  1.00  0.00           C  
ATOM    876  CD1 LEU A 111      -0.583   4.595   6.319  1.00  0.00           C  
ATOM    877  CD2 LEU A 111       0.937   4.921   8.289  1.00  0.00           C  
ATOM    878  N   VAL A 112      -2.985   2.047   8.578  1.00  0.00           N  
ATOM    879  CA  VAL A 112      -2.908   0.719   9.177  1.00  0.00           C  
ATOM    880  C   VAL A 112      -1.622   0.026   8.733  1.00  0.00           C  
ATOM    881  CB  VAL A 112      -4.134  -0.144   8.803  1.00  0.00           C  
ATOM    882  O   VAL A 112      -1.333  -0.054   7.537  1.00  0.00           O  
ATOM    883  CG1 VAL A 112      -4.073  -1.501   9.502  1.00  0.00           C  
ATOM    884  CG2 VAL A 112      -5.428   0.586   9.159  1.00  0.00           C  
ATOM    885  N   THR A 113      -0.815  -0.421   9.701  1.00  0.00           N  
ATOM    886  CA  THR A 113       0.442  -1.108   9.427  1.00  0.00           C  
ATOM    887  C   THR A 113       0.572  -2.362  10.287  1.00  0.00           C  
ATOM    888  CB  THR A 113       1.649  -0.185   9.675  1.00  0.00           C  
ATOM    889  O   THR A 113      -0.334  -2.689  11.057  1.00  0.00           O  
ATOM    890  CG2 THR A 113       1.686   0.295  11.123  1.00  0.00           C  
ATOM    891  OG1 THR A 113       2.857  -0.901   9.390  1.00  0.00           O  
ATOM    892  N   ARG A 114       1.603  -3.056   9.941  1.00  0.00           N  
ATOM    893  CA  ARG A 114       1.886  -4.272  10.695  1.00  0.00           C  
ATOM    894  C   ARG A 114       3.348  -4.321  11.128  1.00  0.00           C  
ATOM    895  CB  ARG A 114       1.545  -5.512   9.865  1.00  0.00           C  
ATOM    896  O   ARG A 114       4.239  -3.932  10.370  1.00  0.00           O  
ATOM    897  CG  ARG A 114       1.621  -6.815  10.644  1.00  0.00           C  
ATOM    898  CD  ARG A 114       0.857  -7.933   9.948  1.00  0.00           C  
ATOM    899  NE  ARG A 114       0.769  -9.127  10.785  1.00  0.00           N  
ATOM    900  NH1 ARG A 114      -1.006 -10.055   9.633  1.00  0.00           N  
ATOM    901  NH2 ARG A 114      -0.106 -11.149  11.435  1.00  0.00           N  
ATOM    902  CZ  ARG A 114      -0.114 -10.107  10.616  1.00  0.00           C  
ATOM    903  N   ASN A 115       3.465  -4.808  12.364  1.00  0.00           N  
ATOM    904  CA  ASN A 115       4.809  -5.080  12.864  1.00  0.00           C  
ATOM    905  C   ASN A 115       5.202  -6.539  12.650  1.00  0.00           C  
ATOM    906  CB  ASN A 115       4.915  -4.713  14.346  1.00  0.00           C  
ATOM    907  O   ASN A 115       4.648  -7.436  13.288  1.00  0.00           O  
ATOM    908  CG  ASN A 115       6.342  -4.752  14.857  1.00  0.00           C  
ATOM    909  ND2 ASN A 115       6.502  -4.695  16.173  1.00  0.00           N  
ATOM    910  OD1 ASN A 115       7.292  -4.832  14.074  1.00  0.00           O  
ATOM    911  N   PHE A 116       6.166  -6.787  11.698  1.00  0.00           N  
ATOM    912  CA  PHE A 116       6.567  -8.156  11.395  1.00  0.00           C  
ATOM    913  C   PHE A 116       7.651  -8.627  12.357  1.00  0.00           C  
ATOM    914  CB  PHE A 116       7.065  -8.265   9.950  1.00  0.00           C  
ATOM    915  O   PHE A 116       8.826  -8.290  12.191  1.00  0.00           O  
ATOM    916  CG  PHE A 116       5.972  -8.147   8.922  1.00  0.00           C  
ATOM    917  CD1 PHE A 116       5.196  -9.249   8.583  1.00  0.00           C  
ATOM    918  CD2 PHE A 116       5.721  -6.934   8.294  1.00  0.00           C  
ATOM    919  CE1 PHE A 116       4.184  -9.143   7.631  1.00  0.00           C  
ATOM    920  CE2 PHE A 116       4.711  -6.820   7.343  1.00  0.00           C  
ATOM    921  CZ  PHE A 116       3.945  -7.926   7.012  1.00  0.00           C  
ATOM    922  N   GLN A 117       7.308  -9.050  13.587  1.00  0.00           N  
ATOM    923  CA  GLN A 117       8.200  -9.654  14.571  1.00  0.00           C  
ATOM    924  C   GLN A 117       8.034 -11.170  14.607  1.00  0.00           C  
ATOM    925  CB  GLN A 117       7.946  -9.065  15.960  1.00  0.00           C  
ATOM    926  O   GLN A 117       6.936 -11.685  14.386  1.00  0.00           O  
ATOM    927  CG  GLN A 117       8.312  -7.592  16.079  1.00  0.00           C  
ATOM    928  CD  GLN A 117       8.033  -7.027  17.460  1.00  0.00           C  
ATOM    929  NE2 GLN A 117       8.108  -5.707  17.587  1.00  0.00           N  
ATOM    930  OE1 GLN A 117       7.753  -7.772  18.404  1.00  0.00           O  
ATOM    931  N   THR A 118       9.043 -11.992  14.567  1.00  0.00           N  
ATOM    932  CA  THR A 118       9.186 -13.438  14.443  1.00  0.00           C  
ATOM    933  C   THR A 118       8.242 -14.159  15.401  1.00  0.00           C  
ATOM    934  CB  THR A 118      10.636 -13.882  14.714  1.00  0.00           C  
ATOM    935  O   THR A 118       7.580 -15.126  15.017  1.00  0.00           O  
ATOM    936  CG2 THR A 118      11.414 -14.045  13.413  1.00  0.00           C  
ATOM    937  OG1 THR A 118      11.286 -12.897  15.527  1.00  0.00           O  
ATOM    938  N   LYS A 119       7.646 -13.515  16.431  1.00  0.00           N  
ATOM    939  CA  LYS A 119       6.865 -14.291  17.389  1.00  0.00           C  
ATOM    940  C   LYS A 119       5.536 -13.608  17.698  1.00  0.00           C  
ATOM    941  CB  LYS A 119       7.657 -14.504  18.681  1.00  0.00           C  
ATOM    942  O   LYS A 119       4.566 -14.267  18.079  1.00  0.00           O  
ATOM    943  CG  LYS A 119       8.853 -15.431  18.528  1.00  0.00           C  
ATOM    944  CD  LYS A 119       9.515 -15.716  19.870  1.00  0.00           C  
ATOM    945  CE  LYS A 119      10.731 -16.619  19.714  1.00  0.00           C  
ATOM    946  NZ  LYS A 119      11.400 -16.877  21.024  1.00  0.00           N  
ATOM    947  N   SER A 120       5.492 -12.393  17.394  1.00  0.00           N  
ATOM    948  CA  SER A 120       4.232 -11.742  17.738  1.00  0.00           C  
ATOM    949  C   SER A 120       3.916 -10.605  16.773  1.00  0.00           C  
ATOM    950  CB  SER A 120       4.278 -11.209  19.170  1.00  0.00           C  
ATOM    951  O   SER A 120       4.185  -9.439  17.071  1.00  0.00           O  
ATOM    952  OG  SER A 120       2.995 -10.770  19.584  1.00  0.00           O  
ATOM    953  N   PRO A 121       3.433 -11.087  15.611  1.00  0.00           N  
ATOM    954  CA  PRO A 121       3.049  -9.955  14.764  1.00  0.00           C  
ATOM    955  C   PRO A 121       1.909  -9.133  15.361  1.00  0.00           C  
ATOM    956  CB  PRO A 121       2.615 -10.623  13.457  1.00  0.00           C  
ATOM    957  O   PRO A 121       1.025  -9.685  16.021  1.00  0.00           O  
ATOM    958  CG  PRO A 121       2.225 -12.012  13.850  1.00  0.00           C  
ATOM    959  CD  PRO A 121       2.996 -12.394  15.080  1.00  0.00           C  
ATOM    960  N   SER A 122       2.105  -7.864  15.454  1.00  0.00           N  
ATOM    961  CA  SER A 122       1.069  -6.980  15.978  1.00  0.00           C  
ATOM    962  C   SER A 122       0.654  -5.939  14.943  1.00  0.00           C  
ATOM    963  CB  SER A 122       1.552  -6.281  17.250  1.00  0.00           C  
ATOM    964  O   SER A 122       1.418  -5.630  14.025  1.00  0.00           O  
ATOM    965  OG  SER A 122       2.667  -5.451  16.974  1.00  0.00           O  
ATOM    966  N   SER A 123      -0.610  -5.571  15.053  1.00  0.00           N  
ATOM    967  CA  SER A 123      -1.149  -4.517  14.200  1.00  0.00           C  
ATOM    968  C   SER A 123      -0.934  -3.140  14.820  1.00  0.00           C  
ATOM    969  CB  SER A 123      -2.640  -4.742  13.944  1.00  0.00           C  
ATOM    970  O   SER A 123      -0.987  -2.989  16.042  1.00  0.00           O  
ATOM    971  OG  SER A 123      -2.868  -6.033  13.405  1.00  0.00           O  
ATOM    972  N   MET A 124      -0.540  -2.214  13.951  1.00  0.00           N  
ATOM    973  CA  MET A 124      -0.359  -0.829  14.375  1.00  0.00           C  
ATOM    974  C   MET A 124      -1.288   0.102  13.603  1.00  0.00           C  
ATOM    975  CB  MET A 124       1.095  -0.392  14.185  1.00  0.00           C  
ATOM    976  O   MET A 124      -1.385   0.013  12.378  1.00  0.00           O  
ATOM    977  CG  MET A 124       2.089  -1.200  15.003  1.00  0.00           C  
ATOM    978  SD  MET A 124       3.812  -0.600  14.806  1.00  0.00           S  
ATOM    979  CE  MET A 124       4.089  -0.991  13.056  1.00  0.00           C  
ATOM    980  N   VAL A 125      -1.975   0.923  14.331  1.00  0.00           N  
ATOM    981  CA  VAL A 125      -2.882   1.883  13.710  1.00  0.00           C  
ATOM    982  C   VAL A 125      -2.521   3.298  14.157  1.00  0.00           C  
ATOM    983  CB  VAL A 125      -4.356   1.575  14.054  1.00  0.00           C  
ATOM    984  O   VAL A 125      -2.271   3.537  15.341  1.00  0.00           O  
ATOM    985  CG1 VAL A 125      -5.292   2.545  13.336  1.00  0.00           C  
ATOM    986  CG2 VAL A 125      -4.698   0.131  13.692  1.00  0.00           C  
ATOM    987  N   SER A 126      -2.432   4.148  13.311  1.00  0.00           N  
ATOM    988  CA  SER A 126      -2.095   5.532  13.630  1.00  0.00           C  
ATOM    989  C   SER A 126      -3.269   6.249  14.289  1.00  0.00           C  
ATOM    990  CB  SER A 126      -1.671   6.285  12.369  1.00  0.00           C  
ATOM    991  O   SER A 126      -4.373   5.706  14.361  1.00  0.00           O  
ATOM    992  OG  SER A 126      -2.790   6.553  11.542  1.00  0.00           O  
ATOM    993  N   ASP A 127      -2.966   7.495  14.723  1.00  0.00           N  
ATOM    994  CA  ASP A 127      -4.041   8.432  15.036  1.00  0.00           C  
ATOM    995  C   ASP A 127      -4.745   8.904  13.766  1.00  0.00           C  
ATOM    996  CB  ASP A 127      -3.497   9.633  15.813  1.00  0.00           C  
ATOM    997  O   ASP A 127      -4.260   8.670  12.657  1.00  0.00           O  
ATOM    998  CG  ASP A 127      -4.470  10.153  16.857  1.00  0.00           C  
ATOM    999  OD1 ASP A 127      -5.687   9.898  16.737  1.00  0.00           O  
ATOM   1000  OD2 ASP A 127      -4.015  10.827  17.806  1.00  0.00           O  
ATOM   1001  N   VAL A 128      -5.895   9.501  13.934  1.00  0.00           N  
ATOM   1002  CA  VAL A 128      -6.725   9.924  12.811  1.00  0.00           C  
ATOM   1003  C   VAL A 128      -6.137  11.184  12.180  1.00  0.00           C  
ATOM   1004  CB  VAL A 128      -8.185  10.179  13.248  1.00  0.00           C  
ATOM   1005  O   VAL A 128      -5.542  12.013  12.873  1.00  0.00           O  
ATOM   1006  CG1 VAL A 128      -8.998  10.769  12.098  1.00  0.00           C  
ATOM   1007  CG2 VAL A 128      -8.825   8.886  13.750  1.00  0.00           C  
ATOM   1008  N   SER A 129      -6.232  11.273  10.893  1.00  0.00           N  
ATOM   1009  CA  SER A 129      -5.863  12.459  10.127  1.00  0.00           C  
ATOM   1010  C   SER A 129      -6.936  12.809   9.101  1.00  0.00           C  
ATOM   1011  CB  SER A 129      -4.522  12.247   9.423  1.00  0.00           C  
ATOM   1012  O   SER A 129      -7.660  11.931   8.627  1.00  0.00           O  
ATOM   1013  OG  SER A 129      -4.142  13.408   8.705  1.00  0.00           O  
ATOM   1014  N   THR A 130      -7.046  14.033   8.867  1.00  0.00           N  
ATOM   1015  CA  THR A 130      -7.919  14.480   7.788  1.00  0.00           C  
ATOM   1016  C   THR A 130      -7.161  14.526   6.464  1.00  0.00           C  
ATOM   1017  CB  THR A 130      -8.515  15.868   8.089  1.00  0.00           C  
ATOM   1018  O   THR A 130      -5.977  14.867   6.431  1.00  0.00           O  
ATOM   1019  CG2 THR A 130      -9.552  16.260   7.042  1.00  0.00           C  
ATOM   1020  OG1 THR A 130      -9.140  15.843   9.379  1.00  0.00           O  
ATOM   1021  N   THR A 131      -7.881  14.111   5.391  1.00  0.00           N  
ATOM   1022  CA  THR A 131      -7.181  14.044   4.113  1.00  0.00           C  
ATOM   1023  C   THR A 131      -7.814  14.991   3.098  1.00  0.00           C  
ATOM   1024  CB  THR A 131      -7.180  12.611   3.551  1.00  0.00           C  
ATOM   1025  O   THR A 131      -9.023  15.229   3.134  1.00  0.00           O  
ATOM   1026  CG2 THR A 131      -8.595  12.152   3.214  1.00  0.00           C  
ATOM   1027  OG1 THR A 131      -6.381  12.570   2.362  1.00  0.00           O  
ATOM   1028  N   PHE A 132      -6.939  15.583   2.187  1.00  0.00           N  
ATOM   1029  CA  PHE A 132      -7.330  16.516   1.137  1.00  0.00           C  
ATOM   1030  C   PHE A 132      -6.539  16.257  -0.140  1.00  0.00           C  
ATOM   1031  CB  PHE A 132      -7.126  17.963   1.597  1.00  0.00           C  
ATOM   1032  O   PHE A 132      -5.396  15.798  -0.085  1.00  0.00           O  
ATOM   1033  CG  PHE A 132      -7.989  18.356   2.765  1.00  0.00           C  
ATOM   1034  CD1 PHE A 132      -9.256  18.889   2.562  1.00  0.00           C  
ATOM   1035  CD2 PHE A 132      -7.534  18.192   4.066  1.00  0.00           C  
ATOM   1036  CE1 PHE A 132     -10.058  19.255   3.641  1.00  0.00           C  
ATOM   1037  CE2 PHE A 132      -8.329  18.555   5.150  1.00  0.00           C  
ATOM   1038  CZ  PHE A 132      -9.590  19.087   4.935  1.00  0.00           C  
ATOM   1039  N   PRO A 133      -7.244  16.463  -1.204  1.00  0.00           N  
ATOM   1040  CA  PRO A 133      -6.491  16.353  -2.455  1.00  0.00           C  
ATOM   1041  C   PRO A 133      -5.385  17.400  -2.572  1.00  0.00           C  
ATOM   1042  CB  PRO A 133      -7.560  16.565  -3.530  1.00  0.00           C  
ATOM   1043  O   PRO A 133      -5.528  18.513  -2.061  1.00  0.00           O  
ATOM   1044  CG  PRO A 133      -8.611  17.393  -2.865  1.00  0.00           C  
ATOM   1045  CD  PRO A 133      -8.642  17.041  -1.405  1.00  0.00           C  
ATOM   1046  N   SER A 134      -4.243  16.898  -3.149  1.00  0.00           N  
ATOM   1047  CA  SER A 134      -3.177  17.847  -3.453  1.00  0.00           C  
ATOM   1048  C   SER A 134      -3.504  18.667  -4.696  1.00  0.00           C  
ATOM   1049  CB  SER A 134      -1.848  17.116  -3.649  1.00  0.00           C  
ATOM   1050  O   SER A 134      -4.319  18.252  -5.523  1.00  0.00           O  
ATOM   1051  OG  SER A 134      -0.958  17.893  -4.431  1.00  0.00           O  
ATOM   1052  N   SER A 135      -3.026  19.877  -4.711  1.00  0.00           N  
ATOM   1053  CA  SER A 135      -3.268  20.781  -5.830  1.00  0.00           C  
ATOM   1054  C   SER A 135      -2.742  20.197  -7.137  1.00  0.00           C  
ATOM   1055  CB  SER A 135      -2.617  22.141  -5.571  1.00  0.00           C  
ATOM   1056  O   SER A 135      -3.283  20.475  -8.209  1.00  0.00           O  
ATOM   1057  OG  SER A 135      -1.252  21.986  -5.221  1.00  0.00           O  
ATOM   1058  N   ASP A 136      -1.818  19.195  -6.967  1.00  0.00           N  
ATOM   1059  CA  ASP A 136      -1.140  18.650  -8.140  1.00  0.00           C  
ATOM   1060  C   ASP A 136      -1.850  17.398  -8.652  1.00  0.00           C  
ATOM   1061  CB  ASP A 136       0.321  18.330  -7.815  1.00  0.00           C  
ATOM   1062  O   ASP A 136      -1.482  16.852  -9.694  1.00  0.00           O  
ATOM   1063  CG  ASP A 136       1.126  19.560  -7.435  1.00  0.00           C  
ATOM   1064  OD1 ASP A 136       0.824  20.665  -7.935  1.00  0.00           O  
ATOM   1065  OD2 ASP A 136       2.074  19.422  -6.632  1.00  0.00           O  
ATOM   1066  N   GLY A 137      -3.037  17.058  -7.983  1.00  0.00           N  
ATOM   1067  CA  GLY A 137      -4.097  16.243  -8.553  1.00  0.00           C  
ATOM   1068  C   GLY A 137      -4.071  14.805  -8.069  1.00  0.00           C  
ATOM   1069  O   GLY A 137      -4.979  14.366  -7.361  1.00  0.00           O  
ATOM   1070  N   ILE A 138      -2.898  14.118  -8.181  1.00  0.00           N  
ATOM   1071  CA  ILE A 138      -3.041  12.670  -8.076  1.00  0.00           C  
ATOM   1072  C   ILE A 138      -2.799  12.231  -6.633  1.00  0.00           C  
ATOM   1073  CB  ILE A 138      -2.073  11.935  -9.030  1.00  0.00           C  
ATOM   1074  O   ILE A 138      -3.316  11.200  -6.196  1.00  0.00           O  
ATOM   1075  CG1 ILE A 138      -2.313  12.376 -10.478  1.00  0.00           C  
ATOM   1076  CG2 ILE A 138      -2.223  10.417  -8.887  1.00  0.00           C  
ATOM   1077  CD1 ILE A 138      -1.229  11.930 -11.449  1.00  0.00           C  
ATOM   1078  N   PHE A 139      -2.230  13.075  -5.954  1.00  0.00           N  
ATOM   1079  CA  PHE A 139      -1.881  12.738  -4.579  1.00  0.00           C  
ATOM   1080  C   PHE A 139      -2.830  13.416  -3.598  1.00  0.00           C  
ATOM   1081  CB  PHE A 139      -0.435  13.142  -4.276  1.00  0.00           C  
ATOM   1082  O   PHE A 139      -3.429  14.446  -3.916  1.00  0.00           O  
ATOM   1083  CG  PHE A 139       0.592  12.287  -4.969  1.00  0.00           C  
ATOM   1084  CD1 PHE A 139       0.751  10.951  -4.624  1.00  0.00           C  
ATOM   1085  CD2 PHE A 139       1.399  12.821  -5.965  1.00  0.00           C  
ATOM   1086  CE1 PHE A 139       1.701  10.157  -5.264  1.00  0.00           C  
ATOM   1087  CE2 PHE A 139       2.350  12.035  -6.608  1.00  0.00           C  
ATOM   1088  CZ  PHE A 139       2.500  10.703  -6.256  1.00  0.00           C  
ATOM   1089  N   TRP A 140      -3.024  12.696  -2.577  1.00  0.00           N  
ATOM   1090  CA  TRP A 140      -3.770  13.225  -1.440  1.00  0.00           C  
ATOM   1091  C   TRP A 140      -2.861  13.408  -0.230  1.00  0.00           C  
ATOM   1092  CB  TRP A 140      -4.936  12.299  -1.084  1.00  0.00           C  
ATOM   1093  O   TRP A 140      -1.875  12.684  -0.072  1.00  0.00           O  
ATOM   1094  CG  TRP A 140      -6.085  12.369  -2.044  1.00  0.00           C  
ATOM   1095  CD1 TRP A 140      -6.064  12.066  -3.377  1.00  0.00           C  
ATOM   1096  CD2 TRP A 140      -7.425  12.774  -1.745  1.00  0.00           C  
ATOM   1097  CE2 TRP A 140      -8.164  12.691  -2.946  1.00  0.00           C  
ATOM   1098  CE3 TRP A 140      -8.073  13.198  -0.577  1.00  0.00           C  
ATOM   1099  NE1 TRP A 140      -7.312  12.257  -3.925  1.00  0.00           N  
ATOM   1100  CH2 TRP A 140     -10.130  13.428  -1.855  1.00  0.00           C  
ATOM   1101  CZ2 TRP A 140      -9.521  13.017  -3.012  1.00  0.00           C  
ATOM   1102  CZ3 TRP A 140      -9.423  13.522  -0.645  1.00  0.00           C  
ATOM   1103  N   LYS A 141      -3.197  14.409   0.485  1.00  0.00           N  
ATOM   1104  CA  LYS A 141      -2.364  14.728   1.641  1.00  0.00           C  
ATOM   1105  C   LYS A 141      -2.955  14.147   2.922  1.00  0.00           C  
ATOM   1106  CB  LYS A 141      -2.197  16.242   1.781  1.00  0.00           C  
ATOM   1107  O   LYS A 141      -4.173  14.003   3.040  1.00  0.00           O  
ATOM   1108  CG  LYS A 141      -1.518  16.903   0.590  1.00  0.00           C  
ATOM   1109  CD  LYS A 141      -1.431  18.414   0.764  1.00  0.00           C  
ATOM   1110  CE  LYS A 141      -0.823  19.084  -0.461  1.00  0.00           C  
ATOM   1111  NZ  LYS A 141      -0.797  20.571  -0.323  1.00  0.00           N  
ATOM   1112  N   HIS A 142      -2.070  13.807   3.810  1.00  0.00           N  
ATOM   1113  CA  HIS A 142      -2.402  13.471   5.190  1.00  0.00           C  
ATOM   1114  C   HIS A 142      -1.290  13.896   6.144  1.00  0.00           C  
ATOM   1115  CB  HIS A 142      -2.667  11.971   5.327  1.00  0.00           C  
ATOM   1116  O   HIS A 142      -0.190  14.240   5.707  1.00  0.00           O  
ATOM   1117  CG  HIS A 142      -1.453  11.125   5.111  1.00  0.00           C  
ATOM   1118  CD2 HIS A 142      -0.963  10.542   3.992  1.00  0.00           C  
ATOM   1119  ND1 HIS A 142      -0.588  10.791   6.131  1.00  0.00           N  
ATOM   1120  CE1 HIS A 142       0.385  10.039   5.645  1.00  0.00           C  
ATOM   1121  NE2 HIS A 142       0.181   9.873   4.350  1.00  0.00           N  
ATOM   1122  N   TRP A 143      -1.528  13.881   7.453  1.00  0.00           N  
ATOM   1123  CA  TRP A 143      -0.590  14.451   8.414  1.00  0.00           C  
ATOM   1124  C   TRP A 143      -0.123  13.395   9.411  1.00  0.00           C  
ATOM   1125  CB  TRP A 143      -1.230  15.626   9.159  1.00  0.00           C  
ATOM   1126  O   TRP A 143       0.350  13.727  10.500  1.00  0.00           O  
ATOM   1127  CG  TRP A 143      -1.307  16.888   8.353  1.00  0.00           C  
ATOM   1128  CD1 TRP A 143      -0.404  17.915   8.342  1.00  0.00           C  
ATOM   1129  CD2 TRP A 143      -2.348  17.258   7.443  1.00  0.00           C  
ATOM   1130  CE2 TRP A 143      -2.010  18.524   6.915  1.00  0.00           C  
ATOM   1131  CE3 TRP A 143      -3.534  16.641   7.023  1.00  0.00           C  
ATOM   1132  NE1 TRP A 143      -0.821  18.902   7.479  1.00  0.00           N  
ATOM   1133  CH2 TRP A 143      -3.972  18.559   5.592  1.00  0.00           C  
ATOM   1134  CZ2 TRP A 143      -2.818  19.184   5.986  1.00  0.00           C  
ATOM   1135  CZ3 TRP A 143      -4.336  17.301   6.098  1.00  0.00           C  
ATOM   1136  N   ILE A 144      -0.325  12.165   9.003  1.00  0.00           N  
ATOM   1137  CA  ILE A 144       0.132  11.060   9.838  1.00  0.00           C  
ATOM   1138  C   ILE A 144       1.653  10.949   9.760  1.00  0.00           C  
ATOM   1139  CB  ILE A 144      -0.524   9.725   9.419  1.00  0.00           C  
ATOM   1140  O   ILE A 144       2.229  10.971   8.670  1.00  0.00           O  
ATOM   1141  CG1 ILE A 144      -2.048   9.810   9.567  1.00  0.00           C  
ATOM   1142  CG2 ILE A 144       0.042   8.564  10.240  1.00  0.00           C  
ATOM   1143  CD1 ILE A 144      -2.800   8.672   8.891  1.00  0.00           C  
ATOM   1144  N   GLN A 145       2.297  10.879  10.978  1.00  0.00           N  
ATOM   1145  CA  GLN A 145       3.745  10.704  11.031  1.00  0.00           C  
ATOM   1146  C   GLN A 145       4.155   9.343  10.476  1.00  0.00           C  
ATOM   1147  CB  GLN A 145       4.253  10.862  12.465  1.00  0.00           C  
ATOM   1148  O   GLN A 145       3.606   8.314  10.873  1.00  0.00           O  
ATOM   1149  CG  GLN A 145       4.135  12.280  13.007  1.00  0.00           C  
ATOM   1150  CD  GLN A 145       4.646  12.408  14.430  1.00  0.00           C  
ATOM   1151  NE2 GLN A 145       4.953  13.634  14.841  1.00  0.00           N  
ATOM   1152  OE1 GLN A 145       4.763  11.415  15.154  1.00  0.00           O  
ATOM   1153  N   THR A 146       5.049   9.373   9.495  1.00  0.00           N  
ATOM   1154  CA  THR A 146       5.520   8.128   8.899  1.00  0.00           C  
ATOM   1155  C   THR A 146       7.045   8.096   8.846  1.00  0.00           C  
ATOM   1156  CB  THR A 146       4.950   7.936   7.481  1.00  0.00           C  
ATOM   1157  O   THR A 146       7.699   9.126   9.019  1.00  0.00           O  
ATOM   1158  CG2 THR A 146       3.425   7.955   7.495  1.00  0.00           C  
ATOM   1159  OG1 THR A 146       5.423   8.992   6.636  1.00  0.00           O  
ATOM   1160  N   LYS A 147       7.613   6.955   8.826  1.00  0.00           N  
ATOM   1161  CA  LYS A 147       9.044   6.733   8.638  1.00  0.00           C  
ATOM   1162  C   LYS A 147       9.330   6.129   7.265  1.00  0.00           C  
ATOM   1163  CB  LYS A 147       9.595   5.821   9.736  1.00  0.00           C  
ATOM   1164  O   LYS A 147       8.420   5.638   6.595  1.00  0.00           O  
ATOM   1165  CG  LYS A 147       9.468   6.397  11.139  1.00  0.00           C  
ATOM   1166  CD  LYS A 147      10.029   5.444  12.186  1.00  0.00           C  
ATOM   1167  CE  LYS A 147       9.884   6.009  13.593  1.00  0.00           C  
ATOM   1168  NZ  LYS A 147      10.402   5.064  14.626  1.00  0.00           N  
ATOM   1169  N   ASP A 148      10.614   6.292   6.929  1.00  0.00           N  
ATOM   1170  CA  ASP A 148      11.034   5.630   5.697  1.00  0.00           C  
ATOM   1171  C   ASP A 148      10.689   4.143   5.728  1.00  0.00           C  
ATOM   1172  CB  ASP A 148      12.536   5.817   5.474  1.00  0.00           C  
ATOM   1173  O   ASP A 148      10.913   3.469   6.736  1.00  0.00           O  
ATOM   1174  CG  ASP A 148      12.910   7.246   5.122  1.00  0.00           C  
ATOM   1175  OD1 ASP A 148      12.035   8.010   4.660  1.00  0.00           O  
ATOM   1176  OD2 ASP A 148      14.092   7.611   5.305  1.00  0.00           O  
ATOM   1177  N   GLY A 149      10.040   3.678   4.692  1.00  0.00           N  
ATOM   1178  CA  GLY A 149       9.723   2.261   4.609  1.00  0.00           C  
ATOM   1179  C   GLY A 149       8.252   1.964   4.831  1.00  0.00           C  
ATOM   1180  O   GLY A 149       7.818   0.818   4.699  1.00  0.00           O  
ATOM   1181  N   GLN A 150       7.487   2.960   5.138  1.00  0.00           N  
ATOM   1182  CA  GLN A 150       6.077   2.732   5.432  1.00  0.00           C  
ATOM   1183  C   GLN A 150       5.216   2.931   4.188  1.00  0.00           C  
ATOM   1184  CB  GLN A 150       5.604   3.661   6.551  1.00  0.00           C  
ATOM   1185  O   GLN A 150       3.986   2.896   4.265  1.00  0.00           O  
ATOM   1186  CG  GLN A 150       6.163   3.306   7.923  1.00  0.00           C  
ATOM   1187  CD  GLN A 150       5.674   4.238   9.015  1.00  0.00           C  
ATOM   1188  NE2 GLN A 150       5.424   3.686  10.198  1.00  0.00           N  
ATOM   1189  OE1 GLN A 150       5.522   5.444   8.799  1.00  0.00           O  
ATOM   1190  N   CYS A 151       5.893   3.206   3.103  1.00  0.00           N  
ATOM   1191  CA  CYS A 151       5.161   3.260   1.843  1.00  0.00           C  
ATOM   1192  C   CYS A 151       4.424   1.952   1.583  1.00  0.00           C  
ATOM   1193  CB  CYS A 151       6.111   3.560   0.684  1.00  0.00           C  
ATOM   1194  O   CYS A 151       4.891   0.882   1.978  1.00  0.00           O  
ATOM   1195  SG  CYS A 151       6.778   5.238   0.704  1.00  0.00           S  
ATOM   1196  N   GLY A 152       3.268   2.135   1.003  1.00  0.00           N  
ATOM   1197  CA  GLY A 152       2.499   0.951   0.656  1.00  0.00           C  
ATOM   1198  C   GLY A 152       1.473   0.575   1.708  1.00  0.00           C  
ATOM   1199  O   GLY A 152       0.620  -0.283   1.473  1.00  0.00           O  
ATOM   1200  N   SER A 153       1.561   1.263   2.869  1.00  0.00           N  
ATOM   1201  CA  SER A 153       0.594   0.984   3.926  1.00  0.00           C  
ATOM   1202  C   SER A 153      -0.781   1.543   3.578  1.00  0.00           C  
ATOM   1203  CB  SER A 153       1.070   1.570   5.256  1.00  0.00           C  
ATOM   1204  O   SER A 153      -0.889   2.631   3.007  1.00  0.00           O  
ATOM   1205  OG  SER A 153       2.305   0.994   5.647  1.00  0.00           O  
ATOM   1206  N   PRO A 154      -1.816   0.842   3.953  1.00  0.00           N  
ATOM   1207  CA  PRO A 154      -3.172   1.262   3.592  1.00  0.00           C  
ATOM   1208  C   PRO A 154      -3.660   2.451   4.417  1.00  0.00           C  
ATOM   1209  CB  PRO A 154      -4.015   0.016   3.878  1.00  0.00           C  
ATOM   1210  O   PRO A 154      -3.422   2.508   5.626  1.00  0.00           O  
ATOM   1211  CG  PRO A 154      -3.236  -0.745   4.902  1.00  0.00           C  
ATOM   1212  CD  PRO A 154      -1.776  -0.451   4.707  1.00  0.00           C  
ATOM   1213  N   LEU A 155      -4.248   3.367   3.743  1.00  0.00           N  
ATOM   1214  CA  LEU A 155      -5.041   4.414   4.378  1.00  0.00           C  
ATOM   1215  C   LEU A 155      -6.521   4.048   4.381  1.00  0.00           C  
ATOM   1216  CB  LEU A 155      -4.835   5.751   3.663  1.00  0.00           C  
ATOM   1217  O   LEU A 155      -7.105   3.794   3.325  1.00  0.00           O  
ATOM   1218  CG  LEU A 155      -3.538   6.497   3.978  1.00  0.00           C  
ATOM   1219  CD1 LEU A 155      -3.505   6.906   5.447  1.00  0.00           C  
ATOM   1220  CD2 LEU A 155      -2.328   5.636   3.630  1.00  0.00           C  
ATOM   1221  N   VAL A 156      -7.102   4.068   5.596  1.00  0.00           N  
ATOM   1222  CA  VAL A 156      -8.439   3.513   5.784  1.00  0.00           C  
ATOM   1223  C   VAL A 156      -9.377   4.595   6.313  1.00  0.00           C  
ATOM   1224  CB  VAL A 156      -8.421   2.305   6.747  1.00  0.00           C  
ATOM   1225  O   VAL A 156      -9.023   5.339   7.231  1.00  0.00           O  
ATOM   1226  CG1 VAL A 156      -9.822   1.716   6.899  1.00  0.00           C  
ATOM   1227  CG2 VAL A 156      -7.442   1.243   6.251  1.00  0.00           C  
ATOM   1228  N   SER A 157     -10.564   4.662   5.727  1.00  0.00           N  
ATOM   1229  CA  SER A 157     -11.595   5.584   6.191  1.00  0.00           C  
ATOM   1230  C   SER A 157     -12.163   5.147   7.537  1.00  0.00           C  
ATOM   1231  CB  SER A 157     -12.722   5.690   5.163  1.00  0.00           C  
ATOM   1232  O   SER A 157     -12.550   3.989   7.706  1.00  0.00           O  
ATOM   1233  OG  SER A 157     -13.797   6.461   5.671  1.00  0.00           O  
ATOM   1234  N   THR A 158     -12.234   6.100   8.462  1.00  0.00           N  
ATOM   1235  CA  THR A 158     -12.767   5.789   9.783  1.00  0.00           C  
ATOM   1236  C   THR A 158     -14.290   5.702   9.746  1.00  0.00           C  
ATOM   1237  CB  THR A 158     -12.336   6.841  10.822  1.00  0.00           C  
ATOM   1238  O   THR A 158     -14.908   5.147  10.657  1.00  0.00           O  
ATOM   1239  CG2 THR A 158     -10.818   6.884  10.964  1.00  0.00           C  
ATOM   1240  OG1 THR A 158     -12.803   8.131  10.408  1.00  0.00           O  
ATOM   1241  N   SER A 159     -14.896   6.183   8.673  1.00  0.00           N  
ATOM   1242  CA  SER A 159     -16.351   6.220   8.575  1.00  0.00           C  
ATOM   1243  C   SER A 159     -16.914   4.855   8.193  1.00  0.00           C  
ATOM   1244  CB  SER A 159     -16.794   7.268   7.553  1.00  0.00           C  
ATOM   1245  O   SER A 159     -17.919   4.413   8.753  1.00  0.00           O  
ATOM   1246  OG  SER A 159     -16.286   6.961   6.266  1.00  0.00           O  
ATOM   1247  N   ASP A 160     -16.161   4.149   7.262  1.00  0.00           N  
ATOM   1248  CA  ASP A 160     -16.765   2.915   6.770  1.00  0.00           C  
ATOM   1249  C   ASP A 160     -15.747   1.778   6.743  1.00  0.00           C  
ATOM   1250  CB  ASP A 160     -17.356   3.126   5.374  1.00  0.00           C  
ATOM   1251  O   ASP A 160     -16.069   0.658   6.340  1.00  0.00           O  
ATOM   1252  CG  ASP A 160     -16.339   3.645   4.372  1.00  0.00           C  
ATOM   1253  OD1 ASP A 160     -15.128   3.650   4.680  1.00  0.00           O  
ATOM   1254  OD2 ASP A 160     -16.754   4.054   3.267  1.00  0.00           O  
ATOM   1255  N   GLY A 161     -14.499   1.991   6.989  1.00  0.00           N  
ATOM   1256  CA  GLY A 161     -13.486   0.949   7.052  1.00  0.00           C  
ATOM   1257  C   GLY A 161     -12.935   0.569   5.690  1.00  0.00           C  
ATOM   1258  O   GLY A 161     -12.246  -0.444   5.554  1.00  0.00           O  
ATOM   1259  N   SER A 162     -13.295   1.374   4.704  1.00  0.00           N  
ATOM   1260  CA  SER A 162     -12.823   1.117   3.347  1.00  0.00           C  
ATOM   1261  C   SER A 162     -11.406   1.643   3.145  1.00  0.00           C  
ATOM   1262  CB  SER A 162     -13.763   1.755   2.323  1.00  0.00           C  
ATOM   1263  O   SER A 162     -11.025   2.657   3.734  1.00  0.00           O  
ATOM   1264  OG  SER A 162     -15.073   1.228   2.446  1.00  0.00           O  
ATOM   1265  N   ILE A 163     -10.605   0.893   2.383  1.00  0.00           N  
ATOM   1266  CA  ILE A 163      -9.281   1.371   1.997  1.00  0.00           C  
ATOM   1267  C   ILE A 163      -9.415   2.441   0.916  1.00  0.00           C  
ATOM   1268  CB  ILE A 163      -8.387   0.214   1.497  1.00  0.00           C  
ATOM   1269  O   ILE A 163      -9.993   2.193  -0.144  1.00  0.00           O  
ATOM   1270  CG1 ILE A 163      -8.173  -0.816   2.613  1.00  0.00           C  
ATOM   1271  CG2 ILE A 163      -7.048   0.750   0.983  1.00  0.00           C  
ATOM   1272  CD1 ILE A 163      -7.486  -2.094   2.152  1.00  0.00           C  
ATOM   1273  N   VAL A 164      -8.841   3.631   1.179  1.00  0.00           N  
ATOM   1274  CA  VAL A 164      -9.062   4.747   0.265  1.00  0.00           C  
ATOM   1275  C   VAL A 164      -7.768   5.070  -0.479  1.00  0.00           C  
ATOM   1276  CB  VAL A 164      -9.574   5.999   1.011  1.00  0.00           C  
ATOM   1277  O   VAL A 164      -7.764   5.879  -1.409  1.00  0.00           O  
ATOM   1278  CG1 VAL A 164     -10.960   5.747   1.601  1.00  0.00           C  
ATOM   1279  CG2 VAL A 164      -8.590   6.408   2.106  1.00  0.00           C  
ATOM   1280  N   GLY A 165      -6.691   4.408  -0.075  1.00  0.00           N  
ATOM   1281  CA  GLY A 165      -5.415   4.639  -0.733  1.00  0.00           C  
ATOM   1282  C   GLY A 165      -4.253   3.958  -0.036  1.00  0.00           C  
ATOM   1283  O   GLY A 165      -4.451   3.191   0.909  1.00  0.00           O  
ATOM   1284  N   ILE A 166      -3.093   4.104  -0.647  1.00  0.00           N  
ATOM   1285  CA  ILE A 166      -1.877   3.575  -0.039  1.00  0.00           C  
ATOM   1286  C   ILE A 166      -0.844   4.691   0.105  1.00  0.00           C  
ATOM   1287  CB  ILE A 166      -1.292   2.408  -0.866  1.00  0.00           C  
ATOM   1288  O   ILE A 166      -0.761   5.582  -0.743  1.00  0.00           O  
ATOM   1289  CG1 ILE A 166      -1.005   2.862  -2.301  1.00  0.00           C  
ATOM   1290  CG2 ILE A 166      -2.243   1.207  -0.851  1.00  0.00           C  
ATOM   1291  CD1 ILE A 166      -0.317   1.808  -3.158  1.00  0.00           C  
ATOM   1292  N   HIS A 167      -0.192   4.649   1.258  1.00  0.00           N  
ATOM   1293  CA  HIS A 167       0.828   5.651   1.544  1.00  0.00           C  
ATOM   1294  C   HIS A 167       1.930   5.631   0.490  1.00  0.00           C  
ATOM   1295  CB  HIS A 167       1.427   5.424   2.934  1.00  0.00           C  
ATOM   1296  O   HIS A 167       2.414   4.562   0.112  1.00  0.00           O  
ATOM   1297  CG  HIS A 167       2.528   6.377   3.275  1.00  0.00           C  
ATOM   1298  CD2 HIS A 167       3.859   6.181   3.425  1.00  0.00           C  
ATOM   1299  ND1 HIS A 167       2.306   7.717   3.509  1.00  0.00           N  
ATOM   1300  CE1 HIS A 167       3.457   8.305   3.787  1.00  0.00           C  
ATOM   1301  NE2 HIS A 167       4.415   7.395   3.743  1.00  0.00           N  
ATOM   1302  N   SER A 168       2.457   6.758  -0.056  1.00  0.00           N  
ATOM   1303  CA  SER A 168       3.430   6.843  -1.140  1.00  0.00           C  
ATOM   1304  C   SER A 168       4.688   7.583  -0.697  1.00  0.00           C  
ATOM   1305  CB  SER A 168       2.819   7.541  -2.356  1.00  0.00           C  
ATOM   1306  O   SER A 168       5.796   7.056  -0.807  1.00  0.00           O  
ATOM   1307  OG  SER A 168       1.813   6.735  -2.945  1.00  0.00           O  
ATOM   1308  N   ALA A 169       4.639   8.764  -0.358  1.00  0.00           N  
ATOM   1309  CA  ALA A 169       5.854   9.539  -0.123  1.00  0.00           C  
ATOM   1310  C   ALA A 169       5.647  10.560   0.992  1.00  0.00           C  
ATOM   1311  CB  ALA A 169       6.296  10.238  -1.406  1.00  0.00           C  
ATOM   1312  O   ALA A 169       4.515  10.803   1.417  1.00  0.00           O  
ATOM   1313  N   SER A 170       6.847  10.891   1.506  1.00  0.00           N  
ATOM   1314  CA  SER A 170       6.951  12.019   2.426  1.00  0.00           C  
ATOM   1315  C   SER A 170       7.743  13.166   1.807  1.00  0.00           C  
ATOM   1316  CB  SER A 170       7.609  11.583   3.736  1.00  0.00           C  
ATOM   1317  O   SER A 170       8.563  12.950   0.913  1.00  0.00           O  
ATOM   1318  OG  SER A 170       8.963  11.221   3.523  1.00  0.00           O  
ATOM   1319  N   ASN A 171       7.141  14.327   1.700  1.00  0.00           N  
ATOM   1320  CA  ASN A 171       7.927  15.498   1.327  1.00  0.00           C  
ATOM   1321  C   ASN A 171       8.989  15.817   2.375  1.00  0.00           C  
ATOM   1322  CB  ASN A 171       7.016  16.708   1.108  1.00  0.00           C  
ATOM   1323  O   ASN A 171       8.724  15.746   3.576  1.00  0.00           O  
ATOM   1324  CG  ASN A 171       7.724  17.853   0.411  1.00  0.00           C  
ATOM   1325  ND2 ASN A 171       6.970  18.883   0.046  1.00  0.00           N  
ATOM   1326  OD1 ASN A 171       8.940  17.813   0.202  1.00  0.00           O  
ATOM   1327  N   PHE A 172      10.323  15.867   1.967  1.00  0.00           N  
ATOM   1328  CA  PHE A 172      11.520  16.168   2.744  1.00  0.00           C  
ATOM   1329  C   PHE A 172      11.413  17.544   3.391  1.00  0.00           C  
ATOM   1330  CB  PHE A 172      12.768  16.099   1.859  1.00  0.00           C  
ATOM   1331  O   PHE A 172      11.924  17.759   4.492  1.00  0.00           O  
ATOM   1332  CG  PHE A 172      13.106  14.709   1.393  1.00  0.00           C  
ATOM   1333  CD1 PHE A 172      13.753  13.816   2.237  1.00  0.00           C  
ATOM   1334  CD2 PHE A 172      12.775  14.295   0.109  1.00  0.00           C  
ATOM   1335  CE1 PHE A 172      14.067  12.528   1.808  1.00  0.00           C  
ATOM   1336  CE2 PHE A 172      13.086  13.010  -0.327  1.00  0.00           C  
ATOM   1337  CZ  PHE A 172      13.732  12.128   0.524  1.00  0.00           C  
ATOM   1338  N   THR A 173      10.487  18.414   2.783  1.00  0.00           N  
ATOM   1339  CA  THR A 173      10.458  19.808   3.211  1.00  0.00           C  
ATOM   1340  C   THR A 173       9.134  20.137   3.896  1.00  0.00           C  
ATOM   1341  CB  THR A 173      10.674  20.762   2.022  1.00  0.00           C  
ATOM   1342  O   THR A 173       9.080  21.004   4.770  1.00  0.00           O  
ATOM   1343  CG2 THR A 173      12.069  20.595   1.429  1.00  0.00           C  
ATOM   1344  OG1 THR A 173       9.700  20.483   1.009  1.00  0.00           O  
ATOM   1345  N   ASN A 174       8.173  19.280   3.752  1.00  0.00           N  
ATOM   1346  CA  ASN A 174       6.824  19.576   4.222  1.00  0.00           C  
ATOM   1347  C   ASN A 174       6.335  18.529   5.219  1.00  0.00           C  
ATOM   1348  CB  ASN A 174       5.854  19.679   3.043  1.00  0.00           C  
ATOM   1349  O   ASN A 174       6.868  17.419   5.271  1.00  0.00           O  
ATOM   1350  CG  ASN A 174       5.383  21.098   2.796  1.00  0.00           C  
ATOM   1351  ND2 ASN A 174       4.758  21.324   1.647  1.00  0.00           N  
ATOM   1352  OD1 ASN A 174       5.580  21.985   3.631  1.00  0.00           O  
ATOM   1353  N   THR A 175       5.805  18.979   6.381  1.00  0.00           N  
ATOM   1354  CA  THR A 175       5.167  18.267   7.484  1.00  0.00           C  
ATOM   1355  C   THR A 175       4.051  17.363   6.970  1.00  0.00           C  
ATOM   1356  CB  THR A 175       4.598  19.248   8.526  1.00  0.00           C  
ATOM   1357  O   THR A 175       3.406  16.659   7.750  1.00  0.00           O  
ATOM   1358  CG2 THR A 175       5.714  20.016   9.226  1.00  0.00           C  
ATOM   1359  OG1 THR A 175       3.729  20.180   7.872  1.00  0.00           O  
ATOM   1360  N   ASN A 176       3.832  17.446   5.555  1.00  0.00           N  
ATOM   1361  CA  ASN A 176       2.709  16.610   5.145  1.00  0.00           C  
ATOM   1362  C   ASN A 176       3.175  15.400   4.339  1.00  0.00           C  
ATOM   1363  CB  ASN A 176       1.698  17.427   4.338  1.00  0.00           C  
ATOM   1364  O   ASN A 176       4.273  15.407   3.781  1.00  0.00           O  
ATOM   1365  CG  ASN A 176       2.358  18.311   3.299  1.00  0.00           C  
ATOM   1366  ND2 ASN A 176       1.550  19.060   2.557  1.00  0.00           N  
ATOM   1367  OD1 ASN A 176       3.584  18.321   3.162  1.00  0.00           O  
ATOM   1368  N   ASN A 177       2.453  14.298   4.519  1.00  0.00           N  
ATOM   1369  CA  ASN A 177       2.641  13.066   3.760  1.00  0.00           C  
ATOM   1370  C   ASN A 177       1.608  12.931   2.646  1.00  0.00           C  
ATOM   1371  CB  ASN A 177       2.584  11.851   4.688  1.00  0.00           C  
ATOM   1372  O   ASN A 177       0.596  13.634   2.643  1.00  0.00           O  
ATOM   1373  CG  ASN A 177       3.754  11.796   5.651  1.00  0.00           C  
ATOM   1374  ND2 ASN A 177       3.456  11.670   6.939  1.00  0.00           N  
ATOM   1375  OD1 ASN A 177       4.915  11.867   5.241  1.00  0.00           O  
ATOM   1376  N   TYR A 178       2.002  12.115   1.617  1.00  0.00           N  
ATOM   1377  CA  TYR A 178       1.116  11.923   0.475  1.00  0.00           C  
ATOM   1378  C   TYR A 178       0.755  10.452   0.307  1.00  0.00           C  
ATOM   1379  CB  TYR A 178       1.768  12.449  -0.807  1.00  0.00           C  
ATOM   1380  O   TYR A 178       1.503   9.569   0.735  1.00  0.00           O  
ATOM   1381  CG  TYR A 178       2.087  13.924  -0.764  1.00  0.00           C  
ATOM   1382  CD1 TYR A 178       1.122  14.875  -1.087  1.00  0.00           C  
ATOM   1383  CD2 TYR A 178       3.354  14.369  -0.401  1.00  0.00           C  
ATOM   1384  CE1 TYR A 178       1.412  16.235  -1.051  1.00  0.00           C  
ATOM   1385  CE2 TYR A 178       3.655  15.727  -0.362  1.00  0.00           C  
ATOM   1386  OH  TYR A 178       2.971  17.996  -0.650  1.00  0.00           O  
ATOM   1387  CZ  TYR A 178       2.679  16.651  -0.687  1.00  0.00           C  
ATOM   1388  N   PHE A 179      -0.427  10.271  -0.195  1.00  0.00           N  
ATOM   1389  CA  PHE A 179      -0.792   8.909  -0.568  1.00  0.00           C  
ATOM   1390  C   PHE A 179      -1.489   8.887  -1.923  1.00  0.00           C  
ATOM   1391  CB  PHE A 179      -1.696   8.282   0.498  1.00  0.00           C  
ATOM   1392  O   PHE A 179      -1.955   9.922  -2.404  1.00  0.00           O  
ATOM   1393  CG  PHE A 179      -3.087   8.855   0.527  1.00  0.00           C  
ATOM   1394  CD1 PHE A 179      -3.346  10.056   1.176  1.00  0.00           C  
ATOM   1395  CD2 PHE A 179      -4.137   8.191  -0.094  1.00  0.00           C  
ATOM   1396  CE1 PHE A 179      -4.632  10.589   1.205  1.00  0.00           C  
ATOM   1397  CE2 PHE A 179      -5.426   8.717  -0.069  1.00  0.00           C  
ATOM   1398  CZ  PHE A 179      -5.671   9.916   0.581  1.00  0.00           C  
ATOM   1399  N   THR A 180      -1.389   7.742  -2.547  1.00  0.00           N  
ATOM   1400  CA  THR A 180      -2.069   7.493  -3.813  1.00  0.00           C  
ATOM   1401  C   THR A 180      -3.475   6.951  -3.575  1.00  0.00           C  
ATOM   1402  CB  THR A 180      -1.276   6.502  -4.687  1.00  0.00           C  
ATOM   1403  O   THR A 180      -3.660   6.006  -2.806  1.00  0.00           O  
ATOM   1404  CG2 THR A 180      -1.917   6.348  -6.062  1.00  0.00           C  
ATOM   1405  OG1 THR A 180       0.064   6.983  -4.847  1.00  0.00           O  
ATOM   1406  N   THR A 181      -4.414   7.543  -4.235  1.00  0.00           N  
ATOM   1407  CA  THR A 181      -5.809   7.193  -3.989  1.00  0.00           C  
ATOM   1408  C   THR A 181      -6.212   5.971  -4.809  1.00  0.00           C  
ATOM   1409  CB  THR A 181      -6.746   8.369  -4.321  1.00  0.00           C  
ATOM   1410  O   THR A 181      -5.650   5.720  -5.877  1.00  0.00           O  
ATOM   1411  CG2 THR A 181      -6.405   9.597  -3.483  1.00  0.00           C  
ATOM   1412  OG1 THR A 181      -6.615   8.700  -5.709  1.00  0.00           O  
ATOM   1413  N   VAL A 182      -7.162   5.255  -4.267  1.00  0.00           N  
ATOM   1414  CA  VAL A 182      -7.800   4.160  -4.990  1.00  0.00           C  
ATOM   1415  C   VAL A 182      -8.675   4.720  -6.110  1.00  0.00           C  
ATOM   1416  CB  VAL A 182      -8.643   3.272  -4.048  1.00  0.00           C  
ATOM   1417  O   VAL A 182      -9.478   5.628  -5.883  1.00  0.00           O  
ATOM   1418  CG1 VAL A 182      -9.419   2.224  -4.844  1.00  0.00           C  
ATOM   1419  CG2 VAL A 182      -7.750   2.603  -3.005  1.00  0.00           C  
ATOM   1420  N   PRO A 183      -8.466   4.244  -7.385  1.00  0.00           N  
ATOM   1421  CA  PRO A 183      -9.308   4.738  -8.478  1.00  0.00           C  
ATOM   1422  C   PRO A 183     -10.752   4.250  -8.377  1.00  0.00           C  
ATOM   1423  CB  PRO A 183      -8.628   4.176  -9.729  1.00  0.00           C  
ATOM   1424  O   PRO A 183     -11.033   3.288  -7.657  1.00  0.00           O  
ATOM   1425  CG  PRO A 183      -7.974   2.911  -9.273  1.00  0.00           C  
ATOM   1426  CD  PRO A 183      -7.512   3.098  -7.856  1.00  0.00           C  
ATOM   1427  N   PRO A 184     -11.589   4.996  -9.183  1.00  0.00           N  
ATOM   1428  CA  PRO A 184     -12.969   4.505  -9.224  1.00  0.00           C  
ATOM   1429  C   PRO A 184     -13.081   3.110  -9.833  1.00  0.00           C  
ATOM   1430  CB  PRO A 184     -13.685   5.540 -10.094  1.00  0.00           C  
ATOM   1431  O   PRO A 184     -12.283   2.744 -10.699  1.00  0.00           O  
ATOM   1432  CG  PRO A 184     -12.603   6.166 -10.914  1.00  0.00           C  
ATOM   1433  CD  PRO A 184     -11.318   6.096 -10.139  1.00  0.00           C  
ATOM   1434  N   ASP A 185     -13.879   2.236  -9.322  1.00  0.00           N  
ATOM   1435  CA  ASP A 185     -14.196   0.919  -9.866  1.00  0.00           C  
ATOM   1436  C   ASP A 185     -13.032  -0.050  -9.669  1.00  0.00           C  
ATOM   1437  CB  ASP A 185     -14.549   1.022 -11.351  1.00  0.00           C  
ATOM   1438  O   ASP A 185     -12.802  -0.930 -10.502  1.00  0.00           O  
ATOM   1439  CG  ASP A 185     -15.790   1.859 -11.609  1.00  0.00           C  
ATOM   1440  OD1 ASP A 185     -16.759   1.769 -10.826  1.00  0.00           O  
ATOM   1441  OD2 ASP A 185     -15.799   2.612 -12.607  1.00  0.00           O  
ATOM   1442  N   PHE A 186     -12.182   0.271  -8.739  1.00  0.00           N  
ATOM   1443  CA  PHE A 186     -11.013  -0.542  -8.422  1.00  0.00           C  
ATOM   1444  C   PHE A 186     -11.419  -1.977  -8.110  1.00  0.00           C  
ATOM   1445  CB  PHE A 186     -10.246   0.056  -7.238  1.00  0.00           C  
ATOM   1446  O   PHE A 186     -10.741  -2.922  -8.517  1.00  0.00           O  
ATOM   1447  CG  PHE A 186      -8.864  -0.512  -7.062  1.00  0.00           C  
ATOM   1448  CD1 PHE A 186      -8.467  -1.044  -5.841  1.00  0.00           C  
ATOM   1449  CD2 PHE A 186      -7.961  -0.514  -8.117  1.00  0.00           C  
ATOM   1450  CE1 PHE A 186      -7.188  -1.571  -5.674  1.00  0.00           C  
ATOM   1451  CE2 PHE A 186      -6.681  -1.038  -7.958  1.00  0.00           C  
ATOM   1452  CZ  PHE A 186      -6.297  -1.565  -6.736  1.00  0.00           C  
ATOM   1453  N   MET A 187     -12.494  -2.124  -7.526  1.00  0.00           N  
ATOM   1454  CA  MET A 187     -12.971  -3.449  -7.141  1.00  0.00           C  
ATOM   1455  C   MET A 187     -13.282  -4.294  -8.371  1.00  0.00           C  
ATOM   1456  CB  MET A 187     -14.213  -3.338  -6.255  1.00  0.00           C  
ATOM   1457  O   MET A 187     -13.044  -5.503  -8.376  1.00  0.00           O  
ATOM   1458  CG  MET A 187     -13.917  -2.865  -4.841  1.00  0.00           C  
ATOM   1459  SD  MET A 187     -12.776  -3.991  -3.947  1.00  0.00           S  
ATOM   1460  CE  MET A 187     -13.859  -5.428  -3.716  1.00  0.00           C  
ATOM   1461  N   LYS A 188     -13.825  -3.687  -9.380  1.00  0.00           N  
ATOM   1462  CA  LYS A 188     -14.109  -4.376 -10.635  1.00  0.00           C  
ATOM   1463  C   LYS A 188     -12.833  -4.945 -11.250  1.00  0.00           C  
ATOM   1464  CB  LYS A 188     -14.791  -3.431 -11.625  1.00  0.00           C  
ATOM   1465  O   LYS A 188     -12.825  -6.077 -11.740  1.00  0.00           O  
ATOM   1466  CG  LYS A 188     -16.240  -3.117 -11.282  1.00  0.00           C  
ATOM   1467  CD  LYS A 188     -16.891  -2.247 -12.349  1.00  0.00           C  
ATOM   1468  CE  LYS A 188     -18.303  -1.836 -11.953  1.00  0.00           C  
ATOM   1469  NZ  LYS A 188     -18.928  -0.945 -12.975  1.00  0.00           N  
ATOM   1470  N   LEU A 189     -11.799  -4.157 -11.090  1.00  0.00           N  
ATOM   1471  CA  LEU A 189     -10.503  -4.576 -11.613  1.00  0.00           C  
ATOM   1472  C   LEU A 189      -9.972  -5.783 -10.847  1.00  0.00           C  
ATOM   1473  CB  LEU A 189      -9.496  -3.425 -11.535  1.00  0.00           C  
ATOM   1474  O   LEU A 189      -9.460  -6.730 -11.449  1.00  0.00           O  
ATOM   1475  CG  LEU A 189      -9.727  -2.257 -12.495  1.00  0.00           C  
ATOM   1476  CD1 LEU A 189      -8.770  -1.113 -12.177  1.00  0.00           C  
ATOM   1477  CD2 LEU A 189      -9.565  -2.711 -13.941  1.00  0.00           C  
ATOM   1478  N   LEU A 190     -10.180  -5.788  -9.585  1.00  0.00           N  
ATOM   1479  CA  LEU A 190      -9.650  -6.843  -8.728  1.00  0.00           C  
ATOM   1480  C   LEU A 190     -10.462  -8.124  -8.877  1.00  0.00           C  
ATOM   1481  CB  LEU A 190      -9.647  -6.393  -7.264  1.00  0.00           C  
ATOM   1482  O   LEU A 190      -9.910  -9.225  -8.815  1.00  0.00           O  
ATOM   1483  CG  LEU A 190      -8.651  -5.294  -6.894  1.00  0.00           C  
ATOM   1484  CD1 LEU A 190      -8.812  -4.904  -5.428  1.00  0.00           C  
ATOM   1485  CD2 LEU A 190      -7.223  -5.748  -7.178  1.00  0.00           C  
ATOM   1486  N   ASN A 191     -11.731  -8.029  -9.158  1.00  0.00           N  
ATOM   1487  CA  ASN A 191     -12.631  -9.176  -9.217  1.00  0.00           C  
ATOM   1488  C   ASN A 191     -12.658  -9.796 -10.611  1.00  0.00           C  
ATOM   1489  CB  ASN A 191     -14.043  -8.774  -8.787  1.00  0.00           C  
ATOM   1490  O   ASN A 191     -13.068 -10.946 -10.776  1.00  0.00           O  
ATOM   1491  CG  ASN A 191     -14.149  -8.523  -7.295  1.00  0.00           C  
ATOM   1492  ND2 ASN A 191     -15.036  -7.614  -6.909  1.00  0.00           N  
ATOM   1493  OD1 ASN A 191     -13.440  -9.141  -6.497  1.00  0.00           O  
ATOM   1494  N   ASP A 192     -12.162  -9.029 -11.592  1.00  0.00           N  
ATOM   1495  CA  ASP A 192     -12.136  -9.507 -12.971  1.00  0.00           C  
ATOM   1496  C   ASP A 192     -10.751  -9.327 -13.588  1.00  0.00           C  
ATOM   1497  CB  ASP A 192     -13.186  -8.776 -13.811  1.00  0.00           C  
ATOM   1498  O   ASP A 192     -10.499  -8.340 -14.282  1.00  0.00           O  
ATOM   1499  CG  ASP A 192     -13.413  -9.421 -15.167  1.00  0.00           C  
ATOM   1500  OD1 ASP A 192     -12.654 -10.342 -15.540  1.00  0.00           O  
ATOM   1501  OD2 ASP A 192     -14.358  -9.003 -15.871  1.00  0.00           O  
ATOM   1502  N   PRO A 193      -9.868 -10.231 -13.249  1.00  0.00           N  
ATOM   1503  CA  PRO A 193      -8.475 -10.089 -13.681  1.00  0.00           C  
ATOM   1504  C   PRO A 193      -8.332 -10.033 -15.201  1.00  0.00           C  
ATOM   1505  CB  PRO A 193      -7.801 -11.342 -13.115  1.00  0.00           C  
ATOM   1506  O   PRO A 193      -7.334  -9.521 -15.712  1.00  0.00           O  
ATOM   1507  CG  PRO A 193      -8.715 -11.809 -12.029  1.00  0.00           C  
ATOM   1508  CD  PRO A 193     -10.105 -11.329 -12.335  1.00  0.00           C  
ATOM   1509  N   GLU A 194      -9.322 -10.467 -15.911  1.00  0.00           N  
ATOM   1510  CA  GLU A 194      -9.254 -10.495 -17.369  1.00  0.00           C  
ATOM   1511  C   GLU A 194      -9.367  -9.090 -17.954  1.00  0.00           C  
ATOM   1512  CB  GLU A 194     -10.352 -11.394 -17.942  1.00  0.00           C  
ATOM   1513  O   GLU A 194      -9.020  -8.867 -19.116  1.00  0.00           O  
ATOM   1514  CG  GLU A 194     -10.202 -12.862 -17.569  1.00  0.00           C  
ATOM   1515  CD  GLU A 194      -8.925 -13.489 -18.104  1.00  0.00           C  
ATOM   1516  OE1 GLU A 194      -8.329 -14.341 -17.406  1.00  0.00           O  
ATOM   1517  OE2 GLU A 194      -8.516 -13.125 -19.229  1.00  0.00           O  
ATOM   1518  N   LEU A 195      -9.759  -8.126 -17.110  1.00  0.00           N  
ATOM   1519  CA  LEU A 195      -9.906  -6.746 -17.559  1.00  0.00           C  
ATOM   1520  C   LEU A 195      -8.563  -6.024 -17.545  1.00  0.00           C  
ATOM   1521  CB  LEU A 195     -10.909  -5.999 -16.676  1.00  0.00           C  
ATOM   1522  O   LEU A 195      -8.405  -4.985 -18.191  1.00  0.00           O  
ATOM   1523  CG  LEU A 195     -12.376  -6.408 -16.821  1.00  0.00           C  
ATOM   1524  CD1 LEU A 195     -13.230  -5.700 -15.774  1.00  0.00           C  
ATOM   1525  CD2 LEU A 195     -12.881  -6.101 -18.227  1.00  0.00           C  
ATOM   1526  N   GLN A 196      -7.626  -6.733 -17.025  1.00  0.00           N  
ATOM   1527  CA  GLN A 196      -6.346  -6.069 -16.801  1.00  0.00           C  
ATOM   1528  C   GLN A 196      -5.348  -6.414 -17.903  1.00  0.00           C  
ATOM   1529  CB  GLN A 196      -5.774  -6.451 -15.435  1.00  0.00           C  
ATOM   1530  O   GLN A 196      -5.405  -7.501 -18.481  1.00  0.00           O  
ATOM   1531  CG  GLN A 196      -6.683  -6.097 -14.267  1.00  0.00           C  
ATOM   1532  CD  GLN A 196      -6.237  -6.731 -12.963  1.00  0.00           C  
ATOM   1533  NE2 GLN A 196      -6.869  -6.334 -11.863  1.00  0.00           N  
ATOM   1534  OE1 GLN A 196      -5.332  -7.572 -12.943  1.00  0.00           O  
ATOM   1535  N   ARG A 197      -4.596  -5.424 -18.339  1.00  0.00           N  
ATOM   1536  CA  ARG A 197      -3.442  -5.661 -19.200  1.00  0.00           C  
ATOM   1537  C   ARG A 197      -2.205  -6.006 -18.376  1.00  0.00           C  
ATOM   1538  CB  ARG A 197      -3.163  -4.437 -20.075  1.00  0.00           C  
ATOM   1539  O   ARG A 197      -1.584  -5.124 -17.781  1.00  0.00           O  
ATOM   1540  CG  ARG A 197      -4.243  -4.161 -21.110  1.00  0.00           C  
ATOM   1541  CD  ARG A 197      -3.895  -2.962 -21.981  1.00  0.00           C  
ATOM   1542  NE  ARG A 197      -4.947  -2.679 -22.953  1.00  0.00           N  
ATOM   1543  NH1 ARG A 197      -3.928  -0.795 -23.818  1.00  0.00           N  
ATOM   1544  NH2 ARG A 197      -5.948  -1.493 -24.646  1.00  0.00           N  
ATOM   1545  CZ  ARG A 197      -4.939  -1.657 -23.804  1.00  0.00           C  
ATOM   1546  N   TRP A 198      -1.916  -7.283 -18.343  1.00  0.00           N  
ATOM   1547  CA  TRP A 198      -0.788  -7.756 -17.548  1.00  0.00           C  
ATOM   1548  C   TRP A 198       0.512  -7.665 -18.339  1.00  0.00           C  
ATOM   1549  CB  TRP A 198      -1.021  -9.198 -17.088  1.00  0.00           C  
ATOM   1550  O   TRP A 198       0.565  -8.062 -19.506  1.00  0.00           O  
ATOM   1551  CG  TRP A 198      -2.211  -9.367 -16.192  1.00  0.00           C  
ATOM   1552  CD1 TRP A 198      -3.462  -9.785 -16.553  1.00  0.00           C  
ATOM   1553  CD2 TRP A 198      -2.263  -9.116 -14.784  1.00  0.00           C  
ATOM   1554  CE2 TRP A 198      -3.578  -9.404 -14.356  1.00  0.00           C  
ATOM   1555  CE3 TRP A 198      -1.324  -8.675 -13.842  1.00  0.00           C  
ATOM   1556  NE1 TRP A 198      -4.288  -9.810 -15.454  1.00  0.00           N  
ATOM   1557  CH2 TRP A 198      -3.039  -8.833 -12.124  1.00  0.00           C  
ATOM   1558  CZ2 TRP A 198      -3.977  -9.266 -13.025  1.00  0.00           C  
ATOM   1559  CZ3 TRP A 198      -1.723  -8.538 -12.518  1.00  0.00           C  
ATOM   1560  N   ILE A 199       1.417  -6.969 -17.690  1.00  0.00           N  
ATOM   1561  CA  ILE A 199       2.720  -6.824 -18.329  1.00  0.00           C  
ATOM   1562  C   ILE A 199       3.795  -7.479 -17.465  1.00  0.00           C  
ATOM   1563  CB  ILE A 199       3.065  -5.338 -18.578  1.00  0.00           C  
ATOM   1564  O   ILE A 199       3.612  -7.647 -16.257  1.00  0.00           O  
ATOM   1565  CG1 ILE A 199       3.082  -4.565 -17.255  1.00  0.00           C  
ATOM   1566  CG2 ILE A 199       2.076  -4.713 -19.566  1.00  0.00           C  
ATOM   1567  CD1 ILE A 199       3.648  -3.156 -17.369  1.00  0.00           C  
ATOM   1568  N   SER A 200       4.788  -8.051 -18.122  1.00  0.00           N  
ATOM   1569  CA  SER A 200       5.949  -8.599 -17.428  1.00  0.00           C  
ATOM   1570  C   SER A 200       7.218  -7.828 -17.779  1.00  0.00           C  
ATOM   1571  CB  SER A 200       6.130 -10.078 -17.771  1.00  0.00           C  
ATOM   1572  O   SER A 200       7.279  -7.160 -18.813  1.00  0.00           O  
ATOM   1573  OG  SER A 200       4.993 -10.828 -17.380  1.00  0.00           O  
ATOM   1574  N   GLY A 201       8.172  -7.810 -16.846  1.00  0.00           N  
ATOM   1575  CA  GLY A 201       9.468  -7.211 -17.121  1.00  0.00           C  
ATOM   1576  C   GLY A 201       9.449  -5.695 -17.067  1.00  0.00           C  
ATOM   1577  O   GLY A 201      10.276  -5.036 -17.699  1.00  0.00           O  
ATOM   1578  N   TRP A 202       8.477  -5.168 -16.397  1.00  0.00           N  
ATOM   1579  CA  TRP A 202       8.309  -3.720 -16.333  1.00  0.00           C  
ATOM   1580  C   TRP A 202       9.231  -3.111 -15.282  1.00  0.00           C  
ATOM   1581  CB  TRP A 202       6.853  -3.360 -16.024  1.00  0.00           C  
ATOM   1582  O   TRP A 202       9.490  -3.724 -14.245  1.00  0.00           O  
ATOM   1583  CG  TRP A 202       6.572  -1.887 -16.045  1.00  0.00           C  
ATOM   1584  CD1 TRP A 202       6.159  -1.143 -17.115  1.00  0.00           C  
ATOM   1585  CD2 TRP A 202       6.689  -0.979 -14.946  1.00  0.00           C  
ATOM   1586  CE2 TRP A 202       6.330   0.302 -15.421  1.00  0.00           C  
ATOM   1587  CE3 TRP A 202       7.063  -1.125 -13.603  1.00  0.00           C  
ATOM   1588  NE1 TRP A 202       6.011   0.175 -16.746  1.00  0.00           N  
ATOM   1589  CH2 TRP A 202       6.703   1.261 -13.290  1.00  0.00           C  
ATOM   1590  CZ2 TRP A 202       6.334   1.431 -14.599  1.00  0.00           C  
ATOM   1591  CZ3 TRP A 202       7.066   0.001 -12.786  1.00  0.00           C  
ATOM   1592  N   ARG A 203       9.827  -1.947 -15.488  1.00  0.00           N  
ATOM   1593  CA  ARG A 203      10.575  -1.152 -14.519  1.00  0.00           C  
ATOM   1594  C   ARG A 203      10.185   0.320 -14.601  1.00  0.00           C  
ATOM   1595  CB  ARG A 203      12.081  -1.309 -14.742  1.00  0.00           C  
ATOM   1596  O   ARG A 203       9.789   0.805 -15.663  1.00  0.00           O  
ATOM   1597  CG  ARG A 203      12.590  -0.631 -16.004  1.00  0.00           C  
ATOM   1598  CD  ARG A 203      14.099  -0.770 -16.149  1.00  0.00           C  
ATOM   1599  NE  ARG A 203      14.592  -0.081 -17.338  1.00  0.00           N  
ATOM   1600  NH1 ARG A 203      16.826  -0.446 -16.876  1.00  0.00           N  
ATOM   1601  NH2 ARG A 203      16.214   0.703 -18.763  1.00  0.00           N  
ATOM   1602  CZ  ARG A 203      15.876   0.057 -17.656  1.00  0.00           C  
ATOM   1603  N   LEU A 204      10.171   1.007 -13.419  1.00  0.00           N  
ATOM   1604  CA  LEU A 204       9.835   2.426 -13.379  1.00  0.00           C  
ATOM   1605  C   LEU A 204      10.890   3.255 -14.104  1.00  0.00           C  
ATOM   1606  CB  LEU A 204       9.700   2.905 -11.931  1.00  0.00           C  
ATOM   1607  O   LEU A 204      12.086   3.114 -13.839  1.00  0.00           O  
ATOM   1608  CG  LEU A 204       9.248   4.353 -11.735  1.00  0.00           C  
ATOM   1609  CD1 LEU A 204       7.795   4.518 -12.168  1.00  0.00           C  
ATOM   1610  CD2 LEU A 204       9.430   4.778 -10.282  1.00  0.00           C  
ATOM   1611  N   ASN A 205      10.405   3.884 -15.123  1.00  0.00           N  
ATOM   1612  CA  ASN A 205      11.253   4.868 -15.788  1.00  0.00           C  
ATOM   1613  C   ASN A 205      11.115   6.248 -15.152  1.00  0.00           C  
ATOM   1614  CB  ASN A 205      10.926   4.937 -17.281  1.00  0.00           C  
ATOM   1615  O   ASN A 205      10.104   6.927 -15.344  1.00  0.00           O  
ATOM   1616  CG  ASN A 205      11.950   5.732 -18.067  1.00  0.00           C  
ATOM   1617  ND2 ASN A 205      12.033   5.473 -19.367  1.00  0.00           N  
ATOM   1618  OD1 ASN A 205      12.662   6.572 -17.510  1.00  0.00           O  
ATOM   1619  N   ALA A 206      11.972   6.603 -14.180  1.00  0.00           N  
ATOM   1620  CA  ALA A 206      11.899   7.869 -13.455  1.00  0.00           C  
ATOM   1621  C   ALA A 206      11.816   9.049 -14.419  1.00  0.00           C  
ATOM   1622  CB  ALA A 206      13.105   8.024 -12.532  1.00  0.00           C  
ATOM   1623  O   ALA A 206      11.250  10.093 -14.085  1.00  0.00           O  
ATOM   1624  N   ASP A 207      12.342   8.835 -15.664  1.00  0.00           N  
ATOM   1625  CA  ASP A 207      12.321   9.930 -16.629  1.00  0.00           C  
ATOM   1626  C   ASP A 207      10.907  10.176 -17.149  1.00  0.00           C  
ATOM   1627  CB  ASP A 207      13.267   9.636 -17.795  1.00  0.00           C  
ATOM   1628  O   ASP A 207      10.566  11.299 -17.528  1.00  0.00           O  
ATOM   1629  CG  ASP A 207      14.730   9.643 -17.388  1.00  0.00           C  
ATOM   1630  OD1 ASP A 207      15.085  10.318 -16.398  1.00  0.00           O  
ATOM   1631  OD2 ASP A 207      15.536   8.969 -18.066  1.00  0.00           O  
ATOM   1632  N   SER A 208      10.015   9.224 -16.914  1.00  0.00           N  
ATOM   1633  CA  SER A 208       8.702   9.308 -17.546  1.00  0.00           C  
ATOM   1634  C   SER A 208       7.610   9.581 -16.517  1.00  0.00           C  
ATOM   1635  CB  SER A 208       8.389   8.018 -18.305  1.00  0.00           C  
ATOM   1636  O   SER A 208       6.495   9.964 -16.876  1.00  0.00           O  
ATOM   1637  OG  SER A 208       8.441   6.899 -17.436  1.00  0.00           O  
ATOM   1638  N   VAL A 209       7.948   9.538 -15.168  1.00  0.00           N  
ATOM   1639  CA  VAL A 209       6.845   9.642 -14.218  1.00  0.00           C  
ATOM   1640  C   VAL A 209       6.787  11.057 -13.647  1.00  0.00           C  
ATOM   1641  CB  VAL A 209       6.981   8.611 -13.075  1.00  0.00           C  
ATOM   1642  O   VAL A 209       7.797  11.586 -13.177  1.00  0.00           O  
ATOM   1643  CG1 VAL A 209       5.840   8.765 -12.071  1.00  0.00           C  
ATOM   1644  CG2 VAL A 209       7.013   7.192 -13.639  1.00  0.00           C  
ATOM   1645  N   GLU A 210       6.006  11.939 -14.239  1.00  0.00           N  
ATOM   1646  CA  GLU A 210       5.650  13.261 -13.731  1.00  0.00           C  
ATOM   1647  C   GLU A 210       4.678  13.159 -12.560  1.00  0.00           C  
ATOM   1648  CB  GLU A 210       5.045  14.120 -14.844  1.00  0.00           C  
ATOM   1649  O   GLU A 210       3.592  12.590 -12.695  1.00  0.00           O  
ATOM   1650  CG  GLU A 210       5.422  15.592 -14.758  1.00  0.00           C  
ATOM   1651  CD  GLU A 210       4.918  16.410 -15.937  1.00  0.00           C  
ATOM   1652  OE1 GLU A 210       5.171  17.635 -15.978  1.00  0.00           O  
ATOM   1653  OE2 GLU A 210       4.264  15.820 -16.826  1.00  0.00           O  
ATOM   1654  N   TRP A 211       5.132  12.992 -11.307  1.00  0.00           N  
ATOM   1655  CA  TRP A 211       4.318  13.052 -10.098  1.00  0.00           C  
ATOM   1656  C   TRP A 211       3.717  14.442  -9.915  1.00  0.00           C  
ATOM   1657  CB  TRP A 211       5.151  12.677  -8.869  1.00  0.00           C  
ATOM   1658  O   TRP A 211       3.879  15.061  -8.861  1.00  0.00           O  
ATOM   1659  CG  TRP A 211       5.646  11.262  -8.877  1.00  0.00           C  
ATOM   1660  CD1 TRP A 211       6.677  10.753  -9.618  1.00  0.00           C  
ATOM   1661  CD2 TRP A 211       5.125  10.171  -8.112  1.00  0.00           C  
ATOM   1662  CE2 TRP A 211       5.890   9.029  -8.438  1.00  0.00           C  
ATOM   1663  CE3 TRP A 211       4.086  10.048  -7.180  1.00  0.00           C  
ATOM   1664  NE1 TRP A 211       6.829   9.411  -9.358  1.00  0.00           N  
ATOM   1665  CH2 TRP A 211       4.625   7.686  -6.955  1.00  0.00           C  
ATOM   1666  CZ2 TRP A 211       5.648   7.779  -7.863  1.00  0.00           C  
ATOM   1667  CZ3 TRP A 211       3.846   8.803  -6.609  1.00  0.00           C  
ATOM   1668  N   GLY A 212       3.023  15.020 -10.853  1.00  0.00           N  
ATOM   1669  CA  GLY A 212       2.263  16.240 -10.636  1.00  0.00           C  
ATOM   1670  C   GLY A 212       3.064  17.328  -9.946  1.00  0.00           C  
ATOM   1671  O   GLY A 212       2.493  18.237  -9.339  1.00  0.00           O  
ATOM   1672  N   GLY A 213       4.398  17.444 -10.238  1.00  0.00           N  
ATOM   1673  CA  GLY A 213       5.285  18.476  -9.727  1.00  0.00           C  
ATOM   1674  C   GLY A 213       6.314  17.947  -8.746  1.00  0.00           C  
ATOM   1675  O   GLY A 213       7.210  18.679  -8.322  1.00  0.00           O  
ATOM   1676  N   HIS A 214       6.162  16.623  -8.283  1.00  0.00           N  
ATOM   1677  CA  HIS A 214       7.099  15.978  -7.370  1.00  0.00           C  
ATOM   1678  C   HIS A 214       8.199  15.247  -8.134  1.00  0.00           C  
ATOM   1679  CB  HIS A 214       6.364  15.004  -6.448  1.00  0.00           C  
ATOM   1680  O   HIS A 214       7.914  14.457  -9.036  1.00  0.00           O  
ATOM   1681  CG  HIS A 214       5.396  15.668  -5.522  1.00  0.00           C  
ATOM   1682  CD2 HIS A 214       4.053  15.818  -5.597  1.00  0.00           C  
ATOM   1683  ND1 HIS A 214       5.788  16.281  -4.351  1.00  0.00           N  
ATOM   1684  CE1 HIS A 214       4.724  16.779  -3.745  1.00  0.00           C  
ATOM   1685  NE2 HIS A 214       3.658  16.512  -4.480  1.00  0.00           N  
ATOM   1686  N   LYS A 215       9.089  15.898  -8.825  1.00  0.00           N  
ATOM   1687  CA  LYS A 215      10.228  15.259  -9.479  1.00  0.00           C  
ATOM   1688  C   LYS A 215      10.919  14.274  -8.541  1.00  0.00           C  
ATOM   1689  CB  LYS A 215      11.227  16.311  -9.964  1.00  0.00           C  
ATOM   1690  O   LYS A 215      11.115  14.567  -7.360  1.00  0.00           O  
ATOM   1691  CG  LYS A 215      10.807  17.020 -11.243  1.00  0.00           C  
ATOM   1692  CD  LYS A 215      11.908  17.937 -11.761  1.00  0.00           C  
ATOM   1693  CE  LYS A 215      11.457  18.714 -12.990  1.00  0.00           C  
ATOM   1694  NZ  LYS A 215      12.534  19.613 -13.503  1.00  0.00           N  
ATOM   1695  N   VAL A 216      10.647  12.999  -8.645  1.00  0.00           N  
ATOM   1696  CA  VAL A 216      11.499  12.031  -7.962  1.00  0.00           C  
ATOM   1697  C   VAL A 216      12.967  12.388  -8.183  1.00  0.00           C  
ATOM   1698  CB  VAL A 216      11.223  10.590  -8.447  1.00  0.00           C  
ATOM   1699  O   VAL A 216      13.405  12.569  -9.321  1.00  0.00           O  
ATOM   1700  CG1 VAL A 216      12.111   9.592  -7.707  1.00  0.00           C  
ATOM   1701  CG2 VAL A 216       9.748  10.239  -8.261  1.00  0.00           C  
ATOM   1702  N   PHE A 217      13.468  13.407  -7.527  1.00  0.00           N  
ATOM   1703  CA  PHE A 217      14.890  13.697  -7.662  1.00  0.00           C  
ATOM   1704  C   PHE A 217      15.722  12.437  -7.451  1.00  0.00           C  
ATOM   1705  CB  PHE A 217      15.317  14.780  -6.666  1.00  0.00           C  
ATOM   1706  O   PHE A 217      15.544  11.729  -6.458  1.00  0.00           O  
ATOM   1707  CG  PHE A 217      14.779  16.148  -6.991  1.00  0.00           C  
ATOM   1708  CD1 PHE A 217      15.432  16.969  -7.902  1.00  0.00           C  
ATOM   1709  CD2 PHE A 217      13.620  16.613  -6.383  1.00  0.00           C  
ATOM   1710  CE1 PHE A 217      14.936  18.235  -8.204  1.00  0.00           C  
ATOM   1711  CE2 PHE A 217      13.119  17.877  -6.680  1.00  0.00           C  
ATOM   1712  CZ  PHE A 217      13.779  18.687  -7.590  1.00  0.00           C  
ATOM   1713  N   MET A 218      15.951  11.623  -8.543  1.00  0.00           N  
ATOM   1714  CA  MET A 218      16.916  10.529  -8.604  1.00  0.00           C  
ATOM   1715  C   MET A 218      18.301  11.000  -8.175  1.00  0.00           C  
ATOM   1716  CB  MET A 218      16.977   9.944 -10.016  1.00  0.00           C  
ATOM   1717  O   MET A 218      18.767  12.053  -8.615  1.00  0.00           O  
ATOM   1718  CG  MET A 218      15.731   9.169 -10.414  1.00  0.00           C  
ATOM   1719  SD  MET A 218      15.977   7.352 -10.332  1.00  0.00           S  
ATOM   1720  CE  MET A 218      14.893   6.822 -11.687  1.00  0.00           C  
ATOM   1721  N   ASP A 219      18.463  11.586  -6.966  1.00  0.00           N  
ATOM   1722  CA  ASP A 219      19.885  11.768  -6.688  1.00  0.00           C  
ATOM   1723  C   ASP A 219      20.169  13.179  -6.180  1.00  0.00           C  
ATOM   1724  CB  ASP A 219      20.718  11.481  -7.939  1.00  0.00           C  
ATOM   1725  O   ASP A 219      20.797  13.980  -6.875  1.00  0.00           O  
ATOM   1726  CG  ASP A 219      21.111  10.020  -8.068  1.00  0.00           C  
ATOM   1727  OD1 ASP A 219      21.066   9.285  -7.058  1.00  0.00           O  
ATOM   1728  OD2 ASP A 219      21.473   9.601  -9.189  1.00  0.00           O  
ATOM   1729  N   LYS A 220      19.449  13.650  -5.199  1.00  0.00           N  
ATOM   1730  CA  LYS A 220      20.215  14.735  -4.594  1.00  0.00           C  
ATOM   1731  C   LYS A 220      21.265  14.195  -3.627  1.00  0.00           C  
ATOM   1732  CB  LYS A 220      19.286  15.709  -3.867  1.00  0.00           C  
ATOM   1733  O   LYS A 220      21.016  13.220  -2.915  1.00  0.00           O  
ATOM   1734  CG  LYS A 220      18.602  16.713  -4.784  1.00  0.00           C  
ATOM   1735  CD  LYS A 220      17.884  17.796  -3.990  1.00  0.00           C  
ATOM   1736  CE  LYS A 220      17.155  18.771  -4.904  1.00  0.00           C  
ATOM   1737  NZ  LYS A 220      16.458  19.842  -4.130  1.00  0.00           N  
ATOM   1738  N   PRO A 221      22.573  14.401  -3.898  1.00  0.00           N  
ATOM   1739  CA  PRO A 221      23.733  13.951  -3.127  1.00  0.00           C  
ATOM   1740  C   PRO A 221      23.381  13.595  -1.684  1.00  0.00           C  
ATOM   1741  CB  PRO A 221      24.678  15.154  -3.177  1.00  0.00           C  
ATOM   1742  O   PRO A 221      22.478  14.199  -1.098  1.00  0.00           O  
ATOM   1743  CG  PRO A 221      23.900  16.222  -3.874  1.00  0.00           C  
ATOM   1744  CD  PRO A 221      22.556  15.666  -4.248  1.00  0.00           C  
TER    1745      PRO A 221
ENDMDL
END
