# Supplementary material for: Improving Protein Expression, Stability, and Function with ProteinMPNN
Source: J Am Chem Soc. 2024 Jan 9;146(3):2054–61. doi: 10.1021/jacs.3c10941 (PMC10811672; doi:10.1021/jacs.3c10941)
Supplement: Supplementary file 2 — ja3c10941_si_002.zip [file ja3c10941_si_002.zip › Sumida_Design_Structures_Idealizing_with_ProteinMPNN/TEV/hyperTEV0105_m4_18.pdb]

MODEL     1
ATOM      1  N   GLY A   1     -22.177  17.076  17.933  1.00  0.00           N  
ATOM      2  CA  GLY A   1     -20.773  16.814  18.205  1.00  0.00           C  
ATOM      3  C   GLY A   1     -20.420  15.339  18.150  1.00  0.00           C  
ATOM      4  O   GLY A   1     -19.340  14.971  17.684  1.00  0.00           O  
ATOM      5  N   GLU A   2     -21.336  14.448  18.691  1.00  0.00           N  
ATOM      6  CA  GLU A   2     -21.199  12.994  18.701  1.00  0.00           C  
ATOM      7  C   GLU A   2     -21.050  12.444  17.285  1.00  0.00           C  
ATOM      8  CB  GLU A   2     -22.400  12.346  19.394  1.00  0.00           C  
ATOM      9  O   GLU A   2     -20.288  11.503  17.056  1.00  0.00           O  
ATOM     10  CG  GLU A   2     -22.208  10.868  19.702  1.00  0.00           C  
ATOM     11  CD  GLU A   2     -23.368  10.260  20.474  1.00  0.00           C  
ATOM     12  OE1 GLU A   2     -23.314   9.052  20.800  1.00  0.00           O  
ATOM     13  OE2 GLU A   2     -24.339  10.997  20.754  1.00  0.00           O  
ATOM     14  N   SER A   3     -21.681  13.038  16.340  1.00  0.00           N  
ATOM     15  CA  SER A   3     -21.670  12.579  14.954  1.00  0.00           C  
ATOM     16  C   SER A   3     -20.336  12.886  14.282  1.00  0.00           C  
ATOM     17  CB  SER A   3     -22.809  13.227  14.166  1.00  0.00           C  
ATOM     18  O   SER A   3     -19.988  12.271  13.271  1.00  0.00           O  
ATOM     19  OG  SER A   3     -22.693  14.639  14.182  1.00  0.00           O  
ATOM     20  N   LEU A   4     -19.534  13.887  14.896  1.00  0.00           N  
ATOM     21  CA  LEU A   4     -18.270  14.322  14.311  1.00  0.00           C  
ATOM     22  C   LEU A   4     -17.132  13.395  14.725  1.00  0.00           C  
ATOM     23  CB  LEU A   4     -17.952  15.759  14.729  1.00  0.00           C  
ATOM     24  O   LEU A   4     -16.066  13.400  14.106  1.00  0.00           O  
ATOM     25  CG  LEU A   4     -18.867  16.848  14.166  1.00  0.00           C  
ATOM     26  CD1 LEU A   4     -18.561  18.190  14.823  1.00  0.00           C  
ATOM     27  CD2 LEU A   4     -18.718  16.942  12.652  1.00  0.00           C  
ATOM     28  N   GLU A   5     -17.409  12.531  15.784  1.00  0.00           N  
ATOM     29  CA  GLU A   5     -16.347  11.685  16.321  1.00  0.00           C  
ATOM     30  C   GLU A   5     -16.725  10.208  16.241  1.00  0.00           C  
ATOM     31  CB  GLU A   5     -16.033  12.070  17.768  1.00  0.00           C  
ATOM     32  O   GLU A   5     -17.379   9.680  17.143  1.00  0.00           O  
ATOM     33  CG  GLU A   5     -15.633  13.528  17.944  1.00  0.00           C  
ATOM     34  CD  GLU A   5     -14.292  13.863  17.311  1.00  0.00           C  
ATOM     35  OE1 GLU A   5     -14.044  15.051  17.006  1.00  0.00           O  
ATOM     36  OE2 GLU A   5     -13.482  12.928  17.118  1.00  0.00           O  
ATOM     37  N   PRO A   6     -16.470   9.648  15.106  1.00  0.00           N  
ATOM     38  CA  PRO A   6     -16.833   8.232  15.018  1.00  0.00           C  
ATOM     39  C   PRO A   6     -16.236   7.398  16.150  1.00  0.00           C  
ATOM     40  CB  PRO A   6     -16.260   7.804  13.665  1.00  0.00           C  
ATOM     41  O   PRO A   6     -15.236   7.795  16.752  1.00  0.00           O  
ATOM     42  CG  PRO A   6     -15.345   8.918  13.269  1.00  0.00           C  
ATOM     43  CD  PRO A   6     -15.590  10.084  14.182  1.00  0.00           C  
ATOM     44  N   GLY A   7     -17.028   6.354  16.659  1.00  0.00           N  
ATOM     45  CA  GLY A   7     -16.607   5.432  17.702  1.00  0.00           C  
ATOM     46  C   GLY A   7     -15.460   4.534  17.278  1.00  0.00           C  
ATOM     47  O   GLY A   7     -14.872   4.730  16.212  1.00  0.00           O  
ATOM     48  N   PRO A   8     -15.105   3.681  18.157  1.00  0.00           N  
ATOM     49  CA  PRO A   8     -14.013   2.746  17.873  1.00  0.00           C  
ATOM     50  C   PRO A   8     -14.263   1.911  16.620  1.00  0.00           C  
ATOM     51  CB  PRO A   8     -13.974   1.860  19.121  1.00  0.00           C  
ATOM     52  O   PRO A   8     -15.406   1.542  16.337  1.00  0.00           O  
ATOM     53  CG  PRO A   8     -14.697   2.644  20.169  1.00  0.00           C  
ATOM     54  CD  PRO A   8     -15.691   3.543  19.491  1.00  0.00           C  
ATOM     55  N   ARG A   9     -13.242   1.737  15.858  1.00  0.00           N  
ATOM     56  CA  ARG A   9     -13.309   0.913  14.655  1.00  0.00           C  
ATOM     57  C   ARG A   9     -12.255  -0.188  14.686  1.00  0.00           C  
ATOM     58  CB  ARG A   9     -13.131   1.773  13.403  1.00  0.00           C  
ATOM     59  O   ARG A   9     -11.130   0.035  15.138  1.00  0.00           O  
ATOM     60  CG  ARG A   9     -13.230   0.994  12.101  1.00  0.00           C  
ATOM     61  CD  ARG A   9     -13.174   1.912  10.888  1.00  0.00           C  
ATOM     62  NE  ARG A   9     -14.393   2.706  10.756  1.00  0.00           N  
ATOM     63  NH1 ARG A   9     -15.627   1.023   9.763  1.00  0.00           N  
ATOM     64  NH2 ARG A   9     -16.578   3.072  10.154  1.00  0.00           N  
ATOM     65  CZ  ARG A   9     -15.530   2.265  10.225  1.00  0.00           C  
ATOM     66  N   ASP A  10     -12.660  -1.280  14.220  1.00  0.00           N  
ATOM     67  CA  ASP A  10     -11.751  -2.416  14.108  1.00  0.00           C  
ATOM     68  C   ASP A  10     -10.996  -2.387  12.780  1.00  0.00           C  
ATOM     69  CB  ASP A  10     -12.517  -3.733  14.248  1.00  0.00           C  
ATOM     70  O   ASP A  10     -11.578  -2.641  11.724  1.00  0.00           O  
ATOM     71  CG  ASP A  10     -11.605  -4.947  14.302  1.00  0.00           C  
ATOM     72  OD1 ASP A  10     -10.366  -4.779  14.303  1.00  0.00           O  
ATOM     73  OD2 ASP A  10     -12.130  -6.080  14.341  1.00  0.00           O  
ATOM     74  N   TYR A  11      -9.621  -2.127  12.829  1.00  0.00           N  
ATOM     75  CA  TYR A  11      -8.823  -2.040  11.611  1.00  0.00           C  
ATOM     76  C   TYR A  11      -8.116  -3.360  11.327  1.00  0.00           C  
ATOM     77  CB  TYR A  11      -7.795  -0.910  11.721  1.00  0.00           C  
ATOM     78  O   TYR A  11      -7.307  -3.451  10.400  1.00  0.00           O  
ATOM     79  CG  TYR A  11      -8.407   0.470  11.711  1.00  0.00           C  
ATOM     80  CD1 TYR A  11      -8.772   1.083  10.515  1.00  0.00           C  
ATOM     81  CD2 TYR A  11      -8.621   1.164  12.897  1.00  0.00           C  
ATOM     82  CE1 TYR A  11      -9.334   2.356  10.501  1.00  0.00           C  
ATOM     83  CE2 TYR A  11      -9.182   2.436  12.896  1.00  0.00           C  
ATOM     84  OH  TYR A  11     -10.092   4.283  11.687  1.00  0.00           O  
ATOM     85  CZ  TYR A  11      -9.535   3.023  11.694  1.00  0.00           C  
ATOM     86  N   ASN A  12      -8.411  -4.367  12.094  1.00  0.00           N  
ATOM     87  CA  ASN A  12      -7.738  -5.658  11.995  1.00  0.00           C  
ATOM     88  C   ASN A  12      -8.009  -6.331  10.653  1.00  0.00           C  
ATOM     89  CB  ASN A  12      -8.163  -6.574  13.144  1.00  0.00           C  
ATOM     90  O   ASN A  12      -7.104  -6.909  10.049  1.00  0.00           O  
ATOM     91  CG  ASN A  12      -7.465  -6.239  14.447  1.00  0.00           C  
ATOM     92  ND2 ASN A  12      -8.146  -6.473  15.563  1.00  0.00           N  
ATOM     93  OD1 ASN A  12      -6.322  -5.774  14.452  1.00  0.00           O  
ATOM     94  N   PRO A  13      -9.191  -6.187  10.161  1.00  0.00           N  
ATOM     95  CA  PRO A  13      -9.425  -6.806   8.854  1.00  0.00           C  
ATOM     96  C   PRO A  13      -8.538  -6.222   7.757  1.00  0.00           C  
ATOM     97  CB  PRO A  13     -10.901  -6.505   8.581  1.00  0.00           C  
ATOM     98  O   PRO A  13      -8.116  -6.943   6.850  1.00  0.00           O  
ATOM     99  CG  PRO A  13     -11.529  -6.412   9.934  1.00  0.00           C  
ATOM    100  CD  PRO A  13     -10.558  -5.747  10.866  1.00  0.00           C  
ATOM    101  N   ILE A  14      -8.205  -4.977   7.876  1.00  0.00           N  
ATOM    102  CA  ILE A  14      -7.320  -4.333   6.912  1.00  0.00           C  
ATOM    103  C   ILE A  14      -5.869  -4.695   7.221  1.00  0.00           C  
ATOM    104  CB  ILE A  14      -7.502  -2.799   6.913  1.00  0.00           C  
ATOM    105  O   ILE A  14      -5.123  -5.112   6.332  1.00  0.00           O  
ATOM    106  CG1 ILE A  14      -8.918  -2.429   6.459  1.00  0.00           C  
ATOM    107  CG2 ILE A  14      -6.449  -2.129   6.025  1.00  0.00           C  
ATOM    108  CD1 ILE A  14      -9.271  -0.962   6.665  1.00  0.00           C  
ATOM    109  N   SER A  15      -5.501  -4.581   8.484  1.00  0.00           N  
ATOM    110  CA  SER A  15      -4.114  -4.807   8.878  1.00  0.00           C  
ATOM    111  C   SER A  15      -3.683  -6.241   8.587  1.00  0.00           C  
ATOM    112  CB  SER A  15      -3.922  -4.500  10.364  1.00  0.00           C  
ATOM    113  O   SER A  15      -2.526  -6.489   8.245  1.00  0.00           O  
ATOM    114  OG  SER A  15      -4.740  -5.339  11.161  1.00  0.00           O  
ATOM    115  N   ASN A  16      -4.621  -7.233   8.659  1.00  0.00           N  
ATOM    116  CA  ASN A  16      -4.319  -8.643   8.442  1.00  0.00           C  
ATOM    117  C   ASN A  16      -4.030  -8.936   6.973  1.00  0.00           C  
ATOM    118  CB  ASN A  16      -5.467  -9.522   8.943  1.00  0.00           C  
ATOM    119  O   ASN A  16      -3.542 -10.015   6.634  1.00  0.00           O  
ATOM    120  CG  ASN A  16      -5.509  -9.623  10.455  1.00  0.00           C  
ATOM    121  ND2 ASN A  16      -6.660 -10.011  10.992  1.00  0.00           N  
ATOM    122  OD1 ASN A  16      -4.516  -9.353  11.135  1.00  0.00           O  
ATOM    123  N   THR A  17      -4.317  -7.957   6.095  1.00  0.00           N  
ATOM    124  CA  THR A  17      -4.096  -8.181   4.671  1.00  0.00           C  
ATOM    125  C   THR A  17      -2.822  -7.483   4.205  1.00  0.00           C  
ATOM    126  CB  THR A  17      -5.291  -7.686   3.835  1.00  0.00           C  
ATOM    127  O   THR A  17      -2.426  -7.612   3.044  1.00  0.00           O  
ATOM    128  CG2 THR A  17      -6.596  -8.308   4.319  1.00  0.00           C  
ATOM    129  OG1 THR A  17      -5.385  -6.260   3.945  1.00  0.00           O  
ATOM    130  N   ILE A  18      -2.173  -6.738   5.102  1.00  0.00           N  
ATOM    131  CA  ILE A  18      -0.978  -5.976   4.757  1.00  0.00           C  
ATOM    132  C   ILE A  18       0.222  -6.915   4.657  1.00  0.00           C  
ATOM    133  CB  ILE A  18      -0.701  -4.861   5.790  1.00  0.00           C  
ATOM    134  O   ILE A  18       0.398  -7.799   5.498  1.00  0.00           O  
ATOM    135  CG1 ILE A  18      -1.801  -3.795   5.734  1.00  0.00           C  
ATOM    136  CG2 ILE A  18       0.678  -4.237   5.554  1.00  0.00           C  
ATOM    137  CD1 ILE A  18      -1.703  -2.745   6.832  1.00  0.00           C  
ATOM    138  N   VAL A  19       1.018  -6.749   3.617  1.00  0.00           N  
ATOM    139  CA  VAL A  19       2.218  -7.549   3.394  1.00  0.00           C  
ATOM    140  C   VAL A  19       3.430  -6.632   3.243  1.00  0.00           C  
ATOM    141  CB  VAL A  19       2.075  -8.451   2.148  1.00  0.00           C  
ATOM    142  O   VAL A  19       3.290  -5.463   2.876  1.00  0.00           O  
ATOM    143  CG1 VAL A  19       0.929  -9.445   2.329  1.00  0.00           C  
ATOM    144  CG2 VAL A  19       1.857  -7.602   0.897  1.00  0.00           C  
ATOM    145  N   LYS A  20       4.551  -7.170   3.643  1.00  0.00           N  
ATOM    146  CA  LYS A  20       5.824  -6.515   3.359  1.00  0.00           C  
ATOM    147  C   LYS A  20       6.485  -7.111   2.120  1.00  0.00           C  
ATOM    148  CB  LYS A  20       6.765  -6.626   4.559  1.00  0.00           C  
ATOM    149  O   LYS A  20       6.672  -8.327   2.034  1.00  0.00           O  
ATOM    150  CG  LYS A  20       8.044  -5.813   4.421  1.00  0.00           C  
ATOM    151  CD  LYS A  20       8.902  -5.902   5.677  1.00  0.00           C  
ATOM    152  CE  LYS A  20      10.151  -5.038   5.564  1.00  0.00           C  
ATOM    153  NZ  LYS A  20      10.992  -5.117   6.796  1.00  0.00           N  
ATOM    154  N   LEU A  21       6.810  -6.200   1.170  1.00  0.00           N  
ATOM    155  CA  LEU A  21       7.410  -6.620  -0.092  1.00  0.00           C  
ATOM    156  C   LEU A  21       8.852  -6.135  -0.197  1.00  0.00           C  
ATOM    157  CB  LEU A  21       6.595  -6.091  -1.275  1.00  0.00           C  
ATOM    158  O   LEU A  21       9.133  -4.956   0.030  1.00  0.00           O  
ATOM    159  CG  LEU A  21       5.099  -6.413  -1.266  1.00  0.00           C  
ATOM    160  CD1 LEU A  21       4.370  -5.575  -2.311  1.00  0.00           C  
ATOM    161  CD2 LEU A  21       4.871  -7.901  -1.511  1.00  0.00           C  
ATOM    162  N   THR A  22       9.691  -7.088  -0.498  1.00  0.00           N  
ATOM    163  CA  THR A  22      11.087  -6.739  -0.739  1.00  0.00           C  
ATOM    164  C   THR A  22      11.543  -7.246  -2.103  1.00  0.00           C  
ATOM    165  CB  THR A  22      12.003  -7.312   0.358  1.00  0.00           C  
ATOM    166  O   THR A  22      11.589  -8.455  -2.339  1.00  0.00           O  
ATOM    167  CG2 THR A  22      13.451  -6.883   0.145  1.00  0.00           C  
ATOM    168  OG1 THR A  22      11.560  -6.842   1.637  1.00  0.00           O  
ATOM    169  N   ASN A  23      11.839  -6.261  -3.014  1.00  0.00           N  
ATOM    170  CA  ASN A  23      12.367  -6.577  -4.337  1.00  0.00           C  
ATOM    171  C   ASN A  23      13.883  -6.407  -4.390  1.00  0.00           C  
ATOM    172  CB  ASN A  23      11.697  -5.709  -5.404  1.00  0.00           C  
ATOM    173  O   ASN A  23      14.392  -5.294  -4.248  1.00  0.00           O  
ATOM    174  CG  ASN A  23      12.132  -6.073  -6.810  1.00  0.00           C  
ATOM    175  ND2 ASN A  23      11.527  -5.431  -7.802  1.00  0.00           N  
ATOM    176  OD1 ASN A  23      13.004  -6.924  -7.003  1.00  0.00           O  
ATOM    177  N   THR A  24      14.544  -7.531  -4.608  1.00  0.00           N  
ATOM    178  CA  THR A  24      15.996  -7.540  -4.753  1.00  0.00           C  
ATOM    179  C   THR A  24      16.392  -7.813  -6.201  1.00  0.00           C  
ATOM    180  CB  THR A  24      16.643  -8.591  -3.834  1.00  0.00           C  
ATOM    181  O   THR A  24      16.165  -8.909  -6.717  1.00  0.00           O  
ATOM    182  CG2 THR A  24      18.165  -8.511  -3.892  1.00  0.00           C  
ATOM    183  OG1 THR A  24      16.216  -8.366  -2.485  1.00  0.00           O  
ATOM    184  N   SER A  25      16.882  -6.681  -6.860  1.00  0.00           N  
ATOM    185  CA  SER A  25      17.273  -6.778  -8.262  1.00  0.00           C  
ATOM    186  C   SER A  25      18.509  -5.933  -8.551  1.00  0.00           C  
ATOM    187  CB  SER A  25      16.124  -6.343  -9.171  1.00  0.00           C  
ATOM    188  O   SER A  25      18.628  -4.809  -8.059  1.00  0.00           O  
ATOM    189  OG  SER A  25      14.984  -7.160  -8.968  1.00  0.00           O  
ATOM    190  N   ASP A  26      19.466  -6.540  -9.257  1.00  0.00           N  
ATOM    191  CA  ASP A  26      20.656  -5.836  -9.724  1.00  0.00           C  
ATOM    192  C   ASP A  26      21.431  -5.232  -8.554  1.00  0.00           C  
ATOM    193  CB  ASP A  26      20.276  -4.742 -10.723  1.00  0.00           C  
ATOM    194  O   ASP A  26      21.856  -4.077  -8.615  1.00  0.00           O  
ATOM    195  CG  ASP A  26      19.727  -5.294 -12.027  1.00  0.00           C  
ATOM    196  OD1 ASP A  26      20.087  -6.429 -12.408  1.00  0.00           O  
ATOM    197  OD2 ASP A  26      18.928  -4.588 -12.680  1.00  0.00           O  
ATOM    198  N   GLY A  27      21.559  -5.949  -7.372  1.00  0.00           N  
ATOM    199  CA  GLY A  27      22.343  -5.521  -6.224  1.00  0.00           C  
ATOM    200  C   GLY A  27      21.623  -4.509  -5.353  1.00  0.00           C  
ATOM    201  O   GLY A  27      22.182  -4.019  -4.370  1.00  0.00           O  
ATOM    202  N   PHE A  28      20.403  -4.105  -5.730  1.00  0.00           N  
ATOM    203  CA  PHE A  28      19.617  -3.153  -4.954  1.00  0.00           C  
ATOM    204  C   PHE A  28      18.393  -3.829  -4.347  1.00  0.00           C  
ATOM    205  CB  PHE A  28      19.184  -1.972  -5.829  1.00  0.00           C  
ATOM    206  O   PHE A  28      17.889  -4.815  -4.889  1.00  0.00           O  
ATOM    207  CG  PHE A  28      20.326  -1.109  -6.291  1.00  0.00           C  
ATOM    208  CD1 PHE A  28      20.723  -0.002  -5.551  1.00  0.00           C  
ATOM    209  CD2 PHE A  28      21.004  -1.404  -7.467  1.00  0.00           C  
ATOM    210  CE1 PHE A  28      21.780   0.799  -5.977  1.00  0.00           C  
ATOM    211  CE2 PHE A  28      22.061  -0.608  -7.899  1.00  0.00           C  
ATOM    212  CZ  PHE A  28      22.447   0.494  -7.153  1.00  0.00           C  
ATOM    213  N   SER A  29      17.984  -3.270  -3.204  1.00  0.00           N  
ATOM    214  CA  SER A  29      16.805  -3.787  -2.518  1.00  0.00           C  
ATOM    215  C   SER A  29      15.823  -2.668  -2.187  1.00  0.00           C  
ATOM    216  CB  SER A  29      17.207  -4.519  -1.237  1.00  0.00           C  
ATOM    217  O   SER A  29      16.215  -1.628  -1.656  1.00  0.00           O  
ATOM    218  OG  SER A  29      16.072  -5.083  -0.602  1.00  0.00           O  
ATOM    219  N   ILE A  30      14.582  -2.856  -2.702  1.00  0.00           N  
ATOM    220  CA  ILE A  30      13.507  -1.928  -2.367  1.00  0.00           C  
ATOM    221  C   ILE A  30      12.446  -2.646  -1.535  1.00  0.00           C  
ATOM    222  CB  ILE A  30      12.871  -1.317  -3.636  1.00  0.00           C  
ATOM    223  O   ILE A  30      11.984  -3.727  -1.907  1.00  0.00           O  
ATOM    224  CG1 ILE A  30      13.914  -0.515  -4.422  1.00  0.00           C  
ATOM    225  CG2 ILE A  30      11.668  -0.442  -3.269  1.00  0.00           C  
ATOM    226  CD1 ILE A  30      13.407   0.022  -5.753  1.00  0.00           C  
ATOM    227  N   SER A  31      12.155  -2.014  -0.370  1.00  0.00           N  
ATOM    228  CA  SER A  31      11.135  -2.581   0.505  1.00  0.00           C  
ATOM    229  C   SER A  31       9.970  -1.616   0.695  1.00  0.00           C  
ATOM    230  CB  SER A  31      11.735  -2.942   1.865  1.00  0.00           C  
ATOM    231  O   SER A  31      10.175  -0.439   1.000  1.00  0.00           O  
ATOM    232  OG  SER A  31      12.684  -3.986   1.734  1.00  0.00           O  
ATOM    233  N   LEU A  32       8.775  -2.166   0.446  1.00  0.00           N  
ATOM    234  CA  LEU A  32       7.532  -1.435   0.662  1.00  0.00           C  
ATOM    235  C   LEU A  32       6.450  -2.354   1.220  1.00  0.00           C  
ATOM    236  CB  LEU A  32       7.051  -0.797  -0.645  1.00  0.00           C  
ATOM    237  O   LEU A  32       6.668  -3.559   1.366  1.00  0.00           O  
ATOM    238  CG  LEU A  32       7.146  -1.667  -1.899  1.00  0.00           C  
ATOM    239  CD1 LEU A  32       5.764  -2.176  -2.297  1.00  0.00           C  
ATOM    240  CD2 LEU A  32       7.785  -0.888  -3.044  1.00  0.00           C  
ATOM    241  N   TYR A  33       5.322  -1.778   1.474  1.00  0.00           N  
ATOM    242  CA  TYR A  33       4.168  -2.557   1.906  1.00  0.00           C  
ATOM    243  C   TYR A  33       3.173  -2.738   0.766  1.00  0.00           C  
ATOM    244  CB  TYR A  33       3.480  -1.883   3.097  1.00  0.00           C  
ATOM    245  O   TYR A  33       3.294  -2.094  -0.279  1.00  0.00           O  
ATOM    246  CG  TYR A  33       4.290  -1.926   4.370  1.00  0.00           C  
ATOM    247  CD1 TYR A  33       4.203  -3.012   5.238  1.00  0.00           C  
ATOM    248  CD2 TYR A  33       5.142  -0.880   4.708  1.00  0.00           C  
ATOM    249  CE1 TYR A  33       4.945  -3.055   6.413  1.00  0.00           C  
ATOM    250  CE2 TYR A  33       5.890  -0.912   5.881  1.00  0.00           C  
ATOM    251  OH  TYR A  33       6.523  -2.039   7.888  1.00  0.00           O  
ATOM    252  CZ  TYR A  33       5.785  -2.002   6.726  1.00  0.00           C  
ATOM    253  N   GLY A  34       2.272  -3.633   0.973  1.00  0.00           N  
ATOM    254  CA  GLY A  34       1.189  -3.886   0.037  1.00  0.00           C  
ATOM    255  C   GLY A  34      -0.069  -4.407   0.707  1.00  0.00           C  
ATOM    256  O   GLY A  34      -0.064  -4.704   1.903  1.00  0.00           O  
ATOM    257  N   ILE A  35      -1.132  -4.350  -0.085  1.00  0.00           N  
ATOM    258  CA  ILE A  35      -2.425  -4.832   0.389  1.00  0.00           C  
ATOM    259  C   ILE A  35      -2.787  -6.129  -0.332  1.00  0.00           C  
ATOM    260  CB  ILE A  35      -3.533  -3.776   0.182  1.00  0.00           C  
ATOM    261  O   ILE A  35      -2.817  -6.174  -1.564  1.00  0.00           O  
ATOM    262  CG1 ILE A  35      -3.139  -2.452   0.845  1.00  0.00           C  
ATOM    263  CG2 ILE A  35      -4.872  -4.284   0.725  1.00  0.00           C  
ATOM    264  CD1 ILE A  35      -3.982  -1.263   0.404  1.00  0.00           C  
ATOM    265  N   GLY A  36      -3.046  -7.167   0.468  1.00  0.00           N  
ATOM    266  CA  GLY A  36      -3.535  -8.409  -0.109  1.00  0.00           C  
ATOM    267  C   GLY A  36      -5.030  -8.399  -0.368  1.00  0.00           C  
ATOM    268  O   GLY A  36      -5.803  -7.892   0.447  1.00  0.00           O  
ATOM    269  N   PHE A  37      -5.484  -8.922  -1.479  1.00  0.00           N  
ATOM    270  CA  PHE A  37      -6.868  -9.077  -1.910  1.00  0.00           C  
ATOM    271  C   PHE A  37      -7.021 -10.293  -2.815  1.00  0.00           C  
ATOM    272  CB  PHE A  37      -7.350  -7.818  -2.637  1.00  0.00           C  
ATOM    273  O   PHE A  37      -6.704 -10.232  -4.005  1.00  0.00           O  
ATOM    274  CG  PHE A  37      -8.830  -7.804  -2.911  1.00  0.00           C  
ATOM    275  CD1 PHE A  37      -9.341  -8.369  -4.074  1.00  0.00           C  
ATOM    276  CD2 PHE A  37      -9.711  -7.226  -2.006  1.00  0.00           C  
ATOM    277  CE1 PHE A  37     -10.710  -8.358  -4.330  1.00  0.00           C  
ATOM    278  CE2 PHE A  37     -11.080  -7.212  -2.256  1.00  0.00           C  
ATOM    279  CZ  PHE A  37     -11.577  -7.777  -3.419  1.00  0.00           C  
ATOM    280  N   GLY A  38      -7.539 -11.434  -2.204  1.00  0.00           N  
ATOM    281  CA  GLY A  38      -7.587 -12.650  -2.999  1.00  0.00           C  
ATOM    282  C   GLY A  38      -6.220 -13.112  -3.467  1.00  0.00           C  
ATOM    283  O   GLY A  38      -5.298 -13.253  -2.662  1.00  0.00           O  
ATOM    284  N   PRO A  39      -6.047 -13.319  -4.827  1.00  0.00           N  
ATOM    285  CA  PRO A  39      -4.753 -13.731  -5.376  1.00  0.00           C  
ATOM    286  C   PRO A  39      -3.859 -12.545  -5.733  1.00  0.00           C  
ATOM    287  CB  PRO A  39      -5.137 -14.522  -6.629  1.00  0.00           C  
ATOM    288  O   PRO A  39      -2.842 -12.716  -6.409  1.00  0.00           O  
ATOM    289  CG  PRO A  39      -6.383 -13.865  -7.129  1.00  0.00           C  
ATOM    290  CD  PRO A  39      -7.197 -13.425  -5.946  1.00  0.00           C  
ATOM    291  N   PHE A  40      -4.265 -11.399  -5.250  1.00  0.00           N  
ATOM    292  CA  PHE A  40      -3.586 -10.198  -5.724  1.00  0.00           C  
ATOM    293  C   PHE A  40      -2.893  -9.479  -4.572  1.00  0.00           C  
ATOM    294  CB  PHE A  40      -4.578  -9.255  -6.412  1.00  0.00           C  
ATOM    295  O   PHE A  40      -3.317  -9.589  -3.420  1.00  0.00           O  
ATOM    296  CG  PHE A  40      -5.375  -9.907  -7.509  1.00  0.00           C  
ATOM    297  CD1 PHE A  40      -4.737 -10.551  -8.562  1.00  0.00           C  
ATOM    298  CD2 PHE A  40      -6.763  -9.876  -7.486  1.00  0.00           C  
ATOM    299  CE1 PHE A  40      -5.473 -11.155  -9.579  1.00  0.00           C  
ATOM    300  CE2 PHE A  40      -7.505 -10.478  -8.499  1.00  0.00           C  
ATOM    301  CZ  PHE A  40      -6.858 -11.116  -9.545  1.00  0.00           C  
ATOM    302  N   ILE A  41      -1.852  -8.818  -4.933  1.00  0.00           N  
ATOM    303  CA  ILE A  41      -1.240  -7.831  -4.050  1.00  0.00           C  
ATOM    304  C   ILE A  41      -1.267  -6.457  -4.715  1.00  0.00           C  
ATOM    305  CB  ILE A  41       0.210  -8.221  -3.685  1.00  0.00           C  
ATOM    306  O   ILE A  41      -0.826  -6.304  -5.856  1.00  0.00           O  
ATOM    307  CG1 ILE A  41       0.224  -9.514  -2.862  1.00  0.00           C  
ATOM    308  CG2 ILE A  41       0.902  -7.083  -2.929  1.00  0.00           C  
ATOM    309  CD1 ILE A  41       1.620 -10.044  -2.564  1.00  0.00           C  
ATOM    310  N   ILE A  42      -1.841  -5.489  -4.001  1.00  0.00           N  
ATOM    311  CA  ILE A  42      -1.903  -4.104  -4.454  1.00  0.00           C  
ATOM    312  C   ILE A  42      -0.786  -3.296  -3.797  1.00  0.00           C  
ATOM    313  CB  ILE A  42      -3.277  -3.468  -4.144  1.00  0.00           C  
ATOM    314  O   ILE A  42      -0.686  -3.247  -2.569  1.00  0.00           O  
ATOM    315  CG1 ILE A  42      -4.403  -4.300  -4.770  1.00  0.00           C  
ATOM    316  CG2 ILE A  42      -3.326  -2.020  -4.639  1.00  0.00           C  
ATOM    317  CD1 ILE A  42      -5.144  -5.185  -3.777  1.00  0.00           C  
ATOM    318  N   THR A  43       0.076  -2.655  -4.592  1.00  0.00           N  
ATOM    319  CA  THR A  43       1.186  -1.887  -4.038  1.00  0.00           C  
ATOM    320  C   THR A  43       1.622  -0.791  -5.006  1.00  0.00           C  
ATOM    321  CB  THR A  43       2.386  -2.794  -3.711  1.00  0.00           C  
ATOM    322  O   THR A  43       0.932  -0.514  -5.989  1.00  0.00           O  
ATOM    323  CG2 THR A  43       3.063  -3.291  -4.984  1.00  0.00           C  
ATOM    324  OG1 THR A  43       3.338  -2.057  -2.934  1.00  0.00           O  
ATOM    325  N   ASN A  44       2.746  -0.070  -4.631  1.00  0.00           N  
ATOM    326  CA  ASN A  44       3.274   0.986  -5.488  1.00  0.00           C  
ATOM    327  C   ASN A  44       4.057   0.412  -6.666  1.00  0.00           C  
ATOM    328  CB  ASN A  44       4.154   1.943  -4.682  1.00  0.00           C  
ATOM    329  O   ASN A  44       4.773  -0.580  -6.517  1.00  0.00           O  
ATOM    330  CG  ASN A  44       3.384   2.670  -3.597  1.00  0.00           C  
ATOM    331  ND2 ASN A  44       2.737   3.770  -3.963  1.00  0.00           N  
ATOM    332  OD1 ASN A  44       3.371   2.246  -2.438  1.00  0.00           O  
ATOM    333  N   ALA A  45       3.930   1.050  -7.816  1.00  0.00           N  
ATOM    334  CA  ALA A  45       4.627   0.641  -9.033  1.00  0.00           C  
ATOM    335  C   ALA A  45       6.137   0.793  -8.877  1.00  0.00           C  
ATOM    336  CB  ALA A  45       4.134   1.454 -10.228  1.00  0.00           C  
ATOM    337  O   ALA A  45       6.909   0.050  -9.488  1.00  0.00           O  
ATOM    338  N   HIS A  46       6.499   1.706  -8.043  1.00  0.00           N  
ATOM    339  CA  HIS A  46       7.932   1.955  -7.923  1.00  0.00           C  
ATOM    340  C   HIS A  46       8.625   0.828  -7.165  1.00  0.00           C  
ATOM    341  CB  HIS A  46       8.187   3.292  -7.225  1.00  0.00           C  
ATOM    342  O   HIS A  46       9.834   0.884  -6.931  1.00  0.00           O  
ATOM    343  CG  HIS A  46       7.721   3.326  -5.804  1.00  0.00           C  
ATOM    344  CD2 HIS A  46       8.282   2.838  -4.673  1.00  0.00           C  
ATOM    345  ND1 HIS A  46       6.535   3.916  -5.424  1.00  0.00           N  
ATOM    346  CE1 HIS A  46       6.388   3.791  -4.116  1.00  0.00           C  
ATOM    347  NE2 HIS A  46       7.434   3.140  -3.636  1.00  0.00           N  
ATOM    348  N   LEU A  47       7.879  -0.193  -6.732  1.00  0.00           N  
ATOM    349  CA  LEU A  47       8.486  -1.415  -6.215  1.00  0.00           C  
ATOM    350  C   LEU A  47       9.371  -2.070  -7.270  1.00  0.00           C  
ATOM    351  CB  LEU A  47       7.406  -2.398  -5.757  1.00  0.00           C  
ATOM    352  O   LEU A  47      10.357  -2.732  -6.936  1.00  0.00           O  
ATOM    353  CG  LEU A  47       7.894  -3.764  -5.273  1.00  0.00           C  
ATOM    354  CD1 LEU A  47       8.710  -3.613  -3.994  1.00  0.00           C  
ATOM    355  CD2 LEU A  47       6.715  -4.706  -5.053  1.00  0.00           C  
ATOM    356  N   PHE A  48       9.001  -1.836  -8.578  1.00  0.00           N  
ATOM    357  CA  PHE A  48       9.689  -2.490  -9.685  1.00  0.00           C  
ATOM    358  C   PHE A  48      10.517  -1.485 -10.477  1.00  0.00           C  
ATOM    359  CB  PHE A  48       8.685  -3.186 -10.608  1.00  0.00           C  
ATOM    360  O   PHE A  48      10.425  -1.428 -11.705  1.00  0.00           O  
ATOM    361  CG  PHE A  48       7.990  -4.360  -9.973  1.00  0.00           C  
ATOM    362  CD1 PHE A  48       8.648  -5.574  -9.815  1.00  0.00           C  
ATOM    363  CD2 PHE A  48       6.677  -4.250  -9.533  1.00  0.00           C  
ATOM    364  CE1 PHE A  48       8.007  -6.662  -9.228  1.00  0.00           C  
ATOM    365  CE2 PHE A  48       6.030  -5.333  -8.945  1.00  0.00           C  
ATOM    366  CZ  PHE A  48       6.696  -6.539  -8.794  1.00  0.00           C  
ATOM    367  N   ARG A  49      11.314  -0.618  -9.726  1.00  0.00           N  
ATOM    368  CA  ARG A  49      12.278   0.252 -10.392  1.00  0.00           C  
ATOM    369  C   ARG A  49      13.345  -0.565 -11.114  1.00  0.00           C  
ATOM    370  CB  ARG A  49      12.935   1.197  -9.383  1.00  0.00           C  
ATOM    371  O   ARG A  49      13.866  -0.139 -12.147  1.00  0.00           O  
ATOM    372  CG  ARG A  49      12.034   2.333  -8.927  1.00  0.00           C  
ATOM    373  CD  ARG A  49      12.770   3.304  -8.014  1.00  0.00           C  
ATOM    374  NE  ARG A  49      11.897   4.381  -7.556  1.00  0.00           N  
ATOM    375  NH1 ARG A  49      13.496   5.395  -6.233  1.00  0.00           N  
ATOM    376  NH2 ARG A  49      11.386   6.280  -6.370  1.00  0.00           N  
ATOM    377  CZ  ARG A  49      12.261   5.350  -6.721  1.00  0.00           C  
ATOM    378  N   ARG A  50      13.561  -1.648 -10.441  1.00  0.00           N  
ATOM    379  CA  ARG A  50      14.414  -2.678 -11.025  1.00  0.00           C  
ATOM    380  C   ARG A  50      13.701  -4.025 -11.060  1.00  0.00           C  
ATOM    381  CB  ARG A  50      15.724  -2.798 -10.244  1.00  0.00           C  
ATOM    382  O   ARG A  50      12.787  -4.270 -10.271  1.00  0.00           O  
ATOM    383  CG  ARG A  50      16.597  -1.555 -10.311  1.00  0.00           C  
ATOM    384  CD  ARG A  50      17.817  -1.673  -9.407  1.00  0.00           C  
ATOM    385  NE  ARG A  50      18.679  -0.499  -9.509  1.00  0.00           N  
ATOM    386  NH1 ARG A  50      17.415   0.808  -8.083  1.00  0.00           N  
ATOM    387  NH2 ARG A  50      19.317   1.658  -9.041  1.00  0.00           N  
ATOM    388  CZ  ARG A  50      18.468   0.653  -8.877  1.00  0.00           C  
ATOM    389  N   ASN A  51      14.062  -4.779 -12.039  1.00  0.00           N  
ATOM    390  CA  ASN A  51      13.354  -6.038 -12.247  1.00  0.00           C  
ATOM    391  C   ASN A  51      14.319  -7.178 -12.560  1.00  0.00           C  
ATOM    392  CB  ASN A  51      12.320  -5.895 -13.365  1.00  0.00           C  
ATOM    393  O   ASN A  51      15.536  -6.985 -12.559  1.00  0.00           O  
ATOM    394  CG  ASN A  51      11.177  -6.882 -13.233  1.00  0.00           C  
ATOM    395  ND2 ASN A  51      10.226  -6.815 -14.158  1.00  0.00           N  
ATOM    396  OD1 ASN A  51      11.149  -7.698 -12.308  1.00  0.00           O  
ATOM    397  N   ASN A  52      13.831  -8.372 -12.722  1.00  0.00           N  
ATOM    398  CA  ASN A  52      14.609  -9.570 -13.019  1.00  0.00           C  
ATOM    399  C   ASN A  52      15.411 -10.032 -11.806  1.00  0.00           C  
ATOM    400  CB  ASN A  52      15.541  -9.323 -14.208  1.00  0.00           C  
ATOM    401  O   ASN A  52      16.565 -10.443 -11.939  1.00  0.00           O  
ATOM    402  CG  ASN A  52      16.104 -10.607 -14.785  1.00  0.00           C  
ATOM    403  ND2 ASN A  52      17.282 -10.519 -15.390  1.00  0.00           N  
ATOM    404  OD1 ASN A  52      15.484 -11.670 -14.688  1.00  0.00           O  
ATOM    405  N   GLY A  53      14.790  -9.977 -10.666  1.00  0.00           N  
ATOM    406  CA  GLY A  53      15.369 -10.422  -9.409  1.00  0.00           C  
ATOM    407  C   GLY A  53      14.427 -11.284  -8.589  1.00  0.00           C  
ATOM    408  O   GLY A  53      13.724 -12.136  -9.135  1.00  0.00           O  
ATOM    409  N   THR A  54      14.571 -11.144  -7.235  1.00  0.00           N  
ATOM    410  CA  THR A  54      13.783 -11.935  -6.296  1.00  0.00           C  
ATOM    411  C   THR A  54      12.825 -11.044  -5.511  1.00  0.00           C  
ATOM    412  CB  THR A  54      14.689 -12.706  -5.318  1.00  0.00           C  
ATOM    413  O   THR A  54      13.213  -9.977  -5.030  1.00  0.00           O  
ATOM    414  CG2 THR A  54      13.864 -13.562  -4.363  1.00  0.00           C  
ATOM    415  OG1 THR A  54      15.572 -13.555  -6.062  1.00  0.00           O  
ATOM    416  N   LEU A  55      11.549 -11.438  -5.510  1.00  0.00           N  
ATOM    417  CA  LEU A  55      10.561 -10.755  -4.681  1.00  0.00           C  
ATOM    418  C   LEU A  55      10.234 -11.576  -3.439  1.00  0.00           C  
ATOM    419  CB  LEU A  55       9.284 -10.487  -5.481  1.00  0.00           C  
ATOM    420  O   LEU A  55       9.811 -12.730  -3.545  1.00  0.00           O  
ATOM    421  CG  LEU A  55       8.153  -9.778  -4.735  1.00  0.00           C  
ATOM    422  CD1 LEU A  55       8.561  -8.351  -4.386  1.00  0.00           C  
ATOM    423  CD2 LEU A  55       6.875  -9.786  -5.567  1.00  0.00           C  
ATOM    424  N   THR A  56      10.495 -11.028  -2.272  1.00  0.00           N  
ATOM    425  CA  THR A  56      10.136 -11.653  -1.004  1.00  0.00           C  
ATOM    426  C   THR A  56       8.870 -11.024  -0.430  1.00  0.00           C  
ATOM    427  CB  THR A  56      11.280 -11.535   0.021  1.00  0.00           C  
ATOM    428  O   THR A  56       8.793  -9.804  -0.270  1.00  0.00           O  
ATOM    429  CG2 THR A  56      10.918 -12.226   1.331  1.00  0.00           C  
ATOM    430  OG1 THR A  56      12.460 -12.143  -0.517  1.00  0.00           O  
ATOM    431  N   VAL A  57       7.870 -11.902  -0.139  1.00  0.00           N  
ATOM    432  CA  VAL A  57       6.609 -11.451   0.439  1.00  0.00           C  
ATOM    433  C   VAL A  57       6.491 -11.951   1.877  1.00  0.00           C  
ATOM    434  CB  VAL A  57       5.398 -11.931  -0.393  1.00  0.00           C  
ATOM    435  O   VAL A  57       6.474 -13.160   2.121  1.00  0.00           O  
ATOM    436  CG1 VAL A  57       4.097 -11.359   0.168  1.00  0.00           C  
ATOM    437  CG2 VAL A  57       5.570 -11.538  -1.859  1.00  0.00           C  
ATOM    438  N   THR A  58       6.454 -11.005   2.817  1.00  0.00           N  
ATOM    439  CA  THR A  58       6.210 -11.331   4.218  1.00  0.00           C  
ATOM    440  C   THR A  58       4.778 -10.982   4.613  1.00  0.00           C  
ATOM    441  CB  THR A  58       7.195 -10.592   5.142  1.00  0.00           C  
ATOM    442  O   THR A  58       4.373  -9.820   4.535  1.00  0.00           O  
ATOM    443  CG2 THR A  58       7.028 -11.035   6.592  1.00  0.00           C  
ATOM    444  OG1 THR A  58       8.537 -10.869   4.721  1.00  0.00           O  
ATOM    445  N   SER A  59       4.007 -12.001   4.942  1.00  0.00           N  
ATOM    446  CA  SER A  59       2.614 -11.840   5.345  1.00  0.00           C  
ATOM    447  C   SER A  59       2.324 -12.583   6.645  1.00  0.00           C  
ATOM    448  CB  SER A  59       1.676 -12.337   4.245  1.00  0.00           C  
ATOM    449  O   SER A  59       3.240 -13.101   7.287  1.00  0.00           O  
ATOM    450  OG  SER A  59       1.694 -13.752   4.170  1.00  0.00           O  
ATOM    451  N   ILE A  60       1.027 -12.628   6.999  1.00  0.00           N  
ATOM    452  CA  ILE A  60       0.617 -13.360   8.192  1.00  0.00           C  
ATOM    453  C   ILE A  60       0.765 -14.860   7.953  1.00  0.00           C  
ATOM    454  CB  ILE A  60      -0.837 -13.021   8.590  1.00  0.00           C  
ATOM    455  O   ILE A  60       0.819 -15.644   8.904  1.00  0.00           O  
ATOM    456  CG1 ILE A  60      -1.801 -13.393   7.457  1.00  0.00           C  
ATOM    457  CG2 ILE A  60      -0.967 -11.540   8.955  1.00  0.00           C  
ATOM    458  CD1 ILE A  60      -3.268 -13.385   7.865  1.00  0.00           C  
ATOM    459  N   HIS A  61       0.821 -15.168   6.698  1.00  0.00           N  
ATOM    460  CA  HIS A  61       0.918 -16.574   6.325  1.00  0.00           C  
ATOM    461  C   HIS A  61       2.372 -17.029   6.265  1.00  0.00           C  
ATOM    462  CB  HIS A  61       0.235 -16.819   4.978  1.00  0.00           C  
ATOM    463  O   HIS A  61       2.651 -18.198   5.989  1.00  0.00           O  
ATOM    464  CG  HIS A  61      -1.227 -16.507   4.981  1.00  0.00           C  
ATOM    465  CD2 HIS A  61      -1.946 -15.609   4.267  1.00  0.00           C  
ATOM    466  ND1 HIS A  61      -2.126 -17.157   5.799  1.00  0.00           N  
ATOM    467  CE1 HIS A  61      -3.337 -16.672   5.585  1.00  0.00           C  
ATOM    468  NE2 HIS A  61      -3.256 -15.731   4.660  1.00  0.00           N  
ATOM    469  N   GLY A  62       3.276 -16.123   6.481  1.00  0.00           N  
ATOM    470  CA  GLY A  62       4.689 -16.463   6.425  1.00  0.00           C  
ATOM    471  C   GLY A  62       5.428 -15.762   5.301  1.00  0.00           C  
ATOM    472  O   GLY A  62       4.983 -14.720   4.814  1.00  0.00           O  
ATOM    473  N   VAL A  63       6.565 -16.300   5.029  1.00  0.00           N  
ATOM    474  CA  VAL A  63       7.422 -15.699   4.013  1.00  0.00           C  
ATOM    475  C   VAL A  63       7.322 -16.496   2.714  1.00  0.00           C  
ATOM    476  CB  VAL A  63       8.893 -15.626   4.481  1.00  0.00           C  
ATOM    477  O   VAL A  63       7.391 -17.728   2.728  1.00  0.00           O  
ATOM    478  CG1 VAL A  63       9.778 -15.027   3.390  1.00  0.00           C  
ATOM    479  CG2 VAL A  63       9.002 -14.811   5.769  1.00  0.00           C  
ATOM    480  N   PHE A  64       7.037 -15.798   1.655  1.00  0.00           N  
ATOM    481  CA  PHE A  64       6.961 -16.380   0.321  1.00  0.00           C  
ATOM    482  C   PHE A  64       7.954 -15.708  -0.620  1.00  0.00           C  
ATOM    483  CB  PHE A  64       5.541 -16.259  -0.240  1.00  0.00           C  
ATOM    484  O   PHE A  64       8.055 -14.480  -0.650  1.00  0.00           O  
ATOM    485  CG  PHE A  64       5.335 -16.997  -1.536  1.00  0.00           C  
ATOM    486  CD1 PHE A  64       5.568 -16.369  -2.753  1.00  0.00           C  
ATOM    487  CD2 PHE A  64       4.909 -18.318  -1.536  1.00  0.00           C  
ATOM    488  CE1 PHE A  64       5.378 -17.049  -3.954  1.00  0.00           C  
ATOM    489  CE2 PHE A  64       4.717 -19.005  -2.732  1.00  0.00           C  
ATOM    490  CZ  PHE A  64       4.952 -18.368  -3.940  1.00  0.00           C  
ATOM    491  N   THR A  65       8.654 -16.568  -1.413  1.00  0.00           N  
ATOM    492  CA  THR A  65       9.670 -16.012  -2.300  1.00  0.00           C  
ATOM    493  C   THR A  65       9.372 -16.367  -3.753  1.00  0.00           C  
ATOM    494  CB  THR A  65      11.076 -16.516  -1.924  1.00  0.00           C  
ATOM    495  O   THR A  65       9.102 -17.527  -4.072  1.00  0.00           O  
ATOM    496  CG2 THR A  65      12.135 -15.935  -2.855  1.00  0.00           C  
ATOM    497  OG1 THR A  65      11.373 -16.125  -0.577  1.00  0.00           O  
ATOM    498  N   VAL A  66       9.341 -15.263  -4.551  1.00  0.00           N  
ATOM    499  CA  VAL A  66       9.333 -15.422  -6.001  1.00  0.00           C  
ATOM    500  C   VAL A  66      10.741 -15.208  -6.552  1.00  0.00           C  
ATOM    501  CB  VAL A  66       8.343 -14.446  -6.675  1.00  0.00           C  
ATOM    502  O   VAL A  66      11.279 -14.101  -6.485  1.00  0.00           O  
ATOM    503  CG1 VAL A  66       8.324 -14.654  -8.188  1.00  0.00           C  
ATOM    504  CG2 VAL A  66       6.942 -14.619  -6.090  1.00  0.00           C  
ATOM    505  N   SER A  67      11.412 -16.241  -7.084  1.00  0.00           N  
ATOM    506  CA  SER A  67      12.823 -16.224  -7.454  1.00  0.00           C  
ATOM    507  C   SER A  67      13.062 -15.357  -8.685  1.00  0.00           C  
ATOM    508  CB  SER A  67      13.325 -17.645  -7.717  1.00  0.00           C  
ATOM    509  O   SER A  67      14.148 -14.799  -8.857  1.00  0.00           O  
ATOM    510  OG  SER A  67      13.257 -18.428  -6.538  1.00  0.00           O  
ATOM    511  N   ASN A  68      12.083 -15.255  -9.527  1.00  0.00           N  
ATOM    512  CA  ASN A  68      12.188 -14.456 -10.743  1.00  0.00           C  
ATOM    513  C   ASN A  68      10.989 -13.528 -10.910  1.00  0.00           C  
ATOM    514  CB  ASN A  68      12.334 -15.361 -11.968  1.00  0.00           C  
ATOM    515  O   ASN A  68       9.901 -13.973 -11.281  1.00  0.00           O  
ATOM    516  CG  ASN A  68      12.596 -14.582 -13.242  1.00  0.00           C  
ATOM    517  ND2 ASN A  68      12.860 -15.295 -14.330  1.00  0.00           N  
ATOM    518  OD1 ASN A  68      12.563 -13.348 -13.248  1.00  0.00           O  
ATOM    519  N   THR A  69      11.225 -12.191 -10.677  1.00  0.00           N  
ATOM    520  CA  THR A  69      10.137 -11.219 -10.692  1.00  0.00           C  
ATOM    521  C   THR A  69       9.593 -11.039 -12.107  1.00  0.00           C  
ATOM    522  CB  THR A  69      10.597  -9.857 -10.139  1.00  0.00           C  
ATOM    523  O   THR A  69       8.479 -10.545 -12.290  1.00  0.00           O  
ATOM    524  CG2 THR A  69      10.898  -9.943  -8.647  1.00  0.00           C  
ATOM    525  OG1 THR A  69      11.781  -9.442 -10.831  1.00  0.00           O  
ATOM    526  N   THR A  70      10.276 -11.504 -13.157  1.00  0.00           N  
ATOM    527  CA  THR A  70       9.825 -11.346 -14.536  1.00  0.00           C  
ATOM    528  C   THR A  70       8.684 -12.311 -14.846  1.00  0.00           C  
ATOM    529  CB  THR A  70      10.979 -11.575 -15.530  1.00  0.00           C  
ATOM    530  O   THR A  70       7.973 -12.142 -15.838  1.00  0.00           O  
ATOM    531  CG2 THR A  70      12.132 -10.613 -15.265  1.00  0.00           C  
ATOM    532  OG1 THR A  70      11.454 -12.920 -15.401  1.00  0.00           O  
ATOM    533  N   THR A  71       8.503 -13.249 -14.011  1.00  0.00           N  
ATOM    534  CA  THR A  71       7.455 -14.240 -14.230  1.00  0.00           C  
ATOM    535  C   THR A  71       6.132 -13.769 -13.633  1.00  0.00           C  
ATOM    536  CB  THR A  71       7.839 -15.602 -13.625  1.00  0.00           C  
ATOM    537  O   THR A  71       5.088 -14.386 -13.859  1.00  0.00           O  
ATOM    538  CG2 THR A  71       9.169 -16.097 -14.183  1.00  0.00           C  
ATOM    539  OG1 THR A  71       7.950 -15.472 -12.202  1.00  0.00           O  
ATOM    540  N   LEU A  72       6.171 -12.675 -12.901  1.00  0.00           N  
ATOM    541  CA  LEU A  72       4.968 -12.163 -12.254  1.00  0.00           C  
ATOM    542  C   LEU A  72       4.060 -11.470 -13.264  1.00  0.00           C  
ATOM    543  CB  LEU A  72       5.336 -11.191 -11.129  1.00  0.00           C  
ATOM    544  O   LEU A  72       4.542 -10.795 -14.177  1.00  0.00           O  
ATOM    545  CG  LEU A  72       5.978 -11.806  -9.885  1.00  0.00           C  
ATOM    546  CD1 LEU A  72       6.538 -10.712  -8.982  1.00  0.00           C  
ATOM    547  CD2 LEU A  72       4.969 -12.665  -9.131  1.00  0.00           C  
ATOM    548  N   GLN A  73       2.801 -11.721 -13.098  1.00  0.00           N  
ATOM    549  CA  GLN A  73       1.810 -10.984 -13.874  1.00  0.00           C  
ATOM    550  C   GLN A  73       1.408  -9.693 -13.167  1.00  0.00           C  
ATOM    551  CB  GLN A  73       0.576 -11.849 -14.130  1.00  0.00           C  
ATOM    552  O   GLN A  73       0.949  -9.722 -12.023  1.00  0.00           O  
ATOM    553  CG  GLN A  73       0.853 -13.079 -14.984  1.00  0.00           C  
ATOM    554  CD  GLN A  73      -0.391 -13.910 -15.239  1.00  0.00           C  
ATOM    555  NE2 GLN A  73      -0.464 -14.523 -16.415  1.00  0.00           N  
ATOM    556  OE1 GLN A  73      -1.279 -14.000 -14.385  1.00  0.00           O  
ATOM    557  N   LEU A  74       1.654  -8.586 -13.920  1.00  0.00           N  
ATOM    558  CA  LEU A  74       1.417  -7.272 -13.333  1.00  0.00           C  
ATOM    559  C   LEU A  74       0.356  -6.509 -14.119  1.00  0.00           C  
ATOM    560  CB  LEU A  74       2.715  -6.462 -13.287  1.00  0.00           C  
ATOM    561  O   LEU A  74       0.277  -6.631 -15.344  1.00  0.00           O  
ATOM    562  CG  LEU A  74       3.940  -7.177 -12.713  1.00  0.00           C  
ATOM    563  CD1 LEU A  74       5.183  -6.308 -12.870  1.00  0.00           C  
ATOM    564  CD2 LEU A  74       3.713  -7.536 -11.249  1.00  0.00           C  
ATOM    565  N   HIS A  75      -0.461  -5.874 -13.378  1.00  0.00           N  
ATOM    566  CA  HIS A  75      -1.380  -4.911 -13.973  1.00  0.00           C  
ATOM    567  C   HIS A  75      -1.112  -3.501 -13.457  1.00  0.00           C  
ATOM    568  CB  HIS A  75      -2.830  -5.307 -13.687  1.00  0.00           C  
ATOM    569  O   HIS A  75      -1.332  -3.215 -12.278  1.00  0.00           O  
ATOM    570  CG  HIS A  75      -3.836  -4.374 -14.284  1.00  0.00           C  
ATOM    571  CD2 HIS A  75      -4.647  -3.456 -13.708  1.00  0.00           C  
ATOM    572  ND1 HIS A  75      -4.095  -4.325 -15.636  1.00  0.00           N  
ATOM    573  CE1 HIS A  75      -5.025  -3.414 -15.868  1.00  0.00           C  
ATOM    574  NE2 HIS A  75      -5.377  -2.872 -14.714  1.00  0.00           N  
ATOM    575  N   LEU A  76      -0.738  -2.608 -14.388  1.00  0.00           N  
ATOM    576  CA  LEU A  76      -0.419  -1.227 -14.040  1.00  0.00           C  
ATOM    577  C   LEU A  76      -1.656  -0.342 -14.140  1.00  0.00           C  
ATOM    578  CB  LEU A  76       0.686  -0.686 -14.951  1.00  0.00           C  
ATOM    579  O   LEU A  76      -2.386  -0.397 -15.133  1.00  0.00           O  
ATOM    580  CG  LEU A  76       2.070  -1.317 -14.786  1.00  0.00           C  
ATOM    581  CD1 LEU A  76       2.187  -2.569 -15.648  1.00  0.00           C  
ATOM    582  CD2 LEU A  76       3.161  -0.312 -15.142  1.00  0.00           C  
ATOM    583  N   ILE A  77      -1.811   0.417 -13.056  1.00  0.00           N  
ATOM    584  CA  ILE A  77      -2.897   1.389 -13.100  1.00  0.00           C  
ATOM    585  C   ILE A  77      -2.417   2.669 -13.780  1.00  0.00           C  
ATOM    586  CB  ILE A  77      -3.432   1.702 -11.684  1.00  0.00           C  
ATOM    587  O   ILE A  77      -1.503   3.335 -13.289  1.00  0.00           O  
ATOM    588  CG1 ILE A  77      -3.790   0.405 -10.949  1.00  0.00           C  
ATOM    589  CG2 ILE A  77      -4.641   2.640 -11.759  1.00  0.00           C  
ATOM    590  CD1 ILE A  77      -4.881  -0.410 -11.628  1.00  0.00           C  
ATOM    591  N   GLU A  78      -3.010   2.980 -14.858  1.00  0.00           N  
ATOM    592  CA  GLU A  78      -2.544   4.067 -15.713  1.00  0.00           C  
ATOM    593  C   GLU A  78      -2.531   5.394 -14.960  1.00  0.00           C  
ATOM    594  CB  GLU A  78      -3.419   4.181 -16.964  1.00  0.00           C  
ATOM    595  O   GLU A  78      -3.505   5.744 -14.290  1.00  0.00           O  
ATOM    596  CG  GLU A  78      -2.833   5.077 -18.045  1.00  0.00           C  
ATOM    597  CD  GLU A  78      -3.672   5.115 -19.313  1.00  0.00           C  
ATOM    598  OE1 GLU A  78      -3.290   5.823 -20.272  1.00  0.00           O  
ATOM    599  OE2 GLU A  78      -4.719   4.431 -19.347  1.00  0.00           O  
ATOM    600  N   GLY A  79      -1.369   6.083 -15.061  1.00  0.00           N  
ATOM    601  CA  GLY A  79      -1.233   7.441 -14.557  1.00  0.00           C  
ATOM    602  C   GLY A  79      -1.028   7.502 -13.055  1.00  0.00           C  
ATOM    603  O   GLY A  79      -1.017   8.586 -12.469  1.00  0.00           O  
ATOM    604  N   ARG A  80      -0.917   6.283 -12.441  1.00  0.00           N  
ATOM    605  CA  ARG A  80      -0.824   6.229 -10.985  1.00  0.00           C  
ATOM    606  C   ARG A  80       0.340   5.348 -10.544  1.00  0.00           C  
ATOM    607  CB  ARG A  80      -2.131   5.711 -10.381  1.00  0.00           C  
ATOM    608  O   ARG A  80       0.696   4.389 -11.232  1.00  0.00           O  
ATOM    609  CG  ARG A  80      -3.343   6.568 -10.710  1.00  0.00           C  
ATOM    610  CD  ARG A  80      -4.633   5.938 -10.203  1.00  0.00           C  
ATOM    611  NE  ARG A  80      -5.803   6.727 -10.582  1.00  0.00           N  
ATOM    612  NH1 ARG A  80      -6.210   7.526  -8.453  1.00  0.00           N  
ATOM    613  NH2 ARG A  80      -7.570   8.141 -10.193  1.00  0.00           N  
ATOM    614  CZ  ARG A  80      -6.525   7.463  -9.742  1.00  0.00           C  
ATOM    615  N   ASP A  81       1.032   5.742  -9.485  1.00  0.00           N  
ATOM    616  CA  ASP A  81       2.029   4.881  -8.856  1.00  0.00           C  
ATOM    617  C   ASP A  81       1.366   3.728  -8.107  1.00  0.00           C  
ATOM    618  CB  ASP A  81       2.911   5.690  -7.902  1.00  0.00           C  
ATOM    619  O   ASP A  81       1.411   3.672  -6.876  1.00  0.00           O  
ATOM    620  CG  ASP A  81       4.078   4.889  -7.351  1.00  0.00           C  
ATOM    621  OD1 ASP A  81       4.459   3.867  -7.962  1.00  0.00           O  
ATOM    622  OD2 ASP A  81       4.620   5.282  -6.296  1.00  0.00           O  
ATOM    623  N   LEU A  82       0.602   2.942  -8.832  1.00  0.00           N  
ATOM    624  CA  LEU A  82      -0.195   1.826  -8.335  1.00  0.00           C  
ATOM    625  C   LEU A  82      -0.118   0.637  -9.287  1.00  0.00           C  
ATOM    626  CB  LEU A  82      -1.654   2.251  -8.148  1.00  0.00           C  
ATOM    627  O   LEU A  82      -0.263   0.798 -10.501  1.00  0.00           O  
ATOM    628  CG  LEU A  82      -2.544   1.289  -7.360  1.00  0.00           C  
ATOM    629  CD1 LEU A  82      -2.106   1.237  -5.900  1.00  0.00           C  
ATOM    630  CD2 LEU A  82      -4.008   1.704  -7.469  1.00  0.00           C  
ATOM    631  N   ILE A  83       0.124  -0.550  -8.672  1.00  0.00           N  
ATOM    632  CA  ILE A  83       0.213  -1.755  -9.489  1.00  0.00           C  
ATOM    633  C   ILE A  83      -0.491  -2.911  -8.781  1.00  0.00           C  
ATOM    634  CB  ILE A  83       1.682  -2.126  -9.790  1.00  0.00           C  
ATOM    635  O   ILE A  83      -0.580  -2.932  -7.551  1.00  0.00           O  
ATOM    636  CG1 ILE A  83       1.747  -3.236 -10.846  1.00  0.00           C  
ATOM    637  CG2 ILE A  83       2.407  -2.546  -8.509  1.00  0.00           C  
ATOM    638  CD1 ILE A  83       3.151  -3.521 -11.359  1.00  0.00           C  
ATOM    639  N   ILE A  84      -1.102  -3.837  -9.554  1.00  0.00           N  
ATOM    640  CA  ILE A  84      -1.677  -5.081  -9.053  1.00  0.00           C  
ATOM    641  C   ILE A  84      -0.802  -6.260  -9.471  1.00  0.00           C  
ATOM    642  CB  ILE A  84      -3.123  -5.280  -9.562  1.00  0.00           C  
ATOM    643  O   ILE A  84      -0.511  -6.436 -10.657  1.00  0.00           O  
ATOM    644  CG1 ILE A  84      -3.990  -4.071  -9.194  1.00  0.00           C  
ATOM    645  CG2 ILE A  84      -3.720  -6.574  -9.001  1.00  0.00           C  
ATOM    646  CD1 ILE A  84      -5.366  -4.074  -9.845  1.00  0.00           C  
ATOM    647  N   ILE A  85      -0.403  -7.010  -8.456  1.00  0.00           N  
ATOM    648  CA  ILE A  85       0.428  -8.181  -8.717  1.00  0.00           C  
ATOM    649  C   ILE A  85      -0.406  -9.450  -8.562  1.00  0.00           C  
ATOM    650  CB  ILE A  85       1.653  -8.226  -7.776  1.00  0.00           C  
ATOM    651  O   ILE A  85      -0.984  -9.695  -7.500  1.00  0.00           O  
ATOM    652  CG1 ILE A  85       2.406  -6.891  -7.816  1.00  0.00           C  
ATOM    653  CG2 ILE A  85       2.578  -9.388  -8.149  1.00  0.00           C  
ATOM    654  CD1 ILE A  85       3.474  -6.750  -6.740  1.00  0.00           C  
ATOM    655  N   ARG A  86      -0.427 -10.173  -9.633  1.00  0.00           N  
ATOM    656  CA  ARG A  86      -1.025 -11.500  -9.524  1.00  0.00           C  
ATOM    657  C   ARG A  86      -0.009 -12.518  -9.017  1.00  0.00           C  
ATOM    658  CB  ARG A  86      -1.588 -11.949 -10.874  1.00  0.00           C  
ATOM    659  O   ARG A  86       0.985 -12.798  -9.689  1.00  0.00           O  
ATOM    660  CG  ARG A  86      -2.396 -13.235 -10.807  1.00  0.00           C  
ATOM    661  CD  ARG A  86      -3.043 -13.565 -12.145  1.00  0.00           C  
ATOM    662  NE  ARG A  86      -3.856 -14.776 -12.067  1.00  0.00           N  
ATOM    663  NH1 ARG A  86      -4.637 -14.640 -14.237  1.00  0.00           N  
ATOM    664  NH2 ARG A  86      -5.295 -16.368 -12.883  1.00  0.00           N  
ATOM    665  CZ  ARG A  86      -4.594 -15.258 -13.062  1.00  0.00           C  
ATOM    666  N   MET A  87      -0.390 -13.092  -7.860  1.00  0.00           N  
ATOM    667  CA  MET A  87       0.544 -14.019  -7.229  1.00  0.00           C  
ATOM    668  C   MET A  87       0.396 -15.422  -7.810  1.00  0.00           C  
ATOM    669  CB  MET A  87       0.327 -14.055  -5.715  1.00  0.00           C  
ATOM    670  O   MET A  87      -0.661 -15.770  -8.339  1.00  0.00           O  
ATOM    671  CG  MET A  87       0.556 -12.717  -5.031  1.00  0.00           C  
ATOM    672  SD  MET A  87       2.254 -12.073  -5.298  1.00  0.00           S  
ATOM    673  CE  MET A  87       3.210 -13.285  -4.345  1.00  0.00           C  
ATOM    674  N   PRO A  88       1.518 -16.198  -7.763  1.00  0.00           N  
ATOM    675  CA  PRO A  88       1.449 -17.583  -8.235  1.00  0.00           C  
ATOM    676  C   PRO A  88       0.390 -18.403  -7.502  1.00  0.00           C  
ATOM    677  CB  PRO A  88       2.852 -18.123  -7.950  1.00  0.00           C  
ATOM    678  O   PRO A  88       0.000 -18.057  -6.384  1.00  0.00           O  
ATOM    679  CG  PRO A  88       3.713 -16.906  -7.832  1.00  0.00           C  
ATOM    680  CD  PRO A  88       2.876 -15.779  -7.300  1.00  0.00           C  
ATOM    681  N   LYS A  89      -0.031 -19.442  -8.067  1.00  0.00           N  
ATOM    682  CA  LYS A  89      -1.136 -20.264  -7.582  1.00  0.00           C  
ATOM    683  C   LYS A  89      -0.801 -20.896  -6.235  1.00  0.00           C  
ATOM    684  CB  LYS A  89      -1.483 -21.352  -8.600  1.00  0.00           C  
ATOM    685  O   LYS A  89      -1.698 -21.206  -5.448  1.00  0.00           O  
ATOM    686  CG  LYS A  89      -2.175 -20.832  -9.851  1.00  0.00           C  
ATOM    687  CD  LYS A  89      -2.595 -21.970 -10.772  1.00  0.00           C  
ATOM    688  CE  LYS A  89      -3.286 -21.450 -12.025  1.00  0.00           C  
ATOM    689  NZ  LYS A  89      -3.666 -22.561 -12.949  1.00  0.00           N  
ATOM    690  N   ASP A  90       0.478 -21.094  -5.956  1.00  0.00           N  
ATOM    691  CA  ASP A  90       0.862 -21.727  -4.698  1.00  0.00           C  
ATOM    692  C   ASP A  90       0.951 -20.699  -3.572  1.00  0.00           C  
ATOM    693  CB  ASP A  90       2.198 -22.457  -4.851  1.00  0.00           C  
ATOM    694  O   ASP A  90       1.318 -21.037  -2.444  1.00  0.00           O  
ATOM    695  CG  ASP A  90       3.325 -21.543  -5.299  1.00  0.00           C  
ATOM    696  OD1 ASP A  90       3.048 -20.424  -5.781  1.00  0.00           O  
ATOM    697  OD2 ASP A  90       4.501 -21.948  -5.172  1.00  0.00           O  
ATOM    698  N   PHE A  91       0.654 -19.407  -3.876  1.00  0.00           N  
ATOM    699  CA  PHE A  91       0.534 -18.346  -2.884  1.00  0.00           C  
ATOM    700  C   PHE A  91      -0.864 -18.328  -2.278  1.00  0.00           C  
ATOM    701  CB  PHE A  91       0.853 -16.985  -3.509  1.00  0.00           C  
ATOM    702  O   PHE A  91      -1.861 -18.291  -3.003  1.00  0.00           O  
ATOM    703  CG  PHE A  91       0.929 -15.861  -2.511  1.00  0.00           C  
ATOM    704  CD1 PHE A  91      -0.172 -15.045  -2.277  1.00  0.00           C  
ATOM    705  CD2 PHE A  91       2.101 -15.620  -1.807  1.00  0.00           C  
ATOM    706  CE1 PHE A  91      -0.104 -14.004  -1.354  1.00  0.00           C  
ATOM    707  CE2 PHE A  91       2.176 -14.582  -0.883  1.00  0.00           C  
ATOM    708  CZ  PHE A  91       1.073 -13.774  -0.659  1.00  0.00           C  
ATOM    709  N   PRO A  92      -0.909 -18.453  -0.894  1.00  0.00           N  
ATOM    710  CA  PRO A  92      -2.239 -18.455  -0.279  1.00  0.00           C  
ATOM    711  C   PRO A  92      -3.018 -17.171  -0.555  1.00  0.00           C  
ATOM    712  CB  PRO A  92      -1.936 -18.599   1.215  1.00  0.00           C  
ATOM    713  O   PRO A  92      -2.455 -16.075  -0.486  1.00  0.00           O  
ATOM    714  CG  PRO A  92      -0.521 -19.076   1.273  1.00  0.00           C  
ATOM    715  CD  PRO A  92       0.184 -18.633   0.023  1.00  0.00           C  
ATOM    716  N   PRO A  93      -4.321 -17.354  -0.901  1.00  0.00           N  
ATOM    717  CA  PRO A  93      -5.112 -16.156  -1.191  1.00  0.00           C  
ATOM    718  C   PRO A  93      -5.481 -15.373   0.067  1.00  0.00           C  
ATOM    719  CB  PRO A  93      -6.364 -16.716  -1.872  1.00  0.00           C  
ATOM    720  O   PRO A  93      -5.569 -15.950   1.154  1.00  0.00           O  
ATOM    721  CG  PRO A  93      -6.527 -18.088  -1.302  1.00  0.00           C  
ATOM    722  CD  PRO A  93      -5.164 -18.665  -1.047  1.00  0.00           C  
ATOM    723  N   PHE A  94      -5.747 -14.013  -0.056  1.00  0.00           N  
ATOM    724  CA  PHE A  94      -6.187 -13.115   1.006  1.00  0.00           C  
ATOM    725  C   PHE A  94      -7.707 -13.016   1.035  1.00  0.00           C  
ATOM    726  CB  PHE A  94      -5.573 -11.724   0.824  1.00  0.00           C  
ATOM    727  O   PHE A  94      -8.374 -13.323   0.044  1.00  0.00           O  
ATOM    728  CG  PHE A  94      -4.082 -11.687   1.024  1.00  0.00           C  
ATOM    729  CD1 PHE A  94      -3.541 -11.565   2.298  1.00  0.00           C  
ATOM    730  CD2 PHE A  94      -3.222 -11.773  -0.062  1.00  0.00           C  
ATOM    731  CE1 PHE A  94      -2.161 -11.531   2.486  1.00  0.00           C  
ATOM    732  CE2 PHE A  94      -1.842 -11.740   0.118  1.00  0.00           C  
ATOM    733  CZ  PHE A  94      -1.313 -11.617   1.393  1.00  0.00           C  
ATOM    734  N   PRO A  95      -8.247 -12.629   2.162  1.00  0.00           N  
ATOM    735  CA  PRO A  95      -9.679 -12.319   2.187  1.00  0.00           C  
ATOM    736  C   PRO A  95     -10.055 -11.188   1.234  1.00  0.00           C  
ATOM    737  CB  PRO A  95      -9.925 -11.912   3.642  1.00  0.00           C  
ATOM    738  O   PRO A  95      -9.250 -10.285   0.993  1.00  0.00           O  
ATOM    739  CG  PRO A  95      -8.807 -12.540   4.410  1.00  0.00           C  
ATOM    740  CD  PRO A  95      -7.601 -12.618   3.518  1.00  0.00           C  
ATOM    741  N   GLN A  96     -11.236 -11.162   0.626  1.00  0.00           N  
ATOM    742  CA  GLN A  96     -11.683 -10.197  -0.373  1.00  0.00           C  
ATOM    743  C   GLN A  96     -12.786  -9.301   0.182  1.00  0.00           C  
ATOM    744  CB  GLN A  96     -12.173 -10.914  -1.632  1.00  0.00           C  
ATOM    745  O   GLN A  96     -13.706  -8.917  -0.544  1.00  0.00           O  
ATOM    746  CG  GLN A  96     -11.085 -11.694  -2.358  1.00  0.00           C  
ATOM    747  CD  GLN A  96     -11.583 -12.349  -3.632  1.00  0.00           C  
ATOM    748  NE2 GLN A  96     -10.660 -12.881  -4.427  1.00  0.00           N  
ATOM    749  OE1 GLN A  96     -12.789 -12.379  -3.900  1.00  0.00           O  
ATOM    750  N   LYS A  97     -12.739  -8.913   1.467  1.00  0.00           N  
ATOM    751  CA  LYS A  97     -13.817  -8.147   2.086  1.00  0.00           C  
ATOM    752  C   LYS A  97     -13.482  -6.659   2.125  1.00  0.00           C  
ATOM    753  CB  LYS A  97     -14.095  -8.659   3.500  1.00  0.00           C  
ATOM    754  O   LYS A  97     -14.306  -5.843   2.542  1.00  0.00           O  
ATOM    755  CG  LYS A  97     -14.654 -10.074   3.547  1.00  0.00           C  
ATOM    756  CD  LYS A  97     -14.935 -10.516   4.978  1.00  0.00           C  
ATOM    757  CE  LYS A  97     -15.459 -11.945   5.029  1.00  0.00           C  
ATOM    758  NZ  LYS A  97     -15.703 -12.396   6.432  1.00  0.00           N  
ATOM    759  N   LEU A  98     -12.237  -6.370   1.641  1.00  0.00           N  
ATOM    760  CA  LEU A  98     -11.833  -4.968   1.663  1.00  0.00           C  
ATOM    761  C   LEU A  98     -12.628  -4.157   0.646  1.00  0.00           C  
ATOM    762  CB  LEU A  98     -10.334  -4.838   1.378  1.00  0.00           C  
ATOM    763  O   LEU A  98     -13.019  -4.678  -0.401  1.00  0.00           O  
ATOM    764  CG  LEU A  98      -9.396  -5.578   2.332  1.00  0.00           C  
ATOM    765  CD1 LEU A  98      -7.949  -5.430   1.873  1.00  0.00           C  
ATOM    766  CD2 LEU A  98      -9.566  -5.063   3.757  1.00  0.00           C  
ATOM    767  N   VAL A  99     -12.852  -2.906   1.008  1.00  0.00           N  
ATOM    768  CA  VAL A  99     -13.558  -1.989   0.119  1.00  0.00           C  
ATOM    769  C   VAL A  99     -12.639  -0.830  -0.264  1.00  0.00           C  
ATOM    770  CB  VAL A  99     -14.852  -1.451   0.770  1.00  0.00           C  
ATOM    771  O   VAL A  99     -11.989  -0.235   0.599  1.00  0.00           O  
ATOM    772  CG1 VAL A  99     -15.567  -0.483  -0.171  1.00  0.00           C  
ATOM    773  CG2 VAL A  99     -15.774  -2.606   1.156  1.00  0.00           C  
ATOM    774  N   PHE A 100     -12.622  -0.526  -1.643  1.00  0.00           N  
ATOM    775  CA  PHE A 100     -11.802   0.555  -2.178  1.00  0.00           C  
ATOM    776  C   PHE A 100     -12.673   1.629  -2.817  1.00  0.00           C  
ATOM    777  CB  PHE A 100     -10.800   0.014  -3.202  1.00  0.00           C  
ATOM    778  O   PHE A 100     -13.660   1.319  -3.488  1.00  0.00           O  
ATOM    779  CG  PHE A 100      -9.853  -1.013  -2.641  1.00  0.00           C  
ATOM    780  CD1 PHE A 100      -8.591  -0.643  -2.192  1.00  0.00           C  
ATOM    781  CD2 PHE A 100     -10.226  -2.349  -2.563  1.00  0.00           C  
ATOM    782  CE1 PHE A 100      -7.713  -1.592  -1.672  1.00  0.00           C  
ATOM    783  CE2 PHE A 100      -9.353  -3.302  -2.045  1.00  0.00           C  
ATOM    784  CZ  PHE A 100      -8.097  -2.921  -1.601  1.00  0.00           C  
ATOM    785  N   ARG A 101     -12.282   2.846  -2.543  1.00  0.00           N  
ATOM    786  CA  ARG A 101     -12.953   3.952  -3.219  1.00  0.00           C  
ATOM    787  C   ARG A 101     -12.059   5.187  -3.267  1.00  0.00           C  
ATOM    788  CB  ARG A 101     -14.273   4.288  -2.521  1.00  0.00           C  
ATOM    789  O   ARG A 101     -11.019   5.233  -2.607  1.00  0.00           O  
ATOM    790  CG  ARG A 101     -14.104   4.824  -1.108  1.00  0.00           C  
ATOM    791  CD  ARG A 101     -15.388   5.453  -0.587  1.00  0.00           C  
ATOM    792  NE  ARG A 101     -15.251   5.889   0.800  1.00  0.00           N  
ATOM    793  NH1 ARG A 101     -14.100   7.827   0.294  1.00  0.00           N  
ATOM    794  NH2 ARG A 101     -14.574   7.306   2.475  1.00  0.00           N  
ATOM    795  CZ  ARG A 101     -14.642   7.006   1.187  1.00  0.00           C  
ATOM    796  N   GLU A 102     -12.512   6.131  -4.039  1.00  0.00           N  
ATOM    797  CA  GLU A 102     -11.773   7.387  -4.128  1.00  0.00           C  
ATOM    798  C   GLU A 102     -11.943   8.219  -2.860  1.00  0.00           C  
ATOM    799  CB  GLU A 102     -12.226   8.192  -5.350  1.00  0.00           C  
ATOM    800  O   GLU A 102     -12.985   8.155  -2.205  1.00  0.00           O  
ATOM    801  CG  GLU A 102     -11.788   7.591  -6.678  1.00  0.00           C  
ATOM    802  CD  GLU A 102     -12.141   8.461  -7.875  1.00  0.00           C  
ATOM    803  OE1 GLU A 102     -11.216   8.955  -8.559  1.00  0.00           O  
ATOM    804  OE2 GLU A 102     -13.351   8.649  -8.129  1.00  0.00           O  
ATOM    805  N   PRO A 103     -10.842   9.061  -2.571  1.00  0.00           N  
ATOM    806  CA  PRO A 103     -10.980   9.949  -1.415  1.00  0.00           C  
ATOM    807  C   PRO A 103     -11.898  11.138  -1.689  1.00  0.00           C  
ATOM    808  CB  PRO A 103      -9.545  10.415  -1.156  1.00  0.00           C  
ATOM    809  O   PRO A 103     -12.131  11.488  -2.849  1.00  0.00           O  
ATOM    810  CG  PRO A 103      -8.889  10.396  -2.498  1.00  0.00           C  
ATOM    811  CD  PRO A 103      -9.459   9.255  -3.291  1.00  0.00           C  
ATOM    812  N   VAL A 104     -12.401  11.709  -0.612  1.00  0.00           N  
ATOM    813  CA  VAL A 104     -13.174  12.946  -0.640  1.00  0.00           C  
ATOM    814  C   VAL A 104     -12.343  14.089  -0.062  1.00  0.00           C  
ATOM    815  CB  VAL A 104     -14.500  12.804   0.141  1.00  0.00           C  
ATOM    816  O   VAL A 104     -11.657  13.917   0.949  1.00  0.00           O  
ATOM    817  CG1 VAL A 104     -15.290  14.111   0.106  1.00  0.00           C  
ATOM    818  CG2 VAL A 104     -15.334  11.657  -0.428  1.00  0.00           C  
ATOM    819  N   VAL A 105     -12.383  15.277  -0.746  1.00  0.00           N  
ATOM    820  CA  VAL A 105     -11.621  16.433  -0.288  1.00  0.00           C  
ATOM    821  C   VAL A 105     -11.959  16.731   1.171  1.00  0.00           C  
ATOM    822  CB  VAL A 105     -11.894  17.677  -1.163  1.00  0.00           C  
ATOM    823  O   VAL A 105     -13.133  16.829   1.535  1.00  0.00           O  
ATOM    824  CG1 VAL A 105     -11.155  18.896  -0.615  1.00  0.00           C  
ATOM    825  CG2 VAL A 105     -11.490  17.409  -2.611  1.00  0.00           C  
ATOM    826  N   GLY A 106     -10.893  16.824   2.006  1.00  0.00           N  
ATOM    827  CA  GLY A 106     -11.071  17.172   3.406  1.00  0.00           C  
ATOM    828  C   GLY A 106     -11.440  15.985   4.275  1.00  0.00           C  
ATOM    829  O   GLY A 106     -11.773  16.148   5.450  1.00  0.00           O  
ATOM    830  N   GLU A 107     -11.402  14.801   3.644  1.00  0.00           N  
ATOM    831  CA  GLU A 107     -11.755  13.588   4.375  1.00  0.00           C  
ATOM    832  C   GLU A 107     -10.690  13.238   5.410  1.00  0.00           C  
ATOM    833  CB  GLU A 107     -11.955  12.417   3.409  1.00  0.00           C  
ATOM    834  O   GLU A 107      -9.501  13.477   5.190  1.00  0.00           O  
ATOM    835  CG  GLU A 107     -12.465  11.149   4.077  1.00  0.00           C  
ATOM    836  CD  GLU A 107     -12.744  10.023   3.094  1.00  0.00           C  
ATOM    837  OE1 GLU A 107     -13.566   9.133   3.409  1.00  0.00           O  
ATOM    838  OE2 GLU A 107     -12.136  10.032   2.001  1.00  0.00           O  
ATOM    839  N   ARG A 108     -11.174  12.703   6.585  1.00  0.00           N  
ATOM    840  CA  ARG A 108     -10.279  12.241   7.640  1.00  0.00           C  
ATOM    841  C   ARG A 108      -9.810  10.814   7.375  1.00  0.00           C  
ATOM    842  CB  ARG A 108     -10.969  12.320   9.004  1.00  0.00           C  
ATOM    843  O   ARG A 108     -10.628   9.909   7.196  1.00  0.00           O  
ATOM    844  CG  ARG A 108     -11.386  13.727   9.403  1.00  0.00           C  
ATOM    845  CD  ARG A 108     -12.147  13.737  10.721  1.00  0.00           C  
ATOM    846  NE  ARG A 108     -11.270  13.456  11.853  1.00  0.00           N  
ATOM    847  NH1 ARG A 108     -12.956  13.478  13.432  1.00  0.00           N  
ATOM    848  NH2 ARG A 108     -10.790  13.082  14.068  1.00  0.00           N  
ATOM    849  CZ  ARG A 108     -11.674  13.339  13.115  1.00  0.00           C  
ATOM    850  N   ILE A 109      -8.476  10.669   7.365  1.00  0.00           N  
ATOM    851  CA  ILE A 109      -7.925   9.363   7.020  1.00  0.00           C  
ATOM    852  C   ILE A 109      -6.896   8.944   8.068  1.00  0.00           C  
ATOM    853  CB  ILE A 109      -7.286   9.372   5.614  1.00  0.00           C  
ATOM    854  O   ILE A 109      -6.359   9.786   8.791  1.00  0.00           O  
ATOM    855  CG1 ILE A 109      -6.164  10.415   5.544  1.00  0.00           C  
ATOM    856  CG2 ILE A 109      -8.346   9.635   4.540  1.00  0.00           C  
ATOM    857  CD1 ILE A 109      -5.289  10.300   4.304  1.00  0.00           C  
ATOM    858  N   THR A 110      -6.754   7.641   8.194  1.00  0.00           N  
ATOM    859  CA  THR A 110      -5.685   7.078   9.012  1.00  0.00           C  
ATOM    860  C   THR A 110      -4.817   6.129   8.190  1.00  0.00           C  
ATOM    861  CB  THR A 110      -6.251   6.331  10.234  1.00  0.00           C  
ATOM    862  O   THR A 110      -5.276   5.565   7.195  1.00  0.00           O  
ATOM    863  CG2 THR A 110      -6.991   5.066   9.811  1.00  0.00           C  
ATOM    864  OG1 THR A 110      -5.175   5.972  11.109  1.00  0.00           O  
ATOM    865  N   LEU A 111      -3.584   6.033   8.588  1.00  0.00           N  
ATOM    866  CA  LEU A 111      -2.642   5.094   7.990  1.00  0.00           C  
ATOM    867  C   LEU A 111      -2.572   3.803   8.798  1.00  0.00           C  
ATOM    868  CB  LEU A 111      -1.249   5.723   7.890  1.00  0.00           C  
ATOM    869  O   LEU A 111      -2.375   3.838  10.015  1.00  0.00           O  
ATOM    870  CG  LEU A 111      -0.187   4.905   7.152  1.00  0.00           C  
ATOM    871  CD1 LEU A 111      -0.322   5.097   5.646  1.00  0.00           C  
ATOM    872  CD2 LEU A 111       1.210   5.294   7.623  1.00  0.00           C  
ATOM    873  N   VAL A 112      -2.831   2.715   8.091  1.00  0.00           N  
ATOM    874  CA  VAL A 112      -2.809   1.421   8.764  1.00  0.00           C  
ATOM    875  C   VAL A 112      -1.576   0.632   8.328  1.00  0.00           C  
ATOM    876  CB  VAL A 112      -4.091   0.609   8.475  1.00  0.00           C  
ATOM    877  O   VAL A 112      -1.321   0.479   7.132  1.00  0.00           O  
ATOM    878  CG1 VAL A 112      -4.083  -0.708   9.249  1.00  0.00           C  
ATOM    879  CG2 VAL A 112      -5.332   1.429   8.825  1.00  0.00           C  
ATOM    880  N   THR A 113      -0.775   0.186   9.301  1.00  0.00           N  
ATOM    881  CA  THR A 113       0.429  -0.594   9.035  1.00  0.00           C  
ATOM    882  C   THR A 113       0.500  -1.809   9.955  1.00  0.00           C  
ATOM    883  CB  THR A 113       1.698   0.260   9.210  1.00  0.00           C  
ATOM    884  O   THR A 113      -0.408  -2.042  10.756  1.00  0.00           O  
ATOM    885  CG2 THR A 113       1.778   0.846  10.616  1.00  0.00           C  
ATOM    886  OG1 THR A 113       2.853  -0.556   8.979  1.00  0.00           O  
ATOM    887  N   ARG A 114       1.481  -2.578   9.623  1.00  0.00           N  
ATOM    888  CA  ARG A 114       1.701  -3.773  10.432  1.00  0.00           C  
ATOM    889  C   ARG A 114       3.165  -3.893  10.843  1.00  0.00           C  
ATOM    890  CB  ARG A 114       1.267  -5.026   9.670  1.00  0.00           C  
ATOM    891  O   ARG A 114       4.063  -3.588  10.056  1.00  0.00           O  
ATOM    892  CG  ARG A 114       1.262  -6.290  10.515  1.00  0.00           C  
ATOM    893  CD  ARG A 114       0.457  -7.404   9.860  1.00  0.00           C  
ATOM    894  NE  ARG A 114       0.276  -8.539  10.760  1.00  0.00           N  
ATOM    895  NH1 ARG A 114      -1.091  -9.725   9.324  1.00  0.00           N  
ATOM    896  NH2 ARG A 114      -0.551 -10.591  11.376  1.00  0.00           N  
ATOM    897  CZ  ARG A 114      -0.455  -9.616  10.485  1.00  0.00           C  
ATOM    898  N   ASN A 115       3.284  -4.299  12.108  1.00  0.00           N  
ATOM    899  CA  ASN A 115       4.618  -4.611  12.610  1.00  0.00           C  
ATOM    900  C   ASN A 115       4.933  -6.098  12.479  1.00  0.00           C  
ATOM    901  CB  ASN A 115       4.761  -4.164  14.067  1.00  0.00           C  
ATOM    902  O   ASN A 115       4.320  -6.928  13.153  1.00  0.00           O  
ATOM    903  CG  ASN A 115       6.191  -4.240  14.563  1.00  0.00           C  
ATOM    904  ND2 ASN A 115       6.371  -4.129  15.874  1.00  0.00           N  
ATOM    905  OD1 ASN A 115       7.127  -4.395  13.775  1.00  0.00           O  
ATOM    906  N   PHE A 116       5.917  -6.416  11.559  1.00  0.00           N  
ATOM    907  CA  PHE A 116       6.254  -7.817  11.334  1.00  0.00           C  
ATOM    908  C   PHE A 116       7.351  -8.269  12.291  1.00  0.00           C  
ATOM    909  CB  PHE A 116       6.697  -8.038   9.885  1.00  0.00           C  
ATOM    910  O   PHE A 116       8.536  -8.048  12.034  1.00  0.00           O  
ATOM    911  CG  PHE A 116       5.581  -7.917   8.883  1.00  0.00           C  
ATOM    912  CD1 PHE A 116       4.714  -8.979   8.655  1.00  0.00           C  
ATOM    913  CD2 PHE A 116       5.397  -6.740   8.169  1.00  0.00           C  
ATOM    914  CE1 PHE A 116       3.679  -8.869   7.729  1.00  0.00           C  
ATOM    915  CE2 PHE A 116       4.366  -6.623   7.242  1.00  0.00           C  
ATOM    916  CZ  PHE A 116       3.509  -7.689   7.023  1.00  0.00           C  
ATOM    917  N   GLN A 117       7.066  -8.462  13.619  1.00  0.00           N  
ATOM    918  CA  GLN A 117       7.971  -8.993  14.632  1.00  0.00           C  
ATOM    919  C   GLN A 117       7.761 -10.492  14.825  1.00  0.00           C  
ATOM    920  CB  GLN A 117       7.779  -8.261  15.961  1.00  0.00           C  
ATOM    921  O   GLN A 117       6.650 -10.997  14.646  1.00  0.00           O  
ATOM    922  CG  GLN A 117       8.203  -6.799  15.924  1.00  0.00           C  
ATOM    923  CD  GLN A 117       7.994  -6.093  17.251  1.00  0.00           C  
ATOM    924  NE2 GLN A 117       8.179  -4.777  17.258  1.00  0.00           N  
ATOM    925  OE1 GLN A 117       7.669  -6.725  18.261  1.00  0.00           O  
ATOM    926  N   THR A 118       8.874 -11.137  15.050  1.00  0.00           N  
ATOM    927  CA  THR A 118       8.911 -12.576  15.288  1.00  0.00           C  
ATOM    928  C   THR A 118       8.088 -12.942  16.520  1.00  0.00           C  
ATOM    929  CB  THR A 118      10.357 -13.076  15.467  1.00  0.00           C  
ATOM    930  O   THR A 118       8.173 -12.272  17.551  1.00  0.00           O  
ATOM    931  CG2 THR A 118      10.480 -14.549  15.092  1.00  0.00           C  
ATOM    932  OG1 THR A 118      11.229 -12.306  14.629  1.00  0.00           O  
ATOM    933  N   LYS A 119       6.762 -13.410  16.364  1.00  0.00           N  
ATOM    934  CA  LYS A 119       5.957 -14.037  17.408  1.00  0.00           C  
ATOM    935  C   LYS A 119       4.771 -13.156  17.792  1.00  0.00           C  
ATOM    936  CB  LYS A 119       6.812 -14.332  18.642  1.00  0.00           C  
ATOM    937  O   LYS A 119       3.794 -13.638  18.368  1.00  0.00           O  
ATOM    938  CG  LYS A 119       7.852 -15.422  18.428  1.00  0.00           C  
ATOM    939  CD  LYS A 119       8.574 -15.767  19.724  1.00  0.00           C  
ATOM    940  CE  LYS A 119       9.639 -16.833  19.505  1.00  0.00           C  
ATOM    941  NZ  LYS A 119      10.373 -17.150  20.766  1.00  0.00           N  
ATOM    942  N   SER A 120       4.906 -11.853  17.453  1.00  0.00           N  
ATOM    943  CA  SER A 120       3.755 -11.045  17.840  1.00  0.00           C  
ATOM    944  C   SER A 120       3.486  -9.941  16.823  1.00  0.00           C  
ATOM    945  CB  SER A 120       3.971 -10.431  19.225  1.00  0.00           C  
ATOM    946  O   SER A 120       3.860  -8.786  17.038  1.00  0.00           O  
ATOM    947  OG  SER A 120       2.775  -9.842  19.706  1.00  0.00           O  
ATOM    948  N   PRO A 121       2.918 -10.409  15.690  1.00  0.00           N  
ATOM    949  CA  PRO A 121       2.565  -9.316  14.780  1.00  0.00           C  
ATOM    950  C   PRO A 121       1.491  -8.395  15.353  1.00  0.00           C  
ATOM    951  CB  PRO A 121       2.053 -10.045  13.535  1.00  0.00           C  
ATOM    952  O   PRO A 121       0.605  -8.851  16.080  1.00  0.00           O  
ATOM    953  CG  PRO A 121       1.606 -11.382  14.033  1.00  0.00           C  
ATOM    954  CD  PRO A 121       2.390 -11.718  15.269  1.00  0.00           C  
ATOM    955  N   SER A 122       1.782  -7.130  15.370  1.00  0.00           N  
ATOM    956  CA  SER A 122       0.812  -6.154  15.856  1.00  0.00           C  
ATOM    957  C   SER A 122       0.463  -5.137  14.775  1.00  0.00           C  
ATOM    958  CB  SER A 122       1.350  -5.432  17.092  1.00  0.00           C  
ATOM    959  O   SER A 122       1.232  -4.935  13.833  1.00  0.00           O  
ATOM    960  OG  SER A 122       2.515  -4.690  16.774  1.00  0.00           O  
ATOM    961  N   SER A 123      -0.773  -4.670  14.886  1.00  0.00           N  
ATOM    962  CA  SER A 123      -1.235  -3.619  13.985  1.00  0.00           C  
ATOM    963  C   SER A 123      -0.905  -2.235  14.533  1.00  0.00           C  
ATOM    964  CB  SER A 123      -2.742  -3.738  13.751  1.00  0.00           C  
ATOM    965  O   SER A 123      -0.911  -2.025  15.748  1.00  0.00           O  
ATOM    966  OG  SER A 123      -3.085  -5.049  13.337  1.00  0.00           O  
ATOM    967  N   MET A 124      -0.456  -1.392  13.599  1.00  0.00           N  
ATOM    968  CA  MET A 124      -0.182   0.001  13.939  1.00  0.00           C  
ATOM    969  C   MET A 124      -1.082   0.942  13.143  1.00  0.00           C  
ATOM    970  CB  MET A 124       1.287   0.340  13.681  1.00  0.00           C  
ATOM    971  O   MET A 124      -1.187   0.822  11.922  1.00  0.00           O  
ATOM    972  CG  MET A 124       2.260  -0.473  14.520  1.00  0.00           C  
ATOM    973  SD  MET A 124       4.008  -0.005  14.219  1.00  0.00           S  
ATOM    974  CE  MET A 124       4.212  -0.604  12.519  1.00  0.00           C  
ATOM    975  N   VAL A 125      -1.739   1.812  13.863  1.00  0.00           N  
ATOM    976  CA  VAL A 125      -2.628   2.774  13.222  1.00  0.00           C  
ATOM    977  C   VAL A 125      -2.200   4.195  13.585  1.00  0.00           C  
ATOM    978  CB  VAL A 125      -4.102   2.542  13.626  1.00  0.00           C  
ATOM    979  O   VAL A 125      -1.937   4.491  14.752  1.00  0.00           O  
ATOM    980  CG1 VAL A 125      -5.024   3.507  12.883  1.00  0.00           C  
ATOM    981  CG2 VAL A 125      -4.507   1.095  13.354  1.00  0.00           C  
ATOM    982  N   SER A 126      -2.072   4.991  12.672  1.00  0.00           N  
ATOM    983  CA  SER A 126      -1.667   6.372  12.915  1.00  0.00           C  
ATOM    984  C   SER A 126      -2.809   7.186  13.515  1.00  0.00           C  
ATOM    985  CB  SER A 126      -1.189   7.027  11.618  1.00  0.00           C  
ATOM    986  O   SER A 126      -3.948   6.719  13.571  1.00  0.00           O  
ATOM    987  OG  SER A 126      -2.286   7.316  10.767  1.00  0.00           O  
ATOM    988  N   ASP A 127      -2.448   8.427  13.913  1.00  0.00           N  
ATOM    989  CA  ASP A 127      -3.470   9.438  14.170  1.00  0.00           C  
ATOM    990  C   ASP A 127      -4.169   9.852  12.877  1.00  0.00           C  
ATOM    991  CB  ASP A 127      -2.854  10.662  14.851  1.00  0.00           C  
ATOM    992  O   ASP A 127      -3.747   9.465  11.785  1.00  0.00           O  
ATOM    993  CG  ASP A 127      -3.786  11.311  15.859  1.00  0.00           C  
ATOM    994  OD1 ASP A 127      -5.017  11.116  15.765  1.00  0.00           O  
ATOM    995  OD2 ASP A 127      -3.285  12.027  16.752  1.00  0.00           O  
ATOM    996  N   VAL A 128      -5.254  10.558  12.994  1.00  0.00           N  
ATOM    997  CA  VAL A 128      -6.060  10.957  11.845  1.00  0.00           C  
ATOM    998  C   VAL A 128      -5.450  12.195  11.190  1.00  0.00           C  
ATOM    999  CB  VAL A 128      -7.526  11.236  12.249  1.00  0.00           C  
ATOM   1000  O   VAL A 128      -4.832  13.021  11.865  1.00  0.00           O  
ATOM   1001  CG1 VAL A 128      -8.311  11.808  11.070  1.00  0.00           C  
ATOM   1002  CG2 VAL A 128      -8.187   9.960  12.767  1.00  0.00           C  
ATOM   1003  N   SER A 129      -5.523  12.254   9.909  1.00  0.00           N  
ATOM   1004  CA  SER A 129      -5.129  13.417   9.121  1.00  0.00           C  
ATOM   1005  C   SER A 129      -6.183  13.758   8.073  1.00  0.00           C  
ATOM   1006  CB  SER A 129      -3.782  13.171   8.439  1.00  0.00           C  
ATOM   1007  O   SER A 129      -6.984  12.902   7.689  1.00  0.00           O  
ATOM   1008  OG  SER A 129      -3.393  14.298   7.673  1.00  0.00           O  
ATOM   1009  N   THR A 130      -6.242  14.969   7.754  1.00  0.00           N  
ATOM   1010  CA  THR A 130      -7.073  15.366   6.622  1.00  0.00           C  
ATOM   1011  C   THR A 130      -6.321  15.181   5.308  1.00  0.00           C  
ATOM   1012  CB  THR A 130      -7.533  16.830   6.753  1.00  0.00           C  
ATOM   1013  O   THR A 130      -5.089  15.148   5.290  1.00  0.00           O  
ATOM   1014  CG2 THR A 130      -8.435  17.017   7.968  1.00  0.00           C  
ATOM   1015  OG1 THR A 130      -6.383  17.675   6.890  1.00  0.00           O  
ATOM   1016  N   THR A 131      -7.094  14.915   4.254  1.00  0.00           N  
ATOM   1017  CA  THR A 131      -6.452  14.728   2.958  1.00  0.00           C  
ATOM   1018  C   THR A 131      -6.976  15.740   1.944  1.00  0.00           C  
ATOM   1019  CB  THR A 131      -6.675  13.300   2.425  1.00  0.00           C  
ATOM   1020  O   THR A 131      -8.120  16.188   2.041  1.00  0.00           O  
ATOM   1021  CG2 THR A 131      -8.153  13.039   2.153  1.00  0.00           C  
ATOM   1022  OG1 THR A 131      -5.939  13.131   1.207  1.00  0.00           O  
ATOM   1023  N   GLU A 132      -6.094  16.115   0.993  1.00  0.00           N  
ATOM   1024  CA  GLU A 132      -6.412  17.046  -0.086  1.00  0.00           C  
ATOM   1025  C   GLU A 132      -5.712  16.647  -1.382  1.00  0.00           C  
ATOM   1026  CB  GLU A 132      -6.023  18.474   0.304  1.00  0.00           C  
ATOM   1027  O   GLU A 132      -4.613  16.090  -1.355  1.00  0.00           O  
ATOM   1028  CG  GLU A 132      -6.786  19.014   1.505  1.00  0.00           C  
ATOM   1029  CD  GLU A 132      -6.417  20.446   1.857  1.00  0.00           C  
ATOM   1030  OE1 GLU A 132      -7.033  21.022   2.782  1.00  0.00           O  
ATOM   1031  OE2 GLU A 132      -5.504  20.997   1.201  1.00  0.00           O  
ATOM   1032  N   PRO A 133      -6.475  16.940  -2.427  1.00  0.00           N  
ATOM   1033  CA  PRO A 133      -5.800  16.692  -3.703  1.00  0.00           C  
ATOM   1034  C   PRO A 133      -4.609  17.619  -3.931  1.00  0.00           C  
ATOM   1035  CB  PRO A 133      -6.898  16.949  -4.738  1.00  0.00           C  
ATOM   1036  O   PRO A 133      -4.628  18.773  -3.494  1.00  0.00           O  
ATOM   1037  CG  PRO A 133      -7.847  17.886  -4.064  1.00  0.00           C  
ATOM   1038  CD  PRO A 133      -7.809  17.622  -2.586  1.00  0.00           C  
ATOM   1039  N   SER A 134      -3.561  16.980  -4.540  1.00  0.00           N  
ATOM   1040  CA  SER A 134      -2.444  17.819  -4.962  1.00  0.00           C  
ATOM   1041  C   SER A 134      -2.784  18.598  -6.228  1.00  0.00           C  
ATOM   1042  CB  SER A 134      -1.194  16.969  -5.197  1.00  0.00           C  
ATOM   1043  O   SER A 134      -3.693  18.219  -6.970  1.00  0.00           O  
ATOM   1044  OG  SER A 134      -1.352  16.148  -6.342  1.00  0.00           O  
ATOM   1045  N   SER A 135      -2.308  19.795  -6.319  1.00  0.00           N  
ATOM   1046  CA  SER A 135      -2.591  20.683  -7.441  1.00  0.00           C  
ATOM   1047  C   SER A 135      -2.152  20.062  -8.763  1.00  0.00           C  
ATOM   1048  CB  SER A 135      -1.896  22.032  -7.247  1.00  0.00           C  
ATOM   1049  O   SER A 135      -2.768  20.303  -9.803  1.00  0.00           O  
ATOM   1050  OG  SER A 135      -0.520  21.852  -6.963  1.00  0.00           O  
ATOM   1051  N   ASP A 136      -1.292  19.021  -8.702  1.00  0.00           N  
ATOM   1052  CA  ASP A 136      -0.679  18.569  -9.947  1.00  0.00           C  
ATOM   1053  C   ASP A 136      -0.798  17.055 -10.101  1.00  0.00           C  
ATOM   1054  CB  ASP A 136       0.791  18.990 -10.005  1.00  0.00           C  
ATOM   1055  O   ASP A 136       0.142  16.395 -10.550  1.00  0.00           O  
ATOM   1056  CG  ASP A 136       0.975  20.495 -10.080  1.00  0.00           C  
ATOM   1057  OD1 ASP A 136       0.085  21.193 -10.613  1.00  0.00           O  
ATOM   1058  OD2 ASP A 136       2.020  20.989  -9.605  1.00  0.00           O  
ATOM   1059  N   GLY A 137      -1.980  16.510 -10.238  1.00  0.00           N  
ATOM   1060  CA  GLY A 137      -1.907  15.093 -10.554  1.00  0.00           C  
ATOM   1061  C   GLY A 137      -2.795  14.238  -9.669  1.00  0.00           C  
ATOM   1062  O   GLY A 137      -3.792  14.721  -9.129  1.00  0.00           O  
ATOM   1063  N   VAL A 138      -2.493  12.931  -9.673  1.00  0.00           N  
ATOM   1064  CA  VAL A 138      -3.330  11.908  -9.055  1.00  0.00           C  
ATOM   1065  C   VAL A 138      -2.923  11.721  -7.595  1.00  0.00           C  
ATOM   1066  CB  VAL A 138      -3.234  10.564  -9.811  1.00  0.00           C  
ATOM   1067  O   VAL A 138      -3.547  10.948  -6.864  1.00  0.00           O  
ATOM   1068  CG1 VAL A 138      -3.934  10.655 -11.166  1.00  0.00           C  
ATOM   1069  CG2 VAL A 138      -1.773  10.154  -9.987  1.00  0.00           C  
ATOM   1070  N   PHE A 139      -2.001  12.543  -7.186  1.00  0.00           N  
ATOM   1071  CA  PHE A 139      -1.543  12.393  -5.810  1.00  0.00           C  
ATOM   1072  C   PHE A 139      -2.381  13.245  -4.864  1.00  0.00           C  
ATOM   1073  CB  PHE A 139      -0.064  12.775  -5.690  1.00  0.00           C  
ATOM   1074  O   PHE A 139      -2.909  14.285  -5.261  1.00  0.00           O  
ATOM   1075  CG  PHE A 139       0.874  11.767  -6.297  1.00  0.00           C  
ATOM   1076  CD1 PHE A 139       1.049  10.518  -5.712  1.00  0.00           C  
ATOM   1077  CD2 PHE A 139       1.583  12.068  -7.453  1.00  0.00           C  
ATOM   1078  CE1 PHE A 139       1.917   9.583  -6.271  1.00  0.00           C  
ATOM   1079  CE2 PHE A 139       2.452  11.138  -8.017  1.00  0.00           C  
ATOM   1080  CZ  PHE A 139       2.618   9.897  -7.424  1.00  0.00           C  
ATOM   1081  N   TRP A 140      -2.530  12.707  -3.719  1.00  0.00           N  
ATOM   1082  CA  TRP A 140      -3.196  13.399  -2.620  1.00  0.00           C  
ATOM   1083  C   TRP A 140      -2.243  13.601  -1.447  1.00  0.00           C  
ATOM   1084  CB  TRP A 140      -4.430  12.617  -2.162  1.00  0.00           C  
ATOM   1085  O   TRP A 140      -1.297  12.830  -1.268  1.00  0.00           O  
ATOM   1086  CG  TRP A 140      -5.595  12.713  -3.101  1.00  0.00           C  
ATOM   1087  CD1 TRP A 140      -5.632  12.322  -4.410  1.00  0.00           C  
ATOM   1088  CD2 TRP A 140      -6.892  13.240  -2.803  1.00  0.00           C  
ATOM   1089  CE2 TRP A 140      -7.666  13.136  -3.979  1.00  0.00           C  
ATOM   1090  CE3 TRP A 140      -7.474  13.791  -1.653  1.00  0.00           C  
ATOM   1091  NE1 TRP A 140      -6.875  12.573  -4.944  1.00  0.00           N  
ATOM   1092  CH2 TRP A 140      -9.541  14.097  -2.900  1.00  0.00           C  
ATOM   1093  CZ2 TRP A 140      -8.995  13.562  -4.039  1.00  0.00           C  
ATOM   1094  CZ3 TRP A 140      -8.797  14.214  -1.715  1.00  0.00           C  
ATOM   1095  N   LYS A 141      -2.512  14.659  -0.771  1.00  0.00           N  
ATOM   1096  CA  LYS A 141      -1.653  14.989   0.363  1.00  0.00           C  
ATOM   1097  C   LYS A 141      -2.264  14.503   1.675  1.00  0.00           C  
ATOM   1098  CB  LYS A 141      -1.405  16.496   0.428  1.00  0.00           C  
ATOM   1099  O   LYS A 141      -3.487  14.423   1.804  1.00  0.00           O  
ATOM   1100  CG  LYS A 141      -0.707  17.062  -0.800  1.00  0.00           C  
ATOM   1101  CD  LYS A 141      -0.571  18.577  -0.718  1.00  0.00           C  
ATOM   1102  CE  LYS A 141       0.000  19.159  -2.004  1.00  0.00           C  
ATOM   1103  NZ  LYS A 141       0.061  20.650  -1.959  1.00  0.00           N  
ATOM   1104  N   HIS A 142      -1.378  14.178   2.588  1.00  0.00           N  
ATOM   1105  CA  HIS A 142      -1.716  13.942   3.987  1.00  0.00           C  
ATOM   1106  C   HIS A 142      -0.576  14.362   4.908  1.00  0.00           C  
ATOM   1107  CB  HIS A 142      -2.059  12.468   4.214  1.00  0.00           C  
ATOM   1108  O   HIS A 142       0.537  14.624   4.445  1.00  0.00           O  
ATOM   1109  CG  HIS A 142      -0.891  11.548   4.048  1.00  0.00           C  
ATOM   1110  CD2 HIS A 142      -0.430  10.884   2.962  1.00  0.00           C  
ATOM   1111  ND1 HIS A 142      -0.048  11.222   5.088  1.00  0.00           N  
ATOM   1112  CE1 HIS A 142       0.885  10.394   4.647  1.00  0.00           C  
ATOM   1113  NE2 HIS A 142       0.676  10.174   3.360  1.00  0.00           N  
ATOM   1114  N   TRP A 143      -0.805  14.424   6.219  1.00  0.00           N  
ATOM   1115  CA  TRP A 143       0.174  14.999   7.136  1.00  0.00           C  
ATOM   1116  C   TRP A 143       0.570  13.992   8.211  1.00  0.00           C  
ATOM   1117  CB  TRP A 143      -0.381  16.269   7.788  1.00  0.00           C  
ATOM   1118  O   TRP A 143       1.047  14.374   9.282  1.00  0.00           O  
ATOM   1119  CG  TRP A 143      -0.424  17.455   6.872  1.00  0.00           C  
ATOM   1120  CD1 TRP A 143       0.533  18.421   6.729  1.00  0.00           C  
ATOM   1121  CD2 TRP A 143      -1.483  17.802   5.974  1.00  0.00           C  
ATOM   1122  CE2 TRP A 143      -1.100  18.992   5.317  1.00  0.00           C  
ATOM   1123  CE3 TRP A 143      -2.719  17.222   5.661  1.00  0.00           C  
ATOM   1124  NE1 TRP A 143       0.133  19.348   5.795  1.00  0.00           N  
ATOM   1125  CH2 TRP A 143      -3.115  19.025   4.076  1.00  0.00           C  
ATOM   1126  CZ2 TRP A 143      -1.911  19.613   4.364  1.00  0.00           C  
ATOM   1127  CZ3 TRP A 143      -3.525  17.841   4.712  1.00  0.00           C  
ATOM   1128  N   ILE A 144       0.315  12.757   7.854  1.00  0.00           N  
ATOM   1129  CA  ILE A 144       0.723  11.688   8.758  1.00  0.00           C  
ATOM   1130  C   ILE A 144       2.235  11.489   8.673  1.00  0.00           C  
ATOM   1131  CB  ILE A 144      -0.010  10.366   8.437  1.00  0.00           C  
ATOM   1132  O   ILE A 144       2.797  11.410   7.578  1.00  0.00           O  
ATOM   1133  CG1 ILE A 144      -1.523  10.539   8.609  1.00  0.00           C  
ATOM   1134  CG2 ILE A 144       0.515   9.230   9.320  1.00  0.00           C  
ATOM   1135  CD1 ILE A 144      -2.346   9.396   8.032  1.00  0.00           C  
ATOM   1136  N   GLN A 145       2.875  11.448   9.889  1.00  0.00           N  
ATOM   1137  CA  GLN A 145       4.313  11.207   9.943  1.00  0.00           C  
ATOM   1138  C   GLN A 145       4.654   9.803   9.452  1.00  0.00           C  
ATOM   1139  CB  GLN A 145       4.839  11.409  11.365  1.00  0.00           C  
ATOM   1140  O   GLN A 145       4.069   8.820   9.912  1.00  0.00           O  
ATOM   1141  CG  GLN A 145       4.804  12.857  11.834  1.00  0.00           C  
ATOM   1142  CD  GLN A 145       5.330  13.030  13.246  1.00  0.00           C  
ATOM   1143  NE2 GLN A 145       5.598  14.273  13.631  1.00  0.00           N  
ATOM   1144  OE1 GLN A 145       5.494  12.054  13.985  1.00  0.00           O  
ATOM   1145  N   THR A 146       5.541   9.746   8.440  1.00  0.00           N  
ATOM   1146  CA  THR A 146       5.950   8.451   7.906  1.00  0.00           C  
ATOM   1147  C   THR A 146       7.471   8.358   7.819  1.00  0.00           C  
ATOM   1148  CB  THR A 146       5.337   8.202   6.516  1.00  0.00           C  
ATOM   1149  O   THR A 146       8.167   9.370   7.919  1.00  0.00           O  
ATOM   1150  CG2 THR A 146       3.814   8.274   6.565  1.00  0.00           C  
ATOM   1151  OG1 THR A 146       5.822   9.193   5.602  1.00  0.00           O  
ATOM   1152  N   LYS A 147       7.989   7.198   7.848  1.00  0.00           N  
ATOM   1153  CA  LYS A 147       9.406   6.911   7.646  1.00  0.00           C  
ATOM   1154  C   LYS A 147       9.638   6.199   6.316  1.00  0.00           C  
ATOM   1155  CB  LYS A 147       9.952   6.063   8.796  1.00  0.00           C  
ATOM   1156  O   LYS A 147       8.695   5.693   5.704  1.00  0.00           O  
ATOM   1157  CG  LYS A 147       9.872   6.740  10.156  1.00  0.00           C  
ATOM   1158  CD  LYS A 147      10.416   5.843  11.260  1.00  0.00           C  
ATOM   1159  CE  LYS A 147      10.315   6.510  12.625  1.00  0.00           C  
ATOM   1160  NZ  LYS A 147      10.809   5.618  13.716  1.00  0.00           N  
ATOM   1161  N   ASP A 148      10.915   6.296   5.938  1.00  0.00           N  
ATOM   1162  CA  ASP A 148      11.285   5.533   4.750  1.00  0.00           C  
ATOM   1163  C   ASP A 148      10.888   4.065   4.895  1.00  0.00           C  
ATOM   1164  CB  ASP A 148      12.787   5.648   4.483  1.00  0.00           C  
ATOM   1165  O   ASP A 148      11.116   3.456   5.942  1.00  0.00           O  
ATOM   1166  CG  ASP A 148      13.201   7.031   4.012  1.00  0.00           C  
ATOM   1167  OD1 ASP A 148      12.342   7.786   3.509  1.00  0.00           O  
ATOM   1168  OD2 ASP A 148      14.398   7.366   4.141  1.00  0.00           O  
ATOM   1169  N   GLY A 149      10.203   3.552   3.909  1.00  0.00           N  
ATOM   1170  CA  GLY A 149       9.825   2.148   3.935  1.00  0.00           C  
ATOM   1171  C   GLY A 149       8.347   1.933   4.201  1.00  0.00           C  
ATOM   1172  O   GLY A 149       7.862   0.800   4.159  1.00  0.00           O  
ATOM   1173  N   GLN A 150       7.629   2.986   4.441  1.00  0.00           N  
ATOM   1174  CA  GLN A 150       6.215   2.843   4.773  1.00  0.00           C  
ATOM   1175  C   GLN A 150       5.339   3.010   3.535  1.00  0.00           C  
ATOM   1176  CB  GLN A 150       5.810   3.857   5.844  1.00  0.00           C  
ATOM   1177  O   GLN A 150       4.111   3.053   3.638  1.00  0.00           O  
ATOM   1178  CG  GLN A 150       6.387   3.561   7.222  1.00  0.00           C  
ATOM   1179  CD  GLN A 150       5.966   4.578   8.266  1.00  0.00           C  
ATOM   1180  NE2 GLN A 150       5.732   4.111   9.488  1.00  0.00           N  
ATOM   1181  OE1 GLN A 150       5.852   5.773   7.977  1.00  0.00           O  
ATOM   1182  N   CYS A 151       6.024   3.176   2.417  1.00  0.00           N  
ATOM   1183  CA  CYS A 151       5.268   3.192   1.170  1.00  0.00           C  
ATOM   1184  C   CYS A 151       4.459   1.911   1.006  1.00  0.00           C  
ATOM   1185  CB  CYS A 151       6.206   3.369  -0.024  1.00  0.00           C  
ATOM   1186  O   CYS A 151       4.882   0.843   1.452  1.00  0.00           O  
ATOM   1187  SG  CYS A 151       6.951   5.011  -0.126  1.00  0.00           S  
ATOM   1188  N   GLY A 152       3.299   2.116   0.449  1.00  0.00           N  
ATOM   1189  CA  GLY A 152       2.467   0.952   0.187  1.00  0.00           C  
ATOM   1190  C   GLY A 152       1.441   0.695   1.274  1.00  0.00           C  
ATOM   1191  O   GLY A 152       0.549  -0.138   1.108  1.00  0.00           O  
ATOM   1192  N   SER A 153       1.563   1.469   2.381  1.00  0.00           N  
ATOM   1193  CA  SER A 153       0.600   1.307   3.465  1.00  0.00           C  
ATOM   1194  C   SER A 153      -0.751   1.914   3.099  1.00  0.00           C  
ATOM   1195  CB  SER A 153       1.126   1.950   4.749  1.00  0.00           C  
ATOM   1196  O   SER A 153      -0.812   2.975   2.476  1.00  0.00           O  
ATOM   1197  OG  SER A 153       2.338   1.340   5.158  1.00  0.00           O  
ATOM   1198  N   PRO A 154      -1.815   1.266   3.519  1.00  0.00           N  
ATOM   1199  CA  PRO A 154      -3.152   1.739   3.152  1.00  0.00           C  
ATOM   1200  C   PRO A 154      -3.568   2.989   3.925  1.00  0.00           C  
ATOM   1201  CB  PRO A 154      -4.055   0.554   3.503  1.00  0.00           C  
ATOM   1202  O   PRO A 154      -3.313   3.089   5.128  1.00  0.00           O  
ATOM   1203  CG  PRO A 154      -3.306  -0.199   4.555  1.00  0.00           C  
ATOM   1204  CD  PRO A 154      -1.835   0.009   4.333  1.00  0.00           C  
ATOM   1205  N   LEU A 155      -4.119   3.905   3.222  1.00  0.00           N  
ATOM   1206  CA  LEU A 155      -4.839   5.026   3.818  1.00  0.00           C  
ATOM   1207  C   LEU A 155      -6.337   4.746   3.865  1.00  0.00           C  
ATOM   1208  CB  LEU A 155      -4.572   6.313   3.033  1.00  0.00           C  
ATOM   1209  O   LEU A 155      -6.959   4.494   2.830  1.00  0.00           O  
ATOM   1210  CG  LEU A 155      -3.217   6.981   3.268  1.00  0.00           C  
ATOM   1211  CD1 LEU A 155      -3.084   7.412   4.724  1.00  0.00           C  
ATOM   1212  CD2 LEU A 155      -2.082   6.041   2.877  1.00  0.00           C  
ATOM   1213  N   VAL A 156      -6.889   4.839   5.081  1.00  0.00           N  
ATOM   1214  CA  VAL A 156      -8.249   4.366   5.318  1.00  0.00           C  
ATOM   1215  C   VAL A 156      -9.123   5.524   5.795  1.00  0.00           C  
ATOM   1216  CB  VAL A 156      -8.279   3.215   6.348  1.00  0.00           C  
ATOM   1217  O   VAL A 156      -8.723   6.291   6.673  1.00  0.00           O  
ATOM   1218  CG1 VAL A 156      -9.706   2.707   6.550  1.00  0.00           C  
ATOM   1219  CG2 VAL A 156      -7.361   2.078   5.904  1.00  0.00           C  
ATOM   1220  N   SER A 157     -10.313   5.626   5.209  1.00  0.00           N  
ATOM   1221  CA  SER A 157     -11.288   6.624   5.638  1.00  0.00           C  
ATOM   1222  C   SER A 157     -11.853   6.289   7.014  1.00  0.00           C  
ATOM   1223  CB  SER A 157     -12.426   6.732   4.622  1.00  0.00           C  
ATOM   1224  O   SER A 157     -12.308   5.167   7.248  1.00  0.00           O  
ATOM   1225  OG  SER A 157     -13.450   7.586   5.104  1.00  0.00           O  
ATOM   1226  N   THR A 158     -11.849   7.297   7.885  1.00  0.00           N  
ATOM   1227  CA  THR A 158     -12.380   7.084   9.227  1.00  0.00           C  
ATOM   1228  C   THR A 158     -13.906   7.093   9.211  1.00  0.00           C  
ATOM   1229  CB  THR A 158     -11.868   8.156  10.207  1.00  0.00           C  
ATOM   1230  O   THR A 158     -14.544   6.635  10.161  1.00  0.00           O  
ATOM   1231  CG2 THR A 158     -10.349   8.111  10.326  1.00  0.00           C  
ATOM   1232  OG1 THR A 158     -12.261   9.452   9.737  1.00  0.00           O  
ATOM   1233  N   ALA A 159     -14.491   7.567   8.112  1.00  0.00           N  
ATOM   1234  CA  ALA A 159     -15.943   7.681   8.006  1.00  0.00           C  
ATOM   1235  C   ALA A 159     -16.581   6.325   7.719  1.00  0.00           C  
ATOM   1236  CB  ALA A 159     -16.321   8.683   6.917  1.00  0.00           C  
ATOM   1237  O   ALA A 159     -17.592   5.966   8.327  1.00  0.00           O  
ATOM   1238  N   ASP A 160     -15.884   5.535   6.821  1.00  0.00           N  
ATOM   1239  CA  ASP A 160     -16.567   4.312   6.408  1.00  0.00           C  
ATOM   1240  C   ASP A 160     -15.613   3.120   6.421  1.00  0.00           C  
ATOM   1241  CB  ASP A 160     -17.178   4.482   5.016  1.00  0.00           C  
ATOM   1242  O   ASP A 160     -16.006   2.000   6.088  1.00  0.00           O  
ATOM   1243  CG  ASP A 160     -16.162   4.905   3.970  1.00  0.00           C  
ATOM   1244  OD1 ASP A 160     -14.944   4.858   4.248  1.00  0.00           O  
ATOM   1245  OD2 ASP A 160     -16.583   5.293   2.858  1.00  0.00           O  
ATOM   1246  N   GLY A 161     -14.346   3.273   6.623  1.00  0.00           N  
ATOM   1247  CA  GLY A 161     -13.391   2.180   6.719  1.00  0.00           C  
ATOM   1248  C   GLY A 161     -12.885   1.710   5.369  1.00  0.00           C  
ATOM   1249  O   GLY A 161     -12.244   0.661   5.272  1.00  0.00           O  
ATOM   1250  N   SER A 162     -13.230   2.484   4.348  1.00  0.00           N  
ATOM   1251  CA  SER A 162     -12.794   2.139   2.999  1.00  0.00           C  
ATOM   1252  C   SER A 162     -11.352   2.572   2.757  1.00  0.00           C  
ATOM   1253  CB  SER A 162     -13.710   2.782   1.958  1.00  0.00           C  
ATOM   1254  O   SER A 162     -10.902   3.583   3.301  1.00  0.00           O  
ATOM   1255  OG  SER A 162     -15.046   2.338   2.121  1.00  0.00           O  
ATOM   1256  N   ILE A 163     -10.606   1.746   2.020  1.00  0.00           N  
ATOM   1257  CA  ILE A 163      -9.262   2.128   1.599  1.00  0.00           C  
ATOM   1258  C   ILE A 163      -9.347   3.140   0.459  1.00  0.00           C  
ATOM   1259  CB  ILE A 163      -8.434   0.898   1.164  1.00  0.00           C  
ATOM   1260  O   ILE A 163      -9.942   2.860  -0.585  1.00  0.00           O  
ATOM   1261  CG1 ILE A 163      -8.267  -0.075   2.337  1.00  0.00           C  
ATOM   1262  CG2 ILE A 163      -7.072   1.331   0.613  1.00  0.00           C  
ATOM   1263  CD1 ILE A 163      -7.651  -1.412   1.948  1.00  0.00           C  
ATOM   1264  N   VAL A 164      -8.724   4.323   0.650  1.00  0.00           N  
ATOM   1265  CA  VAL A 164      -8.891   5.393  -0.327  1.00  0.00           C  
ATOM   1266  C   VAL A 164      -7.594   5.584  -1.112  1.00  0.00           C  
ATOM   1267  CB  VAL A 164      -9.304   6.720   0.349  1.00  0.00           C  
ATOM   1268  O   VAL A 164      -7.563   6.316  -2.104  1.00  0.00           O  
ATOM   1269  CG1 VAL A 164     -10.691   6.596   0.978  1.00  0.00           C  
ATOM   1270  CG2 VAL A 164      -8.272   7.128   1.398  1.00  0.00           C  
ATOM   1271  N   GLY A 165      -6.551   4.903  -0.671  1.00  0.00           N  
ATOM   1272  CA  GLY A 165      -5.271   5.011  -1.353  1.00  0.00           C  
ATOM   1273  C   GLY A 165      -4.140   4.325  -0.611  1.00  0.00           C  
ATOM   1274  O   GLY A 165      -4.368   3.657   0.400  1.00  0.00           O  
ATOM   1275  N   ILE A 166      -2.981   4.343  -1.245  1.00  0.00           N  
ATOM   1276  CA  ILE A 166      -1.797   3.787  -0.600  1.00  0.00           C  
ATOM   1277  C   ILE A 166      -0.698   4.846  -0.538  1.00  0.00           C  
ATOM   1278  CB  ILE A 166      -1.288   2.529  -1.339  1.00  0.00           C  
ATOM   1279  O   ILE A 166      -0.582   5.682  -1.437  1.00  0.00           O  
ATOM   1280  CG1 ILE A 166      -0.908   2.875  -2.783  1.00  0.00           C  
ATOM   1281  CG2 ILE A 166      -2.341   1.418  -1.301  1.00  0.00           C  
ATOM   1282  CD1 ILE A 166      -0.250   1.731  -3.541  1.00  0.00           C  
ATOM   1283  N   HIS A 167      -0.043   4.852   0.620  1.00  0.00           N  
ATOM   1284  CA  HIS A 167       1.039   5.808   0.829  1.00  0.00           C  
ATOM   1285  C   HIS A 167       2.120   5.658  -0.236  1.00  0.00           C  
ATOM   1286  CB  HIS A 167       1.646   5.634   2.222  1.00  0.00           C  
ATOM   1287  O   HIS A 167       2.547   4.542  -0.540  1.00  0.00           O  
ATOM   1288  CG  HIS A 167       2.805   6.541   2.489  1.00  0.00           C  
ATOM   1289  CD2 HIS A 167       4.125   6.277   2.635  1.00  0.00           C  
ATOM   1290  ND1 HIS A 167       2.665   7.903   2.639  1.00  0.00           N  
ATOM   1291  CE1 HIS A 167       3.853   8.440   2.866  1.00  0.00           C  
ATOM   1292  NE2 HIS A 167       4.756   7.474   2.868  1.00  0.00           N  
ATOM   1293  N   SER A 168       2.699   6.722  -0.867  1.00  0.00           N  
ATOM   1294  CA  SER A 168       3.647   6.675  -1.975  1.00  0.00           C  
ATOM   1295  C   SER A 168       4.948   7.386  -1.621  1.00  0.00           C  
ATOM   1296  CB  SER A 168       3.038   7.303  -3.229  1.00  0.00           C  
ATOM   1297  O   SER A 168       6.032   6.814  -1.757  1.00  0.00           O  
ATOM   1298  OG  SER A 168       2.014   6.478  -3.759  1.00  0.00           O  
ATOM   1299  N   ALA A 169       4.951   8.558  -1.306  1.00  0.00           N  
ATOM   1300  CA  ALA A 169       6.206   9.291  -1.159  1.00  0.00           C  
ATOM   1301  C   ALA A 169       6.092  10.362  -0.078  1.00  0.00           C  
ATOM   1302  CB  ALA A 169       6.613   9.922  -2.488  1.00  0.00           C  
ATOM   1303  O   ALA A 169       4.989  10.691   0.364  1.00  0.00           O  
ATOM   1304  N   SER A 170       7.333  10.643   0.379  1.00  0.00           N  
ATOM   1305  CA  SER A 170       7.524  11.795   1.253  1.00  0.00           C  
ATOM   1306  C   SER A 170       8.373  12.867   0.578  1.00  0.00           C  
ATOM   1307  CB  SER A 170       8.177  11.369   2.569  1.00  0.00           C  
ATOM   1308  O   SER A 170       9.152  12.569  -0.330  1.00  0.00           O  
ATOM   1309  OG  SER A 170       9.495  10.898   2.346  1.00  0.00           O  
ATOM   1310  N   ASN A 171       7.844  14.061   0.477  1.00  0.00           N  
ATOM   1311  CA  ASN A 171       8.673  15.179   0.040  1.00  0.00           C  
ATOM   1312  C   ASN A 171       9.737  15.528   1.077  1.00  0.00           C  
ATOM   1313  CB  ASN A 171       7.807  16.403  -0.266  1.00  0.00           C  
ATOM   1314  O   ASN A 171       9.452  15.563   2.276  1.00  0.00           O  
ATOM   1315  CG  ASN A 171       8.572  17.493  -0.992  1.00  0.00           C  
ATOM   1316  ND2 ASN A 171       7.860  18.522  -1.435  1.00  0.00           N  
ATOM   1317  OD1 ASN A 171       9.792  17.409  -1.155  1.00  0.00           O  
ATOM   1318  N   PHE A 172      11.085  15.531   0.679  1.00  0.00           N  
ATOM   1319  CA  PHE A 172      12.287  15.831   1.447  1.00  0.00           C  
ATOM   1320  C   PHE A 172      12.224  17.241   2.023  1.00  0.00           C  
ATOM   1321  CB  PHE A 172      13.537  15.675   0.575  1.00  0.00           C  
ATOM   1322  O   PHE A 172      12.734  17.494   3.116  1.00  0.00           O  
ATOM   1323  CG  PHE A 172      13.844  14.249   0.203  1.00  0.00           C  
ATOM   1324  CD1 PHE A 172      14.455  13.395   1.113  1.00  0.00           C  
ATOM   1325  CD2 PHE A 172      13.520  13.763  -1.057  1.00  0.00           C  
ATOM   1326  CE1 PHE A 172      14.740  12.075   0.771  1.00  0.00           C  
ATOM   1327  CE2 PHE A 172      13.802  12.446  -1.405  1.00  0.00           C  
ATOM   1328  CZ  PHE A 172      14.413  11.603  -0.490  1.00  0.00           C  
ATOM   1329  N   THR A 173      11.300  18.112   1.368  1.00  0.00           N  
ATOM   1330  CA  THR A 173      11.326  19.522   1.738  1.00  0.00           C  
ATOM   1331  C   THR A 173      10.008  19.937   2.385  1.00  0.00           C  
ATOM   1332  CB  THR A 173      11.604  20.415   0.514  1.00  0.00           C  
ATOM   1333  O   THR A 173       9.972  20.869   3.191  1.00  0.00           O  
ATOM   1334  CG2 THR A 173      13.000  20.162  -0.046  1.00  0.00           C  
ATOM   1335  OG1 THR A 173      10.635  20.136  -0.504  1.00  0.00           O  
ATOM   1336  N   ASN A 174       9.021  19.132   2.276  1.00  0.00           N  
ATOM   1337  CA  ASN A 174       7.686  19.524   2.714  1.00  0.00           C  
ATOM   1338  C   ASN A 174       7.176  18.622   3.834  1.00  0.00           C  
ATOM   1339  CB  ASN A 174       6.709  19.513   1.536  1.00  0.00           C  
ATOM   1340  O   ASN A 174       7.673  17.509   4.016  1.00  0.00           O  
ATOM   1341  CG  ASN A 174       6.511  20.887   0.929  1.00  0.00           C  
ATOM   1342  ND2 ASN A 174       5.971  20.928  -0.284  1.00  0.00           N  
ATOM   1343  OD1 ASN A 174       6.840  21.905   1.544  1.00  0.00           O  
ATOM   1344  N   THR A 175       6.530  19.213   4.886  1.00  0.00           N  
ATOM   1345  CA  THR A 175       5.858  18.656   6.054  1.00  0.00           C  
ATOM   1346  C   THR A 175       4.724  17.726   5.633  1.00  0.00           C  
ATOM   1347  CB  THR A 175       5.302  19.769   6.962  1.00  0.00           C  
ATOM   1348  O   THR A 175       4.029  17.162   6.481  1.00  0.00           O  
ATOM   1349  CG2 THR A 175       6.429  20.588   7.582  1.00  0.00           C  
ATOM   1350  OG1 THR A 175       4.466  20.637   6.186  1.00  0.00           O  
ATOM   1351  N   ASN A 176       4.562  17.610   4.235  1.00  0.00           N  
ATOM   1352  CA  ASN A 176       3.427  16.764   3.884  1.00  0.00           C  
ATOM   1353  C   ASN A 176       3.871  15.518   3.123  1.00  0.00           C  
ATOM   1354  CB  ASN A 176       2.405  17.552   3.062  1.00  0.00           C  
ATOM   1355  O   ASN A 176       5.004  15.450   2.643  1.00  0.00           O  
ATOM   1356  CG  ASN A 176       3.014  18.194   1.831  1.00  0.00           C  
ATOM   1357  ND2 ASN A 176       2.263  19.084   1.193  1.00  0.00           N  
ATOM   1358  OD1 ASN A 176       4.150  17.892   1.457  1.00  0.00           O  
ATOM   1359  N   ASN A 177       3.089  14.476   3.256  1.00  0.00           N  
ATOM   1360  CA  ASN A 177       3.258  13.224   2.526  1.00  0.00           C  
ATOM   1361  C   ASN A 177       2.218  13.075   1.420  1.00  0.00           C  
ATOM   1362  CB  ASN A 177       3.190  12.032   3.483  1.00  0.00           C  
ATOM   1363  O   ASN A 177       1.235  13.818   1.381  1.00  0.00           O  
ATOM   1364  CG  ASN A 177       4.343  12.008   4.468  1.00  0.00           C  
ATOM   1365  ND2 ASN A 177       4.022  11.927   5.754  1.00  0.00           N  
ATOM   1366  OD1 ASN A 177       5.511  12.062   4.077  1.00  0.00           O  
ATOM   1367  N   TYR A 178       2.575  12.159   0.456  1.00  0.00           N  
ATOM   1368  CA  TYR A 178       1.670  11.941  -0.667  1.00  0.00           C  
ATOM   1369  C   TYR A 178       1.221  10.486  -0.731  1.00  0.00           C  
ATOM   1370  CB  TYR A 178       2.342  12.340  -1.984  1.00  0.00           C  
ATOM   1371  O   TYR A 178       1.935   9.589  -0.277  1.00  0.00           O  
ATOM   1372  CG  TYR A 178       2.722  13.799  -2.055  1.00  0.00           C  
ATOM   1373  CD1 TYR A 178       1.803  14.759  -2.472  1.00  0.00           C  
ATOM   1374  CD2 TYR A 178       4.001  14.220  -1.705  1.00  0.00           C  
ATOM   1375  CE1 TYR A 178       2.150  16.104  -2.541  1.00  0.00           C  
ATOM   1376  CE2 TYR A 178       4.358  15.563  -1.770  1.00  0.00           C  
ATOM   1377  OH  TYR A 178       3.776  17.826  -2.254  1.00  0.00           O  
ATOM   1378  CZ  TYR A 178       3.427  16.496  -2.188  1.00  0.00           C  
ATOM   1379  N   PHE A 179       0.009  10.333  -1.183  1.00  0.00           N  
ATOM   1380  CA  PHE A 179      -0.439   8.973  -1.455  1.00  0.00           C  
ATOM   1381  C   PHE A 179      -1.136   8.893  -2.808  1.00  0.00           C  
ATOM   1382  CB  PHE A 179      -1.381   8.485  -0.350  1.00  0.00           C  
ATOM   1383  O   PHE A 179      -1.564   9.913  -3.353  1.00  0.00           O  
ATOM   1384  CG  PHE A 179      -2.730   9.152  -0.363  1.00  0.00           C  
ATOM   1385  CD1 PHE A 179      -2.907  10.405   0.211  1.00  0.00           C  
ATOM   1386  CD2 PHE A 179      -3.822   8.526  -0.951  1.00  0.00           C  
ATOM   1387  CE1 PHE A 179      -4.154  11.025   0.201  1.00  0.00           C  
ATOM   1388  CE2 PHE A 179      -5.071   9.140  -0.966  1.00  0.00           C  
ATOM   1389  CZ  PHE A 179      -5.235  10.389  -0.389  1.00  0.00           C  
ATOM   1390  N   THR A 180      -1.065   7.721  -3.379  1.00  0.00           N  
ATOM   1391  CA  THR A 180      -1.744   7.428  -4.637  1.00  0.00           C  
ATOM   1392  C   THR A 180      -3.181   6.982  -4.384  1.00  0.00           C  
ATOM   1393  CB  THR A 180      -0.998   6.342  -5.434  1.00  0.00           C  
ATOM   1394  O   THR A 180      -3.422   6.056  -3.606  1.00  0.00           O  
ATOM   1395  CG2 THR A 180      -1.644   6.121  -6.798  1.00  0.00           C  
ATOM   1396  OG1 THR A 180       0.364   6.745  -5.622  1.00  0.00           O  
ATOM   1397  N   THR A 181      -4.106   7.630  -5.035  1.00  0.00           N  
ATOM   1398  CA  THR A 181      -5.517   7.334  -4.817  1.00  0.00           C  
ATOM   1399  C   THR A 181      -5.940   6.102  -5.611  1.00  0.00           C  
ATOM   1400  CB  THR A 181      -6.405   8.530  -5.208  1.00  0.00           C  
ATOM   1401  O   THR A 181      -5.358   5.799  -6.655  1.00  0.00           O  
ATOM   1402  CG2 THR A 181      -6.036   9.774  -4.407  1.00  0.00           C  
ATOM   1403  OG1 THR A 181      -6.237   8.806  -6.604  1.00  0.00           O  
ATOM   1404  N   VAL A 182      -6.936   5.445  -5.040  1.00  0.00           N  
ATOM   1405  CA  VAL A 182      -7.578   4.349  -5.758  1.00  0.00           C  
ATOM   1406  C   VAL A 182      -8.499   4.910  -6.839  1.00  0.00           C  
ATOM   1407  CB  VAL A 182      -8.375   3.433  -4.802  1.00  0.00           C  
ATOM   1408  O   VAL A 182      -9.253   5.855  -6.593  1.00  0.00           O  
ATOM   1409  CG1 VAL A 182      -9.124   2.357  -5.585  1.00  0.00           C  
ATOM   1410  CG2 VAL A 182      -7.442   2.797  -3.773  1.00  0.00           C  
ATOM   1411  N   PRO A 183      -8.351   4.405  -8.121  1.00  0.00           N  
ATOM   1412  CA  PRO A 183      -9.239   4.906  -9.173  1.00  0.00           C  
ATOM   1413  C   PRO A 183     -10.693   4.488  -8.966  1.00  0.00           C  
ATOM   1414  CB  PRO A 183      -8.667   4.278 -10.446  1.00  0.00           C  
ATOM   1415  O   PRO A 183     -10.971   3.567  -8.194  1.00  0.00           O  
ATOM   1416  CG  PRO A 183      -8.034   3.002  -9.992  1.00  0.00           C  
ATOM   1417  CD  PRO A 183      -7.483   3.209  -8.610  1.00  0.00           C  
ATOM   1418  N   PRO A 184     -11.568   5.256  -9.762  1.00  0.00           N  
ATOM   1419  CA  PRO A 184     -12.965   4.822  -9.708  1.00  0.00           C  
ATOM   1420  C   PRO A 184     -13.165   3.406 -10.245  1.00  0.00           C  
ATOM   1421  CB  PRO A 184     -13.687   5.846 -10.586  1.00  0.00           C  
ATOM   1422  O   PRO A 184     -12.420   2.965 -11.123  1.00  0.00           O  
ATOM   1423  CG  PRO A 184     -12.625   6.399 -11.480  1.00  0.00           C  
ATOM   1424  CD  PRO A 184     -11.301   6.276 -10.780  1.00  0.00           C  
ATOM   1425  N   ASP A 185     -13.919   2.569  -9.638  1.00  0.00           N  
ATOM   1426  CA  ASP A 185     -14.300   1.240 -10.106  1.00  0.00           C  
ATOM   1427  C   ASP A 185     -13.166   0.238  -9.897  1.00  0.00           C  
ATOM   1428  CB  ASP A 185     -14.697   1.284 -11.583  1.00  0.00           C  
ATOM   1429  O   ASP A 185     -12.999  -0.692 -10.689  1.00  0.00           O  
ATOM   1430  CG  ASP A 185     -15.917   2.149 -11.843  1.00  0.00           C  
ATOM   1431  OD1 ASP A 185     -16.864   2.130 -11.028  1.00  0.00           O  
ATOM   1432  OD2 ASP A 185     -15.934   2.855 -12.875  1.00  0.00           O  
ATOM   1433  N   PHE A 186     -12.266   0.599  -9.030  1.00  0.00           N  
ATOM   1434  CA  PHE A 186     -11.122  -0.243  -8.701  1.00  0.00           C  
ATOM   1435  C   PHE A 186     -11.576  -1.642  -8.303  1.00  0.00           C  
ATOM   1436  CB  PHE A 186     -10.298   0.383  -7.571  1.00  0.00           C  
ATOM   1437  O   PHE A 186     -10.935  -2.633  -8.658  1.00  0.00           O  
ATOM   1438  CG  PHE A 186      -8.948  -0.253  -7.379  1.00  0.00           C  
ATOM   1439  CD1 PHE A 186      -8.574  -0.764  -6.142  1.00  0.00           C  
ATOM   1440  CD2 PHE A 186      -8.053  -0.341  -8.437  1.00  0.00           C  
ATOM   1441  CE1 PHE A 186      -7.325  -1.353  -5.962  1.00  0.00           C  
ATOM   1442  CE2 PHE A 186      -6.803  -0.929  -8.265  1.00  0.00           C  
ATOM   1443  CZ  PHE A 186      -6.440  -1.433  -7.026  1.00  0.00           C  
ATOM   1444  N   MET A 187     -12.659  -1.705  -7.722  1.00  0.00           N  
ATOM   1445  CA  MET A 187     -13.188  -2.984  -7.258  1.00  0.00           C  
ATOM   1446  C   MET A 187     -13.510  -3.899  -8.434  1.00  0.00           C  
ATOM   1447  CB  MET A 187     -14.439  -2.771  -6.404  1.00  0.00           C  
ATOM   1448  O   MET A 187     -13.325  -5.115  -8.350  1.00  0.00           O  
ATOM   1449  CG  MET A 187     -14.146  -2.247  -5.007  1.00  0.00           C  
ATOM   1450  SD  MET A 187     -13.076  -3.383  -4.041  1.00  0.00           S  
ATOM   1451  CE  MET A 187     -14.207  -4.786  -3.831  1.00  0.00           C  
ATOM   1452  N   LYS A 188     -13.972  -3.355  -9.489  1.00  0.00           N  
ATOM   1453  CA  LYS A 188     -14.287  -4.122 -10.691  1.00  0.00           C  
ATOM   1454  C   LYS A 188     -13.039  -4.793 -11.258  1.00  0.00           C  
ATOM   1455  CB  LYS A 188     -14.926  -3.224 -11.750  1.00  0.00           C  
ATOM   1456  O   LYS A 188     -13.097  -5.935 -11.719  1.00  0.00           O  
ATOM   1457  CG  LYS A 188     -16.355  -2.809 -11.431  1.00  0.00           C  
ATOM   1458  CD  LYS A 188     -16.970  -2.003 -12.567  1.00  0.00           C  
ATOM   1459  CE  LYS A 188     -18.367  -1.511 -12.211  1.00  0.00           C  
ATOM   1460  NZ  LYS A 188     -18.959  -0.686 -13.307  1.00  0.00           N  
ATOM   1461  N   LEU A 189     -11.965  -4.060 -11.112  1.00  0.00           N  
ATOM   1462  CA  LEU A 189     -10.697  -4.595 -11.595  1.00  0.00           C  
ATOM   1463  C   LEU A 189     -10.255  -5.787 -10.753  1.00  0.00           C  
ATOM   1464  CB  LEU A 189      -9.615  -3.512 -11.576  1.00  0.00           C  
ATOM   1465  O   LEU A 189      -9.702  -6.755 -11.281  1.00  0.00           O  
ATOM   1466  CG  LEU A 189      -9.811  -2.342 -12.541  1.00  0.00           C  
ATOM   1467  CD1 LEU A 189      -8.739  -1.281 -12.311  1.00  0.00           C  
ATOM   1468  CD2 LEU A 189      -9.786  -2.830 -13.985  1.00  0.00           C  
ATOM   1469  N   LEU A 190     -10.598  -5.760  -9.517  1.00  0.00           N  
ATOM   1470  CA  LEU A 190     -10.142  -6.782  -8.581  1.00  0.00           C  
ATOM   1471  C   LEU A 190     -11.041  -8.013  -8.640  1.00  0.00           C  
ATOM   1472  CB  LEU A 190     -10.109  -6.227  -7.155  1.00  0.00           C  
ATOM   1473  O   LEU A 190     -10.572  -9.139  -8.463  1.00  0.00           O  
ATOM   1474  CG  LEU A 190      -9.076  -5.135  -6.876  1.00  0.00           C  
ATOM   1475  CD1 LEU A 190      -9.213  -4.629  -5.444  1.00  0.00           C  
ATOM   1476  CD2 LEU A 190      -7.665  -5.655  -7.132  1.00  0.00           C  
ATOM   1477  N   THR A 191     -12.304  -7.837  -8.945  1.00  0.00           N  
ATOM   1478  CA  THR A 191     -13.265  -8.932  -8.888  1.00  0.00           C  
ATOM   1479  C   THR A 191     -13.428  -9.581 -10.260  1.00  0.00           C  
ATOM   1480  CB  THR A 191     -14.636  -8.447  -8.381  1.00  0.00           C  
ATOM   1481  O   THR A 191     -13.934 -10.700 -10.367  1.00  0.00           O  
ATOM   1482  CG2 THR A 191     -14.556  -8.000  -6.925  1.00  0.00           C  
ATOM   1483  OG1 THR A 191     -15.073  -7.344  -9.184  1.00  0.00           O  
ATOM   1484  N   ASP A 192     -12.948  -8.880 -11.316  1.00  0.00           N  
ATOM   1485  CA  ASP A 192     -13.005  -9.407 -12.676  1.00  0.00           C  
ATOM   1486  C   ASP A 192     -11.633  -9.348 -13.345  1.00  0.00           C  
ATOM   1487  CB  ASP A 192     -14.030  -8.634 -13.508  1.00  0.00           C  
ATOM   1488  O   ASP A 192     -11.343  -8.415 -14.096  1.00  0.00           O  
ATOM   1489  CG  ASP A 192     -14.344  -9.305 -14.834  1.00  0.00           C  
ATOM   1490  OD1 ASP A 192     -13.664 -10.289 -15.196  1.00  0.00           O  
ATOM   1491  OD2 ASP A 192     -15.279  -8.844 -15.524  1.00  0.00           O  
ATOM   1492  N   PRO A 193     -10.778 -10.283 -12.985  1.00  0.00           N  
ATOM   1493  CA  PRO A 193      -9.387 -10.234 -13.439  1.00  0.00           C  
ATOM   1494  C   PRO A 193      -9.260 -10.276 -14.960  1.00  0.00           C  
ATOM   1495  CB  PRO A 193      -8.765 -11.481 -12.805  1.00  0.00           C  
ATOM   1496  O   PRO A 193      -8.242  -9.847 -15.510  1.00  0.00           O  
ATOM   1497  CG  PRO A 193      -9.930 -12.324 -12.398  1.00  0.00           C  
ATOM   1498  CD  PRO A 193     -11.142 -11.444 -12.292  1.00  0.00           C  
ATOM   1499  N   GLU A 194     -10.278 -10.704 -15.630  1.00  0.00           N  
ATOM   1500  CA  GLU A 194     -10.221 -10.820 -17.084  1.00  0.00           C  
ATOM   1501  C   GLU A 194     -10.270  -9.448 -17.750  1.00  0.00           C  
ATOM   1502  CB  GLU A 194     -11.365 -11.697 -17.599  1.00  0.00           C  
ATOM   1503  O   GLU A 194      -9.937  -9.312 -18.929  1.00  0.00           O  
ATOM   1504  CG  GLU A 194     -11.285 -13.146 -17.140  1.00  0.00           C  
ATOM   1505  CD  GLU A 194     -10.050 -13.870 -17.652  1.00  0.00           C  
ATOM   1506  OE1 GLU A 194      -9.496 -14.719 -16.917  1.00  0.00           O  
ATOM   1507  OE2 GLU A 194      -9.632 -13.585 -18.796  1.00  0.00           O  
ATOM   1508  N   LEU A 195     -10.560  -8.421 -16.957  1.00  0.00           N  
ATOM   1509  CA  LEU A 195     -10.650  -7.063 -17.481  1.00  0.00           C  
ATOM   1510  C   LEU A 195      -9.273  -6.409 -17.534  1.00  0.00           C  
ATOM   1511  CB  LEU A 195     -11.596  -6.219 -16.623  1.00  0.00           C  
ATOM   1512  O   LEU A 195      -9.081  -5.414 -18.237  1.00  0.00           O  
ATOM   1513  CG  LEU A 195     -13.085  -6.550 -16.730  1.00  0.00           C  
ATOM   1514  CD1 LEU A 195     -13.882  -5.748 -15.706  1.00  0.00           C  
ATOM   1515  CD2 LEU A 195     -13.594  -6.278 -18.142  1.00  0.00           C  
ATOM   1516  N   GLN A 196      -8.351  -7.147 -17.039  1.00  0.00           N  
ATOM   1517  CA  GLN A 196      -7.044  -6.522 -16.869  1.00  0.00           C  
ATOM   1518  C   GLN A 196      -6.082  -6.948 -17.975  1.00  0.00           C  
ATOM   1519  CB  GLN A 196      -6.456  -6.867 -15.500  1.00  0.00           C  
ATOM   1520  O   GLN A 196      -6.211  -8.042 -18.528  1.00  0.00           O  
ATOM   1521  CG  GLN A 196      -7.314  -6.408 -14.329  1.00  0.00           C  
ATOM   1522  CD  GLN A 196      -6.940  -7.088 -13.025  1.00  0.00           C  
ATOM   1523  NE2 GLN A 196      -7.657  -6.757 -11.957  1.00  0.00           N  
ATOM   1524  OE1 GLN A 196      -6.014  -7.904 -12.979  1.00  0.00           O  
ATOM   1525  N   ASN A 197      -5.251  -6.019 -18.457  1.00  0.00           N  
ATOM   1526  CA  ASN A 197      -4.125  -6.323 -19.333  1.00  0.00           C  
ATOM   1527  C   ASN A 197      -2.884  -6.715 -18.536  1.00  0.00           C  
ATOM   1528  CB  ASN A 197      -3.817  -5.133 -20.244  1.00  0.00           C  
ATOM   1529  O   ASN A 197      -2.126  -5.850 -18.095  1.00  0.00           O  
ATOM   1530  CG  ASN A 197      -4.943  -4.833 -21.213  1.00  0.00           C  
ATOM   1531  ND2 ASN A 197      -5.219  -3.551 -21.424  1.00  0.00           N  
ATOM   1532  OD1 ASN A 197      -5.561  -5.745 -21.768  1.00  0.00           O  
ATOM   1533  N   TRP A 198      -2.746  -8.017 -18.331  1.00  0.00           N  
ATOM   1534  CA  TRP A 198      -1.632  -8.521 -17.533  1.00  0.00           C  
ATOM   1535  C   TRP A 198      -0.343  -8.538 -18.347  1.00  0.00           C  
ATOM   1536  CB  TRP A 198      -1.938  -9.927 -17.009  1.00  0.00           C  
ATOM   1537  O   TRP A 198      -0.338  -8.962 -19.505  1.00  0.00           O  
ATOM   1538  CG  TRP A 198      -3.124  -9.991 -16.094  1.00  0.00           C  
ATOM   1539  CD1 TRP A 198      -4.399 -10.360 -16.422  1.00  0.00           C  
ATOM   1540  CD2 TRP A 198      -3.145  -9.671 -14.699  1.00  0.00           C  
ATOM   1541  CE2 TRP A 198      -4.468  -9.870 -14.245  1.00  0.00           C  
ATOM   1542  CE3 TRP A 198      -2.173  -9.237 -13.789  1.00  0.00           C  
ATOM   1543  NE1 TRP A 198      -5.212 -10.289 -15.314  1.00  0.00           N  
ATOM   1544  CH2 TRP A 198      -3.872  -9.224 -12.047  1.00  0.00           C  
ATOM   1545  CZ2 TRP A 198      -4.842  -9.649 -12.917  1.00  0.00           C  
ATOM   1546  CZ3 TRP A 198      -2.548  -9.017 -12.468  1.00  0.00           C  
ATOM   1547  N   VAL A 199       0.626  -7.895 -17.739  1.00  0.00           N  
ATOM   1548  CA  VAL A 199       1.930  -7.874 -18.394  1.00  0.00           C  
ATOM   1549  C   VAL A 199       2.963  -8.569 -17.511  1.00  0.00           C  
ATOM   1550  CB  VAL A 199       2.383  -6.431 -18.710  1.00  0.00           C  
ATOM   1551  O   VAL A 199       2.771  -8.693 -16.299  1.00  0.00           O  
ATOM   1552  CG1 VAL A 199       1.429  -5.770 -19.703  1.00  0.00           C  
ATOM   1553  CG2 VAL A 199       2.476  -5.608 -17.426  1.00  0.00           C  
ATOM   1554  N   SER A 200       3.956  -9.202 -18.155  1.00  0.00           N  
ATOM   1555  CA  SER A 200       5.091  -9.786 -17.446  1.00  0.00           C  
ATOM   1556  C   SER A 200       6.397  -9.103 -17.837  1.00  0.00           C  
ATOM   1557  CB  SER A 200       5.185 -11.286 -17.729  1.00  0.00           C  
ATOM   1558  O   SER A 200       6.486  -8.483 -18.899  1.00  0.00           O  
ATOM   1559  OG  SER A 200       3.995 -11.947 -17.334  1.00  0.00           O  
ATOM   1560  N   GLY A 201       7.366  -9.099 -16.901  1.00  0.00           N  
ATOM   1561  CA  GLY A 201       8.685  -8.567 -17.206  1.00  0.00           C  
ATOM   1562  C   GLY A 201       8.720  -7.052 -17.256  1.00  0.00           C  
ATOM   1563  O   GLY A 201       9.529  -6.468 -17.981  1.00  0.00           O  
ATOM   1564  N   TRP A 202       7.815  -6.442 -16.557  1.00  0.00           N  
ATOM   1565  CA  TRP A 202       7.667  -4.991 -16.590  1.00  0.00           C  
ATOM   1566  C   TRP A 202       8.618  -4.325 -15.601  1.00  0.00           C  
ATOM   1567  CB  TRP A 202       6.223  -4.590 -16.278  1.00  0.00           C  
ATOM   1568  O   TRP A 202       8.905  -4.878 -14.537  1.00  0.00           O  
ATOM   1569  CG  TRP A 202       5.968  -3.115 -16.365  1.00  0.00           C  
ATOM   1570  CD1 TRP A 202       5.549  -2.415 -17.462  1.00  0.00           C  
ATOM   1571  CD2 TRP A 202       6.120  -2.158 -15.313  1.00  0.00           C  
ATOM   1572  CE2 TRP A 202       5.775  -0.895 -15.843  1.00  0.00           C  
ATOM   1573  CE3 TRP A 202       6.514  -2.246 -13.971  1.00  0.00           C  
ATOM   1574  NE1 TRP A 202       5.431  -1.080 -17.155  1.00  0.00           N  
ATOM   1575  CH2 TRP A 202       6.203   0.158 -13.767  1.00  0.00           C  
ATOM   1576  CZ2 TRP A 202       5.813   0.272 -15.077  1.00  0.00           C  
ATOM   1577  CZ3 TRP A 202       6.552  -1.083 -13.210  1.00  0.00           C  
ATOM   1578  N   ARG A 203       9.197  -3.198 -15.911  1.00  0.00           N  
ATOM   1579  CA  ARG A 203       9.943  -2.316 -15.019  1.00  0.00           C  
ATOM   1580  C   ARG A 203       9.404  -0.891 -15.081  1.00  0.00           C  
ATOM   1581  CB  ARG A 203      11.432  -2.329 -15.370  1.00  0.00           C  
ATOM   1582  O   ARG A 203       8.880  -0.464 -16.113  1.00  0.00           O  
ATOM   1583  CG  ARG A 203      11.759  -1.654 -16.693  1.00  0.00           C  
ATOM   1584  CD  ARG A 203      13.255  -1.652 -16.970  1.00  0.00           C  
ATOM   1585  NE  ARG A 203      13.567  -1.002 -18.240  1.00  0.00           N  
ATOM   1586  NH1 ARG A 203      15.850  -1.319 -18.079  1.00  0.00           N  
ATOM   1587  NH2 ARG A 203      14.963  -0.250 -19.902  1.00  0.00           N  
ATOM   1588  CZ  ARG A 203      14.793  -0.859 -18.737  1.00  0.00           C  
ATOM   1589  N   LEU A 204       9.458  -0.157 -13.938  1.00  0.00           N  
ATOM   1590  CA  LEU A 204       8.914   1.195 -13.874  1.00  0.00           C  
ATOM   1591  C   LEU A 204       9.594   2.104 -14.893  1.00  0.00           C  
ATOM   1592  CB  LEU A 204       9.080   1.774 -12.466  1.00  0.00           C  
ATOM   1593  O   LEU A 204      10.823   2.129 -14.986  1.00  0.00           O  
ATOM   1594  CG  LEU A 204       8.561   3.197 -12.252  1.00  0.00           C  
ATOM   1595  CD1 LEU A 204       7.037   3.219 -12.303  1.00  0.00           C  
ATOM   1596  CD2 LEU A 204       9.066   3.757 -10.927  1.00  0.00           C  
ATOM   1597  N   ASN A 205       8.750   2.685 -15.719  1.00  0.00           N  
ATOM   1598  CA  ASN A 205       9.084   3.851 -16.530  1.00  0.00           C  
ATOM   1599  C   ASN A 205       8.545   5.138 -15.911  1.00  0.00           C  
ATOM   1600  CB  ASN A 205       8.553   3.684 -17.955  1.00  0.00           C  
ATOM   1601  O   ASN A 205       7.334   5.362 -15.891  1.00  0.00           O  
ATOM   1602  CG  ASN A 205       9.014   4.791 -18.884  1.00  0.00           C  
ATOM   1603  ND2 ASN A 205       8.882   4.566 -20.186  1.00  0.00           N  
ATOM   1604  OD1 ASN A 205       9.486   5.838 -18.435  1.00  0.00           O  
ATOM   1605  N   ALA A 206       9.415   5.900 -15.232  1.00  0.00           N  
ATOM   1606  CA  ALA A 206       9.027   7.092 -14.483  1.00  0.00           C  
ATOM   1607  C   ALA A 206       8.075   7.965 -15.295  1.00  0.00           C  
ATOM   1608  CB  ALA A 206      10.263   7.892 -14.078  1.00  0.00           C  
ATOM   1609  O   ALA A 206       7.269   8.708 -14.729  1.00  0.00           O  
ATOM   1610  N   ASP A 207       8.089   7.842 -16.599  1.00  0.00           N  
ATOM   1611  CA  ASP A 207       7.237   8.641 -17.474  1.00  0.00           C  
ATOM   1612  C   ASP A 207       5.810   8.098 -17.496  1.00  0.00           C  
ATOM   1613  CB  ASP A 207       7.808   8.676 -18.893  1.00  0.00           C  
ATOM   1614  O   ASP A 207       4.883   8.791 -17.919  1.00  0.00           O  
ATOM   1615  CG  ASP A 207       9.100   9.468 -18.993  1.00  0.00           C  
ATOM   1616  OD1 ASP A 207       9.322  10.380 -18.167  1.00  0.00           O  
ATOM   1617  OD2 ASP A 207       9.902   9.180 -19.907  1.00  0.00           O  
ATOM   1618  N   SER A 208       5.635   6.877 -17.023  1.00  0.00           N  
ATOM   1619  CA  SER A 208       4.325   6.236 -17.075  1.00  0.00           C  
ATOM   1620  C   SER A 208       3.460   6.648 -15.889  1.00  0.00           C  
ATOM   1621  CB  SER A 208       4.473   4.714 -17.105  1.00  0.00           C  
ATOM   1622  O   SER A 208       2.242   6.456 -15.905  1.00  0.00           O  
ATOM   1623  OG  SER A 208       5.108   4.248 -15.927  1.00  0.00           O  
ATOM   1624  N   VAL A 209       4.118   7.205 -14.868  1.00  0.00           N  
ATOM   1625  CA  VAL A 209       3.406   7.691 -13.691  1.00  0.00           C  
ATOM   1626  C   VAL A 209       3.320   9.215 -13.731  1.00  0.00           C  
ATOM   1627  CB  VAL A 209       4.090   7.230 -12.384  1.00  0.00           C  
ATOM   1628  O   VAL A 209       4.310   9.892 -14.020  1.00  0.00           O  
ATOM   1629  CG1 VAL A 209       3.349   7.776 -11.165  1.00  0.00           C  
ATOM   1630  CG2 VAL A 209       4.164   5.705 -12.330  1.00  0.00           C  
ATOM   1631  N   ASP A 210       2.069   9.731 -13.632  1.00  0.00           N  
ATOM   1632  CA  ASP A 210       1.898  11.177 -13.530  1.00  0.00           C  
ATOM   1633  C   ASP A 210       2.322  11.685 -12.154  1.00  0.00           C  
ATOM   1634  CB  ASP A 210       0.445  11.567 -13.810  1.00  0.00           C  
ATOM   1635  O   ASP A 210       1.550  11.615 -11.195  1.00  0.00           O  
ATOM   1636  CG  ASP A 210       0.228  13.070 -13.837  1.00  0.00           C  
ATOM   1637  OD1 ASP A 210       1.213  13.830 -13.714  1.00  0.00           O  
ATOM   1638  OD2 ASP A 210      -0.937  13.497 -13.980  1.00  0.00           O  
ATOM   1639  N   TRP A 211       3.499  11.989 -12.070  1.00  0.00           N  
ATOM   1640  CA  TRP A 211       4.045  12.421 -10.788  1.00  0.00           C  
ATOM   1641  C   TRP A 211       3.699  13.880 -10.511  1.00  0.00           C  
ATOM   1642  CB  TRP A 211       5.564  12.228 -10.758  1.00  0.00           C  
ATOM   1643  O   TRP A 211       4.079  14.429  -9.475  1.00  0.00           O  
ATOM   1644  CG  TRP A 211       6.001  10.801 -10.901  1.00  0.00           C  
ATOM   1645  CD1 TRP A 211       6.420  10.179 -12.044  1.00  0.00           C  
ATOM   1646  CD2 TRP A 211       6.056   9.817  -9.865  1.00  0.00           C  
ATOM   1647  CE2 TRP A 211       6.519   8.618 -10.451  1.00  0.00           C  
ATOM   1648  CE3 TRP A 211       5.759   9.832  -8.495  1.00  0.00           C  
ATOM   1649  NE1 TRP A 211       6.733   8.866 -11.780  1.00  0.00           N  
ATOM   1650  CH2 TRP A 211       6.394   7.486  -8.376  1.00  0.00           C  
ATOM   1651  CZ2 TRP A 211       6.692   7.444  -9.714  1.00  0.00           C  
ATOM   1652  CZ3 TRP A 211       5.932   8.662  -7.763  1.00  0.00           C  
ATOM   1653  N   GLY A 212       2.914  14.440 -11.449  1.00  0.00           N  
ATOM   1654  CA  GLY A 212       2.671  15.867 -11.305  1.00  0.00           C  
ATOM   1655  C   GLY A 212       3.946  16.689 -11.275  1.00  0.00           C  
ATOM   1656  O   GLY A 212       4.813  16.532 -12.137  1.00  0.00           O  
ATOM   1657  N   GLY A 213       4.097  17.637 -10.409  1.00  0.00           N  
ATOM   1658  CA  GLY A 213       5.252  18.509 -10.267  1.00  0.00           C  
ATOM   1659  C   GLY A 213       6.388  17.873  -9.489  1.00  0.00           C  
ATOM   1660  O   GLY A 213       7.456  18.471  -9.339  1.00  0.00           O  
ATOM   1661  N   HIS A 214       6.191  16.526  -9.116  1.00  0.00           N  
ATOM   1662  CA  HIS A 214       7.196  15.849  -8.304  1.00  0.00           C  
ATOM   1663  C   HIS A 214       8.261  15.195  -9.178  1.00  0.00           C  
ATOM   1664  CB  HIS A 214       6.540  14.802  -7.403  1.00  0.00           C  
ATOM   1665  O   HIS A 214       7.951  14.660 -10.245  1.00  0.00           O  
ATOM   1666  CG  HIS A 214       5.494  15.364  -6.493  1.00  0.00           C  
ATOM   1667  CD2 HIS A 214       4.144  15.387  -6.598  1.00  0.00           C  
ATOM   1668  ND1 HIS A 214       5.800  15.999  -5.310  1.00  0.00           N  
ATOM   1669  CE1 HIS A 214       4.680  16.389  -4.724  1.00  0.00           C  
ATOM   1670  NE2 HIS A 214       3.661  16.030  -5.485  1.00  0.00           N  
ATOM   1671  N   LYS A 215       9.562  15.482  -8.904  1.00  0.00           N  
ATOM   1672  CA  LYS A 215      10.675  14.880  -9.633  1.00  0.00           C  
ATOM   1673  C   LYS A 215      11.077  13.543  -9.017  1.00  0.00           C  
ATOM   1674  CB  LYS A 215      11.875  15.828  -9.659  1.00  0.00           C  
ATOM   1675  O   LYS A 215      11.183  13.424  -7.795  1.00  0.00           O  
ATOM   1676  CG  LYS A 215      11.684  17.045 -10.551  1.00  0.00           C  
ATOM   1677  CD  LYS A 215      12.956  17.878 -10.641  1.00  0.00           C  
ATOM   1678  CE  LYS A 215      12.748  19.130 -11.483  1.00  0.00           C  
ATOM   1679  NZ  LYS A 215      13.993  19.949 -11.575  1.00  0.00           N  
ATOM   1680  N   VAL A 216      10.978  12.486  -9.787  1.00  0.00           N  
ATOM   1681  CA  VAL A 216      11.465  11.178  -9.362  1.00  0.00           C  
ATOM   1682  C   VAL A 216      12.945  11.038  -9.713  1.00  0.00           C  
ATOM   1683  CB  VAL A 216      10.654  10.033 -10.007  1.00  0.00           C  
ATOM   1684  O   VAL A 216      13.338  11.240 -10.865  1.00  0.00           O  
ATOM   1685  CG1 VAL A 216      11.168   8.674  -9.535  1.00  0.00           C  
ATOM   1686  CG2 VAL A 216       9.168  10.186  -9.688  1.00  0.00           C  
ATOM   1687  N   PHE A 217      13.778  11.017  -8.698  1.00  0.00           N  
ATOM   1688  CA  PHE A 217      15.200  10.849  -8.976  1.00  0.00           C  
ATOM   1689  C   PHE A 217      15.544   9.377  -9.166  1.00  0.00           C  
ATOM   1690  CB  PHE A 217      16.044  11.445  -7.845  1.00  0.00           C  
ATOM   1691  O   PHE A 217      15.260   8.550  -8.296  1.00  0.00           O  
ATOM   1692  CG  PHE A 217      15.914  12.938  -7.713  1.00  0.00           C  
ATOM   1693  CD1 PHE A 217      16.651  13.789  -8.528  1.00  0.00           C  
ATOM   1694  CD2 PHE A 217      15.055  13.491  -6.772  1.00  0.00           C  
ATOM   1695  CE1 PHE A 217      16.532  15.172  -8.408  1.00  0.00           C  
ATOM   1696  CE2 PHE A 217      14.932  14.872  -6.646  1.00  0.00           C  
ATOM   1697  CZ  PHE A 217      15.672  15.710  -7.464  1.00  0.00           C  
ATOM   1698  N   MET A 218      15.584   8.813 -10.418  1.00  0.00           N  
ATOM   1699  CA  MET A 218      15.862   7.424 -10.773  1.00  0.00           C  
ATOM   1700  C   MET A 218      17.318   7.071 -10.489  1.00  0.00           C  
ATOM   1701  CB  MET A 218      15.539   7.170 -12.246  1.00  0.00           C  
ATOM   1702  O   MET A 218      17.625   5.938 -10.115  1.00  0.00           O  
ATOM   1703  CG  MET A 218      14.054   7.215 -12.565  1.00  0.00           C  
ATOM   1704  SD  MET A 218      13.127   5.830 -11.796  1.00  0.00           S  
ATOM   1705  CE  MET A 218      11.984   5.421 -13.144  1.00  0.00           C  
ATOM   1706  N   ASP A 219      18.185   8.047 -10.069  1.00  0.00           N  
ATOM   1707  CA  ASP A 219      19.609   7.731 -10.002  1.00  0.00           C  
ATOM   1708  C   ASP A 219      20.369   8.786  -9.202  1.00  0.00           C  
ATOM   1709  CB  ASP A 219      20.198   7.612 -11.409  1.00  0.00           C  
ATOM   1710  O   ASP A 219      20.520   9.924  -9.651  1.00  0.00           O  
ATOM   1711  CG  ASP A 219      19.780   6.339 -12.122  1.00  0.00           C  
ATOM   1712  OD1 ASP A 219      19.571   5.305 -11.452  1.00  0.00           O  
ATOM   1713  OD2 ASP A 219      19.661   6.369 -13.366  1.00  0.00           O  
ATOM   1714  N   LYS A 220      20.060   8.930  -7.956  1.00  0.00           N  
ATOM   1715  CA  LYS A 220      21.076   9.807  -7.383  1.00  0.00           C  
ATOM   1716  C   LYS A 220      22.421   9.094  -7.273  1.00  0.00           C  
ATOM   1717  CB  LYS A 220      20.637  10.311  -6.007  1.00  0.00           C  
ATOM   1718  O   LYS A 220      22.473   7.897  -6.983  1.00  0.00           O  
ATOM   1719  CG  LYS A 220      19.590  11.414  -6.057  1.00  0.00           C  
ATOM   1720  CD  LYS A 220      19.362  12.031  -4.683  1.00  0.00           C  
ATOM   1721  CE  LYS A 220      18.269  13.091  -4.720  1.00  0.00           C  
ATOM   1722  NZ  LYS A 220      18.061  13.719  -3.381  1.00  0.00           N  
ATOM   1723  N   PRO A 221      23.508   9.503  -7.994  1.00  0.00           N  
ATOM   1724  CA  PRO A 221      24.840   8.898  -7.919  1.00  0.00           C  
ATOM   1725  C   PRO A 221      25.150   8.322  -6.539  1.00  0.00           C  
ATOM   1726  CB  PRO A 221      25.776  10.065  -8.245  1.00  0.00           C  
ATOM   1727  O   PRO A 221      24.638   8.815  -5.531  1.00  0.00           O  
ATOM   1728  CG  PRO A 221      24.874  11.246  -8.401  1.00  0.00           C  
ATOM   1729  CD  PRO A 221      23.457  10.796  -8.186  1.00  0.00           C  
TER    1730      PRO A 221
ENDMDL
END
