# Supplementary material for: Improving Protein Expression, Stability, and Function with ProteinMPNN
Source: J Am Chem Soc. 2024 Jan 9;146(3):2054–61. doi: 10.1021/jacs.3c10941 (PMC10811672; doi:10.1021/jacs.3c10941)
Supplement: Supplementary file 2 — ja3c10941_si_002.zip [file ja3c10941_si_002.zip › Sumida_Design_Structures_Idealizing_with_ProteinMPNN/TEV/hyperTEV0115_m4_27.pdb]

MODEL     1
ATOM      1  N   GLY A   1     -26.627  14.780  17.594  1.00  0.00           N  
ATOM      2  CA  GLY A   1     -25.379  14.309  18.173  1.00  0.00           C  
ATOM      3  C   GLY A   1     -24.807  13.101  17.456  1.00  0.00           C  
ATOM      4  O   GLY A   1     -24.038  12.334  18.038  1.00  0.00           O  
ATOM      5  N   GLU A   2     -25.473  12.648  16.221  1.00  0.00           N  
ATOM      6  CA  GLU A   2     -24.892  11.659  15.317  1.00  0.00           C  
ATOM      7  C   GLU A   2     -23.375  11.592  15.474  1.00  0.00           C  
ATOM      8  CB  GLU A   2     -25.258  11.977  13.865  1.00  0.00           C  
ATOM      9  O   GLU A   2     -22.721  12.618  15.673  1.00  0.00           O  
ATOM     10  CG  GLU A   2     -25.878  10.806  13.117  1.00  0.00           C  
ATOM     11  CD  GLU A   2     -26.195  11.122  11.664  1.00  0.00           C  
ATOM     12  OE1 GLU A   2     -26.610  10.205  10.920  1.00  0.00           O  
ATOM     13  OE2 GLU A   2     -26.026  12.297  11.267  1.00  0.00           O  
ATOM     14  N   SER A   3     -22.832  10.850  16.522  1.00  0.00           N  
ATOM     15  CA  SER A   3     -21.512  10.615  17.098  1.00  0.00           C  
ATOM     16  C   SER A   3     -20.409  11.149  16.190  1.00  0.00           C  
ATOM     17  CB  SER A   3     -21.296   9.122  17.352  1.00  0.00           C  
ATOM     18  O   SER A   3     -20.364  10.822  15.002  1.00  0.00           O  
ATOM     19  OG  SER A   3     -20.329   8.595  16.460  1.00  0.00           O  
ATOM     20  N   LEU A   4     -19.962  12.407  16.296  1.00  0.00           N  
ATOM     21  CA  LEU A   4     -18.751  13.038  15.780  1.00  0.00           C  
ATOM     22  C   LEU A   4     -17.568  12.078  15.845  1.00  0.00           C  
ATOM     23  CB  LEU A   4     -18.433  14.312  16.567  1.00  0.00           C  
ATOM     24  O   LEU A   4     -16.609  12.216  15.082  1.00  0.00           O  
ATOM     25  CG  LEU A   4     -19.395  15.486  16.375  1.00  0.00           C  
ATOM     26  CD1 LEU A   4     -19.128  16.566  17.417  1.00  0.00           C  
ATOM     27  CD2 LEU A   4     -19.271  16.054  14.965  1.00  0.00           C  
ATOM     28  N   LEU A   5     -17.783  10.983  16.748  1.00  0.00           N  
ATOM     29  CA  LEU A   5     -16.662  10.075  16.965  1.00  0.00           C  
ATOM     30  C   LEU A   5     -17.085   8.627  16.741  1.00  0.00           C  
ATOM     31  CB  LEU A   5     -16.102  10.243  18.380  1.00  0.00           C  
ATOM     32  O   LEU A   5     -17.866   8.076  17.520  1.00  0.00           O  
ATOM     33  CG  LEU A   5     -15.623  11.645  18.757  1.00  0.00           C  
ATOM     34  CD1 LEU A   5     -15.348  11.726  20.255  1.00  0.00           C  
ATOM     35  CD2 LEU A   5     -14.377  12.017  17.959  1.00  0.00           C  
ATOM     36  N   PRO A   6     -16.749   8.092  15.654  1.00  0.00           N  
ATOM     37  CA  PRO A   6     -17.112   6.691  15.429  1.00  0.00           C  
ATOM     38  C   PRO A   6     -16.589   5.763  16.522  1.00  0.00           C  
ATOM     39  CB  PRO A   6     -16.460   6.371  14.081  1.00  0.00           C  
ATOM     40  O   PRO A   6     -15.650   6.116  17.240  1.00  0.00           O  
ATOM     41  CG  PRO A   6     -15.969   7.687  13.572  1.00  0.00           C  
ATOM     42  CD  PRO A   6     -15.941   8.661  14.715  1.00  0.00           C  
ATOM     43  N   GLY A   7     -17.410   4.673  16.925  1.00  0.00           N  
ATOM     44  CA  GLY A   7     -17.038   3.651  17.891  1.00  0.00           C  
ATOM     45  C   GLY A   7     -15.839   2.829  17.456  1.00  0.00           C  
ATOM     46  O   GLY A   7     -15.201   3.137  16.448  1.00  0.00           O  
ATOM     47  N   PRO A   8     -15.487   1.907  18.297  1.00  0.00           N  
ATOM     48  CA  PRO A   8     -14.353   1.034  17.985  1.00  0.00           C  
ATOM     49  C   PRO A   8     -14.524   0.296  16.659  1.00  0.00           C  
ATOM     50  CB  PRO A   8     -14.333   0.050  19.158  1.00  0.00           C  
ATOM     51  O   PRO A   8     -15.643  -0.072  16.293  1.00  0.00           O  
ATOM     52  CG  PRO A   8     -15.157   0.705  20.219  1.00  0.00           C  
ATOM     53  CD  PRO A   8     -16.129   1.641  19.559  1.00  0.00           C  
ATOM     54  N   ARG A   9     -13.469   0.188  15.952  1.00  0.00           N  
ATOM     55  CA  ARG A   9     -13.466  -0.540  14.687  1.00  0.00           C  
ATOM     56  C   ARG A   9     -12.407  -1.637  14.689  1.00  0.00           C  
ATOM     57  CB  ARG A   9     -13.227   0.416  13.517  1.00  0.00           C  
ATOM     58  O   ARG A   9     -11.306  -1.444  15.210  1.00  0.00           O  
ATOM     59  CG  ARG A   9     -13.252  -0.259  12.155  1.00  0.00           C  
ATOM     60  CD  ARG A   9     -13.151   0.753  11.022  1.00  0.00           C  
ATOM     61  NE  ARG A   9     -14.377   1.534  10.886  1.00  0.00           N  
ATOM     62  NH1 ARG A   9     -15.535  -0.098   9.732  1.00  0.00           N  
ATOM     63  NH2 ARG A   9     -16.540   1.906  10.211  1.00  0.00           N  
ATOM     64  CZ  ARG A   9     -15.481   1.113  10.277  1.00  0.00           C  
ATOM     65  N   ASP A  10     -12.783  -2.691  14.115  1.00  0.00           N  
ATOM     66  CA  ASP A  10     -11.861  -3.811  13.957  1.00  0.00           C  
ATOM     67  C   ASP A  10     -11.060  -3.687  12.663  1.00  0.00           C  
ATOM     68  CB  ASP A  10     -12.621  -5.139  13.981  1.00  0.00           C  
ATOM     69  O   ASP A  10     -11.605  -3.865  11.571  1.00  0.00           O  
ATOM     70  CG  ASP A  10     -11.702  -6.348  13.983  1.00  0.00           C  
ATOM     71  OD1 ASP A  10     -10.465  -6.175  14.040  1.00  0.00           O  
ATOM     72  OD2 ASP A  10     -12.219  -7.485  13.925  1.00  0.00           O  
ATOM     73  N   TYR A  11      -9.690  -3.429  12.774  1.00  0.00           N  
ATOM     74  CA  TYR A  11      -8.850  -3.254  11.594  1.00  0.00           C  
ATOM     75  C   TYR A  11      -8.139  -4.553  11.234  1.00  0.00           C  
ATOM     76  CB  TYR A  11      -7.822  -2.143  11.826  1.00  0.00           C  
ATOM     77  O   TYR A  11      -7.308  -4.581  10.323  1.00  0.00           O  
ATOM     78  CG  TYR A  11      -8.428  -0.763  11.910  1.00  0.00           C  
ATOM     79  CD1 TYR A  11      -8.758  -0.055  10.756  1.00  0.00           C  
ATOM     80  CD2 TYR A  11      -8.671  -0.165  13.141  1.00  0.00           C  
ATOM     81  CE1 TYR A  11      -9.314   1.218  10.828  1.00  0.00           C  
ATOM     82  CE2 TYR A  11      -9.227   1.108  13.225  1.00  0.00           C  
ATOM     83  OH  TYR A  11     -10.096   3.049  12.142  1.00  0.00           O  
ATOM     84  CZ  TYR A  11      -9.545   1.789  12.065  1.00  0.00           C  
ATOM     85  N   ASN A  12      -8.442  -5.608  11.917  1.00  0.00           N  
ATOM     86  CA  ASN A  12      -7.769  -6.890  11.741  1.00  0.00           C  
ATOM     87  C   ASN A  12      -8.011  -7.464  10.348  1.00  0.00           C  
ATOM     88  CB  ASN A  12      -8.221  -7.885  12.812  1.00  0.00           C  
ATOM     89  O   ASN A  12      -7.094  -8.003   9.726  1.00  0.00           O  
ATOM     90  CG  ASN A  12      -7.550  -7.649  14.150  1.00  0.00           C  
ATOM     91  ND2 ASN A  12      -8.255  -7.962  15.231  1.00  0.00           N  
ATOM     92  OD1 ASN A  12      -6.407  -7.187  14.212  1.00  0.00           O  
ATOM     93  N   PRO A  13      -9.180  -7.294   9.849  1.00  0.00           N  
ATOM     94  CA  PRO A  13      -9.384  -7.817   8.496  1.00  0.00           C  
ATOM     95  C   PRO A  13      -8.471  -7.157   7.465  1.00  0.00           C  
ATOM     96  CB  PRO A  13     -10.853  -7.493   8.211  1.00  0.00           C  
ATOM     97  O   PRO A  13      -8.026  -7.813   6.520  1.00  0.00           O  
ATOM     98  CG  PRO A  13     -11.512  -7.497   9.553  1.00  0.00           C  
ATOM     99  CD  PRO A  13     -10.561  -6.904  10.553  1.00  0.00           C  
ATOM    100  N   ILE A  14      -8.146  -5.923   7.676  1.00  0.00           N  
ATOM    101  CA  ILE A  14      -7.239  -5.213   6.781  1.00  0.00           C  
ATOM    102  C   ILE A  14      -5.796  -5.604   7.093  1.00  0.00           C  
ATOM    103  CB  ILE A  14      -7.415  -3.682   6.895  1.00  0.00           C  
ATOM    104  O   ILE A  14      -5.033  -5.958   6.191  1.00  0.00           O  
ATOM    105  CG1 ILE A  14      -8.822  -3.272   6.444  1.00  0.00           C  
ATOM    106  CG2 ILE A  14      -6.344  -2.952   6.079  1.00  0.00           C  
ATOM    107  CD1 ILE A  14      -9.171  -1.821   6.747  1.00  0.00           C  
ATOM    108  N   SER A  15      -5.454  -5.576   8.372  1.00  0.00           N  
ATOM    109  CA  SER A  15      -4.077  -5.839   8.778  1.00  0.00           C  
ATOM    110  C   SER A  15      -3.646  -7.249   8.389  1.00  0.00           C  
ATOM    111  CB  SER A  15      -3.917  -5.645  10.286  1.00  0.00           C  
ATOM    112  O   SER A  15      -2.481  -7.478   8.057  1.00  0.00           O  
ATOM    113  OG  SER A  15      -4.750  -6.543  11.000  1.00  0.00           O  
ATOM    114  N   ASN A  16      -4.589  -8.237   8.363  1.00  0.00           N  
ATOM    115  CA  ASN A  16      -4.288  -9.630   8.049  1.00  0.00           C  
ATOM    116  C   ASN A  16      -3.965  -9.812   6.568  1.00  0.00           C  
ATOM    117  CB  ASN A  16      -5.452 -10.536   8.454  1.00  0.00           C  
ATOM    118  O   ASN A  16      -3.471 -10.866   6.162  1.00  0.00           O  
ATOM    119  CG  ASN A  16      -5.527 -10.756   9.952  1.00  0.00           C  
ATOM    120  ND2 ASN A  16      -6.692 -11.175  10.432  1.00  0.00           N  
ATOM    121  OD1 ASN A  16      -4.547 -10.549  10.672  1.00  0.00           O  
ATOM    122  N   THR A  17      -4.228  -8.781   5.764  1.00  0.00           N  
ATOM    123  CA  THR A  17      -3.972  -8.900   4.333  1.00  0.00           C  
ATOM    124  C   THR A  17      -2.682  -8.180   3.953  1.00  0.00           C  
ATOM    125  CB  THR A  17      -5.142  -8.332   3.507  1.00  0.00           C  
ATOM    126  O   THR A  17      -2.253  -8.231   2.798  1.00  0.00           O  
ATOM    127  CG2 THR A  17      -6.464  -8.978   3.910  1.00  0.00           C  
ATOM    128  OG1 THR A  17      -5.229  -6.918   3.722  1.00  0.00           O  
ATOM    129  N   ILE A  18      -2.063  -7.496   4.914  1.00  0.00           N  
ATOM    130  CA  ILE A  18      -0.855  -6.720   4.658  1.00  0.00           C  
ATOM    131  C   ILE A  18       0.341  -7.658   4.517  1.00  0.00           C  
ATOM    132  CB  ILE A  18      -0.598  -5.688   5.779  1.00  0.00           C  
ATOM    133  O   ILE A  18       0.491  -8.604   5.294  1.00  0.00           O  
ATOM    134  CG1 ILE A  18      -1.695  -4.616   5.780  1.00  0.00           C  
ATOM    135  CG2 ILE A  18       0.787  -5.054   5.622  1.00  0.00           C  
ATOM    136  CD1 ILE A  18      -1.623  -3.658   6.961  1.00  0.00           C  
ATOM    137  N   VAL A  19       1.156  -7.413   3.518  1.00  0.00           N  
ATOM    138  CA  VAL A  19       2.355  -8.205   3.264  1.00  0.00           C  
ATOM    139  C   VAL A  19       3.578  -7.291   3.216  1.00  0.00           C  
ATOM    140  CB  VAL A  19       2.237  -9.007   1.948  1.00  0.00           C  
ATOM    141  O   VAL A  19       3.457  -6.096   2.936  1.00  0.00           O  
ATOM    142  CG1 VAL A  19       1.075  -9.995   2.021  1.00  0.00           C  
ATOM    143  CG2 VAL A  19       2.065  -8.061   0.761  1.00  0.00           C  
ATOM    144  N   ARG A  20       4.687  -7.881   3.597  1.00  0.00           N  
ATOM    145  CA  ARG A  20       5.972  -7.222   3.387  1.00  0.00           C  
ATOM    146  C   ARG A  20       6.645  -7.725   2.115  1.00  0.00           C  
ATOM    147  CB  ARG A  20       6.892  -7.442   4.589  1.00  0.00           C  
ATOM    148  O   ARG A  20       6.809  -8.933   1.929  1.00  0.00           O  
ATOM    149  CG  ARG A  20       8.197  -6.664   4.517  1.00  0.00           C  
ATOM    150  CD  ARG A  20       9.066  -6.906   5.743  1.00  0.00           C  
ATOM    151  NE  ARG A  20      10.344  -6.206   5.644  1.00  0.00           N  
ATOM    152  NH1 ARG A  20      11.206  -7.074   7.604  1.00  0.00           N  
ATOM    153  NH2 ARG A  20      12.452  -5.621   6.342  1.00  0.00           N  
ATOM    154  CZ  ARG A  20      11.331  -6.302   6.530  1.00  0.00           C  
ATOM    155  N   LEU A  21       7.010  -6.750   1.258  1.00  0.00           N  
ATOM    156  CA  LEU A  21       7.639  -7.072  -0.018  1.00  0.00           C  
ATOM    157  C   LEU A  21       9.088  -6.599  -0.045  1.00  0.00           C  
ATOM    158  CB  LEU A  21       6.861  -6.438  -1.175  1.00  0.00           C  
ATOM    159  O   LEU A  21       9.372  -5.438   0.259  1.00  0.00           O  
ATOM    160  CG  LEU A  21       5.364  -6.745  -1.234  1.00  0.00           C  
ATOM    161  CD1 LEU A  21       4.672  -5.817  -2.227  1.00  0.00           C  
ATOM    162  CD2 LEU A  21       5.131  -8.205  -1.607  1.00  0.00           C  
ATOM    163  N   THR A  22       9.932  -7.534  -0.363  1.00  0.00           N  
ATOM    164  CA  THR A  22      11.339  -7.185  -0.525  1.00  0.00           C  
ATOM    165  C   THR A  22      11.840  -7.587  -1.909  1.00  0.00           C  
ATOM    166  CB  THR A  22      12.208  -7.856   0.554  1.00  0.00           C  
ATOM    167  O   THR A  22      11.892  -8.775  -2.235  1.00  0.00           O  
ATOM    168  CG2 THR A  22      13.667  -7.427   0.431  1.00  0.00           C  
ATOM    169  OG1 THR A  22      11.721  -7.486   1.850  1.00  0.00           O  
ATOM    170  N   ASN A  23      12.159  -6.543  -2.724  1.00  0.00           N  
ATOM    171  CA  ASN A  23      12.729  -6.754  -4.050  1.00  0.00           C  
ATOM    172  C   ASN A  23      14.249  -6.610  -4.037  1.00  0.00           C  
ATOM    173  CB  ASN A  23      12.113  -5.784  -5.060  1.00  0.00           C  
ATOM    174  O   ASN A  23      14.771  -5.525  -3.778  1.00  0.00           O  
ATOM    175  CG  ASN A  23      12.582  -6.041  -6.479  1.00  0.00           C  
ATOM    176  ND2 ASN A  23      11.954  -5.375  -7.441  1.00  0.00           N  
ATOM    177  OD1 ASN A  23      13.500  -6.832  -6.708  1.00  0.00           O  
ATOM    178  N   THR A  24      14.901  -7.710  -4.328  1.00  0.00           N  
ATOM    179  CA  THR A  24      16.357  -7.736  -4.419  1.00  0.00           C  
ATOM    180  C   THR A  24      16.805  -7.911  -5.868  1.00  0.00           C  
ATOM    181  CB  THR A  24      16.951  -8.864  -3.556  1.00  0.00           C  
ATOM    182  O   THR A  24      16.572  -8.959  -6.473  1.00  0.00           O  
ATOM    183  CG2 THR A  24      18.475  -8.808  -3.550  1.00  0.00           C  
ATOM    184  OG1 THR A  24      16.473  -8.730  -2.211  1.00  0.00           O  
ATOM    185  N   SER A  25      17.352  -6.760  -6.411  1.00  0.00           N  
ATOM    186  CA  SER A  25      17.804  -6.760  -7.798  1.00  0.00           C  
ATOM    187  C   SER A  25      19.059  -5.910  -7.970  1.00  0.00           C  
ATOM    188  CB  SER A  25      16.700  -6.245  -8.722  1.00  0.00           C  
ATOM    189  O   SER A  25      19.175  -4.836  -7.376  1.00  0.00           O  
ATOM    190  OG  SER A  25      15.541  -7.055  -8.620  1.00  0.00           O  
ATOM    191  N   ASP A  26      20.033  -6.474  -8.679  1.00  0.00           N  
ATOM    192  CA  ASP A  26      21.246  -5.748  -9.043  1.00  0.00           C  
ATOM    193  C   ASP A  26      21.985  -5.256  -7.801  1.00  0.00           C  
ATOM    194  CB  ASP A  26      20.911  -4.568  -9.958  1.00  0.00           C  
ATOM    195  O   ASP A  26      22.425  -4.105  -7.749  1.00  0.00           O  
ATOM    196  CG  ASP A  26      20.420  -5.001 -11.328  1.00  0.00           C  
ATOM    197  OD1 ASP A  26      20.768  -6.114 -11.777  1.00  0.00           O  
ATOM    198  OD2 ASP A  26      19.681  -4.220 -11.966  1.00  0.00           O  
ATOM    199  N   GLY A  27      22.065  -6.066  -6.674  1.00  0.00           N  
ATOM    200  CA  GLY A  27      22.804  -5.748  -5.463  1.00  0.00           C  
ATOM    201  C   GLY A  27      22.066  -4.790  -4.548  1.00  0.00           C  
ATOM    202  O   GLY A  27      22.602  -4.366  -3.521  1.00  0.00           O  
ATOM    203  N   HIS A  28      20.858  -4.348  -4.958  1.00  0.00           N  
ATOM    204  CA  HIS A  28      20.051  -3.446  -4.143  1.00  0.00           C  
ATOM    205  C   HIS A  28      18.794  -4.141  -3.632  1.00  0.00           C  
ATOM    206  CB  HIS A  28      19.673  -2.197  -4.942  1.00  0.00           C  
ATOM    207  O   HIS A  28      18.322  -5.105  -4.239  1.00  0.00           O  
ATOM    208  CG  HIS A  28      20.850  -1.381  -5.372  1.00  0.00           C  
ATOM    209  CD2 HIS A  28      21.586  -1.411  -6.508  1.00  0.00           C  
ATOM    210  ND1 HIS A  28      21.397  -0.391  -4.584  1.00  0.00           N  
ATOM    211  CE1 HIS A  28      22.421   0.154  -5.220  1.00  0.00           C  
ATOM    212  NE2 HIS A  28      22.556  -0.447  -6.389  1.00  0.00           N  
ATOM    213  N   SER A  29      18.343  -3.612  -2.498  1.00  0.00           N  
ATOM    214  CA  SER A  29      17.128  -4.160  -1.905  1.00  0.00           C  
ATOM    215  C   SER A  29      16.152  -3.054  -1.520  1.00  0.00           C  
ATOM    216  CB  SER A  29      17.465  -5.005  -0.675  1.00  0.00           C  
ATOM    217  O   SER A  29      16.550  -2.043  -0.938  1.00  0.00           O  
ATOM    218  OG  SER A  29      16.292  -5.577  -0.121  1.00  0.00           O  
ATOM    219  N   ILE A  30      14.921  -3.199  -2.042  1.00  0.00           N  
ATOM    220  CA  ILE A  30      13.845  -2.293  -1.657  1.00  0.00           C  
ATOM    221  C   ILE A  30      12.754  -3.070  -0.924  1.00  0.00           C  
ATOM    222  CB  ILE A  30      13.252  -1.566  -2.885  1.00  0.00           C  
ATOM    223  O   ILE A  30      12.312  -4.123  -1.390  1.00  0.00           O  
ATOM    224  CG1 ILE A  30      14.317  -0.687  -3.551  1.00  0.00           C  
ATOM    225  CG2 ILE A  30      12.030  -0.736  -2.483  1.00  0.00           C  
ATOM    226  CD1 ILE A  30      13.854  -0.025  -4.842  1.00  0.00           C  
ATOM    227  N   SER A  31      12.439  -2.526   0.252  1.00  0.00           N  
ATOM    228  CA  SER A  31      11.396  -3.159   1.053  1.00  0.00           C  
ATOM    229  C   SER A  31      10.237  -2.202   1.307  1.00  0.00           C  
ATOM    230  CB  SER A  31      11.966  -3.648   2.385  1.00  0.00           C  
ATOM    231  O   SER A  31      10.445  -1.069   1.748  1.00  0.00           O  
ATOM    232  OG  SER A  31      11.014  -4.434   3.081  1.00  0.00           O  
ATOM    233  N   LEU A  32       9.046  -2.694   0.968  1.00  0.00           N  
ATOM    234  CA  LEU A  32       7.807  -1.964   1.213  1.00  0.00           C  
ATOM    235  C   LEU A  32       6.694  -2.913   1.644  1.00  0.00           C  
ATOM    236  CB  LEU A  32       7.382  -1.195  -0.040  1.00  0.00           C  
ATOM    237  O   LEU A  32       6.895  -4.128   1.702  1.00  0.00           O  
ATOM    238  CG  LEU A  32       7.335  -1.994  -1.343  1.00  0.00           C  
ATOM    239  CD1 LEU A  32       5.901  -2.408  -1.659  1.00  0.00           C  
ATOM    240  CD2 LEU A  32       7.928  -1.183  -2.490  1.00  0.00           C  
ATOM    241  N   TYR A  33       5.563  -2.347   1.888  1.00  0.00           N  
ATOM    242  CA  TYR A  33       4.389  -3.147   2.220  1.00  0.00           C  
ATOM    243  C   TYR A  33       3.433  -3.231   1.036  1.00  0.00           C  
ATOM    244  CB  TYR A  33       3.665  -2.560   3.435  1.00  0.00           C  
ATOM    245  O   TYR A  33       3.597  -2.515   0.046  1.00  0.00           O  
ATOM    246  CG  TYR A  33       4.426  -2.716   4.729  1.00  0.00           C  
ATOM    247  CD1 TYR A  33       4.317  -3.878   5.489  1.00  0.00           C  
ATOM    248  CD2 TYR A  33       5.255  -1.701   5.195  1.00  0.00           C  
ATOM    249  CE1 TYR A  33       5.015  -4.025   6.683  1.00  0.00           C  
ATOM    250  CE2 TYR A  33       5.958  -1.837   6.388  1.00  0.00           C  
ATOM    251  OH  TYR A  33       6.526  -3.141   8.305  1.00  0.00           O  
ATOM    252  CZ  TYR A  33       5.833  -3.001   7.123  1.00  0.00           C  
ATOM    253  N   GLY A  34       2.513  -4.113   1.155  1.00  0.00           N  
ATOM    254  CA  GLY A  34       1.451  -4.283   0.177  1.00  0.00           C  
ATOM    255  C   GLY A  34       0.177  -4.852   0.772  1.00  0.00           C  
ATOM    256  O   GLY A  34       0.151  -5.239   1.942  1.00  0.00           O  
ATOM    257  N   ILE A  35      -0.853  -4.735  -0.035  1.00  0.00           N  
ATOM    258  CA  ILE A  35      -2.157  -5.253   0.366  1.00  0.00           C  
ATOM    259  C   ILE A  35      -2.498  -6.490  -0.461  1.00  0.00           C  
ATOM    260  CB  ILE A  35      -3.261  -4.183   0.213  1.00  0.00           C  
ATOM    261  O   ILE A  35      -2.492  -6.441  -1.694  1.00  0.00           O  
ATOM    262  CG1 ILE A  35      -2.892  -2.918   0.996  1.00  0.00           C  
ATOM    263  CG2 ILE A  35      -4.615  -4.735   0.671  1.00  0.00           C  
ATOM    264  CD1 ILE A  35      -3.732  -1.700   0.636  1.00  0.00           C  
ATOM    265  N   GLY A  36      -2.784  -7.586   0.249  1.00  0.00           N  
ATOM    266  CA  GLY A  36      -3.264  -8.777  -0.434  1.00  0.00           C  
ATOM    267  C   GLY A  36      -4.753  -8.739  -0.722  1.00  0.00           C  
ATOM    268  O   GLY A  36      -5.542  -8.299   0.116  1.00  0.00           O  
ATOM    269  N   PHE A  37      -5.181  -9.170  -1.880  1.00  0.00           N  
ATOM    270  CA  PHE A  37      -6.556  -9.275  -2.354  1.00  0.00           C  
ATOM    271  C   PHE A  37      -6.697 -10.413  -3.358  1.00  0.00           C  
ATOM    272  CB  PHE A  37      -7.010  -7.956  -2.987  1.00  0.00           C  
ATOM    273  O   PHE A  37      -6.355 -10.257  -4.532  1.00  0.00           O  
ATOM    274  CG  PHE A  37      -8.482  -7.906  -3.296  1.00  0.00           C  
ATOM    275  CD1 PHE A  37      -8.965  -8.351  -4.521  1.00  0.00           C  
ATOM    276  CD2 PHE A  37      -9.383  -7.414  -2.361  1.00  0.00           C  
ATOM    277  CE1 PHE A  37     -10.327  -8.306  -4.810  1.00  0.00           C  
ATOM    278  CE2 PHE A  37     -10.746  -7.366  -2.643  1.00  0.00           C  
ATOM    279  CZ  PHE A  37     -11.215  -7.811  -3.868  1.00  0.00           C  
ATOM    280  N   GLY A  38      -7.228 -11.594  -2.842  1.00  0.00           N  
ATOM    281  CA  GLY A  38      -7.263 -12.745  -3.730  1.00  0.00           C  
ATOM    282  C   GLY A  38      -5.887 -13.176  -4.201  1.00  0.00           C  
ATOM    283  O   GLY A  38      -4.985 -13.388  -3.388  1.00  0.00           O  
ATOM    284  N   PRO A  39      -5.685 -13.281  -5.573  1.00  0.00           N  
ATOM    285  CA  PRO A  39      -4.379 -13.654  -6.121  1.00  0.00           C  
ATOM    286  C   PRO A  39      -3.476 -12.448  -6.366  1.00  0.00           C  
ATOM    287  CB  PRO A  39      -4.734 -14.347  -7.439  1.00  0.00           C  
ATOM    288  O   PRO A  39      -2.445 -12.569  -7.033  1.00  0.00           O  
ATOM    289  CG  PRO A  39      -5.967 -13.650  -7.917  1.00  0.00           C  
ATOM    290  CD  PRO A  39      -6.809 -13.298  -6.723  1.00  0.00           C  
ATOM    291  N   PHE A  40      -3.884 -11.340  -5.803  1.00  0.00           N  
ATOM    292  CA  PHE A  40      -3.192 -10.108  -6.166  1.00  0.00           C  
ATOM    293  C   PHE A  40      -2.519  -9.486  -4.948  1.00  0.00           C  
ATOM    294  CB  PHE A  40      -4.167  -9.108  -6.795  1.00  0.00           C  
ATOM    295  O   PHE A  40      -2.968  -9.682  -3.817  1.00  0.00           O  
ATOM    296  CG  PHE A  40      -4.964  -9.675  -7.939  1.00  0.00           C  
ATOM    297  CD1 PHE A  40      -4.327 -10.213  -9.050  1.00  0.00           C  
ATOM    298  CD2 PHE A  40      -6.353  -9.670  -7.902  1.00  0.00           C  
ATOM    299  CE1 PHE A  40      -5.062 -10.739 -10.110  1.00  0.00           C  
ATOM    300  CE2 PHE A  40      -7.095 -10.194  -8.957  1.00  0.00           C  
ATOM    301  CZ  PHE A  40      -6.447 -10.726 -10.061  1.00  0.00           C  
ATOM    302  N   ILE A  41      -1.466  -8.809  -5.230  1.00  0.00           N  
ATOM    303  CA  ILE A  41      -0.869  -7.897  -4.260  1.00  0.00           C  
ATOM    304  C   ILE A  41      -0.879  -6.475  -4.816  1.00  0.00           C  
ATOM    305  CB  ILE A  41       0.572  -8.322  -3.898  1.00  0.00           C  
ATOM    306  O   ILE A  41      -0.412  -6.235  -5.932  1.00  0.00           O  
ATOM    307  CG1 ILE A  41       0.564  -9.674  -3.176  1.00  0.00           C  
ATOM    308  CG2 ILE A  41       1.252  -7.248  -3.043  1.00  0.00           C  
ATOM    309  CD1 ILE A  41       1.952 -10.228  -2.885  1.00  0.00           C  
ATOM    310  N   ILE A  42      -1.473  -5.569  -4.050  1.00  0.00           N  
ATOM    311  CA  ILE A  42      -1.531  -4.152  -4.394  1.00  0.00           C  
ATOM    312  C   ILE A  42      -0.425  -3.397  -3.660  1.00  0.00           C  
ATOM    313  CB  ILE A  42      -2.911  -3.544  -4.056  1.00  0.00           C  
ATOM    314  O   ILE A  42      -0.351  -3.434  -2.430  1.00  0.00           O  
ATOM    315  CG1 ILE A  42      -4.024  -4.306  -4.785  1.00  0.00           C  
ATOM    316  CG2 ILE A  42      -2.946  -2.054  -4.407  1.00  0.00           C  
ATOM    317  CD1 ILE A  42      -4.952  -5.082  -3.861  1.00  0.00           C  
ATOM    318  N   THR A  43       0.457  -2.690  -4.398  1.00  0.00           N  
ATOM    319  CA  THR A  43       1.559  -1.977  -3.762  1.00  0.00           C  
ATOM    320  C   THR A  43       2.016  -0.806  -4.626  1.00  0.00           C  
ATOM    321  CB  THR A  43       2.750  -2.916  -3.493  1.00  0.00           C  
ATOM    322  O   THR A  43       1.317  -0.406  -5.560  1.00  0.00           O  
ATOM    323  CG2 THR A  43       3.442  -3.312  -4.793  1.00  0.00           C  
ATOM    324  OG1 THR A  43       3.694  -2.249  -2.646  1.00  0.00           O  
ATOM    325  N   ASN A  44       3.185  -0.184  -4.247  1.00  0.00           N  
ATOM    326  CA  ASN A  44       3.703   0.969  -4.974  1.00  0.00           C  
ATOM    327  C   ASN A  44       4.511   0.544  -6.197  1.00  0.00           C  
ATOM    328  CB  ASN A  44       4.555   1.846  -4.054  1.00  0.00           C  
ATOM    329  O   ASN A  44       5.183  -0.489  -6.174  1.00  0.00           O  
ATOM    330  CG  ASN A  44       3.757   2.435  -2.907  1.00  0.00           C  
ATOM    331  ND2 ASN A  44       3.084   3.550  -3.163  1.00  0.00           N  
ATOM    332  OD1 ASN A  44       3.748   1.893  -1.799  1.00  0.00           O  
ATOM    333  N   LEU A  45       4.458   1.367  -7.228  1.00  0.00           N  
ATOM    334  CA  LEU A  45       5.203   1.155  -8.465  1.00  0.00           C  
ATOM    335  C   LEU A  45       6.705   1.172  -8.204  1.00  0.00           C  
ATOM    336  CB  LEU A  45       4.841   2.225  -9.499  1.00  0.00           C  
ATOM    337  O   LEU A  45       7.460   0.442  -8.850  1.00  0.00           O  
ATOM    338  CG  LEU A  45       3.480   2.074 -10.181  1.00  0.00           C  
ATOM    339  CD1 LEU A  45       3.176   3.303 -11.032  1.00  0.00           C  
ATOM    340  CD2 LEU A  45       3.445   0.808 -11.030  1.00  0.00           C  
ATOM    341  N   HIS A  46       7.069   1.959  -7.239  1.00  0.00           N  
ATOM    342  CA  HIS A  46       8.499   2.157  -7.033  1.00  0.00           C  
ATOM    343  C   HIS A  46       9.132   0.944  -6.360  1.00  0.00           C  
ATOM    344  CB  HIS A  46       8.750   3.413  -6.196  1.00  0.00           C  
ATOM    345  O   HIS A  46      10.327   0.951  -6.056  1.00  0.00           O  
ATOM    346  CG  HIS A  46       8.160   3.347  -4.823  1.00  0.00           C  
ATOM    347  CD2 HIS A  46       8.597   2.738  -3.696  1.00  0.00           C  
ATOM    348  ND1 HIS A  46       6.970   3.959  -4.495  1.00  0.00           N  
ATOM    349  CE1 HIS A  46       6.701   3.729  -3.220  1.00  0.00           C  
ATOM    350  NE2 HIS A  46       7.672   2.990  -2.713  1.00  0.00           N  
ATOM    351  N   LEU A  47       8.346  -0.103  -6.093  1.00  0.00           N  
ATOM    352  CA  LEU A  47       8.912  -1.378  -5.664  1.00  0.00           C  
ATOM    353  C   LEU A  47       9.832  -1.952  -6.737  1.00  0.00           C  
ATOM    354  CB  LEU A  47       7.798  -2.378  -5.342  1.00  0.00           C  
ATOM    355  O   LEU A  47      10.793  -2.659  -6.423  1.00  0.00           O  
ATOM    356  CG  LEU A  47       8.244  -3.792  -4.968  1.00  0.00           C  
ATOM    357  CD1 LEU A  47       9.014  -3.774  -3.651  1.00  0.00           C  
ATOM    358  CD2 LEU A  47       7.042  -4.726  -4.877  1.00  0.00           C  
ATOM    359  N   PHE A  48       9.530  -1.613  -8.029  1.00  0.00           N  
ATOM    360  CA  PHE A  48      10.252  -2.187  -9.159  1.00  0.00           C  
ATOM    361  C   PHE A  48      11.132  -1.138  -9.827  1.00  0.00           C  
ATOM    362  CB  PHE A  48       9.274  -2.779 -10.179  1.00  0.00           C  
ATOM    363  O   PHE A  48      11.090  -0.970 -11.048  1.00  0.00           O  
ATOM    364  CG  PHE A  48       8.533  -3.988  -9.678  1.00  0.00           C  
ATOM    365  CD1 PHE A  48       9.169  -5.220  -9.582  1.00  0.00           C  
ATOM    366  CD2 PHE A  48       7.199  -3.894  -9.303  1.00  0.00           C  
ATOM    367  CE1 PHE A  48       8.485  -6.342  -9.118  1.00  0.00           C  
ATOM    368  CE2 PHE A  48       6.509  -5.010  -8.839  1.00  0.00           C  
ATOM    369  CZ  PHE A  48       7.153  -6.233  -8.748  1.00  0.00           C  
ATOM    370  N   ARG A  49      11.914  -0.378  -8.976  1.00  0.00           N  
ATOM    371  CA  ARG A  49      12.928   0.518  -9.522  1.00  0.00           C  
ATOM    372  C   ARG A  49      14.008  -0.264 -10.262  1.00  0.00           C  
ATOM    373  CB  ARG A  49      13.558   1.359  -8.410  1.00  0.00           C  
ATOM    374  O   ARG A  49      14.599   0.239 -11.220  1.00  0.00           O  
ATOM    375  CG  ARG A  49      12.656   2.467  -7.890  1.00  0.00           C  
ATOM    376  CD  ARG A  49      13.371   3.344  -6.871  1.00  0.00           C  
ATOM    377  NE  ARG A  49      12.504   4.407  -6.372  1.00  0.00           N  
ATOM    378  NH1 ARG A  49      14.050   5.249  -4.876  1.00  0.00           N  
ATOM    379  NH2 ARG A  49      11.978   6.213  -5.055  1.00  0.00           N  
ATOM    380  CZ  ARG A  49      12.846   5.287  -5.435  1.00  0.00           C  
ATOM    381  N   ARG A  50      14.155  -1.403  -9.683  1.00  0.00           N  
ATOM    382  CA  ARG A  50      15.008  -2.405 -10.314  1.00  0.00           C  
ATOM    383  C   ARG A  50      14.265  -3.725 -10.488  1.00  0.00           C  
ATOM    384  CB  ARG A  50      16.279  -2.625  -9.491  1.00  0.00           C  
ATOM    385  O   ARG A  50      13.299  -3.999  -9.773  1.00  0.00           O  
ATOM    386  CG  ARG A  50      17.176  -1.400  -9.403  1.00  0.00           C  
ATOM    387  CD  ARG A  50      18.364  -1.635  -8.482  1.00  0.00           C  
ATOM    388  NE  ARG A  50      19.250  -0.475  -8.436  1.00  0.00           N  
ATOM    389  NH1 ARG A  50      17.984   0.689  -6.893  1.00  0.00           N  
ATOM    390  NH2 ARG A  50      19.918   1.602  -7.719  1.00  0.00           N  
ATOM    391  CZ  ARG A  50      19.049   0.603  -7.683  1.00  0.00           C  
ATOM    392  N   ASN A  51      14.662  -4.391 -11.514  1.00  0.00           N  
ATOM    393  CA  ASN A  51      13.943  -5.615 -11.853  1.00  0.00           C  
ATOM    394  C   ASN A  51      14.902  -6.740 -12.232  1.00  0.00           C  
ATOM    395  CB  ASN A  51      12.950  -5.358 -12.988  1.00  0.00           C  
ATOM    396  O   ASN A  51      16.120  -6.573 -12.164  1.00  0.00           O  
ATOM    397  CG  ASN A  51      11.792  -6.337 -12.983  1.00  0.00           C  
ATOM    398  ND2 ASN A  51      10.906  -6.211 -13.964  1.00  0.00           N  
ATOM    399  OD1 ASN A  51      11.694  -7.197 -12.105  1.00  0.00           O  
ATOM    400  N   ASN A  52      14.395  -7.918 -12.509  1.00  0.00           N  
ATOM    401  CA  ASN A  52      15.173  -9.096 -12.878  1.00  0.00           C  
ATOM    402  C   ASN A  52      15.936  -9.661 -11.683  1.00  0.00           C  
ATOM    403  CB  ASN A  52      16.140  -8.765 -14.017  1.00  0.00           C  
ATOM    404  O   ASN A  52      17.090 -10.072 -11.816  1.00  0.00           O  
ATOM    405  CG  ASN A  52      16.708 -10.005 -14.679  1.00  0.00           C  
ATOM    406  ND2 ASN A  52      17.902  -9.880 -15.247  1.00  0.00           N  
ATOM    407  OD1 ASN A  52      16.079 -11.067 -14.681  1.00  0.00           O  
ATOM    408  N   GLY A  53      15.294  -9.711 -10.565  1.00  0.00           N  
ATOM    409  CA  GLY A  53      15.823 -10.264  -9.329  1.00  0.00           C  
ATOM    410  C   GLY A  53      14.833 -11.154  -8.602  1.00  0.00           C  
ATOM    411  O   GLY A  53      14.111 -11.931  -9.231  1.00  0.00           O  
ATOM    412  N   THR A  54      14.965 -11.103  -7.246  1.00  0.00           N  
ATOM    413  CA  THR A  54      14.129 -11.946  -6.399  1.00  0.00           C  
ATOM    414  C   THR A  54      13.158 -11.099  -5.582  1.00  0.00           C  
ATOM    415  CB  THR A  54      14.985 -12.808  -5.452  1.00  0.00           C  
ATOM    416  O   THR A  54      13.542 -10.068  -5.026  1.00  0.00           O  
ATOM    417  CG2 THR A  54      14.112 -13.730  -4.607  1.00  0.00           C  
ATOM    418  OG1 THR A  54      15.891 -13.604  -6.226  1.00  0.00           O  
ATOM    419  N   LEU A  55      11.884 -11.492  -5.626  1.00  0.00           N  
ATOM    420  CA  LEU A  55      10.882 -10.858  -4.776  1.00  0.00           C  
ATOM    421  C   LEU A  55      10.498 -11.770  -3.615  1.00  0.00           C  
ATOM    422  CB  LEU A  55       9.637 -10.499  -5.591  1.00  0.00           C  
ATOM    423  O   LEU A  55      10.041 -12.895  -3.829  1.00  0.00           O  
ATOM    424  CG  LEU A  55       8.498  -9.823  -4.827  1.00  0.00           C  
ATOM    425  CD1 LEU A  55       8.924  -8.436  -4.358  1.00  0.00           C  
ATOM    426  CD2 LEU A  55       7.247  -9.738  -5.696  1.00  0.00           C  
ATOM    427  N   THR A  56      10.746 -11.318  -2.416  1.00  0.00           N  
ATOM    428  CA  THR A  56      10.342 -12.043  -1.216  1.00  0.00           C  
ATOM    429  C   THR A  56       9.066 -11.447  -0.628  1.00  0.00           C  
ATOM    430  CB  THR A  56      11.456 -12.028  -0.153  1.00  0.00           C  
ATOM    431  O   THR A  56       8.999 -10.244  -0.368  1.00  0.00           O  
ATOM    432  CG2 THR A  56      11.047 -12.823   1.083  1.00  0.00           C  
ATOM    433  OG1 THR A  56      12.645 -12.604  -0.707  1.00  0.00           O  
ATOM    434  N   VAL A  57       8.058 -12.329  -0.438  1.00  0.00           N  
ATOM    435  CA  VAL A  57       6.784 -11.912   0.141  1.00  0.00           C  
ATOM    436  C   VAL A  57       6.623 -12.526   1.530  1.00  0.00           C  
ATOM    437  CB  VAL A  57       5.594 -12.311  -0.760  1.00  0.00           C  
ATOM    438  O   VAL A  57       6.589 -13.750   1.675  1.00  0.00           O  
ATOM    439  CG1 VAL A  57       4.282 -11.777  -0.188  1.00  0.00           C  
ATOM    440  CG2 VAL A  57       5.808 -11.800  -2.183  1.00  0.00           C  
ATOM    441  N   THR A  58       6.565 -11.666   2.528  1.00  0.00           N  
ATOM    442  CA  THR A  58       6.278 -12.099   3.891  1.00  0.00           C  
ATOM    443  C   THR A  58       4.840 -11.763   4.274  1.00  0.00           C  
ATOM    444  CB  THR A  58       7.245 -11.452   4.899  1.00  0.00           C  
ATOM    445  O   THR A  58       4.450 -10.593   4.277  1.00  0.00           O  
ATOM    446  CG2 THR A  58       7.026 -12.003   6.304  1.00  0.00           C  
ATOM    447  OG1 THR A  58       8.594 -11.720   4.497  1.00  0.00           O  
ATOM    448  N   SER A  59       4.055 -12.788   4.511  1.00  0.00           N  
ATOM    449  CA  SER A  59       2.653 -12.638   4.886  1.00  0.00           C  
ATOM    450  C   SER A  59       2.314 -13.488   6.106  1.00  0.00           C  
ATOM    451  CB  SER A  59       1.741 -13.020   3.720  1.00  0.00           C  
ATOM    452  O   SER A  59       3.203 -14.072   6.730  1.00  0.00           O  
ATOM    453  OG  SER A  59       1.743 -14.423   3.519  1.00  0.00           O  
ATOM    454  N   ILE A  60       1.005 -13.549   6.405  1.00  0.00           N  
ATOM    455  CA  ILE A  60       0.546 -14.376   7.516  1.00  0.00           C  
ATOM    456  C   ILE A  60       0.689 -15.852   7.153  1.00  0.00           C  
ATOM    457  CB  ILE A  60      -0.918 -14.055   7.892  1.00  0.00           C  
ATOM    458  O   ILE A  60       0.706 -16.715   8.034  1.00  0.00           O  
ATOM    459  CG1 ILE A  60      -1.845 -14.314   6.699  1.00  0.00           C  
ATOM    460  CG2 ILE A  60      -1.045 -12.610   8.381  1.00  0.00           C  
ATOM    461  CD1 ILE A  60      -3.325 -14.326   7.056  1.00  0.00           C  
ATOM    462  N   HIS A  61       0.774 -16.058   5.883  1.00  0.00           N  
ATOM    463  CA  HIS A  61       0.873 -17.429   5.394  1.00  0.00           C  
ATOM    464  C   HIS A  61       2.324 -17.895   5.350  1.00  0.00           C  
ATOM    465  CB  HIS A  61       0.241 -17.549   4.006  1.00  0.00           C  
ATOM    466  O   HIS A  61       2.601 -19.044   4.997  1.00  0.00           O  
ATOM    467  CG  HIS A  61      -1.210 -17.188   3.974  1.00  0.00           C  
ATOM    468  CD2 HIS A  61      -1.870 -16.215   3.302  1.00  0.00           C  
ATOM    469  ND1 HIS A  61      -2.162 -17.869   4.702  1.00  0.00           N  
ATOM    470  CE1 HIS A  61      -3.349 -17.328   4.478  1.00  0.00           C  
ATOM    471  NE2 HIS A  61      -3.199 -16.323   3.632  1.00  0.00           N  
ATOM    472  N   GLY A  62       3.228 -17.015   5.656  1.00  0.00           N  
ATOM    473  CA  GLY A  62       4.639 -17.366   5.619  1.00  0.00           C  
ATOM    474  C   GLY A  62       5.420 -16.586   4.579  1.00  0.00           C  
ATOM    475  O   GLY A  62       5.004 -15.502   4.166  1.00  0.00           O  
ATOM    476  N   VAL A  63       6.557 -17.123   4.297  1.00  0.00           N  
ATOM    477  CA  VAL A  63       7.451 -16.453   3.359  1.00  0.00           C  
ATOM    478  C   VAL A  63       7.384 -17.143   1.999  1.00  0.00           C  
ATOM    479  CB  VAL A  63       8.907 -16.437   3.877  1.00  0.00           C  
ATOM    480  O   VAL A  63       7.439 -18.372   1.915  1.00  0.00           O  
ATOM    481  CG1 VAL A  63       9.832 -15.763   2.865  1.00  0.00           C  
ATOM    482  CG2 VAL A  63       8.984 -15.730   5.229  1.00  0.00           C  
ATOM    483  N   PHE A  64       7.143 -16.359   0.998  1.00  0.00           N  
ATOM    484  CA  PHE A  64       7.107 -16.828  -0.382  1.00  0.00           C  
ATOM    485  C   PHE A  64       8.127 -16.082  -1.234  1.00  0.00           C  
ATOM    486  CB  PHE A  64       5.704 -16.658  -0.973  1.00  0.00           C  
ATOM    487  O   PHE A  64       8.230 -14.856  -1.157  1.00  0.00           O  
ATOM    488  CG  PHE A  64       5.542 -17.273  -2.337  1.00  0.00           C  
ATOM    489  CD1 PHE A  64       5.812 -16.537  -3.484  1.00  0.00           C  
ATOM    490  CD2 PHE A  64       5.118 -18.589  -2.471  1.00  0.00           C  
ATOM    491  CE1 PHE A  64       5.662 -17.104  -4.747  1.00  0.00           C  
ATOM    492  CE2 PHE A  64       4.966 -19.162  -3.731  1.00  0.00           C  
ATOM    493  CZ  PHE A  64       5.237 -18.418  -4.867  1.00  0.00           C  
ATOM    494  N   THR A  65       8.835 -16.877  -2.069  1.00  0.00           N  
ATOM    495  CA  THR A  65       9.877 -16.252  -2.877  1.00  0.00           C  
ATOM    496  C   THR A  65       9.621 -16.486  -4.363  1.00  0.00           C  
ATOM    497  CB  THR A  65      11.271 -16.787  -2.502  1.00  0.00           C  
ATOM    498  O   THR A  65       9.368 -17.617  -4.784  1.00  0.00           O  
ATOM    499  CG2 THR A  65      12.358 -16.124  -3.341  1.00  0.00           C  
ATOM    500  OG1 THR A  65      11.523 -16.520  -1.117  1.00  0.00           O  
ATOM    501  N   VAL A  66       9.601 -15.335  -5.071  1.00  0.00           N  
ATOM    502  CA  VAL A  66       9.635 -15.376  -6.529  1.00  0.00           C  
ATOM    503  C   VAL A  66      11.064 -15.154  -7.019  1.00  0.00           C  
ATOM    504  CB  VAL A  66       8.689 -14.324  -7.149  1.00  0.00           C  
ATOM    505  O   VAL A  66      11.628 -14.072  -6.838  1.00  0.00           O  
ATOM    506  CG1 VAL A  66       8.718 -14.403  -8.674  1.00  0.00           C  
ATOM    507  CG2 VAL A  66       7.266 -14.513  -6.628  1.00  0.00           C  
ATOM    508  N   GLU A  67      11.707 -16.152  -7.657  1.00  0.00           N  
ATOM    509  CA  GLU A  67      13.129 -16.140  -7.987  1.00  0.00           C  
ATOM    510  C   GLU A  67      13.426 -15.158  -9.117  1.00  0.00           C  
ATOM    511  CB  GLU A  67      13.604 -17.544  -8.371  1.00  0.00           C  
ATOM    512  O   GLU A  67      14.518 -14.591  -9.183  1.00  0.00           O  
ATOM    513  CG  GLU A  67      13.556 -18.545  -7.226  1.00  0.00           C  
ATOM    514  CD  GLU A  67      14.517 -18.210  -6.096  1.00  0.00           C  
ATOM    515  OE1 GLU A  67      14.283 -18.654  -4.949  1.00  0.00           O  
ATOM    516  OE2 GLU A  67      15.511 -17.498  -6.360  1.00  0.00           O  
ATOM    517  N   ASN A  68      12.482 -14.986  -9.956  1.00  0.00           N  
ATOM    518  CA  ASN A  68      12.640 -14.082 -11.090  1.00  0.00           C  
ATOM    519  C   ASN A  68      11.455 -13.128 -11.216  1.00  0.00           C  
ATOM    520  CB  ASN A  68      12.825 -14.873 -12.386  1.00  0.00           C  
ATOM    521  O   ASN A  68      10.372 -13.531 -11.643  1.00  0.00           O  
ATOM    522  CG  ASN A  68      13.149 -13.984 -13.571  1.00  0.00           C  
ATOM    523  ND2 ASN A  68      13.501 -14.599 -14.694  1.00  0.00           N  
ATOM    524  OD1 ASN A  68      13.085 -12.756 -13.478  1.00  0.00           O  
ATOM    525  N   THR A  69      11.691 -11.829 -10.866  1.00  0.00           N  
ATOM    526  CA  THR A  69      10.615 -10.845 -10.836  1.00  0.00           C  
ATOM    527  C   THR A  69      10.115 -10.545 -12.246  1.00  0.00           C  
ATOM    528  CB  THR A  69      11.073  -9.538 -10.162  1.00  0.00           C  
ATOM    529  O   THR A  69       9.012 -10.024 -12.422  1.00  0.00           O  
ATOM    530  CG2 THR A  69      11.330  -9.747  -8.673  1.00  0.00           C  
ATOM    531  OG1 THR A  69      12.280  -9.083 -10.785  1.00  0.00           O  
ATOM    532  N   THR A  70      10.825 -10.922 -13.304  1.00  0.00           N  
ATOM    533  CA  THR A  70      10.419 -10.647 -14.678  1.00  0.00           C  
ATOM    534  C   THR A  70       9.279 -11.570 -15.100  1.00  0.00           C  
ATOM    535  CB  THR A  70      11.600 -10.807 -15.653  1.00  0.00           C  
ATOM    536  O   THR A  70       8.608 -11.318 -16.103  1.00  0.00           O  
ATOM    537  CG2 THR A  70      12.757  -9.890 -15.270  1.00  0.00           C  
ATOM    538  OG1 THR A  70      12.053 -12.166 -15.626  1.00  0.00           O  
ATOM    539  N   THR A  71       9.053 -12.557 -14.335  1.00  0.00           N  
ATOM    540  CA  THR A  71       8.002 -13.514 -14.661  1.00  0.00           C  
ATOM    541  C   THR A  71       6.666 -13.076 -14.068  1.00  0.00           C  
ATOM    542  CB  THR A  71       8.354 -14.925 -14.153  1.00  0.00           C  
ATOM    543  O   THR A  71       5.625 -13.662 -14.369  1.00  0.00           O  
ATOM    544  CG2 THR A  71       9.695 -15.392 -14.712  1.00  0.00           C  
ATOM    545  OG1 THR A  71       8.425 -14.907 -12.722  1.00  0.00           O  
ATOM    546  N   LEU A  72       6.687 -12.055 -13.253  1.00  0.00           N  
ATOM    547  CA  LEU A  72       5.470 -11.581 -12.602  1.00  0.00           C  
ATOM    548  C   LEU A  72       4.591 -10.816 -13.586  1.00  0.00           C  
ATOM    549  CB  LEU A  72       5.815 -10.689 -11.407  1.00  0.00           C  
ATOM    550  O   LEU A  72       5.097 -10.081 -14.436  1.00  0.00           O  
ATOM    551  CG  LEU A  72       6.433 -11.388 -10.195  1.00  0.00           C  
ATOM    552  CD1 LEU A  72       6.972 -10.359  -9.207  1.00  0.00           C  
ATOM    553  CD2 LEU A  72       5.410 -12.298  -9.523  1.00  0.00           C  
ATOM    554  N   GLN A  73       3.327 -11.061 -13.465  1.00  0.00           N  
ATOM    555  CA  GLN A  73       2.354 -10.275 -14.216  1.00  0.00           C  
ATOM    556  C   GLN A  73       1.930  -9.033 -13.437  1.00  0.00           C  
ATOM    557  CB  GLN A  73       1.128 -11.123 -14.559  1.00  0.00           C  
ATOM    558  O   GLN A  73       1.437  -9.139 -12.312  1.00  0.00           O  
ATOM    559  CG  GLN A  73       1.431 -12.298 -15.479  1.00  0.00           C  
ATOM    560  CD  GLN A  73       0.196 -13.112 -15.817  1.00  0.00           C  
ATOM    561  NE2 GLN A  73       0.129 -13.604 -17.050  1.00  0.00           N  
ATOM    562  OE1 GLN A  73      -0.691 -13.298 -14.978  1.00  0.00           O  
ATOM    563  N   LEU A  74       2.191  -7.881 -14.115  1.00  0.00           N  
ATOM    564  CA  LEU A  74       1.949  -6.609 -13.443  1.00  0.00           C  
ATOM    565  C   LEU A  74       0.900  -5.791 -14.189  1.00  0.00           C  
ATOM    566  CB  LEU A  74       3.249  -5.809 -13.326  1.00  0.00           C  
ATOM    567  O   LEU A  74       0.858  -5.803 -15.421  1.00  0.00           O  
ATOM    568  CG  LEU A  74       4.464  -6.565 -12.787  1.00  0.00           C  
ATOM    569  CD1 LEU A  74       5.711  -5.690 -12.868  1.00  0.00           C  
ATOM    570  CD2 LEU A  74       4.217  -7.021 -11.353  1.00  0.00           C  
ATOM    571  N   HIS A  75       0.067  -5.202 -13.415  1.00  0.00           N  
ATOM    572  CA  HIS A  75      -0.851  -4.200 -13.943  1.00  0.00           C  
ATOM    573  C   HIS A  75      -0.597  -2.834 -13.315  1.00  0.00           C  
ATOM    574  CB  HIS A  75      -2.301  -4.625 -13.707  1.00  0.00           C  
ATOM    575  O   HIS A  75      -0.826  -2.643 -12.119  1.00  0.00           O  
ATOM    576  CG  HIS A  75      -3.306  -3.660 -14.253  1.00  0.00           C  
ATOM    577  CD2 HIS A  75      -4.155  -2.811 -13.627  1.00  0.00           C  
ATOM    578  ND1 HIS A  75      -3.521  -3.495 -15.604  1.00  0.00           N  
ATOM    579  CE1 HIS A  75      -4.462  -2.583 -15.786  1.00  0.00           C  
ATOM    580  NE2 HIS A  75      -4.863  -2.153 -14.602  1.00  0.00           N  
ATOM    581  N   LEU A  76      -0.182  -1.863 -14.168  1.00  0.00           N  
ATOM    582  CA  LEU A  76       0.125  -0.515 -13.700  1.00  0.00           C  
ATOM    583  C   LEU A  76      -1.117   0.369 -13.736  1.00  0.00           C  
ATOM    584  CB  LEU A  76       1.234   0.108 -14.552  1.00  0.00           C  
ATOM    585  O   LEU A  76      -1.842   0.388 -14.733  1.00  0.00           O  
ATOM    586  CG  LEU A  76       2.640  -0.464 -14.360  1.00  0.00           C  
ATOM    587  CD1 LEU A  76       2.713  -1.885 -14.909  1.00  0.00           C  
ATOM    588  CD2 LEU A  76       3.677   0.428 -15.032  1.00  0.00           C  
ATOM    589  N   ILE A  77      -1.297   1.025 -12.601  1.00  0.00           N  
ATOM    590  CA  ILE A  77      -2.401   1.978 -12.562  1.00  0.00           C  
ATOM    591  C   ILE A  77      -1.935   3.330 -13.099  1.00  0.00           C  
ATOM    592  CB  ILE A  77      -2.963   2.134 -11.131  1.00  0.00           C  
ATOM    593  O   ILE A  77      -1.048   3.962 -12.521  1.00  0.00           O  
ATOM    594  CG1 ILE A  77      -3.313   0.763 -10.542  1.00  0.00           C  
ATOM    595  CG2 ILE A  77      -4.184   3.059 -11.129  1.00  0.00           C  
ATOM    596  CD1 ILE A  77      -4.388   0.013 -11.316  1.00  0.00           C  
ATOM    597  N   GLU A  78      -2.525   3.741 -14.135  1.00  0.00           N  
ATOM    598  CA  GLU A  78      -2.072   4.929 -14.852  1.00  0.00           C  
ATOM    599  C   GLU A  78      -2.156   6.171 -13.971  1.00  0.00           C  
ATOM    600  CB  GLU A  78      -2.893   5.132 -16.128  1.00  0.00           C  
ATOM    601  O   GLU A  78      -3.159   6.387 -13.287  1.00  0.00           O  
ATOM    602  CG  GLU A  78      -2.641   4.078 -17.197  1.00  0.00           C  
ATOM    603  CD  GLU A  78      -3.396   4.342 -18.490  1.00  0.00           C  
ATOM    604  OE1 GLU A  78      -3.251   3.550 -19.449  1.00  0.00           O  
ATOM    605  OE2 GLU A  78      -4.136   5.349 -18.545  1.00  0.00           O  
ATOM    606  N   GLY A  79      -1.054   6.916 -13.978  1.00  0.00           N  
ATOM    607  CA  GLY A  79      -1.022   8.220 -13.335  1.00  0.00           C  
ATOM    608  C   GLY A  79      -0.870   8.138 -11.828  1.00  0.00           C  
ATOM    609  O   GLY A  79      -1.069   9.130 -11.124  1.00  0.00           O  
ATOM    610  N   ARG A  80      -0.562   6.891 -11.365  1.00  0.00           N  
ATOM    611  CA  ARG A  80      -0.485   6.693  -9.921  1.00  0.00           C  
ATOM    612  C   ARG A  80       0.701   5.807  -9.553  1.00  0.00           C  
ATOM    613  CB  ARG A  80      -1.782   6.078  -9.392  1.00  0.00           C  
ATOM    614  O   ARG A  80       1.120   4.961 -10.345  1.00  0.00           O  
ATOM    615  CG  ARG A  80      -3.016   6.930  -9.645  1.00  0.00           C  
ATOM    616  CD  ARG A  80      -4.294   6.202  -9.254  1.00  0.00           C  
ATOM    617  NE  ARG A  80      -5.480   7.005  -9.538  1.00  0.00           N  
ATOM    618  NH1 ARG A  80      -5.769   7.723  -7.361  1.00  0.00           N  
ATOM    619  NH2 ARG A  80      -7.220   8.405  -8.999  1.00  0.00           N  
ATOM    620  CZ  ARG A  80      -6.154   7.709  -8.632  1.00  0.00           C  
ATOM    621  N   ASP A  81       1.336   6.099  -8.412  1.00  0.00           N  
ATOM    622  CA  ASP A  81       2.341   5.199  -7.855  1.00  0.00           C  
ATOM    623  C   ASP A  81       1.692   3.955  -7.253  1.00  0.00           C  
ATOM    624  CB  ASP A  81       3.178   5.920  -6.796  1.00  0.00           C  
ATOM    625  O   ASP A  81       1.715   3.763  -6.036  1.00  0.00           O  
ATOM    626  CG  ASP A  81       4.348   5.089  -6.298  1.00  0.00           C  
ATOM    627  OD1 ASP A  81       4.771   4.148  -7.003  1.00  0.00           O  
ATOM    628  OD2 ASP A  81       4.849   5.376  -5.189  1.00  0.00           O  
ATOM    629  N   LEU A  82       0.986   3.233  -8.111  1.00  0.00           N  
ATOM    630  CA  LEU A  82       0.205   2.059  -7.735  1.00  0.00           C  
ATOM    631  C   LEU A  82       0.334   0.961  -8.785  1.00  0.00           C  
ATOM    632  CB  LEU A  82      -1.268   2.433  -7.548  1.00  0.00           C  
ATOM    633  O   LEU A  82       0.223   1.227  -9.984  1.00  0.00           O  
ATOM    634  CG  LEU A  82      -2.151   1.389  -6.862  1.00  0.00           C  
ATOM    635  CD1 LEU A  82      -1.741   1.224  -5.403  1.00  0.00           C  
ATOM    636  CD2 LEU A  82      -3.621   1.778  -6.969  1.00  0.00           C  
ATOM    637  N   ILE A  83       0.571  -0.266  -8.260  1.00  0.00           N  
ATOM    638  CA  ILE A  83       0.695  -1.403  -9.166  1.00  0.00           C  
ATOM    639  C   ILE A  83      -0.019  -2.615  -8.572  1.00  0.00           C  
ATOM    640  CB  ILE A  83       2.175  -1.740  -9.452  1.00  0.00           C  
ATOM    641  O   ILE A  83      -0.118  -2.749  -7.350  1.00  0.00           O  
ATOM    642  CG1 ILE A  83       2.277  -2.818 -10.537  1.00  0.00           C  
ATOM    643  CG2 ILE A  83       2.886  -2.184  -8.170  1.00  0.00           C  
ATOM    644  CD1 ILE A  83       3.691  -3.041 -11.056  1.00  0.00           C  
ATOM    645  N   ILE A  84      -0.615  -3.460  -9.434  1.00  0.00           N  
ATOM    646  CA  ILE A  84      -1.203  -4.737  -9.044  1.00  0.00           C  
ATOM    647  C   ILE A  84      -0.325  -5.883  -9.542  1.00  0.00           C  
ATOM    648  CB  ILE A  84      -2.640  -4.887  -9.591  1.00  0.00           C  
ATOM    649  O   ILE A  84      -0.015  -5.965 -10.733  1.00  0.00           O  
ATOM    650  CG1 ILE A  84      -3.509  -3.708  -9.140  1.00  0.00           C  
ATOM    651  CG2 ILE A  84      -3.251  -6.219  -9.146  1.00  0.00           C  
ATOM    652  CD1 ILE A  84      -4.879  -3.658  -9.804  1.00  0.00           C  
ATOM    653  N   ILE A  85       0.053  -6.720  -8.581  1.00  0.00           N  
ATOM    654  CA  ILE A  85       0.883  -7.872  -8.917  1.00  0.00           C  
ATOM    655  C   ILE A  85       0.040  -9.145  -8.879  1.00  0.00           C  
ATOM    656  CB  ILE A  85       2.089  -7.998  -7.960  1.00  0.00           C  
ATOM    657  O   ILE A  85      -0.554  -9.472  -7.849  1.00  0.00           O  
ATOM    658  CG1 ILE A  85       2.851  -6.670  -7.883  1.00  0.00           C  
ATOM    659  CG2 ILE A  85       3.014  -9.136  -8.403  1.00  0.00           C  
ATOM    660  CD1 ILE A  85       3.902  -6.623  -6.782  1.00  0.00           C  
ATOM    661  N   ARG A  86       0.027  -9.764  -9.999  1.00  0.00           N  
ATOM    662  CA  ARG A  86      -0.580 -11.090 -10.011  1.00  0.00           C  
ATOM    663  C   ARG A  86       0.421 -12.155  -9.572  1.00  0.00           C  
ATOM    664  CB  ARG A  86      -1.120 -11.422 -11.404  1.00  0.00           C  
ATOM    665  O   ARG A  86       1.426 -12.385 -10.247  1.00  0.00           O  
ATOM    666  CG  ARG A  86      -1.946 -12.697 -11.457  1.00  0.00           C  
ATOM    667  CD  ARG A  86      -2.591 -12.895 -12.822  1.00  0.00           C  
ATOM    668  NE  ARG A  86      -3.439 -14.083 -12.850  1.00  0.00           N  
ATOM    669  NH1 ARG A  86      -4.208 -13.736 -15.001  1.00  0.00           N  
ATOM    670  NH2 ARG A  86      -4.922 -15.556 -13.803  1.00  0.00           N  
ATOM    671  CZ  ARG A  86      -4.188 -14.456 -13.884  1.00  0.00           C  
ATOM    672  N   MET A  87       0.025 -12.822  -8.472  1.00  0.00           N  
ATOM    673  CA  MET A  87       0.942 -13.802  -7.898  1.00  0.00           C  
ATOM    674  C   MET A  87       0.803 -15.152  -8.595  1.00  0.00           C  
ATOM    675  CB  MET A  87       0.691 -13.961  -6.398  1.00  0.00           C  
ATOM    676  O   MET A  87      -0.243 -15.451  -9.174  1.00  0.00           O  
ATOM    677  CG  MET A  87       0.903 -12.683  -5.602  1.00  0.00           C  
ATOM    678  SD  MET A  87       2.609 -12.026  -5.770  1.00  0.00           S  
ATOM    679  CE  MET A  87       3.534 -13.310  -4.883  1.00  0.00           C  
ATOM    680  N   PRO A  88       1.915 -15.935  -8.589  1.00  0.00           N  
ATOM    681  CA  PRO A  88       1.853 -17.276  -9.176  1.00  0.00           C  
ATOM    682  C   PRO A  88       0.774 -18.149  -8.540  1.00  0.00           C  
ATOM    683  CB  PRO A  88       3.248 -17.845  -8.903  1.00  0.00           C  
ATOM    684  O   PRO A  88       0.357 -17.894  -7.407  1.00  0.00           O  
ATOM    685  CG  PRO A  88       4.109 -16.647  -8.662  1.00  0.00           C  
ATOM    686  CD  PRO A  88       3.261 -15.563  -8.060  1.00  0.00           C  
ATOM    687  N   LYS A  89       0.372 -19.132  -9.194  1.00  0.00           N  
ATOM    688  CA  LYS A  89      -0.747 -19.986  -8.808  1.00  0.00           C  
ATOM    689  C   LYS A  89      -0.449 -20.730  -7.509  1.00  0.00           C  
ATOM    690  CB  LYS A  89      -1.070 -20.984  -9.921  1.00  0.00           C  
ATOM    691  O   LYS A  89      -1.367 -21.098  -6.774  1.00  0.00           O  
ATOM    692  CG  LYS A  89      -1.729 -20.359 -11.141  1.00  0.00           C  
ATOM    693  CD  LYS A  89      -2.128 -21.415 -12.164  1.00  0.00           C  
ATOM    694  CE  LYS A  89      -2.789 -20.791 -13.385  1.00  0.00           C  
ATOM    695  NZ  LYS A  89      -3.152 -21.820 -14.405  1.00  0.00           N  
ATOM    696  N   ASP A  90       0.815 -20.959  -7.224  1.00  0.00           N  
ATOM    697  CA  ASP A  90       1.166 -21.694  -6.013  1.00  0.00           C  
ATOM    698  C   ASP A  90       1.225 -20.764  -4.804  1.00  0.00           C  
ATOM    699  CB  ASP A  90       2.506 -22.412  -6.190  1.00  0.00           C  
ATOM    700  O   ASP A  90       1.558 -21.195  -3.698  1.00  0.00           O  
ATOM    701  CG  ASP A  90       3.643 -21.467  -6.538  1.00  0.00           C  
ATOM    702  OD1 ASP A  90       3.377 -20.311  -6.932  1.00  0.00           O  
ATOM    703  OD2 ASP A  90       4.816 -21.884  -6.421  1.00  0.00           O  
ATOM    704  N   PHE A  91       0.934 -19.463  -4.999  1.00  0.00           N  
ATOM    705  CA  PHE A  91       0.789 -18.487  -3.926  1.00  0.00           C  
ATOM    706  C   PHE A  91      -0.626 -18.507  -3.362  1.00  0.00           C  
ATOM    707  CB  PHE A  91       1.135 -17.081  -4.427  1.00  0.00           C  
ATOM    708  O   PHE A  91      -1.600 -18.402  -4.111  1.00  0.00           O  
ATOM    709  CG  PHE A  91       1.182 -16.043  -3.338  1.00  0.00           C  
ATOM    710  CD1 PHE A  91       0.080 -15.240  -3.075  1.00  0.00           C  
ATOM    711  CD2 PHE A  91       2.331 -15.871  -2.576  1.00  0.00           C  
ATOM    712  CE1 PHE A  91       0.121 -14.278  -2.068  1.00  0.00           C  
ATOM    713  CE2 PHE A  91       2.380 -14.912  -1.568  1.00  0.00           C  
ATOM    714  CZ  PHE A  91       1.274 -14.117  -1.316  1.00  0.00           C  
ATOM    715  N   PRO A  92      -0.709 -18.740  -2.002  1.00  0.00           N  
ATOM    716  CA  PRO A  92      -2.056 -18.782  -1.427  1.00  0.00           C  
ATOM    717  C   PRO A  92      -2.816 -17.470  -1.607  1.00  0.00           C  
ATOM    718  CB  PRO A  92      -1.797 -19.065   0.055  1.00  0.00           C  
ATOM    719  O   PRO A  92      -2.244 -16.392  -1.429  1.00  0.00           O  
ATOM    720  CG  PRO A  92      -0.398 -18.597   0.295  1.00  0.00           C  
ATOM    721  CD  PRO A  92       0.364 -18.692  -0.995  1.00  0.00           C  
ATOM    722  N   PRO A  93      -4.102 -17.600  -1.993  1.00  0.00           N  
ATOM    723  CA  PRO A  93      -4.876 -16.373  -2.193  1.00  0.00           C  
ATOM    724  C   PRO A  93      -5.269 -15.702  -0.878  1.00  0.00           C  
ATOM    725  CB  PRO A  93      -6.116 -16.858  -2.950  1.00  0.00           C  
ATOM    726  O   PRO A  93      -5.384 -16.372   0.151  1.00  0.00           O  
ATOM    727  CG  PRO A  93      -6.301 -18.275  -2.511  1.00  0.00           C  
ATOM    728  CD  PRO A  93      -4.948 -18.883  -2.277  1.00  0.00           C  
ATOM    729  N   PHE A  94      -5.526 -14.339  -0.888  1.00  0.00           N  
ATOM    730  CA  PHE A  94      -5.987 -13.534   0.237  1.00  0.00           C  
ATOM    731  C   PHE A  94      -7.507 -13.423   0.237  1.00  0.00           C  
ATOM    732  CB  PHE A  94      -5.358 -12.138   0.193  1.00  0.00           C  
ATOM    733  O   PHE A  94      -8.151 -13.641  -0.791  1.00  0.00           O  
ATOM    734  CG  PHE A  94      -3.874 -12.132   0.443  1.00  0.00           C  
ATOM    735  CD1 PHE A  94      -3.373 -12.112   1.739  1.00  0.00           C  
ATOM    736  CD2 PHE A  94      -2.980 -12.146  -0.620  1.00  0.00           C  
ATOM    737  CE1 PHE A  94      -2.000 -12.107   1.972  1.00  0.00           C  
ATOM    738  CE2 PHE A  94      -1.606 -12.140  -0.394  1.00  0.00           C  
ATOM    739  CZ  PHE A  94      -1.118 -12.120   0.903  1.00  0.00           C  
ATOM    740  N   PRO A  95      -8.061 -13.132   1.369  1.00  0.00           N  
ATOM    741  CA  PRO A  95      -9.491 -12.816   1.387  1.00  0.00           C  
ATOM    742  C   PRO A  95      -9.839 -11.605   0.524  1.00  0.00           C  
ATOM    743  CB  PRO A  95      -9.770 -12.531   2.865  1.00  0.00           C  
ATOM    744  O   PRO A  95      -9.024 -10.690   0.381  1.00  0.00           O  
ATOM    745  CG  PRO A  95      -8.669 -13.223   3.602  1.00  0.00           C  
ATOM    746  CD  PRO A  95      -7.446 -13.236   2.730  1.00  0.00           C  
ATOM    747  N   GLN A  96     -11.002 -11.516  -0.098  1.00  0.00           N  
ATOM    748  CA  GLN A  96     -11.416 -10.467  -1.023  1.00  0.00           C  
ATOM    749  C   GLN A  96     -12.538  -9.620  -0.428  1.00  0.00           C  
ATOM    750  CB  GLN A  96     -11.865 -11.071  -2.355  1.00  0.00           C  
ATOM    751  O   GLN A  96     -13.430  -9.168  -1.148  1.00  0.00           O  
ATOM    752  CG  GLN A  96     -10.752 -11.780  -3.114  1.00  0.00           C  
ATOM    753  CD  GLN A  96     -11.211 -12.329  -4.452  1.00  0.00           C  
ATOM    754  NE2 GLN A  96     -10.258 -12.693  -5.303  1.00  0.00           N  
ATOM    755  OE1 GLN A  96     -12.414 -12.425  -4.719  1.00  0.00           O  
ATOM    756  N   LYS A  97     -12.524  -9.356   0.889  1.00  0.00           N  
ATOM    757  CA  LYS A  97     -13.619  -8.638   1.534  1.00  0.00           C  
ATOM    758  C   LYS A  97     -13.282  -7.160   1.707  1.00  0.00           C  
ATOM    759  CB  LYS A  97     -13.945  -9.264   2.891  1.00  0.00           C  
ATOM    760  O   LYS A  97     -14.109  -6.381   2.186  1.00  0.00           O  
ATOM    761  CG  LYS A  97     -14.510 -10.674   2.803  1.00  0.00           C  
ATOM    762  CD  LYS A  97     -14.839 -11.231   4.182  1.00  0.00           C  
ATOM    763  CE  LYS A  97     -15.372 -12.655   4.098  1.00  0.00           C  
ATOM    764  NZ  LYS A  97     -15.663 -13.219   5.450  1.00  0.00           N  
ATOM    765  N   LEU A  98     -12.039  -6.826   1.257  1.00  0.00           N  
ATOM    766  CA  LEU A  98     -11.635  -5.431   1.401  1.00  0.00           C  
ATOM    767  C   LEU A  98     -12.414  -4.538   0.441  1.00  0.00           C  
ATOM    768  CB  LEU A  98     -10.132  -5.280   1.153  1.00  0.00           C  
ATOM    769  O   LEU A  98     -12.787  -4.971  -0.651  1.00  0.00           O  
ATOM    770  CG  LEU A  98      -9.210  -6.098   2.058  1.00  0.00           C  
ATOM    771  CD1 LEU A  98      -7.756  -5.923   1.631  1.00  0.00           C  
ATOM    772  CD2 LEU A  98      -9.396  -5.694   3.517  1.00  0.00           C  
ATOM    773  N   VAL A  99     -12.629  -3.332   0.901  1.00  0.00           N  
ATOM    774  CA  VAL A  99     -13.317  -2.342   0.079  1.00  0.00           C  
ATOM    775  C   VAL A  99     -12.392  -1.157  -0.187  1.00  0.00           C  
ATOM    776  CB  VAL A  99     -14.625  -1.859   0.747  1.00  0.00           C  
ATOM    777  O   VAL A  99     -11.755  -0.640   0.734  1.00  0.00           O  
ATOM    778  CG1 VAL A  99     -15.323  -0.817  -0.124  1.00  0.00           C  
ATOM    779  CG2 VAL A  99     -15.553  -3.042   1.018  1.00  0.00           C  
ATOM    780  N   PHE A 100     -12.350  -0.728  -1.526  1.00  0.00           N  
ATOM    781  CA  PHE A 100     -11.521   0.394  -1.950  1.00  0.00           C  
ATOM    782  C   PHE A 100     -12.380   1.521  -2.510  1.00  0.00           C  
ATOM    783  CB  PHE A 100     -10.498  -0.057  -2.997  1.00  0.00           C  
ATOM    784  O   PHE A 100     -13.354   1.271  -3.222  1.00  0.00           O  
ATOM    785  CG  PHE A 100      -9.563  -1.131  -2.510  1.00  0.00           C  
ATOM    786  CD1 PHE A 100      -8.318  -0.803  -1.988  1.00  0.00           C  
ATOM    787  CD2 PHE A 100      -9.930  -2.469  -2.574  1.00  0.00           C  
ATOM    788  CE1 PHE A 100      -7.451  -1.795  -1.536  1.00  0.00           C  
ATOM    789  CE2 PHE A 100      -9.069  -3.466  -2.124  1.00  0.00           C  
ATOM    790  CZ  PHE A 100      -7.829  -3.127  -1.607  1.00  0.00           C  
ATOM    791  N   ARG A 101     -11.968   2.702  -2.132  1.00  0.00           N  
ATOM    792  CA  ARG A 101     -12.612   3.870  -2.724  1.00  0.00           C  
ATOM    793  C   ARG A 101     -11.709   5.095  -2.640  1.00  0.00           C  
ATOM    794  CB  ARG A 101     -13.948   4.155  -2.034  1.00  0.00           C  
ATOM    795  O   ARG A 101     -10.705   5.085  -1.925  1.00  0.00           O  
ATOM    796  CG  ARG A 101     -13.813   4.563  -0.576  1.00  0.00           C  
ATOM    797  CD  ARG A 101     -15.095   5.188  -0.044  1.00  0.00           C  
ATOM    798  NE  ARG A 101     -14.993   5.499   1.379  1.00  0.00           N  
ATOM    799  NH1 ARG A 101     -13.777   7.440   1.079  1.00  0.00           N  
ATOM    800  NH2 ARG A 101     -14.337   6.748   3.191  1.00  0.00           N  
ATOM    801  CZ  ARG A 101     -14.369   6.562   1.880  1.00  0.00           C  
ATOM    802  N   GLU A 102     -12.074   6.105  -3.362  1.00  0.00           N  
ATOM    803  CA  GLU A 102     -11.331   7.361  -3.311  1.00  0.00           C  
ATOM    804  C   GLU A 102     -11.587   8.100  -2.000  1.00  0.00           C  
ATOM    805  CB  GLU A 102     -11.699   8.253  -4.499  1.00  0.00           C  
ATOM    806  O   GLU A 102     -12.679   8.011  -1.434  1.00  0.00           O  
ATOM    807  CG  GLU A 102     -11.062   7.822  -5.812  1.00  0.00           C  
ATOM    808  CD  GLU A 102     -11.246   8.837  -6.929  1.00  0.00           C  
ATOM    809  OE1 GLU A 102     -10.250   9.184  -7.605  1.00  0.00           O  
ATOM    810  OE2 GLU A 102     -12.395   9.290  -7.130  1.00  0.00           O  
ATOM    811  N   PRO A 103     -10.531   8.893  -1.590  1.00  0.00           N  
ATOM    812  CA  PRO A 103     -10.740   9.696  -0.383  1.00  0.00           C  
ATOM    813  C   PRO A 103     -11.627  10.914  -0.631  1.00  0.00           C  
ATOM    814  CB  PRO A 103      -9.322  10.123   0.005  1.00  0.00           C  
ATOM    815  O   PRO A 103     -11.790  11.341  -1.776  1.00  0.00           O  
ATOM    816  CG  PRO A 103      -8.576  10.190  -1.288  1.00  0.00           C  
ATOM    817  CD  PRO A 103      -9.102   9.119  -2.199  1.00  0.00           C  
ATOM    818  N   VAL A 104     -12.162  11.414   0.447  1.00  0.00           N  
ATOM    819  CA  VAL A 104     -12.909  12.668   0.457  1.00  0.00           C  
ATOM    820  C   VAL A 104     -12.075  13.761   1.121  1.00  0.00           C  
ATOM    821  CB  VAL A 104     -14.264  12.514   1.185  1.00  0.00           C  
ATOM    822  O   VAL A 104     -11.403  13.514   2.126  1.00  0.00           O  
ATOM    823  CG1 VAL A 104     -15.026  13.838   1.191  1.00  0.00           C  
ATOM    824  CG2 VAL A 104     -15.099  11.416   0.530  1.00  0.00           C  
ATOM    825  N   VAL A 105     -12.092  14.981   0.502  1.00  0.00           N  
ATOM    826  CA  VAL A 105     -11.332  16.098   1.052  1.00  0.00           C  
ATOM    827  C   VAL A 105     -11.709  16.307   2.517  1.00  0.00           C  
ATOM    828  CB  VAL A 105     -11.571  17.397   0.250  1.00  0.00           C  
ATOM    829  O   VAL A 105     -12.891  16.410   2.852  1.00  0.00           O  
ATOM    830  CG1 VAL A 105     -10.867  18.579   0.914  1.00  0.00           C  
ATOM    831  CG2 VAL A 105     -11.094  17.228  -1.192  1.00  0.00           C  
ATOM    832  N   GLY A 106     -10.656  16.319   3.385  1.00  0.00           N  
ATOM    833  CA  GLY A 106     -10.873  16.555   4.804  1.00  0.00           C  
ATOM    834  C   GLY A 106     -11.263  15.302   5.565  1.00  0.00           C  
ATOM    835  O   GLY A 106     -11.685  15.378   6.721  1.00  0.00           O  
ATOM    836  N   GLU A 107     -11.173  14.172   4.866  1.00  0.00           N  
ATOM    837  CA  GLU A 107     -11.536  12.898   5.480  1.00  0.00           C  
ATOM    838  C   GLU A 107     -10.503  12.472   6.519  1.00  0.00           C  
ATOM    839  CB  GLU A 107     -11.689  11.811   4.413  1.00  0.00           C  
ATOM    840  O   GLU A 107      -9.307  12.718   6.350  1.00  0.00           O  
ATOM    841  CG  GLU A 107     -12.225  10.492   4.951  1.00  0.00           C  
ATOM    842  CD  GLU A 107     -12.504   9.469   3.862  1.00  0.00           C  
ATOM    843  OE1 GLU A 107     -13.277   8.515   4.108  1.00  0.00           O  
ATOM    844  OE2 GLU A 107     -11.944   9.621   2.753  1.00  0.00           O  
ATOM    845  N   ARG A 108     -11.011  11.843   7.623  1.00  0.00           N  
ATOM    846  CA  ARG A 108     -10.141  11.293   8.657  1.00  0.00           C  
ATOM    847  C   ARG A 108      -9.665   9.893   8.285  1.00  0.00           C  
ATOM    848  CB  ARG A 108     -10.864  11.260  10.006  1.00  0.00           C  
ATOM    849  O   ARG A 108     -10.479   9.003   8.028  1.00  0.00           O  
ATOM    850  CG  ARG A 108     -11.298  12.629  10.506  1.00  0.00           C  
ATOM    851  CD  ARG A 108     -12.142  12.527  11.769  1.00  0.00           C  
ATOM    852  NE  ARG A 108     -11.350  12.078  12.911  1.00  0.00           N  
ATOM    853  NH1 ARG A 108     -13.134  11.989  14.376  1.00  0.00           N  
ATOM    854  NH2 ARG A 108     -11.029  11.429  15.090  1.00  0.00           N  
ATOM    855  CZ  ARG A 108     -11.839  11.833  14.123  1.00  0.00           C  
ATOM    856  N   ILE A 109      -8.343   9.747   8.310  1.00  0.00           N  
ATOM    857  CA  ILE A 109      -7.783   8.471   7.878  1.00  0.00           C  
ATOM    858  C   ILE A 109      -6.772   7.975   8.909  1.00  0.00           C  
ATOM    859  CB  ILE A 109      -7.119   8.586   6.488  1.00  0.00           C  
ATOM    860  O   ILE A 109      -6.240   8.763   9.694  1.00  0.00           O  
ATOM    861  CG1 ILE A 109      -6.001   9.636   6.516  1.00  0.00           C  
ATOM    862  CG2 ILE A 109      -8.160   8.924   5.417  1.00  0.00           C  
ATOM    863  CD1 ILE A 109      -5.120   9.635   5.274  1.00  0.00           C  
ATOM    864  N   THR A 110      -6.632   6.672   8.938  1.00  0.00           N  
ATOM    865  CA  THR A 110      -5.587   6.050   9.744  1.00  0.00           C  
ATOM    866  C   THR A 110      -4.710   5.143   8.885  1.00  0.00           C  
ATOM    867  CB  THR A 110      -6.187   5.238  10.906  1.00  0.00           C  
ATOM    868  O   THR A 110      -5.150   4.649   7.845  1.00  0.00           O  
ATOM    869  CG2 THR A 110      -6.931   4.009  10.393  1.00  0.00           C  
ATOM    870  OG1 THR A 110      -5.133   4.814  11.779  1.00  0.00           O  
ATOM    871  N   LEU A 111      -3.494   5.006   9.311  1.00  0.00           N  
ATOM    872  CA  LEU A 111      -2.547   4.098   8.674  1.00  0.00           C  
ATOM    873  C   LEU A 111      -2.519   2.752   9.390  1.00  0.00           C  
ATOM    874  CB  LEU A 111      -1.144   4.711   8.660  1.00  0.00           C  
ATOM    875  O   LEU A 111      -2.369   2.697  10.613  1.00  0.00           O  
ATOM    876  CG  LEU A 111      -0.071   3.931   7.899  1.00  0.00           C  
ATOM    877  CD1 LEU A 111      -0.165   4.221   6.405  1.00  0.00           C  
ATOM    878  CD2 LEU A 111       1.317   4.274   8.429  1.00  0.00           C  
ATOM    879  N   VAL A 112      -2.750   1.722   8.607  1.00  0.00           N  
ATOM    880  CA  VAL A 112      -2.765   0.382   9.183  1.00  0.00           C  
ATOM    881  C   VAL A 112      -1.532  -0.393   8.722  1.00  0.00           C  
ATOM    882  CB  VAL A 112      -4.050  -0.386   8.800  1.00  0.00           C  
ATOM    883  O   VAL A 112      -1.243  -0.456   7.525  1.00  0.00           O  
ATOM    884  CG1 VAL A 112      -4.075  -1.762   9.463  1.00  0.00           C  
ATOM    885  CG2 VAL A 112      -5.288   0.420   9.190  1.00  0.00           C  
ATOM    886  N   THR A 113      -0.777  -0.925   9.684  1.00  0.00           N  
ATOM    887  CA  THR A 113       0.419  -1.708   9.395  1.00  0.00           C  
ATOM    888  C   THR A 113       0.439  -2.991  10.222  1.00  0.00           C  
ATOM    889  CB  THR A 113       1.699  -0.897   9.670  1.00  0.00           C  
ATOM    890  O   THR A 113      -0.499  -3.266  10.972  1.00  0.00           O  
ATOM    891  CG2 THR A 113       1.650  -0.244  11.048  1.00  0.00           C  
ATOM    892  OG1 THR A 113       2.834  -1.769   9.607  1.00  0.00           O  
ATOM    893  N   ARG A 114       1.423  -3.740   9.874  1.00  0.00           N  
ATOM    894  CA  ARG A 114       1.594  -4.997  10.595  1.00  0.00           C  
ATOM    895  C   ARG A 114       3.036  -5.170  11.060  1.00  0.00           C  
ATOM    896  CB  ARG A 114       1.181  -6.181   9.717  1.00  0.00           C  
ATOM    897  O   ARG A 114       3.972  -4.825  10.337  1.00  0.00           O  
ATOM    898  CG  ARG A 114       1.157  -7.512  10.450  1.00  0.00           C  
ATOM    899  CD  ARG A 114       0.400  -8.575   9.665  1.00  0.00           C  
ATOM    900  NE  ARG A 114       0.200  -9.787  10.453  1.00  0.00           N  
ATOM    901  NH1 ARG A 114      -1.368 -10.704   9.025  1.00  0.00           N  
ATOM    902  NH2 ARG A 114      -0.740 -11.830  10.921  1.00  0.00           N  
ATOM    903  CZ  ARG A 114      -0.636 -10.771  10.131  1.00  0.00           C  
ATOM    904  N   ASN A 115       3.090  -5.676  12.287  1.00  0.00           N  
ATOM    905  CA  ASN A 115       4.397  -6.044  12.823  1.00  0.00           C  
ATOM    906  C   ASN A 115       4.702  -7.521  12.592  1.00  0.00           C  
ATOM    907  CB  ASN A 115       4.479  -5.711  14.314  1.00  0.00           C  
ATOM    908  O   ASN A 115       4.053  -8.391  13.175  1.00  0.00           O  
ATOM    909  CG  ASN A 115       5.883  -5.855  14.868  1.00  0.00           C  
ATOM    910  ND2 ASN A 115       6.003  -5.840  16.190  1.00  0.00           N  
ATOM    911  OD1 ASN A 115       6.851  -5.977  14.113  1.00  0.00           O  
ATOM    912  N   PHE A 116       5.721  -7.786  11.700  1.00  0.00           N  
ATOM    913  CA  PHE A 116       6.053  -9.168  11.375  1.00  0.00           C  
ATOM    914  C   PHE A 116       7.085  -9.721  12.350  1.00  0.00           C  
ATOM    915  CB  PHE A 116       6.578  -9.274   9.940  1.00  0.00           C  
ATOM    916  O   PHE A 116       8.287  -9.507  12.177  1.00  0.00           O  
ATOM    917  CG  PHE A 116       5.524  -9.045   8.890  1.00  0.00           C  
ATOM    918  CD1 PHE A 116       4.660 -10.068   8.518  1.00  0.00           C  
ATOM    919  CD2 PHE A 116       5.398  -7.807   8.274  1.00  0.00           C  
ATOM    920  CE1 PHE A 116       3.684  -9.859   7.547  1.00  0.00           C  
ATOM    921  CE2 PHE A 116       4.425  -7.591   7.302  1.00  0.00           C  
ATOM    922  CZ  PHE A 116       3.570  -8.619   6.939  1.00  0.00           C  
ATOM    923  N   GLN A 117       6.731 -10.012  13.637  1.00  0.00           N  
ATOM    924  CA  GLN A 117       7.569 -10.642  14.651  1.00  0.00           C  
ATOM    925  C   GLN A 117       7.317 -12.146  14.716  1.00  0.00           C  
ATOM    926  CB  GLN A 117       7.322 -10.009  16.022  1.00  0.00           C  
ATOM    927  O   GLN A 117       6.202 -12.605  14.460  1.00  0.00           O  
ATOM    928  CG  GLN A 117       7.786  -8.562  16.123  1.00  0.00           C  
ATOM    929  CD  GLN A 117       7.520  -7.955  17.487  1.00  0.00           C  
ATOM    930  NE2 GLN A 117       7.732  -6.649  17.607  1.00  0.00           N  
ATOM    931  OE1 GLN A 117       7.125  -8.653  18.427  1.00  0.00           O  
ATOM    932  N   THR A 118       8.402 -12.826  14.925  1.00  0.00           N  
ATOM    933  CA  THR A 118       8.384 -14.280  15.048  1.00  0.00           C  
ATOM    934  C   THR A 118       7.494 -14.714  16.209  1.00  0.00           C  
ATOM    935  CB  THR A 118       9.804 -14.841  15.247  1.00  0.00           C  
ATOM    936  O   THR A 118       7.550 -14.129  17.293  1.00  0.00           O  
ATOM    937  CG2 THR A 118       9.899 -16.282  14.757  1.00  0.00           C  
ATOM    938  OG1 THR A 118      10.737 -14.037  14.516  1.00  0.00           O  
ATOM    939  N   LYS A 119       6.203 -15.195  15.955  1.00  0.00           N  
ATOM    940  CA  LYS A 119       5.343 -15.886  16.912  1.00  0.00           C  
ATOM    941  C   LYS A 119       4.165 -15.008  17.325  1.00  0.00           C  
ATOM    942  CB  LYS A 119       6.143 -16.304  18.147  1.00  0.00           C  
ATOM    943  O   LYS A 119       3.158 -15.510  17.830  1.00  0.00           O  
ATOM    944  CG  LYS A 119       7.167 -17.397  17.880  1.00  0.00           C  
ATOM    945  CD  LYS A 119       7.833 -17.866  19.167  1.00  0.00           C  
ATOM    946  CE  LYS A 119       8.883 -18.935  18.898  1.00  0.00           C  
ATOM    947  NZ  LYS A 119       9.559 -19.377  20.154  1.00  0.00           N  
ATOM    948  N   SER A 120       4.350 -13.696  17.094  1.00  0.00           N  
ATOM    949  CA  SER A 120       3.205 -12.890  17.508  1.00  0.00           C  
ATOM    950  C   SER A 120       3.001 -11.700  16.576  1.00  0.00           C  
ATOM    951  CB  SER A 120       3.386 -12.399  18.944  1.00  0.00           C  
ATOM    952  O   SER A 120       3.380 -10.575  16.906  1.00  0.00           O  
ATOM    953  OG  SER A 120       2.190 -11.815  19.431  1.00  0.00           O  
ATOM    954  N   PRO A 121       2.481 -12.052  15.386  1.00  0.00           N  
ATOM    955  CA  PRO A 121       2.190 -10.881  14.556  1.00  0.00           C  
ATOM    956  C   PRO A 121       1.107  -9.987  15.155  1.00  0.00           C  
ATOM    957  CB  PRO A 121       1.723 -11.493  13.233  1.00  0.00           C  
ATOM    958  O   PRO A 121       0.181 -10.483  15.803  1.00  0.00           O  
ATOM    959  CG  PRO A 121       1.233 -12.858  13.596  1.00  0.00           C  
ATOM    960  CD  PRO A 121       1.951 -13.309  14.836  1.00  0.00           C  
ATOM    961  N   SER A 122       1.417  -8.734  15.273  1.00  0.00           N  
ATOM    962  CA  SER A 122       0.447  -7.782  15.805  1.00  0.00           C  
ATOM    963  C   SER A 122       0.148  -6.676  14.798  1.00  0.00           C  
ATOM    964  CB  SER A 122       0.956  -7.170  17.110  1.00  0.00           C  
ATOM    965  O   SER A 122       0.953  -6.411  13.903  1.00  0.00           O  
ATOM    966  OG  SER A 122       2.143  -6.428  16.889  1.00  0.00           O  
ATOM    967  N   SER A 123      -1.080  -6.193  14.903  1.00  0.00           N  
ATOM    968  CA  SER A 123      -1.502  -5.066  14.077  1.00  0.00           C  
ATOM    969  C   SER A 123      -1.135  -3.736  14.726  1.00  0.00           C  
ATOM    970  CB  SER A 123      -3.010  -5.121  13.825  1.00  0.00           C  
ATOM    971  O   SER A 123      -1.171  -3.607  15.951  1.00  0.00           O  
ATOM    972  OG  SER A 123      -3.381  -6.369  13.264  1.00  0.00           O  
ATOM    973  N   MET A 124      -0.640  -2.842  13.869  1.00  0.00           N  
ATOM    974  CA  MET A 124      -0.328  -1.486  14.310  1.00  0.00           C  
ATOM    975  C   MET A 124      -1.182  -0.462  13.569  1.00  0.00           C  
ATOM    976  CB  MET A 124       1.155  -1.179  14.100  1.00  0.00           C  
ATOM    977  O   MET A 124      -1.251  -0.480  12.338  1.00  0.00           O  
ATOM    978  CG  MET A 124       2.086  -2.082  14.893  1.00  0.00           C  
ATOM    979  SD  MET A 124       3.852  -1.629  14.685  1.00  0.00           S  
ATOM    980  CE  MET A 124       4.070  -1.992  12.921  1.00  0.00           C  
ATOM    981  N   VAL A 125      -1.831   0.363  14.331  1.00  0.00           N  
ATOM    982  CA  VAL A 125      -2.687   1.388  13.744  1.00  0.00           C  
ATOM    983  C   VAL A 125      -2.243   2.769  14.221  1.00  0.00           C  
ATOM    984  CB  VAL A 125      -4.174   1.155  14.094  1.00  0.00           C  
ATOM    985  O   VAL A 125      -1.993   2.970  15.412  1.00  0.00           O  
ATOM    986  CG1 VAL A 125      -5.060   2.191  13.405  1.00  0.00           C  
ATOM    987  CG2 VAL A 125      -4.598  -0.260  13.706  1.00  0.00           C  
ATOM    988  N   SER A 126      -2.099   3.634  13.383  1.00  0.00           N  
ATOM    989  CA  SER A 126      -1.684   4.987  13.738  1.00  0.00           C  
ATOM    990  C   SER A 126      -2.833   5.772  14.361  1.00  0.00           C  
ATOM    991  CB  SER A 126      -1.159   5.727  12.507  1.00  0.00           C  
ATOM    992  O   SER A 126      -3.976   5.311  14.367  1.00  0.00           O  
ATOM    993  OG  SER A 126      -2.225   6.097  11.649  1.00  0.00           O  
ATOM    994  N   ASP A 127      -2.464   7.004  14.825  1.00  0.00           N  
ATOM    995  CA  ASP A 127      -3.481   8.006  15.129  1.00  0.00           C  
ATOM    996  C   ASP A 127      -4.156   8.508  13.855  1.00  0.00           C  
ATOM    997  CB  ASP A 127      -2.866   9.179  15.895  1.00  0.00           C  
ATOM    998  O   ASP A 127      -3.724   8.181  12.747  1.00  0.00           O  
ATOM    999  CG  ASP A 127      -3.809   9.775  16.925  1.00  0.00           C  
ATOM   1000  OD1 ASP A 127      -5.040   9.595  16.801  1.00  0.00           O  
ATOM   1001  OD2 ASP A 127      -3.318  10.434  17.867  1.00  0.00           O  
ATOM   1002  N   VAL A 128      -5.216   9.223  13.990  1.00  0.00           N  
ATOM   1003  CA  VAL A 128      -6.000   9.707  12.859  1.00  0.00           C  
ATOM   1004  C   VAL A 128      -5.363  10.974  12.293  1.00  0.00           C  
ATOM   1005  CB  VAL A 128      -7.467   9.983  13.262  1.00  0.00           C  
ATOM   1006  O   VAL A 128      -4.744  11.747  13.028  1.00  0.00           O  
ATOM   1007  CG1 VAL A 128      -8.231  10.630  12.108  1.00  0.00           C  
ATOM   1008  CG2 VAL A 128      -8.150   8.689  13.701  1.00  0.00           C  
ATOM   1009  N   SER A 129      -5.438  11.114  11.012  1.00  0.00           N  
ATOM   1010  CA  SER A 129      -5.018  12.319  10.304  1.00  0.00           C  
ATOM   1011  C   SER A 129      -6.065  12.754   9.283  1.00  0.00           C  
ATOM   1012  CB  SER A 129      -3.677  12.090   9.605  1.00  0.00           C  
ATOM   1013  O   SER A 129      -6.843  11.932   8.796  1.00  0.00           O  
ATOM   1014  OG  SER A 129      -3.250  13.266   8.938  1.00  0.00           O  
ATOM   1015  N   THR A 130      -6.096  13.995   9.080  1.00  0.00           N  
ATOM   1016  CA  THR A 130      -6.926  14.505   7.995  1.00  0.00           C  
ATOM   1017  C   THR A 130      -6.153  14.510   6.679  1.00  0.00           C  
ATOM   1018  CB  THR A 130      -7.434  15.926   8.301  1.00  0.00           C  
ATOM   1019  O   THR A 130      -4.939  14.724   6.668  1.00  0.00           O  
ATOM   1020  CG2 THR A 130      -8.481  16.367   7.283  1.00  0.00           C  
ATOM   1021  OG1 THR A 130      -8.016  15.948   9.610  1.00  0.00           O  
ATOM   1022  N   THR A 131      -6.902  14.187   5.593  1.00  0.00           N  
ATOM   1023  CA  THR A 131      -6.198  14.091   4.319  1.00  0.00           C  
ATOM   1024  C   THR A 131      -6.754  15.098   3.316  1.00  0.00           C  
ATOM   1025  CB  THR A 131      -6.295  12.671   3.732  1.00  0.00           C  
ATOM   1026  O   THR A 131      -7.944  15.419   3.346  1.00  0.00           O  
ATOM   1027  CG2 THR A 131      -7.734  12.325   3.364  1.00  0.00           C  
ATOM   1028  OG1 THR A 131      -5.480  12.588   2.557  1.00  0.00           O  
ATOM   1029  N   TYR A 132      -5.820  15.635   2.432  1.00  0.00           N  
ATOM   1030  CA  TYR A 132      -6.136  16.604   1.388  1.00  0.00           C  
ATOM   1031  C   TYR A 132      -5.357  16.305   0.113  1.00  0.00           C  
ATOM   1032  CB  TYR A 132      -5.829  18.027   1.865  1.00  0.00           C  
ATOM   1033  O   TYR A 132      -4.244  15.778   0.167  1.00  0.00           O  
ATOM   1034  CG  TYR A 132      -6.699  18.484   3.011  1.00  0.00           C  
ATOM   1035  CD1 TYR A 132      -7.899  19.152   2.776  1.00  0.00           C  
ATOM   1036  CD2 TYR A 132      -6.323  18.250   4.329  1.00  0.00           C  
ATOM   1037  CE1 TYR A 132      -8.703  19.577   3.829  1.00  0.00           C  
ATOM   1038  CE2 TYR A 132      -7.120  18.670   5.389  1.00  0.00           C  
ATOM   1039  OH  TYR A 132      -9.098  19.750   6.176  1.00  0.00           O  
ATOM   1040  CZ  TYR A 132      -8.306  19.331   5.130  1.00  0.00           C  
ATOM   1041  N   PRO A 133      -6.043  16.557  -0.958  1.00  0.00           N  
ATOM   1042  CA  PRO A 133      -5.297  16.397  -2.209  1.00  0.00           C  
ATOM   1043  C   PRO A 133      -4.130  17.374  -2.328  1.00  0.00           C  
ATOM   1044  CB  PRO A 133      -6.350  16.670  -3.285  1.00  0.00           C  
ATOM   1045  O   PRO A 133      -4.203  18.495  -1.818  1.00  0.00           O  
ATOM   1046  CG  PRO A 133      -7.345  17.570  -2.627  1.00  0.00           C  
ATOM   1047  CD  PRO A 133      -7.408  17.225  -1.167  1.00  0.00           C  
ATOM   1048  N   SER A 134      -3.030  16.816  -2.926  1.00  0.00           N  
ATOM   1049  CA  SER A 134      -1.910  17.701  -3.231  1.00  0.00           C  
ATOM   1050  C   SER A 134      -2.212  18.576  -4.443  1.00  0.00           C  
ATOM   1051  CB  SER A 134      -0.638  16.890  -3.482  1.00  0.00           C  
ATOM   1052  O   SER A 134      -3.129  18.284  -5.214  1.00  0.00           O  
ATOM   1053  OG  SER A 134      -0.740  16.156  -4.690  1.00  0.00           O  
ATOM   1054  N   SER A 135      -1.533  19.683  -4.516  1.00  0.00           N  
ATOM   1055  CA  SER A 135      -1.739  20.648  -5.590  1.00  0.00           C  
ATOM   1056  C   SER A 135      -1.459  20.025  -6.954  1.00  0.00           C  
ATOM   1057  CB  SER A 135      -0.848  21.874  -5.388  1.00  0.00           C  
ATOM   1058  O   SER A 135      -2.076  20.401  -7.953  1.00  0.00           O  
ATOM   1059  OG  SER A 135       0.502  21.489  -5.198  1.00  0.00           O  
ATOM   1060  N   ASP A 136      -0.647  18.933  -6.951  1.00  0.00           N  
ATOM   1061  CA  ASP A 136      -0.243  18.331  -8.217  1.00  0.00           C  
ATOM   1062  C   ASP A 136      -1.250  17.276  -8.670  1.00  0.00           C  
ATOM   1063  CB  ASP A 136       1.150  17.710  -8.097  1.00  0.00           C  
ATOM   1064  O   ASP A 136      -1.197  16.807  -9.808  1.00  0.00           O  
ATOM   1065  CG  ASP A 136       2.217  18.718  -7.707  1.00  0.00           C  
ATOM   1066  OD1 ASP A 136       2.058  19.921  -8.006  1.00  0.00           O  
ATOM   1067  OD2 ASP A 136       3.226  18.305  -7.096  1.00  0.00           O  
ATOM   1068  N   GLY A 137      -2.271  16.958  -7.835  1.00  0.00           N  
ATOM   1069  CA  GLY A 137      -3.447  16.169  -8.166  1.00  0.00           C  
ATOM   1070  C   GLY A 137      -3.196  14.674  -8.115  1.00  0.00           C  
ATOM   1071  O   GLY A 137      -4.138  13.880  -8.132  1.00  0.00           O  
ATOM   1072  N   ILE A 138      -1.966  14.280  -7.936  1.00  0.00           N  
ATOM   1073  CA  ILE A 138      -1.728  12.843  -8.030  1.00  0.00           C  
ATOM   1074  C   ILE A 138      -1.639  12.242  -6.629  1.00  0.00           C  
ATOM   1075  CB  ILE A 138      -0.441  12.535  -8.828  1.00  0.00           C  
ATOM   1076  O   ILE A 138      -2.117  11.130  -6.392  1.00  0.00           O  
ATOM   1077  CG1 ILE A 138      -0.555  13.081 -10.256  1.00  0.00           C  
ATOM   1078  CG2 ILE A 138      -0.160  11.029  -8.838  1.00  0.00           C  
ATOM   1079  CD1 ILE A 138       0.741  13.008 -11.052  1.00  0.00           C  
ATOM   1080  N   PHE A 139      -1.193  13.044  -5.758  1.00  0.00           N  
ATOM   1081  CA  PHE A 139      -0.944  12.594  -4.394  1.00  0.00           C  
ATOM   1082  C   PHE A 139      -1.885  13.286  -3.415  1.00  0.00           C  
ATOM   1083  CB  PHE A 139       0.512  12.856  -3.997  1.00  0.00           C  
ATOM   1084  O   PHE A 139      -2.444  14.341  -3.723  1.00  0.00           O  
ATOM   1085  CG  PHE A 139       1.505  11.991  -4.724  1.00  0.00           C  
ATOM   1086  CD1 PHE A 139       1.567  10.624  -4.480  1.00  0.00           C  
ATOM   1087  CD2 PHE A 139       2.378  12.544  -5.652  1.00  0.00           C  
ATOM   1088  CE1 PHE A 139       2.485   9.820  -5.152  1.00  0.00           C  
ATOM   1089  CE2 PHE A 139       3.298  11.747  -6.327  1.00  0.00           C  
ATOM   1090  CZ  PHE A 139       3.351  10.386  -6.075  1.00  0.00           C  
ATOM   1091  N   TRP A 140      -2.094  12.568  -2.361  1.00  0.00           N  
ATOM   1092  CA  TRP A 140      -2.816  13.107  -1.214  1.00  0.00           C  
ATOM   1093  C   TRP A 140      -1.900  13.229  -0.001  1.00  0.00           C  
ATOM   1094  CB  TRP A 140      -4.020  12.225  -0.872  1.00  0.00           C  
ATOM   1095  O   TRP A 140      -0.960  12.447   0.156  1.00  0.00           O  
ATOM   1096  CG  TRP A 140      -5.163  12.354  -1.835  1.00  0.00           C  
ATOM   1097  CD1 TRP A 140      -5.181  11.972  -3.147  1.00  0.00           C  
ATOM   1098  CD2 TRP A 140      -6.453  12.909  -1.560  1.00  0.00           C  
ATOM   1099  CE2 TRP A 140      -7.204  12.831  -2.753  1.00  0.00           C  
ATOM   1100  CE3 TRP A 140      -7.047  13.465  -0.419  1.00  0.00           C  
ATOM   1101  NE1 TRP A 140      -6.406  12.256  -3.705  1.00  0.00           N  
ATOM   1102  CH2 TRP A 140      -9.079  13.827  -1.707  1.00  0.00           C  
ATOM   1103  CZ2 TRP A 140      -8.522  13.288  -2.837  1.00  0.00           C  
ATOM   1104  CZ3 TRP A 140      -8.358  13.919  -0.505  1.00  0.00           C  
ATOM   1105  N   LYS A 141      -2.180  14.236   0.722  1.00  0.00           N  
ATOM   1106  CA  LYS A 141      -1.333  14.496   1.882  1.00  0.00           C  
ATOM   1107  C   LYS A 141      -1.959  13.935   3.156  1.00  0.00           C  
ATOM   1108  CB  LYS A 141      -1.081  15.996   2.038  1.00  0.00           C  
ATOM   1109  O   LYS A 141      -3.184  13.862   3.272  1.00  0.00           O  
ATOM   1110  CG  LYS A 141      -0.359  16.629   0.858  1.00  0.00           C  
ATOM   1111  CD  LYS A 141      -0.187  18.130   1.047  1.00  0.00           C  
ATOM   1112  CE  LYS A 141       0.461  18.778  -0.169  1.00  0.00           C  
ATOM   1113  NZ  LYS A 141       0.565  20.260  -0.019  1.00  0.00           N  
ATOM   1114  N   HIS A 142      -1.099  13.541   4.061  1.00  0.00           N  
ATOM   1115  CA  HIS A 142      -1.456  13.199   5.434  1.00  0.00           C  
ATOM   1116  C   HIS A 142      -0.321  13.533   6.397  1.00  0.00           C  
ATOM   1117  CB  HIS A 142      -1.817  11.717   5.541  1.00  0.00           C  
ATOM   1118  O   HIS A 142       0.800  13.813   5.968  1.00  0.00           O  
ATOM   1119  CG  HIS A 142      -0.658  10.799   5.311  1.00  0.00           C  
ATOM   1120  CD2 HIS A 142      -0.198  10.214   4.181  1.00  0.00           C  
ATOM   1121  ND1 HIS A 142       0.175  10.385   6.328  1.00  0.00           N  
ATOM   1122  CE1 HIS A 142       1.102   9.583   5.830  1.00  0.00           C  
ATOM   1123  NE2 HIS A 142       0.898   9.463   4.529  1.00  0.00           N  
ATOM   1124  N   TRP A 143      -0.558  13.502   7.707  1.00  0.00           N  
ATOM   1125  CA  TRP A 143       0.416  13.988   8.679  1.00  0.00           C  
ATOM   1126  C   TRP A 143       0.788  12.892   9.672  1.00  0.00           C  
ATOM   1127  CB  TRP A 143      -0.131  15.207   9.426  1.00  0.00           C  
ATOM   1128  O   TRP A 143       1.276  13.178  10.768  1.00  0.00           O  
ATOM   1129  CG  TRP A 143      -0.108  16.473   8.624  1.00  0.00           C  
ATOM   1130  CD1 TRP A 143       0.871  17.428   8.619  1.00  0.00           C  
ATOM   1131  CD2 TRP A 143      -1.113  16.925   7.712  1.00  0.00           C  
ATOM   1132  CE2 TRP A 143      -0.678  18.163   7.189  1.00  0.00           C  
ATOM   1133  CE3 TRP A 143      -2.342  16.403   7.285  1.00  0.00           C  
ATOM   1134  NE1 TRP A 143       0.534  18.447   7.758  1.00  0.00           N  
ATOM   1135  CH2 TRP A 143      -2.626  18.353   5.859  1.00  0.00           C  
ATOM   1136  CZ2 TRP A 143      -1.429  18.886   6.259  1.00  0.00           C  
ATOM   1137  CZ3 TRP A 143      -3.087  17.124   6.360  1.00  0.00           C  
ATOM   1138  N   ILE A 144       0.508  11.696   9.227  1.00  0.00           N  
ATOM   1139  CA  ILE A 144       0.889  10.551  10.047  1.00  0.00           C  
ATOM   1140  C   ILE A 144       2.399  10.338   9.965  1.00  0.00           C  
ATOM   1141  CB  ILE A 144       0.143   9.270   9.612  1.00  0.00           C  
ATOM   1142  O   ILE A 144       2.973  10.332   8.874  1.00  0.00           O  
ATOM   1143  CG1 ILE A 144      -1.371   9.459   9.759  1.00  0.00           C  
ATOM   1144  CG2 ILE A 144       0.625   8.063  10.421  1.00  0.00           C  
ATOM   1145  CD1 ILE A 144      -2.199   8.381   9.072  1.00  0.00           C  
ATOM   1146  N   GLN A 145       3.019  10.202  11.178  1.00  0.00           N  
ATOM   1147  CA  GLN A 145       4.455   9.948  11.229  1.00  0.00           C  
ATOM   1148  C   GLN A 145       4.792   8.577  10.649  1.00  0.00           C  
ATOM   1149  CB  GLN A 145       4.968  10.049  12.667  1.00  0.00           C  
ATOM   1150  O   GLN A 145       4.189   7.571  11.029  1.00  0.00           O  
ATOM   1151  CG  GLN A 145       4.930  11.462  13.234  1.00  0.00           C  
ATOM   1152  CD  GLN A 145       5.444  11.535  14.660  1.00  0.00           C  
ATOM   1153  NE2 GLN A 145       5.851  12.727  15.083  1.00  0.00           N  
ATOM   1154  OE1 GLN A 145       5.475  10.529  15.376  1.00  0.00           O  
ATOM   1155  N   THR A 146       5.688   8.565   9.659  1.00  0.00           N  
ATOM   1156  CA  THR A 146       6.096   7.309   9.041  1.00  0.00           C  
ATOM   1157  C   THR A 146       7.617   7.204   8.982  1.00  0.00           C  
ATOM   1158  CB  THR A 146       5.513   7.169   7.623  1.00  0.00           C  
ATOM   1159  O   THR A 146       8.321   8.199   9.165  1.00  0.00           O  
ATOM   1160  CG2 THR A 146       3.991   7.256   7.642  1.00  0.00           C  
ATOM   1161  OG1 THR A 146       6.030   8.218   6.795  1.00  0.00           O  
ATOM   1162  N   LYS A 147       8.131   6.045   8.942  1.00  0.00           N  
ATOM   1163  CA  LYS A 147       9.550   5.757   8.752  1.00  0.00           C  
ATOM   1164  C   LYS A 147       9.806   5.136   7.381  1.00  0.00           C  
ATOM   1165  CB  LYS A 147      10.061   4.826   9.852  1.00  0.00           C  
ATOM   1166  O   LYS A 147       8.872   4.694   6.710  1.00  0.00           O  
ATOM   1167  CG  LYS A 147       9.959   5.409  11.254  1.00  0.00           C  
ATOM   1168  CD  LYS A 147      10.471   4.433  12.305  1.00  0.00           C  
ATOM   1169  CE  LYS A 147      10.347   5.006  13.710  1.00  0.00           C  
ATOM   1170  NZ  LYS A 147      10.816   4.039  14.746  1.00  0.00           N  
ATOM   1171  N   ASP A 148      11.098   5.230   7.047  1.00  0.00           N  
ATOM   1172  CA  ASP A 148      11.486   4.547   5.817  1.00  0.00           C  
ATOM   1173  C   ASP A 148      11.055   3.082   5.842  1.00  0.00           C  
ATOM   1174  CB  ASP A 148      12.998   4.646   5.602  1.00  0.00           C  
ATOM   1175  O   ASP A 148      11.235   2.394   6.849  1.00  0.00           O  
ATOM   1176  CG  ASP A 148      13.458   6.053   5.263  1.00  0.00           C  
ATOM   1177  OD1 ASP A 148      12.633   6.868   4.797  1.00  0.00           O  
ATOM   1178  OD2 ASP A 148      14.656   6.348   5.460  1.00  0.00           O  
ATOM   1179  N   GLY A 149      10.397   2.649   4.804  1.00  0.00           N  
ATOM   1180  CA  GLY A 149       9.987   1.257   4.719  1.00  0.00           C  
ATOM   1181  C   GLY A 149       8.498   1.059   4.930  1.00  0.00           C  
ATOM   1182  O   GLY A 149       7.986  -0.052   4.779  1.00  0.00           O  
ATOM   1183  N   GLN A 150       7.809   2.104   5.243  1.00  0.00           N  
ATOM   1184  CA  GLN A 150       6.384   1.973   5.531  1.00  0.00           C  
ATOM   1185  C   GLN A 150       5.544   2.251   4.287  1.00  0.00           C  
ATOM   1186  CB  GLN A 150       5.976   2.918   6.662  1.00  0.00           C  
ATOM   1187  O   GLN A 150       4.314   2.288   4.359  1.00  0.00           O  
ATOM   1188  CG  GLN A 150       6.504   2.504   8.029  1.00  0.00           C  
ATOM   1189  CD  GLN A 150       6.077   3.452   9.135  1.00  0.00           C  
ATOM   1190  NE2 GLN A 150       5.806   2.903  10.314  1.00  0.00           N  
ATOM   1191  OE1 GLN A 150       5.993   4.667   8.930  1.00  0.00           O  
ATOM   1192  N   CYS A 151       6.246   2.513   3.213  1.00  0.00           N  
ATOM   1193  CA  CYS A 151       5.522   2.632   1.952  1.00  0.00           C  
ATOM   1194  C   CYS A 151       4.712   1.373   1.667  1.00  0.00           C  
ATOM   1195  CB  CYS A 151       6.491   2.897   0.800  1.00  0.00           C  
ATOM   1196  O   CYS A 151       5.120   0.271   2.037  1.00  0.00           O  
ATOM   1197  SG  CYS A 151       7.243   4.539   0.844  1.00  0.00           S  
ATOM   1198  N   GLY A 152       3.567   1.639   1.095  1.00  0.00           N  
ATOM   1199  CA  GLY A 152       2.733   0.506   0.727  1.00  0.00           C  
ATOM   1200  C   GLY A 152       1.681   0.176   1.769  1.00  0.00           C  
ATOM   1201  O   GLY A 152       0.785  -0.634   1.520  1.00  0.00           O  
ATOM   1202  N   SER A 153       1.796   0.845   2.931  1.00  0.00           N  
ATOM   1203  CA  SER A 153       0.807   0.608   3.978  1.00  0.00           C  
ATOM   1204  C   SER A 153      -0.532   1.249   3.628  1.00  0.00           C  
ATOM   1205  CB  SER A 153       1.306   1.148   5.319  1.00  0.00           C  
ATOM   1206  O   SER A 153      -0.573   2.356   3.088  1.00  0.00           O  
ATOM   1207  OG  SER A 153       2.509   0.505   5.704  1.00  0.00           O  
ATOM   1208  N   PRO A 154      -1.609   0.591   3.974  1.00  0.00           N  
ATOM   1209  CA  PRO A 154      -2.935   1.098   3.613  1.00  0.00           C  
ATOM   1210  C   PRO A 154      -3.365   2.287   4.469  1.00  0.00           C  
ATOM   1211  CB  PRO A 154      -3.850  -0.106   3.852  1.00  0.00           C  
ATOM   1212  O   PRO A 154      -3.134   2.296   5.681  1.00  0.00           O  
ATOM   1213  CG  PRO A 154      -3.127  -0.942   4.858  1.00  0.00           C  
ATOM   1214  CD  PRO A 154      -1.651  -0.727   4.684  1.00  0.00           C  
ATOM   1215  N   LEU A 155      -3.895   3.250   3.817  1.00  0.00           N  
ATOM   1216  CA  LEU A 155      -4.628   4.325   4.478  1.00  0.00           C  
ATOM   1217  C   LEU A 155      -6.128   4.051   4.459  1.00  0.00           C  
ATOM   1218  CB  LEU A 155      -4.334   5.667   3.803  1.00  0.00           C  
ATOM   1219  O   LEU A 155      -6.715   3.860   3.392  1.00  0.00           O  
ATOM   1220  CG  LEU A 155      -2.995   6.321   4.148  1.00  0.00           C  
ATOM   1221  CD1 LEU A 155      -2.983   6.765   5.607  1.00  0.00           C  
ATOM   1222  CD2 LEU A 155      -1.843   5.362   3.866  1.00  0.00           C  
ATOM   1223  N   VAL A 156      -6.714   4.086   5.662  1.00  0.00           N  
ATOM   1224  CA  VAL A 156      -8.083   3.608   5.828  1.00  0.00           C  
ATOM   1225  C   VAL A 156      -8.960   4.731   6.377  1.00  0.00           C  
ATOM   1226  CB  VAL A 156      -8.146   2.378   6.761  1.00  0.00           C  
ATOM   1227  O   VAL A 156      -8.566   5.435   7.310  1.00  0.00           O  
ATOM   1228  CG1 VAL A 156      -9.582   1.873   6.892  1.00  0.00           C  
ATOM   1229  CG2 VAL A 156      -7.231   1.269   6.244  1.00  0.00           C  
ATOM   1230  N   SER A 157     -10.133   4.865   5.789  1.00  0.00           N  
ATOM   1231  CA  SER A 157     -11.111   5.830   6.281  1.00  0.00           C  
ATOM   1232  C   SER A 157     -11.688   5.396   7.624  1.00  0.00           C  
ATOM   1233  CB  SER A 157     -12.241   6.012   5.267  1.00  0.00           C  
ATOM   1234  O   SER A 157     -12.135   4.257   7.776  1.00  0.00           O  
ATOM   1235  OG  SER A 157     -13.274   6.820   5.805  1.00  0.00           O  
ATOM   1236  N   THR A 158     -11.700   6.340   8.573  1.00  0.00           N  
ATOM   1237  CA  THR A 158     -12.237   6.033   9.894  1.00  0.00           C  
ATOM   1238  C   THR A 158     -13.762   6.041   9.874  1.00  0.00           C  
ATOM   1239  CB  THR A 158     -11.729   7.034  10.950  1.00  0.00           C  
ATOM   1240  O   THR A 158     -14.403   5.533  10.797  1.00  0.00           O  
ATOM   1241  CG2 THR A 158     -10.211   6.970  11.083  1.00  0.00           C  
ATOM   1242  OG1 THR A 158     -12.109   8.360  10.563  1.00  0.00           O  
ATOM   1243  N   GLU A 159     -14.319   6.574   8.798  1.00  0.00           N  
ATOM   1244  CA  GLU A 159     -15.770   6.688   8.686  1.00  0.00           C  
ATOM   1245  C   GLU A 159     -16.399   5.359   8.278  1.00  0.00           C  
ATOM   1246  CB  GLU A 159     -16.147   7.779   7.679  1.00  0.00           C  
ATOM   1247  O   GLU A 159     -17.379   4.919   8.882  1.00  0.00           O  
ATOM   1248  CG  GLU A 159     -17.641   8.054   7.601  1.00  0.00           C  
ATOM   1249  CD  GLU A 159     -17.990   9.224   6.695  1.00  0.00           C  
ATOM   1250  OE1 GLU A 159     -19.194   9.516   6.517  1.00  0.00           O  
ATOM   1251  OE2 GLU A 159     -17.051   9.853   6.158  1.00  0.00           O  
ATOM   1252  N   ASP A 160     -15.747   4.687   7.269  1.00  0.00           N  
ATOM   1253  CA  ASP A 160     -16.419   3.500   6.750  1.00  0.00           C  
ATOM   1254  C   ASP A 160     -15.466   2.308   6.698  1.00  0.00           C  
ATOM   1255  CB  ASP A 160     -16.996   3.774   5.360  1.00  0.00           C  
ATOM   1256  O   ASP A 160     -15.852   1.216   6.275  1.00  0.00           O  
ATOM   1257  CG  ASP A 160     -15.952   4.259   4.370  1.00  0.00           C  
ATOM   1258  OD1 ASP A 160     -14.743   4.206   4.683  1.00  0.00           O  
ATOM   1259  OD2 ASP A 160     -16.341   4.702   3.268  1.00  0.00           O  
ATOM   1260  N   GLY A 161     -14.212   2.437   6.952  1.00  0.00           N  
ATOM   1261  CA  GLY A 161     -13.261   1.337   6.990  1.00  0.00           C  
ATOM   1262  C   GLY A 161     -12.732   0.959   5.619  1.00  0.00           C  
ATOM   1263  O   GLY A 161     -12.098  -0.087   5.460  1.00  0.00           O  
ATOM   1264  N   SER A 162     -13.046   1.795   4.650  1.00  0.00           N  
ATOM   1265  CA  SER A 162     -12.583   1.544   3.289  1.00  0.00           C  
ATOM   1266  C   SER A 162     -11.134   1.983   3.108  1.00  0.00           C  
ATOM   1267  CB  SER A 162     -13.474   2.267   2.278  1.00  0.00           C  
ATOM   1268  O   SER A 162     -10.692   2.953   3.728  1.00  0.00           O  
ATOM   1269  OG  SER A 162     -14.817   1.828   2.386  1.00  0.00           O  
ATOM   1270  N   ILE A 163     -10.383   1.212   2.332  1.00  0.00           N  
ATOM   1271  CA  ILE A 163      -9.030   1.616   1.968  1.00  0.00           C  
ATOM   1272  C   ILE A 163      -9.086   2.712   0.906  1.00  0.00           C  
ATOM   1273  CB  ILE A 163      -8.200   0.417   1.456  1.00  0.00           C  
ATOM   1274  O   ILE A 163      -9.673   2.522  -0.161  1.00  0.00           O  
ATOM   1275  CG1 ILE A 163      -8.060  -0.643   2.555  1.00  0.00           C  
ATOM   1276  CG2 ILE A 163      -6.826   0.881   0.964  1.00  0.00           C  
ATOM   1277  CD1 ILE A 163      -7.438  -1.949   2.079  1.00  0.00           C  
ATOM   1278  N   VAL A 164      -8.451   3.847   1.188  1.00  0.00           N  
ATOM   1279  CA  VAL A 164      -8.581   4.988   0.288  1.00  0.00           C  
ATOM   1280  C   VAL A 164      -7.272   5.203  -0.468  1.00  0.00           C  
ATOM   1281  CB  VAL A 164      -8.972   6.273   1.052  1.00  0.00           C  
ATOM   1282  O   VAL A 164      -7.216   5.991  -1.415  1.00  0.00           O  
ATOM   1283  CG1 VAL A 164     -10.366   6.135   1.661  1.00  0.00           C  
ATOM   1284  CG2 VAL A 164      -7.940   6.583   2.135  1.00  0.00           C  
ATOM   1285  N   GLY A 165      -6.248   4.476  -0.052  1.00  0.00           N  
ATOM   1286  CA  GLY A 165      -4.960   4.605  -0.714  1.00  0.00           C  
ATOM   1287  C   GLY A 165      -3.839   3.892   0.018  1.00  0.00           C  
ATOM   1288  O   GLY A 165      -4.086   3.151   0.972  1.00  0.00           O  
ATOM   1289  N   ILE A 166      -2.670   3.972  -0.580  1.00  0.00           N  
ATOM   1290  CA  ILE A 166      -1.500   3.378   0.059  1.00  0.00           C  
ATOM   1291  C   ILE A 166      -0.405   4.432   0.211  1.00  0.00           C  
ATOM   1292  CB  ILE A 166      -0.972   2.168  -0.743  1.00  0.00           C  
ATOM   1293  O   ILE A 166      -0.281   5.332  -0.623  1.00  0.00           O  
ATOM   1294  CG1 ILE A 166      -0.556   2.601  -2.153  1.00  0.00           C  
ATOM   1295  CG2 ILE A 166      -2.024   1.057  -0.799  1.00  0.00           C  
ATOM   1296  CD1 ILE A 166       0.112   1.502  -2.967  1.00  0.00           C  
ATOM   1297  N   HIS A 167       0.241   4.350   1.362  1.00  0.00           N  
ATOM   1298  CA  HIS A 167       1.319   5.286   1.660  1.00  0.00           C  
ATOM   1299  C   HIS A 167       2.421   5.210   0.608  1.00  0.00           C  
ATOM   1300  CB  HIS A 167       1.899   5.011   3.048  1.00  0.00           C  
ATOM   1301  O   HIS A 167       2.848   4.118   0.227  1.00  0.00           O  
ATOM   1302  CG  HIS A 167       3.054   5.893   3.401  1.00  0.00           C  
ATOM   1303  CD2 HIS A 167       4.372   5.619   3.543  1.00  0.00           C  
ATOM   1304  ND1 HIS A 167       2.911   7.240   3.659  1.00  0.00           N  
ATOM   1305  CE1 HIS A 167       4.095   7.756   3.942  1.00  0.00           C  
ATOM   1306  NE2 HIS A 167       4.999   6.793   3.879  1.00  0.00           N  
ATOM   1307  N   SER A 168       3.012   6.315   0.085  1.00  0.00           N  
ATOM   1308  CA  SER A 168       3.986   6.354  -1.001  1.00  0.00           C  
ATOM   1309  C   SER A 168       5.286   7.014  -0.555  1.00  0.00           C  
ATOM   1310  CB  SER A 168       3.414   7.100  -2.208  1.00  0.00           C  
ATOM   1311  O   SER A 168       6.367   6.446  -0.727  1.00  0.00           O  
ATOM   1312  OG  SER A 168       2.354   6.366  -2.797  1.00  0.00           O  
ATOM   1313  N   ALA A 169       5.290   8.168  -0.146  1.00  0.00           N  
ATOM   1314  CA  ALA A 169       6.544   8.875   0.100  1.00  0.00           C  
ATOM   1315  C   ALA A 169       6.400   9.862   1.255  1.00  0.00           C  
ATOM   1316  CB  ALA A 169       7.003   9.601  -1.163  1.00  0.00           C  
ATOM   1317  O   ALA A 169       5.285  10.161   1.688  1.00  0.00           O  
ATOM   1318  N   SER A 170       7.623  10.098   1.768  1.00  0.00           N  
ATOM   1319  CA  SER A 170       7.787  11.175   2.738  1.00  0.00           C  
ATOM   1320  C   SER A 170       8.635  12.308   2.169  1.00  0.00           C  
ATOM   1321  CB  SER A 170       8.425  10.647   4.024  1.00  0.00           C  
ATOM   1322  O   SER A 170       9.433  12.093   1.254  1.00  0.00           O  
ATOM   1323  OG  SER A 170       9.755  10.218   3.786  1.00  0.00           O  
ATOM   1324  N   ASN A 171       8.107  13.497   2.171  1.00  0.00           N  
ATOM   1325  CA  ASN A 171       8.951  14.639   1.838  1.00  0.00           C  
ATOM   1326  C   ASN A 171      10.036  14.860   2.889  1.00  0.00           C  
ATOM   1327  CB  ASN A 171       8.104  15.903   1.675  1.00  0.00           C  
ATOM   1328  O   ASN A 171       9.773  14.761   4.089  1.00  0.00           O  
ATOM   1329  CG  ASN A 171       8.874  17.044   1.040  1.00  0.00           C  
ATOM   1330  ND2 ASN A 171       8.180  18.138   0.747  1.00  0.00           N  
ATOM   1331  OD1 ASN A 171      10.083  16.943   0.813  1.00  0.00           O  
ATOM   1332  N   PHE A 172      11.367  14.872   2.479  1.00  0.00           N  
ATOM   1333  CA  PHE A 172      12.591  15.063   3.248  1.00  0.00           C  
ATOM   1334  C   PHE A 172      12.581  16.414   3.954  1.00  0.00           C  
ATOM   1335  CB  PHE A 172      13.821  14.954   2.340  1.00  0.00           C  
ATOM   1336  O   PHE A 172      13.118  16.549   5.055  1.00  0.00           O  
ATOM   1337  CG  PHE A 172      14.062  13.567   1.809  1.00  0.00           C  
ATOM   1338  CD1 PHE A 172      14.647  12.593   2.609  1.00  0.00           C  
ATOM   1339  CD2 PHE A 172      13.703  13.237   0.509  1.00  0.00           C  
ATOM   1340  CE1 PHE A 172      14.871  11.308   2.120  1.00  0.00           C  
ATOM   1341  CE2 PHE A 172      13.924  11.955   0.013  1.00  0.00           C  
ATOM   1342  CZ  PHE A 172      14.509  10.993   0.820  1.00  0.00           C  
ATOM   1343  N   THR A 173      11.694  17.360   3.411  1.00  0.00           N  
ATOM   1344  CA  THR A 173      11.751  18.733   3.899  1.00  0.00           C  
ATOM   1345  C   THR A 173      10.433  19.128   4.559  1.00  0.00           C  
ATOM   1346  CB  THR A 173      12.072  19.718   2.759  1.00  0.00           C  
ATOM   1347  O   THR A 173      10.409  19.980   5.450  1.00  0.00           O  
ATOM   1348  CG2 THR A 173      13.469  19.474   2.199  1.00  0.00           C  
ATOM   1349  OG1 THR A 173      11.112  19.553   1.708  1.00  0.00           O  
ATOM   1350  N   ASN A 174       9.420  18.329   4.398  1.00  0.00           N  
ATOM   1351  CA  ASN A 174       8.074  18.721   4.804  1.00  0.00           C  
ATOM   1352  C   ASN A 174       7.476  17.728   5.796  1.00  0.00           C  
ATOM   1353  CB  ASN A 174       7.165  18.863   3.581  1.00  0.00           C  
ATOM   1354  O   ASN A 174       7.905  16.574   5.860  1.00  0.00           O  
ATOM   1355  CG  ASN A 174       6.731  20.295   3.339  1.00  0.00           C  
ATOM   1356  ND2 ASN A 174       6.129  20.544   2.182  1.00  0.00           N  
ATOM   1357  OD1 ASN A 174       6.936  21.170   4.184  1.00  0.00           O  
ATOM   1358  N   THR A 175       6.908  18.201   6.925  1.00  0.00           N  
ATOM   1359  CA  THR A 175       6.164  17.574   8.012  1.00  0.00           C  
ATOM   1360  C   THR A 175       5.022  16.723   7.465  1.00  0.00           C  
ATOM   1361  CB  THR A 175       5.603  18.628   8.985  1.00  0.00           C  
ATOM   1362  O   THR A 175       4.286  16.097   8.231  1.00  0.00           O  
ATOM   1363  CG2 THR A 175       6.726  19.350   9.722  1.00  0.00           C  
ATOM   1364  OG1 THR A 175       4.835  19.588   8.249  1.00  0.00           O  
ATOM   1365  N   ASN A 176       4.894  16.761   6.037  1.00  0.00           N  
ATOM   1366  CA  ASN A 176       3.742  15.988   5.585  1.00  0.00           C  
ATOM   1367  C   ASN A 176       4.167  14.789   4.742  1.00  0.00           C  
ATOM   1368  CB  ASN A 176       2.775  16.875   4.799  1.00  0.00           C  
ATOM   1369  O   ASN A 176       5.294  14.742   4.246  1.00  0.00           O  
ATOM   1370  CG  ASN A 176       3.453  17.610   3.659  1.00  0.00           C  
ATOM   1371  ND2 ASN A 176       2.788  18.632   3.134  1.00  0.00           N  
ATOM   1372  OD1 ASN A 176       4.564  17.261   3.253  1.00  0.00           O  
ATOM   1373  N   ASN A 177       3.379  13.752   4.820  1.00  0.00           N  
ATOM   1374  CA  ASN A 177       3.532  12.540   4.022  1.00  0.00           C  
ATOM   1375  C   ASN A 177       2.506  12.478   2.894  1.00  0.00           C  
ATOM   1376  CB  ASN A 177       3.423  11.297   4.908  1.00  0.00           C  
ATOM   1377  O   ASN A 177       1.538  13.240   2.888  1.00  0.00           O  
ATOM   1378  CG  ASN A 177       4.576  11.173   5.885  1.00  0.00           C  
ATOM   1379  ND2 ASN A 177       4.254  10.992   7.161  1.00  0.00           N  
ATOM   1380  OD1 ASN A 177       5.745  11.240   5.497  1.00  0.00           O  
ATOM   1381  N   TYR A 178       2.860  11.640   1.863  1.00  0.00           N  
ATOM   1382  CA  TYR A 178       1.979  11.518   0.706  1.00  0.00           C  
ATOM   1383  C   TYR A 178       1.532  10.074   0.512  1.00  0.00           C  
ATOM   1384  CB  TYR A 178       2.681  12.022  -0.559  1.00  0.00           C  
ATOM   1385  O   TYR A 178       2.231   9.141   0.913  1.00  0.00           O  
ATOM   1386  CG  TYR A 178       3.085  13.475  -0.491  1.00  0.00           C  
ATOM   1387  CD1 TYR A 178       2.181  14.485  -0.811  1.00  0.00           C  
ATOM   1388  CD2 TYR A 178       4.371  13.840  -0.107  1.00  0.00           C  
ATOM   1389  CE1 TYR A 178       2.550  15.825  -0.752  1.00  0.00           C  
ATOM   1390  CE2 TYR A 178       4.751  15.176  -0.045  1.00  0.00           C  
ATOM   1391  OH  TYR A 178       4.205  17.485  -0.308  1.00  0.00           O  
ATOM   1392  CZ  TYR A 178       3.835  16.160  -0.368  1.00  0.00           C  
ATOM   1393  N   PHE A 179       0.347   9.969   0.023  1.00  0.00           N  
ATOM   1394  CA  PHE A 179      -0.100   8.641  -0.381  1.00  0.00           C  
ATOM   1395  C   PHE A 179      -0.798   8.694  -1.735  1.00  0.00           C  
ATOM   1396  CB  PHE A 179      -1.040   8.045   0.671  1.00  0.00           C  
ATOM   1397  O   PHE A 179      -1.190   9.768  -2.196  1.00  0.00           O  
ATOM   1398  CG  PHE A 179      -2.400   8.688   0.704  1.00  0.00           C  
ATOM   1399  CD1 PHE A 179      -2.598   9.896   1.361  1.00  0.00           C  
ATOM   1400  CD2 PHE A 179      -3.482   8.084   0.077  1.00  0.00           C  
ATOM   1401  CE1 PHE A 179      -3.855  10.494   1.393  1.00  0.00           C  
ATOM   1402  CE2 PHE A 179      -4.742   8.675   0.104  1.00  0.00           C  
ATOM   1403  CZ  PHE A 179      -4.927   9.880   0.764  1.00  0.00           C  
ATOM   1404  N   THR A 180      -0.787   7.573  -2.378  1.00  0.00           N  
ATOM   1405  CA  THR A 180      -1.458   7.409  -3.663  1.00  0.00           C  
ATOM   1406  C   THR A 180      -2.873   6.872  -3.469  1.00  0.00           C  
ATOM   1407  CB  THR A 180      -0.669   6.463  -4.588  1.00  0.00           C  
ATOM   1408  O   THR A 180      -3.077   5.886  -2.759  1.00  0.00           O  
ATOM   1409  CG2 THR A 180      -1.322   6.367  -5.963  1.00  0.00           C  
ATOM   1410  OG1 THR A 180       0.668   6.956  -4.739  1.00  0.00           O  
ATOM   1411  N   THR A 181      -3.796   7.506  -4.096  1.00  0.00           N  
ATOM   1412  CA  THR A 181      -5.193   7.116  -3.945  1.00  0.00           C  
ATOM   1413  C   THR A 181      -5.547   5.986  -4.907  1.00  0.00           C  
ATOM   1414  CB  THR A 181      -6.135   8.311  -4.185  1.00  0.00           C  
ATOM   1415  O   THR A 181      -4.893   5.814  -5.938  1.00  0.00           O  
ATOM   1416  CG2 THR A 181      -5.802   9.470  -3.251  1.00  0.00           C  
ATOM   1417  OG1 THR A 181      -6.002   8.752  -5.541  1.00  0.00           O  
ATOM   1418  N   VAL A 182      -6.595   5.242  -4.489  1.00  0.00           N  
ATOM   1419  CA  VAL A 182      -7.139   4.234  -5.393  1.00  0.00           C  
ATOM   1420  C   VAL A 182      -8.142   4.882  -6.346  1.00  0.00           C  
ATOM   1421  CB  VAL A 182      -7.811   3.079  -4.617  1.00  0.00           C  
ATOM   1422  O   VAL A 182      -8.825   5.841  -5.979  1.00  0.00           O  
ATOM   1423  CG1 VAL A 182      -6.781   2.314  -3.789  1.00  0.00           C  
ATOM   1424  CG2 VAL A 182      -8.928   3.616  -3.723  1.00  0.00           C  
ATOM   1425  N   PRO A 183      -8.132   4.455  -7.630  1.00  0.00           N  
ATOM   1426  CA  PRO A 183      -9.119   5.014  -8.557  1.00  0.00           C  
ATOM   1427  C   PRO A 183     -10.548   4.593  -8.223  1.00  0.00           C  
ATOM   1428  CB  PRO A 183      -8.687   4.451  -9.914  1.00  0.00           C  
ATOM   1429  O   PRO A 183     -10.754   3.591  -7.533  1.00  0.00           O  
ATOM   1430  CG  PRO A 183      -7.986   3.171  -9.590  1.00  0.00           C  
ATOM   1431  CD  PRO A 183      -7.332   3.312  -8.245  1.00  0.00           C  
ATOM   1432  N   PRO A 184     -11.568   5.408  -8.630  1.00  0.00           N  
ATOM   1433  CA  PRO A 184     -12.969   5.127  -8.309  1.00  0.00           C  
ATOM   1434  C   PRO A 184     -13.421   3.752  -8.796  1.00  0.00           C  
ATOM   1435  CB  PRO A 184     -13.727   6.241  -9.037  1.00  0.00           C  
ATOM   1436  O   PRO A 184     -14.264   3.115  -8.160  1.00  0.00           O  
ATOM   1437  CG  PRO A 184     -12.758   6.767 -10.046  1.00  0.00           C  
ATOM   1438  CD  PRO A 184     -11.365   6.536  -9.535  1.00  0.00           C  
ATOM   1439  N   ASP A 185     -12.845   3.173  -9.807  1.00  0.00           N  
ATOM   1440  CA  ASP A 185     -13.279   1.899 -10.373  1.00  0.00           C  
ATOM   1441  C   ASP A 185     -12.309   0.778 -10.007  1.00  0.00           C  
ATOM   1442  CB  ASP A 185     -13.412   2.005 -11.893  1.00  0.00           C  
ATOM   1443  O   ASP A 185     -12.219  -0.227 -10.715  1.00  0.00           O  
ATOM   1444  CG  ASP A 185     -12.130   2.457 -12.571  1.00  0.00           C  
ATOM   1445  OD1 ASP A 185     -11.284   3.097 -11.910  1.00  0.00           O  
ATOM   1446  OD2 ASP A 185     -11.966   2.174 -13.777  1.00  0.00           O  
ATOM   1447  N   PHE A 186     -11.654   0.986  -8.903  1.00  0.00           N  
ATOM   1448  CA  PHE A 186     -10.591   0.065  -8.517  1.00  0.00           C  
ATOM   1449  C   PHE A 186     -11.151  -1.327  -8.253  1.00  0.00           C  
ATOM   1450  CB  PHE A 186      -9.858   0.581  -7.275  1.00  0.00           C  
ATOM   1451  O   PHE A 186     -10.562  -2.328  -8.669  1.00  0.00           O  
ATOM   1452  CG  PHE A 186      -8.525  -0.079  -7.040  1.00  0.00           C  
ATOM   1453  CD1 PHE A 186      -8.229  -0.661  -5.814  1.00  0.00           C  
ATOM   1454  CD2 PHE A 186      -7.569  -0.116  -8.046  1.00  0.00           C  
ATOM   1455  CE1 PHE A 186      -6.997  -1.272  -5.593  1.00  0.00           C  
ATOM   1456  CE2 PHE A 186      -6.335  -0.725  -7.834  1.00  0.00           C  
ATOM   1457  CZ  PHE A 186      -6.051  -1.301  -6.606  1.00  0.00           C  
ATOM   1458  N   MET A 187     -12.263  -1.387  -7.639  1.00  0.00           N  
ATOM   1459  CA  MET A 187     -12.871  -2.673  -7.309  1.00  0.00           C  
ATOM   1460  C   MET A 187     -13.240  -3.441  -8.574  1.00  0.00           C  
ATOM   1461  CB  MET A 187     -14.112  -2.473  -6.437  1.00  0.00           C  
ATOM   1462  O   MET A 187     -13.085  -4.662  -8.631  1.00  0.00           O  
ATOM   1463  CG  MET A 187     -13.798  -2.066  -5.007  1.00  0.00           C  
ATOM   1464  SD  MET A 187     -12.759  -3.303  -4.136  1.00  0.00           S  
ATOM   1465  CE  MET A 187     -13.952  -4.660  -3.966  1.00  0.00           C  
ATOM   1466  N   ALA A 188     -13.747  -2.747  -9.539  1.00  0.00           N  
ATOM   1467  CA  ALA A 188     -14.092  -3.357 -10.821  1.00  0.00           C  
ATOM   1468  C   ALA A 188     -12.865  -3.985 -11.477  1.00  0.00           C  
ATOM   1469  CB  ALA A 188     -14.718  -2.322 -11.751  1.00  0.00           C  
ATOM   1470  O   ALA A 188     -12.948  -5.076 -12.045  1.00  0.00           O  
ATOM   1471  N   LEU A 189     -11.758  -3.321 -11.277  1.00  0.00           N  
ATOM   1472  CA  LEU A 189     -10.501  -3.822 -11.824  1.00  0.00           C  
ATOM   1473  C   LEU A 189     -10.086  -5.117 -11.133  1.00  0.00           C  
ATOM   1474  CB  LEU A 189      -9.396  -2.773 -11.675  1.00  0.00           C  
ATOM   1475  O   LEU A 189      -9.665  -6.070 -11.793  1.00  0.00           O  
ATOM   1476  CG  LEU A 189      -9.529  -1.520 -12.542  1.00  0.00           C  
ATOM   1477  CD1 LEU A 189      -8.466  -0.495 -12.159  1.00  0.00           C  
ATOM   1478  CD2 LEU A 189      -9.427  -1.878 -14.020  1.00  0.00           C  
ATOM   1479  N   LEU A 190     -10.291  -5.174  -9.878  1.00  0.00           N  
ATOM   1480  CA  LEU A 190      -9.872  -6.319  -9.077  1.00  0.00           C  
ATOM   1481  C   LEU A 190     -10.799  -7.509  -9.304  1.00  0.00           C  
ATOM   1482  CB  LEU A 190      -9.845  -5.953  -7.591  1.00  0.00           C  
ATOM   1483  O   LEU A 190     -10.354  -8.658  -9.298  1.00  0.00           O  
ATOM   1484  CG  LEU A 190      -8.767  -4.959  -7.157  1.00  0.00           C  
ATOM   1485  CD1 LEU A 190      -8.927  -4.615  -5.680  1.00  0.00           C  
ATOM   1486  CD2 LEU A 190      -7.377  -5.522  -7.433  1.00  0.00           C  
ATOM   1487  N   ASN A 191     -12.062  -7.258  -9.587  1.00  0.00           N  
ATOM   1488  CA  ASN A 191     -13.064  -8.308  -9.734  1.00  0.00           C  
ATOM   1489  C   ASN A 191     -13.106  -8.847 -11.162  1.00  0.00           C  
ATOM   1490  CB  ASN A 191     -14.444  -7.795  -9.320  1.00  0.00           C  
ATOM   1491  O   ASN A 191     -13.633  -9.934 -11.404  1.00  0.00           O  
ATOM   1492  CG  ASN A 191     -14.571  -7.604  -7.821  1.00  0.00           C  
ATOM   1493  ND2 ASN A 191     -15.414  -6.663  -7.412  1.00  0.00           N  
ATOM   1494  OD1 ASN A 191     -13.915  -8.295  -7.037  1.00  0.00           O  
ATOM   1495  N   ASN A 192     -12.482  -8.100 -12.069  1.00  0.00           N  
ATOM   1496  CA  ASN A 192     -12.443  -8.506 -13.470  1.00  0.00           C  
ATOM   1497  C   ASN A 192     -11.025  -8.447 -14.031  1.00  0.00           C  
ATOM   1498  CB  ASN A 192     -13.381  -7.634 -14.308  1.00  0.00           C  
ATOM   1499  O   ASN A 192     -10.738  -7.647 -14.923  1.00  0.00           O  
ATOM   1500  CG  ASN A 192     -14.828  -7.744 -13.868  1.00  0.00           C  
ATOM   1501  ND2 ASN A 192     -15.399  -6.629 -13.426  1.00  0.00           N  
ATOM   1502  OD1 ASN A 192     -15.427  -8.821 -13.923  1.00  0.00           O  
ATOM   1503  N   PRO A 193     -10.201  -9.296 -13.502  1.00  0.00           N  
ATOM   1504  CA  PRO A 193      -8.783  -9.210 -13.859  1.00  0.00           C  
ATOM   1505  C   PRO A 193      -8.525  -9.526 -15.330  1.00  0.00           C  
ATOM   1506  CB  PRO A 193      -8.128 -10.256 -12.953  1.00  0.00           C  
ATOM   1507  O   PRO A 193      -7.521  -9.084 -15.894  1.00  0.00           O  
ATOM   1508  CG  PRO A 193      -9.238 -11.182 -12.574  1.00  0.00           C  
ATOM   1509  CD  PRO A 193     -10.518 -10.398 -12.524  1.00  0.00           C  
ATOM   1510  N   GLU A 194      -9.411 -10.190 -15.947  1.00  0.00           N  
ATOM   1511  CA  GLU A 194      -9.207 -10.639 -17.321  1.00  0.00           C  
ATOM   1512  C   GLU A 194      -9.312  -9.475 -18.303  1.00  0.00           C  
ATOM   1513  CB  GLU A 194     -10.219 -11.728 -17.687  1.00  0.00           C  
ATOM   1514  O   GLU A 194      -8.821  -9.561 -19.430  1.00  0.00           O  
ATOM   1515  CG  GLU A 194     -10.118 -12.976 -16.823  1.00  0.00           C  
ATOM   1516  CD  GLU A 194      -8.749 -13.636 -16.880  1.00  0.00           C  
ATOM   1517  OE1 GLU A 194      -8.336 -14.266 -15.880  1.00  0.00           O  
ATOM   1518  OE2 GLU A 194      -8.083 -13.521 -17.934  1.00  0.00           O  
ATOM   1519  N   LEU A 195      -9.812  -8.366 -17.831  1.00  0.00           N  
ATOM   1520  CA  LEU A 195     -10.007  -7.217 -18.708  1.00  0.00           C  
ATOM   1521  C   LEU A 195      -8.804  -6.281 -18.655  1.00  0.00           C  
ATOM   1522  CB  LEU A 195     -11.278  -6.456 -18.319  1.00  0.00           C  
ATOM   1523  O   LEU A 195      -8.691  -5.361 -19.468  1.00  0.00           O  
ATOM   1524  CG  LEU A 195     -12.599  -7.204 -18.501  1.00  0.00           C  
ATOM   1525  CD1 LEU A 195     -13.761  -6.359 -17.992  1.00  0.00           C  
ATOM   1526  CD2 LEU A 195     -12.804  -7.579 -19.965  1.00  0.00           C  
ATOM   1527  N   GLN A 196      -7.896  -6.698 -17.864  1.00  0.00           N  
ATOM   1528  CA  GLN A 196      -6.751  -5.815 -17.665  1.00  0.00           C  
ATOM   1529  C   GLN A 196      -5.577  -6.229 -18.548  1.00  0.00           C  
ATOM   1530  CB  GLN A 196      -6.327  -5.809 -16.196  1.00  0.00           C  
ATOM   1531  O   GLN A 196      -5.500  -7.378 -18.988  1.00  0.00           O  
ATOM   1532  CG  GLN A 196      -7.473  -5.561 -15.225  1.00  0.00           C  
ATOM   1533  CD  GLN A 196      -8.146  -4.218 -15.443  1.00  0.00           C  
ATOM   1534  NE2 GLN A 196      -9.460  -4.176 -15.255  1.00  0.00           N  
ATOM   1535  OE1 GLN A 196      -7.489  -3.227 -15.776  1.00  0.00           O  
ATOM   1536  N   ARG A 197      -4.760  -5.268 -18.906  1.00  0.00           N  
ATOM   1537  CA  ARG A 197      -3.513  -5.525 -19.619  1.00  0.00           C  
ATOM   1538  C   ARG A 197      -2.393  -5.887 -18.650  1.00  0.00           C  
ATOM   1539  CB  ARG A 197      -3.111  -4.308 -20.455  1.00  0.00           C  
ATOM   1540  O   ARG A 197      -1.897  -5.029 -17.917  1.00  0.00           O  
ATOM   1541  CG  ARG A 197      -1.906  -4.547 -21.350  1.00  0.00           C  
ATOM   1542  CD  ARG A 197      -1.554  -3.310 -22.165  1.00  0.00           C  
ATOM   1543  NE  ARG A 197      -0.306  -3.487 -22.902  1.00  0.00           N  
ATOM   1544  NH1 ARG A 197      -0.406  -1.440 -23.970  1.00  0.00           N  
ATOM   1545  NH2 ARG A 197       1.352  -2.858 -24.362  1.00  0.00           N  
ATOM   1546  CZ  ARG A 197       0.210  -2.595 -23.743  1.00  0.00           C  
ATOM   1547  N   TRP A 198      -2.025  -7.134 -18.641  1.00  0.00           N  
ATOM   1548  CA  TRP A 198      -0.958  -7.630 -17.779  1.00  0.00           C  
ATOM   1549  C   TRP A 198       0.376  -7.644 -18.518  1.00  0.00           C  
ATOM   1550  CB  TRP A 198      -1.288  -9.035 -17.268  1.00  0.00           C  
ATOM   1551  O   TRP A 198       0.456  -8.106 -19.658  1.00  0.00           O  
ATOM   1552  CG  TRP A 198      -2.507  -9.095 -16.397  1.00  0.00           C  
ATOM   1553  CD1 TRP A 198      -3.789  -9.360 -16.792  1.00  0.00           C  
ATOM   1554  CD2 TRP A 198      -2.558  -8.881 -14.984  1.00  0.00           C  
ATOM   1555  CE2 TRP A 198      -3.906  -9.033 -14.587  1.00  0.00           C  
ATOM   1556  CE3 TRP A 198      -1.595  -8.576 -14.013  1.00  0.00           C  
ATOM   1557  NE1 TRP A 198      -4.635  -9.325 -15.708  1.00  0.00           N  
ATOM   1558  CH2 TRP A 198      -3.351  -8.591 -12.328  1.00  0.00           C  
ATOM   1559  CZ2 TRP A 198      -4.313  -8.890 -13.258  1.00  0.00           C  
ATOM   1560  CZ3 TRP A 198      -2.003  -8.434 -12.691  1.00  0.00           C  
ATOM   1561  N   ILE A 199       1.296  -6.978 -17.860  1.00  0.00           N  
ATOM   1562  CA  ILE A 199       2.615  -6.907 -18.479  1.00  0.00           C  
ATOM   1563  C   ILE A 199       3.637  -7.624 -17.599  1.00  0.00           C  
ATOM   1564  CB  ILE A 199       3.049  -5.444 -18.720  1.00  0.00           C  
ATOM   1565  O   ILE A 199       3.433  -7.768 -16.391  1.00  0.00           O  
ATOM   1566  CG1 ILE A 199       3.095  -4.675 -17.395  1.00  0.00           C  
ATOM   1567  CG2 ILE A 199       2.109  -4.760 -19.718  1.00  0.00           C  
ATOM   1568  CD1 ILE A 199       3.739  -3.299 -17.499  1.00  0.00           C  
ATOM   1569  N   SER A 200       4.622  -8.232 -18.233  1.00  0.00           N  
ATOM   1570  CA  SER A 200       5.737  -8.855 -17.528  1.00  0.00           C  
ATOM   1571  C   SER A 200       7.054  -8.158 -17.852  1.00  0.00           C  
ATOM   1572  CB  SER A 200       5.835 -10.339 -17.883  1.00  0.00           C  
ATOM   1573  O   SER A 200       7.172  -7.488 -18.881  1.00  0.00           O  
ATOM   1574  OG  SER A 200       4.653 -11.025 -17.508  1.00  0.00           O  
ATOM   1575  N   GLY A 201       7.992  -8.210 -16.916  1.00  0.00           N  
ATOM   1576  CA  GLY A 201       9.326  -7.686 -17.162  1.00  0.00           C  
ATOM   1577  C   GLY A 201       9.392  -6.172 -17.103  1.00  0.00           C  
ATOM   1578  O   GLY A 201      10.255  -5.558 -17.735  1.00  0.00           O  
ATOM   1579  N   TRP A 202       8.447  -5.604 -16.424  1.00  0.00           N  
ATOM   1580  CA  TRP A 202       8.360  -4.150 -16.338  1.00  0.00           C  
ATOM   1581  C   TRP A 202       9.295  -3.611 -15.261  1.00  0.00           C  
ATOM   1582  CB  TRP A 202       6.921  -3.713 -16.048  1.00  0.00           C  
ATOM   1583  O   TRP A 202       9.499  -4.255 -14.229  1.00  0.00           O  
ATOM   1584  CG  TRP A 202       6.725  -2.226 -16.047  1.00  0.00           C  
ATOM   1585  CD1 TRP A 202       6.372  -1.441 -17.110  1.00  0.00           C  
ATOM   1586  CD2 TRP A 202       6.875  -1.346 -14.930  1.00  0.00           C  
ATOM   1587  CE2 TRP A 202       6.597  -0.039 -15.387  1.00  0.00           C  
ATOM   1588  CE3 TRP A 202       7.217  -1.535 -13.584  1.00  0.00           C  
ATOM   1589  NE1 TRP A 202       6.293  -0.124 -16.719  1.00  0.00           N  
ATOM   1590  CH2 TRP A 202       6.988   0.861 -13.233  1.00  0.00           C  
ATOM   1591  CZ2 TRP A 202       6.651   1.074 -14.545  1.00  0.00           C  
ATOM   1592  CZ3 TRP A 202       7.270  -0.426 -12.747  1.00  0.00           C  
ATOM   1593  N   ARG A 203       9.959  -2.482 -15.451  1.00  0.00           N  
ATOM   1594  CA  ARG A 203      10.737  -1.752 -14.455  1.00  0.00           C  
ATOM   1595  C   ARG A 203      10.438  -0.258 -14.513  1.00  0.00           C  
ATOM   1596  CB  ARG A 203      12.234  -1.996 -14.657  1.00  0.00           C  
ATOM   1597  O   ARG A 203      10.103   0.272 -15.575  1.00  0.00           O  
ATOM   1598  CG  ARG A 203      12.811  -1.300 -15.880  1.00  0.00           C  
ATOM   1599  CD  ARG A 203      14.312  -1.524 -16.000  1.00  0.00           C  
ATOM   1600  NE  ARG A 203      14.867  -0.843 -17.166  1.00  0.00           N  
ATOM   1601  NH1 ARG A 203      17.065  -1.007 -16.474  1.00  0.00           N  
ATOM   1602  NH2 ARG A 203      16.558   0.016 -18.462  1.00  0.00           N  
ATOM   1603  CZ  ARG A 203      16.162  -0.613 -17.364  1.00  0.00           C  
ATOM   1604  N   LEU A 204      10.452   0.382 -13.338  1.00  0.00           N  
ATOM   1605  CA  LEU A 204      10.202   1.818 -13.268  1.00  0.00           C  
ATOM   1606  C   LEU A 204      11.324   2.599 -13.945  1.00  0.00           C  
ATOM   1607  CB  LEU A 204      10.060   2.267 -11.811  1.00  0.00           C  
ATOM   1608  O   LEU A 204      12.502   2.372 -13.662  1.00  0.00           O  
ATOM   1609  CG  LEU A 204       9.707   3.738 -11.586  1.00  0.00           C  
ATOM   1610  CD1 LEU A 204       8.279   4.017 -12.045  1.00  0.00           C  
ATOM   1611  CD2 LEU A 204       9.886   4.113 -10.119  1.00  0.00           C  
ATOM   1612  N   ASN A 205      10.901   3.313 -14.934  1.00  0.00           N  
ATOM   1613  CA  ASN A 205      11.825   4.256 -15.556  1.00  0.00           C  
ATOM   1614  C   ASN A 205      11.766   5.625 -14.883  1.00  0.00           C  
ATOM   1615  CB  ASN A 205      11.532   4.387 -17.052  1.00  0.00           C  
ATOM   1616  O   ASN A 205      10.821   6.386 -15.097  1.00  0.00           O  
ATOM   1617  CG  ASN A 205      12.608   5.155 -17.793  1.00  0.00           C  
ATOM   1618  ND2 ASN A 205      12.694   4.943 -19.101  1.00  0.00           N  
ATOM   1619  OD1 ASN A 205      13.358   5.931 -17.195  1.00  0.00           O  
ATOM   1620  N   ALA A 206      12.661   5.878 -13.901  1.00  0.00           N  
ATOM   1621  CA  ALA A 206      12.659   7.113 -13.121  1.00  0.00           C  
ATOM   1622  C   ALA A 206      12.698   8.336 -14.032  1.00  0.00           C  
ATOM   1623  CB  ALA A 206      13.841   7.134 -12.156  1.00  0.00           C  
ATOM   1624  O   ALA A 206      12.198   9.404 -13.670  1.00  0.00           O  
ATOM   1625  N   ASP A 207      13.258   8.130 -15.249  1.00  0.00           N  
ATOM   1626  CA  ASP A 207      13.363   9.260 -16.167  1.00  0.00           C  
ATOM   1627  C   ASP A 207      11.993   9.649 -16.718  1.00  0.00           C  
ATOM   1628  CB  ASP A 207      14.319   8.931 -17.316  1.00  0.00           C  
ATOM   1629  O   ASP A 207      11.761  10.811 -17.056  1.00  0.00           O  
ATOM   1630  CG  ASP A 207      15.765   8.813 -16.869  1.00  0.00           C  
ATOM   1631  OD1 ASP A 207      16.143   9.435 -15.853  1.00  0.00           O  
ATOM   1632  OD2 ASP A 207      16.535   8.093 -17.541  1.00  0.00           O  
ATOM   1633  N   SER A 208      11.053   8.751 -16.588  1.00  0.00           N  
ATOM   1634  CA  SER A 208       9.765   8.957 -17.241  1.00  0.00           C  
ATOM   1635  C   SER A 208       8.665   9.230 -16.220  1.00  0.00           C  
ATOM   1636  CB  SER A 208       9.393   7.742 -18.091  1.00  0.00           C  
ATOM   1637  O   SER A 208       7.581   9.696 -16.578  1.00  0.00           O  
ATOM   1638  OG  SER A 208       9.372   6.564 -17.302  1.00  0.00           O  
ATOM   1639  N   VAL A 209       8.977   9.086 -14.896  1.00  0.00           N  
ATOM   1640  CA  VAL A 209       7.870   9.172 -13.949  1.00  0.00           C  
ATOM   1641  C   VAL A 209       7.798  10.580 -13.363  1.00  0.00           C  
ATOM   1642  CB  VAL A 209       8.009   8.130 -12.817  1.00  0.00           C  
ATOM   1643  O   VAL A 209       8.807  11.119 -12.901  1.00  0.00           O  
ATOM   1644  CG1 VAL A 209       6.859   8.259 -11.820  1.00  0.00           C  
ATOM   1645  CG2 VAL A 209       8.062   6.717 -13.396  1.00  0.00           C  
ATOM   1646  N   PHE A 210       6.957  11.437 -13.910  1.00  0.00           N  
ATOM   1647  CA  PHE A 210       6.576  12.759 -13.427  1.00  0.00           C  
ATOM   1648  C   PHE A 210       5.587  12.650 -12.273  1.00  0.00           C  
ATOM   1649  CB  PHE A 210       5.971  13.593 -14.561  1.00  0.00           C  
ATOM   1650  O   PHE A 210       4.516  12.058 -12.421  1.00  0.00           O  
ATOM   1651  CG  PHE A 210       6.105  15.078 -14.361  1.00  0.00           C  
ATOM   1652  CD1 PHE A 210       5.053  15.821 -13.839  1.00  0.00           C  
ATOM   1653  CD2 PHE A 210       7.284  15.732 -14.694  1.00  0.00           C  
ATOM   1654  CE1 PHE A 210       5.175  17.196 -13.653  1.00  0.00           C  
ATOM   1655  CE2 PHE A 210       7.413  17.106 -14.511  1.00  0.00           C  
ATOM   1656  CZ  PHE A 210       6.357  17.836 -13.991  1.00  0.00           C  
ATOM   1657  N   TRP A 211       6.008  12.501 -11.009  1.00  0.00           N  
ATOM   1658  CA  TRP A 211       5.124  12.611  -9.854  1.00  0.00           C  
ATOM   1659  C   TRP A 211       4.647  14.048  -9.668  1.00  0.00           C  
ATOM   1660  CB  TRP A 211       5.833  12.128  -8.586  1.00  0.00           C  
ATOM   1661  O   TRP A 211       4.676  14.579  -8.556  1.00  0.00           O  
ATOM   1662  CG  TRP A 211       6.224  10.681  -8.621  1.00  0.00           C  
ATOM   1663  CD1 TRP A 211       7.278  10.128  -9.293  1.00  0.00           C  
ATOM   1664  CD2 TRP A 211       5.561   9.601  -7.957  1.00  0.00           C  
ATOM   1665  CE2 TRP A 211       6.269   8.419  -8.271  1.00  0.00           C  
ATOM   1666  CE3 TRP A 211       4.436   9.517  -7.125  1.00  0.00           C  
ATOM   1667  NE1 TRP A 211       7.310   8.768  -9.087  1.00  0.00           N  
ATOM   1668  CH2 TRP A 211       4.783   7.114  -6.970  1.00  0.00           C  
ATOM   1669  CZ2 TRP A 211       5.887   7.168  -7.781  1.00  0.00           C  
ATOM   1670  CZ3 TRP A 211       4.058   8.271  -6.639  1.00  0.00           C  
ATOM   1671  N   GLY A 212       4.147  14.727 -10.696  1.00  0.00           N  
ATOM   1672  CA  GLY A 212       3.437  15.983 -10.510  1.00  0.00           C  
ATOM   1673  C   GLY A 212       4.241  17.014  -9.741  1.00  0.00           C  
ATOM   1674  O   GLY A 212       3.685  17.990  -9.234  1.00  0.00           O  
ATOM   1675  N   GLY A 213       5.627  16.967  -9.795  1.00  0.00           N  
ATOM   1676  CA  GLY A 213       6.552  17.927  -9.214  1.00  0.00           C  
ATOM   1677  C   GLY A 213       7.534  17.297  -8.245  1.00  0.00           C  
ATOM   1678  O   GLY A 213       8.461  17.959  -7.774  1.00  0.00           O  
ATOM   1679  N   HIS A 214       7.314  15.983  -7.865  1.00  0.00           N  
ATOM   1680  CA  HIS A 214       8.189  15.259  -6.949  1.00  0.00           C  
ATOM   1681  C   HIS A 214       9.278  14.507  -7.707  1.00  0.00           C  
ATOM   1682  CB  HIS A 214       7.379  14.285  -6.091  1.00  0.00           C  
ATOM   1683  O   HIS A 214       8.989  13.782  -8.662  1.00  0.00           O  
ATOM   1684  CG  HIS A 214       6.416  14.959  -5.166  1.00  0.00           C  
ATOM   1685  CD2 HIS A 214       5.089  15.197  -5.283  1.00  0.00           C  
ATOM   1686  ND1 HIS A 214       6.796  15.482  -3.949  1.00  0.00           N  
ATOM   1687  CE1 HIS A 214       5.740  16.013  -3.355  1.00  0.00           C  
ATOM   1688  NE2 HIS A 214       4.691  15.853  -4.144  1.00  0.00           N  
ATOM   1689  N   LYS A 215      10.256  15.140  -8.281  1.00  0.00           N  
ATOM   1690  CA  LYS A 215      11.382  14.476  -8.932  1.00  0.00           C  
ATOM   1691  C   LYS A 215      11.985  13.404  -8.029  1.00  0.00           C  
ATOM   1692  CB  LYS A 215      12.453  15.495  -9.323  1.00  0.00           C  
ATOM   1693  O   LYS A 215      12.159  13.621  -6.828  1.00  0.00           O  
ATOM   1694  CG  LYS A 215      12.130  16.279 -10.587  1.00  0.00           C  
ATOM   1695  CD  LYS A 215      13.294  17.166 -11.008  1.00  0.00           C  
ATOM   1696  CE  LYS A 215      12.935  18.028 -12.211  1.00  0.00           C  
ATOM   1697  NZ  LYS A 215      14.069  18.910 -12.618  1.00  0.00           N  
ATOM   1698  N   VAL A 216      11.671  12.139  -8.243  1.00  0.00           N  
ATOM   1699  CA  VAL A 216      12.430  11.083  -7.581  1.00  0.00           C  
ATOM   1700  C   VAL A 216      13.926  11.348  -7.736  1.00  0.00           C  
ATOM   1701  CB  VAL A 216      12.075   9.689  -8.144  1.00  0.00           C  
ATOM   1702  O   VAL A 216      14.416  11.547  -8.850  1.00  0.00           O  
ATOM   1703  CG1 VAL A 216      12.866   8.598  -7.425  1.00  0.00           C  
ATOM   1704  CG2 VAL A 216      10.574   9.433  -8.024  1.00  0.00           C  
ATOM   1705  N   PHE A 217      14.491  12.254  -6.972  1.00  0.00           N  
ATOM   1706  CA  PHE A 217      15.933  12.445  -7.072  1.00  0.00           C  
ATOM   1707  C   PHE A 217      16.668  11.124  -6.875  1.00  0.00           C  
ATOM   1708  CB  PHE A 217      16.413  13.471  -6.041  1.00  0.00           C  
ATOM   1709  O   PHE A 217      16.407  10.399  -5.914  1.00  0.00           O  
ATOM   1710  CG  PHE A 217      15.954  14.876  -6.325  1.00  0.00           C  
ATOM   1711  CD1 PHE A 217      16.659  15.689  -7.203  1.00  0.00           C  
ATOM   1712  CD2 PHE A 217      14.816  15.384  -5.711  1.00  0.00           C  
ATOM   1713  CE1 PHE A 217      16.236  16.990  -7.468  1.00  0.00           C  
ATOM   1714  CE2 PHE A 217      14.387  16.683  -5.970  1.00  0.00           C  
ATOM   1715  CZ  PHE A 217      15.099  17.484  -6.848  1.00  0.00           C  
ATOM   1716  N   MET A 218      16.906  10.337  -7.989  1.00  0.00           N  
ATOM   1717  CA  MET A 218      17.794   9.179  -8.037  1.00  0.00           C  
ATOM   1718  C   MET A 218      19.167   9.521  -7.468  1.00  0.00           C  
ATOM   1719  CB  MET A 218      17.936   8.668  -9.472  1.00  0.00           C  
ATOM   1720  O   MET A 218      19.728  10.573  -7.780  1.00  0.00           O  
ATOM   1721  CG  MET A 218      16.674   8.020 -10.019  1.00  0.00           C  
ATOM   1722  SD  MET A 218      16.725   6.189  -9.922  1.00  0.00           S  
ATOM   1723  CE  MET A 218      15.812   5.763 -11.431  1.00  0.00           C  
ATOM   1724  N   ASP A 219      19.300   9.907  -6.185  1.00  0.00           N  
ATOM   1725  CA  ASP A 219      20.710   9.949  -5.809  1.00  0.00           C  
ATOM   1726  C   ASP A 219      21.077  11.303  -5.207  1.00  0.00           C  
ATOM   1727  CB  ASP A 219      21.598   9.654  -7.020  1.00  0.00           C  
ATOM   1728  O   ASP A 219      21.854  12.060  -5.794  1.00  0.00           O  
ATOM   1729  CG  ASP A 219      21.901   8.175  -7.187  1.00  0.00           C  
ATOM   1730  OD1 ASP A 219      21.739   7.406  -6.215  1.00  0.00           O  
ATOM   1731  OD2 ASP A 219      22.308   7.776  -8.299  1.00  0.00           O  
ATOM   1732  N   LYS A 220      20.317  11.790  -4.255  1.00  0.00           N  
ATOM   1733  CA  LYS A 220      21.092  12.801  -3.542  1.00  0.00           C  
ATOM   1734  C   LYS A 220      22.015  12.160  -2.509  1.00  0.00           C  
ATOM   1735  CB  LYS A 220      20.164  13.808  -2.861  1.00  0.00           C  
ATOM   1736  O   LYS A 220      21.643  11.180  -1.861  1.00  0.00           O  
ATOM   1737  CG  LYS A 220      19.597  14.861  -3.801  1.00  0.00           C  
ATOM   1738  CD  LYS A 220      18.900  15.978  -3.034  1.00  0.00           C  
ATOM   1739  CE  LYS A 220      18.287  17.006  -3.975  1.00  0.00           C  
ATOM   1740  NZ  LYS A 220      17.608  18.107  -3.228  1.00  0.00           N  
ATOM   1741  N   PRO A 221      23.345  12.283  -2.661  1.00  0.00           N  
ATOM   1742  CA  PRO A 221      24.402  11.723  -1.816  1.00  0.00           C  
ATOM   1743  C   PRO A 221      23.908  11.354  -0.419  1.00  0.00           C  
ATOM   1744  CB  PRO A 221      25.435  12.851  -1.749  1.00  0.00           C  
ATOM   1745  O   PRO A 221      23.005  12.005   0.112  1.00  0.00           O  
ATOM   1746  CG  PRO A 221      24.797  13.996  -2.467  1.00  0.00           C  
ATOM   1747  CD  PRO A 221      23.453  13.554  -2.971  1.00  0.00           C  
TER    1748      PRO A 221
ENDMDL
END
