# Supplementary material for: Improving Protein Expression, Stability, and Function with ProteinMPNN
Source: J Am Chem Soc. 2024 Jan 9;146(3):2054–61. doi: 10.1021/jacs.3c10941 (PMC10811672; doi:10.1021/jacs.3c10941)
Supplement: Supplementary file 2 — ja3c10941_si_002.zip [file ja3c10941_si_002.zip › Sumida_Design_Structures_Idealizing_with_ProteinMPNN/TEV/hyperTEV0055_m3_16.pdb]

MODEL     1
ATOM      1  N   ALA A   1     -23.041  12.122  22.209  1.00  0.00           N  
ATOM      2  CA  ALA A   1     -21.590  12.176  22.370  1.00  0.00           C  
ATOM      3  C   ALA A   1     -20.957  10.815  22.097  1.00  0.00           C  
ATOM      4  CB  ALA A   1     -21.229  12.656  23.774  1.00  0.00           C  
ATOM      5  O   ALA A   1     -19.769  10.729  21.776  1.00  0.00           O  
ATOM      6  N   GLU A   2     -21.692   9.681  22.309  1.00  0.00           N  
ATOM      7  CA  GLU A   2     -21.252   8.302  22.124  1.00  0.00           C  
ATOM      8  C   GLU A   2     -20.822   8.049  20.681  1.00  0.00           C  
ATOM      9  CB  GLU A   2     -22.362   7.325  22.521  1.00  0.00           C  
ATOM     10  O   GLU A   2     -19.873   7.302  20.433  1.00  0.00           O  
ATOM     11  CG  GLU A   2     -21.880   5.895  22.722  1.00  0.00           C  
ATOM     12  CD  GLU A   2     -22.954   4.973  23.276  1.00  0.00           C  
ATOM     13  OE1 GLU A   2     -22.691   3.758  23.427  1.00  0.00           O  
ATOM     14  OE2 GLU A   2     -24.067   5.469  23.561  1.00  0.00           O  
ATOM     15  N   SER A   3     -21.386   8.770  19.684  1.00  0.00           N  
ATOM     16  CA  SER A   3     -21.042   8.602  18.276  1.00  0.00           C  
ATOM     17  C   SER A   3     -19.809   9.419  17.906  1.00  0.00           C  
ATOM     18  CB  SER A   3     -22.217   9.005  17.384  1.00  0.00           C  
ATOM     19  O   SER A   3     -19.237   9.238  16.829  1.00  0.00           O  
ATOM     20  OG  SER A   3     -22.560  10.365  17.588  1.00  0.00           O  
ATOM     21  N   ALA A   4     -19.450  10.390  18.849  1.00  0.00           N  
ATOM     22  CA  ALA A   4     -18.341  11.295  18.558  1.00  0.00           C  
ATOM     23  C   ALA A   4     -16.998  10.590  18.725  1.00  0.00           C  
ATOM     24  CB  ALA A   4     -18.408  12.525  19.461  1.00  0.00           C  
ATOM     25  O   ALA A   4     -15.986  11.032  18.177  1.00  0.00           O  
ATOM     26  N   ALA A   5     -17.005   9.440  19.495  1.00  0.00           N  
ATOM     27  CA  ALA A   5     -15.742   8.748  19.740  1.00  0.00           C  
ATOM     28  C   ALA A   5     -15.867   7.256  19.441  1.00  0.00           C  
ATOM     29  CB  ALA A   5     -15.289   8.962  21.182  1.00  0.00           C  
ATOM     30  O   ALA A   5     -16.354   6.488  20.273  1.00  0.00           O  
ATOM     31  N   PRO A   6     -15.620   6.939  18.222  1.00  0.00           N  
ATOM     32  CA  PRO A   6     -15.701   5.499  17.968  1.00  0.00           C  
ATOM     33  C   PRO A   6     -14.824   4.681  18.913  1.00  0.00           C  
ATOM     34  CB  PRO A   6     -15.215   5.368  16.522  1.00  0.00           C  
ATOM     35  O   PRO A   6     -13.848   5.201  19.459  1.00  0.00           O  
ATOM     36  CG  PRO A   6     -15.009   6.775  16.060  1.00  0.00           C  
ATOM     37  CD  PRO A   6     -15.081   7.684  17.253  1.00  0.00           C  
ATOM     38  N   GLY A   7     -15.385   3.591  19.537  1.00  0.00           N  
ATOM     39  CA  GLY A   7     -14.681   2.661  20.406  1.00  0.00           C  
ATOM     40  C   GLY A   7     -13.451   2.054  19.759  1.00  0.00           C  
ATOM     41  O   GLY A   7     -13.054   2.460  18.665  1.00  0.00           O  
ATOM     42  N   PRO A   8     -12.814   1.235  20.508  1.00  0.00           N  
ATOM     43  CA  PRO A   8     -11.627   0.552  19.989  1.00  0.00           C  
ATOM     44  C   PRO A   8     -11.911  -0.240  18.715  1.00  0.00           C  
ATOM     45  CB  PRO A   8     -11.227  -0.381  21.134  1.00  0.00           C  
ATOM     46  O   PRO A   8     -12.996  -0.809  18.567  1.00  0.00           O  
ATOM     47  CG  PRO A   8     -11.941   0.157  22.332  1.00  0.00           C  
ATOM     48  CD  PRO A   8     -13.165   0.893  21.868  1.00  0.00           C  
ATOM     49  N   ARG A   9     -11.020  -0.134  17.802  1.00  0.00           N  
ATOM     50  CA  ARG A   9     -11.138  -0.896  16.563  1.00  0.00           C  
ATOM     51  C   ARG A   9      -9.961  -1.850  16.392  1.00  0.00           C  
ATOM     52  CB  ARG A   9     -11.227   0.046  15.359  1.00  0.00           C  
ATOM     53  O   ARG A   9      -8.820  -1.499  16.699  1.00  0.00           O  
ATOM     54  CG  ARG A   9     -11.422  -0.669  14.032  1.00  0.00           C  
ATOM     55  CD  ARG A   9     -11.684   0.312  12.897  1.00  0.00           C  
ATOM     56  NE  ARG A   9     -13.010   0.914  13.001  1.00  0.00           N  
ATOM     57  NH1 ARG A   9     -14.123  -0.871  12.044  1.00  0.00           N  
ATOM     58  NH2 ARG A   9     -15.291   0.976  12.736  1.00  0.00           N  
ATOM     59  CZ  ARG A   9     -14.138   0.338  12.593  1.00  0.00           C  
ATOM     60  N   ASP A  10     -10.283  -2.958  15.921  1.00  0.00           N  
ATOM     61  CA  ASP A  10      -9.273  -3.972  15.636  1.00  0.00           C  
ATOM     62  C   ASP A  10      -8.727  -3.821  14.218  1.00  0.00           C  
ATOM     63  CB  ASP A  10      -9.852  -5.375  15.830  1.00  0.00           C  
ATOM     64  O   ASP A  10      -9.423  -4.116  13.244  1.00  0.00           O  
ATOM     65  CG  ASP A  10      -8.810  -6.471  15.688  1.00  0.00           C  
ATOM     66  OD1 ASP A  10      -7.611  -6.157  15.531  1.00  0.00           O  
ATOM     67  OD2 ASP A  10      -9.193  -7.661  15.731  1.00  0.00           O  
ATOM     68  N   TYR A  11      -7.412  -3.398  14.075  1.00  0.00           N  
ATOM     69  CA  TYR A  11      -6.811  -3.198  12.761  1.00  0.00           C  
ATOM     70  C   TYR A  11      -5.988  -4.412  12.347  1.00  0.00           C  
ATOM     71  CB  TYR A  11      -5.930  -1.945  12.758  1.00  0.00           C  
ATOM     72  O   TYR A  11      -5.309  -4.388  11.317  1.00  0.00           O  
ATOM     73  CG  TYR A  11      -6.708  -0.655  12.861  1.00  0.00           C  
ATOM     74  CD1 TYR A  11      -7.308  -0.090  11.738  1.00  0.00           C  
ATOM     75  CD2 TYR A  11      -6.844  -0.000  14.080  1.00  0.00           C  
ATOM     76  CE1 TYR A  11      -8.024   1.099  11.827  1.00  0.00           C  
ATOM     77  CE2 TYR A  11      -7.558   1.189  14.181  1.00  0.00           C  
ATOM     78  OH  TYR A  11      -8.852   2.907  13.146  1.00  0.00           O  
ATOM     79  CZ  TYR A  11      -8.144   1.730  13.051  1.00  0.00           C  
ATOM     80  N   ASN A  12      -6.033  -5.453  13.116  1.00  0.00           N  
ATOM     81  CA  ASN A  12      -5.228  -6.648  12.888  1.00  0.00           C  
ATOM     82  C   ASN A  12      -5.598  -7.332  11.575  1.00  0.00           C  
ATOM     83  CB  ASN A  12      -5.376  -7.626  14.056  1.00  0.00           C  
ATOM     84  O   ASN A  12      -4.720  -7.773  10.831  1.00  0.00           O  
ATOM     85  CG  ASN A  12      -4.537  -7.233  15.256  1.00  0.00           C  
ATOM     86  ND2 ASN A  12      -5.002  -7.592  16.447  1.00  0.00           N  
ATOM     87  OD1 ASN A  12      -3.481  -6.611  15.114  1.00  0.00           O  
ATOM     88  N   PRO A  13      -6.854  -7.346  11.253  1.00  0.00           N  
ATOM     89  CA  PRO A  13      -7.191  -7.976   9.974  1.00  0.00           C  
ATOM     90  C   PRO A  13      -6.551  -7.269   8.781  1.00  0.00           C  
ATOM     91  CB  PRO A  13      -8.717  -7.868   9.919  1.00  0.00           C  
ATOM     92  O   PRO A  13      -6.184  -7.918   7.798  1.00  0.00           O  
ATOM     93  CG  PRO A  13      -9.152  -7.868  11.348  1.00  0.00           C  
ATOM     94  CD  PRO A  13      -8.149  -7.092  12.153  1.00  0.00           C  
ATOM     95  N   ILE A  14      -6.352  -5.990   8.896  1.00  0.00           N  
ATOM     96  CA  ILE A  14      -5.707  -5.225   7.834  1.00  0.00           C  
ATOM     97  C   ILE A  14      -4.192  -5.385   7.929  1.00  0.00           C  
ATOM     98  CB  ILE A  14      -6.093  -3.730   7.900  1.00  0.00           C  
ATOM     99  O   ILE A  14      -3.531  -5.701   6.937  1.00  0.00           O  
ATOM    100  CG1 ILE A  14      -7.595  -3.554   7.649  1.00  0.00           C  
ATOM    101  CG2 ILE A  14      -5.271  -2.915   6.897  1.00  0.00           C  
ATOM    102  CD1 ILE A  14      -8.110  -2.150   7.933  1.00  0.00           C  
ATOM    103  N   SER A  15      -3.666  -5.228   9.140  1.00  0.00           N  
ATOM    104  CA  SER A  15      -2.219  -5.254   9.326  1.00  0.00           C  
ATOM    105  C   SER A  15      -1.637  -6.612   8.948  1.00  0.00           C  
ATOM    106  CB  SER A  15      -1.858  -4.920  10.774  1.00  0.00           C  
ATOM    107  O   SER A  15      -0.521  -6.693   8.431  1.00  0.00           O  
ATOM    108  OG  SER A  15      -2.429  -5.863  11.664  1.00  0.00           O  
ATOM    109  N   ASN A  16      -2.385  -7.726   9.128  1.00  0.00           N  
ATOM    110  CA  ASN A  16      -1.920  -9.079   8.844  1.00  0.00           C  
ATOM    111  C   ASN A  16      -1.818  -9.334   7.343  1.00  0.00           C  
ATOM    112  CB  ASN A  16      -2.841 -10.111   9.497  1.00  0.00           C  
ATOM    113  O   ASN A  16      -1.233 -10.331   6.917  1.00  0.00           O  
ATOM    114  CG  ASN A  16      -2.651 -10.198  10.998  1.00  0.00           C  
ATOM    115  ND2 ASN A  16      -3.640 -10.752  11.690  1.00  0.00           N  
ATOM    116  OD1 ASN A  16      -1.624  -9.770  11.532  1.00  0.00           O  
ATOM    117  N   THR A  17      -2.371  -8.412   6.527  1.00  0.00           N  
ATOM    118  CA  THR A  17      -2.341  -8.611   5.082  1.00  0.00           C  
ATOM    119  C   THR A  17      -1.254  -7.753   4.441  1.00  0.00           C  
ATOM    120  CB  THR A  17      -3.703  -8.279   4.444  1.00  0.00           C  
ATOM    121  O   THR A  17      -1.023  -7.836   3.233  1.00  0.00           O  
ATOM    122  CG2 THR A  17      -4.829  -9.057   5.117  1.00  0.00           C  
ATOM    123  OG1 THR A  17      -3.959  -6.876   4.580  1.00  0.00           O  
ATOM    124  N   ILE A  18      -0.586  -6.923   5.246  1.00  0.00           N  
ATOM    125  CA  ILE A  18       0.428  -6.004   4.739  1.00  0.00           C  
ATOM    126  C   ILE A  18       1.708  -6.773   4.422  1.00  0.00           C  
ATOM    127  CB  ILE A  18       0.719  -4.870   5.748  1.00  0.00           C  
ATOM    128  O   ILE A  18       2.134  -7.630   5.200  1.00  0.00           O  
ATOM    129  CG1 ILE A  18      -0.509  -3.965   5.902  1.00  0.00           C  
ATOM    130  CG2 ILE A  18       1.944  -4.062   5.312  1.00  0.00           C  
ATOM    131  CD1 ILE A  18      -0.377  -2.927   7.008  1.00  0.00           C  
ATOM    132  N   VAL A  19       2.304  -6.494   3.264  1.00  0.00           N  
ATOM    133  CA  VAL A  19       3.556  -7.110   2.835  1.00  0.00           C  
ATOM    134  C   VAL A  19       4.582  -6.026   2.513  1.00  0.00           C  
ATOM    135  CB  VAL A  19       3.346  -8.026   1.608  1.00  0.00           C  
ATOM    136  O   VAL A  19       4.217  -4.895   2.184  1.00  0.00           O  
ATOM    137  CG1 VAL A  19       2.402  -9.178   1.949  1.00  0.00           C  
ATOM    138  CG2 VAL A  19       2.806  -7.221   0.428  1.00  0.00           C  
ATOM    139  N   LYS A  20       5.813  -6.395   2.730  1.00  0.00           N  
ATOM    140  CA  LYS A  20       6.918  -5.553   2.280  1.00  0.00           C  
ATOM    141  C   LYS A  20       7.469  -6.038   0.942  1.00  0.00           C  
ATOM    142  CB  LYS A  20       8.033  -5.526   3.326  1.00  0.00           C  
ATOM    143  O   LYS A  20       7.829  -7.209   0.800  1.00  0.00           O  
ATOM    144  CG  LYS A  20       9.144  -4.531   3.022  1.00  0.00           C  
ATOM    145  CD  LYS A  20      10.187  -4.502   4.131  1.00  0.00           C  
ATOM    146  CE  LYS A  20      11.264  -3.459   3.860  1.00  0.00           C  
ATOM    147  NZ  LYS A  20      12.285  -3.422   4.948  1.00  0.00           N  
ATOM    148  N   LEU A  21       7.500  -5.085  -0.036  1.00  0.00           N  
ATOM    149  CA  LEU A  21       7.962  -5.399  -1.384  1.00  0.00           C  
ATOM    150  C   LEU A  21       9.273  -4.681  -1.690  1.00  0.00           C  
ATOM    151  CB  LEU A  21       6.902  -5.013  -2.418  1.00  0.00           C  
ATOM    152  O   LEU A  21       9.374  -3.464  -1.518  1.00  0.00           O  
ATOM    153  CG  LEU A  21       5.489  -5.544  -2.172  1.00  0.00           C  
ATOM    154  CD1 LEU A  21       4.488  -4.822  -3.067  1.00  0.00           C  
ATOM    155  CD2 LEU A  21       5.435  -7.050  -2.406  1.00  0.00           C  
ATOM    156  N   THR A  22      10.216  -5.484  -2.080  1.00  0.00           N  
ATOM    157  CA  THR A  22      11.492  -4.910  -2.491  1.00  0.00           C  
ATOM    158  C   THR A  22      11.844  -5.334  -3.913  1.00  0.00           C  
ATOM    159  CB  THR A  22      12.625  -5.324  -1.533  1.00  0.00           C  
ATOM    160  O   THR A  22      12.079  -6.516  -4.174  1.00  0.00           O  
ATOM    161  CG2 THR A  22      13.943  -4.663  -1.922  1.00  0.00           C  
ATOM    162  OG1 THR A  22      12.282  -4.931  -0.198  1.00  0.00           O  
ATOM    163  N   ASN A  23      11.824  -4.321  -4.843  1.00  0.00           N  
ATOM    164  CA  ASN A  23      12.202  -4.542  -6.235  1.00  0.00           C  
ATOM    165  C   ASN A  23      13.645  -4.121  -6.498  1.00  0.00           C  
ATOM    166  CB  ASN A  23      11.252  -3.797  -7.174  1.00  0.00           C  
ATOM    167  O   ASN A  23      13.981  -2.940  -6.389  1.00  0.00           O  
ATOM    168  CG  ASN A  23      11.523  -4.094  -8.636  1.00  0.00           C  
ATOM    169  ND2 ASN A  23      10.619  -3.661  -9.506  1.00  0.00           N  
ATOM    170  OD1 ASN A  23      12.536  -4.708  -8.979  1.00  0.00           O  
ATOM    171  N   THR A  24      14.456  -5.108  -6.840  1.00  0.00           N  
ATOM    172  CA  THR A  24      15.852  -4.873  -7.192  1.00  0.00           C  
ATOM    173  C   THR A  24      16.075  -5.082  -8.687  1.00  0.00           C  
ATOM    174  CB  THR A  24      16.793  -5.796  -6.396  1.00  0.00           C  
ATOM    175  O   THR A  24      15.970  -6.206  -9.185  1.00  0.00           O  
ATOM    176  CG2 THR A  24      18.255  -5.460  -6.671  1.00  0.00           C  
ATOM    177  OG1 THR A  24      16.534  -5.639  -4.995  1.00  0.00           O  
ATOM    178  N   SER A  25      16.257  -3.892  -9.390  1.00  0.00           N  
ATOM    179  CA  SER A  25      16.448  -3.932 -10.837  1.00  0.00           C  
ATOM    180  C   SER A  25      17.471  -2.896 -11.288  1.00  0.00           C  
ATOM    181  CB  SER A  25      15.120  -3.698 -11.559  1.00  0.00           C  
ATOM    182  O   SER A  25      17.471  -1.763 -10.802  1.00  0.00           O  
ATOM    183  OG  SER A  25      14.173  -4.691 -11.205  1.00  0.00           O  
ATOM    184  N   ASP A  26      18.409  -3.340 -12.138  1.00  0.00           N  
ATOM    185  CA  ASP A  26      19.382  -2.450 -12.765  1.00  0.00           C  
ATOM    186  C   ASP A  26      20.207  -1.710 -11.714  1.00  0.00           C  
ATOM    187  CB  ASP A  26      18.678  -1.448 -13.683  1.00  0.00           C  
ATOM    188  O   ASP A  26      20.415  -0.500 -11.821  1.00  0.00           O  
ATOM    189  CG  ASP A  26      18.051  -2.100 -14.902  1.00  0.00           C  
ATOM    190  OD1 ASP A  26      18.534  -3.166 -15.341  1.00  0.00           O  
ATOM    191  OD2 ASP A  26      17.066  -1.541 -15.431  1.00  0.00           O  
ATOM    192  N   GLY A  27      20.630  -2.393 -10.569  1.00  0.00           N  
ATOM    193  CA  GLY A  27      21.491  -1.825  -9.545  1.00  0.00           C  
ATOM    194  C   GLY A  27      20.747  -0.943  -8.561  1.00  0.00           C  
ATOM    195  O   GLY A  27      21.354  -0.355  -7.663  1.00  0.00           O  
ATOM    196  N   TYR A  28      19.435  -0.762  -8.766  1.00  0.00           N  
ATOM    197  CA  TYR A  28      18.618   0.042  -7.863  1.00  0.00           C  
ATOM    198  C   TYR A  28      17.640  -0.832  -7.088  1.00  0.00           C  
ATOM    199  CB  TYR A  28      17.854   1.117  -8.643  1.00  0.00           C  
ATOM    200  O   TYR A  28      17.241  -1.898  -7.562  1.00  0.00           O  
ATOM    201  CG  TYR A  28      18.743   2.174  -9.250  1.00  0.00           C  
ATOM    202  CD1 TYR A  28      19.022   3.355  -8.565  1.00  0.00           C  
ATOM    203  CD2 TYR A  28      19.306   1.996 -10.509  1.00  0.00           C  
ATOM    204  CE1 TYR A  28      19.839   4.334  -9.122  1.00  0.00           C  
ATOM    205  CE2 TYR A  28      20.125   2.967 -11.075  1.00  0.00           C  
ATOM    206  OH  TYR A  28      21.195   5.096 -10.931  1.00  0.00           O  
ATOM    207  CZ  TYR A  28      20.386   4.131 -10.375  1.00  0.00           C  
ATOM    208  N   SER A  29      17.325  -0.340  -5.874  1.00  0.00           N  
ATOM    209  CA  SER A  29      16.371  -1.045  -5.024  1.00  0.00           C  
ATOM    210  C   SER A  29      15.276  -0.107  -4.526  1.00  0.00           C  
ATOM    211  CB  SER A  29      17.085  -1.686  -3.834  1.00  0.00           C  
ATOM    212  O   SER A  29      15.564   0.984  -4.029  1.00  0.00           O  
ATOM    213  OG  SER A  29      16.173  -2.425  -3.039  1.00  0.00           O  
ATOM    214  N   ILE A  30      14.019  -0.513  -4.848  1.00  0.00           N  
ATOM    215  CA  ILE A  30      12.867   0.226  -4.343  1.00  0.00           C  
ATOM    216  C   ILE A  30      12.064  -0.657  -3.390  1.00  0.00           C  
ATOM    217  CB  ILE A  30      11.968   0.727  -5.495  1.00  0.00           C  
ATOM    218  O   ILE A  30      11.738  -1.799  -3.719  1.00  0.00           O  
ATOM    219  CG1 ILE A  30      12.748   1.686  -6.402  1.00  0.00           C  
ATOM    220  CG2 ILE A  30      10.707   1.399  -4.943  1.00  0.00           C  
ATOM    221  CD1 ILE A  30      11.979   2.131  -7.639  1.00  0.00           C  
ATOM    222  N   SER A  31      11.847  -0.093  -2.185  1.00  0.00           N  
ATOM    223  CA  SER A  31      11.062  -0.817  -1.191  1.00  0.00           C  
ATOM    224  C   SER A  31       9.794  -0.053  -0.825  1.00  0.00           C  
ATOM    225  CB  SER A  31      11.894  -1.073   0.067  1.00  0.00           C  
ATOM    226  O   SER A  31       9.848   1.139  -0.514  1.00  0.00           O  
ATOM    227  OG  SER A  31      12.973  -1.948  -0.213  1.00  0.00           O  
ATOM    228  N   LEU A  32       8.687  -0.797  -0.918  1.00  0.00           N  
ATOM    229  CA  LEU A  32       7.378  -0.280  -0.535  1.00  0.00           C  
ATOM    230  C   LEU A  32       6.559  -1.350   0.179  1.00  0.00           C  
ATOM    231  CB  LEU A  32       6.619   0.224  -1.766  1.00  0.00           C  
ATOM    232  O   LEU A  32       6.991  -2.499   0.287  1.00  0.00           O  
ATOM    233  CG  LEU A  32       7.384   1.170  -2.693  1.00  0.00           C  
ATOM    234  CD1 LEU A  32       6.599   1.398  -3.981  1.00  0.00           C  
ATOM    235  CD2 LEU A  32       7.667   2.494  -1.992  1.00  0.00           C  
ATOM    236  N   TYR A  33       5.409  -0.950   0.603  1.00  0.00           N  
ATOM    237  CA  TYR A  33       4.470  -1.902   1.186  1.00  0.00           C  
ATOM    238  C   TYR A  33       3.345  -2.226   0.210  1.00  0.00           C  
ATOM    239  CB  TYR A  33       3.886  -1.351   2.491  1.00  0.00           C  
ATOM    240  O   TYR A  33       3.202  -1.566  -0.823  1.00  0.00           O  
ATOM    241  CG  TYR A  33       4.887  -1.271   3.617  1.00  0.00           C  
ATOM    242  CD1 TYR A  33       5.132  -2.370   4.437  1.00  0.00           C  
ATOM    243  CD2 TYR A  33       5.589  -0.096   3.864  1.00  0.00           C  
ATOM    244  CE1 TYR A  33       6.052  -2.300   5.478  1.00  0.00           C  
ATOM    245  CE2 TYR A  33       6.512  -0.015   4.902  1.00  0.00           C  
ATOM    246  OH  TYR A  33       7.649  -1.045   6.731  1.00  0.00           O  
ATOM    247  CZ  TYR A  33       6.737  -1.120   5.702  1.00  0.00           C  
ATOM    248  N   GLY A  34       2.627  -3.249   0.525  1.00  0.00           N  
ATOM    249  CA  GLY A  34       1.458  -3.661  -0.234  1.00  0.00           C  
ATOM    250  C   GLY A  34       0.406  -4.348   0.616  1.00  0.00           C  
ATOM    251  O   GLY A  34       0.641  -4.634   1.792  1.00  0.00           O  
ATOM    252  N   ILE A  35      -0.763  -4.436   0.002  1.00  0.00           N  
ATOM    253  CA  ILE A  35      -1.884  -5.088   0.671  1.00  0.00           C  
ATOM    254  C   ILE A  35      -2.186  -6.421  -0.009  1.00  0.00           C  
ATOM    255  CB  ILE A  35      -3.141  -4.189   0.672  1.00  0.00           C  
ATOM    256  O   ILE A  35      -2.413  -6.470  -1.220  1.00  0.00           O  
ATOM    257  CG1 ILE A  35      -2.819  -2.821   1.285  1.00  0.00           C  
ATOM    258  CG2 ILE A  35      -4.290  -4.869   1.422  1.00  0.00           C  
ATOM    259  CD1 ILE A  35      -3.875  -1.758   1.014  1.00  0.00           C  
ATOM    260  N   GLY A  36      -2.181  -7.492   0.792  1.00  0.00           N  
ATOM    261  CA  GLY A  36      -2.592  -8.789   0.278  1.00  0.00           C  
ATOM    262  C   GLY A  36      -4.097  -8.976   0.265  1.00  0.00           C  
ATOM    263  O   GLY A  36      -4.787  -8.571   1.203  1.00  0.00           O  
ATOM    264  N   PHE A  37      -4.664  -9.561  -0.771  1.00  0.00           N  
ATOM    265  CA  PHE A  37      -6.068  -9.894  -0.980  1.00  0.00           C  
ATOM    266  C   PHE A  37      -6.206 -11.142  -1.844  1.00  0.00           C  
ATOM    267  CB  PHE A  37      -6.810  -8.722  -1.629  1.00  0.00           C  
ATOM    268  O   PHE A  37      -6.088 -11.071  -3.069  1.00  0.00           O  
ATOM    269  CG  PHE A  37      -8.303  -8.903  -1.682  1.00  0.00           C  
ATOM    270  CD1 PHE A  37      -8.905  -9.509  -2.778  1.00  0.00           C  
ATOM    271  CD2 PHE A  37      -9.105  -8.466  -0.636  1.00  0.00           C  
ATOM    272  CE1 PHE A  37     -10.287  -9.678  -2.831  1.00  0.00           C  
ATOM    273  CE2 PHE A  37     -10.487  -8.631  -0.681  1.00  0.00           C  
ATOM    274  CZ  PHE A  37     -11.075  -9.237  -1.780  1.00  0.00           C  
ATOM    275  N   GLY A  38      -6.453 -12.323  -1.137  1.00  0.00           N  
ATOM    276  CA  GLY A  38      -6.436 -13.556  -1.908  1.00  0.00           C  
ATOM    277  C   GLY A  38      -5.097 -13.827  -2.569  1.00  0.00           C  
ATOM    278  O   GLY A  38      -4.055 -13.790  -1.911  1.00  0.00           O  
ATOM    279  N   PRO A  39      -5.061 -14.089  -3.920  1.00  0.00           N  
ATOM    280  CA  PRO A  39      -3.809 -14.293  -4.652  1.00  0.00           C  
ATOM    281  C   PRO A  39      -3.218 -12.990  -5.185  1.00  0.00           C  
ATOM    282  CB  PRO A  39      -4.219 -15.217  -5.801  1.00  0.00           C  
ATOM    283  O   PRO A  39      -2.346 -13.015  -6.058  1.00  0.00           O  
ATOM    284  CG  PRO A  39      -5.622 -14.819  -6.129  1.00  0.00           C  
ATOM    285  CD  PRO A  39      -6.324 -14.454  -4.853  1.00  0.00           C  
ATOM    286  N   LEU A  40      -3.692 -11.903  -4.656  1.00  0.00           N  
ATOM    287  CA  LEU A  40      -3.328 -10.609  -5.224  1.00  0.00           C  
ATOM    288  C   LEU A  40      -2.549  -9.772  -4.215  1.00  0.00           C  
ATOM    289  CB  LEU A  40      -4.578  -9.852  -5.677  1.00  0.00           C  
ATOM    290  O   LEU A  40      -2.750  -9.905  -3.005  1.00  0.00           O  
ATOM    291  CG  LEU A  40      -5.549 -10.621  -6.575  1.00  0.00           C  
ATOM    292  CD1 LEU A  40      -6.815  -9.804  -6.809  1.00  0.00           C  
ATOM    293  CD2 LEU A  40      -4.884 -10.978  -7.900  1.00  0.00           C  
ATOM    294  N   ILE A  41      -1.701  -8.981  -4.745  1.00  0.00           N  
ATOM    295  CA  ILE A  41      -1.082  -7.918  -3.961  1.00  0.00           C  
ATOM    296  C   ILE A  41      -1.389  -6.563  -4.596  1.00  0.00           C  
ATOM    297  CB  ILE A  41       0.445  -8.120  -3.841  1.00  0.00           C  
ATOM    298  O   ILE A  41      -1.174  -6.370  -5.794  1.00  0.00           O  
ATOM    299  CG1 ILE A  41       0.755  -9.376  -3.019  1.00  0.00           C  
ATOM    300  CG2 ILE A  41       1.106  -6.884  -3.223  1.00  0.00           C  
ATOM    301  CD1 ILE A  41       2.238  -9.708  -2.931  1.00  0.00           C  
ATOM    302  N   ILE A  42      -1.938  -5.674  -3.786  1.00  0.00           N  
ATOM    303  CA  ILE A  42      -2.246  -4.312  -4.208  1.00  0.00           C  
ATOM    304  C   ILE A  42      -1.164  -3.359  -3.704  1.00  0.00           C  
ATOM    305  CB  ILE A  42      -3.634  -3.863  -3.700  1.00  0.00           C  
ATOM    306  O   ILE A  42      -0.894  -3.296  -2.503  1.00  0.00           O  
ATOM    307  CG1 ILE A  42      -4.717  -4.839  -4.174  1.00  0.00           C  
ATOM    308  CG2 ILE A  42      -3.942  -2.436  -4.162  1.00  0.00           C  
ATOM    309  CD1 ILE A  42      -5.155  -5.840  -3.115  1.00  0.00           C  
ATOM    310  N   THR A  43      -0.519  -2.601  -4.604  1.00  0.00           N  
ATOM    311  CA  THR A  43       0.542  -1.682  -4.206  1.00  0.00           C  
ATOM    312  C   THR A  43       0.660  -0.529  -5.199  1.00  0.00           C  
ATOM    313  CB  THR A  43       1.896  -2.407  -4.094  1.00  0.00           C  
ATOM    314  O   THR A  43      -0.216  -0.340  -6.045  1.00  0.00           O  
ATOM    315  CG2 THR A  43       2.426  -2.798  -5.469  1.00  0.00           C  
ATOM    316  OG1 THR A  43       2.843  -1.541  -3.457  1.00  0.00           O  
ATOM    317  N   ASN A  44       1.715   0.326  -4.991  1.00  0.00           N  
ATOM    318  CA  ASN A  44       1.943   1.449  -5.894  1.00  0.00           C  
ATOM    319  C   ASN A  44       2.621   1.000  -7.185  1.00  0.00           C  
ATOM    320  CB  ASN A  44       2.776   2.531  -5.205  1.00  0.00           C  
ATOM    321  O   ASN A  44       3.507   0.144  -7.161  1.00  0.00           O  
ATOM    322  CG  ASN A  44       2.077   3.127  -3.999  1.00  0.00           C  
ATOM    323  ND2 ASN A  44       1.211   4.105  -4.238  1.00  0.00           N  
ATOM    324  OD1 ASN A  44       2.315   2.713  -2.861  1.00  0.00           O  
ATOM    325  N   ALA A  45       2.217   1.588  -8.298  1.00  0.00           N  
ATOM    326  CA  ALA A  45       2.775   1.281  -9.612  1.00  0.00           C  
ATOM    327  C   ALA A  45       4.246   1.680  -9.689  1.00  0.00           C  
ATOM    328  CB  ALA A  45       1.978   1.986 -10.707  1.00  0.00           C  
ATOM    329  O   ALA A  45       5.024   1.067 -10.426  1.00  0.00           O  
ATOM    330  N   HIS A  46       4.590   2.653  -8.914  1.00  0.00           N  
ATOM    331  CA  HIS A  46       5.964   3.130  -9.012  1.00  0.00           C  
ATOM    332  C   HIS A  46       6.938   2.137  -8.386  1.00  0.00           C  
ATOM    333  CB  HIS A  46       6.106   4.498  -8.342  1.00  0.00           C  
ATOM    334  O   HIS A  46       8.145   2.386  -8.346  1.00  0.00           O  
ATOM    335  CG  HIS A  46       5.893   4.466  -6.862  1.00  0.00           C  
ATOM    336  CD2 HIS A  46       6.715   4.091  -5.854  1.00  0.00           C  
ATOM    337  ND1 HIS A  46       4.709   4.852  -6.273  1.00  0.00           N  
ATOM    338  CE1 HIS A  46       4.812   4.716  -4.961  1.00  0.00           C  
ATOM    339  NE2 HIS A  46       6.020   4.256  -4.681  1.00  0.00           N  
ATOM    340  N   LEU A  47       6.445   1.028  -7.850  1.00  0.00           N  
ATOM    341  CA  LEU A  47       7.310  -0.076  -7.448  1.00  0.00           C  
ATOM    342  C   LEU A  47       8.105  -0.605  -8.637  1.00  0.00           C  
ATOM    343  CB  LEU A  47       6.484  -1.207  -6.829  1.00  0.00           C  
ATOM    344  O   LEU A  47       9.217  -1.110  -8.470  1.00  0.00           O  
ATOM    345  CG  LEU A  47       7.249  -2.473  -6.442  1.00  0.00           C  
ATOM    346  CD1 LEU A  47       8.226  -2.177  -5.309  1.00  0.00           C  
ATOM    347  CD2 LEU A  47       6.282  -3.583  -6.045  1.00  0.00           C  
ATOM    348  N   PHE A  48       7.512  -0.434  -9.870  1.00  0.00           N  
ATOM    349  CA  PHE A  48       8.102  -1.001 -11.077  1.00  0.00           C  
ATOM    350  C   PHE A  48       8.644   0.098 -11.983  1.00  0.00           C  
ATOM    351  CB  PHE A  48       7.072  -1.846 -11.835  1.00  0.00           C  
ATOM    352  O   PHE A  48       8.384   0.101 -13.188  1.00  0.00           O  
ATOM    353  CG  PHE A  48       6.601  -3.056 -11.074  1.00  0.00           C  
ATOM    354  CD1 PHE A  48       7.412  -4.178 -10.954  1.00  0.00           C  
ATOM    355  CD2 PHE A  48       5.347  -3.071 -10.478  1.00  0.00           C  
ATOM    356  CE1 PHE A  48       6.979  -5.299 -10.250  1.00  0.00           C  
ATOM    357  CE2 PHE A  48       4.907  -4.188  -9.773  1.00  0.00           C  
ATOM    358  CZ  PHE A  48       5.724  -5.301  -9.661  1.00  0.00           C  
ATOM    359  N   ARG A  49       9.354   1.090 -11.357  1.00  0.00           N  
ATOM    360  CA  ARG A  49      10.052   2.092 -12.155  1.00  0.00           C  
ATOM    361  C   ARG A  49      11.116   1.447 -13.037  1.00  0.00           C  
ATOM    362  CB  ARG A  49      10.691   3.150 -11.252  1.00  0.00           C  
ATOM    363  O   ARG A  49      11.389   1.924 -14.140  1.00  0.00           O  
ATOM    364  CG  ARG A  49       9.696   4.130 -10.651  1.00  0.00           C  
ATOM    365  CD  ARG A  49      10.392   5.212  -9.838  1.00  0.00           C  
ATOM    366  NE  ARG A  49       9.433   6.138  -9.242  1.00  0.00           N  
ATOM    367  NH1 ARG A  49      11.027   7.436  -8.188  1.00  0.00           N  
ATOM    368  NH2 ARG A  49       8.804   7.953  -7.982  1.00  0.00           N  
ATOM    369  CZ  ARG A  49       9.757   7.173  -8.472  1.00  0.00           C  
ATOM    370  N   ARG A  50      11.624   0.443 -12.411  1.00  0.00           N  
ATOM    371  CA  ARG A  50      12.550  -0.427 -13.128  1.00  0.00           C  
ATOM    372  C   ARG A  50      12.090  -1.880 -13.073  1.00  0.00           C  
ATOM    373  CB  ARG A  50      13.962  -0.302 -12.551  1.00  0.00           C  
ATOM    374  O   ARG A  50      11.382  -2.278 -12.145  1.00  0.00           O  
ATOM    375  CG  ARG A  50      14.570   1.083 -12.704  1.00  0.00           C  
ATOM    376  CD  ARG A  50      15.930   1.180 -12.028  1.00  0.00           C  
ATOM    377  NE  ARG A  50      16.527   2.501 -12.205  1.00  0.00           N  
ATOM    378  NH1 ARG A  50      15.241   3.527 -10.584  1.00  0.00           N  
ATOM    379  NH2 ARG A  50      16.794   4.737 -11.758  1.00  0.00           N  
ATOM    380  CZ  ARG A  50      16.186   3.585 -11.515  1.00  0.00           C  
ATOM    381  N   ASN A  51      12.406  -2.545 -14.114  1.00  0.00           N  
ATOM    382  CA  ASN A  51      11.912  -3.912 -14.232  1.00  0.00           C  
ATOM    383  C   ASN A  51      13.013  -4.870 -14.677  1.00  0.00           C  
ATOM    384  CB  ASN A  51      10.730  -3.975 -15.202  1.00  0.00           C  
ATOM    385  O   ASN A  51      14.174  -4.474 -14.801  1.00  0.00           O  
ATOM    386  CG  ASN A  51       9.788  -5.124 -14.901  1.00  0.00           C  
ATOM    387  ND2 ASN A  51       8.706  -5.219 -15.665  1.00  0.00           N  
ATOM    388  OD1 ASN A  51      10.029  -5.918 -13.989  1.00  0.00           O  
ATOM    389  N   ASN A  52      12.703  -6.140 -14.796  1.00  0.00           N  
ATOM    390  CA  ASN A  52      13.634  -7.184 -15.211  1.00  0.00           C  
ATOM    391  C   ASN A  52      14.661  -7.483 -14.122  1.00  0.00           C  
ATOM    392  CB  ASN A  52      14.338  -6.789 -16.511  1.00  0.00           C  
ATOM    393  O   ASN A  52      15.839  -7.693 -14.415  1.00  0.00           O  
ATOM    394  CG  ASN A  52      15.033  -7.960 -17.177  1.00  0.00           C  
ATOM    395  ND2 ASN A  52      16.093  -7.674 -17.923  1.00  0.00           N  
ATOM    396  OD1 ASN A  52      14.619  -9.112 -17.024  1.00  0.00           O  
ATOM    397  N   GLY A  53      14.205  -7.504 -12.915  1.00  0.00           N  
ATOM    398  CA  GLY A  53      15.016  -7.825 -11.751  1.00  0.00           C  
ATOM    399  C   GLY A  53      14.347  -8.808 -10.810  1.00  0.00           C  
ATOM    400  O   GLY A  53      13.674  -9.741 -11.254  1.00  0.00           O  
ATOM    401  N   THR A  54      14.739  -8.694  -9.499  1.00  0.00           N  
ATOM    402  CA  THR A  54      14.240  -9.594  -8.465  1.00  0.00           C  
ATOM    403  C   THR A  54      13.269  -8.868  -7.538  1.00  0.00           C  
ATOM    404  CB  THR A  54      15.395 -10.190  -7.638  1.00  0.00           C  
ATOM    405  O   THR A  54      13.536  -7.744  -7.108  1.00  0.00           O  
ATOM    406  CG2 THR A  54      14.873 -11.165  -6.588  1.00  0.00           C  
ATOM    407  OG1 THR A  54      16.293 -10.882  -8.514  1.00  0.00           O  
ATOM    408  N   LEU A  55      12.102  -9.469  -7.345  1.00  0.00           N  
ATOM    409  CA  LEU A  55      11.139  -8.953  -6.379  1.00  0.00           C  
ATOM    410  C   LEU A  55      11.104  -9.823  -5.128  1.00  0.00           C  
ATOM    411  CB  LEU A  55       9.742  -8.878  -7.002  1.00  0.00           C  
ATOM    412  O   LEU A  55      10.821 -11.021  -5.207  1.00  0.00           O  
ATOM    413  CG  LEU A  55       8.626  -8.348  -6.102  1.00  0.00           C  
ATOM    414  CD1 LEU A  55       8.884  -6.889  -5.740  1.00  0.00           C  
ATOM    415  CD2 LEU A  55       7.270  -8.503  -6.782  1.00  0.00           C  
ATOM    416  N   THR A  56      11.455  -9.241  -3.991  1.00  0.00           N  
ATOM    417  CA  THR A  56      11.379  -9.919  -2.702  1.00  0.00           C  
ATOM    418  C   THR A  56      10.131  -9.487  -1.937  1.00  0.00           C  
ATOM    419  CB  THR A  56      12.630  -9.638  -1.848  1.00  0.00           C  
ATOM    420  O   THR A  56       9.901  -8.293  -1.737  1.00  0.00           O  
ATOM    421  CG2 THR A  56      12.566 -10.381  -0.518  1.00  0.00           C  
ATOM    422  OG1 THR A  56      13.795 -10.063  -2.565  1.00  0.00           O  
ATOM    423  N   ILE A  57       9.356 -10.491  -1.504  1.00  0.00           N  
ATOM    424  CA  ILE A  57       8.125 -10.230  -0.764  1.00  0.00           C  
ATOM    425  C   ILE A  57       8.256 -10.764   0.660  1.00  0.00           C  
ATOM    426  CB  ILE A  57       6.901 -10.862  -1.463  1.00  0.00           C  
ATOM    427  O   ILE A  57       8.478 -11.960   0.864  1.00  0.00           O  
ATOM    428  CG1 ILE A  57       6.817 -10.392  -2.920  1.00  0.00           C  
ATOM    429  CG2 ILE A  57       5.613 -10.527  -0.705  1.00  0.00           C  
ATOM    430  CD1 ILE A  57       5.952 -11.278  -3.807  1.00  0.00           C  
ATOM    431  N   THR A  58       8.116  -9.871   1.619  1.00  0.00           N  
ATOM    432  CA  THR A  58       8.113 -10.254   3.027  1.00  0.00           C  
ATOM    433  C   THR A  58       6.717 -10.105   3.625  1.00  0.00           C  
ATOM    434  CB  THR A  58       9.114  -9.410   3.837  1.00  0.00           C  
ATOM    435  O   THR A  58       6.147  -9.012   3.620  1.00  0.00           O  
ATOM    436  CG2 THR A  58       9.192  -9.887   5.284  1.00  0.00           C  
ATOM    437  OG1 THR A  58      10.413  -9.515   3.240  1.00  0.00           O  
ATOM    438  N   SER A  59       6.172 -11.216   4.063  1.00  0.00           N  
ATOM    439  CA  SER A  59       4.851 -11.251   4.682  1.00  0.00           C  
ATOM    440  C   SER A  59       4.880 -12.012   6.003  1.00  0.00           C  
ATOM    441  CB  SER A  59       3.833 -11.891   3.737  1.00  0.00           C  
ATOM    442  O   SER A  59       5.951 -12.376   6.493  1.00  0.00           O  
ATOM    443  OG  SER A  59       4.032 -13.292   3.658  1.00  0.00           O  
ATOM    444  N   ILE A  60       3.683 -12.245   6.545  1.00  0.00           N  
ATOM    445  CA  ILE A  60       3.584 -13.014   7.780  1.00  0.00           C  
ATOM    446  C   ILE A  60       3.919 -14.478   7.504  1.00  0.00           C  
ATOM    447  CB  ILE A  60       2.177 -12.896   8.409  1.00  0.00           C  
ATOM    448  O   ILE A  60       4.236 -15.234   8.426  1.00  0.00           O  
ATOM    449  CG1 ILE A  60       1.113 -13.422   7.439  1.00  0.00           C  
ATOM    450  CG2 ILE A  60       1.885 -11.448   8.810  1.00  0.00           C  
ATOM    451  CD1 ILE A  60      -0.257 -13.621   8.071  1.00  0.00           C  
ATOM    452  N   HIS A  61       3.839 -14.789   6.262  1.00  0.00           N  
ATOM    453  CA  HIS A  61       4.090 -16.170   5.866  1.00  0.00           C  
ATOM    454  C   HIS A  61       5.565 -16.394   5.553  1.00  0.00           C  
ATOM    455  CB  HIS A  61       3.234 -16.544   4.654  1.00  0.00           C  
ATOM    456  O   HIS A  61       5.967 -17.503   5.194  1.00  0.00           O  
ATOM    457  CG  HIS A  61       1.763 -16.442   4.905  1.00  0.00           C  
ATOM    458  CD2 HIS A  61       0.816 -15.657   4.339  1.00  0.00           C  
ATOM    459  ND1 HIS A  61       1.113 -17.214   5.844  1.00  0.00           N  
ATOM    460  CE1 HIS A  61      -0.173 -16.906   5.844  1.00  0.00           C  
ATOM    461  NE2 HIS A  61      -0.379 -15.964   4.940  1.00  0.00           N  
ATOM    462  N   GLY A  62       6.330 -15.367   5.631  1.00  0.00           N  
ATOM    463  CA  GLY A  62       7.749 -15.488   5.336  1.00  0.00           C  
ATOM    464  C   GLY A  62       8.178 -14.681   4.125  1.00  0.00           C  
ATOM    465  O   GLY A  62       7.503 -13.725   3.739  1.00  0.00           O  
ATOM    466  N   THR A  63       9.314 -15.010   3.684  1.00  0.00           N  
ATOM    467  CA  THR A  63       9.893 -14.294   2.553  1.00  0.00           C  
ATOM    468  C   THR A  63       9.767 -15.113   1.272  1.00  0.00           C  
ATOM    469  CB  THR A  63      11.374 -13.955   2.806  1.00  0.00           C  
ATOM    470  O   THR A  63      10.007 -16.322   1.276  1.00  0.00           O  
ATOM    471  CG2 THR A  63      11.980 -13.218   1.617  1.00  0.00           C  
ATOM    472  OG1 THR A  63      11.477 -13.127   3.971  1.00  0.00           O  
ATOM    473  N   PHE A  64       9.298 -14.474   0.261  1.00  0.00           N  
ATOM    474  CA  PHE A  64       9.132 -15.066  -1.061  1.00  0.00           C  
ATOM    475  C   PHE A  64       9.865 -14.248  -2.117  1.00  0.00           C  
ATOM    476  CB  PHE A  64       7.646 -15.175  -1.420  1.00  0.00           C  
ATOM    477  O   PHE A  64       9.741 -13.022  -2.157  1.00  0.00           O  
ATOM    478  CG  PHE A  64       7.378 -15.988  -2.657  1.00  0.00           C  
ATOM    479  CD1 PHE A  64       7.365 -15.389  -3.911  1.00  0.00           C  
ATOM    480  CD2 PHE A  64       7.140 -17.354  -2.566  1.00  0.00           C  
ATOM    481  CE1 PHE A  64       7.117 -16.140  -5.058  1.00  0.00           C  
ATOM    482  CE2 PHE A  64       6.892 -18.110  -3.708  1.00  0.00           C  
ATOM    483  CZ  PHE A  64       6.880 -17.501  -4.953  1.00  0.00           C  
ATOM    484  N   THR A  65      10.609 -14.990  -2.973  1.00  0.00           N  
ATOM    485  CA  THR A  65      11.404 -14.280  -3.969  1.00  0.00           C  
ATOM    486  C   THR A  65      10.993 -14.688  -5.381  1.00  0.00           C  
ATOM    487  CB  THR A  65      12.909 -14.544  -3.773  1.00  0.00           C  
ATOM    488  O   THR A  65      10.877 -15.879  -5.679  1.00  0.00           O  
ATOM    489  CG2 THR A  65      13.738 -13.802  -4.816  1.00  0.00           C  
ATOM    490  OG1 THR A  65      13.299 -14.104  -2.466  1.00  0.00           O  
ATOM    491  N   ILE A  66      10.726 -13.614  -6.171  1.00  0.00           N  
ATOM    492  CA  ILE A  66      10.530 -13.781  -7.607  1.00  0.00           C  
ATOM    493  C   ILE A  66      11.773 -13.306  -8.356  1.00  0.00           C  
ATOM    494  CB  ILE A  66       9.282 -13.014  -8.099  1.00  0.00           C  
ATOM    495  O   ILE A  66      12.117 -12.123  -8.314  1.00  0.00           O  
ATOM    496  CG1 ILE A  66       8.028 -13.511  -7.371  1.00  0.00           C  
ATOM    497  CG2 ILE A  66       9.126 -13.153  -9.616  1.00  0.00           C  
ATOM    498  CD1 ILE A  66       6.809 -12.618  -7.557  1.00  0.00           C  
ATOM    499  N   GLU A  67      12.462 -14.184  -9.088  1.00  0.00           N  
ATOM    500  CA  GLU A  67      13.776 -13.914  -9.666  1.00  0.00           C  
ATOM    501  C   GLU A  67      13.665 -13.007 -10.888  1.00  0.00           C  
ATOM    502  CB  GLU A  67      14.476 -15.222 -10.043  1.00  0.00           C  
ATOM    503  O   GLU A  67      14.598 -12.267 -11.206  1.00  0.00           O  
ATOM    504  CG  GLU A  67      14.818 -16.102  -8.850  1.00  0.00           C  
ATOM    505  CD  GLU A  67      15.854 -15.483  -7.924  1.00  0.00           C  
ATOM    506  OE1 GLU A  67      15.919 -15.876  -6.738  1.00  0.00           O  
ATOM    507  OE2 GLU A  67      16.605 -14.597  -8.390  1.00  0.00           O  
ATOM    508  N   ASN A  68      12.566 -13.058 -11.542  1.00  0.00           N  
ATOM    509  CA  ASN A  68      12.354 -12.258 -12.744  1.00  0.00           C  
ATOM    510  C   ASN A  68      11.010 -11.536 -12.707  1.00  0.00           C  
ATOM    511  CB  ASN A  68      12.452 -13.134 -13.995  1.00  0.00           C  
ATOM    512  O   ASN A  68       9.962 -12.155 -12.900  1.00  0.00           O  
ATOM    513  CG  ASN A  68      12.394 -12.328 -15.278  1.00  0.00           C  
ATOM    514  ND2 ASN A  68      12.650 -12.984 -16.403  1.00  0.00           N  
ATOM    515  OD1 ASN A  68      12.123 -11.124 -15.257  1.00  0.00           O  
ATOM    516  N   THR A  69      11.045 -10.179 -12.490  1.00  0.00           N  
ATOM    517  CA  THR A  69       9.827  -9.393 -12.324  1.00  0.00           C  
ATOM    518  C   THR A  69       9.065  -9.294 -13.642  1.00  0.00           C  
ATOM    519  CB  THR A  69      10.141  -7.979 -11.801  1.00  0.00           C  
ATOM    520  O   THR A  69       7.876  -8.969 -13.654  1.00  0.00           O  
ATOM    521  CG2 THR A  69      10.660  -8.025 -10.368  1.00  0.00           C  
ATOM    522  OG1 THR A  69      11.135  -7.376 -12.639  1.00  0.00           O  
ATOM    523  N   THR A  70       9.651  -9.651 -14.782  1.00  0.00           N  
ATOM    524  CA  THR A  70       8.989  -9.558 -16.078  1.00  0.00           C  
ATOM    525  C   THR A  70       7.967 -10.680 -16.245  1.00  0.00           C  
ATOM    526  CB  THR A  70      10.007  -9.612 -17.232  1.00  0.00           C  
ATOM    527  O   THR A  70       7.095 -10.608 -17.113  1.00  0.00           O  
ATOM    528  CG2 THR A  70      11.013  -8.470 -17.131  1.00  0.00           C  
ATOM    529  OG1 THR A  70      10.711 -10.860 -17.182  1.00  0.00           O  
ATOM    530  N   THR A  71       8.061 -11.643 -15.427  1.00  0.00           N  
ATOM    531  CA  THR A  71       7.155 -12.783 -15.524  1.00  0.00           C  
ATOM    532  C   THR A  71       5.889 -12.538 -14.709  1.00  0.00           C  
ATOM    533  CB  THR A  71       7.835 -14.079 -15.045  1.00  0.00           C  
ATOM    534  O   THR A  71       4.937 -13.319 -14.782  1.00  0.00           O  
ATOM    535  CG2 THR A  71       9.119 -14.347 -15.824  1.00  0.00           C  
ATOM    536  OG1 THR A  71       8.150 -13.959 -13.652  1.00  0.00           O  
ATOM    537  N   LEU A  72       5.844 -11.418 -13.991  1.00  0.00           N  
ATOM    538  CA  LEU A  72       4.709 -11.117 -13.126  1.00  0.00           C  
ATOM    539  C   LEU A  72       3.512 -10.643 -13.944  1.00  0.00           C  
ATOM    540  CB  LEU A  72       5.090 -10.053 -12.093  1.00  0.00           C  
ATOM    541  O   LEU A  72       3.672  -9.890 -14.907  1.00  0.00           O  
ATOM    542  CG  LEU A  72       6.001 -10.510 -10.953  1.00  0.00           C  
ATOM    543  CD1 LEU A  72       6.484  -9.309 -10.146  1.00  0.00           C  
ATOM    544  CD2 LEU A  72       5.275 -11.506 -10.055  1.00  0.00           C  
ATOM    545  N   LYS A  73       2.388 -11.147 -13.542  1.00  0.00           N  
ATOM    546  CA  LYS A  73       1.146 -10.633 -14.112  1.00  0.00           C  
ATOM    547  C   LYS A  73       0.645  -9.419 -13.335  1.00  0.00           C  
ATOM    548  CB  LYS A  73       0.072 -11.722 -14.131  1.00  0.00           C  
ATOM    549  O   LYS A  73       0.370  -9.512 -12.137  1.00  0.00           O  
ATOM    550  CG  LYS A  73       0.394 -12.892 -15.050  1.00  0.00           C  
ATOM    551  CD  LYS A  73      -0.735 -13.915 -15.067  1.00  0.00           C  
ATOM    552  CE  LYS A  73      -0.403 -15.099 -15.965  1.00  0.00           C  
ATOM    553  NZ  LYS A  73      -1.490 -16.123 -15.957  1.00  0.00           N  
ATOM    554  N   LEU A  74       0.594  -8.284 -14.099  1.00  0.00           N  
ATOM    555  CA  LEU A  74       0.222  -7.021 -13.471  1.00  0.00           C  
ATOM    556  C   LEU A  74      -1.067  -6.472 -14.074  1.00  0.00           C  
ATOM    557  CB  LEU A  74       1.348  -5.995 -13.623  1.00  0.00           C  
ATOM    558  O   LEU A  74      -1.313  -6.630 -15.272  1.00  0.00           O  
ATOM    559  CG  LEU A  74       2.744  -6.452 -13.199  1.00  0.00           C  
ATOM    560  CD1 LEU A  74       3.777  -5.379 -13.528  1.00  0.00           C  
ATOM    561  CD2 LEU A  74       2.769  -6.785 -11.711  1.00  0.00           C  
ATOM    562  N   HIS A  75      -1.867  -5.963 -13.219  1.00  0.00           N  
ATOM    563  CA  HIS A  75      -3.015  -5.170 -13.643  1.00  0.00           C  
ATOM    564  C   HIS A  75      -2.889  -3.724 -13.176  1.00  0.00           C  
ATOM    565  CB  HIS A  75      -4.313  -5.782 -13.114  1.00  0.00           C  
ATOM    566  O   HIS A  75      -2.995  -3.442 -11.980  1.00  0.00           O  
ATOM    567  CG  HIS A  75      -5.544  -5.068 -13.574  1.00  0.00           C  
ATOM    568  CD2 HIS A  75      -6.250  -4.059 -13.011  1.00  0.00           C  
ATOM    569  ND1 HIS A  75      -6.188  -5.379 -14.752  1.00  0.00           N  
ATOM    570  CE1 HIS A  75      -7.239  -4.589 -14.895  1.00  0.00           C  
ATOM    571  NE2 HIS A  75      -7.299  -3.779 -13.852  1.00  0.00           N  
ATOM    572  N   LEU A  76      -2.729  -2.784 -14.160  1.00  0.00           N  
ATOM    573  CA  LEU A  76      -2.565  -1.368 -13.850  1.00  0.00           C  
ATOM    574  C   LEU A  76      -3.918  -0.672 -13.755  1.00  0.00           C  
ATOM    575  CB  LEU A  76      -1.698  -0.684 -14.910  1.00  0.00           C  
ATOM    576  O   LEU A  76      -4.783  -0.869 -14.612  1.00  0.00           O  
ATOM    577  CG  LEU A  76      -0.261  -1.190 -15.041  1.00  0.00           C  
ATOM    578  CD1 LEU A  76       0.321  -0.790 -16.393  1.00  0.00           C  
ATOM    579  CD2 LEU A  76       0.600  -0.653 -13.903  1.00  0.00           C  
ATOM    580  N   ILE A  77      -4.018   0.076 -12.668  1.00  0.00           N  
ATOM    581  CA  ILE A  77      -5.226   0.884 -12.539  1.00  0.00           C  
ATOM    582  C   ILE A  77      -5.038   2.213 -13.268  1.00  0.00           C  
ATOM    583  CB  ILE A  77      -5.584   1.132 -11.056  1.00  0.00           C  
ATOM    584  O   ILE A  77      -4.182   3.018 -12.893  1.00  0.00           O  
ATOM    585  CG1 ILE A  77      -5.623  -0.194 -10.288  1.00  0.00           C  
ATOM    586  CG2 ILE A  77      -6.919   1.872 -10.940  1.00  0.00           C  
ATOM    587  CD1 ILE A  77      -6.666  -1.177 -10.801  1.00  0.00           C  
ATOM    588  N   GLU A  78      -5.797   2.410 -14.247  1.00  0.00           N  
ATOM    589  CA  GLU A  78      -5.614   3.544 -15.148  1.00  0.00           C  
ATOM    590  C   GLU A  78      -5.705   4.868 -14.394  1.00  0.00           C  
ATOM    591  CB  GLU A  78      -6.649   3.508 -16.275  1.00  0.00           C  
ATOM    592  O   GLU A  78      -6.624   5.073 -13.599  1.00  0.00           O  
ATOM    593  CG  GLU A  78      -6.161   4.122 -17.578  1.00  0.00           C  
ATOM    594  CD  GLU A  78      -7.179   4.030 -18.704  1.00  0.00           C  
ATOM    595  OE1 GLU A  78      -6.896   4.522 -19.820  1.00  0.00           O  
ATOM    596  OE2 GLU A  78      -8.268   3.461 -18.467  1.00  0.00           O  
ATOM    597  N   GLY A  79      -4.695   5.730 -14.637  1.00  0.00           N  
ATOM    598  CA  GLY A  79      -4.701   7.099 -14.147  1.00  0.00           C  
ATOM    599  C   GLY A  79      -4.319   7.211 -12.683  1.00  0.00           C  
ATOM    600  O   GLY A  79      -4.421   8.286 -12.089  1.00  0.00           O  
ATOM    601  N   ARG A  80      -3.933   6.040 -12.099  1.00  0.00           N  
ATOM    602  CA  ARG A  80      -3.637   6.017 -10.671  1.00  0.00           C  
ATOM    603  C   ARG A  80      -2.312   5.314 -10.397  1.00  0.00           C  
ATOM    604  CB  ARG A  80      -4.765   5.328  -9.899  1.00  0.00           C  
ATOM    605  O   ARG A  80      -1.913   4.418 -11.144  1.00  0.00           O  
ATOM    606  CG  ARG A  80      -6.120   5.999 -10.058  1.00  0.00           C  
ATOM    607  CD  ARG A  80      -7.230   5.190  -9.402  1.00  0.00           C  
ATOM    608  NE  ARG A  80      -8.540   5.799  -9.617  1.00  0.00           N  
ATOM    609  NH1 ARG A  80      -8.696   6.705  -7.497  1.00  0.00           N  
ATOM    610  NH2 ARG A  80     -10.391   7.015  -9.009  1.00  0.00           N  
ATOM    611  CZ  ARG A  80      -9.206   6.505  -8.707  1.00  0.00           C  
ATOM    612  N   ASP A  81      -1.563   5.792  -9.427  1.00  0.00           N  
ATOM    613  CA  ASP A  81      -0.362   5.103  -8.963  1.00  0.00           C  
ATOM    614  C   ASP A  81      -0.722   3.850  -8.166  1.00  0.00           C  
ATOM    615  CB  ASP A  81       0.499   6.038  -8.112  1.00  0.00           C  
ATOM    616  O   ASP A  81      -0.487   3.789  -6.957  1.00  0.00           O  
ATOM    617  CG  ASP A  81       1.846   5.439  -7.750  1.00  0.00           C  
ATOM    618  OD1 ASP A  81       2.300   4.498  -8.437  1.00  0.00           O  
ATOM    619  OD2 ASP A  81       2.459   5.909  -6.767  1.00  0.00           O  
ATOM    620  N   LEU A  82      -1.455   2.957  -8.807  1.00  0.00           N  
ATOM    621  CA  LEU A  82      -1.954   1.710  -8.238  1.00  0.00           C  
ATOM    622  C   LEU A  82      -1.777   0.555  -9.218  1.00  0.00           C  
ATOM    623  CB  LEU A  82      -3.429   1.847  -7.854  1.00  0.00           C  
ATOM    624  O   LEU A  82      -2.069   0.695 -10.408  1.00  0.00           O  
ATOM    625  CG  LEU A  82      -3.997   0.759  -6.941  1.00  0.00           C  
ATOM    626  CD1 LEU A  82      -3.356   0.840  -5.559  1.00  0.00           C  
ATOM    627  CD2 LEU A  82      -5.513   0.882  -6.840  1.00  0.00           C  
ATOM    628  N   VAL A  83      -1.289  -0.568  -8.670  1.00  0.00           N  
ATOM    629  CA  VAL A  83      -1.122  -1.757  -9.500  1.00  0.00           C  
ATOM    630  C   VAL A  83      -1.526  -3.000  -8.710  1.00  0.00           C  
ATOM    631  CB  VAL A  83       0.331  -1.896 -10.006  1.00  0.00           C  
ATOM    632  O   VAL A  83      -1.358  -3.049  -7.489  1.00  0.00           O  
ATOM    633  CG1 VAL A  83       1.295  -2.082  -8.835  1.00  0.00           C  
ATOM    634  CG2 VAL A  83       0.445  -3.062 -10.986  1.00  0.00           C  
ATOM    635  N   ILE A  84      -2.150  -3.994  -9.380  1.00  0.00           N  
ATOM    636  CA  ILE A  84      -2.482  -5.295  -8.808  1.00  0.00           C  
ATOM    637  C   ILE A  84      -1.532  -6.357  -9.356  1.00  0.00           C  
ATOM    638  CB  ILE A  84      -3.948  -5.684  -9.101  1.00  0.00           C  
ATOM    639  O   ILE A  84      -1.359  -6.476 -10.571  1.00  0.00           O  
ATOM    640  CG1 ILE A  84      -4.901  -4.597  -8.589  1.00  0.00           C  
ATOM    641  CG2 ILE A  84      -4.281  -7.042  -8.477  1.00  0.00           C  
ATOM    642  CD1 ILE A  84      -6.341  -4.767  -9.055  1.00  0.00           C  
ATOM    643  N   ILE A  85      -0.958  -7.077  -8.425  1.00  0.00           N  
ATOM    644  CA  ILE A  85      -0.034  -8.138  -8.810  1.00  0.00           C  
ATOM    645  C   ILE A  85      -0.676  -9.500  -8.555  1.00  0.00           C  
ATOM    646  CB  ILE A  85       1.305  -8.026  -8.048  1.00  0.00           C  
ATOM    647  O   ILE A  85      -1.101  -9.792  -7.434  1.00  0.00           O  
ATOM    648  CG1 ILE A  85       1.877  -6.609  -8.178  1.00  0.00           C  
ATOM    649  CG2 ILE A  85       2.305  -9.068  -8.557  1.00  0.00           C  
ATOM    650  CD1 ILE A  85       3.062  -6.333  -7.264  1.00  0.00           C  
ATOM    651  N   LEU A  86      -0.727 -10.250  -9.597  1.00  0.00           N  
ATOM    652  CA  LEU A  86      -1.147 -11.637  -9.428  1.00  0.00           C  
ATOM    653  C   LEU A  86       0.034 -12.519  -9.038  1.00  0.00           C  
ATOM    654  CB  LEU A  86      -1.789 -12.163 -10.715  1.00  0.00           C  
ATOM    655  O   LEU A  86       0.982 -12.673  -9.812  1.00  0.00           O  
ATOM    656  CG  LEU A  86      -2.274 -13.613 -10.686  1.00  0.00           C  
ATOM    657  CD1 LEU A  86      -3.359 -13.788  -9.629  1.00  0.00           C  
ATOM    658  CD2 LEU A  86      -2.787 -14.033 -12.060  1.00  0.00           C  
ATOM    659  N   MET A  87      -0.134 -13.143  -7.878  1.00  0.00           N  
ATOM    660  CA  MET A  87       0.967 -13.952  -7.362  1.00  0.00           C  
ATOM    661  C   MET A  87       0.935 -15.357  -7.954  1.00  0.00           C  
ATOM    662  CB  MET A  87       0.911 -14.026  -5.835  1.00  0.00           C  
ATOM    663  O   MET A  87      -0.129 -15.853  -8.327  1.00  0.00           O  
ATOM    664  CG  MET A  87       1.027 -12.674  -5.151  1.00  0.00           C  
ATOM    665  SD  MET A  87       2.549 -11.769  -5.635  1.00  0.00           S  
ATOM    666  CE  MET A  87       3.812 -12.929  -5.044  1.00  0.00           C  
ATOM    667  N   PRO A  88       2.146 -15.943  -8.082  1.00  0.00           N  
ATOM    668  CA  PRO A  88       2.199 -17.329  -8.555  1.00  0.00           C  
ATOM    669  C   PRO A  88       1.443 -18.293  -7.643  1.00  0.00           C  
ATOM    670  CB  PRO A  88       3.698 -17.643  -8.558  1.00  0.00           C  
ATOM    671  O   PRO A  88       1.186 -17.974  -6.479  1.00  0.00           O  
ATOM    672  CG  PRO A  88       4.368 -16.308  -8.508  1.00  0.00           C  
ATOM    673  CD  PRO A  88       3.426 -15.325  -7.875  1.00  0.00           C  
ATOM    674  N   LYS A  89       1.126 -19.392  -8.108  1.00  0.00           N  
ATOM    675  CA  LYS A  89       0.279 -20.366  -7.427  1.00  0.00           C  
ATOM    676  C   LYS A  89       0.959 -20.903  -6.171  1.00  0.00           C  
ATOM    677  CB  LYS A  89      -0.074 -21.521  -8.366  1.00  0.00           C  
ATOM    678  O   LYS A  89       0.287 -21.341  -5.234  1.00  0.00           O  
ATOM    679  CG  LYS A  89      -1.060 -21.148  -9.463  1.00  0.00           C  
ATOM    680  CD  LYS A  89      -1.467 -22.363 -10.286  1.00  0.00           C  
ATOM    681  CE  LYS A  89      -2.461 -21.992 -11.379  1.00  0.00           C  
ATOM    682  NZ  LYS A  89      -2.825 -23.171 -12.220  1.00  0.00           N  
ATOM    683  N   ASP A  90       2.264 -20.867  -6.129  1.00  0.00           N  
ATOM    684  CA  ASP A  90       2.971 -21.399  -4.968  1.00  0.00           C  
ATOM    685  C   ASP A  90       3.082 -20.350  -3.864  1.00  0.00           C  
ATOM    686  CB  ASP A  90       4.363 -21.893  -5.366  1.00  0.00           C  
ATOM    687  O   ASP A  90       3.703 -20.595  -2.828  1.00  0.00           O  
ATOM    688  CG  ASP A  90       5.219 -20.809  -5.996  1.00  0.00           C  
ATOM    689  OD1 ASP A  90       4.676 -19.753  -6.386  1.00  0.00           O  
ATOM    690  OD2 ASP A  90       6.447 -21.014  -6.106  1.00  0.00           O  
ATOM    691  N   PHE A  91       2.522 -19.162  -4.081  1.00  0.00           N  
ATOM    692  CA  PHE A  91       2.407 -18.119  -3.068  1.00  0.00           C  
ATOM    693  C   PHE A  91       1.114 -18.274  -2.276  1.00  0.00           C  
ATOM    694  CB  PHE A  91       2.463 -16.731  -3.715  1.00  0.00           C  
ATOM    695  O   PHE A  91       0.030 -18.354  -2.857  1.00  0.00           O  
ATOM    696  CG  PHE A  91       2.584 -15.605  -2.724  1.00  0.00           C  
ATOM    697  CD1 PHE A  91       1.450 -14.970  -2.231  1.00  0.00           C  
ATOM    698  CD2 PHE A  91       3.832 -15.181  -2.286  1.00  0.00           C  
ATOM    699  CE1 PHE A  91       1.559 -13.927  -1.314  1.00  0.00           C  
ATOM    700  CE2 PHE A  91       3.948 -14.139  -1.370  1.00  0.00           C  
ATOM    701  CZ  PHE A  91       2.811 -13.513  -0.886  1.00  0.00           C  
ATOM    702  N   PRO A  92       1.268 -18.397  -0.908  1.00  0.00           N  
ATOM    703  CA  PRO A  92       0.045 -18.566  -0.120  1.00  0.00           C  
ATOM    704  C   PRO A  92      -0.917 -17.389  -0.264  1.00  0.00           C  
ATOM    705  CB  PRO A  92       0.563 -18.675   1.317  1.00  0.00           C  
ATOM    706  O   PRO A  92      -0.488 -16.232  -0.262  1.00  0.00           O  
ATOM    707  CG  PRO A  92       2.019 -18.984   1.175  1.00  0.00           C  
ATOM    708  CD  PRO A  92       2.493 -18.453  -0.147  1.00  0.00           C  
ATOM    709  N   PRO A  93      -2.207 -17.743  -0.403  1.00  0.00           N  
ATOM    710  CA  PRO A  93      -3.176 -16.656  -0.561  1.00  0.00           C  
ATOM    711  C   PRO A  93      -3.452 -15.917   0.746  1.00  0.00           C  
ATOM    712  CB  PRO A  93      -4.434 -17.375  -1.057  1.00  0.00           C  
ATOM    713  O   PRO A  93      -3.297 -16.489   1.828  1.00  0.00           O  
ATOM    714  CG  PRO A  93      -4.338 -18.752  -0.484  1.00  0.00           C  
ATOM    715  CD  PRO A  93      -2.891 -19.149  -0.436  1.00  0.00           C  
ATOM    716  N   PHE A  94      -3.902 -14.605   0.674  1.00  0.00           N  
ATOM    717  CA  PHE A  94      -4.294 -13.762   1.797  1.00  0.00           C  
ATOM    718  C   PHE A  94      -5.792 -13.870   2.058  1.00  0.00           C  
ATOM    719  CB  PHE A  94      -3.911 -12.302   1.534  1.00  0.00           C  
ATOM    720  O   PHE A  94      -6.550 -14.296   1.185  1.00  0.00           O  
ATOM    721  CG  PHE A  94      -2.426 -12.068   1.466  1.00  0.00           C  
ATOM    722  CD1 PHE A  94      -1.685 -11.870   2.625  1.00  0.00           C  
ATOM    723  CD2 PHE A  94      -1.770 -12.045   0.242  1.00  0.00           C  
ATOM    724  CE1 PHE A  94      -0.311 -11.652   2.565  1.00  0.00           C  
ATOM    725  CE2 PHE A  94      -0.397 -11.828   0.174  1.00  0.00           C  
ATOM    726  CZ  PHE A  94       0.331 -11.631   1.336  1.00  0.00           C  
ATOM    727  N   PRO A  95      -6.228 -13.538   3.242  1.00  0.00           N  
ATOM    728  CA  PRO A  95      -7.669 -13.429   3.481  1.00  0.00           C  
ATOM    729  C   PRO A  95      -8.339 -12.390   2.586  1.00  0.00           C  
ATOM    730  CB  PRO A  95      -7.751 -13.016   4.953  1.00  0.00           C  
ATOM    731  O   PRO A  95      -7.702 -11.412   2.186  1.00  0.00           O  
ATOM    732  CG  PRO A  95      -6.455 -13.463   5.549  1.00  0.00           C  
ATOM    733  CD  PRO A  95      -5.392 -13.386   4.491  1.00  0.00           C  
ATOM    734  N   THR A  96      -9.624 -12.562   2.239  1.00  0.00           N  
ATOM    735  CA  THR A  96     -10.340 -11.689   1.315  1.00  0.00           C  
ATOM    736  C   THR A  96     -11.438 -10.917   2.041  1.00  0.00           C  
ATOM    737  CB  THR A  96     -10.955 -12.490   0.153  1.00  0.00           C  
ATOM    738  O   THR A  96     -12.442 -10.538   1.435  1.00  0.00           O  
ATOM    739  CG2 THR A  96      -9.873 -13.165  -0.683  1.00  0.00           C  
ATOM    740  OG1 THR A  96     -11.830 -13.494   0.682  1.00  0.00           O  
ATOM    741  N   THR A  97     -11.329 -10.644   3.316  1.00  0.00           N  
ATOM    742  CA  THR A  97     -12.401 -10.035   4.095  1.00  0.00           C  
ATOM    743  C   THR A  97     -12.266  -8.515   4.105  1.00  0.00           C  
ATOM    744  CB  THR A  97     -12.409 -10.561   5.542  1.00  0.00           C  
ATOM    745  O   THR A  97     -13.130  -7.813   4.636  1.00  0.00           O  
ATOM    746  CG2 THR A  97     -12.772 -12.042   5.586  1.00  0.00           C  
ATOM    747  OG1 THR A  97     -11.109 -10.382   6.117  1.00  0.00           O  
ATOM    748  N   LEU A  98     -11.101  -8.047   3.499  1.00  0.00           N  
ATOM    749  CA  LEU A  98     -10.892  -6.604   3.477  1.00  0.00           C  
ATOM    750  C   LEU A  98     -11.930  -5.918   2.595  1.00  0.00           C  
ATOM    751  CB  LEU A  98      -9.483  -6.274   2.978  1.00  0.00           C  
ATOM    752  O   LEU A  98     -12.395  -6.497   1.610  1.00  0.00           O  
ATOM    753  CG  LEU A  98      -8.324  -6.881   3.770  1.00  0.00           C  
ATOM    754  CD1 LEU A  98      -6.993  -6.542   3.106  1.00  0.00           C  
ATOM    755  CD2 LEU A  98      -8.347  -6.391   5.213  1.00  0.00           C  
ATOM    756  N   VAL A  99     -12.262  -4.712   2.983  1.00  0.00           N  
ATOM    757  CA  VAL A  99     -13.210  -3.911   2.216  1.00  0.00           C  
ATOM    758  C   VAL A  99     -12.525  -2.642   1.712  1.00  0.00           C  
ATOM    759  CB  VAL A  99     -14.456  -3.547   3.054  1.00  0.00           C  
ATOM    760  O   VAL A  99     -11.848  -1.950   2.476  1.00  0.00           O  
ATOM    761  CG1 VAL A  99     -15.422  -2.689   2.241  1.00  0.00           C  
ATOM    762  CG2 VAL A  99     -15.151  -4.813   3.553  1.00  0.00           C  
ATOM    763  N   PHE A 100     -12.731  -2.359   0.342  1.00  0.00           N  
ATOM    764  CA  PHE A 100     -12.173  -1.175  -0.300  1.00  0.00           C  
ATOM    765  C   PHE A 100     -13.282  -0.251  -0.788  1.00  0.00           C  
ATOM    766  CB  PHE A 100     -11.268  -1.573  -1.471  1.00  0.00           C  
ATOM    767  O   PHE A 100     -14.297  -0.713  -1.312  1.00  0.00           O  
ATOM    768  CG  PHE A 100     -10.091  -2.420  -1.068  1.00  0.00           C  
ATOM    769  CD1 PHE A 100      -8.839  -1.849  -0.876  1.00  0.00           C  
ATOM    770  CD2 PHE A 100     -10.238  -3.788  -0.880  1.00  0.00           C  
ATOM    771  CE1 PHE A 100      -7.748  -2.631  -0.503  1.00  0.00           C  
ATOM    772  CE2 PHE A 100      -9.152  -4.576  -0.507  1.00  0.00           C  
ATOM    773  CZ  PHE A 100      -7.908  -3.995  -0.320  1.00  0.00           C  
ATOM    774  N   ARG A 101     -13.071   1.006  -0.542  1.00  0.00           N  
ATOM    775  CA  ARG A 101     -13.997   1.990  -1.093  1.00  0.00           C  
ATOM    776  C   ARG A 101     -13.312   3.339  -1.289  1.00  0.00           C  
ATOM    777  CB  ARG A 101     -15.217   2.149  -0.183  1.00  0.00           C  
ATOM    778  O   ARG A 101     -12.195   3.548  -0.811  1.00  0.00           O  
ATOM    779  CG  ARG A 101     -14.897   2.748   1.177  1.00  0.00           C  
ATOM    780  CD  ARG A 101     -16.157   3.182   1.913  1.00  0.00           C  
ATOM    781  NE  ARG A 101     -15.855   3.668   3.257  1.00  0.00           N  
ATOM    782  NH1 ARG A 101     -15.097   5.737   2.562  1.00  0.00           N  
ATOM    783  NH2 ARG A 101     -15.123   5.210   4.793  1.00  0.00           N  
ATOM    784  CZ  ARG A 101     -15.359   4.871   3.534  1.00  0.00           C  
ATOM    785  N   GLU A 102     -14.027   4.189  -1.975  1.00  0.00           N  
ATOM    786  CA  GLU A 102     -13.501   5.536  -2.181  1.00  0.00           C  
ATOM    787  C   GLU A 102     -13.528   6.343  -0.887  1.00  0.00           C  
ATOM    788  CB  GLU A 102     -14.294   6.261  -3.271  1.00  0.00           C  
ATOM    789  O   GLU A 102     -14.407   6.147  -0.045  1.00  0.00           O  
ATOM    790  CG  GLU A 102     -14.095   5.683  -4.665  1.00  0.00           C  
ATOM    791  CD  GLU A 102     -14.871   6.427  -5.740  1.00  0.00           C  
ATOM    792  OE1 GLU A 102     -14.269   7.254  -6.461  1.00  0.00           O  
ATOM    793  OE2 GLU A 102     -16.092   6.182  -5.861  1.00  0.00           O  
ATOM    794  N   PRO A 103     -12.489   7.300  -0.803  1.00  0.00           N  
ATOM    795  CA  PRO A 103     -12.540   8.191   0.358  1.00  0.00           C  
ATOM    796  C   PRO A 103     -13.671   9.214   0.268  1.00  0.00           C  
ATOM    797  CB  PRO A 103     -11.175   8.884   0.330  1.00  0.00           C  
ATOM    798  O   PRO A 103     -14.149   9.516  -0.828  1.00  0.00           O  
ATOM    799  CG  PRO A 103     -10.781   8.895  -1.111  1.00  0.00           C  
ATOM    800  CD  PRO A 103     -11.317   7.652  -1.762  1.00  0.00           C  
ATOM    801  N   VAL A 104     -14.096   9.695   1.436  1.00  0.00           N  
ATOM    802  CA  VAL A 104     -15.090  10.756   1.560  1.00  0.00           C  
ATOM    803  C   VAL A 104     -14.415  12.045   2.024  1.00  0.00           C  
ATOM    804  CB  VAL A 104     -16.220  10.364   2.538  1.00  0.00           C  
ATOM    805  O   VAL A 104     -13.588  12.026   2.939  1.00  0.00           O  
ATOM    806  CG1 VAL A 104     -17.234  11.499   2.674  1.00  0.00           C  
ATOM    807  CG2 VAL A 104     -16.907   9.082   2.072  1.00  0.00           C  
ATOM    808  N   VAL A 105     -14.749  13.167   1.370  1.00  0.00           N  
ATOM    809  CA  VAL A 105     -14.164  14.461   1.707  1.00  0.00           C  
ATOM    810  C   VAL A 105     -14.402  14.767   3.184  1.00  0.00           C  
ATOM    811  CB  VAL A 105     -14.745  15.592   0.828  1.00  0.00           C  
ATOM    812  O   VAL A 105     -15.535  14.692   3.665  1.00  0.00           O  
ATOM    813  CG1 VAL A 105     -14.204  16.950   1.269  1.00  0.00           C  
ATOM    814  CG2 VAL A 105     -14.427  15.339  -0.644  1.00  0.00           C  
ATOM    815  N   GLY A 106     -13.298  15.043   3.901  1.00  0.00           N  
ATOM    816  CA  GLY A 106     -13.392  15.473   5.287  1.00  0.00           C  
ATOM    817  C   GLY A 106     -13.462  14.317   6.267  1.00  0.00           C  
ATOM    818  O   GLY A 106     -13.682  14.522   7.462  1.00  0.00           O  
ATOM    819  N   GLU A 107     -13.298  13.072   5.750  1.00  0.00           N  
ATOM    820  CA  GLU A 107     -13.358  11.953   6.686  1.00  0.00           C  
ATOM    821  C   GLU A 107     -12.007  11.720   7.355  1.00  0.00           C  
ATOM    822  CB  GLU A 107     -13.818  10.679   5.972  1.00  0.00           C  
ATOM    823  O   GLU A 107     -10.973  12.157   6.846  1.00  0.00           O  
ATOM    824  CG  GLU A 107     -12.811  10.140   4.966  1.00  0.00           C  
ATOM    825  CD  GLU A 107     -13.241   8.826   4.333  1.00  0.00           C  
ATOM    826  OE1 GLU A 107     -13.109   8.676   3.097  1.00  0.00           O  
ATOM    827  OE2 GLU A 107     -13.713   7.939   5.079  1.00  0.00           O  
ATOM    828  N   GLU A 108     -12.115  11.118   8.570  1.00  0.00           N  
ATOM    829  CA  GLU A 108     -10.910  10.796   9.328  1.00  0.00           C  
ATOM    830  C   GLU A 108     -10.324   9.457   8.889  1.00  0.00           C  
ATOM    831  CB  GLU A 108     -11.210  10.771  10.830  1.00  0.00           C  
ATOM    832  O   GLU A 108     -11.046   8.465   8.770  1.00  0.00           O  
ATOM    833  CG  GLU A 108     -11.599  12.127  11.401  1.00  0.00           C  
ATOM    834  CD  GLU A 108     -11.873  12.091  12.896  1.00  0.00           C  
ATOM    835  OE1 GLU A 108     -11.661  13.119  13.577  1.00  0.00           O  
ATOM    836  OE2 GLU A 108     -12.304  11.025  13.390  1.00  0.00           O  
ATOM    837  N   ILE A 109      -8.983   9.487   8.659  1.00  0.00           N  
ATOM    838  CA  ILE A 109      -8.301   8.277   8.211  1.00  0.00           C  
ATOM    839  C   ILE A 109      -7.076   8.021   9.086  1.00  0.00           C  
ATOM    840  CB  ILE A 109      -7.886   8.379   6.726  1.00  0.00           C  
ATOM    841  O   ILE A 109      -6.581   8.932   9.754  1.00  0.00           O  
ATOM    842  CG1 ILE A 109      -6.961   9.582   6.511  1.00  0.00           C  
ATOM    843  CG2 ILE A 109      -9.122   8.470   5.826  1.00  0.00           C  
ATOM    844  CD1 ILE A 109      -6.299   9.617   5.140  1.00  0.00           C  
ATOM    845  N   THR A 110      -6.691   6.765   9.149  1.00  0.00           N  
ATOM    846  CA  THR A 110      -5.451   6.375   9.811  1.00  0.00           C  
ATOM    847  C   THR A 110      -4.577   5.542   8.876  1.00  0.00           C  
ATOM    848  CB  THR A 110      -5.732   5.580  11.099  1.00  0.00           C  
ATOM    849  O   THR A 110      -5.077   4.941   7.923  1.00  0.00           O  
ATOM    850  CG2 THR A 110      -6.326   4.211  10.782  1.00  0.00           C  
ATOM    851  OG1 THR A 110      -4.507   5.401  11.820  1.00  0.00           O  
ATOM    852  N   LEU A 111      -3.323   5.592   9.119  1.00  0.00           N  
ATOM    853  CA  LEU A 111      -2.339   4.798   8.391  1.00  0.00           C  
ATOM    854  C   LEU A 111      -1.973   3.539   9.171  1.00  0.00           C  
ATOM    855  CB  LEU A 111      -1.080   5.625   8.115  1.00  0.00           C  
ATOM    856  O   LEU A 111      -1.616   3.615  10.348  1.00  0.00           O  
ATOM    857  CG  LEU A 111      -0.010   4.961   7.247  1.00  0.00           C  
ATOM    858  CD1 LEU A 111       0.590   5.974   6.278  1.00  0.00           C  
ATOM    859  CD2 LEU A 111       1.076   4.340   8.119  1.00  0.00           C  
ATOM    860  N   VAL A 112      -2.143   2.408   8.498  1.00  0.00           N  
ATOM    861  CA  VAL A 112      -1.820   1.138   9.140  1.00  0.00           C  
ATOM    862  C   VAL A 112      -0.560   0.547   8.512  1.00  0.00           C  
ATOM    863  CB  VAL A 112      -2.990   0.134   9.033  1.00  0.00           C  
ATOM    864  O   VAL A 112      -0.472   0.417   7.288  1.00  0.00           O  
ATOM    865  CG1 VAL A 112      -2.662  -1.158   9.778  1.00  0.00           C  
ATOM    866  CG2 VAL A 112      -4.276   0.755   9.575  1.00  0.00           C  
ATOM    867  N   THR A 113       0.423   0.242   9.341  1.00  0.00           N  
ATOM    868  CA  THR A 113       1.683  -0.331   8.880  1.00  0.00           C  
ATOM    869  C   THR A 113       2.075  -1.534   9.733  1.00  0.00           C  
ATOM    870  CB  THR A 113       2.815   0.713   8.910  1.00  0.00           C  
ATOM    871  O   THR A 113       1.380  -1.872  10.694  1.00  0.00           O  
ATOM    872  CG2 THR A 113       2.461   1.933   8.066  1.00  0.00           C  
ATOM    873  OG1 THR A 113       3.036   1.131  10.263  1.00  0.00           O  
ATOM    874  N   ARG A 114       3.057  -2.170   9.194  1.00  0.00           N  
ATOM    875  CA  ARG A 114       3.605  -3.316   9.913  1.00  0.00           C  
ATOM    876  C   ARG A 114       5.123  -3.216  10.027  1.00  0.00           C  
ATOM    877  CB  ARG A 114       3.218  -4.623   9.218  1.00  0.00           C  
ATOM    878  O   ARG A 114       5.797  -2.816   9.076  1.00  0.00           O  
ATOM    879  CG  ARG A 114       3.536  -5.869  10.028  1.00  0.00           C  
ATOM    880  CD  ARG A 114       2.719  -7.067   9.564  1.00  0.00           C  
ATOM    881  NE  ARG A 114       2.904  -8.218  10.443  1.00  0.00           N  
ATOM    882  NH1 ARG A 114       0.975  -9.300   9.774  1.00  0.00           N  
ATOM    883  NH2 ARG A 114       2.335 -10.247  11.357  1.00  0.00           N  
ATOM    884  CZ  ARG A 114       2.071  -9.252  10.523  1.00  0.00           C  
ATOM    885  N   ASN A 115       5.535  -3.578  11.247  1.00  0.00           N  
ATOM    886  CA  ASN A 115       6.972  -3.654  11.489  1.00  0.00           C  
ATOM    887  C   ASN A 115       7.486  -5.086  11.371  1.00  0.00           C  
ATOM    888  CB  ASN A 115       7.317  -3.078  12.864  1.00  0.00           C  
ATOM    889  O   ASN A 115       7.183  -5.930  12.216  1.00  0.00           O  
ATOM    890  CG  ASN A 115       8.811  -2.964  13.091  1.00  0.00           C  
ATOM    891  ND2 ASN A 115       9.200  -2.607  14.309  1.00  0.00           N  
ATOM    892  OD1 ASN A 115       9.610  -3.193  12.179  1.00  0.00           O  
ATOM    893  N   PHE A 116       8.257  -5.358  10.244  1.00  0.00           N  
ATOM    894  CA  PHE A 116       8.744  -6.711  10.002  1.00  0.00           C  
ATOM    895  C   PHE A 116      10.047  -6.960  10.754  1.00  0.00           C  
ATOM    896  CB  PHE A 116       8.949  -6.950   8.503  1.00  0.00           C  
ATOM    897  O   PHE A 116      11.116  -6.538  10.310  1.00  0.00           O  
ATOM    898  CG  PHE A 116       7.667  -7.014   7.718  1.00  0.00           C  
ATOM    899  CD1 PHE A 116       6.912  -8.180   7.689  1.00  0.00           C  
ATOM    900  CD2 PHE A 116       7.217  -5.908   7.009  1.00  0.00           C  
ATOM    901  CE1 PHE A 116       5.725  -8.243   6.963  1.00  0.00           C  
ATOM    902  CE2 PHE A 116       6.032  -5.964   6.281  1.00  0.00           C  
ATOM    903  CZ  PHE A 116       5.288  -7.132   6.258  1.00  0.00           C  
ATOM    904  N   GLN A 117      10.003  -7.239  12.071  1.00  0.00           N  
ATOM    905  CA  GLN A 117      11.139  -7.626  12.900  1.00  0.00           C  
ATOM    906  C   GLN A 117      11.240  -9.144  13.020  1.00  0.00           C  
ATOM    907  CB  GLN A 117      11.032  -6.995  14.289  1.00  0.00           C  
ATOM    908  O   GLN A 117      10.256  -9.856  12.805  1.00  0.00           O  
ATOM    909  CG  GLN A 117      11.121  -5.475  14.282  1.00  0.00           C  
ATOM    910  CD  GLN A 117      10.940  -4.871  15.662  1.00  0.00           C  
ATOM    911  NE2 GLN A 117      10.797  -3.551  15.717  1.00  0.00           N  
ATOM    912  OE1 GLN A 117      10.928  -5.584  16.670  1.00  0.00           O  
ATOM    913  N   THR A 118      12.362  -9.740  13.072  1.00  0.00           N  
ATOM    914  CA  THR A 118      12.719 -11.153  13.009  1.00  0.00           C  
ATOM    915  C   THR A 118      11.914 -11.960  14.023  1.00  0.00           C  
ATOM    916  CB  THR A 118      14.224 -11.360  13.263  1.00  0.00           C  
ATOM    917  O   THR A 118      11.401 -13.035  13.702  1.00  0.00           O  
ATOM    918  CG2 THR A 118      15.046 -10.975  12.037  1.00  0.00           C  
ATOM    919  OG1 THR A 118      14.632 -10.550  14.372  1.00  0.00           O  
ATOM    920  N   LYS A 119      11.488 -11.388  15.140  1.00  0.00           N  
ATOM    921  CA  LYS A 119      10.899 -12.257  16.155  1.00  0.00           C  
ATOM    922  C   LYS A 119       9.406 -11.985  16.313  1.00  0.00           C  
ATOM    923  CB  LYS A 119      11.610 -12.074  17.497  1.00  0.00           C  
ATOM    924  O   LYS A 119       8.607 -12.919  16.411  1.00  0.00           O  
ATOM    925  CG  LYS A 119      13.011 -12.667  17.542  1.00  0.00           C  
ATOM    926  CD  LYS A 119      13.611 -12.578  18.939  1.00  0.00           C  
ATOM    927  CE  LYS A 119      15.026 -13.139  18.977  1.00  0.00           C  
ATOM    928  NZ  LYS A 119      15.630 -13.027  20.338  1.00  0.00           N  
ATOM    929  N   THR A 120       9.025 -10.757  16.260  1.00  0.00           N  
ATOM    930  CA  THR A 120       7.606 -10.486  16.460  1.00  0.00           C  
ATOM    931  C   THR A 120       7.149  -9.322  15.585  1.00  0.00           C  
ATOM    932  CB  THR A 120       7.300 -10.172  17.936  1.00  0.00           C  
ATOM    933  O   THR A 120       7.395  -8.159  15.912  1.00  0.00           O  
ATOM    934  CG2 THR A 120       5.853 -10.509  18.282  1.00  0.00           C  
ATOM    935  OG1 THR A 120       8.171 -10.944  18.773  1.00  0.00           O  
ATOM    936  N   PRO A 121       6.609  -9.709  14.493  1.00  0.00           N  
ATOM    937  CA  PRO A 121       6.066  -8.570  13.749  1.00  0.00           C  
ATOM    938  C   PRO A 121       4.981  -7.823  14.522  1.00  0.00           C  
ATOM    939  CB  PRO A 121       5.490  -9.215  12.486  1.00  0.00           C  
ATOM    940  O   PRO A 121       4.202  -8.442  15.253  1.00  0.00           O  
ATOM    941  CG  PRO A 121       5.287 -10.650  12.849  1.00  0.00           C  
ATOM    942  CD  PRO A 121       6.204 -10.988  13.989  1.00  0.00           C  
ATOM    943  N   THR A 122       5.124  -6.519  14.614  1.00  0.00           N  
ATOM    944  CA  THR A 122       4.143  -5.683  15.297  1.00  0.00           C  
ATOM    945  C   THR A 122       3.463  -4.734  14.314  1.00  0.00           C  
ATOM    946  CB  THR A 122       4.793  -4.871  16.432  1.00  0.00           C  
ATOM    947  O   THR A 122       4.022  -4.417  13.261  1.00  0.00           O  
ATOM    948  CG2 THR A 122       5.393  -5.789  17.492  1.00  0.00           C  
ATOM    949  OG1 THR A 122       5.831  -4.046  15.888  1.00  0.00           O  
ATOM    950  N   SER A 123       2.226  -4.475  14.640  1.00  0.00           N  
ATOM    951  CA  SER A 123       1.477  -3.507  13.845  1.00  0.00           C  
ATOM    952  C   SER A 123       1.602  -2.102  14.423  1.00  0.00           C  
ATOM    953  CB  SER A 123       0.003  -3.905  13.764  1.00  0.00           C  
ATOM    954  O   SER A 123       1.765  -1.935  15.633  1.00  0.00           O  
ATOM    955  OG  SER A 123      -0.580  -3.939  15.055  1.00  0.00           O  
ATOM    956  N   GLU A 124       1.712  -1.159  13.494  1.00  0.00           N  
ATOM    957  CA  GLU A 124       1.741   0.254  13.861  1.00  0.00           C  
ATOM    958  C   GLU A 124       0.580   1.013  13.225  1.00  0.00           C  
ATOM    959  CB  GLU A 124       3.073   0.889  13.452  1.00  0.00           C  
ATOM    960  O   GLU A 124       0.323   0.875  12.027  1.00  0.00           O  
ATOM    961  CG  GLU A 124       4.289   0.223  14.078  1.00  0.00           C  
ATOM    962  CD  GLU A 124       5.607   0.738  13.521  1.00  0.00           C  
ATOM    963  OE1 GLU A 124       6.569   0.914  14.303  1.00  0.00           O  
ATOM    964  OE2 GLU A 124       5.679   0.967  12.293  1.00  0.00           O  
ATOM    965  N   VAL A 125      -0.117   1.743  14.043  1.00  0.00           N  
ATOM    966  CA  VAL A 125      -1.236   2.542  13.554  1.00  0.00           C  
ATOM    967  C   VAL A 125      -1.004   4.014  13.887  1.00  0.00           C  
ATOM    968  CB  VAL A 125      -2.578   2.066  14.151  1.00  0.00           C  
ATOM    969  O   VAL A 125      -0.646   4.352  15.018  1.00  0.00           O  
ATOM    970  CG1 VAL A 125      -3.743   2.862  13.566  1.00  0.00           C  
ATOM    971  CG2 VAL A 125      -2.771   0.571  13.903  1.00  0.00           C  
ATOM    972  N   SER A 126      -1.131   4.815  12.986  1.00  0.00           N  
ATOM    973  CA  SER A 126      -0.929   6.243  13.208  1.00  0.00           C  
ATOM    974  C   SER A 126      -2.109   6.860  13.950  1.00  0.00           C  
ATOM    975  CB  SER A 126      -0.718   6.968  11.878  1.00  0.00           C  
ATOM    976  O   SER A 126      -3.147   6.217  14.119  1.00  0.00           O  
ATOM    977  OG  SER A 126      -1.938   7.077  11.165  1.00  0.00           O  
ATOM    978  N   ASP A 127      -1.928   8.141  14.341  1.00  0.00           N  
ATOM    979  CA  ASP A 127      -3.061   8.973  14.738  1.00  0.00           C  
ATOM    980  C   ASP A 127      -3.948   9.301  13.539  1.00  0.00           C  
ATOM    981  CB  ASP A 127      -2.573  10.263  15.401  1.00  0.00           C  
ATOM    982  O   ASP A 127      -3.616   8.958  12.403  1.00  0.00           O  
ATOM    983  CG  ASP A 127      -3.469  10.720  16.538  1.00  0.00           C  
ATOM    984  OD1 ASP A 127      -4.665  10.355  16.558  1.00  0.00           O  
ATOM    985  OD2 ASP A 127      -2.977  11.455  17.421  1.00  0.00           O  
ATOM    986  N   VAL A 128      -5.078   9.896  13.758  1.00  0.00           N  
ATOM    987  CA  VAL A 128      -6.050  10.163  12.703  1.00  0.00           C  
ATOM    988  C   VAL A 128      -5.685  11.457  11.979  1.00  0.00           C  
ATOM    989  CB  VAL A 128      -7.487  10.254  13.264  1.00  0.00           C  
ATOM    990  O   VAL A 128      -5.027  12.331  12.550  1.00  0.00           O  
ATOM    991  CG1 VAL A 128      -7.899   8.931  13.908  1.00  0.00           C  
ATOM    992  CG2 VAL A 128      -7.594  11.398  14.270  1.00  0.00           C  
ATOM    993  N   SER A 129      -6.015  11.519  10.721  1.00  0.00           N  
ATOM    994  CA  SER A 129      -5.910  12.716   9.892  1.00  0.00           C  
ATOM    995  C   SER A 129      -7.152  12.900   9.028  1.00  0.00           C  
ATOM    996  CB  SER A 129      -4.666  12.646   9.005  1.00  0.00           C  
ATOM    997  O   SER A 129      -7.773  11.922   8.607  1.00  0.00           O  
ATOM    998  OG  SER A 129      -4.540  13.822   8.223  1.00  0.00           O  
ATOM    999  N   THR A 130      -7.494  14.101   8.895  1.00  0.00           N  
ATOM   1000  CA  THR A 130      -8.561  14.399   7.946  1.00  0.00           C  
ATOM   1001  C   THR A 130      -8.027  14.410   6.517  1.00  0.00           C  
ATOM   1002  CB  THR A 130      -9.225  15.753   8.260  1.00  0.00           C  
ATOM   1003  O   THR A 130      -6.903  14.851   6.272  1.00  0.00           O  
ATOM   1004  CG2 THR A 130     -10.440  15.989   7.368  1.00  0.00           C  
ATOM   1005  OG1 THR A 130      -9.641  15.769   9.631  1.00  0.00           O  
ATOM   1006  N   THR A 131      -8.853  13.856   5.605  1.00  0.00           N  
ATOM   1007  CA  THR A 131      -8.351  13.742   4.240  1.00  0.00           C  
ATOM   1008  C   THR A 131      -9.220  14.544   3.276  1.00  0.00           C  
ATOM   1009  CB  THR A 131      -8.297  12.272   3.786  1.00  0.00           C  
ATOM   1010  O   THR A 131     -10.429  14.673   3.482  1.00  0.00           O  
ATOM   1011  CG2 THR A 131      -9.698  11.685   3.655  1.00  0.00           C  
ATOM   1012  OG1 THR A 131      -7.637  12.194   2.517  1.00  0.00           O  
ATOM   1013  N   PHE A 132      -8.555  15.139   2.202  1.00  0.00           N  
ATOM   1014  CA  PHE A 132      -9.187  15.934   1.156  1.00  0.00           C  
ATOM   1015  C   PHE A 132      -8.582  15.615  -0.206  1.00  0.00           C  
ATOM   1016  CB  PHE A 132      -9.047  17.429   1.456  1.00  0.00           C  
ATOM   1017  O   PHE A 132      -7.402  15.269  -0.301  1.00  0.00           O  
ATOM   1018  CG  PHE A 132      -9.755  17.866   2.710  1.00  0.00           C  
ATOM   1019  CD1 PHE A 132     -11.081  18.279   2.669  1.00  0.00           C  
ATOM   1020  CD2 PHE A 132      -9.093  17.862   3.932  1.00  0.00           C  
ATOM   1021  CE1 PHE A 132     -11.738  18.683   3.829  1.00  0.00           C  
ATOM   1022  CE2 PHE A 132      -9.743  18.265   5.095  1.00  0.00           C  
ATOM   1023  CZ  PHE A 132     -11.065  18.676   5.041  1.00  0.00           C  
ATOM   1024  N   PRO A 133      -9.460  15.663  -1.153  1.00  0.00           N  
ATOM   1025  CA  PRO A 133      -8.904  15.476  -2.496  1.00  0.00           C  
ATOM   1026  C   PRO A 133      -7.941  16.592  -2.895  1.00  0.00           C  
ATOM   1027  CB  PRO A 133     -10.143  15.477  -3.394  1.00  0.00           C  
ATOM   1028  O   PRO A 133      -8.112  17.740  -2.476  1.00  0.00           O  
ATOM   1029  CG  PRO A 133     -11.147  16.305  -2.659  1.00  0.00           C  
ATOM   1030  CD  PRO A 133     -10.933  16.118  -1.185  1.00  0.00           C  
ATOM   1031  N   SER A 134      -6.888  16.135  -3.632  1.00  0.00           N  
ATOM   1032  CA  SER A 134      -6.007  17.136  -4.223  1.00  0.00           C  
ATOM   1033  C   SER A 134      -6.646  17.781  -5.448  1.00  0.00           C  
ATOM   1034  CB  SER A 134      -4.666  16.510  -4.608  1.00  0.00           C  
ATOM   1035  O   SER A 134      -7.547  17.203  -6.061  1.00  0.00           O  
ATOM   1036  OG  SER A 134      -3.853  17.445  -5.297  1.00  0.00           O  
ATOM   1037  N   SER A 135      -6.479  19.059  -5.636  1.00  0.00           N  
ATOM   1038  CA  SER A 135      -7.071  19.848  -6.711  1.00  0.00           C  
ATOM   1039  C   SER A 135      -6.758  19.244  -8.076  1.00  0.00           C  
ATOM   1040  CB  SER A 135      -6.569  21.291  -6.656  1.00  0.00           C  
ATOM   1041  O   SER A 135      -7.562  19.346  -9.005  1.00  0.00           O  
ATOM   1042  OG  SER A 135      -5.153  21.330  -6.594  1.00  0.00           O  
ATOM   1043  N   ASP A 136      -5.792  18.349  -8.136  1.00  0.00           N  
ATOM   1044  CA  ASP A 136      -5.283  17.988  -9.455  1.00  0.00           C  
ATOM   1045  C   ASP A 136      -5.334  16.477  -9.669  1.00  0.00           C  
ATOM   1046  CB  ASP A 136      -3.851  18.497  -9.637  1.00  0.00           C  
ATOM   1047  O   ASP A 136      -4.786  15.964 -10.647  1.00  0.00           O  
ATOM   1048  CG  ASP A 136      -3.756  20.013  -9.638  1.00  0.00           C  
ATOM   1049  OD1 ASP A 136      -4.732  20.685 -10.037  1.00  0.00           O  
ATOM   1050  OD2 ASP A 136      -2.695  20.540  -9.239  1.00  0.00           O  
ATOM   1051  N   GLY A 137      -6.383  15.821  -9.202  1.00  0.00           N  
ATOM   1052  CA  GLY A 137      -6.187  14.448  -9.638  1.00  0.00           C  
ATOM   1053  C   GLY A 137      -6.693  13.426  -8.637  1.00  0.00           C  
ATOM   1054  O   GLY A 137      -7.659  13.683  -7.915  1.00  0.00           O  
ATOM   1055  N   VAL A 138      -6.140  12.210  -8.743  1.00  0.00           N  
ATOM   1056  CA  VAL A 138      -6.584  10.994  -8.071  1.00  0.00           C  
ATOM   1057  C   VAL A 138      -5.941  10.902  -6.689  1.00  0.00           C  
ATOM   1058  CB  VAL A 138      -6.249   9.733  -8.900  1.00  0.00           C  
ATOM   1059  O   VAL A 138      -6.238   9.985  -5.919  1.00  0.00           O  
ATOM   1060  CG1 VAL A 138      -7.116   9.666 -10.155  1.00  0.00           C  
ATOM   1061  CG2 VAL A 138      -4.767   9.716  -9.268  1.00  0.00           C  
ATOM   1062  N   PHE A 139      -5.176  11.944  -6.377  1.00  0.00           N  
ATOM   1063  CA  PHE A 139      -4.486  11.912  -5.093  1.00  0.00           C  
ATOM   1064  C   PHE A 139      -5.305  12.620  -4.021  1.00  0.00           C  
ATOM   1065  CB  PHE A 139      -3.101  12.557  -5.209  1.00  0.00           C  
ATOM   1066  O   PHE A 139      -6.074  13.535  -4.323  1.00  0.00           O  
ATOM   1067  CG  PHE A 139      -2.113  11.738  -5.994  1.00  0.00           C  
ATOM   1068  CD1 PHE A 139      -1.653  10.522  -5.504  1.00  0.00           C  
ATOM   1069  CD2 PHE A 139      -1.645  12.184  -7.223  1.00  0.00           C  
ATOM   1070  CE1 PHE A 139      -0.738   9.761  -6.229  1.00  0.00           C  
ATOM   1071  CE2 PHE A 139      -0.731  11.429  -7.953  1.00  0.00           C  
ATOM   1072  CZ  PHE A 139      -0.278  10.219  -7.453  1.00  0.00           C  
ATOM   1073  N   TRP A 140      -5.147  12.116  -2.852  1.00  0.00           N  
ATOM   1074  CA  TRP A 140      -5.767  12.683  -1.659  1.00  0.00           C  
ATOM   1075  C   TRP A 140      -4.711  13.092  -0.638  1.00  0.00           C  
ATOM   1076  CB  TRP A 140      -6.741  11.682  -1.031  1.00  0.00           C  
ATOM   1077  O   TRP A 140      -3.667  12.446  -0.523  1.00  0.00           O  
ATOM   1078  CG  TRP A 140      -8.016  11.507  -1.801  1.00  0.00           C  
ATOM   1079  CD1 TRP A 140      -8.159  10.953  -3.043  1.00  0.00           C  
ATOM   1080  CD2 TRP A 140      -9.327  11.895  -1.381  1.00  0.00           C  
ATOM   1081  CE2 TRP A 140     -10.219  11.544  -2.419  1.00  0.00           C  
ATOM   1082  CE3 TRP A 140      -9.836  12.504  -0.227  1.00  0.00           C  
ATOM   1083  NE1 TRP A 140      -9.482  10.972  -3.420  1.00  0.00           N  
ATOM   1084  CH2 TRP A 140     -12.064  12.381  -1.195  1.00  0.00           C  
ATOM   1085  CZ2 TRP A 140     -11.593  11.783  -2.336  1.00  0.00           C  
ATOM   1086  CZ3 TRP A 140     -11.203  12.742  -0.146  1.00  0.00           C  
ATOM   1087  N   LYS A 141      -5.030  14.165   0.024  1.00  0.00           N  
ATOM   1088  CA  LYS A 141      -4.081  14.699   0.997  1.00  0.00           C  
ATOM   1089  C   LYS A 141      -4.360  14.154   2.394  1.00  0.00           C  
ATOM   1090  CB  LYS A 141      -4.128  16.228   1.011  1.00  0.00           C  
ATOM   1091  O   LYS A 141      -5.510  13.872   2.738  1.00  0.00           O  
ATOM   1092  CG  LYS A 141      -3.755  16.871  -0.317  1.00  0.00           C  
ATOM   1093  CD  LYS A 141      -3.881  18.388  -0.258  1.00  0.00           C  
ATOM   1094  CE  LYS A 141      -3.601  19.026  -1.612  1.00  0.00           C  
ATOM   1095  NZ  LYS A 141      -3.807  20.505  -1.580  1.00  0.00           N  
ATOM   1096  N   HIS A 142      -3.293  14.022   3.138  1.00  0.00           N  
ATOM   1097  CA  HIS A 142      -3.347  13.742   4.569  1.00  0.00           C  
ATOM   1098  C   HIS A 142      -2.142  14.334   5.291  1.00  0.00           C  
ATOM   1099  CB  HIS A 142      -3.421  12.235   4.818  1.00  0.00           C  
ATOM   1100  O   HIS A 142      -1.181  14.769   4.652  1.00  0.00           O  
ATOM   1101  CG  HIS A 142      -2.173  11.503   4.439  1.00  0.00           C  
ATOM   1102  CD2 HIS A 142      -1.814  10.898   3.282  1.00  0.00           C  
ATOM   1103  ND1 HIS A 142      -1.120  11.328   5.310  1.00  0.00           N  
ATOM   1104  CE1 HIS A 142      -0.163  10.646   4.703  1.00  0.00           C  
ATOM   1105  NE2 HIS A 142      -0.559  10.373   3.471  1.00  0.00           N  
ATOM   1106  N   TRP A 143      -2.148  14.351   6.645  1.00  0.00           N  
ATOM   1107  CA  TRP A 143      -1.117  15.054   7.402  1.00  0.00           C  
ATOM   1108  C   TRP A 143      -0.394  14.103   8.351  1.00  0.00           C  
ATOM   1109  CB  TRP A 143      -1.727  16.216   8.190  1.00  0.00           C  
ATOM   1110  O   TRP A 143       0.225  14.540   9.323  1.00  0.00           O  
ATOM   1111  CG  TRP A 143      -2.065  17.411   7.350  1.00  0.00           C  
ATOM   1112  CD1 TRP A 143      -1.280  18.508   7.125  1.00  0.00           C  
ATOM   1113  CD2 TRP A 143      -3.279  17.631   6.627  1.00  0.00           C  
ATOM   1114  CE2 TRP A 143      -3.162  18.883   5.984  1.00  0.00           C  
ATOM   1115  CE3 TRP A 143      -4.456  16.889   6.459  1.00  0.00           C  
ATOM   1116  NE1 TRP A 143      -1.935  19.397   6.304  1.00  0.00           N  
ATOM   1117  CH2 TRP A 143      -5.320  18.664   5.037  1.00  0.00           C  
ATOM   1118  CZ2 TRP A 143      -4.180  19.410   5.185  1.00  0.00           C  
ATOM   1119  CZ3 TRP A 143      -5.468  17.416   5.663  1.00  0.00           C  
ATOM   1120  N   ILE A 144      -0.551  12.849   8.024  1.00  0.00           N  
ATOM   1121  CA  ILE A 144       0.174  11.842   8.791  1.00  0.00           C  
ATOM   1122  C   ILE A 144       1.644  11.836   8.376  1.00  0.00           C  
ATOM   1123  CB  ILE A 144      -0.441  10.437   8.603  1.00  0.00           C  
ATOM   1124  O   ILE A 144       1.961  11.699   7.193  1.00  0.00           O  
ATOM   1125  CG1 ILE A 144      -1.908  10.432   9.048  1.00  0.00           C  
ATOM   1126  CG2 ILE A 144       0.367   9.386   9.370  1.00  0.00           C  
ATOM   1127  CD1 ILE A 144      -2.676   9.185   8.634  1.00  0.00           C  
ATOM   1128  N   PRO A 145       2.555  12.025   9.435  1.00  0.00           N  
ATOM   1129  CA  PRO A 145       3.982  11.971   9.112  1.00  0.00           C  
ATOM   1130  C   PRO A 145       4.425  10.592   8.627  1.00  0.00           C  
ATOM   1131  CB  PRO A 145       4.658  12.326  10.438  1.00  0.00           C  
ATOM   1132  O   PRO A 145       4.067   9.577   9.230  1.00  0.00           O  
ATOM   1133  CG  PRO A 145       3.581  12.959  11.258  1.00  0.00           C  
ATOM   1134  CD  PRO A 145       2.257  12.404  10.817  1.00  0.00           C  
ATOM   1135  N   THR A 146       5.081  10.610   7.485  1.00  0.00           N  
ATOM   1136  CA  THR A 146       5.570   9.353   6.929  1.00  0.00           C  
ATOM   1137  C   THR A 146       7.055   9.453   6.590  1.00  0.00           C  
ATOM   1138  CB  THR A 146       4.779   8.953   5.670  1.00  0.00           C  
ATOM   1139  O   THR A 146       7.612  10.552   6.538  1.00  0.00           O  
ATOM   1140  CG2 THR A 146       3.292   8.811   5.977  1.00  0.00           C  
ATOM   1141  OG1 THR A 146       4.954   9.958   4.664  1.00  0.00           O  
ATOM   1142  N   LYS A 147       7.728   8.380   6.594  1.00  0.00           N  
ATOM   1143  CA  LYS A 147       9.127   8.270   6.191  1.00  0.00           C  
ATOM   1144  C   LYS A 147       9.255   7.579   4.836  1.00  0.00           C  
ATOM   1145  CB  LYS A 147       9.932   7.509   7.245  1.00  0.00           C  
ATOM   1146  O   LYS A 147       8.308   6.947   4.364  1.00  0.00           O  
ATOM   1147  CG  LYS A 147       9.939   8.172   8.615  1.00  0.00           C  
ATOM   1148  CD  LYS A 147      10.720   7.347   9.630  1.00  0.00           C  
ATOM   1149  CE  LYS A 147      10.697   7.990  11.010  1.00  0.00           C  
ATOM   1150  NZ  LYS A 147      11.430   7.166  12.018  1.00  0.00           N  
ATOM   1151  N   ASP A 148      10.439   7.836   4.281  1.00  0.00           N  
ATOM   1152  CA  ASP A 148      10.738   7.117   3.047  1.00  0.00           C  
ATOM   1153  C   ASP A 148      10.568   5.611   3.234  1.00  0.00           C  
ATOM   1154  CB  ASP A 148      12.159   7.431   2.573  1.00  0.00           C  
ATOM   1155  O   ASP A 148      11.026   5.049   4.231  1.00  0.00           O  
ATOM   1156  CG  ASP A 148      12.307   8.845   2.040  1.00  0.00           C  
ATOM   1157  OD1 ASP A 148      11.286   9.471   1.679  1.00  0.00           O  
ATOM   1158  OD2 ASP A 148      13.454   9.337   1.976  1.00  0.00           O  
ATOM   1159  N   GLY A 149       9.826   4.997   2.350  1.00  0.00           N  
ATOM   1160  CA  GLY A 149       9.647   3.555   2.414  1.00  0.00           C  
ATOM   1161  C   GLY A 149       8.273   3.146   2.910  1.00  0.00           C  
ATOM   1162  O   GLY A 149       7.943   1.958   2.932  1.00  0.00           O  
ATOM   1163  N   GLN A 150       7.472   4.097   3.284  1.00  0.00           N  
ATOM   1164  CA  GLN A 150       6.162   3.769   3.837  1.00  0.00           C  
ATOM   1165  C   GLN A 150       5.085   3.800   2.756  1.00  0.00           C  
ATOM   1166  CB  GLN A 150       5.799   4.733   4.967  1.00  0.00           C  
ATOM   1167  O   GLN A 150       3.898   3.646   3.050  1.00  0.00           O  
ATOM   1168  CG  GLN A 150       6.615   4.527   6.236  1.00  0.00           C  
ATOM   1169  CD  GLN A 150       6.223   5.483   7.348  1.00  0.00           C  
ATOM   1170  NE2 GLN A 150       6.211   4.987   8.580  1.00  0.00           N  
ATOM   1171  OE1 GLN A 150       5.934   6.658   7.100  1.00  0.00           O  
ATOM   1172  N   CYS A 151       5.549   4.078   1.543  1.00  0.00           N  
ATOM   1173  CA  CYS A 151       4.608   3.973   0.433  1.00  0.00           C  
ATOM   1174  C   CYS A 151       3.994   2.580   0.369  1.00  0.00           C  
ATOM   1175  CB  CYS A 151       5.302   4.295  -0.890  1.00  0.00           C  
ATOM   1176  O   CYS A 151       4.642   1.594   0.723  1.00  0.00           O  
ATOM   1177  SG  CYS A 151       5.747   6.036  -1.073  1.00  0.00           S  
ATOM   1178  N   GLY A 152       2.741   2.603   0.002  1.00  0.00           N  
ATOM   1179  CA  GLY A 152       2.072   1.321  -0.152  1.00  0.00           C  
ATOM   1180  C   GLY A 152       1.273   0.913   1.071  1.00  0.00           C  
ATOM   1181  O   GLY A 152       0.515  -0.057   1.029  1.00  0.00           O  
ATOM   1182  N   SER A 153       1.437   1.714   2.150  1.00  0.00           N  
ATOM   1183  CA  SER A 153       0.685   1.410   3.363  1.00  0.00           C  
ATOM   1184  C   SER A 153      -0.786   1.782   3.210  1.00  0.00           C  
ATOM   1185  CB  SER A 153       1.283   2.144   4.564  1.00  0.00           C  
ATOM   1186  O   SER A 153      -1.114   2.794   2.588  1.00  0.00           O  
ATOM   1187  OG  SER A 153       2.624   1.741   4.783  1.00  0.00           O  
ATOM   1188  N   PRO A 154      -1.663   1.004   3.798  1.00  0.00           N  
ATOM   1189  CA  PRO A 154      -3.099   1.254   3.659  1.00  0.00           C  
ATOM   1190  C   PRO A 154      -3.559   2.493   4.423  1.00  0.00           C  
ATOM   1191  CB  PRO A 154      -3.735  -0.013   4.238  1.00  0.00           C  
ATOM   1192  O   PRO A 154      -3.141   2.710   5.563  1.00  0.00           O  
ATOM   1193  CG  PRO A 154      -2.627  -1.015   4.273  1.00  0.00           C  
ATOM   1194  CD  PRO A 154      -1.321  -0.279   4.367  1.00  0.00           C  
ATOM   1195  N   MET A 155      -4.351   3.277   3.748  1.00  0.00           N  
ATOM   1196  CA  MET A 155      -5.126   4.339   4.384  1.00  0.00           C  
ATOM   1197  C   MET A 155      -6.529   3.854   4.734  1.00  0.00           C  
ATOM   1198  CB  MET A 155      -5.209   5.565   3.472  1.00  0.00           C  
ATOM   1199  O   MET A 155      -7.291   3.455   3.851  1.00  0.00           O  
ATOM   1200  CG  MET A 155      -3.853   6.125   3.074  1.00  0.00           C  
ATOM   1201  SD  MET A 155      -2.874   6.689   4.520  1.00  0.00           S  
ATOM   1202  CE  MET A 155      -3.876   8.105   5.053  1.00  0.00           C  
ATOM   1203  N   VAL A 156      -6.884   3.943   6.035  1.00  0.00           N  
ATOM   1204  CA  VAL A 156      -8.097   3.280   6.499  1.00  0.00           C  
ATOM   1205  C   VAL A 156      -9.051   4.309   7.102  1.00  0.00           C  
ATOM   1206  CB  VAL A 156      -7.781   2.177   7.533  1.00  0.00           C  
ATOM   1207  O   VAL A 156      -8.637   5.161   7.892  1.00  0.00           O  
ATOM   1208  CG1 VAL A 156      -9.061   1.475   7.983  1.00  0.00           C  
ATOM   1209  CG2 VAL A 156      -6.792   1.168   6.952  1.00  0.00           C  
ATOM   1210  N   SER A 157     -10.317   4.212   6.743  1.00  0.00           N  
ATOM   1211  CA  SER A 157     -11.351   5.055   7.334  1.00  0.00           C  
ATOM   1212  C   SER A 157     -11.621   4.664   8.783  1.00  0.00           C  
ATOM   1213  CB  SER A 157     -12.644   4.965   6.523  1.00  0.00           C  
ATOM   1214  O   SER A 157     -11.831   3.487   9.085  1.00  0.00           O  
ATOM   1215  OG  SER A 157     -13.698   5.650   7.179  1.00  0.00           O  
ATOM   1216  N   THR A 158     -11.652   5.670   9.642  1.00  0.00           N  
ATOM   1217  CA  THR A 158     -11.903   5.402  11.053  1.00  0.00           C  
ATOM   1218  C   THR A 158     -13.393   5.199  11.309  1.00  0.00           C  
ATOM   1219  CB  THR A 158     -11.378   6.545  11.941  1.00  0.00           C  
ATOM   1220  O   THR A 158     -13.786   4.717  12.373  1.00  0.00           O  
ATOM   1221  CG2 THR A 158      -9.869   6.709  11.791  1.00  0.00           C  
ATOM   1222  OG1 THR A 158     -12.020   7.769  11.563  1.00  0.00           O  
ATOM   1223  N   THR A 159     -14.211   5.529  10.310  1.00  0.00           N  
ATOM   1224  CA  THR A 159     -15.659   5.425  10.452  1.00  0.00           C  
ATOM   1225  C   THR A 159     -16.118   3.980  10.276  1.00  0.00           C  
ATOM   1226  CB  THR A 159     -16.386   6.324   9.435  1.00  0.00           C  
ATOM   1227  O   THR A 159     -16.881   3.462  11.094  1.00  0.00           O  
ATOM   1228  CG2 THR A 159     -17.900   6.206   9.580  1.00  0.00           C  
ATOM   1229  OG1 THR A 159     -16.002   7.687   9.651  1.00  0.00           O  
ATOM   1230  N   ASP A 160     -15.538   3.316   9.216  1.00  0.00           N  
ATOM   1231  CA  ASP A 160     -16.078   1.991   8.926  1.00  0.00           C  
ATOM   1232  C   ASP A 160     -14.961   0.958   8.797  1.00  0.00           C  
ATOM   1233  CB  ASP A 160     -16.916   2.022   7.646  1.00  0.00           C  
ATOM   1234  O   ASP A 160     -15.222  -0.217   8.531  1.00  0.00           O  
ATOM   1235  CG  ASP A 160     -16.151   2.561   6.449  1.00  0.00           C  
ATOM   1236  OD1 ASP A 160     -14.914   2.715   6.535  1.00  0.00           O  
ATOM   1237  OD2 ASP A 160     -16.792   2.836   5.412  1.00  0.00           O  
ATOM   1238  N   GLY A 161     -13.709   1.311   8.807  1.00  0.00           N  
ATOM   1239  CA  GLY A 161     -12.592   0.380   8.757  1.00  0.00           C  
ATOM   1240  C   GLY A 161     -12.237  -0.050   7.346  1.00  0.00           C  
ATOM   1241  O   GLY A 161     -11.461  -0.989   7.154  1.00  0.00           O  
ATOM   1242  N   SER A 162     -12.855   0.619   6.387  1.00  0.00           N  
ATOM   1243  CA  SER A 162     -12.584   0.305   4.988  1.00  0.00           C  
ATOM   1244  C   SER A 162     -11.272   0.931   4.526  1.00  0.00           C  
ATOM   1245  CB  SER A 162     -13.730   0.786   4.098  1.00  0.00           C  
ATOM   1246  O   SER A 162     -10.888   2.002   5.000  1.00  0.00           O  
ATOM   1247  OG  SER A 162     -14.949   0.165   4.469  1.00  0.00           O  
ATOM   1248  N   ILE A 163     -10.535   0.217   3.678  1.00  0.00           N  
ATOM   1249  CA  ILE A 163      -9.346   0.781   3.049  1.00  0.00           C  
ATOM   1250  C   ILE A 163      -9.758   1.760   1.951  1.00  0.00           C  
ATOM   1251  CB  ILE A 163      -8.435  -0.323   2.468  1.00  0.00           C  
ATOM   1252  O   ILE A 163     -10.455   1.384   1.006  1.00  0.00           O  
ATOM   1253  CG1 ILE A 163      -7.949  -1.255   3.584  1.00  0.00           C  
ATOM   1254  CG2 ILE A 163      -7.253   0.293   1.715  1.00  0.00           C  
ATOM   1255  CD1 ILE A 163      -7.225  -2.497   3.082  1.00  0.00           C  
ATOM   1256  N   VAL A 164      -9.310   3.015   2.060  1.00  0.00           N  
ATOM   1257  CA  VAL A 164      -9.793   4.040   1.141  1.00  0.00           C  
ATOM   1258  C   VAL A 164      -8.675   4.445   0.184  1.00  0.00           C  
ATOM   1259  CB  VAL A 164     -10.320   5.279   1.899  1.00  0.00           C  
ATOM   1260  O   VAL A 164      -8.904   5.197  -0.766  1.00  0.00           O  
ATOM   1261  CG1 VAL A 164     -11.560   4.924   2.718  1.00  0.00           C  
ATOM   1262  CG2 VAL A 164      -9.229   5.857   2.799  1.00  0.00           C  
ATOM   1263  N   GLY A 165      -7.489   3.914   0.443  1.00  0.00           N  
ATOM   1264  CA  GLY A 165      -6.358   4.232  -0.415  1.00  0.00           C  
ATOM   1265  C   GLY A 165      -5.046   3.667   0.094  1.00  0.00           C  
ATOM   1266  O   GLY A 165      -5.024   2.924   1.078  1.00  0.00           O  
ATOM   1267  N   ILE A 166      -4.000   3.866  -0.692  1.00  0.00           N  
ATOM   1268  CA  ILE A 166      -2.659   3.468  -0.279  1.00  0.00           C  
ATOM   1269  C   ILE A 166      -1.721   4.672  -0.340  1.00  0.00           C  
ATOM   1270  CB  ILE A 166      -2.114   2.320  -1.157  1.00  0.00           C  
ATOM   1271  O   ILE A 166      -1.810   5.489  -1.260  1.00  0.00           O  
ATOM   1272  CG1 ILE A 166      -2.041   2.758  -2.625  1.00  0.00           C  
ATOM   1273  CG2 ILE A 166      -2.978   1.065  -1.003  1.00  0.00           C  
ATOM   1274  CD1 ILE A 166      -1.353   1.752  -3.538  1.00  0.00           C  
ATOM   1275  N   HIS A 167      -0.943   4.787   0.735  1.00  0.00           N  
ATOM   1276  CA  HIS A 167       0.001   5.897   0.804  1.00  0.00           C  
ATOM   1277  C   HIS A 167       0.926   5.910  -0.407  1.00  0.00           C  
ATOM   1278  CB  HIS A 167       0.823   5.822   2.092  1.00  0.00           C  
ATOM   1279  O   HIS A 167       1.465   4.870  -0.793  1.00  0.00           O  
ATOM   1280  CG  HIS A 167       1.869   6.885   2.200  1.00  0.00           C  
ATOM   1281  CD2 HIS A 167       3.220   6.810   2.163  1.00  0.00           C  
ATOM   1282  ND1 HIS A 167       1.561   8.217   2.371  1.00  0.00           N  
ATOM   1283  CE1 HIS A 167       2.681   8.917   2.434  1.00  0.00           C  
ATOM   1284  NE2 HIS A 167       3.702   8.087   2.310  1.00  0.00           N  
ATOM   1285  N   SER A 168       1.235   7.044  -1.106  1.00  0.00           N  
ATOM   1286  CA  SER A 168       1.992   7.137  -2.350  1.00  0.00           C  
ATOM   1287  C   SER A 168       3.197   8.059  -2.196  1.00  0.00           C  
ATOM   1288  CB  SER A 168       1.098   7.638  -3.486  1.00  0.00           C  
ATOM   1289  O   SER A 168       4.324   7.674  -2.516  1.00  0.00           O  
ATOM   1290  OG  SER A 168       1.760   7.526  -4.734  1.00  0.00           O  
ATOM   1291  N   ALA A 169       3.069   9.229  -1.859  1.00  0.00           N  
ATOM   1292  CA  ALA A 169       4.192  10.161  -1.915  1.00  0.00           C  
ATOM   1293  C   ALA A 169       4.125  11.171  -0.773  1.00  0.00           C  
ATOM   1294  CB  ALA A 169       4.216  10.884  -3.260  1.00  0.00           C  
ATOM   1295  O   ALA A 169       3.089  11.307  -0.117  1.00  0.00           O  
ATOM   1296  N   SER A 170       5.365  11.644  -0.531  1.00  0.00           N  
ATOM   1297  CA  SER A 170       5.549  12.789   0.355  1.00  0.00           C  
ATOM   1298  C   SER A 170       6.050  14.008  -0.413  1.00  0.00           C  
ATOM   1299  CB  SER A 170       6.529  12.445   1.478  1.00  0.00           C  
ATOM   1300  O   SER A 170       6.688  13.870  -1.458  1.00  0.00           O  
ATOM   1301  OG  SER A 170       7.825  12.203   0.958  1.00  0.00           O  
ATOM   1302  N   ASN A 171       5.273  15.060  -0.379  1.00  0.00           N  
ATOM   1303  CA  ASN A 171       5.790  16.330  -0.878  1.00  0.00           C  
ATOM   1304  C   ASN A 171       6.928  16.853  -0.007  1.00  0.00           C  
ATOM   1305  CB  ASN A 171       4.669  17.368  -0.967  1.00  0.00           C  
ATOM   1306  O   ASN A 171       6.806  16.901   1.218  1.00  0.00           O  
ATOM   1307  CG  ASN A 171       5.078  18.605  -1.742  1.00  0.00           C  
ATOM   1308  ND2 ASN A 171       4.105  19.440  -2.083  1.00  0.00           N  
ATOM   1309  OD1 ASN A 171       6.260  18.807  -2.032  1.00  0.00           O  
ATOM   1310  N   PHE A 172       8.189  16.994  -0.589  1.00  0.00           N  
ATOM   1311  CA  PHE A 172       9.408  17.497   0.034  1.00  0.00           C  
ATOM   1312  C   PHE A 172       9.225  18.938   0.494  1.00  0.00           C  
ATOM   1313  CB  PHE A 172      10.588  17.401  -0.938  1.00  0.00           C  
ATOM   1314  O   PHE A 172       9.824  19.359   1.486  1.00  0.00           O  
ATOM   1315  CG  PHE A 172      10.998  15.989  -1.258  1.00  0.00           C  
ATOM   1316  CD1 PHE A 172      11.767  15.254  -0.364  1.00  0.00           C  
ATOM   1317  CD2 PHE A 172      10.613  15.396  -2.454  1.00  0.00           C  
ATOM   1318  CE1 PHE A 172      12.147  13.947  -0.658  1.00  0.00           C  
ATOM   1319  CE2 PHE A 172      10.990  14.090  -2.755  1.00  0.00           C  
ATOM   1320  CZ  PHE A 172      11.758  13.368  -1.856  1.00  0.00           C  
ATOM   1321  N   THR A 173       8.144  19.616  -0.124  1.00  0.00           N  
ATOM   1322  CA  THR A 173       8.041  21.046   0.146  1.00  0.00           C  
ATOM   1323  C   THR A 173       6.842  21.343   1.042  1.00  0.00           C  
ATOM   1324  CB  THR A 173       7.922  21.854  -1.160  1.00  0.00           C  
ATOM   1325  O   THR A 173       6.859  22.304   1.813  1.00  0.00           O  
ATOM   1326  CG2 THR A 173       9.193  21.739  -1.995  1.00  0.00           C  
ATOM   1327  OG1 THR A 173       6.815  21.359  -1.922  1.00  0.00           O  
ATOM   1328  N   ASN A 174       5.950  20.446   1.095  1.00  0.00           N  
ATOM   1329  CA  ASN A 174       4.738  20.660   1.879  1.00  0.00           C  
ATOM   1330  C   ASN A 174       4.613  19.641   3.008  1.00  0.00           C  
ATOM   1331  CB  ASN A 174       3.501  20.609   0.979  1.00  0.00           C  
ATOM   1332  O   ASN A 174       5.343  18.649   3.038  1.00  0.00           O  
ATOM   1333  CG  ASN A 174       3.153  21.961   0.388  1.00  0.00           C  
ATOM   1334  ND2 ASN A 174       2.386  21.954  -0.696  1.00  0.00           N  
ATOM   1335  OD1 ASN A 174       3.569  23.002   0.902  1.00  0.00           O  
ATOM   1336  N   THR A 175       4.044  20.117   4.172  1.00  0.00           N  
ATOM   1337  CA  THR A 175       3.761  19.351   5.381  1.00  0.00           C  
ATOM   1338  C   THR A 175       2.708  18.280   5.109  1.00  0.00           C  
ATOM   1339  CB  THR A 175       3.283  20.266   6.524  1.00  0.00           C  
ATOM   1340  O   THR A 175       2.334  17.527   6.011  1.00  0.00           O  
ATOM   1341  CG2 THR A 175       4.395  21.209   6.975  1.00  0.00           C  
ATOM   1342  OG1 THR A 175       2.168  21.043   6.070  1.00  0.00           O  
ATOM   1343  N   ASN A 176       2.239  18.273   3.772  1.00  0.00           N  
ATOM   1344  CA  ASN A 176       1.197  17.270   3.581  1.00  0.00           C  
ATOM   1345  C   ASN A 176       1.702  16.088   2.758  1.00  0.00           C  
ATOM   1346  CB  ASN A 176      -0.033  17.892   2.918  1.00  0.00           C  
ATOM   1347  O   ASN A 176       2.713  16.197   2.062  1.00  0.00           O  
ATOM   1348  CG  ASN A 176       0.299  18.602   1.621  1.00  0.00           C  
ATOM   1349  ND2 ASN A 176      -0.647  19.383   1.113  1.00  0.00           N  
ATOM   1350  OD1 ASN A 176       1.397  18.449   1.079  1.00  0.00           O  
ATOM   1351  N   ASN A 177       1.155  14.938   3.039  1.00  0.00           N  
ATOM   1352  CA  ASN A 177       1.395  13.705   2.296  1.00  0.00           C  
ATOM   1353  C   ASN A 177       0.199  13.334   1.424  1.00  0.00           C  
ATOM   1354  CB  ASN A 177       1.730  12.559   3.253  1.00  0.00           C  
ATOM   1355  O   ASN A 177      -0.867  13.943   1.533  1.00  0.00           O  
ATOM   1356  CG  ASN A 177       3.043  12.771   3.982  1.00  0.00           C  
ATOM   1357  ND2 ASN A 177       3.014  12.648   5.303  1.00  0.00           N  
ATOM   1358  OD1 ASN A 177       4.074  13.044   3.362  1.00  0.00           O  
ATOM   1359  N   TYR A 178       0.499  12.373   0.463  1.00  0.00           N  
ATOM   1360  CA  TYR A 178      -0.557  12.005  -0.474  1.00  0.00           C  
ATOM   1361  C   TYR A 178      -0.760  10.494  -0.500  1.00  0.00           C  
ATOM   1362  CB  TYR A 178      -0.229  12.512  -1.881  1.00  0.00           C  
ATOM   1363  O   TYR A 178       0.168   9.732  -0.219  1.00  0.00           O  
ATOM   1364  CG  TYR A 178      -0.078  14.012  -1.965  1.00  0.00           C  
ATOM   1365  CD1 TYR A 178      -1.183  14.833  -2.174  1.00  0.00           C  
ATOM   1366  CD2 TYR A 178       1.171  14.610  -1.837  1.00  0.00           C  
ATOM   1367  CE1 TYR A 178      -1.048  16.215  -2.255  1.00  0.00           C  
ATOM   1368  CE2 TYR A 178       1.318  15.991  -1.916  1.00  0.00           C  
ATOM   1369  OH  TYR A 178       0.345  18.151  -2.203  1.00  0.00           O  
ATOM   1370  CZ  TYR A 178       0.205  16.784  -2.124  1.00  0.00           C  
ATOM   1371  N   PHE A 179      -1.965  10.129  -0.719  1.00  0.00           N  
ATOM   1372  CA  PHE A 179      -2.235   8.727  -1.011  1.00  0.00           C  
ATOM   1373  C   PHE A 179      -3.087   8.589  -2.267  1.00  0.00           C  
ATOM   1374  CB  PHE A 179      -2.935   8.054   0.174  1.00  0.00           C  
ATOM   1375  O   PHE A 179      -3.729   9.550  -2.696  1.00  0.00           O  
ATOM   1376  CG  PHE A 179      -4.354   8.511   0.380  1.00  0.00           C  
ATOM   1377  CD1 PHE A 179      -4.635   9.619   1.170  1.00  0.00           C  
ATOM   1378  CD2 PHE A 179      -5.407   7.832  -0.218  1.00  0.00           C  
ATOM   1379  CE1 PHE A 179      -5.947  10.043   1.362  1.00  0.00           C  
ATOM   1380  CE2 PHE A 179      -6.722   8.250  -0.030  1.00  0.00           C  
ATOM   1381  CZ  PHE A 179      -6.989   9.356   0.761  1.00  0.00           C  
ATOM   1382  N   THR A 180      -2.927   7.486  -2.924  1.00  0.00           N  
ATOM   1383  CA  THR A 180      -3.740   7.149  -4.088  1.00  0.00           C  
ATOM   1384  C   THR A 180      -5.076   6.550  -3.659  1.00  0.00           C  
ATOM   1385  CB  THR A 180      -3.006   6.162  -5.015  1.00  0.00           C  
ATOM   1386  O   THR A 180      -5.113   5.519  -2.985  1.00  0.00           O  
ATOM   1387  CG2 THR A 180      -3.803   5.911  -6.291  1.00  0.00           C  
ATOM   1388  OG1 THR A 180      -1.726   6.704  -5.363  1.00  0.00           O  
ATOM   1389  N   ALA A 181      -6.152   7.186  -4.047  1.00  0.00           N  
ATOM   1390  CA  ALA A 181      -7.494   6.760  -3.657  1.00  0.00           C  
ATOM   1391  C   ALA A 181      -7.888   5.469  -4.369  1.00  0.00           C  
ATOM   1392  CB  ALA A 181      -8.509   7.860  -3.957  1.00  0.00           C  
ATOM   1393  O   ALA A 181      -7.514   5.250  -5.523  1.00  0.00           O  
ATOM   1394  N   VAL A 182      -8.583   4.639  -3.644  1.00  0.00           N  
ATOM   1395  CA  VAL A 182      -9.199   3.459  -4.241  1.00  0.00           C  
ATOM   1396  C   VAL A 182     -10.284   3.885  -5.227  1.00  0.00           C  
ATOM   1397  CB  VAL A 182      -9.795   2.525  -3.164  1.00  0.00           C  
ATOM   1398  O   VAL A 182     -11.111   4.746  -4.917  1.00  0.00           O  
ATOM   1399  CG1 VAL A 182     -10.604   1.402  -3.811  1.00  0.00           C  
ATOM   1400  CG2 VAL A 182      -8.687   1.950  -2.284  1.00  0.00           C  
ATOM   1401  N   PRO A 183     -10.248   3.336  -6.488  1.00  0.00           N  
ATOM   1402  CA  PRO A 183     -11.285   3.705  -7.455  1.00  0.00           C  
ATOM   1403  C   PRO A 183     -12.654   3.127  -7.102  1.00  0.00           C  
ATOM   1404  CB  PRO A 183     -10.767   3.116  -8.770  1.00  0.00           C  
ATOM   1405  O   PRO A 183     -12.747   2.204  -6.288  1.00  0.00           O  
ATOM   1406  CG  PRO A 183      -9.955   1.929  -8.363  1.00  0.00           C  
ATOM   1407  CD  PRO A 183      -9.290   2.233  -7.052  1.00  0.00           C  
ATOM   1408  N   PRO A 184     -13.680   3.746  -7.796  1.00  0.00           N  
ATOM   1409  CA  PRO A 184     -15.007   3.163  -7.588  1.00  0.00           C  
ATOM   1410  C   PRO A 184     -15.103   1.721  -8.083  1.00  0.00           C  
ATOM   1411  CB  PRO A 184     -15.926   4.080  -8.398  1.00  0.00           C  
ATOM   1412  O   PRO A 184     -14.429   1.350  -9.048  1.00  0.00           O  
ATOM   1413  CG  PRO A 184     -15.032   4.718  -9.412  1.00  0.00           C  
ATOM   1414  CD  PRO A 184     -13.643   4.788  -8.846  1.00  0.00           C  
ATOM   1415  N   ASP A 185     -15.768   0.821  -7.395  1.00  0.00           N  
ATOM   1416  CA  ASP A 185     -16.065  -0.553  -7.788  1.00  0.00           C  
ATOM   1417  C   ASP A 185     -14.809  -1.421  -7.741  1.00  0.00           C  
ATOM   1418  CB  ASP A 185     -16.677  -0.590  -9.190  1.00  0.00           C  
ATOM   1419  O   ASP A 185     -14.654  -2.342  -8.545  1.00  0.00           O  
ATOM   1420  CG  ASP A 185     -18.013   0.128  -9.272  1.00  0.00           C  
ATOM   1421  OD1 ASP A 185     -18.820   0.026  -8.323  1.00  0.00           O  
ATOM   1422  OD2 ASP A 185     -18.261   0.800 -10.296  1.00  0.00           O  
ATOM   1423  N   PHE A 186     -13.852  -0.994  -6.978  1.00  0.00           N  
ATOM   1424  CA  PHE A 186     -12.582  -1.697  -6.839  1.00  0.00           C  
ATOM   1425  C   PHE A 186     -12.803  -3.124  -6.354  1.00  0.00           C  
ATOM   1426  CB  PHE A 186     -11.657  -0.951  -5.872  1.00  0.00           C  
ATOM   1427  O   PHE A 186     -12.127  -4.051  -6.806  1.00  0.00           O  
ATOM   1428  CG  PHE A 186     -10.223  -1.403  -5.934  1.00  0.00           C  
ATOM   1429  CD1 PHE A 186      -9.542  -1.765  -4.778  1.00  0.00           C  
ATOM   1430  CD2 PHE A 186      -9.554  -1.466  -7.150  1.00  0.00           C  
ATOM   1431  CE1 PHE A 186      -8.215  -2.184  -4.833  1.00  0.00           C  
ATOM   1432  CE2 PHE A 186      -8.228  -1.883  -7.213  1.00  0.00           C  
ATOM   1433  CZ  PHE A 186      -7.560  -2.241  -6.053  1.00  0.00           C  
ATOM   1434  N   MET A 187     -13.751  -3.269  -5.555  1.00  0.00           N  
ATOM   1435  CA  MET A 187     -14.047  -4.598  -5.027  1.00  0.00           C  
ATOM   1436  C   MET A 187     -14.464  -5.547  -6.146  1.00  0.00           C  
ATOM   1437  CB  MET A 187     -15.147  -4.523  -3.967  1.00  0.00           C  
ATOM   1438  O   MET A 187     -14.091  -6.722  -6.140  1.00  0.00           O  
ATOM   1439  CG  MET A 187     -14.672  -3.984  -2.628  1.00  0.00           C  
ATOM   1440  SD  MET A 187     -13.325  -4.995  -1.900  1.00  0.00           S  
ATOM   1441  CE  MET A 187     -14.229  -6.530  -1.553  1.00  0.00           C  
ATOM   1442  N   LYS A 188     -15.265  -5.077  -7.030  1.00  0.00           N  
ATOM   1443  CA  LYS A 188     -15.692  -5.872  -8.179  1.00  0.00           C  
ATOM   1444  C   LYS A 188     -14.495  -6.319  -9.013  1.00  0.00           C  
ATOM   1445  CB  LYS A 188     -16.669  -5.079  -9.048  1.00  0.00           C  
ATOM   1446  O   LYS A 188     -14.432  -7.470  -9.452  1.00  0.00           O  
ATOM   1447  CG  LYS A 188     -18.053  -4.920  -8.435  1.00  0.00           C  
ATOM   1448  CD  LYS A 188     -18.998  -4.180  -9.374  1.00  0.00           C  
ATOM   1449  CE  LYS A 188     -20.342  -3.905  -8.714  1.00  0.00           C  
ATOM   1450  NZ  LYS A 188     -21.265  -3.164  -9.624  1.00  0.00           N  
ATOM   1451  N   LEU A 189     -13.582  -5.380  -9.162  1.00  0.00           N  
ATOM   1452  CA  LEU A 189     -12.361  -5.670  -9.906  1.00  0.00           C  
ATOM   1453  C   LEU A 189     -11.558  -6.773  -9.223  1.00  0.00           C  
ATOM   1454  CB  LEU A 189     -11.504  -4.409 -10.042  1.00  0.00           C  
ATOM   1455  O   LEU A 189     -11.036  -7.669  -9.890  1.00  0.00           O  
ATOM   1456  CG  LEU A 189     -10.171  -4.571 -10.775  1.00  0.00           C  
ATOM   1457  CD1 LEU A 189     -10.410  -4.850 -12.255  1.00  0.00           C  
ATOM   1458  CD2 LEU A 189      -9.307  -3.328 -10.593  1.00  0.00           C  
ATOM   1459  N   LEU A 190     -11.543  -6.811  -7.919  1.00  0.00           N  
ATOM   1460  CA  LEU A 190     -10.732  -7.749  -7.150  1.00  0.00           C  
ATOM   1461  C   LEU A 190     -11.382  -9.128  -7.113  1.00  0.00           C  
ATOM   1462  CB  LEU A 190     -10.523  -7.233  -5.723  1.00  0.00           C  
ATOM   1463  O   LEU A 190     -10.688 -10.144  -7.036  1.00  0.00           O  
ATOM   1464  CG  LEU A 190      -9.690  -5.958  -5.579  1.00  0.00           C  
ATOM   1465  CD1 LEU A 190      -9.564  -5.571  -4.109  1.00  0.00           C  
ATOM   1466  CD2 LEU A 190      -8.313  -6.145  -6.208  1.00  0.00           C  
ATOM   1467  N   THR A 191     -12.661  -9.197  -7.224  1.00  0.00           N  
ATOM   1468  CA  THR A 191     -13.362 -10.455  -6.991  1.00  0.00           C  
ATOM   1469  C   THR A 191     -13.785 -11.091  -8.312  1.00  0.00           C  
ATOM   1470  CB  THR A 191     -14.600 -10.247  -6.098  1.00  0.00           C  
ATOM   1471  O   THR A 191     -14.084 -12.286  -8.363  1.00  0.00           O  
ATOM   1472  CG2 THR A 191     -14.197  -9.826  -4.689  1.00  0.00           C  
ATOM   1473  OG1 THR A 191     -15.430  -9.229  -6.671  1.00  0.00           O  
ATOM   1474  N   ASP A 192     -13.792 -10.280  -9.387  1.00  0.00           N  
ATOM   1475  CA  ASP A 192     -14.193 -10.782 -10.698  1.00  0.00           C  
ATOM   1476  C   ASP A 192     -12.996 -10.871 -11.641  1.00  0.00           C  
ATOM   1477  CB  ASP A 192     -15.277  -9.890 -11.306  1.00  0.00           C  
ATOM   1478  O   ASP A 192     -12.559  -9.860 -12.195  1.00  0.00           O  
ATOM   1479  CG  ASP A 192     -15.865 -10.460 -12.585  1.00  0.00           C  
ATOM   1480  OD1 ASP A 192     -15.344 -11.474 -13.097  1.00  0.00           O  
ATOM   1481  OD2 ASP A 192     -16.857  -9.888 -13.086  1.00  0.00           O  
ATOM   1482  N   PRO A 193     -12.469 -12.023 -11.813  1.00  0.00           N  
ATOM   1483  CA  PRO A 193     -11.284 -12.218 -12.651  1.00  0.00           C  
ATOM   1484  C   PRO A 193     -11.487 -11.728 -14.083  1.00  0.00           C  
ATOM   1485  CB  PRO A 193     -11.074 -13.734 -12.617  1.00  0.00           C  
ATOM   1486  O   PRO A 193     -10.519 -11.374 -14.761  1.00  0.00           O  
ATOM   1487  CG  PRO A 193     -11.736 -14.183 -11.355  1.00  0.00           C  
ATOM   1488  CD  PRO A 193     -12.909 -13.285 -11.086  1.00  0.00           C  
ATOM   1489  N   SER A 194     -12.744 -11.711 -14.576  1.00  0.00           N  
ATOM   1490  CA  SER A 194     -13.036 -11.327 -15.953  1.00  0.00           C  
ATOM   1491  C   SER A 194     -12.773  -9.842 -16.181  1.00  0.00           C  
ATOM   1492  CB  SER A 194     -14.487 -11.656 -16.305  1.00  0.00           C  
ATOM   1493  O   SER A 194     -12.594  -9.406 -17.320  1.00  0.00           O  
ATOM   1494  OG  SER A 194     -15.379 -10.800 -15.612  1.00  0.00           O  
ATOM   1495  N   LEU A 195     -12.665  -9.037 -15.109  1.00  0.00           N  
ATOM   1496  CA  LEU A 195     -12.478  -7.596 -15.230  1.00  0.00           C  
ATOM   1497  C   LEU A 195     -10.996  -7.236 -15.204  1.00  0.00           C  
ATOM   1498  CB  LEU A 195     -13.213  -6.863 -14.105  1.00  0.00           C  
ATOM   1499  O   LEU A 195     -10.627  -6.087 -15.457  1.00  0.00           O  
ATOM   1500  CG  LEU A 195     -14.739  -6.961 -14.115  1.00  0.00           C  
ATOM   1501  CD1 LEU A 195     -15.323  -6.261 -12.893  1.00  0.00           C  
ATOM   1502  CD2 LEU A 195     -15.305  -6.366 -15.400  1.00  0.00           C  
ATOM   1503  N   GLN A 196     -10.169  -8.269 -14.989  1.00  0.00           N  
ATOM   1504  CA  GLN A 196      -8.739  -8.014 -14.849  1.00  0.00           C  
ATOM   1505  C   GLN A 196      -8.006  -8.254 -16.166  1.00  0.00           C  
ATOM   1506  CB  GLN A 196      -8.141  -8.892 -13.748  1.00  0.00           C  
ATOM   1507  O   GLN A 196      -8.202  -9.286 -16.812  1.00  0.00           O  
ATOM   1508  CG  GLN A 196      -8.766  -8.670 -12.378  1.00  0.00           C  
ATOM   1509  CD  GLN A 196      -8.509  -9.819 -11.422  1.00  0.00           C  
ATOM   1510  NE2 GLN A 196      -8.747  -9.586 -10.136  1.00  0.00           N  
ATOM   1511  OE1 GLN A 196      -8.100 -10.909 -11.836  1.00  0.00           O  
ATOM   1512  N   LYS A 197      -7.346  -7.206 -16.658  1.00  0.00           N  
ATOM   1513  CA  LYS A 197      -6.480  -7.316 -17.828  1.00  0.00           C  
ATOM   1514  C   LYS A 197      -5.013  -7.417 -17.420  1.00  0.00           C  
ATOM   1515  CB  LYS A 197      -6.683  -6.120 -18.760  1.00  0.00           C  
ATOM   1516  O   LYS A 197      -4.388  -6.412 -17.075  1.00  0.00           O  
ATOM   1517  CG  LYS A 197      -8.089  -6.012 -19.332  1.00  0.00           C  
ATOM   1518  CD  LYS A 197      -8.223  -4.815 -20.264  1.00  0.00           C  
ATOM   1519  CE  LYS A 197      -9.639  -4.685 -20.809  1.00  0.00           C  
ATOM   1520  NZ  LYS A 197      -9.783  -3.495 -21.700  1.00  0.00           N  
ATOM   1521  N   TRP A 198      -4.510  -8.642 -17.533  1.00  0.00           N  
ATOM   1522  CA  TRP A 198      -3.173  -8.923 -17.021  1.00  0.00           C  
ATOM   1523  C   TRP A 198      -2.117  -8.681 -18.094  1.00  0.00           C  
ATOM   1524  CB  TRP A 198      -3.082 -10.366 -16.515  1.00  0.00           C  
ATOM   1525  O   TRP A 198      -2.303  -9.057 -19.254  1.00  0.00           O  
ATOM   1526  CG  TRP A 198      -4.067 -10.694 -15.433  1.00  0.00           C  
ATOM   1527  CD1 TRP A 198      -5.188 -11.469 -15.547  1.00  0.00           C  
ATOM   1528  CD2 TRP A 198      -4.021 -10.252 -14.073  1.00  0.00           C  
ATOM   1529  CE2 TRP A 198      -5.147 -10.798 -13.417  1.00  0.00           C  
ATOM   1530  CE3 TRP A 198      -3.135  -9.448 -13.344  1.00  0.00           C  
ATOM   1531  NE1 TRP A 198      -5.842 -11.536 -14.338  1.00  0.00           N  
ATOM   1532  CH2 TRP A 198      -4.528  -9.774 -11.376  1.00  0.00           C  
ATOM   1533  CZ2 TRP A 198      -5.410 -10.565 -12.066  1.00  0.00           C  
ATOM   1534  CZ3 TRP A 198      -3.399  -9.216 -11.999  1.00  0.00           C  
ATOM   1535  N   ILE A 199      -1.154  -7.897 -17.643  1.00  0.00           N  
ATOM   1536  CA  ILE A 199      -0.018  -7.653 -18.524  1.00  0.00           C  
ATOM   1537  C   ILE A 199       1.269  -8.123 -17.850  1.00  0.00           C  
ATOM   1538  CB  ILE A 199       0.092  -6.160 -18.905  1.00  0.00           C  
ATOM   1539  O   ILE A 199       1.327  -8.243 -16.624  1.00  0.00           O  
ATOM   1540  CG1 ILE A 199       0.264  -5.299 -17.648  1.00  0.00           C  
ATOM   1541  CG2 ILE A 199      -1.134  -5.716 -19.709  1.00  0.00           C  
ATOM   1542  CD1 ILE A 199       0.664  -3.858 -17.934  1.00  0.00           C  
ATOM   1543  N   SER A 200       2.226  -8.611 -18.655  1.00  0.00           N  
ATOM   1544  CA  SER A 200       3.548  -8.976 -18.156  1.00  0.00           C  
ATOM   1545  C   SER A 200       4.634  -8.110 -18.784  1.00  0.00           C  
ATOM   1546  CB  SER A 200       3.837 -10.452 -18.432  1.00  0.00           C  
ATOM   1547  O   SER A 200       4.420  -7.501 -19.834  1.00  0.00           O  
ATOM   1548  OG  SER A 200       2.880 -11.280 -17.793  1.00  0.00           O  
ATOM   1549  N   GLY A 201       5.778  -7.934 -18.058  1.00  0.00           N  
ATOM   1550  CA  GLY A 201       6.918  -7.219 -18.609  1.00  0.00           C  
ATOM   1551  C   GLY A 201       6.736  -5.713 -18.603  1.00  0.00           C  
ATOM   1552  O   GLY A 201       7.303  -5.011 -19.443  1.00  0.00           O  
ATOM   1553  N   TRP A 202       5.918  -5.241 -17.716  1.00  0.00           N  
ATOM   1554  CA  TRP A 202       5.573  -3.823 -17.672  1.00  0.00           C  
ATOM   1555  C   TRP A 202       6.543  -3.054 -16.783  1.00  0.00           C  
ATOM   1556  CB  TRP A 202       4.139  -3.634 -17.168  1.00  0.00           C  
ATOM   1557  O   TRP A 202       7.017  -3.578 -15.772  1.00  0.00           O  
ATOM   1558  CG  TRP A 202       3.683  -2.206 -17.152  1.00  0.00           C  
ATOM   1559  CD1 TRP A 202       3.046  -1.534 -18.158  1.00  0.00           C  
ATOM   1560  CD2 TRP A 202       3.833  -1.274 -16.078  1.00  0.00           C  
ATOM   1561  CE2 TRP A 202       3.263  -0.053 -16.502  1.00  0.00           C  
ATOM   1562  CE3 TRP A 202       4.393  -1.352 -14.796  1.00  0.00           C  
ATOM   1563  NE1 TRP A 202       2.791  -0.238 -17.773  1.00  0.00           N  
ATOM   1564  CH2 TRP A 202       3.793   0.978 -14.438  1.00  0.00           C  
ATOM   1565  CZ2 TRP A 202       3.238   1.082 -15.687  1.00  0.00           C  
ATOM   1566  CZ3 TRP A 202       4.367  -0.222 -13.987  1.00  0.00           C  
ATOM   1567  N   SER A 203       7.000  -1.863 -17.126  1.00  0.00           N  
ATOM   1568  CA  SER A 203       7.702  -0.887 -16.299  1.00  0.00           C  
ATOM   1569  C   SER A 203       6.992   0.463 -16.314  1.00  0.00           C  
ATOM   1570  CB  SER A 203       9.145  -0.719 -16.776  1.00  0.00           C  
ATOM   1571  O   SER A 203       6.325   0.809 -17.292  1.00  0.00           O  
ATOM   1572  OG  SER A 203       9.183  -0.161 -18.078  1.00  0.00           O  
ATOM   1573  N   LEU A 204       6.968   1.184 -15.164  1.00  0.00           N  
ATOM   1574  CA  LEU A 204       6.260   2.454 -15.042  1.00  0.00           C  
ATOM   1575  C   LEU A 204       6.741   3.448 -16.094  1.00  0.00           C  
ATOM   1576  CB  LEU A 204       6.451   3.042 -13.642  1.00  0.00           C  
ATOM   1577  O   LEU A 204       7.947   3.625 -16.281  1.00  0.00           O  
ATOM   1578  CG  LEU A 204       5.738   4.365 -13.359  1.00  0.00           C  
ATOM   1579  CD1 LEU A 204       4.231   4.147 -13.272  1.00  0.00           C  
ATOM   1580  CD2 LEU A 204       6.267   4.994 -12.075  1.00  0.00           C  
ATOM   1581  N   ASN A 205       5.757   3.966 -16.822  1.00  0.00           N  
ATOM   1582  CA  ASN A 205       5.860   5.184 -17.619  1.00  0.00           C  
ATOM   1583  C   ASN A 205       5.210   6.372 -16.914  1.00  0.00           C  
ATOM   1584  CB  ASN A 205       5.233   4.978 -18.999  1.00  0.00           C  
ATOM   1585  O   ASN A 205       3.991   6.399 -16.733  1.00  0.00           O  
ATOM   1586  CG  ASN A 205       5.464   6.154 -19.928  1.00  0.00           C  
ATOM   1587  ND2 ASN A 205       5.303   5.926 -21.226  1.00  0.00           N  
ATOM   1588  OD1 ASN A 205       5.786   7.258 -19.482  1.00  0.00           O  
ATOM   1589  N   SER A 206       5.972   7.266 -16.285  1.00  0.00           N  
ATOM   1590  CA  SER A 206       5.476   8.369 -15.469  1.00  0.00           C  
ATOM   1591  C   SER A 206       4.307   9.077 -16.147  1.00  0.00           C  
ATOM   1592  CB  SER A 206       6.595   9.372 -15.186  1.00  0.00           C  
ATOM   1593  O   SER A 206       3.477   9.697 -15.479  1.00  0.00           O  
ATOM   1594  OG  SER A 206       7.172   9.836 -16.394  1.00  0.00           O  
ATOM   1595  N   ASP A 207       4.179   8.967 -17.439  1.00  0.00           N  
ATOM   1596  CA  ASP A 207       3.095   9.603 -18.181  1.00  0.00           C  
ATOM   1597  C   ASP A 207       1.790   8.828 -18.019  1.00  0.00           C  
ATOM   1598  CB  ASP A 207       3.456   9.722 -19.663  1.00  0.00           C  
ATOM   1599  O   ASP A 207       0.712   9.349 -18.313  1.00  0.00           O  
ATOM   1600  CG  ASP A 207       4.571  10.720 -19.924  1.00  0.00           C  
ATOM   1601  OD1 ASP A 207       4.748  11.660 -19.119  1.00  0.00           O  
ATOM   1602  OD2 ASP A 207       5.276  10.567 -20.944  1.00  0.00           O  
ATOM   1603  N   SER A 208       1.867   7.607 -17.513  1.00  0.00           N  
ATOM   1604  CA  SER A 208       0.693   6.747 -17.408  1.00  0.00           C  
ATOM   1605  C   SER A 208      -0.079   7.019 -16.121  1.00  0.00           C  
ATOM   1606  CB  SER A 208       1.101   5.274 -17.465  1.00  0.00           C  
ATOM   1607  O   SER A 208      -1.238   6.621 -15.990  1.00  0.00           O  
ATOM   1608  OG  SER A 208       1.987   4.956 -16.406  1.00  0.00           O  
ATOM   1609  N   VAL A 209       0.606   7.694 -15.171  1.00  0.00           N  
ATOM   1610  CA  VAL A 209      -0.033   8.060 -13.911  1.00  0.00           C  
ATOM   1611  C   VAL A 209      -0.355   9.552 -13.910  1.00  0.00           C  
ATOM   1612  CB  VAL A 209       0.856   7.705 -12.699  1.00  0.00           C  
ATOM   1613  O   VAL A 209       0.480  10.374 -14.294  1.00  0.00           O  
ATOM   1614  CG1 VAL A 209       0.183   8.124 -11.394  1.00  0.00           C  
ATOM   1615  CG2 VAL A 209       1.169   6.209 -12.687  1.00  0.00           C  
ATOM   1616  N   ASP A 210      -1.660   9.855 -13.665  1.00  0.00           N  
ATOM   1617  CA  ASP A 210      -2.038  11.256 -13.506  1.00  0.00           C  
ATOM   1618  C   ASP A 210      -1.533  11.814 -12.178  1.00  0.00           C  
ATOM   1619  CB  ASP A 210      -3.556  11.417 -13.601  1.00  0.00           C  
ATOM   1620  O   ASP A 210      -2.151  11.599 -11.133  1.00  0.00           O  
ATOM   1621  CG  ASP A 210      -4.002  12.868 -13.573  1.00  0.00           C  
ATOM   1622  OD1 ASP A 210      -3.139  13.770 -13.510  1.00  0.00           O  
ATOM   1623  OD2 ASP A 210      -5.228  13.112 -13.611  1.00  0.00           O  
ATOM   1624  N   TRP A 211      -0.434  12.293 -12.216  1.00  0.00           N  
ATOM   1625  CA  TRP A 211       0.188  12.802 -10.998  1.00  0.00           C  
ATOM   1626  C   TRP A 211      -0.357  14.182 -10.645  1.00  0.00           C  
ATOM   1627  CB  TRP A 211       1.709  12.866 -11.157  1.00  0.00           C  
ATOM   1628  O   TRP A 211       0.067  14.790  -9.659  1.00  0.00           O  
ATOM   1629  CG  TRP A 211       2.355  11.530 -11.371  1.00  0.00           C  
ATOM   1630  CD1 TRP A 211       2.719  10.973 -12.565  1.00  0.00           C  
ATOM   1631  CD2 TRP A 211       2.710  10.580 -10.361  1.00  0.00           C  
ATOM   1632  CE2 TRP A 211       3.286   9.469 -11.015  1.00  0.00           C  
ATOM   1633  CE3 TRP A 211       2.597  10.562  -8.964  1.00  0.00           C  
ATOM   1634  NE1 TRP A 211       3.279   9.733 -12.358  1.00  0.00           N  
ATOM   1635  CH2 TRP A 211       3.625   8.357  -8.954  1.00  0.00           C  
ATOM   1636  CZ2 TRP A 211       3.748   8.350 -10.319  1.00  0.00           C  
ATOM   1637  CZ3 TRP A 211       3.057   9.447  -8.273  1.00  0.00           C  
ATOM   1638  N   GLY A 212      -1.343  14.583 -11.440  1.00  0.00           N  
ATOM   1639  CA  GLY A 212      -1.795  15.950 -11.236  1.00  0.00           C  
ATOM   1640  C   GLY A 212      -0.680  16.972 -11.361  1.00  0.00           C  
ATOM   1641  O   GLY A 212       0.074  16.959 -12.336  1.00  0.00           O  
ATOM   1642  N   GLY A 213      -0.569  17.935 -10.513  1.00  0.00           N  
ATOM   1643  CA  GLY A 213       0.438  18.984 -10.504  1.00  0.00           C  
ATOM   1644  C   GLY A 213       1.756  18.540  -9.898  1.00  0.00           C  
ATOM   1645  O   GLY A 213       2.723  19.304  -9.875  1.00  0.00           O  
ATOM   1646  N   HIS A 214       1.817  17.181  -9.530  1.00  0.00           N  
ATOM   1647  CA  HIS A 214       3.016  16.669  -8.875  1.00  0.00           C  
ATOM   1648  C   HIS A 214       4.042  16.193  -9.898  1.00  0.00           C  
ATOM   1649  CB  HIS A 214       2.659  15.529  -7.920  1.00  0.00           C  
ATOM   1650  O   HIS A 214       3.678  15.626 -10.931  1.00  0.00           O  
ATOM   1651  CG  HIS A 214       1.674  15.917  -6.863  1.00  0.00           C  
ATOM   1652  CD2 HIS A 214       0.337  15.725  -6.781  1.00  0.00           C  
ATOM   1653  ND1 HIS A 214       2.038  16.595  -5.720  1.00  0.00           N  
ATOM   1654  CE1 HIS A 214       0.964  16.802  -4.977  1.00  0.00           C  
ATOM   1655  NE2 HIS A 214      -0.082  16.284  -5.598  1.00  0.00           N  
ATOM   1656  N   LYS A 215       5.300  16.692  -9.794  1.00  0.00           N  
ATOM   1657  CA  LYS A 215       6.385  16.281 -10.681  1.00  0.00           C  
ATOM   1658  C   LYS A 215       7.103  15.049 -10.137  1.00  0.00           C  
ATOM   1659  CB  LYS A 215       7.382  17.425 -10.874  1.00  0.00           C  
ATOM   1660  O   LYS A 215       7.389  14.968  -8.941  1.00  0.00           O  
ATOM   1661  CG  LYS A 215       6.846  18.578 -11.711  1.00  0.00           C  
ATOM   1662  CD  LYS A 215       7.921  19.624 -11.975  1.00  0.00           C  
ATOM   1663  CE  LYS A 215       7.369  20.809 -12.756  1.00  0.00           C  
ATOM   1664  NZ  LYS A 215       8.421  21.837 -13.020  1.00  0.00           N  
ATOM   1665  N   VAL A 216       7.083  13.963 -10.894  1.00  0.00           N  
ATOM   1666  CA  VAL A 216       7.862  12.778 -10.553  1.00  0.00           C  
ATOM   1667  C   VAL A 216       9.283  12.920 -11.092  1.00  0.00           C  
ATOM   1668  CB  VAL A 216       7.208  11.491 -11.105  1.00  0.00           C  
ATOM   1669  O   VAL A 216       9.480  13.168 -12.284  1.00  0.00           O  
ATOM   1670  CG1 VAL A 216       8.025  10.260 -10.715  1.00  0.00           C  
ATOM   1671  CG2 VAL A 216       5.772  11.364 -10.602  1.00  0.00           C  
ATOM   1672  N   PHE A 217      10.228  13.123 -10.218  1.00  0.00           N  
ATOM   1673  CA  PHE A 217      11.607  13.240 -10.680  1.00  0.00           C  
ATOM   1674  C   PHE A 217      12.217  11.865 -10.917  1.00  0.00           C  
ATOM   1675  CB  PHE A 217      12.449  14.021  -9.667  1.00  0.00           C  
ATOM   1676  O   PHE A 217      12.198  11.009 -10.029  1.00  0.00           O  
ATOM   1677  CG  PHE A 217      12.030  15.458  -9.507  1.00  0.00           C  
ATOM   1678  CD1 PHE A 217      12.468  16.427 -10.401  1.00  0.00           C  
ATOM   1679  CD2 PHE A 217      11.198  15.839  -8.463  1.00  0.00           C  
ATOM   1680  CE1 PHE A 217      12.082  17.758 -10.256  1.00  0.00           C  
ATOM   1681  CE2 PHE A 217      10.807  17.166  -8.312  1.00  0.00           C  
ATOM   1682  CZ  PHE A 217      11.251  18.124  -9.208  1.00  0.00           C  
ATOM   1683  N   MET A 218      12.220  11.324 -12.168  1.00  0.00           N  
ATOM   1684  CA  MET A 218      12.712  10.013 -12.585  1.00  0.00           C  
ATOM   1685  C   MET A 218      14.231   9.943 -12.478  1.00  0.00           C  
ATOM   1686  CB  MET A 218      12.274   9.705 -14.018  1.00  0.00           C  
ATOM   1687  O   MET A 218      14.788   8.887 -12.172  1.00  0.00           O  
ATOM   1688  CG  MET A 218      10.780   9.466 -14.164  1.00  0.00           C  
ATOM   1689  SD  MET A 218      10.267   7.820 -13.537  1.00  0.00           S  
ATOM   1690  CE  MET A 218       9.023   7.376 -14.781  1.00  0.00           C  
ATOM   1691  N   ASP A 219      14.952  11.043 -12.079  1.00  0.00           N  
ATOM   1692  CA  ASP A 219      16.406  11.007 -12.207  1.00  0.00           C  
ATOM   1693  C   ASP A 219      17.046  12.222 -11.538  1.00  0.00           C  
ATOM   1694  CB  ASP A 219      16.814  10.942 -13.680  1.00  0.00           C  
ATOM   1695  O   ASP A 219      16.979  13.334 -12.065  1.00  0.00           O  
ATOM   1696  CG  ASP A 219      16.628   9.562 -14.286  1.00  0.00           C  
ATOM   1697  OD1 ASP A 219      16.718   8.555 -13.550  1.00  0.00           O  
ATOM   1698  OD2 ASP A 219      16.393   9.480 -15.511  1.00  0.00           O  
ATOM   1699  N   LYS A 220      16.863  12.371 -10.281  1.00  0.00           N  
ATOM   1700  CA  LYS A 220      17.772  13.421  -9.832  1.00  0.00           C  
ATOM   1701  C   LYS A 220      19.219  12.935  -9.835  1.00  0.00           C  
ATOM   1702  CB  LYS A 220      17.386  13.906  -8.434  1.00  0.00           C  
ATOM   1703  O   LYS A 220      19.488  11.769  -9.537  1.00  0.00           O  
ATOM   1704  CG  LYS A 220      16.181  14.834  -8.412  1.00  0.00           C  
ATOM   1705  CD  LYS A 220      15.989  15.469  -7.040  1.00  0.00           C  
ATOM   1706  CE  LYS A 220      14.746  16.347  -6.998  1.00  0.00           C  
ATOM   1707  NZ  LYS A 220      14.572  16.997  -5.665  1.00  0.00           N  
ATOM   1708  N   PRO A 221      20.139  13.463 -10.681  1.00  0.00           N  
ATOM   1709  CA  PRO A 221      21.553  13.086 -10.730  1.00  0.00           C  
ATOM   1710  C   PRO A 221      22.068  12.555  -9.394  1.00  0.00           C  
ATOM   1711  CB  PRO A 221      22.254  14.395 -11.103  1.00  0.00           C  
ATOM   1712  O   PRO A 221      21.577  12.955  -8.335  1.00  0.00           O  
ATOM   1713  CG  PRO A 221      21.159  15.410 -11.169  1.00  0.00           C  
ATOM   1714  CD  PRO A 221      19.859  14.730 -10.848  1.00  0.00           C  
TER    1715      PRO A 221
ENDMDL
END
