# Supplementary material for: Improving Protein Expression, Stability, and Function with ProteinMPNN
Source: J Am Chem Soc. 2024 Jan 9;146(3):2054–61. doi: 10.1021/jacs.3c10941 (PMC10811672; doi:10.1021/jacs.3c10941)
Supplement: Supplementary file 2 — ja3c10941_si_002.zip [file ja3c10941_si_002.zip › Sumida_Design_Structures_Idealizing_with_ProteinMPNN/TEV/hyperTEV0038_m1_45.pdb]

MODEL     1
ATOM      1  N   ALA A   1      20.745 -33.979  -9.053  1.00  0.00           N  
ATOM      2  CA  ALA A   1      20.362 -32.633  -9.473  1.00  0.00           C  
ATOM      3  C   ALA A   1      19.598 -31.910  -8.368  1.00  0.00           C  
ATOM      4  CB  ALA A   1      19.521 -32.693 -10.746  1.00  0.00           C  
ATOM      5  O   ALA A   1      18.646 -32.455  -7.805  1.00  0.00           O  
ATOM      6  N   ALA A   2      20.267 -31.243  -7.347  1.00  0.00           N  
ATOM      7  CA  ALA A   2      19.618 -30.404  -6.343  1.00  0.00           C  
ATOM      8  C   ALA A   2      18.519 -29.550  -6.968  1.00  0.00           C  
ATOM      9  CB  ALA A   2      20.647 -29.517  -5.646  1.00  0.00           C  
ATOM     10  O   ALA A   2      18.602 -29.182  -8.142  1.00  0.00           O  
ATOM     11  N   ALA A   3      17.323 -29.859  -6.661  1.00  0.00           N  
ATOM     12  CA  ALA A   3      16.166 -29.068  -7.071  1.00  0.00           C  
ATOM     13  C   ALA A   3      16.557 -27.615  -7.324  1.00  0.00           C  
ATOM     14  CB  ALA A   3      15.067 -29.144  -6.014  1.00  0.00           C  
ATOM     15  O   ALA A   3      17.258 -27.004  -6.513  1.00  0.00           O  
ATOM     16  N   ALA A   4      16.526 -27.035  -8.553  1.00  0.00           N  
ATOM     17  CA  ALA A   4      16.884 -25.717  -9.070  1.00  0.00           C  
ATOM     18  C   ALA A   4      15.790 -24.695  -8.773  1.00  0.00           C  
ATOM     19  CB  ALA A   4      17.146 -25.788 -10.573  1.00  0.00           C  
ATOM     20  O   ALA A   4      16.035 -23.487  -8.808  1.00  0.00           O  
ATOM     21  N   ALA A   5      14.595 -25.195  -8.297  1.00  0.00           N  
ATOM     22  CA  ALA A   5      13.505 -24.236  -8.133  1.00  0.00           C  
ATOM     23  C   ALA A   5      13.382 -23.790  -6.679  1.00  0.00           C  
ATOM     24  CB  ALA A   5      12.188 -24.840  -8.615  1.00  0.00           C  
ATOM     25  O   ALA A   5      13.650 -24.567  -5.760  1.00  0.00           O  
ATOM     26  N   PRO A   6      13.167 -22.433  -6.496  1.00  0.00           N  
ATOM     27  CA  PRO A   6      12.943 -21.995  -5.116  1.00  0.00           C  
ATOM     28  C   PRO A   6      11.795 -22.741  -4.441  1.00  0.00           C  
ATOM     29  CB  PRO A   6      12.615 -20.508  -5.267  1.00  0.00           C  
ATOM     30  O   PRO A   6      10.861 -23.185  -5.114  1.00  0.00           O  
ATOM     31  CG  PRO A   6      13.076 -20.152  -6.644  1.00  0.00           C  
ATOM     32  CD  PRO A   6      13.091 -21.400  -7.479  1.00  0.00           C  
ATOM     33  N   GLY A   7      12.027 -23.227  -3.190  1.00  0.00           N  
ATOM     34  CA  GLY A   7      11.003 -23.864  -2.378  1.00  0.00           C  
ATOM     35  C   GLY A   7       9.849 -22.940  -2.040  1.00  0.00           C  
ATOM     36  O   GLY A   7       9.821 -21.788  -2.477  1.00  0.00           O  
ATOM     37  N   PRO A   8       8.907 -23.483  -1.398  1.00  0.00           N  
ATOM     38  CA  PRO A   8       7.754 -22.680  -0.982  1.00  0.00           C  
ATOM     39  C   PRO A   8       8.150 -21.476  -0.131  1.00  0.00           C  
ATOM     40  CB  PRO A   8       6.911 -23.668  -0.172  1.00  0.00           C  
ATOM     41  O   PRO A   8       9.106 -21.551   0.645  1.00  0.00           O  
ATOM     42  CG  PRO A   8       7.445 -25.015  -0.537  1.00  0.00           C  
ATOM     43  CD  PRO A   8       8.867 -24.857  -0.994  1.00  0.00           C  
ATOM     44  N   LYS A   9       7.469 -20.393  -0.373  1.00  0.00           N  
ATOM     45  CA  LYS A   9       7.692 -19.166   0.386  1.00  0.00           C  
ATOM     46  C   LYS A   9       6.468 -18.809   1.226  1.00  0.00           C  
ATOM     47  CB  LYS A   9       8.038 -18.009  -0.552  1.00  0.00           C  
ATOM     48  O   LYS A   9       5.332 -19.008   0.792  1.00  0.00           O  
ATOM     49  CG  LYS A   9       9.412 -18.125  -1.196  1.00  0.00           C  
ATOM     50  CD  LYS A   9       9.753 -16.885  -2.013  1.00  0.00           C  
ATOM     51  CE  LYS A   9      11.108 -17.019  -2.695  1.00  0.00           C  
ATOM     52  NZ  LYS A   9      11.448 -15.804  -3.493  1.00  0.00           N  
ATOM     53  N   ASP A  10       6.750 -18.436   2.432  1.00  0.00           N  
ATOM     54  CA  ASP A  10       5.695 -17.975   3.329  1.00  0.00           C  
ATOM     55  C   ASP A  10       5.406 -16.490   3.121  1.00  0.00           C  
ATOM     56  CB  ASP A  10       6.079 -18.236   4.788  1.00  0.00           C  
ATOM     57  O   ASP A  10       6.236 -15.639   3.447  1.00  0.00           O  
ATOM     58  CG  ASP A  10       4.973 -17.879   5.765  1.00  0.00           C  
ATOM     59  OD1 ASP A  10       3.847 -17.562   5.323  1.00  0.00           O  
ATOM     60  OD2 ASP A  10       5.230 -17.913   6.988  1.00  0.00           O  
ATOM     61  N   TRP A  11       4.161 -16.212   2.651  1.00  0.00           N  
ATOM     62  CA  TRP A  11       3.824 -14.828   2.337  1.00  0.00           C  
ATOM     63  C   TRP A  11       2.981 -14.207   3.447  1.00  0.00           C  
ATOM     64  CB  TRP A  11       3.075 -14.745   1.004  1.00  0.00           C  
ATOM     65  O   TRP A  11       2.477 -13.091   3.302  1.00  0.00           O  
ATOM     66  CG  TRP A  11       3.899 -15.145  -0.183  1.00  0.00           C  
ATOM     67  CD1 TRP A  11       3.843 -16.330  -0.864  1.00  0.00           C  
ATOM     68  CD2 TRP A  11       4.908 -14.360  -0.826  1.00  0.00           C  
ATOM     69  CE2 TRP A  11       5.422 -15.132  -1.891  1.00  0.00           C  
ATOM     70  CE3 TRP A  11       5.427 -13.078  -0.605  1.00  0.00           C  
ATOM     71  NE1 TRP A  11       4.756 -16.328  -1.893  1.00  0.00           N  
ATOM     72  CH2 TRP A  11       6.922 -13.404  -2.496  1.00  0.00           C  
ATOM     73  CZ2 TRP A  11       6.432 -14.662  -2.734  1.00  0.00           C  
ATOM     74  CZ3 TRP A  11       6.432 -12.612  -1.445  1.00  0.00           C  
ATOM     75  N   SER A  12       2.873 -14.899   4.524  1.00  0.00           N  
ATOM     76  CA  SER A  12       2.034 -14.459   5.634  1.00  0.00           C  
ATOM     77  C   SER A  12       2.581 -13.185   6.269  1.00  0.00           C  
ATOM     78  CB  SER A  12       1.923 -15.559   6.691  1.00  0.00           C  
ATOM     79  O   SER A  12       1.815 -12.298   6.651  1.00  0.00           O  
ATOM     80  OG  SER A  12       1.247 -16.690   6.171  1.00  0.00           O  
ATOM     81  N   PRO A  13       3.881 -13.030   6.271  1.00  0.00           N  
ATOM     82  CA  PRO A  13       4.406 -11.799   6.868  1.00  0.00           C  
ATOM     83  C   PRO A  13       3.948 -10.543   6.129  1.00  0.00           C  
ATOM     84  CB  PRO A  13       5.923 -11.974   6.759  1.00  0.00           C  
ATOM     85  O   PRO A  13       3.767  -9.491   6.746  1.00  0.00           O  
ATOM     86  CG  PRO A  13       6.142 -13.451   6.815  1.00  0.00           C  
ATOM     87  CD  PRO A  13       5.041 -14.126   6.050  1.00  0.00           C  
ATOM     88  N   ILE A  14       3.644 -10.686   4.911  1.00  0.00           N  
ATOM     89  CA  ILE A  14       3.176  -9.545   4.132  1.00  0.00           C  
ATOM     90  C   ILE A  14       1.649  -9.511   4.132  1.00  0.00           C  
ATOM     91  CB  ILE A  14       3.711  -9.592   2.683  1.00  0.00           C  
ATOM     92  O   ILE A  14       1.045  -8.473   4.411  1.00  0.00           O  
ATOM     93  CG1 ILE A  14       5.244  -9.575   2.679  1.00  0.00           C  
ATOM     94  CG2 ILE A  14       3.148  -8.429   1.861  1.00  0.00           C  
ATOM     95  CD1 ILE A  14       5.863  -9.919   1.331  1.00  0.00           C  
ATOM     96  N   SER A  15       1.013 -10.659   3.875  1.00  0.00           N  
ATOM     97  CA  SER A  15      -0.437 -10.702   3.713  1.00  0.00           C  
ATOM     98  C   SER A  15      -1.149 -10.312   5.004  1.00  0.00           C  
ATOM     99  CB  SER A  15      -0.886 -12.097   3.275  1.00  0.00           C  
ATOM    100  O   SER A  15      -2.234  -9.727   4.968  1.00  0.00           O  
ATOM    101  OG  SER A  15      -0.615 -13.053   4.285  1.00  0.00           O  
ATOM    102  N   ASP A  16      -0.536 -10.513   6.176  1.00  0.00           N  
ATOM    103  CA  ASP A  16      -1.124 -10.186   7.471  1.00  0.00           C  
ATOM    104  C   ASP A  16      -1.158  -8.675   7.694  1.00  0.00           C  
ATOM    105  CB  ASP A  16      -0.346 -10.866   8.600  1.00  0.00           C  
ATOM    106  O   ASP A  16      -1.843  -8.191   8.597  1.00  0.00           O  
ATOM    107  CG  ASP A  16      -0.617 -12.357   8.692  1.00  0.00           C  
ATOM    108  OD1 ASP A  16      -1.585 -12.841   8.066  1.00  0.00           O  
ATOM    109  OD2 ASP A  16       0.142 -13.054   9.400  1.00  0.00           O  
ATOM    110  N   ARG A  17      -0.472  -7.935   6.814  1.00  0.00           N  
ATOM    111  CA  ARG A  17      -0.399  -6.487   6.979  1.00  0.00           C  
ATOM    112  C   ARG A  17      -1.282  -5.775   5.960  1.00  0.00           C  
ATOM    113  CB  ARG A  17       1.047  -6.002   6.848  1.00  0.00           C  
ATOM    114  O   ARG A  17      -1.320  -4.544   5.916  1.00  0.00           O  
ATOM    115  CG  ARG A  17       1.931  -6.377   8.027  1.00  0.00           C  
ATOM    116  CD  ARG A  17       3.336  -6.757   7.580  1.00  0.00           C  
ATOM    117  NE  ARG A  17       4.193  -7.084   8.716  1.00  0.00           N  
ATOM    118  NH1 ARG A  17       5.107  -8.972   7.747  1.00  0.00           N  
ATOM    119  NH2 ARG A  17       5.750  -8.333   9.852  1.00  0.00           N  
ATOM    120  CZ  ARG A  17       5.014  -8.129   8.769  1.00  0.00           C  
ATOM    121  N   ILE A  18      -1.956  -6.572   5.143  1.00  0.00           N  
ATOM    122  CA  ILE A  18      -2.815  -5.992   4.117  1.00  0.00           C  
ATOM    123  C   ILE A  18      -4.162  -5.609   4.728  1.00  0.00           C  
ATOM    124  CB  ILE A  18      -3.020  -6.965   2.935  1.00  0.00           C  
ATOM    125  O   ILE A  18      -4.734  -6.370   5.512  1.00  0.00           O  
ATOM    126  CG1 ILE A  18      -1.708  -7.155   2.166  1.00  0.00           C  
ATOM    127  CG2 ILE A  18      -4.131  -6.463   2.008  1.00  0.00           C  
ATOM    128  CD1 ILE A  18      -1.772  -8.227   1.087  1.00  0.00           C  
ATOM    129  N   VAL A  19      -4.614  -4.406   4.388  1.00  0.00           N  
ATOM    130  CA  VAL A  19      -5.901  -3.907   4.861  1.00  0.00           C  
ATOM    131  C   VAL A  19      -6.782  -3.538   3.670  1.00  0.00           C  
ATOM    132  CB  VAL A  19      -5.729  -2.688   5.794  1.00  0.00           C  
ATOM    133  O   VAL A  19      -6.277  -3.185   2.601  1.00  0.00           O  
ATOM    134  CG1 VAL A  19      -4.898  -3.060   7.021  1.00  0.00           C  
ATOM    135  CG2 VAL A  19      -5.084  -1.526   5.041  1.00  0.00           C  
ATOM    136  N   LYS A  20      -8.050  -3.759   3.878  1.00  0.00           N  
ATOM    137  CA  LYS A  20      -9.037  -3.257   2.927  1.00  0.00           C  
ATOM    138  C   LYS A  20      -9.597  -1.910   3.374  1.00  0.00           C  
ATOM    139  CB  LYS A  20     -10.174  -4.264   2.751  1.00  0.00           C  
ATOM    140  O   LYS A  20     -10.044  -1.765   4.514  1.00  0.00           O  
ATOM    141  CG  LYS A  20     -11.145  -3.913   1.633  1.00  0.00           C  
ATOM    142  CD  LYS A  20     -12.170  -5.019   1.414  1.00  0.00           C  
ATOM    143  CE  LYS A  20     -13.107  -4.693   0.259  1.00  0.00           C  
ATOM    144  NZ  LYS A  20     -14.104  -5.781   0.032  1.00  0.00           N  
ATOM    145  N   LEU A  21      -9.519  -0.933   2.447  1.00  0.00           N  
ATOM    146  CA  LEU A  21      -9.964   0.426   2.731  1.00  0.00           C  
ATOM    147  C   LEU A  21     -11.157   0.802   1.859  1.00  0.00           C  
ATOM    148  CB  LEU A  21      -8.822   1.422   2.511  1.00  0.00           C  
ATOM    149  O   LEU A  21     -11.118   0.628   0.639  1.00  0.00           O  
ATOM    150  CG  LEU A  21      -7.499   1.100   3.207  1.00  0.00           C  
ATOM    151  CD1 LEU A  21      -6.375   1.954   2.629  1.00  0.00           C  
ATOM    152  CD2 LEU A  21      -7.620   1.315   4.712  1.00  0.00           C  
ATOM    153  N   THR A  22     -12.136   1.258   2.553  1.00  0.00           N  
ATOM    154  CA  THR A  22     -13.291   1.770   1.822  1.00  0.00           C  
ATOM    155  C   THR A  22     -13.598   3.207   2.233  1.00  0.00           C  
ATOM    156  CB  THR A  22     -14.533   0.890   2.055  1.00  0.00           C  
ATOM    157  O   THR A  22     -13.973   3.464   3.379  1.00  0.00           O  
ATOM    158  CG2 THR A  22     -15.714   1.375   1.221  1.00  0.00           C  
ATOM    159  OG1 THR A  22     -14.229  -0.462   1.691  1.00  0.00           O  
ATOM    160  N   ASN A  23     -13.370   4.141   1.269  1.00  0.00           N  
ATOM    161  CA  ASN A  23     -13.681   5.552   1.470  1.00  0.00           C  
ATOM    162  C   ASN A  23     -15.038   5.917   0.875  1.00  0.00           C  
ATOM    163  CB  ASN A  23     -12.584   6.434   0.871  1.00  0.00           C  
ATOM    164  O   ASN A  23     -15.253   5.769  -0.329  1.00  0.00           O  
ATOM    165  CG  ASN A  23     -12.812   7.910   1.136  1.00  0.00           C  
ATOM    166  ND2 ASN A  23     -12.141   8.760   0.369  1.00  0.00           N  
ATOM    167  OD1 ASN A  23     -13.584   8.281   2.024  1.00  0.00           O  
ATOM    168  N   THR A  24     -15.920   6.376   1.715  1.00  0.00           N  
ATOM    169  CA  THR A  24     -17.250   6.814   1.307  1.00  0.00           C  
ATOM    170  C   THR A  24     -17.415   8.316   1.523  1.00  0.00           C  
ATOM    171  CB  THR A  24     -18.348   6.059   2.079  1.00  0.00           C  
ATOM    172  O   THR A  24     -17.320   8.800   2.652  1.00  0.00           O  
ATOM    173  CG2 THR A  24     -19.736   6.439   1.574  1.00  0.00           C  
ATOM    174  OG1 THR A  24     -18.160   4.648   1.909  1.00  0.00           O  
ATOM    175  N   ALA A  25     -17.536   9.047   0.439  1.00  0.00           N  
ATOM    176  CA  ALA A  25     -17.705  10.496   0.486  1.00  0.00           C  
ATOM    177  C   ALA A  25     -18.554  10.988  -0.683  1.00  0.00           C  
ATOM    178  CB  ALA A  25     -16.346  11.192   0.481  1.00  0.00           C  
ATOM    179  O   ALA A  25     -18.425  10.490  -1.804  1.00  0.00           O  
ATOM    180  N   ASP A  26     -19.519  11.891  -0.368  1.00  0.00           N  
ATOM    181  CA  ASP A  26     -20.351  12.551  -1.369  1.00  0.00           C  
ATOM    182  C   ASP A  26     -21.124  11.530  -2.202  1.00  0.00           C  
ATOM    183  CB  ASP A  26     -19.496  13.434  -2.281  1.00  0.00           C  
ATOM    184  O   ASP A  26     -21.192  11.645  -3.427  1.00  0.00           O  
ATOM    185  CG  ASP A  26     -18.859  14.601  -1.548  1.00  0.00           C  
ATOM    186  OD1 ASP A  26     -19.444  15.094  -0.560  1.00  0.00           O  
ATOM    187  OD2 ASP A  26     -17.762  15.034  -1.964  1.00  0.00           O  
ATOM    188  N   GLY A  27     -21.667  10.394  -1.591  1.00  0.00           N  
ATOM    189  CA  GLY A  27     -22.496   9.398  -2.250  1.00  0.00           C  
ATOM    190  C   GLY A  27     -21.694   8.394  -3.058  1.00  0.00           C  
ATOM    191  O   GLY A  27     -22.265   7.540  -3.739  1.00  0.00           O  
ATOM    192  N   HIS A  28     -20.340   8.517  -3.048  1.00  0.00           N  
ATOM    193  CA  HIS A  28     -19.469   7.596  -3.769  1.00  0.00           C  
ATOM    194  C   HIS A  28     -18.608   6.785  -2.807  1.00  0.00           C  
ATOM    195  CB  HIS A  28     -18.581   8.359  -4.754  1.00  0.00           C  
ATOM    196  O   HIS A  28     -18.288   7.250  -1.711  1.00  0.00           O  
ATOM    197  CG  HIS A  28     -19.347   9.117  -5.790  1.00  0.00           C  
ATOM    198  CD2 HIS A  28     -19.811  10.389  -5.799  1.00  0.00           C  
ATOM    199  ND1 HIS A  28     -19.722   8.561  -6.994  1.00  0.00           N  
ATOM    200  CE1 HIS A  28     -20.385   9.461  -7.701  1.00  0.00           C  
ATOM    201  NE2 HIS A  28     -20.452  10.579  -6.998  1.00  0.00           N  
ATOM    202  N   SER A  29     -18.304   5.577  -3.255  1.00  0.00           N  
ATOM    203  CA  SER A  29     -17.439   4.709  -2.463  1.00  0.00           C  
ATOM    204  C   SER A  29     -16.289   4.160  -3.300  1.00  0.00           C  
ATOM    205  CB  SER A  29     -18.242   3.553  -1.866  1.00  0.00           C  
ATOM    206  O   SER A  29     -16.493   3.726  -4.436  1.00  0.00           O  
ATOM    207  OG  SER A  29     -17.437   2.776  -0.996  1.00  0.00           O  
ATOM    208  N   ILE A  30     -15.090   4.341  -2.743  1.00  0.00           N  
ATOM    209  CA  ILE A  30     -13.902   3.755  -3.355  1.00  0.00           C  
ATOM    210  C   ILE A  30     -13.288   2.727  -2.408  1.00  0.00           C  
ATOM    211  CB  ILE A  30     -12.862   4.838  -3.719  1.00  0.00           C  
ATOM    212  O   ILE A  30     -13.050   3.019  -1.234  1.00  0.00           O  
ATOM    213  CG1 ILE A  30     -13.454   5.831  -4.726  1.00  0.00           C  
ATOM    214  CG2 ILE A  30     -11.585   4.196  -4.270  1.00  0.00           C  
ATOM    215  CD1 ILE A  30     -12.560   7.029  -5.013  1.00  0.00           C  
ATOM    216  N   SER A  31     -13.164   1.506  -2.968  1.00  0.00           N  
ATOM    217  CA  SER A  31     -12.536   0.444  -2.189  1.00  0.00           C  
ATOM    218  C   SER A  31     -11.196   0.035  -2.791  1.00  0.00           C  
ATOM    219  CB  SER A  31     -13.458  -0.773  -2.100  1.00  0.00           C  
ATOM    220  O   SER A  31     -11.111  -0.262  -3.985  1.00  0.00           O  
ATOM    221  OG  SER A  31     -14.609  -0.478  -1.328  1.00  0.00           O  
ATOM    222  N   GLU A  32     -10.210   0.021  -1.921  1.00  0.00           N  
ATOM    223  CA  GLU A  32      -8.853  -0.380  -2.278  1.00  0.00           C  
ATOM    224  C   GLU A  32      -8.161  -1.083  -1.114  1.00  0.00           C  
ATOM    225  CB  GLU A  32      -8.033   0.834  -2.722  1.00  0.00           C  
ATOM    226  O   GLU A  32      -8.781  -1.341  -0.081  1.00  0.00           O  
ATOM    227  CG  GLU A  32      -8.642   1.594  -3.891  1.00  0.00           C  
ATOM    228  CD  GLU A  32      -7.845   2.827  -4.286  1.00  0.00           C  
ATOM    229  OE1 GLU A  32      -8.217   3.499  -5.275  1.00  0.00           O  
ATOM    230  OE2 GLU A  32      -6.840   3.123  -3.602  1.00  0.00           O  
ATOM    231  N   TYR A  33      -6.908  -1.340  -1.330  1.00  0.00           N  
ATOM    232  CA  TYR A  33      -6.131  -1.993  -0.283  1.00  0.00           C  
ATOM    233  C   TYR A  33      -4.994  -1.096   0.193  1.00  0.00           C  
ATOM    234  CB  TYR A  33      -5.568  -3.327  -0.784  1.00  0.00           C  
ATOM    235  O   TYR A  33      -4.737  -0.044  -0.397  1.00  0.00           O  
ATOM    236  CG  TYR A  33      -6.627  -4.367  -1.059  1.00  0.00           C  
ATOM    237  CD1 TYR A  33      -6.982  -5.302  -0.088  1.00  0.00           C  
ATOM    238  CD2 TYR A  33      -7.274  -4.418  -2.288  1.00  0.00           C  
ATOM    239  CE1 TYR A  33      -7.955  -6.263  -0.338  1.00  0.00           C  
ATOM    240  CE2 TYR A  33      -8.250  -5.375  -2.549  1.00  0.00           C  
ATOM    241  OH  TYR A  33      -9.548  -7.241  -1.821  1.00  0.00           O  
ATOM    242  CZ  TYR A  33      -8.583  -6.292  -1.569  1.00  0.00           C  
ATOM    243  N   GLY A  34      -4.380  -1.495   1.219  1.00  0.00           N  
ATOM    244  CA  GLY A  34      -3.206  -0.847   1.781  1.00  0.00           C  
ATOM    245  C   GLY A  34      -2.341  -1.785   2.601  1.00  0.00           C  
ATOM    246  O   GLY A  34      -2.699  -2.947   2.808  1.00  0.00           O  
ATOM    247  N   ILE A  35      -1.164  -1.234   2.903  1.00  0.00           N  
ATOM    248  CA  ILE A  35      -0.215  -1.990   3.714  1.00  0.00           C  
ATOM    249  C   ILE A  35      -0.100  -1.355   5.098  1.00  0.00           C  
ATOM    250  CB  ILE A  35       1.173  -2.062   3.040  1.00  0.00           C  
ATOM    251  O   ILE A  35       0.205  -0.167   5.220  1.00  0.00           O  
ATOM    252  CG1 ILE A  35       1.047  -2.612   1.614  1.00  0.00           C  
ATOM    253  CG2 ILE A  35       2.134  -2.914   3.873  1.00  0.00           C  
ATOM    254  CD1 ILE A  35       2.303  -2.439   0.771  1.00  0.00           C  
ATOM    255  N   GLY A  36      -0.350  -2.182   6.131  1.00  0.00           N  
ATOM    256  CA  GLY A  36      -0.103  -1.725   7.490  1.00  0.00           C  
ATOM    257  C   GLY A  36       1.356  -1.816   7.894  1.00  0.00           C  
ATOM    258  O   GLY A  36       2.029  -2.804   7.592  1.00  0.00           O  
ATOM    259  N   TYR A  37       1.910  -0.805   8.558  1.00  0.00           N  
ATOM    260  CA  TYR A  37       3.260  -0.681   9.095  1.00  0.00           C  
ATOM    261  C   TYR A  37       3.274   0.199  10.339  1.00  0.00           C  
ATOM    262  CB  TYR A  37       4.208  -0.106   8.038  1.00  0.00           C  
ATOM    263  O   TYR A  37       3.209   1.426  10.239  1.00  0.00           O  
ATOM    264  CG  TYR A  37       5.659  -0.118   8.454  1.00  0.00           C  
ATOM    265  CD1 TYR A  37       6.213   0.953   9.151  1.00  0.00           C  
ATOM    266  CD2 TYR A  37       6.479  -1.199   8.149  1.00  0.00           C  
ATOM    267  CE1 TYR A  37       7.550   0.948   9.534  1.00  0.00           C  
ATOM    268  CE2 TYR A  37       7.818  -1.216   8.528  1.00  0.00           C  
ATOM    269  OH  TYR A  37       9.668  -0.150   9.596  1.00  0.00           O  
ATOM    270  CZ  TYR A  37       8.343  -0.140   9.219  1.00  0.00           C  
ATOM    271  N   GLY A  38       3.380  -0.494  11.539  1.00  0.00           N  
ATOM    272  CA  GLY A  38       3.252   0.301  12.750  1.00  0.00           C  
ATOM    273  C   GLY A  38       1.920   1.019  12.855  1.00  0.00           C  
ATOM    274  O   GLY A  38       0.863   0.396  12.741  1.00  0.00           O  
ATOM    275  N   ARG A  39       1.952   2.332  12.988  1.00  0.00           N  
ATOM    276  CA  ARG A  39       0.736   3.132  13.094  1.00  0.00           C  
ATOM    277  C   ARG A  39       0.348   3.722  11.742  1.00  0.00           C  
ATOM    278  CB  ARG A  39       0.916   4.251  14.122  1.00  0.00           C  
ATOM    279  O   ARG A  39      -0.450   4.659  11.673  1.00  0.00           O  
ATOM    280  CG  ARG A  39       2.017   5.239  13.770  1.00  0.00           C  
ATOM    281  CD  ARG A  39       2.180   6.308  14.841  1.00  0.00           C  
ATOM    282  NE  ARG A  39       2.741   5.757  16.072  1.00  0.00           N  
ATOM    283  NH1 ARG A  39       2.743   7.764  17.215  1.00  0.00           N  
ATOM    284  NH2 ARG A  39       3.507   5.859  18.234  1.00  0.00           N  
ATOM    285  CZ  ARG A  39       2.996   6.461  17.171  1.00  0.00           C  
ATOM    286  N   PHE A  40       0.945   3.176  10.737  1.00  0.00           N  
ATOM    287  CA  PHE A  40       0.735   3.754   9.415  1.00  0.00           C  
ATOM    288  C   PHE A  40      -0.007   2.779   8.509  1.00  0.00           C  
ATOM    289  CB  PHE A  40       2.072   4.148   8.780  1.00  0.00           C  
ATOM    290  O   PHE A  40       0.108   1.562   8.671  1.00  0.00           O  
ATOM    291  CG  PHE A  40       2.894   5.082   9.626  1.00  0.00           C  
ATOM    292  CD1 PHE A  40       2.297   6.143  10.296  1.00  0.00           C  
ATOM    293  CD2 PHE A  40       4.265   4.899   9.751  1.00  0.00           C  
ATOM    294  CE1 PHE A  40       3.056   7.009  11.080  1.00  0.00           C  
ATOM    295  CE2 PHE A  40       5.030   5.761  10.533  1.00  0.00           C  
ATOM    296  CZ  PHE A  40       4.423   6.816  11.195  1.00  0.00           C  
ATOM    297  N   ILE A  41      -0.738   3.344   7.631  1.00  0.00           N  
ATOM    298  CA  ILE A  41      -1.235   2.623   6.464  1.00  0.00           C  
ATOM    299  C   ILE A  41      -0.694   3.268   5.190  1.00  0.00           C  
ATOM    300  CB  ILE A  41      -2.779   2.591   6.434  1.00  0.00           C  
ATOM    301  O   ILE A  41      -0.843   4.475   4.986  1.00  0.00           O  
ATOM    302  CG1 ILE A  41      -3.318   1.746   7.594  1.00  0.00           C  
ATOM    303  CG2 ILE A  41      -3.283   2.061   5.089  1.00  0.00           C  
ATOM    304  CD1 ILE A  41      -4.837   1.736   7.699  1.00  0.00           C  
ATOM    305  N   ILE A  42      -0.009   2.441   4.412  1.00  0.00           N  
ATOM    306  CA  ILE A  42       0.537   2.865   3.127  1.00  0.00           C  
ATOM    307  C   ILE A  42      -0.406   2.447   2.002  1.00  0.00           C  
ATOM    308  CB  ILE A  42       1.947   2.277   2.892  1.00  0.00           C  
ATOM    309  O   ILE A  42      -0.698   1.260   1.837  1.00  0.00           O  
ATOM    310  CG1 ILE A  42       2.889   2.675   4.033  1.00  0.00           C  
ATOM    311  CG2 ILE A  42       2.502   2.731   1.539  1.00  0.00           C  
ATOM    312  CD1 ILE A  42       3.132   1.568   5.050  1.00  0.00           C  
ATOM    313  N   THR A  43      -0.888   3.389   1.146  1.00  0.00           N  
ATOM    314  CA  THR A  43      -1.841   3.073   0.087  1.00  0.00           C  
ATOM    315  C   THR A  43      -1.756   4.098  -1.040  1.00  0.00           C  
ATOM    316  CB  THR A  43      -3.281   3.019   0.629  1.00  0.00           C  
ATOM    317  O   THR A  43      -0.799   4.871  -1.112  1.00  0.00           O  
ATOM    318  CG2 THR A  43      -3.777   4.410   1.010  1.00  0.00           C  
ATOM    319  OG1 THR A  43      -4.144   2.475  -0.377  1.00  0.00           O  
ATOM    320  N   ASN A  44      -2.732   3.990  -1.978  1.00  0.00           N  
ATOM    321  CA  ASN A  44      -2.743   4.925  -3.097  1.00  0.00           C  
ATOM    322  C   ASN A  44      -3.293   6.288  -2.684  1.00  0.00           C  
ATOM    323  CB  ASN A  44      -3.555   4.357  -4.264  1.00  0.00           C  
ATOM    324  O   ASN A  44      -4.238   6.368  -1.896  1.00  0.00           O  
ATOM    325  CG  ASN A  44      -2.987   3.054  -4.790  1.00  0.00           C  
ATOM    326  ND2 ASN A  44      -1.973   3.151  -5.642  1.00  0.00           N  
ATOM    327  OD1 ASN A  44      -3.456   1.970  -4.435  1.00  0.00           O  
ATOM    328  N   TYR A  45      -2.647   7.247  -3.231  1.00  0.00           N  
ATOM    329  CA  TYR A  45      -3.080   8.624  -3.027  1.00  0.00           C  
ATOM    330  C   TYR A  45      -4.498   8.832  -3.545  1.00  0.00           C  
ATOM    331  CB  TYR A  45      -2.123   9.598  -3.722  1.00  0.00           C  
ATOM    332  O   TYR A  45      -5.276   9.587  -2.957  1.00  0.00           O  
ATOM    333  CG  TYR A  45      -2.521  11.046  -3.579  1.00  0.00           C  
ATOM    334  CD1 TYR A  45      -2.682  11.859  -4.699  1.00  0.00           C  
ATOM    335  CD2 TYR A  45      -2.737  11.606  -2.324  1.00  0.00           C  
ATOM    336  CE1 TYR A  45      -3.046  13.195  -4.572  1.00  0.00           C  
ATOM    337  CE2 TYR A  45      -3.102  12.941  -2.185  1.00  0.00           C  
ATOM    338  OH  TYR A  45      -3.616  15.049  -3.182  1.00  0.00           O  
ATOM    339  CZ  TYR A  45      -3.255  13.726  -3.313  1.00  0.00           C  
ATOM    340  N   HIS A  46      -4.881   8.172  -4.525  1.00  0.00           N  
ATOM    341  CA  HIS A  46      -6.168   8.387  -5.176  1.00  0.00           C  
ATOM    342  C   HIS A  46      -7.305   7.776  -4.363  1.00  0.00           C  
ATOM    343  CB  HIS A  46      -6.159   7.802  -6.589  1.00  0.00           C  
ATOM    344  O   HIS A  46      -8.466   7.829  -4.775  1.00  0.00           O  
ATOM    345  CG  HIS A  46      -6.060   6.310  -6.619  1.00  0.00           C  
ATOM    346  CD2 HIS A  46      -6.997   5.352  -6.427  1.00  0.00           C  
ATOM    347  ND1 HIS A  46      -4.877   5.648  -6.870  1.00  0.00           N  
ATOM    348  CE1 HIS A  46      -5.093   4.344  -6.832  1.00  0.00           C  
ATOM    349  NE2 HIS A  46      -6.371   4.137  -6.565  1.00  0.00           N  
ATOM    350  N   LEU A  47      -7.011   7.164  -3.218  1.00  0.00           N  
ATOM    351  CA  LEU A  47      -8.050   6.714  -2.297  1.00  0.00           C  
ATOM    352  C   LEU A  47      -8.921   7.882  -1.847  1.00  0.00           C  
ATOM    353  CB  LEU A  47      -7.426   6.028  -1.079  1.00  0.00           C  
ATOM    354  O   LEU A  47     -10.110   7.706  -1.575  1.00  0.00           O  
ATOM    355  CG  LEU A  47      -8.395   5.578   0.016  1.00  0.00           C  
ATOM    356  CD1 LEU A  47      -9.302   4.467  -0.503  1.00  0.00           C  
ATOM    357  CD2 LEU A  47      -7.629   5.118   1.251  1.00  0.00           C  
ATOM    358  N   PHE A  48      -8.316   9.110  -1.740  1.00  0.00           N  
ATOM    359  CA  PHE A  48      -9.005  10.289  -1.228  1.00  0.00           C  
ATOM    360  C   PHE A  48      -9.346  11.251  -2.360  1.00  0.00           C  
ATOM    361  CB  PHE A  48      -8.150  10.999  -0.175  1.00  0.00           C  
ATOM    362  O   PHE A  48      -9.066  12.448  -2.270  1.00  0.00           O  
ATOM    363  CG  PHE A  48      -7.903  10.178   1.061  1.00  0.00           C  
ATOM    364  CD1 PHE A  48      -8.918   9.966   1.986  1.00  0.00           C  
ATOM    365  CD2 PHE A  48      -6.655   9.616   1.299  1.00  0.00           C  
ATOM    366  CE1 PHE A  48      -8.692   9.206   3.132  1.00  0.00           C  
ATOM    367  CE2 PHE A  48      -6.422   8.856   2.441  1.00  0.00           C  
ATOM    368  CZ  PHE A  48      -7.441   8.653   3.357  1.00  0.00           C  
ATOM    369  N   ARG A  49      -9.957  10.695  -3.379  1.00  0.00           N  
ATOM    370  CA  ARG A  49     -10.468  11.539  -4.455  1.00  0.00           C  
ATOM    371  C   ARG A  49     -11.589  12.444  -3.956  1.00  0.00           C  
ATOM    372  CB  ARG A  49     -10.966  10.682  -5.621  1.00  0.00           C  
ATOM    373  O   ARG A  49     -11.722  13.583  -4.409  1.00  0.00           O  
ATOM    374  CG  ARG A  49      -9.852  10.061  -6.449  1.00  0.00           C  
ATOM    375  CD  ARG A  49     -10.401   9.237  -7.605  1.00  0.00           C  
ATOM    376  NE  ARG A  49      -9.331   8.633  -8.393  1.00  0.00           N  
ATOM    377  NH1 ARG A  49     -10.738   7.683  -9.959  1.00  0.00           N  
ATOM    378  NH2 ARG A  49      -8.469   7.407 -10.134  1.00  0.00           N  
ATOM    379  CZ  ARG A  49      -9.515   7.909  -9.494  1.00  0.00           C  
ATOM    380  N   ARG A  50     -12.316  11.726  -3.214  1.00  0.00           N  
ATOM    381  CA  ARG A  50     -13.336  12.445  -2.458  1.00  0.00           C  
ATOM    382  C   ARG A  50     -13.080  12.344  -0.958  1.00  0.00           C  
ATOM    383  CB  ARG A  50     -14.730  11.907  -2.789  1.00  0.00           C  
ATOM    384  O   ARG A  50     -12.585  11.323  -0.476  1.00  0.00           O  
ATOM    385  CG  ARG A  50     -15.132  12.090  -4.243  1.00  0.00           C  
ATOM    386  CD  ARG A  50     -16.487  11.460  -4.538  1.00  0.00           C  
ATOM    387  NE  ARG A  50     -16.907  11.706  -5.914  1.00  0.00           N  
ATOM    388  NH1 ARG A  50     -15.618  10.020  -6.828  1.00  0.00           N  
ATOM    389  NH2 ARG A  50     -16.933  11.324  -8.179  1.00  0.00           N  
ATOM    390  CZ  ARG A  50     -16.485  11.016  -6.971  1.00  0.00           C  
ATOM    391  N   ASN A  51     -13.206  13.482  -0.381  1.00  0.00           N  
ATOM    392  CA  ASN A  51     -12.864  13.536   1.037  1.00  0.00           C  
ATOM    393  C   ASN A  51     -14.026  14.062   1.874  1.00  0.00           C  
ATOM    394  CB  ASN A  51     -11.618  14.396   1.257  1.00  0.00           C  
ATOM    395  O   ASN A  51     -15.114  14.305   1.350  1.00  0.00           O  
ATOM    396  CG  ASN A  51     -10.831  13.982   2.485  1.00  0.00           C  
ATOM    397  ND2 ASN A  51      -9.596  14.459   2.587  1.00  0.00           N  
ATOM    398  OD1 ASN A  51     -11.329  13.238   3.334  1.00  0.00           O  
ATOM    399  N   ASN A  52     -13.824  14.139   3.143  1.00  0.00           N  
ATOM    400  CA  ASN A  52     -14.856  14.592   4.070  1.00  0.00           C  
ATOM    401  C   ASN A  52     -15.969  13.558   4.218  1.00  0.00           C  
ATOM    402  CB  ASN A  52     -15.435  15.933   3.615  1.00  0.00           C  
ATOM    403  O   ASN A  52     -17.150  13.910   4.239  1.00  0.00           O  
ATOM    404  CG  ASN A  52     -16.274  16.601   4.686  1.00  0.00           C  
ATOM    405  ND2 ASN A  52     -17.239  17.410   4.265  1.00  0.00           N  
ATOM    406  OD1 ASN A  52     -16.057  16.392   5.883  1.00  0.00           O  
ATOM    407  N   GLY A  53     -15.573  12.326   4.310  1.00  0.00           N  
ATOM    408  CA  GLY A  53     -16.489  11.210   4.484  1.00  0.00           C  
ATOM    409  C   GLY A  53     -16.031  10.222   5.540  1.00  0.00           C  
ATOM    410  O   GLY A  53     -15.509  10.618   6.584  1.00  0.00           O  
ATOM    411  N   THR A  54     -16.439   8.936   5.293  1.00  0.00           N  
ATOM    412  CA  THR A  54     -16.143   7.854   6.226  1.00  0.00           C  
ATOM    413  C   THR A  54     -15.148   6.871   5.615  1.00  0.00           C  
ATOM    414  CB  THR A  54     -17.424   7.105   6.636  1.00  0.00           C  
ATOM    415  O   THR A  54     -15.248   6.532   4.434  1.00  0.00           O  
ATOM    416  CG2 THR A  54     -17.117   6.000   7.642  1.00  0.00           C  
ATOM    417  OG1 THR A  54     -18.345   8.031   7.226  1.00  0.00           O  
ATOM    418  N   LEU A  55     -14.137   6.527   6.408  1.00  0.00           N  
ATOM    419  CA  LEU A  55     -13.181   5.503   6.001  1.00  0.00           C  
ATOM    420  C   LEU A  55     -13.372   4.227   6.814  1.00  0.00           C  
ATOM    421  CB  LEU A  55     -11.747   6.015   6.162  1.00  0.00           C  
ATOM    422  O   LEU A  55     -13.269   4.248   8.042  1.00  0.00           O  
ATOM    423  CG  LEU A  55     -10.634   5.061   5.726  1.00  0.00           C  
ATOM    424  CD1 LEU A  55     -10.697   4.824   4.221  1.00  0.00           C  
ATOM    425  CD2 LEU A  55      -9.269   5.610   6.128  1.00  0.00           C  
ATOM    426  N   THR A  56     -13.730   3.154   6.132  1.00  0.00           N  
ATOM    427  CA  THR A  56     -13.821   1.837   6.752  1.00  0.00           C  
ATOM    428  C   THR A  56     -12.555   1.027   6.489  1.00  0.00           C  
ATOM    429  CB  THR A  56     -15.047   1.061   6.237  1.00  0.00           C  
ATOM    430  O   THR A  56     -12.129   0.886   5.341  1.00  0.00           O  
ATOM    431  CG2 THR A  56     -15.138  -0.317   6.886  1.00  0.00           C  
ATOM    432  OG1 THR A  56     -16.236   1.800   6.543  1.00  0.00           O  
ATOM    433  N   ILE A  57     -12.008   0.461   7.596  1.00  0.00           N  
ATOM    434  CA  ILE A  57     -10.771  -0.309   7.508  1.00  0.00           C  
ATOM    435  C   ILE A  57     -11.019  -1.740   7.979  1.00  0.00           C  
ATOM    436  CB  ILE A  57      -9.642   0.340   8.339  1.00  0.00           C  
ATOM    437  O   ILE A  57     -11.467  -1.961   9.107  1.00  0.00           O  
ATOM    438  CG1 ILE A  57      -9.453   1.806   7.931  1.00  0.00           C  
ATOM    439  CG2 ILE A  57      -8.336  -0.445   8.182  1.00  0.00           C  
ATOM    440  CD1 ILE A  57      -8.740   2.653   8.977  1.00  0.00           C  
ATOM    441  N   VAL A  58     -10.740  -2.693   7.091  1.00  0.00           N  
ATOM    442  CA  VAL A  58     -10.791  -4.110   7.436  1.00  0.00           C  
ATOM    443  C   VAL A  58      -9.379  -4.691   7.446  1.00  0.00           C  
ATOM    444  CB  VAL A  58     -11.686  -4.902   6.456  1.00  0.00           C  
ATOM    445  O   VAL A  58      -8.679  -4.654   6.431  1.00  0.00           O  
ATOM    446  CG1 VAL A  58     -11.816  -6.358   6.899  1.00  0.00           C  
ATOM    447  CG2 VAL A  58     -13.063  -4.249   6.345  1.00  0.00           C  
ATOM    448  N   SER A  59      -8.995  -5.183   8.605  1.00  0.00           N  
ATOM    449  CA  SER A  59      -7.665  -5.758   8.773  1.00  0.00           C  
ATOM    450  C   SER A  59      -7.720  -7.052   9.578  1.00  0.00           C  
ATOM    451  CB  SER A  59      -6.732  -4.760   9.461  1.00  0.00           C  
ATOM    452  O   SER A  59      -8.803  -7.547   9.895  1.00  0.00           O  
ATOM    453  OG  SER A  59      -7.013  -4.682  10.848  1.00  0.00           O  
ATOM    454  N   LYS A  60      -6.526  -7.575   9.851  1.00  0.00           N  
ATOM    455  CA  LYS A  60      -6.443  -8.765  10.693  1.00  0.00           C  
ATOM    456  C   LYS A  60      -6.921  -8.469  12.111  1.00  0.00           C  
ATOM    457  CB  LYS A  60      -5.011  -9.302  10.723  1.00  0.00           C  
ATOM    458  O   LYS A  60      -7.316  -9.380  12.842  1.00  0.00           O  
ATOM    459  CG  LYS A  60      -4.037  -8.424  11.494  1.00  0.00           C  
ATOM    460  CD  LYS A  60      -2.651  -9.051  11.560  1.00  0.00           C  
ATOM    461  CE  LYS A  60      -1.689  -8.201  12.380  1.00  0.00           C  
ATOM    462  NZ  LYS A  60      -0.338  -8.829  12.476  1.00  0.00           N  
ATOM    463  N   HIS A  61      -6.911  -7.188  12.456  1.00  0.00           N  
ATOM    464  CA  HIS A  61      -7.275  -6.769  13.805  1.00  0.00           C  
ATOM    465  C   HIS A  61      -8.773  -6.507  13.914  1.00  0.00           C  
ATOM    466  CB  HIS A  61      -6.492  -5.518  14.207  1.00  0.00           C  
ATOM    467  O   HIS A  61      -9.286  -6.257  15.008  1.00  0.00           O  
ATOM    468  CG  HIS A  61      -5.009  -5.714  14.210  1.00  0.00           C  
ATOM    469  CD2 HIS A  61      -4.026  -5.065  13.544  1.00  0.00           C  
ATOM    470  ND1 HIS A  61      -4.388  -6.682  14.969  1.00  0.00           N  
ATOM    471  CE1 HIS A  61      -3.082  -6.619  14.768  1.00  0.00           C  
ATOM    472  NE2 HIS A  61      -2.836  -5.646  13.908  1.00  0.00           N  
ATOM    473  N   GLY A  62      -9.443  -6.527  12.817  1.00  0.00           N  
ATOM    474  CA  GLY A  62     -10.876  -6.281  12.837  1.00  0.00           C  
ATOM    475  C   GLY A  62     -11.305  -5.175  11.892  1.00  0.00           C  
ATOM    476  O   GLY A  62     -10.586  -4.845  10.947  1.00  0.00           O  
ATOM    477  N   THR A  63     -12.514  -4.730  12.083  1.00  0.00           N  
ATOM    478  CA  THR A  63     -13.093  -3.674  11.260  1.00  0.00           C  
ATOM    479  C   THR A  63     -13.207  -2.373  12.050  1.00  0.00           C  
ATOM    480  CB  THR A  63     -14.480  -4.077  10.726  1.00  0.00           C  
ATOM    481  O   THR A  63     -13.713  -2.367  13.175  1.00  0.00           O  
ATOM    482  CG2 THR A  63     -15.083  -2.969   9.870  1.00  0.00           C  
ATOM    483  OG1 THR A  63     -14.354  -5.264   9.934  1.00  0.00           O  
ATOM    484  N   PHE A  64     -12.671  -1.341  11.467  1.00  0.00           N  
ATOM    485  CA  PHE A  64     -12.665  -0.031  12.105  1.00  0.00           C  
ATOM    486  C   PHE A  64     -13.250   1.027  11.177  1.00  0.00           C  
ATOM    487  CB  PHE A  64     -11.243   0.362  12.518  1.00  0.00           C  
ATOM    488  O   PHE A  64     -13.097   0.942   9.956  1.00  0.00           O  
ATOM    489  CG  PHE A  64     -10.552  -0.668  13.370  1.00  0.00           C  
ATOM    490  CD1 PHE A  64     -10.582  -0.577  14.756  1.00  0.00           C  
ATOM    491  CD2 PHE A  64      -9.872  -1.728  12.784  1.00  0.00           C  
ATOM    492  CE1 PHE A  64      -9.943  -1.529  15.547  1.00  0.00           C  
ATOM    493  CE2 PHE A  64      -9.232  -2.683  13.568  1.00  0.00           C  
ATOM    494  CZ  PHE A  64      -9.267  -2.581  14.949  1.00  0.00           C  
ATOM    495  N   THR A  65     -13.901   2.011  11.833  1.00  0.00           N  
ATOM    496  CA  THR A  65     -14.491   3.088  11.047  1.00  0.00           C  
ATOM    497  C   THR A  65     -14.046   4.449  11.575  1.00  0.00           C  
ATOM    498  CB  THR A  65     -16.029   3.009  11.057  1.00  0.00           C  
ATOM    499  O   THR A  65     -14.110   4.705  12.779  1.00  0.00           O  
ATOM    500  CG2 THR A  65     -16.644   4.158  10.264  1.00  0.00           C  
ATOM    501  OG1 THR A  65     -16.442   1.767  10.475  1.00  0.00           O  
ATOM    502  N   ILE A  66     -13.515   5.230  10.637  1.00  0.00           N  
ATOM    503  CA  ILE A  66     -13.234   6.637  10.900  1.00  0.00           C  
ATOM    504  C   ILE A  66     -14.303   7.508  10.243  1.00  0.00           C  
ATOM    505  CB  ILE A  66     -11.830   7.037  10.393  1.00  0.00           C  
ATOM    506  O   ILE A  66     -14.426   7.531   9.016  1.00  0.00           O  
ATOM    507  CG1 ILE A  66     -10.752   6.197  11.087  1.00  0.00           C  
ATOM    508  CG2 ILE A  66     -11.584   8.533  10.611  1.00  0.00           C  
ATOM    509  CD1 ILE A  66      -9.371   6.319  10.458  1.00  0.00           C  
ATOM    510  N   SER A  67     -15.072   8.244  10.959  1.00  0.00           N  
ATOM    511  CA  SER A  67     -16.281   8.919  10.499  1.00  0.00           C  
ATOM    512  C   SER A  67     -15.943  10.186   9.719  1.00  0.00           C  
ATOM    513  CB  SER A  67     -17.185   9.266  11.682  1.00  0.00           C  
ATOM    514  O   SER A  67     -16.729  10.632   8.881  1.00  0.00           O  
ATOM    515  OG  SER A  67     -17.570   8.094  12.381  1.00  0.00           O  
ATOM    516  N   ASP A  68     -14.804  10.751  10.011  1.00  0.00           N  
ATOM    517  CA  ASP A  68     -14.396  11.982   9.341  1.00  0.00           C  
ATOM    518  C   ASP A  68     -12.974  11.866   8.797  1.00  0.00           C  
ATOM    519  CB  ASP A  68     -14.498  13.172  10.298  1.00  0.00           C  
ATOM    520  O   ASP A  68     -12.004  12.000   9.547  1.00  0.00           O  
ATOM    521  CG  ASP A  68     -14.181  14.498   9.630  1.00  0.00           C  
ATOM    522  OD1 ASP A  68     -13.970  14.526   8.398  1.00  0.00           O  
ATOM    523  OD2 ASP A  68     -14.138  15.525  10.342  1.00  0.00           O  
ATOM    524  N   THR A  69     -12.867  11.675   7.448  1.00  0.00           N  
ATOM    525  CA  THR A  69     -11.570  11.442   6.824  1.00  0.00           C  
ATOM    526  C   THR A  69     -10.730  12.716   6.829  1.00  0.00           C  
ATOM    527  CB  THR A  69     -11.728  10.933   5.380  1.00  0.00           C  
ATOM    528  O   THR A  69      -9.513  12.665   6.644  1.00  0.00           O  
ATOM    529  CG2 THR A  69     -12.322   9.528   5.353  1.00  0.00           C  
ATOM    530  OG1 THR A  69     -12.592  11.819   4.659  1.00  0.00           O  
ATOM    531  N   THR A  70     -11.286  13.869   7.117  1.00  0.00           N  
ATOM    532  CA  THR A  70     -10.540  15.122   7.119  1.00  0.00           C  
ATOM    533  C   THR A  70      -9.666  15.229   8.366  1.00  0.00           C  
ATOM    534  CB  THR A  70     -11.486  16.335   7.047  1.00  0.00           C  
ATOM    535  O   THR A  70      -8.762  16.066   8.427  1.00  0.00           O  
ATOM    536  CG2 THR A  70     -12.414  16.237   5.841  1.00  0.00           C  
ATOM    537  OG1 THR A  70     -12.275  16.391   8.241  1.00  0.00           O  
ATOM    538  N   THR A  71      -9.900  14.396   9.297  1.00  0.00           N  
ATOM    539  CA  THR A  71      -9.140  14.423  10.542  1.00  0.00           C  
ATOM    540  C   THR A  71      -7.890  13.556  10.431  1.00  0.00           C  
ATOM    541  CB  THR A  71      -9.996  13.946  11.729  1.00  0.00           C  
ATOM    542  O   THR A  71      -7.033  13.576  11.316  1.00  0.00           O  
ATOM    543  CG2 THR A  71     -11.287  14.751  11.836  1.00  0.00           C  
ATOM    544  OG1 THR A  71     -10.323  12.562  11.550  1.00  0.00           O  
ATOM    545  N   LEU A  72      -7.763  12.820   9.352  1.00  0.00           N  
ATOM    546  CA  LEU A  72      -6.643  11.900   9.185  1.00  0.00           C  
ATOM    547  C   LEU A  72      -5.375  12.652   8.795  1.00  0.00           C  
ATOM    548  CB  LEU A  72      -6.969  10.844   8.125  1.00  0.00           C  
ATOM    549  O   LEU A  72      -5.405  13.515   7.914  1.00  0.00           O  
ATOM    550  CG  LEU A  72      -8.002   9.786   8.518  1.00  0.00           C  
ATOM    551  CD1 LEU A  72      -8.395   8.953   7.303  1.00  0.00           C  
ATOM    552  CD2 LEU A  72      -7.459   8.896   9.630  1.00  0.00           C  
ATOM    553  N   LYS A  73      -4.316  12.285   9.530  1.00  0.00           N  
ATOM    554  CA  LYS A  73      -3.007  12.795   9.133  1.00  0.00           C  
ATOM    555  C   LYS A  73      -2.435  11.993   7.967  1.00  0.00           C  
ATOM    556  CB  LYS A  73      -2.037  12.764  10.315  1.00  0.00           C  
ATOM    557  O   LYS A  73      -2.327  10.767   8.044  1.00  0.00           O  
ATOM    558  CG  LYS A  73      -2.417  13.702  11.452  1.00  0.00           C  
ATOM    559  CD  LYS A  73      -1.394  13.657  12.580  1.00  0.00           C  
ATOM    560  CE  LYS A  73      -1.794  14.565  13.735  1.00  0.00           C  
ATOM    561  NZ  LYS A  73      -0.806  14.506  14.853  1.00  0.00           N  
ATOM    562  N   GLN A  74      -2.146  12.767   6.891  1.00  0.00           N  
ATOM    563  CA  GLN A  74      -1.650  12.119   5.682  1.00  0.00           C  
ATOM    564  C   GLN A  74      -0.327  12.730   5.232  1.00  0.00           C  
ATOM    565  CB  GLN A  74      -2.683  12.218   4.557  1.00  0.00           C  
ATOM    566  O   GLN A  74      -0.107  13.933   5.390  1.00  0.00           O  
ATOM    567  CG  GLN A  74      -4.051  11.660   4.928  1.00  0.00           C  
ATOM    568  CD  GLN A  74      -5.103  11.935   3.870  1.00  0.00           C  
ATOM    569  NE2 GLN A  74      -6.348  12.102   4.301  1.00  0.00           N  
ATOM    570  OE1 GLN A  74      -4.798  11.997   2.674  1.00  0.00           O  
ATOM    571  N   HIS A  75       0.533  11.841   4.800  1.00  0.00           N  
ATOM    572  CA  HIS A  75       1.773  12.264   4.158  1.00  0.00           C  
ATOM    573  C   HIS A  75       1.832  11.790   2.710  1.00  0.00           C  
ATOM    574  CB  HIS A  75       2.983  11.740   4.932  1.00  0.00           C  
ATOM    575  O   HIS A  75       2.083  10.612   2.448  1.00  0.00           O  
ATOM    576  CG  HIS A  75       4.292  12.248   4.416  1.00  0.00           C  
ATOM    577  CD2 HIS A  75       5.065  11.828   3.387  1.00  0.00           C  
ATOM    578  ND1 HIS A  75       4.949  13.319   4.981  1.00  0.00           N  
ATOM    579  CE1 HIS A  75       6.073  13.537   4.319  1.00  0.00           C  
ATOM    580  NE2 HIS A  75       6.168  12.646   3.348  1.00  0.00           N  
ATOM    581  N   LYS A  76       1.698  12.715   1.798  1.00  0.00           N  
ATOM    582  CA  LYS A  76       1.744  12.425   0.368  1.00  0.00           C  
ATOM    583  C   LYS A  76       3.183  12.340  -0.131  1.00  0.00           C  
ATOM    584  CB  LYS A  76       0.978  13.488  -0.421  1.00  0.00           C  
ATOM    585  O   LYS A  76       4.010  13.195   0.194  1.00  0.00           O  
ATOM    586  CG  LYS A  76       0.998  13.276  -1.927  1.00  0.00           C  
ATOM    587  CD  LYS A  76       0.315  14.422  -2.662  1.00  0.00           C  
ATOM    588  CE  LYS A  76       0.557  14.347  -4.164  1.00  0.00           C  
ATOM    589  NZ  LYS A  76      -0.051  15.507  -4.881  1.00  0.00           N  
ATOM    590  N   ILE A  77       3.315  11.301  -0.904  1.00  0.00           N  
ATOM    591  CA  ILE A  77       4.626  11.200  -1.538  1.00  0.00           C  
ATOM    592  C   ILE A  77       4.611  11.939  -2.874  1.00  0.00           C  
ATOM    593  CB  ILE A  77       5.041   9.726  -1.745  1.00  0.00           C  
ATOM    594  O   ILE A  77       3.891  11.551  -3.797  1.00  0.00           O  
ATOM    595  CG1 ILE A  77       4.885   8.939  -0.438  1.00  0.00           C  
ATOM    596  CG2 ILE A  77       6.477   9.638  -2.269  1.00  0.00           C  
ATOM    597  CD1 ILE A  77       5.727   9.475   0.711  1.00  0.00           C  
ATOM    598  N   GLU A  78       5.369  12.934  -2.937  1.00  0.00           N  
ATOM    599  CA  GLU A  78       5.323  13.835  -4.084  1.00  0.00           C  
ATOM    600  C   GLU A  78       5.635  13.095  -5.381  1.00  0.00           C  
ATOM    601  CB  GLU A  78       6.301  14.998  -3.894  1.00  0.00           C  
ATOM    602  O   GLU A  78       6.583  12.309  -5.440  1.00  0.00           O  
ATOM    603  CG  GLU A  78       5.888  15.976  -2.803  1.00  0.00           C  
ATOM    604  CD  GLU A  78       6.786  17.201  -2.726  1.00  0.00           C  
ATOM    605  OE1 GLU A  78       6.499  18.113  -1.917  1.00  0.00           O  
ATOM    606  OE2 GLU A  78       7.783  17.250  -3.480  1.00  0.00           O  
ATOM    607  N   GLY A  79       4.777  13.324  -6.386  1.00  0.00           N  
ATOM    608  CA  GLY A  79       5.003  12.831  -7.736  1.00  0.00           C  
ATOM    609  C   GLY A  79       4.605  11.378  -7.915  1.00  0.00           C  
ATOM    610  O   GLY A  79       4.904  10.769  -8.944  1.00  0.00           O  
ATOM    611  N   ARG A  80       3.924  10.842  -6.830  1.00  0.00           N  
ATOM    612  CA  ARG A  80       3.588   9.422  -6.858  1.00  0.00           C  
ATOM    613  C   ARG A  80       2.163   9.187  -6.369  1.00  0.00           C  
ATOM    614  CB  ARG A  80       4.573   8.619  -6.007  1.00  0.00           C  
ATOM    615  O   ARG A  80       1.634   9.974  -5.581  1.00  0.00           O  
ATOM    616  CG  ARG A  80       6.020   8.744  -6.457  1.00  0.00           C  
ATOM    617  CD  ARG A  80       6.976   8.087  -5.471  1.00  0.00           C  
ATOM    618  NE  ARG A  80       8.370   8.293  -5.853  1.00  0.00           N  
ATOM    619  NH1 ARG A  80       8.593   6.257  -6.923  1.00  0.00           N  
ATOM    620  NH2 ARG A  80      10.366   7.708  -6.829  1.00  0.00           N  
ATOM    621  CZ  ARG A  80       9.107   7.419  -6.534  1.00  0.00           C  
ATOM    622  N   ASP A  81       1.537   8.164  -6.874  1.00  0.00           N  
ATOM    623  CA  ASP A  81       0.251   7.709  -6.354  1.00  0.00           C  
ATOM    624  C   ASP A  81       0.434   6.877  -5.087  1.00  0.00           C  
ATOM    625  CB  ASP A  81      -0.499   6.898  -7.413  1.00  0.00           C  
ATOM    626  O   ASP A  81       0.168   5.673  -5.085  1.00  0.00           O  
ATOM    627  CG  ASP A  81      -1.928   6.579  -7.013  1.00  0.00           C  
ATOM    628  OD1 ASP A  81      -2.489   7.280  -6.143  1.00  0.00           O  
ATOM    629  OD2 ASP A  81      -2.498   5.617  -7.570  1.00  0.00           O  
ATOM    630  N   LEU A  82       1.011   7.549  -4.092  1.00  0.00           N  
ATOM    631  CA  LEU A  82       1.353   6.940  -2.811  1.00  0.00           C  
ATOM    632  C   LEU A  82       1.116   7.917  -1.665  1.00  0.00           C  
ATOM    633  CB  LEU A  82       2.813   6.479  -2.810  1.00  0.00           C  
ATOM    634  O   LEU A  82       1.492   9.088  -1.753  1.00  0.00           O  
ATOM    635  CG  LEU A  82       3.231   5.552  -1.667  1.00  0.00           C  
ATOM    636  CD1 LEU A  82       2.553   4.194  -1.813  1.00  0.00           C  
ATOM    637  CD2 LEU A  82       4.747   5.398  -1.630  1.00  0.00           C  
ATOM    638  N   VAL A  83       0.484   7.400  -0.599  1.00  0.00           N  
ATOM    639  CA  VAL A  83       0.235   8.228   0.577  1.00  0.00           C  
ATOM    640  C   VAL A  83       0.429   7.398   1.844  1.00  0.00           C  
ATOM    641  CB  VAL A  83      -1.184   8.838   0.551  1.00  0.00           C  
ATOM    642  O   VAL A  83       0.161   6.194   1.852  1.00  0.00           O  
ATOM    643  CG1 VAL A  83      -2.245   7.741   0.613  1.00  0.00           C  
ATOM    644  CG2 VAL A  83      -1.362   9.823   1.705  1.00  0.00           C  
ATOM    645  N   ILE A  84       0.965   8.024   2.907  1.00  0.00           N  
ATOM    646  CA  ILE A  84       1.055   7.440   4.240  1.00  0.00           C  
ATOM    647  C   ILE A  84      -0.006   8.057   5.148  1.00  0.00           C  
ATOM    648  CB  ILE A  84       2.462   7.637   4.849  1.00  0.00           C  
ATOM    649  O   ILE A  84      -0.075   9.281   5.289  1.00  0.00           O  
ATOM    650  CG1 ILE A  84       3.537   7.106   3.894  1.00  0.00           C  
ATOM    651  CG2 ILE A  84       2.559   6.954   6.217  1.00  0.00           C  
ATOM    652  CD1 ILE A  84       4.953   7.524   4.262  1.00  0.00           C  
ATOM    653  N   ILE A  85      -0.788   7.180   5.729  1.00  0.00           N  
ATOM    654  CA  ILE A  85      -1.820   7.641   6.652  1.00  0.00           C  
ATOM    655  C   ILE A  85      -1.428   7.283   8.084  1.00  0.00           C  
ATOM    656  CB  ILE A  85      -3.198   7.035   6.305  1.00  0.00           C  
ATOM    657  O   ILE A  85      -1.159   6.118   8.388  1.00  0.00           O  
ATOM    658  CG1 ILE A  85      -3.547   7.305   4.837  1.00  0.00           C  
ATOM    659  CG2 ILE A  85      -4.281   7.590   7.236  1.00  0.00           C  
ATOM    660  CD1 ILE A  85      -4.753   6.524   4.334  1.00  0.00           C  
ATOM    661  N   GLU A  86      -1.398   8.292   8.851  1.00  0.00           N  
ATOM    662  CA  GLU A  86      -1.195   8.026  10.272  1.00  0.00           C  
ATOM    663  C   GLU A  86      -2.516   7.710  10.968  1.00  0.00           C  
ATOM    664  CB  GLU A  86      -0.513   9.217  10.951  1.00  0.00           C  
ATOM    665  O   GLU A  86      -3.420   8.547  11.004  1.00  0.00           O  
ATOM    666  CG  GLU A  86      -0.109   8.953  12.394  1.00  0.00           C  
ATOM    667  CD  GLU A  86       0.585  10.137  13.049  1.00  0.00           C  
ATOM    668  OE1 GLU A  86       1.148   9.974  14.155  1.00  0.00           O  
ATOM    669  OE2 GLU A  86       0.564  11.236  12.451  1.00  0.00           O  
ATOM    670  N   MET A  87      -2.498   6.527  11.579  1.00  0.00           N  
ATOM    671  CA  MET A  87      -3.731   6.086  12.225  1.00  0.00           C  
ATOM    672  C   MET A  87      -3.845   6.665  13.632  1.00  0.00           C  
ATOM    673  CB  MET A  87      -3.794   4.559  12.282  1.00  0.00           C  
ATOM    674  O   MET A  87      -2.833   6.943  14.277  1.00  0.00           O  
ATOM    675  CG  MET A  87      -3.763   3.894  10.915  1.00  0.00           C  
ATOM    676  SD  MET A  87      -5.150   4.431   9.840  1.00  0.00           S  
ATOM    677  CE  MET A  87      -6.557   3.784  10.785  1.00  0.00           C  
ATOM    678  N   PRO A  88      -5.126   6.898  14.036  1.00  0.00           N  
ATOM    679  CA  PRO A  88      -5.330   7.370  15.407  1.00  0.00           C  
ATOM    680  C   PRO A  88      -4.762   6.413  16.452  1.00  0.00           C  
ATOM    681  CB  PRO A  88      -6.854   7.465  15.524  1.00  0.00           C  
ATOM    682  O   PRO A  88      -4.550   5.232  16.162  1.00  0.00           O  
ATOM    683  CG  PRO A  88      -7.342   7.532  14.113  1.00  0.00           C  
ATOM    684  CD  PRO A  88      -6.383   6.775  13.240  1.00  0.00           C  
ATOM    685  N   SER A  89      -4.592   6.889  17.601  1.00  0.00           N  
ATOM    686  CA  SER A  89      -3.921   6.150  18.666  1.00  0.00           C  
ATOM    687  C   SER A  89      -4.728   4.924  19.081  1.00  0.00           C  
ATOM    688  CB  SER A  89      -3.686   7.051  19.879  1.00  0.00           C  
ATOM    689  O   SER A  89      -4.171   3.954  19.600  1.00  0.00           O  
ATOM    690  OG  SER A  89      -4.912   7.569  20.366  1.00  0.00           O  
ATOM    691  N   TRP A  90      -6.058   4.947  18.891  1.00  0.00           N  
ATOM    692  CA  TRP A  90      -6.911   3.832  19.288  1.00  0.00           C  
ATOM    693  C   TRP A  90      -6.799   2.679  18.296  1.00  0.00           C  
ATOM    694  CB  TRP A  90      -8.370   4.284  19.401  1.00  0.00           C  
ATOM    695  O   TRP A  90      -7.240   1.563  18.579  1.00  0.00           O  
ATOM    696  CG  TRP A  90      -8.866   5.043  18.207  1.00  0.00           C  
ATOM    697  CD1 TRP A  90      -8.937   6.400  18.064  1.00  0.00           C  
ATOM    698  CD2 TRP A  90      -9.367   4.484  16.988  1.00  0.00           C  
ATOM    699  CE2 TRP A  90      -9.722   5.564  16.149  1.00  0.00           C  
ATOM    700  CE3 TRP A  90      -9.548   3.175  16.523  1.00  0.00           C  
ATOM    701  NE1 TRP A  90      -9.450   6.720  16.828  1.00  0.00           N  
ATOM    702  CH2 TRP A  90     -10.417   4.081  14.439  1.00  0.00           C  
ATOM    703  CZ2 TRP A  90     -10.250   5.372  14.870  1.00  0.00           C  
ATOM    704  CZ3 TRP A  90     -10.073   2.987  15.250  1.00  0.00           C  
ATOM    705  N   PHE A  91      -6.247   2.926  17.140  1.00  0.00           N  
ATOM    706  CA  PHE A  91      -6.036   1.914  16.113  1.00  0.00           C  
ATOM    707  C   PHE A  91      -4.799   1.079  16.421  1.00  0.00           C  
ATOM    708  CB  PHE A  91      -5.899   2.566  14.733  1.00  0.00           C  
ATOM    709  O   PHE A  91      -3.709   1.622  16.611  1.00  0.00           O  
ATOM    710  CG  PHE A  91      -5.966   1.589  13.591  1.00  0.00           C  
ATOM    711  CD1 PHE A  91      -4.830   0.908  13.172  1.00  0.00           C  
ATOM    712  CD2 PHE A  91      -7.167   1.351  12.935  1.00  0.00           C  
ATOM    713  CE1 PHE A  91      -4.889   0.003  12.114  1.00  0.00           C  
ATOM    714  CE2 PHE A  91      -7.234   0.448  11.878  1.00  0.00           C  
ATOM    715  CZ  PHE A  91      -6.094  -0.224  11.468  1.00  0.00           C  
ATOM    716  N   PRO A  92      -5.022  -0.277  16.493  1.00  0.00           N  
ATOM    717  CA  PRO A  92      -3.873  -1.122  16.828  1.00  0.00           C  
ATOM    718  C   PRO A  92      -2.763  -1.051  15.782  1.00  0.00           C  
ATOM    719  CB  PRO A  92      -4.476  -2.528  16.891  1.00  0.00           C  
ATOM    720  O   PRO A  92      -3.040  -1.070  14.580  1.00  0.00           O  
ATOM    721  CG  PRO A  92      -5.712  -2.451  16.053  1.00  0.00           C  
ATOM    722  CD  PRO A  92      -6.230  -1.042  16.096  1.00  0.00           C  
ATOM    723  N   PRO A  93      -1.541  -0.955  16.301  1.00  0.00           N  
ATOM    724  CA  PRO A  93      -0.436  -0.868  15.344  1.00  0.00           C  
ATOM    725  C   PRO A  93      -0.140  -2.202  14.661  1.00  0.00           C  
ATOM    726  CB  PRO A  93       0.747  -0.424  16.209  1.00  0.00           C  
ATOM    727  O   PRO A  93      -0.471  -3.262  15.200  1.00  0.00           O  
ATOM    728  CG  PRO A  93       0.452  -0.969  17.568  1.00  0.00           C  
ATOM    729  CD  PRO A  93      -1.033  -0.922  17.790  1.00  0.00           C  
ATOM    730  N   PHE A  94       0.508  -2.171  13.464  1.00  0.00           N  
ATOM    731  CA  PHE A  94       0.966  -3.335  12.714  1.00  0.00           C  
ATOM    732  C   PHE A  94       2.421  -3.651  13.040  1.00  0.00           C  
ATOM    733  CB  PHE A  94       0.803  -3.105  11.209  1.00  0.00           C  
ATOM    734  O   PHE A  94       3.140  -2.806  13.575  1.00  0.00           O  
ATOM    735  CG  PHE A  94      -0.627  -2.934  10.772  1.00  0.00           C  
ATOM    736  CD1 PHE A  94      -1.380  -4.028  10.364  1.00  0.00           C  
ATOM    737  CD2 PHE A  94      -1.219  -1.677  10.770  1.00  0.00           C  
ATOM    738  CE1 PHE A  94      -2.703  -3.872   9.959  1.00  0.00           C  
ATOM    739  CE2 PHE A  94      -2.541  -1.514  10.367  1.00  0.00           C  
ATOM    740  CZ  PHE A  94      -3.281  -2.612   9.961  1.00  0.00           C  
ATOM    741  N   ASP A  95       2.821  -4.846  12.760  1.00  0.00           N  
ATOM    742  CA  ASP A  95       4.239  -5.187  12.825  1.00  0.00           C  
ATOM    743  C   ASP A  95       5.054  -4.335  11.855  1.00  0.00           C  
ATOM    744  CB  ASP A  95       4.448  -6.673  12.524  1.00  0.00           C  
ATOM    745  O   ASP A  95       4.553  -3.931  10.804  1.00  0.00           O  
ATOM    746  CG  ASP A  95       3.847  -7.582  13.582  1.00  0.00           C  
ATOM    747  OD1 ASP A  95       3.703  -7.151  14.746  1.00  0.00           O  
ATOM    748  OD2 ASP A  95       3.518  -8.741  13.248  1.00  0.00           O  
ATOM    749  N   THR A  96       6.373  -4.076  12.160  1.00  0.00           N  
ATOM    750  CA  THR A  96       7.168  -3.138  11.374  1.00  0.00           C  
ATOM    751  C   THR A  96       8.345  -3.849  10.712  1.00  0.00           C  
ATOM    752  CB  THR A  96       7.688  -1.980  12.246  1.00  0.00           C  
ATOM    753  O   THR A  96       9.377  -3.232  10.441  1.00  0.00           O  
ATOM    754  CG2 THR A  96       6.536  -1.158  12.813  1.00  0.00           C  
ATOM    755  OG1 THR A  96       8.459  -2.515  13.329  1.00  0.00           O  
ATOM    756  N   ASP A  97       8.284  -5.138  10.446  1.00  0.00           N  
ATOM    757  CA  ASP A  97       9.449  -5.879   9.972  1.00  0.00           C  
ATOM    758  C   ASP A  97       9.457  -5.972   8.448  1.00  0.00           C  
ATOM    759  CB  ASP A  97       9.479  -7.280  10.585  1.00  0.00           C  
ATOM    760  O   ASP A  97      10.321  -6.631   7.866  1.00  0.00           O  
ATOM    761  CG  ASP A  97       8.186  -8.048  10.373  1.00  0.00           C  
ATOM    762  OD1 ASP A  97       7.121  -7.416  10.210  1.00  0.00           O  
ATOM    763  OD2 ASP A  97       8.234  -9.298  10.371  1.00  0.00           O  
ATOM    764  N   LEU A  98       8.443  -5.274   7.813  1.00  0.00           N  
ATOM    765  CA  LEU A  98       8.484  -5.235   6.355  1.00  0.00           C  
ATOM    766  C   LEU A  98       9.648  -4.380   5.866  1.00  0.00           C  
ATOM    767  CB  LEU A  98       7.166  -4.690   5.797  1.00  0.00           C  
ATOM    768  O   LEU A  98      10.005  -3.387   6.504  1.00  0.00           O  
ATOM    769  CG  LEU A  98       5.924  -5.553   6.026  1.00  0.00           C  
ATOM    770  CD1 LEU A  98       4.694  -4.882   5.423  1.00  0.00           C  
ATOM    771  CD2 LEU A  98       6.124  -6.945   5.435  1.00  0.00           C  
ATOM    772  N   VAL A  99      10.192  -4.818   4.807  1.00  0.00           N  
ATOM    773  CA  VAL A  99      11.262  -4.056   4.171  1.00  0.00           C  
ATOM    774  C   VAL A  99      10.764  -3.468   2.852  1.00  0.00           C  
ATOM    775  CB  VAL A  99      12.513  -4.930   3.927  1.00  0.00           C  
ATOM    776  O   VAL A  99      10.183  -4.178   2.029  1.00  0.00           O  
ATOM    777  CG1 VAL A  99      13.602  -4.126   3.218  1.00  0.00           C  
ATOM    778  CG2 VAL A  99      13.034  -5.495   5.247  1.00  0.00           C  
ATOM    779  N   PHE A 100      11.028  -2.128   2.687  1.00  0.00           N  
ATOM    780  CA  PHE A 100      10.650  -1.414   1.474  1.00  0.00           C  
ATOM    781  C   PHE A 100      11.885  -0.957   0.707  1.00  0.00           C  
ATOM    782  CB  PHE A 100       9.766  -0.209   1.811  1.00  0.00           C  
ATOM    783  O   PHE A 100      12.831  -0.433   1.299  1.00  0.00           O  
ATOM    784  CG  PHE A 100       8.490  -0.572   2.521  1.00  0.00           C  
ATOM    785  CD1 PHE A 100       7.321  -0.800   1.805  1.00  0.00           C  
ATOM    786  CD2 PHE A 100       8.459  -0.685   3.905  1.00  0.00           C  
ATOM    787  CE1 PHE A 100       6.138  -1.136   2.459  1.00  0.00           C  
ATOM    788  CE2 PHE A 100       7.281  -1.020   4.566  1.00  0.00           C  
ATOM    789  CZ  PHE A 100       6.121  -1.245   3.841  1.00  0.00           C  
ATOM    790  N   ARG A 101      11.837  -1.190  -0.551  1.00  0.00           N  
ATOM    791  CA  ARG A 101      12.913  -0.685  -1.398  1.00  0.00           C  
ATOM    792  C   ARG A 101      12.434  -0.482  -2.831  1.00  0.00           C  
ATOM    793  CB  ARG A 101      14.109  -1.640  -1.376  1.00  0.00           C  
ATOM    794  O   ARG A 101      11.346  -0.933  -3.197  1.00  0.00           O  
ATOM    795  CG  ARG A 101      13.824  -2.997  -2.001  1.00  0.00           C  
ATOM    796  CD  ARG A 101      15.106  -3.769  -2.280  1.00  0.00           C  
ATOM    797  NE  ARG A 101      14.829  -5.110  -2.785  1.00  0.00           N  
ATOM    798  NH1 ARG A 101      14.368  -4.428  -4.943  1.00  0.00           N  
ATOM    799  NH2 ARG A 101      14.254  -6.649  -4.390  1.00  0.00           N  
ATOM    800  CZ  ARG A 101      14.484  -5.393  -4.038  1.00  0.00           C  
ATOM    801  N   GLU A 102      13.282   0.170  -3.556  1.00  0.00           N  
ATOM    802  CA  GLU A 102      12.960   0.371  -4.966  1.00  0.00           C  
ATOM    803  C   GLU A 102      13.057  -0.937  -5.746  1.00  0.00           C  
ATOM    804  CB  GLU A 102      13.885   1.423  -5.584  1.00  0.00           C  
ATOM    805  O   GLU A 102      13.864  -1.807  -5.411  1.00  0.00           O  
ATOM    806  CG  GLU A 102      13.665   2.829  -5.046  1.00  0.00           C  
ATOM    807  CD  GLU A 102      14.564   3.868  -5.696  1.00  0.00           C  
ATOM    808  OE1 GLU A 102      14.111   4.559  -6.637  1.00  0.00           O  
ATOM    809  OE2 GLU A 102      15.731   3.992  -5.262  1.00  0.00           O  
ATOM    810  N   PRO A 103      12.204  -1.014  -6.857  1.00  0.00           N  
ATOM    811  CA  PRO A 103      12.357  -2.185  -7.723  1.00  0.00           C  
ATOM    812  C   PRO A 103      13.634  -2.136  -8.560  1.00  0.00           C  
ATOM    813  CB  PRO A 103      11.116  -2.127  -8.617  1.00  0.00           C  
ATOM    814  O   PRO A 103      14.191  -1.058  -8.780  1.00  0.00           O  
ATOM    815  CG  PRO A 103      10.783  -0.673  -8.716  1.00  0.00           C  
ATOM    816  CD  PRO A 103      11.142  -0.012  -7.416  1.00  0.00           C  
ATOM    817  N   VAL A 104      14.055  -3.328  -8.945  1.00  0.00           N  
ATOM    818  CA  VAL A 104      15.185  -3.483  -9.856  1.00  0.00           C  
ATOM    819  C   VAL A 104      14.686  -3.938 -11.226  1.00  0.00           C  
ATOM    820  CB  VAL A 104      16.223  -4.487  -9.307  1.00  0.00           C  
ATOM    821  O   VAL A 104      13.864  -4.853 -11.322  1.00  0.00           O  
ATOM    822  CG1 VAL A 104      17.390  -4.643 -10.280  1.00  0.00           C  
ATOM    823  CG2 VAL A 104      16.723  -4.039  -7.935  1.00  0.00           C  
ATOM    824  N   GLU A 105      15.117  -3.235 -12.244  1.00  0.00           N  
ATOM    825  CA  GLU A 105      14.708  -3.586 -13.600  1.00  0.00           C  
ATOM    826  C   GLU A 105      14.977  -5.059 -13.894  1.00  0.00           C  
ATOM    827  CB  GLU A 105      15.429  -2.706 -14.624  1.00  0.00           C  
ATOM    828  O   GLU A 105      16.089  -5.547 -13.682  1.00  0.00           O  
ATOM    829  CG  GLU A 105      14.993  -2.951 -16.062  1.00  0.00           C  
ATOM    830  CD  GLU A 105      15.641  -2.001 -17.056  1.00  0.00           C  
ATOM    831  OE1 GLU A 105      15.565  -2.257 -18.279  1.00  0.00           O  
ATOM    832  OE2 GLU A 105      16.230  -0.992 -16.608  1.00  0.00           O  
ATOM    833  N   GLY A 106      13.961  -5.776 -14.343  1.00  0.00           N  
ATOM    834  CA  GLY A 106      14.090  -7.167 -14.748  1.00  0.00           C  
ATOM    835  C   GLY A 106      13.923  -8.142 -13.597  1.00  0.00           C  
ATOM    836  O   GLY A 106      14.108  -9.349 -13.767  1.00  0.00           O  
ATOM    837  N   GLU A 107      13.586  -7.601 -12.409  1.00  0.00           N  
ATOM    838  CA  GLU A 107      13.429  -8.532 -11.296  1.00  0.00           C  
ATOM    839  C   GLU A 107      12.042  -9.167 -11.298  1.00  0.00           C  
ATOM    840  CB  GLU A 107      13.682  -7.824  -9.963  1.00  0.00           C  
ATOM    841  O   GLU A 107      11.111  -8.636 -11.908  1.00  0.00           O  
ATOM    842  CG  GLU A 107      12.618  -6.797  -9.601  1.00  0.00           C  
ATOM    843  CD  GLU A 107      12.832  -6.169  -8.233  1.00  0.00           C  
ATOM    844  OE1 GLU A 107      12.761  -4.924  -8.119  1.00  0.00           O  
ATOM    845  OE2 GLU A 107      13.073  -6.927  -7.267  1.00  0.00           O  
ATOM    846  N   GLU A 108      12.006 -10.350 -10.672  1.00  0.00           N  
ATOM    847  CA  GLU A 108      10.750 -11.086 -10.560  1.00  0.00           C  
ATOM    848  C   GLU A 108       9.948 -10.627  -9.346  1.00  0.00           C  
ATOM    849  CB  GLU A 108      11.016 -12.592 -10.476  1.00  0.00           C  
ATOM    850  O   GLU A 108      10.488 -10.516  -8.244  1.00  0.00           O  
ATOM    851  CG  GLU A 108      11.641 -13.177 -11.734  1.00  0.00           C  
ATOM    852  CD  GLU A 108      11.865 -14.678 -11.651  1.00  0.00           C  
ATOM    853  OE1 GLU A 108      11.766 -15.366 -12.692  1.00  0.00           O  
ATOM    854  OE2 GLU A 108      12.140 -15.171 -10.534  1.00  0.00           O  
ATOM    855  N   ILE A 109       8.621 -10.434  -9.596  1.00  0.00           N  
ATOM    856  CA  ILE A 109       7.756  -9.933  -8.534  1.00  0.00           C  
ATOM    857  C   ILE A 109       6.467 -10.752  -8.489  1.00  0.00           C  
ATOM    858  CB  ILE A 109       7.432  -8.435  -8.728  1.00  0.00           C  
ATOM    859  O   ILE A 109       6.124 -11.433  -9.458  1.00  0.00           O  
ATOM    860  CG1 ILE A 109       6.753  -8.206 -10.083  1.00  0.00           C  
ATOM    861  CG2 ILE A 109       8.702  -7.588  -8.601  1.00  0.00           C  
ATOM    862  CD1 ILE A 109       6.187  -6.804 -10.262  1.00  0.00           C  
ATOM    863  N   VAL A 110       5.866 -10.707  -7.305  1.00  0.00           N  
ATOM    864  CA  VAL A 110       4.534 -11.279  -7.145  1.00  0.00           C  
ATOM    865  C   VAL A 110       3.598 -10.246  -6.521  1.00  0.00           C  
ATOM    866  CB  VAL A 110       4.565 -12.560  -6.281  1.00  0.00           C  
ATOM    867  O   VAL A 110       4.050  -9.321  -5.841  1.00  0.00           O  
ATOM    868  CG1 VAL A 110       5.346 -13.668  -6.986  1.00  0.00           C  
ATOM    869  CG2 VAL A 110       5.172 -12.263  -4.911  1.00  0.00           C  
ATOM    870  N   LEU A 111       2.324 -10.391  -6.818  1.00  0.00           N  
ATOM    871  CA  LEU A 111       1.269  -9.615  -6.173  1.00  0.00           C  
ATOM    872  C   LEU A 111       0.680 -10.378  -4.991  1.00  0.00           C  
ATOM    873  CB  LEU A 111       0.165  -9.273  -7.177  1.00  0.00           C  
ATOM    874  O   LEU A 111       0.219 -11.511  -5.145  1.00  0.00           O  
ATOM    875  CG  LEU A 111      -0.981  -8.406  -6.654  1.00  0.00           C  
ATOM    876  CD1 LEU A 111      -0.487  -6.992  -6.367  1.00  0.00           C  
ATOM    877  CD2 LEU A 111      -2.133  -8.383  -7.653  1.00  0.00           C  
ATOM    878  N   VAL A 112       0.781  -9.753  -3.859  1.00  0.00           N  
ATOM    879  CA  VAL A 112       0.305 -10.420  -2.652  1.00  0.00           C  
ATOM    880  C   VAL A 112      -0.999  -9.778  -2.186  1.00  0.00           C  
ATOM    881  CB  VAL A 112       1.359 -10.367  -1.522  1.00  0.00           C  
ATOM    882  O   VAL A 112      -1.102  -8.551  -2.110  1.00  0.00           O  
ATOM    883  CG1 VAL A 112       0.865 -11.120  -0.288  1.00  0.00           C  
ATOM    884  CG2 VAL A 112       2.688 -10.942  -2.006  1.00  0.00           C  
ATOM    885  N   GLY A 113      -1.984 -10.581  -1.930  1.00  0.00           N  
ATOM    886  CA  GLY A 113      -3.268 -10.126  -1.422  1.00  0.00           C  
ATOM    887  C   GLY A 113      -3.753 -10.922  -0.225  1.00  0.00           C  
ATOM    888  O   GLY A 113      -3.085 -11.861   0.214  1.00  0.00           O  
ATOM    889  N   ARG A 114      -4.860 -10.387   0.274  1.00  0.00           N  
ATOM    890  CA  ARG A 114      -5.602 -11.059   1.336  1.00  0.00           C  
ATOM    891  C   ARG A 114      -7.093 -11.105   1.017  1.00  0.00           C  
ATOM    892  CB  ARG A 114      -5.375 -10.359   2.678  1.00  0.00           C  
ATOM    893  O   ARG A 114      -7.698 -10.078   0.701  1.00  0.00           O  
ATOM    894  CG  ARG A 114      -5.891 -11.141   3.875  1.00  0.00           C  
ATOM    895  CD  ARG A 114      -5.374 -10.569   5.188  1.00  0.00           C  
ATOM    896  NE  ARG A 114      -5.844 -11.340   6.334  1.00  0.00           N  
ATOM    897  NH1 ARG A 114      -3.753 -12.119   6.931  1.00  0.00           N  
ATOM    898  NH2 ARG A 114      -5.597 -12.723   8.152  1.00  0.00           N  
ATOM    899  CZ  ARG A 114      -5.064 -12.059   7.136  1.00  0.00           C  
ATOM    900  N   ASP A 115      -7.601 -12.328   1.053  1.00  0.00           N  
ATOM    901  CA  ASP A 115      -9.021 -12.508   0.765  1.00  0.00           C  
ATOM    902  C   ASP A 115      -9.861 -12.364   2.032  1.00  0.00           C  
ATOM    903  CB  ASP A 115      -9.269 -13.873   0.120  1.00  0.00           C  
ATOM    904  O   ASP A 115      -9.850 -13.246   2.893  1.00  0.00           O  
ATOM    905  CG  ASP A 115     -10.705 -14.061  -0.336  1.00  0.00           C  
ATOM    906  OD1 ASP A 115     -11.538 -13.154  -0.119  1.00  0.00           O  
ATOM    907  OD2 ASP A 115     -11.008 -15.126  -0.915  1.00  0.00           O  
ATOM    908  N   PHE A 116     -10.674 -11.217   2.031  1.00  0.00           N  
ATOM    909  CA  PHE A 116     -11.472 -10.919   3.214  1.00  0.00           C  
ATOM    910  C   PHE A 116     -12.883 -11.476   3.071  1.00  0.00           C  
ATOM    911  CB  PHE A 116     -11.526  -9.407   3.460  1.00  0.00           C  
ATOM    912  O   PHE A 116     -13.760 -11.177   3.884  1.00  0.00           O  
ATOM    913  CG  PHE A 116     -10.222  -8.821   3.928  1.00  0.00           C  
ATOM    914  CD1 PHE A 116      -9.833  -8.927   5.258  1.00  0.00           C  
ATOM    915  CD2 PHE A 116      -9.384  -8.163   3.037  1.00  0.00           C  
ATOM    916  CE1 PHE A 116      -8.626  -8.385   5.693  1.00  0.00           C  
ATOM    917  CE2 PHE A 116      -8.176  -7.619   3.465  1.00  0.00           C  
ATOM    918  CZ  PHE A 116      -7.800  -7.730   4.794  1.00  0.00           C  
ATOM    919  N   SER A 117     -13.203 -12.242   2.028  1.00  0.00           N  
ATOM    920  CA  SER A 117     -14.551 -12.740   1.770  1.00  0.00           C  
ATOM    921  C   SER A 117     -14.909 -13.880   2.717  1.00  0.00           C  
ATOM    922  CB  SER A 117     -14.681 -13.209   0.321  1.00  0.00           C  
ATOM    923  O   SER A 117     -16.087 -14.123   2.986  1.00  0.00           O  
ATOM    924  OG  SER A 117     -13.836 -14.320   0.074  1.00  0.00           O  
ATOM    925  N   SER A 118     -13.883 -14.482   3.233  1.00  0.00           N  
ATOM    926  CA  SER A 118     -14.135 -15.618   4.114  1.00  0.00           C  
ATOM    927  C   SER A 118     -13.976 -15.228   5.579  1.00  0.00           C  
ATOM    928  CB  SER A 118     -13.192 -16.775   3.780  1.00  0.00           C  
ATOM    929  O   SER A 118     -13.465 -14.150   5.888  1.00  0.00           O  
ATOM    930  OG  SER A 118     -11.849 -16.430   4.074  1.00  0.00           O  
ATOM    931  N   GLU A 119     -14.611 -15.922   6.467  1.00  0.00           N  
ATOM    932  CA  GLU A 119     -14.500 -15.710   7.907  1.00  0.00           C  
ATOM    933  C   GLU A 119     -13.039 -15.653   8.345  1.00  0.00           C  
ATOM    934  CB  GLU A 119     -15.236 -16.813   8.671  1.00  0.00           C  
ATOM    935  O   GLU A 119     -12.680 -14.868   9.225  1.00  0.00           O  
ATOM    936  CG  GLU A 119     -16.645 -16.430   9.100  1.00  0.00           C  
ATOM    937  CD  GLU A 119     -17.288 -17.449  10.027  1.00  0.00           C  
ATOM    938  OE1 GLU A 119     -18.384 -17.173  10.565  1.00  0.00           O  
ATOM    939  OE2 GLU A 119     -16.691 -18.532  10.217  1.00  0.00           O  
ATOM    940  N   LYS A 120     -12.244 -16.476   7.681  1.00  0.00           N  
ATOM    941  CA  LYS A 120     -10.809 -16.459   7.949  1.00  0.00           C  
ATOM    942  C   LYS A 120     -10.030 -15.952   6.738  1.00  0.00           C  
ATOM    943  CB  LYS A 120     -10.319 -17.853   8.341  1.00  0.00           C  
ATOM    944  O   LYS A 120      -9.873 -16.671   5.749  1.00  0.00           O  
ATOM    945  CG  LYS A 120     -10.878 -18.356   9.664  1.00  0.00           C  
ATOM    946  CD  LYS A 120     -10.298 -19.715  10.035  1.00  0.00           C  
ATOM    947  CE  LYS A 120     -10.902 -20.247  11.328  1.00  0.00           C  
ATOM    948  NZ  LYS A 120     -10.298 -21.554  11.724  1.00  0.00           N  
ATOM    949  N   PRO A 121      -9.623 -14.735   6.804  1.00  0.00           N  
ATOM    950  CA  PRO A 121      -8.883 -14.206   5.656  1.00  0.00           C  
ATOM    951  C   PRO A 121      -7.638 -15.027   5.327  1.00  0.00           C  
ATOM    952  CB  PRO A 121      -8.503 -12.792   6.102  1.00  0.00           C  
ATOM    953  O   PRO A 121      -6.956 -15.510   6.234  1.00  0.00           O  
ATOM    954  CG  PRO A 121      -9.484 -12.455   7.178  1.00  0.00           C  
ATOM    955  CD  PRO A 121      -9.869 -13.722   7.887  1.00  0.00           C  
ATOM    956  N   THR A 122      -7.492 -15.356   4.027  1.00  0.00           N  
ATOM    957  CA  THR A 122      -6.370 -16.162   3.559  1.00  0.00           C  
ATOM    958  C   THR A 122      -5.505 -15.370   2.583  1.00  0.00           C  
ATOM    959  CB  THR A 122      -6.856 -17.458   2.883  1.00  0.00           C  
ATOM    960  O   THR A 122      -6.015 -14.544   1.823  1.00  0.00           O  
ATOM    961  CG2 THR A 122      -7.592 -18.353   3.875  1.00  0.00           C  
ATOM    962  OG1 THR A 122      -7.743 -17.125   1.808  1.00  0.00           O  
ATOM    963  N   PRO A 123      -4.216 -15.638   2.676  1.00  0.00           N  
ATOM    964  CA  PRO A 123      -3.324 -15.002   1.703  1.00  0.00           C  
ATOM    965  C   PRO A 123      -3.557 -15.498   0.278  1.00  0.00           C  
ATOM    966  CB  PRO A 123      -1.929 -15.394   2.196  1.00  0.00           C  
ATOM    967  O   PRO A 123      -3.865 -16.675   0.072  1.00  0.00           O  
ATOM    968  CG  PRO A 123      -2.128 -15.805   3.619  1.00  0.00           C  
ATOM    969  CD  PRO A 123      -3.532 -16.316   3.776  1.00  0.00           C  
ATOM    970  N   VAL A 124      -3.515 -14.644  -0.673  1.00  0.00           N  
ATOM    971  CA  VAL A 124      -3.546 -14.968  -2.096  1.00  0.00           C  
ATOM    972  C   VAL A 124      -2.339 -14.347  -2.794  1.00  0.00           C  
ATOM    973  CB  VAL A 124      -4.854 -14.483  -2.760  1.00  0.00           C  
ATOM    974  O   VAL A 124      -1.971 -13.204  -2.512  1.00  0.00           O  
ATOM    975  CG1 VAL A 124      -6.053 -15.264  -2.225  1.00  0.00           C  
ATOM    976  CG2 VAL A 124      -5.043 -12.984  -2.531  1.00  0.00           C  
ATOM    977  N   VAL A 125      -1.743 -15.160  -3.653  1.00  0.00           N  
ATOM    978  CA  VAL A 125      -0.532 -14.697  -4.323  1.00  0.00           C  
ATOM    979  C   VAL A 125      -0.639 -14.961  -5.823  1.00  0.00           C  
ATOM    980  CB  VAL A 125       0.730 -15.380  -3.750  1.00  0.00           C  
ATOM    981  O   VAL A 125      -1.157 -15.998  -6.242  1.00  0.00           O  
ATOM    982  CG1 VAL A 125       1.988 -14.855  -4.440  1.00  0.00           C  
ATOM    983  CG2 VAL A 125       0.814 -15.163  -2.240  1.00  0.00           C  
ATOM    984  N   SER A 126      -0.238 -14.094  -6.606  1.00  0.00           N  
ATOM    985  CA  SER A 126      -0.236 -14.259  -8.056  1.00  0.00           C  
ATOM    986  C   SER A 126       0.918 -15.146  -8.510  1.00  0.00           C  
ATOM    987  CB  SER A 126      -0.148 -12.899  -8.749  1.00  0.00           C  
ATOM    988  O   SER A 126       1.763 -15.537  -7.701  1.00  0.00           O  
ATOM    989  OG  SER A 126       1.159 -12.361  -8.638  1.00  0.00           O  
ATOM    990  N   SER A 127       0.926 -15.373  -9.880  1.00  0.00           N  
ATOM    991  CA  SER A 127       2.119 -15.925 -10.512  1.00  0.00           C  
ATOM    992  C   SER A 127       3.243 -14.895 -10.567  1.00  0.00           C  
ATOM    993  CB  SER A 127       1.799 -16.417 -11.924  1.00  0.00           C  
ATOM    994  O   SER A 127       3.009 -13.702 -10.360  1.00  0.00           O  
ATOM    995  OG  SER A 127       0.820 -17.441 -11.890  1.00  0.00           O  
ATOM    996  N   VAL A 128       4.410 -15.333 -10.874  1.00  0.00           N  
ATOM    997  CA  VAL A 128       5.581 -14.466 -10.954  1.00  0.00           C  
ATOM    998  C   VAL A 128       5.556 -13.683 -12.265  1.00  0.00           C  
ATOM    999  CB  VAL A 128       6.894 -15.273 -10.841  1.00  0.00           C  
ATOM   1000  O   VAL A 128       5.100 -14.192 -13.291  1.00  0.00           O  
ATOM   1001  CG1 VAL A 128       8.102 -14.381 -11.117  1.00  0.00           C  
ATOM   1002  CG2 VAL A 128       7.005 -15.919  -9.461  1.00  0.00           C  
ATOM   1003  N   SER A 129       5.962 -12.431 -12.195  1.00  0.00           N  
ATOM   1004  CA  SER A 129       6.124 -11.590 -13.376  1.00  0.00           C  
ATOM   1005  C   SER A 129       7.415 -10.780 -13.305  1.00  0.00           C  
ATOM   1006  CB  SER A 129       4.930 -10.648 -13.531  1.00  0.00           C  
ATOM   1007  O   SER A 129       7.908 -10.483 -12.215  1.00  0.00           O  
ATOM   1008  OG  SER A 129       5.045  -9.880 -14.717  1.00  0.00           O  
ATOM   1009  N   THR A 130       7.899 -10.500 -14.424  1.00  0.00           N  
ATOM   1010  CA  THR A 130       9.039  -9.595 -14.521  1.00  0.00           C  
ATOM   1011  C   THR A 130       8.572  -8.149 -14.654  1.00  0.00           C  
ATOM   1012  CB  THR A 130       9.939  -9.959 -15.717  1.00  0.00           C  
ATOM   1013  O   THR A 130       7.571  -7.872 -15.318  1.00  0.00           O  
ATOM   1014  CG2 THR A 130      11.190  -9.086 -15.749  1.00  0.00           C  
ATOM   1015  OG1 THR A 130      10.332 -11.333 -15.611  1.00  0.00           O  
ATOM   1016  N   THR A 131       9.318  -7.259 -13.970  1.00  0.00           N  
ATOM   1017  CA  THR A 131       8.865  -5.873 -13.960  1.00  0.00           C  
ATOM   1018  C   THR A 131       9.915  -4.956 -14.581  1.00  0.00           C  
ATOM   1019  CB  THR A 131       8.548  -5.399 -12.529  1.00  0.00           C  
ATOM   1020  O   THR A 131      11.115  -5.224 -14.485  1.00  0.00           O  
ATOM   1021  CG2 THR A 131       9.814  -5.320 -11.683  1.00  0.00           C  
ATOM   1022  OG1 THR A 131       7.942  -4.102 -12.585  1.00  0.00           O  
ATOM   1023  N   TYR A 132       9.429  -3.821 -15.233  1.00  0.00           N  
ATOM   1024  CA  TYR A 132      10.261  -2.825 -15.899  1.00  0.00           C  
ATOM   1025  C   TYR A 132       9.738  -1.417 -15.641  1.00  0.00           C  
ATOM   1026  CB  TYR A 132      10.317  -3.092 -17.406  1.00  0.00           C  
ATOM   1027  O   TYR A 132       8.530  -1.213 -15.498  1.00  0.00           O  
ATOM   1028  CG  TYR A 132      10.892  -4.442 -17.762  1.00  0.00           C  
ATOM   1029  CD1 TYR A 132      12.263  -4.611 -17.943  1.00  0.00           C  
ATOM   1030  CD2 TYR A 132      10.067  -5.550 -17.920  1.00  0.00           C  
ATOM   1031  CE1 TYR A 132      12.798  -5.852 -18.273  1.00  0.00           C  
ATOM   1032  CE2 TYR A 132      10.590  -6.796 -18.249  1.00  0.00           C  
ATOM   1033  OH  TYR A 132      12.478  -8.167 -18.750  1.00  0.00           O  
ATOM   1034  CZ  TYR A 132      11.955  -6.936 -18.423  1.00  0.00           C  
ATOM   1035  N   PRO A 133      10.699  -0.538 -15.488  1.00  0.00           N  
ATOM   1036  CA  PRO A 133      10.250   0.843 -15.298  1.00  0.00           C  
ATOM   1037  C   PRO A 133       9.518   1.399 -16.517  1.00  0.00           C  
ATOM   1038  CB  PRO A 133      11.553   1.606 -15.049  1.00  0.00           C  
ATOM   1039  O   PRO A 133       9.806   1.002 -17.649  1.00  0.00           O  
ATOM   1040  CG  PRO A 133      12.598   0.827 -15.779  1.00  0.00           C  
ATOM   1041  CD  PRO A 133      12.237  -0.630 -15.717  1.00  0.00           C  
ATOM   1042  N   SER A 134       8.532   2.148 -16.271  1.00  0.00           N  
ATOM   1043  CA  SER A 134       7.837   2.920 -17.296  1.00  0.00           C  
ATOM   1044  C   SER A 134       8.107   4.413 -17.143  1.00  0.00           C  
ATOM   1045  CB  SER A 134       6.332   2.657 -17.237  1.00  0.00           C  
ATOM   1046  O   SER A 134       8.004   4.957 -16.041  1.00  0.00           O  
ATOM   1047  OG  SER A 134       5.651   3.404 -18.230  1.00  0.00           O  
ATOM   1048  N   GLY A 135       8.401   5.092 -18.230  1.00  0.00           N  
ATOM   1049  CA  GLY A 135       8.662   6.522 -18.182  1.00  0.00           C  
ATOM   1050  C   GLY A 135       9.834   6.884 -17.289  1.00  0.00           C  
ATOM   1051  O   GLY A 135      10.945   6.387 -17.482  1.00  0.00           O  
ATOM   1052  N   ASP A 136       9.515   7.728 -16.206  1.00  0.00           N  
ATOM   1053  CA  ASP A 136      10.557   8.276 -15.344  1.00  0.00           C  
ATOM   1054  C   ASP A 136      10.887   7.316 -14.203  1.00  0.00           C  
ATOM   1055  CB  ASP A 136      10.129   9.634 -14.782  1.00  0.00           C  
ATOM   1056  O   ASP A 136      11.665   7.652 -13.307  1.00  0.00           O  
ATOM   1057  CG  ASP A 136       8.858   9.559 -13.954  1.00  0.00           C  
ATOM   1058  OD1 ASP A 136       8.269   8.462 -13.838  1.00  0.00           O  
ATOM   1059  OD2 ASP A 136       8.441  10.606 -13.414  1.00  0.00           O  
ATOM   1060  N   GLY A 137      10.254   6.124 -14.172  1.00  0.00           N  
ATOM   1061  CA  GLY A 137      10.609   5.136 -13.167  1.00  0.00           C  
ATOM   1062  C   GLY A 137       9.719   5.188 -11.939  1.00  0.00           C  
ATOM   1063  O   GLY A 137       9.926   4.436 -10.984  1.00  0.00           O  
ATOM   1064  N   VAL A 138       8.748   6.031 -11.926  1.00  0.00           N  
ATOM   1065  CA  VAL A 138       7.799   6.129 -10.821  1.00  0.00           C  
ATOM   1066  C   VAL A 138       6.788   4.988 -10.905  1.00  0.00           C  
ATOM   1067  CB  VAL A 138       7.068   7.490 -10.820  1.00  0.00           C  
ATOM   1068  O   VAL A 138       6.430   4.391  -9.887  1.00  0.00           O  
ATOM   1069  CG1 VAL A 138       5.917   7.484  -9.816  1.00  0.00           C  
ATOM   1070  CG2 VAL A 138       8.047   8.621 -10.508  1.00  0.00           C  
ATOM   1071  N   PHE A 139       6.491   4.715 -12.128  1.00  0.00           N  
ATOM   1072  CA  PHE A 139       5.594   3.594 -12.382  1.00  0.00           C  
ATOM   1073  C   PHE A 139       6.336   2.450 -13.061  1.00  0.00           C  
ATOM   1074  CB  PHE A 139       4.409   4.037 -13.246  1.00  0.00           C  
ATOM   1075  O   PHE A 139       7.280   2.679 -13.820  1.00  0.00           O  
ATOM   1076  CG  PHE A 139       3.507   5.037 -12.573  1.00  0.00           C  
ATOM   1077  CD1 PHE A 139       2.609   4.633 -11.593  1.00  0.00           C  
ATOM   1078  CD2 PHE A 139       3.558   6.380 -12.922  1.00  0.00           C  
ATOM   1079  CE1 PHE A 139       1.773   5.556 -10.969  1.00  0.00           C  
ATOM   1080  CE2 PHE A 139       2.725   7.308 -12.302  1.00  0.00           C  
ATOM   1081  CZ  PHE A 139       1.833   6.894 -11.327  1.00  0.00           C  
ATOM   1082  N   TRP A 140       5.944   1.279 -12.699  1.00  0.00           N  
ATOM   1083  CA  TRP A 140       6.534   0.061 -13.246  1.00  0.00           C  
ATOM   1084  C   TRP A 140       5.462  -0.837 -13.854  1.00  0.00           C  
ATOM   1085  CB  TRP A 140       7.300  -0.701 -12.161  1.00  0.00           C  
ATOM   1086  O   TRP A 140       4.323  -0.864 -13.380  1.00  0.00           O  
ATOM   1087  CG  TRP A 140       8.581  -0.042 -11.744  1.00  0.00           C  
ATOM   1088  CD1 TRP A 140       8.719   1.151 -11.090  1.00  0.00           C  
ATOM   1089  CD2 TRP A 140       9.906  -0.538 -11.957  1.00  0.00           C  
ATOM   1090  CE2 TRP A 140      10.800   0.406 -11.406  1.00  0.00           C  
ATOM   1091  CE3 TRP A 140      10.424  -1.692 -12.561  1.00  0.00           C  
ATOM   1092  NE1 TRP A 140      10.051   1.426 -10.884  1.00  0.00           N  
ATOM   1093  CH2 TRP A 140      12.666  -0.906 -12.037  1.00  0.00           C  
ATOM   1094  CZ2 TRP A 140      12.185   0.231 -11.440  1.00  0.00           C  
ATOM   1095  CZ3 TRP A 140      11.803  -1.864 -12.595  1.00  0.00           C  
ATOM   1096  N   THR A 141       5.843  -1.483 -14.902  1.00  0.00           N  
ATOM   1097  CA  THR A 141       4.876  -2.326 -15.597  1.00  0.00           C  
ATOM   1098  C   THR A 141       5.134  -3.801 -15.303  1.00  0.00           C  
ATOM   1099  CB  THR A 141       4.920  -2.088 -17.118  1.00  0.00           C  
ATOM   1100  O   THR A 141       6.259  -4.188 -14.984  1.00  0.00           O  
ATOM   1101  CG2 THR A 141       5.546  -0.736 -17.445  1.00  0.00           C  
ATOM   1102  OG1 THR A 141       5.696  -3.122 -17.736  1.00  0.00           O  
ATOM   1103  N   HIS A 142       4.097  -4.647 -15.491  1.00  0.00           N  
ATOM   1104  CA  HIS A 142       4.110  -6.094 -15.313  1.00  0.00           C  
ATOM   1105  C   HIS A 142       2.929  -6.748 -16.023  1.00  0.00           C  
ATOM   1106  CB  HIS A 142       4.091  -6.450 -13.825  1.00  0.00           C  
ATOM   1107  O   HIS A 142       2.058  -6.055 -16.554  1.00  0.00           O  
ATOM   1108  CG  HIS A 142       2.859  -5.989 -13.113  1.00  0.00           C  
ATOM   1109  CD2 HIS A 142       2.611  -4.863 -12.404  1.00  0.00           C  
ATOM   1110  ND1 HIS A 142       1.696  -6.728 -13.082  1.00  0.00           N  
ATOM   1111  CE1 HIS A 142       0.784  -6.074 -12.382  1.00  0.00           C  
ATOM   1112  NE2 HIS A 142       1.314  -4.939 -11.960  1.00  0.00           N  
ATOM   1113  N   ASN A 143       2.942  -8.130 -16.031  1.00  0.00           N  
ATOM   1114  CA  ASN A 143       1.912  -8.829 -16.792  1.00  0.00           C  
ATOM   1115  C   ASN A 143       0.965  -9.600 -15.877  1.00  0.00           C  
ATOM   1116  CB  ASN A 143       2.547  -9.773 -17.815  1.00  0.00           C  
ATOM   1117  O   ASN A 143       0.266 -10.511 -16.325  1.00  0.00           O  
ATOM   1118  CG  ASN A 143       3.277  -9.033 -18.918  1.00  0.00           C  
ATOM   1119  ND2 ASN A 143       4.404  -9.583 -19.357  1.00  0.00           N  
ATOM   1120  OD1 ASN A 143       2.833  -7.975 -19.372  1.00  0.00           O  
ATOM   1121  N   ILE A 144       0.987  -9.232 -14.580  1.00  0.00           N  
ATOM   1122  CA  ILE A 144       0.034  -9.845 -13.661  1.00  0.00           C  
ATOM   1123  C   ILE A 144      -1.348  -9.230 -13.865  1.00  0.00           C  
ATOM   1124  CB  ILE A 144       0.482  -9.682 -12.191  1.00  0.00           C  
ATOM   1125  O   ILE A 144      -1.513  -8.012 -13.770  1.00  0.00           O  
ATOM   1126  CG1 ILE A 144       1.846 -10.344 -11.971  1.00  0.00           C  
ATOM   1127  CG2 ILE A 144      -0.569 -10.262 -11.239  1.00  0.00           C  
ATOM   1128  CD1 ILE A 144       2.479 -10.026 -10.623  1.00  0.00           C  
ATOM   1129  N   PRO A 145      -2.350 -10.139 -14.209  1.00  0.00           N  
ATOM   1130  CA  PRO A 145      -3.703  -9.598 -14.361  1.00  0.00           C  
ATOM   1131  C   PRO A 145      -4.263  -9.037 -13.056  1.00  0.00           C  
ATOM   1132  CB  PRO A 145      -4.516 -10.807 -14.829  1.00  0.00           C  
ATOM   1133  O   PRO A 145      -4.081  -9.637 -11.993  1.00  0.00           O  
ATOM   1134  CG  PRO A 145      -3.742 -11.995 -14.355  1.00  0.00           C  
ATOM   1135  CD  PRO A 145      -2.294 -11.612 -14.256  1.00  0.00           C  
ATOM   1136  N   THR A 146      -4.811  -7.866 -13.147  1.00  0.00           N  
ATOM   1137  CA  THR A 146      -5.441  -7.243 -11.988  1.00  0.00           C  
ATOM   1138  C   THR A 146      -6.869  -6.815 -12.314  1.00  0.00           C  
ATOM   1139  CB  THR A 146      -4.635  -6.024 -11.502  1.00  0.00           C  
ATOM   1140  O   THR A 146      -7.231  -6.681 -13.485  1.00  0.00           O  
ATOM   1141  CG2 THR A 146      -3.217  -6.424 -11.110  1.00  0.00           C  
ATOM   1142  OG1 THR A 146      -4.572  -5.051 -12.552  1.00  0.00           O  
ATOM   1143  N   LYS A 147      -7.705  -6.791 -11.302  1.00  0.00           N  
ATOM   1144  CA  LYS A 147      -9.091  -6.351 -11.426  1.00  0.00           C  
ATOM   1145  C   LYS A 147      -9.323  -5.044 -10.673  1.00  0.00           C  
ATOM   1146  CB  LYS A 147     -10.045  -7.429 -10.909  1.00  0.00           C  
ATOM   1147  O   LYS A 147      -8.514  -4.657  -9.828  1.00  0.00           O  
ATOM   1148  CG  LYS A 147      -9.945  -8.753 -11.653  1.00  0.00           C  
ATOM   1149  CD  LYS A 147     -10.873  -9.802 -11.056  1.00  0.00           C  
ATOM   1150  CE  LYS A 147     -10.737 -11.141 -11.768  1.00  0.00           C  
ATOM   1151  NZ  LYS A 147     -11.622 -12.182 -11.164  1.00  0.00           N  
ATOM   1152  N   ASP A 148     -10.441  -4.495 -11.068  1.00  0.00           N  
ATOM   1153  CA  ASP A 148     -10.850  -3.297 -10.342  1.00  0.00           C  
ATOM   1154  C   ASP A 148     -10.981  -3.579  -8.847  1.00  0.00           C  
ATOM   1155  CB  ASP A 148     -12.172  -2.760 -10.894  1.00  0.00           C  
ATOM   1156  O   ASP A 148     -11.533  -4.607  -8.450  1.00  0.00           O  
ATOM   1157  CG  ASP A 148     -12.051  -2.231 -12.313  1.00  0.00           C  
ATOM   1158  OD1 ASP A 148     -10.916  -1.997 -12.782  1.00  0.00           O  
ATOM   1159  OD2 ASP A 148     -13.100  -2.043 -12.966  1.00  0.00           O  
ATOM   1160  N   GLY A 149     -10.422  -2.645  -8.066  1.00  0.00           N  
ATOM   1161  CA  GLY A 149     -10.517  -2.801  -6.623  1.00  0.00           C  
ATOM   1162  C   GLY A 149      -9.248  -3.349  -5.998  1.00  0.00           C  
ATOM   1163  O   GLY A 149      -9.136  -3.426  -4.773  1.00  0.00           O  
ATOM   1164  N   GLN A 150      -8.284  -3.694  -6.834  1.00  0.00           N  
ATOM   1165  CA  GLN A 150      -7.077  -4.311  -6.295  1.00  0.00           C  
ATOM   1166  C   GLN A 150      -5.977  -3.274  -6.084  1.00  0.00           C  
ATOM   1167  CB  GLN A 150      -6.581  -5.421  -7.222  1.00  0.00           C  
ATOM   1168  O   GLN A 150      -4.836  -3.626  -5.775  1.00  0.00           O  
ATOM   1169  CG  GLN A 150      -7.477  -6.652  -7.242  1.00  0.00           C  
ATOM   1170  CD  GLN A 150      -6.972  -7.732  -8.180  1.00  0.00           C  
ATOM   1171  NE2 GLN A 150      -7.046  -8.983  -7.740  1.00  0.00           N  
ATOM   1172  OE1 GLN A 150      -6.519  -7.443  -9.293  1.00  0.00           O  
ATOM   1173  N   CYS A 151      -6.331  -2.028  -6.324  1.00  0.00           N  
ATOM   1174  CA  CYS A 151      -5.372  -0.971  -6.028  1.00  0.00           C  
ATOM   1175  C   CYS A 151      -4.906  -1.047  -4.579  1.00  0.00           C  
ATOM   1176  CB  CYS A 151      -5.984   0.402  -6.305  1.00  0.00           C  
ATOM   1177  O   CYS A 151      -5.690  -1.372  -3.687  1.00  0.00           O  
ATOM   1178  SG  CYS A 151      -6.260   0.736  -8.059  1.00  0.00           S  
ATOM   1179  N   GLY A 152      -3.625  -0.788  -4.426  1.00  0.00           N  
ATOM   1180  CA  GLY A 152      -3.091  -0.757  -3.073  1.00  0.00           C  
ATOM   1181  C   GLY A 152      -2.453  -2.068  -2.653  1.00  0.00           C  
ATOM   1182  O   GLY A 152      -1.781  -2.135  -1.622  1.00  0.00           O  
ATOM   1183  N   LEU A 153      -2.649  -3.124  -3.487  1.00  0.00           N  
ATOM   1184  CA  LEU A 153      -1.987  -4.384  -3.169  1.00  0.00           C  
ATOM   1185  C   LEU A 153      -0.483  -4.282  -3.403  1.00  0.00           C  
ATOM   1186  CB  LEU A 153      -2.570  -5.523  -4.009  1.00  0.00           C  
ATOM   1187  O   LEU A 153      -0.043  -3.659  -4.372  1.00  0.00           O  
ATOM   1188  CG  LEU A 153      -3.986  -5.974  -3.649  1.00  0.00           C  
ATOM   1189  CD1 LEU A 153      -4.486  -7.004  -4.656  1.00  0.00           C  
ATOM   1190  CD2 LEU A 153      -4.024  -6.540  -2.234  1.00  0.00           C  
ATOM   1191  N   PRO A 154       0.281  -4.972  -2.561  1.00  0.00           N  
ATOM   1192  CA  PRO A 154       1.738  -4.844  -2.640  1.00  0.00           C  
ATOM   1193  C   PRO A 154       2.353  -5.752  -3.703  1.00  0.00           C  
ATOM   1194  CB  PRO A 154       2.204  -5.249  -1.239  1.00  0.00           C  
ATOM   1195  O   PRO A 154       1.893  -6.880  -3.897  1.00  0.00           O  
ATOM   1196  CG  PRO A 154       1.158  -6.197  -0.748  1.00  0.00           C  
ATOM   1197  CD  PRO A 154      -0.174  -5.758  -1.284  1.00  0.00           C  
ATOM   1198  N   TYR A 155       3.297  -5.237  -4.361  1.00  0.00           N  
ATOM   1199  CA  TYR A 155       4.222  -6.031  -5.162  1.00  0.00           C  
ATOM   1200  C   TYR A 155       5.494  -6.339  -4.381  1.00  0.00           C  
ATOM   1201  CB  TYR A 155       4.572  -5.300  -6.462  1.00  0.00           C  
ATOM   1202  O   TYR A 155       6.113  -5.438  -3.811  1.00  0.00           O  
ATOM   1203  CG  TYR A 155       3.467  -5.328  -7.490  1.00  0.00           C  
ATOM   1204  CD1 TYR A 155       3.257  -6.453  -8.285  1.00  0.00           C  
ATOM   1205  CD2 TYR A 155       2.633  -4.230  -7.670  1.00  0.00           C  
ATOM   1206  CE1 TYR A 155       2.242  -6.482  -9.235  1.00  0.00           C  
ATOM   1207  CE2 TYR A 155       1.614  -4.248  -8.618  1.00  0.00           C  
ATOM   1208  OH  TYR A 155       0.420  -5.401 -10.333  1.00  0.00           O  
ATOM   1209  CZ  TYR A 155       1.427  -5.377  -9.394  1.00  0.00           C  
ATOM   1210  N   VAL A 156       5.875  -7.617  -4.420  1.00  0.00           N  
ATOM   1211  CA  VAL A 156       6.972  -8.089  -3.581  1.00  0.00           C  
ATOM   1212  C   VAL A 156       8.021  -8.785  -4.445  1.00  0.00           C  
ATOM   1213  CB  VAL A 156       6.470  -9.046  -2.477  1.00  0.00           C  
ATOM   1214  O   VAL A 156       7.680  -9.554  -5.347  1.00  0.00           O  
ATOM   1215  CG1 VAL A 156       7.626  -9.490  -1.582  1.00  0.00           C  
ATOM   1216  CG2 VAL A 156       5.375  -8.377  -1.648  1.00  0.00           C  
ATOM   1217  N   SER A 157       9.281  -8.502  -4.178  1.00  0.00           N  
ATOM   1218  CA  SER A 157      10.379  -9.181  -4.858  1.00  0.00           C  
ATOM   1219  C   SER A 157      10.482 -10.639  -4.422  1.00  0.00           C  
ATOM   1220  CB  SER A 157      11.702  -8.464  -4.587  1.00  0.00           C  
ATOM   1221  O   SER A 157      10.495 -10.935  -3.225  1.00  0.00           O  
ATOM   1222  OG  SER A 157      12.793  -9.212  -5.099  1.00  0.00           O  
ATOM   1223  N   THR A 158      10.594 -11.499  -5.399  1.00  0.00           N  
ATOM   1224  CA  THR A 158      10.703 -12.919  -5.080  1.00  0.00           C  
ATOM   1225  C   THR A 158      12.108 -13.256  -4.589  1.00  0.00           C  
ATOM   1226  CB  THR A 158      10.359 -13.793  -6.300  1.00  0.00           C  
ATOM   1227  O   THR A 158      12.326 -14.313  -3.993  1.00  0.00           O  
ATOM   1228  CG2 THR A 158       8.930 -13.542  -6.770  1.00  0.00           C  
ATOM   1229  OG1 THR A 158      11.263 -13.490  -7.369  1.00  0.00           O  
ATOM   1230  N   GLU A 159      13.007 -12.357  -4.792  1.00  0.00           N  
ATOM   1231  CA  GLU A 159      14.402 -12.596  -4.433  1.00  0.00           C  
ATOM   1232  C   GLU A 159      14.631 -12.383  -2.940  1.00  0.00           C  
ATOM   1233  CB  GLU A 159      15.329 -11.685  -5.243  1.00  0.00           C  
ATOM   1234  O   GLU A 159      15.252 -13.217  -2.277  1.00  0.00           O  
ATOM   1235  CG  GLU A 159      16.809 -11.956  -5.016  1.00  0.00           C  
ATOM   1236  CD  GLU A 159      17.715 -11.117  -5.903  1.00  0.00           C  
ATOM   1237  OE1 GLU A 159      18.956 -11.203  -5.757  1.00  0.00           O  
ATOM   1238  OE2 GLU A 159      17.181 -10.367  -6.749  1.00  0.00           O  
ATOM   1239  N   ASP A 160      14.026 -11.277  -2.429  1.00  0.00           N  
ATOM   1240  CA  ASP A 160      14.384 -10.966  -1.049  1.00  0.00           C  
ATOM   1241  C   ASP A 160      13.137 -10.737  -0.197  1.00  0.00           C  
ATOM   1242  CB  ASP A 160      15.292  -9.736  -0.993  1.00  0.00           C  
ATOM   1243  O   ASP A 160      13.240 -10.427   0.992  1.00  0.00           O  
ATOM   1244  CG  ASP A 160      14.684  -8.519  -1.668  1.00  0.00           C  
ATOM   1245  OD1 ASP A 160      13.478  -8.542  -1.995  1.00  0.00           O  
ATOM   1246  OD2 ASP A 160      15.418  -7.529  -1.878  1.00  0.00           O  
ATOM   1247  N   GLY A 161      11.962 -10.713  -0.767  1.00  0.00           N  
ATOM   1248  CA  GLY A 161      10.730 -10.572  -0.008  1.00  0.00           C  
ATOM   1249  C   GLY A 161      10.403  -9.131   0.339  1.00  0.00           C  
ATOM   1250  O   GLY A 161       9.528  -8.869   1.166  1.00  0.00           O  
ATOM   1251  N   SER A 162      11.123  -8.202  -0.269  1.00  0.00           N  
ATOM   1252  CA  SER A 162      10.908  -6.782  -0.013  1.00  0.00           C  
ATOM   1253  C   SER A 162       9.719  -6.252  -0.807  1.00  0.00           C  
ATOM   1254  CB  SER A 162      12.162  -5.978  -0.359  1.00  0.00           C  
ATOM   1255  O   SER A 162       9.460  -6.704  -1.924  1.00  0.00           O  
ATOM   1256  OG  SER A 162      13.267  -6.412   0.415  1.00  0.00           O  
ATOM   1257  N   VAL A 163       8.949  -5.338  -0.162  1.00  0.00           N  
ATOM   1258  CA  VAL A 163       7.896  -4.631  -0.884  1.00  0.00           C  
ATOM   1259  C   VAL A 163       8.515  -3.594  -1.817  1.00  0.00           C  
ATOM   1260  CB  VAL A 163       6.902  -3.951   0.084  1.00  0.00           C  
ATOM   1261  O   VAL A 163       9.226  -2.691  -1.368  1.00  0.00           O  
ATOM   1262  CG1 VAL A 163       5.835  -3.180  -0.691  1.00  0.00           C  
ATOM   1263  CG2 VAL A 163       6.255  -4.989   1.000  1.00  0.00           C  
ATOM   1264  N   VAL A 164       8.184  -3.674  -3.115  1.00  0.00           N  
ATOM   1265  CA  VAL A 164       8.864  -2.804  -4.069  1.00  0.00           C  
ATOM   1266  C   VAL A 164       7.869  -1.809  -4.662  1.00  0.00           C  
ATOM   1267  CB  VAL A 164       9.541  -3.617  -5.195  1.00  0.00           C  
ATOM   1268  O   VAL A 164       8.261  -0.873  -5.363  1.00  0.00           O  
ATOM   1269  CG1 VAL A 164      10.683  -4.465  -4.638  1.00  0.00           C  
ATOM   1270  CG2 VAL A 164       8.516  -4.497  -5.907  1.00  0.00           C  
ATOM   1271  N   GLY A 165       6.583  -2.029  -4.359  1.00  0.00           N  
ATOM   1272  CA  GLY A 165       5.572  -1.114  -4.864  1.00  0.00           C  
ATOM   1273  C   GLY A 165       4.156  -1.546  -4.531  1.00  0.00           C  
ATOM   1274  O   GLY A 165       3.952  -2.568  -3.873  1.00  0.00           O  
ATOM   1275  N   ILE A 166       3.184  -0.652  -4.876  1.00  0.00           N  
ATOM   1276  CA  ILE A 166       1.776  -0.985  -4.692  1.00  0.00           C  
ATOM   1277  C   ILE A 166       1.021  -0.777  -6.003  1.00  0.00           C  
ATOM   1278  CB  ILE A 166       1.138  -0.140  -3.567  1.00  0.00           C  
ATOM   1279  O   ILE A 166       1.386   0.084  -6.807  1.00  0.00           O  
ATOM   1280  CG1 ILE A 166       1.201   1.351  -3.917  1.00  0.00           C  
ATOM   1281  CG2 ILE A 166       1.826  -0.418  -2.227  1.00  0.00           C  
ATOM   1282  CD1 ILE A 166       0.459   2.249  -2.936  1.00  0.00           C  
ATOM   1283  N   HIS A 167       0.090  -1.734  -6.211  1.00  0.00           N  
ATOM   1284  CA  HIS A 167      -0.701  -1.649  -7.433  1.00  0.00           C  
ATOM   1285  C   HIS A 167      -1.379  -0.289  -7.558  1.00  0.00           C  
ATOM   1286  CB  HIS A 167      -1.749  -2.763  -7.472  1.00  0.00           C  
ATOM   1287  O   HIS A 167      -1.997   0.191  -6.605  1.00  0.00           O  
ATOM   1288  CG  HIS A 167      -2.646  -2.702  -8.667  1.00  0.00           C  
ATOM   1289  CD2 HIS A 167      -3.972  -2.450  -8.772  1.00  0.00           C  
ATOM   1290  ND1 HIS A 167      -2.192  -2.921  -9.950  1.00  0.00           N  
ATOM   1291  CE1 HIS A 167      -3.203  -2.804 -10.794  1.00  0.00           C  
ATOM   1292  NE2 HIS A 167      -4.295  -2.519 -10.105  1.00  0.00           N  
ATOM   1293  N   SER A 168      -1.390   0.388  -8.770  1.00  0.00           N  
ATOM   1294  CA  SER A 168      -1.928   1.729  -8.975  1.00  0.00           C  
ATOM   1295  C   SER A 168      -2.958   1.745 -10.099  1.00  0.00           C  
ATOM   1296  CB  SER A 168      -0.804   2.717  -9.288  1.00  0.00           C  
ATOM   1297  O   SER A 168      -4.101   2.160  -9.896  1.00  0.00           O  
ATOM   1298  OG  SER A 168      -1.274   4.052  -9.223  1.00  0.00           O  
ATOM   1299  N   ALA A 169      -2.543   1.263 -11.195  1.00  0.00           N  
ATOM   1300  CA  ALA A 169      -3.406   1.498 -12.350  1.00  0.00           C  
ATOM   1301  C   ALA A 169      -3.151   0.464 -13.443  1.00  0.00           C  
ATOM   1302  CB  ALA A 169      -3.193   2.908 -12.895  1.00  0.00           C  
ATOM   1303  O   ALA A 169      -2.288  -0.404 -13.297  1.00  0.00           O  
ATOM   1304  N   SER A 170      -4.060   0.536 -14.413  1.00  0.00           N  
ATOM   1305  CA  SER A 170      -3.900  -0.201 -15.663  1.00  0.00           C  
ATOM   1306  C   SER A 170      -4.062   0.717 -16.870  1.00  0.00           C  
ATOM   1307  CB  SER A 170      -4.910  -1.346 -15.744  1.00  0.00           C  
ATOM   1308  O   SER A 170      -4.486   1.866 -16.731  1.00  0.00           O  
ATOM   1309  OG  SER A 170      -6.235  -0.846 -15.784  1.00  0.00           O  
ATOM   1310  N   ASN A 171      -3.491   0.283 -17.974  1.00  0.00           N  
ATOM   1311  CA  ASN A 171      -3.775   1.045 -19.185  1.00  0.00           C  
ATOM   1312  C   ASN A 171      -5.200   0.805 -19.677  1.00  0.00           C  
ATOM   1313  CB  ASN A 171      -2.768   0.701 -20.285  1.00  0.00           C  
ATOM   1314  O   ASN A 171      -5.935   0.004 -19.097  1.00  0.00           O  
ATOM   1315  CG  ASN A 171      -2.901  -0.729 -20.771  1.00  0.00           C  
ATOM   1316  ND2 ASN A 171      -2.086  -1.100 -21.752  1.00  0.00           N  
ATOM   1317  OD1 ASN A 171      -3.731  -1.493 -20.271  1.00  0.00           O  
ATOM   1318  N   PHE A 172      -5.646   1.550 -20.675  1.00  0.00           N  
ATOM   1319  CA  PHE A 172      -7.026   1.543 -21.144  1.00  0.00           C  
ATOM   1320  C   PHE A 172      -7.398   0.179 -21.712  1.00  0.00           C  
ATOM   1321  CB  PHE A 172      -7.240   2.629 -22.204  1.00  0.00           C  
ATOM   1322  O   PHE A 172      -8.559  -0.231 -21.646  1.00  0.00           O  
ATOM   1323  CG  PHE A 172      -7.374   4.015 -21.634  1.00  0.00           C  
ATOM   1324  CD1 PHE A 172      -8.548   4.415 -21.008  1.00  0.00           C  
ATOM   1325  CD2 PHE A 172      -6.323   4.920 -21.724  1.00  0.00           C  
ATOM   1326  CE1 PHE A 172      -8.675   5.698 -20.480  1.00  0.00           C  
ATOM   1327  CE2 PHE A 172      -6.442   6.203 -21.198  1.00  0.00           C  
ATOM   1328  CZ  PHE A 172      -7.619   6.590 -20.577  1.00  0.00           C  
ATOM   1329  N   ASP A 173      -6.373  -0.502 -22.275  1.00  0.00           N  
ATOM   1330  CA  ASP A 173      -6.643  -1.805 -22.874  1.00  0.00           C  
ATOM   1331  C   ASP A 173      -6.435  -2.929 -21.861  1.00  0.00           C  
ATOM   1332  CB  ASP A 173      -5.752  -2.029 -24.098  1.00  0.00           C  
ATOM   1333  O   ASP A 173      -6.530  -4.108 -22.206  1.00  0.00           O  
ATOM   1334  CG  ASP A 173      -5.992  -1.011 -25.199  1.00  0.00           C  
ATOM   1335  OD1 ASP A 173      -7.140  -0.543 -25.358  1.00  0.00           O  
ATOM   1336  OD2 ASP A 173      -5.024  -0.678 -25.918  1.00  0.00           O  
ATOM   1337  N   ASN A 174      -6.159  -2.498 -20.615  1.00  0.00           N  
ATOM   1338  CA  ASN A 174      -5.898  -3.413 -19.509  1.00  0.00           C  
ATOM   1339  C   ASN A 174      -4.852  -4.459 -19.881  1.00  0.00           C  
ATOM   1340  CB  ASN A 174      -7.193  -4.094 -19.058  1.00  0.00           C  
ATOM   1341  O   ASN A 174      -4.943  -5.613 -19.459  1.00  0.00           O  
ATOM   1342  CG  ASN A 174      -7.188  -4.438 -17.582  1.00  0.00           C  
ATOM   1343  ND2 ASN A 174      -7.939  -5.468 -17.211  1.00  0.00           N  
ATOM   1344  OD1 ASN A 174      -6.517  -3.782 -16.781  1.00  0.00           O  
ATOM   1345  N   THR A 175      -4.040  -4.103 -20.833  1.00  0.00           N  
ATOM   1346  CA  THR A 175      -3.012  -5.047 -21.255  1.00  0.00           C  
ATOM   1347  C   THR A 175      -1.768  -4.919 -20.380  1.00  0.00           C  
ATOM   1348  CB  THR A 175      -2.629  -4.834 -22.731  1.00  0.00           C  
ATOM   1349  O   THR A 175      -0.984  -5.864 -20.264  1.00  0.00           O  
ATOM   1350  CG2 THR A 175      -3.797  -5.159 -23.655  1.00  0.00           C  
ATOM   1351  OG1 THR A 175      -2.246  -3.467 -22.926  1.00  0.00           O  
ATOM   1352  N   ASN A 176      -1.643  -3.697 -19.863  1.00  0.00           N  
ATOM   1353  CA  ASN A 176      -0.507  -3.459 -18.979  1.00  0.00           C  
ATOM   1354  C   ASN A 176      -0.948  -2.853 -17.650  1.00  0.00           C  
ATOM   1355  CB  ASN A 176       0.522  -2.554 -19.659  1.00  0.00           C  
ATOM   1356  O   ASN A 176      -1.791  -1.954 -17.622  1.00  0.00           O  
ATOM   1357  CG  ASN A 176       1.195  -3.221 -20.842  1.00  0.00           C  
ATOM   1358  ND2 ASN A 176       1.496  -2.440 -21.873  1.00  0.00           N  
ATOM   1359  OD1 ASN A 176       1.442  -4.430 -20.831  1.00  0.00           O  
ATOM   1360  N   ASN A 177      -0.427  -3.552 -16.680  1.00  0.00           N  
ATOM   1361  CA  ASN A 177      -0.699  -3.045 -15.340  1.00  0.00           C  
ATOM   1362  C   ASN A 177       0.504  -2.300 -14.767  1.00  0.00           C  
ATOM   1363  CB  ASN A 177      -1.111  -4.186 -14.407  1.00  0.00           C  
ATOM   1364  O   ASN A 177       1.642  -2.553 -15.165  1.00  0.00           O  
ATOM   1365  CG  ASN A 177      -2.442  -4.802 -14.790  1.00  0.00           C  
ATOM   1366  ND2 ASN A 177      -2.406  -6.037 -15.276  1.00  0.00           N  
ATOM   1367  OD1 ASN A 177      -3.494  -4.173 -14.650  1.00  0.00           O  
ATOM   1368  N   TYR A 178       0.128  -1.314 -13.948  1.00  0.00           N  
ATOM   1369  CA  TYR A 178       1.179  -0.467 -13.395  1.00  0.00           C  
ATOM   1370  C   TYR A 178       1.129  -0.460 -11.872  1.00  0.00           C  
ATOM   1371  CB  TYR A 178       1.053   0.963 -13.928  1.00  0.00           C  
ATOM   1372  O   TYR A 178       0.052  -0.570 -11.280  1.00  0.00           O  
ATOM   1373  CG  TYR A 178       1.146   1.061 -15.431  1.00  0.00           C  
ATOM   1374  CD1 TYR A 178       2.371   1.271 -16.061  1.00  0.00           C  
ATOM   1375  CD2 TYR A 178       0.010   0.945 -16.225  1.00  0.00           C  
ATOM   1376  CE1 TYR A 178       2.461   1.364 -17.446  1.00  0.00           C  
ATOM   1377  CE2 TYR A 178       0.088   1.036 -17.611  1.00  0.00           C  
ATOM   1378  OH  TYR A 178       1.400   1.336 -19.582  1.00  0.00           O  
ATOM   1379  CZ  TYR A 178       1.316   1.245 -18.211  1.00  0.00           C  
ATOM   1380  N   PHE A 179       2.300  -0.451 -11.316  1.00  0.00           N  
ATOM   1381  CA  PHE A 179       2.352  -0.174  -9.885  1.00  0.00           C  
ATOM   1382  C   PHE A 179       3.273   1.005  -9.595  1.00  0.00           C  
ATOM   1383  CB  PHE A 179       2.823  -1.411  -9.114  1.00  0.00           C  
ATOM   1384  O   PHE A 179       4.128   1.348 -10.413  1.00  0.00           O  
ATOM   1385  CG  PHE A 179       4.267  -1.761  -9.352  1.00  0.00           C  
ATOM   1386  CD1 PHE A 179       4.624  -2.662 -10.348  1.00  0.00           C  
ATOM   1387  CD2 PHE A 179       5.269  -1.188  -8.579  1.00  0.00           C  
ATOM   1388  CE1 PHE A 179       5.960  -2.988 -10.570  1.00  0.00           C  
ATOM   1389  CE2 PHE A 179       6.606  -1.509  -8.796  1.00  0.00           C  
ATOM   1390  CZ  PHE A 179       6.949  -2.410  -9.791  1.00  0.00           C  
ATOM   1391  N   THR A 180       2.956   1.706  -8.560  1.00  0.00           N  
ATOM   1392  CA  THR A 180       3.791   2.799  -8.076  1.00  0.00           C  
ATOM   1393  C   THR A 180       4.982   2.262  -7.288  1.00  0.00           C  
ATOM   1394  CB  THR A 180       2.984   3.770  -7.194  1.00  0.00           C  
ATOM   1395  O   THR A 180       4.808   1.539  -6.305  1.00  0.00           O  
ATOM   1396  CG2 THR A 180       3.831   4.968  -6.778  1.00  0.00           C  
ATOM   1397  OG1 THR A 180       1.844   4.236  -7.926  1.00  0.00           O  
ATOM   1398  N   ALA A 181       6.147   2.621  -7.693  1.00  0.00           N  
ATOM   1399  CA  ALA A 181       7.378   2.143  -7.069  1.00  0.00           C  
ATOM   1400  C   ALA A 181       7.579   2.777  -5.695  1.00  0.00           C  
ATOM   1401  CB  ALA A 181       8.578   2.433  -7.966  1.00  0.00           C  
ATOM   1402  O   ALA A 181       7.219   3.938  -5.482  1.00  0.00           O  
ATOM   1403  N   VAL A 182       8.085   2.006  -4.810  1.00  0.00           N  
ATOM   1404  CA  VAL A 182       8.565   2.545  -3.542  1.00  0.00           C  
ATOM   1405  C   VAL A 182       9.738   3.490  -3.792  1.00  0.00           C  
ATOM   1406  CB  VAL A 182       8.984   1.421  -2.568  1.00  0.00           C  
ATOM   1407  O   VAL A 182      10.676   3.146  -4.516  1.00  0.00           O  
ATOM   1408  CG1 VAL A 182       9.662   2.004  -1.330  1.00  0.00           C  
ATOM   1409  CG2 VAL A 182       7.772   0.580  -2.172  1.00  0.00           C  
ATOM   1410  N   PRO A 183       9.654   4.738  -3.263  1.00  0.00           N  
ATOM   1411  CA  PRO A 183      10.758   5.674  -3.483  1.00  0.00           C  
ATOM   1412  C   PRO A 183      12.014   5.302  -2.699  1.00  0.00           C  
ATOM   1413  CB  PRO A 183      10.189   7.011  -3.000  1.00  0.00           C  
ATOM   1414  O   PRO A 183      11.947   4.495  -1.767  1.00  0.00           O  
ATOM   1415  CG  PRO A 183       9.195   6.644  -1.945  1.00  0.00           C  
ATOM   1416  CD  PRO A 183       8.555   5.340  -2.326  1.00  0.00           C  
ATOM   1417  N   PRO A 184      13.117   5.987  -3.147  1.00  0.00           N  
ATOM   1418  CA  PRO A 184      14.330   5.768  -2.355  1.00  0.00           C  
ATOM   1419  C   PRO A 184      14.196   6.272  -0.920  1.00  0.00           C  
ATOM   1420  CB  PRO A 184      15.396   6.561  -3.115  1.00  0.00           C  
ATOM   1421  O   PRO A 184      13.478   7.243  -0.667  1.00  0.00           O  
ATOM   1422  CG  PRO A 184      14.629   7.580  -3.895  1.00  0.00           C  
ATOM   1423  CD  PRO A 184      13.266   7.026  -4.194  1.00  0.00           C  
ATOM   1424  N   ASP A 185      14.679   5.591   0.100  1.00  0.00           N  
ATOM   1425  CA  ASP A 185      14.765   5.999   1.499  1.00  0.00           C  
ATOM   1426  C   ASP A 185      13.395   5.949   2.171  1.00  0.00           C  
ATOM   1427  CB  ASP A 185      15.356   7.406   1.612  1.00  0.00           C  
ATOM   1428  O   ASP A 185      13.119   6.726   3.088  1.00  0.00           O  
ATOM   1429  CG  ASP A 185      16.806   7.478   1.168  1.00  0.00           C  
ATOM   1430  OD1 ASP A 185      17.572   6.525   1.429  1.00  0.00           O  
ATOM   1431  OD2 ASP A 185      17.187   8.498   0.553  1.00  0.00           O  
ATOM   1432  N   PHE A 186      12.501   5.217   1.551  1.00  0.00           N  
ATOM   1433  CA  PHE A 186      11.143   5.102   2.070  1.00  0.00           C  
ATOM   1434  C   PHE A 186      11.150   4.534   3.484  1.00  0.00           C  
ATOM   1435  CB  PHE A 186      10.289   4.220   1.154  1.00  0.00           C  
ATOM   1436  O   PHE A 186      10.386   4.982   4.342  1.00  0.00           O  
ATOM   1437  CG  PHE A 186       8.812   4.312   1.427  1.00  0.00           C  
ATOM   1438  CD1 PHE A 186       8.087   3.185   1.798  1.00  0.00           C  
ATOM   1439  CD2 PHE A 186       8.147   5.526   1.313  1.00  0.00           C  
ATOM   1440  CE1 PHE A 186       6.720   3.268   2.051  1.00  0.00           C  
ATOM   1441  CE2 PHE A 186       6.781   5.616   1.565  1.00  0.00           C  
ATOM   1442  CZ  PHE A 186       6.069   4.486   1.933  1.00  0.00           C  
ATOM   1443  N   GLN A 187      11.959   3.618   3.682  1.00  0.00           N  
ATOM   1444  CA  GLN A 187      12.056   3.011   5.006  1.00  0.00           C  
ATOM   1445  C   GLN A 187      12.383   4.057   6.068  1.00  0.00           C  
ATOM   1446  CB  GLN A 187      13.112   1.905   5.015  1.00  0.00           C  
ATOM   1447  O   GLN A 187      11.808   4.045   7.158  1.00  0.00           O  
ATOM   1448  CG  GLN A 187      13.158   1.109   6.312  1.00  0.00           C  
ATOM   1449  CD  GLN A 187      11.950   0.210   6.492  1.00  0.00           C  
ATOM   1450  NE2 GLN A 187      11.450   0.126   7.720  1.00  0.00           N  
ATOM   1451  OE1 GLN A 187      11.468  -0.404   5.534  1.00  0.00           O  
ATOM   1452  N   ARG A 188      13.314   4.900   5.776  1.00  0.00           N  
ATOM   1453  CA  ARG A 188      13.721   5.971   6.678  1.00  0.00           C  
ATOM   1454  C   ARG A 188      12.566   6.930   6.947  1.00  0.00           C  
ATOM   1455  CB  ARG A 188      14.914   6.737   6.101  1.00  0.00           C  
ATOM   1456  O   ARG A 188      12.391   7.399   8.074  1.00  0.00           O  
ATOM   1457  CG  ARG A 188      15.544   7.721   7.074  1.00  0.00           C  
ATOM   1458  CD  ARG A 188      16.767   8.401   6.476  1.00  0.00           C  
ATOM   1459  NE  ARG A 188      17.054   9.672   7.135  1.00  0.00           N  
ATOM   1460  NH1 ARG A 188      18.665  10.333   5.617  1.00  0.00           N  
ATOM   1461  NH2 ARG A 188      18.129  11.685   7.389  1.00  0.00           N  
ATOM   1462  CZ  ARG A 188      17.948  10.560   6.713  1.00  0.00           C  
ATOM   1463  N   LEU A 189      11.826   7.223   5.882  1.00  0.00           N  
ATOM   1464  CA  LEU A 189      10.658   8.087   6.016  1.00  0.00           C  
ATOM   1465  C   LEU A 189       9.677   7.520   7.037  1.00  0.00           C  
ATOM   1466  CB  LEU A 189       9.962   8.260   4.664  1.00  0.00           C  
ATOM   1467  O   LEU A 189       9.089   8.269   7.821  1.00  0.00           O  
ATOM   1468  CG  LEU A 189       8.675   9.088   4.665  1.00  0.00           C  
ATOM   1469  CD1 LEU A 189       8.978  10.537   5.031  1.00  0.00           C  
ATOM   1470  CD2 LEU A 189       7.986   9.006   3.308  1.00  0.00           C  
ATOM   1471  N   LEU A 190       9.575   6.224   7.126  1.00  0.00           N  
ATOM   1472  CA  LEU A 190       8.613   5.567   8.004  1.00  0.00           C  
ATOM   1473  C   LEU A 190       9.108   5.560   9.446  1.00  0.00           C  
ATOM   1474  CB  LEU A 190       8.352   4.133   7.534  1.00  0.00           C  
ATOM   1475  O   LEU A 190       8.306   5.531  10.382  1.00  0.00           O  
ATOM   1476  CG  LEU A 190       7.657   3.978   6.181  1.00  0.00           C  
ATOM   1477  CD1 LEU A 190       7.570   2.506   5.795  1.00  0.00           C  
ATOM   1478  CD2 LEU A 190       6.270   4.610   6.216  1.00  0.00           C  
ATOM   1479  N   THR A 191      10.357   5.684   9.634  1.00  0.00           N  
ATOM   1480  CA  THR A 191      10.896   5.481  10.974  1.00  0.00           C  
ATOM   1481  C   THR A 191      11.382   6.801  11.567  1.00  0.00           C  
ATOM   1482  CB  THR A 191      12.052   4.464  10.963  1.00  0.00           C  
ATOM   1483  O   THR A 191      11.513   6.928  12.786  1.00  0.00           O  
ATOM   1484  CG2 THR A 191      11.561   3.077  10.560  1.00  0.00           C  
ATOM   1485  OG1 THR A 191      13.051   4.895  10.031  1.00  0.00           O  
ATOM   1486  N   ASP A 192      11.634   7.771  10.697  1.00  0.00           N  
ATOM   1487  CA  ASP A 192      12.165   9.051  11.154  1.00  0.00           C  
ATOM   1488  C   ASP A 192      11.092  10.137  11.116  1.00  0.00           C  
ATOM   1489  CB  ASP A 192      13.366   9.469  10.303  1.00  0.00           C  
ATOM   1490  O   ASP A 192      10.765  10.657  10.047  1.00  0.00           O  
ATOM   1491  CG  ASP A 192      14.070  10.705  10.836  1.00  0.00           C  
ATOM   1492  OD1 ASP A 192      13.522  11.378  11.735  1.00  0.00           O  
ATOM   1493  OD2 ASP A 192      15.180  11.010  10.349  1.00  0.00           O  
ATOM   1494  N   PRO A 193      10.603  10.495  12.218  1.00  0.00           N  
ATOM   1495  CA  PRO A 193       9.533  11.492  12.300  1.00  0.00           C  
ATOM   1496  C   PRO A 193       9.926  12.833  11.684  1.00  0.00           C  
ATOM   1497  CB  PRO A 193       9.296  11.631  13.806  1.00  0.00           C  
ATOM   1498  O   PRO A 193       9.061  13.584  11.226  1.00  0.00           O  
ATOM   1499  CG  PRO A 193       9.760  10.335  14.387  1.00  0.00           C  
ATOM   1500  CD  PRO A 193      10.902   9.822  13.558  1.00  0.00           C  
ATOM   1501  N   SER A 194      11.241  13.171  11.682  1.00  0.00           N  
ATOM   1502  CA  SER A 194      11.713  14.452  11.165  1.00  0.00           C  
ATOM   1503  C   SER A 194      11.507  14.550   9.658  1.00  0.00           C  
ATOM   1504  CB  SER A 194      13.192  14.653  11.500  1.00  0.00           C  
ATOM   1505  O   SER A 194      11.477  15.649   9.100  1.00  0.00           O  
ATOM   1506  OG  SER A 194      14.005  13.787  10.726  1.00  0.00           O  
ATOM   1507  N   LEU A 195      11.292  13.427   8.966  1.00  0.00           N  
ATOM   1508  CA  LEU A 195      11.134  13.416   7.516  1.00  0.00           C  
ATOM   1509  C   LEU A 195       9.658  13.430   7.130  1.00  0.00           C  
ATOM   1510  CB  LEU A 195      11.820  12.188   6.911  1.00  0.00           C  
ATOM   1511  O   LEU A 195       9.322  13.568   5.952  1.00  0.00           O  
ATOM   1512  CG  LEU A 195      13.340  12.118   7.062  1.00  0.00           C  
ATOM   1513  CD1 LEU A 195      13.871  10.812   6.479  1.00  0.00           C  
ATOM   1514  CD2 LEU A 195      14.001  13.317   6.391  1.00  0.00           C  
ATOM   1515  N   GLN A 196       8.793  13.352   8.130  1.00  0.00           N  
ATOM   1516  CA  GLN A 196       7.361  13.244   7.872  1.00  0.00           C  
ATOM   1517  C   GLN A 196       6.696  14.617   7.875  1.00  0.00           C  
ATOM   1518  CB  GLN A 196       6.696  12.335   8.906  1.00  0.00           C  
ATOM   1519  O   GLN A 196       6.873  15.396   8.815  1.00  0.00           O  
ATOM   1520  CG  GLN A 196       7.252  10.918   8.928  1.00  0.00           C  
ATOM   1521  CD  GLN A 196       6.884  10.163  10.192  1.00  0.00           C  
ATOM   1522  NE2 GLN A 196       7.376   8.935  10.313  1.00  0.00           N  
ATOM   1523  OE1 GLN A 196       6.164  10.680  11.052  1.00  0.00           O  
ATOM   1524  N   LYS A 197       6.054  14.941   6.803  1.00  0.00           N  
ATOM   1525  CA  LYS A 197       5.255  16.157   6.682  1.00  0.00           C  
ATOM   1526  C   LYS A 197       3.766  15.830   6.602  1.00  0.00           C  
ATOM   1527  CB  LYS A 197       5.682  16.961   5.454  1.00  0.00           C  
ATOM   1528  O   LYS A 197       3.272  15.418   5.550  1.00  0.00           O  
ATOM   1529  CG  LYS A 197       7.123  17.446   5.501  1.00  0.00           C  
ATOM   1530  CD  LYS A 197       7.484  18.252   4.260  1.00  0.00           C  
ATOM   1531  CE  LYS A 197       8.939  18.700   4.286  1.00  0.00           C  
ATOM   1532  NZ  LYS A 197       9.301  19.478   3.063  1.00  0.00           N  
ATOM   1533  N   TRP A 198       3.085  16.085   7.700  1.00  0.00           N  
ATOM   1534  CA  TRP A 198       1.700  15.644   7.828  1.00  0.00           C  
ATOM   1535  C   TRP A 198       0.735  16.768   7.467  1.00  0.00           C  
ATOM   1536  CB  TRP A 198       1.421  15.154   9.252  1.00  0.00           C  
ATOM   1537  O   TRP A 198       0.957  17.926   7.828  1.00  0.00           O  
ATOM   1538  CG  TRP A 198       2.306  14.026   9.692  1.00  0.00           C  
ATOM   1539  CD1 TRP A 198       3.362  14.097  10.557  1.00  0.00           C  
ATOM   1540  CD2 TRP A 198       2.213  12.659   9.282  1.00  0.00           C  
ATOM   1541  CE2 TRP A 198       3.246  11.954   9.940  1.00  0.00           C  
ATOM   1542  CE3 TRP A 198       1.355  11.959   8.423  1.00  0.00           C  
ATOM   1543  NE1 TRP A 198       3.932  12.854  10.711  1.00  0.00           N  
ATOM   1544  CH2 TRP A 198       2.591   9.923   8.918  1.00  0.00           C  
ATOM   1545  CZ2 TRP A 198       3.444  10.583   9.764  1.00  0.00           C  
ATOM   1546  CZ3 TRP A 198       1.554  10.594   8.250  1.00  0.00           C  
ATOM   1547  N   GLU A 199      -0.219  16.361   6.725  1.00  0.00           N  
ATOM   1548  CA  GLU A 199      -1.326  17.248   6.378  1.00  0.00           C  
ATOM   1549  C   GLU A 199      -2.672  16.574   6.629  1.00  0.00           C  
ATOM   1550  CB  GLU A 199      -1.223  17.690   4.916  1.00  0.00           C  
ATOM   1551  O   GLU A 199      -2.753  15.347   6.707  1.00  0.00           O  
ATOM   1552  CG  GLU A 199       0.063  18.434   4.587  1.00  0.00           C  
ATOM   1553  CD  GLU A 199       0.184  18.802   3.117  1.00  0.00           C  
ATOM   1554  OE1 GLU A 199       1.239  19.341   2.711  1.00  0.00           O  
ATOM   1555  OE2 GLU A 199      -0.784  18.550   2.365  1.00  0.00           O  
ATOM   1556  N   SER A 200      -3.695  17.357   6.902  1.00  0.00           N  
ATOM   1557  CA  SER A 200      -5.047  16.824   7.033  1.00  0.00           C  
ATOM   1558  C   SER A 200      -6.010  17.521   6.077  1.00  0.00           C  
ATOM   1559  CB  SER A 200      -5.545  16.973   8.471  1.00  0.00           C  
ATOM   1560  O   SER A 200      -5.737  18.628   5.610  1.00  0.00           O  
ATOM   1561  OG  SER A 200      -4.660  16.339   9.378  1.00  0.00           O  
ATOM   1562  N   GLY A 201      -7.116  16.787   5.714  1.00  0.00           N  
ATOM   1563  CA  GLY A 201      -8.213  17.404   4.985  1.00  0.00           C  
ATOM   1564  C   GLY A 201      -7.937  17.547   3.500  1.00  0.00           C  
ATOM   1565  O   GLY A 201      -8.541  18.387   2.829  1.00  0.00           O  
ATOM   1566  N   TRP A 202      -7.081  16.724   3.041  1.00  0.00           N  
ATOM   1567  CA  TRP A 202      -6.737  16.886   1.632  1.00  0.00           C  
ATOM   1568  C   TRP A 202      -7.704  16.110   0.743  1.00  0.00           C  
ATOM   1569  CB  TRP A 202      -5.301  16.422   1.371  1.00  0.00           C  
ATOM   1570  O   TRP A 202      -8.301  15.122   1.178  1.00  0.00           O  
ATOM   1571  CG  TRP A 202      -4.813  16.705  -0.018  1.00  0.00           C  
ATOM   1572  CD1 TRP A 202      -4.087  17.788  -0.432  1.00  0.00           C  
ATOM   1573  CD2 TRP A 202      -5.020  15.894  -1.178  1.00  0.00           C  
ATOM   1574  CE2 TRP A 202      -4.390  16.545  -2.262  1.00  0.00           C  
ATOM   1575  CE3 TRP A 202      -5.676  14.677  -1.406  1.00  0.00           C  
ATOM   1576  NE1 TRP A 202      -3.830  17.697  -1.780  1.00  0.00           N  
ATOM   1577  CH2 TRP A 202      -5.047  14.828  -3.752  1.00  0.00           C  
ATOM   1578  CZ2 TRP A 202      -4.398  16.019  -3.556  1.00  0.00           C  
ATOM   1579  CZ3 TRP A 202      -5.683  14.155  -2.695  1.00  0.00           C  
ATOM   1580  N   LYS A 203      -7.824  16.592  -0.553  1.00  0.00           N  
ATOM   1581  CA  LYS A 203      -8.528  15.893  -1.625  1.00  0.00           C  
ATOM   1582  C   LYS A 203      -7.745  15.960  -2.933  1.00  0.00           C  
ATOM   1583  CB  LYS A 203      -9.926  16.482  -1.821  1.00  0.00           C  
ATOM   1584  O   LYS A 203      -7.093  16.966  -3.221  1.00  0.00           O  
ATOM   1585  CG  LYS A 203      -9.938  17.825  -2.535  1.00  0.00           C  
ATOM   1586  CD  LYS A 203     -11.349  18.387  -2.646  1.00  0.00           C  
ATOM   1587  CE  LYS A 203     -11.355  19.761  -3.303  1.00  0.00           C  
ATOM   1588  NZ  LYS A 203     -12.706  20.395  -3.248  1.00  0.00           N  
ATOM   1589  N   LEU A 204      -7.684  14.827  -3.701  1.00  0.00           N  
ATOM   1590  CA  LEU A 204      -7.013  14.792  -4.996  1.00  0.00           C  
ATOM   1591  C   LEU A 204      -7.710  15.709  -5.995  1.00  0.00           C  
ATOM   1592  CB  LEU A 204      -6.972  13.361  -5.540  1.00  0.00           C  
ATOM   1593  O   LEU A 204      -8.930  15.640  -6.160  1.00  0.00           O  
ATOM   1594  CG  LEU A 204      -6.222  13.158  -6.857  1.00  0.00           C  
ATOM   1595  CD1 LEU A 204      -4.724  13.352  -6.649  1.00  0.00           C  
ATOM   1596  CD2 LEU A 204      -6.512  11.775  -7.430  1.00  0.00           C  
ATOM   1597  N   ASP A 205      -6.958  16.654  -6.559  1.00  0.00           N  
ATOM   1598  CA  ASP A 205      -7.445  17.522  -7.626  1.00  0.00           C  
ATOM   1599  C   ASP A 205      -7.604  16.750  -8.934  1.00  0.00           C  
ATOM   1600  CB  ASP A 205      -6.498  18.708  -7.827  1.00  0.00           C  
ATOM   1601  O   ASP A 205      -6.637  16.186  -9.449  1.00  0.00           O  
ATOM   1602  CG  ASP A 205      -7.093  19.800  -8.698  1.00  0.00           C  
ATOM   1603  OD1 ASP A 205      -8.204  19.612  -9.239  1.00  0.00           O  
ATOM   1604  OD2 ASP A 205      -6.443  20.858  -8.848  1.00  0.00           O  
ATOM   1605  N   SER A 206      -8.830  16.396  -9.452  1.00  0.00           N  
ATOM   1606  CA  SER A 206      -9.282  15.486 -10.500  1.00  0.00           C  
ATOM   1607  C   SER A 206      -9.065  16.087 -11.885  1.00  0.00           C  
ATOM   1608  CB  SER A 206     -10.760  15.142 -10.311  1.00  0.00           C  
ATOM   1609  O   SER A 206      -9.224  15.401 -12.897  1.00  0.00           O  
ATOM   1610  OG  SER A 206     -11.548  16.319 -10.259  1.00  0.00           O  
ATOM   1611  N   ASP A 207      -8.581  17.358 -12.131  1.00  0.00           N  
ATOM   1612  CA  ASP A 207      -8.653  18.037 -13.422  1.00  0.00           C  
ATOM   1613  C   ASP A 207      -7.469  17.658 -14.308  1.00  0.00           C  
ATOM   1614  CB  ASP A 207      -8.700  19.554 -13.228  1.00  0.00           C  
ATOM   1615  O   ASP A 207      -7.612  17.540 -15.527  1.00  0.00           O  
ATOM   1616  CG  ASP A 207     -10.037  20.043 -12.699  1.00  0.00           C  
ATOM   1617  OD1 ASP A 207     -11.049  19.322 -12.839  1.00  0.00           O  
ATOM   1618  OD2 ASP A 207     -10.080  21.160 -12.140  1.00  0.00           O  
ATOM   1619  N   SER A 208      -6.606  16.594 -13.990  1.00  0.00           N  
ATOM   1620  CA  SER A 208      -5.519  16.042 -14.792  1.00  0.00           C  
ATOM   1621  C   SER A 208      -4.232  15.937 -13.980  1.00  0.00           C  
ATOM   1622  CB  SER A 208      -5.279  16.901 -16.034  1.00  0.00           C  
ATOM   1623  O   SER A 208      -3.708  16.947 -13.504  1.00  0.00           O  
ATOM   1624  OG  SER A 208      -4.877  18.211 -15.670  1.00  0.00           O  
ATOM   1625  N   VAL A 209      -4.148  14.806 -13.414  1.00  0.00           N  
ATOM   1626  CA  VAL A 209      -2.924  14.571 -12.655  1.00  0.00           C  
ATOM   1627  C   VAL A 209      -1.908  13.835 -13.526  1.00  0.00           C  
ATOM   1628  CB  VAL A 209      -3.201  13.767 -11.365  1.00  0.00           C  
ATOM   1629  O   VAL A 209      -2.276  12.962 -14.316  1.00  0.00           O  
ATOM   1630  CG1 VAL A 209      -1.909  13.538 -10.583  1.00  0.00           C  
ATOM   1631  CG2 VAL A 209      -4.233  14.488 -10.499  1.00  0.00           C  
ATOM   1632  N   GLU A 210      -0.774  14.480 -13.688  1.00  0.00           N  
ATOM   1633  CA  GLU A 210       0.367  13.810 -14.305  1.00  0.00           C  
ATOM   1634  C   GLU A 210       1.298  13.221 -13.250  1.00  0.00           C  
ATOM   1635  CB  GLU A 210       1.137  14.779 -15.206  1.00  0.00           C  
ATOM   1636  O   GLU A 210       1.750  13.929 -12.348  1.00  0.00           O  
ATOM   1637  CG  GLU A 210       2.157  14.100 -16.109  1.00  0.00           C  
ATOM   1638  CD  GLU A 210       2.871  15.067 -17.041  1.00  0.00           C  
ATOM   1639  OE1 GLU A 210       3.901  14.683 -17.640  1.00  0.00           O  
ATOM   1640  OE2 GLU A 210       2.396  16.217 -17.171  1.00  0.00           O  
ATOM   1641  N   TRP A 211       1.376  11.895 -13.277  1.00  0.00           N  
ATOM   1642  CA  TRP A 211       2.336  11.197 -12.429  1.00  0.00           C  
ATOM   1643  C   TRP A 211       3.449  10.574 -13.266  1.00  0.00           C  
ATOM   1644  CB  TRP A 211       1.637  10.115 -11.602  1.00  0.00           C  
ATOM   1645  O   TRP A 211       3.190   9.723 -14.120  1.00  0.00           O  
ATOM   1646  CG  TRP A 211       0.751  10.654 -10.519  1.00  0.00           C  
ATOM   1647  CD1 TRP A 211       0.938  11.799  -9.795  1.00  0.00           C  
ATOM   1648  CD2 TRP A 211      -0.459  10.065 -10.033  1.00  0.00           C  
ATOM   1649  CE2 TRP A 211      -0.955  10.908  -9.014  1.00  0.00           C  
ATOM   1650  CE3 TRP A 211      -1.174   8.905 -10.362  1.00  0.00           C  
ATOM   1651  NE1 TRP A 211      -0.085  11.958  -8.889  1.00  0.00           N  
ATOM   1652  CH2 TRP A 211      -2.814   9.487  -8.662  1.00  0.00           C  
ATOM   1653  CZ2 TRP A 211      -2.135  10.628  -8.321  1.00  0.00           C  
ATOM   1654  CZ3 TRP A 211      -2.348   8.628  -9.671  1.00  0.00           C  
ATOM   1655  N   GLY A 212       4.625  10.988 -12.944  1.00  0.00           N  
ATOM   1656  CA  GLY A 212       5.766  10.289 -13.514  1.00  0.00           C  
ATOM   1657  C   GLY A 212       5.726  10.217 -15.028  1.00  0.00           C  
ATOM   1658  O   GLY A 212       6.114   9.207 -15.618  1.00  0.00           O  
ATOM   1659  N   GLY A 213       5.148  11.214 -15.673  1.00  0.00           N  
ATOM   1660  CA  GLY A 213       5.116  11.304 -17.124  1.00  0.00           C  
ATOM   1661  C   GLY A 213       3.856  10.717 -17.731  1.00  0.00           C  
ATOM   1662  O   GLY A 213       3.697  10.703 -18.953  1.00  0.00           O  
ATOM   1663  N   HIS A 214       3.007  10.123 -16.847  1.00  0.00           N  
ATOM   1664  CA  HIS A 214       1.744   9.560 -17.311  1.00  0.00           C  
ATOM   1665  C   HIS A 214       0.587  10.522 -17.061  1.00  0.00           C  
ATOM   1666  CB  HIS A 214       1.471   8.220 -16.624  1.00  0.00           C  
ATOM   1667  O   HIS A 214       0.492  11.118 -15.986  1.00  0.00           O  
ATOM   1668  CG  HIS A 214       2.456   7.152 -16.978  1.00  0.00           C  
ATOM   1669  CD2 HIS A 214       3.576   6.731 -16.346  1.00  0.00           C  
ATOM   1670  ND1 HIS A 214       2.340   6.381 -18.114  1.00  0.00           N  
ATOM   1671  CE1 HIS A 214       3.350   5.528 -18.164  1.00  0.00           C  
ATOM   1672  NE2 HIS A 214       4.114   5.720 -17.103  1.00  0.00           N  
ATOM   1673  N   LYS A 215      -0.123  10.664 -18.129  1.00  0.00           N  
ATOM   1674  CA  LYS A 215      -1.405  11.327 -17.908  1.00  0.00           C  
ATOM   1675  C   LYS A 215      -2.412  10.378 -17.266  1.00  0.00           C  
ATOM   1676  CB  LYS A 215      -1.962  11.869 -19.226  1.00  0.00           C  
ATOM   1677  O   LYS A 215      -2.570   9.239 -17.710  1.00  0.00           O  
ATOM   1678  CG  LYS A 215      -1.174  13.038 -19.797  1.00  0.00           C  
ATOM   1679  CD  LYS A 215      -1.842  13.608 -21.042  1.00  0.00           C  
ATOM   1680  CE  LYS A 215      -1.022  14.739 -21.649  1.00  0.00           C  
ATOM   1681  NZ  LYS A 215      -1.695  15.331 -22.844  1.00  0.00           N  
ATOM   1682  N   VAL A 216      -2.890  10.780 -16.165  1.00  0.00           N  
ATOM   1683  CA  VAL A 216      -3.802   9.948 -15.387  1.00  0.00           C  
ATOM   1684  C   VAL A 216      -5.246  10.300 -15.735  1.00  0.00           C  
ATOM   1685  CB  VAL A 216      -3.564  10.112 -13.869  1.00  0.00           C  
ATOM   1686  O   VAL A 216      -5.636  11.469 -15.688  1.00  0.00           O  
ATOM   1687  CG1 VAL A 216      -4.500   9.202 -13.075  1.00  0.00           C  
ATOM   1688  CG2 VAL A 216      -2.106   9.817 -13.523  1.00  0.00           C  
ATOM   1689  N   PHE A 217      -5.868   9.200 -16.259  1.00  0.00           N  
ATOM   1690  CA  PHE A 217      -7.282   9.368 -16.571  1.00  0.00           C  
ATOM   1691  C   PHE A 217      -8.150   8.591 -15.588  1.00  0.00           C  
ATOM   1692  CB  PHE A 217      -7.575   8.912 -18.004  1.00  0.00           C  
ATOM   1693  O   PHE A 217      -7.803   7.477 -15.192  1.00  0.00           O  
ATOM   1694  CG  PHE A 217      -6.836   9.697 -19.054  1.00  0.00           C  
ATOM   1695  CD1 PHE A 217      -7.404  10.831 -19.622  1.00  0.00           C  
ATOM   1696  CD2 PHE A 217      -5.573   9.301 -19.473  1.00  0.00           C  
ATOM   1697  CE1 PHE A 217      -6.723  11.560 -20.594  1.00  0.00           C  
ATOM   1698  CE2 PHE A 217      -4.885  10.024 -20.443  1.00  0.00           C  
ATOM   1699  CZ  PHE A 217      -5.463  11.153 -21.004  1.00  0.00           C  
ATOM   1700  N   MET A 218      -9.221   9.179 -15.186  1.00  0.00           N  
ATOM   1701  CA  MET A 218     -10.099   8.682 -14.131  1.00  0.00           C  
ATOM   1702  C   MET A 218     -11.228   7.840 -14.715  1.00  0.00           C  
ATOM   1703  CB  MET A 218     -10.677   9.843 -13.320  1.00  0.00           C  
ATOM   1704  O   MET A 218     -11.727   6.922 -14.061  1.00  0.00           O  
ATOM   1705  CG  MET A 218      -9.625  10.667 -12.594  1.00  0.00           C  
ATOM   1706  SD  MET A 218     -10.360  12.015 -11.589  1.00  0.00           S  
ATOM   1707  CE  MET A 218      -9.314  11.916 -10.109  1.00  0.00           C  
ATOM   1708  N   ASP A 219     -11.534   8.013 -16.138  1.00  0.00           N  
ATOM   1709  CA  ASP A 219     -12.544   7.258 -16.873  1.00  0.00           C  
ATOM   1710  C   ASP A 219     -12.083   6.968 -18.300  1.00  0.00           C  
ATOM   1711  CB  ASP A 219     -13.872   8.018 -16.894  1.00  0.00           C  
ATOM   1712  O   ASP A 219     -11.348   7.761 -18.894  1.00  0.00           O  
ATOM   1713  CG  ASP A 219     -14.546   8.071 -15.535  1.00  0.00           C  
ATOM   1714  OD1 ASP A 219     -14.380   7.126 -14.734  1.00  0.00           O  
ATOM   1715  OD2 ASP A 219     -15.252   9.067 -15.262  1.00  0.00           O  
ATOM   1716  N   LYS A 220     -12.277   5.670 -18.614  1.00  0.00           N  
ATOM   1717  CA  LYS A 220     -12.038   5.380 -20.025  1.00  0.00           C  
ATOM   1718  C   LYS A 220     -12.871   6.291 -20.922  1.00  0.00           C  
ATOM   1719  CB  LYS A 220     -12.350   3.914 -20.332  1.00  0.00           C  
ATOM   1720  O   LYS A 220     -14.043   6.547 -20.639  1.00  0.00           O  
ATOM   1721  CG  LYS A 220     -11.759   3.417 -21.643  1.00  0.00           C  
ATOM   1722  CD  LYS A 220     -12.001   1.926 -21.835  1.00  0.00           C  
ATOM   1723  CE  LYS A 220     -11.511   1.450 -23.196  1.00  0.00           C  
ATOM   1724  NZ  LYS A 220     -11.727  -0.017 -23.380  1.00  0.00           N  
ATOM   1725  N   GLU A 221     -12.366   7.444 -21.362  1.00  0.00           N  
ATOM   1726  CA  GLU A 221     -13.218   8.147 -22.316  1.00  0.00           C  
ATOM   1727  C   GLU A 221     -14.038   7.166 -23.151  1.00  0.00           C  
ATOM   1728  CB  GLU A 221     -12.377   9.040 -23.231  1.00  0.00           C  
ATOM   1729  O   GLU A 221     -13.575   6.066 -23.458  1.00  0.00           O  
ATOM   1730  CG  GLU A 221     -11.943  10.347 -22.584  1.00  0.00           C  
ATOM   1731  CD  GLU A 221     -11.080  11.209 -23.492  1.00  0.00           C  
ATOM   1732  OE1 GLU A 221     -10.637  12.296 -23.056  1.00  0.00           O  
ATOM   1733  OE2 GLU A 221     -10.846  10.795 -24.649  1.00  0.00           O  
ATOM   1734  N   GLU A 422     -13.927   3.366  -8.934  1.00  0.00           N  
ATOM   1735  CA  GLU A 422     -13.274   4.396  -9.737  1.00  0.00           C  
ATOM   1736  C   GLU A 422     -11.799   4.073  -9.956  1.00  0.00           C  
ATOM   1737  CB  GLU A 422     -13.420   5.768  -9.073  1.00  0.00           C  
ATOM   1738  O   GLU A 422     -11.053   3.872  -8.995  1.00  0.00           O  
ATOM   1739  CG  GLU A 422     -14.845   6.302  -9.071  1.00  0.00           C  
ATOM   1740  CD  GLU A 422     -14.965   7.688  -8.457  1.00  0.00           C  
ATOM   1741  OE1 GLU A 422     -16.061   8.289  -8.525  1.00  0.00           O  
ATOM   1742  OE2 GLU A 422     -13.954   8.178  -7.905  1.00  0.00           O  
ATOM   1743  N   ASN A 423     -11.254   3.887 -11.257  1.00  0.00           N  
ATOM   1744  CA  ASN A 423      -9.924   3.403 -11.613  1.00  0.00           C  
ATOM   1745  C   ASN A 423      -9.128   4.461 -12.372  1.00  0.00           C  
ATOM   1746  CB  ASN A 423     -10.022   2.119 -12.438  1.00  0.00           C  
ATOM   1747  O   ASN A 423      -9.704   5.398 -12.927  1.00  0.00           O  
ATOM   1748  CG  ASN A 423     -10.584   0.956 -11.644  1.00  0.00           C  
ATOM   1749  ND2 ASN A 423     -11.520   0.228 -12.240  1.00  0.00           N  
ATOM   1750  OD1 ASN A 423     -10.179   0.714 -10.503  1.00  0.00           O  
ATOM   1751  N   LEU A 424      -7.777   4.301 -12.175  1.00  0.00           N  
ATOM   1752  CA  LEU A 424      -6.871   5.166 -12.921  1.00  0.00           C  
ATOM   1753  C   LEU A 424      -6.344   4.458 -14.165  1.00  0.00           C  
ATOM   1754  CB  LEU A 424      -5.701   5.608 -12.037  1.00  0.00           C  
ATOM   1755  O   LEU A 424      -6.031   3.267 -14.120  1.00  0.00           O  
ATOM   1756  CG  LEU A 424      -6.055   6.478 -10.830  1.00  0.00           C  
ATOM   1757  CD1 LEU A 424      -4.810   6.756  -9.994  1.00  0.00           C  
ATOM   1758  CD2 LEU A 424      -6.703   7.782 -11.282  1.00  0.00           C  
ATOM   1759  N   TYR A 425      -6.446   5.155 -15.278  1.00  0.00           N  
ATOM   1760  CA  TYR A 425      -5.861   4.656 -16.518  1.00  0.00           C  
ATOM   1761  C   TYR A 425      -4.703   5.539 -16.968  1.00  0.00           C  
ATOM   1762  CB  TYR A 425      -6.920   4.582 -17.621  1.00  0.00           C  
ATOM   1763  O   TYR A 425      -4.787   6.768 -16.896  1.00  0.00           O  
ATOM   1764  CG  TYR A 425      -8.073   3.664 -17.295  1.00  0.00           C  
ATOM   1765  CD1 TYR A 425      -7.990   2.295 -17.539  1.00  0.00           C  
ATOM   1766  CD2 TYR A 425      -9.248   4.164 -16.743  1.00  0.00           C  
ATOM   1767  CE1 TYR A 425      -9.051   1.446 -17.241  1.00  0.00           C  
ATOM   1768  CE2 TYR A 425     -10.315   3.324 -16.442  1.00  0.00           C  
ATOM   1769  OH  TYR A 425     -11.261   1.133 -16.397  1.00  0.00           O  
ATOM   1770  CZ  TYR A 425     -10.207   1.969 -16.694  1.00  0.00           C  
ATOM   1771  N   PHE A 426      -3.564   4.750 -17.262  1.00  0.00           N  
ATOM   1772  CA  PHE A 426      -2.382   5.480 -17.706  1.00  0.00           C  
ATOM   1773  C   PHE A 426      -2.303   5.508 -19.227  1.00  0.00           C  
ATOM   1774  CB  PHE A 426      -1.111   4.853 -17.125  1.00  0.00           C  
ATOM   1775  O   PHE A 426      -2.633   4.523 -19.890  1.00  0.00           O  
ATOM   1776  CG  PHE A 426      -0.956   5.057 -15.642  1.00  0.00           C  
ATOM   1777  CD1 PHE A 426      -1.859   5.843 -14.936  1.00  0.00           C  
ATOM   1778  CD2 PHE A 426       0.093   4.462 -14.953  1.00  0.00           C  
ATOM   1779  CE1 PHE A 426      -1.718   6.033 -13.564  1.00  0.00           C  
ATOM   1780  CE2 PHE A 426       0.240   4.648 -13.582  1.00  0.00           C  
ATOM   1781  CZ  PHE A 426      -0.666   5.434 -12.889  1.00  0.00           C  
ATOM   1782  N   GLN A 427      -2.172   6.728 -19.845  1.00  0.00           N  
ATOM   1783  CA  GLN A 427      -1.816   6.901 -21.250  1.00  0.00           C  
ATOM   1784  C   GLN A 427      -0.415   7.486 -21.395  1.00  0.00           C  
ATOM   1785  CB  GLN A 427      -2.835   7.796 -21.956  1.00  0.00           C  
ATOM   1786  O   GLN A 427      -0.003   8.329 -20.595  1.00  0.00           O  
ATOM   1787  CG  GLN A 427      -2.661   7.853 -23.468  1.00  0.00           C  
ATOM   1788  CD  GLN A 427      -3.766   8.630 -24.157  1.00  0.00           C  
ATOM   1789  NE2 GLN A 427      -3.847   8.502 -25.477  1.00  0.00           N  
ATOM   1790  OE1 GLN A 427      -4.542   9.340 -23.509  1.00  0.00           O  
TER    1791      GLN A 427
ENDMDL
END
