# Supplementary material for: Improving Protein Expression, Stability, and Function with ProteinMPNN
Source: J Am Chem Soc. 2024 Jan 9;146(3):2054–61. doi: 10.1021/jacs.3c10941 (PMC10811672; doi:10.1021/jacs.3c10941)
Supplement: Supplementary file 2 — ja3c10941_si_002.zip [file ja3c10941_si_002.zip › Sumida_Design_Structures_Idealizing_with_ProteinMPNN/TEV/hyperTEV0021_m2_31.pdb]

MODEL     1
ATOM      1  N   GLY A   1       7.311 -34.595 -12.516  1.00  0.00           N  
ATOM      2  CA  GLY A   1       7.882 -33.555 -13.356  1.00  0.00           C  
ATOM      3  C   GLY A   1       7.363 -32.169 -13.027  1.00  0.00           C  
ATOM      4  O   GLY A   1       6.165 -31.987 -12.799  1.00  0.00           O  
ATOM      5  N   ALA A   2       8.020 -31.377 -12.196  1.00  0.00           N  
ATOM      6  CA  ALA A   2       7.618 -29.992 -11.963  1.00  0.00           C  
ATOM      7  C   ALA A   2       7.505 -29.226 -13.277  1.00  0.00           C  
ATOM      8  CB  ALA A   2       8.610 -29.301 -11.031  1.00  0.00           C  
ATOM      9  O   ALA A   2       8.289 -29.448 -14.203  1.00  0.00           O  
ATOM     10  N   SER A   3       6.319 -28.995 -13.790  1.00  0.00           N  
ATOM     11  CA  SER A   3       6.077 -28.188 -14.982  1.00  0.00           C  
ATOM     12  C   SER A   3       7.034 -27.003 -15.050  1.00  0.00           C  
ATOM     13  CB  SER A   3       4.632 -27.690 -15.008  1.00  0.00           C  
ATOM     14  O   SER A   3       7.516 -26.527 -14.020  1.00  0.00           O  
ATOM     15  OG  SER A   3       4.450 -26.729 -16.034  1.00  0.00           O  
ATOM     16  N   ALA A   4       7.561 -26.682 -16.312  1.00  0.00           N  
ATOM     17  CA  ALA A   4       8.451 -25.571 -16.641  1.00  0.00           C  
ATOM     18  C   ALA A   4       7.797 -24.231 -16.315  1.00  0.00           C  
ATOM     19  CB  ALA A   4       8.845 -25.623 -18.115  1.00  0.00           C  
ATOM     20  O   ALA A   4       8.488 -23.244 -16.050  1.00  0.00           O  
ATOM     21  N   ALA A   5       6.406 -24.295 -16.228  1.00  0.00           N  
ATOM     22  CA  ALA A   5       5.692 -23.049 -15.960  1.00  0.00           C  
ATOM     23  C   ALA A   5       4.860 -23.156 -14.685  1.00  0.00           C  
ATOM     24  CB  ALA A   5       4.801 -22.680 -17.144  1.00  0.00           C  
ATOM     25  O   ALA A   5       4.305 -24.216 -14.386  1.00  0.00           O  
ATOM     26  N   PRO A   6       4.966 -22.040 -13.874  1.00  0.00           N  
ATOM     27  CA  PRO A   6       4.101 -22.085 -12.693  1.00  0.00           C  
ATOM     28  C   PRO A   6       2.623 -22.227 -13.048  1.00  0.00           C  
ATOM     29  CB  PRO A   6       4.371 -20.743 -12.007  1.00  0.00           C  
ATOM     30  O   PRO A   6       2.206 -21.832 -14.140  1.00  0.00           O  
ATOM     31  CG  PRO A   6       5.624 -20.234 -12.644  1.00  0.00           C  
ATOM     32  CD  PRO A   6       5.768 -20.877 -13.993  1.00  0.00           C  
ATOM     33  N   GLY A   7       1.885 -23.139 -12.341  1.00  0.00           N  
ATOM     34  CA  GLY A   7       0.449 -23.288 -12.516  1.00  0.00           C  
ATOM     35  C   GLY A   7      -0.327 -22.030 -12.173  1.00  0.00           C  
ATOM     36  O   GLY A   7       0.264 -21.005 -11.826  1.00  0.00           O  
ATOM     37  N   PRO A   8      -1.580 -22.080 -12.408  1.00  0.00           N  
ATOM     38  CA  PRO A   8      -2.424 -20.933 -12.068  1.00  0.00           C  
ATOM     39  C   PRO A   8      -2.323 -20.543 -10.595  1.00  0.00           C  
ATOM     40  CB  PRO A   8      -3.835 -21.420 -12.408  1.00  0.00           C  
ATOM     41  O   PRO A   8      -2.141 -21.408  -9.734  1.00  0.00           O  
ATOM     42  CG  PRO A   8      -3.751 -22.911 -12.342  1.00  0.00           C  
ATOM     43  CD  PRO A   8      -2.344 -23.324 -12.665  1.00  0.00           C  
ATOM     44  N   ARG A   9      -2.326 -19.266 -10.369  1.00  0.00           N  
ATOM     45  CA  ARG A   9      -2.338 -18.778  -8.994  1.00  0.00           C  
ATOM     46  C   ARG A   9      -3.659 -18.092  -8.667  1.00  0.00           C  
ATOM     47  CB  ARG A   9      -1.173 -17.815  -8.755  1.00  0.00           C  
ATOM     48  O   ARG A   9      -4.206 -17.359  -9.494  1.00  0.00           O  
ATOM     49  CG  ARG A   9      -1.097 -17.281  -7.333  1.00  0.00           C  
ATOM     50  CD  ARG A   9       0.188 -16.502  -7.091  1.00  0.00           C  
ATOM     51  NE  ARG A   9       1.358 -17.375  -7.107  1.00  0.00           N  
ATOM     52  NH1 ARG A   9       1.032 -18.194  -4.971  1.00  0.00           N  
ATOM     53  NH2 ARG A   9       2.815 -18.913  -6.220  1.00  0.00           N  
ATOM     54  CZ  ARG A   9       1.733 -18.158  -6.099  1.00  0.00           C  
ATOM     55  N   ASP A  10      -4.072 -18.309  -7.495  1.00  0.00           N  
ATOM     56  CA  ASP A  10      -5.284 -17.662  -7.003  1.00  0.00           C  
ATOM     57  C   ASP A  10      -4.969 -16.301  -6.386  1.00  0.00           C  
ATOM     58  CB  ASP A  10      -5.991 -18.553  -5.980  1.00  0.00           C  
ATOM     59  O   ASP A  10      -4.380 -16.225  -5.306  1.00  0.00           O  
ATOM     60  CG  ASP A  10      -7.324 -17.988  -5.522  1.00  0.00           C  
ATOM     61  OD1 ASP A  10      -7.768 -16.954  -6.067  1.00  0.00           O  
ATOM     62  OD2 ASP A  10      -7.936 -18.581  -4.607  1.00  0.00           O  
ATOM     63  N   TYR A  11      -5.431 -15.187  -7.062  1.00  0.00           N  
ATOM     64  CA  TYR A  11      -5.136 -13.845  -6.572  1.00  0.00           C  
ATOM     65  C   TYR A  11      -6.314 -13.281  -5.786  1.00  0.00           C  
ATOM     66  CB  TYR A  11      -4.789 -12.911  -7.735  1.00  0.00           C  
ATOM     67  O   TYR A  11      -6.289 -12.123  -5.365  1.00  0.00           O  
ATOM     68  CG  TYR A  11      -3.436 -13.182  -8.348  1.00  0.00           C  
ATOM     69  CD1 TYR A  11      -2.275 -12.671  -7.773  1.00  0.00           C  
ATOM     70  CD2 TYR A  11      -3.317 -13.947  -9.503  1.00  0.00           C  
ATOM     71  CE1 TYR A  11      -1.026 -12.916  -8.335  1.00  0.00           C  
ATOM     72  CE2 TYR A  11      -2.074 -14.199 -10.073  1.00  0.00           C  
ATOM     73  OH  TYR A  11       0.297 -13.926 -10.044  1.00  0.00           O  
ATOM     74  CZ  TYR A  11      -0.936 -13.680  -9.483  1.00  0.00           C  
ATOM     75  N   ASN A  12      -7.310 -14.075  -5.560  1.00  0.00           N  
ATOM     76  CA  ASN A  12      -8.523 -13.636  -4.878  1.00  0.00           C  
ATOM     77  C   ASN A  12      -8.240 -13.232  -3.434  1.00  0.00           C  
ATOM     78  CB  ASN A  12      -9.590 -14.731  -4.924  1.00  0.00           C  
ATOM     79  O   ASN A  12      -8.762 -12.225  -2.953  1.00  0.00           O  
ATOM     80  CG  ASN A  12     -10.287 -14.812  -6.268  1.00  0.00           C  
ATOM     81  ND2 ASN A  12     -10.840 -15.979  -6.580  1.00  0.00           N  
ATOM     82  OD1 ASN A  12     -10.327 -13.835  -7.020  1.00  0.00           O  
ATOM     83  N   PRO A  13      -7.366 -13.939  -2.799  1.00  0.00           N  
ATOM     84  CA  PRO A  13      -7.079 -13.520  -1.425  1.00  0.00           C  
ATOM     85  C   PRO A  13      -6.497 -12.110  -1.348  1.00  0.00           C  
ATOM     86  CB  PRO A  13      -6.061 -14.557  -0.945  1.00  0.00           C  
ATOM     87  O   PRO A  13      -6.750 -11.386  -0.381  1.00  0.00           O  
ATOM     88  CG  PRO A  13      -6.382 -15.794  -1.721  1.00  0.00           C  
ATOM     89  CD  PRO A  13      -6.767 -15.396  -3.117  1.00  0.00           C  
ATOM     90  N   ILE A  14      -5.821 -11.700  -2.350  1.00  0.00           N  
ATOM     91  CA  ILE A  14      -5.258 -10.355  -2.393  1.00  0.00           C  
ATOM     92  C   ILE A  14      -6.311  -9.371  -2.898  1.00  0.00           C  
ATOM     93  CB  ILE A  14      -3.998 -10.298  -3.285  1.00  0.00           C  
ATOM     94  O   ILE A  14      -6.560  -8.341  -2.268  1.00  0.00           O  
ATOM     95  CG1 ILE A  14      -2.886 -11.172  -2.694  1.00  0.00           C  
ATOM     96  CG2 ILE A  14      -3.525  -8.852  -3.458  1.00  0.00           C  
ATOM     97  CD1 ILE A  14      -1.695 -11.369  -3.623  1.00  0.00           C  
ATOM     98  N   SER A  15      -6.960  -9.739  -3.996  1.00  0.00           N  
ATOM     99  CA  SER A  15      -7.892  -8.812  -4.629  1.00  0.00           C  
ATOM    100  C   SER A  15      -9.076  -8.510  -3.717  1.00  0.00           C  
ATOM    101  CB  SER A  15      -8.393  -9.378  -5.958  1.00  0.00           C  
ATOM    102  O   SER A  15      -9.622  -7.405  -3.744  1.00  0.00           O  
ATOM    103  OG  SER A  15      -9.097 -10.592  -5.754  1.00  0.00           O  
ATOM    104  N   ASP A  16      -9.497  -9.415  -2.839  1.00  0.00           N  
ATOM    105  CA  ASP A  16     -10.623  -9.233  -1.928  1.00  0.00           C  
ATOM    106  C   ASP A  16     -10.279  -8.239  -0.821  1.00  0.00           C  
ATOM    107  CB  ASP A  16     -11.043 -10.573  -1.320  1.00  0.00           C  
ATOM    108  O   ASP A  16     -11.168  -7.745  -0.125  1.00  0.00           O  
ATOM    109  CG  ASP A  16     -11.733 -11.487  -2.317  1.00  0.00           C  
ATOM    110  OD1 ASP A  16     -12.126 -11.016  -3.406  1.00  0.00           O  
ATOM    111  OD2 ASP A  16     -11.886 -12.689  -2.011  1.00  0.00           O  
ATOM    112  N   ARG A  17      -8.976  -7.913  -0.709  1.00  0.00           N  
ATOM    113  CA  ARG A  17      -8.542  -7.018   0.359  1.00  0.00           C  
ATOM    114  C   ARG A  17      -8.236  -5.626  -0.184  1.00  0.00           C  
ATOM    115  CB  ARG A  17      -7.312  -7.585   1.069  1.00  0.00           C  
ATOM    116  O   ARG A  17      -7.783  -4.751   0.557  1.00  0.00           O  
ATOM    117  CG  ARG A  17      -7.599  -8.823   1.904  1.00  0.00           C  
ATOM    118  CD  ARG A  17      -6.609  -9.942   1.612  1.00  0.00           C  
ATOM    119  NE  ARG A  17      -6.853 -11.111   2.453  1.00  0.00           N  
ATOM    120  NH1 ARG A  17      -6.464 -12.654   0.778  1.00  0.00           N  
ATOM    121  NH2 ARG A  17      -7.021 -13.360   2.886  1.00  0.00           N  
ATOM    122  CZ  ARG A  17      -6.779 -12.372   2.037  1.00  0.00           C  
ATOM    123  N   ILE A  18      -8.443  -5.463  -1.482  1.00  0.00           N  
ATOM    124  CA  ILE A  18      -8.200  -4.168  -2.109  1.00  0.00           C  
ATOM    125  C   ILE A  18      -9.396  -3.248  -1.874  1.00  0.00           C  
ATOM    126  CB  ILE A  18      -7.926  -4.316  -3.623  1.00  0.00           C  
ATOM    127  O   ILE A  18     -10.547  -3.671  -2.006  1.00  0.00           O  
ATOM    128  CG1 ILE A  18      -6.578  -5.007  -3.857  1.00  0.00           C  
ATOM    129  CG2 ILE A  18      -7.970  -2.951  -4.315  1.00  0.00           C  
ATOM    130  CD1 ILE A  18      -6.287  -5.317  -5.319  1.00  0.00           C  
ATOM    131  N   VAL A  19      -9.124  -2.020  -1.474  1.00  0.00           N  
ATOM    132  CA  VAL A  19     -10.153  -1.007  -1.267  1.00  0.00           C  
ATOM    133  C   VAL A  19      -9.866   0.209  -2.145  1.00  0.00           C  
ATOM    134  CB  VAL A  19     -10.243  -0.584   0.216  1.00  0.00           C  
ATOM    135  O   VAL A  19      -8.720   0.443  -2.536  1.00  0.00           O  
ATOM    136  CG1 VAL A  19     -10.639  -1.771   1.093  1.00  0.00           C  
ATOM    137  CG2 VAL A  19      -8.915   0.009   0.683  1.00  0.00           C  
ATOM    138  N   LEU A  20     -10.946   0.897  -2.517  1.00  0.00           N  
ATOM    139  CA  LEU A  20     -10.845   2.185  -3.194  1.00  0.00           C  
ATOM    140  C   LEU A  20     -10.984   3.334  -2.201  1.00  0.00           C  
ATOM    141  CB  LEU A  20     -11.916   2.303  -4.282  1.00  0.00           C  
ATOM    142  O   LEU A  20     -11.999   3.444  -1.510  1.00  0.00           O  
ATOM    143  CG  LEU A  20     -11.806   3.512  -5.213  1.00  0.00           C  
ATOM    144  CD1 LEU A  20     -10.566   3.392  -6.093  1.00  0.00           C  
ATOM    145  CD2 LEU A  20     -13.063   3.645  -6.067  1.00  0.00           C  
ATOM    146  N   LEU A  21      -9.908   4.154  -2.157  1.00  0.00           N  
ATOM    147  CA  LEU A  21      -9.867   5.282  -1.233  1.00  0.00           C  
ATOM    148  C   LEU A  21     -10.054   6.601  -1.976  1.00  0.00           C  
ATOM    149  CB  LEU A  21      -8.542   5.299  -0.465  1.00  0.00           C  
ATOM    150  O   LEU A  21      -9.367   6.862  -2.966  1.00  0.00           O  
ATOM    151  CG  LEU A  21      -8.137   3.990   0.214  1.00  0.00           C  
ATOM    152  CD1 LEU A  21      -6.693   4.070   0.699  1.00  0.00           C  
ATOM    153  CD2 LEU A  21      -9.078   3.674   1.372  1.00  0.00           C  
ATOM    154  N   THR A  22     -11.007   7.330  -1.487  1.00  0.00           N  
ATOM    155  CA  THR A  22     -11.208   8.668  -2.033  1.00  0.00           C  
ATOM    156  C   THR A  22     -11.129   9.720  -0.931  1.00  0.00           C  
ATOM    157  CB  THR A  22     -12.563   8.778  -2.755  1.00  0.00           C  
ATOM    158  O   THR A  22     -11.985   9.764  -0.045  1.00  0.00           O  
ATOM    159  CG2 THR A  22     -12.732  10.150  -3.401  1.00  0.00           C  
ATOM    160  OG1 THR A  22     -12.640   7.771  -3.772  1.00  0.00           O  
ATOM    161  N   ASN A  23     -10.027  10.531  -0.966  1.00  0.00           N  
ATOM    162  CA  ASN A  23      -9.837  11.646  -0.044  1.00  0.00           C  
ATOM    163  C   ASN A  23     -10.303  12.965  -0.655  1.00  0.00           C  
ATOM    164  CB  ASN A  23      -8.371  11.747   0.383  1.00  0.00           C  
ATOM    165  O   ASN A  23      -9.705  13.454  -1.616  1.00  0.00           O  
ATOM    166  CG  ASN A  23      -8.142  12.810   1.439  1.00  0.00           C  
ATOM    167  ND2 ASN A  23      -6.932  12.854   1.984  1.00  0.00           N  
ATOM    168  OD1 ASN A  23      -9.046  13.585   1.764  1.00  0.00           O  
ATOM    169  N   THR A  24     -11.364  13.492  -0.086  1.00  0.00           N  
ATOM    170  CA  THR A  24     -11.924  14.764  -0.531  1.00  0.00           C  
ATOM    171  C   THR A  24     -11.664  15.858   0.500  1.00  0.00           C  
ATOM    172  CB  THR A  24     -13.437  14.647  -0.790  1.00  0.00           C  
ATOM    173  O   THR A  24     -12.128  15.769   1.639  1.00  0.00           O  
ATOM    174  CG2 THR A  24     -14.000  15.948  -1.353  1.00  0.00           C  
ATOM    175  OG1 THR A  24     -13.675  13.591  -1.728  1.00  0.00           O  
ATOM    176  N   SER A  25     -10.814  16.831   0.098  1.00  0.00           N  
ATOM    177  CA  SER A  25     -10.460  17.945   0.972  1.00  0.00           C  
ATOM    178  C   SER A  25     -10.235  19.225   0.173  1.00  0.00           C  
ATOM    179  CB  SER A  25      -9.206  17.613   1.782  1.00  0.00           C  
ATOM    180  O   SER A  25      -9.596  19.201  -0.881  1.00  0.00           O  
ATOM    181  OG  SER A  25      -8.914  18.649   2.704  1.00  0.00           O  
ATOM    182  N   ASP A  26     -10.862  20.327   0.658  1.00  0.00           N  
ATOM    183  CA  ASP A  26     -10.660  21.657   0.092  1.00  0.00           C  
ATOM    184  C   ASP A  26     -10.985  21.673  -1.400  1.00  0.00           C  
ATOM    185  CB  ASP A  26      -9.222  22.126   0.323  1.00  0.00           C  
ATOM    186  O   ASP A  26     -10.230  22.232  -2.199  1.00  0.00           O  
ATOM    187  CG  ASP A  26      -8.886  22.307   1.792  1.00  0.00           C  
ATOM    188  OD1 ASP A  26      -9.784  22.667   2.584  1.00  0.00           O  
ATOM    189  OD2 ASP A  26      -7.712  22.091   2.162  1.00  0.00           O  
ATOM    190  N   GLY A  27     -12.108  20.976  -1.854  1.00  0.00           N  
ATOM    191  CA  GLY A  27     -12.576  20.998  -3.231  1.00  0.00           C  
ATOM    192  C   GLY A  27     -11.810  20.052  -4.137  1.00  0.00           C  
ATOM    193  O   GLY A  27     -12.055  20.007  -5.344  1.00  0.00           O  
ATOM    194  N   TYR A  28     -10.825  19.331  -3.581  1.00  0.00           N  
ATOM    195  CA  TYR A  28     -10.041  18.377  -4.358  1.00  0.00           C  
ATOM    196  C   TYR A  28     -10.292  16.951  -3.884  1.00  0.00           C  
ATOM    197  CB  TYR A  28      -8.548  18.704  -4.263  1.00  0.00           C  
ATOM    198  O   TYR A  28     -10.570  16.722  -2.704  1.00  0.00           O  
ATOM    199  CG  TYR A  28      -8.172  20.016  -4.908  1.00  0.00           C  
ATOM    200  CD1 TYR A  28      -7.752  20.068  -6.235  1.00  0.00           C  
ATOM    201  CD2 TYR A  28      -8.234  21.206  -4.191  1.00  0.00           C  
ATOM    202  CE1 TYR A  28      -7.403  21.275  -6.832  1.00  0.00           C  
ATOM    203  CE2 TYR A  28      -7.887  22.419  -4.778  1.00  0.00           C  
ATOM    204  OH  TYR A  28      -7.128  23.640  -6.683  1.00  0.00           O  
ATOM    205  CZ  TYR A  28      -7.473  22.443  -6.097  1.00  0.00           C  
ATOM    206  N   SER A  29     -10.192  16.020  -4.863  1.00  0.00           N  
ATOM    207  CA  SER A  29     -10.357  14.607  -4.538  1.00  0.00           C  
ATOM    208  C   SER A  29      -9.224  13.770  -5.123  1.00  0.00           C  
ATOM    209  CB  SER A  29     -11.701  14.092  -5.053  1.00  0.00           C  
ATOM    210  O   SER A  29      -8.841  13.956  -6.280  1.00  0.00           O  
ATOM    211  OG  SER A  29     -11.937  12.768  -4.604  1.00  0.00           O  
ATOM    212  N   ILE A  30      -8.623  13.021  -4.227  1.00  0.00           N  
ATOM    213  CA  ILE A  30      -7.630  12.045  -4.663  1.00  0.00           C  
ATOM    214  C   ILE A  30      -8.164  10.631  -4.443  1.00  0.00           C  
ATOM    215  CB  ILE A  30      -6.289  12.233  -3.918  1.00  0.00           C  
ATOM    216  O   ILE A  30      -8.621  10.297  -3.348  1.00  0.00           O  
ATOM    217  CG1 ILE A  30      -5.743  13.646  -4.150  1.00  0.00           C  
ATOM    218  CG2 ILE A  30      -5.273  11.174  -4.359  1.00  0.00           C  
ATOM    219  CD1 ILE A  30      -4.495  13.968  -3.339  1.00  0.00           C  
ATOM    220  N   THR A  31      -8.164   9.875  -5.555  1.00  0.00           N  
ATOM    221  CA  THR A  31      -8.627   8.493  -5.487  1.00  0.00           C  
ATOM    222  C   THR A  31      -7.483   7.525  -5.774  1.00  0.00           C  
ATOM    223  CB  THR A  31      -9.778   8.241  -6.479  1.00  0.00           C  
ATOM    224  O   THR A  31      -6.770   7.675  -6.769  1.00  0.00           O  
ATOM    225  CG2 THR A  31     -10.262   6.797  -6.402  1.00  0.00           C  
ATOM    226  OG1 THR A  31     -10.869   9.116  -6.169  1.00  0.00           O  
ATOM    227  N   GLU A  32      -7.336   6.571  -4.880  1.00  0.00           N  
ATOM    228  CA  GLU A  32      -6.315   5.539  -5.028  1.00  0.00           C  
ATOM    229  C   GLU A  32      -6.767   4.222  -4.404  1.00  0.00           C  
ATOM    230  CB  GLU A  32      -4.995   5.993  -4.400  1.00  0.00           C  
ATOM    231  O   GLU A  32      -7.797   4.170  -3.729  1.00  0.00           O  
ATOM    232  CG  GLU A  32      -4.447   7.285  -4.988  1.00  0.00           C  
ATOM    233  CD  GLU A  32      -3.159   7.747  -4.325  1.00  0.00           C  
ATOM    234  OE1 GLU A  32      -2.537   8.717  -4.815  1.00  0.00           O  
ATOM    235  OE2 GLU A  32      -2.768   7.133  -3.307  1.00  0.00           O  
ATOM    236  N   PHE A  33      -6.005   3.232  -4.612  1.00  0.00           N  
ATOM    237  CA  PHE A  33      -6.279   1.940  -3.993  1.00  0.00           C  
ATOM    238  C   PHE A  33      -5.575   1.825  -2.647  1.00  0.00           C  
ATOM    239  CB  PHE A  33      -5.840   0.797  -4.914  1.00  0.00           C  
ATOM    240  O   PHE A  33      -4.674   2.610  -2.342  1.00  0.00           O  
ATOM    241  CG  PHE A  33      -6.714   0.626  -6.127  1.00  0.00           C  
ATOM    242  CD1 PHE A  33      -8.029   0.194  -5.998  1.00  0.00           C  
ATOM    243  CD2 PHE A  33      -6.221   0.896  -7.397  1.00  0.00           C  
ATOM    244  CE1 PHE A  33      -8.840   0.034  -7.119  1.00  0.00           C  
ATOM    245  CE2 PHE A  33      -7.026   0.739  -8.522  1.00  0.00           C  
ATOM    246  CZ  PHE A  33      -8.335   0.307  -8.381  1.00  0.00           C  
ATOM    247  N   GLY A  34      -6.001   0.916  -1.860  1.00  0.00           N  
ATOM    248  CA  GLY A  34      -5.399   0.477  -0.612  1.00  0.00           C  
ATOM    249  C   GLY A  34      -5.554  -1.012  -0.366  1.00  0.00           C  
ATOM    250  O   GLY A  34      -6.321  -1.684  -1.058  1.00  0.00           O  
ATOM    251  N   ILE A  35      -4.692  -1.474   0.545  1.00  0.00           N  
ATOM    252  CA  ILE A  35      -4.737  -2.884   0.919  1.00  0.00           C  
ATOM    253  C   ILE A  35      -5.221  -3.020   2.361  1.00  0.00           C  
ATOM    254  CB  ILE A  35      -3.357  -3.558   0.750  1.00  0.00           C  
ATOM    255  O   ILE A  35      -4.610  -2.471   3.281  1.00  0.00           O  
ATOM    256  CG1 ILE A  35      -2.843  -3.370  -0.682  1.00  0.00           C  
ATOM    257  CG2 ILE A  35      -3.434  -5.043   1.115  1.00  0.00           C  
ATOM    258  CD1 ILE A  35      -1.359  -3.666  -0.849  1.00  0.00           C  
ATOM    259  N   GLY A  36      -6.321  -3.781   2.517  1.00  0.00           N  
ATOM    260  CA  GLY A  36      -6.797  -4.070   3.860  1.00  0.00           C  
ATOM    261  C   GLY A  36      -6.030  -5.191   4.536  1.00  0.00           C  
ATOM    262  O   GLY A  36      -5.727  -6.209   3.909  1.00  0.00           O  
ATOM    263  N   TYR A  37      -5.682  -5.066   5.823  1.00  0.00           N  
ATOM    264  CA  TYR A  37      -4.999  -6.013   6.697  1.00  0.00           C  
ATOM    265  C   TYR A  37      -5.423  -5.819   8.148  1.00  0.00           C  
ATOM    266  CB  TYR A  37      -3.480  -5.861   6.572  1.00  0.00           C  
ATOM    267  O   TYR A  37      -4.925  -4.922   8.832  1.00  0.00           O  
ATOM    268  CG  TYR A  37      -2.701  -6.949   7.271  1.00  0.00           C  
ATOM    269  CD1 TYR A  37      -2.342  -6.825   8.611  1.00  0.00           C  
ATOM    270  CD2 TYR A  37      -2.323  -8.103   6.592  1.00  0.00           C  
ATOM    271  CE1 TYR A  37      -1.623  -7.825   9.258  1.00  0.00           C  
ATOM    272  CE2 TYR A  37      -1.604  -9.109   7.229  1.00  0.00           C  
ATOM    273  OH  TYR A  37      -0.548  -9.954   9.196  1.00  0.00           O  
ATOM    274  CZ  TYR A  37      -1.260  -8.961   8.560  1.00  0.00           C  
ATOM    275  N   GLY A  38      -6.347  -6.727   8.618  1.00  0.00           N  
ATOM    276  CA  GLY A  38      -6.885  -6.477   9.946  1.00  0.00           C  
ATOM    277  C   GLY A  38      -7.585  -5.137  10.063  1.00  0.00           C  
ATOM    278  O   GLY A  38      -8.424  -4.794   9.227  1.00  0.00           O  
ATOM    279  N   PRO A  39      -7.292  -4.335  11.108  1.00  0.00           N  
ATOM    280  CA  PRO A  39      -7.873  -3.001  11.270  1.00  0.00           C  
ATOM    281  C   PRO A  39      -7.066  -1.915  10.562  1.00  0.00           C  
ATOM    282  CB  PRO A  39      -7.857  -2.791  12.787  1.00  0.00           C  
ATOM    283  O   PRO A  39      -7.164  -0.738  10.916  1.00  0.00           O  
ATOM    284  CG  PRO A  39      -6.630  -3.504  13.258  1.00  0.00           C  
ATOM    285  CD  PRO A  39      -6.452  -4.745  12.431  1.00  0.00           C  
ATOM    286  N   LEU A  40      -6.273  -2.364   9.597  1.00  0.00           N  
ATOM    287  CA  LEU A  40      -5.350  -1.428   8.964  1.00  0.00           C  
ATOM    288  C   LEU A  40      -5.610  -1.339   7.464  1.00  0.00           C  
ATOM    289  CB  LEU A  40      -3.900  -1.850   9.218  1.00  0.00           C  
ATOM    290  O   LEU A  40      -6.101  -2.293   6.857  1.00  0.00           O  
ATOM    291  CG  LEU A  40      -3.518  -2.121  10.674  1.00  0.00           C  
ATOM    292  CD1 LEU A  40      -2.102  -2.680  10.755  1.00  0.00           C  
ATOM    293  CD2 LEU A  40      -3.645  -0.850  11.506  1.00  0.00           C  
ATOM    294  N   ILE A  41      -5.314  -0.213   6.921  1.00  0.00           N  
ATOM    295  CA  ILE A  41      -5.242  -0.046   5.474  1.00  0.00           C  
ATOM    296  C   ILE A  41      -3.862   0.479   5.083  1.00  0.00           C  
ATOM    297  CB  ILE A  41      -6.343   0.907   4.958  1.00  0.00           C  
ATOM    298  O   ILE A  41      -3.384   1.467   5.647  1.00  0.00           O  
ATOM    299  CG1 ILE A  41      -7.728   0.279   5.157  1.00  0.00           C  
ATOM    300  CG2 ILE A  41      -6.108   1.259   3.487  1.00  0.00           C  
ATOM    301  CD1 ILE A  41      -8.883   1.191   4.767  1.00  0.00           C  
ATOM    302  N   ILE A  42      -3.225  -0.228   4.180  1.00  0.00           N  
ATOM    303  CA  ILE A  42      -1.916   0.139   3.652  1.00  0.00           C  
ATOM    304  C   ILE A  42      -2.081   0.842   2.306  1.00  0.00           C  
ATOM    305  CB  ILE A  42      -1.000  -1.097   3.503  1.00  0.00           C  
ATOM    306  O   ILE A  42      -2.702   0.301   1.388  1.00  0.00           O  
ATOM    307  CG1 ILE A  42      -0.871  -1.830   4.842  1.00  0.00           C  
ATOM    308  CG2 ILE A  42       0.375  -0.688   2.966  1.00  0.00           C  
ATOM    309  CD1 ILE A  42      -1.789  -3.037   4.979  1.00  0.00           C  
ATOM    310  N   THR A  43      -1.497   2.077   2.127  1.00  0.00           N  
ATOM    311  CA  THR A  43      -1.615   2.815   0.874  1.00  0.00           C  
ATOM    312  C   THR A  43      -0.486   3.833   0.738  1.00  0.00           C  
ATOM    313  CB  THR A  43      -2.973   3.535   0.776  1.00  0.00           C  
ATOM    314  O   THR A  43       0.511   3.763   1.459  1.00  0.00           O  
ATOM    315  CG2 THR A  43      -3.049   4.702   1.754  1.00  0.00           C  
ATOM    316  OG1 THR A  43      -3.149   4.030  -0.557  1.00  0.00           O  
ATOM    317  N   ASN A  44      -0.611   4.727  -0.309  1.00  0.00           N  
ATOM    318  CA  ASN A  44       0.409   5.749  -0.522  1.00  0.00           C  
ATOM    319  C   ASN A  44       0.203   6.947   0.400  1.00  0.00           C  
ATOM    320  CB  ASN A  44       0.421   6.199  -1.985  1.00  0.00           C  
ATOM    321  O   ASN A  44      -0.933   7.327   0.687  1.00  0.00           O  
ATOM    322  CG  ASN A  44       0.753   5.071  -2.941  1.00  0.00           C  
ATOM    323  ND2 ASN A  44       2.041   4.810  -3.125  1.00  0.00           N  
ATOM    324  OD1 ASN A  44      -0.142   4.440  -3.510  1.00  0.00           O  
ATOM    325  N   MET A  45       1.277   7.530   0.838  1.00  0.00           N  
ATOM    326  CA  MET A  45       1.258   8.733   1.665  1.00  0.00           C  
ATOM    327  C   MET A  45       0.649   9.906   0.905  1.00  0.00           C  
ATOM    328  CB  MET A  45       2.671   9.088   2.131  1.00  0.00           C  
ATOM    329  O   MET A  45       0.019  10.779   1.504  1.00  0.00           O  
ATOM    330  CG  MET A  45       3.200   8.181   3.230  1.00  0.00           C  
ATOM    331  SD  MET A  45       4.837   8.721   3.860  1.00  0.00           S  
ATOM    332  CE  MET A  45       5.230   7.333   4.960  1.00  0.00           C  
ATOM    333  N   HIS A  46       0.886   9.869  -0.370  1.00  0.00           N  
ATOM    334  CA  HIS A  46       0.441  11.019  -1.148  1.00  0.00           C  
ATOM    335  C   HIS A  46      -1.079  11.046  -1.273  1.00  0.00           C  
ATOM    336  CB  HIS A  46       1.081  11.006  -2.538  1.00  0.00           C  
ATOM    337  O   HIS A  46      -1.639  11.957  -1.886  1.00  0.00           O  
ATOM    338  CG  HIS A  46       0.642   9.858  -3.390  1.00  0.00           C  
ATOM    339  CD2 HIS A  46      -0.493   9.663  -4.102  1.00  0.00           C  
ATOM    340  ND1 HIS A  46       1.414   8.732  -3.577  1.00  0.00           N  
ATOM    341  CE1 HIS A  46       0.771   7.892  -4.371  1.00  0.00           C  
ATOM    342  NE2 HIS A  46      -0.388   8.433  -4.704  1.00  0.00           N  
ATOM    343  N   LEU A  47      -1.778  10.058  -0.712  1.00  0.00           N  
ATOM    344  CA  LEU A  47      -3.229  10.126  -0.579  1.00  0.00           C  
ATOM    345  C   LEU A  47      -3.641  11.320   0.276  1.00  0.00           C  
ATOM    346  CB  LEU A  47      -3.773   8.833   0.032  1.00  0.00           C  
ATOM    347  O   LEU A  47      -4.737  11.860   0.109  1.00  0.00           O  
ATOM    348  CG  LEU A  47      -5.281   8.785   0.287  1.00  0.00           C  
ATOM    349  CD1 LEU A  47      -6.042   8.802  -1.035  1.00  0.00           C  
ATOM    350  CD2 LEU A  47      -5.647   7.551   1.104  1.00  0.00           C  
ATOM    351  N   PHE A  48      -2.739  11.758   1.223  1.00  0.00           N  
ATOM    352  CA  PHE A  48      -3.040  12.809   2.188  1.00  0.00           C  
ATOM    353  C   PHE A  48      -2.280  14.086   1.851  1.00  0.00           C  
ATOM    354  CB  PHE A  48      -2.696  12.352   3.609  1.00  0.00           C  
ATOM    355  O   PHE A  48      -1.640  14.682   2.720  1.00  0.00           O  
ATOM    356  CG  PHE A  48      -3.528  11.196   4.093  1.00  0.00           C  
ATOM    357  CD1 PHE A  48      -4.839  11.393   4.510  1.00  0.00           C  
ATOM    358  CD2 PHE A  48      -3.000   9.912   4.132  1.00  0.00           C  
ATOM    359  CE1 PHE A  48      -5.613  10.324   4.960  1.00  0.00           C  
ATOM    360  CE2 PHE A  48      -3.767   8.840   4.579  1.00  0.00           C  
ATOM    361  CZ  PHE A  48      -5.072   9.048   4.994  1.00  0.00           C  
ATOM    362  N   ARG A  49      -2.369  14.462   0.614  1.00  0.00           N  
ATOM    363  CA  ARG A  49      -1.798  15.740   0.201  1.00  0.00           C  
ATOM    364  C   ARG A  49      -2.545  16.906   0.840  1.00  0.00           C  
ATOM    365  CB  ARG A  49      -1.822  15.873  -1.323  1.00  0.00           C  
ATOM    366  O   ARG A  49      -1.955  17.951   1.119  1.00  0.00           O  
ATOM    367  CG  ARG A  49      -0.793  15.009  -2.033  1.00  0.00           C  
ATOM    368  CD  ARG A  49      -0.872  15.166  -3.546  1.00  0.00           C  
ATOM    369  NE  ARG A  49       0.079  14.293  -4.229  1.00  0.00           N  
ATOM    370  NH1 ARG A  49      -0.458  15.027  -6.353  1.00  0.00           N  
ATOM    371  NH2 ARG A  49       1.147  13.416  -6.063  1.00  0.00           N  
ATOM    372  CZ  ARG A  49       0.254  14.247  -5.546  1.00  0.00           C  
ATOM    373  N   ARG A  50      -3.771  16.583   0.846  1.00  0.00           N  
ATOM    374  CA  ARG A  50      -4.650  17.493   1.573  1.00  0.00           C  
ATOM    375  C   ARG A  50      -5.415  16.757   2.668  1.00  0.00           C  
ATOM    376  CB  ARG A  50      -5.630  18.174   0.616  1.00  0.00           C  
ATOM    377  O   ARG A  50      -5.663  15.554   2.558  1.00  0.00           O  
ATOM    378  CG  ARG A  50      -4.963  19.076  -0.410  1.00  0.00           C  
ATOM    379  CD  ARG A  50      -5.979  19.708  -1.351  1.00  0.00           C  
ATOM    380  NE  ARG A  50      -5.351  20.663  -2.260  1.00  0.00           N  
ATOM    381  NH1 ARG A  50      -4.698  19.076  -3.807  1.00  0.00           N  
ATOM    382  NH2 ARG A  50      -4.217  21.290  -4.157  1.00  0.00           N  
ATOM    383  CZ  ARG A  50      -4.757  20.341  -3.406  1.00  0.00           C  
ATOM    384  N   ASN A  51      -5.569  17.513   3.657  1.00  0.00           N  
ATOM    385  CA  ASN A  51      -6.225  16.914   4.815  1.00  0.00           C  
ATOM    386  C   ASN A  51      -7.375  17.781   5.319  1.00  0.00           C  
ATOM    387  CB  ASN A  51      -5.214  16.667   5.937  1.00  0.00           C  
ATOM    388  O   ASN A  51      -7.708  18.796   4.705  1.00  0.00           O  
ATOM    389  CG  ASN A  51      -5.583  15.480   6.805  1.00  0.00           C  
ATOM    390  ND2 ASN A  51      -4.621  14.987   7.575  1.00  0.00           N  
ATOM    391  OD1 ASN A  51      -6.724  15.009   6.782  1.00  0.00           O  
ATOM    392  N   ASN A  52      -8.059  17.341   6.292  1.00  0.00           N  
ATOM    393  CA  ASN A  52      -9.194  18.038   6.886  1.00  0.00           C  
ATOM    394  C   ASN A  52     -10.447  17.907   6.025  1.00  0.00           C  
ATOM    395  CB  ASN A  52      -8.859  19.513   7.114  1.00  0.00           C  
ATOM    396  O   ASN A  52     -11.194  18.872   5.857  1.00  0.00           O  
ATOM    397  CG  ASN A  52      -9.845  20.200   8.038  1.00  0.00           C  
ATOM    398  ND2 ASN A  52     -10.005  21.507   7.868  1.00  0.00           N  
ATOM    399  OD1 ASN A  52     -10.456  19.562   8.899  1.00  0.00           O  
ATOM    400  N   GLY A  53     -10.657  16.732   5.540  1.00  0.00           N  
ATOM    401  CA  GLY A  53     -11.823  16.422   4.727  1.00  0.00           C  
ATOM    402  C   GLY A  53     -12.413  15.057   5.026  1.00  0.00           C  
ATOM    403  O   GLY A  53     -12.467  14.639   6.185  1.00  0.00           O  
ATOM    404  N   THR A  54     -13.016  14.474   3.968  1.00  0.00           N  
ATOM    405  CA  THR A  54     -13.708  13.194   4.081  1.00  0.00           C  
ATOM    406  C   THR A  54     -12.943  12.099   3.344  1.00  0.00           C  
ATOM    407  CB  THR A  54     -15.142  13.284   3.527  1.00  0.00           C  
ATOM    408  O   THR A  54     -12.459  12.314   2.230  1.00  0.00           O  
ATOM    409  CG2 THR A  54     -15.875  11.955   3.682  1.00  0.00           C  
ATOM    410  OG1 THR A  54     -15.860  14.299   4.240  1.00  0.00           O  
ATOM    411  N   LEU A  55     -12.726  11.003   4.050  1.00  0.00           N  
ATOM    412  CA  LEU A  55     -12.166   9.819   3.407  1.00  0.00           C  
ATOM    413  C   LEU A  55     -13.242   8.761   3.187  1.00  0.00           C  
ATOM    414  CB  LEU A  55     -11.028   9.239   4.251  1.00  0.00           C  
ATOM    415  O   LEU A  55     -13.874   8.304   4.141  1.00  0.00           O  
ATOM    416  CG  LEU A  55     -10.330   8.000   3.688  1.00  0.00           C  
ATOM    417  CD1 LEU A  55      -9.609   8.344   2.388  1.00  0.00           C  
ATOM    418  CD2 LEU A  55      -9.355   7.424   4.709  1.00  0.00           C  
ATOM    419  N   THR A  56     -13.502   8.437   1.925  1.00  0.00           N  
ATOM    420  CA  THR A  56     -14.428   7.370   1.562  1.00  0.00           C  
ATOM    421  C   THR A  56     -13.672   6.087   1.230  1.00  0.00           C  
ATOM    422  CB  THR A  56     -15.306   7.776   0.364  1.00  0.00           C  
ATOM    423  O   THR A  56     -12.769   6.092   0.392  1.00  0.00           O  
ATOM    424  CG2 THR A  56     -16.302   6.675   0.013  1.00  0.00           C  
ATOM    425  OG1 THR A  56     -16.028   8.971   0.691  1.00  0.00           O  
ATOM    426  N   ILE A  57     -14.069   4.990   1.879  1.00  0.00           N  
ATOM    427  CA  ILE A  57     -13.463   3.681   1.657  1.00  0.00           C  
ATOM    428  C   ILE A  57     -14.482   2.743   1.015  1.00  0.00           C  
ATOM    429  CB  ILE A  57     -12.932   3.074   2.975  1.00  0.00           C  
ATOM    430  O   ILE A  57     -15.518   2.439   1.610  1.00  0.00           O  
ATOM    431  CG1 ILE A  57     -11.933   4.029   3.639  1.00  0.00           C  
ATOM    432  CG2 ILE A  57     -12.294   1.705   2.720  1.00  0.00           C  
ATOM    433  CD1 ILE A  57     -12.518   4.833   4.792  1.00  0.00           C  
ATOM    434  N   THR A  58     -14.187   2.308  -0.156  1.00  0.00           N  
ATOM    435  CA  THR A  58     -15.049   1.369  -0.864  1.00  0.00           C  
ATOM    436  C   THR A  58     -14.379   0.003  -0.983  1.00  0.00           C  
ATOM    437  CB  THR A  58     -15.409   1.891  -2.268  1.00  0.00           C  
ATOM    438  O   THR A  58     -13.294  -0.114  -1.557  1.00  0.00           O  
ATOM    439  CG2 THR A  58     -16.390   0.956  -2.967  1.00  0.00           C  
ATOM    440  OG1 THR A  58     -16.005   3.189  -2.150  1.00  0.00           O  
ATOM    441  N   SER A  59     -15.006  -0.990  -0.391  1.00  0.00           N  
ATOM    442  CA  SER A  59     -14.552  -2.375  -0.469  1.00  0.00           C  
ATOM    443  C   SER A  59     -15.606  -3.266  -1.119  1.00  0.00           C  
ATOM    444  CB  SER A  59     -14.212  -2.908   0.924  1.00  0.00           C  
ATOM    445  O   SER A  59     -16.650  -2.781  -1.561  1.00  0.00           O  
ATOM    446  OG  SER A  59     -15.392  -3.175   1.662  1.00  0.00           O  
ATOM    447  N   ILE A  60     -15.332  -4.572  -1.153  1.00  0.00           N  
ATOM    448  CA  ILE A  60     -16.310  -5.501  -1.708  1.00  0.00           C  
ATOM    449  C   ILE A  60     -17.490  -5.642  -0.749  1.00  0.00           C  
ATOM    450  CB  ILE A  60     -15.680  -6.884  -1.989  1.00  0.00           C  
ATOM    451  O   ILE A  60     -18.558  -6.122  -1.135  1.00  0.00           O  
ATOM    452  CG1 ILE A  60     -15.143  -7.500  -0.692  1.00  0.00           C  
ATOM    453  CG2 ILE A  60     -14.573  -6.769  -3.041  1.00  0.00           C  
ATOM    454  CD1 ILE A  60     -14.745  -8.964  -0.821  1.00  0.00           C  
ATOM    455  N   HIS A  61     -17.241  -5.154   0.433  1.00  0.00           N  
ATOM    456  CA  HIS A  61     -18.265  -5.340   1.455  1.00  0.00           C  
ATOM    457  C   HIS A  61     -19.081  -4.067   1.656  1.00  0.00           C  
ATOM    458  CB  HIS A  61     -17.629  -5.770   2.778  1.00  0.00           C  
ATOM    459  O   HIS A  61     -19.998  -4.037   2.479  1.00  0.00           O  
ATOM    460  CG  HIS A  61     -16.871  -7.056   2.690  1.00  0.00           C  
ATOM    461  CD2 HIS A  61     -15.555  -7.326   2.855  1.00  0.00           C  
ATOM    462  ND1 HIS A  61     -17.477  -8.258   2.394  1.00  0.00           N  
ATOM    463  CE1 HIS A  61     -16.563  -9.214   2.383  1.00  0.00           C  
ATOM    464  NE2 HIS A  61     -15.388  -8.675   2.660  1.00  0.00           N  
ATOM    465  N   GLY A  62     -18.684  -3.067   0.940  1.00  0.00           N  
ATOM    466  CA  GLY A  62     -19.465  -1.848   1.074  1.00  0.00           C  
ATOM    467  C   GLY A  62     -18.609  -0.603   1.206  1.00  0.00           C  
ATOM    468  O   GLY A  62     -17.408  -0.636   0.930  1.00  0.00           O  
ATOM    469  N   THR A  63     -19.290   0.450   1.549  1.00  0.00           N  
ATOM    470  CA  THR A  63     -18.651   1.759   1.632  1.00  0.00           C  
ATOM    471  C   THR A  63     -18.656   2.273   3.069  1.00  0.00           C  
ATOM    472  CB  THR A  63     -19.350   2.780   0.716  1.00  0.00           C  
ATOM    473  O   THR A  63     -19.636   2.093   3.795  1.00  0.00           O  
ATOM    474  CG2 THR A  63     -18.706   4.157   0.835  1.00  0.00           C  
ATOM    475  OG1 THR A  63     -19.257   2.337  -0.643  1.00  0.00           O  
ATOM    476  N   PHE A  64     -17.533   2.806   3.461  1.00  0.00           N  
ATOM    477  CA  PHE A  64     -17.345   3.417   4.772  1.00  0.00           C  
ATOM    478  C   PHE A  64     -16.825   4.843   4.635  1.00  0.00           C  
ATOM    479  CB  PHE A  64     -16.379   2.584   5.621  1.00  0.00           C  
ATOM    480  O   PHE A  64     -15.876   5.094   3.889  1.00  0.00           O  
ATOM    481  CG  PHE A  64     -16.319   3.009   7.063  1.00  0.00           C  
ATOM    482  CD1 PHE A  64     -15.446   4.011   7.471  1.00  0.00           C  
ATOM    483  CD2 PHE A  64     -17.135   2.407   8.012  1.00  0.00           C  
ATOM    484  CE1 PHE A  64     -15.388   4.406   8.805  1.00  0.00           C  
ATOM    485  CE2 PHE A  64     -17.082   2.796   9.347  1.00  0.00           C  
ATOM    486  CZ  PHE A  64     -16.207   3.796   9.742  1.00  0.00           C  
ATOM    487  N   VAL A  65     -17.433   5.740   5.441  1.00  0.00           N  
ATOM    488  CA  VAL A  65     -17.049   7.140   5.298  1.00  0.00           C  
ATOM    489  C   VAL A  65     -16.510   7.666   6.627  1.00  0.00           C  
ATOM    490  CB  VAL A  65     -18.234   8.009   4.822  1.00  0.00           C  
ATOM    491  O   VAL A  65     -17.150   7.507   7.669  1.00  0.00           O  
ATOM    492  CG1 VAL A  65     -17.823   9.477   4.725  1.00  0.00           C  
ATOM    493  CG2 VAL A  65     -18.757   7.507   3.478  1.00  0.00           C  
ATOM    494  N   ILE A  66     -15.299   8.221   6.507  1.00  0.00           N  
ATOM    495  CA  ILE A  66     -14.715   8.972   7.613  1.00  0.00           C  
ATOM    496  C   ILE A  66     -14.837  10.470   7.341  1.00  0.00           C  
ATOM    497  CB  ILE A  66     -13.235   8.587   7.839  1.00  0.00           C  
ATOM    498  O   ILE A  66     -14.269  10.979   6.372  1.00  0.00           O  
ATOM    499  CG1 ILE A  66     -13.116   7.094   8.166  1.00  0.00           C  
ATOM    500  CG2 ILE A  66     -12.618   9.442   8.950  1.00  0.00           C  
ATOM    501  CD1 ILE A  66     -11.688   6.566   8.137  1.00  0.00           C  
ATOM    502  N   SER A  67     -15.518  11.215   8.174  1.00  0.00           N  
ATOM    503  CA  SER A  67     -15.910  12.594   7.903  1.00  0.00           C  
ATOM    504  C   SER A  67     -14.750  13.556   8.136  1.00  0.00           C  
ATOM    505  CB  SER A  67     -17.099  12.995   8.778  1.00  0.00           C  
ATOM    506  O   SER A  67     -14.700  14.633   7.540  1.00  0.00           O  
ATOM    507  OG  SER A  67     -18.231  12.195   8.486  1.00  0.00           O  
ATOM    508  N   ASN A  68     -13.858  13.176   8.994  1.00  0.00           N  
ATOM    509  CA  ASN A  68     -12.745  14.064   9.309  1.00  0.00           C  
ATOM    510  C   ASN A  68     -11.409  13.329   9.258  1.00  0.00           C  
ATOM    511  CB  ASN A  68     -12.944  14.709  10.682  1.00  0.00           C  
ATOM    512  O   ASN A  68     -11.043  12.631  10.206  1.00  0.00           O  
ATOM    513  CG  ASN A  68     -11.904  15.770  10.986  1.00  0.00           C  
ATOM    514  ND2 ASN A  68     -12.054  16.439  12.123  1.00  0.00           N  
ATOM    515  OD1 ASN A  68     -10.974  15.986  10.204  1.00  0.00           O  
ATOM    516  N   THR A  69     -10.615  13.590   8.189  1.00  0.00           N  
ATOM    517  CA  THR A  69      -9.355  12.887   7.976  1.00  0.00           C  
ATOM    518  C   THR A  69      -8.309  13.332   8.995  1.00  0.00           C  
ATOM    519  CB  THR A  69      -8.819  13.118   6.551  1.00  0.00           C  
ATOM    520  O   THR A  69      -7.316  12.636   9.217  1.00  0.00           O  
ATOM    521  CG2 THR A  69      -9.704  12.435   5.514  1.00  0.00           C  
ATOM    522  OG1 THR A  69      -8.785  14.525   6.283  1.00  0.00           O  
ATOM    523  N   LYS A  70      -8.525  14.365   9.770  1.00  0.00           N  
ATOM    524  CA  LYS A  70      -7.577  14.833  10.777  1.00  0.00           C  
ATOM    525  C   LYS A  70      -7.600  13.937  12.012  1.00  0.00           C  
ATOM    526  CB  LYS A  70      -7.884  16.278  11.173  1.00  0.00           C  
ATOM    527  O   LYS A  70      -6.649  13.927  12.796  1.00  0.00           O  
ATOM    528  CG  LYS A  70      -7.509  17.303  10.112  1.00  0.00           C  
ATOM    529  CD  LYS A  70      -7.653  18.726  10.635  1.00  0.00           C  
ATOM    530  CE  LYS A  70      -7.167  19.749   9.616  1.00  0.00           C  
ATOM    531  NZ  LYS A  70      -7.360  21.148  10.101  1.00  0.00           N  
ATOM    532  N   GLU A  71      -8.624  13.228  12.108  1.00  0.00           N  
ATOM    533  CA  GLU A  71      -8.775  12.371  13.280  1.00  0.00           C  
ATOM    534  C   GLU A  71      -8.255  10.963  13.005  1.00  0.00           C  
ATOM    535  CB  GLU A  71     -10.240  12.315  13.719  1.00  0.00           C  
ATOM    536  O   GLU A  71      -8.260  10.109  13.895  1.00  0.00           O  
ATOM    537  CG  GLU A  71     -10.791  13.650  14.197  1.00  0.00           C  
ATOM    538  CD  GLU A  71     -10.066  14.197  15.417  1.00  0.00           C  
ATOM    539  OE1 GLU A  71      -9.912  15.434  15.527  1.00  0.00           O  
ATOM    540  OE2 GLU A  71      -9.648  13.381  16.268  1.00  0.00           O  
ATOM    541  N   LEU A  72      -7.751  10.769  11.807  1.00  0.00           N  
ATOM    542  CA  LEU A  72      -7.266   9.448  11.425  1.00  0.00           C  
ATOM    543  C   LEU A  72      -5.885   9.184  12.015  1.00  0.00           C  
ATOM    544  CB  LEU A  72      -7.216   9.315   9.900  1.00  0.00           C  
ATOM    545  O   LEU A  72      -5.030  10.072  12.026  1.00  0.00           O  
ATOM    546  CG  LEU A  72      -8.554   9.083   9.196  1.00  0.00           C  
ATOM    547  CD1 LEU A  72      -8.382   9.186   7.684  1.00  0.00           C  
ATOM    548  CD2 LEU A  72      -9.134   7.726   9.582  1.00  0.00           C  
ATOM    549  N   LEU A  73      -5.755   8.028  12.556  1.00  0.00           N  
ATOM    550  CA  LEU A  73      -4.437   7.602  13.012  1.00  0.00           C  
ATOM    551  C   LEU A  73      -3.616   7.041  11.856  1.00  0.00           C  
ATOM    552  CB  LEU A  73      -4.566   6.552  14.118  1.00  0.00           C  
ATOM    553  O   LEU A  73      -4.042   6.097  11.187  1.00  0.00           O  
ATOM    554  CG  LEU A  73      -5.201   7.021  15.429  1.00  0.00           C  
ATOM    555  CD1 LEU A  73      -5.468   5.831  16.344  1.00  0.00           C  
ATOM    556  CD2 LEU A  73      -4.306   8.044  16.120  1.00  0.00           C  
ATOM    557  N   LEU A  74      -2.463   7.731  11.653  1.00  0.00           N  
ATOM    558  CA  LEU A  74      -1.587   7.348  10.551  1.00  0.00           C  
ATOM    559  C   LEU A  74      -0.212   6.939  11.067  1.00  0.00           C  
ATOM    560  CB  LEU A  74      -1.449   8.499   9.552  1.00  0.00           C  
ATOM    561  O   LEU A  74       0.316   7.556  11.996  1.00  0.00           O  
ATOM    562  CG  LEU A  74      -2.752   9.120   9.047  1.00  0.00           C  
ATOM    563  CD1 LEU A  74      -2.457  10.297   8.124  1.00  0.00           C  
ATOM    564  CD2 LEU A  74      -3.601   8.074   8.333  1.00  0.00           C  
ATOM    565  N   HIS A  75       0.280   5.871  10.508  1.00  0.00           N  
ATOM    566  CA  HIS A  75       1.681   5.504  10.679  1.00  0.00           C  
ATOM    567  C   HIS A  75       2.454   5.660   9.374  1.00  0.00           C  
ATOM    568  CB  HIS A  75       1.800   4.067  11.192  1.00  0.00           C  
ATOM    569  O   HIS A  75       2.242   4.899   8.427  1.00  0.00           O  
ATOM    570  CG  HIS A  75       3.207   3.647  11.477  1.00  0.00           C  
ATOM    571  CD2 HIS A  75       4.157   3.118  10.670  1.00  0.00           C  
ATOM    572  ND1 HIS A  75       3.775   3.751  12.728  1.00  0.00           N  
ATOM    573  CE1 HIS A  75       5.019   3.304  12.678  1.00  0.00           C  
ATOM    574  NE2 HIS A  75       5.275   2.914  11.441  1.00  0.00           N  
ATOM    575  N   LEU A  76       3.378   6.654   9.342  1.00  0.00           N  
ATOM    576  CA  LEU A  76       4.157   6.949   8.144  1.00  0.00           C  
ATOM    577  C   LEU A  76       5.423   6.100   8.097  1.00  0.00           C  
ATOM    578  CB  LEU A  76       4.523   8.435   8.095  1.00  0.00           C  
ATOM    579  O   LEU A  76       6.145   5.998   9.091  1.00  0.00           O  
ATOM    580  CG  LEU A  76       3.355   9.422   8.136  1.00  0.00           C  
ATOM    581  CD1 LEU A  76       3.004   9.768   9.579  1.00  0.00           C  
ATOM    582  CD2 LEU A  76       3.692  10.681   7.345  1.00  0.00           C  
ATOM    583  N   ILE A  77       5.586   5.478   6.926  1.00  0.00           N  
ATOM    584  CA  ILE A  77       6.824   4.730   6.742  1.00  0.00           C  
ATOM    585  C   ILE A  77       7.921   5.665   6.236  1.00  0.00           C  
ATOM    586  CB  ILE A  77       6.632   3.551   5.762  1.00  0.00           C  
ATOM    587  O   ILE A  77       7.833   6.192   5.125  1.00  0.00           O  
ATOM    588  CG1 ILE A  77       5.412   2.715   6.166  1.00  0.00           C  
ATOM    589  CG2 ILE A  77       7.894   2.685   5.705  1.00  0.00           C  
ATOM    590  CD1 ILE A  77       5.527   2.077   7.543  1.00  0.00           C  
ATOM    591  N   GLU A  78       8.882   5.813   7.013  1.00  0.00           N  
ATOM    592  CA  GLU A  78       9.906   6.822   6.759  1.00  0.00           C  
ATOM    593  C   GLU A  78      10.622   6.560   5.436  1.00  0.00           C  
ATOM    594  CB  GLU A  78      10.919   6.861   7.906  1.00  0.00           C  
ATOM    595  O   GLU A  78      11.007   5.425   5.147  1.00  0.00           O  
ATOM    596  CG  GLU A  78      11.846   8.067   7.867  1.00  0.00           C  
ATOM    597  CD  GLU A  78      12.794   8.134   9.053  1.00  0.00           C  
ATOM    598  OE1 GLU A  78      13.584   9.101   9.146  1.00  0.00           O  
ATOM    599  OE2 GLU A  78      12.748   7.211   9.897  1.00  0.00           O  
ATOM    600  N   GLY A  79      10.754   7.603   4.641  1.00  0.00           N  
ATOM    601  CA  GLY A  79      11.550   7.593   3.424  1.00  0.00           C  
ATOM    602  C   GLY A  79      10.847   6.926   2.257  1.00  0.00           C  
ATOM    603  O   GLY A  79      11.461   6.674   1.218  1.00  0.00           O  
ATOM    604  N   ARG A  80       9.514   6.635   2.486  1.00  0.00           N  
ATOM    605  CA  ARG A  80       8.775   5.899   1.466  1.00  0.00           C  
ATOM    606  C   ARG A  80       7.390   6.501   1.253  1.00  0.00           C  
ATOM    607  CB  ARG A  80       8.652   4.423   1.850  1.00  0.00           C  
ATOM    608  O   ARG A  80       6.811   7.081   2.174  1.00  0.00           O  
ATOM    609  CG  ARG A  80       9.988   3.720   2.029  1.00  0.00           C  
ATOM    610  CD  ARG A  80       9.816   2.321   2.604  1.00  0.00           C  
ATOM    611  NE  ARG A  80      11.104   1.681   2.860  1.00  0.00           N  
ATOM    612  NH1 ARG A  80      11.145   0.500   0.875  1.00  0.00           N  
ATOM    613  NH2 ARG A  80      12.876   0.308   2.364  1.00  0.00           N  
ATOM    614  CZ  ARG A  80      11.705   0.831   2.032  1.00  0.00           C  
ATOM    615  N   ASP A  81       6.916   6.451   0.042  1.00  0.00           N  
ATOM    616  CA  ASP A  81       5.532   6.808  -0.255  1.00  0.00           C  
ATOM    617  C   ASP A  81       4.574   5.701   0.180  1.00  0.00           C  
ATOM    618  CB  ASP A  81       5.361   7.095  -1.748  1.00  0.00           C  
ATOM    619  O   ASP A  81       3.955   5.044  -0.659  1.00  0.00           O  
ATOM    620  CG  ASP A  81       3.990   7.650  -2.092  1.00  0.00           C  
ATOM    621  OD1 ASP A  81       3.300   8.174  -1.190  1.00  0.00           O  
ATOM    622  OD2 ASP A  81       3.594   7.560  -3.274  1.00  0.00           O  
ATOM    623  N   LEU A  82       4.603   5.458   1.494  1.00  0.00           N  
ATOM    624  CA  LEU A  82       3.827   4.403   2.135  1.00  0.00           C  
ATOM    625  C   LEU A  82       3.302   4.862   3.492  1.00  0.00           C  
ATOM    626  CB  LEU A  82       4.676   3.140   2.304  1.00  0.00           C  
ATOM    627  O   LEU A  82       4.047   5.441   4.286  1.00  0.00           O  
ATOM    628  CG  LEU A  82       3.923   1.861   2.673  1.00  0.00           C  
ATOM    629  CD1 LEU A  82       3.007   1.437   1.530  1.00  0.00           C  
ATOM    630  CD2 LEU A  82       4.902   0.746   3.023  1.00  0.00           C  
ATOM    631  N   VAL A  83       1.995   4.587   3.723  1.00  0.00           N  
ATOM    632  CA  VAL A  83       1.386   4.953   4.998  1.00  0.00           C  
ATOM    633  C   VAL A  83       0.427   3.854   5.448  1.00  0.00           C  
ATOM    634  CB  VAL A  83       0.642   6.304   4.903  1.00  0.00           C  
ATOM    635  O   VAL A  83      -0.184   3.177   4.618  1.00  0.00           O  
ATOM    636  CG1 VAL A  83      -0.525   6.210   3.922  1.00  0.00           C  
ATOM    637  CG2 VAL A  83       0.150   6.739   6.283  1.00  0.00           C  
ATOM    638  N   ILE A  84       0.345   3.616   6.758  1.00  0.00           N  
ATOM    639  CA  ILE A  84      -0.627   2.712   7.364  1.00  0.00           C  
ATOM    640  C   ILE A  84      -1.717   3.520   8.065  1.00  0.00           C  
ATOM    641  CB  ILE A  84       0.047   1.744   8.362  1.00  0.00           C  
ATOM    642  O   ILE A  84      -1.421   4.400   8.877  1.00  0.00           O  
ATOM    643  CG1 ILE A  84       1.175   0.966   7.673  1.00  0.00           C  
ATOM    644  CG2 ILE A  84      -0.985   0.789   8.969  1.00  0.00           C  
ATOM    645  CD1 ILE A  84       2.075   0.201   8.633  1.00  0.00           C  
ATOM    646  N   ILE A  85      -2.949   3.181   7.712  1.00  0.00           N  
ATOM    647  CA  ILE A  85      -4.092   3.843   8.331  1.00  0.00           C  
ATOM    648  C   ILE A  85      -4.742   2.908   9.347  1.00  0.00           C  
ATOM    649  CB  ILE A  85      -5.127   4.288   7.273  1.00  0.00           C  
ATOM    650  O   ILE A  85      -5.118   1.782   9.013  1.00  0.00           O  
ATOM    651  CG1 ILE A  85      -4.446   5.109   6.172  1.00  0.00           C  
ATOM    652  CG2 ILE A  85      -6.260   5.083   7.928  1.00  0.00           C  
ATOM    653  CD1 ILE A  85      -5.329   5.371   4.960  1.00  0.00           C  
ATOM    654  N   LYS A  86      -4.836   3.424  10.535  1.00  0.00           N  
ATOM    655  CA  LYS A  86      -5.614   2.682  11.523  1.00  0.00           C  
ATOM    656  C   LYS A  86      -7.096   3.034  11.431  1.00  0.00           C  
ATOM    657  CB  LYS A  86      -5.095   2.961  12.934  1.00  0.00           C  
ATOM    658  O   LYS A  86      -7.477   4.191  11.617  1.00  0.00           O  
ATOM    659  CG  LYS A  86      -5.705   2.068  14.005  1.00  0.00           C  
ATOM    660  CD  LYS A  86      -5.023   2.266  15.353  1.00  0.00           C  
ATOM    661  CE  LYS A  86      -5.576   1.315  16.405  1.00  0.00           C  
ATOM    662  NZ  LYS A  86      -4.849   1.443  17.704  1.00  0.00           N  
ATOM    663  N   MET A  87      -7.886   1.981  11.224  1.00  0.00           N  
ATOM    664  CA  MET A  87      -9.319   2.209  11.057  1.00  0.00           C  
ATOM    665  C   MET A  87     -10.018   2.291  12.409  1.00  0.00           C  
ATOM    666  CB  MET A  87      -9.945   1.099  10.210  1.00  0.00           C  
ATOM    667  O   MET A  87      -9.566   1.690  13.385  1.00  0.00           O  
ATOM    668  CG  MET A  87      -9.357   0.987   8.813  1.00  0.00           C  
ATOM    669  SD  MET A  87      -9.450   2.566   7.883  1.00  0.00           S  
ATOM    670  CE  MET A  87     -11.249   2.781   7.797  1.00  0.00           C  
ATOM    671  N   PRO A  88     -11.104   3.109  12.434  1.00  0.00           N  
ATOM    672  CA  PRO A  88     -11.889   3.169  13.669  1.00  0.00           C  
ATOM    673  C   PRO A  88     -12.444   1.808  14.082  1.00  0.00           C  
ATOM    674  CB  PRO A  88     -13.022   4.137  13.319  1.00  0.00           C  
ATOM    675  O   PRO A  88     -12.548   0.902  13.252  1.00  0.00           O  
ATOM    676  CG  PRO A  88     -12.531   4.883  12.120  1.00  0.00           C  
ATOM    677  CD  PRO A  88     -11.558   4.010  11.381  1.00  0.00           C  
ATOM    678  N   LYS A  89     -12.797   1.673  15.273  1.00  0.00           N  
ATOM    679  CA  LYS A  89     -13.207   0.406  15.870  1.00  0.00           C  
ATOM    680  C   LYS A  89     -14.481  -0.123  15.219  1.00  0.00           C  
ATOM    681  CB  LYS A  89     -13.416   0.566  17.377  1.00  0.00           C  
ATOM    682  O   LYS A  89     -14.726  -1.331  15.214  1.00  0.00           O  
ATOM    683  CG  LYS A  89     -12.128   0.758  18.164  1.00  0.00           C  
ATOM    684  CD  LYS A  89     -12.393   0.815  19.663  1.00  0.00           C  
ATOM    685  CE  LYS A  89     -11.105   1.011  20.452  1.00  0.00           C  
ATOM    686  NZ  LYS A  89     -11.363   1.107  21.920  1.00  0.00           N  
ATOM    687  N   ASP A  90     -15.275   0.750  14.684  1.00  0.00           N  
ATOM    688  CA  ASP A  90     -16.531   0.310  14.084  1.00  0.00           C  
ATOM    689  C   ASP A  90     -16.326  -0.117  12.632  1.00  0.00           C  
ATOM    690  CB  ASP A  90     -17.582   1.419  14.163  1.00  0.00           C  
ATOM    691  O   ASP A  90     -17.291  -0.416  11.925  1.00  0.00           O  
ATOM    692  CG  ASP A  90     -17.144   2.701  13.476  1.00  0.00           C  
ATOM    693  OD1 ASP A  90     -15.940   2.850  13.175  1.00  0.00           O  
ATOM    694  OD2 ASP A  90     -18.009   3.570  13.238  1.00  0.00           O  
ATOM    695  N   PHE A  91     -15.079  -0.110  12.140  1.00  0.00           N  
ATOM    696  CA  PHE A  91     -14.694  -0.647  10.840  1.00  0.00           C  
ATOM    697  C   PHE A  91     -14.332  -2.124  10.950  1.00  0.00           C  
ATOM    698  CB  PHE A  91     -13.514   0.140  10.260  1.00  0.00           C  
ATOM    699  O   PHE A  91     -13.455  -2.497  11.731  1.00  0.00           O  
ATOM    700  CG  PHE A  91     -13.172  -0.235   8.844  1.00  0.00           C  
ATOM    701  CD1 PHE A  91     -12.293  -1.279   8.580  1.00  0.00           C  
ATOM    702  CD2 PHE A  91     -13.729   0.455   7.776  1.00  0.00           C  
ATOM    703  CE1 PHE A  91     -11.974  -1.629   7.270  1.00  0.00           C  
ATOM    704  CE2 PHE A  91     -13.415   0.111   6.464  1.00  0.00           C  
ATOM    705  CZ  PHE A  91     -12.537  -0.930   6.213  1.00  0.00           C  
ATOM    706  N   PRO A  92     -15.127  -3.003  10.191  1.00  0.00           N  
ATOM    707  CA  PRO A  92     -14.804  -4.429  10.274  1.00  0.00           C  
ATOM    708  C   PRO A  92     -13.381  -4.739   9.815  1.00  0.00           C  
ATOM    709  CB  PRO A  92     -15.832  -5.079   9.345  1.00  0.00           C  
ATOM    710  O   PRO A  92     -12.925  -4.203   8.802  1.00  0.00           O  
ATOM    711  CG  PRO A  92     -16.930  -4.072   9.226  1.00  0.00           C  
ATOM    712  CD  PRO A  92     -16.335  -2.700   9.361  1.00  0.00           C  
ATOM    713  N   PRO A  93     -12.725  -5.594  10.583  1.00  0.00           N  
ATOM    714  CA  PRO A  93     -11.342  -5.901  10.214  1.00  0.00           C  
ATOM    715  C   PRO A  93     -11.245  -6.795   8.980  1.00  0.00           C  
ATOM    716  CB  PRO A  93     -10.797  -6.618  11.452  1.00  0.00           C  
ATOM    717  O   PRO A  93     -12.147  -7.595   8.721  1.00  0.00           O  
ATOM    718  CG  PRO A  93     -11.995  -7.250  12.085  1.00  0.00           C  
ATOM    719  CD  PRO A  93     -13.179  -6.353  11.865  1.00  0.00           C  
ATOM    720  N   PHE A  94     -10.134  -6.691   8.186  1.00  0.00           N  
ATOM    721  CA  PHE A  94      -9.799  -7.541   7.049  1.00  0.00           C  
ATOM    722  C   PHE A  94      -9.095  -8.811   7.512  1.00  0.00           C  
ATOM    723  CB  PHE A  94      -8.914  -6.784   6.053  1.00  0.00           C  
ATOM    724  O   PHE A  94      -8.510  -8.843   8.597  1.00  0.00           O  
ATOM    725  CG  PHE A  94      -9.605  -5.625   5.388  1.00  0.00           C  
ATOM    726  CD1 PHE A  94     -10.384  -5.819   4.254  1.00  0.00           C  
ATOM    727  CD2 PHE A  94      -9.474  -4.339   5.896  1.00  0.00           C  
ATOM    728  CE1 PHE A  94     -11.024  -4.748   3.636  1.00  0.00           C  
ATOM    729  CE2 PHE A  94     -10.111  -3.263   5.284  1.00  0.00           C  
ATOM    730  CZ  PHE A  94     -10.885  -3.469   4.153  1.00  0.00           C  
ATOM    731  N   PRO A  95      -9.163  -9.833   6.766  1.00  0.00           N  
ATOM    732  CA  PRO A  95      -8.284 -10.971   7.045  1.00  0.00           C  
ATOM    733  C   PRO A  95      -6.806 -10.585   7.063  1.00  0.00           C  
ATOM    734  CB  PRO A  95      -8.581 -11.936   5.895  1.00  0.00           C  
ATOM    735  O   PRO A  95      -6.402  -9.642   6.378  1.00  0.00           O  
ATOM    736  CG  PRO A  95      -9.961 -11.579   5.443  1.00  0.00           C  
ATOM    737  CD  PRO A  95     -10.141 -10.095   5.589  1.00  0.00           C  
ATOM    738  N   THR A  96      -5.935 -11.339   7.778  1.00  0.00           N  
ATOM    739  CA  THR A  96      -4.549 -10.933   7.987  1.00  0.00           C  
ATOM    740  C   THR A  96      -3.590 -11.959   7.391  1.00  0.00           C  
ATOM    741  CB  THR A  96      -4.241 -10.747   9.484  1.00  0.00           C  
ATOM    742  O   THR A  96      -2.455 -12.098   7.854  1.00  0.00           O  
ATOM    743  CG2 THR A  96      -5.084  -9.626  10.084  1.00  0.00           C  
ATOM    744  OG1 THR A  96      -4.525 -11.967  10.180  1.00  0.00           O  
ATOM    745  N   ASP A  97      -3.952 -12.717   6.368  1.00  0.00           N  
ATOM    746  CA  ASP A  97      -3.124 -13.817   5.885  1.00  0.00           C  
ATOM    747  C   ASP A  97      -2.291 -13.389   4.679  1.00  0.00           C  
ATOM    748  CB  ASP A  97      -3.993 -15.024   5.523  1.00  0.00           C  
ATOM    749  O   ASP A  97      -1.673 -14.225   4.017  1.00  0.00           O  
ATOM    750  CG  ASP A  97      -5.101 -14.683   4.541  1.00  0.00           C  
ATOM    751  OD1 ASP A  97      -5.441 -13.490   4.396  1.00  0.00           O  
ATOM    752  OD2 ASP A  97      -5.640 -15.618   3.910  1.00  0.00           O  
ATOM    753  N   LEU A  98      -2.353 -12.044   4.353  1.00  0.00           N  
ATOM    754  CA  LEU A  98      -1.489 -11.554   3.284  1.00  0.00           C  
ATOM    755  C   LEU A  98      -0.025 -11.593   3.708  1.00  0.00           C  
ATOM    756  CB  LEU A  98      -1.880 -10.127   2.891  1.00  0.00           C  
ATOM    757  O   LEU A  98       0.290 -11.406   4.886  1.00  0.00           O  
ATOM    758  CG  LEU A  98      -3.282  -9.944   2.306  1.00  0.00           C  
ATOM    759  CD1 LEU A  98      -3.538  -8.474   1.992  1.00  0.00           C  
ATOM    760  CD2 LEU A  98      -3.456 -10.802   1.057  1.00  0.00           C  
ATOM    761  N   LYS A  99       0.814 -11.848   2.759  1.00  0.00           N  
ATOM    762  CA  LYS A  99       2.253 -11.876   3.005  1.00  0.00           C  
ATOM    763  C   LYS A  99       2.952 -10.711   2.311  1.00  0.00           C  
ATOM    764  CB  LYS A  99       2.852 -13.202   2.534  1.00  0.00           C  
ATOM    765  O   LYS A  99       2.674 -10.416   1.147  1.00  0.00           O  
ATOM    766  CG  LYS A  99       2.283 -14.424   3.240  1.00  0.00           C  
ATOM    767  CD  LYS A  99       2.945 -15.708   2.756  1.00  0.00           C  
ATOM    768  CE  LYS A  99       2.391 -16.929   3.477  1.00  0.00           C  
ATOM    769  NZ  LYS A  99       2.996 -18.196   2.966  1.00  0.00           N  
ATOM    770  N   PHE A 100       3.882 -10.055   3.109  1.00  0.00           N  
ATOM    771  CA  PHE A 100       4.638  -8.914   2.606  1.00  0.00           C  
ATOM    772  C   PHE A 100       6.136  -9.174   2.697  1.00  0.00           C  
ATOM    773  CB  PHE A 100       4.277  -7.644   3.382  1.00  0.00           C  
ATOM    774  O   PHE A 100       6.614  -9.744   3.681  1.00  0.00           O  
ATOM    775  CG  PHE A 100       2.814  -7.297   3.333  1.00  0.00           C  
ATOM    776  CD1 PHE A 100       2.325  -6.419   2.373  1.00  0.00           C  
ATOM    777  CD2 PHE A 100       1.926  -7.849   4.247  1.00  0.00           C  
ATOM    778  CE1 PHE A 100       0.971  -6.096   2.325  1.00  0.00           C  
ATOM    779  CE2 PHE A 100       0.571  -7.531   4.206  1.00  0.00           C  
ATOM    780  CZ  PHE A 100       0.096  -6.654   3.244  1.00  0.00           C  
ATOM    781  N   ARG A 101       6.827  -8.790   1.683  1.00  0.00           N  
ATOM    782  CA  ARG A 101       8.285  -8.836   1.731  1.00  0.00           C  
ATOM    783  C   ARG A 101       8.897  -7.858   0.735  1.00  0.00           C  
ATOM    784  CB  ARG A 101       8.788 -10.254   1.450  1.00  0.00           C  
ATOM    785  O   ARG A 101       8.190  -7.292  -0.102  1.00  0.00           O  
ATOM    786  CG  ARG A 101       8.484 -10.748   0.045  1.00  0.00           C  
ATOM    787  CD  ARG A 101       9.278 -12.001  -0.297  1.00  0.00           C  
ATOM    788  NE  ARG A 101       8.917 -12.526  -1.611  1.00  0.00           N  
ATOM    789  NH1 ARG A 101      10.185 -11.002  -2.797  1.00  0.00           N  
ATOM    790  NH2 ARG A 101       8.965 -12.594  -3.906  1.00  0.00           N  
ATOM    791  CZ  ARG A 101       9.357 -12.039  -2.769  1.00  0.00           C  
ATOM    792  N   GLU A 102      10.179  -7.711   0.889  1.00  0.00           N  
ATOM    793  CA  GLU A 102      10.888  -6.852  -0.055  1.00  0.00           C  
ATOM    794  C   GLU A 102      10.951  -7.489  -1.441  1.00  0.00           C  
ATOM    795  CB  GLU A 102      12.301  -6.549   0.449  1.00  0.00           C  
ATOM    796  O   GLU A 102      10.974  -8.715  -1.565  1.00  0.00           O  
ATOM    797  CG  GLU A 102      12.334  -5.727   1.729  1.00  0.00           C  
ATOM    798  CD  GLU A 102      13.740  -5.505   2.263  1.00  0.00           C  
ATOM    799  OE1 GLU A 102      14.384  -4.503   1.878  1.00  0.00           O  
ATOM    800  OE2 GLU A 102      14.202  -6.340   3.073  1.00  0.00           O  
ATOM    801  N   PRO A 103      11.003  -6.551  -2.493  1.00  0.00           N  
ATOM    802  CA  PRO A 103      11.214  -7.110  -3.831  1.00  0.00           C  
ATOM    803  C   PRO A 103      12.638  -7.621  -4.039  1.00  0.00           C  
ATOM    804  CB  PRO A 103      10.917  -5.928  -4.757  1.00  0.00           C  
ATOM    805  O   PRO A 103      13.560  -7.194  -3.338  1.00  0.00           O  
ATOM    806  CG  PRO A 103      11.282  -4.717  -3.961  1.00  0.00           C  
ATOM    807  CD  PRO A 103      10.963  -4.981  -2.517  1.00  0.00           C  
ATOM    808  N   VAL A 104      12.737  -8.549  -4.984  1.00  0.00           N  
ATOM    809  CA  VAL A 104      14.027  -9.082  -5.409  1.00  0.00           C  
ATOM    810  C   VAL A 104      14.349  -8.596  -6.820  1.00  0.00           C  
ATOM    811  CB  VAL A 104      14.047 -10.627  -5.359  1.00  0.00           C  
ATOM    812  O   VAL A 104      13.487  -8.617  -7.702  1.00  0.00           O  
ATOM    813  CG1 VAL A 104      15.397 -11.165  -5.831  1.00  0.00           C  
ATOM    814  CG2 VAL A 104      13.737 -11.119  -3.947  1.00  0.00           C  
ATOM    815  N   GLU A 105      15.579  -8.097  -7.013  1.00  0.00           N  
ATOM    816  CA  GLU A 105      15.995  -7.604  -8.323  1.00  0.00           C  
ATOM    817  C   GLU A 105      15.775  -8.657  -9.405  1.00  0.00           C  
ATOM    818  CB  GLU A 105      17.465  -7.178  -8.295  1.00  0.00           C  
ATOM    819  O   GLU A 105      16.191  -9.807  -9.253  1.00  0.00           O  
ATOM    820  CG  GLU A 105      17.915  -6.436  -9.545  1.00  0.00           C  
ATOM    821  CD  GLU A 105      17.600  -4.949  -9.506  1.00  0.00           C  
ATOM    822  OE1 GLU A 105      17.691  -4.281 -10.561  1.00  0.00           O  
ATOM    823  OE2 GLU A 105      17.260  -4.447  -8.411  1.00  0.00           O  
ATOM    824  N   GLY A 106      15.071  -8.248 -10.460  1.00  0.00           N  
ATOM    825  CA  GLY A 106      14.892  -9.099 -11.626  1.00  0.00           C  
ATOM    826  C   GLY A 106      13.742 -10.077 -11.479  1.00  0.00           C  
ATOM    827  O   GLY A 106      13.539 -10.939 -12.337  1.00  0.00           O  
ATOM    828  N   GLU A 107      12.992  -9.955 -10.369  1.00  0.00           N  
ATOM    829  CA  GLU A 107      11.878 -10.890 -10.249  1.00  0.00           C  
ATOM    830  C   GLU A 107      10.652 -10.387 -11.006  1.00  0.00           C  
ATOM    831  CB  GLU A 107      11.528 -11.125  -8.777  1.00  0.00           C  
ATOM    832  O   GLU A 107      10.553  -9.199 -11.318  1.00  0.00           O  
ATOM    833  CG  GLU A 107      10.950  -9.902  -8.080  1.00  0.00           C  
ATOM    834  CD  GLU A 107      10.533 -10.172  -6.643  1.00  0.00           C  
ATOM    835  OE1 GLU A 107      10.854  -9.351  -5.754  1.00  0.00           O  
ATOM    836  OE2 GLU A 107       9.882 -11.213  -6.404  1.00  0.00           O  
ATOM    837  N   ASP A 108       9.794 -11.422 -11.370  1.00  0.00           N  
ATOM    838  CA  ASP A 108       8.549 -11.104 -12.062  1.00  0.00           C  
ATOM    839  C   ASP A 108       7.456 -10.709 -11.072  1.00  0.00           C  
ATOM    840  CB  ASP A 108       8.087 -12.290 -12.910  1.00  0.00           C  
ATOM    841  O   ASP A 108       7.242 -11.394 -10.070  1.00  0.00           O  
ATOM    842  CG  ASP A 108       8.950 -12.513 -14.140  1.00  0.00           C  
ATOM    843  OD1 ASP A 108       9.600 -11.554 -14.610  1.00  0.00           O  
ATOM    844  OD2 ASP A 108       8.978 -13.656 -14.644  1.00  0.00           O  
ATOM    845  N   VAL A 109       6.772  -9.573 -11.426  1.00  0.00           N  
ATOM    846  CA  VAL A 109       5.665  -9.118 -10.591  1.00  0.00           C  
ATOM    847  C   VAL A 109       4.424  -8.896 -11.452  1.00  0.00           C  
ATOM    848  CB  VAL A 109       6.025  -7.823  -9.829  1.00  0.00           C  
ATOM    849  O   VAL A 109       4.529  -8.721 -12.668  1.00  0.00           O  
ATOM    850  CG1 VAL A 109       7.195  -8.063  -8.876  1.00  0.00           C  
ATOM    851  CG2 VAL A 109       6.354  -6.700 -10.812  1.00  0.00           C  
ATOM    852  N   THR A 110       3.289  -9.026 -10.808  1.00  0.00           N  
ATOM    853  CA  THR A 110       2.029  -8.662 -11.447  1.00  0.00           C  
ATOM    854  C   THR A 110       1.273  -7.636 -10.608  1.00  0.00           C  
ATOM    855  CB  THR A 110       1.140  -9.899 -11.674  1.00  0.00           C  
ATOM    856  O   THR A 110       1.481  -7.543  -9.397  1.00  0.00           O  
ATOM    857  CG2 THR A 110       0.609 -10.445 -10.353  1.00  0.00           C  
ATOM    858  OG1 THR A 110       0.033  -9.538 -12.509  1.00  0.00           O  
ATOM    859  N   LEU A 111       0.467  -6.833 -11.273  1.00  0.00           N  
ATOM    860  CA  LEU A 111      -0.386  -5.840 -10.629  1.00  0.00           C  
ATOM    861  C   LEU A 111      -1.794  -6.387 -10.419  1.00  0.00           C  
ATOM    862  CB  LEU A 111      -0.443  -4.559 -11.466  1.00  0.00           C  
ATOM    863  O   LEU A 111      -2.410  -6.903 -11.354  1.00  0.00           O  
ATOM    864  CG  LEU A 111      -1.191  -3.378 -10.846  1.00  0.00           C  
ATOM    865  CD1 LEU A 111      -0.325  -2.695  -9.793  1.00  0.00           C  
ATOM    866  CD2 LEU A 111      -1.611  -2.385 -11.925  1.00  0.00           C  
ATOM    867  N   VAL A 112      -2.246  -6.292  -9.193  1.00  0.00           N  
ATOM    868  CA  VAL A 112      -3.579  -6.789  -8.871  1.00  0.00           C  
ATOM    869  C   VAL A 112      -4.496  -5.619  -8.521  1.00  0.00           C  
ATOM    870  CB  VAL A 112      -3.541  -7.804  -7.707  1.00  0.00           C  
ATOM    871  O   VAL A 112      -4.173  -4.809  -7.648  1.00  0.00           O  
ATOM    872  CG1 VAL A 112      -4.931  -8.380  -7.447  1.00  0.00           C  
ATOM    873  CG2 VAL A 112      -2.543  -8.921  -8.006  1.00  0.00           C  
ATOM    874  N   THR A 113      -5.636  -5.520  -9.245  1.00  0.00           N  
ATOM    875  CA  THR A 113      -6.612  -4.462  -9.007  1.00  0.00           C  
ATOM    876  C   THR A 113      -8.027  -5.031  -8.965  1.00  0.00           C  
ATOM    877  CB  THR A 113      -6.527  -3.370 -10.090  1.00  0.00           C  
ATOM    878  O   THR A 113      -8.225  -6.231  -9.165  1.00  0.00           O  
ATOM    879  CG2 THR A 113      -5.113  -2.808 -10.195  1.00  0.00           C  
ATOM    880  OG1 THR A 113      -6.903  -3.929 -11.355  1.00  0.00           O  
ATOM    881  N   ARG A 114      -8.879  -4.108  -8.646  1.00  0.00           N  
ATOM    882  CA  ARG A 114     -10.308  -4.395  -8.715  1.00  0.00           C  
ATOM    883  C   ARG A 114     -11.060  -3.267  -9.412  1.00  0.00           C  
ATOM    884  CB  ARG A 114     -10.880  -4.617  -7.313  1.00  0.00           C  
ATOM    885  O   ARG A 114     -10.724  -2.092  -9.244  1.00  0.00           O  
ATOM    886  CG  ARG A 114     -12.238  -5.301  -7.303  1.00  0.00           C  
ATOM    887  CD  ARG A 114     -12.533  -5.948  -5.957  1.00  0.00           C  
ATOM    888  NE  ARG A 114     -12.093  -7.340  -5.920  1.00  0.00           N  
ATOM    889  NH1 ARG A 114     -14.138  -8.220  -6.536  1.00  0.00           N  
ATOM    890  NH2 ARG A 114     -12.361  -9.611  -6.131  1.00  0.00           N  
ATOM    891  CZ  ARG A 114     -12.865  -8.387  -6.196  1.00  0.00           C  
ATOM    892  N   ASP A 115     -12.074  -3.722 -10.132  1.00  0.00           N  
ATOM    893  CA  ASP A 115     -12.936  -2.753 -10.801  1.00  0.00           C  
ATOM    894  C   ASP A 115     -14.174  -2.447  -9.961  1.00  0.00           C  
ATOM    895  CB  ASP A 115     -13.351  -3.267 -12.182  1.00  0.00           C  
ATOM    896  O   ASP A 115     -15.093  -3.264  -9.880  1.00  0.00           O  
ATOM    897  CG  ASP A 115     -14.131  -2.242 -12.986  1.00  0.00           C  
ATOM    898  OD1 ASP A 115     -14.390  -1.132 -12.472  1.00  0.00           O  
ATOM    899  OD2 ASP A 115     -14.494  -2.549 -14.142  1.00  0.00           O  
ATOM    900  N   PHE A 116     -14.182  -1.206  -9.361  1.00  0.00           N  
ATOM    901  CA  PHE A 116     -15.270  -0.833  -8.463  1.00  0.00           C  
ATOM    902  C   PHE A 116     -16.381  -0.121  -9.225  1.00  0.00           C  
ATOM    903  CB  PHE A 116     -14.752   0.061  -7.332  1.00  0.00           C  
ATOM    904  O   PHE A 116     -17.350   0.348  -8.625  1.00  0.00           O  
ATOM    905  CG  PHE A 116     -13.952  -0.678  -6.292  1.00  0.00           C  
ATOM    906  CD1 PHE A 116     -14.588  -1.376  -5.273  1.00  0.00           C  
ATOM    907  CD2 PHE A 116     -12.564  -0.673  -6.335  1.00  0.00           C  
ATOM    908  CE1 PHE A 116     -13.850  -2.060  -4.309  1.00  0.00           C  
ATOM    909  CE2 PHE A 116     -11.820  -1.355  -5.376  1.00  0.00           C  
ATOM    910  CZ  PHE A 116     -12.465  -2.047  -4.363  1.00  0.00           C  
ATOM    911  N   GLN A 117     -16.330  -0.001 -10.550  1.00  0.00           N  
ATOM    912  CA  GLN A 117     -17.346   0.674 -11.350  1.00  0.00           C  
ATOM    913  C   GLN A 117     -18.489  -0.275 -11.702  1.00  0.00           C  
ATOM    914  CB  GLN A 117     -16.730   1.250 -12.626  1.00  0.00           C  
ATOM    915  O   GLN A 117     -19.592   0.168 -12.028  1.00  0.00           O  
ATOM    916  CG  GLN A 117     -15.757   2.395 -12.377  1.00  0.00           C  
ATOM    917  CD  GLN A 117     -15.149   2.937 -13.656  1.00  0.00           C  
ATOM    918  NE2 GLN A 117     -14.317   3.965 -13.528  1.00  0.00           N  
ATOM    919  OE1 GLN A 117     -15.424   2.436 -14.751  1.00  0.00           O  
ATOM    920  N   SER A 118     -18.227  -1.519 -11.515  1.00  0.00           N  
ATOM    921  CA  SER A 118     -19.233  -2.500 -11.907  1.00  0.00           C  
ATOM    922  C   SER A 118     -20.074  -2.938 -10.713  1.00  0.00           C  
ATOM    923  CB  SER A 118     -18.571  -3.720 -12.549  1.00  0.00           C  
ATOM    924  O   SER A 118     -19.719  -2.665  -9.564  1.00  0.00           O  
ATOM    925  OG  SER A 118     -17.709  -4.366 -11.629  1.00  0.00           O  
ATOM    926  N   ALA A 119     -21.299  -3.330 -10.919  1.00  0.00           N  
ATOM    927  CA  ALA A 119     -22.194  -3.823  -9.876  1.00  0.00           C  
ATOM    928  C   ALA A 119     -21.499  -4.865  -9.004  1.00  0.00           C  
ATOM    929  CB  ALA A 119     -23.461  -4.410 -10.494  1.00  0.00           C  
ATOM    930  O   ALA A 119     -21.705  -4.904  -7.789  1.00  0.00           O  
ATOM    931  N   THR A 120     -20.653  -5.665  -9.690  1.00  0.00           N  
ATOM    932  CA  THR A 120     -19.862  -6.652  -8.964  1.00  0.00           C  
ATOM    933  C   THR A 120     -18.370  -6.403  -9.166  1.00  0.00           C  
ATOM    934  CB  THR A 120     -20.211  -8.084  -9.409  1.00  0.00           C  
ATOM    935  O   THR A 120     -17.853  -6.560 -10.274  1.00  0.00           O  
ATOM    936  CG2 THR A 120     -19.532  -9.118  -8.517  1.00  0.00           C  
ATOM    937  OG1 THR A 120     -21.630  -8.268  -9.340  1.00  0.00           O  
ATOM    938  N   PRO A 121     -17.772  -5.852  -8.144  1.00  0.00           N  
ATOM    939  CA  PRO A 121     -16.336  -5.616  -8.318  1.00  0.00           C  
ATOM    940  C   PRO A 121     -15.582  -6.868  -8.761  1.00  0.00           C  
ATOM    941  CB  PRO A 121     -15.882  -5.168  -6.926  1.00  0.00           C  
ATOM    942  O   PRO A 121     -15.801  -7.951  -8.213  1.00  0.00           O  
ATOM    943  CG  PRO A 121     -17.127  -4.686  -6.255  1.00  0.00           C  
ATOM    944  CD  PRO A 121     -18.292  -5.467  -6.791  1.00  0.00           C  
ATOM    945  N   THR A 122     -14.921  -6.782  -9.925  1.00  0.00           N  
ATOM    946  CA  THR A 122     -14.156  -7.885 -10.498  1.00  0.00           C  
ATOM    947  C   THR A 122     -12.658  -7.646 -10.334  1.00  0.00           C  
ATOM    948  CB  THR A 122     -14.487  -8.079 -11.989  1.00  0.00           C  
ATOM    949  O   THR A 122     -12.176  -6.530 -10.536  1.00  0.00           O  
ATOM    950  CG2 THR A 122     -13.798  -9.319 -12.549  1.00  0.00           C  
ATOM    951  OG1 THR A 122     -15.905  -8.223 -12.143  1.00  0.00           O  
ATOM    952  N   ALA A 123     -12.007  -8.743  -9.990  1.00  0.00           N  
ATOM    953  CA  ALA A 123     -10.552  -8.690  -9.880  1.00  0.00           C  
ATOM    954  C   ALA A 123      -9.899  -8.641 -11.258  1.00  0.00           C  
ATOM    955  CB  ALA A 123     -10.034  -9.891  -9.091  1.00  0.00           C  
ATOM    956  O   ALA A 123     -10.343  -9.319 -12.187  1.00  0.00           O  
ATOM    957  N   LYS A 124      -8.875  -7.806 -11.366  1.00  0.00           N  
ATOM    958  CA  LYS A 124      -8.057  -7.712 -12.572  1.00  0.00           C  
ATOM    959  C   LYS A 124      -6.582  -7.944 -12.256  1.00  0.00           C  
ATOM    960  CB  LYS A 124      -8.242  -6.349 -13.241  1.00  0.00           C  
ATOM    961  O   LYS A 124      -6.052  -7.382 -11.295  1.00  0.00           O  
ATOM    962  CG  LYS A 124      -9.659  -6.086 -13.728  1.00  0.00           C  
ATOM    963  CD  LYS A 124      -9.737  -4.811 -14.559  1.00  0.00           C  
ATOM    964  CE  LYS A 124     -11.143  -4.578 -15.096  1.00  0.00           C  
ATOM    965  NZ  LYS A 124     -11.219  -3.340 -15.929  1.00  0.00           N  
ATOM    966  N   VAL A 125      -6.022  -8.781 -13.047  1.00  0.00           N  
ATOM    967  CA  VAL A 125      -4.603  -9.075 -12.870  1.00  0.00           C  
ATOM    968  C   VAL A 125      -3.845  -8.759 -14.157  1.00  0.00           C  
ATOM    969  CB  VAL A 125      -4.375 -10.548 -12.464  1.00  0.00           C  
ATOM    970  O   VAL A 125      -4.259  -9.166 -15.245  1.00  0.00           O  
ATOM    971  CG1 VAL A 125      -2.891 -10.816 -12.217  1.00  0.00           C  
ATOM    972  CG2 VAL A 125      -5.197 -10.893 -11.224  1.00  0.00           C  
ATOM    973  N   SER A 126      -2.843  -8.057 -14.068  1.00  0.00           N  
ATOM    974  CA  SER A 126      -2.059  -7.692 -15.243  1.00  0.00           C  
ATOM    975  C   SER A 126      -1.203  -8.860 -15.721  1.00  0.00           C  
ATOM    976  CB  SER A 126      -1.169  -6.486 -14.941  1.00  0.00           C  
ATOM    977  O   SER A 126      -1.103  -9.883 -15.041  1.00  0.00           O  
ATOM    978  OG  SER A 126      -0.079  -6.860 -14.115  1.00  0.00           O  
ATOM    979  N   ASP A 127      -0.522  -8.657 -16.897  1.00  0.00           N  
ATOM    980  CA  ASP A 127       0.593  -9.507 -17.300  1.00  0.00           C  
ATOM    981  C   ASP A 127       1.801  -9.297 -16.390  1.00  0.00           C  
ATOM    982  CB  ASP A 127       0.977  -9.234 -18.756  1.00  0.00           C  
ATOM    983  O   ASP A 127       1.794  -8.408 -15.536  1.00  0.00           O  
ATOM    984  CG  ASP A 127       0.110  -9.988 -19.749  1.00  0.00           C  
ATOM    985  OD1 ASP A 127      -0.488 -11.021 -19.376  1.00  0.00           O  
ATOM    986  OD2 ASP A 127       0.026  -9.547 -20.916  1.00  0.00           O  
ATOM    987  N   VAL A 128       2.802 -10.073 -16.516  1.00  0.00           N  
ATOM    988  CA  VAL A 128       3.978 -10.037 -15.653  1.00  0.00           C  
ATOM    989  C   VAL A 128       4.957  -8.979 -16.158  1.00  0.00           C  
ATOM    990  CB  VAL A 128       4.673 -11.415 -15.581  1.00  0.00           C  
ATOM    991  O   VAL A 128       5.020  -8.705 -17.359  1.00  0.00           O  
ATOM    992  CG1 VAL A 128       5.976 -11.322 -14.790  1.00  0.00           C  
ATOM    993  CG2 VAL A 128       3.739 -12.451 -14.957  1.00  0.00           C  
ATOM    994  N   SER A 129       5.637  -8.369 -15.239  1.00  0.00           N  
ATOM    995  CA  SER A 129       6.725  -7.444 -15.538  1.00  0.00           C  
ATOM    996  C   SER A 129       7.933  -7.705 -14.646  1.00  0.00           C  
ATOM    997  CB  SER A 129       6.260  -5.997 -15.370  1.00  0.00           C  
ATOM    998  O   SER A 129       7.785  -7.961 -13.449  1.00  0.00           O  
ATOM    999  OG  SER A 129       7.314  -5.094 -15.655  1.00  0.00           O  
ATOM   1000  N   ARG A 130       9.017  -7.638 -15.291  1.00  0.00           N  
ATOM   1001  CA  ARG A 130      10.236  -7.685 -14.490  1.00  0.00           C  
ATOM   1002  C   ARG A 130      10.458  -6.369 -13.754  1.00  0.00           C  
ATOM   1003  CB  ARG A 130      11.446  -8.004 -15.371  1.00  0.00           C  
ATOM   1004  O   ARG A 130      10.174  -5.296 -14.290  1.00  0.00           O  
ATOM   1005  CG  ARG A 130      12.705  -8.341 -14.588  1.00  0.00           C  
ATOM   1006  CD  ARG A 130      13.640  -9.242 -15.383  1.00  0.00           C  
ATOM   1007  NE  ARG A 130      13.125 -10.605 -15.477  1.00  0.00           N  
ATOM   1008  NH1 ARG A 130      14.624 -11.281 -17.098  1.00  0.00           N  
ATOM   1009  NH2 ARG A 130      13.060 -12.750 -16.293  1.00  0.00           N  
ATOM   1010  CZ  ARG A 130      13.604 -11.542 -16.289  1.00  0.00           C  
ATOM   1011  N   THR A 131      10.982  -6.551 -12.513  1.00  0.00           N  
ATOM   1012  CA  THR A 131      11.124  -5.322 -11.740  1.00  0.00           C  
ATOM   1013  C   THR A 131      12.577  -5.108 -11.325  1.00  0.00           C  
ATOM   1014  CB  THR A 131      10.227  -5.342 -10.489  1.00  0.00           C  
ATOM   1015  O   THR A 131      13.319  -6.072 -11.127  1.00  0.00           O  
ATOM   1016  CG2 THR A 131      10.661  -6.436  -9.519  1.00  0.00           C  
ATOM   1017  OG1 THR A 131      10.310  -4.073  -9.828  1.00  0.00           O  
ATOM   1018  N   PHE A 132      12.992  -3.802 -11.238  1.00  0.00           N  
ATOM   1019  CA  PHE A 132      14.347  -3.402 -10.878  1.00  0.00           C  
ATOM   1020  C   PHE A 132      14.327  -2.198  -9.945  1.00  0.00           C  
ATOM   1021  CB  PHE A 132      15.165  -3.081 -12.133  1.00  0.00           C  
ATOM   1022  O   PHE A 132      13.471  -1.320 -10.074  1.00  0.00           O  
ATOM   1023  CG  PHE A 132      15.282  -4.234 -13.093  1.00  0.00           C  
ATOM   1024  CD1 PHE A 132      16.319  -5.151 -12.977  1.00  0.00           C  
ATOM   1025  CD2 PHE A 132      14.354  -4.400 -14.113  1.00  0.00           C  
ATOM   1026  CE1 PHE A 132      16.429  -6.219 -13.865  1.00  0.00           C  
ATOM   1027  CE2 PHE A 132      14.458  -5.464 -15.004  1.00  0.00           C  
ATOM   1028  CZ  PHE A 132      15.497  -6.372 -14.879  1.00  0.00           C  
ATOM   1029  N   ALA A 133      15.212  -2.297  -9.046  1.00  0.00           N  
ATOM   1030  CA  ALA A 133      15.342  -1.173  -8.123  1.00  0.00           C  
ATOM   1031  C   ALA A 133      15.773   0.093  -8.858  1.00  0.00           C  
ATOM   1032  CB  ALA A 133      16.337  -1.506  -7.014  1.00  0.00           C  
ATOM   1033  O   ALA A 133      16.523   0.027  -9.834  1.00  0.00           O  
ATOM   1034  N   SER A 134      15.186   1.167  -8.463  1.00  0.00           N  
ATOM   1035  CA  SER A 134      15.608   2.490  -8.909  1.00  0.00           C  
ATOM   1036  C   SER A 134      16.277   3.267  -7.781  1.00  0.00           C  
ATOM   1037  CB  SER A 134      14.414   3.282  -9.446  1.00  0.00           C  
ATOM   1038  O   SER A 134      15.743   3.346  -6.672  1.00  0.00           O  
ATOM   1039  OG  SER A 134      14.819   4.565  -9.889  1.00  0.00           O  
ATOM   1040  N   GLY A 135      17.385   3.846  -8.061  1.00  0.00           N  
ATOM   1041  CA  GLY A 135      18.086   4.647  -7.071  1.00  0.00           C  
ATOM   1042  C   GLY A 135      18.461   3.864  -5.827  1.00  0.00           C  
ATOM   1043  O   GLY A 135      19.144   2.841  -5.913  1.00  0.00           O  
ATOM   1044  N   ASP A 136      17.899   4.331  -4.656  1.00  0.00           N  
ATOM   1045  CA  ASP A 136      18.290   3.806  -3.351  1.00  0.00           C  
ATOM   1046  C   ASP A 136      17.493   2.552  -3.002  1.00  0.00           C  
ATOM   1047  CB  ASP A 136      18.102   4.868  -2.266  1.00  0.00           C  
ATOM   1048  O   ASP A 136      17.609   2.024  -1.895  1.00  0.00           O  
ATOM   1049  CG  ASP A 136      16.665   5.344  -2.145  1.00  0.00           C  
ATOM   1050  OD1 ASP A 136      15.803   4.886  -2.926  1.00  0.00           O  
ATOM   1051  OD2 ASP A 136      16.393   6.186  -1.263  1.00  0.00           O  
ATOM   1052  N   GLY A 137      16.633   2.069  -3.896  1.00  0.00           N  
ATOM   1053  CA  GLY A 137      15.929   0.821  -3.647  1.00  0.00           C  
ATOM   1054  C   GLY A 137      14.570   1.021  -3.003  1.00  0.00           C  
ATOM   1055  O   GLY A 137      13.875   0.051  -2.692  1.00  0.00           O  
ATOM   1056  N   VAL A 138      14.163   2.225  -2.801  1.00  0.00           N  
ATOM   1057  CA  VAL A 138      12.859   2.530  -2.222  1.00  0.00           C  
ATOM   1058  C   VAL A 138      11.779   2.423  -3.296  1.00  0.00           C  
ATOM   1059  CB  VAL A 138      12.837   3.937  -1.582  1.00  0.00           C  
ATOM   1060  O   VAL A 138      10.692   1.899  -3.042  1.00  0.00           O  
ATOM   1061  CG1 VAL A 138      11.414   4.328  -1.187  1.00  0.00           C  
ATOM   1062  CG2 VAL A 138      13.764   3.985  -0.369  1.00  0.00           C  
ATOM   1063  N   PHE A 139      12.199   2.850  -4.437  1.00  0.00           N  
ATOM   1064  CA  PHE A 139      11.301   2.741  -5.580  1.00  0.00           C  
ATOM   1065  C   PHE A 139      11.813   1.706  -6.575  1.00  0.00           C  
ATOM   1066  CB  PHE A 139      11.141   4.099  -6.271  1.00  0.00           C  
ATOM   1067  O   PHE A 139      13.023   1.554  -6.752  1.00  0.00           O  
ATOM   1068  CG  PHE A 139      10.433   5.127  -5.431  1.00  0.00           C  
ATOM   1069  CD1 PHE A 139       9.053   5.084  -5.270  1.00  0.00           C  
ATOM   1070  CD2 PHE A 139      11.147   6.138  -4.802  1.00  0.00           C  
ATOM   1071  CE1 PHE A 139       8.395   6.035  -4.493  1.00  0.00           C  
ATOM   1072  CE2 PHE A 139      10.497   7.092  -4.024  1.00  0.00           C  
ATOM   1073  CZ  PHE A 139       9.121   7.039  -3.872  1.00  0.00           C  
ATOM   1074  N   TRP A 140      10.875   1.006  -7.116  1.00  0.00           N  
ATOM   1075  CA  TRP A 140      11.170  -0.031  -8.100  1.00  0.00           C  
ATOM   1076  C   TRP A 140      10.403   0.215  -9.395  1.00  0.00           C  
ATOM   1077  CB  TRP A 140      10.826  -1.415  -7.543  1.00  0.00           C  
ATOM   1078  O   TRP A 140       9.283   0.732  -9.373  1.00  0.00           O  
ATOM   1079  CG  TRP A 140      11.766  -1.894  -6.479  1.00  0.00           C  
ATOM   1080  CD1 TRP A 140      11.937  -1.364  -5.230  1.00  0.00           C  
ATOM   1081  CD2 TRP A 140      12.671  -2.999  -6.573  1.00  0.00           C  
ATOM   1082  CE2 TRP A 140      13.359  -3.082  -5.342  1.00  0.00           C  
ATOM   1083  CE3 TRP A 140      12.965  -3.929  -7.579  1.00  0.00           C  
ATOM   1084  NE1 TRP A 140      12.893  -2.074  -4.541  1.00  0.00           N  
ATOM   1085  CH2 TRP A 140      14.594  -4.956  -6.092  1.00  0.00           C  
ATOM   1086  CZ2 TRP A 140      14.325  -4.059  -5.091  1.00  0.00           C  
ATOM   1087  CZ3 TRP A 140      13.927  -4.901  -7.327  1.00  0.00           C  
ATOM   1088  N   GLU A 141      11.055  -0.144 -10.424  1.00  0.00           N  
ATOM   1089  CA  GLU A 141      10.441   0.063 -11.732  1.00  0.00           C  
ATOM   1090  C   GLU A 141       9.670  -1.175 -12.182  1.00  0.00           C  
ATOM   1091  CB  GLU A 141      11.503   0.428 -12.772  1.00  0.00           C  
ATOM   1092  O   GLU A 141      10.047  -2.301 -11.852  1.00  0.00           O  
ATOM   1093  CG  GLU A 141      12.237   1.727 -12.472  1.00  0.00           C  
ATOM   1094  CD  GLU A 141      13.312   2.059 -13.495  1.00  0.00           C  
ATOM   1095  OE1 GLU A 141      13.901   3.161 -13.421  1.00  0.00           O  
ATOM   1096  OE2 GLU A 141      13.566   1.211 -14.379  1.00  0.00           O  
ATOM   1097  N   HIS A 142       8.635  -0.929 -12.938  1.00  0.00           N  
ATOM   1098  CA  HIS A 142       7.893  -1.949 -13.669  1.00  0.00           C  
ATOM   1099  C   HIS A 142       7.298  -1.383 -14.954  1.00  0.00           C  
ATOM   1100  CB  HIS A 142       6.786  -2.538 -12.793  1.00  0.00           C  
ATOM   1101  O   HIS A 142       7.273  -0.165 -15.148  1.00  0.00           O  
ATOM   1102  CG  HIS A 142       5.698  -1.565 -12.467  1.00  0.00           C  
ATOM   1103  CD2 HIS A 142       5.554  -0.707 -11.430  1.00  0.00           C  
ATOM   1104  ND1 HIS A 142       4.584  -1.401 -13.262  1.00  0.00           N  
ATOM   1105  CE1 HIS A 142       3.800  -0.480 -12.725  1.00  0.00           C  
ATOM   1106  NE2 HIS A 142       4.366  -0.043 -11.613  1.00  0.00           N  
ATOM   1107  N   TRP A 143       6.838  -2.269 -15.863  1.00  0.00           N  
ATOM   1108  CA  TRP A 143       6.422  -1.821 -17.188  1.00  0.00           C  
ATOM   1109  C   TRP A 143       4.957  -2.162 -17.443  1.00  0.00           C  
ATOM   1110  CB  TRP A 143       7.302  -2.453 -18.271  1.00  0.00           C  
ATOM   1111  O   TRP A 143       4.516  -2.210 -18.594  1.00  0.00           O  
ATOM   1112  CG  TRP A 143       8.651  -1.813 -18.409  1.00  0.00           C  
ATOM   1113  CD1 TRP A 143       9.010  -0.829 -19.288  1.00  0.00           C  
ATOM   1114  CD2 TRP A 143       9.822  -2.117 -17.646  1.00  0.00           C  
ATOM   1115  CE2 TRP A 143      10.857  -1.278 -18.116  1.00  0.00           C  
ATOM   1116  CE3 TRP A 143      10.098  -3.019 -16.609  1.00  0.00           C  
ATOM   1117  NE1 TRP A 143      10.335  -0.503 -19.116  1.00  0.00           N  
ATOM   1118  CH2 TRP A 143      12.391  -2.205 -16.570  1.00  0.00           C  
ATOM   1119  CZ2 TRP A 143      12.147  -1.314 -17.584  1.00  0.00           C  
ATOM   1120  CZ3 TRP A 143      11.384  -3.053 -16.081  1.00  0.00           C  
ATOM   1121  N   ILE A 144       4.292  -2.402 -16.359  1.00  0.00           N  
ATOM   1122  CA  ILE A 144       2.851  -2.613 -16.447  1.00  0.00           C  
ATOM   1123  C   ILE A 144       2.145  -1.275 -16.658  1.00  0.00           C  
ATOM   1124  CB  ILE A 144       2.304  -3.314 -15.183  1.00  0.00           C  
ATOM   1125  O   ILE A 144       2.344  -0.333 -15.887  1.00  0.00           O  
ATOM   1126  CG1 ILE A 144       3.005  -4.661 -14.974  1.00  0.00           C  
ATOM   1127  CG2 ILE A 144       0.787  -3.495 -15.279  1.00  0.00           C  
ATOM   1128  CD1 ILE A 144       2.777  -5.271 -13.598  1.00  0.00           C  
ATOM   1129  N   PRO A 145       1.304  -1.230 -17.783  1.00  0.00           N  
ATOM   1130  CA  PRO A 145       0.570   0.017 -18.011  1.00  0.00           C  
ATOM   1131  C   PRO A 145      -0.433   0.324 -16.902  1.00  0.00           C  
ATOM   1132  CB  PRO A 145      -0.145  -0.233 -19.341  1.00  0.00           C  
ATOM   1133  O   PRO A 145      -1.150  -0.572 -16.449  1.00  0.00           O  
ATOM   1134  CG  PRO A 145       0.579  -1.388 -19.954  1.00  0.00           C  
ATOM   1135  CD  PRO A 145       1.139  -2.239 -18.850  1.00  0.00           C  
ATOM   1136  N   THR A 146      -0.401   1.534 -16.398  1.00  0.00           N  
ATOM   1137  CA  THR A 146      -1.335   1.970 -15.365  1.00  0.00           C  
ATOM   1138  C   THR A 146      -2.015   3.275 -15.767  1.00  0.00           C  
ATOM   1139  CB  THR A 146      -0.624   2.154 -14.012  1.00  0.00           C  
ATOM   1140  O   THR A 146      -1.549   3.972 -16.671  1.00  0.00           O  
ATOM   1141  CG2 THR A 146       0.034   0.857 -13.554  1.00  0.00           C  
ATOM   1142  OG1 THR A 146       0.381   3.167 -14.141  1.00  0.00           O  
ATOM   1143  N   LYS A 147      -3.197   3.501 -15.247  1.00  0.00           N  
ATOM   1144  CA  LYS A 147      -3.944   4.740 -15.441  1.00  0.00           C  
ATOM   1145  C   LYS A 147      -4.044   5.531 -14.140  1.00  0.00           C  
ATOM   1146  CB  LYS A 147      -5.342   4.445 -15.984  1.00  0.00           C  
ATOM   1147  O   LYS A 147      -3.744   5.009 -13.065  1.00  0.00           O  
ATOM   1148  CG  LYS A 147      -5.347   3.724 -17.325  1.00  0.00           C  
ATOM   1149  CD  LYS A 147      -6.764   3.413 -17.788  1.00  0.00           C  
ATOM   1150  CE  LYS A 147      -6.768   2.659 -19.111  1.00  0.00           C  
ATOM   1151  NZ  LYS A 147      -8.154   2.318 -19.550  1.00  0.00           N  
ATOM   1152  N   ASP A 148      -4.497   6.729 -14.354  1.00  0.00           N  
ATOM   1153  CA  ASP A 148      -4.739   7.569 -13.184  1.00  0.00           C  
ATOM   1154  C   ASP A 148      -5.714   6.899 -12.219  1.00  0.00           C  
ATOM   1155  CB  ASP A 148      -5.275   8.937 -13.609  1.00  0.00           C  
ATOM   1156  O   ASP A 148      -6.745   6.368 -12.639  1.00  0.00           O  
ATOM   1157  CG  ASP A 148      -4.251   9.769 -14.360  1.00  0.00           C  
ATOM   1158  OD1 ASP A 148      -3.042   9.456 -14.292  1.00  0.00           O  
ATOM   1159  OD2 ASP A 148      -4.655  10.747 -15.025  1.00  0.00           O  
ATOM   1160  N   GLY A 149      -5.296   6.945 -10.933  1.00  0.00           N  
ATOM   1161  CA  GLY A 149      -6.171   6.362  -9.929  1.00  0.00           C  
ATOM   1162  C   GLY A 149      -5.735   4.977  -9.489  1.00  0.00           C  
ATOM   1163  O   GLY A 149      -6.293   4.416  -8.543  1.00  0.00           O  
ATOM   1164  N   GLN A 150      -4.713   4.458 -10.132  1.00  0.00           N  
ATOM   1165  CA  GLN A 150      -4.330   3.085  -9.819  1.00  0.00           C  
ATOM   1166  C   GLN A 150      -3.202   3.049  -8.791  1.00  0.00           C  
ATOM   1167  CB  GLN A 150      -3.909   2.342 -11.087  1.00  0.00           C  
ATOM   1168  O   GLN A 150      -2.660   1.983  -8.495  1.00  0.00           O  
ATOM   1169  CG  GLN A 150      -5.066   2.014 -12.021  1.00  0.00           C  
ATOM   1170  CD  GLN A 150      -4.628   1.232 -13.246  1.00  0.00           C  
ATOM   1171  NE2 GLN A 150      -5.412   0.226 -13.618  1.00  0.00           N  
ATOM   1172  OE1 GLN A 150      -3.595   1.531 -13.853  1.00  0.00           O  
ATOM   1173  N   CYS A 151      -2.814   4.227  -8.351  1.00  0.00           N  
ATOM   1174  CA  CYS A 151      -1.884   4.229  -7.227  1.00  0.00           C  
ATOM   1175  C   CYS A 151      -2.437   3.422  -6.060  1.00  0.00           C  
ATOM   1176  CB  CYS A 151      -1.591   5.660  -6.776  1.00  0.00           C  
ATOM   1177  O   CYS A 151      -3.653   3.341  -5.876  1.00  0.00           O  
ATOM   1178  SG  CYS A 151      -0.632   6.617  -7.970  1.00  0.00           S  
ATOM   1179  N   GLY A 152      -1.508   2.818  -5.360  1.00  0.00           N  
ATOM   1180  CA  GLY A 152      -1.921   2.062  -4.189  1.00  0.00           C  
ATOM   1181  C   GLY A 152      -2.213   0.605  -4.492  1.00  0.00           C  
ATOM   1182  O   GLY A 152      -2.415  -0.197  -3.577  1.00  0.00           O  
ATOM   1183  N   ALA A 153      -2.194   0.294  -5.801  1.00  0.00           N  
ATOM   1184  CA  ALA A 153      -2.438  -1.097  -6.173  1.00  0.00           C  
ATOM   1185  C   ALA A 153      -1.239  -1.976  -5.829  1.00  0.00           C  
ATOM   1186  CB  ALA A 153      -2.760  -1.201  -7.661  1.00  0.00           C  
ATOM   1187  O   ALA A 153      -0.089  -1.569  -6.017  1.00  0.00           O  
ATOM   1188  N   PRO A 154      -1.526  -3.193  -5.365  1.00  0.00           N  
ATOM   1189  CA  PRO A 154      -0.429  -4.068  -4.945  1.00  0.00           C  
ATOM   1190  C   PRO A 154       0.337  -4.662  -6.125  1.00  0.00           C  
ATOM   1191  CB  PRO A 154      -1.139  -5.165  -4.147  1.00  0.00           C  
ATOM   1192  O   PRO A 154      -0.269  -5.047  -7.128  1.00  0.00           O  
ATOM   1193  CG  PRO A 154      -2.531  -5.194  -4.692  1.00  0.00           C  
ATOM   1194  CD  PRO A 154      -2.894  -3.809  -5.146  1.00  0.00           C  
ATOM   1195  N   LEU A 155       1.634  -4.635  -5.991  1.00  0.00           N  
ATOM   1196  CA  LEU A 155       2.509  -5.444  -6.832  1.00  0.00           C  
ATOM   1197  C   LEU A 155       2.873  -6.752  -6.138  1.00  0.00           C  
ATOM   1198  CB  LEU A 155       3.781  -4.669  -7.186  1.00  0.00           C  
ATOM   1199  O   LEU A 155       3.394  -6.743  -5.021  1.00  0.00           O  
ATOM   1200  CG  LEU A 155       3.675  -3.690  -8.357  1.00  0.00           C  
ATOM   1201  CD1 LEU A 155       3.526  -4.450  -9.671  1.00  0.00           C  
ATOM   1202  CD2 LEU A 155       2.505  -2.734  -8.151  1.00  0.00           C  
ATOM   1203  N   VAL A 156       2.600  -7.871  -6.844  1.00  0.00           N  
ATOM   1204  CA  VAL A 156       2.694  -9.188  -6.222  1.00  0.00           C  
ATOM   1205  C   VAL A 156       3.748 -10.026  -6.940  1.00  0.00           C  
ATOM   1206  CB  VAL A 156       1.332  -9.919  -6.233  1.00  0.00           C  
ATOM   1207  O   VAL A 156       3.789 -10.059  -8.173  1.00  0.00           O  
ATOM   1208  CG1 VAL A 156       1.446 -11.282  -5.552  1.00  0.00           C  
ATOM   1209  CG2 VAL A 156       0.263  -9.066  -5.554  1.00  0.00           C  
ATOM   1210  N   SER A 157       4.613 -10.675  -6.173  1.00  0.00           N  
ATOM   1211  CA  SER A 157       5.571 -11.613  -6.749  1.00  0.00           C  
ATOM   1212  C   SER A 157       4.868 -12.835  -7.331  1.00  0.00           C  
ATOM   1213  CB  SER A 157       6.590 -12.053  -5.697  1.00  0.00           C  
ATOM   1214  O   SER A 157       4.091 -13.497  -6.640  1.00  0.00           O  
ATOM   1215  OG  SER A 157       7.407 -13.098  -6.195  1.00  0.00           O  
ATOM   1216  N   VAL A 158       5.206 -13.134  -8.536  1.00  0.00           N  
ATOM   1217  CA  VAL A 158       4.580 -14.272  -9.201  1.00  0.00           C  
ATOM   1218  C   VAL A 158       5.166 -15.574  -8.659  1.00  0.00           C  
ATOM   1219  CB  VAL A 158       4.762 -14.203 -10.734  1.00  0.00           C  
ATOM   1220  O   VAL A 158       4.534 -16.630  -8.747  1.00  0.00           O  
ATOM   1221  CG1 VAL A 158       4.178 -15.446 -11.403  1.00  0.00           C  
ATOM   1222  CG2 VAL A 158       4.113 -12.938 -11.291  1.00  0.00           C  
ATOM   1223  N   GLU A 159       6.314 -15.441  -8.038  1.00  0.00           N  
ATOM   1224  CA  GLU A 159       7.020 -16.618  -7.540  1.00  0.00           C  
ATOM   1225  C   GLU A 159       6.367 -17.156  -6.270  1.00  0.00           C  
ATOM   1226  CB  GLU A 159       8.492 -16.291  -7.277  1.00  0.00           C  
ATOM   1227  O   GLU A 159       6.138 -18.361  -6.146  1.00  0.00           O  
ATOM   1228  CG  GLU A 159       9.321 -17.492  -6.845  1.00  0.00           C  
ATOM   1229  CD  GLU A 159      10.802 -17.180  -6.706  1.00  0.00           C  
ATOM   1230  OE1 GLU A 159      11.582 -18.087  -6.336  1.00  0.00           O  
ATOM   1231  OE2 GLU A 159      11.186 -16.018  -6.968  1.00  0.00           O  
ATOM   1232  N   ASP A 160       5.999 -16.197  -5.372  1.00  0.00           N  
ATOM   1233  CA  ASP A 160       5.547 -16.722  -4.087  1.00  0.00           C  
ATOM   1234  C   ASP A 160       4.223 -16.086  -3.668  1.00  0.00           C  
ATOM   1235  CB  ASP A 160       6.607 -16.488  -3.009  1.00  0.00           C  
ATOM   1236  O   ASP A 160       3.693 -16.391  -2.598  1.00  0.00           O  
ATOM   1237  CG  ASP A 160       6.972 -15.023  -2.844  1.00  0.00           C  
ATOM   1238  OD1 ASP A 160       6.262 -14.152  -3.391  1.00  0.00           O  
ATOM   1239  OD2 ASP A 160       7.982 -14.737  -2.164  1.00  0.00           O  
ATOM   1240  N   GLY A 161       3.703 -15.123  -4.382  1.00  0.00           N  
ATOM   1241  CA  GLY A 161       2.405 -14.534  -4.094  1.00  0.00           C  
ATOM   1242  C   GLY A 161       2.462 -13.457  -3.027  1.00  0.00           C  
ATOM   1243  O   GLY A 161       1.425 -12.995  -2.549  1.00  0.00           O  
ATOM   1244  N   SER A 162       3.679 -13.082  -2.633  1.00  0.00           N  
ATOM   1245  CA  SER A 162       3.859 -12.039  -1.628  1.00  0.00           C  
ATOM   1246  C   SER A 162       3.710 -10.650  -2.241  1.00  0.00           C  
ATOM   1247  CB  SER A 162       5.229 -12.167  -0.962  1.00  0.00           C  
ATOM   1248  O   SER A 162       4.070 -10.436  -3.400  1.00  0.00           O  
ATOM   1249  OG  SER A 162       5.343 -13.404  -0.280  1.00  0.00           O  
ATOM   1250  N   ILE A 163       3.063  -9.757  -1.499  1.00  0.00           N  
ATOM   1251  CA  ILE A 163       3.026  -8.358  -1.912  1.00  0.00           C  
ATOM   1252  C   ILE A 163       4.396  -7.720  -1.696  1.00  0.00           C  
ATOM   1253  CB  ILE A 163       1.941  -7.571  -1.144  1.00  0.00           C  
ATOM   1254  O   ILE A 163       4.900  -7.681  -0.571  1.00  0.00           O  
ATOM   1255  CG1 ILE A 163       0.553  -8.155  -1.432  1.00  0.00           C  
ATOM   1256  CG2 ILE A 163       1.995  -6.084  -1.505  1.00  0.00           C  
ATOM   1257  CD1 ILE A 163      -0.556  -7.572  -0.566  1.00  0.00           C  
ATOM   1258  N   VAL A 164       4.993  -7.177  -2.756  1.00  0.00           N  
ATOM   1259  CA  VAL A 164       6.368  -6.696  -2.657  1.00  0.00           C  
ATOM   1260  C   VAL A 164       6.390  -5.172  -2.747  1.00  0.00           C  
ATOM   1261  CB  VAL A 164       7.263  -7.308  -3.758  1.00  0.00           C  
ATOM   1262  O   VAL A 164       7.430  -4.546  -2.525  1.00  0.00           O  
ATOM   1263  CG1 VAL A 164       7.401  -8.817  -3.566  1.00  0.00           C  
ATOM   1264  CG2 VAL A 164       6.697  -6.992  -5.142  1.00  0.00           C  
ATOM   1265  N   GLY A 165       5.226  -4.599  -3.056  1.00  0.00           N  
ATOM   1266  CA  GLY A 165       5.131  -3.151  -3.149  1.00  0.00           C  
ATOM   1267  C   GLY A 165       3.750  -2.668  -3.551  1.00  0.00           C  
ATOM   1268  O   GLY A 165       2.836  -3.474  -3.739  1.00  0.00           O  
ATOM   1269  N   ILE A 166       3.598  -1.323  -3.535  1.00  0.00           N  
ATOM   1270  CA  ILE A 166       2.364  -0.711  -4.015  1.00  0.00           C  
ATOM   1271  C   ILE A 166       2.687   0.339  -5.075  1.00  0.00           C  
ATOM   1272  CB  ILE A 166       1.561  -0.075  -2.858  1.00  0.00           C  
ATOM   1273  O   ILE A 166       3.694   1.043  -4.974  1.00  0.00           O  
ATOM   1274  CG1 ILE A 166       2.387   1.022  -2.175  1.00  0.00           C  
ATOM   1275  CG2 ILE A 166       1.130  -1.144  -1.849  1.00  0.00           C  
ATOM   1276  CD1 ILE A 166       1.617   1.814  -1.128  1.00  0.00           C  
ATOM   1277  N   HIS A 167       1.881   0.251  -6.148  1.00  0.00           N  
ATOM   1278  CA  HIS A 167       2.092   1.192  -7.242  1.00  0.00           C  
ATOM   1279  C   HIS A 167       2.094   2.631  -6.739  1.00  0.00           C  
ATOM   1280  CB  HIS A 167       1.018   1.013  -8.317  1.00  0.00           C  
ATOM   1281  O   HIS A 167       1.211   3.027  -5.973  1.00  0.00           O  
ATOM   1282  CG  HIS A 167       1.105   2.014  -9.425  1.00  0.00           C  
ATOM   1283  CD2 HIS A 167       0.306   3.060  -9.743  1.00  0.00           C  
ATOM   1284  ND1 HIS A 167       2.114   1.999 -10.364  1.00  0.00           N  
ATOM   1285  CE1 HIS A 167       1.931   2.996 -11.214  1.00  0.00           C  
ATOM   1286  NE2 HIS A 167       0.841   3.654 -10.859  1.00  0.00           N  
ATOM   1287  N   SER A 168       3.037   3.554  -7.245  1.00  0.00           N  
ATOM   1288  CA  SER A 168       3.200   4.904  -6.717  1.00  0.00           C  
ATOM   1289  C   SER A 168       3.146   5.944  -7.831  1.00  0.00           C  
ATOM   1290  CB  SER A 168       4.521   5.027  -5.956  1.00  0.00           C  
ATOM   1291  O   SER A 168       2.430   6.942  -7.722  1.00  0.00           O  
ATOM   1292  OG  SER A 168       4.453   4.344  -4.716  1.00  0.00           O  
ATOM   1293  N   ALA A 169       3.885   5.729  -8.842  1.00  0.00           N  
ATOM   1294  CA  ALA A 169       4.062   6.820  -9.798  1.00  0.00           C  
ATOM   1295  C   ALA A 169       4.478   6.288 -11.166  1.00  0.00           C  
ATOM   1296  CB  ALA A 169       5.095   7.818  -9.281  1.00  0.00           C  
ATOM   1297  O   ALA A 169       4.654   5.080 -11.343  1.00  0.00           O  
ATOM   1298  N   SER A 170       4.418   7.210 -12.113  1.00  0.00           N  
ATOM   1299  CA  SER A 170       4.927   6.958 -13.458  1.00  0.00           C  
ATOM   1300  C   SER A 170       5.992   7.978 -13.845  1.00  0.00           C  
ATOM   1301  CB  SER A 170       3.787   6.987 -14.477  1.00  0.00           C  
ATOM   1302  O   SER A 170       6.142   9.009 -13.186  1.00  0.00           O  
ATOM   1303  OG  SER A 170       3.174   8.264 -14.510  1.00  0.00           O  
ATOM   1304  N   ASN A 171       6.811   7.516 -14.807  1.00  0.00           N  
ATOM   1305  CA  ASN A 171       7.742   8.505 -15.342  1.00  0.00           C  
ATOM   1306  C   ASN A 171       7.046   9.471 -16.297  1.00  0.00           C  
ATOM   1307  CB  ASN A 171       8.913   7.815 -16.044  1.00  0.00           C  
ATOM   1308  O   ASN A 171       5.868   9.298 -16.612  1.00  0.00           O  
ATOM   1309  CG  ASN A 171       8.499   7.125 -17.329  1.00  0.00           C  
ATOM   1310  ND2 ASN A 171       9.469   6.555 -18.035  1.00  0.00           N  
ATOM   1311  OD1 ASN A 171       7.318   7.104 -17.684  1.00  0.00           O  
ATOM   1312  N   PHE A 172       7.721  10.510 -16.734  1.00  0.00           N  
ATOM   1313  CA  PHE A 172       7.133  11.582 -17.528  1.00  0.00           C  
ATOM   1314  C   PHE A 172       6.764  11.085 -18.920  1.00  0.00           C  
ATOM   1315  CB  PHE A 172       8.099  12.767 -17.631  1.00  0.00           C  
ATOM   1316  O   PHE A 172       5.824  11.591 -19.536  1.00  0.00           O  
ATOM   1317  CG  PHE A 172       8.159  13.612 -16.388  1.00  0.00           C  
ATOM   1318  CD1 PHE A 172       7.118  14.474 -16.065  1.00  0.00           C  
ATOM   1319  CD2 PHE A 172       9.257  13.544 -15.541  1.00  0.00           C  
ATOM   1320  CE1 PHE A 172       7.171  15.257 -14.915  1.00  0.00           C  
ATOM   1321  CE2 PHE A 172       9.317  14.324 -14.389  1.00  0.00           C  
ATOM   1322  CZ  PHE A 172       8.274  15.181 -14.079  1.00  0.00           C  
ATOM   1323  N   ASP A 173       7.599  10.112 -19.376  1.00  0.00           N  
ATOM   1324  CA  ASP A 173       7.337   9.605 -20.720  1.00  0.00           C  
ATOM   1325  C   ASP A 173       6.331   8.457 -20.688  1.00  0.00           C  
ATOM   1326  CB  ASP A 173       8.638   9.146 -21.383  1.00  0.00           C  
ATOM   1327  O   ASP A 173       6.024   7.864 -21.724  1.00  0.00           O  
ATOM   1328  CG  ASP A 173       9.644  10.270 -21.556  1.00  0.00           C  
ATOM   1329  OD1 ASP A 173       9.231  11.430 -21.768  1.00  0.00           O  
ATOM   1330  OD2 ASP A 173      10.861   9.992 -21.484  1.00  0.00           O  
ATOM   1331  N   ASN A 174       5.878   8.185 -19.494  1.00  0.00           N  
ATOM   1332  CA  ASN A 174       4.918   7.116 -19.241  1.00  0.00           C  
ATOM   1333  C   ASN A 174       5.389   5.789 -19.828  1.00  0.00           C  
ATOM   1334  CB  ASN A 174       3.543   7.486 -19.801  1.00  0.00           C  
ATOM   1335  O   ASN A 174       4.584   5.014 -20.349  1.00  0.00           O  
ATOM   1336  CG  ASN A 174       2.409   6.795 -19.069  1.00  0.00           C  
ATOM   1337  ND2 ASN A 174       1.285   6.615 -19.752  1.00  0.00           N  
ATOM   1338  OD1 ASN A 174       2.542   6.427 -17.899  1.00  0.00           O  
ATOM   1339  N   THR A 175       6.721   5.644 -19.899  1.00  0.00           N  
ATOM   1340  CA  THR A 175       7.265   4.406 -20.446  1.00  0.00           C  
ATOM   1341  C   THR A 175       7.383   3.340 -19.361  1.00  0.00           C  
ATOM   1342  CB  THR A 175       8.644   4.640 -21.092  1.00  0.00           C  
ATOM   1343  O   THR A 175       7.385   2.143 -19.656  1.00  0.00           O  
ATOM   1344  CG2 THR A 175       8.535   5.559 -22.304  1.00  0.00           C  
ATOM   1345  OG1 THR A 175       9.520   5.239 -20.129  1.00  0.00           O  
ATOM   1346  N   ASN A 176       7.625   3.799 -18.231  1.00  0.00           N  
ATOM   1347  CA  ASN A 176       7.684   2.879 -17.099  1.00  0.00           C  
ATOM   1348  C   ASN A 176       7.065   3.491 -15.846  1.00  0.00           C  
ATOM   1349  CB  ASN A 176       9.130   2.458 -16.826  1.00  0.00           C  
ATOM   1350  O   ASN A 176       6.826   4.699 -15.793  1.00  0.00           O  
ATOM   1351  CG  ASN A 176      10.042   3.639 -16.562  1.00  0.00           C  
ATOM   1352  ND2 ASN A 176      10.927   3.498 -15.582  1.00  0.00           N  
ATOM   1353  OD1 ASN A 176       9.953   4.671 -17.233  1.00  0.00           O  
ATOM   1354  N   ASN A 177       6.667   2.600 -14.971  1.00  0.00           N  
ATOM   1355  CA  ASN A 177       6.040   2.988 -13.712  1.00  0.00           C  
ATOM   1356  C   ASN A 177       6.900   2.599 -12.513  1.00  0.00           C  
ATOM   1357  CB  ASN A 177       4.648   2.364 -13.591  1.00  0.00           C  
ATOM   1358  O   ASN A 177       7.902   1.897 -12.665  1.00  0.00           O  
ATOM   1359  CG  ASN A 177       3.695   2.848 -14.667  1.00  0.00           C  
ATOM   1360  ND2 ASN A 177       3.272   1.938 -15.536  1.00  0.00           N  
ATOM   1361  OD1 ASN A 177       3.344   4.029 -14.717  1.00  0.00           O  
ATOM   1362  N   TYR A 178       6.504   3.230 -11.373  1.00  0.00           N  
ATOM   1363  CA  TYR A 178       7.253   2.972 -10.148  1.00  0.00           C  
ATOM   1364  C   TYR A 178       6.331   2.489  -9.036  1.00  0.00           C  
ATOM   1365  CB  TYR A 178       7.998   4.233  -9.698  1.00  0.00           C  
ATOM   1366  O   TYR A 178       5.166   2.887  -8.970  1.00  0.00           O  
ATOM   1367  CG  TYR A 178       8.992   4.745 -10.711  1.00  0.00           C  
ATOM   1368  CD1 TYR A 178      10.326   4.343 -10.673  1.00  0.00           C  
ATOM   1369  CD2 TYR A 178       8.602   5.633 -11.708  1.00  0.00           C  
ATOM   1370  CE1 TYR A 178      11.246   4.814 -11.603  1.00  0.00           C  
ATOM   1371  CE2 TYR A 178       9.514   6.110 -12.644  1.00  0.00           C  
ATOM   1372  OH  TYR A 178      11.739   6.164 -13.507  1.00  0.00           O  
ATOM   1373  CZ  TYR A 178      10.832   5.695 -12.583  1.00  0.00           C  
ATOM   1374  N   PHE A 179       6.836   1.560  -8.293  1.00  0.00           N  
ATOM   1375  CA  PHE A 179       6.124   1.219  -7.067  1.00  0.00           C  
ATOM   1376  C   PHE A 179       7.032   1.373  -5.853  1.00  0.00           C  
ATOM   1377  CB  PHE A 179       5.582  -0.211  -7.139  1.00  0.00           C  
ATOM   1378  O   PHE A 179       8.258   1.369  -5.984  1.00  0.00           O  
ATOM   1379  CG  PHE A 179       6.651  -1.269  -7.101  1.00  0.00           C  
ATOM   1380  CD1 PHE A 179       7.234  -1.731  -8.275  1.00  0.00           C  
ATOM   1381  CD2 PHE A 179       7.075  -1.801  -5.890  1.00  0.00           C  
ATOM   1382  CE1 PHE A 179       8.224  -2.710  -8.242  1.00  0.00           C  
ATOM   1383  CE2 PHE A 179       8.064  -2.780  -5.850  1.00  0.00           C  
ATOM   1384  CZ  PHE A 179       8.637  -3.233  -7.027  1.00  0.00           C  
ATOM   1385  N   THR A 180       6.411   1.705  -4.738  1.00  0.00           N  
ATOM   1386  CA  THR A 180       7.108   1.790  -3.459  1.00  0.00           C  
ATOM   1387  C   THR A 180       7.319   0.400  -2.866  1.00  0.00           C  
ATOM   1388  CB  THR A 180       6.332   2.665  -2.457  1.00  0.00           C  
ATOM   1389  O   THR A 180       6.359  -0.346  -2.661  1.00  0.00           O  
ATOM   1390  CG2 THR A 180       7.116   2.844  -1.161  1.00  0.00           C  
ATOM   1391  OG1 THR A 180       6.096   3.953  -3.040  1.00  0.00           O  
ATOM   1392  N   ALA A 181       8.526   0.054  -2.593  1.00  0.00           N  
ATOM   1393  CA  ALA A 181       8.890  -1.266  -2.087  1.00  0.00           C  
ATOM   1394  C   ALA A 181       8.425  -1.449  -0.646  1.00  0.00           C  
ATOM   1395  CB  ALA A 181      10.399  -1.477  -2.187  1.00  0.00           C  
ATOM   1396  O   ALA A 181       8.474  -0.510   0.153  1.00  0.00           O  
ATOM   1397  N   ILE A 182       7.936  -2.628  -0.340  1.00  0.00           N  
ATOM   1398  CA  ILE A 182       7.692  -3.013   1.045  1.00  0.00           C  
ATOM   1399  C   ILE A 182       9.019  -3.101   1.797  1.00  0.00           C  
ATOM   1400  CB  ILE A 182       6.935  -4.357   1.134  1.00  0.00           C  
ATOM   1401  O   ILE A 182       9.966  -3.733   1.325  1.00  0.00           O  
ATOM   1402  CG1 ILE A 182       5.569  -4.247   0.448  1.00  0.00           C  
ATOM   1403  CG2 ILE A 182       6.782  -4.795   2.594  1.00  0.00           C  
ATOM   1404  CD1 ILE A 182       4.655  -3.191   1.056  1.00  0.00           C  
ATOM   1405  N   PRO A 183       9.125  -2.404   2.968  1.00  0.00           N  
ATOM   1406  CA  PRO A 183      10.377  -2.467   3.725  1.00  0.00           C  
ATOM   1407  C   PRO A 183      10.578  -3.811   4.422  1.00  0.00           C  
ATOM   1408  CB  PRO A 183      10.229  -1.339   4.748  1.00  0.00           C  
ATOM   1409  O   PRO A 183       9.637  -4.602   4.529  1.00  0.00           O  
ATOM   1410  CG  PRO A 183       8.760  -1.249   5.007  1.00  0.00           C  
ATOM   1411  CD  PRO A 183       8.030  -1.559   3.731  1.00  0.00           C  
ATOM   1412  N   PRO A 184      11.875  -3.993   4.869  1.00  0.00           N  
ATOM   1413  CA  PRO A 184      12.102  -5.214   5.646  1.00  0.00           C  
ATOM   1414  C   PRO A 184      11.299  -5.246   6.944  1.00  0.00           C  
ATOM   1415  CB  PRO A 184      13.605  -5.174   5.935  1.00  0.00           C  
ATOM   1416  O   PRO A 184      11.001  -4.195   7.516  1.00  0.00           O  
ATOM   1417  CG  PRO A 184      13.976  -3.730   5.825  1.00  0.00           C  
ATOM   1418  CD  PRO A 184      13.052  -3.074   4.839  1.00  0.00           C  
ATOM   1419  N   ASN A 185      10.803  -6.391   7.371  1.00  0.00           N  
ATOM   1420  CA  ASN A 185      10.129  -6.628   8.643  1.00  0.00           C  
ATOM   1421  C   ASN A 185       8.761  -5.953   8.687  1.00  0.00           C  
ATOM   1422  CB  ASN A 185      10.996  -6.147   9.808  1.00  0.00           C  
ATOM   1423  O   ASN A 185       8.308  -5.527   9.751  1.00  0.00           O  
ATOM   1424  CG  ASN A 185      12.348  -6.832   9.852  1.00  0.00           C  
ATOM   1425  ND2 ASN A 185      13.401  -6.052  10.065  1.00  0.00           N  
ATOM   1426  OD1 ASN A 185      12.444  -8.052   9.695  1.00  0.00           O  
ATOM   1427  N   PHE A 186       8.220  -5.675   7.527  1.00  0.00           N  
ATOM   1428  CA  PHE A 186       6.933  -5.001   7.413  1.00  0.00           C  
ATOM   1429  C   PHE A 186       5.832  -5.819   8.077  1.00  0.00           C  
ATOM   1430  CB  PHE A 186       6.585  -4.748   5.943  1.00  0.00           C  
ATOM   1431  O   PHE A 186       4.947  -5.264   8.732  1.00  0.00           O  
ATOM   1432  CG  PHE A 186       5.450  -3.779   5.746  1.00  0.00           C  
ATOM   1433  CD1 PHE A 186       4.291  -4.170   5.087  1.00  0.00           C  
ATOM   1434  CD2 PHE A 186       5.543  -2.477   6.219  1.00  0.00           C  
ATOM   1435  CE1 PHE A 186       3.239  -3.275   4.902  1.00  0.00           C  
ATOM   1436  CE2 PHE A 186       4.496  -1.577   6.039  1.00  0.00           C  
ATOM   1437  CZ  PHE A 186       3.346  -1.978   5.380  1.00  0.00           C  
ATOM   1438  N   GLN A 187       5.909  -7.060   7.932  1.00  0.00           N  
ATOM   1439  CA  GLN A 187       4.910  -7.933   8.539  1.00  0.00           C  
ATOM   1440  C   GLN A 187       4.874  -7.758  10.054  1.00  0.00           C  
ATOM   1441  CB  GLN A 187       5.190  -9.395   8.186  1.00  0.00           C  
ATOM   1442  O   GLN A 187       3.798  -7.709  10.653  1.00  0.00           O  
ATOM   1443  CG  GLN A 187       4.077 -10.350   8.596  1.00  0.00           C  
ATOM   1444  CD  GLN A 187       2.824 -10.186   7.756  1.00  0.00           C  
ATOM   1445  NE2 GLN A 187       1.669 -10.166   8.412  1.00  0.00           N  
ATOM   1446  OE1 GLN A 187       2.894 -10.076   6.528  1.00  0.00           O  
ATOM   1447  N   GLU A 188       6.045  -7.696  10.661  1.00  0.00           N  
ATOM   1448  CA  GLU A 188       6.161  -7.486  12.101  1.00  0.00           C  
ATOM   1449  C   GLU A 188       5.556  -6.148  12.514  1.00  0.00           C  
ATOM   1450  CB  GLU A 188       7.626  -7.558  12.538  1.00  0.00           C  
ATOM   1451  O   GLU A 188       4.893  -6.054  13.550  1.00  0.00           O  
ATOM   1452  CG  GLU A 188       8.239  -8.945  12.410  1.00  0.00           C  
ATOM   1453  CD  GLU A 188       9.727  -8.975  12.723  1.00  0.00           C  
ATOM   1454  OE1 GLU A 188      10.390  -9.994  12.422  1.00  0.00           O  
ATOM   1455  OE2 GLU A 188      10.233  -7.973  13.275  1.00  0.00           O  
ATOM   1456  N   LEU A 189       5.820  -5.174  11.680  1.00  0.00           N  
ATOM   1457  CA  LEU A 189       5.273  -3.846  11.938  1.00  0.00           C  
ATOM   1458  C   LEU A 189       3.749  -3.883  11.972  1.00  0.00           C  
ATOM   1459  CB  LEU A 189       5.747  -2.855  10.871  1.00  0.00           C  
ATOM   1460  O   LEU A 189       3.126  -3.231  12.812  1.00  0.00           O  
ATOM   1461  CG  LEU A 189       5.166  -1.442  10.952  1.00  0.00           C  
ATOM   1462  CD1 LEU A 189       5.652  -0.741  12.216  1.00  0.00           C  
ATOM   1463  CD2 LEU A 189       5.539  -0.638   9.711  1.00  0.00           C  
ATOM   1464  N   LEU A 190       3.125  -4.715  11.153  1.00  0.00           N  
ATOM   1465  CA  LEU A 190       1.672  -4.781  11.041  1.00  0.00           C  
ATOM   1466  C   LEU A 190       1.068  -5.522  12.229  1.00  0.00           C  
ATOM   1467  CB  LEU A 190       1.265  -5.469   9.735  1.00  0.00           C  
ATOM   1468  O   LEU A 190      -0.064  -5.243  12.630  1.00  0.00           O  
ATOM   1469  CG  LEU A 190       1.639  -4.743   8.441  1.00  0.00           C  
ATOM   1470  CD1 LEU A 190       1.195  -5.557   7.230  1.00  0.00           C  
ATOM   1471  CD2 LEU A 190       1.021  -3.349   8.412  1.00  0.00           C  
ATOM   1472  N   THR A 191       1.797  -6.396  12.814  1.00  0.00           N  
ATOM   1473  CA  THR A 191       1.218  -7.275  13.824  1.00  0.00           C  
ATOM   1474  C   THR A 191       1.617  -6.823  15.226  1.00  0.00           C  
ATOM   1475  CB  THR A 191       1.654  -8.736  13.610  1.00  0.00           C  
ATOM   1476  O   THR A 191       0.935  -7.137  16.203  1.00  0.00           O  
ATOM   1477  CG2 THR A 191       1.093  -9.291  12.304  1.00  0.00           C  
ATOM   1478  OG1 THR A 191       3.085  -8.801  13.568  1.00  0.00           O  
ATOM   1479  N   ASP A 192       2.714  -6.106  15.325  1.00  0.00           N  
ATOM   1480  CA  ASP A 192       3.221  -5.671  16.622  1.00  0.00           C  
ATOM   1481  C   ASP A 192       2.913  -4.195  16.865  1.00  0.00           C  
ATOM   1482  CB  ASP A 192       4.728  -5.917  16.721  1.00  0.00           C  
ATOM   1483  O   ASP A 192       3.604  -3.317  16.343  1.00  0.00           O  
ATOM   1484  CG  ASP A 192       5.284  -5.645  18.107  1.00  0.00           C  
ATOM   1485  OD1 ASP A 192       4.552  -5.103  18.963  1.00  0.00           O  
ATOM   1486  OD2 ASP A 192       6.466  -5.974  18.346  1.00  0.00           O  
ATOM   1487  N   GLU A 193       1.958  -3.946  17.700  1.00  0.00           N  
ATOM   1488  CA  GLU A 193       1.464  -2.601  17.979  1.00  0.00           C  
ATOM   1489  C   GLU A 193       2.560  -1.723  18.575  1.00  0.00           C  
ATOM   1490  CB  GLU A 193       0.261  -2.654  18.923  1.00  0.00           C  
ATOM   1491  O   GLU A 193       2.529  -0.499  18.432  1.00  0.00           O  
ATOM   1492  CG  GLU A 193      -1.014  -3.163  18.266  1.00  0.00           C  
ATOM   1493  CD  GLU A 193      -2.238  -3.048  19.162  1.00  0.00           C  
ATOM   1494  OE1 GLU A 193      -3.338  -3.475  18.744  1.00  0.00           O  
ATOM   1495  OE2 GLU A 193      -2.095  -2.525  20.289  1.00  0.00           O  
ATOM   1496  N   SER A 194       3.508  -2.344  19.256  1.00  0.00           N  
ATOM   1497  CA  SER A 194       4.573  -1.596  19.917  1.00  0.00           C  
ATOM   1498  C   SER A 194       5.507  -0.949  18.900  1.00  0.00           C  
ATOM   1499  CB  SER A 194       5.372  -2.510  20.847  1.00  0.00           C  
ATOM   1500  O   SER A 194       6.217   0.006  19.222  1.00  0.00           O  
ATOM   1501  OG  SER A 194       6.164  -3.418  20.101  1.00  0.00           O  
ATOM   1502  N   LEU A 195       5.488  -1.408  17.635  1.00  0.00           N  
ATOM   1503  CA  LEU A 195       6.374  -0.880  16.603  1.00  0.00           C  
ATOM   1504  C   LEU A 195       5.697   0.247  15.830  1.00  0.00           C  
ATOM   1505  CB  LEU A 195       6.796  -1.993  15.639  1.00  0.00           C  
ATOM   1506  O   LEU A 195       6.335   0.915  15.013  1.00  0.00           O  
ATOM   1507  CG  LEU A 195       7.637  -3.123  16.235  1.00  0.00           C  
ATOM   1508  CD1 LEU A 195       7.907  -4.194  15.184  1.00  0.00           C  
ATOM   1509  CD2 LEU A 195       8.946  -2.577  16.797  1.00  0.00           C  
ATOM   1510  N   GLN A 196       4.433   0.507  16.165  1.00  0.00           N  
ATOM   1511  CA  GLN A 196       3.657   1.492  15.419  1.00  0.00           C  
ATOM   1512  C   GLN A 196       3.661   2.845  16.124  1.00  0.00           C  
ATOM   1513  CB  GLN A 196       2.220   1.007  15.222  1.00  0.00           C  
ATOM   1514  O   GLN A 196       3.399   2.925  17.326  1.00  0.00           O  
ATOM   1515  CG  GLN A 196       2.115  -0.322  14.486  1.00  0.00           C  
ATOM   1516  CD  GLN A 196       0.752  -0.971  14.638  1.00  0.00           C  
ATOM   1517  NE2 GLN A 196       0.535  -2.069  13.923  1.00  0.00           N  
ATOM   1518  OE1 GLN A 196      -0.099  -0.490  15.394  1.00  0.00           O  
ATOM   1519  N   LYS A 197       4.050   3.872  15.389  1.00  0.00           N  
ATOM   1520  CA  LYS A 197       3.996   5.252  15.862  1.00  0.00           C  
ATOM   1521  C   LYS A 197       2.913   6.041  15.132  1.00  0.00           C  
ATOM   1522  CB  LYS A 197       5.353   5.934  15.682  1.00  0.00           C  
ATOM   1523  O   LYS A 197       3.110   6.468  13.992  1.00  0.00           O  
ATOM   1524  CG  LYS A 197       6.484   5.277  16.458  1.00  0.00           C  
ATOM   1525  CD  LYS A 197       7.803   6.012  16.255  1.00  0.00           C  
ATOM   1526  CE  LYS A 197       8.943   5.335  17.004  1.00  0.00           C  
ATOM   1527  NZ  LYS A 197      10.244   6.035  16.784  1.00  0.00           N  
ATOM   1528  N   TRP A 198       1.802   6.325  15.873  1.00  0.00           N  
ATOM   1529  CA  TRP A 198       0.613   6.892  15.245  1.00  0.00           C  
ATOM   1530  C   TRP A 198       0.603   8.412  15.373  1.00  0.00           C  
ATOM   1531  CB  TRP A 198      -0.657   6.307  15.870  1.00  0.00           C  
ATOM   1532  O   TRP A 198       0.960   8.956  16.421  1.00  0.00           O  
ATOM   1533  CG  TRP A 198      -0.742   4.812  15.787  1.00  0.00           C  
ATOM   1534  CD1 TRP A 198      -0.571   3.919  16.808  1.00  0.00           C  
ATOM   1535  CD2 TRP A 198      -1.015   4.036  14.616  1.00  0.00           C  
ATOM   1536  CE2 TRP A 198      -0.995   2.677  15.002  1.00  0.00           C  
ATOM   1537  CE3 TRP A 198      -1.276   4.357  13.278  1.00  0.00           C  
ATOM   1538  NE1 TRP A 198      -0.722   2.633  16.343  1.00  0.00           N  
ATOM   1539  CH2 TRP A 198      -1.479   1.982  12.792  1.00  0.00           C  
ATOM   1540  CZ2 TRP A 198      -1.227   1.640  14.095  1.00  0.00           C  
ATOM   1541  CZ3 TRP A 198      -1.506   3.324  12.377  1.00  0.00           C  
ATOM   1542  N   VAL A 199       0.279   9.009  14.275  1.00  0.00           N  
ATOM   1543  CA  VAL A 199       0.123  10.460  14.270  1.00  0.00           C  
ATOM   1544  C   VAL A 199      -1.264  10.829  13.748  1.00  0.00           C  
ATOM   1545  CB  VAL A 199       1.213  11.145  13.415  1.00  0.00           C  
ATOM   1546  O   VAL A 199      -1.907  10.033  13.060  1.00  0.00           O  
ATOM   1547  CG1 VAL A 199       2.602  10.860  13.982  1.00  0.00           C  
ATOM   1548  CG2 VAL A 199       1.120  10.682  11.962  1.00  0.00           C  
ATOM   1549  N   LYS A 200      -1.819  11.998  14.120  1.00  0.00           N  
ATOM   1550  CA  LYS A 200      -3.060  12.563  13.599  1.00  0.00           C  
ATOM   1551  C   LYS A 200      -2.801  13.876  12.864  1.00  0.00           C  
ATOM   1552  CB  LYS A 200      -4.065  12.785  14.730  1.00  0.00           C  
ATOM   1553  O   LYS A 200      -1.825  14.572  13.153  1.00  0.00           O  
ATOM   1554  CG  LYS A 200      -4.612  11.500  15.334  1.00  0.00           C  
ATOM   1555  CD  LYS A 200      -5.646  11.786  16.415  1.00  0.00           C  
ATOM   1556  CE  LYS A 200      -6.212  10.500  17.003  1.00  0.00           C  
ATOM   1557  NZ  LYS A 200      -7.218  10.776  18.072  1.00  0.00           N  
ATOM   1558  N   GLY A 201      -3.600  14.152  11.890  1.00  0.00           N  
ATOM   1559  CA  GLY A 201      -3.606  15.462  11.260  1.00  0.00           C  
ATOM   1560  C   GLY A 201      -2.439  15.675  10.314  1.00  0.00           C  
ATOM   1561  O   GLY A 201      -2.040  16.813  10.058  1.00  0.00           O  
ATOM   1562  N   TRP A 202      -1.895  14.552   9.879  1.00  0.00           N  
ATOM   1563  CA  TRP A 202      -0.734  14.633   8.999  1.00  0.00           C  
ATOM   1564  C   TRP A 202      -1.157  14.939   7.566  1.00  0.00           C  
ATOM   1565  CB  TRP A 202       0.064  13.327   9.040  1.00  0.00           C  
ATOM   1566  O   TRP A 202      -2.193  14.458   7.102  1.00  0.00           O  
ATOM   1567  CG  TRP A 202       1.341  13.368   8.254  1.00  0.00           C  
ATOM   1568  CD1 TRP A 202       2.583  13.704   8.717  1.00  0.00           C  
ATOM   1569  CD2 TRP A 202       1.497  13.068   6.864  1.00  0.00           C  
ATOM   1570  CE2 TRP A 202       2.864  13.241   6.551  1.00  0.00           C  
ATOM   1571  CE3 TRP A 202       0.615  12.667   5.852  1.00  0.00           C  
ATOM   1572  NE1 TRP A 202       3.503  13.629   7.697  1.00  0.00           N  
ATOM   1573  CH2 TRP A 202       2.483  12.636   4.294  1.00  0.00           C  
ATOM   1574  CZ2 TRP A 202       3.368  13.027   5.266  1.00  0.00           C  
ATOM   1575  CZ3 TRP A 202       1.118  12.455   4.574  1.00  0.00           C  
ATOM   1576  N   SER A 203      -0.454  15.804   6.834  1.00  0.00           N  
ATOM   1577  CA  SER A 203      -0.594  16.031   5.400  1.00  0.00           C  
ATOM   1578  C   SER A 203       0.768  16.155   4.724  1.00  0.00           C  
ATOM   1579  CB  SER A 203      -1.420  17.290   5.134  1.00  0.00           C  
ATOM   1580  O   SER A 203       1.749  16.547   5.359  1.00  0.00           O  
ATOM   1581  OG  SER A 203      -0.752  18.442   5.619  1.00  0.00           O  
ATOM   1582  N   LEU A 204       0.852  15.670   3.515  1.00  0.00           N  
ATOM   1583  CA  LEU A 204       2.080  15.746   2.731  1.00  0.00           C  
ATOM   1584  C   LEU A 204       2.358  17.180   2.293  1.00  0.00           C  
ATOM   1585  CB  LEU A 204       1.990  14.834   1.504  1.00  0.00           C  
ATOM   1586  O   LEU A 204       1.473  17.854   1.760  1.00  0.00           O  
ATOM   1587  CG  LEU A 204       3.244  14.745   0.633  1.00  0.00           C  
ATOM   1588  CD1 LEU A 204       4.360  14.026   1.383  1.00  0.00           C  
ATOM   1589  CD2 LEU A 204       2.933  14.036  -0.681  1.00  0.00           C  
ATOM   1590  N   ASP A 205       3.553  17.589   2.651  1.00  0.00           N  
ATOM   1591  CA  ASP A 205       4.026  18.885   2.175  1.00  0.00           C  
ATOM   1592  C   ASP A 205       4.500  18.798   0.726  1.00  0.00           C  
ATOM   1593  CB  ASP A 205       5.155  19.405   3.067  1.00  0.00           C  
ATOM   1594  O   ASP A 205       5.526  18.177   0.439  1.00  0.00           O  
ATOM   1595  CG  ASP A 205       5.563  20.830   2.736  1.00  0.00           C  
ATOM   1596  OD1 ASP A 205       4.972  21.436   1.816  1.00  0.00           O  
ATOM   1597  OD2 ASP A 205       6.486  21.351   3.399  1.00  0.00           O  
ATOM   1598  N   SER A 206       3.745  19.297  -0.290  1.00  0.00           N  
ATOM   1599  CA  SER A 206       3.947  19.144  -1.727  1.00  0.00           C  
ATOM   1600  C   SER A 206       5.155  19.944  -2.204  1.00  0.00           C  
ATOM   1601  CB  SER A 206       2.699  19.584  -2.494  1.00  0.00           C  
ATOM   1602  O   SER A 206       5.703  19.672  -3.274  1.00  0.00           O  
ATOM   1603  OG  SER A 206       2.294  20.882  -2.093  1.00  0.00           O  
ATOM   1604  N   ASP A 207       5.670  20.906  -1.476  1.00  0.00           N  
ATOM   1605  CA  ASP A 207       6.712  21.816  -1.941  1.00  0.00           C  
ATOM   1606  C   ASP A 207       8.094  21.176  -1.823  1.00  0.00           C  
ATOM   1607  CB  ASP A 207       6.671  23.127  -1.153  1.00  0.00           C  
ATOM   1608  O   ASP A 207       9.005  21.510  -2.583  1.00  0.00           O  
ATOM   1609  CG  ASP A 207       5.447  23.970  -1.468  1.00  0.00           C  
ATOM   1610  OD1 ASP A 207       4.896  23.852  -2.583  1.00  0.00           O  
ATOM   1611  OD2 ASP A 207       5.033  24.761  -0.594  1.00  0.00           O  
ATOM   1612  N   SER A 208       8.214  19.918  -1.354  1.00  0.00           N  
ATOM   1613  CA  SER A 208       9.588  19.493  -1.110  1.00  0.00           C  
ATOM   1614  C   SER A 208       9.682  17.977  -0.968  1.00  0.00           C  
ATOM   1615  CB  SER A 208      10.142  20.166   0.147  1.00  0.00           C  
ATOM   1616  O   SER A 208      10.685  17.455  -0.478  1.00  0.00           O  
ATOM   1617  OG  SER A 208       9.315  19.899   1.267  1.00  0.00           O  
ATOM   1618  N   VAL A 209       8.928  17.261  -1.831  1.00  0.00           N  
ATOM   1619  CA  VAL A 209       9.109  15.860  -1.466  1.00  0.00           C  
ATOM   1620  C   VAL A 209      10.193  15.234  -2.341  1.00  0.00           C  
ATOM   1621  CB  VAL A 209       7.792  15.064  -1.599  1.00  0.00           C  
ATOM   1622  O   VAL A 209      10.178  15.389  -3.565  1.00  0.00           O  
ATOM   1623  CG1 VAL A 209       8.023  13.584  -1.299  1.00  0.00           C  
ATOM   1624  CG2 VAL A 209       6.725  15.640  -0.669  1.00  0.00           C  
ATOM   1625  N   ASN A 210      11.267  14.851  -1.709  1.00  0.00           N  
ATOM   1626  CA  ASN A 210      12.307  13.994  -2.268  1.00  0.00           C  
ATOM   1627  C   ASN A 210      12.256  12.590  -1.672  1.00  0.00           C  
ATOM   1628  CB  ASN A 210      13.689  14.613  -2.050  1.00  0.00           C  
ATOM   1629  O   ASN A 210      12.422  12.417  -0.463  1.00  0.00           O  
ATOM   1630  CG  ASN A 210      14.772  13.923  -2.854  1.00  0.00           C  
ATOM   1631  ND2 ASN A 210      15.846  14.647  -3.148  1.00  0.00           N  
ATOM   1632  OD1 ASN A 210      14.645  12.748  -3.210  1.00  0.00           O  
ATOM   1633  N   TRP A 211      11.823  11.681  -2.530  1.00  0.00           N  
ATOM   1634  CA  TRP A 211      11.807  10.282  -2.116  1.00  0.00           C  
ATOM   1635  C   TRP A 211      12.962   9.513  -2.749  1.00  0.00           C  
ATOM   1636  CB  TRP A 211      10.475   9.626  -2.491  1.00  0.00           C  
ATOM   1637  O   TRP A 211      12.981   9.297  -3.963  1.00  0.00           O  
ATOM   1638  CG  TRP A 211       9.315  10.084  -1.659  1.00  0.00           C  
ATOM   1639  CD1 TRP A 211       9.336  10.436  -0.338  1.00  0.00           C  
ATOM   1640  CD2 TRP A 211       7.960  10.235  -2.092  1.00  0.00           C  
ATOM   1641  CE2 TRP A 211       7.213  10.684  -0.980  1.00  0.00           C  
ATOM   1642  CE3 TRP A 211       7.304  10.036  -3.314  1.00  0.00           C  
ATOM   1643  NE1 TRP A 211       8.075  10.798   0.076  1.00  0.00           N  
ATOM   1644  CH2 TRP A 211       5.224  10.732  -2.263  1.00  0.00           C  
ATOM   1645  CZ2 TRP A 211       5.841  10.936  -1.055  1.00  0.00           C  
ATOM   1646  CZ3 TRP A 211       5.938  10.287  -3.387  1.00  0.00           C  
ATOM   1647  N   GLY A 212      13.876   9.115  -1.923  1.00  0.00           N  
ATOM   1648  CA  GLY A 212      14.881   8.157  -2.355  1.00  0.00           C  
ATOM   1649  C   GLY A 212      15.654   8.615  -3.578  1.00  0.00           C  
ATOM   1650  O   GLY A 212      16.008   7.802  -4.435  1.00  0.00           O  
ATOM   1651  N   GLY A 213      15.815   9.909  -3.744  1.00  0.00           N  
ATOM   1652  CA  GLY A 213      16.622  10.458  -4.822  1.00  0.00           C  
ATOM   1653  C   GLY A 213      15.799  10.911  -6.013  1.00  0.00           C  
ATOM   1654  O   GLY A 213      16.341  11.447  -6.982  1.00  0.00           O  
ATOM   1655  N   HIS A 214      14.465  10.572  -5.948  1.00  0.00           N  
ATOM   1656  CA  HIS A 214      13.576  11.025  -7.011  1.00  0.00           C  
ATOM   1657  C   HIS A 214      12.941  12.367  -6.665  1.00  0.00           C  
ATOM   1658  CB  HIS A 214      12.488   9.983  -7.278  1.00  0.00           C  
ATOM   1659  O   HIS A 214      12.481  12.569  -5.538  1.00  0.00           O  
ATOM   1660  CG  HIS A 214      13.010   8.702  -7.846  1.00  0.00           C  
ATOM   1661  CD2 HIS A 214      13.339   7.533  -7.247  1.00  0.00           C  
ATOM   1662  ND1 HIS A 214      13.253   8.528  -9.191  1.00  0.00           N  
ATOM   1663  CE1 HIS A 214      13.709   7.303  -9.395  1.00  0.00           C  
ATOM   1664  NE2 HIS A 214      13.770   6.679  -8.231  1.00  0.00           N  
ATOM   1665  N   LYS A 215      13.178  13.243  -7.614  1.00  0.00           N  
ATOM   1666  CA  LYS A 215      12.357  14.445  -7.506  1.00  0.00           C  
ATOM   1667  C   LYS A 215      10.914  14.163  -7.914  1.00  0.00           C  
ATOM   1668  CB  LYS A 215      12.935  15.570  -8.367  1.00  0.00           C  
ATOM   1669  O   LYS A 215      10.665  13.555  -8.957  1.00  0.00           O  
ATOM   1670  CG  LYS A 215      14.211  16.182  -7.810  1.00  0.00           C  
ATOM   1671  CD  LYS A 215      14.675  17.367  -8.648  1.00  0.00           C  
ATOM   1672  CE  LYS A 215      16.003  17.920  -8.150  1.00  0.00           C  
ATOM   1673  NZ  LYS A 215      16.459  19.086  -8.964  1.00  0.00           N  
ATOM   1674  N   VAL A 216      10.070  14.344  -7.004  1.00  0.00           N  
ATOM   1675  CA  VAL A 216       8.654  14.056  -7.209  1.00  0.00           C  
ATOM   1676  C   VAL A 216       7.947  15.297  -7.748  1.00  0.00           C  
ATOM   1677  CB  VAL A 216       7.977  13.581  -5.903  1.00  0.00           C  
ATOM   1678  O   VAL A 216       8.067  16.385  -7.178  1.00  0.00           O  
ATOM   1679  CG1 VAL A 216       6.507  13.246  -6.149  1.00  0.00           C  
ATOM   1680  CG2 VAL A 216       8.716  12.374  -5.329  1.00  0.00           C  
ATOM   1681  N   PHE A 217       7.432  15.019  -9.018  1.00  0.00           N  
ATOM   1682  CA  PHE A 217       6.659  16.094  -9.628  1.00  0.00           C  
ATOM   1683  C   PHE A 217       5.172  15.760  -9.623  1.00  0.00           C  
ATOM   1684  CB  PHE A 217       7.134  16.353 -11.062  1.00  0.00           C  
ATOM   1685  O   PHE A 217       4.787  14.610  -9.844  1.00  0.00           O  
ATOM   1686  CG  PHE A 217       8.572  16.784 -11.156  1.00  0.00           C  
ATOM   1687  CD1 PHE A 217       8.912  18.131 -11.122  1.00  0.00           C  
ATOM   1688  CD2 PHE A 217       9.585  15.842 -11.278  1.00  0.00           C  
ATOM   1689  CE1 PHE A 217      10.243  18.534 -11.209  1.00  0.00           C  
ATOM   1690  CE2 PHE A 217      10.917  16.237 -11.365  1.00  0.00           C  
ATOM   1691  CZ  PHE A 217      11.244  17.583 -11.331  1.00  0.00           C  
ATOM   1692  N   MET A 218       4.390  16.746  -9.312  1.00  0.00           N  
ATOM   1693  CA  MET A 218       2.948  16.587  -9.147  1.00  0.00           C  
ATOM   1694  C   MET A 218       2.228  16.727 -10.484  1.00  0.00           C  
ATOM   1695  CB  MET A 218       2.404  17.612  -8.151  1.00  0.00           C  
ATOM   1696  O   MET A 218       1.156  16.153 -10.680  1.00  0.00           O  
ATOM   1697  CG  MET A 218       3.008  17.496  -6.761  1.00  0.00           C  
ATOM   1698  SD  MET A 218       2.606  15.900  -5.950  1.00  0.00           S  
ATOM   1699  CE  MET A 218       4.066  15.702  -4.891  1.00  0.00           C  
ATOM   1700  N   ASP A 219       2.966  17.449 -11.483  1.00  0.00           N  
ATOM   1701  CA  ASP A 219       2.516  17.648 -12.858  1.00  0.00           C  
ATOM   1702  C   ASP A 219       3.680  17.534 -13.839  1.00  0.00           C  
ATOM   1703  CB  ASP A 219       1.834  19.010 -13.007  1.00  0.00           C  
ATOM   1704  O   ASP A 219       4.841  17.696 -13.455  1.00  0.00           O  
ATOM   1705  CG  ASP A 219       0.511  19.094 -12.267  1.00  0.00           C  
ATOM   1706  OD1 ASP A 219      -0.228  18.087 -12.221  1.00  0.00           O  
ATOM   1707  OD2 ASP A 219       0.202  20.179 -11.728  1.00  0.00           O  
ATOM   1708  N   LYS A 220       3.334  16.879 -14.923  1.00  0.00           N  
ATOM   1709  CA  LYS A 220       4.382  16.912 -15.940  1.00  0.00           C  
ATOM   1710  C   LYS A 220       4.971  18.313 -16.076  1.00  0.00           C  
ATOM   1711  CB  LYS A 220       3.837  16.439 -17.288  1.00  0.00           C  
ATOM   1712  O   LYS A 220       4.249  19.307 -15.987  1.00  0.00           O  
ATOM   1713  CG  LYS A 220       3.618  14.936 -17.375  1.00  0.00           C  
ATOM   1714  CD  LYS A 220       3.194  14.513 -18.776  1.00  0.00           C  
ATOM   1715  CE  LYS A 220       2.917  13.017 -18.849  1.00  0.00           C  
ATOM   1716  NZ  LYS A 220       2.423  12.611 -20.198  1.00  0.00           N  
ATOM   1717  N   PRO A 221       6.258  18.421 -15.836  1.00  0.00           N  
ATOM   1718  CA  PRO A 221       6.772  19.764 -16.111  1.00  0.00           C  
ATOM   1719  C   PRO A 221       6.202  20.363 -17.395  1.00  0.00           C  
ATOM   1720  CB  PRO A 221       8.282  19.546 -16.232  1.00  0.00           C  
ATOM   1721  O   PRO A 221       5.753  19.626 -18.277  1.00  0.00           O  
ATOM   1722  CG  PRO A 221       8.471  18.075 -16.053  1.00  0.00           C  
ATOM   1723  CD  PRO A 221       7.123  17.440 -15.863  1.00  0.00           C  
ATOM   1724  N   GLU A 422      -4.681  12.971  -9.359  1.00  0.00           N  
ATOM   1725  CA  GLU A 422      -3.378  13.627  -9.421  1.00  0.00           C  
ATOM   1726  C   GLU A 422      -2.244  12.607  -9.379  1.00  0.00           C  
ATOM   1727  CB  GLU A 422      -3.226  14.630  -8.274  1.00  0.00           C  
ATOM   1728  O   GLU A 422      -2.176  11.783  -8.465  1.00  0.00           O  
ATOM   1729  CG  GLU A 422      -4.052  15.896  -8.450  1.00  0.00           C  
ATOM   1730  CD  GLU A 422      -3.823  16.920  -7.350  1.00  0.00           C  
ATOM   1731  OE1 GLU A 422      -4.371  18.042  -7.441  1.00  0.00           O  
ATOM   1732  OE2 GLU A 422      -3.088  16.598  -6.389  1.00  0.00           O  
ATOM   1733  N   ASN A 423      -1.312  12.491 -10.438  1.00  0.00           N  
ATOM   1734  CA  ASN A 423      -0.239  11.507 -10.542  1.00  0.00           C  
ATOM   1735  C   ASN A 423       1.103  12.094 -10.112  1.00  0.00           C  
ATOM   1736  CB  ASN A 423      -0.147  10.961 -11.968  1.00  0.00           C  
ATOM   1737  O   ASN A 423       1.306  13.307 -10.184  1.00  0.00           O  
ATOM   1738  CG  ASN A 423      -1.214   9.926 -12.266  1.00  0.00           C  
ATOM   1739  ND2 ASN A 423      -1.675   9.891 -13.511  1.00  0.00           N  
ATOM   1740  OD1 ASN A 423      -1.621   9.164 -11.385  1.00  0.00           O  
ATOM   1741  N   LEU A 424       1.850  11.207  -9.486  1.00  0.00           N  
ATOM   1742  CA  LEU A 424       3.240  11.548  -9.207  1.00  0.00           C  
ATOM   1743  C   LEU A 424       4.146  11.125 -10.359  1.00  0.00           C  
ATOM   1744  CB  LEU A 424       3.705  10.885  -7.908  1.00  0.00           C  
ATOM   1745  O   LEU A 424       3.952  10.058 -10.946  1.00  0.00           O  
ATOM   1746  CG  LEU A 424       3.015  11.351  -6.624  1.00  0.00           C  
ATOM   1747  CD1 LEU A 424       3.508  10.538  -5.432  1.00  0.00           C  
ATOM   1748  CD2 LEU A 424       3.255  12.840  -6.399  1.00  0.00           C  
ATOM   1749  N   TYR A 425       4.968  12.075 -10.771  1.00  0.00           N  
ATOM   1750  CA  TYR A 425       5.977  11.754 -11.774  1.00  0.00           C  
ATOM   1751  C   TYR A 425       7.377  11.804 -11.175  1.00  0.00           C  
ATOM   1752  CB  TYR A 425       5.882  12.720 -12.960  1.00  0.00           C  
ATOM   1753  O   TYR A 425       7.695  12.705 -10.396  1.00  0.00           O  
ATOM   1754  CG  TYR A 425       4.561  12.660 -13.687  1.00  0.00           C  
ATOM   1755  CD1 TYR A 425       4.340  11.724 -14.696  1.00  0.00           C  
ATOM   1756  CD2 TYR A 425       3.531  13.538 -13.369  1.00  0.00           C  
ATOM   1757  CE1 TYR A 425       3.125  11.666 -15.370  1.00  0.00           C  
ATOM   1758  CE2 TYR A 425       2.311  13.489 -14.036  1.00  0.00           C  
ATOM   1759  OH  TYR A 425       0.913  12.499 -15.698  1.00  0.00           O  
ATOM   1760  CZ  TYR A 425       2.118  12.551 -15.034  1.00  0.00           C  
ATOM   1761  N   PHE A 426       8.071  10.647 -11.485  1.00  0.00           N  
ATOM   1762  CA  PHE A 426       9.441  10.578 -10.991  1.00  0.00           C  
ATOM   1763  C   PHE A 426      10.433  10.935 -12.091  1.00  0.00           C  
ATOM   1764  CB  PHE A 426       9.746   9.180 -10.443  1.00  0.00           C  
ATOM   1765  O   PHE A 426      10.237  10.572 -13.253  1.00  0.00           O  
ATOM   1766  CG  PHE A 426       9.024   8.859  -9.162  1.00  0.00           C  
ATOM   1767  CD1 PHE A 426       8.353   9.851  -8.459  1.00  0.00           C  
ATOM   1768  CD2 PHE A 426       9.016   7.563  -8.662  1.00  0.00           C  
ATOM   1769  CE1 PHE A 426       7.683   9.557  -7.273  1.00  0.00           C  
ATOM   1770  CE2 PHE A 426       8.350   7.261  -7.478  1.00  0.00           C  
ATOM   1771  CZ  PHE A 426       7.685   8.260  -6.785  1.00  0.00           C  
ATOM   1772  N   GLN A 427      11.324  11.958 -11.804  1.00  0.00           N  
ATOM   1773  CA  GLN A 427      12.488  12.225 -12.643  1.00  0.00           C  
ATOM   1774  C   GLN A 427      13.780  11.828 -11.934  1.00  0.00           C  
ATOM   1775  CB  GLN A 427      12.538  13.702 -13.037  1.00  0.00           C  
ATOM   1776  O   GLN A 427      13.907  12.002 -10.720  1.00  0.00           O  
ATOM   1777  CG  GLN A 427      13.589  14.022 -14.091  1.00  0.00           C  
ATOM   1778  CD  GLN A 427      13.530  15.463 -14.561  1.00  0.00           C  
ATOM   1779  NE2 GLN A 427      14.097  15.729 -15.733  1.00  0.00           N  
ATOM   1780  OE1 GLN A 427      12.979  16.331 -13.877  1.00  0.00           O  
TER    1781      GLN A 427
ENDMDL
END
