# Supplementary material for: Improving Protein Expression, Stability, and Function with ProteinMPNN
Source: J Am Chem Soc. 2024 Jan 9;146(3):2054–61. doi: 10.1021/jacs.3c10941 (PMC10811672; doi:10.1021/jacs.3c10941)
Supplement: Supplementary file 2 — ja3c10941_si_002.zip [file ja3c10941_si_002.zip › Sumida_Design_Structures_Idealizing_with_ProteinMPNN/TEV/hyperTEV0085_m3_43.pdb]

MODEL     1
ATOM      1  N   SER A   1     -29.030   8.535  23.200  1.00  0.00           N  
ATOM      2  CA  SER A   1     -28.266   9.233  22.171  1.00  0.00           C  
ATOM      3  C   SER A   1     -27.259   8.303  21.504  1.00  0.00           C  
ATOM      4  CB  SER A   1     -27.540  10.439  22.768  1.00  0.00           C  
ATOM      5  O   SER A   1     -26.688   7.426  22.156  1.00  0.00           O  
ATOM      6  OG  SER A   1     -26.550  10.023  23.693  1.00  0.00           O  
ATOM      7  N   GLU A   2     -27.470   7.899  20.301  1.00  0.00           N  
ATOM      8  CA  GLU A   2     -26.470   7.157  19.539  1.00  0.00           C  
ATOM      9  C   GLU A   2     -25.084   7.776  19.700  1.00  0.00           C  
ATOM     10  CB  GLU A   2     -26.853   7.103  18.058  1.00  0.00           C  
ATOM     11  O   GLU A   2     -24.955   8.993  19.847  1.00  0.00           O  
ATOM     12  CG  GLU A   2     -26.104   6.040  17.267  1.00  0.00           C  
ATOM     13  CD  GLU A   2     -26.537   5.958  15.812  1.00  0.00           C  
ATOM     14  OE1 GLU A   2     -25.928   5.183  15.040  1.00  0.00           O  
ATOM     15  OE2 GLU A   2     -27.493   6.675  15.441  1.00  0.00           O  
ATOM     16  N   SER A   3     -24.139   7.070  20.344  1.00  0.00           N  
ATOM     17  CA  SER A   3     -22.772   7.525  20.572  1.00  0.00           C  
ATOM     18  C   SER A   3     -22.271   8.374  19.408  1.00  0.00           C  
ATOM     19  CB  SER A   3     -21.838   6.333  20.783  1.00  0.00           C  
ATOM     20  O   SER A   3     -22.553   8.073  18.246  1.00  0.00           O  
ATOM     21  OG  SER A   3     -20.503   6.768  20.978  1.00  0.00           O  
ATOM     22  N   ALA A   4     -21.677   9.535  19.684  1.00  0.00           N  
ATOM     23  CA  ALA A   4     -21.140  10.523  18.752  1.00  0.00           C  
ATOM     24  C   ALA A   4     -19.804  10.064  18.176  1.00  0.00           C  
ATOM     25  CB  ALA A   4     -20.982  11.876  19.441  1.00  0.00           C  
ATOM     26  O   ALA A   4     -19.340  10.597  17.165  1.00  0.00           O  
ATOM     27  N   ALA A   5     -19.184   9.002  18.913  1.00  0.00           N  
ATOM     28  CA  ALA A   5     -17.857   8.577  18.476  1.00  0.00           C  
ATOM     29  C   ALA A   5     -17.797   7.062  18.301  1.00  0.00           C  
ATOM     30  CB  ALA A   5     -16.796   9.036  19.474  1.00  0.00           C  
ATOM     31  O   ALA A   5     -18.367   6.315  19.100  1.00  0.00           O  
ATOM     32  N   PRO A   6     -17.244   6.678  17.176  1.00  0.00           N  
ATOM     33  CA  PRO A   6     -17.091   5.231  17.012  1.00  0.00           C  
ATOM     34  C   PRO A   6     -16.241   4.599  18.112  1.00  0.00           C  
ATOM     35  CB  PRO A   6     -16.405   5.101  15.650  1.00  0.00           C  
ATOM     36  O   PRO A   6     -15.439   5.286  18.750  1.00  0.00           O  
ATOM     37  CG  PRO A   6     -16.563   6.444  15.013  1.00  0.00           C  
ATOM     38  CD  PRO A   6     -16.799   7.460  16.094  1.00  0.00           C  
ATOM     39  N   GLY A   7     -16.636   3.353  18.604  1.00  0.00           N  
ATOM     40  CA  GLY A   7     -15.900   2.577  19.590  1.00  0.00           C  
ATOM     41  C   GLY A   7     -14.553   2.095  19.085  1.00  0.00           C  
ATOM     42  O   GLY A   7     -14.125   2.467  17.990  1.00  0.00           O  
ATOM     43  N   PRO A   8     -13.852   1.430  19.934  1.00  0.00           N  
ATOM     44  CA  PRO A   8     -12.555   0.871  19.544  1.00  0.00           C  
ATOM     45  C   PRO A   8     -12.653  -0.064  18.341  1.00  0.00           C  
ATOM     46  CB  PRO A   8     -12.109   0.108  20.794  1.00  0.00           C  
ATOM     47  O   PRO A   8     -13.652  -0.771  18.183  1.00  0.00           O  
ATOM     48  CG  PRO A   8     -12.969   0.641  21.894  1.00  0.00           C  
ATOM     49  CD  PRO A   8     -14.246   1.157  21.294  1.00  0.00           C  
ATOM     50  N   ARG A   9     -11.673   0.020  17.466  1.00  0.00           N  
ATOM     51  CA  ARG A   9     -11.613  -0.857  16.301  1.00  0.00           C  
ATOM     52  C   ARG A   9     -10.292  -1.618  16.256  1.00  0.00           C  
ATOM     53  CB  ARG A   9     -11.798  -0.052  15.012  1.00  0.00           C  
ATOM     54  O   ARG A   9      -9.236  -1.058  16.561  1.00  0.00           O  
ATOM     55  CG  ARG A   9     -11.796  -0.901  13.750  1.00  0.00           C  
ATOM     56  CD  ARG A   9     -12.140  -0.078  12.517  1.00  0.00           C  
ATOM     57  NE  ARG A   9     -13.546   0.316  12.507  1.00  0.00           N  
ATOM     58  NH1 ARG A   9     -14.321  -1.705  11.700  1.00  0.00           N  
ATOM     59  NH2 ARG A   9     -15.792  -0.006  12.151  1.00  0.00           N  
ATOM     60  CZ  ARG A   9     -14.549  -0.466  12.119  1.00  0.00           C  
ATOM     61  N   ASP A  10     -10.407  -2.813  15.882  1.00  0.00           N  
ATOM     62  CA  ASP A  10      -9.228  -3.659  15.721  1.00  0.00           C  
ATOM     63  C   ASP A  10      -8.651  -3.534  14.313  1.00  0.00           C  
ATOM     64  CB  ASP A  10      -9.571  -5.120  16.021  1.00  0.00           C  
ATOM     65  O   ASP A  10      -9.249  -4.012  13.346  1.00  0.00           O  
ATOM     66  CG  ASP A  10      -8.355  -6.028  16.013  1.00  0.00           C  
ATOM     67  OD1 ASP A  10      -7.219  -5.525  15.874  1.00  0.00           O  
ATOM     68  OD2 ASP A  10      -8.534  -7.258  16.144  1.00  0.00           O  
ATOM     69  N   TYR A  11      -7.401  -2.924  14.175  1.00  0.00           N  
ATOM     70  CA  TYR A  11      -6.785  -2.729  12.868  1.00  0.00           C  
ATOM     71  C   TYR A  11      -5.767  -3.825  12.576  1.00  0.00           C  
ATOM     72  CB  TYR A  11      -6.110  -1.356  12.791  1.00  0.00           C  
ATOM     73  O   TYR A  11      -5.065  -3.774  11.563  1.00  0.00           O  
ATOM     74  CG  TYR A  11      -7.081  -0.201  12.798  1.00  0.00           C  
ATOM     75  CD1 TYR A  11      -7.734   0.193  11.632  1.00  0.00           C  
ATOM     76  CD2 TYR A  11      -7.348   0.500  13.969  1.00  0.00           C  
ATOM     77  CE1 TYR A  11      -8.629   1.258  11.633  1.00  0.00           C  
ATOM     78  CE2 TYR A  11      -8.241   1.566  13.982  1.00  0.00           C  
ATOM     79  OH  TYR A  11      -9.760   2.993  12.818  1.00  0.00           O  
ATOM     80  CZ  TYR A  11      -8.875   1.937  12.811  1.00  0.00           C  
ATOM     81  N   ASN A  12      -5.659  -4.791  13.433  1.00  0.00           N  
ATOM     82  CA  ASN A  12      -4.665  -5.854  13.327  1.00  0.00           C  
ATOM     83  C   ASN A  12      -4.875  -6.694  12.071  1.00  0.00           C  
ATOM     84  CB  ASN A  12      -4.695  -6.743  14.572  1.00  0.00           C  
ATOM     85  O   ASN A  12      -3.911  -7.059  11.395  1.00  0.00           O  
ATOM     86  CG  ASN A  12      -4.005  -6.106  15.762  1.00  0.00           C  
ATOM     87  ND2 ASN A  12      -4.386  -6.525  16.963  1.00  0.00           N  
ATOM     88  OD1 ASN A  12      -3.137  -5.244  15.603  1.00  0.00           O  
ATOM     89  N   PRO A  13      -6.097  -6.921  11.714  1.00  0.00           N  
ATOM     90  CA  PRO A  13      -6.284  -7.699  10.487  1.00  0.00           C  
ATOM     91  C   PRO A  13      -5.715  -7.002   9.253  1.00  0.00           C  
ATOM     92  CB  PRO A  13      -7.805  -7.836  10.383  1.00  0.00           C  
ATOM     93  O   PRO A  13      -5.227  -7.664   8.334  1.00  0.00           O  
ATOM     94  CG  PRO A  13      -8.289  -7.788  11.796  1.00  0.00           C  
ATOM     95  CD  PRO A  13      -7.450  -6.801  12.555  1.00  0.00           C  
ATOM     96  N   ILE A  14      -5.718  -5.709   9.250  1.00  0.00           N  
ATOM     97  CA  ILE A  14      -5.145  -4.943   8.149  1.00  0.00           C  
ATOM     98  C   ILE A  14      -3.627  -4.877   8.301  1.00  0.00           C  
ATOM     99  CB  ILE A  14      -5.739  -3.518   8.083  1.00  0.00           C  
ATOM    100  O   ILE A  14      -2.889  -5.157   7.353  1.00  0.00           O  
ATOM    101  CG1 ILE A  14      -7.240  -3.579   7.778  1.00  0.00           C  
ATOM    102  CG2 ILE A  14      -5.002  -2.673   7.039  1.00  0.00           C  
ATOM    103  CD1 ILE A  14      -7.957  -2.243   7.923  1.00  0.00           C  
ATOM    104  N   SER A  15      -3.163  -4.563   9.511  1.00  0.00           N  
ATOM    105  CA  SER A  15      -1.735  -4.383   9.751  1.00  0.00           C  
ATOM    106  C   SER A  15      -0.965  -5.675   9.494  1.00  0.00           C  
ATOM    107  CB  SER A  15      -1.487  -3.908  11.183  1.00  0.00           C  
ATOM    108  O   SER A  15       0.177  -5.641   9.032  1.00  0.00           O  
ATOM    109  OG  SER A  15      -1.983  -4.849  12.118  1.00  0.00           O  
ATOM    110  N   ASP A  16      -1.581  -6.856   9.714  1.00  0.00           N  
ATOM    111  CA  ASP A  16      -0.939  -8.157   9.553  1.00  0.00           C  
ATOM    112  C   ASP A  16      -0.697  -8.471   8.078  1.00  0.00           C  
ATOM    113  CB  ASP A  16      -1.787  -9.258  10.192  1.00  0.00           C  
ATOM    114  O   ASP A  16       0.067  -9.380   7.748  1.00  0.00           O  
ATOM    115  CG  ASP A  16      -1.703  -9.265  11.709  1.00  0.00           C  
ATOM    116  OD1 ASP A  16      -0.797  -8.615  12.273  1.00  0.00           O  
ATOM    117  OD2 ASP A  16      -2.549  -9.930  12.345  1.00  0.00           O  
ATOM    118  N   THR A  17      -1.334  -7.699   7.189  1.00  0.00           N  
ATOM    119  CA  THR A  17      -1.194  -7.976   5.764  1.00  0.00           C  
ATOM    120  C   THR A  17      -0.198  -7.014   5.121  1.00  0.00           C  
ATOM    121  CB  THR A  17      -2.549  -7.875   5.040  1.00  0.00           C  
ATOM    122  O   THR A  17       0.105  -7.130   3.932  1.00  0.00           O  
ATOM    123  CG2 THR A  17      -3.599  -8.753   5.713  1.00  0.00           C  
ATOM    124  OG1 THR A  17      -2.996  -6.514   5.062  1.00  0.00           O  
ATOM    125  N   ILE A  18       0.307  -6.069   5.898  1.00  0.00           N  
ATOM    126  CA  ILE A  18       1.208  -5.044   5.382  1.00  0.00           C  
ATOM    127  C   ILE A  18       2.594  -5.643   5.153  1.00  0.00           C  
ATOM    128  CB  ILE A  18       1.297  -3.835   6.340  1.00  0.00           C  
ATOM    129  O   ILE A  18       3.093  -6.403   5.986  1.00  0.00           O  
ATOM    130  CG1 ILE A  18      -0.042  -3.091   6.387  1.00  0.00           C  
ATOM    131  CG2 ILE A  18       2.431  -2.896   5.919  1.00  0.00           C  
ATOM    132  CD1 ILE A  18      -0.099  -1.985   7.432  1.00  0.00           C  
ATOM    133  N   VAL A  19       3.201  -5.332   4.011  1.00  0.00           N  
ATOM    134  CA  VAL A  19       4.542  -5.786   3.660  1.00  0.00           C  
ATOM    135  C   VAL A  19       5.437  -4.582   3.373  1.00  0.00           C  
ATOM    136  CB  VAL A  19       4.519  -6.735   2.440  1.00  0.00           C  
ATOM    137  O   VAL A  19       4.948  -3.507   3.017  1.00  0.00           O  
ATOM    138  CG1 VAL A  19       3.723  -8.000   2.756  1.00  0.00           C  
ATOM    139  CG2 VAL A  19       3.935  -6.022   1.222  1.00  0.00           C  
ATOM    140  N   TYR A  20       6.715  -4.799   3.622  1.00  0.00           N  
ATOM    141  CA  TYR A  20       7.734  -3.816   3.273  1.00  0.00           C  
ATOM    142  C   TYR A  20       8.505  -4.246   2.031  1.00  0.00           C  
ATOM    143  CB  TYR A  20       8.702  -3.607   4.442  1.00  0.00           C  
ATOM    144  O   TYR A  20       9.092  -5.330   2.002  1.00  0.00           O  
ATOM    145  CG  TYR A  20       9.667  -2.465   4.234  1.00  0.00           C  
ATOM    146  CD1 TYR A  20      11.023  -2.703   4.021  1.00  0.00           C  
ATOM    147  CD2 TYR A  20       9.225  -1.146   4.250  1.00  0.00           C  
ATOM    148  CE1 TYR A  20      11.916  -1.653   3.831  1.00  0.00           C  
ATOM    149  CE2 TYR A  20      10.109  -0.089   4.061  1.00  0.00           C  
ATOM    150  OH  TYR A  20      12.330   0.690   3.665  1.00  0.00           O  
ATOM    151  CZ  TYR A  20      11.450  -0.352   3.852  1.00  0.00           C  
ATOM    152  N   LEU A  21       8.461  -3.343   1.013  1.00  0.00           N  
ATOM    153  CA  LEU A  21       9.035  -3.674  -0.287  1.00  0.00           C  
ATOM    154  C   LEU A  21      10.257  -2.810  -0.578  1.00  0.00           C  
ATOM    155  CB  LEU A  21       7.993  -3.493  -1.394  1.00  0.00           C  
ATOM    156  O   LEU A  21      10.211  -1.588  -0.419  1.00  0.00           O  
ATOM    157  CG  LEU A  21       6.647  -4.187  -1.178  1.00  0.00           C  
ATOM    158  CD1 LEU A  21       5.614  -3.659  -2.168  1.00  0.00           C  
ATOM    159  CD2 LEU A  21       6.797  -5.699  -1.308  1.00  0.00           C  
ATOM    160  N   THR A  22      11.282  -3.511  -0.960  1.00  0.00           N  
ATOM    161  CA  THR A  22      12.483  -2.806  -1.397  1.00  0.00           C  
ATOM    162  C   THR A  22      12.909  -3.274  -2.785  1.00  0.00           C  
ATOM    163  CB  THR A  22      13.642  -3.010  -0.405  1.00  0.00           C  
ATOM    164  O   THR A  22      13.255  -4.443  -2.973  1.00  0.00           O  
ATOM    165  CG2 THR A  22      14.874  -2.217  -0.828  1.00  0.00           C  
ATOM    166  OG1 THR A  22      13.232  -2.575   0.897  1.00  0.00           O  
ATOM    167  N   ASN A  23      12.834  -2.315  -3.753  1.00  0.00           N  
ATOM    168  CA  ASN A  23      13.286  -2.577  -5.116  1.00  0.00           C  
ATOM    169  C   ASN A  23      14.660  -1.968  -5.377  1.00  0.00           C  
ATOM    170  CB  ASN A  23      12.269  -2.049  -6.130  1.00  0.00           C  
ATOM    171  O   ASN A  23      14.803  -0.745  -5.425  1.00  0.00           O  
ATOM    172  CG  ASN A  23      12.644  -2.381  -7.560  1.00  0.00           C  
ATOM    173  ND2 ASN A  23      11.753  -2.070  -8.495  1.00  0.00           N  
ATOM    174  OD1 ASN A  23      13.725  -2.914  -7.824  1.00  0.00           O  
ATOM    175  N   GLU A  24      15.605  -2.850  -5.572  1.00  0.00           N  
ATOM    176  CA  GLU A  24      16.961  -2.437  -5.919  1.00  0.00           C  
ATOM    177  C   GLU A  24      17.260  -2.702  -7.392  1.00  0.00           C  
ATOM    178  CB  GLU A  24      17.985  -3.157  -5.037  1.00  0.00           C  
ATOM    179  O   GLU A  24      17.369  -3.856  -7.811  1.00  0.00           O  
ATOM    180  CG  GLU A  24      17.842  -2.850  -3.553  1.00  0.00           C  
ATOM    181  CD  GLU A  24      18.779  -3.668  -2.679  1.00  0.00           C  
ATOM    182  OE1 GLU A  24      19.371  -3.105  -1.730  1.00  0.00           O  
ATOM    183  OE2 GLU A  24      18.922  -4.883  -2.945  1.00  0.00           O  
ATOM    184  N   SER A  25      17.307  -1.549  -8.151  1.00  0.00           N  
ATOM    185  CA  SER A  25      17.550  -1.653  -9.587  1.00  0.00           C  
ATOM    186  C   SER A  25      18.444  -0.520 -10.080  1.00  0.00           C  
ATOM    187  CB  SER A  25      16.228  -1.642 -10.356  1.00  0.00           C  
ATOM    188  O   SER A  25      18.252   0.638  -9.704  1.00  0.00           O  
ATOM    189  OG  SER A  25      15.403  -2.722  -9.954  1.00  0.00           O  
ATOM    190  N   ASP A  26      19.493  -0.899 -10.846  1.00  0.00           N  
ATOM    191  CA  ASP A  26      20.374   0.062 -11.503  1.00  0.00           C  
ATOM    192  C   ASP A  26      21.025   0.996 -10.485  1.00  0.00           C  
ATOM    193  CB  ASP A  26      19.601   0.875 -12.543  1.00  0.00           C  
ATOM    194  O   ASP A  26      21.070   2.211 -10.688  1.00  0.00           O  
ATOM    195  CG  ASP A  26      19.174   0.050 -13.744  1.00  0.00           C  
ATOM    196  OD1 ASP A  26      19.807  -0.992 -14.023  1.00  0.00           O  
ATOM    197  OD2 ASP A  26      18.199   0.445 -14.418  1.00  0.00           O  
ATOM    198  N   GLY A  27      21.483   0.490  -9.263  1.00  0.00           N  
ATOM    199  CA  GLY A  27      22.192   1.259  -8.253  1.00  0.00           C  
ATOM    200  C   GLY A  27      21.272   2.108  -7.395  1.00  0.00           C  
ATOM    201  O   GLY A  27      21.737   2.888  -6.561  1.00  0.00           O  
ATOM    202  N   ASN A  28      19.953   2.075  -7.672  1.00  0.00           N  
ATOM    203  CA  ASN A  28      18.970   2.813  -6.886  1.00  0.00           C  
ATOM    204  C   ASN A  28      18.083   1.874  -6.073  1.00  0.00           C  
ATOM    205  CB  ASN A  28      18.114   3.699  -7.793  1.00  0.00           C  
ATOM    206  O   ASN A  28      17.925   0.704  -6.423  1.00  0.00           O  
ATOM    207  CG  ASN A  28      18.904   4.834  -8.415  1.00  0.00           C  
ATOM    208  ND2 ASN A  28      19.281   4.672  -9.678  1.00  0.00           N  
ATOM    209  OD1 ASN A  28      19.173   5.848  -7.766  1.00  0.00           O  
ATOM    210  N   SER A  29      17.658   2.447  -4.964  1.00  0.00           N  
ATOM    211  CA  SER A  29      16.796   1.669  -4.080  1.00  0.00           C  
ATOM    212  C   SER A  29      15.541   2.449  -3.704  1.00  0.00           C  
ATOM    213  CB  SER A  29      17.552   1.262  -2.815  1.00  0.00           C  
ATOM    214  O   SER A  29      15.625   3.609  -3.295  1.00  0.00           O  
ATOM    215  OG  SER A  29      16.730   0.478  -1.968  1.00  0.00           O  
ATOM    216  N   ILE A  30      14.379   1.821  -4.025  1.00  0.00           N  
ATOM    217  CA  ILE A  30      13.104   2.397  -3.613  1.00  0.00           C  
ATOM    218  C   ILE A  30      12.406   1.459  -2.631  1.00  0.00           C  
ATOM    219  CB  ILE A  30      12.192   2.677  -4.829  1.00  0.00           C  
ATOM    220  O   ILE A  30      12.274   0.261  -2.895  1.00  0.00           O  
ATOM    221  CG1 ILE A  30      12.856   3.684  -5.774  1.00  0.00           C  
ATOM    222  CG2 ILE A  30      10.819   3.179  -4.370  1.00  0.00           C  
ATOM    223  CD1 ILE A  30      12.071   3.943  -7.053  1.00  0.00           C  
ATOM    224  N   SER A  31      12.052   2.047  -1.471  1.00  0.00           N  
ATOM    225  CA  SER A  31      11.344   1.264  -0.463  1.00  0.00           C  
ATOM    226  C   SER A  31       9.984   1.875  -0.143  1.00  0.00           C  
ATOM    227  CB  SER A  31      12.178   1.157   0.815  1.00  0.00           C  
ATOM    228  O   SER A  31       9.870   3.088   0.041  1.00  0.00           O  
ATOM    229  OG  SER A  31      13.433   0.557   0.548  1.00  0.00           O  
ATOM    230  N   LEU A  32       9.009   1.014  -0.139  1.00  0.00           N  
ATOM    231  CA  LEU A  32       7.662   1.412   0.259  1.00  0.00           C  
ATOM    232  C   LEU A  32       6.919   0.245   0.901  1.00  0.00           C  
ATOM    233  CB  LEU A  32       6.877   1.929  -0.949  1.00  0.00           C  
ATOM    234  O   LEU A  32       7.466  -0.853   1.025  1.00  0.00           O  
ATOM    235  CG  LEU A  32       6.821   1.007  -2.168  1.00  0.00           C  
ATOM    236  CD1 LEU A  32       5.650   0.037  -2.045  1.00  0.00           C  
ATOM    237  CD2 LEU A  32       6.714   1.822  -3.452  1.00  0.00           C  
ATOM    238  N   TYR A  33       5.724   0.505   1.308  1.00  0.00           N  
ATOM    239  CA  TYR A  33       4.874  -0.532   1.885  1.00  0.00           C  
ATOM    240  C   TYR A  33       3.889  -1.066   0.852  1.00  0.00           C  
ATOM    241  CB  TYR A  33       4.115   0.010   3.100  1.00  0.00           C  
ATOM    242  O   TYR A  33       3.749  -0.498  -0.234  1.00  0.00           O  
ATOM    243  CG  TYR A  33       5.001   0.316   4.283  1.00  0.00           C  
ATOM    244  CD1 TYR A  33       5.304  -0.667   5.223  1.00  0.00           C  
ATOM    245  CD2 TYR A  33       5.535   1.587   4.464  1.00  0.00           C  
ATOM    246  CE1 TYR A  33       6.118  -0.389   6.316  1.00  0.00           C  
ATOM    247  CE2 TYR A  33       6.351   1.875   5.553  1.00  0.00           C  
ATOM    248  OH  TYR A  33       7.443   1.163   7.552  1.00  0.00           O  
ATOM    249  CZ  TYR A  33       6.637   0.883   6.472  1.00  0.00           C  
ATOM    250  N   GLY A  34       3.281  -2.147   1.192  1.00  0.00           N  
ATOM    251  CA  GLY A  34       2.236  -2.760   0.388  1.00  0.00           C  
ATOM    252  C   GLY A  34       1.232  -3.544   1.213  1.00  0.00           C  
ATOM    253  O   GLY A  34       1.418  -3.726   2.418  1.00  0.00           O  
ATOM    254  N   ILE A  35       0.139  -3.844   0.530  1.00  0.00           N  
ATOM    255  CA  ILE A  35      -0.920  -4.619   1.167  1.00  0.00           C  
ATOM    256  C   ILE A  35      -0.979  -6.016   0.553  1.00  0.00           C  
ATOM    257  CB  ILE A  35      -2.291  -3.918   1.036  1.00  0.00           C  
ATOM    258  O   ILE A  35      -1.097  -6.160  -0.666  1.00  0.00           O  
ATOM    259  CG1 ILE A  35      -2.216  -2.491   1.592  1.00  0.00           C  
ATOM    260  CG2 ILE A  35      -3.381  -4.725   1.747  1.00  0.00           C  
ATOM    261  CD1 ILE A  35      -3.395  -1.611   1.200  1.00  0.00           C  
ATOM    262  N   GLY A  36      -0.900  -7.029   1.422  1.00  0.00           N  
ATOM    263  CA  GLY A  36      -1.092  -8.396   0.965  1.00  0.00           C  
ATOM    264  C   GLY A  36      -2.553  -8.797   0.881  1.00  0.00           C  
ATOM    265  O   GLY A  36      -3.350  -8.446   1.753  1.00  0.00           O  
ATOM    266  N   PHE A  37      -2.971  -9.510  -0.145  1.00  0.00           N  
ATOM    267  CA  PHE A  37      -4.300 -10.044  -0.414  1.00  0.00           C  
ATOM    268  C   PHE A  37      -4.211 -11.348  -1.198  1.00  0.00           C  
ATOM    269  CB  PHE A  37      -5.145  -9.025  -1.185  1.00  0.00           C  
ATOM    270  O   PHE A  37      -4.028 -11.334  -2.417  1.00  0.00           O  
ATOM    271  CG  PHE A  37      -6.594  -9.411  -1.313  1.00  0.00           C  
ATOM    272  CD1 PHE A  37      -7.032 -10.173  -2.389  1.00  0.00           C  
ATOM    273  CD2 PHE A  37      -7.518  -9.010  -0.357  1.00  0.00           C  
ATOM    274  CE1 PHE A  37      -8.373 -10.532  -2.510  1.00  0.00           C  
ATOM    275  CE2 PHE A  37      -8.860  -9.364  -0.471  1.00  0.00           C  
ATOM    276  CZ  PHE A  37      -9.285 -10.124  -1.549  1.00  0.00           C  
ATOM    277  N   GLY A  38      -4.341 -12.507  -0.423  1.00  0.00           N  
ATOM    278  CA  GLY A  38      -4.113 -13.770  -1.107  1.00  0.00           C  
ATOM    279  C   GLY A  38      -2.716 -13.893  -1.684  1.00  0.00           C  
ATOM    280  O   GLY A  38      -1.727 -13.678  -0.980  1.00  0.00           O  
ATOM    281  N   PRO A  39      -2.568 -14.221  -3.012  1.00  0.00           N  
ATOM    282  CA  PRO A  39      -1.261 -14.291  -3.671  1.00  0.00           C  
ATOM    283  C   PRO A  39      -0.835 -12.957  -4.279  1.00  0.00           C  
ATOM    284  CB  PRO A  39      -1.472 -15.345  -4.761  1.00  0.00           C  
ATOM    285  O   PRO A  39       0.053 -12.920  -5.135  1.00  0.00           O  
ATOM    286  CG  PRO A  39      -2.897 -15.181  -5.180  1.00  0.00           C  
ATOM    287  CD  PRO A  39      -3.713 -14.824  -3.971  1.00  0.00           C  
ATOM    288  N   LEU A  40      -1.477 -11.908  -3.824  1.00  0.00           N  
ATOM    289  CA  LEU A  40      -1.262 -10.614  -4.462  1.00  0.00           C  
ATOM    290  C   LEU A  40      -0.675  -9.612  -3.474  1.00  0.00           C  
ATOM    291  CB  LEU A  40      -2.575 -10.075  -5.035  1.00  0.00           C  
ATOM    292  O   LEU A  40      -0.921  -9.704  -2.269  1.00  0.00           O  
ATOM    293  CG  LEU A  40      -3.360 -11.024  -5.942  1.00  0.00           C  
ATOM    294  CD1 LEU A  40      -4.705 -10.409  -6.315  1.00  0.00           C  
ATOM    295  CD2 LEU A  40      -2.553 -11.358  -7.192  1.00  0.00           C  
ATOM    296  N   ILE A  41       0.084  -8.731  -4.011  1.00  0.00           N  
ATOM    297  CA  ILE A  41       0.512  -7.554  -3.262  1.00  0.00           C  
ATOM    298  C   ILE A  41       0.053  -6.289  -3.983  1.00  0.00           C  
ATOM    299  CB  ILE A  41       2.045  -7.534  -3.067  1.00  0.00           C  
ATOM    300  O   ILE A  41       0.289  -6.130  -5.183  1.00  0.00           O  
ATOM    301  CG1 ILE A  41       2.483  -8.691  -2.162  1.00  0.00           C  
ATOM    302  CG2 ILE A  41       2.499  -6.188  -2.495  1.00  0.00           C  
ATOM    303  CD1 ILE A  41       3.992  -8.813  -2.000  1.00  0.00           C  
ATOM    304  N   ILE A  42      -0.646  -5.444  -3.235  1.00  0.00           N  
ATOM    305  CA  ILE A  42      -1.110  -4.156  -3.740  1.00  0.00           C  
ATOM    306  C   ILE A  42      -0.188  -3.045  -3.244  1.00  0.00           C  
ATOM    307  CB  ILE A  42      -2.568  -3.874  -3.313  1.00  0.00           C  
ATOM    308  O   ILE A  42       0.014  -2.890  -2.037  1.00  0.00           O  
ATOM    309  CG1 ILE A  42      -3.489  -5.010  -3.773  1.00  0.00           C  
ATOM    310  CG2 ILE A  42      -3.042  -2.527  -3.867  1.00  0.00           C  
ATOM    311  CD1 ILE A  42      -3.935  -5.938  -2.651  1.00  0.00           C  
ATOM    312  N   THR A  43       0.387  -2.241  -4.165  1.00  0.00           N  
ATOM    313  CA  THR A  43       1.290  -1.167  -3.768  1.00  0.00           C  
ATOM    314  C   THR A  43       1.311  -0.061  -4.818  1.00  0.00           C  
ATOM    315  CB  THR A  43       2.720  -1.693  -3.544  1.00  0.00           C  
ATOM    316  O   THR A  43       0.462  -0.030  -5.712  1.00  0.00           O  
ATOM    317  CG2 THR A  43       3.374  -2.087  -4.865  1.00  0.00           C  
ATOM    318  OG1 THR A  43       3.507  -0.671  -2.921  1.00  0.00           O  
ATOM    319  N   ASN A  44       2.226   0.934  -4.608  1.00  0.00           N  
ATOM    320  CA  ASN A  44       2.346   2.031  -5.563  1.00  0.00           C  
ATOM    321  C   ASN A  44       3.149   1.618  -6.793  1.00  0.00           C  
ATOM    322  CB  ASN A  44       2.983   3.253  -4.899  1.00  0.00           C  
ATOM    323  O   ASN A  44       4.136   0.890  -6.679  1.00  0.00           O  
ATOM    324  CG  ASN A  44       2.139   3.811  -3.770  1.00  0.00           C  
ATOM    325  ND2 ASN A  44       1.164   4.644  -4.115  1.00  0.00           N  
ATOM    326  OD1 ASN A  44       2.362   3.497  -2.598  1.00  0.00           O  
ATOM    327  N   ALA A  45       2.726   2.086  -7.940  1.00  0.00           N  
ATOM    328  CA  ALA A  45       3.385   1.793  -9.210  1.00  0.00           C  
ATOM    329  C   ALA A  45       4.793   2.381  -9.246  1.00  0.00           C  
ATOM    330  CB  ALA A  45       2.557   2.331 -10.375  1.00  0.00           C  
ATOM    331  O   ALA A  45       5.678   1.847  -9.917  1.00  0.00           O  
ATOM    332  N   HIS A  46       4.971   3.418  -8.506  1.00  0.00           N  
ATOM    333  CA  HIS A  46       6.276   4.068  -8.567  1.00  0.00           C  
ATOM    334  C   HIS A  46       7.340   3.236  -7.860  1.00  0.00           C  
ATOM    335  CB  HIS A  46       6.207   5.466  -7.949  1.00  0.00           C  
ATOM    336  O   HIS A  46       8.508   3.627  -7.810  1.00  0.00           O  
ATOM    337  CG  HIS A  46       5.920   5.460  -6.481  1.00  0.00           C  
ATOM    338  CD2 HIS A  46       6.724   5.217  -5.420  1.00  0.00           C  
ATOM    339  ND1 HIS A  46       4.670   5.726  -5.966  1.00  0.00           N  
ATOM    340  CE1 HIS A  46       4.718   5.647  -4.647  1.00  0.00           C  
ATOM    341  NE2 HIS A  46       5.954   5.339  -4.290  1.00  0.00           N  
ATOM    342  N   LEU A  47       6.973   2.096  -7.289  1.00  0.00           N  
ATOM    343  CA  LEU A  47       7.954   1.134  -6.799  1.00  0.00           C  
ATOM    344  C   LEU A  47       8.852   0.648  -7.932  1.00  0.00           C  
ATOM    345  CB  LEU A  47       7.253  -0.057  -6.140  1.00  0.00           C  
ATOM    346  O   LEU A  47      10.013   0.302  -7.704  1.00  0.00           O  
ATOM    347  CG  LEU A  47       8.157  -1.191  -5.654  1.00  0.00           C  
ATOM    348  CD1 LEU A  47       9.051  -0.706  -4.518  1.00  0.00           C  
ATOM    349  CD2 LEU A  47       7.322  -2.388  -5.212  1.00  0.00           C  
ATOM    350  N   PHE A  48       8.286   0.660  -9.179  1.00  0.00           N  
ATOM    351  CA  PHE A  48       8.989   0.106 -10.331  1.00  0.00           C  
ATOM    352  C   PHE A  48       9.415   1.213 -11.288  1.00  0.00           C  
ATOM    353  CB  PHE A  48       8.107  -0.910 -11.063  1.00  0.00           C  
ATOM    354  O   PHE A  48       9.187   1.119 -12.495  1.00  0.00           O  
ATOM    355  CG  PHE A  48       7.775  -2.127 -10.243  1.00  0.00           C  
ATOM    356  CD1 PHE A  48       8.723  -3.122 -10.036  1.00  0.00           C  
ATOM    357  CD2 PHE A  48       6.514  -2.277  -9.680  1.00  0.00           C  
ATOM    358  CE1 PHE A  48       8.418  -4.250  -9.278  1.00  0.00           C  
ATOM    359  CE2 PHE A  48       6.203  -3.402  -8.922  1.00  0.00           C  
ATOM    360  CZ  PHE A  48       7.156  -4.388  -8.722  1.00  0.00           C  
ATOM    361  N   ARG A  49       9.973   2.302 -10.700  1.00  0.00           N  
ATOM    362  CA  ARG A  49      10.563   3.341 -11.538  1.00  0.00           C  
ATOM    363  C   ARG A  49      11.727   2.791 -12.355  1.00  0.00           C  
ATOM    364  CB  ARG A  49      11.033   4.519 -10.682  1.00  0.00           C  
ATOM    365  O   ARG A  49      11.966   3.234 -13.480  1.00  0.00           O  
ATOM    366  CG  ARG A  49       9.904   5.406 -10.180  1.00  0.00           C  
ATOM    367  CD  ARG A  49      10.432   6.623  -9.433  1.00  0.00           C  
ATOM    368  NE  ARG A  49       9.347   7.464  -8.937  1.00  0.00           N  
ATOM    369  NH1 ARG A  49      10.730   8.991  -7.893  1.00  0.00           N  
ATOM    370  NH2 ARG A  49       8.455   9.259  -7.818  1.00  0.00           N  
ATOM    371  CZ  ARG A  49       9.513   8.569  -8.217  1.00  0.00           C  
ATOM    372  N   ARG A  50      12.345   1.907 -11.667  1.00  0.00           N  
ATOM    373  CA  ARG A  50      13.401   1.129 -12.305  1.00  0.00           C  
ATOM    374  C   ARG A  50      13.148  -0.367 -12.153  1.00  0.00           C  
ATOM    375  CB  ARG A  50      14.767   1.492 -11.717  1.00  0.00           C  
ATOM    376  O   ARG A  50      12.449  -0.793 -11.232  1.00  0.00           O  
ATOM    377  CG  ARG A  50      15.170   2.940 -11.943  1.00  0.00           C  
ATOM    378  CD  ARG A  50      16.520   3.254 -11.314  1.00  0.00           C  
ATOM    379  NE  ARG A  50      16.935   4.628 -11.584  1.00  0.00           N  
ATOM    380  NH1 ARG A  50      15.886   5.528  -9.733  1.00  0.00           N  
ATOM    381  NH2 ARG A  50      17.054   6.883 -11.166  1.00  0.00           N  
ATOM    382  CZ  ARG A  50      16.624   5.677 -10.827  1.00  0.00           C  
ATOM    383  N   ASN A  51      13.607  -1.027 -13.133  1.00  0.00           N  
ATOM    384  CA  ASN A  51      13.321  -2.458 -13.160  1.00  0.00           C  
ATOM    385  C   ASN A  51      14.568  -3.273 -13.486  1.00  0.00           C  
ATOM    386  CB  ASN A  51      12.208  -2.763 -14.165  1.00  0.00           C  
ATOM    387  O   ASN A  51      15.667  -2.724 -13.581  1.00  0.00           O  
ATOM    388  CG  ASN A  51      11.429  -4.015 -13.812  1.00  0.00           C  
ATOM    389  ND2 ASN A  51      10.427  -4.337 -14.620  1.00  0.00           N  
ATOM    390  OD1 ASN A  51      11.725  -4.685 -12.819  1.00  0.00           O  
ATOM    391  N   ASN A  52      14.441  -4.584 -13.518  1.00  0.00           N  
ATOM    392  CA  ASN A  52      15.528  -5.510 -13.815  1.00  0.00           C  
ATOM    393  C   ASN A  52      16.523  -5.597 -12.661  1.00  0.00           C  
ATOM    394  CB  ASN A  52      16.245  -5.101 -15.103  1.00  0.00           C  
ATOM    395  O   ASN A  52      17.733  -5.658 -12.882  1.00  0.00           O  
ATOM    396  CG  ASN A  52      17.125  -6.204 -15.658  1.00  0.00           C  
ATOM    397  ND2 ASN A  52      18.171  -5.821 -16.381  1.00  0.00           N  
ATOM    398  OD1 ASN A  52      16.867  -7.390 -15.439  1.00  0.00           O  
ATOM    399  N   GLY A  53      15.992  -5.607 -11.473  1.00  0.00           N  
ATOM    400  CA  GLY A  53      16.780  -5.737 -10.258  1.00  0.00           C  
ATOM    401  C   GLY A  53      16.214  -6.754  -9.285  1.00  0.00           C  
ATOM    402  O   GLY A  53      15.701  -7.796  -9.698  1.00  0.00           O  
ATOM    403  N   THR A  54      16.536  -6.491  -7.967  1.00  0.00           N  
ATOM    404  CA  THR A  54      16.126  -7.396  -6.899  1.00  0.00           C  
ATOM    405  C   THR A  54      15.023  -6.768  -6.051  1.00  0.00           C  
ATOM    406  CB  THR A  54      17.317  -7.773  -5.998  1.00  0.00           C  
ATOM    407  O   THR A  54      15.134  -5.613  -5.634  1.00  0.00           O  
ATOM    408  CG2 THR A  54      16.892  -8.747  -4.904  1.00  0.00           C  
ATOM    409  OG1 THR A  54      18.337  -8.384  -6.797  1.00  0.00           O  
ATOM    410  N   LEU A  55      13.924  -7.498  -5.910  1.00  0.00           N  
ATOM    411  CA  LEU A  55      12.846  -7.075  -5.023  1.00  0.00           C  
ATOM    412  C   LEU A  55      12.862  -7.878  -3.727  1.00  0.00           C  
ATOM    413  CB  LEU A  55      11.490  -7.230  -5.716  1.00  0.00           C  
ATOM    414  O   LEU A  55      12.779  -9.108  -3.752  1.00  0.00           O  
ATOM    415  CG  LEU A  55      10.261  -6.830  -4.898  1.00  0.00           C  
ATOM    416  CD1 LEU A  55      10.289  -5.335  -4.596  1.00  0.00           C  
ATOM    417  CD2 LEU A  55       8.981  -7.208  -5.636  1.00  0.00           C  
ATOM    418  N   THR A  56      13.043  -7.186  -2.622  1.00  0.00           N  
ATOM    419  CA  THR A  56      12.985  -7.801  -1.301  1.00  0.00           C  
ATOM    420  C   THR A  56      11.655  -7.493  -0.619  1.00  0.00           C  
ATOM    421  CB  THR A  56      14.146  -7.321  -0.410  1.00  0.00           C  
ATOM    422  O   THR A  56      11.264  -6.330  -0.507  1.00  0.00           O  
ATOM    423  CG2 THR A  56      14.114  -8.008   0.951  1.00  0.00           C  
ATOM    424  OG1 THR A  56      15.390  -7.619  -1.055  1.00  0.00           O  
ATOM    425  N   ILE A  57      11.000  -8.554  -0.151  1.00  0.00           N  
ATOM    426  CA  ILE A  57       9.709  -8.414   0.513  1.00  0.00           C  
ATOM    427  C   ILE A  57       9.826  -8.858   1.969  1.00  0.00           C  
ATOM    428  CB  ILE A  57       8.611  -9.228  -0.209  1.00  0.00           C  
ATOM    429  O   ILE A  57      10.196 -10.001   2.248  1.00  0.00           O  
ATOM    430  CG1 ILE A  57       8.546  -8.839  -1.691  1.00  0.00           C  
ATOM    431  CG2 ILE A  57       7.254  -9.026   0.470  1.00  0.00           C  
ATOM    432  CD1 ILE A  57       7.882  -9.885  -2.576  1.00  0.00           C  
ATOM    433  N   THR A  58       9.513  -7.950   2.857  1.00  0.00           N  
ATOM    434  CA  THR A  58       9.462  -8.267   4.280  1.00  0.00           C  
ATOM    435  C   THR A  58       8.020  -8.284   4.779  1.00  0.00           C  
ATOM    436  CB  THR A  58      10.283  -7.260   5.106  1.00  0.00           C  
ATOM    437  O   THR A  58       7.311  -7.281   4.678  1.00  0.00           O  
ATOM    438  CG2 THR A  58      10.316  -7.655   6.579  1.00  0.00           C  
ATOM    439  OG1 THR A  58      11.625  -7.220   4.604  1.00  0.00           O  
ATOM    440  N   SER A  59       7.599  -9.418   5.241  1.00  0.00           N  
ATOM    441  CA  SER A  59       6.247  -9.598   5.761  1.00  0.00           C  
ATOM    442  C   SER A  59       6.268 -10.263   7.133  1.00  0.00           C  
ATOM    443  CB  SER A  59       5.407 -10.433   4.793  1.00  0.00           C  
ATOM    444  O   SER A  59       7.334 -10.450   7.723  1.00  0.00           O  
ATOM    445  OG  SER A  59       5.806 -11.793   4.825  1.00  0.00           O  
ATOM    446  N   LYS A  60       5.048 -10.543   7.606  1.00  0.00           N  
ATOM    447  CA  LYS A  60       4.923 -11.264   8.869  1.00  0.00           C  
ATOM    448  C   LYS A  60       5.518 -12.665   8.763  1.00  0.00           C  
ATOM    449  CB  LYS A  60       3.457 -11.349   9.296  1.00  0.00           C  
ATOM    450  O   LYS A  60       5.953 -13.238   9.765  1.00  0.00           O  
ATOM    451  CG  LYS A  60       3.233 -12.105  10.597  1.00  0.00           C  
ATOM    452  CD  LYS A  60       1.752 -12.207  10.937  1.00  0.00           C  
ATOM    453  CE  LYS A  60       1.523 -13.026  12.200  1.00  0.00           C  
ATOM    454  NZ  LYS A  60       0.072 -13.120  12.544  1.00  0.00           N  
ATOM    455  N   HIS A  61       5.596 -13.166   7.549  1.00  0.00           N  
ATOM    456  CA  HIS A  61       6.074 -14.520   7.293  1.00  0.00           C  
ATOM    457  C   HIS A  61       7.584 -14.542   7.086  1.00  0.00           C  
ATOM    458  CB  HIS A  61       5.368 -15.116   6.074  1.00  0.00           C  
ATOM    459  O   HIS A  61       8.173 -15.607   6.888  1.00  0.00           O  
ATOM    460  CG  HIS A  61       3.883 -15.214   6.228  1.00  0.00           C  
ATOM    461  CD2 HIS A  61       2.878 -14.608   5.554  1.00  0.00           C  
ATOM    462  ND1 HIS A  61       3.285 -16.015   7.176  1.00  0.00           N  
ATOM    463  CE1 HIS A  61       1.972 -15.897   7.078  1.00  0.00           C  
ATOM    464  NE2 HIS A  61       1.698 -15.049   6.101  1.00  0.00           N  
ATOM    465  N   GLY A  62       8.186 -13.405   7.100  1.00  0.00           N  
ATOM    466  CA  GLY A  62       9.625 -13.335   6.898  1.00  0.00           C  
ATOM    467  C   GLY A  62      10.015 -12.552   5.659  1.00  0.00           C  
ATOM    468  O   GLY A  62       9.250 -11.711   5.182  1.00  0.00           O  
ATOM    469  N   THR A  63      11.227 -12.760   5.287  1.00  0.00           N  
ATOM    470  CA  THR A  63      11.777 -12.034   4.147  1.00  0.00           C  
ATOM    471  C   THR A  63      11.833 -12.929   2.912  1.00  0.00           C  
ATOM    472  CB  THR A  63      13.185 -11.492   4.456  1.00  0.00           C  
ATOM    473  O   THR A  63      12.219 -14.096   3.002  1.00  0.00           O  
ATOM    474  CG2 THR A  63      13.758 -10.738   3.261  1.00  0.00           C  
ATOM    475  OG1 THR A  63      13.113 -10.604   5.578  1.00  0.00           O  
ATOM    476  N   PHE A  64      11.350 -12.415   1.839  1.00  0.00           N  
ATOM    477  CA  PHE A  64      11.340 -13.095   0.549  1.00  0.00           C  
ATOM    478  C   PHE A  64      12.028 -12.248  -0.515  1.00  0.00           C  
ATOM    479  CB  PHE A  64       9.905 -13.414   0.119  1.00  0.00           C  
ATOM    480  O   PHE A  64      11.749 -11.053  -0.641  1.00  0.00           O  
ATOM    481  CG  PHE A  64       9.818 -14.333  -1.070  1.00  0.00           C  
ATOM    482  CD1 PHE A  64       9.804 -13.821  -2.362  1.00  0.00           C  
ATOM    483  CD2 PHE A  64       9.749 -15.709  -0.895  1.00  0.00           C  
ATOM    484  CE1 PHE A  64       9.723 -14.669  -3.464  1.00  0.00           C  
ATOM    485  CE2 PHE A  64       9.668 -16.562  -1.992  1.00  0.00           C  
ATOM    486  CZ  PHE A  64       9.654 -16.041  -3.275  1.00  0.00           C  
ATOM    487  N   THR A  65      12.924 -12.928  -1.288  1.00  0.00           N  
ATOM    488  CA  THR A  65      13.685 -12.178  -2.281  1.00  0.00           C  
ATOM    489  C   THR A  65      13.424 -12.717  -3.684  1.00  0.00           C  
ATOM    490  CB  THR A  65      15.195 -12.228  -1.982  1.00  0.00           C  
ATOM    491  O   THR A  65      13.471 -13.929  -3.908  1.00  0.00           O  
ATOM    492  CG2 THR A  65      15.988 -11.442  -3.021  1.00  0.00           C  
ATOM    493  OG1 THR A  65      15.439 -11.666  -0.687  1.00  0.00           O  
ATOM    494  N   ILE A  66      13.085 -11.735  -4.551  1.00  0.00           N  
ATOM    495  CA  ILE A  66      12.986 -12.011  -5.980  1.00  0.00           C  
ATOM    496  C   ILE A  66      14.171 -11.383  -6.710  1.00  0.00           C  
ATOM    497  CB  ILE A  66      11.656 -11.486  -6.566  1.00  0.00           C  
ATOM    498  O   ILE A  66      14.319 -10.159  -6.729  1.00  0.00           O  
ATOM    499  CG1 ILE A  66      10.465 -12.126  -5.844  1.00  0.00           C  
ATOM    500  CG2 ILE A  66      11.588 -11.748  -8.073  1.00  0.00           C  
ATOM    501  CD1 ILE A  66       9.133 -11.442  -6.120  1.00  0.00           C  
ATOM    502  N   SER A  67      15.035 -12.148  -7.335  1.00  0.00           N  
ATOM    503  CA  SER A  67      16.316 -11.706  -7.876  1.00  0.00           C  
ATOM    504  C   SER A  67      16.130 -10.926  -9.173  1.00  0.00           C  
ATOM    505  CB  SER A  67      17.238 -12.902  -8.119  1.00  0.00           C  
ATOM    506  O   SER A  67      16.963 -10.089  -9.526  1.00  0.00           O  
ATOM    507  OG  SER A  67      17.542 -13.558  -6.900  1.00  0.00           O  
ATOM    508  N   ASN A  68      15.065 -11.173  -9.863  1.00  0.00           N  
ATOM    509  CA  ASN A  68      14.801 -10.499 -11.129  1.00  0.00           C  
ATOM    510  C   ASN A  68      13.373  -9.966 -11.194  1.00  0.00           C  
ATOM    511  CB  ASN A  68      15.070 -11.441 -12.305  1.00  0.00           C  
ATOM    512  O   ASN A  68      12.429 -10.731 -11.404  1.00  0.00           O  
ATOM    513  CG  ASN A  68      14.954 -10.746 -13.648  1.00  0.00           C  
ATOM    514  ND2 ASN A  68      15.281 -11.463 -14.716  1.00  0.00           N  
ATOM    515  OD1 ASN A  68      14.573  -9.575 -13.724  1.00  0.00           O  
ATOM    516  N   THR A  69      13.214  -8.615 -11.069  1.00  0.00           N  
ATOM    517  CA  THR A  69      11.895  -7.994 -11.006  1.00  0.00           C  
ATOM    518  C   THR A  69      11.198  -8.066 -12.361  1.00  0.00           C  
ATOM    519  CB  THR A  69      11.990  -6.526 -10.551  1.00  0.00           C  
ATOM    520  O   THR A  69       9.980  -7.898 -12.448  1.00  0.00           O  
ATOM    521  CG2 THR A  69      12.433  -6.428  -9.095  1.00  0.00           C  
ATOM    522  OG1 THR A  69      12.939  -5.837 -11.375  1.00  0.00           O  
ATOM    523  N   THR A  70      11.894  -8.407 -13.457  1.00  0.00           N  
ATOM    524  CA  THR A  70      11.295  -8.472 -14.786  1.00  0.00           C  
ATOM    525  C   THR A  70      10.440  -9.727 -14.933  1.00  0.00           C  
ATOM    526  CB  THR A  70      12.373  -8.449 -15.886  1.00  0.00           C  
ATOM    527  O   THR A  70       9.613  -9.818 -15.843  1.00  0.00           O  
ATOM    528  CG2 THR A  70      13.210  -7.177 -15.810  1.00  0.00           C  
ATOM    529  OG1 THR A  70      13.233  -9.584 -15.727  1.00  0.00           O  
ATOM    530  N   THR A  71      10.611 -10.614 -14.052  1.00  0.00           N  
ATOM    531  CA  THR A  71       9.873 -11.870 -14.122  1.00  0.00           C  
ATOM    532  C   THR A  71       8.541 -11.756 -13.385  1.00  0.00           C  
ATOM    533  CB  THR A  71      10.691 -13.033 -13.532  1.00  0.00           C  
ATOM    534  O   THR A  71       7.710 -12.664 -13.450  1.00  0.00           O  
ATOM    535  CG2 THR A  71      12.038 -13.170 -14.233  1.00  0.00           C  
ATOM    536  OG1 THR A  71      10.914 -12.793 -12.136  1.00  0.00           O  
ATOM    537  N   LEU A  72       8.311 -10.633 -12.750  1.00  0.00           N  
ATOM    538  CA  LEU A  72       7.101 -10.443 -11.958  1.00  0.00           C  
ATOM    539  C   LEU A  72       5.901 -10.166 -12.856  1.00  0.00           C  
ATOM    540  CB  LEU A  72       7.287  -9.293 -10.964  1.00  0.00           C  
ATOM    541  O   LEU A  72       6.020  -9.454 -13.856  1.00  0.00           O  
ATOM    542  CG  LEU A  72       8.205  -9.567  -9.773  1.00  0.00           C  
ATOM    543  CD1 LEU A  72       8.488  -8.276  -9.013  1.00  0.00           C  
ATOM    544  CD2 LEU A  72       7.587 -10.613  -8.850  1.00  0.00           C  
ATOM    545  N   LYS A  73       4.814 -10.780 -12.471  1.00  0.00           N  
ATOM    546  CA  LYS A  73       3.546 -10.450 -13.115  1.00  0.00           C  
ATOM    547  C   LYS A  73       2.875  -9.262 -12.432  1.00  0.00           C  
ATOM    548  CB  LYS A  73       2.608 -11.658 -13.106  1.00  0.00           C  
ATOM    549  O   LYS A  73       2.562  -9.320 -11.241  1.00  0.00           O  
ATOM    550  CG  LYS A  73       3.097 -12.828 -13.947  1.00  0.00           C  
ATOM    551  CD  LYS A  73       2.104 -13.983 -13.931  1.00  0.00           C  
ATOM    552  CE  LYS A  73       2.607 -15.166 -14.745  1.00  0.00           C  
ATOM    553  NZ  LYS A  73       1.646 -16.309 -14.714  1.00  0.00           N  
ATOM    554  N   LEU A  74       2.739  -8.181 -13.258  1.00  0.00           N  
ATOM    555  CA  LEU A  74       2.190  -6.941 -12.719  1.00  0.00           C  
ATOM    556  C   LEU A  74       0.875  -6.586 -13.406  1.00  0.00           C  
ATOM    557  CB  LEU A  74       3.191  -5.795 -12.884  1.00  0.00           C  
ATOM    558  O   LEU A  74       0.716  -6.813 -14.607  1.00  0.00           O  
ATOM    559  CG  LEU A  74       4.608  -6.053 -12.369  1.00  0.00           C  
ATOM    560  CD1 LEU A  74       5.517  -4.876 -12.706  1.00  0.00           C  
ATOM    561  CD2 LEU A  74       4.592  -6.310 -10.866  1.00  0.00           C  
ATOM    562  N   HIS A  75      -0.041  -6.149 -12.614  1.00  0.00           N  
ATOM    563  CA  HIS A  75      -1.264  -5.537 -13.123  1.00  0.00           C  
ATOM    564  C   HIS A  75      -1.348  -4.066 -12.731  1.00  0.00           C  
ATOM    565  CB  HIS A  75      -2.492  -6.289 -12.608  1.00  0.00           C  
ATOM    566  O   HIS A  75      -1.563  -3.742 -11.561  1.00  0.00           O  
ATOM    567  CG  HIS A  75      -3.786  -5.755 -13.134  1.00  0.00           C  
ATOM    568  CD2 HIS A  75      -4.651  -4.850 -12.617  1.00  0.00           C  
ATOM    569  ND1 HIS A  75      -4.323  -6.159 -14.337  1.00  0.00           N  
ATOM    570  CE1 HIS A  75      -5.466  -5.523 -14.539  1.00  0.00           C  
ATOM    571  NE2 HIS A  75      -5.687  -4.723 -13.510  1.00  0.00           N  
ATOM    572  N   LEU A  76      -1.240  -3.182 -13.744  1.00  0.00           N  
ATOM    573  CA  LEU A  76      -1.276  -1.743 -13.505  1.00  0.00           C  
ATOM    574  C   LEU A  76      -2.710  -1.224 -13.536  1.00  0.00           C  
ATOM    575  CB  LEU A  76      -0.431  -1.005 -14.546  1.00  0.00           C  
ATOM    576  O   LEU A  76      -3.482  -1.574 -14.431  1.00  0.00           O  
ATOM    577  CG  LEU A  76       1.072  -1.286 -14.522  1.00  0.00           C  
ATOM    578  CD1 LEU A  76       1.449  -2.252 -15.640  1.00  0.00           C  
ATOM    579  CD2 LEU A  76       1.862   0.013 -14.642  1.00  0.00           C  
ATOM    580  N   ILE A  77      -2.989  -0.444 -12.503  1.00  0.00           N  
ATOM    581  CA  ILE A  77      -4.302   0.191 -12.485  1.00  0.00           C  
ATOM    582  C   ILE A  77      -4.256   1.495 -13.277  1.00  0.00           C  
ATOM    583  CB  ILE A  77      -4.781   0.458 -11.040  1.00  0.00           C  
ATOM    584  O   ILE A  77      -3.535   2.427 -12.911  1.00  0.00           O  
ATOM    585  CG1 ILE A  77      -4.691  -0.822 -10.202  1.00  0.00           C  
ATOM    586  CG2 ILE A  77      -6.208   1.014 -11.039  1.00  0.00           C  
ATOM    587  CD1 ILE A  77      -5.553  -1.964 -10.722  1.00  0.00           C  
ATOM    588  N   GLU A  78      -4.991   1.534 -14.289  1.00  0.00           N  
ATOM    589  CA  GLU A  78      -4.925   2.645 -15.234  1.00  0.00           C  
ATOM    590  C   GLU A  78      -5.258   3.969 -14.552  1.00  0.00           C  
ATOM    591  CB  GLU A  78      -5.873   2.407 -16.412  1.00  0.00           C  
ATOM    592  O   GLU A  78      -6.235   4.061 -13.806  1.00  0.00           O  
ATOM    593  CG  GLU A  78      -5.430   1.285 -17.340  1.00  0.00           C  
ATOM    594  CD  GLU A  78      -6.326   1.126 -18.558  1.00  0.00           C  
ATOM    595  OE1 GLU A  78      -6.049   0.246 -19.404  1.00  0.00           O  
ATOM    596  OE2 GLU A  78      -7.312   1.888 -18.668  1.00  0.00           O  
ATOM    597  N   GLY A  79      -4.392   4.961 -14.784  1.00  0.00           N  
ATOM    598  CA  GLY A  79      -4.646   6.330 -14.362  1.00  0.00           C  
ATOM    599  C   GLY A  79      -4.360   6.563 -12.891  1.00  0.00           C  
ATOM    600  O   GLY A  79      -4.708   7.612 -12.344  1.00  0.00           O  
ATOM    601  N   ARG A  80      -3.746   5.513 -12.272  1.00  0.00           N  
ATOM    602  CA  ARG A  80      -3.514   5.606 -10.835  1.00  0.00           C  
ATOM    603  C   ARG A  80      -2.124   5.095 -10.470  1.00  0.00           C  
ATOM    604  CB  ARG A  80      -4.579   4.820 -10.066  1.00  0.00           C  
ATOM    605  O   ARG A  80      -1.566   4.246 -11.168  1.00  0.00           O  
ATOM    606  CG  ARG A  80      -6.001   5.288 -10.333  1.00  0.00           C  
ATOM    607  CD  ARG A  80      -7.027   4.378  -9.671  1.00  0.00           C  
ATOM    608  NE  ARG A  80      -8.392   4.781  -9.995  1.00  0.00           N  
ATOM    609  NH1 ARG A  80      -8.760   5.883  -7.998  1.00  0.00           N  
ATOM    610  NH2 ARG A  80     -10.410   5.799  -9.587  1.00  0.00           N  
ATOM    611  CZ  ARG A  80      -9.184   5.487  -9.192  1.00  0.00           C  
ATOM    612  N   ASP A  81      -1.517   5.685  -9.466  1.00  0.00           N  
ATOM    613  CA  ASP A  81      -0.260   5.185  -8.916  1.00  0.00           C  
ATOM    614  C   ASP A  81      -0.490   3.934  -8.072  1.00  0.00           C  
ATOM    615  CB  ASP A  81       0.427   6.266  -8.079  1.00  0.00           C  
ATOM    616  O   ASP A  81      -0.309   3.959  -6.853  1.00  0.00           O  
ATOM    617  CG  ASP A  81       1.820   5.867  -7.625  1.00  0.00           C  
ATOM    618  OD1 ASP A  81       2.426   4.961  -8.238  1.00  0.00           O  
ATOM    619  OD2 ASP A  81       2.315   6.461  -6.643  1.00  0.00           O  
ATOM    620  N   LEU A  82      -1.061   2.933  -8.706  1.00  0.00           N  
ATOM    621  CA  LEU A  82      -1.411   1.660  -8.086  1.00  0.00           C  
ATOM    622  C   LEU A  82      -1.026   0.492  -8.987  1.00  0.00           C  
ATOM    623  CB  LEU A  82      -2.910   1.609  -7.777  1.00  0.00           C  
ATOM    624  O   LEU A  82      -1.270   0.527 -10.195  1.00  0.00           O  
ATOM    625  CG  LEU A  82      -3.370   0.500  -6.830  1.00  0.00           C  
ATOM    626  CD1 LEU A  82      -2.824   0.742  -5.426  1.00  0.00           C  
ATOM    627  CD2 LEU A  82      -4.892   0.411  -6.808  1.00  0.00           C  
ATOM    628  N   VAL A  83      -0.422  -0.523  -8.363  1.00  0.00           N  
ATOM    629  CA  VAL A  83      -0.047  -1.717  -9.113  1.00  0.00           C  
ATOM    630  C   VAL A  83      -0.322  -2.963  -8.273  1.00  0.00           C  
ATOM    631  CB  VAL A  83       1.437  -1.678  -9.538  1.00  0.00           C  
ATOM    632  O   VAL A  83      -0.212  -2.928  -7.046  1.00  0.00           O  
ATOM    633  CG1 VAL A  83       2.350  -1.655  -8.313  1.00  0.00           C  
ATOM    634  CG2 VAL A  83       1.768  -2.873 -10.432  1.00  0.00           C  
ATOM    635  N   ILE A  84      -0.768  -4.064  -8.915  1.00  0.00           N  
ATOM    636  CA  ILE A  84      -0.953  -5.369  -8.289  1.00  0.00           C  
ATOM    637  C   ILE A  84       0.157  -6.317  -8.736  1.00  0.00           C  
ATOM    638  CB  ILE A  84      -2.337  -5.967  -8.625  1.00  0.00           C  
ATOM    639  O   ILE A  84       0.408  -6.468  -9.934  1.00  0.00           O  
ATOM    640  CG1 ILE A  84      -3.451  -4.993  -8.225  1.00  0.00           C  
ATOM    641  CG2 ILE A  84      -2.521  -7.323  -7.938  1.00  0.00           C  
ATOM    642  CD1 ILE A  84      -4.828  -5.378  -8.750  1.00  0.00           C  
ATOM    643  N   ILE A  85       0.771  -6.921  -7.746  1.00  0.00           N  
ATOM    644  CA  ILE A  85       1.846  -7.866  -8.027  1.00  0.00           C  
ATOM    645  C   ILE A  85       1.381  -9.286  -7.713  1.00  0.00           C  
ATOM    646  CB  ILE A  85       3.120  -7.529  -7.220  1.00  0.00           C  
ATOM    647  O   ILE A  85       0.943  -9.569  -6.596  1.00  0.00           O  
ATOM    648  CG1 ILE A  85       3.492  -6.053  -7.402  1.00  0.00           C  
ATOM    649  CG2 ILE A  85       4.279  -8.440  -7.635  1.00  0.00           C  
ATOM    650  CD1 ILE A  85       4.563  -5.561  -6.437  1.00  0.00           C  
ATOM    651  N   GLU A  86       1.508 -10.084  -8.729  1.00  0.00           N  
ATOM    652  CA  GLU A  86       1.271 -11.500  -8.469  1.00  0.00           C  
ATOM    653  C   GLU A  86       2.538 -12.190  -7.971  1.00  0.00           C  
ATOM    654  CB  GLU A  86       0.751 -12.199  -9.728  1.00  0.00           C  
ATOM    655  O   GLU A  86       3.544 -12.239  -8.682  1.00  0.00           O  
ATOM    656  CG  GLU A  86       0.299 -13.633  -9.493  1.00  0.00           C  
ATOM    657  CD  GLU A  86      -0.218 -14.313 -10.751  1.00  0.00           C  
ATOM    658  OE1 GLU A  86      -0.777 -15.429 -10.652  1.00  0.00           O  
ATOM    659  OE2 GLU A  86      -0.062 -13.725 -11.845  1.00  0.00           O  
ATOM    660  N   MET A  87       2.361 -12.799  -6.784  1.00  0.00           N  
ATOM    661  CA  MET A  87       3.526 -13.429  -6.170  1.00  0.00           C  
ATOM    662  C   MET A  87       3.710 -14.852  -6.685  1.00  0.00           C  
ATOM    663  CB  MET A  87       3.393 -13.437  -4.646  1.00  0.00           C  
ATOM    664  O   MET A  87       2.743 -15.500  -7.089  1.00  0.00           O  
ATOM    665  CG  MET A  87       3.294 -12.050  -4.032  1.00  0.00           C  
ATOM    666  SD  MET A  87       4.705 -10.973  -4.496  1.00  0.00           S  
ATOM    667  CE  MET A  87       6.079 -11.922  -3.784  1.00  0.00           C  
ATOM    668  N   PRO A  88       4.993 -15.288  -6.716  1.00  0.00           N  
ATOM    669  CA  PRO A  88       5.246 -16.679  -7.098  1.00  0.00           C  
ATOM    670  C   PRO A  88       4.551 -17.680  -6.178  1.00  0.00           C  
ATOM    671  CB  PRO A  88       6.768 -16.803  -6.990  1.00  0.00           C  
ATOM    672  O   PRO A  88       4.188 -17.337  -5.050  1.00  0.00           O  
ATOM    673  CG  PRO A  88       7.268 -15.394  -6.995  1.00  0.00           C  
ATOM    674  CD  PRO A  88       6.184 -14.501  -6.464  1.00  0.00           C  
ATOM    675  N   LYS A  89       4.395 -18.835  -6.593  1.00  0.00           N  
ATOM    676  CA  LYS A  89       3.625 -19.867  -5.904  1.00  0.00           C  
ATOM    677  C   LYS A  89       4.287 -20.258  -4.586  1.00  0.00           C  
ATOM    678  CB  LYS A  89       3.462 -21.100  -6.794  1.00  0.00           C  
ATOM    679  O   LYS A  89       3.617 -20.728  -3.664  1.00  0.00           O  
ATOM    680  CG  LYS A  89       2.526 -20.891  -7.976  1.00  0.00           C  
ATOM    681  CD  LYS A  89       2.309 -22.183  -8.752  1.00  0.00           C  
ATOM    682  CE  LYS A  89       1.371 -21.975  -9.934  1.00  0.00           C  
ATOM    683  NZ  LYS A  89       1.204 -23.225 -10.735  1.00  0.00           N  
ATOM    684  N   ASP A  90       5.570 -20.067  -4.483  1.00  0.00           N  
ATOM    685  CA  ASP A  90       6.264 -20.454  -3.259  1.00  0.00           C  
ATOM    686  C   ASP A  90       6.180 -19.350  -2.208  1.00  0.00           C  
ATOM    687  CB  ASP A  90       7.728 -20.787  -3.555  1.00  0.00           C  
ATOM    688  O   ASP A  90       6.752 -19.474  -1.123  1.00  0.00           O  
ATOM    689  CG  ASP A  90       8.482 -19.634  -4.194  1.00  0.00           C  
ATOM    690  OD1 ASP A  90       7.838 -18.675  -4.671  1.00  0.00           O  
ATOM    691  OD2 ASP A  90       9.730 -19.687  -4.224  1.00  0.00           O  
ATOM    692  N   PHE A  91       5.503 -18.246  -2.524  1.00  0.00           N  
ATOM    693  CA  PHE A  91       5.207 -17.175  -1.579  1.00  0.00           C  
ATOM    694  C   PHE A  91       3.910 -17.457  -0.830  1.00  0.00           C  
ATOM    695  CB  PHE A  91       5.112 -15.828  -2.304  1.00  0.00           C  
ATOM    696  O   PHE A  91       2.874 -17.713  -1.446  1.00  0.00           O  
ATOM    697  CG  PHE A  91       5.047 -14.644  -1.378  1.00  0.00           C  
ATOM    698  CD1 PHE A  91       3.822 -14.140  -0.957  1.00  0.00           C  
ATOM    699  CD2 PHE A  91       6.211 -14.035  -0.928  1.00  0.00           C  
ATOM    700  CE1 PHE A  91       3.759 -13.044  -0.099  1.00  0.00           C  
ATOM    701  CE2 PHE A  91       6.156 -12.939  -0.071  1.00  0.00           C  
ATOM    702  CZ  PHE A  91       4.929 -12.444   0.341  1.00  0.00           C  
ATOM    703  N   PRO A  92       4.016 -17.478   0.553  1.00  0.00           N  
ATOM    704  CA  PRO A  92       2.791 -17.762   1.304  1.00  0.00           C  
ATOM    705  C   PRO A  92       1.689 -16.737   1.043  1.00  0.00           C  
ATOM    706  CB  PRO A  92       3.250 -17.709   2.763  1.00  0.00           C  
ATOM    707  O   PRO A  92       1.960 -15.535   0.981  1.00  0.00           O  
ATOM    708  CG  PRO A  92       4.737 -17.850   2.700  1.00  0.00           C  
ATOM    709  CD  PRO A  92       5.209 -17.341   1.369  1.00  0.00           C  
ATOM    710  N   PRO A  93       0.459 -17.265   0.877  1.00  0.00           N  
ATOM    711  CA  PRO A  93      -0.638 -16.333   0.602  1.00  0.00           C  
ATOM    712  C   PRO A  93      -1.076 -15.555   1.841  1.00  0.00           C  
ATOM    713  CB  PRO A  93      -1.761 -17.248   0.107  1.00  0.00           C  
ATOM    714  O   PRO A  93      -0.900 -16.029   2.966  1.00  0.00           O  
ATOM    715  CG  PRO A  93      -1.511 -18.559   0.780  1.00  0.00           C  
ATOM    716  CD  PRO A  93      -0.028 -18.749   0.917  1.00  0.00           C  
ATOM    717  N   PHE A  94      -1.684 -14.327   1.662  1.00  0.00           N  
ATOM    718  CA  PHE A  94      -2.239 -13.472   2.705  1.00  0.00           C  
ATOM    719  C   PHE A  94      -3.724 -13.751   2.901  1.00  0.00           C  
ATOM    720  CB  PHE A  94      -2.024 -11.994   2.360  1.00  0.00           C  
ATOM    721  O   PHE A  94      -4.375 -14.323   2.024  1.00  0.00           O  
ATOM    722  CG  PHE A  94      -0.577 -11.582   2.334  1.00  0.00           C  
ATOM    723  CD1 PHE A  94       0.082 -11.231   3.506  1.00  0.00           C  
ATOM    724  CD2 PHE A  94       0.125 -11.545   1.136  1.00  0.00           C  
ATOM    725  CE1 PHE A  94       1.422 -10.849   3.484  1.00  0.00           C  
ATOM    726  CE2 PHE A  94       1.464 -11.165   1.106  1.00  0.00           C  
ATOM    727  CZ  PHE A  94       2.110 -10.816   2.281  1.00  0.00           C  
ATOM    728  N   PRO A  95      -4.254 -13.409   4.026  1.00  0.00           N  
ATOM    729  CA  PRO A  95      -5.709 -13.461   4.190  1.00  0.00           C  
ATOM    730  C   PRO A  95      -6.448 -12.577   3.188  1.00  0.00           C  
ATOM    731  CB  PRO A  95      -5.921 -12.960   5.621  1.00  0.00           C  
ATOM    732  O   PRO A  95      -5.909 -11.560   2.742  1.00  0.00           O  
ATOM    733  CG  PRO A  95      -4.615 -13.200   6.307  1.00  0.00           C  
ATOM    734  CD  PRO A  95      -3.514 -13.080   5.293  1.00  0.00           C  
ATOM    735  N   THR A  96      -7.699 -12.919   2.827  1.00  0.00           N  
ATOM    736  CA  THR A  96      -8.443 -12.220   1.784  1.00  0.00           C  
ATOM    737  C   THR A  96      -9.681 -11.542   2.365  1.00  0.00           C  
ATOM    738  CB  THR A  96      -8.862 -13.182   0.657  1.00  0.00           C  
ATOM    739  O   THR A  96     -10.627 -11.237   1.636  1.00  0.00           O  
ATOM    740  CG2 THR A  96      -7.643 -13.777  -0.040  1.00  0.00           C  
ATOM    741  OG1 THR A  96      -9.648 -14.245   1.211  1.00  0.00           O  
ATOM    742  N   ASP A  97      -9.779 -11.269   3.657  1.00  0.00           N  
ATOM    743  CA  ASP A  97     -10.987 -10.739   4.282  1.00  0.00           C  
ATOM    744  C   ASP A  97     -10.981  -9.212   4.281  1.00  0.00           C  
ATOM    745  CB  ASP A  97     -11.124 -11.263   5.713  1.00  0.00           C  
ATOM    746  O   ASP A  97     -11.928  -8.582   4.757  1.00  0.00           O  
ATOM    747  CG  ASP A  97      -9.841 -11.142   6.515  1.00  0.00           C  
ATOM    748  OD1 ASP A  97      -8.753 -11.024   5.911  1.00  0.00           O  
ATOM    749  OD2 ASP A  97      -9.917 -11.168   7.763  1.00  0.00           O  
ATOM    750  N   LEU A  98      -9.875  -8.668   3.654  1.00  0.00           N  
ATOM    751  CA  LEU A  98      -9.834  -7.211   3.577  1.00  0.00           C  
ATOM    752  C   LEU A  98     -10.901  -6.688   2.621  1.00  0.00           C  
ATOM    753  CB  LEU A  98      -8.450  -6.737   3.125  1.00  0.00           C  
ATOM    754  O   LEU A  98     -11.211  -7.332   1.616  1.00  0.00           O  
ATOM    755  CG  LEU A  98      -7.269  -7.160   4.000  1.00  0.00           C  
ATOM    756  CD1 LEU A  98      -5.954  -6.724   3.363  1.00  0.00           C  
ATOM    757  CD2 LEU A  98      -7.408  -6.578   5.403  1.00  0.00           C  
ATOM    758  N   VAL A  99     -11.451  -5.557   2.993  1.00  0.00           N  
ATOM    759  CA  VAL A  99     -12.480  -4.937   2.165  1.00  0.00           C  
ATOM    760  C   VAL A  99     -11.960  -3.619   1.595  1.00  0.00           C  
ATOM    761  CB  VAL A  99     -13.782  -4.697   2.961  1.00  0.00           C  
ATOM    762  O   VAL A  99     -11.434  -2.782   2.332  1.00  0.00           O  
ATOM    763  CG1 VAL A  99     -14.841  -4.039   2.079  1.00  0.00           C  
ATOM    764  CG2 VAL A  99     -14.304  -6.012   3.538  1.00  0.00           C  
ATOM    765  N   PHE A 100     -12.138  -3.466   0.208  1.00  0.00           N  
ATOM    766  CA  PHE A 100     -11.706  -2.265  -0.498  1.00  0.00           C  
ATOM    767  C   PHE A 100     -12.902  -1.517  -1.074  1.00  0.00           C  
ATOM    768  CB  PHE A 100     -10.721  -2.621  -1.615  1.00  0.00           C  
ATOM    769  O   PHE A 100     -13.833  -2.133  -1.597  1.00  0.00           O  
ATOM    770  CG  PHE A 100      -9.466  -3.293  -1.127  1.00  0.00           C  
ATOM    771  CD1 PHE A 100      -8.310  -2.557  -0.899  1.00  0.00           C  
ATOM    772  CD2 PHE A 100      -9.443  -4.663  -0.896  1.00  0.00           C  
ATOM    773  CE1 PHE A 100      -7.147  -3.177  -0.447  1.00  0.00           C  
ATOM    774  CE2 PHE A 100      -8.285  -5.289  -0.445  1.00  0.00           C  
ATOM    775  CZ  PHE A 100      -7.138  -4.544  -0.222  1.00  0.00           C  
ATOM    776  N   ARG A 101     -12.861  -0.238  -0.917  1.00  0.00           N  
ATOM    777  CA  ARG A 101     -13.875   0.596  -1.554  1.00  0.00           C  
ATOM    778  C   ARG A 101     -13.349   2.006  -1.801  1.00  0.00           C  
ATOM    779  CB  ARG A 101     -15.141   0.652  -0.698  1.00  0.00           C  
ATOM    780  O   ARG A 101     -12.297   2.382  -1.278  1.00  0.00           O  
ATOM    781  CG  ARG A 101     -14.953   1.356   0.636  1.00  0.00           C  
ATOM    782  CD  ARG A 101     -16.286   1.671   1.301  1.00  0.00           C  
ATOM    783  NE  ARG A 101     -16.102   2.266   2.622  1.00  0.00           N  
ATOM    784  NH1 ARG A 101     -15.587   4.374   1.827  1.00  0.00           N  
ATOM    785  NH2 ARG A 101     -15.632   3.974   4.084  1.00  0.00           N  
ATOM    786  CZ  ARG A 101     -15.774   3.537   2.841  1.00  0.00           C  
ATOM    787  N   GLU A 102     -14.115   2.732  -2.570  1.00  0.00           N  
ATOM    788  CA  GLU A 102     -13.745   4.118  -2.835  1.00  0.00           C  
ATOM    789  C   GLU A 102     -13.944   4.989  -1.598  1.00  0.00           C  
ATOM    790  CB  GLU A 102     -14.555   4.677  -4.007  1.00  0.00           C  
ATOM    791  O   GLU A 102     -14.850   4.744  -0.799  1.00  0.00           O  
ATOM    792  CG  GLU A 102     -14.179   4.079  -5.355  1.00  0.00           C  
ATOM    793  CD  GLU A 102     -14.961   4.675  -6.515  1.00  0.00           C  
ATOM    794  OE1 GLU A 102     -14.385   5.474  -7.289  1.00  0.00           O  
ATOM    795  OE2 GLU A 102     -16.159   4.341  -6.651  1.00  0.00           O  
ATOM    796  N   PRO A 103     -13.037   6.053  -1.529  1.00  0.00           N  
ATOM    797  CA  PRO A 103     -13.259   6.999  -0.432  1.00  0.00           C  
ATOM    798  C   PRO A 103     -14.484   7.882  -0.654  1.00  0.00           C  
ATOM    799  CB  PRO A 103     -11.976   7.835  -0.424  1.00  0.00           C  
ATOM    800  O   PRO A 103     -14.913   8.075  -1.795  1.00  0.00           O  
ATOM    801  CG  PRO A 103     -11.486   7.798  -1.835  1.00  0.00           C  
ATOM    802  CD  PRO A 103     -11.849   6.468  -2.431  1.00  0.00           C  
ATOM    803  N   ILE A 104     -15.049   8.374   0.449  1.00  0.00           N  
ATOM    804  CA  ILE A 104     -16.147   9.334   0.456  1.00  0.00           C  
ATOM    805  C   ILE A 104     -15.632  10.705   0.888  1.00  0.00           C  
ATOM    806  CB  ILE A 104     -17.293   8.875   1.385  1.00  0.00           C  
ATOM    807  O   ILE A 104     -14.932  10.822   1.896  1.00  0.00           O  
ATOM    808  CG1 ILE A 104     -17.810   7.497   0.954  1.00  0.00           C  
ATOM    809  CG2 ILE A 104     -18.426   9.906   1.395  1.00  0.00           C  
ATOM    810  CD1 ILE A 104     -18.711   6.825   1.982  1.00  0.00           C  
ATOM    811  N   PRO A 105     -15.965  11.768   0.072  1.00  0.00           N  
ATOM    812  CA  PRO A 105     -15.518  13.105   0.469  1.00  0.00           C  
ATOM    813  C   PRO A 105     -15.961  13.480   1.881  1.00  0.00           C  
ATOM    814  CB  PRO A 105     -16.175  14.019  -0.569  1.00  0.00           C  
ATOM    815  O   PRO A 105     -17.133  13.315   2.229  1.00  0.00           O  
ATOM    816  CG  PRO A 105     -16.381  13.149  -1.768  1.00  0.00           C  
ATOM    817  CD  PRO A 105     -16.715  11.762  -1.299  1.00  0.00           C  
ATOM    818  N   GLY A 106     -15.014  13.909   2.698  1.00  0.00           N  
ATOM    819  CA  GLY A 106     -15.302  14.378   4.044  1.00  0.00           C  
ATOM    820  C   GLY A 106     -15.268  13.272   5.081  1.00  0.00           C  
ATOM    821  O   GLY A 106     -15.533  13.511   6.261  1.00  0.00           O  
ATOM    822  N   GLU A 107     -14.940  12.045   4.629  1.00  0.00           N  
ATOM    823  CA  GLU A 107     -14.906  10.967   5.614  1.00  0.00           C  
ATOM    824  C   GLU A 107     -13.581  10.952   6.370  1.00  0.00           C  
ATOM    825  CB  GLU A 107     -15.143   9.614   4.939  1.00  0.00           C  
ATOM    826  O   GLU A 107     -12.586  11.509   5.901  1.00  0.00           O  
ATOM    827  CG  GLU A 107     -14.009   9.177   4.023  1.00  0.00           C  
ATOM    828  CD  GLU A 107     -14.217   7.792   3.430  1.00  0.00           C  
ATOM    829  OE1 GLU A 107     -13.916   7.594   2.231  1.00  0.00           O  
ATOM    830  OE2 GLU A 107     -14.684   6.898   4.171  1.00  0.00           O  
ATOM    831  N   ARG A 108     -13.672  10.356   7.596  1.00  0.00           N  
ATOM    832  CA  ARG A 108     -12.488  10.254   8.442  1.00  0.00           C  
ATOM    833  C   ARG A 108     -11.698   8.988   8.128  1.00  0.00           C  
ATOM    834  CB  ARG A 108     -12.879  10.275   9.921  1.00  0.00           C  
ATOM    835  O   ARG A 108     -12.274   7.904   8.013  1.00  0.00           O  
ATOM    836  CG  ARG A 108     -13.538  11.570  10.366  1.00  0.00           C  
ATOM    837  CD  ARG A 108     -13.888  11.545  11.848  1.00  0.00           C  
ATOM    838  NE  ARG A 108     -14.538  12.783  12.269  1.00  0.00           N  
ATOM    839  NH1 ARG A 108     -14.752  12.160  14.483  1.00  0.00           N  
ATOM    840  NH2 ARG A 108     -15.514  14.206  13.784  1.00  0.00           N  
ATOM    841  CZ  ARG A 108     -14.933  13.047  13.511  1.00  0.00           C  
ATOM    842  N   ILE A 109     -10.365   9.171   8.021  1.00  0.00           N  
ATOM    843  CA  ILE A 109      -9.510   8.042   7.671  1.00  0.00           C  
ATOM    844  C   ILE A 109      -8.315   7.987   8.620  1.00  0.00           C  
ATOM    845  CB  ILE A 109      -9.027   8.132   6.206  1.00  0.00           C  
ATOM    846  O   ILE A 109      -7.990   8.978   9.278  1.00  0.00           O  
ATOM    847  CG1 ILE A 109      -8.255   9.437   5.977  1.00  0.00           C  
ATOM    848  CG2 ILE A 109     -10.209   8.018   5.240  1.00  0.00           C  
ATOM    849  CD1 ILE A 109      -7.529   9.500   4.641  1.00  0.00           C  
ATOM    850  N   VAL A 110      -7.763   6.800   8.709  1.00  0.00           N  
ATOM    851  CA  VAL A 110      -6.521   6.613   9.452  1.00  0.00           C  
ATOM    852  C   VAL A 110      -5.488   5.920   8.566  1.00  0.00           C  
ATOM    853  CB  VAL A 110      -6.749   5.796  10.743  1.00  0.00           C  
ATOM    854  O   VAL A 110      -5.845   5.245   7.597  1.00  0.00           O  
ATOM    855  CG1 VAL A 110      -7.669   6.549  11.703  1.00  0.00           C  
ATOM    856  CG2 VAL A 110      -7.329   4.423  10.410  1.00  0.00           C  
ATOM    857  N   LEU A 111      -4.251   6.161   8.882  1.00  0.00           N  
ATOM    858  CA  LEU A 111      -3.125   5.481   8.251  1.00  0.00           C  
ATOM    859  C   LEU A 111      -2.638   4.321   9.113  1.00  0.00           C  
ATOM    860  CB  LEU A 111      -1.978   6.463   8.000  1.00  0.00           C  
ATOM    861  O   LEU A 111      -2.328   4.506  10.292  1.00  0.00           O  
ATOM    862  CG  LEU A 111      -0.753   5.904   7.274  1.00  0.00           C  
ATOM    863  CD1 LEU A 111      -0.924   6.039   5.765  1.00  0.00           C  
ATOM    864  CD2 LEU A 111       0.514   6.613   7.739  1.00  0.00           C  
ATOM    865  N   VAL A 112      -2.650   3.154   8.502  1.00  0.00           N  
ATOM    866  CA  VAL A 112      -2.220   1.969   9.236  1.00  0.00           C  
ATOM    867  C   VAL A 112      -0.855   1.512   8.728  1.00  0.00           C  
ATOM    868  CB  VAL A 112      -3.247   0.820   9.111  1.00  0.00           C  
ATOM    869  O   VAL A 112      -0.663   1.333   7.523  1.00  0.00           O  
ATOM    870  CG1 VAL A 112      -2.814  -0.384   9.946  1.00  0.00           C  
ATOM    871  CG2 VAL A 112      -4.635   1.297   9.535  1.00  0.00           C  
ATOM    872  N   THR A 113       0.101   1.354   9.641  1.00  0.00           N  
ATOM    873  CA  THR A 113       1.452   0.919   9.305  1.00  0.00           C  
ATOM    874  C   THR A 113       1.909  -0.198  10.238  1.00  0.00           C  
ATOM    875  CB  THR A 113       2.449   2.090   9.374  1.00  0.00           C  
ATOM    876  O   THR A 113       1.201  -0.553  11.183  1.00  0.00           O  
ATOM    877  CG2 THR A 113       2.029   3.227   8.449  1.00  0.00           C  
ATOM    878  OG1 THR A 113       2.508   2.580  10.719  1.00  0.00           O  
ATOM    879  N   ARG A 114       2.992  -0.774   9.777  1.00  0.00           N  
ATOM    880  CA  ARG A 114       3.614  -1.826  10.574  1.00  0.00           C  
ATOM    881  C   ARG A 114       5.095  -1.539  10.798  1.00  0.00           C  
ATOM    882  CB  ARG A 114       3.441  -3.188   9.897  1.00  0.00           C  
ATOM    883  O   ARG A 114       5.794  -1.104   9.881  1.00  0.00           O  
ATOM    884  CG  ARG A 114       3.888  -4.362  10.753  1.00  0.00           C  
ATOM    885  CD  ARG A 114       3.374  -5.687  10.205  1.00  0.00           C  
ATOM    886  NE  ARG A 114       3.664  -6.794  11.112  1.00  0.00           N  
ATOM    887  NH1 ARG A 114       2.277  -8.302  10.045  1.00  0.00           N  
ATOM    888  NH2 ARG A 114       3.470  -8.944  11.894  1.00  0.00           N  
ATOM    889  CZ  ARG A 114       3.137  -8.011  11.015  1.00  0.00           C  
ATOM    890  N   ASN A 115       5.456  -1.744  12.073  1.00  0.00           N  
ATOM    891  CA  ASN A 115       6.869  -1.626  12.417  1.00  0.00           C  
ATOM    892  C   ASN A 115       7.568  -2.982  12.386  1.00  0.00           C  
ATOM    893  CB  ASN A 115       7.035  -0.975  13.792  1.00  0.00           C  
ATOM    894  O   ASN A 115       7.303  -3.842  13.228  1.00  0.00           O  
ATOM    895  CG  ASN A 115       8.480  -0.650  14.114  1.00  0.00           C  
ATOM    896  ND2 ASN A 115       8.719  -0.142  15.317  1.00  0.00           N  
ATOM    897  OD1 ASN A 115       9.373  -0.852  13.288  1.00  0.00           O  
ATOM    898  N   PHE A 116       8.453  -3.172  11.340  1.00  0.00           N  
ATOM    899  CA  PHE A 116       9.128  -4.453  11.173  1.00  0.00           C  
ATOM    900  C   PHE A 116      10.381  -4.523  12.038  1.00  0.00           C  
ATOM    901  CB  PHE A 116       9.493  -4.682   9.703  1.00  0.00           C  
ATOM    902  O   PHE A 116      11.433  -4.003  11.660  1.00  0.00           O  
ATOM    903  CG  PHE A 116       8.303  -4.910   8.810  1.00  0.00           C  
ATOM    904  CD1 PHE A 116       7.705  -6.162   8.731  1.00  0.00           C  
ATOM    905  CD2 PHE A 116       7.781  -3.871   8.050  1.00  0.00           C  
ATOM    906  CE1 PHE A 116       6.604  -6.376   7.906  1.00  0.00           C  
ATOM    907  CE2 PHE A 116       6.680  -4.077   7.224  1.00  0.00           C  
ATOM    908  CZ  PHE A 116       6.094  -5.331   7.152  1.00  0.00           C  
ATOM    909  N   GLN A 117      10.257  -4.691  13.387  1.00  0.00           N  
ATOM    910  CA  GLN A 117      11.358  -4.900  14.322  1.00  0.00           C  
ATOM    911  C   GLN A 117      11.613  -6.387  14.548  1.00  0.00           C  
ATOM    912  CB  GLN A 117      11.070  -4.208  15.655  1.00  0.00           C  
ATOM    913  O   GLN A 117      10.730  -7.216  14.319  1.00  0.00           O  
ATOM    914  CG  GLN A 117      11.002  -2.689  15.557  1.00  0.00           C  
ATOM    915  CD  GLN A 117      10.652  -2.032  16.879  1.00  0.00           C  
ATOM    916  NE2 GLN A 117      10.488  -0.713  16.860  1.00  0.00           N  
ATOM    917  OE1 GLN A 117      10.530  -2.703  17.909  1.00  0.00           O  
ATOM    918  N   THR A 118      12.789  -6.835  14.740  1.00  0.00           N  
ATOM    919  CA  THR A 118      13.303  -8.199  14.797  1.00  0.00           C  
ATOM    920  C   THR A 118      12.543  -9.020  15.835  1.00  0.00           C  
ATOM    921  CB  THR A 118      14.807  -8.215  15.127  1.00  0.00           C  
ATOM    922  O   THR A 118      12.182 -10.171  15.580  1.00  0.00           O  
ATOM    923  CG2 THR A 118      15.638  -7.777  13.926  1.00  0.00           C  
ATOM    924  OG1 THR A 118      15.060  -7.324  16.220  1.00  0.00           O  
ATOM    925  N   LYS A 119      11.991  -8.421  16.882  1.00  0.00           N  
ATOM    926  CA  LYS A 119      11.462  -9.283  17.935  1.00  0.00           C  
ATOM    927  C   LYS A 119       9.937  -9.231  17.974  1.00  0.00           C  
ATOM    928  CB  LYS A 119      12.034  -8.882  19.296  1.00  0.00           C  
ATOM    929  O   LYS A 119       9.277 -10.269  18.060  1.00  0.00           O  
ATOM    930  CG  LYS A 119      13.485  -9.291  19.502  1.00  0.00           C  
ATOM    931  CD  LYS A 119      13.958  -8.982  20.916  1.00  0.00           C  
ATOM    932  CE  LYS A 119      15.421  -9.355  21.112  1.00  0.00           C  
ATOM    933  NZ  LYS A 119      15.889  -9.052  22.497  1.00  0.00           N  
ATOM    934  N   THR A 120       9.377  -8.073  17.817  1.00  0.00           N  
ATOM    935  CA  THR A 120       7.921  -8.002  17.885  1.00  0.00           C  
ATOM    936  C   THR A 120       7.385  -6.957  16.910  1.00  0.00           C  
ATOM    937  CB  THR A 120       7.443  -7.670  19.310  1.00  0.00           C  
ATOM    938  O   THR A 120       7.458  -5.756  17.177  1.00  0.00           O  
ATOM    939  CG2 THR A 120       6.225  -8.506  19.691  1.00  0.00           C  
ATOM    940  OG1 THR A 120       8.502  -7.940  20.238  1.00  0.00           O  
ATOM    941  N   PRO A 121       6.999  -7.470  15.799  1.00  0.00           N  
ATOM    942  CA  PRO A 121       6.376  -6.451  14.951  1.00  0.00           C  
ATOM    943  C   PRO A 121       5.155  -5.806  15.603  1.00  0.00           C  
ATOM    944  CB  PRO A 121       5.975  -7.233  13.697  1.00  0.00           C  
ATOM    945  O   PRO A 121       4.404  -6.477  16.315  1.00  0.00           O  
ATOM    946  CG  PRO A 121       5.932  -8.662  14.136  1.00  0.00           C  
ATOM    947  CD  PRO A 121       6.795  -8.812  15.355  1.00  0.00           C  
ATOM    948  N   THR A 122       5.138  -4.494  15.638  1.00  0.00           N  
ATOM    949  CA  THR A 122       4.020  -3.749  16.206  1.00  0.00           C  
ATOM    950  C   THR A 122       3.293  -2.956  15.123  1.00  0.00           C  
ATOM    951  CB  THR A 122       4.492  -2.792  17.316  1.00  0.00           C  
ATOM    952  O   THR A 122       3.873  -2.642  14.081  1.00  0.00           O  
ATOM    953  CG2 THR A 122       5.124  -3.561  18.472  1.00  0.00           C  
ATOM    954  OG1 THR A 122       5.460  -1.883  16.776  1.00  0.00           O  
ATOM    955  N   SER A 123       2.006  -2.840  15.354  1.00  0.00           N  
ATOM    956  CA  SER A 123       1.187  -2.023  14.465  1.00  0.00           C  
ATOM    957  C   SER A 123       1.106  -0.582  14.956  1.00  0.00           C  
ATOM    958  CB  SER A 123      -0.220  -2.609  14.343  1.00  0.00           C  
ATOM    959  O   SER A 123       1.154  -0.327  16.161  1.00  0.00           O  
ATOM    960  OG  SER A 123      -0.872  -2.617  15.601  1.00  0.00           O  
ATOM    961  N   GLU A 124       1.181   0.317  13.971  1.00  0.00           N  
ATOM    962  CA  GLU A 124       1.034   1.742  14.250  1.00  0.00           C  
ATOM    963  C   GLU A 124      -0.148   2.335  13.488  1.00  0.00           C  
ATOM    964  CB  GLU A 124       2.319   2.495  13.895  1.00  0.00           C  
ATOM    965  O   GLU A 124      -0.305   2.093  12.289  1.00  0.00           O  
ATOM    966  CG  GLU A 124       3.548   2.003  14.647  1.00  0.00           C  
ATOM    967  CD  GLU A 124       4.841   2.641  14.166  1.00  0.00           C  
ATOM    968  OE1 GLU A 124       5.697   2.989  15.010  1.00  0.00           O  
ATOM    969  OE2 GLU A 124       4.999   2.796  12.934  1.00  0.00           O  
ATOM    970  N   VAL A 125      -0.961   3.056  14.207  1.00  0.00           N  
ATOM    971  CA  VAL A 125      -2.113   3.702  13.587  1.00  0.00           C  
ATOM    972  C   VAL A 125      -2.061   5.207  13.844  1.00  0.00           C  
ATOM    973  CB  VAL A 125      -3.443   3.118  14.113  1.00  0.00           C  
ATOM    974  O   VAL A 125      -1.786   5.643  14.964  1.00  0.00           O  
ATOM    975  CG1 VAL A 125      -4.633   3.756  13.399  1.00  0.00           C  
ATOM    976  CG2 VAL A 125      -3.464   1.600  13.940  1.00  0.00           C  
ATOM    977  N   SER A 126      -2.247   5.943  12.911  1.00  0.00           N  
ATOM    978  CA  SER A 126      -2.227   7.396  13.047  1.00  0.00           C  
ATOM    979  C   SER A 126      -3.492   7.905  13.729  1.00  0.00           C  
ATOM    980  CB  SER A 126      -2.073   8.060  11.678  1.00  0.00           C  
ATOM    981  O   SER A 126      -4.434   7.141  13.952  1.00  0.00           O  
ATOM    982  OG  SER A 126      -3.274   7.959  10.932  1.00  0.00           O  
ATOM    983  N   ASP A 127      -3.481   9.235  13.992  1.00  0.00           N  
ATOM    984  CA  ASP A 127      -4.726   9.933  14.298  1.00  0.00           C  
ATOM    985  C   ASP A 127      -5.602  10.064  13.055  1.00  0.00           C  
ATOM    986  CB  ASP A 127      -4.436  11.316  14.885  1.00  0.00           C  
ATOM    987  O   ASP A 127      -5.129   9.874  11.932  1.00  0.00           O  
ATOM    988  CG  ASP A 127      -4.165  11.282  16.379  1.00  0.00           C  
ATOM    989  OD1 ASP A 127      -4.545  10.295  17.045  1.00  0.00           O  
ATOM    990  OD2 ASP A 127      -3.568  12.251  16.895  1.00  0.00           O  
ATOM    991  N   GLU A 128      -6.877  10.319  13.263  1.00  0.00           N  
ATOM    992  CA  GLU A 128      -7.810  10.433  12.146  1.00  0.00           C  
ATOM    993  C   GLU A 128      -7.597  11.736  11.380  1.00  0.00           C  
ATOM    994  CB  GLU A 128      -9.256  10.345  12.642  1.00  0.00           C  
ATOM    995  O   GLU A 128      -7.120  12.723  11.944  1.00  0.00           O  
ATOM    996  CG  GLU A 128      -9.673  11.507  13.532  1.00  0.00           C  
ATOM    997  CD  GLU A 128     -10.965  11.248  14.291  1.00  0.00           C  
ATOM    998  OE1 GLU A 128     -11.552  12.210  14.837  1.00  0.00           O  
ATOM    999  OE2 GLU A 128     -11.392  10.073  14.342  1.00  0.00           O  
ATOM   1000  N   SER A 129      -7.880  11.688  10.093  1.00  0.00           N  
ATOM   1001  CA  SER A 129      -7.875  12.852   9.213  1.00  0.00           C  
ATOM   1002  C   SER A 129      -9.066  12.830   8.260  1.00  0.00           C  
ATOM   1003  CB  SER A 129      -6.573  12.915   8.414  1.00  0.00           C  
ATOM   1004  O   SER A 129      -9.547  11.759   7.886  1.00  0.00           O  
ATOM   1005  OG  SER A 129      -6.560  14.048   7.562  1.00  0.00           O  
ATOM   1006  N   THR A 130      -9.534  13.971   8.008  1.00  0.00           N  
ATOM   1007  CA  THR A 130     -10.563  14.076   6.979  1.00  0.00           C  
ATOM   1008  C   THR A 130      -9.941  14.051   5.586  1.00  0.00           C  
ATOM   1009  CB  THR A 130     -11.394  15.362   7.150  1.00  0.00           C  
ATOM   1010  O   THR A 130      -8.835  14.558   5.386  1.00  0.00           O  
ATOM   1011  CG2 THR A 130     -12.560  15.397   6.167  1.00  0.00           C  
ATOM   1012  OG1 THR A 130     -11.908  15.418   8.486  1.00  0.00           O  
ATOM   1013  N   THR A 131     -10.660  13.386   4.654  1.00  0.00           N  
ATOM   1014  CA  THR A 131     -10.082  13.267   3.320  1.00  0.00           C  
ATOM   1015  C   THR A 131     -11.013  13.868   2.271  1.00  0.00           C  
ATOM   1016  CB  THR A 131      -9.790  11.796   2.968  1.00  0.00           C  
ATOM   1017  O   THR A 131     -12.235  13.827   2.421  1.00  0.00           O  
ATOM   1018  CG2 THR A 131     -11.081  10.996   2.833  1.00  0.00           C  
ATOM   1019  OG1 THR A 131      -9.075  11.741   1.727  1.00  0.00           O  
ATOM   1020  N   PHE A 132     -10.385  14.479   1.192  1.00  0.00           N  
ATOM   1021  CA  PHE A 132     -11.085  15.101   0.074  1.00  0.00           C  
ATOM   1022  C   PHE A 132     -10.379  14.798  -1.243  1.00  0.00           C  
ATOM   1023  CB  PHE A 132     -11.188  16.615   0.277  1.00  0.00           C  
ATOM   1024  O   PHE A 132      -9.158  14.633  -1.275  1.00  0.00           O  
ATOM   1025  CG  PHE A 132     -12.048  17.013   1.446  1.00  0.00           C  
ATOM   1026  CD1 PHE A 132     -13.419  17.180   1.294  1.00  0.00           C  
ATOM   1027  CD2 PHE A 132     -11.485  17.221   2.699  1.00  0.00           C  
ATOM   1028  CE1 PHE A 132     -14.218  17.548   2.374  1.00  0.00           C  
ATOM   1029  CE2 PHE A 132     -12.277  17.589   3.783  1.00  0.00           C  
ATOM   1030  CZ  PHE A 132     -13.643  17.753   3.618  1.00  0.00           C  
ATOM   1031  N   PRO A 133     -11.197  14.641  -2.221  1.00  0.00           N  
ATOM   1032  CA  PRO A 133     -10.567  14.441  -3.528  1.00  0.00           C  
ATOM   1033  C   PRO A 133      -9.776  15.661  -3.995  1.00  0.00           C  
ATOM   1034  CB  PRO A 133     -11.756  14.174  -4.455  1.00  0.00           C  
ATOM   1035  O   PRO A 133     -10.142  16.796  -3.680  1.00  0.00           O  
ATOM   1036  CG  PRO A 133     -12.901  14.900  -3.826  1.00  0.00           C  
ATOM   1037  CD  PRO A 133     -12.725  14.868  -2.335  1.00  0.00           C  
ATOM   1038  N   SER A 134      -8.602  15.326  -4.653  1.00  0.00           N  
ATOM   1039  CA  SER A 134      -7.869  16.396  -5.322  1.00  0.00           C  
ATOM   1040  C   SER A 134      -8.532  16.780  -6.640  1.00  0.00           C  
ATOM   1041  CB  SER A 134      -6.420  15.977  -5.573  1.00  0.00           C  
ATOM   1042  O   SER A 134      -9.451  16.099  -7.100  1.00  0.00           O  
ATOM   1043  OG  SER A 134      -6.356  14.938  -6.535  1.00  0.00           O  
ATOM   1044  N   SER A 135      -8.246  17.931  -7.132  1.00  0.00           N  
ATOM   1045  CA  SER A 135      -8.845  18.471  -8.348  1.00  0.00           C  
ATOM   1046  C   SER A 135      -8.686  17.506  -9.519  1.00  0.00           C  
ATOM   1047  CB  SER A 135      -8.219  19.821  -8.701  1.00  0.00           C  
ATOM   1048  O   SER A 135      -9.555  17.431 -10.390  1.00  0.00           O  
ATOM   1049  OG  SER A 135      -6.805  19.726  -8.736  1.00  0.00           O  
ATOM   1050  N   ASP A 136      -7.675  16.598  -9.454  1.00  0.00           N  
ATOM   1051  CA  ASP A 136      -7.397  15.711 -10.579  1.00  0.00           C  
ATOM   1052  C   ASP A 136      -8.195  14.414 -10.466  1.00  0.00           C  
ATOM   1053  CB  ASP A 136      -5.901  15.402 -10.662  1.00  0.00           C  
ATOM   1054  O   ASP A 136      -8.296  13.655 -11.432  1.00  0.00           O  
ATOM   1055  CG  ASP A 136      -5.339  14.838  -9.369  1.00  0.00           C  
ATOM   1056  OD1 ASP A 136      -6.071  14.787  -8.357  1.00  0.00           O  
ATOM   1057  OD2 ASP A 136      -4.153  14.443  -9.362  1.00  0.00           O  
ATOM   1058  N   GLY A 137      -8.890  14.144  -9.336  1.00  0.00           N  
ATOM   1059  CA  GLY A 137      -9.825  13.051  -9.121  1.00  0.00           C  
ATOM   1060  C   GLY A 137      -9.142  11.736  -8.800  1.00  0.00           C  
ATOM   1061  O   GLY A 137      -9.779  10.802  -8.308  1.00  0.00           O  
ATOM   1062  N   VAL A 138      -7.822  11.625  -8.940  1.00  0.00           N  
ATOM   1063  CA  VAL A 138      -7.146  10.349  -8.725  1.00  0.00           C  
ATOM   1064  C   VAL A 138      -6.514  10.327  -7.336  1.00  0.00           C  
ATOM   1065  CB  VAL A 138      -6.072  10.087  -9.804  1.00  0.00           C  
ATOM   1066  O   VAL A 138      -6.520   9.295  -6.660  1.00  0.00           O  
ATOM   1067  CG1 VAL A 138      -5.339   8.775  -9.529  1.00  0.00           C  
ATOM   1068  CG2 VAL A 138      -6.705  10.067 -11.194  1.00  0.00           C  
ATOM   1069  N   PHE A 139      -6.140  11.489  -6.952  1.00  0.00           N  
ATOM   1070  CA  PHE A 139      -5.507  11.616  -5.644  1.00  0.00           C  
ATOM   1071  C   PHE A 139      -6.472  12.223  -4.633  1.00  0.00           C  
ATOM   1072  CB  PHE A 139      -4.239  12.470  -5.740  1.00  0.00           C  
ATOM   1073  O   PHE A 139      -7.383  12.966  -5.004  1.00  0.00           O  
ATOM   1074  CG  PHE A 139      -3.105  11.794  -6.462  1.00  0.00           C  
ATOM   1075  CD1 PHE A 139      -2.459  10.699  -5.901  1.00  0.00           C  
ATOM   1076  CD2 PHE A 139      -2.685  12.254  -7.703  1.00  0.00           C  
ATOM   1077  CE1 PHE A 139      -1.409  10.072  -6.567  1.00  0.00           C  
ATOM   1078  CE2 PHE A 139      -1.636  11.632  -8.375  1.00  0.00           C  
ATOM   1079  CZ  PHE A 139      -0.999  10.542  -7.805  1.00  0.00           C  
ATOM   1080  N   TRP A 140      -6.281  11.764  -3.471  1.00  0.00           N  
ATOM   1081  CA  TRP A 140      -7.046  12.273  -2.337  1.00  0.00           C  
ATOM   1082  C   TRP A 140      -6.125  12.889  -1.290  1.00  0.00           C  
ATOM   1083  CB  TRP A 140      -7.881  11.155  -1.707  1.00  0.00           C  
ATOM   1084  O   TRP A 140      -5.019  12.395  -1.060  1.00  0.00           O  
ATOM   1085  CG  TRP A 140      -9.068  10.745  -2.526  1.00  0.00           C  
ATOM   1086  CD1 TRP A 140      -9.054  10.122  -3.743  1.00  0.00           C  
ATOM   1087  CD2 TRP A 140     -10.446  10.935  -2.189  1.00  0.00           C  
ATOM   1088  CE2 TRP A 140     -11.213  10.401  -3.248  1.00  0.00           C  
ATOM   1089  CE3 TRP A 140     -11.106  11.504  -1.092  1.00  0.00           C  
ATOM   1090  NE1 TRP A 140     -10.340   9.912  -4.182  1.00  0.00           N  
ATOM   1091  CH2 TRP A 140     -13.231  10.983  -2.157  1.00  0.00           C  
ATOM   1092  CZ2 TRP A 140     -12.610  10.420  -3.241  1.00  0.00           C  
ATOM   1093  CZ3 TRP A 140     -12.496  11.522  -1.088  1.00  0.00           C  
ATOM   1094  N   LYS A 141      -6.632  13.961  -0.758  1.00  0.00           N  
ATOM   1095  CA  LYS A 141      -5.830  14.681   0.227  1.00  0.00           C  
ATOM   1096  C   LYS A 141      -6.116  14.181   1.640  1.00  0.00           C  
ATOM   1097  CB  LYS A 141      -6.096  16.185   0.140  1.00  0.00           C  
ATOM   1098  O   LYS A 141      -7.236  13.761   1.941  1.00  0.00           O  
ATOM   1099  CG  LYS A 141      -5.729  16.801  -1.203  1.00  0.00           C  
ATOM   1100  CD  LYS A 141      -6.066  18.286  -1.247  1.00  0.00           C  
ATOM   1101  CE  LYS A 141      -5.787  18.883  -2.620  1.00  0.00           C  
ATOM   1102  NZ  LYS A 141      -6.194  20.318  -2.693  1.00  0.00           N  
ATOM   1103  N   HIS A 142      -5.091  14.234   2.441  1.00  0.00           N  
ATOM   1104  CA  HIS A 142      -5.201  14.014   3.879  1.00  0.00           C  
ATOM   1105  C   HIS A 142      -4.140  14.801   4.640  1.00  0.00           C  
ATOM   1106  CB  HIS A 142      -5.082  12.523   4.203  1.00  0.00           C  
ATOM   1107  O   HIS A 142      -3.206  15.336   4.038  1.00  0.00           O  
ATOM   1108  CG  HIS A 142      -3.724  11.958   3.933  1.00  0.00           C  
ATOM   1109  CD2 HIS A 142      -3.209  11.369   2.828  1.00  0.00           C  
ATOM   1110  ND1 HIS A 142      -2.716  11.960   4.874  1.00  0.00           N  
ATOM   1111  CE1 HIS A 142      -1.638  11.397   4.356  1.00  0.00           C  
ATOM   1112  NE2 HIS A 142      -1.910  11.029   3.116  1.00  0.00           N  
ATOM   1113  N   TRP A 143      -4.245  14.876   5.990  1.00  0.00           N  
ATOM   1114  CA  TRP A 143      -3.376  15.752   6.769  1.00  0.00           C  
ATOM   1115  C   TRP A 143      -2.604  14.960   7.818  1.00  0.00           C  
ATOM   1116  CB  TRP A 143      -4.193  16.857   7.444  1.00  0.00           C  
ATOM   1117  O   TRP A 143      -2.148  15.521   8.817  1.00  0.00           O  
ATOM   1118  CG  TRP A 143      -4.640  17.942   6.510  1.00  0.00           C  
ATOM   1119  CD1 TRP A 143      -4.003  19.124   6.256  1.00  0.00           C  
ATOM   1120  CD2 TRP A 143      -5.825  17.944   5.709  1.00  0.00           C  
ATOM   1121  CE2 TRP A 143      -5.843  19.161   4.992  1.00  0.00           C  
ATOM   1122  CE3 TRP A 143      -6.875  17.034   5.527  1.00  0.00           C  
ATOM   1123  NE1 TRP A 143      -4.721  19.862   5.344  1.00  0.00           N  
ATOM   1124  CH2 TRP A 143      -7.886  18.583   3.947  1.00  0.00           C  
ATOM   1125  CZ2 TRP A 143      -6.872  19.491   4.107  1.00  0.00           C  
ATOM   1126  CZ3 TRP A 143      -7.898  17.364   4.645  1.00  0.00           C  
ATOM   1127  N   ILE A 144      -2.526  13.692   7.531  1.00  0.00           N  
ATOM   1128  CA  ILE A 144      -1.739  12.833   8.410  1.00  0.00           C  
ATOM   1129  C   ILE A 144      -0.251  13.057   8.152  1.00  0.00           C  
ATOM   1130  CB  ILE A 144      -2.099  11.343   8.213  1.00  0.00           C  
ATOM   1131  O   ILE A 144       0.193  13.065   7.002  1.00  0.00           O  
ATOM   1132  CG1 ILE A 144      -3.571  11.099   8.562  1.00  0.00           C  
ATOM   1133  CG2 ILE A 144      -1.181  10.451   9.055  1.00  0.00           C  
ATOM   1134  CD1 ILE A 144      -4.094   9.737   8.124  1.00  0.00           C  
ATOM   1135  N   HIS A 145       0.471  13.295   9.299  1.00  0.00           N  
ATOM   1136  CA  HIS A 145       1.917  13.460   9.195  1.00  0.00           C  
ATOM   1137  C   HIS A 145       2.589  12.166   8.750  1.00  0.00           C  
ATOM   1138  CB  HIS A 145       2.500  13.922  10.532  1.00  0.00           C  
ATOM   1139  O   HIS A 145       2.355  11.107   9.337  1.00  0.00           O  
ATOM   1140  CG  HIS A 145       3.968  14.202  10.481  1.00  0.00           C  
ATOM   1141  CD2 HIS A 145       5.026  13.486  10.928  1.00  0.00           C  
ATOM   1142  ND1 HIS A 145       4.488  15.347   9.916  1.00  0.00           N  
ATOM   1143  CE1 HIS A 145       5.807  15.321  10.018  1.00  0.00           C  
ATOM   1144  NE2 HIS A 145       6.159  14.203  10.628  1.00  0.00           N  
ATOM   1145  N   THR A 146       3.358  12.250   7.638  1.00  0.00           N  
ATOM   1146  CA  THR A 146       4.044  11.069   7.127  1.00  0.00           C  
ATOM   1147  C   THR A 146       5.521  11.365   6.884  1.00  0.00           C  
ATOM   1148  CB  THR A 146       3.397  10.568   5.822  1.00  0.00           C  
ATOM   1149  O   THR A 146       5.927  12.528   6.835  1.00  0.00           O  
ATOM   1150  CG2 THR A 146       1.922  10.242   6.030  1.00  0.00           C  
ATOM   1151  OG1 THR A 146       3.514  11.582   4.817  1.00  0.00           O  
ATOM   1152  N   LYS A 147       6.335  10.403   6.969  1.00  0.00           N  
ATOM   1153  CA  LYS A 147       7.755  10.468   6.635  1.00  0.00           C  
ATOM   1154  C   LYS A 147       8.039   9.779   5.304  1.00  0.00           C  
ATOM   1155  CB  LYS A 147       8.597   9.834   7.743  1.00  0.00           C  
ATOM   1156  O   LYS A 147       7.211   9.013   4.806  1.00  0.00           O  
ATOM   1157  CG  LYS A 147       8.460  10.520   9.095  1.00  0.00           C  
ATOM   1158  CD  LYS A 147       9.294   9.824  10.162  1.00  0.00           C  
ATOM   1159  CE  LYS A 147       9.122  10.481  11.525  1.00  0.00           C  
ATOM   1160  NZ  LYS A 147       9.912   9.782  12.581  1.00  0.00           N  
ATOM   1161  N   ASP A 148       9.201  10.196   4.790  1.00  0.00           N  
ATOM   1162  CA  ASP A 148       9.653   9.492   3.594  1.00  0.00           C  
ATOM   1163  C   ASP A 148       9.692   7.983   3.827  1.00  0.00           C  
ATOM   1164  CB  ASP A 148      11.034   9.993   3.165  1.00  0.00           C  
ATOM   1165  O   ASP A 148      10.173   7.522   4.864  1.00  0.00           O  
ATOM   1166  CG  ASP A 148      11.007  11.410   2.619  1.00  0.00           C  
ATOM   1167  OD1 ASP A 148       9.930  11.877   2.188  1.00  0.00           O  
ATOM   1168  OD2 ASP A 148      12.072  12.064   2.616  1.00  0.00           O  
ATOM   1169  N   GLY A 149       9.050   7.251   2.963  1.00  0.00           N  
ATOM   1170  CA  GLY A 149       9.103   5.802   3.078  1.00  0.00           C  
ATOM   1171  C   GLY A 149       7.785   5.190   3.514  1.00  0.00           C  
ATOM   1172  O   GLY A 149       7.654   3.966   3.576  1.00  0.00           O  
ATOM   1173  N   GLN A 150       6.826   6.004   3.813  1.00  0.00           N  
ATOM   1174  CA  GLN A 150       5.552   5.481   4.293  1.00  0.00           C  
ATOM   1175  C   GLN A 150       4.571   5.278   3.142  1.00  0.00           C  
ATOM   1176  CB  GLN A 150       4.946   6.418   5.339  1.00  0.00           C  
ATOM   1177  O   GLN A 150       3.400   4.964   3.365  1.00  0.00           O  
ATOM   1178  CG  GLN A 150       5.690   6.419   6.668  1.00  0.00           C  
ATOM   1179  CD  GLN A 150       5.080   7.369   7.681  1.00  0.00           C  
ATOM   1180  NE2 GLN A 150       5.111   6.982   8.952  1.00  0.00           N  
ATOM   1181  OE1 GLN A 150       4.586   8.444   7.325  1.00  0.00           O  
ATOM   1182  N   CYS A 151       5.088   5.541   1.947  1.00  0.00           N  
ATOM   1183  CA  CYS A 151       4.269   5.238   0.779  1.00  0.00           C  
ATOM   1184  C   CYS A 151       3.859   3.770   0.766  1.00  0.00           C  
ATOM   1185  CB  CYS A 151       5.022   5.578  -0.507  1.00  0.00           C  
ATOM   1186  O   CYS A 151       4.606   2.909   1.233  1.00  0.00           O  
ATOM   1187  SG  CYS A 151       5.237   7.351  -0.777  1.00  0.00           S  
ATOM   1188  N   GLY A 152       2.658   3.607   0.318  1.00  0.00           N  
ATOM   1189  CA  GLY A 152       2.189   2.236   0.188  1.00  0.00           C  
ATOM   1190  C   GLY A 152       1.376   1.768   1.380  1.00  0.00           C  
ATOM   1191  O   GLY A 152       0.764   0.699   1.340  1.00  0.00           O  
ATOM   1192  N   SER A 153       1.351   2.624   2.416  1.00  0.00           N  
ATOM   1193  CA  SER A 153       0.577   2.261   3.599  1.00  0.00           C  
ATOM   1194  C   SER A 153      -0.919   2.413   3.348  1.00  0.00           C  
ATOM   1195  CB  SER A 153       0.992   3.117   4.796  1.00  0.00           C  
ATOM   1196  O   SER A 153      -1.347   3.339   2.656  1.00  0.00           O  
ATOM   1197  OG  SER A 153       2.361   2.919   5.106  1.00  0.00           O  
ATOM   1198  N   PRO A 154      -1.718   1.550   3.928  1.00  0.00           N  
ATOM   1199  CA  PRO A 154      -3.165   1.589   3.706  1.00  0.00           C  
ATOM   1200  C   PRO A 154      -3.832   2.790   4.371  1.00  0.00           C  
ATOM   1201  CB  PRO A 154      -3.653   0.279   4.329  1.00  0.00           C  
ATOM   1202  O   PRO A 154      -3.506   3.129   5.512  1.00  0.00           O  
ATOM   1203  CG  PRO A 154      -2.423  -0.560   4.467  1.00  0.00           C  
ATOM   1204  CD  PRO A 154      -1.235   0.351   4.581  1.00  0.00           C  
ATOM   1205  N   MET A 155      -4.696   3.405   3.626  1.00  0.00           N  
ATOM   1206  CA  MET A 155      -5.641   4.384   4.155  1.00  0.00           C  
ATOM   1207  C   MET A 155      -6.985   3.733   4.463  1.00  0.00           C  
ATOM   1208  CB  MET A 155      -5.832   5.536   3.167  1.00  0.00           C  
ATOM   1209  O   MET A 155      -7.632   3.183   3.570  1.00  0.00           O  
ATOM   1210  CG  MET A 155      -4.542   6.255   2.806  1.00  0.00           C  
ATOM   1211  SD  MET A 155      -3.741   7.033   4.262  1.00  0.00           S  
ATOM   1212  CE  MET A 155      -4.950   8.333   4.636  1.00  0.00           C  
ATOM   1213  N   VAL A 156      -7.417   3.849   5.734  1.00  0.00           N  
ATOM   1214  CA  VAL A 156      -8.564   3.061   6.174  1.00  0.00           C  
ATOM   1215  C   VAL A 156      -9.665   3.989   6.680  1.00  0.00           C  
ATOM   1216  CB  VAL A 156      -8.169   2.052   7.275  1.00  0.00           C  
ATOM   1217  O   VAL A 156      -9.399   4.922   7.441  1.00  0.00           O  
ATOM   1218  CG1 VAL A 156      -9.377   1.219   7.702  1.00  0.00           C  
ATOM   1219  CG2 VAL A 156      -7.038   1.147   6.789  1.00  0.00           C  
ATOM   1220  N   SER A 157     -10.888   3.706   6.284  1.00  0.00           N  
ATOM   1221  CA  SER A 157     -12.049   4.444   6.771  1.00  0.00           C  
ATOM   1222  C   SER A 157     -12.368   4.081   8.217  1.00  0.00           C  
ATOM   1223  CB  SER A 157     -13.267   4.170   5.888  1.00  0.00           C  
ATOM   1224  O   SER A 157     -12.461   2.901   8.561  1.00  0.00           O  
ATOM   1225  OG  SER A 157     -14.430   4.764   6.438  1.00  0.00           O  
ATOM   1226  N   THR A 158     -12.565   5.103   9.024  1.00  0.00           N  
ATOM   1227  CA  THR A 158     -12.870   4.867  10.430  1.00  0.00           C  
ATOM   1228  C   THR A 158     -14.334   4.473  10.608  1.00  0.00           C  
ATOM   1229  CB  THR A 158     -12.564   6.111  11.285  1.00  0.00           C  
ATOM   1230  O   THR A 158     -14.715   3.935  11.649  1.00  0.00           O  
ATOM   1231  CG2 THR A 158     -11.081   6.466  11.228  1.00  0.00           C  
ATOM   1232  OG1 THR A 158     -13.328   7.220  10.795  1.00  0.00           O  
ATOM   1233  N   SER A 159     -15.144   4.685   9.582  1.00  0.00           N  
ATOM   1234  CA  SER A 159     -16.574   4.412   9.679  1.00  0.00           C  
ATOM   1235  C   SER A 159     -16.863   2.921   9.536  1.00  0.00           C  
ATOM   1236  CB  SER A 159     -17.342   5.193   8.612  1.00  0.00           C  
ATOM   1237  O   SER A 159     -17.686   2.370  10.269  1.00  0.00           O  
ATOM   1238  OG  SER A 159     -16.932   4.807   7.312  1.00  0.00           O  
ATOM   1239  N   ASP A 160     -16.060   2.260   8.581  1.00  0.00           N  
ATOM   1240  CA  ASP A 160     -16.423   0.871   8.319  1.00  0.00           C  
ATOM   1241  C   ASP A 160     -15.187  -0.025   8.297  1.00  0.00           C  
ATOM   1242  CB  ASP A 160     -17.182   0.754   6.995  1.00  0.00           C  
ATOM   1243  O   ASP A 160     -15.293  -1.233   8.076  1.00  0.00           O  
ATOM   1244  CG  ASP A 160     -16.416   1.337   5.820  1.00  0.00           C  
ATOM   1245  OD1 ASP A 160     -15.212   1.640   5.966  1.00  0.00           O  
ATOM   1246  OD2 ASP A 160     -17.023   1.496   4.739  1.00  0.00           O  
ATOM   1247  N   GLY A 161     -13.989   0.494   8.356  1.00  0.00           N  
ATOM   1248  CA  GLY A 161     -12.770  -0.296   8.402  1.00  0.00           C  
ATOM   1249  C   GLY A 161     -12.292  -0.738   7.032  1.00  0.00           C  
ATOM   1250  O   GLY A 161     -11.409  -1.591   6.922  1.00  0.00           O  
ATOM   1251  N   SER A 162     -12.916  -0.196   6.009  1.00  0.00           N  
ATOM   1252  CA  SER A 162     -12.543  -0.535   4.639  1.00  0.00           C  
ATOM   1253  C   SER A 162     -11.294   0.224   4.203  1.00  0.00           C  
ATOM   1254  CB  SER A 162     -13.695  -0.233   3.680  1.00  0.00           C  
ATOM   1255  O   SER A 162     -11.072   1.360   4.626  1.00  0.00           O  
ATOM   1256  OG  SER A 162     -14.849  -0.978   4.029  1.00  0.00           O  
ATOM   1257  N   ILE A 163     -10.426  -0.449   3.435  1.00  0.00           N  
ATOM   1258  CA  ILE A 163      -9.282   0.223   2.829  1.00  0.00           C  
ATOM   1259  C   ILE A 163      -9.749   1.080   1.655  1.00  0.00           C  
ATOM   1260  CB  ILE A 163      -8.213  -0.790   2.362  1.00  0.00           C  
ATOM   1261  O   ILE A 163     -10.337   0.568   0.699  1.00  0.00           O  
ATOM   1262  CG1 ILE A 163      -7.680  -1.593   3.554  1.00  0.00           C  
ATOM   1263  CG2 ILE A 163      -7.074  -0.074   1.630  1.00  0.00           C  
ATOM   1264  CD1 ILE A 163      -6.780  -2.757   3.164  1.00  0.00           C  
ATOM   1265  N   VAL A 164      -9.470   2.386   1.713  1.00  0.00           N  
ATOM   1266  CA  VAL A 164     -10.026   3.294   0.715  1.00  0.00           C  
ATOM   1267  C   VAL A 164      -8.914   3.795  -0.203  1.00  0.00           C  
ATOM   1268  CB  VAL A 164     -10.751   4.488   1.376  1.00  0.00           C  
ATOM   1269  O   VAL A 164      -9.181   4.469  -1.201  1.00  0.00           O  
ATOM   1270  CG1 VAL A 164     -11.983   4.014   2.144  1.00  0.00           C  
ATOM   1271  CG2 VAL A 164      -9.799   5.244   2.301  1.00  0.00           C  
ATOM   1272  N   GLY A 165      -7.682   3.426   0.139  1.00  0.00           N  
ATOM   1273  CA  GLY A 165      -6.559   3.851  -0.681  1.00  0.00           C  
ATOM   1274  C   GLY A 165      -5.212   3.509  -0.073  1.00  0.00           C  
ATOM   1275  O   GLY A 165      -5.143   2.814   0.942  1.00  0.00           O  
ATOM   1276  N   ILE A 166      -4.156   3.828  -0.821  1.00  0.00           N  
ATOM   1277  CA  ILE A 166      -2.799   3.648  -0.316  1.00  0.00           C  
ATOM   1278  C   ILE A 166      -2.040   4.971  -0.394  1.00  0.00           C  
ATOM   1279  CB  ILE A 166      -2.046   2.550  -1.099  1.00  0.00           C  
ATOM   1280  O   ILE A 166      -2.200   5.730  -1.353  1.00  0.00           O  
ATOM   1281  CG1 ILE A 166      -1.949   2.924  -2.583  1.00  0.00           C  
ATOM   1282  CG2 ILE A 166      -2.730   1.192  -0.919  1.00  0.00           C  
ATOM   1283  CD1 ILE A 166      -1.074   1.985  -3.401  1.00  0.00           C  
ATOM   1284  N   HIS A 167      -1.339   5.234   0.699  1.00  0.00           N  
ATOM   1285  CA  HIS A 167      -0.568   6.470   0.765  1.00  0.00           C  
ATOM   1286  C   HIS A 167       0.421   6.566  -0.391  1.00  0.00           C  
ATOM   1287  CB  HIS A 167       0.173   6.569   2.100  1.00  0.00           C  
ATOM   1288  O   HIS A 167       1.121   5.597  -0.697  1.00  0.00           O  
ATOM   1289  CG  HIS A 167       1.027   7.791   2.223  1.00  0.00           C  
ATOM   1290  CD2 HIS A 167       2.373   7.935   2.248  1.00  0.00           C  
ATOM   1291  ND1 HIS A 167       0.500   9.059   2.341  1.00  0.00           N  
ATOM   1292  CE1 HIS A 167       1.489   9.933   2.433  1.00  0.00           C  
ATOM   1293  NE2 HIS A 167       2.635   9.277   2.379  1.00  0.00           N  
ATOM   1294  N   SER A 168       0.618   7.677  -1.129  1.00  0.00           N  
ATOM   1295  CA  SER A 168       1.436   7.829  -2.327  1.00  0.00           C  
ATOM   1296  C   SER A 168       2.497   8.908  -2.139  1.00  0.00           C  
ATOM   1297  CB  SER A 168       0.561   8.168  -3.535  1.00  0.00           C  
ATOM   1298  O   SER A 168       3.689   8.653  -2.320  1.00  0.00           O  
ATOM   1299  OG  SER A 168       1.277   7.980  -4.744  1.00  0.00           O  
ATOM   1300  N   ALA A 169       2.195  10.084  -1.924  1.00  0.00           N  
ATOM   1301  CA  ALA A 169       3.199  11.145  -1.948  1.00  0.00           C  
ATOM   1302  C   ALA A 169       2.887  12.219  -0.909  1.00  0.00           C  
ATOM   1303  CB  ALA A 169       3.285  11.766  -3.340  1.00  0.00           C  
ATOM   1304  O   ALA A 169       1.779  12.265  -0.368  1.00  0.00           O  
ATOM   1305  N   SER A 170       4.021  12.850  -0.566  1.00  0.00           N  
ATOM   1306  CA  SER A 170       3.988  14.072   0.231  1.00  0.00           C  
ATOM   1307  C   SER A 170       4.359  15.289  -0.609  1.00  0.00           C  
ATOM   1308  CB  SER A 170       4.936  13.959   1.425  1.00  0.00           C  
ATOM   1309  O   SER A 170       5.091  15.171  -1.594  1.00  0.00           O  
ATOM   1310  OG  SER A 170       6.282  13.859   0.992  1.00  0.00           O  
ATOM   1311  N   ASN A 171       3.421  16.184  -0.783  1.00  0.00           N  
ATOM   1312  CA  ASN A 171       3.811  17.473  -1.343  1.00  0.00           C  
ATOM   1313  C   ASN A 171       4.839  18.179  -0.464  1.00  0.00           C  
ATOM   1314  CB  ASN A 171       2.583  18.365  -1.545  1.00  0.00           C  
ATOM   1315  O   ASN A 171       4.672  18.254   0.755  1.00  0.00           O  
ATOM   1316  CG  ASN A 171       2.873  19.567  -2.421  1.00  0.00           C  
ATOM   1317  ND2 ASN A 171       1.822  20.264  -2.837  1.00  0.00           N  
ATOM   1318  OD1 ASN A 171       4.031  19.868  -2.722  1.00  0.00           O  
ATOM   1319  N   PHE A 172       6.092  18.424  -1.002  1.00  0.00           N  
ATOM   1320  CA  PHE A 172       7.219  19.107  -0.378  1.00  0.00           C  
ATOM   1321  C   PHE A 172       6.852  20.542  -0.019  1.00  0.00           C  
ATOM   1322  CB  PHE A 172       8.438  19.094  -1.307  1.00  0.00           C  
ATOM   1323  O   PHE A 172       7.364  21.094   0.957  1.00  0.00           O  
ATOM   1324  CG  PHE A 172       9.006  17.721  -1.542  1.00  0.00           C  
ATOM   1325  CD1 PHE A 172       9.820  17.117  -0.591  1.00  0.00           C  
ATOM   1326  CD2 PHE A 172       8.727  17.032  -2.716  1.00  0.00           C  
ATOM   1327  CE1 PHE A 172      10.348  15.846  -0.806  1.00  0.00           C  
ATOM   1328  CE2 PHE A 172       9.251  15.762  -2.938  1.00  0.00           C  
ATOM   1329  CZ  PHE A 172      10.062  15.171  -1.982  1.00  0.00           C  
ATOM   1330  N   THR A 173       5.722  21.041  -0.685  1.00  0.00           N  
ATOM   1331  CA  THR A 173       5.439  22.461  -0.514  1.00  0.00           C  
ATOM   1332  C   THR A 173       4.176  22.665   0.318  1.00  0.00           C  
ATOM   1333  CB  THR A 173       5.282  23.168  -1.873  1.00  0.00           C  
ATOM   1334  O   THR A 173       4.041  23.673   1.015  1.00  0.00           O  
ATOM   1335  CG2 THR A 173       6.590  23.152  -2.656  1.00  0.00           C  
ATOM   1336  OG1 THR A 173       4.272  22.499  -2.638  1.00  0.00           O  
ATOM   1337  N   ASN A 174       3.419  21.656   0.456  1.00  0.00           N  
ATOM   1338  CA  ASN A 174       2.156  21.777   1.177  1.00  0.00           C  
ATOM   1339  C   ASN A 174       2.075  20.790   2.337  1.00  0.00           C  
ATOM   1340  CB  ASN A 174       0.974  21.577   0.226  1.00  0.00           C  
ATOM   1341  O   ASN A 174       2.896  19.876   2.438  1.00  0.00           O  
ATOM   1342  CG  ASN A 174       0.481  22.878  -0.375  1.00  0.00           C  
ATOM   1343  ND2 ASN A 174      -0.236  22.783  -1.489  1.00  0.00           N  
ATOM   1344  OD1 ASN A 174       0.742  23.960   0.156  1.00  0.00           O  
ATOM   1345  N   THR A 175       1.439  21.265   3.437  1.00  0.00           N  
ATOM   1346  CA  THR A 175       1.160  20.527   4.663  1.00  0.00           C  
ATOM   1347  C   THR A 175       0.253  19.332   4.382  1.00  0.00           C  
ATOM   1348  CB  THR A 175       0.507  21.432   5.724  1.00  0.00           C  
ATOM   1349  O   THR A 175      -0.063  18.559   5.289  1.00  0.00           O  
ATOM   1350  CG2 THR A 175       1.472  22.516   6.193  1.00  0.00           C  
ATOM   1351  OG1 THR A 175      -0.656  22.055   5.162  1.00  0.00           O  
ATOM   1352  N   ASN A 176      -0.155  19.244   3.025  1.00  0.00           N  
ATOM   1353  CA  ASN A 176      -1.066  18.123   2.820  1.00  0.00           C  
ATOM   1354  C   ASN A 176      -0.373  16.959   2.116  1.00  0.00           C  
ATOM   1355  CB  ASN A 176      -2.295  18.568   2.025  1.00  0.00           C  
ATOM   1356  O   ASN A 176       0.625  17.155   1.421  1.00  0.00           O  
ATOM   1357  CG  ASN A 176      -1.931  19.325   0.762  1.00  0.00           C  
ATOM   1358  ND2 ASN A 176      -2.936  19.870   0.088  1.00  0.00           N  
ATOM   1359  OD1 ASN A 176      -0.757  19.417   0.396  1.00  0.00           O  
ATOM   1360  N   ASN A 177      -0.783  15.764   2.502  1.00  0.00           N  
ATOM   1361  CA  ASN A 177      -0.348  14.519   1.877  1.00  0.00           C  
ATOM   1362  C   ASN A 177      -1.432  13.937   0.974  1.00  0.00           C  
ATOM   1363  CB  ASN A 177       0.062  13.499   2.941  1.00  0.00           C  
ATOM   1364  O   ASN A 177      -2.575  14.396   0.993  1.00  0.00           O  
ATOM   1365  CG  ASN A 177       1.278  13.937   3.733  1.00  0.00           C  
ATOM   1366  ND2 ASN A 177       1.161  13.927   5.055  1.00  0.00           N  
ATOM   1367  OD1 ASN A 177       2.315  14.282   3.160  1.00  0.00           O  
ATOM   1368  N   TYR A 178      -0.946  12.987   0.086  1.00  0.00           N  
ATOM   1369  CA  TYR A 178      -1.888  12.417  -0.871  1.00  0.00           C  
ATOM   1370  C   TYR A 178      -1.871  10.894  -0.812  1.00  0.00           C  
ATOM   1371  CB  TYR A 178      -1.562  12.887  -2.292  1.00  0.00           C  
ATOM   1372  O   TYR A 178      -0.865  10.292  -0.429  1.00  0.00           O  
ATOM   1373  CG  TYR A 178      -1.636  14.385  -2.467  1.00  0.00           C  
ATOM   1374  CD1 TYR A 178      -2.840  15.009  -2.787  1.00  0.00           C  
ATOM   1375  CD2 TYR A 178      -0.504  15.177  -2.315  1.00  0.00           C  
ATOM   1376  CE1 TYR A 178      -2.913  16.389  -2.951  1.00  0.00           C  
ATOM   1377  CE2 TYR A 178      -0.565  16.558  -2.478  1.00  0.00           C  
ATOM   1378  OH  TYR A 178      -1.838  18.519  -2.957  1.00  0.00           O  
ATOM   1379  CZ  TYR A 178      -1.772  17.153  -2.795  1.00  0.00           C  
ATOM   1380  N   PHE A 179      -2.996  10.366  -1.063  1.00  0.00           N  
ATOM   1381  CA  PHE A 179      -3.046   8.927  -1.289  1.00  0.00           C  
ATOM   1382  C   PHE A 179      -3.805   8.606  -2.571  1.00  0.00           C  
ATOM   1383  CB  PHE A 179      -3.700   8.216  -0.100  1.00  0.00           C  
ATOM   1384  O   PHE A 179      -4.548   9.446  -3.085  1.00  0.00           O  
ATOM   1385  CG  PHE A 179      -5.181   8.460   0.013  1.00  0.00           C  
ATOM   1386  CD1 PHE A 179      -5.668   9.550   0.724  1.00  0.00           C  
ATOM   1387  CD2 PHE A 179      -6.087   7.599  -0.593  1.00  0.00           C  
ATOM   1388  CE1 PHE A 179      -7.038   9.778   0.830  1.00  0.00           C  
ATOM   1389  CE2 PHE A 179      -7.457   7.820  -0.491  1.00  0.00           C  
ATOM   1390  CZ  PHE A 179      -7.931   8.910   0.221  1.00  0.00           C  
ATOM   1391  N   THR A 180      -3.464   7.497  -3.162  1.00  0.00           N  
ATOM   1392  CA  THR A 180      -4.152   6.989  -4.344  1.00  0.00           C  
ATOM   1393  C   THR A 180      -5.406   6.215  -3.949  1.00  0.00           C  
ATOM   1394  CB  THR A 180      -3.229   6.083  -5.181  1.00  0.00           C  
ATOM   1395  O   THR A 180      -5.327   5.227  -3.215  1.00  0.00           O  
ATOM   1396  CG2 THR A 180      -3.908   5.656  -6.478  1.00  0.00           C  
ATOM   1397  OG1 THR A 180      -2.027   6.796  -5.496  1.00  0.00           O  
ATOM   1398  N   ALA A 181      -6.523   6.666  -4.424  1.00  0.00           N  
ATOM   1399  CA  ALA A 181      -7.807   6.062  -4.077  1.00  0.00           C  
ATOM   1400  C   ALA A 181      -7.976   4.705  -4.755  1.00  0.00           C  
ATOM   1401  CB  ALA A 181      -8.954   6.993  -4.463  1.00  0.00           C  
ATOM   1402  O   ALA A 181      -7.512   4.504  -5.880  1.00  0.00           O  
ATOM   1403  N   VAL A 182      -8.594   3.825  -4.030  1.00  0.00           N  
ATOM   1404  CA  VAL A 182      -9.012   2.555  -4.615  1.00  0.00           C  
ATOM   1405  C   VAL A 182     -10.119   2.798  -5.640  1.00  0.00           C  
ATOM   1406  CB  VAL A 182      -9.496   1.564  -3.534  1.00  0.00           C  
ATOM   1407  O   VAL A 182     -11.065   3.544  -5.376  1.00  0.00           O  
ATOM   1408  CG1 VAL A 182     -10.118   0.325  -4.176  1.00  0.00           C  
ATOM   1409  CG2 VAL A 182      -8.339   1.171  -2.616  1.00  0.00           C  
ATOM   1410  N   PRO A 183      -9.944   2.229  -6.895  1.00  0.00           N  
ATOM   1411  CA  PRO A 183     -10.994   2.424  -7.898  1.00  0.00           C  
ATOM   1412  C   PRO A 183     -12.277   1.667  -7.565  1.00  0.00           C  
ATOM   1413  CB  PRO A 183     -10.359   1.885  -9.182  1.00  0.00           C  
ATOM   1414  O   PRO A 183     -12.268   0.778  -6.709  1.00  0.00           O  
ATOM   1415  CG  PRO A 183      -9.403   0.832  -8.723  1.00  0.00           C  
ATOM   1416  CD  PRO A 183      -8.828   1.254  -7.401  1.00  0.00           C  
ATOM   1417  N   PRO A 184     -13.347   2.115  -8.330  1.00  0.00           N  
ATOM   1418  CA  PRO A 184     -14.586   1.356  -8.139  1.00  0.00           C  
ATOM   1419  C   PRO A 184     -14.448  -0.109  -8.546  1.00  0.00           C  
ATOM   1420  CB  PRO A 184     -15.586   2.082  -9.041  1.00  0.00           C  
ATOM   1421  O   PRO A 184     -13.701  -0.429  -9.474  1.00  0.00           O  
ATOM   1422  CG  PRO A 184     -14.949   3.402  -9.334  1.00  0.00           C  
ATOM   1423  CD  PRO A 184     -13.464   3.264  -9.159  1.00  0.00           C  
ATOM   1424  N   ASP A 185     -14.938  -1.074  -7.824  1.00  0.00           N  
ATOM   1425  CA  ASP A 185     -15.011  -2.495  -8.151  1.00  0.00           C  
ATOM   1426  C   ASP A 185     -13.656  -3.173  -7.958  1.00  0.00           C  
ATOM   1427  CB  ASP A 185     -15.498  -2.691  -9.588  1.00  0.00           C  
ATOM   1428  O   ASP A 185     -13.343  -4.150  -8.641  1.00  0.00           O  
ATOM   1429  CG  ASP A 185     -16.935  -2.244  -9.793  1.00  0.00           C  
ATOM   1430  OD1 ASP A 185     -17.762  -2.405  -8.870  1.00  0.00           O  
ATOM   1431  OD2 ASP A 185     -17.244  -1.729 -10.890  1.00  0.00           O  
ATOM   1432  N   PHE A 186     -12.818  -2.487  -7.202  1.00  0.00           N  
ATOM   1433  CA  PHE A 186     -11.477  -2.997  -6.941  1.00  0.00           C  
ATOM   1434  C   PHE A 186     -11.539  -4.373  -6.288  1.00  0.00           C  
ATOM   1435  CB  PHE A 186     -10.696  -2.027  -6.050  1.00  0.00           C  
ATOM   1436  O   PHE A 186     -10.734  -5.252  -6.601  1.00  0.00           O  
ATOM   1437  CG  PHE A 186      -9.216  -2.299  -6.009  1.00  0.00           C  
ATOM   1438  CD1 PHE A 186      -8.581  -2.585  -4.806  1.00  0.00           C  
ATOM   1439  CD2 PHE A 186      -8.460  -2.268  -7.173  1.00  0.00           C  
ATOM   1440  CE1 PHE A 186      -7.212  -2.836  -4.765  1.00  0.00           C  
ATOM   1441  CE2 PHE A 186      -7.091  -2.519  -7.140  1.00  0.00           C  
ATOM   1442  CZ  PHE A 186      -6.469  -2.802  -5.935  1.00  0.00           C  
ATOM   1443  N   GLN A 187     -12.439  -4.551  -5.469  1.00  0.00           N  
ATOM   1444  CA  GLN A 187     -12.604  -5.831  -4.789  1.00  0.00           C  
ATOM   1445  C   GLN A 187     -12.806  -6.964  -5.792  1.00  0.00           C  
ATOM   1446  CB  GLN A 187     -13.783  -5.775  -3.816  1.00  0.00           C  
ATOM   1447  O   GLN A 187     -12.210  -8.035  -5.655  1.00  0.00           O  
ATOM   1448  CG  GLN A 187     -13.946  -7.034  -2.976  1.00  0.00           C  
ATOM   1449  CD  GLN A 187     -12.859  -7.187  -1.929  1.00  0.00           C  
ATOM   1450  NE2 GLN A 187     -12.446  -8.425  -1.679  1.00  0.00           N  
ATOM   1451  OE1 GLN A 187     -12.392  -6.200  -1.351  1.00  0.00           O  
ATOM   1452  N   ARG A 188     -13.668  -6.736  -6.715  1.00  0.00           N  
ATOM   1453  CA  ARG A 188     -13.953  -7.705  -7.768  1.00  0.00           C  
ATOM   1454  C   ARG A 188     -12.704  -8.000  -8.593  1.00  0.00           C  
ATOM   1455  CB  ARG A 188     -15.074  -7.198  -8.678  1.00  0.00           C  
ATOM   1456  O   ARG A 188     -12.453  -9.150  -8.959  1.00  0.00           O  
ATOM   1457  CG  ARG A 188     -15.567  -8.228  -9.681  1.00  0.00           C  
ATOM   1458  CD  ARG A 188     -16.736  -7.702 -10.502  1.00  0.00           C  
ATOM   1459  NE  ARG A 188     -16.796  -8.329 -11.819  1.00  0.00           N  
ATOM   1460  NH1 ARG A 188     -18.543  -7.028 -12.588  1.00  0.00           N  
ATOM   1461  NH2 ARG A 188     -17.620  -8.631 -13.941  1.00  0.00           N  
ATOM   1462  CZ  ARG A 188     -17.653  -7.995 -12.780  1.00  0.00           C  
ATOM   1463  N   LEU A 189     -11.965  -6.952  -8.874  1.00  0.00           N  
ATOM   1464  CA  LEU A 189     -10.716  -7.097  -9.614  1.00  0.00           C  
ATOM   1465  C   LEU A 189      -9.764  -8.046  -8.893  1.00  0.00           C  
ATOM   1466  CB  LEU A 189     -10.047  -5.734  -9.808  1.00  0.00           C  
ATOM   1467  O   LEU A 189      -9.100  -8.867  -9.530  1.00  0.00           O  
ATOM   1468  CG  LEU A 189      -8.703  -5.737 -10.540  1.00  0.00           C  
ATOM   1469  CD1 LEU A 189      -8.901  -6.093 -12.009  1.00  0.00           C  
ATOM   1470  CD2 LEU A 189      -8.015  -4.383 -10.400  1.00  0.00           C  
ATOM   1471  N   LEU A 190      -9.769  -8.039  -7.592  1.00  0.00           N  
ATOM   1472  CA  LEU A 190      -8.846  -8.834  -6.789  1.00  0.00           C  
ATOM   1473  C   LEU A 190      -9.313 -10.284  -6.700  1.00  0.00           C  
ATOM   1474  CB  LEU A 190      -8.712  -8.242  -5.384  1.00  0.00           C  
ATOM   1475  O   LEU A 190      -8.494 -11.198  -6.587  1.00  0.00           O  
ATOM   1476  CG  LEU A 190      -8.079  -6.853  -5.291  1.00  0.00           C  
ATOM   1477  CD1 LEU A 190      -8.050  -6.379  -3.842  1.00  0.00           C  
ATOM   1478  CD2 LEU A 190      -6.674  -6.864  -5.884  1.00  0.00           C  
ATOM   1479  N   THR A 191     -10.571 -10.513  -6.802  1.00  0.00           N  
ATOM   1480  CA  THR A 191     -11.110 -11.843  -6.539  1.00  0.00           C  
ATOM   1481  C   THR A 191     -11.405 -12.575  -7.846  1.00  0.00           C  
ATOM   1482  CB  THR A 191     -12.392 -11.768  -5.690  1.00  0.00           C  
ATOM   1483  O   THR A 191     -11.492 -13.804  -7.868  1.00  0.00           O  
ATOM   1484  CG2 THR A 191     -12.092 -11.257  -4.284  1.00  0.00           C  
ATOM   1485  OG1 THR A 191     -13.325 -10.881  -6.319  1.00  0.00           O  
ATOM   1486  N   ASP A 192     -11.524 -11.824  -8.955  1.00  0.00           N  
ATOM   1487  CA  ASP A 192     -11.832 -12.413 -10.254  1.00  0.00           C  
ATOM   1488  C   ASP A 192     -10.617 -12.373 -11.178  1.00  0.00           C  
ATOM   1489  CB  ASP A 192     -13.012 -11.688 -10.905  1.00  0.00           C  
ATOM   1490  O   ASP A 192     -10.296 -11.326 -11.745  1.00  0.00           O  
ATOM   1491  CG  ASP A 192     -13.499 -12.368 -12.173  1.00  0.00           C  
ATOM   1492  OD1 ASP A 192     -12.831 -13.307 -12.656  1.00  0.00           O  
ATOM   1493  OD2 ASP A 192     -14.559 -11.958 -12.695  1.00  0.00           O  
ATOM   1494  N   PRO A 193      -9.953 -13.457 -11.310  1.00  0.00           N  
ATOM   1495  CA  PRO A 193      -8.741 -13.525 -12.130  1.00  0.00           C  
ATOM   1496  C   PRO A 193      -8.983 -13.101 -13.576  1.00  0.00           C  
ATOM   1497  CB  PRO A 193      -8.345 -15.002 -12.052  1.00  0.00           C  
ATOM   1498  O   PRO A 193      -8.055 -12.656 -14.257  1.00  0.00           O  
ATOM   1499  CG  PRO A 193      -8.966 -15.497 -10.786  1.00  0.00           C  
ATOM   1500  CD  PRO A 193     -10.245 -14.744 -10.555  1.00  0.00           C  
ATOM   1501  N   SER A 194     -10.225 -13.235 -14.091  1.00  0.00           N  
ATOM   1502  CA  SER A 194     -10.549 -12.926 -15.480  1.00  0.00           C  
ATOM   1503  C   SER A 194     -10.459 -11.428 -15.749  1.00  0.00           C  
ATOM   1504  CB  SER A 194     -11.948 -13.433 -15.830  1.00  0.00           C  
ATOM   1505  O   SER A 194     -10.330 -11.005 -16.899  1.00  0.00           O  
ATOM   1506  OG  SER A 194     -12.940 -12.677 -15.155  1.00  0.00           O  
ATOM   1507  N   LEU A 195     -10.430 -10.599 -14.712  1.00  0.00           N  
ATOM   1508  CA  LEU A 195     -10.421  -9.149 -14.873  1.00  0.00           C  
ATOM   1509  C   LEU A 195      -8.997  -8.605 -14.817  1.00  0.00           C  
ATOM   1510  CB  LEU A 195     -11.276  -8.484 -13.791  1.00  0.00           C  
ATOM   1511  O   LEU A 195      -8.773  -7.415 -15.053  1.00  0.00           O  
ATOM   1512  CG  LEU A 195     -12.776  -8.783 -13.834  1.00  0.00           C  
ATOM   1513  CD1 LEU A 195     -13.480  -8.134 -12.647  1.00  0.00           C  
ATOM   1514  CD2 LEU A 195     -13.380  -8.302 -15.149  1.00  0.00           C  
ATOM   1515  N   GLN A 196      -8.054  -9.540 -14.588  1.00  0.00           N  
ATOM   1516  CA  GLN A 196      -6.673  -9.106 -14.409  1.00  0.00           C  
ATOM   1517  C   GLN A 196      -5.870  -9.282 -15.695  1.00  0.00           C  
ATOM   1518  CB  GLN A 196      -6.010  -9.878 -13.267  1.00  0.00           C  
ATOM   1519  O   GLN A 196      -5.928 -10.336 -16.330  1.00  0.00           O  
ATOM   1520  CG  GLN A 196      -6.698  -9.695 -11.921  1.00  0.00           C  
ATOM   1521  CD  GLN A 196      -6.262 -10.724 -10.894  1.00  0.00           C  
ATOM   1522  NE2 GLN A 196      -6.589 -10.475  -9.630  1.00  0.00           N  
ATOM   1523  OE1 GLN A 196      -5.638 -11.733 -11.234  1.00  0.00           O  
ATOM   1524  N   HIS A 197      -5.266  -8.184 -16.154  1.00  0.00           N  
ATOM   1525  CA  HIS A 197      -4.352  -8.202 -17.291  1.00  0.00           C  
ATOM   1526  C   HIS A 197      -2.903  -8.063 -16.835  1.00  0.00           C  
ATOM   1527  CB  HIS A 197      -4.701  -7.086 -18.277  1.00  0.00           C  
ATOM   1528  O   HIS A 197      -2.463  -6.969 -16.474  1.00  0.00           O  
ATOM   1529  CG  HIS A 197      -6.102  -7.160 -18.796  1.00  0.00           C  
ATOM   1530  CD2 HIS A 197      -7.200  -6.425 -18.500  1.00  0.00           C  
ATOM   1531  ND1 HIS A 197      -6.499  -8.085 -19.737  1.00  0.00           N  
ATOM   1532  CE1 HIS A 197      -7.784  -7.914 -19.999  1.00  0.00           C  
ATOM   1533  NE2 HIS A 197      -8.233  -6.913 -19.262  1.00  0.00           N  
ATOM   1534  N   TRP A 198      -2.192  -9.167 -16.959  1.00  0.00           N  
ATOM   1535  CA  TRP A 198      -0.854  -9.247 -16.383  1.00  0.00           C  
ATOM   1536  C   TRP A 198       0.209  -8.916 -17.425  1.00  0.00           C  
ATOM   1537  CB  TRP A 198      -0.601 -10.642 -15.802  1.00  0.00           C  
ATOM   1538  O   TRP A 198       0.087  -9.305 -18.589  1.00  0.00           O  
ATOM   1539  CG  TRP A 198      -1.584 -11.050 -14.747  1.00  0.00           C  
ATOM   1540  CD1 TRP A 198      -2.646 -11.898 -14.894  1.00  0.00           C  
ATOM   1541  CD2 TRP A 198      -1.599 -10.622 -13.382  1.00  0.00           C  
ATOM   1542  CE2 TRP A 198      -2.698 -11.252 -12.758  1.00  0.00           C  
ATOM   1543  CE3 TRP A 198      -0.787  -9.767 -12.624  1.00  0.00           C  
ATOM   1544  NE1 TRP A 198      -3.320 -12.024 -13.702  1.00  0.00           N  
ATOM   1545  CH2 TRP A 198      -2.197 -10.212 -10.692  1.00  0.00           C  
ATOM   1546  CZ2 TRP A 198      -3.007 -11.053 -11.410  1.00  0.00           C  
ATOM   1547  CZ3 TRP A 198      -1.096  -9.571 -11.283  1.00  0.00           C  
ATOM   1548  N   VAL A 199       1.079  -8.048 -16.953  1.00  0.00           N  
ATOM   1549  CA  VAL A 199       2.234  -7.732 -17.787  1.00  0.00           C  
ATOM   1550  C   VAL A 199       3.521  -8.068 -17.036  1.00  0.00           C  
ATOM   1551  CB  VAL A 199       2.237  -6.246 -18.212  1.00  0.00           C  
ATOM   1552  O   VAL A 199       3.525  -8.155 -15.806  1.00  0.00           O  
ATOM   1553  CG1 VAL A 199       1.023  -5.931 -19.083  1.00  0.00           C  
ATOM   1554  CG2 VAL A 199       2.266  -5.340 -16.982  1.00  0.00           C  
ATOM   1555  N   SER A 200       4.565  -8.479 -17.770  1.00  0.00           N  
ATOM   1556  CA  SER A 200       5.893  -8.688 -17.201  1.00  0.00           C  
ATOM   1557  C   SER A 200       6.911  -7.727 -17.807  1.00  0.00           C  
ATOM   1558  CB  SER A 200       6.349 -10.131 -17.420  1.00  0.00           C  
ATOM   1559  O   SER A 200       6.703  -7.205 -18.904  1.00  0.00           O  
ATOM   1560  OG  SER A 200       5.451 -11.040 -16.807  1.00  0.00           O  
ATOM   1561  N   GLY A 201       7.964  -7.373 -16.996  1.00  0.00           N  
ATOM   1562  CA  GLY A 201       9.039  -6.537 -17.505  1.00  0.00           C  
ATOM   1563  C   GLY A 201       8.667  -5.068 -17.585  1.00  0.00           C  
ATOM   1564  O   GLY A 201       9.223  -4.324 -18.396  1.00  0.00           O  
ATOM   1565  N   TRP A 202       7.691  -4.701 -16.803  1.00  0.00           N  
ATOM   1566  CA  TRP A 202       7.183  -3.334 -16.844  1.00  0.00           C  
ATOM   1567  C   TRP A 202       8.028  -2.413 -15.971  1.00  0.00           C  
ATOM   1568  CB  TRP A 202       5.721  -3.290 -16.389  1.00  0.00           C  
ATOM   1569  O   TRP A 202       8.509  -2.821 -14.911  1.00  0.00           O  
ATOM   1570  CG  TRP A 202       5.096  -1.930 -16.480  1.00  0.00           C  
ATOM   1571  CD1 TRP A 202       4.412  -1.407 -17.541  1.00  0.00           C  
ATOM   1572  CD2 TRP A 202       5.103  -0.918 -15.468  1.00  0.00           C  
ATOM   1573  CE2 TRP A 202       4.403   0.194 -15.985  1.00  0.00           C  
ATOM   1574  CE3 TRP A 202       5.633  -0.844 -14.173  1.00  0.00           C  
ATOM   1575  NE1 TRP A 202       3.992  -0.129 -17.250  1.00  0.00           N  
ATOM   1576  CH2 TRP A 202       4.748   1.414 -13.987  1.00  0.00           C  
ATOM   1577  CZ2 TRP A 202       4.219   1.368 -15.251  1.00  0.00           C  
ATOM   1578  CZ3 TRP A 202       5.449   0.325 -13.444  1.00  0.00           C  
ATOM   1579  N   SER A 203       8.399  -1.217 -16.366  1.00  0.00           N  
ATOM   1580  CA  SER A 203       8.969  -0.138 -15.567  1.00  0.00           C  
ATOM   1581  C   SER A 203       8.206   1.166 -15.774  1.00  0.00           C  
ATOM   1582  CB  SER A 203      10.445   0.064 -15.914  1.00  0.00           C  
ATOM   1583  O   SER A 203       7.646   1.400 -16.847  1.00  0.00           O  
ATOM   1584  OG  SER A 203      10.588   0.551 -17.237  1.00  0.00           O  
ATOM   1585  N   LEU A 204       8.009   1.927 -14.686  1.00  0.00           N  
ATOM   1586  CA  LEU A 204       7.292   3.195 -14.762  1.00  0.00           C  
ATOM   1587  C   LEU A 204       8.029   4.182 -15.661  1.00  0.00           C  
ATOM   1588  CB  LEU A 204       7.112   3.794 -13.365  1.00  0.00           C  
ATOM   1589  O   LEU A 204       9.232   4.397 -15.499  1.00  0.00           O  
ATOM   1590  CG  LEU A 204       6.269   5.067 -13.277  1.00  0.00           C  
ATOM   1591  CD1 LEU A 204       4.804   4.754 -13.562  1.00  0.00           C  
ATOM   1592  CD2 LEU A 204       6.426   5.719 -11.907  1.00  0.00           C  
ATOM   1593  N   ASN A 205       7.301   4.545 -16.668  1.00  0.00           N  
ATOM   1594  CA  ASN A 205       7.763   5.674 -17.468  1.00  0.00           C  
ATOM   1595  C   ASN A 205       7.266   7.002 -16.905  1.00  0.00           C  
ATOM   1596  CB  ASN A 205       7.321   5.516 -18.925  1.00  0.00           C  
ATOM   1597  O   ASN A 205       6.069   7.291 -16.950  1.00  0.00           O  
ATOM   1598  CG  ASN A 205       7.964   6.535 -19.844  1.00  0.00           C  
ATOM   1599  ND2 ASN A 205       7.990   6.234 -21.137  1.00  0.00           N  
ATOM   1600  OD1 ASN A 205       8.435   7.584 -19.396  1.00  0.00           O  
ATOM   1601  N   SER A 206       8.012   7.711 -16.094  1.00  0.00           N  
ATOM   1602  CA  SER A 206       7.617   8.949 -15.430  1.00  0.00           C  
ATOM   1603  C   SER A 206       6.994   9.931 -16.417  1.00  0.00           C  
ATOM   1604  CB  SER A 206       8.821   9.597 -14.745  1.00  0.00           C  
ATOM   1605  O   SER A 206       6.187  10.779 -16.031  1.00  0.00           O  
ATOM   1606  OG  SER A 206       9.901   9.737 -15.652  1.00  0.00           O  
ATOM   1607  N   ASP A 207       7.302   9.736 -17.728  1.00  0.00           N  
ATOM   1608  CA  ASP A 207       6.728  10.645 -18.715  1.00  0.00           C  
ATOM   1609  C   ASP A 207       5.247  10.348 -18.939  1.00  0.00           C  
ATOM   1610  CB  ASP A 207       7.489  10.549 -20.039  1.00  0.00           C  
ATOM   1611  O   ASP A 207       4.475  11.243 -19.290  1.00  0.00           O  
ATOM   1612  CG  ASP A 207       8.890  11.129 -19.961  1.00  0.00           C  
ATOM   1613  OD1 ASP A 207       9.141  12.004 -19.104  1.00  0.00           O  
ATOM   1614  OD2 ASP A 207       9.751  10.709 -20.764  1.00  0.00           O  
ATOM   1615  N   SER A 208       4.770   9.166 -18.487  1.00  0.00           N  
ATOM   1616  CA  SER A 208       3.434   8.705 -18.850  1.00  0.00           C  
ATOM   1617  C   SER A 208       2.487   8.759 -17.655  1.00  0.00           C  
ATOM   1618  CB  SER A 208       3.490   7.280 -19.403  1.00  0.00           C  
ATOM   1619  O   SER A 208       1.267   8.698 -17.820  1.00  0.00           O  
ATOM   1620  OG  SER A 208       4.160   6.416 -18.500  1.00  0.00           O  
ATOM   1621  N   VAL A 209       3.017   8.947 -16.384  1.00  0.00           N  
ATOM   1622  CA  VAL A 209       2.081   8.930 -15.265  1.00  0.00           C  
ATOM   1623  C   VAL A 209       1.579  10.346 -14.989  1.00  0.00           C  
ATOM   1624  CB  VAL A 209       2.727   8.336 -13.993  1.00  0.00           C  
ATOM   1625  O   VAL A 209       2.369  11.291 -14.934  1.00  0.00           O  
ATOM   1626  CG1 VAL A 209       1.737   8.346 -12.830  1.00  0.00           C  
ATOM   1627  CG2 VAL A 209       3.225   6.917 -14.262  1.00  0.00           C  
ATOM   1628  N   PHE A 210       0.356  10.593 -15.416  1.00  0.00           N  
ATOM   1629  CA  PHE A 210      -0.420  11.803 -15.171  1.00  0.00           C  
ATOM   1630  C   PHE A 210      -0.748  11.946 -13.690  1.00  0.00           C  
ATOM   1631  CB  PHE A 210      -1.711  11.792 -15.996  1.00  0.00           C  
ATOM   1632  O   PHE A 210      -1.458  11.112 -13.122  1.00  0.00           O  
ATOM   1633  CG  PHE A 210      -2.333  13.151 -16.170  1.00  0.00           C  
ATOM   1634  CD1 PHE A 210      -3.393  13.554 -15.368  1.00  0.00           C  
ATOM   1635  CD2 PHE A 210      -1.856  14.027 -17.137  1.00  0.00           C  
ATOM   1636  CE1 PHE A 210      -3.971  14.811 -15.527  1.00  0.00           C  
ATOM   1637  CE2 PHE A 210      -2.428  15.285 -17.301  1.00  0.00           C  
ATOM   1638  CZ  PHE A 210      -3.486  15.675 -16.496  1.00  0.00           C  
ATOM   1639  N   TRP A 211       0.111  12.407 -12.825  1.00  0.00           N  
ATOM   1640  CA  TRP A 211      -0.170  12.774 -11.441  1.00  0.00           C  
ATOM   1641  C   TRP A 211      -1.082  13.995 -11.376  1.00  0.00           C  
ATOM   1642  CB  TRP A 211       1.132  13.053 -10.683  1.00  0.00           C  
ATOM   1643  O   TRP A 211      -1.109  14.704 -10.367  1.00  0.00           O  
ATOM   1644  CG  TRP A 211       2.030  11.859 -10.556  1.00  0.00           C  
ATOM   1645  CD1 TRP A 211       3.019  11.476 -11.419  1.00  0.00           C  
ATOM   1646  CD2 TRP A 211       2.016  10.889  -9.504  1.00  0.00           C  
ATOM   1647  CE2 TRP A 211       3.026   9.945  -9.794  1.00  0.00           C  
ATOM   1648  CE3 TRP A 211       1.248  10.727  -8.343  1.00  0.00           C  
ATOM   1649  NE1 TRP A 211       3.622  10.325 -10.966  1.00  0.00           N  
ATOM   1650  CH2 TRP A 211       2.522   8.717  -7.834  1.00  0.00           C  
ATOM   1651  CZ2 TRP A 211       3.288   8.852  -8.963  1.00  0.00           C  
ATOM   1652  CZ3 TRP A 211       1.510   9.639  -7.518  1.00  0.00           C  
ATOM   1653  N   GLY A 212      -2.018  14.112 -12.313  1.00  0.00           N  
ATOM   1654  CA  GLY A 212      -3.050  15.131 -12.211  1.00  0.00           C  
ATOM   1655  C   GLY A 212      -2.502  16.502 -11.862  1.00  0.00           C  
ATOM   1656  O   GLY A 212      -3.245  17.378 -11.415  1.00  0.00           O  
ATOM   1657  N   GLY A 213      -1.205  16.851 -12.259  1.00  0.00           N  
ATOM   1658  CA  GLY A 213      -0.577  18.147 -12.056  1.00  0.00           C  
ATOM   1659  C   GLY A 213       0.623  18.091 -11.129  1.00  0.00           C  
ATOM   1660  O   GLY A 213       1.316  19.093 -10.941  1.00  0.00           O  
ATOM   1661  N   HIS A 214       0.868  16.903 -10.457  1.00  0.00           N  
ATOM   1662  CA  HIS A 214       1.998  16.715  -9.555  1.00  0.00           C  
ATOM   1663  C   HIS A 214       3.230  16.226 -10.310  1.00  0.00           C  
ATOM   1664  CB  HIS A 214       1.638  15.728  -8.443  1.00  0.00           C  
ATOM   1665  O   HIS A 214       3.145  15.285 -11.102  1.00  0.00           O  
ATOM   1666  CG  HIS A 214       0.538  16.206  -7.550  1.00  0.00           C  
ATOM   1667  CD2 HIS A 214      -0.787  15.929  -7.545  1.00  0.00           C  
ATOM   1668  ND1 HIS A 214       0.753  17.083  -6.509  1.00  0.00           N  
ATOM   1669  CE1 HIS A 214      -0.397  17.325  -5.901  1.00  0.00           C  
ATOM   1670  NE2 HIS A 214      -1.347  16.637  -6.511  1.00  0.00           N  
ATOM   1671  N   LYS A 215       3.911  17.050 -11.065  1.00  0.00           N  
ATOM   1672  CA  LYS A 215       5.149  16.702 -11.756  1.00  0.00           C  
ATOM   1673  C   LYS A 215       6.127  16.005 -10.815  1.00  0.00           C  
ATOM   1674  CB  LYS A 215       5.798  17.949 -12.357  1.00  0.00           C  
ATOM   1675  O   LYS A 215       6.319  16.440  -9.677  1.00  0.00           O  
ATOM   1676  CG  LYS A 215       5.154  18.419 -13.653  1.00  0.00           C  
ATOM   1677  CD  LYS A 215       5.931  19.571 -14.278  1.00  0.00           C  
ATOM   1678  CE  LYS A 215       5.232  20.110 -15.519  1.00  0.00           C  
ATOM   1679  NZ  LYS A 215       5.986  21.245 -16.130  1.00  0.00           N  
ATOM   1680  N   VAL A 216       6.219  14.716 -10.826  1.00  0.00           N  
ATOM   1681  CA  VAL A 216       7.323  14.056 -10.137  1.00  0.00           C  
ATOM   1682  C   VAL A 216       8.649  14.670 -10.579  1.00  0.00           C  
ATOM   1683  CB  VAL A 216       7.327  12.533 -10.399  1.00  0.00           C  
ATOM   1684  O   VAL A 216       8.918  14.787 -11.777  1.00  0.00           O  
ATOM   1685  CG1 VAL A 216       8.475  11.859  -9.651  1.00  0.00           C  
ATOM   1686  CG2 VAL A 216       5.988  11.919  -9.995  1.00  0.00           C  
ATOM   1687  N   PHE A 217       9.031  15.784 -10.009  1.00  0.00           N  
ATOM   1688  CA  PHE A 217      10.337  16.332 -10.353  1.00  0.00           C  
ATOM   1689  C   PHE A 217      11.420  15.265 -10.238  1.00  0.00           C  
ATOM   1690  CB  PHE A 217      10.676  17.523  -9.451  1.00  0.00           C  
ATOM   1691  O   PHE A 217      11.507  14.569  -9.224  1.00  0.00           O  
ATOM   1692  CG  PHE A 217       9.816  18.733  -9.695  1.00  0.00           C  
ATOM   1693  CD1 PHE A 217      10.124  19.629 -10.712  1.00  0.00           C  
ATOM   1694  CD2 PHE A 217       8.699  18.976  -8.906  1.00  0.00           C  
ATOM   1695  CE1 PHE A 217       9.330  20.750 -10.940  1.00  0.00           C  
ATOM   1696  CE2 PHE A 217       7.901  20.095  -9.128  1.00  0.00           C  
ATOM   1697  CZ  PHE A 217       8.218  20.981 -10.145  1.00  0.00           C  
ATOM   1698  N   MET A 218      11.698  14.509 -11.370  1.00  0.00           N  
ATOM   1699  CA  MET A 218      12.834  13.629 -11.629  1.00  0.00           C  
ATOM   1700  C   MET A 218      14.151  14.339 -11.337  1.00  0.00           C  
ATOM   1701  CB  MET A 218      12.815  13.137 -13.077  1.00  0.00           C  
ATOM   1702  O   MET A 218      14.337  15.495 -11.721  1.00  0.00           O  
ATOM   1703  CG  MET A 218      11.667  12.191 -13.389  1.00  0.00           C  
ATOM   1704  SD  MET A 218      12.167  10.428 -13.308  1.00  0.00           S  
ATOM   1705  CE  MET A 218      11.195   9.756 -14.685  1.00  0.00           C  
ATOM   1706  N   ASP A 219      14.399  14.821 -10.101  1.00  0.00           N  
ATOM   1707  CA  ASP A 219      15.800  15.217  -9.994  1.00  0.00           C  
ATOM   1708  C   ASP A 219      15.927  16.675  -9.558  1.00  0.00           C  
ATOM   1709  CB  ASP A 219      16.522  15.001 -11.326  1.00  0.00           C  
ATOM   1710  O   ASP A 219      15.781  17.587 -10.374  1.00  0.00           O  
ATOM   1711  CG  ASP A 219      17.089  13.600 -11.473  1.00  0.00           C  
ATOM   1712  OD1 ASP A 219      17.275  12.907 -10.449  1.00  0.00           O  
ATOM   1713  OD2 ASP A 219      17.355  13.187 -12.622  1.00  0.00           O  
ATOM   1714  N   LYS A 220      15.328  17.040  -8.459  1.00  0.00           N  
ATOM   1715  CA  LYS A 220      16.002  18.258  -8.019  1.00  0.00           C  
ATOM   1716  C   LYS A 220      17.344  17.939  -7.368  1.00  0.00           C  
ATOM   1717  CB  LYS A 220      15.119  19.038  -7.044  1.00  0.00           C  
ATOM   1718  O   LYS A 220      17.473  16.942  -6.654  1.00  0.00           O  
ATOM   1719  CG  LYS A 220      14.081  19.923  -7.720  1.00  0.00           C  
ATOM   1720  CD  LYS A 220      13.383  20.832  -6.718  1.00  0.00           C  
ATOM   1721  CE  LYS A 220      12.308  21.680  -7.385  1.00  0.00           C  
ATOM   1722  NZ  LYS A 220      11.618  22.571  -6.404  1.00  0.00           N  
ATOM   1723  N   PRO A 221      18.496  18.321  -7.969  1.00  0.00           N  
ATOM   1724  CA  PRO A 221      19.870  18.109  -7.505  1.00  0.00           C  
ATOM   1725  C   PRO A 221      19.942  17.735  -6.026  1.00  0.00           C  
ATOM   1726  CB  PRO A 221      20.541  19.461  -7.760  1.00  0.00           C  
ATOM   1727  O   PRO A 221      19.106  18.176  -5.233  1.00  0.00           O  
ATOM   1728  CG  PRO A 221      19.442  20.346  -8.252  1.00  0.00           C  
ATOM   1729  CD  PRO A 221      18.172  19.546  -8.306  1.00  0.00           C  
TER    1730      PRO A 221
ENDMDL
END
