# Supplementary material for: Improving Protein Expression, Stability, and Function with ProteinMPNN
Source: J Am Chem Soc. 2024 Jan 9;146(3):2054–61. doi: 10.1021/jacs.3c10941 (PMC10811672; doi:10.1021/jacs.3c10941)
Supplement: Supplementary file 2 — ja3c10941_si_002.zip [file ja3c10941_si_002.zip › Sumida_Design_Structures_Idealizing_with_ProteinMPNN/TEV/hyperTEV0022_m1_32.pdb]

MODEL     1
ATOM      1  N   MET A   1      19.849 -33.670  -0.570  1.00  0.00           N  
ATOM      2  CA  MET A   1      19.055 -32.836  -1.468  1.00  0.00           C  
ATOM      3  C   MET A   1      18.305 -31.759  -0.691  1.00  0.00           C  
ATOM      4  CB  MET A   1      18.067 -33.691  -2.264  1.00  0.00           C  
ATOM      5  O   MET A   1      17.627 -32.057   0.294  1.00  0.00           O  
ATOM      6  CG  MET A   1      18.562 -34.071  -3.650  1.00  0.00           C  
ATOM      7  SD  MET A   1      17.366 -35.124  -4.559  1.00  0.00           S  
ATOM      8  CE  MET A   1      16.760 -33.934  -5.787  1.00  0.00           C  
ATOM      9  N   SER A   2      18.924 -30.624  -0.347  1.00  0.00           N  
ATOM     10  CA  SER A   2      18.282 -29.453   0.243  1.00  0.00           C  
ATOM     11  C   SER A   2      17.053 -29.035  -0.557  1.00  0.00           C  
ATOM     12  CB  SER A   2      19.267 -28.287   0.327  1.00  0.00           C  
ATOM     13  O   SER A   2      17.037 -29.147  -1.784  1.00  0.00           O  
ATOM     14  OG  SER A   2      18.971 -27.306  -0.653  1.00  0.00           O  
ATOM     15  N   LEU A   3      15.926 -29.484  -0.132  1.00  0.00           N  
ATOM     16  CA  LEU A   3      14.675 -29.112  -0.785  1.00  0.00           C  
ATOM     17  C   LEU A   3      14.756 -27.699  -1.351  1.00  0.00           C  
ATOM     18  CB  LEU A   3      13.506 -29.214   0.199  1.00  0.00           C  
ATOM     19  O   LEU A   3      15.265 -26.789  -0.692  1.00  0.00           O  
ATOM     20  CG  LEU A   3      13.174 -30.616   0.714  1.00  0.00           C  
ATOM     21  CD1 LEU A   3      12.243 -30.530   1.919  1.00  0.00           C  
ATOM     22  CD2 LEU A   3      12.548 -31.458  -0.393  1.00  0.00           C  
ATOM     23  N   ALA A   4      14.760 -27.447  -2.666  1.00  0.00           N  
ATOM     24  CA  ALA A   4      14.916 -26.278  -3.527  1.00  0.00           C  
ATOM     25  C   ALA A   4      13.728 -25.330  -3.386  1.00  0.00           C  
ATOM     26  CB  ALA A   4      15.080 -26.707  -4.983  1.00  0.00           C  
ATOM     27  O   ALA A   4      13.871 -24.117  -3.553  1.00  0.00           O  
ATOM     28  N   ALA A   5      12.565 -25.830  -2.775  1.00  0.00           N  
ATOM     29  CA  ALA A   5      11.398 -24.952  -2.799  1.00  0.00           C  
ATOM     30  C   ALA A   5      11.092 -24.407  -1.407  1.00  0.00           C  
ATOM     31  CB  ALA A   5      10.185 -25.694  -3.355  1.00  0.00           C  
ATOM     32  O   ALA A   5      11.250 -25.114  -0.408  1.00  0.00           O  
ATOM     33  N   PRO A   6      10.846 -23.039  -1.351  1.00  0.00           N  
ATOM     34  CA  PRO A   6      10.464 -22.523  -0.034  1.00  0.00           C  
ATOM     35  C   PRO A   6       9.233 -23.221   0.539  1.00  0.00           C  
ATOM     36  CB  PRO A   6      10.175 -21.044  -0.306  1.00  0.00           C  
ATOM     37  O   PRO A   6       8.384 -23.703  -0.216  1.00  0.00           O  
ATOM     38  CG  PRO A   6      10.648 -20.813  -1.705  1.00  0.00           C  
ATOM     39  CD  PRO A   6      10.808 -22.145  -2.380  1.00  0.00           C  
ATOM     40  N   GLY A   7       9.296 -23.702   1.818  1.00  0.00           N  
ATOM     41  CA  GLY A   7       8.151 -24.234   2.540  1.00  0.00           C  
ATOM     42  C   GLY A   7       6.997 -23.254   2.634  1.00  0.00           C  
ATOM     43  O   GLY A   7       7.032 -22.185   2.021  1.00  0.00           O  
ATOM     44  N   PRO A   8       5.939 -23.719   3.236  1.00  0.00           N  
ATOM     45  CA  PRO A   8       4.801 -22.823   3.452  1.00  0.00           C  
ATOM     46  C   PRO A   8       5.207 -21.498   4.094  1.00  0.00           C  
ATOM     47  CB  PRO A   8       3.892 -23.626   4.385  1.00  0.00           C  
ATOM     48  O   PRO A   8       6.066 -21.474   4.979  1.00  0.00           O  
ATOM     49  CG  PRO A   8       4.341 -25.043   4.229  1.00  0.00           C  
ATOM     50  CD  PRO A   8       5.798 -25.045   3.864  1.00  0.00           C  
ATOM     51  N   GLN A   9       4.647 -20.458   3.524  1.00  0.00           N  
ATOM     52  CA  GLN A   9       4.951 -19.127   4.040  1.00  0.00           C  
ATOM     53  C   GLN A   9       3.718 -18.489   4.675  1.00  0.00           C  
ATOM     54  CB  GLN A   9       5.492 -18.229   2.927  1.00  0.00           C  
ATOM     55  O   GLN A   9       2.595 -18.700   4.212  1.00  0.00           O  
ATOM     56  CG  GLN A   9       6.822 -18.697   2.351  1.00  0.00           C  
ATOM     57  CD  GLN A   9       7.348 -17.777   1.266  1.00  0.00           C  
ATOM     58  NE2 GLN A   9       7.572 -18.329   0.078  1.00  0.00           N  
ATOM     59  OE1 GLN A   9       7.549 -16.579   1.492  1.00  0.00           O  
ATOM     60  N   ASP A  10       3.948 -17.878   5.801  1.00  0.00           N  
ATOM     61  CA  ASP A  10       2.891 -17.136   6.482  1.00  0.00           C  
ATOM     62  C   ASP A  10       2.809 -15.700   5.967  1.00  0.00           C  
ATOM     63  CB  ASP A  10       3.122 -17.140   7.995  1.00  0.00           C  
ATOM     64  O   ASP A  10       3.711 -14.896   6.210  1.00  0.00           O  
ATOM     65  CG  ASP A  10       1.993 -16.482   8.768  1.00  0.00           C  
ATOM     66  OD1 ASP A  10       0.958 -16.134   8.160  1.00  0.00           O  
ATOM     67  OD2 ASP A  10       2.141 -16.307   9.997  1.00  0.00           O  
ATOM     68  N   TRP A  11       1.639 -15.395   5.328  1.00  0.00           N  
ATOM     69  CA  TRP A  11       1.505 -14.073   4.725  1.00  0.00           C  
ATOM     70  C   TRP A  11       0.608 -13.176   5.573  1.00  0.00           C  
ATOM     71  CB  TRP A  11       0.941 -14.184   3.306  1.00  0.00           C  
ATOM     72  O   TRP A  11       0.236 -12.080   5.147  1.00  0.00           O  
ATOM     73  CG  TRP A  11       1.854 -14.877   2.340  1.00  0.00           C  
ATOM     74  CD1 TRP A  11       1.763 -16.169   1.901  1.00  0.00           C  
ATOM     75  CD2 TRP A  11       3.003 -14.316   1.697  1.00  0.00           C  
ATOM     76  CE2 TRP A  11       3.560 -15.324   0.881  1.00  0.00           C  
ATOM     77  CE3 TRP A  11       3.615 -13.055   1.732  1.00  0.00           C  
ATOM     78  NE1 TRP A  11       2.785 -16.444   1.023  1.00  0.00           N  
ATOM     79  CH2 TRP A  11       5.280 -13.870   0.156  1.00  0.00           C  
ATOM     80  CZ2 TRP A  11       4.701 -15.111   0.104  1.00  0.00           C  
ATOM     81  CZ3 TRP A  11       4.751 -12.845   0.958  1.00  0.00           C  
ATOM     82  N   SER A  12       0.318 -13.627   6.742  1.00  0.00           N  
ATOM     83  CA  SER A  12      -0.589 -12.915   7.636  1.00  0.00           C  
ATOM     84  C   SER A  12       0.010 -11.589   8.091  1.00  0.00           C  
ATOM     85  CB  SER A  12      -0.927 -13.776   8.854  1.00  0.00           C  
ATOM     86  O   SER A  12      -0.695 -10.582   8.185  1.00  0.00           O  
ATOM     87  OG  SER A  12      -1.662 -14.926   8.469  1.00  0.00           O  
ATOM     88  N   PRO A  13       1.302 -11.540   8.258  1.00  0.00           N  
ATOM     89  CA  PRO A  13       1.879 -10.267   8.695  1.00  0.00           C  
ATOM     90  C   PRO A  13       1.672  -9.146   7.679  1.00  0.00           C  
ATOM     91  CB  PRO A  13       3.366 -10.590   8.857  1.00  0.00           C  
ATOM     92  O   PRO A  13       1.542  -7.979   8.059  1.00  0.00           O  
ATOM     93  CG  PRO A  13       3.406 -12.041   9.210  1.00  0.00           C  
ATOM     94  CD  PRO A  13       2.347 -12.754   8.419  1.00  0.00           C  
ATOM     95  N   ILE A  14       1.526  -9.500   6.480  1.00  0.00           N  
ATOM     96  CA  ILE A  14       1.289  -8.497   5.447  1.00  0.00           C  
ATOM     97  C   ILE A  14      -0.213  -8.320   5.235  1.00  0.00           C  
ATOM     98  CB  ILE A  14       1.976  -8.882   4.117  1.00  0.00           C  
ATOM     99  O   ILE A  14      -0.718  -7.195   5.233  1.00  0.00           O  
ATOM    100  CG1 ILE A  14       3.496  -8.955   4.303  1.00  0.00           C  
ATOM    101  CG2 ILE A  14       1.607  -7.889   3.012  1.00  0.00           C  
ATOM    102  CD1 ILE A  14       4.238  -9.543   3.111  1.00  0.00           C  
ATOM    103  N   SER A  15      -0.940  -9.448   5.100  1.00  0.00           N  
ATOM    104  CA  SER A  15      -2.359  -9.390   4.764  1.00  0.00           C  
ATOM    105  C   SER A  15      -3.156  -8.677   5.852  1.00  0.00           C  
ATOM    106  CB  SER A  15      -2.918 -10.797   4.552  1.00  0.00           C  
ATOM    107  O   SER A  15      -4.137  -7.990   5.561  1.00  0.00           O  
ATOM    108  OG  SER A  15      -2.913 -11.530   5.765  1.00  0.00           O  
ATOM    109  N   ASP A  16      -2.725  -8.709   7.123  1.00  0.00           N  
ATOM    110  CA  ASP A  16      -3.411  -8.070   8.243  1.00  0.00           C  
ATOM    111  C   ASP A  16      -3.249  -6.553   8.191  1.00  0.00           C  
ATOM    112  CB  ASP A  16      -2.884  -8.611   9.574  1.00  0.00           C  
ATOM    113  O   ASP A  16      -3.963  -5.824   8.883  1.00  0.00           O  
ATOM    114  CG  ASP A  16      -3.356 -10.023   9.869  1.00  0.00           C  
ATOM    115  OD1 ASP A  16      -4.302 -10.501   9.206  1.00  0.00           O  
ATOM    116  OD2 ASP A  16      -2.779 -10.663  10.775  1.00  0.00           O  
ATOM    117  N   ARG A  17      -2.323  -6.080   7.311  1.00  0.00           N  
ATOM    118  CA  ARG A  17      -2.068  -4.646   7.214  1.00  0.00           C  
ATOM    119  C   ARG A  17      -2.768  -4.046   5.999  1.00  0.00           C  
ATOM    120  CB  ARG A  17      -0.564  -4.371   7.142  1.00  0.00           C  
ATOM    121  O   ARG A  17      -2.676  -2.841   5.755  1.00  0.00           O  
ATOM    122  CG  ARG A  17       0.171  -4.620   8.449  1.00  0.00           C  
ATOM    123  CD  ARG A  17      -0.252  -5.933   9.092  1.00  0.00           C  
ATOM    124  NE  ARG A  17       0.383  -6.125  10.393  1.00  0.00           N  
ATOM    125  NH1 ARG A  17      -0.581  -8.186  10.792  1.00  0.00           N  
ATOM    126  NH2 ARG A  17       0.839  -7.262  12.336  1.00  0.00           N  
ATOM    127  CZ  ARG A  17       0.212  -7.190  11.170  1.00  0.00           C  
ATOM    128  N   ILE A  18      -3.432  -4.931   5.241  1.00  0.00           N  
ATOM    129  CA  ILE A  18      -4.119  -4.465   4.041  1.00  0.00           C  
ATOM    130  C   ILE A  18      -5.436  -3.794   4.428  1.00  0.00           C  
ATOM    131  CB  ILE A  18      -4.378  -5.623   3.051  1.00  0.00           C  
ATOM    132  O   ILE A  18      -6.172  -4.303   5.276  1.00  0.00           O  
ATOM    133  CG1 ILE A  18      -3.055  -6.131   2.466  1.00  0.00           C  
ATOM    134  CG2 ILE A  18      -5.334  -5.180   1.940  1.00  0.00           C  
ATOM    135  CD1 ILE A  18      -3.195  -7.389   1.621  1.00  0.00           C  
ATOM    136  N   VAL A  19      -5.667  -2.626   3.841  1.00  0.00           N  
ATOM    137  CA  VAL A  19      -6.905  -1.887   4.066  1.00  0.00           C  
ATOM    138  C   VAL A  19      -7.647  -1.706   2.743  1.00  0.00           C  
ATOM    139  CB  VAL A  19      -6.636  -0.512   4.717  1.00  0.00           C  
ATOM    140  O   VAL A  19      -7.026  -1.647   1.679  1.00  0.00           O  
ATOM    141  CG1 VAL A  19      -5.941  -0.681   6.067  1.00  0.00           C  
ATOM    142  CG2 VAL A  19      -5.798   0.364   3.788  1.00  0.00           C  
ATOM    143  N   LYS A  20      -8.950  -1.785   2.854  1.00  0.00           N  
ATOM    144  CA  LYS A  20      -9.812  -1.427   1.731  1.00  0.00           C  
ATOM    145  C   LYS A  20     -10.249   0.033   1.817  1.00  0.00           C  
ATOM    146  CB  LYS A  20     -11.039  -2.339   1.684  1.00  0.00           C  
ATOM    147  O   LYS A  20     -10.810   0.460   2.828  1.00  0.00           O  
ATOM    148  CG  LYS A  20     -11.905  -2.147   0.448  1.00  0.00           C  
ATOM    149  CD  LYS A  20     -13.083  -3.113   0.435  1.00  0.00           C  
ATOM    150  CE  LYS A  20     -13.959  -2.912  -0.793  1.00  0.00           C  
ATOM    151  NZ  LYS A  20     -15.080  -3.898  -0.842  1.00  0.00           N  
ATOM    152  N   LEU A  21      -9.948   0.784   0.728  1.00  0.00           N  
ATOM    153  CA  LEU A  21     -10.230   2.215   0.682  1.00  0.00           C  
ATOM    154  C   LEU A  21     -11.310   2.523  -0.350  1.00  0.00           C  
ATOM    155  CB  LEU A  21      -8.958   3.002   0.358  1.00  0.00           C  
ATOM    156  O   LEU A  21     -11.201   2.116  -1.509  1.00  0.00           O  
ATOM    157  CG  LEU A  21      -7.738   2.710   1.232  1.00  0.00           C  
ATOM    158  CD1 LEU A  21      -6.470   3.233   0.565  1.00  0.00           C  
ATOM    159  CD2 LEU A  21      -7.913   3.324   2.617  1.00  0.00           C  
ATOM    160  N   THR A  22     -12.293   3.177   0.150  1.00  0.00           N  
ATOM    161  CA  THR A  22     -13.336   3.638  -0.760  1.00  0.00           C  
ATOM    162  C   THR A  22     -13.478   5.156  -0.695  1.00  0.00           C  
ATOM    163  CB  THR A  22     -14.690   2.979  -0.439  1.00  0.00           C  
ATOM    164  O   THR A  22     -13.910   5.701   0.323  1.00  0.00           O  
ATOM    165  CG2 THR A  22     -15.755   3.386  -1.452  1.00  0.00           C  
ATOM    166  OG1 THR A  22     -14.539   1.554  -0.467  1.00  0.00           O  
ATOM    167  N   ASN A  23     -13.045   5.824  -1.803  1.00  0.00           N  
ATOM    168  CA  ASN A  23     -13.171   7.271  -1.947  1.00  0.00           C  
ATOM    169  C   ASN A  23     -14.427   7.649  -2.727  1.00  0.00           C  
ATOM    170  CB  ASN A  23     -11.929   7.853  -2.625  1.00  0.00           C  
ATOM    171  O   ASN A  23     -14.574   7.279  -3.893  1.00  0.00           O  
ATOM    172  CG  ASN A  23     -11.942   9.368  -2.666  1.00  0.00           C  
ATOM    173  ND2 ASN A  23     -11.087   9.947  -3.501  1.00  0.00           N  
ATOM    174  OD1 ASN A  23     -12.714  10.014  -1.952  1.00  0.00           O  
ATOM    175  N   THR A  24     -15.290   8.373  -2.078  1.00  0.00           N  
ATOM    176  CA  THR A  24     -16.545   8.806  -2.683  1.00  0.00           C  
ATOM    177  C   THR A  24     -16.584  10.325  -2.818  1.00  0.00           C  
ATOM    178  CB  THR A  24     -17.755   8.330  -1.859  1.00  0.00           C  
ATOM    179  O   THR A  24     -16.436  11.046  -1.829  1.00  0.00           O  
ATOM    180  CG2 THR A  24     -19.067   8.703  -2.542  1.00  0.00           C  
ATOM    181  OG1 THR A  24     -17.695   6.906  -1.711  1.00  0.00           O  
ATOM    182  N   ALA A  25     -16.646  10.798  -4.027  1.00  0.00           N  
ATOM    183  CA  ALA A  25     -16.744  12.223  -4.330  1.00  0.00           C  
ATOM    184  C   ALA A  25     -17.528  12.458  -5.617  1.00  0.00           C  
ATOM    185  CB  ALA A  25     -15.351  12.841  -4.439  1.00  0.00           C  
ATOM    186  O   ALA A  25     -17.417  11.682  -6.570  1.00  0.00           O  
ATOM    187  N   ASN A  26     -18.405  13.480  -5.560  1.00  0.00           N  
ATOM    188  CA  ASN A  26     -19.176  13.907  -6.723  1.00  0.00           C  
ATOM    189  C   ASN A  26     -19.983  12.755  -7.315  1.00  0.00           C  
ATOM    190  CB  ASN A  26     -18.254  14.511  -7.785  1.00  0.00           C  
ATOM    191  O   ASN A  26     -20.023  12.582  -8.534  1.00  0.00           O  
ATOM    192  CG  ASN A  26     -17.568  15.776  -7.312  1.00  0.00           C  
ATOM    193  ND2 ASN A  26     -16.386  16.047  -7.852  1.00  0.00           N  
ATOM    194  OD1 ASN A  26     -18.095  16.504  -6.466  1.00  0.00           O  
ATOM    195  N   GLY A  27     -20.568  11.855  -6.491  1.00  0.00           N  
ATOM    196  CA  GLY A  27     -21.452  10.782  -6.916  1.00  0.00           C  
ATOM    197  C   GLY A  27     -20.708   9.568  -7.439  1.00  0.00           C  
ATOM    198  O   GLY A  27     -21.325   8.612  -7.913  1.00  0.00           O  
ATOM    199  N   GLU A  28     -19.363   9.648  -7.431  1.00  0.00           N  
ATOM    200  CA  GLU A  28     -18.538   8.531  -7.883  1.00  0.00           C  
ATOM    201  C   GLU A  28     -17.731   7.939  -6.731  1.00  0.00           C  
ATOM    202  CB  GLU A  28     -17.600   8.977  -9.008  1.00  0.00           C  
ATOM    203  O   GLU A  28     -17.384   8.645  -5.782  1.00  0.00           O  
ATOM    204  CG  GLU A  28     -18.322   9.408 -10.276  1.00  0.00           C  
ATOM    205  CD  GLU A  28     -17.377   9.782 -11.407  1.00  0.00           C  
ATOM    206  OE1 GLU A  28     -17.814  10.461 -12.364  1.00  0.00           O  
ATOM    207  OE2 GLU A  28     -16.190   9.392 -11.336  1.00  0.00           O  
ATOM    208  N   SER A  29     -17.551   6.594  -6.839  1.00  0.00           N  
ATOM    209  CA  SER A  29     -16.743   5.917  -5.828  1.00  0.00           C  
ATOM    210  C   SER A  29     -15.593   5.145  -6.466  1.00  0.00           C  
ATOM    211  CB  SER A  29     -17.608   4.968  -4.998  1.00  0.00           C  
ATOM    212  O   SER A  29     -15.773   4.491  -7.495  1.00  0.00           O  
ATOM    213  OG  SER A  29     -18.561   5.690  -4.238  1.00  0.00           O  
ATOM    214  N   ILE A  30     -14.451   5.401  -5.907  1.00  0.00           N  
ATOM    215  CA  ILE A  30     -13.278   4.627  -6.296  1.00  0.00           C  
ATOM    216  C   ILE A  30     -12.826   3.753  -5.129  1.00  0.00           C  
ATOM    217  CB  ILE A  30     -12.123   5.544  -6.758  1.00  0.00           C  
ATOM    218  O   ILE A  30     -12.591   4.252  -4.026  1.00  0.00           O  
ATOM    219  CG1 ILE A  30     -12.577   6.429  -7.924  1.00  0.00           C  
ATOM    220  CG2 ILE A  30     -10.896   4.714  -7.145  1.00  0.00           C  
ATOM    221  CD1 ILE A  30     -11.572   7.505  -8.313  1.00  0.00           C  
ATOM    222  N   THR A  31     -12.822   2.443  -5.425  1.00  0.00           N  
ATOM    223  CA  THR A  31     -12.378   1.510  -4.395  1.00  0.00           C  
ATOM    224  C   THR A  31     -11.041   0.881  -4.775  1.00  0.00           C  
ATOM    225  CB  THR A  31     -13.421   0.402  -4.159  1.00  0.00           C  
ATOM    226  O   THR A  31     -10.889   0.351  -5.877  1.00  0.00           O  
ATOM    227  CG2 THR A  31     -12.937  -0.595  -3.112  1.00  0.00           C  
ATOM    228  OG1 THR A  31     -14.646   0.995  -3.708  1.00  0.00           O  
ATOM    229  N   GLU A  32     -10.136   0.949  -3.832  1.00  0.00           N  
ATOM    230  CA  GLU A  32      -8.808   0.356  -3.959  1.00  0.00           C  
ATOM    231  C   GLU A  32      -8.315  -0.184  -2.620  1.00  0.00           C  
ATOM    232  CB  GLU A  32      -7.813   1.378  -4.513  1.00  0.00           C  
ATOM    233  O   GLU A  32      -9.054  -0.182  -1.633  1.00  0.00           O  
ATOM    234  CG  GLU A  32      -8.185   1.916  -5.888  1.00  0.00           C  
ATOM    235  CD  GLU A  32      -7.159   2.887  -6.449  1.00  0.00           C  
ATOM    236  OE1 GLU A  32      -7.343   3.373  -7.588  1.00  0.00           O  
ATOM    237  OE2 GLU A  32      -6.162   3.164  -5.745  1.00  0.00           O  
ATOM    238  N   TYR A  33      -7.079  -0.616  -2.635  1.00  0.00           N  
ATOM    239  CA  TYR A  33      -6.488  -1.137  -1.407  1.00  0.00           C  
ATOM    240  C   TYR A  33      -5.252  -0.336  -1.015  1.00  0.00           C  
ATOM    241  CB  TYR A  33      -6.121  -2.615  -1.572  1.00  0.00           C  
ATOM    242  O   TYR A  33      -4.778   0.503  -1.784  1.00  0.00           O  
ATOM    243  CG  TYR A  33      -7.313  -3.515  -1.792  1.00  0.00           C  
ATOM    244  CD1 TYR A  33      -7.940  -4.147  -0.720  1.00  0.00           C  
ATOM    245  CD2 TYR A  33      -7.814  -3.736  -3.070  1.00  0.00           C  
ATOM    246  CE1 TYR A  33      -9.038  -4.979  -0.918  1.00  0.00           C  
ATOM    247  CE2 TYR A  33      -8.910  -4.566  -3.280  1.00  0.00           C  
ATOM    248  OH  TYR A  33     -10.601  -6.004  -2.401  1.00  0.00           O  
ATOM    249  CZ  TYR A  33      -9.515  -5.182  -2.199  1.00  0.00           C  
ATOM    250  N   GLY A  34      -4.781  -0.564   0.125  1.00  0.00           N  
ATOM    251  CA  GLY A  34      -3.569   0.035   0.660  1.00  0.00           C  
ATOM    252  C   GLY A  34      -2.972  -0.753   1.811  1.00  0.00           C  
ATOM    253  O   GLY A  34      -3.482  -1.814   2.175  1.00  0.00           O  
ATOM    254  N   LEU A  35      -1.819  -0.251   2.254  1.00  0.00           N  
ATOM    255  CA  LEU A  35      -1.123  -0.877   3.373  1.00  0.00           C  
ATOM    256  C   LEU A  35      -1.057   0.068   4.568  1.00  0.00           C  
ATOM    257  CB  LEU A  35       0.291  -1.294   2.959  1.00  0.00           C  
ATOM    258  O   LEU A  35      -0.682   1.234   4.424  1.00  0.00           O  
ATOM    259  CG  LEU A  35       0.399  -2.537   2.074  1.00  0.00           C  
ATOM    260  CD1 LEU A  35       1.824  -2.695   1.555  1.00  0.00           C  
ATOM    261  CD2 LEU A  35      -0.037  -3.780   2.842  1.00  0.00           C  
ATOM    262  N   GLY A  36      -1.496  -0.492   5.689  1.00  0.00           N  
ATOM    263  CA  GLY A  36      -1.316   0.251   6.926  1.00  0.00           C  
ATOM    264  C   GLY A  36       0.078   0.110   7.509  1.00  0.00           C  
ATOM    265  O   GLY A  36       0.661  -0.975   7.480  1.00  0.00           O  
ATOM    266  N   TYR A  37       0.692   1.204   8.038  1.00  0.00           N  
ATOM    267  CA  TYR A  37       1.992   1.312   8.693  1.00  0.00           C  
ATOM    268  C   TYR A  37       1.993   2.437   9.721  1.00  0.00           C  
ATOM    269  CB  TYR A  37       3.097   1.548   7.659  1.00  0.00           C  
ATOM    270  O   TYR A  37       2.078   3.614   9.363  1.00  0.00           O  
ATOM    271  CG  TYR A  37       4.490   1.492   8.237  1.00  0.00           C  
ATOM    272  CD1 TYR A  37       5.080   2.623   8.795  1.00  0.00           C  
ATOM    273  CD2 TYR A  37       5.219   0.308   8.224  1.00  0.00           C  
ATOM    274  CE1 TYR A  37       6.365   2.577   9.326  1.00  0.00           C  
ATOM    275  CE2 TYR A  37       6.505   0.249   8.753  1.00  0.00           C  
ATOM    276  OH  TYR A  37       8.340   1.335   9.826  1.00  0.00           O  
ATOM    277  CZ  TYR A  37       7.068   1.387   9.301  1.00  0.00           C  
ATOM    278  N   GLY A  38       1.943   2.031  11.033  1.00  0.00           N  
ATOM    279  CA  GLY A  38       1.831   3.082  12.032  1.00  0.00           C  
ATOM    280  C   GLY A  38       0.606   3.956  11.844  1.00  0.00           C  
ATOM    281  O   GLY A  38      -0.511   3.450  11.721  1.00  0.00           O  
ATOM    282  N   PRO A  39       0.783   5.297  11.753  1.00  0.00           N  
ATOM    283  CA  PRO A  39      -0.335   6.218  11.540  1.00  0.00           C  
ATOM    284  C   PRO A  39      -0.611   6.478  10.061  1.00  0.00           C  
ATOM    285  CB  PRO A  39       0.123   7.498  12.243  1.00  0.00           C  
ATOM    286  O   PRO A  39      -1.310   7.436   9.718  1.00  0.00           O  
ATOM    287  CG  PRO A  39       1.605   7.531  12.049  1.00  0.00           C  
ATOM    288  CD  PRO A  39       2.128   6.125  12.131  1.00  0.00           C  
ATOM    289  N   TYR A  40      -0.075   5.585   9.262  1.00  0.00           N  
ATOM    290  CA  TYR A  40      -0.121   5.892   7.836  1.00  0.00           C  
ATOM    291  C   TYR A  40      -0.856   4.800   7.067  1.00  0.00           C  
ATOM    292  CB  TYR A  40       1.294   6.063   7.276  1.00  0.00           C  
ATOM    293  O   TYR A  40      -0.914   3.651   7.511  1.00  0.00           O  
ATOM    294  CG  TYR A  40       2.141   7.040   8.055  1.00  0.00           C  
ATOM    295  CD1 TYR A  40       1.703   8.343   8.283  1.00  0.00           C  
ATOM    296  CD2 TYR A  40       3.380   6.664   8.563  1.00  0.00           C  
ATOM    297  CE1 TYR A  40       2.481   9.248   8.998  1.00  0.00           C  
ATOM    298  CE2 TYR A  40       4.166   7.560   9.279  1.00  0.00           C  
ATOM    299  OH  TYR A  40       4.482   9.739  10.201  1.00  0.00           O  
ATOM    300  CZ  TYR A  40       3.708   8.848   9.492  1.00  0.00           C  
ATOM    301  N   VAL A  41      -1.365   5.212   5.948  1.00  0.00           N  
ATOM    302  CA  VAL A  41      -1.802   4.298   4.898  1.00  0.00           C  
ATOM    303  C   VAL A  41      -1.061   4.612   3.600  1.00  0.00           C  
ATOM    304  CB  VAL A  41      -3.328   4.379   4.673  1.00  0.00           C  
ATOM    305  O   VAL A  41      -1.029   5.763   3.158  1.00  0.00           O  
ATOM    306  CG1 VAL A  41      -3.729   3.616   3.412  1.00  0.00           C  
ATOM    307  CG2 VAL A  41      -4.076   3.837   5.890  1.00  0.00           C  
ATOM    308  N   ILE A  42      -0.418   3.576   3.089  1.00  0.00           N  
ATOM    309  CA  ILE A  42       0.288   3.684   1.817  1.00  0.00           C  
ATOM    310  C   ILE A  42      -0.578   3.113   0.696  1.00  0.00           C  
ATOM    311  CB  ILE A  42       1.651   2.957   1.864  1.00  0.00           C  
ATOM    312  O   ILE A  42      -0.964   1.943   0.736  1.00  0.00           O  
ATOM    313  CG1 ILE A  42       2.515   3.516   3.000  1.00  0.00           C  
ATOM    314  CG2 ILE A  42       2.373   3.076   0.518  1.00  0.00           C  
ATOM    315  CD1 ILE A  42       2.411   2.730   4.300  1.00  0.00           C  
ATOM    316  N   THR A  43      -0.874   3.904  -0.357  1.00  0.00           N  
ATOM    317  CA  THR A  43      -1.737   3.451  -1.442  1.00  0.00           C  
ATOM    318  C   THR A  43      -1.395   4.172  -2.743  1.00  0.00           C  
ATOM    319  CB  THR A  43      -3.223   3.674  -1.104  1.00  0.00           C  
ATOM    320  O   THR A  43      -0.347   4.813  -2.846  1.00  0.00           O  
ATOM    321  CG2 THR A  43      -3.571   5.159  -1.109  1.00  0.00           C  
ATOM    322  OG1 THR A  43      -4.034   3.001  -2.075  1.00  0.00           O  
ATOM    323  N   ASN A  44      -2.255   3.949  -3.788  1.00  0.00           N  
ATOM    324  CA  ASN A  44      -2.026   4.609  -5.069  1.00  0.00           C  
ATOM    325  C   ASN A  44      -2.548   6.042  -5.063  1.00  0.00           C  
ATOM    326  CB  ASN A  44      -2.670   3.813  -6.206  1.00  0.00           C  
ATOM    327  O   ASN A  44      -3.584   6.327  -4.460  1.00  0.00           O  
ATOM    328  CG  ASN A  44      -2.069   2.430  -6.365  1.00  0.00           C  
ATOM    329  ND2 ASN A  44      -0.923   2.355  -7.032  1.00  0.00           N  
ATOM    330  OD1 ASN A  44      -2.630   1.438  -5.893  1.00  0.00           O  
ATOM    331  N   LEU A  45      -1.790   6.907  -5.696  1.00  0.00           N  
ATOM    332  CA  LEU A  45      -2.152   8.314  -5.830  1.00  0.00           C  
ATOM    333  C   LEU A  45      -3.471   8.467  -6.580  1.00  0.00           C  
ATOM    334  CB  LEU A  45      -1.046   9.085  -6.555  1.00  0.00           C  
ATOM    335  O   LEU A  45      -4.274   9.346  -6.260  1.00  0.00           O  
ATOM    336  CG  LEU A  45      -1.276  10.585  -6.742  1.00  0.00           C  
ATOM    337  CD1 LEU A  45      -1.414  11.272  -5.387  1.00  0.00           C  
ATOM    338  CD2 LEU A  45      -0.140  11.205  -7.548  1.00  0.00           C  
ATOM    339  N   HIS A  46      -3.718   7.596  -7.502  1.00  0.00           N  
ATOM    340  CA  HIS A  46      -4.895   7.739  -8.352  1.00  0.00           C  
ATOM    341  C   HIS A  46      -6.172   7.414  -7.584  1.00  0.00           C  
ATOM    342  CB  HIS A  46      -4.779   6.838  -9.582  1.00  0.00           C  
ATOM    343  O   HIS A  46      -7.270   7.481  -8.141  1.00  0.00           O  
ATOM    344  CG  HIS A  46      -4.801   5.377  -9.261  1.00  0.00           C  
ATOM    345  CD2 HIS A  46      -5.827   4.553  -8.942  1.00  0.00           C  
ATOM    346  ND1 HIS A  46      -3.663   4.601  -9.242  1.00  0.00           N  
ATOM    347  CE1 HIS A  46      -3.988   3.359  -8.926  1.00  0.00           C  
ATOM    348  NE2 HIS A  46      -5.296   3.303  -8.739  1.00  0.00           N  
ATOM    349  N   LEU A  47      -6.075   7.041  -6.307  1.00  0.00           N  
ATOM    350  CA  LEU A  47      -7.246   6.927  -5.444  1.00  0.00           C  
ATOM    351  C   LEU A  47      -7.960   8.268  -5.317  1.00  0.00           C  
ATOM    352  CB  LEU A  47      -6.843   6.417  -4.058  1.00  0.00           C  
ATOM    353  O   LEU A  47      -9.176   8.312  -5.115  1.00  0.00           O  
ATOM    354  CG  LEU A  47      -7.962   6.319  -3.020  1.00  0.00           C  
ATOM    355  CD1 LEU A  47      -8.974   5.255  -3.429  1.00  0.00           C  
ATOM    356  CD2 LEU A  47      -7.387   6.015  -1.641  1.00  0.00           C  
ATOM    357  N   PHE A  48      -7.179   9.378  -5.403  1.00  0.00           N  
ATOM    358  CA  PHE A  48      -7.707  10.718  -5.178  1.00  0.00           C  
ATOM    359  C   PHE A  48      -7.859  11.469  -6.496  1.00  0.00           C  
ATOM    360  CB  PHE A  48      -6.798  11.503  -4.228  1.00  0.00           C  
ATOM    361  O   PHE A  48      -7.530  12.653  -6.583  1.00  0.00           O  
ATOM    362  CG  PHE A  48      -6.791  10.975  -2.819  1.00  0.00           C  
ATOM    363  CD1 PHE A  48      -7.845  11.247  -1.955  1.00  0.00           C  
ATOM    364  CD2 PHE A  48      -5.730  10.206  -2.358  1.00  0.00           C  
ATOM    365  CE1 PHE A  48      -7.841  10.759  -0.650  1.00  0.00           C  
ATOM    366  CE2 PHE A  48      -5.720   9.715  -1.056  1.00  0.00           C  
ATOM    367  CZ  PHE A  48      -6.775   9.993  -0.203  1.00  0.00           C  
ATOM    368  N   ARG A  49      -8.440  10.787  -7.444  1.00  0.00           N  
ATOM    369  CA  ARG A  49      -8.807  11.455  -8.689  1.00  0.00           C  
ATOM    370  C   ARG A  49      -9.944  12.446  -8.464  1.00  0.00           C  
ATOM    371  CB  ARG A  49      -9.209  10.429  -9.751  1.00  0.00           C  
ATOM    372  O   ARG A  49     -10.045  13.453  -9.169  1.00  0.00           O  
ATOM    373  CG  ARG A  49      -9.418  11.024 -11.134  1.00  0.00           C  
ATOM    374  CD  ARG A  49      -9.619   9.944 -12.188  1.00  0.00           C  
ATOM    375  NE  ARG A  49     -10.922   9.298 -12.056  1.00  0.00           N  
ATOM    376  NH1 ARG A  49     -10.555   7.751 -13.732  1.00  0.00           N  
ATOM    377  NH2 ARG A  49     -12.542   7.759 -12.588  1.00  0.00           N  
ATOM    378  CZ  ARG A  49     -11.337   8.271 -12.792  1.00  0.00           C  
ATOM    379  N   LEU A  50     -10.739  11.904  -7.571  1.00  0.00           N  
ATOM    380  CA  LEU A  50     -11.808  12.766  -7.078  1.00  0.00           C  
ATOM    381  C   LEU A  50     -11.603  13.098  -5.604  1.00  0.00           C  
ATOM    382  CB  LEU A  50     -13.171  12.098  -7.278  1.00  0.00           C  
ATOM    383  O   LEU A  50     -11.152  12.251  -4.829  1.00  0.00           O  
ATOM    384  CG  LEU A  50     -13.489  11.618  -8.695  1.00  0.00           C  
ATOM    385  CD1 LEU A  50     -14.725  10.724  -8.686  1.00  0.00           C  
ATOM    386  CD2 LEU A  50     -13.689  12.805  -9.630  1.00  0.00           C  
ATOM    387  N   ASN A  51     -11.744  14.381  -5.351  1.00  0.00           N  
ATOM    388  CA  ASN A  51     -11.541  14.831  -3.978  1.00  0.00           C  
ATOM    389  C   ASN A  51     -12.740  15.625  -3.465  1.00  0.00           C  
ATOM    390  CB  ASN A  51     -10.265  15.668  -3.870  1.00  0.00           C  
ATOM    391  O   ASN A  51     -13.740  15.771  -4.169  1.00  0.00           O  
ATOM    392  CG  ASN A  51      -9.637  15.602  -2.492  1.00  0.00           C  
ATOM    393  ND2 ASN A  51      -8.382  16.023  -2.391  1.00  0.00           N  
ATOM    394  OD1 ASN A  51     -10.275  15.175  -1.526  1.00  0.00           O  
ATOM    395  N   ASN A  52     -12.670  16.006  -2.241  1.00  0.00           N  
ATOM    396  CA  ASN A  52     -13.758  16.756  -1.624  1.00  0.00           C  
ATOM    397  C   ASN A  52     -14.965  15.865  -1.344  1.00  0.00           C  
ATOM    398  CB  ASN A  52     -14.165  17.938  -2.507  1.00  0.00           C  
ATOM    399  O   ASN A  52     -16.101  16.239  -1.641  1.00  0.00           O  
ATOM    400  CG  ASN A  52     -15.032  18.943  -1.775  1.00  0.00           C  
ATOM    401  ND2 ASN A  52     -15.880  19.646  -2.516  1.00  0.00           N  
ATOM    402  OD1 ASN A  52     -14.940  19.087  -0.553  1.00  0.00           O  
ATOM    403  N   GLY A  53     -14.723  14.750  -0.804  1.00  0.00           N  
ATOM    404  CA  GLY A  53     -15.741  13.778  -0.440  1.00  0.00           C  
ATOM    405  C   GLY A  53     -15.418  13.026   0.838  1.00  0.00           C  
ATOM    406  O   GLY A  53     -14.963  13.622   1.816  1.00  0.00           O  
ATOM    407  N   THR A  54     -15.814  11.691   0.812  1.00  0.00           N  
ATOM    408  CA  THR A  54     -15.618  10.842   1.981  1.00  0.00           C  
ATOM    409  C   THR A  54     -14.688   9.677   1.654  1.00  0.00           C  
ATOM    410  CB  THR A  54     -16.959  10.299   2.510  1.00  0.00           C  
ATOM    411  O   THR A  54     -14.686   9.175   0.528  1.00  0.00           O  
ATOM    412  CG2 THR A  54     -17.884  11.435   2.933  1.00  0.00           C  
ATOM    413  OG1 THR A  54     -17.598   9.536   1.479  1.00  0.00           O  
ATOM    414  N   LEU A  55     -13.846   9.385   2.586  1.00  0.00           N  
ATOM    415  CA  LEU A  55     -12.986   8.212   2.475  1.00  0.00           C  
ATOM    416  C   LEU A  55     -13.335   7.180   3.542  1.00  0.00           C  
ATOM    417  CB  LEU A  55     -11.514   8.613   2.598  1.00  0.00           C  
ATOM    418  O   LEU A  55     -13.256   7.467   4.739  1.00  0.00           O  
ATOM    419  CG  LEU A  55     -10.492   7.479   2.509  1.00  0.00           C  
ATOM    420  CD1 LEU A  55     -10.513   6.855   1.117  1.00  0.00           C  
ATOM    421  CD2 LEU A  55      -9.096   7.987   2.852  1.00  0.00           C  
ATOM    422  N   THR A  56     -13.780   6.019   3.080  1.00  0.00           N  
ATOM    423  CA  THR A  56     -14.048   4.898   3.974  1.00  0.00           C  
ATOM    424  C   THR A  56     -12.868   3.930   3.997  1.00  0.00           C  
ATOM    425  CB  THR A  56     -15.325   4.144   3.558  1.00  0.00           C  
ATOM    426  O   THR A  56     -12.404   3.484   2.946  1.00  0.00           O  
ATOM    427  CG2 THR A  56     -15.606   2.976   4.497  1.00  0.00           C  
ATOM    428  OG1 THR A  56     -16.437   5.047   3.590  1.00  0.00           O  
ATOM    429  N   ILE A  57     -12.418   3.604   5.232  1.00  0.00           N  
ATOM    430  CA  ILE A  57     -11.287   2.699   5.410  1.00  0.00           C  
ATOM    431  C   ILE A  57     -11.739   1.448   6.158  1.00  0.00           C  
ATOM    432  CB  ILE A  57     -10.127   3.386   6.165  1.00  0.00           C  
ATOM    433  O   ILE A  57     -12.192   1.531   7.303  1.00  0.00           O  
ATOM    434  CG1 ILE A  57      -9.731   4.691   5.465  1.00  0.00           C  
ATOM    435  CG2 ILE A  57      -8.927   2.442   6.285  1.00  0.00           C  
ATOM    436  CD1 ILE A  57      -8.711   5.521   6.232  1.00  0.00           C  
ATOM    437  N   GLU A  58     -11.658   0.327   5.468  1.00  0.00           N  
ATOM    438  CA  GLU A  58     -11.902  -0.971   6.090  1.00  0.00           C  
ATOM    439  C   GLU A  58     -10.593  -1.699   6.381  1.00  0.00           C  
ATOM    440  CB  GLU A  58     -12.797  -1.836   5.198  1.00  0.00           C  
ATOM    441  O   GLU A  58      -9.788  -1.926   5.475  1.00  0.00           O  
ATOM    442  CG  GLU A  58     -14.181  -1.248   4.961  1.00  0.00           C  
ATOM    443  CD  GLU A  58     -15.042  -2.094   4.037  1.00  0.00           C  
ATOM    444  OE1 GLU A  58     -15.177  -1.744   2.843  1.00  0.00           O  
ATOM    445  OE2 GLU A  58     -15.587  -3.116   4.512  1.00  0.00           O  
ATOM    446  N   SER A  59     -10.349  -1.970   7.668  1.00  0.00           N  
ATOM    447  CA  SER A  59      -9.138  -2.655   8.108  1.00  0.00           C  
ATOM    448  C   SER A  59      -9.460  -3.755   9.115  1.00  0.00           C  
ATOM    449  CB  SER A  59      -8.153  -1.661   8.725  1.00  0.00           C  
ATOM    450  O   SER A  59     -10.630  -4.052   9.364  1.00  0.00           O  
ATOM    451  OG  SER A  59      -8.583  -1.260  10.014  1.00  0.00           O  
ATOM    452  N   ALA A  60      -8.369  -4.370   9.630  1.00  0.00           N  
ATOM    453  CA  ALA A  60      -8.528  -5.372  10.682  1.00  0.00           C  
ATOM    454  C   ALA A  60      -9.121  -4.752  11.944  1.00  0.00           C  
ATOM    455  CB  ALA A  60      -7.188  -6.032  10.995  1.00  0.00           C  
ATOM    456  O   ALA A  60      -9.715  -5.453  12.767  1.00  0.00           O  
ATOM    457  N   HIS A  61      -9.023  -3.430  12.063  1.00  0.00           N  
ATOM    458  CA  HIS A  61      -9.485  -2.703  13.240  1.00  0.00           C  
ATOM    459  C   HIS A  61     -10.945  -2.288  13.093  1.00  0.00           C  
ATOM    460  CB  HIS A  61      -8.611  -1.472  13.486  1.00  0.00           C  
ATOM    461  O   HIS A  61     -11.553  -1.795  14.046  1.00  0.00           O  
ATOM    462  CG  HIS A  61      -7.182  -1.800  13.780  1.00  0.00           C  
ATOM    463  CD2 HIS A  61      -6.035  -1.382  13.193  1.00  0.00           C  
ATOM    464  ND1 HIS A  61      -6.808  -2.662  14.788  1.00  0.00           N  
ATOM    465  CE1 HIS A  61      -5.489  -2.760  14.809  1.00  0.00           C  
ATOM    466  NE2 HIS A  61      -4.996  -1.993  13.852  1.00  0.00           N  
ATOM    467  N   GLY A  62     -11.459  -2.465  11.961  1.00  0.00           N  
ATOM    468  CA  GLY A  62     -12.836  -2.060  11.727  1.00  0.00           C  
ATOM    469  C   GLY A  62     -12.987  -1.107  10.557  1.00  0.00           C  
ATOM    470  O   GLY A  62     -12.108  -1.027   9.696  1.00  0.00           O  
ATOM    471  N   THR A  63     -14.131  -0.524  10.476  1.00  0.00           N  
ATOM    472  CA  THR A  63     -14.455   0.405   9.399  1.00  0.00           C  
ATOM    473  C   THR A  63     -14.521   1.837   9.921  1.00  0.00           C  
ATOM    474  CB  THR A  63     -15.792   0.038   8.729  1.00  0.00           C  
ATOM    475  O   THR A  63     -15.192   2.109  10.919  1.00  0.00           O  
ATOM    476  CG2 THR A  63     -16.130   1.013   7.605  1.00  0.00           C  
ATOM    477  OG1 THR A  63     -15.701  -1.285   8.187  1.00  0.00           O  
ATOM    478  N   PHE A  64     -13.757   2.688   9.269  1.00  0.00           N  
ATOM    479  CA  PHE A  64     -13.683   4.093   9.650  1.00  0.00           C  
ATOM    480  C   PHE A  64     -13.969   4.994   8.454  1.00  0.00           C  
ATOM    481  CB  PHE A  64     -12.306   4.421  10.236  1.00  0.00           C  
ATOM    482  O   PHE A  64     -13.622   4.657   7.320  1.00  0.00           O  
ATOM    483  CG  PHE A  64     -11.910   3.535  11.386  1.00  0.00           C  
ATOM    484  CD1 PHE A  64     -12.165   3.918  12.697  1.00  0.00           C  
ATOM    485  CD2 PHE A  64     -11.282   2.318  11.155  1.00  0.00           C  
ATOM    486  CE1 PHE A  64     -11.799   3.099  13.763  1.00  0.00           C  
ATOM    487  CE2 PHE A  64     -10.913   1.494  12.216  1.00  0.00           C  
ATOM    488  CZ  PHE A  64     -11.172   1.887  13.519  1.00  0.00           C  
ATOM    489  N   THR A  65     -14.572   6.144   8.816  1.00  0.00           N  
ATOM    490  CA  THR A  65     -14.911   7.074   7.745  1.00  0.00           C  
ATOM    491  C   THR A  65     -14.345   8.461   8.034  1.00  0.00           C  
ATOM    492  CB  THR A  65     -16.435   7.169   7.549  1.00  0.00           C  
ATOM    493  O   THR A  65     -14.515   8.990   9.134  1.00  0.00           O  
ATOM    494  CG2 THR A  65     -16.788   8.181   6.464  1.00  0.00           C  
ATOM    495  OG1 THR A  65     -16.944   5.884   7.172  1.00  0.00           O  
ATOM    496  N   ILE A  66     -13.602   8.926   7.052  1.00  0.00           N  
ATOM    497  CA  ILE A  66     -13.189  10.324   7.032  1.00  0.00           C  
ATOM    498  C   ILE A  66     -14.149  11.134   6.163  1.00  0.00           C  
ATOM    499  CB  ILE A  66     -11.740  10.478   6.517  1.00  0.00           C  
ATOM    500  O   ILE A  66     -14.226  10.923   4.950  1.00  0.00           O  
ATOM    501  CG1 ILE A  66     -10.771   9.686   7.402  1.00  0.00           C  
ATOM    502  CG2 ILE A  66     -11.343  11.956   6.456  1.00  0.00           C  
ATOM    503  CD1 ILE A  66      -9.373   9.545   6.817  1.00  0.00           C  
ATOM    504  N   SER A  67     -14.884  12.063   6.702  1.00  0.00           N  
ATOM    505  CA  SER A  67     -16.013  12.726   6.059  1.00  0.00           C  
ATOM    506  C   SER A  67     -15.542  13.760   5.043  1.00  0.00           C  
ATOM    507  CB  SER A  67     -16.907  13.396   7.104  1.00  0.00           C  
ATOM    508  O   SER A  67     -16.252  14.062   4.081  1.00  0.00           O  
ATOM    509  OG  SER A  67     -17.416  12.440   8.018  1.00  0.00           O  
ATOM    510  N   ASP A  68     -14.398  14.311   5.278  1.00  0.00           N  
ATOM    511  CA  ASP A  68     -13.874  15.340   4.385  1.00  0.00           C  
ATOM    512  C   ASP A  68     -12.442  15.022   3.962  1.00  0.00           C  
ATOM    513  CB  ASP A  68     -13.930  16.714   5.057  1.00  0.00           C  
ATOM    514  O   ASP A  68     -11.498  15.257   4.719  1.00  0.00           O  
ATOM    515  CG  ASP A  68     -13.487  17.841   4.141  1.00  0.00           C  
ATOM    516  OD1 ASP A  68     -13.238  17.590   2.942  1.00  0.00           O  
ATOM    517  OD2 ASP A  68     -13.383  18.989   4.624  1.00  0.00           O  
ATOM    518  N   THR A  69     -12.279  14.516   2.683  1.00  0.00           N  
ATOM    519  CA  THR A  69     -10.972  14.081   2.203  1.00  0.00           C  
ATOM    520  C   THR A  69     -10.050  15.278   1.985  1.00  0.00           C  
ATOM    521  CB  THR A  69     -11.095  13.279   0.894  1.00  0.00           C  
ATOM    522  O   THR A  69      -8.832  15.119   1.884  1.00  0.00           O  
ATOM    523  CG2 THR A  69     -11.778  11.937   1.134  1.00  0.00           C  
ATOM    524  OG1 THR A  69     -11.865  14.033  -0.050  1.00  0.00           O  
ATOM    525  N   THR A  70     -10.541  16.491   2.001  1.00  0.00           N  
ATOM    526  CA  THR A  70      -9.708  17.670   1.793  1.00  0.00           C  
ATOM    527  C   THR A  70      -8.882  17.976   3.040  1.00  0.00           C  
ATOM    528  CB  THR A  70     -10.560  18.898   1.425  1.00  0.00           C  
ATOM    529  O   THR A  70      -7.896  18.712   2.973  1.00  0.00           O  
ATOM    530  CG2 THR A  70     -11.439  18.614   0.211  1.00  0.00           C  
ATOM    531  OG1 THR A  70     -11.397  19.243   2.536  1.00  0.00           O  
ATOM    532  N   THR A  71      -9.276  17.429   4.116  1.00  0.00           N  
ATOM    533  CA  THR A  71      -8.566  17.668   5.368  1.00  0.00           C  
ATOM    534  C   THR A  71      -7.506  16.596   5.602  1.00  0.00           C  
ATOM    535  CB  THR A  71      -9.537  17.702   6.563  1.00  0.00           C  
ATOM    536  O   THR A  71      -6.723  16.686   6.550  1.00  0.00           O  
ATOM    537  CG2 THR A  71     -10.672  18.692   6.322  1.00  0.00           C  
ATOM    538  OG1 THR A  71     -10.092  16.395   6.758  1.00  0.00           O  
ATOM    539  N   LEU A  72      -7.485  15.599   4.750  1.00  0.00           N  
ATOM    540  CA  LEU A  72      -6.575  14.468   4.895  1.00  0.00           C  
ATOM    541  C   LEU A  72      -5.162  14.849   4.466  1.00  0.00           C  
ATOM    542  CB  LEU A  72      -7.067  13.275   4.070  1.00  0.00           C  
ATOM    543  O   LEU A  72      -4.958  15.342   3.354  1.00  0.00           O  
ATOM    544  CG  LEU A  72      -6.280  11.973   4.226  1.00  0.00           C  
ATOM    545  CD1 LEU A  72      -6.364  11.472   5.664  1.00  0.00           C  
ATOM    546  CD2 LEU A  72      -6.797  10.916   3.255  1.00  0.00           C  
ATOM    547  N   LYS A  73      -4.238  14.630   5.413  1.00  0.00           N  
ATOM    548  CA  LYS A  73      -2.840  14.907   5.093  1.00  0.00           C  
ATOM    549  C   LYS A  73      -2.266  13.836   4.169  1.00  0.00           C  
ATOM    550  CB  LYS A  73      -2.005  15.001   6.370  1.00  0.00           C  
ATOM    551  O   LYS A  73      -2.377  12.641   4.451  1.00  0.00           O  
ATOM    552  CG  LYS A  73      -2.356  16.188   7.254  1.00  0.00           C  
ATOM    553  CD  LYS A  73      -1.447  16.265   8.474  1.00  0.00           C  
ATOM    554  CE  LYS A  73      -1.798  17.454   9.359  1.00  0.00           C  
ATOM    555  NZ  LYS A  73      -0.920  17.524  10.566  1.00  0.00           N  
ATOM    556  N   GLN A  74      -1.689  14.386   3.051  1.00  0.00           N  
ATOM    557  CA  GLN A  74      -1.132  13.491   2.043  1.00  0.00           C  
ATOM    558  C   GLN A  74       0.323  13.840   1.741  1.00  0.00           C  
ATOM    559  CB  GLN A  74      -1.961  13.544   0.759  1.00  0.00           C  
ATOM    560  O   GLN A  74       0.679  15.017   1.652  1.00  0.00           O  
ATOM    561  CG  GLN A  74      -3.430  13.199   0.961  1.00  0.00           C  
ATOM    562  CD  GLN A  74      -4.259  13.403  -0.294  1.00  0.00           C  
ATOM    563  NE2 GLN A  74      -5.436  14.000  -0.136  1.00  0.00           N  
ATOM    564  OE1 GLN A  74      -3.845  13.028  -1.395  1.00  0.00           O  
ATOM    565  N   HIS A  75       1.099  12.791   1.738  1.00  0.00           N  
ATOM    566  CA  HIS A  75       2.448  12.928   1.201  1.00  0.00           C  
ATOM    567  C   HIS A  75       2.577  12.233  -0.150  1.00  0.00           C  
ATOM    568  CB  HIS A  75       3.476  12.362   2.183  1.00  0.00           C  
ATOM    569  O   HIS A  75       2.575  11.002  -0.222  1.00  0.00           O  
ATOM    570  CG  HIS A  75       4.894  12.596   1.769  1.00  0.00           C  
ATOM    571  CD2 HIS A  75       5.713  11.883   0.961  1.00  0.00           C  
ATOM    572  ND1 HIS A  75       5.626  13.679   2.204  1.00  0.00           N  
ATOM    573  CE1 HIS A  75       6.839  13.622   1.678  1.00  0.00           C  
ATOM    574  NE2 HIS A  75       6.917  12.542   0.920  1.00  0.00           N  
ATOM    575  N   ILE A  76       2.705  13.042  -1.176  1.00  0.00           N  
ATOM    576  CA  ILE A  76       2.773  12.532  -2.541  1.00  0.00           C  
ATOM    577  C   ILE A  76       4.214  12.156  -2.880  1.00  0.00           C  
ATOM    578  CB  ILE A  76       2.236  13.564  -3.558  1.00  0.00           C  
ATOM    579  O   ILE A  76       5.132  12.957  -2.690  1.00  0.00           O  
ATOM    580  CG1 ILE A  76       0.778  13.918  -3.239  1.00  0.00           C  
ATOM    581  CG2 ILE A  76       2.370  13.034  -4.988  1.00  0.00           C  
ATOM    582  CD1 ILE A  76       0.272  15.160  -3.960  1.00  0.00           C  
ATOM    583  N   ILE A  77       4.328  10.904  -3.345  1.00  0.00           N  
ATOM    584  CA  ILE A  77       5.645  10.468  -3.796  1.00  0.00           C  
ATOM    585  C   ILE A  77       5.873  10.919  -5.237  1.00  0.00           C  
ATOM    586  CB  ILE A  77       5.803   8.936  -3.682  1.00  0.00           C  
ATOM    587  O   ILE A  77       5.224  10.420  -6.159  1.00  0.00           O  
ATOM    588  CG1 ILE A  77       5.381   8.457  -2.288  1.00  0.00           C  
ATOM    589  CG2 ILE A  77       7.243   8.516  -3.992  1.00  0.00           C  
ATOM    590  CD1 ILE A  77       6.225   9.028  -1.156  1.00  0.00           C  
ATOM    591  N   GLU A  78       6.785  11.778  -5.380  1.00  0.00           N  
ATOM    592  CA  GLU A  78       6.980  12.430  -6.671  1.00  0.00           C  
ATOM    593  C   GLU A  78       7.346  11.416  -7.752  1.00  0.00           C  
ATOM    594  CB  GLU A  78       8.064  13.507  -6.571  1.00  0.00           C  
ATOM    595  O   GLU A  78       8.188  10.543  -7.531  1.00  0.00           O  
ATOM    596  CG  GLU A  78       7.667  14.701  -5.716  1.00  0.00           C  
ATOM    597  CD  GLU A  78       8.696  15.820  -5.733  1.00  0.00           C  
ATOM    598  OE1 GLU A  78       8.440  16.890  -5.135  1.00  0.00           O  
ATOM    599  OE2 GLU A  78       9.767  15.626  -6.350  1.00  0.00           O  
ATOM    600  N   GLY A  79       6.680  11.529  -8.872  1.00  0.00           N  
ATOM    601  CA  GLY A  79       7.003  10.750 -10.058  1.00  0.00           C  
ATOM    602  C   GLY A  79       6.456   9.336 -10.010  1.00  0.00           C  
ATOM    603  O   GLY A  79       6.796   8.504 -10.854  1.00  0.00           O  
ATOM    604  N   ARG A  80       5.605   9.095  -8.970  1.00  0.00           N  
ATOM    605  CA  ARG A  80       5.106   7.735  -8.794  1.00  0.00           C  
ATOM    606  C   ARG A  80       3.623   7.738  -8.435  1.00  0.00           C  
ATOM    607  CB  ARG A  80       5.905   7.004  -7.713  1.00  0.00           C  
ATOM    608  O   ARG A  80       3.125   8.697  -7.842  1.00  0.00           O  
ATOM    609  CG  ARG A  80       7.388   6.879  -8.022  1.00  0.00           C  
ATOM    610  CD  ARG A  80       8.160   6.289  -6.850  1.00  0.00           C  
ATOM    611  NE  ARG A  80       9.596   6.251  -7.115  1.00  0.00           N  
ATOM    612  NH1 ARG A  80       9.603   4.078  -7.899  1.00  0.00           N  
ATOM    613  NH2 ARG A  80      11.556   5.276  -7.809  1.00  0.00           N  
ATOM    614  CZ  ARG A  80      10.248   5.201  -7.607  1.00  0.00           C  
ATOM    615  N   ASP A  81       2.932   6.696  -8.829  1.00  0.00           N  
ATOM    616  CA  ASP A  81       1.541   6.490  -8.438  1.00  0.00           C  
ATOM    617  C   ASP A  81       1.446   5.944  -7.016  1.00  0.00           C  
ATOM    618  CB  ASP A  81       0.844   5.540  -9.415  1.00  0.00           C  
ATOM    619  O   ASP A  81       0.979   4.822  -6.806  1.00  0.00           O  
ATOM    620  CG  ASP A  81      -0.653   5.441  -9.180  1.00  0.00           C  
ATOM    621  OD1 ASP A  81      -1.239   6.370  -8.584  1.00  0.00           O  
ATOM    622  OD2 ASP A  81      -1.251   4.423  -9.591  1.00  0.00           O  
ATOM    623  N   LEU A  82       2.046   6.689  -6.081  1.00  0.00           N  
ATOM    624  CA  LEU A  82       2.078   6.353  -4.662  1.00  0.00           C  
ATOM    625  C   LEU A  82       1.785   7.581  -3.806  1.00  0.00           C  
ATOM    626  CB  LEU A  82       3.438   5.763  -4.281  1.00  0.00           C  
ATOM    627  O   LEU A  82       2.248   8.682  -4.113  1.00  0.00           O  
ATOM    628  CG  LEU A  82       3.754   4.374  -4.837  1.00  0.00           C  
ATOM    629  CD1 LEU A  82       5.160   3.946  -4.428  1.00  0.00           C  
ATOM    630  CD2 LEU A  82       2.721   3.358  -4.361  1.00  0.00           C  
ATOM    631  N   VAL A  83       1.050   7.342  -2.731  1.00  0.00           N  
ATOM    632  CA  VAL A  83       0.767   8.409  -1.776  1.00  0.00           C  
ATOM    633  C   VAL A  83       0.734   7.840  -0.360  1.00  0.00           C  
ATOM    634  CB  VAL A  83      -0.567   9.119  -2.097  1.00  0.00           C  
ATOM    635  O   VAL A  83       0.322   6.696  -0.153  1.00  0.00           O  
ATOM    636  CG1 VAL A  83      -1.735   8.137  -2.013  1.00  0.00           C  
ATOM    637  CG2 VAL A  83      -0.785  10.297  -1.149  1.00  0.00           C  
ATOM    638  N   ILE A  84       1.244   8.620   0.612  1.00  0.00           N  
ATOM    639  CA  ILE A  84       1.130   8.301   2.031  1.00  0.00           C  
ATOM    640  C   ILE A  84       0.051   9.173   2.670  1.00  0.00           C  
ATOM    641  CB  ILE A  84       2.477   8.493   2.763  1.00  0.00           C  
ATOM    642  O   ILE A  84       0.116  10.402   2.601  1.00  0.00           O  
ATOM    643  CG1 ILE A  84       3.581   7.684   2.071  1.00  0.00           C  
ATOM    644  CG2 ILE A  84       2.352   8.098   4.238  1.00  0.00           C  
ATOM    645  CD1 ILE A  84       4.986   8.015   2.554  1.00  0.00           C  
ATOM    646  N   LEU A  85      -0.905   8.475   3.259  1.00  0.00           N  
ATOM    647  CA  LEU A  85      -1.945   9.187   3.993  1.00  0.00           C  
ATOM    648  C   LEU A  85      -1.657   9.177   5.491  1.00  0.00           C  
ATOM    649  CB  LEU A  85      -3.316   8.564   3.721  1.00  0.00           C  
ATOM    650  O   LEU A  85      -1.397   8.120   6.070  1.00  0.00           O  
ATOM    651  CG  LEU A  85      -3.660   8.296   2.254  1.00  0.00           C  
ATOM    652  CD1 LEU A  85      -5.009   7.594   2.146  1.00  0.00           C  
ATOM    653  CD2 LEU A  85      -3.663   9.598   1.460  1.00  0.00           C  
ATOM    654  N   LYS A  86      -1.664  10.374   6.011  1.00  0.00           N  
ATOM    655  CA  LYS A  86      -1.622  10.438   7.469  1.00  0.00           C  
ATOM    656  C   LYS A  86      -3.028  10.400   8.062  1.00  0.00           C  
ATOM    657  CB  LYS A  86      -0.894  11.701   7.930  1.00  0.00           C  
ATOM    658  O   LYS A  86      -3.830  11.307   7.830  1.00  0.00           O  
ATOM    659  CG  LYS A  86      -0.622  11.748   9.427  1.00  0.00           C  
ATOM    660  CD  LYS A  86       0.253  12.938   9.799  1.00  0.00           C  
ATOM    661  CE  LYS A  86       0.600  12.935  11.282  1.00  0.00           C  
ATOM    662  NZ  LYS A  86       1.521  14.055  11.638  1.00  0.00           N  
ATOM    663  N   LEU A  87      -3.246   9.334   8.880  1.00  0.00           N  
ATOM    664  CA  LEU A  87      -4.578   9.158   9.447  1.00  0.00           C  
ATOM    665  C   LEU A  87      -4.771  10.050  10.669  1.00  0.00           C  
ATOM    666  CB  LEU A  87      -4.809   7.694   9.829  1.00  0.00           C  
ATOM    667  O   LEU A  87      -3.800  10.417  11.335  1.00  0.00           O  
ATOM    668  CG  LEU A  87      -4.683   6.671   8.699  1.00  0.00           C  
ATOM    669  CD1 LEU A  87      -4.895   5.259   9.236  1.00  0.00           C  
ATOM    670  CD2 LEU A  87      -5.677   6.979   7.585  1.00  0.00           C  
ATOM    671  N   PRO A  88      -6.038  10.390  10.906  1.00  0.00           N  
ATOM    672  CA  PRO A  88      -6.325  11.177  12.107  1.00  0.00           C  
ATOM    673  C   PRO A  88      -5.922  10.460  13.393  1.00  0.00           C  
ATOM    674  CB  PRO A  88      -7.841  11.376  12.045  1.00  0.00           C  
ATOM    675  O   PRO A  88      -5.805   9.232  13.409  1.00  0.00           O  
ATOM    676  CG  PRO A  88      -8.195  11.168  10.607  1.00  0.00           C  
ATOM    677  CD  PRO A  88      -7.244  10.164  10.022  1.00  0.00           C  
ATOM    678  N   ASP A  89      -5.800  11.127  14.448  1.00  0.00           N  
ATOM    679  CA  ASP A  89      -5.290  10.612  15.715  1.00  0.00           C  
ATOM    680  C   ASP A  89      -6.254   9.596  16.323  1.00  0.00           C  
ATOM    681  CB  ASP A  89      -5.042  11.757  16.700  1.00  0.00           C  
ATOM    682  O   ASP A  89      -5.846   8.738  17.108  1.00  0.00           O  
ATOM    683  CG  ASP A  89      -3.838  12.606  16.331  1.00  0.00           C  
ATOM    684  OD1 ASP A  89      -2.991  12.150  15.533  1.00  0.00           O  
ATOM    685  OD2 ASP A  89      -3.734  13.741  16.845  1.00  0.00           O  
ATOM    686  N   TRP A  90      -7.521   9.698  15.910  1.00  0.00           N  
ATOM    687  CA  TRP A  90      -8.513   8.788  16.472  1.00  0.00           C  
ATOM    688  C   TRP A  90      -8.424   7.414  15.817  1.00  0.00           C  
ATOM    689  CB  TRP A  90      -9.924   9.358  16.302  1.00  0.00           C  
ATOM    690  O   TRP A  90      -9.021   6.449  16.300  1.00  0.00           O  
ATOM    691  CG  TRP A  90     -10.208   9.880  14.926  1.00  0.00           C  
ATOM    692  CD1 TRP A  90     -10.174  11.184  14.516  1.00  0.00           C  
ATOM    693  CD2 TRP A  90     -10.575   9.108  13.779  1.00  0.00           C  
ATOM    694  CE2 TRP A  90     -10.748  10.011  12.706  1.00  0.00           C  
ATOM    695  CE3 TRP A  90     -10.774   7.740  13.553  1.00  0.00           C  
ATOM    696  NE1 TRP A  90     -10.497  11.269  13.182  1.00  0.00           N  
ATOM    697  CH2 TRP A  90     -11.299   8.243  11.232  1.00  0.00           C  
ATOM    698  CZ2 TRP A  90     -11.110   9.587  11.425  1.00  0.00           C  
ATOM    699  CZ3 TRP A  90     -11.135   7.320  12.278  1.00  0.00           C  
ATOM    700  N   PHE A  91      -7.682   7.308  14.742  1.00  0.00           N  
ATOM    701  CA  PHE A  91      -7.464   6.042  14.053  1.00  0.00           C  
ATOM    702  C   PHE A  91      -6.374   5.231  14.743  1.00  0.00           C  
ATOM    703  CB  PHE A  91      -7.091   6.284  12.587  1.00  0.00           C  
ATOM    704  O   PHE A  91      -5.257   5.717  14.932  1.00  0.00           O  
ATOM    705  CG  PHE A  91      -7.371   5.110  11.688  1.00  0.00           C  
ATOM    706  CD1 PHE A  91      -6.528   4.005  11.681  1.00  0.00           C  
ATOM    707  CD2 PHE A  91      -8.477   5.112  10.849  1.00  0.00           C  
ATOM    708  CE1 PHE A  91      -6.785   2.917  10.850  1.00  0.00           C  
ATOM    709  CE2 PHE A  91      -8.740   4.029  10.015  1.00  0.00           C  
ATOM    710  CZ  PHE A  91      -7.892   2.933  10.017  1.00  0.00           C  
ATOM    711  N   PRO A  92      -6.716   3.964  15.096  1.00  0.00           N  
ATOM    712  CA  PRO A  92      -5.667   3.158  15.724  1.00  0.00           C  
ATOM    713  C   PRO A  92      -4.481   2.906  14.796  1.00  0.00           C  
ATOM    714  CB  PRO A  92      -6.384   1.848  16.062  1.00  0.00           C  
ATOM    715  O   PRO A  92      -4.670   2.639  13.606  1.00  0.00           O  
ATOM    716  CG  PRO A  92      -7.541   1.791  15.117  1.00  0.00           C  
ATOM    717  CD  PRO A  92      -7.930   3.195  14.754  1.00  0.00           C  
ATOM    718  N   PRO A  93      -3.277   3.024  15.400  1.00  0.00           N  
ATOM    719  CA  PRO A  93      -2.109   2.815  14.543  1.00  0.00           C  
ATOM    720  C   PRO A  93      -1.935   1.356  14.126  1.00  0.00           C  
ATOM    721  CB  PRO A  93      -0.941   3.275  15.419  1.00  0.00           C  
ATOM    722  O   PRO A  93      -2.377   0.450  14.838  1.00  0.00           O  
ATOM    723  CG  PRO A  93      -1.411   3.064  16.823  1.00  0.00           C  
ATOM    724  CD  PRO A  93      -2.891   3.316  16.873  1.00  0.00           C  
ATOM    725  N   PHE A  94      -1.288   1.133  12.970  1.00  0.00           N  
ATOM    726  CA  PHE A  94      -0.949  -0.186  12.450  1.00  0.00           C  
ATOM    727  C   PHE A  94       0.413  -0.637  12.964  1.00  0.00           C  
ATOM    728  CB  PHE A  94      -0.956  -0.180  10.918  1.00  0.00           C  
ATOM    729  O   PHE A  94       1.242   0.191  13.350  1.00  0.00           O  
ATOM    730  CG  PHE A  94      -2.297   0.145  10.318  1.00  0.00           C  
ATOM    731  CD1 PHE A  94      -3.238  -0.854  10.101  1.00  0.00           C  
ATOM    732  CD2 PHE A  94      -2.618   1.451   9.971  1.00  0.00           C  
ATOM    733  CE1 PHE A  94      -4.480  -0.556   9.546  1.00  0.00           C  
ATOM    734  CE2 PHE A  94      -3.857   1.757   9.416  1.00  0.00           C  
ATOM    735  CZ  PHE A  94      -4.786   0.751   9.203  1.00  0.00           C  
ATOM    736  N   PRO A  95       0.656  -1.898  13.023  1.00  0.00           N  
ATOM    737  CA  PRO A  95       2.020  -2.368  13.279  1.00  0.00           C  
ATOM    738  C   PRO A  95       3.030  -1.828  12.269  1.00  0.00           C  
ATOM    739  CB  PRO A  95       1.896  -3.889  13.168  1.00  0.00           C  
ATOM    740  O   PRO A  95       2.680  -1.586  11.111  1.00  0.00           O  
ATOM    741  CG  PRO A  95       0.463  -4.179  13.477  1.00  0.00           C  
ATOM    742  CD  PRO A  95      -0.379  -3.062  12.931  1.00  0.00           C  
ATOM    743  N   THR A  96       4.317  -1.682  12.636  1.00  0.00           N  
ATOM    744  CA  THR A  96       5.311  -1.021  11.798  1.00  0.00           C  
ATOM    745  C   THR A  96       6.415  -1.996  11.398  1.00  0.00           C  
ATOM    746  CB  THR A  96       5.930   0.193  12.515  1.00  0.00           C  
ATOM    747  O   THR A  96       7.556  -1.589  11.165  1.00  0.00           O  
ATOM    748  CG2 THR A  96       4.873   1.251  12.815  1.00  0.00           C  
ATOM    749  OG1 THR A  96       6.522  -0.238  13.747  1.00  0.00           O  
ATOM    750  N   ASP A  97       6.167  -3.285  11.305  1.00  0.00           N  
ATOM    751  CA  ASP A  97       7.231  -4.262  11.093  1.00  0.00           C  
ATOM    752  C   ASP A  97       7.354  -4.628   9.616  1.00  0.00           C  
ATOM    753  CB  ASP A  97       6.978  -5.520  11.928  1.00  0.00           C  
ATOM    754  O   ASP A  97       8.115  -5.528   9.255  1.00  0.00           O  
ATOM    755  CG  ASP A  97       5.600  -6.115  11.701  1.00  0.00           C  
ATOM    756  OD1 ASP A  97       4.696  -5.396  11.222  1.00  0.00           O  
ATOM    757  OD2 ASP A  97       5.414  -7.312  12.008  1.00  0.00           O  
ATOM    758  N   LEU A  98       6.516  -3.922   8.747  1.00  0.00           N  
ATOM    759  CA  LEU A  98       6.686  -4.146   7.316  1.00  0.00           C  
ATOM    760  C   LEU A  98       8.010  -3.566   6.829  1.00  0.00           C  
ATOM    761  CB  LEU A  98       5.525  -3.524   6.535  1.00  0.00           C  
ATOM    762  O   LEU A  98       8.456  -2.528   7.321  1.00  0.00           O  
ATOM    763  CG  LEU A  98       4.144  -4.138   6.770  1.00  0.00           C  
ATOM    764  CD1 LEU A  98       3.088  -3.393   5.960  1.00  0.00           C  
ATOM    765  CD2 LEU A  98       4.150  -5.621   6.414  1.00  0.00           C  
ATOM    766  N   VAL A  99       8.589  -4.267   5.934  1.00  0.00           N  
ATOM    767  CA  VAL A  99       9.818  -3.797   5.303  1.00  0.00           C  
ATOM    768  C   VAL A  99       9.539  -3.409   3.853  1.00  0.00           C  
ATOM    769  CB  VAL A  99      10.932  -4.865   5.364  1.00  0.00           C  
ATOM    770  O   VAL A  99       8.922  -4.172   3.107  1.00  0.00           O  
ATOM    771  CG1 VAL A  99      12.187  -4.379   4.642  1.00  0.00           C  
ATOM    772  CG2 VAL A  99      11.251  -5.221   6.815  1.00  0.00           C  
ATOM    773  N   PHE A 100      10.046  -2.173   3.485  1.00  0.00           N  
ATOM    774  CA  PHE A 100       9.866  -1.659   2.133  1.00  0.00           C  
ATOM    775  C   PHE A 100      11.211  -1.482   1.438  1.00  0.00           C  
ATOM    776  CB  PHE A 100       9.110  -0.327   2.158  1.00  0.00           C  
ATOM    777  O   PHE A 100      12.163  -0.976   2.036  1.00  0.00           O  
ATOM    778  CG  PHE A 100       7.750  -0.414   2.797  1.00  0.00           C  
ATOM    779  CD1 PHE A 100       6.621  -0.671   2.029  1.00  0.00           C  
ATOM    780  CD2 PHE A 100       7.601  -0.237   4.166  1.00  0.00           C  
ATOM    781  CE1 PHE A 100       5.361  -0.752   2.617  1.00  0.00           C  
ATOM    782  CE2 PHE A 100       6.345  -0.316   4.762  1.00  0.00           C  
ATOM    783  CZ  PHE A 100       5.227  -0.572   3.985  1.00  0.00           C  
ATOM    784  N   ARG A 101      11.245  -1.897   0.222  1.00  0.00           N  
ATOM    785  CA  ARG A 101      12.437  -1.654  -0.584  1.00  0.00           C  
ATOM    786  C   ARG A 101      12.116  -1.729  -2.073  1.00  0.00           C  
ATOM    787  CB  ARG A 101      13.537  -2.659  -0.234  1.00  0.00           C  
ATOM    788  O   ARG A 101      11.025  -2.157  -2.457  1.00  0.00           O  
ATOM    789  CG  ARG A 101      13.182  -4.100  -0.563  1.00  0.00           C  
ATOM    790  CD  ARG A 101      14.409  -5.001  -0.544  1.00  0.00           C  
ATOM    791  NE  ARG A 101      14.054  -6.400  -0.769  1.00  0.00           N  
ATOM    792  NH1 ARG A 101      13.846  -6.193  -3.060  1.00  0.00           N  
ATOM    793  NH2 ARG A 101      13.482  -8.218  -2.050  1.00  0.00           N  
ATOM    794  CZ  ARG A 101      13.795  -6.934  -1.959  1.00  0.00           C  
ATOM    795  N   GLU A 102      13.103  -1.337  -2.822  1.00  0.00           N  
ATOM    796  CA  GLU A 102      12.934  -1.400  -4.271  1.00  0.00           C  
ATOM    797  C   GLU A 102      12.959  -2.843  -4.767  1.00  0.00           C  
ATOM    798  CB  GLU A 102      14.019  -0.582  -4.975  1.00  0.00           C  
ATOM    799  O   GLU A 102      13.635  -3.693  -4.185  1.00  0.00           O  
ATOM    800  CG  GLU A 102      13.896   0.919  -4.758  1.00  0.00           C  
ATOM    801  CD  GLU A 102      14.962   1.720  -5.490  1.00  0.00           C  
ATOM    802  OE1 GLU A 102      14.654   2.315  -6.548  1.00  0.00           O  
ATOM    803  OE2 GLU A 102      16.113   1.752  -5.002  1.00  0.00           O  
ATOM    804  N   PRO A 103      12.196  -3.036  -5.947  1.00  0.00           N  
ATOM    805  CA  PRO A 103      12.314  -4.364  -6.554  1.00  0.00           C  
ATOM    806  C   PRO A 103      13.650  -4.571  -7.264  1.00  0.00           C  
ATOM    807  CB  PRO A 103      11.154  -4.400  -7.551  1.00  0.00           C  
ATOM    808  O   PRO A 103      14.320  -3.599  -7.622  1.00  0.00           O  
ATOM    809  CG  PRO A 103      10.967  -2.978  -7.972  1.00  0.00           C  
ATOM    810  CD  PRO A 103      11.270  -2.090  -6.800  1.00  0.00           C  
ATOM    811  N   VAL A 104      13.986  -5.835  -7.414  1.00  0.00           N  
ATOM    812  CA  VAL A 104      15.170  -6.242  -8.164  1.00  0.00           C  
ATOM    813  C   VAL A 104      14.751  -6.933  -9.459  1.00  0.00           C  
ATOM    814  CB  VAL A 104      16.076  -7.175  -7.330  1.00  0.00           C  
ATOM    815  O   VAL A 104      13.850  -7.775  -9.457  1.00  0.00           O  
ATOM    816  CG1 VAL A 104      17.306  -7.593  -8.134  1.00  0.00           C  
ATOM    817  CG2 VAL A 104      16.492  -6.493  -6.028  1.00  0.00           C  
ATOM    818  N   GLU A 105      15.369  -6.511 -10.561  1.00  0.00           N  
ATOM    819  CA  GLU A 105      15.056  -7.120 -11.850  1.00  0.00           C  
ATOM    820  C   GLU A 105      15.184  -8.639 -11.787  1.00  0.00           C  
ATOM    821  CB  GLU A 105      15.968  -6.560 -12.945  1.00  0.00           C  
ATOM    822  O   GLU A 105      16.201  -9.164 -11.328  1.00  0.00           O  
ATOM    823  CG  GLU A 105      15.634  -7.066 -14.341  1.00  0.00           C  
ATOM    824  CD  GLU A 105      16.451  -6.394 -15.433  1.00  0.00           C  
ATOM    825  OE1 GLU A 105      16.268  -6.735 -16.624  1.00  0.00           O  
ATOM    826  OE2 GLU A 105      17.281  -5.521 -15.095  1.00  0.00           O  
ATOM    827  N   GLY A 106      14.136  -9.334 -12.243  1.00  0.00           N  
ATOM    828  CA  GLY A 106      14.134 -10.787 -12.281  1.00  0.00           C  
ATOM    829  C   GLY A 106      13.721 -11.418 -10.965  1.00  0.00           C  
ATOM    830  O   GLY A 106      13.779 -12.640 -10.811  1.00  0.00           O  
ATOM    831  N   GLU A 107      13.338 -10.527 -10.017  1.00  0.00           N  
ATOM    832  CA  GLU A 107      12.940 -11.008  -8.697  1.00  0.00           C  
ATOM    833  C   GLU A 107      11.569 -11.675  -8.744  1.00  0.00           C  
ATOM    834  CB  GLU A 107      12.932  -9.859  -7.686  1.00  0.00           C  
ATOM    835  O   GLU A 107      10.701 -11.269  -9.520  1.00  0.00           O  
ATOM    836  CG  GLU A 107      12.636 -10.298  -6.259  1.00  0.00           C  
ATOM    837  CD  GLU A 107      12.687  -9.155  -5.257  1.00  0.00           C  
ATOM    838  OE1 GLU A 107      12.930  -9.411  -4.056  1.00  0.00           O  
ATOM    839  OE2 GLU A 107      12.479  -7.995  -5.677  1.00  0.00           O  
ATOM    840  N   LYS A 108      11.447 -12.772  -7.940  1.00  0.00           N  
ATOM    841  CA  LYS A 108      10.156 -13.441  -7.801  1.00  0.00           C  
ATOM    842  C   LYS A 108       9.278 -12.734  -6.772  1.00  0.00           C  
ATOM    843  CB  LYS A 108      10.351 -14.906  -7.406  1.00  0.00           C  
ATOM    844  O   LYS A 108       9.712 -12.484  -5.646  1.00  0.00           O  
ATOM    845  CG  LYS A 108      11.070 -15.740  -8.456  1.00  0.00           C  
ATOM    846  CD  LYS A 108      11.205 -17.193  -8.019  1.00  0.00           C  
ATOM    847  CE  LYS A 108      11.909 -18.033  -9.076  1.00  0.00           C  
ATOM    848  NZ  LYS A 108      12.038 -19.460  -8.654  1.00  0.00           N  
ATOM    849  N   VAL A 109       8.006 -12.474  -7.199  1.00  0.00           N  
ATOM    850  CA  VAL A 109       7.103 -11.740  -6.318  1.00  0.00           C  
ATOM    851  C   VAL A 109       5.739 -12.426  -6.289  1.00  0.00           C  
ATOM    852  CB  VAL A 109       6.951 -10.268  -6.760  1.00  0.00           C  
ATOM    853  O   VAL A 109       5.410 -13.205  -7.186  1.00  0.00           O  
ATOM    854  CG1 VAL A 109       8.290  -9.537  -6.676  1.00  0.00           C  
ATOM    855  CG2 VAL A 109       6.385 -10.193  -8.177  1.00  0.00           C  
ATOM    856  N   VAL A 110       5.037 -12.160  -5.193  1.00  0.00           N  
ATOM    857  CA  VAL A 110       3.641 -12.574  -5.094  1.00  0.00           C  
ATOM    858  C   VAL A 110       2.761 -11.359  -4.809  1.00  0.00           C  
ATOM    859  CB  VAL A 110       3.443 -13.645  -3.998  1.00  0.00           C  
ATOM    860  O   VAL A 110       3.233 -10.355  -4.270  1.00  0.00           O  
ATOM    861  CG1 VAL A 110       4.181 -14.932  -4.361  1.00  0.00           C  
ATOM    862  CG2 VAL A 110       3.916 -13.117  -2.645  1.00  0.00           C  
ATOM    863  N   LEU A 111       1.516 -11.450  -5.231  1.00  0.00           N  
ATOM    864  CA  LEU A 111       0.484 -10.480  -4.882  1.00  0.00           C  
ATOM    865  C   LEU A 111      -0.300 -10.938  -3.656  1.00  0.00           C  
ATOM    866  CB  LEU A 111      -0.470 -10.265  -6.060  1.00  0.00           C  
ATOM    867  O   LEU A 111      -0.851 -12.041  -3.643  1.00  0.00           O  
ATOM    868  CG  LEU A 111      -1.581  -9.234  -5.853  1.00  0.00           C  
ATOM    869  CD1 LEU A 111      -0.993  -7.830  -5.770  1.00  0.00           C  
ATOM    870  CD2 LEU A 111      -2.609  -9.323  -6.976  1.00  0.00           C  
ATOM    871  N   VAL A 112      -0.259 -10.103  -2.663  1.00  0.00           N  
ATOM    872  CA  VAL A 112      -0.910 -10.477  -1.412  1.00  0.00           C  
ATOM    873  C   VAL A 112      -2.191  -9.666  -1.233  1.00  0.00           C  
ATOM    874  CB  VAL A 112       0.026 -10.270  -0.201  1.00  0.00           C  
ATOM    875  O   VAL A 112      -2.189  -8.445  -1.408  1.00  0.00           O  
ATOM    876  CG1 VAL A 112      -0.660 -10.705   1.093  1.00  0.00           C  
ATOM    877  CG2 VAL A 112       1.333 -11.035  -0.400  1.00  0.00           C  
ATOM    878  N   GLY A 113      -3.272 -10.335  -0.926  1.00  0.00           N  
ATOM    879  CA  GLY A 113      -4.554  -9.706  -0.651  1.00  0.00           C  
ATOM    880  C   GLY A 113      -5.190 -10.189   0.639  1.00  0.00           C  
ATOM    881  O   GLY A 113      -4.624 -11.030   1.339  1.00  0.00           O  
ATOM    882  N   ARG A 114      -6.316  -9.511   0.892  1.00  0.00           N  
ATOM    883  CA  ARG A 114      -7.168  -9.879   2.019  1.00  0.00           C  
ATOM    884  C   ARG A 114      -8.631  -9.956   1.596  1.00  0.00           C  
ATOM    885  CB  ARG A 114      -7.007  -8.878   3.165  1.00  0.00           C  
ATOM    886  O   ARG A 114      -9.145  -9.042   0.947  1.00  0.00           O  
ATOM    887  CG  ARG A 114      -7.756  -9.264   4.430  1.00  0.00           C  
ATOM    888  CD  ARG A 114      -7.383  -8.368   5.602  1.00  0.00           C  
ATOM    889  NE  ARG A 114      -8.076  -8.763   6.825  1.00  0.00           N  
ATOM    890  NH1 ARG A 114      -6.489  -7.884   8.255  1.00  0.00           N  
ATOM    891  NH2 ARG A 114      -8.347  -8.928   9.100  1.00  0.00           N  
ATOM    892  CZ  ARG A 114      -7.636  -8.524   8.057  1.00  0.00           C  
ATOM    893  N   ASP A 115      -9.222 -11.106   1.927  1.00  0.00           N  
ATOM    894  CA  ASP A 115     -10.631 -11.281   1.588  1.00  0.00           C  
ATOM    895  C   ASP A 115     -11.534 -10.674   2.659  1.00  0.00           C  
ATOM    896  CB  ASP A 115     -10.957 -12.765   1.403  1.00  0.00           C  
ATOM    897  O   ASP A 115     -11.777 -11.294   3.697  1.00  0.00           O  
ATOM    898  CG  ASP A 115     -12.363 -13.001   0.879  1.00  0.00           C  
ATOM    899  OD1 ASP A 115     -13.107 -12.020   0.665  1.00  0.00           O  
ATOM    900  OD2 ASP A 115     -12.730 -14.180   0.681  1.00  0.00           O  
ATOM    901  N   PHE A 116     -12.076  -9.437   2.365  1.00  0.00           N  
ATOM    902  CA  PHE A 116     -12.895  -8.708   3.326  1.00  0.00           C  
ATOM    903  C   PHE A 116     -14.325  -9.235   3.329  1.00  0.00           C  
ATOM    904  CB  PHE A 116     -12.889  -7.209   3.013  1.00  0.00           C  
ATOM    905  O   PHE A 116     -15.110  -8.913   4.224  1.00  0.00           O  
ATOM    906  CG  PHE A 116     -11.616  -6.511   3.409  1.00  0.00           C  
ATOM    907  CD1 PHE A 116     -11.460  -5.995   4.690  1.00  0.00           C  
ATOM    908  CD2 PHE A 116     -10.575  -6.371   2.500  1.00  0.00           C  
ATOM    909  CE1 PHE A 116     -10.283  -5.349   5.060  1.00  0.00           C  
ATOM    910  CE2 PHE A 116      -9.396  -5.726   2.863  1.00  0.00           C  
ATOM    911  CZ  PHE A 116      -9.252  -5.215   4.142  1.00  0.00           C  
ATOM    912  N   ASP A 117     -14.687 -10.060   2.415  1.00  0.00           N  
ATOM    913  CA  ASP A 117     -16.048 -10.576   2.301  1.00  0.00           C  
ATOM    914  C   ASP A 117     -16.204 -11.886   3.069  1.00  0.00           C  
ATOM    915  CB  ASP A 117     -16.423 -10.779   0.832  1.00  0.00           C  
ATOM    916  O   ASP A 117     -17.324 -12.348   3.297  1.00  0.00           O  
ATOM    917  CG  ASP A 117     -16.519  -9.476   0.058  1.00  0.00           C  
ATOM    918  OD1 ASP A 117     -16.936  -8.451   0.639  1.00  0.00           O  
ATOM    919  OD2 ASP A 117     -16.177  -9.475  -1.144  1.00  0.00           O  
ATOM    920  N   ALA A 118     -15.126 -12.430   3.481  1.00  0.00           N  
ATOM    921  CA  ALA A 118     -15.183 -13.696   4.206  1.00  0.00           C  
ATOM    922  C   ALA A 118     -15.565 -13.474   5.667  1.00  0.00           C  
ATOM    923  CB  ALA A 118     -13.844 -14.423   4.114  1.00  0.00           C  
ATOM    924  O   ALA A 118     -15.385 -12.378   6.203  1.00  0.00           O  
ATOM    925  N   GLU A 119     -16.348 -14.377   6.246  1.00  0.00           N  
ATOM    926  CA  GLU A 119     -16.712 -14.289   7.657  1.00  0.00           C  
ATOM    927  C   GLU A 119     -15.498 -13.952   8.519  1.00  0.00           C  
ATOM    928  CB  GLU A 119     -17.347 -15.598   8.132  1.00  0.00           C  
ATOM    929  O   GLU A 119     -15.589 -13.131   9.434  1.00  0.00           O  
ATOM    930  CG  GLU A 119     -17.948 -15.519   9.528  1.00  0.00           C  
ATOM    931  CD  GLU A 119     -18.629 -16.808   9.962  1.00  0.00           C  
ATOM    932  OE1 GLU A 119     -19.080 -16.893  11.126  1.00  0.00           O  
ATOM    933  OE2 GLU A 119     -18.711 -17.739   9.131  1.00  0.00           O  
ATOM    934  N   THR A 120     -14.416 -14.626   8.154  1.00  0.00           N  
ATOM    935  CA  THR A 120     -13.128 -14.331   8.772  1.00  0.00           C  
ATOM    936  C   THR A 120     -12.111 -13.893   7.720  1.00  0.00           C  
ATOM    937  CB  THR A 120     -12.584 -15.550   9.539  1.00  0.00           C  
ATOM    938  O   THR A 120     -11.835 -14.631   6.772  1.00  0.00           O  
ATOM    939  CG2 THR A 120     -11.340 -15.184  10.342  1.00  0.00           C  
ATOM    940  OG1 THR A 120     -13.593 -16.031  10.436  1.00  0.00           O  
ATOM    941  N   PRO A 121     -11.699 -12.682   7.852  1.00  0.00           N  
ATOM    942  CA  PRO A 121     -10.723 -12.230   6.858  1.00  0.00           C  
ATOM    943  C   PRO A 121      -9.513 -13.155   6.756  1.00  0.00           C  
ATOM    944  CB  PRO A 121     -10.312 -10.847   7.372  1.00  0.00           C  
ATOM    945  O   PRO A 121      -8.956 -13.564   7.778  1.00  0.00           O  
ATOM    946  CG  PRO A 121     -11.445 -10.411   8.243  1.00  0.00           C  
ATOM    947  CD  PRO A 121     -12.057 -11.628   8.876  1.00  0.00           C  
ATOM    948  N   THR A 122      -9.298 -13.696   5.531  1.00  0.00           N  
ATOM    949  CA  THR A 122      -8.180 -14.596   5.273  1.00  0.00           C  
ATOM    950  C   THR A 122      -7.272 -14.031   4.184  1.00  0.00           C  
ATOM    951  CB  THR A 122      -8.672 -15.995   4.859  1.00  0.00           C  
ATOM    952  O   THR A 122      -7.736 -13.327   3.285  1.00  0.00           O  
ATOM    953  CG2 THR A 122      -9.441 -16.665   5.992  1.00  0.00           C  
ATOM    954  OG1 THR A 122      -9.532 -15.875   3.719  1.00  0.00           O  
ATOM    955  N   PRO A 123      -5.986 -14.277   4.388  1.00  0.00           N  
ATOM    956  CA  PRO A 123      -5.052 -13.872   3.335  1.00  0.00           C  
ATOM    957  C   PRO A 123      -5.293 -14.607   2.018  1.00  0.00           C  
ATOM    958  CB  PRO A 123      -3.684 -14.232   3.919  1.00  0.00           C  
ATOM    959  O   PRO A 123      -5.660 -15.785   2.023  1.00  0.00           O  
ATOM    960  CG  PRO A 123      -3.919 -14.362   5.389  1.00  0.00           C  
ATOM    961  CD  PRO A 123      -5.347 -14.769   5.611  1.00  0.00           C  
ATOM    962  N   VAL A 124      -5.231 -13.915   0.934  1.00  0.00           N  
ATOM    963  CA  VAL A 124      -5.219 -14.487  -0.409  1.00  0.00           C  
ATOM    964  C   VAL A 124      -3.920 -14.114  -1.118  1.00  0.00           C  
ATOM    965  CB  VAL A 124      -6.434 -14.013  -1.238  1.00  0.00           C  
ATOM    966  O   VAL A 124      -3.498 -12.956  -1.086  1.00  0.00           O  
ATOM    967  CG1 VAL A 124      -7.733 -14.576  -0.663  1.00  0.00           C  
ATOM    968  CG2 VAL A 124      -6.484 -12.487  -1.287  1.00  0.00           C  
ATOM    969  N   VAL A 125      -3.324 -15.146  -1.681  1.00  0.00           N  
ATOM    970  CA  VAL A 125      -2.012 -14.925  -2.282  1.00  0.00           C  
ATOM    971  C   VAL A 125      -1.994 -15.481  -3.704  1.00  0.00           C  
ATOM    972  CB  VAL A 125      -0.887 -15.570  -1.443  1.00  0.00           C  
ATOM    973  O   VAL A 125      -2.563 -16.543  -3.969  1.00  0.00           O  
ATOM    974  CG1 VAL A 125       0.481 -15.268  -2.051  1.00  0.00           C  
ATOM    975  CG2 VAL A 125      -0.953 -15.080   0.003  1.00  0.00           C  
ATOM    976  N   SER A 126      -1.433 -14.816  -4.607  1.00  0.00           N  
ATOM    977  CA  SER A 126      -1.289 -15.277  -5.984  1.00  0.00           C  
ATOM    978  C   SER A 126      -0.181 -16.318  -6.106  1.00  0.00           C  
ATOM    979  CB  SER A 126      -0.997 -14.100  -6.916  1.00  0.00           C  
ATOM    980  O   SER A 126       0.536 -16.585  -5.139  1.00  0.00           O  
ATOM    981  OG  SER A 126       0.336 -13.648  -6.754  1.00  0.00           O  
ATOM    982  N   SER A 127      -0.056 -16.833  -7.373  1.00  0.00           N  
ATOM    983  CA  SER A 127       1.141 -17.591  -7.724  1.00  0.00           C  
ATOM    984  C   SER A 127       2.357 -16.678  -7.842  1.00  0.00           C  
ATOM    985  CB  SER A 127       0.931 -18.348  -9.035  1.00  0.00           C  
ATOM    986  O   SER A 127       2.218 -15.456  -7.915  1.00  0.00           O  
ATOM    987  OG  SER A 127       0.613 -17.454 -10.088  1.00  0.00           O  
ATOM    988  N   VAL A 128       3.515 -17.252  -7.874  1.00  0.00           N  
ATOM    989  CA  VAL A 128       4.763 -16.502  -7.981  1.00  0.00           C  
ATOM    990  C   VAL A 128       4.954 -16.019  -9.417  1.00  0.00           C  
ATOM    991  CB  VAL A 128       5.975 -17.352  -7.538  1.00  0.00           C  
ATOM    992  O   VAL A 128       4.595 -16.719 -10.367  1.00  0.00           O  
ATOM    993  CG1 VAL A 128       7.282 -16.603  -7.794  1.00  0.00           C  
ATOM    994  CG2 VAL A 128       5.851 -17.729  -6.063  1.00  0.00           C  
ATOM    995  N   SER A 129       5.429 -14.806  -9.558  1.00  0.00           N  
ATOM    996  CA  SER A 129       5.758 -14.249 -10.866  1.00  0.00           C  
ATOM    997  C   SER A 129       7.105 -13.535 -10.840  1.00  0.00           C  
ATOM    998  CB  SER A 129       4.667 -13.280 -11.326  1.00  0.00           C  
ATOM    999  O   SER A 129       7.507 -12.993  -9.808  1.00  0.00           O  
ATOM   1000  OG  SER A 129       4.964 -12.763 -12.611  1.00  0.00           O  
ATOM   1001  N   THR A 130       7.742 -13.580 -11.924  1.00  0.00           N  
ATOM   1002  CA  THR A 130       8.958 -12.795 -12.103  1.00  0.00           C  
ATOM   1003  C   THR A 130       8.624 -11.380 -12.567  1.00  0.00           C  
ATOM   1004  CB  THR A 130       9.909 -13.459 -13.116  1.00  0.00           C  
ATOM   1005  O   THR A 130       7.732 -11.187 -13.396  1.00  0.00           O  
ATOM   1006  CG2 THR A 130      11.200 -12.661 -13.264  1.00  0.00           C  
ATOM   1007  OG1 THR A 130      10.226 -14.782 -12.667  1.00  0.00           O  
ATOM   1008  N   THR A 131       9.356 -10.433 -11.986  1.00  0.00           N  
ATOM   1009  CA  THR A 131       9.045  -9.048 -12.319  1.00  0.00           C  
ATOM   1010  C   THR A 131      10.236  -8.373 -12.994  1.00  0.00           C  
ATOM   1011  CB  THR A 131       8.642  -8.249 -11.066  1.00  0.00           C  
ATOM   1012  O   THR A 131      11.386  -8.741 -12.747  1.00  0.00           O  
ATOM   1013  CG2 THR A 131       9.807  -8.134 -10.088  1.00  0.00           C  
ATOM   1014  OG1 THR A 131       8.229  -6.934 -11.457  1.00  0.00           O  
ATOM   1015  N   GLU A 132       9.950  -7.405 -13.858  1.00  0.00           N  
ATOM   1016  CA  GLU A 132      10.941  -6.623 -14.591  1.00  0.00           C  
ATOM   1017  C   GLU A 132      10.526  -5.157 -14.688  1.00  0.00           C  
ATOM   1018  CB  GLU A 132      11.155  -7.202 -15.992  1.00  0.00           C  
ATOM   1019  O   GLU A 132       9.334  -4.847 -14.740  1.00  0.00           O  
ATOM   1020  CG  GLU A 132      11.696  -8.625 -15.993  1.00  0.00           C  
ATOM   1021  CD  GLU A 132      11.915  -9.183 -17.390  1.00  0.00           C  
ATOM   1022  OE1 GLU A 132      12.478 -10.293 -17.519  1.00  0.00           O  
ATOM   1023  OE2 GLU A 132      11.522  -8.503 -18.364  1.00  0.00           O  
ATOM   1024  N   PRO A 133      11.585  -4.330 -14.650  1.00  0.00           N  
ATOM   1025  CA  PRO A 133      11.247  -2.913 -14.801  1.00  0.00           C  
ATOM   1026  C   PRO A 133      10.679  -2.584 -16.179  1.00  0.00           C  
ATOM   1027  CB  PRO A 133      12.587  -2.206 -14.580  1.00  0.00           C  
ATOM   1028  O   PRO A 133      11.041  -3.226 -17.169  1.00  0.00           O  
ATOM   1029  CG  PRO A 133      13.619  -3.211 -14.979  1.00  0.00           C  
ATOM   1030  CD  PRO A 133      13.099  -4.582 -14.659  1.00  0.00           C  
ATOM   1031  N   SER A 134       9.723  -1.756 -16.210  1.00  0.00           N  
ATOM   1032  CA  SER A 134       9.193  -1.189 -17.446  1.00  0.00           C  
ATOM   1033  C   SER A 134       9.610   0.270 -17.607  1.00  0.00           C  
ATOM   1034  CB  SER A 134       7.668  -1.298 -17.476  1.00  0.00           C  
ATOM   1035  O   SER A 134       9.472   1.066 -16.676  1.00  0.00           O  
ATOM   1036  OG  SER A 134       7.146  -0.722 -18.661  1.00  0.00           O  
ATOM   1037  N   GLY A 135      10.081   0.646 -18.772  1.00  0.00           N  
ATOM   1038  CA  GLY A 135      10.480   2.020 -19.031  1.00  0.00           C  
ATOM   1039  C   GLY A 135      11.572   2.510 -18.099  1.00  0.00           C  
ATOM   1040  O   GLY A 135      12.646   1.908 -18.022  1.00  0.00           O  
ATOM   1041  N   ASP A 136      11.215   3.589 -17.301  1.00  0.00           N  
ATOM   1042  CA  ASP A 136      12.196   4.272 -16.462  1.00  0.00           C  
ATOM   1043  C   ASP A 136      12.341   3.576 -15.111  1.00  0.00           C  
ATOM   1044  CB  ASP A 136      11.802   5.736 -16.260  1.00  0.00           C  
ATOM   1045  O   ASP A 136      13.059   4.058 -14.233  1.00  0.00           O  
ATOM   1046  CG  ASP A 136      10.446   5.900 -15.598  1.00  0.00           C  
ATOM   1047  OD1 ASP A 136       9.776   4.882 -15.318  1.00  0.00           O  
ATOM   1048  OD2 ASP A 136      10.041   7.058 -15.356  1.00  0.00           O  
ATOM   1049  N   GLY A 137      11.637   2.430 -14.882  1.00  0.00           N  
ATOM   1050  CA  GLY A 137      11.814   1.668 -13.656  1.00  0.00           C  
ATOM   1051  C   GLY A 137      10.832   2.054 -12.566  1.00  0.00           C  
ATOM   1052  O   GLY A 137      10.888   1.522 -11.456  1.00  0.00           O  
ATOM   1053  N   VAL A 138       9.929   2.939 -12.826  1.00  0.00           N  
ATOM   1054  CA  VAL A 138       8.904   3.347 -11.870  1.00  0.00           C  
ATOM   1055  C   VAL A 138       7.803   2.292 -11.811  1.00  0.00           C  
ATOM   1056  CB  VAL A 138       8.304   4.724 -12.236  1.00  0.00           C  
ATOM   1057  O   VAL A 138       7.306   1.964 -10.730  1.00  0.00           O  
ATOM   1058  CG1 VAL A 138       7.089   5.032 -11.363  1.00  0.00           C  
ATOM   1059  CG2 VAL A 138       9.359   5.819 -12.095  1.00  0.00           C  
ATOM   1060  N   PHE A 139       7.562   1.769 -12.954  1.00  0.00           N  
ATOM   1061  CA  PHE A 139       6.586   0.690 -13.053  1.00  0.00           C  
ATOM   1062  C   PHE A 139       7.268  -0.627 -13.402  1.00  0.00           C  
ATOM   1063  CB  PHE A 139       5.519   1.022 -14.101  1.00  0.00           C  
ATOM   1064  O   PHE A 139       8.278  -0.641 -14.109  1.00  0.00           O  
ATOM   1065  CG  PHE A 139       4.650   2.194 -13.732  1.00  0.00           C  
ATOM   1066  CD1 PHE A 139       3.606   2.045 -12.826  1.00  0.00           C  
ATOM   1067  CD2 PHE A 139       4.876   3.445 -14.290  1.00  0.00           C  
ATOM   1068  CE1 PHE A 139       2.800   3.128 -12.483  1.00  0.00           C  
ATOM   1069  CE2 PHE A 139       4.075   4.531 -13.952  1.00  0.00           C  
ATOM   1070  CZ  PHE A 139       3.036   4.370 -13.049  1.00  0.00           C  
ATOM   1071  N   TRP A 140       6.739  -1.641 -12.845  1.00  0.00           N  
ATOM   1072  CA  TRP A 140       7.262  -2.985 -13.064  1.00  0.00           C  
ATOM   1073  C   TRP A 140       6.175  -3.912 -13.597  1.00  0.00           C  
ATOM   1074  CB  TRP A 140       7.845  -3.554 -11.767  1.00  0.00           C  
ATOM   1075  O   TRP A 140       5.007  -3.791 -13.219  1.00  0.00           O  
ATOM   1076  CG  TRP A 140       9.143  -2.926 -11.356  1.00  0.00           C  
ATOM   1077  CD1 TRP A 140       9.342  -1.636 -10.951  1.00  0.00           C  
ATOM   1078  CD2 TRP A 140      10.424  -3.562 -11.314  1.00  0.00           C  
ATOM   1079  CE2 TRP A 140      11.356  -2.596 -10.874  1.00  0.00           C  
ATOM   1080  CE3 TRP A 140      10.875  -4.857 -11.606  1.00  0.00           C  
ATOM   1081  NE1 TRP A 140      10.671  -1.431 -10.660  1.00  0.00           N  
ATOM   1082  CH2 TRP A 140      13.128  -4.159 -11.010  1.00  0.00           C  
ATOM   1083  CZ2 TRP A 140      12.713  -2.885 -10.718  1.00  0.00           C  
ATOM   1084  CZ3 TRP A 140      12.226  -5.142 -11.450  1.00  0.00           C  
ATOM   1085  N   THR A 141       6.586  -4.760 -14.473  1.00  0.00           N  
ATOM   1086  CA  THR A 141       5.622  -5.659 -15.098  1.00  0.00           C  
ATOM   1087  C   THR A 141       5.686  -7.046 -14.464  1.00  0.00           C  
ATOM   1088  CB  THR A 141       5.866  -5.773 -16.614  1.00  0.00           C  
ATOM   1089  O   THR A 141       6.722  -7.442 -13.927  1.00  0.00           O  
ATOM   1090  CG2 THR A 141       5.836  -4.402 -17.281  1.00  0.00           C  
ATOM   1091  OG1 THR A 141       7.147  -6.375 -16.842  1.00  0.00           O  
ATOM   1092  N   HIS A 142       4.565  -7.807 -14.577  1.00  0.00           N  
ATOM   1093  CA  HIS A 142       4.401  -9.175 -14.100  1.00  0.00           C  
ATOM   1094  C   HIS A 142       3.237  -9.867 -14.801  1.00  0.00           C  
ATOM   1095  CB  HIS A 142       4.188  -9.193 -12.585  1.00  0.00           C  
ATOM   1096  O   HIS A 142       2.485  -9.230 -15.542  1.00  0.00           O  
ATOM   1097  CG  HIS A 142       2.937  -8.499 -12.148  1.00  0.00           C  
ATOM   1098  CD2 HIS A 142       2.724  -7.227 -11.737  1.00  0.00           C  
ATOM   1099  ND1 HIS A 142       1.714  -9.132 -12.098  1.00  0.00           N  
ATOM   1100  CE1 HIS A 142       0.799  -8.275 -11.675  1.00  0.00           C  
ATOM   1101  NE2 HIS A 142       1.386  -7.113 -11.449  1.00  0.00           N  
ATOM   1102  N   ASN A 143       3.142 -11.244 -14.562  1.00  0.00           N  
ATOM   1103  CA  ASN A 143       2.123 -11.997 -15.285  1.00  0.00           C  
ATOM   1104  C   ASN A 143       1.036 -12.512 -14.346  1.00  0.00           C  
ATOM   1105  CB  ASN A 143       2.758 -13.160 -16.050  1.00  0.00           C  
ATOM   1106  O   ASN A 143       0.327 -13.465 -14.674  1.00  0.00           O  
ATOM   1107  CG  ASN A 143       3.686 -12.695 -17.155  1.00  0.00           C  
ATOM   1108  ND2 ASN A 143       4.770 -13.433 -17.369  1.00  0.00           N  
ATOM   1109  OD1 ASN A 143       3.432 -11.681 -17.810  1.00  0.00           O  
ATOM   1110  N   ILE A 144       0.952 -11.847 -13.160  1.00  0.00           N  
ATOM   1111  CA  ILE A 144      -0.124 -12.202 -12.242  1.00  0.00           C  
ATOM   1112  C   ILE A 144      -1.429 -11.556 -12.703  1.00  0.00           C  
ATOM   1113  CB  ILE A 144       0.203 -11.773 -10.794  1.00  0.00           C  
ATOM   1114  O   ILE A 144      -1.500 -10.337 -12.872  1.00  0.00           O  
ATOM   1115  CG1 ILE A 144       1.487 -12.459 -10.312  1.00  0.00           C  
ATOM   1116  CG2 ILE A 144      -0.969 -12.085  -9.860  1.00  0.00           C  
ATOM   1117  CD1 ILE A 144       2.021 -11.914  -8.994  1.00  0.00           C  
ATOM   1118  N   PRO A 145      -2.454 -12.477 -12.947  1.00  0.00           N  
ATOM   1119  CA  PRO A 145      -3.741 -11.898 -13.339  1.00  0.00           C  
ATOM   1120  C   PRO A 145      -4.364 -11.043 -12.238  1.00  0.00           C  
ATOM   1121  CB  PRO A 145      -4.607 -13.127 -13.631  1.00  0.00           C  
ATOM   1122  O   PRO A 145      -4.333 -11.422 -11.065  1.00  0.00           O  
ATOM   1123  CG  PRO A 145      -3.639 -14.262 -13.724  1.00  0.00           C  
ATOM   1124  CD  PRO A 145      -2.399 -13.896 -12.961  1.00  0.00           C  
ATOM   1125  N   THR A 146      -4.774  -9.857 -12.609  1.00  0.00           N  
ATOM   1126  CA  THR A 146      -5.447  -8.961 -11.675  1.00  0.00           C  
ATOM   1127  C   THR A 146      -6.788  -8.500 -12.238  1.00  0.00           C  
ATOM   1128  CB  THR A 146      -4.574  -7.734 -11.351  1.00  0.00           C  
ATOM   1129  O   THR A 146      -7.031  -8.606 -13.442  1.00  0.00           O  
ATOM   1130  CG2 THR A 146      -3.241  -8.153 -10.739  1.00  0.00           C  
ATOM   1131  OG1 THR A 146      -4.325  -7.000 -12.556  1.00  0.00           O  
ATOM   1132  N   LYS A 147      -7.711  -8.207 -11.367  1.00  0.00           N  
ATOM   1133  CA  LYS A 147      -9.024  -7.685 -11.734  1.00  0.00           C  
ATOM   1134  C   LYS A 147      -9.165  -6.220 -11.331  1.00  0.00           C  
ATOM   1135  CB  LYS A 147     -10.132  -8.516 -11.086  1.00  0.00           C  
ATOM   1136  O   LYS A 147      -8.397  -5.720 -10.507  1.00  0.00           O  
ATOM   1137  CG  LYS A 147     -10.128  -9.981 -11.496  1.00  0.00           C  
ATOM   1138  CD  LYS A 147     -11.222 -10.765 -10.782  1.00  0.00           C  
ATOM   1139  CE  LYS A 147     -11.188 -12.241 -11.155  1.00  0.00           C  
ATOM   1140  NZ  LYS A 147     -12.234 -13.020 -10.428  1.00  0.00           N  
ATOM   1141  N   ASP A 148     -10.171  -5.669 -11.984  1.00  0.00           N  
ATOM   1142  CA  ASP A 148     -10.498  -4.297 -11.605  1.00  0.00           C  
ATOM   1143  C   ASP A 148     -10.816  -4.201 -10.114  1.00  0.00           C  
ATOM   1144  CB  ASP A 148     -11.678  -3.779 -12.429  1.00  0.00           C  
ATOM   1145  O   ASP A 148     -11.539  -5.039  -9.573  1.00  0.00           O  
ATOM   1146  CG  ASP A 148     -11.344  -3.606 -13.900  1.00  0.00           C  
ATOM   1147  OD1 ASP A 148     -10.146  -3.597 -14.256  1.00  0.00           O  
ATOM   1148  OD2 ASP A 148     -12.287  -3.475 -14.710  1.00  0.00           O  
ATOM   1149  N   GLY A 149     -10.190  -3.181  -9.498  1.00  0.00           N  
ATOM   1150  CA  GLY A 149     -10.456  -2.979  -8.082  1.00  0.00           C  
ATOM   1151  C   GLY A 149      -9.345  -3.494  -7.187  1.00  0.00           C  
ATOM   1152  O   GLY A 149      -9.391  -3.317  -5.968  1.00  0.00           O  
ATOM   1153  N   GLN A 150      -8.349  -4.095  -7.772  1.00  0.00           N  
ATOM   1154  CA  GLN A 150      -7.289  -4.684  -6.960  1.00  0.00           C  
ATOM   1155  C   GLN A 150      -6.099  -3.737  -6.838  1.00  0.00           C  
ATOM   1156  CB  GLN A 150      -6.839  -6.021  -7.550  1.00  0.00           C  
ATOM   1157  O   GLN A 150      -5.040  -4.124  -6.340  1.00  0.00           O  
ATOM   1158  CG  GLN A 150      -7.880  -7.127  -7.434  1.00  0.00           C  
ATOM   1159  CD  GLN A 150      -7.420  -8.433  -8.052  1.00  0.00           C  
ATOM   1160  NE2 GLN A 150      -7.701  -9.541  -7.375  1.00  0.00           N  
ATOM   1161  OE1 GLN A 150      -6.818  -8.447  -9.131  1.00  0.00           O  
ATOM   1162  N   CYS A 151      -6.277  -2.535  -7.363  1.00  0.00           N  
ATOM   1163  CA  CYS A 151      -5.225  -1.539  -7.197  1.00  0.00           C  
ATOM   1164  C   CYS A 151      -4.895  -1.335  -5.723  1.00  0.00           C  
ATOM   1165  CB  CYS A 151      -5.642  -0.209  -7.824  1.00  0.00           C  
ATOM   1166  O   CYS A 151      -5.785  -1.372  -4.872  1.00  0.00           O  
ATOM   1167  SG  CYS A 151      -5.731  -0.251  -9.627  1.00  0.00           S  
ATOM   1168  N   GLY A 152      -3.616  -1.179  -5.505  1.00  0.00           N  
ATOM   1169  CA  GLY A 152      -3.195  -0.902  -4.142  1.00  0.00           C  
ATOM   1170  C   GLY A 152      -2.754  -2.143  -3.389  1.00  0.00           C  
ATOM   1171  O   GLY A 152      -2.192  -2.046  -2.296  1.00  0.00           O  
ATOM   1172  N   LEU A 153      -3.011  -3.336  -4.007  1.00  0.00           N  
ATOM   1173  CA  LEU A 153      -2.517  -4.550  -3.367  1.00  0.00           C  
ATOM   1174  C   LEU A 153      -0.997  -4.632  -3.455  1.00  0.00           C  
ATOM   1175  CB  LEU A 153      -3.145  -5.790  -4.010  1.00  0.00           C  
ATOM   1176  O   LEU A 153      -0.410  -4.272  -4.479  1.00  0.00           O  
ATOM   1177  CG  LEU A 153      -4.634  -6.012  -3.742  1.00  0.00           C  
ATOM   1178  CD1 LEU A 153      -5.142  -7.211  -4.536  1.00  0.00           C  
ATOM   1179  CD2 LEU A 153      -4.885  -6.207  -2.250  1.00  0.00           C  
ATOM   1180  N   PRO A 154      -0.402  -5.173  -2.409  1.00  0.00           N  
ATOM   1181  CA  PRO A 154       1.061  -5.151  -2.349  1.00  0.00           C  
ATOM   1182  C   PRO A 154       1.700  -6.319  -3.098  1.00  0.00           C  
ATOM   1183  CB  PRO A 154       1.354  -5.238  -0.849  1.00  0.00           C  
ATOM   1184  O   PRO A 154       1.172  -7.434  -3.075  1.00  0.00           O  
ATOM   1185  CG  PRO A 154       0.205  -6.005  -0.280  1.00  0.00           C  
ATOM   1186  CD  PRO A 154      -1.043  -5.612  -1.016  1.00  0.00           C  
ATOM   1187  N   TYR A 155       2.758  -6.016  -3.736  1.00  0.00           N  
ATOM   1188  CA  TYR A 155       3.682  -7.026  -4.239  1.00  0.00           C  
ATOM   1189  C   TYR A 155       4.823  -7.259  -3.257  1.00  0.00           C  
ATOM   1190  CB  TYR A 155       4.244  -6.608  -5.602  1.00  0.00           C  
ATOM   1191  O   TYR A 155       5.475  -6.309  -2.816  1.00  0.00           O  
ATOM   1192  CG  TYR A 155       3.274  -6.800  -6.743  1.00  0.00           C  
ATOM   1193  CD1 TYR A 155       3.229  -7.999  -7.451  1.00  0.00           C  
ATOM   1194  CD2 TYR A 155       2.402  -5.783  -7.115  1.00  0.00           C  
ATOM   1195  CE1 TYR A 155       2.339  -8.179  -8.504  1.00  0.00           C  
ATOM   1196  CE2 TYR A 155       1.507  -5.952  -8.166  1.00  0.00           C  
ATOM   1197  OH  TYR A 155       0.599  -7.325  -9.895  1.00  0.00           O  
ATOM   1198  CZ  TYR A 155       1.482  -7.152  -8.853  1.00  0.00           C  
ATOM   1199  N   VAL A 156       5.038  -8.545  -2.973  1.00  0.00           N  
ATOM   1200  CA  VAL A 156       5.988  -8.913  -1.928  1.00  0.00           C  
ATOM   1201  C   VAL A 156       7.046  -9.853  -2.501  1.00  0.00           C  
ATOM   1202  CB  VAL A 156       5.281  -9.575  -0.725  1.00  0.00           C  
ATOM   1203  O   VAL A 156       6.723 -10.783  -3.243  1.00  0.00           O  
ATOM   1204  CG1 VAL A 156       6.286  -9.909   0.375  1.00  0.00           C  
ATOM   1205  CG2 VAL A 156       4.178  -8.664  -0.187  1.00  0.00           C  
ATOM   1206  N   SER A 157       8.319  -9.579  -2.158  1.00  0.00           N  
ATOM   1207  CA  SER A 157       9.416 -10.452  -2.566  1.00  0.00           C  
ATOM   1208  C   SER A 157       9.360 -11.788  -1.833  1.00  0.00           C  
ATOM   1209  CB  SER A 157      10.763  -9.776  -2.309  1.00  0.00           C  
ATOM   1210  O   SER A 157       9.285 -11.825  -0.603  1.00  0.00           O  
ATOM   1211  OG  SER A 157      11.831 -10.677  -2.544  1.00  0.00           O  
ATOM   1212  N   VAL A 158       9.460 -12.816  -2.576  1.00  0.00           N  
ATOM   1213  CA  VAL A 158       9.405 -14.155  -1.999  1.00  0.00           C  
ATOM   1214  C   VAL A 158      10.697 -14.443  -1.238  1.00  0.00           C  
ATOM   1215  CB  VAL A 158       9.174 -15.231  -3.083  1.00  0.00           C  
ATOM   1216  O   VAL A 158      10.706 -15.240  -0.296  1.00  0.00           O  
ATOM   1217  CG1 VAL A 158       9.219 -16.631  -2.473  1.00  0.00           C  
ATOM   1218  CG2 VAL A 158       7.841 -14.997  -3.792  1.00  0.00           C  
ATOM   1219  N   SER A 159      11.736 -13.764  -1.606  1.00  0.00           N  
ATOM   1220  CA  SER A 159      13.053 -14.049  -1.048  1.00  0.00           C  
ATOM   1221  C   SER A 159      13.183 -13.501   0.369  1.00  0.00           C  
ATOM   1222  CB  SER A 159      14.151 -13.459  -1.934  1.00  0.00           C  
ATOM   1223  O   SER A 159      13.743 -14.161   1.247  1.00  0.00           O  
ATOM   1224  OG  SER A 159      14.032 -12.049  -2.011  1.00  0.00           O  
ATOM   1225  N   ASP A 160      12.549 -12.310   0.580  1.00  0.00           N  
ATOM   1226  CA  ASP A 160      12.814 -11.717   1.887  1.00  0.00           C  
ATOM   1227  C   ASP A 160      11.527 -11.204   2.529  1.00  0.00           C  
ATOM   1228  CB  ASP A 160      13.831 -10.580   1.765  1.00  0.00           C  
ATOM   1229  O   ASP A 160      11.554 -10.651   3.630  1.00  0.00           O  
ATOM   1230  CG  ASP A 160      13.416  -9.520   0.760  1.00  0.00           C  
ATOM   1231  OD1 ASP A 160      12.247  -9.523   0.318  1.00  0.00           O  
ATOM   1232  OD2 ASP A 160      14.267  -8.676   0.405  1.00  0.00           O  
ATOM   1233  N   GLY A 161      10.425 -11.224   1.838  1.00  0.00           N  
ATOM   1234  CA  GLY A 161       9.154 -10.813   2.413  1.00  0.00           C  
ATOM   1235  C   GLY A 161       8.949  -9.310   2.396  1.00  0.00           C  
ATOM   1236  O   GLY A 161       8.012  -8.799   3.013  1.00  0.00           O  
ATOM   1237  N   ALA A 162       9.822  -8.579   1.703  1.00  0.00           N  
ATOM   1238  CA  ALA A 162       9.733  -7.123   1.624  1.00  0.00           C  
ATOM   1239  C   ALA A 162       8.667  -6.692   0.621  1.00  0.00           C  
ATOM   1240  CB  ALA A 162      11.087  -6.527   1.246  1.00  0.00           C  
ATOM   1241  O   ALA A 162       8.494  -7.327  -0.421  1.00  0.00           O  
ATOM   1242  N   VAL A 163       7.913  -5.628   1.021  1.00  0.00           N  
ATOM   1243  CA  VAL A 163       6.996  -5.015   0.065  1.00  0.00           C  
ATOM   1244  C   VAL A 163       7.788  -4.234  -0.982  1.00  0.00           C  
ATOM   1245  CB  VAL A 163       5.980  -4.087   0.767  1.00  0.00           C  
ATOM   1246  O   VAL A 163       8.516  -3.297  -0.647  1.00  0.00           O  
ATOM   1247  CG1 VAL A 163       5.056  -3.427  -0.255  1.00  0.00           C  
ATOM   1248  CG2 VAL A 163       5.170  -4.867   1.799  1.00  0.00           C  
ATOM   1249  N   VAL A 164       7.581  -4.565  -2.267  1.00  0.00           N  
ATOM   1250  CA  VAL A 164       8.433  -3.967  -3.290  1.00  0.00           C  
ATOM   1251  C   VAL A 164       7.597  -3.070  -4.199  1.00  0.00           C  
ATOM   1252  CB  VAL A 164       9.159  -5.045  -4.126  1.00  0.00           C  
ATOM   1253  O   VAL A 164       8.142  -2.326  -5.019  1.00  0.00           O  
ATOM   1254  CG1 VAL A 164      10.156  -5.817  -3.264  1.00  0.00           C  
ATOM   1255  CG2 VAL A 164       8.147  -5.998  -4.761  1.00  0.00           C  
ATOM   1256  N   GLY A 165       6.274  -3.150  -4.033  1.00  0.00           N  
ATOM   1257  CA  GLY A 165       5.428  -2.299  -4.854  1.00  0.00           C  
ATOM   1258  C   GLY A 165       3.947  -2.506  -4.600  1.00  0.00           C  
ATOM   1259  O   GLY A 165       3.563  -3.359  -3.797  1.00  0.00           O  
ATOM   1260  N   LEU A 166       3.168  -1.610  -5.209  1.00  0.00           N  
ATOM   1261  CA  LEU A 166       1.713  -1.701  -5.161  1.00  0.00           C  
ATOM   1262  C   LEU A 166       1.129  -1.810  -6.566  1.00  0.00           C  
ATOM   1263  CB  LEU A 166       1.123  -0.485  -4.443  1.00  0.00           C  
ATOM   1264  O   LEU A 166       1.562  -1.104  -7.479  1.00  0.00           O  
ATOM   1265  CG  LEU A 166       1.615  -0.235  -3.017  1.00  0.00           C  
ATOM   1266  CD1 LEU A 166       0.847   0.922  -2.386  1.00  0.00           C  
ATOM   1267  CD2 LEU A 166       1.477  -1.498  -2.174  1.00  0.00           C  
ATOM   1268  N   HIS A 167       0.131  -2.813  -6.623  1.00  0.00           N  
ATOM   1269  CA  HIS A 167      -0.536  -2.931  -7.915  1.00  0.00           C  
ATOM   1270  C   HIS A 167      -1.065  -1.581  -8.388  1.00  0.00           C  
ATOM   1271  CB  HIS A 167      -1.678  -3.945  -7.837  1.00  0.00           C  
ATOM   1272  O   HIS A 167      -1.718  -0.865  -7.626  1.00  0.00           O  
ATOM   1273  CG  HIS A 167      -2.468  -4.057  -9.102  1.00  0.00           C  
ATOM   1274  CD2 HIS A 167      -3.749  -3.720  -9.384  1.00  0.00           C  
ATOM   1275  ND1 HIS A 167      -1.940  -4.575 -10.266  1.00  0.00           N  
ATOM   1276  CE1 HIS A 167      -2.865  -4.550 -11.211  1.00  0.00           C  
ATOM   1277  NE2 HIS A 167      -3.972  -4.036 -10.701  1.00  0.00           N  
ATOM   1278  N   SER A 168      -0.900  -1.196  -9.708  1.00  0.00           N  
ATOM   1279  CA  SER A 168      -1.261   0.123 -10.217  1.00  0.00           C  
ATOM   1280  C   SER A 168      -2.138   0.016 -11.460  1.00  0.00           C  
ATOM   1281  CB  SER A 168      -0.006   0.937 -10.537  1.00  0.00           C  
ATOM   1282  O   SER A 168      -3.188   0.656 -11.542  1.00  0.00           O  
ATOM   1283  OG  SER A 168      -0.342   2.280 -10.839  1.00  0.00           O  
ATOM   1284  N   ALA A 169      -1.711  -0.747 -12.359  1.00  0.00           N  
ATOM   1285  CA  ALA A 169      -2.386  -0.680 -13.653  1.00  0.00           C  
ATOM   1286  C   ALA A 169      -2.209  -1.980 -14.432  1.00  0.00           C  
ATOM   1287  CB  ALA A 169      -1.859   0.500 -14.466  1.00  0.00           C  
ATOM   1288  O   ALA A 169      -1.498  -2.885 -13.989  1.00  0.00           O  
ATOM   1289  N   SER A 170      -3.039  -2.065 -15.483  1.00  0.00           N  
ATOM   1290  CA  SER A 170      -2.910  -3.123 -16.479  1.00  0.00           C  
ATOM   1291  C   SER A 170      -2.930  -2.556 -17.895  1.00  0.00           C  
ATOM   1292  CB  SER A 170      -4.031  -4.152 -16.318  1.00  0.00           C  
ATOM   1293  O   SER A 170      -3.270  -1.388 -18.096  1.00  0.00           O  
ATOM   1294  OG  SER A 170      -5.294  -3.562 -16.570  1.00  0.00           O  
ATOM   1295  N   ASN A 171      -2.370  -3.327 -18.808  1.00  0.00           N  
ATOM   1296  CA  ASN A 171      -2.529  -2.912 -20.198  1.00  0.00           C  
ATOM   1297  C   ASN A 171      -3.928  -3.226 -20.720  1.00  0.00           C  
ATOM   1298  CB  ASN A 171      -1.471  -3.577 -21.081  1.00  0.00           C  
ATOM   1299  O   ASN A 171      -4.738  -3.828 -20.014  1.00  0.00           O  
ATOM   1300  CG  ASN A 171      -1.656  -5.078 -21.184  1.00  0.00           C  
ATOM   1301  ND2 ASN A 171      -0.835  -5.721 -22.006  1.00  0.00           N  
ATOM   1302  OD1 ASN A 171      -2.529  -5.655 -20.531  1.00  0.00           O  
ATOM   1303  N   PHE A 172      -4.273  -2.764 -21.930  1.00  0.00           N  
ATOM   1304  CA  PHE A 172      -5.621  -2.844 -22.481  1.00  0.00           C  
ATOM   1305  C   PHE A 172      -6.027  -4.295 -22.708  1.00  0.00           C  
ATOM   1306  CB  PHE A 172      -5.714  -2.061 -23.794  1.00  0.00           C  
ATOM   1307  O   PHE A 172      -7.207  -4.638 -22.608  1.00  0.00           O  
ATOM   1308  CG  PHE A 172      -5.819  -0.572 -23.607  1.00  0.00           C  
ATOM   1309  CD1 PHE A 172      -7.022   0.012 -23.227  1.00  0.00           C  
ATOM   1310  CD2 PHE A 172      -4.715   0.245 -23.812  1.00  0.00           C  
ATOM   1311  CE1 PHE A 172      -7.122   1.390 -23.053  1.00  0.00           C  
ATOM   1312  CE2 PHE A 172      -4.808   1.623 -23.640  1.00  0.00           C  
ATOM   1313  CZ  PHE A 172      -6.012   2.194 -23.262  1.00  0.00           C  
ATOM   1314  N   ASP A 173      -5.019  -5.134 -22.993  1.00  0.00           N  
ATOM   1315  CA  ASP A 173      -5.329  -6.534 -23.264  1.00  0.00           C  
ATOM   1316  C   ASP A 173      -5.230  -7.374 -21.993  1.00  0.00           C  
ATOM   1317  CB  ASP A 173      -4.393  -7.093 -24.338  1.00  0.00           C  
ATOM   1318  O   ASP A 173      -5.370  -8.598 -22.040  1.00  0.00           O  
ATOM   1319  CG  ASP A 173      -4.518  -6.370 -25.668  1.00  0.00           C  
ATOM   1320  OD1 ASP A 173      -5.617  -5.868 -25.989  1.00  0.00           O  
ATOM   1321  OD2 ASP A 173      -3.509  -6.304 -26.403  1.00  0.00           O  
ATOM   1322  N   ASN A 174      -4.981  -6.649 -20.844  1.00  0.00           N  
ATOM   1323  CA  ASN A 174      -4.818  -7.273 -19.536  1.00  0.00           C  
ATOM   1324  C   ASN A 174      -3.805  -8.414 -19.581  1.00  0.00           C  
ATOM   1325  CB  ASN A 174      -6.163  -7.779 -19.010  1.00  0.00           C  
ATOM   1326  O   ASN A 174      -3.967  -9.421 -18.890  1.00  0.00           O  
ATOM   1327  CG  ASN A 174      -6.234  -7.783 -17.496  1.00  0.00           C  
ATOM   1328  ND2 ASN A 174      -7.036  -8.685 -16.943  1.00  0.00           N  
ATOM   1329  OD1 ASN A 174      -5.575  -6.981 -16.829  1.00  0.00           O  
ATOM   1330  N   THR A 175      -2.917  -8.305 -20.533  1.00  0.00           N  
ATOM   1331  CA  THR A 175      -1.898  -9.343 -20.646  1.00  0.00           C  
ATOM   1332  C   THR A 175      -0.705  -9.029 -19.748  1.00  0.00           C  
ATOM   1333  CB  THR A 175      -1.421  -9.501 -22.102  1.00  0.00           C  
ATOM   1334  O   THR A 175       0.053  -9.928 -19.378  1.00  0.00           O  
ATOM   1335  CG2 THR A 175      -2.548 -10.002 -22.999  1.00  0.00           C  
ATOM   1336  OG1 THR A 175      -0.965  -8.233 -22.589  1.00  0.00           O  
ATOM   1337  N   ASN A 176      -0.570  -7.712 -19.503  1.00  0.00           N  
ATOM   1338  CA  ASN A 176       0.500  -7.268 -18.615  1.00  0.00           C  
ATOM   1339  C   ASN A 176      -0.024  -6.330 -17.532  1.00  0.00           C  
ATOM   1340  CB  ASN A 176       1.613  -6.587 -19.415  1.00  0.00           C  
ATOM   1341  O   ASN A 176      -0.817  -5.430 -17.814  1.00  0.00           O  
ATOM   1342  CG  ASN A 176       2.380  -7.557 -20.291  1.00  0.00           C  
ATOM   1343  ND2 ASN A 176       2.816  -7.088 -21.454  1.00  0.00           N  
ATOM   1344  OD1 ASN A 176       2.578  -8.719 -19.926  1.00  0.00           O  
ATOM   1345  N   ASN A 177       0.368  -6.765 -16.373  1.00  0.00           N  
ATOM   1346  CA  ASN A 177       0.010  -5.917 -15.241  1.00  0.00           C  
ATOM   1347  C   ASN A 177       1.224  -5.175 -14.690  1.00  0.00           C  
ATOM   1348  CB  ASN A 177      -0.652  -6.745 -14.138  1.00  0.00           C  
ATOM   1349  O   ASN A 177       2.364  -5.582 -14.922  1.00  0.00           O  
ATOM   1350  CG  ASN A 177      -1.996  -7.307 -14.556  1.00  0.00           C  
ATOM   1351  ND2 ASN A 177      -2.051  -8.617 -14.771  1.00  0.00           N  
ATOM   1352  OD1 ASN A 177      -2.978  -6.571 -14.687  1.00  0.00           O  
ATOM   1353  N   TYR A 178       0.867  -4.029 -14.098  1.00  0.00           N  
ATOM   1354  CA  TYR A 178       1.951  -3.173 -13.628  1.00  0.00           C  
ATOM   1355  C   TYR A 178       1.770  -2.824 -12.155  1.00  0.00           C  
ATOM   1356  CB  TYR A 178       2.027  -1.892 -14.463  1.00  0.00           C  
ATOM   1357  O   TYR A 178       0.641  -2.695 -11.676  1.00  0.00           O  
ATOM   1358  CG  TYR A 178       2.218  -2.140 -15.939  1.00  0.00           C  
ATOM   1359  CD1 TYR A 178       3.492  -2.170 -16.501  1.00  0.00           C  
ATOM   1360  CD2 TYR A 178       1.125  -2.344 -16.775  1.00  0.00           C  
ATOM   1361  CE1 TYR A 178       3.673  -2.397 -17.862  1.00  0.00           C  
ATOM   1362  CE2 TYR A 178       1.294  -2.571 -18.137  1.00  0.00           C  
ATOM   1363  OH  TYR A 178       2.743  -2.821 -20.018  1.00  0.00           O  
ATOM   1364  CZ  TYR A 178       2.569  -2.596 -18.670  1.00  0.00           C  
ATOM   1365  N   PHE A 179       2.869  -2.803 -11.482  1.00  0.00           N  
ATOM   1366  CA  PHE A 179       2.828  -2.209 -10.150  1.00  0.00           C  
ATOM   1367  C   PHE A 179       3.836  -1.072 -10.033  1.00  0.00           C  
ATOM   1368  CB  PHE A 179       3.104  -3.268  -9.079  1.00  0.00           C  
ATOM   1369  O   PHE A 179       4.799  -1.008 -10.800  1.00  0.00           O  
ATOM   1370  CG  PHE A 179       4.504  -3.818  -9.116  1.00  0.00           C  
ATOM   1371  CD1 PHE A 179       4.781  -5.007  -9.779  1.00  0.00           C  
ATOM   1372  CD2 PHE A 179       5.543  -3.146  -8.486  1.00  0.00           C  
ATOM   1373  CE1 PHE A 179       6.076  -5.519  -9.815  1.00  0.00           C  
ATOM   1374  CE2 PHE A 179       6.840  -3.651  -8.518  1.00  0.00           C  
ATOM   1375  CZ  PHE A 179       7.104  -4.838  -9.182  1.00  0.00           C  
ATOM   1376  N   THR A 180       3.504  -0.115  -9.227  1.00  0.00           N  
ATOM   1377  CA  THR A 180       4.400   0.996  -8.925  1.00  0.00           C  
ATOM   1378  C   THR A 180       5.465   0.573  -7.917  1.00  0.00           C  
ATOM   1379  CB  THR A 180       3.623   2.207  -8.376  1.00  0.00           C  
ATOM   1380  O   THR A 180       5.142   0.100  -6.825  1.00  0.00           O  
ATOM   1381  CG2 THR A 180       4.542   3.409  -8.186  1.00  0.00           C  
ATOM   1382  OG1 THR A 180       2.582   2.556  -9.297  1.00  0.00           O  
ATOM   1383  N   ALA A 181       6.680   0.756  -8.230  1.00  0.00           N  
ATOM   1384  CA  ALA A 181       7.805   0.332  -7.400  1.00  0.00           C  
ATOM   1385  C   ALA A 181       7.943   1.220  -6.167  1.00  0.00           C  
ATOM   1386  CB  ALA A 181       9.099   0.346  -8.211  1.00  0.00           C  
ATOM   1387  O   ALA A 181       7.725   2.432  -6.240  1.00  0.00           O  
ATOM   1388  N   ILE A 182       8.247   0.601  -5.049  1.00  0.00           N  
ATOM   1389  CA  ILE A 182       8.664   1.347  -3.867  1.00  0.00           C  
ATOM   1390  C   ILE A 182       9.997   2.041  -4.137  1.00  0.00           C  
ATOM   1391  CB  ILE A 182       8.778   0.428  -2.630  1.00  0.00           C  
ATOM   1392  O   ILE A 182      10.942   1.415  -4.624  1.00  0.00           O  
ATOM   1393  CG1 ILE A 182       7.419  -0.202  -2.305  1.00  0.00           C  
ATOM   1394  CG2 ILE A 182       9.323   1.205  -1.428  1.00  0.00           C  
ATOM   1395  CD1 ILE A 182       6.334   0.809  -1.964  1.00  0.00           C  
ATOM   1396  N   PRO A 183      10.086   3.379  -3.888  1.00  0.00           N  
ATOM   1397  CA  PRO A 183      11.349   4.079  -4.135  1.00  0.00           C  
ATOM   1398  C   PRO A 183      12.422   3.743  -3.101  1.00  0.00           C  
ATOM   1399  CB  PRO A 183      10.956   5.556  -4.054  1.00  0.00           C  
ATOM   1400  O   PRO A 183      12.115   3.175  -2.050  1.00  0.00           O  
ATOM   1401  CG  PRO A 183       9.813   5.594  -3.091  1.00  0.00           C  
ATOM   1402  CD  PRO A 183       9.000   4.344  -3.266  1.00  0.00           C  
ATOM   1403  N   PRO A 184      13.680   4.175  -3.496  1.00  0.00           N  
ATOM   1404  CA  PRO A 184      14.736   3.989  -2.497  1.00  0.00           C  
ATOM   1405  C   PRO A 184      14.510   4.823  -1.238  1.00  0.00           C  
ATOM   1406  CB  PRO A 184      16.000   4.441  -3.233  1.00  0.00           C  
ATOM   1407  O   PRO A 184      13.883   5.884  -1.300  1.00  0.00           O  
ATOM   1408  CG  PRO A 184      15.510   5.351  -4.312  1.00  0.00           C  
ATOM   1409  CD  PRO A 184      14.129   4.917  -4.711  1.00  0.00           C  
ATOM   1410  N   ASP A 185      14.809   4.351  -0.072  1.00  0.00           N  
ATOM   1411  CA  ASP A 185      14.803   5.061   1.203  1.00  0.00           C  
ATOM   1412  C   ASP A 185      13.376   5.313   1.685  1.00  0.00           C  
ATOM   1413  CB  ASP A 185      15.559   6.387   1.082  1.00  0.00           C  
ATOM   1414  O   ASP A 185      13.113   6.301   2.374  1.00  0.00           O  
ATOM   1415  CG  ASP A 185      17.024   6.203   0.726  1.00  0.00           C  
ATOM   1416  OD1 ASP A 185      17.674   5.286   1.272  1.00  0.00           O  
ATOM   1417  OD2 ASP A 185      17.533   6.986  -0.105  1.00  0.00           O  
ATOM   1418  N   PHE A 186      12.445   4.547   1.119  1.00  0.00           N  
ATOM   1419  CA  PHE A 186      11.040   4.687   1.485  1.00  0.00           C  
ATOM   1420  C   PHE A 186      10.841   4.435   2.975  1.00  0.00           C  
ATOM   1421  CB  PHE A 186      10.173   3.723   0.669  1.00  0.00           C  
ATOM   1422  O   PHE A 186      10.054   5.125   3.626  1.00  0.00           O  
ATOM   1423  CG  PHE A 186       8.697   4.003   0.766  1.00  0.00           C  
ATOM   1424  CD1 PHE A 186       7.848   3.116   1.416  1.00  0.00           C  
ATOM   1425  CD2 PHE A 186       8.160   5.155   0.207  1.00  0.00           C  
ATOM   1426  CE1 PHE A 186       6.482   3.374   1.508  1.00  0.00           C  
ATOM   1427  CE2 PHE A 186       6.796   5.419   0.294  1.00  0.00           C  
ATOM   1428  CZ  PHE A 186       5.959   4.527   0.944  1.00  0.00           C  
ATOM   1429  N   GLN A 187      11.527   3.511   3.467  1.00  0.00           N  
ATOM   1430  CA  GLN A 187      11.422   3.186   4.885  1.00  0.00           C  
ATOM   1431  C   GLN A 187      11.764   4.394   5.753  1.00  0.00           C  
ATOM   1432  CB  GLN A 187      12.335   2.011   5.236  1.00  0.00           C  
ATOM   1433  O   GLN A 187      11.095   4.655   6.755  1.00  0.00           O  
ATOM   1434  CG  GLN A 187      12.158   1.498   6.659  1.00  0.00           C  
ATOM   1435  CD  GLN A 187      10.832   0.792   6.868  1.00  0.00           C  
ATOM   1436  NE2 GLN A 187      10.126   1.158   7.932  1.00  0.00           N  
ATOM   1437  OE1 GLN A 187      10.444  -0.075   6.078  1.00  0.00           O  
ATOM   1438  N   ALA A 188      12.819   5.102   5.395  1.00  0.00           N  
ATOM   1439  CA  ALA A 188      13.246   6.298   6.116  1.00  0.00           C  
ATOM   1440  C   ALA A 188      12.160   7.370   6.092  1.00  0.00           C  
ATOM   1441  CB  ALA A 188      14.541   6.844   5.522  1.00  0.00           C  
ATOM   1442  O   ALA A 188      11.937   8.060   7.089  1.00  0.00           O  
ATOM   1443  N   LEU A 189      11.522   7.458   4.956  1.00  0.00           N  
ATOM   1444  CA  LEU A 189      10.437   8.422   4.803  1.00  0.00           C  
ATOM   1445  C   LEU A 189       9.322   8.149   5.807  1.00  0.00           C  
ATOM   1446  CB  LEU A 189       9.878   8.379   3.378  1.00  0.00           C  
ATOM   1447  O   LEU A 189       8.730   9.082   6.353  1.00  0.00           O  
ATOM   1448  CG  LEU A 189       8.720   9.331   3.075  1.00  0.00           C  
ATOM   1449  CD1 LEU A 189       9.185  10.780   3.173  1.00  0.00           C  
ATOM   1450  CD2 LEU A 189       8.138   9.043   1.696  1.00  0.00           C  
ATOM   1451  N   LEU A 190       9.094   6.898   6.151  1.00  0.00           N  
ATOM   1452  CA  LEU A 190       8.007   6.508   7.043  1.00  0.00           C  
ATOM   1453  C   LEU A 190       8.398   6.722   8.501  1.00  0.00           C  
ATOM   1454  CB  LEU A 190       7.626   5.043   6.814  1.00  0.00           C  
ATOM   1455  O   LEU A 190       7.536   6.961   9.350  1.00  0.00           O  
ATOM   1456  CG  LEU A 190       7.006   4.708   5.456  1.00  0.00           C  
ATOM   1457  CD1 LEU A 190       6.795   3.203   5.327  1.00  0.00           C  
ATOM   1458  CD2 LEU A 190       5.690   5.455   5.270  1.00  0.00           C  
ATOM   1459  N   THR A 191       9.649   6.729   8.777  1.00  0.00           N  
ATOM   1460  CA  THR A 191      10.078   6.741  10.171  1.00  0.00           C  
ATOM   1461  C   THR A 191      10.612   8.117  10.561  1.00  0.00           C  
ATOM   1462  CB  THR A 191      11.157   5.675  10.433  1.00  0.00           C  
ATOM   1463  O   THR A 191      10.645   8.464  11.743  1.00  0.00           O  
ATOM   1464  CG2 THR A 191      10.596   4.268  10.251  1.00  0.00           C  
ATOM   1465  OG1 THR A 191      12.242   5.867   9.518  1.00  0.00           O  
ATOM   1466  N   ASP A 192      11.028   8.887   9.558  1.00  0.00           N  
ATOM   1467  CA  ASP A 192      11.604  10.203   9.815  1.00  0.00           C  
ATOM   1468  C   ASP A 192      10.642  11.314   9.400  1.00  0.00           C  
ATOM   1469  CB  ASP A 192      12.937  10.359   9.078  1.00  0.00           C  
ATOM   1470  O   ASP A 192      10.518  11.623   8.213  1.00  0.00           O  
ATOM   1471  CG  ASP A 192      13.669  11.639   9.441  1.00  0.00           C  
ATOM   1472  OD1 ASP A 192      13.077  12.510  10.115  1.00  0.00           O  
ATOM   1473  OD2 ASP A 192      14.847  11.779   9.047  1.00  0.00           O  
ATOM   1474  N   GLU A 193      10.063  11.936  10.349  1.00  0.00           N  
ATOM   1475  CA  GLU A 193       9.042  12.956  10.129  1.00  0.00           C  
ATOM   1476  C   GLU A 193       9.605  14.142   9.351  1.00  0.00           C  
ATOM   1477  CB  GLU A 193       8.459  13.430  11.462  1.00  0.00           C  
ATOM   1478  O   GLU A 193       8.868  14.835   8.647  1.00  0.00           O  
ATOM   1479  CG  GLU A 193       7.528  12.422  12.120  1.00  0.00           C  
ATOM   1480  CD  GLU A 193       6.842  12.962  13.365  1.00  0.00           C  
ATOM   1481  OE1 GLU A 193       6.037  12.227  13.981  1.00  0.00           O  
ATOM   1482  OE2 GLU A 193       7.110  14.129  13.726  1.00  0.00           O  
ATOM   1483  N   SER A 194      10.891  14.391   9.512  1.00  0.00           N  
ATOM   1484  CA  SER A 194      11.524  15.538   8.867  1.00  0.00           C  
ATOM   1485  C   SER A 194      11.548  15.376   7.351  1.00  0.00           C  
ATOM   1486  CB  SER A 194      12.948  15.729   9.391  1.00  0.00           C  
ATOM   1487  O   SER A 194      11.682  16.358   6.619  1.00  0.00           O  
ATOM   1488  OG  SER A 194      13.802  14.705   8.911  1.00  0.00           O  
ATOM   1489  N   LEU A 195      11.351  14.146   6.829  1.00  0.00           N  
ATOM   1490  CA  LEU A 195      11.406  13.884   5.395  1.00  0.00           C  
ATOM   1491  C   LEU A 195      10.018  13.981   4.771  1.00  0.00           C  
ATOM   1492  CB  LEU A 195      12.004  12.500   5.126  1.00  0.00           C  
ATOM   1493  O   LEU A 195       9.880  13.948   3.546  1.00  0.00           O  
ATOM   1494  CG  LEU A 195      13.461  12.298   5.544  1.00  0.00           C  
ATOM   1495  CD1 LEU A 195      13.890  10.857   5.289  1.00  0.00           C  
ATOM   1496  CD2 LEU A 195      14.370  13.271   4.801  1.00  0.00           C  
ATOM   1497  N   GLN A 196       9.030  14.225   5.618  1.00  0.00           N  
ATOM   1498  CA  GLN A 196       7.651  14.194   5.142  1.00  0.00           C  
ATOM   1499  C   GLN A 196       7.147  15.599   4.826  1.00  0.00           C  
ATOM   1500  CB  GLN A 196       6.741  13.529   6.175  1.00  0.00           C  
ATOM   1501  O   GLN A 196       7.310  16.519   5.631  1.00  0.00           O  
ATOM   1502  CG  GLN A 196       7.138  12.099   6.516  1.00  0.00           C  
ATOM   1503  CD  GLN A 196       6.497  11.601   7.797  1.00  0.00           C  
ATOM   1504  NE2 GLN A 196       6.678  10.318   8.091  1.00  0.00           N  
ATOM   1505  OE1 GLN A 196       5.846  12.364   8.518  1.00  0.00           O  
ATOM   1506  N   LYS A 197       6.664  15.774   3.648  1.00  0.00           N  
ATOM   1507  CA  LYS A 197       5.994  17.001   3.228  1.00  0.00           C  
ATOM   1508  C   LYS A 197       4.503  16.765   3.005  1.00  0.00           C  
ATOM   1509  CB  LYS A 197       6.633  17.554   1.954  1.00  0.00           C  
ATOM   1510  O   LYS A 197       4.106  16.177   1.997  1.00  0.00           O  
ATOM   1511  CG  LYS A 197       8.095  17.944   2.114  1.00  0.00           C  
ATOM   1512  CD  LYS A 197       8.671  18.499   0.817  1.00  0.00           C  
ATOM   1513  CE  LYS A 197      10.145  18.853   0.964  1.00  0.00           C  
ATOM   1514  NZ  LYS A 197      10.723  19.360  -0.316  1.00  0.00           N  
ATOM   1515  N   TRP A 198       3.731  17.324   3.931  1.00  0.00           N  
ATOM   1516  CA  TRP A 198       2.303  17.024   3.938  1.00  0.00           C  
ATOM   1517  C   TRP A 198       1.514  18.115   3.223  1.00  0.00           C  
ATOM   1518  CB  TRP A 198       1.794  16.865   5.373  1.00  0.00           C  
ATOM   1519  O   TRP A 198       1.796  19.304   3.388  1.00  0.00           O  
ATOM   1520  CG  TRP A 198       2.480  15.779   6.146  1.00  0.00           C  
ATOM   1521  CD1 TRP A 198       3.425  15.934   7.122  1.00  0.00           C  
ATOM   1522  CD2 TRP A 198       2.277  14.370   6.004  1.00  0.00           C  
ATOM   1523  CE2 TRP A 198       3.132  13.729   6.927  1.00  0.00           C  
ATOM   1524  CE3 TRP A 198       1.452  13.586   5.185  1.00  0.00           C  
ATOM   1525  NE1 TRP A 198       3.821  14.704   7.596  1.00  0.00           N  
ATOM   1526  CH2 TRP A 198       2.370  11.596   6.240  1.00  0.00           C  
ATOM   1527  CZ2 TRP A 198       3.187  12.339   7.053  1.00  0.00           C  
ATOM   1528  CZ3 TRP A 198       1.508  12.203   5.313  1.00  0.00           C  
ATOM   1529  N   VAL A 199       0.663  17.611   2.391  1.00  0.00           N  
ATOM   1530  CA  VAL A 199      -0.284  18.506   1.734  1.00  0.00           C  
ATOM   1531  C   VAL A 199      -1.712  18.045   2.018  1.00  0.00           C  
ATOM   1532  CB  VAL A 199      -0.039  18.573   0.210  1.00  0.00           C  
ATOM   1533  O   VAL A 199      -1.933  16.900   2.418  1.00  0.00           O  
ATOM   1534  CG1 VAL A 199       1.350  19.136  -0.089  1.00  0.00           C  
ATOM   1535  CG2 VAL A 199      -0.205  17.191  -0.418  1.00  0.00           C  
ATOM   1536  N   SER A 200      -2.649  18.940   2.021  1.00  0.00           N  
ATOM   1537  CA  SER A 200      -4.065  18.600   2.114  1.00  0.00           C  
ATOM   1538  C   SER A 200      -4.843  19.142   0.920  1.00  0.00           C  
ATOM   1539  CB  SER A 200      -4.663  19.143   3.412  1.00  0.00           C  
ATOM   1540  O   SER A 200      -4.392  20.073   0.249  1.00  0.00           O  
ATOM   1541  OG  SER A 200      -3.983  18.616   4.538  1.00  0.00           O  
ATOM   1542  N   GLY A 201      -5.955  18.435   0.589  1.00  0.00           N  
ATOM   1543  CA  GLY A 201      -6.843  18.921  -0.455  1.00  0.00           C  
ATOM   1544  C   GLY A 201      -6.330  18.637  -1.854  1.00  0.00           C  
ATOM   1545  O   GLY A 201      -6.687  19.335  -2.805  1.00  0.00           O  
ATOM   1546  N   TRP A 202      -5.463  17.670  -1.918  1.00  0.00           N  
ATOM   1547  CA  TRP A 202      -4.847  17.352  -3.202  1.00  0.00           C  
ATOM   1548  C   TRP A 202      -5.768  16.478  -4.047  1.00  0.00           C  
ATOM   1549  CB  TRP A 202      -3.503  16.648  -2.994  1.00  0.00           C  
ATOM   1550  O   TRP A 202      -6.505  15.645  -3.513  1.00  0.00           O  
ATOM   1551  CG  TRP A 202      -2.701  16.484  -4.250  1.00  0.00           C  
ATOM   1552  CD1 TRP A 202      -1.711  17.307  -4.709  1.00  0.00           C  
ATOM   1553  CD2 TRP A 202      -2.825  15.431  -5.212  1.00  0.00           C  
ATOM   1554  CE2 TRP A 202      -1.877  15.680  -6.229  1.00  0.00           C  
ATOM   1555  CE3 TRP A 202      -3.647  14.300  -5.312  1.00  0.00           C  
ATOM   1556  NE1 TRP A 202      -1.211  16.830  -5.898  1.00  0.00           N  
ATOM   1557  CH2 TRP A 202      -2.544  13.739  -7.406  1.00  0.00           C  
ATOM   1558  CZ2 TRP A 202      -1.728  14.838  -7.333  1.00  0.00           C  
ATOM   1559  CZ3 TRP A 202      -3.497  13.463  -6.411  1.00  0.00           C  
ATOM   1560  N   SER A 203      -5.923  16.670  -5.344  1.00  0.00           N  
ATOM   1561  CA  SER A 203      -6.541  15.777  -6.319  1.00  0.00           C  
ATOM   1562  C   SER A 203      -5.599  15.494  -7.485  1.00  0.00           C  
ATOM   1563  CB  SER A 203      -7.847  16.377  -6.843  1.00  0.00           C  
ATOM   1564  O   SER A 203      -4.769  16.334  -7.837  1.00  0.00           O  
ATOM   1565  OG  SER A 203      -7.598  17.565  -7.574  1.00  0.00           O  
ATOM   1566  N   LEU A 204      -5.621  14.224  -7.988  1.00  0.00           N  
ATOM   1567  CA  LEU A 204      -4.745  13.827  -9.085  1.00  0.00           C  
ATOM   1568  C   LEU A 204      -5.004  14.680 -10.322  1.00  0.00           C  
ATOM   1569  CB  LEU A 204      -4.942  12.347  -9.420  1.00  0.00           C  
ATOM   1570  O   LEU A 204      -6.154  14.861 -10.727  1.00  0.00           O  
ATOM   1571  CG  LEU A 204      -4.044  11.774 -10.518  1.00  0.00           C  
ATOM   1572  CD1 LEU A 204      -2.608  11.656 -10.019  1.00  0.00           C  
ATOM   1573  CD2 LEU A 204      -4.567  10.420 -10.985  1.00  0.00           C  
ATOM   1574  N   ASN A 205      -3.862  15.277 -10.769  1.00  0.00           N  
ATOM   1575  CA  ASN A 205      -3.739  15.776 -12.134  1.00  0.00           C  
ATOM   1576  C   ASN A 205      -2.954  14.809 -13.015  1.00  0.00           C  
ATOM   1577  CB  ASN A 205      -3.082  17.157 -12.144  1.00  0.00           C  
ATOM   1578  O   ASN A 205      -1.741  14.662 -12.855  1.00  0.00           O  
ATOM   1579  CG  ASN A 205      -3.069  17.788 -13.522  1.00  0.00           C  
ATOM   1580  ND2 ASN A 205      -2.921  19.107 -13.570  1.00  0.00           N  
ATOM   1581  OD1 ASN A 205      -3.192  17.096 -14.536  1.00  0.00           O  
ATOM   1582  N   SER A 206      -3.584  13.946 -13.824  1.00  0.00           N  
ATOM   1583  CA  SER A 206      -2.927  12.905 -14.606  1.00  0.00           C  
ATOM   1584  C   SER A 206      -1.692  13.445 -15.319  1.00  0.00           C  
ATOM   1585  CB  SER A 206      -3.896  12.310 -15.629  1.00  0.00           C  
ATOM   1586  O   SER A 206      -0.774  12.689 -15.642  1.00  0.00           O  
ATOM   1587  OG  SER A 206      -4.435  13.323 -16.460  1.00  0.00           O  
ATOM   1588  N   ASN A 207      -1.601  14.751 -15.549  1.00  0.00           N  
ATOM   1589  CA  ASN A 207      -0.448  15.354 -16.209  1.00  0.00           C  
ATOM   1590  C   ASN A 207       0.738  15.482 -15.258  1.00  0.00           C  
ATOM   1591  CB  ASN A 207      -0.815  16.721 -16.788  1.00  0.00           C  
ATOM   1592  O   ASN A 207       1.875  15.667 -15.697  1.00  0.00           O  
ATOM   1593  CG  ASN A 207      -1.791  16.623 -17.944  1.00  0.00           C  
ATOM   1594  ND2 ASN A 207      -2.618  17.649 -18.111  1.00  0.00           N  
ATOM   1595  OD1 ASN A 207      -1.803  15.633 -18.680  1.00  0.00           O  
ATOM   1596  N   SER A 208       0.500  15.278 -13.942  1.00  0.00           N  
ATOM   1597  CA  SER A 208       1.542  15.521 -12.949  1.00  0.00           C  
ATOM   1598  C   SER A 208       2.264  14.230 -12.577  1.00  0.00           C  
ATOM   1599  CB  SER A 208       0.947  16.161 -11.694  1.00  0.00           C  
ATOM   1600  O   SER A 208       3.336  14.265 -11.971  1.00  0.00           O  
ATOM   1601  OG  SER A 208       0.054  17.207 -12.038  1.00  0.00           O  
ATOM   1602  N   VAL A 209       1.660  13.079 -12.997  1.00  0.00           N  
ATOM   1603  CA  VAL A 209       2.287  11.801 -12.673  1.00  0.00           C  
ATOM   1604  C   VAL A 209       3.175  11.353 -13.832  1.00  0.00           C  
ATOM   1605  CB  VAL A 209       1.234  10.716 -12.358  1.00  0.00           C  
ATOM   1606  O   VAL A 209       2.779  11.442 -14.996  1.00  0.00           O  
ATOM   1607  CG1 VAL A 209       1.909   9.379 -12.057  1.00  0.00           C  
ATOM   1608  CG2 VAL A 209       0.355  11.150 -11.187  1.00  0.00           C  
ATOM   1609  N   ASN A 210       4.468  11.148 -13.493  1.00  0.00           N  
ATOM   1610  CA  ASN A 210       5.378  10.506 -14.436  1.00  0.00           C  
ATOM   1611  C   ASN A 210       5.063   9.022 -14.598  1.00  0.00           C  
ATOM   1612  CB  ASN A 210       6.830  10.695 -13.993  1.00  0.00           C  
ATOM   1613  O   ASN A 210       5.344   8.222 -13.704  1.00  0.00           O  
ATOM   1614  CG  ASN A 210       7.824  10.165 -15.008  1.00  0.00           C  
ATOM   1615  ND2 ASN A 210       9.090  10.533 -14.847  1.00  0.00           N  
ATOM   1616  OD1 ASN A 210       7.457   9.432 -15.930  1.00  0.00           O  
ATOM   1617  N   TRP A 211       4.509   8.683 -15.652  1.00  0.00           N  
ATOM   1618  CA  TRP A 211       4.053   7.323 -15.920  1.00  0.00           C  
ATOM   1619  C   TRP A 211       5.109   6.535 -16.687  1.00  0.00           C  
ATOM   1620  CB  TRP A 211       2.740   7.341 -16.708  1.00  0.00           C  
ATOM   1621  O   TRP A 211       4.800   5.525 -17.323  1.00  0.00           O  
ATOM   1622  CG  TRP A 211       1.613   8.031 -15.998  1.00  0.00           C  
ATOM   1623  CD1 TRP A 211       1.110   9.274 -16.265  1.00  0.00           C  
ATOM   1624  CD2 TRP A 211       0.853   7.518 -14.900  1.00  0.00           C  
ATOM   1625  CE2 TRP A 211      -0.096   8.504 -14.552  1.00  0.00           C  
ATOM   1626  CE3 TRP A 211       0.882   6.318 -14.177  1.00  0.00           C  
ATOM   1627  NE1 TRP A 211       0.082   9.564 -15.399  1.00  0.00           N  
ATOM   1628  CH2 TRP A 211      -0.959   7.143 -12.818  1.00  0.00           C  
ATOM   1629  CZ2 TRP A 211      -1.009   8.326 -13.510  1.00  0.00           C  
ATOM   1630  CZ3 TRP A 211      -0.027   6.143 -13.140  1.00  0.00           C  
ATOM   1631  N   GLY A 212       6.322   7.019 -16.596  1.00  0.00           N  
ATOM   1632  CA  GLY A 212       7.454   6.284 -17.137  1.00  0.00           C  
ATOM   1633  C   GLY A 212       7.351   6.047 -18.632  1.00  0.00           C  
ATOM   1634  O   GLY A 212       7.754   4.993 -19.128  1.00  0.00           O  
ATOM   1635  N   GLY A 213       6.732   6.928 -19.346  1.00  0.00           N  
ATOM   1636  CA  GLY A 213       6.628   6.848 -20.794  1.00  0.00           C  
ATOM   1637  C   GLY A 213       5.332   6.214 -21.265  1.00  0.00           C  
ATOM   1638  O   GLY A 213       5.065   6.155 -22.467  1.00  0.00           O  
ATOM   1639  N   HIS A 214       4.564   5.724 -20.253  1.00  0.00           N  
ATOM   1640  CA  HIS A 214       3.289   5.112 -20.610  1.00  0.00           C  
ATOM   1641  C   HIS A 214       2.208   6.168 -20.812  1.00  0.00           C  
ATOM   1642  CB  HIS A 214       2.854   4.115 -19.534  1.00  0.00           C  
ATOM   1643  O   HIS A 214       2.168   7.168 -20.092  1.00  0.00           O  
ATOM   1644  CG  HIS A 214       3.805   2.976 -19.352  1.00  0.00           C  
ATOM   1645  CD2 HIS A 214       4.769   2.761 -18.425  1.00  0.00           C  
ATOM   1646  ND1 HIS A 214       3.829   1.884 -20.193  1.00  0.00           N  
ATOM   1647  CE1 HIS A 214       4.769   1.045 -19.790  1.00  0.00           C  
ATOM   1648  NE2 HIS A 214       5.354   1.554 -18.719  1.00  0.00           N  
ATOM   1649  N   LYS A 215       1.559   5.953 -21.946  1.00  0.00           N  
ATOM   1650  CA  LYS A 215       0.304   6.695 -22.038  1.00  0.00           C  
ATOM   1651  C   LYS A 215      -0.761   6.088 -21.130  1.00  0.00           C  
ATOM   1652  CB  LYS A 215      -0.195   6.727 -23.483  1.00  0.00           C  
ATOM   1653  O   LYS A 215      -0.947   4.870 -21.111  1.00  0.00           O  
ATOM   1654  CG  LYS A 215       0.680   7.544 -24.423  1.00  0.00           C  
ATOM   1655  CD  LYS A 215       0.088   7.606 -25.825  1.00  0.00           C  
ATOM   1656  CE  LYS A 215       0.993   8.371 -26.782  1.00  0.00           C  
ATOM   1657  NZ  LYS A 215       0.415   8.439 -28.157  1.00  0.00           N  
ATOM   1658  N   VAL A 216      -1.271   6.930 -20.272  1.00  0.00           N  
ATOM   1659  CA  VAL A 216      -2.218   6.441 -19.275  1.00  0.00           C  
ATOM   1660  C   VAL A 216      -3.645   6.744 -19.726  1.00  0.00           C  
ATOM   1661  CB  VAL A 216      -1.954   7.065 -17.887  1.00  0.00           C  
ATOM   1662  O   VAL A 216      -3.947   7.866 -20.140  1.00  0.00           O  
ATOM   1663  CG1 VAL A 216      -2.945   6.528 -16.856  1.00  0.00           C  
ATOM   1664  CG2 VAL A 216      -0.517   6.792 -17.444  1.00  0.00           C  
ATOM   1665  N   PHE A 217      -4.400   5.618 -19.757  1.00  0.00           N  
ATOM   1666  CA  PHE A 217      -5.815   5.744 -20.087  1.00  0.00           C  
ATOM   1667  C   PHE A 217      -6.685   5.343 -18.902  1.00  0.00           C  
ATOM   1668  CB  PHE A 217      -6.162   4.887 -21.307  1.00  0.00           C  
ATOM   1669  O   PHE A 217      -6.360   4.399 -18.178  1.00  0.00           O  
ATOM   1670  CG  PHE A 217      -5.399   5.261 -22.549  1.00  0.00           C  
ATOM   1671  CD1 PHE A 217      -5.921   6.179 -23.452  1.00  0.00           C  
ATOM   1672  CD2 PHE A 217      -4.159   4.695 -22.814  1.00  0.00           C  
ATOM   1673  CE1 PHE A 217      -5.217   6.528 -24.603  1.00  0.00           C  
ATOM   1674  CE2 PHE A 217      -3.449   5.038 -23.961  1.00  0.00           C  
ATOM   1675  CZ  PHE A 217      -3.981   5.954 -24.855  1.00  0.00           C  
ATOM   1676  N   MET A 218      -7.677   6.128 -18.646  1.00  0.00           N  
ATOM   1677  CA  MET A 218      -8.544   5.917 -17.491  1.00  0.00           C  
ATOM   1678  C   MET A 218      -9.794   5.136 -17.884  1.00  0.00           C  
ATOM   1679  CB  MET A 218      -8.939   7.255 -16.863  1.00  0.00           C  
ATOM   1680  O   MET A 218     -10.479   4.580 -17.024  1.00  0.00           O  
ATOM   1681  CG  MET A 218      -7.764   8.036 -16.296  1.00  0.00           C  
ATOM   1682  SD  MET A 218      -8.286   9.587 -15.467  1.00  0.00           S  
ATOM   1683  CE  MET A 218      -6.669  10.252 -14.983  1.00  0.00           C  
ATOM   1684  N   ASP A 219      -9.980   4.933 -19.233  1.00  0.00           N  
ATOM   1685  CA  ASP A 219     -11.051   4.117 -19.797  1.00  0.00           C  
ATOM   1686  C   ASP A 219     -10.567   3.346 -21.023  1.00  0.00           C  
ATOM   1687  CB  ASP A 219     -12.253   4.989 -20.165  1.00  0.00           C  
ATOM   1688  O   ASP A 219      -9.696   3.819 -21.756  1.00  0.00           O  
ATOM   1689  CG  ASP A 219     -12.915   5.628 -18.956  1.00  0.00           C  
ATOM   1690  OD1 ASP A 219     -12.916   5.015 -17.866  1.00  0.00           O  
ATOM   1691  OD2 ASP A 219     -13.441   6.753 -19.095  1.00  0.00           O  
ATOM   1692  N   LYS A 220     -10.919   2.037 -20.962  1.00  0.00           N  
ATOM   1693  CA  LYS A 220     -10.567   1.193 -22.100  1.00  0.00           C  
ATOM   1694  C   LYS A 220     -11.100   1.778 -23.404  1.00  0.00           C  
ATOM   1695  CB  LYS A 220     -11.104  -0.226 -21.903  1.00  0.00           C  
ATOM   1696  O   LYS A 220     -10.461   1.659 -24.452  1.00  0.00           O  
ATOM   1697  CG  LYS A 220     -10.515  -1.249 -22.863  1.00  0.00           C  
ATOM   1698  CD  LYS A 220     -11.002  -2.657 -22.546  1.00  0.00           C  
ATOM   1699  CE  LYS A 220     -10.493  -3.668 -23.565  1.00  0.00           C  
ATOM   1700  NZ  LYS A 220     -10.946  -5.055 -23.243  1.00  0.00           N  
ATOM   1701  N   GLU A 221     -11.952   2.859 -23.361  1.00  0.00           N  
ATOM   1702  CA  GLU A 221     -12.494   3.334 -24.630  1.00  0.00           C  
ATOM   1703  C   GLU A 221     -11.717   4.543 -25.143  1.00  0.00           C  
ATOM   1704  CB  GLU A 221     -13.977   3.685 -24.485  1.00  0.00           C  
ATOM   1705  O   GLU A 221     -11.463   4.661 -26.344  1.00  0.00           O  
ATOM   1706  CG  GLU A 221     -14.892   2.472 -24.409  1.00  0.00           C  
ATOM   1707  CD  GLU A 221     -16.336   2.827 -24.093  1.00  0.00           C  
ATOM   1708  OE1 GLU A 221     -17.168   1.905 -23.936  1.00  0.00           O  
ATOM   1709  OE2 GLU A 221     -16.638   4.038 -24.002  1.00  0.00           O  
ATOM   1710  N   GLU A 422     -12.398   1.891 -11.143  1.00  0.00           N  
ATOM   1711  CA  GLU A 422     -11.857   2.326 -12.427  1.00  0.00           C  
ATOM   1712  C   GLU A 422     -10.335   2.213 -12.451  1.00  0.00           C  
ATOM   1713  CB  GLU A 422     -12.283   3.764 -12.732  1.00  0.00           C  
ATOM   1714  O   GLU A 422      -9.663   2.609 -11.496  1.00  0.00           O  
ATOM   1715  CG  GLU A 422     -13.678   3.879 -13.328  1.00  0.00           C  
ATOM   1716  CD  GLU A 422     -14.033   5.295 -13.756  1.00  0.00           C  
ATOM   1717  OE1 GLU A 422     -15.105   5.492 -14.372  1.00  0.00           O  
ATOM   1718  OE2 GLU A 422     -13.232   6.214 -13.473  1.00  0.00           O  
ATOM   1719  N   ASN A 423      -9.691   1.514 -13.490  1.00  0.00           N  
ATOM   1720  CA  ASN A 423      -8.301   1.091 -13.631  1.00  0.00           C  
ATOM   1721  C   ASN A 423      -7.543   1.975 -14.617  1.00  0.00           C  
ATOM   1722  CB  ASN A 423      -8.228  -0.374 -14.066  1.00  0.00           C  
ATOM   1723  O   ASN A 423      -8.153   2.662 -15.437  1.00  0.00           O  
ATOM   1724  CG  ASN A 423      -8.502  -1.336 -12.926  1.00  0.00           C  
ATOM   1725  ND2 ASN A 423      -9.060  -2.496 -13.251  1.00  0.00           N  
ATOM   1726  OD1 ASN A 423      -8.215  -1.039 -11.764  1.00  0.00           O  
ATOM   1727  N   LEU A 424      -6.273   2.165 -14.292  1.00  0.00           N  
ATOM   1728  CA  LEU A 424      -5.341   2.790 -15.224  1.00  0.00           C  
ATOM   1729  C   LEU A 424      -4.842   1.782 -16.253  1.00  0.00           C  
ATOM   1730  CB  LEU A 424      -4.154   3.396 -14.470  1.00  0.00           C  
ATOM   1731  O   LEU A 424      -4.521   0.642 -15.907  1.00  0.00           O  
ATOM   1732  CG  LEU A 424      -4.480   4.516 -13.480  1.00  0.00           C  
ATOM   1733  CD1 LEU A 424      -3.219   4.959 -12.746  1.00  0.00           C  
ATOM   1734  CD2 LEU A 424      -5.127   5.695 -14.201  1.00  0.00           C  
ATOM   1735  N   TYR A 425      -4.995   2.147 -17.545  1.00  0.00           N  
ATOM   1736  CA  TYR A 425      -4.463   1.314 -18.618  1.00  0.00           C  
ATOM   1737  C   TYR A 425      -3.242   1.964 -19.259  1.00  0.00           C  
ATOM   1738  CB  TYR A 425      -5.536   1.057 -19.681  1.00  0.00           C  
ATOM   1739  O   TYR A 425      -3.256   3.159 -19.564  1.00  0.00           O  
ATOM   1740  CG  TYR A 425      -6.745   0.321 -19.157  1.00  0.00           C  
ATOM   1741  CD1 TYR A 425      -6.758  -1.070 -19.077  1.00  0.00           C  
ATOM   1742  CD2 TYR A 425      -7.877   1.014 -18.743  1.00  0.00           C  
ATOM   1743  CE1 TYR A 425      -7.871  -1.752 -18.597  1.00  0.00           C  
ATOM   1744  CE2 TYR A 425      -8.996   0.343 -18.262  1.00  0.00           C  
ATOM   1745  OH  TYR A 425     -10.088  -1.709 -17.716  1.00  0.00           O  
ATOM   1746  CZ  TYR A 425      -8.983  -1.038 -18.192  1.00  0.00           C  
ATOM   1747  N   PHE A 426      -2.159   1.075 -19.259  1.00  0.00           N  
ATOM   1748  CA  PHE A 426      -0.925   1.557 -19.870  1.00  0.00           C  
ATOM   1749  C   PHE A 426      -0.839   1.124 -21.329  1.00  0.00           C  
ATOM   1750  CB  PHE A 426       0.294   1.044 -19.098  1.00  0.00           C  
ATOM   1751  O   PHE A 426      -1.246   0.014 -21.678  1.00  0.00           O  
ATOM   1752  CG  PHE A 426       0.473   1.687 -17.749  1.00  0.00           C  
ATOM   1753  CD1 PHE A 426      -0.416   2.658 -17.303  1.00  0.00           C  
ATOM   1754  CD2 PHE A 426       1.530   1.321 -16.926  1.00  0.00           C  
ATOM   1755  CE1 PHE A 426      -0.253   3.255 -16.055  1.00  0.00           C  
ATOM   1756  CE2 PHE A 426       1.699   1.913 -15.678  1.00  0.00           C  
ATOM   1757  CZ  PHE A 426       0.807   2.880 -15.245  1.00  0.00           C  
ATOM   1758  N   GLN A 427      -0.615   2.087 -22.265  1.00  0.00           N  
ATOM   1759  CA  GLN A 427      -0.246   1.799 -23.647  1.00  0.00           C  
ATOM   1760  C   GLN A 427       1.197   2.210 -23.928  1.00  0.00           C  
ATOM   1761  CB  GLN A 427      -1.193   2.510 -24.615  1.00  0.00           C  
ATOM   1762  O   GLN A 427       1.671   3.224 -23.411  1.00  0.00           O  
ATOM   1763  CG  GLN A 427      -0.995   2.112 -26.072  1.00  0.00           C  
ATOM   1764  CD  GLN A 427      -2.037   2.719 -26.993  1.00  0.00           C  
ATOM   1765  NE2 GLN A 427      -2.165   2.161 -28.192  1.00  0.00           N  
ATOM   1766  OE1 GLN A 427      -2.721   3.681 -26.629  1.00  0.00           O  
TER    1767      GLN A 427
ENDMDL
END
