# Supplementary material for: Improving Protein Expression, Stability, and Function with ProteinMPNN
Source: J Am Chem Soc. 2024 Jan 9;146(3):2054–61. doi: 10.1021/jacs.3c10941 (PMC10811672; doi:10.1021/jacs.3c10941)
Supplement: Supplementary file 2 — ja3c10941_si_002.zip [file ja3c10941_si_002.zip › Sumida_Design_Structures_Idealizing_with_ProteinMPNN/TEV/hyperTEV0119_m4_30.pdb]

MODEL     1
ATOM      1  N   GLY A   1     -27.260  13.952  17.324  1.00  0.00           N  
ATOM      2  CA  GLY A   1     -26.327  14.522  16.364  1.00  0.00           C  
ATOM      3  C   GLY A   1     -25.285  13.530  15.884  1.00  0.00           C  
ATOM      4  O   GLY A   1     -24.568  12.935  16.691  1.00  0.00           O  
ATOM      5  N   GLU A   2     -25.704  12.387  15.242  1.00  0.00           N  
ATOM      6  CA  GLU A   2     -24.615  11.547  14.753  1.00  0.00           C  
ATOM      7  C   GLU A   2     -23.347  12.366  14.524  1.00  0.00           C  
ATOM      8  CB  GLU A   2     -25.023  10.836  13.460  1.00  0.00           C  
ATOM      9  O   GLU A   2     -23.414  13.508  14.066  1.00  0.00           O  
ATOM     10  CG  GLU A   2     -25.461   9.393  13.664  1.00  0.00           C  
ATOM     11  CD  GLU A   2     -25.712   8.652  12.360  1.00  0.00           C  
ATOM     12  OE1 GLU A   2     -26.002   7.435  12.399  1.00  0.00           O  
ATOM     13  OE2 GLU A   2     -25.617   9.294  11.290  1.00  0.00           O  
ATOM     14  N   SER A   3     -22.434  12.462  15.514  1.00  0.00           N  
ATOM     15  CA  SER A   3     -21.170  13.191  15.499  1.00  0.00           C  
ATOM     16  C   SER A   3     -20.588  13.260  14.091  1.00  0.00           C  
ATOM     17  CB  SER A   3     -20.162  12.537  16.444  1.00  0.00           C  
ATOM     18  O   SER A   3     -20.569  12.259  13.372  1.00  0.00           O  
ATOM     19  OG  SER A   3     -18.869  13.087  16.260  1.00  0.00           O  
ATOM     20  N   LEU A   4     -20.553  14.452  13.479  1.00  0.00           N  
ATOM     21  CA  LEU A   4     -19.897  14.822  12.230  1.00  0.00           C  
ATOM     22  C   LEU A   4     -18.440  14.369  12.226  1.00  0.00           C  
ATOM     23  CB  LEU A   4     -19.974  16.335  12.012  1.00  0.00           C  
ATOM     24  O   LEU A   4     -17.844  14.190  11.162  1.00  0.00           O  
ATOM     25  CG  LEU A   4     -21.361  16.908  11.719  1.00  0.00           C  
ATOM     26  CD1 LEU A   4     -21.334  18.431  11.804  1.00  0.00           C  
ATOM     27  CD2 LEU A   4     -21.851  16.452  10.349  1.00  0.00           C  
ATOM     28  N   LEU A   5     -17.930  14.106  13.556  1.00  0.00           N  
ATOM     29  CA  LEU A   5     -16.517  13.758  13.664  1.00  0.00           C  
ATOM     30  C   LEU A   5     -16.340  12.418  14.369  1.00  0.00           C  
ATOM     31  CB  LEU A   5     -15.752  14.850  14.417  1.00  0.00           C  
ATOM     32  O   LEU A   5     -16.728  12.266  15.530  1.00  0.00           O  
ATOM     33  CG  LEU A   5     -15.801  16.253  13.811  1.00  0.00           C  
ATOM     34  CD1 LEU A   5     -15.230  17.273  14.790  1.00  0.00           C  
ATOM     35  CD2 LEU A   5     -15.042  16.291  12.488  1.00  0.00           C  
ATOM     36  N   PRO A   6     -15.986  11.434  13.630  1.00  0.00           N  
ATOM     37  CA  PRO A   6     -15.774  10.141  14.284  1.00  0.00           C  
ATOM     38  C   PRO A   6     -14.751  10.213  15.416  1.00  0.00           C  
ATOM     39  CB  PRO A   6     -15.269   9.249  13.148  1.00  0.00           C  
ATOM     40  O   PRO A   6     -13.926  11.129  15.450  1.00  0.00           O  
ATOM     41  CG  PRO A   6     -15.463  10.063  11.909  1.00  0.00           C  
ATOM     42  CD  PRO A   6     -15.649  11.499  12.306  1.00  0.00           C  
ATOM     43  N   GLY A   7     -14.990   9.448  16.585  1.00  0.00           N  
ATOM     44  CA  GLY A   7     -14.082   9.335  17.715  1.00  0.00           C  
ATOM     45  C   GLY A   7     -12.756   8.693  17.353  1.00  0.00           C  
ATOM     46  O   GLY A   7     -12.470   8.468  16.175  1.00  0.00           O  
ATOM     47  N   PRO A   8     -11.934   8.561  18.336  1.00  0.00           N  
ATOM     48  CA  PRO A   8     -10.626   7.940  18.117  1.00  0.00           C  
ATOM     49  C   PRO A   8     -10.731   6.535  17.527  1.00  0.00           C  
ATOM     50  CB  PRO A   8     -10.016   7.897  19.521  1.00  0.00           C  
ATOM     51  O   PRO A   8     -11.659   5.792  17.855  1.00  0.00           O  
ATOM     52  CG  PRO A   8     -10.825   8.869  20.318  1.00  0.00           C  
ATOM     53  CD  PRO A   8     -12.186   8.983  19.693  1.00  0.00           C  
ATOM     54  N   ARG A   9      -9.882   6.243  16.608  1.00  0.00           N  
ATOM     55  CA  ARG A   9      -9.823   4.920  15.995  1.00  0.00           C  
ATOM     56  C   ARG A   9      -8.438   4.304  16.155  1.00  0.00           C  
ATOM     57  CB  ARG A   9     -10.194   4.998  14.512  1.00  0.00           C  
ATOM     58  O   ARG A   9      -7.426   5.000  16.045  1.00  0.00           O  
ATOM     59  CG  ARG A   9     -10.205   3.650  13.809  1.00  0.00           C  
ATOM     60  CD  ARG A   9     -10.704   3.766  12.375  1.00  0.00           C  
ATOM     61  NE  ARG A   9     -12.136   4.045  12.324  1.00  0.00           N  
ATOM     62  NH1 ARG A   9     -12.784   1.852  12.653  1.00  0.00           N  
ATOM     63  NH2 ARG A   9     -14.364   3.492  12.394  1.00  0.00           N  
ATOM     64  CZ  ARG A   9     -13.091   3.129  12.457  1.00  0.00           C  
ATOM     65  N   ASP A  10      -8.458   3.075  16.403  1.00  0.00           N  
ATOM     66  CA  ASP A  10      -7.213   2.321  16.510  1.00  0.00           C  
ATOM     67  C   ASP A  10      -6.768   1.798  15.146  1.00  0.00           C  
ATOM     68  CB  ASP A  10      -7.371   1.159  17.493  1.00  0.00           C  
ATOM     69  O   ASP A  10      -7.382   0.879  14.598  1.00  0.00           O  
ATOM     70  CG  ASP A  10      -6.064   0.440  17.776  1.00  0.00           C  
ATOM     71  OD1 ASP A  10      -5.008   0.869  17.264  1.00  0.00           O  
ATOM     72  OD2 ASP A  10      -6.091  -0.567  18.516  1.00  0.00           O  
ATOM     73  N   TYR A  11      -5.625   2.357  14.591  1.00  0.00           N  
ATOM     74  CA  TYR A  11      -5.144   1.950  13.275  1.00  0.00           C  
ATOM     75  C   TYR A  11      -4.049   0.897  13.396  1.00  0.00           C  
ATOM     76  CB  TYR A  11      -4.620   3.160  12.496  1.00  0.00           C  
ATOM     77  O   TYR A  11      -3.452   0.495  12.395  1.00  0.00           O  
ATOM     78  CG  TYR A  11      -5.701   4.127  12.077  1.00  0.00           C  
ATOM     79  CD1 TYR A  11      -6.474   3.888  10.942  1.00  0.00           C  
ATOM     80  CD2 TYR A  11      -5.952   5.279  12.813  1.00  0.00           C  
ATOM     81  CE1 TYR A  11      -7.470   4.777  10.551  1.00  0.00           C  
ATOM     82  CE2 TYR A  11      -6.945   6.175  12.431  1.00  0.00           C  
ATOM     83  OH  TYR A  11      -8.683   6.798  10.918  1.00  0.00           O  
ATOM     84  CZ  TYR A  11      -7.698   5.915  11.301  1.00  0.00           C  
ATOM     85  N   ASN A  12      -3.778   0.445  14.583  1.00  0.00           N  
ATOM     86  CA  ASN A  12      -2.690  -0.490  14.849  1.00  0.00           C  
ATOM     87  C   ASN A  12      -2.921  -1.832  14.159  1.00  0.00           C  
ATOM     88  CB  ASN A  12      -2.512  -0.692  16.356  1.00  0.00           C  
ATOM     89  O   ASN A  12      -1.989  -2.421  13.610  1.00  0.00           O  
ATOM     90  CG  ASN A  12      -1.789   0.464  17.018  1.00  0.00           C  
ATOM     91  ND2 ASN A  12      -2.093   0.704  18.288  1.00  0.00           N  
ATOM     92  OD1 ASN A  12      -0.964   1.137  16.393  1.00  0.00           O  
ATOM     93  N   PRO A  13      -4.132  -2.258  14.107  1.00  0.00           N  
ATOM     94  CA  PRO A  13      -4.342  -3.529  13.410  1.00  0.00           C  
ATOM     95  C   PRO A  13      -3.964  -3.461  11.932  1.00  0.00           C  
ATOM     96  CB  PRO A  13      -5.843  -3.780  13.579  1.00  0.00           C  
ATOM     97  O   PRO A  13      -3.484  -4.447  11.368  1.00  0.00           O  
ATOM     98  CG  PRO A  13      -6.200  -3.109  14.865  1.00  0.00           C  
ATOM     99  CD  PRO A  13      -5.413  -1.835  14.974  1.00  0.00           C  
ATOM    100  N   ILE A  14      -4.123  -2.314  11.339  1.00  0.00           N  
ATOM    101  CA  ILE A  14      -3.734  -2.126   9.945  1.00  0.00           C  
ATOM    102  C   ILE A  14      -2.220  -1.944   9.853  1.00  0.00           C  
ATOM    103  CB  ILE A  14      -4.458  -0.916   9.315  1.00  0.00           C  
ATOM    104  O   ILE A  14      -1.557  -2.610   9.054  1.00  0.00           O  
ATOM    105  CG1 ILE A  14      -5.971  -1.160   9.276  1.00  0.00           C  
ATOM    106  CG2 ILE A  14      -3.913  -0.631   7.912  1.00  0.00           C  
ATOM    107  CD1 ILE A  14      -6.787   0.066   8.889  1.00  0.00           C  
ATOM    108  N   SER A  15      -1.687  -1.081  10.705  1.00  0.00           N  
ATOM    109  CA  SER A  15      -0.264  -0.763  10.651  1.00  0.00           C  
ATOM    110  C   SER A  15       0.590  -1.998  10.919  1.00  0.00           C  
ATOM    111  CB  SER A  15       0.080   0.333  11.660  1.00  0.00           C  
ATOM    112  O   SER A  15       1.672  -2.147  10.347  1.00  0.00           O  
ATOM    113  OG  SER A  15      -0.233  -0.081  12.979  1.00  0.00           O  
ATOM    114  N   ASP A  16       0.090  -2.961  11.749  1.00  0.00           N  
ATOM    115  CA  ASP A  16       0.828  -4.163  12.125  1.00  0.00           C  
ATOM    116  C   ASP A  16       0.962  -5.118  10.941  1.00  0.00           C  
ATOM    117  CB  ASP A  16       0.143  -4.870  13.296  1.00  0.00           C  
ATOM    118  O   ASP A  16       1.776  -6.043  10.971  1.00  0.00           O  
ATOM    119  CG  ASP A  16       0.367  -4.169  14.624  1.00  0.00           C  
ATOM    120  OD1 ASP A  16       1.261  -3.301  14.713  1.00  0.00           O  
ATOM    121  OD2 ASP A  16      -0.356  -4.490  15.592  1.00  0.00           O  
ATOM    122  N   THR A  17       0.179  -4.877   9.886  1.00  0.00           N  
ATOM    123  CA  THR A  17       0.220  -5.782   8.743  1.00  0.00           C  
ATOM    124  C   THR A  17       1.039  -5.180   7.605  1.00  0.00           C  
ATOM    125  CB  THR A  17      -1.198  -6.110   8.240  1.00  0.00           C  
ATOM    126  O   THR A  17       1.240  -5.821   6.571  1.00  0.00           O  
ATOM    127  CG2 THR A  17      -2.072  -6.647   9.369  1.00  0.00           C  
ATOM    128  OG1 THR A  17      -1.798  -4.922   7.710  1.00  0.00           O  
ATOM    129  N   ILE A  18       1.506  -3.946   7.778  1.00  0.00           N  
ATOM    130  CA  ILE A  18       2.255  -3.246   6.740  1.00  0.00           C  
ATOM    131  C   ILE A  18       3.678  -3.795   6.671  1.00  0.00           C  
ATOM    132  CB  ILE A  18       2.279  -1.722   6.990  1.00  0.00           C  
ATOM    133  O   ILE A  18       4.312  -4.025   7.704  1.00  0.00           O  
ATOM    134  CG1 ILE A  18       0.873  -1.132   6.828  1.00  0.00           C  
ATOM    135  CG2 ILE A  18       3.273  -1.035   6.049  1.00  0.00           C  
ATOM    136  CD1 ILE A  18       0.767   0.333   7.230  1.00  0.00           C  
ATOM    137  N   VAL A  19       4.165  -4.030   5.471  1.00  0.00           N  
ATOM    138  CA  VAL A  19       5.514  -4.534   5.240  1.00  0.00           C  
ATOM    139  C   VAL A  19       6.267  -3.587   4.307  1.00  0.00           C  
ATOM    140  CB  VAL A  19       5.494  -5.960   4.647  1.00  0.00           C  
ATOM    141  O   VAL A  19       5.651  -2.835   3.548  1.00  0.00           O  
ATOM    142  CG1 VAL A  19       4.836  -6.939   5.618  1.00  0.00           C  
ATOM    143  CG2 VAL A  19       4.769  -5.969   3.302  1.00  0.00           C  
ATOM    144  N   LEU A  20       7.565  -3.582   4.472  1.00  0.00           N  
ATOM    145  CA  LEU A  20       8.446  -2.901   3.529  1.00  0.00           C  
ATOM    146  C   LEU A  20       9.079  -3.896   2.562  1.00  0.00           C  
ATOM    147  CB  LEU A  20       9.538  -2.131   4.276  1.00  0.00           C  
ATOM    148  O   LEU A  20       9.765  -4.829   2.985  1.00  0.00           O  
ATOM    149  CG  LEU A  20      10.550  -1.379   3.410  1.00  0.00           C  
ATOM    150  CD1 LEU A  20       9.857  -0.261   2.637  1.00  0.00           C  
ATOM    151  CD2 LEU A  20      11.679  -0.821   4.269  1.00  0.00           C  
ATOM    152  N   LEU A  21       8.828  -3.662   1.261  1.00  0.00           N  
ATOM    153  CA  LEU A  21       9.333  -4.542   0.213  1.00  0.00           C  
ATOM    154  C   LEU A  21      10.469  -3.877  -0.555  1.00  0.00           C  
ATOM    155  CB  LEU A  21       8.208  -4.929  -0.750  1.00  0.00           C  
ATOM    156  O   LEU A  21      10.336  -2.737  -1.006  1.00  0.00           O  
ATOM    157  CG  LEU A  21       6.945  -5.517  -0.117  1.00  0.00           C  
ATOM    158  CD1 LEU A  21       5.811  -5.557  -1.135  1.00  0.00           C  
ATOM    159  CD2 LEU A  21       7.223  -6.911   0.435  1.00  0.00           C  
ATOM    160  N   THR A  22      11.537  -4.599  -0.622  1.00  0.00           N  
ATOM    161  CA  THR A  22      12.657  -4.127  -1.427  1.00  0.00           C  
ATOM    162  C   THR A  22      13.028  -5.153  -2.494  1.00  0.00           C  
ATOM    163  CB  THR A  22      13.888  -3.827  -0.551  1.00  0.00           C  
ATOM    164  O   THR A  22      13.478  -6.255  -2.174  1.00  0.00           O  
ATOM    165  CG2 THR A  22      15.029  -3.253  -1.383  1.00  0.00           C  
ATOM    166  OG1 THR A  22      13.526  -2.880   0.462  1.00  0.00           O  
ATOM    167  N   ASN A  23      12.782  -4.764  -3.779  1.00  0.00           N  
ATOM    168  CA  ASN A  23      13.151  -5.595  -4.920  1.00  0.00           C  
ATOM    169  C   ASN A  23      14.482  -5.157  -5.525  1.00  0.00           C  
ATOM    170  CB  ASN A  23      12.050  -5.568  -5.983  1.00  0.00           C  
ATOM    171  O   ASN A  23      14.595  -4.048  -6.050  1.00  0.00           O  
ATOM    172  CG  ASN A  23      12.331  -6.508  -7.139  1.00  0.00           C  
ATOM    173  ND2 ASN A  23      11.367  -6.642  -8.041  1.00  0.00           N  
ATOM    174  OD1 ASN A  23      13.406  -7.108  -7.220  1.00  0.00           O  
ATOM    175  N   THR A  24      15.444  -6.049  -5.437  1.00  0.00           N  
ATOM    176  CA  THR A  24      16.762  -5.817  -6.017  1.00  0.00           C  
ATOM    177  C   THR A  24      16.983  -6.712  -7.233  1.00  0.00           C  
ATOM    178  CB  THR A  24      17.878  -6.064  -4.985  1.00  0.00           C  
ATOM    179  O   THR A  24      17.060  -7.935  -7.104  1.00  0.00           O  
ATOM    180  CG2 THR A  24      19.244  -5.694  -5.553  1.00  0.00           C  
ATOM    181  OG1 THR A  24      17.627  -5.270  -3.819  1.00  0.00           O  
ATOM    182  N   SER A  25      16.960  -6.022  -8.433  1.00  0.00           N  
ATOM    183  CA  SER A  25      17.131  -6.745  -9.689  1.00  0.00           C  
ATOM    184  C   SER A  25      17.925  -5.922 -10.697  1.00  0.00           C  
ATOM    185  CB  SER A  25      15.771  -7.119 -10.282  1.00  0.00           C  
ATOM    186  O   SER A  25      17.726  -4.711 -10.813  1.00  0.00           O  
ATOM    187  OG  SER A  25      15.041  -7.940  -9.388  1.00  0.00           O  
ATOM    188  N   ASP A  26      18.902  -6.575 -11.323  1.00  0.00           N  
ATOM    189  CA  ASP A  26      19.674  -5.970 -12.404  1.00  0.00           C  
ATOM    190  C   ASP A  26      20.372  -4.696 -11.934  1.00  0.00           C  
ATOM    191  CB  ASP A  26      18.772  -5.664 -13.602  1.00  0.00           C  
ATOM    192  O   ASP A  26      20.348  -3.676 -12.627  1.00  0.00           O  
ATOM    193  CG  ASP A  26      18.259  -6.916 -14.292  1.00  0.00           C  
ATOM    194  OD1 ASP A  26      18.917  -7.974 -14.204  1.00  0.00           O  
ATOM    195  OD2 ASP A  26      17.188  -6.841 -14.933  1.00  0.00           O  
ATOM    196  N   GLY A  27      20.940  -4.648 -10.668  1.00  0.00           N  
ATOM    197  CA  GLY A  27      21.700  -3.528 -10.135  1.00  0.00           C  
ATOM    198  C   GLY A  27      20.823  -2.398  -9.630  1.00  0.00           C  
ATOM    199  O   GLY A  27      21.326  -1.346  -9.231  1.00  0.00           O  
ATOM    200  N   HIS A  28      19.494  -2.545  -9.728  1.00  0.00           N  
ATOM    201  CA  HIS A  28      18.559  -1.532  -9.251  1.00  0.00           C  
ATOM    202  C   HIS A  28      17.762  -2.038  -8.054  1.00  0.00           C  
ATOM    203  CB  HIS A  28      17.609  -1.109 -10.374  1.00  0.00           C  
ATOM    204  O   HIS A  28      17.578  -3.246  -7.890  1.00  0.00           O  
ATOM    205  CG  HIS A  28      18.301  -0.475 -11.538  1.00  0.00           C  
ATOM    206  CD2 HIS A  28      18.793  -1.012 -12.680  1.00  0.00           C  
ATOM    207  ND1 HIS A  28      18.557   0.877 -11.605  1.00  0.00           N  
ATOM    208  CE1 HIS A  28      19.178   1.146 -12.742  1.00  0.00           C  
ATOM    209  NE2 HIS A  28      19.333   0.017 -13.412  1.00  0.00           N  
ATOM    210  N   SER A  29      17.354  -1.059  -7.242  1.00  0.00           N  
ATOM    211  CA  SER A  29      16.549  -1.391  -6.072  1.00  0.00           C  
ATOM    212  C   SER A  29      15.311  -0.504  -5.983  1.00  0.00           C  
ATOM    213  CB  SER A  29      17.377  -1.253  -4.794  1.00  0.00           C  
ATOM    214  O   SER A  29      15.396   0.710  -6.181  1.00  0.00           O  
ATOM    215  OG  SER A  29      16.617  -1.630  -3.659  1.00  0.00           O  
ATOM    216  N   ILE A  30      14.153  -1.179  -5.864  1.00  0.00           N  
ATOM    217  CA  ILE A  30      12.897  -0.466  -5.655  1.00  0.00           C  
ATOM    218  C   ILE A  30      12.289  -0.873  -4.314  1.00  0.00           C  
ATOM    219  CB  ILE A  30      11.897  -0.734  -6.801  1.00  0.00           C  
ATOM    220  O   ILE A  30      12.193  -2.063  -4.005  1.00  0.00           O  
ATOM    221  CG1 ILE A  30      12.456  -0.215  -8.131  1.00  0.00           C  
ATOM    222  CG2 ILE A  30      10.539  -0.098  -6.492  1.00  0.00           C  
ATOM    223  CD1 ILE A  30      11.597  -0.559  -9.340  1.00  0.00           C  
ATOM    224  N   SER A  31      11.948   0.173  -3.514  1.00  0.00           N  
ATOM    225  CA  SER A  31      11.324  -0.086  -2.220  1.00  0.00           C  
ATOM    226  C   SER A  31       9.923   0.515  -2.152  1.00  0.00           C  
ATOM    227  CB  SER A  31      12.184   0.477  -1.088  1.00  0.00           C  
ATOM    228  O   SER A  31       9.730   1.689  -2.473  1.00  0.00           O  
ATOM    229  OG  SER A  31      13.432  -0.191  -1.025  1.00  0.00           O  
ATOM    230  N   LEU A  32       9.012  -0.345  -1.759  1.00  0.00           N  
ATOM    231  CA  LEU A  32       7.622   0.050  -1.558  1.00  0.00           C  
ATOM    232  C   LEU A  32       7.043  -0.614  -0.313  1.00  0.00           C  
ATOM    233  CB  LEU A  32       6.779  -0.314  -2.783  1.00  0.00           C  
ATOM    234  O   LEU A  32       7.620  -1.569   0.212  1.00  0.00           O  
ATOM    235  CG  LEU A  32       7.281   0.207  -4.131  1.00  0.00           C  
ATOM    236  CD1 LEU A  32       6.411  -0.328  -5.263  1.00  0.00           C  
ATOM    237  CD2 LEU A  32       7.302   1.732  -4.140  1.00  0.00           C  
ATOM    238  N   TYR A  33       5.938  -0.112   0.066  1.00  0.00           N  
ATOM    239  CA  TYR A  33       5.208  -0.759   1.150  1.00  0.00           C  
ATOM    240  C   TYR A  33       4.193  -1.757   0.606  1.00  0.00           C  
ATOM    241  CB  TYR A  33       4.498   0.285   2.018  1.00  0.00           C  
ATOM    242  O   TYR A  33       3.912  -1.773  -0.595  1.00  0.00           O  
ATOM    243  CG  TYR A  33       5.438   1.120   2.854  1.00  0.00           C  
ATOM    244  CD1 TYR A  33       5.868   0.679   4.103  1.00  0.00           C  
ATOM    245  CD2 TYR A  33       5.896   2.351   2.397  1.00  0.00           C  
ATOM    246  CE1 TYR A  33       6.733   1.446   4.878  1.00  0.00           C  
ATOM    247  CE2 TYR A  33       6.760   3.126   3.163  1.00  0.00           C  
ATOM    248  OH  TYR A  33       8.028   3.429   5.163  1.00  0.00           O  
ATOM    249  CZ  TYR A  33       7.173   2.666   4.400  1.00  0.00           C  
ATOM    250  N   GLY A  34       3.704  -2.581   1.475  1.00  0.00           N  
ATOM    251  CA  GLY A  34       2.657  -3.544   1.174  1.00  0.00           C  
ATOM    252  C   GLY A  34       1.801  -3.891   2.377  1.00  0.00           C  
ATOM    253  O   GLY A  34       2.117  -3.501   3.503  1.00  0.00           O  
ATOM    254  N   ILE A  35       0.675  -4.494   2.042  1.00  0.00           N  
ATOM    255  CA  ILE A  35      -0.252  -4.925   3.082  1.00  0.00           C  
ATOM    256  C   ILE A  35      -0.235  -6.448   3.190  1.00  0.00           C  
ATOM    257  CB  ILE A  35      -1.687  -4.423   2.803  1.00  0.00           C  
ATOM    258  O   ILE A  35      -0.459  -7.149   2.200  1.00  0.00           O  
ATOM    259  CG1 ILE A  35      -1.695  -2.900   2.625  1.00  0.00           C  
ATOM    260  CG2 ILE A  35      -2.635  -4.847   3.928  1.00  0.00           C  
ATOM    261  CD1 ILE A  35      -2.972  -2.357   1.999  1.00  0.00           C  
ATOM    262  N   GLY A  36       0.033  -6.932   4.399  1.00  0.00           N  
ATOM    263  CA  GLY A  36      -0.065  -8.362   4.644  1.00  0.00           C  
ATOM    264  C   GLY A  36      -1.479  -8.820   4.947  1.00  0.00           C  
ATOM    265  O   GLY A  36      -2.215  -8.145   5.669  1.00  0.00           O  
ATOM    266  N   PHE A  37      -1.905  -9.934   4.417  1.00  0.00           N  
ATOM    267  CA  PHE A  37      -3.192 -10.591   4.610  1.00  0.00           C  
ATOM    268  C   PHE A  37      -3.059 -12.101   4.448  1.00  0.00           C  
ATOM    269  CB  PHE A  37      -4.228 -10.047   3.621  1.00  0.00           C  
ATOM    270  O   PHE A  37      -3.012 -12.609   3.326  1.00  0.00           O  
ATOM    271  CG  PHE A  37      -5.633 -10.509   3.899  1.00  0.00           C  
ATOM    272  CD1 PHE A  37      -6.119 -11.682   3.334  1.00  0.00           C  
ATOM    273  CD2 PHE A  37      -6.469  -9.769   4.727  1.00  0.00           C  
ATOM    274  CE1 PHE A  37      -7.419 -12.111   3.590  1.00  0.00           C  
ATOM    275  CE2 PHE A  37      -7.769 -10.192   4.987  1.00  0.00           C  
ATOM    276  CZ  PHE A  37      -8.243 -11.363   4.417  1.00  0.00           C  
ATOM    277  N   GLY A  38      -3.009 -12.825   5.639  1.00  0.00           N  
ATOM    278  CA  GLY A  38      -2.759 -14.254   5.537  1.00  0.00           C  
ATOM    279  C   GLY A  38      -1.429 -14.582   4.885  1.00  0.00           C  
ATOM    280  O   GLY A  38      -0.388 -14.063   5.292  1.00  0.00           O  
ATOM    281  N   PRO A  39      -1.438 -15.425   3.789  1.00  0.00           N  
ATOM    282  CA  PRO A  39      -0.205 -15.767   3.076  1.00  0.00           C  
ATOM    283  C   PRO A  39       0.118 -14.785   1.952  1.00  0.00           C  
ATOM    284  CB  PRO A  39      -0.498 -17.161   2.516  1.00  0.00           C  
ATOM    285  O   PRO A  39       0.992 -15.055   1.124  1.00  0.00           O  
ATOM    286  CG  PRO A  39      -1.966 -17.160   2.234  1.00  0.00           C  
ATOM    287  CD  PRO A  39      -2.655 -16.356   3.299  1.00  0.00           C  
ATOM    288  N   PHE A  40      -0.573 -13.681   1.979  1.00  0.00           N  
ATOM    289  CA  PHE A  40      -0.473 -12.800   0.821  1.00  0.00           C  
ATOM    290  C   PHE A  40       0.110 -11.449   1.218  1.00  0.00           C  
ATOM    291  CB  PHE A  40      -1.846 -12.608   0.170  1.00  0.00           C  
ATOM    292  O   PHE A  40      -0.035 -11.016   2.363  1.00  0.00           O  
ATOM    293  CG  PHE A  40      -2.542 -13.898  -0.170  1.00  0.00           C  
ATOM    294  CD1 PHE A  40      -1.918 -14.853  -0.963  1.00  0.00           C  
ATOM    295  CD2 PHE A  40      -3.822 -14.156   0.305  1.00  0.00           C  
ATOM    296  CE1 PHE A  40      -2.560 -16.049  -1.279  1.00  0.00           C  
ATOM    297  CE2 PHE A  40      -4.470 -15.348  -0.007  1.00  0.00           C  
ATOM    298  CZ  PHE A  40      -3.837 -16.293  -0.799  1.00  0.00           C  
ATOM    299  N   ILE A  41       0.752 -10.870   0.275  1.00  0.00           N  
ATOM    300  CA  ILE A  41       1.118  -9.461   0.359  1.00  0.00           C  
ATOM    301  C   ILE A  41       0.494  -8.695  -0.805  1.00  0.00           C  
ATOM    302  CB  ILE A  41       2.652  -9.274   0.362  1.00  0.00           C  
ATOM    303  O   ILE A  41       0.641  -9.088  -1.965  1.00  0.00           O  
ATOM    304  CG1 ILE A  41       3.263  -9.897   1.623  1.00  0.00           C  
ATOM    305  CG2 ILE A  41       3.016  -7.791   0.253  1.00  0.00           C  
ATOM    306  CD1 ILE A  41       4.785  -9.881   1.646  1.00  0.00           C  
ATOM    307  N   ILE A  42      -0.248  -7.646  -0.464  1.00  0.00           N  
ATOM    308  CA  ILE A  42      -0.865  -6.767  -1.452  1.00  0.00           C  
ATOM    309  C   ILE A  42      -0.009  -5.515  -1.635  1.00  0.00           C  
ATOM    310  CB  ILE A  42      -2.303  -6.377  -1.041  1.00  0.00           C  
ATOM    311  O   ILE A  42       0.276  -4.804  -0.669  1.00  0.00           O  
ATOM    312  CG1 ILE A  42      -3.154  -7.633  -0.822  1.00  0.00           C  
ATOM    313  CG2 ILE A  42      -2.936  -5.463  -2.094  1.00  0.00           C  
ATOM    314  CD1 ILE A  42      -3.294  -8.039   0.639  1.00  0.00           C  
ATOM    315  N   THR A  43       0.421  -5.215  -2.863  1.00  0.00           N  
ATOM    316  CA  THR A  43       1.259  -4.049  -3.120  1.00  0.00           C  
ATOM    317  C   THR A  43       1.088  -3.567  -4.558  1.00  0.00           C  
ATOM    318  CB  THR A  43       2.743  -4.357  -2.852  1.00  0.00           C  
ATOM    319  O   THR A  43       0.142  -3.961  -5.243  1.00  0.00           O  
ATOM    320  CG2 THR A  43       3.310  -5.295  -3.913  1.00  0.00           C  
ATOM    321  OG1 THR A  43       3.490  -3.134  -2.864  1.00  0.00           O  
ATOM    322  N   ASN A  44       1.989  -2.596  -5.001  1.00  0.00           N  
ATOM    323  CA  ASN A  44       1.904  -2.043  -6.349  1.00  0.00           C  
ATOM    324  C   ASN A  44       2.596  -2.942  -7.368  1.00  0.00           C  
ATOM    325  CB  ASN A  44       2.501  -0.635  -6.390  1.00  0.00           C  
ATOM    326  O   ASN A  44       3.602  -3.583  -7.056  1.00  0.00           O  
ATOM    327  CG  ASN A  44       1.740   0.348  -5.523  1.00  0.00           C  
ATOM    328  ND2 ASN A  44       0.669   0.914  -6.068  1.00  0.00           N  
ATOM    329  OD1 ASN A  44       2.112   0.599  -4.373  1.00  0.00           O  
ATOM    330  N   LEU A  45       2.070  -2.956  -8.591  1.00  0.00           N  
ATOM    331  CA  LEU A  45       2.633  -3.710  -9.706  1.00  0.00           C  
ATOM    332  C   LEU A  45       4.035  -3.216 -10.044  1.00  0.00           C  
ATOM    333  CB  LEU A  45       1.730  -3.601 -10.937  1.00  0.00           C  
ATOM    334  O   LEU A  45       4.896  -4.002 -10.444  1.00  0.00           O  
ATOM    335  CG  LEU A  45       0.439  -4.420 -10.906  1.00  0.00           C  
ATOM    336  CD1 LEU A  45      -0.439  -4.072 -12.104  1.00  0.00           C  
ATOM    337  CD2 LEU A  45       0.752  -5.912 -10.882  1.00  0.00           C  
ATOM    338  N   HIS A  46       4.206  -1.950  -9.841  1.00  0.00           N  
ATOM    339  CA  HIS A  46       5.467  -1.371 -10.291  1.00  0.00           C  
ATOM    340  C   HIS A  46       6.611  -1.751  -9.357  1.00  0.00           C  
ATOM    341  CB  HIS A  46       5.353   0.151 -10.390  1.00  0.00           C  
ATOM    342  O   HIS A  46       7.739  -1.284  -9.528  1.00  0.00           O  
ATOM    343  CG  HIS A  46       5.075   0.818  -9.081  1.00  0.00           C  
ATOM    344  CD2 HIS A  46       5.901   1.162  -8.065  1.00  0.00           C  
ATOM    345  ND1 HIS A  46       3.809   1.207  -8.698  1.00  0.00           N  
ATOM    346  CE1 HIS A  46       3.870   1.764  -7.500  1.00  0.00           C  
ATOM    347  NE2 HIS A  46       5.128   1.749  -7.093  1.00  0.00           N  
ATOM    348  N   LEU A  47       6.337  -2.561  -8.330  1.00  0.00           N  
ATOM    349  CA  LEU A  47       7.406  -3.163  -7.540  1.00  0.00           C  
ATOM    350  C   LEU A  47       8.291  -4.049  -8.410  1.00  0.00           C  
ATOM    351  CB  LEU A  47       6.823  -3.980  -6.384  1.00  0.00           C  
ATOM    352  O   LEU A  47       9.485  -4.196  -8.140  1.00  0.00           O  
ATOM    353  CG  LEU A  47       7.828  -4.740  -5.517  1.00  0.00           C  
ATOM    354  CD1 LEU A  47       8.718  -3.763  -4.758  1.00  0.00           C  
ATOM    355  CD2 LEU A  47       7.104  -5.673  -4.552  1.00  0.00           C  
ATOM    356  N   PHE A  48       7.672  -4.629  -9.487  1.00  0.00           N  
ATOM    357  CA  PHE A  48       8.364  -5.587 -10.340  1.00  0.00           C  
ATOM    358  C   PHE A  48       8.649  -4.984 -11.711  1.00  0.00           C  
ATOM    359  CB  PHE A  48       7.539  -6.869 -10.491  1.00  0.00           C  
ATOM    360  O   PHE A  48       8.336  -5.590 -12.738  1.00  0.00           O  
ATOM    361  CG  PHE A  48       7.406  -7.659  -9.218  1.00  0.00           C  
ATOM    362  CD1 PHE A  48       8.465  -8.421  -8.742  1.00  0.00           C  
ATOM    363  CD2 PHE A  48       6.220  -7.639  -8.495  1.00  0.00           C  
ATOM    364  CE1 PHE A  48       8.345  -9.153  -7.563  1.00  0.00           C  
ATOM    365  CE2 PHE A  48       6.092  -8.368  -7.316  1.00  0.00           C  
ATOM    366  CZ  PHE A  48       7.155  -9.125  -6.853  1.00  0.00           C  
ATOM    367  N   ARG A  49       9.211  -3.705 -11.731  1.00  0.00           N  
ATOM    368  CA  ARG A  49       9.688  -3.126 -12.982  1.00  0.00           C  
ATOM    369  C   ARG A  49      10.829  -3.952 -13.568  1.00  0.00           C  
ATOM    370  CB  ARG A  49      10.144  -1.681 -12.768  1.00  0.00           C  
ATOM    371  O   ARG A  49      10.990  -4.020 -14.788  1.00  0.00           O  
ATOM    372  CG  ARG A  49       9.001  -0.696 -12.582  1.00  0.00           C  
ATOM    373  CD  ARG A  49       9.503   0.738 -12.483  1.00  0.00           C  
ATOM    374  NE  ARG A  49       8.403   1.683 -12.312  1.00  0.00           N  
ATOM    375  NH1 ARG A  49       9.758   3.546 -12.140  1.00  0.00           N  
ATOM    376  NH2 ARG A  49       7.480   3.764 -12.006  1.00  0.00           N  
ATOM    377  CZ  ARG A  49       8.549   2.996 -12.153  1.00  0.00           C  
ATOM    378  N   ARG A  50      11.507  -4.466 -12.578  1.00  0.00           N  
ATOM    379  CA  ARG A  50      12.547  -5.442 -12.884  1.00  0.00           C  
ATOM    380  C   ARG A  50      12.344  -6.727 -12.088  1.00  0.00           C  
ATOM    381  CB  ARG A  50      13.933  -4.861 -12.596  1.00  0.00           C  
ATOM    382  O   ARG A  50      11.711  -6.714 -11.030  1.00  0.00           O  
ATOM    383  CG  ARG A  50      14.290  -3.662 -13.460  1.00  0.00           C  
ATOM    384  CD  ARG A  50      15.623  -3.050 -13.053  1.00  0.00           C  
ATOM    385  NE  ARG A  50      15.985  -1.926 -13.912  1.00  0.00           N  
ATOM    386  NH1 ARG A  50      14.677  -0.383 -12.795  1.00  0.00           N  
ATOM    387  NH2 ARG A  50      15.922   0.262 -14.608  1.00  0.00           N  
ATOM    388  CZ  ARG A  50      15.527  -0.685 -13.769  1.00  0.00           C  
ATOM    389  N   ASN A  51      12.765  -7.792 -12.683  1.00  0.00           N  
ATOM    390  CA  ASN A  51      12.515  -9.092 -12.070  1.00  0.00           C  
ATOM    391  C   ASN A  51      13.744  -9.993 -12.146  1.00  0.00           C  
ATOM    392  CB  ASN A  51      11.314  -9.774 -12.729  1.00  0.00           C  
ATOM    393  O   ASN A  51      14.795  -9.576 -12.636  1.00  0.00           O  
ATOM    394  CG  ASN A  51      10.635 -10.773 -11.812  1.00  0.00           C  
ATOM    395  ND2 ASN A  51       9.586 -11.417 -12.311  1.00  0.00           N  
ATOM    396  OD1 ASN A  51      11.049 -10.963 -10.666  1.00  0.00           O  
ATOM    397  N   ASN A  52      13.680 -11.165 -11.586  1.00  0.00           N  
ATOM    398  CA  ASN A  52      14.767 -12.138 -11.559  1.00  0.00           C  
ATOM    399  C   ASN A  52      15.881 -11.708 -10.609  1.00  0.00           C  
ATOM    400  CB  ASN A  52      15.325 -12.357 -12.967  1.00  0.00           C  
ATOM    401  O   ASN A  52      17.063 -11.855 -10.925  1.00  0.00           O  
ATOM    402  CG  ASN A  52      16.202 -13.590 -13.062  1.00  0.00           C  
ATOM    403  ND2 ASN A  52      17.134 -13.584 -14.006  1.00  0.00           N  
ATOM    404  OD1 ASN A  52      16.041 -14.542 -12.292  1.00  0.00           O  
ATOM    405  N   GLY A  53      15.499 -11.212  -9.479  1.00  0.00           N  
ATOM    406  CA  GLY A  53      16.404 -10.794  -8.420  1.00  0.00           C  
ATOM    407  C   GLY A  53      15.973 -11.269  -7.045  1.00  0.00           C  
ATOM    408  O   GLY A  53      15.520 -12.404  -6.888  1.00  0.00           O  
ATOM    409  N   THR A  54      16.297 -10.405  -6.031  1.00  0.00           N  
ATOM    410  CA  THR A  54      16.003 -10.730  -4.640  1.00  0.00           C  
ATOM    411  C   THR A  54      14.934  -9.796  -4.080  1.00  0.00           C  
ATOM    412  CB  THR A  54      17.269 -10.648  -3.768  1.00  0.00           C  
ATOM    413  O   THR A  54      14.978  -8.585  -4.310  1.00  0.00           O  
ATOM    414  CG2 THR A  54      16.969 -11.044  -2.325  1.00  0.00           C  
ATOM    415  OG1 THR A  54      18.265 -11.532  -4.297  1.00  0.00           O  
ATOM    416  N   LEU A  55      13.929 -10.397  -3.463  1.00  0.00           N  
ATOM    417  CA  LEU A  55      12.921  -9.612  -2.760  1.00  0.00           C  
ATOM    418  C   LEU A  55      13.111  -9.711  -1.250  1.00  0.00           C  
ATOM    419  CB  LEU A  55      11.514 -10.083  -3.140  1.00  0.00           C  
ATOM    420  O   LEU A  55      13.083 -10.807  -0.686  1.00  0.00           O  
ATOM    421  CG  LEU A  55      10.350  -9.338  -2.484  1.00  0.00           C  
ATOM    422  CD1 LEU A  55      10.295  -7.898  -2.981  1.00  0.00           C  
ATOM    423  CD2 LEU A  55       9.033 -10.056  -2.760  1.00  0.00           C  
ATOM    424  N   THR A  56      13.362  -8.592  -0.608  1.00  0.00           N  
ATOM    425  CA  THR A  56      13.464  -8.524   0.845  1.00  0.00           C  
ATOM    426  C   THR A  56      12.175  -7.980   1.453  1.00  0.00           C  
ATOM    427  CB  THR A  56      14.651  -7.646   1.282  1.00  0.00           C  
ATOM    428  O   THR A  56      11.699  -6.912   1.061  1.00  0.00           O  
ATOM    429  CG2 THR A  56      14.781  -7.611   2.801  1.00  0.00           C  
ATOM    430  OG1 THR A  56      15.860  -8.174   0.722  1.00  0.00           O  
ATOM    431  N   VAL A  57      11.613  -8.749   2.410  1.00  0.00           N  
ATOM    432  CA  VAL A  57      10.396  -8.341   3.104  1.00  0.00           C  
ATOM    433  C   VAL A  57      10.719  -8.003   4.558  1.00  0.00           C  
ATOM    434  CB  VAL A  57       9.312  -9.440   3.041  1.00  0.00           C  
ATOM    435  O   VAL A  57      11.161  -8.866   5.319  1.00  0.00           O  
ATOM    436  CG1 VAL A  57       8.013  -8.954   3.682  1.00  0.00           C  
ATOM    437  CG2 VAL A  57       9.070  -9.868   1.595  1.00  0.00           C  
ATOM    438  N   THR A  58      10.540  -6.738   4.909  1.00  0.00           N  
ATOM    439  CA  THR A  58      10.672  -6.302   6.294  1.00  0.00           C  
ATOM    440  C   THR A  58       9.301  -6.121   6.938  1.00  0.00           C  
ATOM    441  CB  THR A  58      11.465  -4.985   6.391  1.00  0.00           C  
ATOM    442  O   THR A  58       8.498  -5.303   6.483  1.00  0.00           O  
ATOM    443  CG2 THR A  58      11.722  -4.603   7.846  1.00  0.00           C  
ATOM    444  OG1 THR A  58      12.722  -5.140   5.721  1.00  0.00           O  
ATOM    445  N   SER A  59       9.010  -6.929   7.909  1.00  0.00           N  
ATOM    446  CA  SER A  59       7.733  -6.891   8.614  1.00  0.00           C  
ATOM    447  C   SER A  59       7.936  -6.847  10.125  1.00  0.00           C  
ATOM    448  CB  SER A  59       6.878  -8.103   8.241  1.00  0.00           C  
ATOM    449  O   SER A  59       9.066  -6.723  10.601  1.00  0.00           O  
ATOM    450  OG  SER A  59       7.402  -9.285   8.822  1.00  0.00           O  
ATOM    451  N   LYS A  60       6.797  -6.906  10.818  1.00  0.00           N  
ATOM    452  CA  LYS A  60       6.841  -6.970  12.276  1.00  0.00           C  
ATOM    453  C   LYS A  60       7.515  -8.254  12.750  1.00  0.00           C  
ATOM    454  CB  LYS A  60       5.431  -6.871  12.861  1.00  0.00           C  
ATOM    455  O   LYS A  60       8.092  -8.294  13.839  1.00  0.00           O  
ATOM    456  CG  LYS A  60       5.386  -6.931  14.381  1.00  0.00           C  
ATOM    457  CD  LYS A  60       3.955  -6.882  14.900  1.00  0.00           C  
ATOM    458  CE  LYS A  60       3.903  -7.023  16.415  1.00  0.00           C  
ATOM    459  NZ  LYS A  60       2.502  -6.973  16.929  1.00  0.00           N  
ATOM    460  N   HIS A  61       7.496  -9.266  11.898  1.00  0.00           N  
ATOM    461  CA  HIS A  61       8.032 -10.581  12.232  1.00  0.00           C  
ATOM    462  C   HIS A  61       9.519 -10.669  11.902  1.00  0.00           C  
ATOM    463  CB  HIS A  61       7.264 -11.676  11.491  1.00  0.00           C  
ATOM    464  O   HIS A  61      10.159 -11.688  12.171  1.00  0.00           O  
ATOM    465  CG  HIS A  61       5.807 -11.719  11.826  1.00  0.00           C  
ATOM    466  CD2 HIS A  61       4.712 -11.515  11.057  1.00  0.00           C  
ATOM    467  ND1 HIS A  61       5.343 -11.999  13.093  1.00  0.00           N  
ATOM    468  CE1 HIS A  61       4.021 -11.966  13.089  1.00  0.00           C  
ATOM    469  NE2 HIS A  61       3.613 -11.673  11.865  1.00  0.00           N  
ATOM    470  N   GLY A  62      10.054  -9.630  11.315  1.00  0.00           N  
ATOM    471  CA  GLY A  62      11.461  -9.639  10.950  1.00  0.00           C  
ATOM    472  C   GLY A  62      11.691  -9.508   9.456  1.00  0.00           C  
ATOM    473  O   GLY A  62      10.841  -8.981   8.735  1.00  0.00           O  
ATOM    474  N   VAL A  63      12.879  -9.882   9.101  1.00  0.00           N  
ATOM    475  CA  VAL A  63      13.275  -9.745   7.704  1.00  0.00           C  
ATOM    476  C   VAL A  63      13.252 -11.111   7.023  1.00  0.00           C  
ATOM    477  CB  VAL A  63      14.677  -9.108   7.571  1.00  0.00           C  
ATOM    478  O   VAL A  63      13.752 -12.095   7.573  1.00  0.00           O  
ATOM    479  CG1 VAL A  63      15.091  -9.014   6.104  1.00  0.00           C  
ATOM    480  CG2 VAL A  63      14.699  -7.727   8.225  1.00  0.00           C  
ATOM    481  N   PHE A  64      12.584 -11.171   5.914  1.00  0.00           N  
ATOM    482  CA  PHE A  64      12.501 -12.372   5.091  1.00  0.00           C  
ATOM    483  C   PHE A  64      12.994 -12.095   3.676  1.00  0.00           C  
ATOM    484  CB  PHE A  64      11.063 -12.900   5.052  1.00  0.00           C  
ATOM    485  O   PHE A  64      12.631 -11.082   3.074  1.00  0.00           O  
ATOM    486  CG  PHE A  64      10.922 -14.227   4.356  1.00  0.00           C  
ATOM    487  CD1 PHE A  64      10.681 -14.288   2.989  1.00  0.00           C  
ATOM    488  CD2 PHE A  64      11.032 -15.413   5.069  1.00  0.00           C  
ATOM    489  CE1 PHE A  64      10.550 -15.515   2.342  1.00  0.00           C  
ATOM    490  CE2 PHE A  64      10.903 -16.643   4.429  1.00  0.00           C  
ATOM    491  CZ  PHE A  64      10.661 -16.691   3.066  1.00  0.00           C  
ATOM    492  N   THR A  65      13.791 -13.057   3.183  1.00  0.00           N  
ATOM    493  CA  THR A  65      14.362 -12.839   1.859  1.00  0.00           C  
ATOM    494  C   THR A  65      13.972 -13.967   0.909  1.00  0.00           C  
ATOM    495  CB  THR A  65      15.897 -12.726   1.924  1.00  0.00           C  
ATOM    496  O   THR A  65      14.104 -15.145   1.249  1.00  0.00           O  
ATOM    497  CG2 THR A  65      16.490 -12.489   0.539  1.00  0.00           C  
ATOM    498  OG1 THR A  65      16.254 -11.632   2.777  1.00  0.00           O  
ATOM    499  N   VAL A  66      13.406 -13.514  -0.239  1.00  0.00           N  
ATOM    500  CA  VAL A  66      13.210 -14.415  -1.369  1.00  0.00           C  
ATOM    501  C   VAL A  66      14.338 -14.230  -2.381  1.00  0.00           C  
ATOM    502  CB  VAL A  66      11.841 -14.184  -2.049  1.00  0.00           C  
ATOM    503  O   VAL A  66      14.463 -13.166  -2.993  1.00  0.00           O  
ATOM    504  CG1 VAL A  66      11.642 -15.159  -3.207  1.00  0.00           C  
ATOM    505  CG2 VAL A  66      10.711 -14.320  -1.030  1.00  0.00           C  
ATOM    506  N   GLU A  67      15.207 -15.234  -2.593  1.00  0.00           N  
ATOM    507  CA  GLU A  67      16.437 -15.116  -3.371  1.00  0.00           C  
ATOM    508  C   GLU A  67      16.136 -14.975  -4.861  1.00  0.00           C  
ATOM    509  CB  GLU A  67      17.345 -16.325  -3.129  1.00  0.00           C  
ATOM    510  O   GLU A  67      16.896 -14.340  -5.595  1.00  0.00           O  
ATOM    511  CG  GLU A  67      17.878 -16.419  -1.707  1.00  0.00           C  
ATOM    512  CD  GLU A  67      18.805 -15.272  -1.337  1.00  0.00           C  
ATOM    513  OE1 GLU A  67      18.944 -14.969  -0.130  1.00  0.00           O  
ATOM    514  OE2 GLU A  67      19.397 -14.671  -2.261  1.00  0.00           O  
ATOM    515  N   ASN A  68      15.065 -15.550  -5.268  1.00  0.00           N  
ATOM    516  CA  ASN A  68      14.669 -15.502  -6.671  1.00  0.00           C  
ATOM    517  C   ASN A  68      13.208 -15.089  -6.828  1.00  0.00           C  
ATOM    518  CB  ASN A  68      14.914 -16.853  -7.345  1.00  0.00           C  
ATOM    519  O   ASN A  68      12.303 -15.883  -6.565  1.00  0.00           O  
ATOM    520  CG  ASN A  68      14.662 -16.816  -8.839  1.00  0.00           C  
ATOM    521  ND2 ASN A  68      15.000 -17.901  -9.525  1.00  0.00           N  
ATOM    522  OD1 ASN A  68      14.167 -15.819  -9.372  1.00  0.00           O  
ATOM    523  N   THR A  69      12.986 -13.817  -7.307  1.00  0.00           N  
ATOM    524  CA  THR A  69      11.639 -13.266  -7.395  1.00  0.00           C  
ATOM    525  C   THR A  69      10.829 -13.988  -8.468  1.00  0.00           C  
ATOM    526  CB  THR A  69      11.671 -11.757  -7.701  1.00  0.00           C  
ATOM    527  O   THR A  69       9.598 -13.925  -8.472  1.00  0.00           O  
ATOM    528  CG2 THR A  69      12.237 -10.969  -6.525  1.00  0.00           C  
ATOM    529  OG1 THR A  69      12.490 -11.527  -8.854  1.00  0.00           O  
ATOM    530  N   THR A  70      11.432 -14.772  -9.351  1.00  0.00           N  
ATOM    531  CA  THR A  70      10.720 -15.470 -10.415  1.00  0.00           C  
ATOM    532  C   THR A  70       9.967 -16.676  -9.860  1.00  0.00           C  
ATOM    533  CB  THR A  70      11.684 -15.929 -11.525  1.00  0.00           C  
ATOM    534  O   THR A  70       9.084 -17.223 -10.525  1.00  0.00           O  
ATOM    535  CG2 THR A  70      12.446 -14.748 -12.114  1.00  0.00           C  
ATOM    536  OG1 THR A  70      12.622 -16.864 -10.978  1.00  0.00           O  
ATOM    537  N   THR A  71      10.275 -17.040  -8.688  1.00  0.00           N  
ATOM    538  CA  THR A  71       9.631 -18.197  -8.076  1.00  0.00           C  
ATOM    539  C   THR A  71       8.356 -17.784  -7.347  1.00  0.00           C  
ATOM    540  CB  THR A  71      10.580 -18.909  -7.093  1.00  0.00           C  
ATOM    541  O   THR A  71       7.585 -18.637  -6.902  1.00  0.00           O  
ATOM    542  CG2 THR A  71      11.876 -19.323  -7.782  1.00  0.00           C  
ATOM    543  OG1 THR A  71      10.889 -18.023  -6.010  1.00  0.00           O  
ATOM    544  N   LEU A  72       8.133 -16.495  -7.248  1.00  0.00           N  
ATOM    545  CA  LEU A  72       6.960 -15.997  -6.537  1.00  0.00           C  
ATOM    546  C   LEU A  72       5.698 -16.186  -7.371  1.00  0.00           C  
ATOM    547  CB  LEU A  72       7.136 -14.517  -6.185  1.00  0.00           C  
ATOM    548  O   LEU A  72       5.727 -16.031  -8.594  1.00  0.00           O  
ATOM    549  CG  LEU A  72       8.169 -14.196  -5.104  1.00  0.00           C  
ATOM    550  CD1 LEU A  72       8.433 -12.695  -5.053  1.00  0.00           C  
ATOM    551  CD2 LEU A  72       7.701 -14.708  -3.747  1.00  0.00           C  
ATOM    552  N   GLN A  73       4.667 -16.568  -6.689  1.00  0.00           N  
ATOM    553  CA  GLN A  73       3.353 -16.612  -7.322  1.00  0.00           C  
ATOM    554  C   GLN A  73       2.641 -15.268  -7.207  1.00  0.00           C  
ATOM    555  CB  GLN A  73       2.495 -17.716  -6.702  1.00  0.00           C  
ATOM    556  O   GLN A  73       2.421 -14.769  -6.101  1.00  0.00           O  
ATOM    557  CG  GLN A  73       3.044 -19.119  -6.922  1.00  0.00           C  
ATOM    558  CD  GLN A  73       2.156 -20.197  -6.329  1.00  0.00           C  
ATOM    559  NE2 GLN A  73       2.049 -21.325  -7.024  1.00  0.00           N  
ATOM    560  OE1 GLN A  73       1.572 -20.018  -5.256  1.00  0.00           O  
ATOM    561  N   LEU A  74       2.339 -14.732  -8.416  1.00  0.00           N  
ATOM    562  CA  LEU A  74       1.766 -13.391  -8.466  1.00  0.00           C  
ATOM    563  C   LEU A  74       0.382 -13.415  -9.105  1.00  0.00           C  
ATOM    564  CB  LEU A  74       2.684 -12.445  -9.244  1.00  0.00           C  
ATOM    565  O   LEU A  74       0.137 -14.184 -10.037  1.00  0.00           O  
ATOM    566  CG  LEU A  74       4.161 -12.454  -8.848  1.00  0.00           C  
ATOM    567  CD1 LEU A  74       4.973 -11.588  -9.805  1.00  0.00           C  
ATOM    568  CD2 LEU A  74       4.332 -11.976  -7.410  1.00  0.00           C  
ATOM    569  N   HIS A  75      -0.458 -12.662  -8.526  1.00  0.00           N  
ATOM    570  CA  HIS A  75      -1.757 -12.399  -9.136  1.00  0.00           C  
ATOM    571  C   HIS A  75      -1.948 -10.910  -9.406  1.00  0.00           C  
ATOM    572  CB  HIS A  75      -2.883 -12.920  -8.242  1.00  0.00           C  
ATOM    573  O   HIS A  75      -2.025 -10.111  -8.470  1.00  0.00           O  
ATOM    574  CG  HIS A  75      -4.250 -12.690  -8.804  1.00  0.00           C  
ATOM    575  CD2 HIS A  75      -5.229 -11.830  -8.437  1.00  0.00           C  
ATOM    576  ND1 HIS A  75      -4.742 -13.401  -9.877  1.00  0.00           N  
ATOM    577  CE1 HIS A  75      -5.968 -12.985 -10.148  1.00  0.00           C  
ATOM    578  NE2 HIS A  75      -6.288 -12.032  -9.288  1.00  0.00           N  
ATOM    579  N   LEU A  76      -2.103 -10.570 -10.698  1.00  0.00           N  
ATOM    580  CA  LEU A  76      -2.279  -9.180 -11.106  1.00  0.00           C  
ATOM    581  C   LEU A  76      -3.752  -8.788 -11.078  1.00  0.00           C  
ATOM    582  CB  LEU A  76      -1.706  -8.957 -12.508  1.00  0.00           C  
ATOM    583  O   LEU A  76      -4.605  -9.523 -11.580  1.00  0.00           O  
ATOM    584  CG  LEU A  76      -0.183  -8.857 -12.610  1.00  0.00           C  
ATOM    585  CD1 LEU A  76       0.463 -10.180 -12.212  1.00  0.00           C  
ATOM    586  CD2 LEU A  76       0.234  -8.456 -14.021  1.00  0.00           C  
ATOM    587  N   ILE A  77      -3.946  -7.632 -10.466  1.00  0.00           N  
ATOM    588  CA  ILE A  77      -5.306  -7.105 -10.485  1.00  0.00           C  
ATOM    589  C   ILE A  77      -5.539  -6.327 -11.778  1.00  0.00           C  
ATOM    590  CB  ILE A  77      -5.579  -6.203  -9.260  1.00  0.00           C  
ATOM    591  O   ILE A  77      -4.871  -5.322 -12.035  1.00  0.00           O  
ATOM    592  CG1 ILE A  77      -5.231  -6.943  -7.964  1.00  0.00           C  
ATOM    593  CG2 ILE A  77      -7.037  -5.735  -9.250  1.00  0.00           C  
ATOM    594  CD1 ILE A  77      -6.034  -8.218  -7.744  1.00  0.00           C  
ATOM    595  N   GLU A  78      -6.425  -6.750 -12.541  1.00  0.00           N  
ATOM    596  CA  GLU A  78      -6.631  -6.226 -13.888  1.00  0.00           C  
ATOM    597  C   GLU A  78      -6.942  -4.733 -13.858  1.00  0.00           C  
ATOM    598  CB  GLU A  78      -7.760  -6.984 -14.592  1.00  0.00           C  
ATOM    599  O   GLU A  78      -7.801  -4.287 -13.095  1.00  0.00           O  
ATOM    600  CG  GLU A  78      -7.847  -6.708 -16.087  1.00  0.00           C  
ATOM    601  CD  GLU A  78      -8.905  -7.542 -16.790  1.00  0.00           C  
ATOM    602  OE1 GLU A  78      -9.061  -7.410 -18.025  1.00  0.00           O  
ATOM    603  OE2 GLU A  78      -9.585  -8.335 -16.101  1.00  0.00           O  
ATOM    604  N   GLY A  79      -6.169  -3.992 -14.696  1.00  0.00           N  
ATOM    605  CA  GLY A  79      -6.431  -2.582 -14.932  1.00  0.00           C  
ATOM    606  C   GLY A  79      -5.970  -1.690 -13.795  1.00  0.00           C  
ATOM    607  O   GLY A  79      -6.297  -0.502 -13.759  1.00  0.00           O  
ATOM    608  N   ARG A  80      -5.271  -2.308 -12.813  1.00  0.00           N  
ATOM    609  CA  ARG A  80      -4.881  -1.561 -11.621  1.00  0.00           C  
ATOM    610  C   ARG A  80      -3.404  -1.767 -11.305  1.00  0.00           C  
ATOM    611  CB  ARG A  80      -5.737  -1.976 -10.422  1.00  0.00           C  
ATOM    612  O   ARG A  80      -2.846  -2.830 -11.584  1.00  0.00           O  
ATOM    613  CG  ARG A  80      -7.218  -1.680 -10.591  1.00  0.00           C  
ATOM    614  CD  ARG A  80      -8.041  -2.247  -9.442  1.00  0.00           C  
ATOM    615  NE  ARG A  80      -9.453  -1.896  -9.565  1.00  0.00           N  
ATOM    616  NH1 ARG A  80      -9.382  -0.198  -8.000  1.00  0.00           N  
ATOM    617  NH2 ARG A  80     -11.347  -0.697  -9.069  1.00  0.00           N  
ATOM    618  CZ  ARG A  80     -10.057  -0.931  -8.878  1.00  0.00           C  
ATOM    619  N   ASP A  81      -2.758  -0.697 -10.831  1.00  0.00           N  
ATOM    620  CA  ASP A  81      -1.398  -0.824 -10.314  1.00  0.00           C  
ATOM    621  C   ASP A  81      -1.389  -1.532  -8.961  1.00  0.00           C  
ATOM    622  CB  ASP A  81      -0.740   0.552 -10.192  1.00  0.00           C  
ATOM    623  O   ASP A  81      -1.121  -0.911  -7.931  1.00  0.00           O  
ATOM    624  CG  ASP A  81       0.728   0.475  -9.811  1.00  0.00           C  
ATOM    625  OD1 ASP A  81       1.361  -0.579 -10.032  1.00  0.00           O  
ATOM    626  OD2 ASP A  81       1.255   1.478  -9.282  1.00  0.00           O  
ATOM    627  N   MET A  82      -1.893  -2.757  -8.955  1.00  0.00           N  
ATOM    628  CA  MET A  82      -2.030  -3.591  -7.764  1.00  0.00           C  
ATOM    629  C   MET A  82      -1.727  -5.051  -8.084  1.00  0.00           C  
ATOM    630  CB  MET A  82      -3.437  -3.465  -7.178  1.00  0.00           C  
ATOM    631  O   MET A  82      -2.151  -5.564  -9.121  1.00  0.00           O  
ATOM    632  CG  MET A  82      -3.633  -4.236  -5.882  1.00  0.00           C  
ATOM    633  SD  MET A  82      -5.334  -4.069  -5.215  1.00  0.00           S  
ATOM    634  CE  MET A  82      -5.334  -2.308  -4.776  1.00  0.00           C  
ATOM    635  N   ILE A  83      -0.971  -5.665  -7.136  1.00  0.00           N  
ATOM    636  CA  ILE A  83      -0.618  -7.069  -7.318  1.00  0.00           C  
ATOM    637  C   ILE A  83      -0.730  -7.806  -5.986  1.00  0.00           C  
ATOM    638  CB  ILE A  83       0.805  -7.223  -7.899  1.00  0.00           C  
ATOM    639  O   ILE A  83      -0.554  -7.207  -4.922  1.00  0.00           O  
ATOM    640  CG1 ILE A  83       1.080  -8.688  -8.257  1.00  0.00           C  
ATOM    641  CG2 ILE A  83       1.851  -6.696  -6.912  1.00  0.00           C  
ATOM    642  CD1 ILE A  83       2.362  -8.902  -9.050  1.00  0.00           C  
ATOM    643  N   ILE A  84      -1.120  -9.101  -6.025  1.00  0.00           N  
ATOM    644  CA  ILE A  84      -1.113  -9.985  -4.864  1.00  0.00           C  
ATOM    645  C   ILE A  84       0.041 -10.978  -4.978  1.00  0.00           C  
ATOM    646  CB  ILE A  84      -2.455 -10.737  -4.719  1.00  0.00           C  
ATOM    647  O   ILE A  84       0.163 -11.685  -5.981  1.00  0.00           O  
ATOM    648  CG1 ILE A  84      -3.620  -9.744  -4.656  1.00  0.00           C  
ATOM    649  CG2 ILE A  84      -2.437 -11.639  -3.481  1.00  0.00           C  
ATOM    650  CD1 ILE A  84      -4.994 -10.396  -4.719  1.00  0.00           C  
ATOM    651  N   ILE A  85       0.847 -10.972  -3.936  1.00  0.00           N  
ATOM    652  CA  ILE A  85       1.982 -11.888  -3.902  1.00  0.00           C  
ATOM    653  C   ILE A  85       1.703 -13.018  -2.914  1.00  0.00           C  
ATOM    654  CB  ILE A  85       3.289 -11.155  -3.522  1.00  0.00           C  
ATOM    655  O   ILE A  85       1.459 -12.771  -1.731  1.00  0.00           O  
ATOM    656  CG1 ILE A  85       3.493  -9.929  -4.419  1.00  0.00           C  
ATOM    657  CG2 ILE A  85       4.486 -12.105  -3.611  1.00  0.00           C  
ATOM    658  CD1 ILE A  85       4.616  -9.008  -3.961  1.00  0.00           C  
ATOM    659  N   ARG A  86       1.738 -14.184  -3.461  1.00  0.00           N  
ATOM    660  CA  ARG A  86       1.680 -15.334  -2.566  1.00  0.00           C  
ATOM    661  C   ARG A  86       3.065 -15.682  -2.030  1.00  0.00           C  
ATOM    662  CB  ARG A  86       1.076 -16.544  -3.282  1.00  0.00           C  
ATOM    663  O   ARG A  86       3.956 -16.056  -2.795  1.00  0.00           O  
ATOM    664  CG  ARG A  86       0.802 -17.728  -2.368  1.00  0.00           C  
ATOM    665  CD  ARG A  86       0.083 -18.852  -3.101  1.00  0.00           C  
ATOM    666  NE  ARG A  86      -0.212 -19.972  -2.213  1.00  0.00           N  
ATOM    667  NH1 ARG A  86      -1.354 -21.200  -3.803  1.00  0.00           N  
ATOM    668  NH2 ARG A  86      -1.101 -22.021  -1.677  1.00  0.00           N  
ATOM    669  CZ  ARG A  86      -0.888 -21.062  -2.566  1.00  0.00           C  
ATOM    670  N   MET A  87       3.134 -15.619  -0.692  1.00  0.00           N  
ATOM    671  CA  MET A  87       4.436 -15.841  -0.069  1.00  0.00           C  
ATOM    672  C   MET A  87       4.703 -17.330   0.120  1.00  0.00           C  
ATOM    673  CB  MET A  87       4.518 -15.120   1.277  1.00  0.00           C  
ATOM    674  O   MET A  87       3.767 -18.128   0.196  1.00  0.00           O  
ATOM    675  CG  MET A  87       4.368 -13.611   1.175  1.00  0.00           C  
ATOM    676  SD  MET A  87       5.639 -12.849   0.093  1.00  0.00           S  
ATOM    677  CE  MET A  87       7.125 -13.139   1.093  1.00  0.00           C  
ATOM    678  N   PRO A  88       6.016 -17.703   0.128  1.00  0.00           N  
ATOM    679  CA  PRO A  88       6.368 -19.104   0.372  1.00  0.00           C  
ATOM    680  C   PRO A  88       5.830 -19.624   1.704  1.00  0.00           C  
ATOM    681  CB  PRO A  88       7.898 -19.089   0.371  1.00  0.00           C  
ATOM    682  O   PRO A  88       5.547 -18.836   2.610  1.00  0.00           O  
ATOM    683  CG  PRO A  88       8.267 -17.839  -0.362  1.00  0.00           C  
ATOM    684  CD  PRO A  88       7.187 -16.820  -0.140  1.00  0.00           C  
ATOM    685  N   LYS A  89       5.717 -20.851   1.847  1.00  0.00           N  
ATOM    686  CA  LYS A  89       5.090 -21.511   2.988  1.00  0.00           C  
ATOM    687  C   LYS A  89       5.874 -21.254   4.271  1.00  0.00           C  
ATOM    688  CB  LYS A  89       4.971 -23.016   2.739  1.00  0.00           C  
ATOM    689  O   LYS A  89       5.312 -21.297   5.368  1.00  0.00           O  
ATOM    690  CG  LYS A  89       3.916 -23.392   1.710  1.00  0.00           C  
ATOM    691  CD  LYS A  89       3.764 -24.903   1.591  1.00  0.00           C  
ATOM    692  CE  LYS A  89       2.707 -25.280   0.562  1.00  0.00           C  
ATOM    693  NZ  LYS A  89       2.577 -26.761   0.419  1.00  0.00           N  
ATOM    694  N   ASP A  90       7.164 -20.989   4.141  1.00  0.00           N  
ATOM    695  CA  ASP A  90       7.975 -20.761   5.332  1.00  0.00           C  
ATOM    696  C   ASP A  90       7.887 -19.306   5.787  1.00  0.00           C  
ATOM    697  CB  ASP A  90       9.434 -21.142   5.070  1.00  0.00           C  
ATOM    698  O   ASP A  90       8.550 -18.909   6.747  1.00  0.00           O  
ATOM    699  CG  ASP A  90      10.047 -20.377   3.910  1.00  0.00           C  
ATOM    700  OD1 ASP A  90       9.298 -19.768   3.117  1.00  0.00           O  
ATOM    701  OD2 ASP A  90      11.291 -20.387   3.787  1.00  0.00           O  
ATOM    702  N   PHE A  91       7.094 -18.482   5.080  1.00  0.00           N  
ATOM    703  CA  PHE A  91       6.774 -17.116   5.478  1.00  0.00           C  
ATOM    704  C   PHE A  91       5.585 -17.094   6.430  1.00  0.00           C  
ATOM    705  CB  PHE A  91       6.479 -16.252   4.248  1.00  0.00           C  
ATOM    706  O   PHE A  91       4.532 -17.661   6.130  1.00  0.00           O  
ATOM    707  CG  PHE A  91       6.312 -14.789   4.561  1.00  0.00           C  
ATOM    708  CD1 PHE A  91       5.049 -14.247   4.764  1.00  0.00           C  
ATOM    709  CD2 PHE A  91       7.419 -13.955   4.651  1.00  0.00           C  
ATOM    710  CE1 PHE A  91       4.891 -12.894   5.053  1.00  0.00           C  
ATOM    711  CE2 PHE A  91       7.270 -12.602   4.940  1.00  0.00           C  
ATOM    712  CZ  PHE A  91       6.005 -12.073   5.139  1.00  0.00           C  
ATOM    713  N   PRO A  92       5.815 -16.481   7.652  1.00  0.00           N  
ATOM    714  CA  PRO A  92       4.694 -16.454   8.594  1.00  0.00           C  
ATOM    715  C   PRO A  92       3.479 -15.711   8.043  1.00  0.00           C  
ATOM    716  CB  PRO A  92       5.274 -15.727   9.810  1.00  0.00           C  
ATOM    717  O   PRO A  92       3.625 -14.651   7.429  1.00  0.00           O  
ATOM    718  CG  PRO A  92       6.755 -15.781   9.618  1.00  0.00           C  
ATOM    719  CD  PRO A  92       7.040 -15.916   8.150  1.00  0.00           C  
ATOM    720  N   PRO A  93       2.295 -16.319   8.267  1.00  0.00           N  
ATOM    721  CA  PRO A  93       1.098 -15.653   7.750  1.00  0.00           C  
ATOM    722  C   PRO A  93       0.708 -14.422   8.565  1.00  0.00           C  
ATOM    723  CB  PRO A  93       0.021 -16.737   7.848  1.00  0.00           C  
ATOM    724  O   PRO A  93       1.022 -14.341   9.755  1.00  0.00           O  
ATOM    725  CG  PRO A  93       0.455 -17.604   8.986  1.00  0.00           C  
ATOM    726  CD  PRO A  93       1.956 -17.651   9.004  1.00  0.00           C  
ATOM    727  N   PHE A  94      -0.023 -13.426   7.944  1.00  0.00           N  
ATOM    728  CA  PHE A  94      -0.549 -12.219   8.572  1.00  0.00           C  
ATOM    729  C   PHE A  94      -1.962 -12.452   9.091  1.00  0.00           C  
ATOM    730  CB  PHE A  94      -0.538 -11.049   7.583  1.00  0.00           C  
ATOM    731  O   PHE A  94      -2.649 -13.375   8.647  1.00  0.00           O  
ATOM    732  CG  PHE A  94       0.843 -10.609   7.179  1.00  0.00           C  
ATOM    733  CD1 PHE A  94       1.567  -9.728   7.972  1.00  0.00           C  
ATOM    734  CD2 PHE A  94       1.417 -11.077   6.004  1.00  0.00           C  
ATOM    735  CE1 PHE A  94       2.846  -9.319   7.600  1.00  0.00           C  
ATOM    736  CE2 PHE A  94       2.694 -10.672   5.625  1.00  0.00           C  
ATOM    737  CZ  PHE A  94       3.406  -9.793   6.424  1.00  0.00           C  
ATOM    738  N   PRO A  95      -2.379 -11.660  10.025  1.00  0.00           N  
ATOM    739  CA  PRO A  95      -3.792 -11.701  10.410  1.00  0.00           C  
ATOM    740  C   PRO A  95      -4.729 -11.364   9.252  1.00  0.00           C  
ATOM    741  CB  PRO A  95      -3.887 -10.645  11.514  1.00  0.00           C  
ATOM    742  O   PRO A  95      -4.366 -10.587   8.365  1.00  0.00           O  
ATOM    743  CG  PRO A  95      -2.490 -10.500  12.025  1.00  0.00           C  
ATOM    744  CD  PRO A  95      -1.538 -10.789  10.900  1.00  0.00           C  
ATOM    745  N   GLN A  96      -5.929 -11.899   9.164  1.00  0.00           N  
ATOM    746  CA  GLN A  96      -6.875 -11.737   8.064  1.00  0.00           C  
ATOM    747  C   GLN A  96      -8.108 -10.957   8.510  1.00  0.00           C  
ATOM    748  CB  GLN A  96      -7.288 -13.100   7.505  1.00  0.00           C  
ATOM    749  O   GLN A  96      -9.219 -11.227   8.048  1.00  0.00           O  
ATOM    750  CG  GLN A  96      -6.144 -13.875   6.865  1.00  0.00           C  
ATOM    751  CD  GLN A  96      -6.591 -15.198   6.273  1.00  0.00           C  
ATOM    752  NE2 GLN A  96      -5.780 -15.750   5.377  1.00  0.00           N  
ATOM    753  OE1 GLN A  96      -7.656 -15.720   6.619  1.00  0.00           O  
ATOM    754  N   LYS A  97      -7.970  -9.965   9.398  1.00  0.00           N  
ATOM    755  CA  LYS A  97      -9.120  -9.248   9.941  1.00  0.00           C  
ATOM    756  C   LYS A  97      -9.359  -7.942   9.189  1.00  0.00           C  
ATOM    757  CB  LYS A  97      -8.922  -8.965  11.431  1.00  0.00           C  
ATOM    758  O   LYS A  97     -10.341  -7.242   9.445  1.00  0.00           O  
ATOM    759  CG  LYS A  97      -8.890 -10.214  12.299  1.00  0.00           C  
ATOM    760  CD  LYS A  97      -8.710  -9.867  13.772  1.00  0.00           C  
ATOM    761  CE  LYS A  97      -8.635 -11.118  14.637  1.00  0.00           C  
ATOM    762  NZ  LYS A  97      -8.419 -10.784  16.076  1.00  0.00           N  
ATOM    763  N   LEU A  98      -8.418  -7.683   8.235  1.00  0.00           N  
ATOM    764  CA  LEU A  98      -8.565  -6.443   7.481  1.00  0.00           C  
ATOM    765  C   LEU A  98      -9.770  -6.513   6.549  1.00  0.00           C  
ATOM    766  CB  LEU A  98      -7.297  -6.152   6.675  1.00  0.00           C  
ATOM    767  O   LEU A  98     -10.119  -7.589   6.059  1.00  0.00           O  
ATOM    768  CG  LEU A  98      -5.998  -6.033   7.474  1.00  0.00           C  
ATOM    769  CD1 LEU A  98      -4.814  -5.830   6.534  1.00  0.00           C  
ATOM    770  CD2 LEU A  98      -6.091  -4.890   8.479  1.00  0.00           C  
ATOM    771  N   VAL A  99     -10.363  -5.360   6.357  1.00  0.00           N  
ATOM    772  CA  VAL A  99     -11.498  -5.252   5.447  1.00  0.00           C  
ATOM    773  C   VAL A  99     -11.147  -4.318   4.291  1.00  0.00           C  
ATOM    774  CB  VAL A  99     -12.764  -4.745   6.175  1.00  0.00           C  
ATOM    775  O   VAL A  99     -10.615  -3.226   4.506  1.00  0.00           O  
ATOM    776  CG1 VAL A  99     -13.937  -4.634   5.203  1.00  0.00           C  
ATOM    777  CG2 VAL A  99     -13.115  -5.670   7.339  1.00  0.00           C  
ATOM    778  N   PHE A 100     -11.478  -4.809   3.012  1.00  0.00           N  
ATOM    779  CA  PHE A 100     -11.210  -4.046   1.799  1.00  0.00           C  
ATOM    780  C   PHE A 100     -12.507  -3.713   1.072  1.00  0.00           C  
ATOM    781  CB  PHE A 100     -10.272  -4.824   0.870  1.00  0.00           C  
ATOM    782  O   PHE A 100     -13.409  -4.548   0.986  1.00  0.00           O  
ATOM    783  CG  PHE A 100      -8.938  -5.148   1.487  1.00  0.00           C  
ATOM    784  CD1 PHE A 100      -7.837  -4.331   1.264  1.00  0.00           C  
ATOM    785  CD2 PHE A 100      -8.786  -6.270   2.290  1.00  0.00           C  
ATOM    786  CE1 PHE A 100      -6.601  -4.628   1.833  1.00  0.00           C  
ATOM    787  CE2 PHE A 100      -7.554  -6.574   2.863  1.00  0.00           C  
ATOM    788  CZ  PHE A 100      -6.463  -5.752   2.632  1.00  0.00           C  
ATOM    789  N   ARG A 101     -12.548  -2.492   0.619  1.00  0.00           N  
ATOM    790  CA  ARG A 101     -13.685  -2.111  -0.212  1.00  0.00           C  
ATOM    791  C   ARG A 101     -13.333  -0.932  -1.114  1.00  0.00           C  
ATOM    792  CB  ARG A 101     -14.894  -1.762   0.658  1.00  0.00           C  
ATOM    793  O   ARG A 101     -12.287  -0.303  -0.942  1.00  0.00           O  
ATOM    794  CG  ARG A 101     -14.700  -0.519   1.512  1.00  0.00           C  
ATOM    795  CD  ARG A 101     -16.016  -0.028   2.100  1.00  0.00           C  
ATOM    796  NE  ARG A 101     -15.816   1.109   2.994  1.00  0.00           N  
ATOM    797  NH1 ARG A 101     -15.581   2.663   1.300  1.00  0.00           N  
ATOM    798  NH2 ARG A 101     -15.443   3.320   3.492  1.00  0.00           N  
ATOM    799  CZ  ARG A 101     -15.614   2.361   2.593  1.00  0.00           C  
ATOM    800  N   GLU A 102     -14.253  -0.676  -2.019  1.00  0.00           N  
ATOM    801  CA  GLU A 102     -14.059   0.468  -2.905  1.00  0.00           C  
ATOM    802  C   GLU A 102     -14.304   1.783  -2.171  1.00  0.00           C  
ATOM    803  CB  GLU A 102     -14.981   0.366  -4.124  1.00  0.00           C  
ATOM    804  O   GLU A 102     -15.127   1.845  -1.255  1.00  0.00           O  
ATOM    805  CG  GLU A 102     -14.594  -0.739  -5.096  1.00  0.00           C  
ATOM    806  CD  GLU A 102     -15.470  -0.778  -6.338  1.00  0.00           C  
ATOM    807  OE1 GLU A 102     -14.984  -0.420  -7.435  1.00  0.00           O  
ATOM    808  OE2 GLU A 102     -16.652  -1.170  -6.213  1.00  0.00           O  
ATOM    809  N   PRO A 103     -13.547   2.865  -2.678  1.00  0.00           N  
ATOM    810  CA  PRO A 103     -13.832   4.175  -2.089  1.00  0.00           C  
ATOM    811  C   PRO A 103     -15.135   4.783  -2.604  1.00  0.00           C  
ATOM    812  CB  PRO A 103     -12.630   5.022  -2.514  1.00  0.00           C  
ATOM    813  O   PRO A 103     -15.644   4.368  -3.648  1.00  0.00           O  
ATOM    814  CG  PRO A 103     -12.203   4.448  -3.826  1.00  0.00           C  
ATOM    815  CD  PRO A 103     -12.431   2.964  -3.794  1.00  0.00           C  
ATOM    816  N   VAL A 104     -15.633   5.736  -1.843  1.00  0.00           N  
ATOM    817  CA  VAL A 104     -16.777   6.554  -2.230  1.00  0.00           C  
ATOM    818  C   VAL A 104     -16.320   7.986  -2.501  1.00  0.00           C  
ATOM    819  CB  VAL A 104     -17.877   6.542  -1.145  1.00  0.00           C  
ATOM    820  O   VAL A 104     -15.533   8.548  -1.737  1.00  0.00           O  
ATOM    821  CG1 VAL A 104     -19.059   7.414  -1.564  1.00  0.00           C  
ATOM    822  CG2 VAL A 104     -18.335   5.112  -0.866  1.00  0.00           C  
ATOM    823  N   PRO A 105     -16.828   8.566  -3.677  1.00  0.00           N  
ATOM    824  CA  PRO A 105     -16.434   9.949  -3.955  1.00  0.00           C  
ATOM    825  C   PRO A 105     -16.735  10.893  -2.793  1.00  0.00           C  
ATOM    826  CB  PRO A 105     -17.270  10.314  -5.184  1.00  0.00           C  
ATOM    827  O   PRO A 105     -17.838  10.866  -2.239  1.00  0.00           O  
ATOM    828  CG  PRO A 105     -17.545   9.009  -5.859  1.00  0.00           C  
ATOM    829  CD  PRO A 105     -17.726   7.955  -4.805  1.00  0.00           C  
ATOM    830  N   GLY A 106     -15.730  11.676  -2.405  1.00  0.00           N  
ATOM    831  CA  GLY A 106     -15.886  12.647  -1.334  1.00  0.00           C  
ATOM    832  C   GLY A 106     -15.625  12.065   0.042  1.00  0.00           C  
ATOM    833  O   GLY A 106     -15.838  12.734   1.055  1.00  0.00           O  
ATOM    834  N   GLU A 107     -15.189  10.798   0.026  1.00  0.00           N  
ATOM    835  CA  GLU A 107     -14.920  10.118   1.289  1.00  0.00           C  
ATOM    836  C   GLU A 107     -13.628  10.622   1.924  1.00  0.00           C  
ATOM    837  CB  GLU A 107     -14.847   8.603   1.079  1.00  0.00           C  
ATOM    838  O   GLU A 107     -12.677  10.966   1.218  1.00  0.00           O  
ATOM    839  CG  GLU A 107     -14.713   7.809   2.371  1.00  0.00           C  
ATOM    840  CD  GLU A 107     -14.727   6.304   2.154  1.00  0.00           C  
ATOM    841  OE1 GLU A 107     -15.002   5.555   3.118  1.00  0.00           O  
ATOM    842  OE2 GLU A 107     -14.461   5.871   1.011  1.00  0.00           O  
ATOM    843  N   ARG A 108     -13.630  10.692   3.292  1.00  0.00           N  
ATOM    844  CA  ARG A 108     -12.443  11.074   4.051  1.00  0.00           C  
ATOM    845  C   ARG A 108     -11.535   9.872   4.289  1.00  0.00           C  
ATOM    846  CB  ARG A 108     -12.839  11.705   5.387  1.00  0.00           C  
ATOM    847  O   ARG A 108     -11.978   8.847   4.812  1.00  0.00           O  
ATOM    848  CG  ARG A 108     -13.657  12.979   5.248  1.00  0.00           C  
ATOM    849  CD  ARG A 108     -14.126  13.498   6.601  1.00  0.00           C  
ATOM    850  NE  ARG A 108     -13.015  14.014   7.395  1.00  0.00           N  
ATOM    851  NH1 ARG A 108     -14.269  14.355   9.305  1.00  0.00           N  
ATOM    852  NH2 ARG A 108     -12.034  14.862   9.290  1.00  0.00           N  
ATOM    853  CZ  ARG A 108     -13.109  14.409   8.662  1.00  0.00           C  
ATOM    854  N   ILE A 109     -10.262  10.064   3.921  1.00  0.00           N  
ATOM    855  CA  ILE A 109      -9.336   8.942   4.024  1.00  0.00           C  
ATOM    856  C   ILE A 109      -8.054   9.393   4.722  1.00  0.00           C  
ATOM    857  CB  ILE A 109      -9.010   8.348   2.636  1.00  0.00           C  
ATOM    858  O   ILE A 109      -7.744  10.586   4.753  1.00  0.00           O  
ATOM    859  CG1 ILE A 109      -8.397   9.420   1.727  1.00  0.00           C  
ATOM    860  CG2 ILE A 109     -10.264   7.742   1.999  1.00  0.00           C  
ATOM    861  CD1 ILE A 109      -7.806   8.873   0.435  1.00  0.00           C  
ATOM    862  N   THR A 110      -7.409   8.430   5.353  1.00  0.00           N  
ATOM    863  CA  THR A 110      -6.086   8.657   5.923  1.00  0.00           C  
ATOM    864  C   THR A 110      -5.086   7.633   5.394  1.00  0.00           C  
ATOM    865  CB  THR A 110      -6.122   8.596   7.461  1.00  0.00           C  
ATOM    866  O   THR A 110      -5.470   6.532   4.993  1.00  0.00           O  
ATOM    867  CG2 THR A 110      -6.417   7.181   7.948  1.00  0.00           C  
ATOM    868  OG1 THR A 110      -4.854   9.013   7.980  1.00  0.00           O  
ATOM    869  N   LEU A 111      -3.862   8.038   5.350  1.00  0.00           N  
ATOM    870  CA  LEU A 111      -2.762   7.160   4.968  1.00  0.00           C  
ATOM    871  C   LEU A 111      -2.095   6.557   6.199  1.00  0.00           C  
ATOM    872  CB  LEU A 111      -1.729   7.926   4.137  1.00  0.00           C  
ATOM    873  O   LEU A 111      -1.732   7.279   7.131  1.00  0.00           O  
ATOM    874  CG  LEU A 111      -0.586   7.099   3.546  1.00  0.00           C  
ATOM    875  CD1 LEU A 111      -1.043   6.399   2.270  1.00  0.00           C  
ATOM    876  CD2 LEU A 111       0.627   7.981   3.273  1.00  0.00           C  
ATOM    877  N   VAL A 112      -2.033   5.240   6.191  1.00  0.00           N  
ATOM    878  CA  VAL A 112      -1.427   4.550   7.324  1.00  0.00           C  
ATOM    879  C   VAL A 112      -0.091   3.941   6.905  1.00  0.00           C  
ATOM    880  CB  VAL A 112      -2.360   3.453   7.885  1.00  0.00           C  
ATOM    881  O   VAL A 112      -0.013   3.234   5.897  1.00  0.00           O  
ATOM    882  CG1 VAL A 112      -1.743   2.797   9.119  1.00  0.00           C  
ATOM    883  CG2 VAL A 112      -3.732   4.038   8.217  1.00  0.00           C  
ATOM    884  N   THR A 113       0.973   4.253   7.655  1.00  0.00           N  
ATOM    885  CA  THR A 113       2.308   3.729   7.388  1.00  0.00           C  
ATOM    886  C   THR A 113       2.962   3.233   8.675  1.00  0.00           C  
ATOM    887  CB  THR A 113       3.205   4.795   6.732  1.00  0.00           C  
ATOM    888  O   THR A 113       2.344   3.259   9.741  1.00  0.00           O  
ATOM    889  CG2 THR A 113       2.598   5.297   5.426  1.00  0.00           C  
ATOM    890  OG1 THR A 113       3.358   5.901   7.631  1.00  0.00           O  
ATOM    891  N   ARG A 114       4.077   2.627   8.432  1.00  0.00           N  
ATOM    892  CA  ARG A 114       4.843   2.113   9.562  1.00  0.00           C  
ATOM    893  C   ARG A 114       6.298   2.563   9.489  1.00  0.00           C  
ATOM    894  CB  ARG A 114       4.769   0.585   9.611  1.00  0.00           C  
ATOM    895  O   ARG A 114       6.885   2.609   8.405  1.00  0.00           O  
ATOM    896  CG  ARG A 114       5.385  -0.022  10.862  1.00  0.00           C  
ATOM    897  CD  ARG A 114       4.997  -1.485  11.029  1.00  0.00           C  
ATOM    898  NE  ARG A 114       5.457  -2.022  12.306  1.00  0.00           N  
ATOM    899  NH1 ARG A 114       4.309  -4.017  12.116  1.00  0.00           N  
ATOM    900  NH2 ARG A 114       5.595  -3.602  13.967  1.00  0.00           N  
ATOM    901  CZ  ARG A 114       5.119  -3.212  12.794  1.00  0.00           C  
ATOM    902  N   ASN A 115       6.767   2.942  10.678  1.00  0.00           N  
ATOM    903  CA  ASN A 115       8.188   3.252  10.800  1.00  0.00           C  
ATOM    904  C   ASN A 115       8.991   2.031  11.239  1.00  0.00           C  
ATOM    905  CB  ASN A 115       8.403   4.409  11.778  1.00  0.00           C  
ATOM    906  O   ASN A 115       8.846   1.560  12.369  1.00  0.00           O  
ATOM    907  CG  ASN A 115       9.826   4.932  11.760  1.00  0.00           C  
ATOM    908  ND2 ASN A 115      10.176   5.733  12.759  1.00  0.00           N  
ATOM    909  OD1 ASN A 115      10.604   4.619  10.855  1.00  0.00           O  
ATOM    910  N   PHE A 116       9.847   1.473  10.301  1.00  0.00           N  
ATOM    911  CA  PHE A 116      10.615   0.274  10.618  1.00  0.00           C  
ATOM    912  C   PHE A 116      11.934   0.638  11.289  1.00  0.00           C  
ATOM    913  CB  PHE A 116      10.879  -0.547   9.352  1.00  0.00           C  
ATOM    914  O   PHE A 116      12.889   1.035  10.618  1.00  0.00           O  
ATOM    915  CG  PHE A 116       9.649  -1.208   8.790  1.00  0.00           C  
ATOM    916  CD1 PHE A 116       9.182  -2.404   9.321  1.00  0.00           C  
ATOM    917  CD2 PHE A 116       8.960  -0.634   7.730  1.00  0.00           C  
ATOM    918  CE1 PHE A 116       8.044  -3.019   8.803  1.00  0.00           C  
ATOM    919  CE2 PHE A 116       7.823  -1.242   7.206  1.00  0.00           C  
ATOM    920  CZ  PHE A 116       7.367  -2.435   7.744  1.00  0.00           C  
ATOM    921  N   GLN A 117      11.963   0.953  12.611  1.00  0.00           N  
ATOM    922  CA  GLN A 117      13.149   1.206  13.423  1.00  0.00           C  
ATOM    923  C   GLN A 117      13.487  -0.001  14.293  1.00  0.00           C  
ATOM    924  CB  GLN A 117      12.945   2.443  14.299  1.00  0.00           C  
ATOM    925  O   GLN A 117      12.597  -0.752  14.696  1.00  0.00           O  
ATOM    926  CG  GLN A 117      12.822   3.741  13.512  1.00  0.00           C  
ATOM    927  CD  GLN A 117      12.604   4.949  14.402  1.00  0.00           C  
ATOM    928  NE2 GLN A 117      12.399   6.110  13.788  1.00  0.00           N  
ATOM    929  OE1 GLN A 117      12.618   4.841  15.633  1.00  0.00           O  
ATOM    930  N   THR A 118      14.710  -0.461  14.417  1.00  0.00           N  
ATOM    931  CA  THR A 118      15.337  -1.634  15.016  1.00  0.00           C  
ATOM    932  C   THR A 118      14.889  -1.807  16.464  1.00  0.00           C  
ATOM    933  CB  THR A 118      16.873  -1.537  14.959  1.00  0.00           C  
ATOM    934  O   THR A 118      14.582  -2.920  16.896  1.00  0.00           O  
ATOM    935  CG2 THR A 118      17.403  -1.994  13.604  1.00  0.00           C  
ATOM    936  OG1 THR A 118      17.269  -0.178  15.181  1.00  0.00           O  
ATOM    937  N   LYS A 119      14.054  -0.882  17.077  1.00  0.00           N  
ATOM    938  CA  LYS A 119      13.729  -1.071  18.488  1.00  0.00           C  
ATOM    939  C   LYS A 119      12.309  -0.600  18.793  1.00  0.00           C  
ATOM    940  CB  LYS A 119      14.729  -0.327  19.374  1.00  0.00           C  
ATOM    941  O   LYS A 119      11.674  -1.092  19.728  1.00  0.00           O  
ATOM    942  CG  LYS A 119      16.124  -0.934  19.377  1.00  0.00           C  
ATOM    943  CD  LYS A 119      17.034  -0.240  20.383  1.00  0.00           C  
ATOM    944  CE  LYS A 119      18.439  -0.825  20.364  1.00  0.00           C  
ATOM    945  NZ  LYS A 119      19.343  -0.127  21.326  1.00  0.00           N  
ATOM    946  N   SER A 120      11.839   0.193  17.942  1.00  0.00           N  
ATOM    947  CA  SER A 120      10.499   0.668  18.271  1.00  0.00           C  
ATOM    948  C   SER A 120       9.698   0.979  17.011  1.00  0.00           C  
ATOM    949  CB  SER A 120      10.573   1.911  19.158  1.00  0.00           C  
ATOM    950  O   SER A 120       9.638   2.131  16.576  1.00  0.00           O  
ATOM    951  OG  SER A 120       9.287   2.264  19.638  1.00  0.00           O  
ATOM    952  N   PRO A 121       9.246  -0.134  16.438  1.00  0.00           N  
ATOM    953  CA  PRO A 121       8.392   0.227  15.304  1.00  0.00           C  
ATOM    954  C   PRO A 121       7.158   1.022  15.724  1.00  0.00           C  
ATOM    955  CB  PRO A 121       7.994  -1.129  14.715  1.00  0.00           C  
ATOM    956  O   PRO A 121       6.617   0.800  16.810  1.00  0.00           O  
ATOM    957  CG  PRO A 121       8.159  -2.097  15.842  1.00  0.00           C  
ATOM    958  CD  PRO A 121       9.182  -1.550  16.796  1.00  0.00           C  
ATOM    959  N   SER A 122       6.962   2.115  15.122  1.00  0.00           N  
ATOM    960  CA  SER A 122       5.801   2.948  15.420  1.00  0.00           C  
ATOM    961  C   SER A 122       4.919   3.127  14.190  1.00  0.00           C  
ATOM    962  CB  SER A 122       6.243   4.314  15.945  1.00  0.00           C  
ATOM    963  O   SER A 122       5.382   2.967  13.058  1.00  0.00           O  
ATOM    964  OG  SER A 122       6.982   5.017  14.961  1.00  0.00           O  
ATOM    965  N   SER A 123       3.646   3.284  14.489  1.00  0.00           N  
ATOM    966  CA  SER A 123       2.674   3.563  13.436  1.00  0.00           C  
ATOM    967  C   SER A 123       2.598   5.056  13.135  1.00  0.00           C  
ATOM    968  CB  SER A 123       1.291   3.042  13.831  1.00  0.00           C  
ATOM    969  O   SER A 123       2.738   5.884  14.037  1.00  0.00           O  
ATOM    970  OG  SER A 123       1.355   1.675  14.200  1.00  0.00           O  
ATOM    971  N   MET A 124       2.539   5.337  11.837  1.00  0.00           N  
ATOM    972  CA  MET A 124       2.370   6.715  11.383  1.00  0.00           C  
ATOM    973  C   MET A 124       1.073   6.874  10.598  1.00  0.00           C  
ATOM    974  CB  MET A 124       3.559   7.147  10.522  1.00  0.00           C  
ATOM    975  O   MET A 124       0.805   6.107   9.671  1.00  0.00           O  
ATOM    976  CG  MET A 124       4.890   7.118  11.255  1.00  0.00           C  
ATOM    977  SD  MET A 124       6.278   7.718  10.216  1.00  0.00           S  
ATOM    978  CE  MET A 124       6.302   6.429   8.939  1.00  0.00           C  
ATOM    979  N   VAL A 125       0.291   7.822  11.017  1.00  0.00           N  
ATOM    980  CA  VAL A 125      -0.981   8.077  10.350  1.00  0.00           C  
ATOM    981  C   VAL A 125      -1.031   9.524   9.867  1.00  0.00           C  
ATOM    982  CB  VAL A 125      -2.179   7.784  11.282  1.00  0.00           C  
ATOM    983  O   VAL A 125      -0.680  10.445  10.608  1.00  0.00           O  
ATOM    984  CG1 VAL A 125      -3.500   7.977  10.540  1.00  0.00           C  
ATOM    985  CG2 VAL A 125      -2.081   6.368  11.846  1.00  0.00           C  
ATOM    986  N   SER A 126      -1.376   9.724   8.717  1.00  0.00           N  
ATOM    987  CA  SER A 126      -1.462  11.072   8.163  1.00  0.00           C  
ATOM    988  C   SER A 126      -2.699  11.802   8.674  1.00  0.00           C  
ATOM    989  CB  SER A 126      -1.484  11.022   6.635  1.00  0.00           C  
ATOM    990  O   SER A 126      -3.558  11.200   9.322  1.00  0.00           O  
ATOM    991  OG  SER A 126      -2.743  10.572   6.164  1.00  0.00           O  
ATOM    992  N   ASP A 127      -2.773  13.104   8.304  1.00  0.00           N  
ATOM    993  CA  ASP A 127      -4.031  13.838   8.402  1.00  0.00           C  
ATOM    994  C   ASP A 127      -5.051  13.317   7.392  1.00  0.00           C  
ATOM    995  CB  ASP A 127      -3.796  15.335   8.189  1.00  0.00           C  
ATOM    996  O   ASP A 127      -4.720  12.496   6.535  1.00  0.00           O  
ATOM    997  CG  ASP A 127      -4.708  16.204   9.037  1.00  0.00           C  
ATOM    998  OD1 ASP A 127      -5.783  15.728   9.461  1.00  0.00           O  
ATOM    999  OD2 ASP A 127      -4.349  17.377   9.281  1.00  0.00           O  
ATOM   1000  N   VAL A 128      -6.263  13.716   7.531  1.00  0.00           N  
ATOM   1001  CA  VAL A 128      -7.352  13.243   6.683  1.00  0.00           C  
ATOM   1002  C   VAL A 128      -7.364  14.026   5.372  1.00  0.00           C  
ATOM   1003  CB  VAL A 128      -8.720  13.369   7.392  1.00  0.00           C  
ATOM   1004  O   VAL A 128      -6.983  15.198   5.339  1.00  0.00           O  
ATOM   1005  CG1 VAL A 128      -9.858  13.024   6.433  1.00  0.00           C  
ATOM   1006  CG2 VAL A 128      -8.765  12.471   8.626  1.00  0.00           C  
ATOM   1007  N   SER A 129      -7.701  13.359   4.315  1.00  0.00           N  
ATOM   1008  CA  SER A 129      -7.908  13.960   3.002  1.00  0.00           C  
ATOM   1009  C   SER A 129      -9.200  13.462   2.363  1.00  0.00           C  
ATOM   1010  CB  SER A 129      -6.725  13.659   2.081  1.00  0.00           C  
ATOM   1011  O   SER A 129      -9.664  12.360   2.666  1.00  0.00           O  
ATOM   1012  OG  SER A 129      -6.910  14.261   0.811  1.00  0.00           O  
ATOM   1013  N   THR A 130      -9.758  14.296   1.618  1.00  0.00           N  
ATOM   1014  CA  THR A 130     -10.896  13.868   0.811  1.00  0.00           C  
ATOM   1015  C   THR A 130     -10.426  13.264  -0.509  1.00  0.00           C  
ATOM   1016  CB  THR A 130     -11.854  15.040   0.531  1.00  0.00           C  
ATOM   1017  O   THR A 130      -9.428  13.708  -1.081  1.00  0.00           O  
ATOM   1018  CG2 THR A 130     -13.121  14.559  -0.169  1.00  0.00           C  
ATOM   1019  OG1 THR A 130     -12.213  15.663   1.770  1.00  0.00           O  
ATOM   1020  N   THR A 131     -11.148  12.187  -0.923  1.00  0.00           N  
ATOM   1021  CA  THR A 131     -10.694  11.516  -2.136  1.00  0.00           C  
ATOM   1022  C   THR A 131     -11.778  11.546  -3.209  1.00  0.00           C  
ATOM   1023  CB  THR A 131     -10.290  10.058  -1.850  1.00  0.00           C  
ATOM   1024  O   THR A 131     -12.970  11.533  -2.895  1.00  0.00           O  
ATOM   1025  CG2 THR A 131     -11.496   9.227  -1.424  1.00  0.00           C  
ATOM   1026  OG1 THR A 131      -9.723   9.484  -3.035  1.00  0.00           O  
ATOM   1027  N   PHE A 132     -11.335  11.630  -4.521  1.00  0.00           N  
ATOM   1028  CA  PHE A 132     -12.202  11.660  -5.694  1.00  0.00           C  
ATOM   1029  C   PHE A 132     -11.601  10.844  -6.832  1.00  0.00           C  
ATOM   1030  CB  PHE A 132     -12.440  13.103  -6.151  1.00  0.00           C  
ATOM   1031  O   PHE A 132     -10.379  10.720  -6.937  1.00  0.00           O  
ATOM   1032  CG  PHE A 132     -13.212  13.933  -5.162  1.00  0.00           C  
ATOM   1033  CD1 PHE A 132     -14.601  13.952  -5.184  1.00  0.00           C  
ATOM   1034  CD2 PHE A 132     -12.549  14.696  -4.210  1.00  0.00           C  
ATOM   1035  CE1 PHE A 132     -15.319  14.720  -4.270  1.00  0.00           C  
ATOM   1036  CE2 PHE A 132     -13.259  15.466  -3.293  1.00  0.00           C  
ATOM   1037  CZ  PHE A 132     -14.644  15.477  -3.325  1.00  0.00           C  
ATOM   1038  N   PRO A 133     -12.520  10.264  -7.546  1.00  0.00           N  
ATOM   1039  CA  PRO A 133     -11.999   9.582  -8.733  1.00  0.00           C  
ATOM   1040  C   PRO A 133     -11.342  10.542  -9.723  1.00  0.00           C  
ATOM   1041  CB  PRO A 133     -13.245   8.936  -9.344  1.00  0.00           C  
ATOM   1042  O   PRO A 133     -11.753  11.700  -9.831  1.00  0.00           O  
ATOM   1043  CG  PRO A 133     -14.382   9.791  -8.886  1.00  0.00           C  
ATOM   1044  CD  PRO A 133     -14.034  10.369  -7.544  1.00  0.00           C  
ATOM   1045  N   SER A 134     -10.233   9.999 -10.333  1.00  0.00           N  
ATOM   1046  CA  SER A 134      -9.624  10.765 -11.416  1.00  0.00           C  
ATOM   1047  C   SER A 134     -10.415  10.615 -12.712  1.00  0.00           C  
ATOM   1048  CB  SER A 134      -8.177  10.323 -11.638  1.00  0.00           C  
ATOM   1049  O   SER A 134     -11.151   9.642 -12.887  1.00  0.00           O  
ATOM   1050  OG  SER A 134      -7.625  10.962 -12.776  1.00  0.00           O  
ATOM   1051  N   SER A 135     -10.480  11.661 -13.488  1.00  0.00           N  
ATOM   1052  CA  SER A 135     -11.233  11.687 -14.738  1.00  0.00           C  
ATOM   1053  C   SER A 135     -10.713  10.641 -15.718  1.00  0.00           C  
ATOM   1054  CB  SER A 135     -11.163  13.075 -15.377  1.00  0.00           C  
ATOM   1055  O   SER A 135     -11.474  10.112 -16.531  1.00  0.00           O  
ATOM   1056  OG  SER A 135      -9.819  13.508 -15.492  1.00  0.00           O  
ATOM   1057  N   ASP A 136      -9.503  10.156 -15.487  1.00  0.00           N  
ATOM   1058  CA  ASP A 136      -8.834   9.397 -16.539  1.00  0.00           C  
ATOM   1059  C   ASP A 136      -8.604   7.950 -16.111  1.00  0.00           C  
ATOM   1060  CB  ASP A 136      -7.503  10.054 -16.912  1.00  0.00           C  
ATOM   1061  O   ASP A 136      -7.901   7.200 -16.792  1.00  0.00           O  
ATOM   1062  CG  ASP A 136      -7.674  11.420 -17.551  1.00  0.00           C  
ATOM   1063  OD1 ASP A 136      -8.707  11.660 -18.212  1.00  0.00           O  
ATOM   1064  OD2 ASP A 136      -6.765  12.265 -17.394  1.00  0.00           O  
ATOM   1065  N   GLY A 137      -9.453   7.426 -15.286  1.00  0.00           N  
ATOM   1066  CA  GLY A 137      -9.080   6.043 -15.034  1.00  0.00           C  
ATOM   1067  C   GLY A 137      -9.375   5.593 -13.616  1.00  0.00           C  
ATOM   1068  O   GLY A 137     -10.310   6.089 -12.984  1.00  0.00           O  
ATOM   1069  N   ILE A 138      -8.697   4.533 -13.210  1.00  0.00           N  
ATOM   1070  CA  ILE A 138      -8.972   3.791 -11.985  1.00  0.00           C  
ATOM   1071  C   ILE A 138      -8.237   4.437 -10.814  1.00  0.00           C  
ATOM   1072  CB  ILE A 138      -8.565   2.306 -12.121  1.00  0.00           C  
ATOM   1073  O   ILE A 138      -8.314   3.954  -9.681  1.00  0.00           O  
ATOM   1074  CG1 ILE A 138      -9.200   1.691 -13.373  1.00  0.00           C  
ATOM   1075  CG2 ILE A 138      -8.959   1.522 -10.866  1.00  0.00           C  
ATOM   1076  CD1 ILE A 138      -8.588   0.359 -13.786  1.00  0.00           C  
ATOM   1077  N   PHE A 139      -7.583   5.516 -11.144  1.00  0.00           N  
ATOM   1078  CA  PHE A 139      -6.870   6.175 -10.055  1.00  0.00           C  
ATOM   1079  C   PHE A 139      -7.780   7.159  -9.330  1.00  0.00           C  
ATOM   1080  CB  PHE A 139      -5.629   6.900 -10.585  1.00  0.00           C  
ATOM   1081  O   PHE A 139      -8.725   7.689  -9.919  1.00  0.00           O  
ATOM   1082  CG  PHE A 139      -4.514   5.976 -10.992  1.00  0.00           C  
ATOM   1083  CD1 PHE A 139      -3.827   5.232 -10.040  1.00  0.00           C  
ATOM   1084  CD2 PHE A 139      -4.151   5.852 -12.327  1.00  0.00           C  
ATOM   1085  CE1 PHE A 139      -2.794   4.376 -10.414  1.00  0.00           C  
ATOM   1086  CE2 PHE A 139      -3.120   4.998 -12.708  1.00  0.00           C  
ATOM   1087  CZ  PHE A 139      -2.442   4.262 -11.750  1.00  0.00           C  
ATOM   1088  N   TRP A 140      -7.519   7.251  -8.096  1.00  0.00           N  
ATOM   1089  CA  TRP A 140      -8.188   8.221  -7.234  1.00  0.00           C  
ATOM   1090  C   TRP A 140      -7.191   9.230  -6.674  1.00  0.00           C  
ATOM   1091  CB  TRP A 140      -8.913   7.511  -6.087  1.00  0.00           C  
ATOM   1092  O   TRP A 140      -6.011   8.918  -6.504  1.00  0.00           O  
ATOM   1093  CG  TRP A 140     -10.171   6.809  -6.504  1.00  0.00           C  
ATOM   1094  CD1 TRP A 140     -10.285   5.791  -7.409  1.00  0.00           C  
ATOM   1095  CD2 TRP A 140     -11.495   7.078  -6.033  1.00  0.00           C  
ATOM   1096  CE2 TRP A 140     -12.364   6.183  -6.696  1.00  0.00           C  
ATOM   1097  CE3 TRP A 140     -12.031   7.988  -5.113  1.00  0.00           C  
ATOM   1098  NE1 TRP A 140     -11.601   5.410  -7.529  1.00  0.00           N  
ATOM   1099  CH2 TRP A 140     -14.240   7.075  -5.562  1.00  0.00           C  
ATOM   1100  CZ2 TRP A 140     -13.742   6.173  -6.467  1.00  0.00           C  
ATOM   1101  CZ3 TRP A 140     -13.403   7.977  -4.887  1.00  0.00           C  
ATOM   1102  N   LYS A 141      -7.709  10.381  -6.502  1.00  0.00           N  
ATOM   1103  CA  LYS A 141      -6.844  11.456  -6.026  1.00  0.00           C  
ATOM   1104  C   LYS A 141      -6.971  11.635  -4.516  1.00  0.00           C  
ATOM   1105  CB  LYS A 141      -7.174  12.768  -6.739  1.00  0.00           C  
ATOM   1106  O   LYS A 141      -8.032  11.380  -3.942  1.00  0.00           O  
ATOM   1107  CG  LYS A 141      -6.982  12.718  -8.247  1.00  0.00           C  
ATOM   1108  CD  LYS A 141      -7.382  14.032  -8.906  1.00  0.00           C  
ATOM   1109  CE  LYS A 141      -7.265  13.957 -10.422  1.00  0.00           C  
ATOM   1110  NZ  LYS A 141      -7.721  15.220 -11.076  1.00  0.00           N  
ATOM   1111  N   HIS A 142      -5.869  12.031  -3.940  1.00  0.00           N  
ATOM   1112  CA  HIS A 142      -5.826  12.506  -2.561  1.00  0.00           C  
ATOM   1113  C   HIS A 142      -4.761  13.583  -2.382  1.00  0.00           C  
ATOM   1114  CB  HIS A 142      -5.563  11.344  -1.602  1.00  0.00           C  
ATOM   1115  O   HIS A 142      -3.926  13.789  -3.266  1.00  0.00           O  
ATOM   1116  CG  HIS A 142      -4.200  10.744  -1.745  1.00  0.00           C  
ATOM   1117  CD2 HIS A 142      -3.757   9.715  -2.505  1.00  0.00           C  
ATOM   1118  ND1 HIS A 142      -3.107  11.207  -1.046  1.00  0.00           N  
ATOM   1119  CE1 HIS A 142      -2.046  10.488  -1.373  1.00  0.00           C  
ATOM   1120  NE2 HIS A 142      -2.414   9.576  -2.256  1.00  0.00           N  
ATOM   1121  N   TRP A 143      -4.751  14.300  -1.254  1.00  0.00           N  
ATOM   1122  CA  TRP A 143      -3.892  15.469  -1.089  1.00  0.00           C  
ATOM   1123  C   TRP A 143      -2.955  15.292   0.101  1.00  0.00           C  
ATOM   1124  CB  TRP A 143      -4.735  16.734  -0.908  1.00  0.00           C  
ATOM   1125  O   TRP A 143      -2.439  16.271   0.644  1.00  0.00           O  
ATOM   1126  CG  TRP A 143      -5.349  17.244  -2.177  1.00  0.00           C  
ATOM   1127  CD1 TRP A 143      -4.837  18.192  -3.018  1.00  0.00           C  
ATOM   1128  CD2 TRP A 143      -6.597  16.834  -2.746  1.00  0.00           C  
ATOM   1129  CE2 TRP A 143      -6.777  17.576  -3.935  1.00  0.00           C  
ATOM   1130  CE3 TRP A 143      -7.580  15.910  -2.367  1.00  0.00           C  
ATOM   1131  NE1 TRP A 143      -5.691  18.396  -4.077  1.00  0.00           N  
ATOM   1132  CH2 TRP A 143      -8.849  16.511  -4.353  1.00  0.00           C  
ATOM   1133  CZ2 TRP A 143      -7.903  17.422  -4.747  1.00  0.00           C  
ATOM   1134  CZ3 TRP A 143      -8.699  15.758  -3.177  1.00  0.00           C  
ATOM   1135  N   ILE A 144      -2.819  14.040   0.450  1.00  0.00           N  
ATOM   1136  CA  ILE A 144      -1.888  13.726   1.528  1.00  0.00           C  
ATOM   1137  C   ILE A 144      -0.452  13.838   1.020  1.00  0.00           C  
ATOM   1138  CB  ILE A 144      -2.144  12.316   2.104  1.00  0.00           C  
ATOM   1139  O   ILE A 144      -0.119  13.303  -0.041  1.00  0.00           O  
ATOM   1140  CG1 ILE A 144      -3.563  12.222   2.677  1.00  0.00           C  
ATOM   1141  CG2 ILE A 144      -1.100  11.969   3.169  1.00  0.00           C  
ATOM   1142  CD1 ILE A 144      -4.016  10.801   2.981  1.00  0.00           C  
ATOM   1143  N   GLN A 145       0.375  14.597   1.805  1.00  0.00           N  
ATOM   1144  CA  GLN A 145       1.783  14.738   1.453  1.00  0.00           C  
ATOM   1145  C   GLN A 145       2.516  13.404   1.569  1.00  0.00           C  
ATOM   1146  CB  GLN A 145       2.457  15.786   2.340  1.00  0.00           C  
ATOM   1147  O   GLN A 145       2.420  12.725   2.593  1.00  0.00           O  
ATOM   1148  CG  GLN A 145       3.866  16.154   1.896  1.00  0.00           C  
ATOM   1149  CD  GLN A 145       4.456  17.295   2.702  1.00  0.00           C  
ATOM   1150  NE2 GLN A 145       5.742  17.562   2.500  1.00  0.00           N  
ATOM   1151  OE1 GLN A 145       3.762  17.933   3.500  1.00  0.00           O  
ATOM   1152  N   THR A 146       3.162  13.001   0.465  1.00  0.00           N  
ATOM   1153  CA  THR A 146       3.905  11.746   0.470  1.00  0.00           C  
ATOM   1154  C   THR A 146       5.316  11.950  -0.076  1.00  0.00           C  
ATOM   1155  CB  THR A 146       3.184  10.665  -0.357  1.00  0.00           C  
ATOM   1156  O   THR A 146       5.607  12.981  -0.686  1.00  0.00           O  
ATOM   1157  CG2 THR A 146       1.771  10.425   0.166  1.00  0.00           C  
ATOM   1158  OG1 THR A 146       3.110  11.088  -1.724  1.00  0.00           O  
ATOM   1159  N   LYS A 147       6.217  11.141   0.305  1.00  0.00           N  
ATOM   1160  CA  LYS A 147       7.581  11.098  -0.215  1.00  0.00           C  
ATOM   1161  C   LYS A 147       7.799   9.864  -1.085  1.00  0.00           C  
ATOM   1162  CB  LYS A 147       8.593  11.117   0.932  1.00  0.00           C  
ATOM   1163  O   LYS A 147       6.995   8.930  -1.059  1.00  0.00           O  
ATOM   1164  CG  LYS A 147       8.536  12.373   1.788  1.00  0.00           C  
ATOM   1165  CD  LYS A 147       9.559  12.328   2.916  1.00  0.00           C  
ATOM   1166  CE  LYS A 147       9.491  13.578   3.784  1.00  0.00           C  
ATOM   1167  NZ  LYS A 147      10.475  13.527   4.906  1.00  0.00           N  
ATOM   1168  N   ASP A 148       8.878  10.017  -1.864  1.00  0.00           N  
ATOM   1169  CA  ASP A 148       9.270   8.840  -2.633  1.00  0.00           C  
ATOM   1170  C   ASP A 148       9.451   7.626  -1.725  1.00  0.00           C  
ATOM   1171  CB  ASP A 148      10.559   9.112  -3.411  1.00  0.00           C  
ATOM   1172  O   ASP A 148      10.074   7.724  -0.665  1.00  0.00           O  
ATOM   1173  CG  ASP A 148      10.366  10.091  -4.556  1.00  0.00           C  
ATOM   1174  OD1 ASP A 148       9.217  10.275  -5.014  1.00  0.00           O  
ATOM   1175  OD2 ASP A 148      11.371  10.682  -5.005  1.00  0.00           O  
ATOM   1176  N   GLY A 149       8.800   6.550  -2.049  1.00  0.00           N  
ATOM   1177  CA  GLY A 149       8.965   5.332  -1.273  1.00  0.00           C  
ATOM   1178  C   GLY A 149       7.739   4.975  -0.454  1.00  0.00           C  
ATOM   1179  O   GLY A 149       7.688   3.910   0.165  1.00  0.00           O  
ATOM   1180  N   GLN A 150       6.766   5.829  -0.461  1.00  0.00           N  
ATOM   1181  CA  GLN A 150       5.580   5.575   0.351  1.00  0.00           C  
ATOM   1182  C   GLN A 150       4.501   4.862  -0.459  1.00  0.00           C  
ATOM   1183  CB  GLN A 150       5.029   6.883   0.922  1.00  0.00           C  
ATOM   1184  O   GLN A 150       3.379   4.677   0.018  1.00  0.00           O  
ATOM   1185  CG  GLN A 150       5.907   7.500   2.002  1.00  0.00           C  
ATOM   1186  CD  GLN A 150       5.340   8.797   2.550  1.00  0.00           C  
ATOM   1187  NE2 GLN A 150       5.522   9.023   3.846  1.00  0.00           N  
ATOM   1188  OE1 GLN A 150       4.744   9.589   1.813  1.00  0.00           O  
ATOM   1189  N   CYS A 151       4.874   4.564  -1.690  1.00  0.00           N  
ATOM   1190  CA  CYS A 151       3.961   3.750  -2.484  1.00  0.00           C  
ATOM   1191  C   CYS A 151       3.661   2.429  -1.787  1.00  0.00           C  
ATOM   1192  CB  CYS A 151       4.547   3.484  -3.870  1.00  0.00           C  
ATOM   1193  O   CYS A 151       4.520   1.877  -1.097  1.00  0.00           O  
ATOM   1194  SG  CYS A 151       4.610   4.947  -4.928  1.00  0.00           S  
ATOM   1195  N   GLY A 152       2.424   2.046  -1.947  1.00  0.00           N  
ATOM   1196  CA  GLY A 152       2.030   0.771  -1.368  1.00  0.00           C  
ATOM   1197  C   GLY A 152       1.382   0.909  -0.004  1.00  0.00           C  
ATOM   1198  O   GLY A 152       0.827  -0.056   0.526  1.00  0.00           O  
ATOM   1199  N   SER A 153       1.437   2.154   0.545  1.00  0.00           N  
ATOM   1200  CA  SER A 153       0.809   2.380   1.843  1.00  0.00           C  
ATOM   1201  C   SER A 153      -0.711   2.374   1.730  1.00  0.00           C  
ATOM   1202  CB  SER A 153       1.279   3.706   2.442  1.00  0.00           C  
ATOM   1203  O   SER A 153      -1.269   2.887   0.758  1.00  0.00           O  
ATOM   1204  OG  SER A 153       2.683   3.703   2.632  1.00  0.00           O  
ATOM   1205  N   PRO A 154      -1.369   1.844   2.726  1.00  0.00           N  
ATOM   1206  CA  PRO A 154      -2.829   1.738   2.668  1.00  0.00           C  
ATOM   1207  C   PRO A 154      -3.528   3.079   2.882  1.00  0.00           C  
ATOM   1208  CB  PRO A 154      -3.157   0.764   3.803  1.00  0.00           C  
ATOM   1209  O   PRO A 154      -3.114   3.865   3.737  1.00  0.00           O  
ATOM   1210  CG  PRO A 154      -2.006   0.881   4.751  1.00  0.00           C  
ATOM   1211  CD  PRO A 154      -0.779   1.250   3.967  1.00  0.00           C  
ATOM   1212  N   LEU A 155      -4.487   3.315   2.076  1.00  0.00           N  
ATOM   1213  CA  LEU A 155      -5.453   4.383   2.309  1.00  0.00           C  
ATOM   1214  C   LEU A 155      -6.712   3.841   2.978  1.00  0.00           C  
ATOM   1215  CB  LEU A 155      -5.818   5.073   0.992  1.00  0.00           C  
ATOM   1216  O   LEU A 155      -7.357   2.931   2.452  1.00  0.00           O  
ATOM   1217  CG  LEU A 155      -4.791   6.062   0.438  1.00  0.00           C  
ATOM   1218  CD1 LEU A 155      -4.687   7.283   1.345  1.00  0.00           C  
ATOM   1219  CD2 LEU A 155      -3.432   5.389   0.280  1.00  0.00           C  
ATOM   1220  N   VAL A 156      -7.053   4.453   4.121  1.00  0.00           N  
ATOM   1221  CA  VAL A 156      -8.087   3.894   4.986  1.00  0.00           C  
ATOM   1222  C   VAL A 156      -9.226   4.898   5.147  1.00  0.00           C  
ATOM   1223  CB  VAL A 156      -7.520   3.504   6.370  1.00  0.00           C  
ATOM   1224  O   VAL A 156      -8.986   6.085   5.380  1.00  0.00           O  
ATOM   1225  CG1 VAL A 156      -8.609   2.886   7.245  1.00  0.00           C  
ATOM   1226  CG2 VAL A 156      -6.345   2.541   6.213  1.00  0.00           C  
ATOM   1227  N   SER A 157     -10.451   4.405   5.020  1.00  0.00           N  
ATOM   1228  CA  SER A 157     -11.630   5.232   5.250  1.00  0.00           C  
ATOM   1229  C   SER A 157     -11.793   5.563   6.730  1.00  0.00           C  
ATOM   1230  CB  SER A 157     -12.887   4.529   4.736  1.00  0.00           C  
ATOM   1231  O   SER A 157     -11.767   4.668   7.578  1.00  0.00           O  
ATOM   1232  OG  SER A 157     -14.051   5.259   5.085  1.00  0.00           O  
ATOM   1233  N   THR A 158     -12.008   6.840   7.002  1.00  0.00           N  
ATOM   1234  CA  THR A 158     -12.166   7.265   8.388  1.00  0.00           C  
ATOM   1235  C   THR A 158     -13.564   6.929   8.901  1.00  0.00           C  
ATOM   1236  CB  THR A 158     -11.909   8.776   8.542  1.00  0.00           C  
ATOM   1237  O   THR A 158     -13.802   6.922  10.110  1.00  0.00           O  
ATOM   1238  CG2 THR A 158     -10.480   9.133   8.149  1.00  0.00           C  
ATOM   1239  OG1 THR A 158     -12.818   9.497   7.701  1.00  0.00           O  
ATOM   1240  N   SER A 159     -14.462   6.591   7.992  1.00  0.00           N  
ATOM   1241  CA  SER A 159     -15.845   6.321   8.371  1.00  0.00           C  
ATOM   1242  C   SER A 159     -15.997   4.917   8.947  1.00  0.00           C  
ATOM   1243  CB  SER A 159     -16.774   6.490   7.168  1.00  0.00           C  
ATOM   1244  O   SER A 159     -16.692   4.722   9.946  1.00  0.00           O  
ATOM   1245  OG  SER A 159     -16.429   5.583   6.135  1.00  0.00           O  
ATOM   1246  N   ASP A 160     -15.211   3.944   8.316  1.00  0.00           N  
ATOM   1247  CA  ASP A 160     -15.461   2.573   8.751  1.00  0.00           C  
ATOM   1248  C   ASP A 160     -14.152   1.824   8.986  1.00  0.00           C  
ATOM   1249  CB  ASP A 160     -16.315   1.830   7.721  1.00  0.00           C  
ATOM   1250  O   ASP A 160     -14.161   0.645   9.348  1.00  0.00           O  
ATOM   1251  CG  ASP A 160     -15.704   1.834   6.331  1.00  0.00           C  
ATOM   1252  OD1 ASP A 160     -14.527   2.228   6.183  1.00  0.00           O  
ATOM   1253  OD2 ASP A 160     -16.407   1.442   5.375  1.00  0.00           O  
ATOM   1254  N   GLY A 161     -13.016   2.352   8.662  1.00  0.00           N  
ATOM   1255  CA  GLY A 161     -11.727   1.729   8.919  1.00  0.00           C  
ATOM   1256  C   GLY A 161     -11.325   0.729   7.851  1.00  0.00           C  
ATOM   1257  O   GLY A 161     -10.375  -0.035   8.035  1.00  0.00           O  
ATOM   1258  N   SER A 162     -12.089   0.729   6.776  1.00  0.00           N  
ATOM   1259  CA  SER A 162     -11.796  -0.184   5.677  1.00  0.00           C  
ATOM   1260  C   SER A 162     -10.679   0.359   4.790  1.00  0.00           C  
ATOM   1261  CB  SER A 162     -13.049  -0.432   4.837  1.00  0.00           C  
ATOM   1262  O   SER A 162     -10.545   1.573   4.625  1.00  0.00           O  
ATOM   1263  OG  SER A 162     -14.079  -1.001   5.627  1.00  0.00           O  
ATOM   1264  N   ILE A 163      -9.826  -0.534   4.302  1.00  0.00           N  
ATOM   1265  CA  ILE A 163      -8.814  -0.152   3.323  1.00  0.00           C  
ATOM   1266  C   ILE A 163      -9.467   0.043   1.956  1.00  0.00           C  
ATOM   1267  CB  ILE A 163      -7.688  -1.206   3.233  1.00  0.00           C  
ATOM   1268  O   ILE A 163     -10.101  -0.873   1.428  1.00  0.00           O  
ATOM   1269  CG1 ILE A 163      -6.963  -1.329   4.579  1.00  0.00           C  
ATOM   1270  CG2 ILE A 163      -6.706  -0.853   2.112  1.00  0.00           C  
ATOM   1271  CD1 ILE A 163      -5.973  -2.484   4.646  1.00  0.00           C  
ATOM   1272  N   VAL A 164      -9.273   1.233   1.370  1.00  0.00           N  
ATOM   1273  CA  VAL A 164      -9.997   1.543   0.142  1.00  0.00           C  
ATOM   1274  C   VAL A 164      -9.024   1.589  -1.034  1.00  0.00           C  
ATOM   1275  CB  VAL A 164     -10.759   2.883   0.255  1.00  0.00           C  
ATOM   1276  O   VAL A 164      -9.441   1.687  -2.190  1.00  0.00           O  
ATOM   1277  CG1 VAL A 164     -11.873   2.784   1.295  1.00  0.00           C  
ATOM   1278  CG2 VAL A 164      -9.796   4.016   0.605  1.00  0.00           C  
ATOM   1279  N   GLY A 165      -7.748   1.496  -0.724  1.00  0.00           N  
ATOM   1280  CA  GLY A 165      -6.750   1.513  -1.780  1.00  0.00           C  
ATOM   1281  C   GLY A 165      -5.328   1.585  -1.257  1.00  0.00           C  
ATOM   1282  O   GLY A 165      -5.101   1.505  -0.048  1.00  0.00           O  
ATOM   1283  N   ILE A 166      -4.394   1.543  -2.190  1.00  0.00           N  
ATOM   1284  CA  ILE A 166      -2.988   1.693  -1.830  1.00  0.00           C  
ATOM   1285  C   ILE A 166      -2.372   2.842  -2.625  1.00  0.00           C  
ATOM   1286  CB  ILE A 166      -2.199   0.388  -2.074  1.00  0.00           C  
ATOM   1287  O   ILE A 166      -2.730   3.065  -3.784  1.00  0.00           O  
ATOM   1288  CG1 ILE A 166      -2.321  -0.043  -3.541  1.00  0.00           C  
ATOM   1289  CG2 ILE A 166      -2.685  -0.721  -1.136  1.00  0.00           C  
ATOM   1290  CD1 ILE A 166      -1.479  -1.260  -3.900  1.00  0.00           C  
ATOM   1291  N   HIS A 167      -1.568   3.599  -1.901  1.00  0.00           N  
ATOM   1292  CA  HIS A 167      -0.902   4.735  -2.527  1.00  0.00           C  
ATOM   1293  C   HIS A 167      -0.056   4.291  -3.717  1.00  0.00           C  
ATOM   1294  CB  HIS A 167      -0.029   5.472  -1.509  1.00  0.00           C  
ATOM   1295  O   HIS A 167       0.676   3.303  -3.629  1.00  0.00           O  
ATOM   1296  CG  HIS A 167       0.732   6.620  -2.091  1.00  0.00           C  
ATOM   1297  CD2 HIS A 167       2.057   6.785  -2.318  1.00  0.00           C  
ATOM   1298  ND1 HIS A 167       0.121   7.781  -2.512  1.00  0.00           N  
ATOM   1299  CE1 HIS A 167       1.040   8.612  -2.976  1.00  0.00           C  
ATOM   1300  NE2 HIS A 167       2.223   8.031  -2.869  1.00  0.00           N  
ATOM   1301  N   SER A 168      -0.029   4.955  -4.899  1.00  0.00           N  
ATOM   1302  CA  SER A 168       0.654   4.554  -6.125  1.00  0.00           C  
ATOM   1303  C   SER A 168       1.648   5.619  -6.578  1.00  0.00           C  
ATOM   1304  CB  SER A 168      -0.358   4.283  -7.239  1.00  0.00           C  
ATOM   1305  O   SER A 168       2.835   5.335  -6.748  1.00  0.00           O  
ATOM   1306  OG  SER A 168       0.269   3.662  -8.348  1.00  0.00           O  
ATOM   1307  N   ALA A 169       1.270   6.741  -6.887  1.00  0.00           N  
ATOM   1308  CA  ALA A 169       2.179   7.703  -7.506  1.00  0.00           C  
ATOM   1309  C   ALA A 169       1.866   9.125  -7.049  1.00  0.00           C  
ATOM   1310  CB  ALA A 169       2.100   7.607  -9.028  1.00  0.00           C  
ATOM   1311  O   ALA A 169       0.819   9.374  -6.446  1.00  0.00           O  
ATOM   1312  N   SER A 170       2.965   9.883  -7.216  1.00  0.00           N  
ATOM   1313  CA  SER A 170       2.867  11.332  -7.073  1.00  0.00           C  
ATOM   1314  C   SER A 170       3.105  12.036  -8.405  1.00  0.00           C  
ATOM   1315  CB  SER A 170       3.868  11.838  -6.033  1.00  0.00           C  
ATOM   1316  O   SER A 170       3.749  11.483  -9.299  1.00  0.00           O  
ATOM   1317  OG  SER A 170       5.198  11.649  -6.483  1.00  0.00           O  
ATOM   1318  N   ASN A 171       2.157  12.830  -8.828  1.00  0.00           N  
ATOM   1319  CA  ASN A 171       2.410  13.709  -9.965  1.00  0.00           C  
ATOM   1320  C   ASN A 171       3.466  14.760  -9.637  1.00  0.00           C  
ATOM   1321  CB  ASN A 171       1.114  14.383 -10.421  1.00  0.00           C  
ATOM   1322  O   ASN A 171       3.435  15.364  -8.563  1.00  0.00           O  
ATOM   1323  CG  ASN A 171       1.254  15.068 -11.766  1.00  0.00           C  
ATOM   1324  ND2 ASN A 171       0.134  15.513 -12.324  1.00  0.00           N  
ATOM   1325  OD1 ASN A 171       2.359  15.196 -12.300  1.00  0.00           O  
ATOM   1326  N   PHE A 172       4.632  14.796 -10.411  1.00  0.00           N  
ATOM   1327  CA  PHE A 172       5.769  15.705 -10.329  1.00  0.00           C  
ATOM   1328  C   PHE A 172       5.318  17.151 -10.492  1.00  0.00           C  
ATOM   1329  CB  PHE A 172       6.814  15.357 -11.394  1.00  0.00           C  
ATOM   1330  O   PHE A 172       5.907  18.061  -9.903  1.00  0.00           O  
ATOM   1331  CG  PHE A 172       7.517  14.049 -11.151  1.00  0.00           C  
ATOM   1332  CD1 PHE A 172       8.547  13.960 -10.222  1.00  0.00           C  
ATOM   1333  CD2 PHE A 172       7.148  12.908 -11.851  1.00  0.00           C  
ATOM   1334  CE1 PHE A 172       9.199  12.751  -9.994  1.00  0.00           C  
ATOM   1335  CE2 PHE A 172       7.795  11.696 -11.629  1.00  0.00           C  
ATOM   1336  CZ  PHE A 172       8.822  11.620 -10.701  1.00  0.00           C  
ATOM   1337  N   THR A 173       4.047  17.313 -11.102  1.00  0.00           N  
ATOM   1338  CA  THR A 173       3.642  18.668 -11.460  1.00  0.00           C  
ATOM   1339  C   THR A 173       2.447  19.115 -10.624  1.00  0.00           C  
ATOM   1340  CB  THR A 173       3.292  18.769 -12.956  1.00  0.00           C  
ATOM   1341  O   THR A 173       2.280  20.306 -10.356  1.00  0.00           O  
ATOM   1342  CG2 THR A 173       4.519  18.520 -13.827  1.00  0.00           C  
ATOM   1343  OG1 THR A 173       2.290  17.795 -13.273  1.00  0.00           O  
ATOM   1344  N   ASN A 174       1.809  18.195  -9.994  1.00  0.00           N  
ATOM   1345  CA  ASN A 174       0.573  18.521  -9.292  1.00  0.00           C  
ATOM   1346  C   ASN A 174       0.662  18.175  -7.808  1.00  0.00           C  
ATOM   1347  CB  ASN A 174      -0.615  17.801  -9.934  1.00  0.00           C  
ATOM   1348  O   ASN A 174       1.546  17.423  -7.394  1.00  0.00           O  
ATOM   1349  CG  ASN A 174      -1.620  18.759 -10.542  1.00  0.00           C  
ATOM   1350  ND2 ASN A 174      -2.530  18.230 -11.352  1.00  0.00           N  
ATOM   1351  OD1 ASN A 174      -1.579  19.966 -10.287  1.00  0.00           O  
ATOM   1352  N   THR A 175       0.081  19.057  -6.930  1.00  0.00           N  
ATOM   1353  CA  THR A 175      -0.067  18.979  -5.481  1.00  0.00           C  
ATOM   1354  C   THR A 175      -0.885  17.752  -5.086  1.00  0.00           C  
ATOM   1355  CB  THR A 175      -0.735  20.247  -4.919  1.00  0.00           C  
ATOM   1356  O   THR A 175      -1.092  17.493  -3.899  1.00  0.00           O  
ATOM   1357  CG2 THR A 175       0.163  21.467  -5.095  1.00  0.00           C  
ATOM   1358  OG1 THR A 175      -1.971  20.475  -5.608  1.00  0.00           O  
ATOM   1359  N   ASN A 176      -1.359  16.995  -6.200  1.00  0.00           N  
ATOM   1360  CA  ASN A 176      -2.183  15.876  -5.756  1.00  0.00           C  
ATOM   1361  C   ASN A 176      -1.479  14.539  -5.974  1.00  0.00           C  
ATOM   1362  CB  ASN A 176      -3.535  15.887  -6.472  1.00  0.00           C  
ATOM   1363  O   ASN A 176      -0.545  14.448  -6.773  1.00  0.00           O  
ATOM   1364  CG  ASN A 176      -3.396  15.947  -7.981  1.00  0.00           C  
ATOM   1365  ND2 ASN A 176      -4.523  16.045  -8.677  1.00  0.00           N  
ATOM   1366  OD1 ASN A 176      -2.285  15.906  -8.516  1.00  0.00           O  
ATOM   1367  N   ASN A 177      -1.750  13.614  -5.088  1.00  0.00           N  
ATOM   1368  CA  ASN A 177      -1.281  12.234  -5.168  1.00  0.00           C  
ATOM   1369  C   ASN A 177      -2.387  11.292  -5.634  1.00  0.00           C  
ATOM   1370  CB  ASN A 177      -0.728  11.776  -3.817  1.00  0.00           C  
ATOM   1371  O   ASN A 177      -3.561  11.667  -5.653  1.00  0.00           O  
ATOM   1372  CG  ASN A 177       0.522  12.531  -3.411  1.00  0.00           C  
ATOM   1373  ND2 ASN A 177       0.505  13.106  -2.214  1.00  0.00           N  
ATOM   1374  OD1 ASN A 177       1.495  12.598  -4.166  1.00  0.00           O  
ATOM   1375  N   TYR A 178      -1.922  10.118  -6.145  1.00  0.00           N  
ATOM   1376  CA  TYR A 178      -2.880   9.148  -6.662  1.00  0.00           C  
ATOM   1377  C   TYR A 178      -2.748   7.812  -5.940  1.00  0.00           C  
ATOM   1378  CB  TYR A 178      -2.685   8.948  -8.168  1.00  0.00           C  
ATOM   1379  O   TYR A 178      -1.680   7.485  -5.418  1.00  0.00           O  
ATOM   1380  CG  TYR A 178      -2.883  10.206  -8.978  1.00  0.00           C  
ATOM   1381  CD1 TYR A 178      -4.153  10.593  -9.401  1.00  0.00           C  
ATOM   1382  CD2 TYR A 178      -1.802  11.010  -9.323  1.00  0.00           C  
ATOM   1383  CE1 TYR A 178      -4.340  11.751 -10.149  1.00  0.00           C  
ATOM   1384  CE2 TYR A 178      -1.977  12.170 -10.071  1.00  0.00           C  
ATOM   1385  OH  TYR A 178      -3.428  13.679 -11.218  1.00  0.00           O  
ATOM   1386  CZ  TYR A 178      -3.248  12.532 -10.478  1.00  0.00           C  
ATOM   1387  N   PHE A 179      -3.865   7.165  -5.840  1.00  0.00           N  
ATOM   1388  CA  PHE A 179      -3.809   5.802  -5.325  1.00  0.00           C  
ATOM   1389  C   PHE A 179      -4.676   4.870  -6.163  1.00  0.00           C  
ATOM   1390  CB  PHE A 179      -4.256   5.761  -3.860  1.00  0.00           C  
ATOM   1391  O   PHE A 179      -5.540   5.325  -6.914  1.00  0.00           O  
ATOM   1392  CG  PHE A 179      -5.730   5.996  -3.669  1.00  0.00           C  
ATOM   1393  CD1 PHE A 179      -6.248   7.286  -3.669  1.00  0.00           C  
ATOM   1394  CD2 PHE A 179      -6.599   4.927  -3.490  1.00  0.00           C  
ATOM   1395  CE1 PHE A 179      -7.612   7.507  -3.492  1.00  0.00           C  
ATOM   1396  CE2 PHE A 179      -7.963   5.140  -3.313  1.00  0.00           C  
ATOM   1397  CZ  PHE A 179      -8.467   6.431  -3.313  1.00  0.00           C  
ATOM   1398  N   THR A 180      -4.307   3.619  -6.127  1.00  0.00           N  
ATOM   1399  CA  THR A 180      -5.067   2.564  -6.788  1.00  0.00           C  
ATOM   1400  C   THR A 180      -6.161   2.028  -5.869  1.00  0.00           C  
ATOM   1401  CB  THR A 180      -4.150   1.407  -7.227  1.00  0.00           C  
ATOM   1402  O   THR A 180      -5.895   1.677  -4.717  1.00  0.00           O  
ATOM   1403  CG2 THR A 180      -4.926   0.363  -8.025  1.00  0.00           C  
ATOM   1404  OG1 THR A 180      -3.093   1.926  -8.043  1.00  0.00           O  
ATOM   1405  N   THR A 181      -7.342   1.958  -6.383  1.00  0.00           N  
ATOM   1406  CA  THR A 181      -8.483   1.582  -5.555  1.00  0.00           C  
ATOM   1407  C   THR A 181      -8.606   0.064  -5.460  1.00  0.00           C  
ATOM   1408  CB  THR A 181      -9.793   2.172  -6.109  1.00  0.00           C  
ATOM   1409  O   THR A 181      -8.188  -0.656  -6.370  1.00  0.00           O  
ATOM   1410  CG2 THR A 181      -9.728   3.695  -6.169  1.00  0.00           C  
ATOM   1411  OG1 THR A 181     -10.021   1.662  -7.428  1.00  0.00           O  
ATOM   1412  N   VAL A 182      -9.158  -0.356  -4.345  1.00  0.00           N  
ATOM   1413  CA  VAL A 182      -9.520  -1.758  -4.160  1.00  0.00           C  
ATOM   1414  C   VAL A 182     -10.708  -2.107  -5.053  1.00  0.00           C  
ATOM   1415  CB  VAL A 182      -9.853  -2.068  -2.684  1.00  0.00           C  
ATOM   1416  O   VAL A 182     -11.709  -1.388  -5.074  1.00  0.00           O  
ATOM   1417  CG1 VAL A 182     -10.373  -3.497  -2.536  1.00  0.00           C  
ATOM   1418  CG2 VAL A 182      -8.625  -1.848  -1.802  1.00  0.00           C  
ATOM   1419  N   PRO A 183     -10.572  -3.180  -5.895  1.00  0.00           N  
ATOM   1420  CA  PRO A 183     -11.704  -3.556  -6.746  1.00  0.00           C  
ATOM   1421  C   PRO A 183     -12.874  -4.131  -5.952  1.00  0.00           C  
ATOM   1422  CB  PRO A 183     -11.107  -4.611  -7.680  1.00  0.00           C  
ATOM   1423  O   PRO A 183     -12.704  -4.531  -4.797  1.00  0.00           O  
ATOM   1424  CG  PRO A 183     -10.012  -5.249  -6.887  1.00  0.00           C  
ATOM   1425  CD  PRO A 183      -9.398  -4.206  -5.998  1.00  0.00           C  
ATOM   1426  N   PRO A 184     -14.033  -4.152  -6.708  1.00  0.00           N  
ATOM   1427  CA  PRO A 184     -15.167  -4.800  -6.046  1.00  0.00           C  
ATOM   1428  C   PRO A 184     -14.928  -6.285  -5.785  1.00  0.00           C  
ATOM   1429  CB  PRO A 184     -16.317  -4.597  -7.036  1.00  0.00           C  
ATOM   1430  O   PRO A 184     -14.211  -6.941  -6.545  1.00  0.00           O  
ATOM   1431  CG  PRO A 184     -15.651  -4.389  -8.357  1.00  0.00           C  
ATOM   1432  CD  PRO A 184     -14.297  -3.783  -8.119  1.00  0.00           C  
ATOM   1433  N   ASP A 185     -15.295  -6.822  -4.671  1.00  0.00           N  
ATOM   1434  CA  ASP A 185     -15.258  -8.241  -4.331  1.00  0.00           C  
ATOM   1435  C   ASP A 185     -13.830  -8.702  -4.052  1.00  0.00           C  
ATOM   1436  CB  ASP A 185     -15.872  -9.079  -5.455  1.00  0.00           C  
ATOM   1437  O   ASP A 185     -13.472  -9.845  -4.346  1.00  0.00           O  
ATOM   1438  CG  ASP A 185     -17.341  -8.773  -5.688  1.00  0.00           C  
ATOM   1439  OD1 ASP A 185     -18.083  -8.558  -4.706  1.00  0.00           O  
ATOM   1440  OD2 ASP A 185     -17.761  -8.750  -6.865  1.00  0.00           O  
ATOM   1441  N   PHE A 186     -12.983  -7.769  -3.753  1.00  0.00           N  
ATOM   1442  CA  PHE A 186     -11.579  -8.034  -3.463  1.00  0.00           C  
ATOM   1443  C   PHE A 186     -11.442  -9.068  -2.352  1.00  0.00           C  
ATOM   1444  CB  PHE A 186     -10.856  -6.742  -3.070  1.00  0.00           C  
ATOM   1445  O   PHE A 186     -10.576  -9.943  -2.414  1.00  0.00           O  
ATOM   1446  CG  PHE A 186      -9.356  -6.860  -3.077  1.00  0.00           C  
ATOM   1447  CD1 PHE A 186      -8.612  -6.505  -1.958  1.00  0.00           C  
ATOM   1448  CD2 PHE A 186      -8.689  -7.325  -4.203  1.00  0.00           C  
ATOM   1449  CE1 PHE A 186      -7.223  -6.613  -1.962  1.00  0.00           C  
ATOM   1450  CE2 PHE A 186      -7.302  -7.435  -4.214  1.00  0.00           C  
ATOM   1451  CZ  PHE A 186      -6.570  -7.078  -3.093  1.00  0.00           C  
ATOM   1452  N   MET A 187     -12.297  -9.028  -1.470  1.00  0.00           N  
ATOM   1453  CA  MET A 187     -12.248  -9.943  -0.333  1.00  0.00           C  
ATOM   1454  C   MET A 187     -12.471 -11.383  -0.783  1.00  0.00           C  
ATOM   1455  CB  MET A 187     -13.292  -9.556   0.716  1.00  0.00           C  
ATOM   1456  O   MET A 187     -11.860 -12.308  -0.245  1.00  0.00           O  
ATOM   1457  CG  MET A 187     -12.930  -8.311   1.510  1.00  0.00           C  
ATOM   1458  SD  MET A 187     -11.356  -8.500   2.435  1.00  0.00           S  
ATOM   1459  CE  MET A 187     -11.867  -9.703   3.693  1.00  0.00           C  
ATOM   1460  N   LYS A 188     -13.340 -11.573  -1.726  1.00  0.00           N  
ATOM   1461  CA  LYS A 188     -13.591 -12.900  -2.281  1.00  0.00           C  
ATOM   1462  C   LYS A 188     -12.320 -13.495  -2.881  1.00  0.00           C  
ATOM   1463  CB  LYS A 188     -14.693 -12.839  -3.340  1.00  0.00           C  
ATOM   1464  O   LYS A 188     -12.032 -14.678  -2.691  1.00  0.00           O  
ATOM   1465  CG  LYS A 188     -16.089 -12.636  -2.771  1.00  0.00           C  
ATOM   1466  CD  LYS A 188     -17.149 -12.672  -3.864  1.00  0.00           C  
ATOM   1467  CE  LYS A 188     -18.533 -12.356  -3.313  1.00  0.00           C  
ATOM   1468  NZ  LYS A 188     -19.568 -12.344  -4.389  1.00  0.00           N  
ATOM   1469  N   LEU A 189     -11.577 -12.604  -3.485  1.00  0.00           N  
ATOM   1470  CA  LEU A 189     -10.321 -13.026  -4.096  1.00  0.00           C  
ATOM   1471  C   LEU A 189      -9.315 -13.450  -3.032  1.00  0.00           C  
ATOM   1472  CB  LEU A 189      -9.734 -11.898  -4.949  1.00  0.00           C  
ATOM   1473  O   LEU A 189      -8.631 -14.465  -3.188  1.00  0.00           O  
ATOM   1474  CG  LEU A 189     -10.485 -11.563  -6.239  1.00  0.00           C  
ATOM   1475  CD1 LEU A 189      -9.896 -10.314  -6.885  1.00  0.00           C  
ATOM   1476  CD2 LEU A 189     -10.441 -12.742  -7.205  1.00  0.00           C  
ATOM   1477  N   LEU A 190      -9.309 -12.759  -1.963  1.00  0.00           N  
ATOM   1478  CA  LEU A 190      -8.337 -13.009  -0.904  1.00  0.00           C  
ATOM   1479  C   LEU A 190      -8.712 -14.252  -0.103  1.00  0.00           C  
ATOM   1480  CB  LEU A 190      -8.235 -11.799   0.028  1.00  0.00           C  
ATOM   1481  O   LEU A 190      -7.837 -15.001   0.335  1.00  0.00           O  
ATOM   1482  CG  LEU A 190      -7.597 -10.540  -0.563  1.00  0.00           C  
ATOM   1483  CD1 LEU A 190      -7.632  -9.402   0.452  1.00  0.00           C  
ATOM   1484  CD2 LEU A 190      -6.166 -10.824  -1.007  1.00  0.00           C  
ATOM   1485  N   ASN A 191      -9.976 -14.545   0.033  1.00  0.00           N  
ATOM   1486  CA  ASN A 191     -10.459 -15.642   0.865  1.00  0.00           C  
ATOM   1487  C   ASN A 191     -10.514 -16.953   0.087  1.00  0.00           C  
ATOM   1488  CB  ASN A 191     -11.836 -15.310   1.444  1.00  0.00           C  
ATOM   1489  O   ASN A 191     -10.542 -18.032   0.682  1.00  0.00           O  
ATOM   1490  CG  ASN A 191     -11.774 -14.256   2.532  1.00  0.00           C  
ATOM   1491  ND2 ASN A 191     -12.832 -13.463   2.651  1.00  0.00           N  
ATOM   1492  OD1 ASN A 191     -10.782 -14.154   3.259  1.00  0.00           O  
ATOM   1493  N   ASP A 192     -10.467 -16.829  -1.248  1.00  0.00           N  
ATOM   1494  CA  ASP A 192     -10.513 -18.010  -2.104  1.00  0.00           C  
ATOM   1495  C   ASP A 192      -9.381 -17.990  -3.128  1.00  0.00           C  
ATOM   1496  CB  ASP A 192     -11.864 -18.104  -2.816  1.00  0.00           C  
ATOM   1497  O   ASP A 192      -9.576 -17.566  -4.269  1.00  0.00           O  
ATOM   1498  CG  ASP A 192     -12.087 -19.447  -3.490  1.00  0.00           C  
ATOM   1499  OD1 ASP A 192     -11.143 -20.264  -3.548  1.00  0.00           O  
ATOM   1500  OD2 ASP A 192     -13.216 -19.689  -3.969  1.00  0.00           O  
ATOM   1501  N   PRO A 193      -8.211 -18.360  -2.682  1.00  0.00           N  
ATOM   1502  CA  PRO A 193      -7.028 -18.265  -3.541  1.00  0.00           C  
ATOM   1503  C   PRO A 193      -7.168 -19.073  -4.829  1.00  0.00           C  
ATOM   1504  CB  PRO A 193      -5.908 -18.826  -2.662  1.00  0.00           C  
ATOM   1505  O   PRO A 193      -6.487 -18.788  -5.818  1.00  0.00           O  
ATOM   1506  CG  PRO A 193      -6.424 -18.710  -1.265  1.00  0.00           C  
ATOM   1507  CD  PRO A 193      -7.924 -18.763  -1.304  1.00  0.00           C  
ATOM   1508  N   GLU A 194      -8.071 -20.000  -4.855  1.00  0.00           N  
ATOM   1509  CA  GLU A 194      -8.239 -20.856  -6.026  1.00  0.00           C  
ATOM   1510  C   GLU A 194      -8.900 -20.098  -7.174  1.00  0.00           C  
ATOM   1511  CB  GLU A 194      -9.063 -22.096  -5.672  1.00  0.00           C  
ATOM   1512  O   GLU A 194      -8.841 -20.532  -8.326  1.00  0.00           O  
ATOM   1513  CG  GLU A 194      -8.379 -23.026  -4.680  1.00  0.00           C  
ATOM   1514  CD  GLU A 194      -7.055 -23.575  -5.187  1.00  0.00           C  
ATOM   1515  OE1 GLU A 194      -6.097 -23.685  -4.388  1.00  0.00           O  
ATOM   1516  OE2 GLU A 194      -6.974 -23.897  -6.393  1.00  0.00           O  
ATOM   1517  N   LEU A 195      -9.441 -18.921  -6.866  1.00  0.00           N  
ATOM   1518  CA  LEU A 195     -10.097 -18.110  -7.885  1.00  0.00           C  
ATOM   1519  C   LEU A 195      -9.075 -17.306  -8.682  1.00  0.00           C  
ATOM   1520  CB  LEU A 195     -11.118 -17.167  -7.244  1.00  0.00           C  
ATOM   1521  O   LEU A 195      -9.363 -16.857  -9.794  1.00  0.00           O  
ATOM   1522  CG  LEU A 195     -12.384 -17.817  -6.683  1.00  0.00           C  
ATOM   1523  CD1 LEU A 195     -13.225 -16.785  -5.939  1.00  0.00           C  
ATOM   1524  CD2 LEU A 195     -13.192 -18.467  -7.801  1.00  0.00           C  
ATOM   1525  N   GLN A 196      -7.893 -17.397  -8.196  1.00  0.00           N  
ATOM   1526  CA  GLN A 196      -6.874 -16.530  -8.778  1.00  0.00           C  
ATOM   1527  C   GLN A 196      -6.037 -17.280  -9.810  1.00  0.00           C  
ATOM   1528  CB  GLN A 196      -5.970 -15.956  -7.687  1.00  0.00           C  
ATOM   1529  O   GLN A 196      -5.831 -18.490  -9.690  1.00  0.00           O  
ATOM   1530  CG  GLN A 196      -6.713 -15.139  -6.638  1.00  0.00           C  
ATOM   1531  CD  GLN A 196      -5.914 -14.955  -5.362  1.00  0.00           C  
ATOM   1532  NE2 GLN A 196      -6.443 -14.156  -4.441  1.00  0.00           N  
ATOM   1533  OE1 GLN A 196      -4.830 -15.525  -5.205  1.00  0.00           O  
ATOM   1534  N   LYS A 197      -5.736 -16.619 -10.913  1.00  0.00           N  
ATOM   1535  CA  LYS A 197      -4.759 -17.123 -11.874  1.00  0.00           C  
ATOM   1536  C   LYS A 197      -3.341 -16.726 -11.476  1.00  0.00           C  
ATOM   1537  CB  LYS A 197      -5.073 -16.606 -13.279  1.00  0.00           C  
ATOM   1538  O   LYS A 197      -2.906 -15.604 -11.742  1.00  0.00           O  
ATOM   1539  CG  LYS A 197      -6.381 -17.130 -13.853  1.00  0.00           C  
ATOM   1540  CD  LYS A 197      -6.615 -16.618 -15.269  1.00  0.00           C  
ATOM   1541  CE  LYS A 197      -7.940 -17.113 -15.832  1.00  0.00           C  
ATOM   1542  NZ  LYS A 197      -8.187 -16.592 -17.209  1.00  0.00           N  
ATOM   1543  N   TRP A 198      -2.682 -17.653 -10.801  1.00  0.00           N  
ATOM   1544  CA  TRP A 198      -1.342 -17.380 -10.292  1.00  0.00           C  
ATOM   1545  C   TRP A 198      -0.298 -17.539 -11.393  1.00  0.00           C  
ATOM   1546  CB  TRP A 198      -1.012 -18.308  -9.120  1.00  0.00           C  
ATOM   1547  O   TRP A 198      -0.395 -18.448 -12.221  1.00  0.00           O  
ATOM   1548  CG  TRP A 198      -1.910 -18.132  -7.932  1.00  0.00           C  
ATOM   1549  CD1 TRP A 198      -3.000 -18.889  -7.604  1.00  0.00           C  
ATOM   1550  CD2 TRP A 198      -1.796 -17.131  -6.917  1.00  0.00           C  
ATOM   1551  CE2 TRP A 198      -2.852 -17.342  -6.002  1.00  0.00           C  
ATOM   1552  CE3 TRP A 198      -0.902 -16.076  -6.690  1.00  0.00           C  
ATOM   1553  NE1 TRP A 198      -3.571 -18.419  -6.445  1.00  0.00           N  
ATOM   1554  CH2 TRP A 198      -2.150 -15.509  -4.680  1.00  0.00           C  
ATOM   1555  CZ2 TRP A 198      -3.038 -16.534  -4.878  1.00  0.00           C  
ATOM   1556  CZ3 TRP A 198      -1.089 -15.273  -5.570  1.00  0.00           C  
ATOM   1557  N   MET A 199       0.524 -16.542 -11.427  1.00  0.00           N  
ATOM   1558  CA  MET A 199       1.607 -16.604 -12.404  1.00  0.00           C  
ATOM   1559  C   MET A 199       2.961 -16.410 -11.728  1.00  0.00           C  
ATOM   1560  CB  MET A 199       1.410 -15.549 -13.493  1.00  0.00           C  
ATOM   1561  O   MET A 199       3.035 -15.882 -10.618  1.00  0.00           O  
ATOM   1562  CG  MET A 199       1.398 -14.122 -12.969  1.00  0.00           C  
ATOM   1563  SD  MET A 199       0.875 -12.909 -14.243  1.00  0.00           S  
ATOM   1564  CE  MET A 199       2.212 -13.119 -15.453  1.00  0.00           C  
ATOM   1565  N   SER A 200       3.988 -16.978 -12.347  1.00  0.00           N  
ATOM   1566  CA  SER A 200       5.360 -16.794 -11.883  1.00  0.00           C  
ATOM   1567  C   SER A 200       6.228 -16.157 -12.963  1.00  0.00           C  
ATOM   1568  CB  SER A 200       5.965 -18.132 -11.455  1.00  0.00           C  
ATOM   1569  O   SER A 200       5.899 -16.223 -14.150  1.00  0.00           O  
ATOM   1570  OG  SER A 200       5.215 -18.708 -10.400  1.00  0.00           O  
ATOM   1571  N   GLY A 201       7.250 -15.411 -12.536  1.00  0.00           N  
ATOM   1572  CA  GLY A 201       8.214 -14.863 -13.477  1.00  0.00           C  
ATOM   1573  C   GLY A 201       7.702 -13.635 -14.208  1.00  0.00           C  
ATOM   1574  O   GLY A 201       8.117 -13.361 -15.336  1.00  0.00           O  
ATOM   1575  N   TRP A 202       6.798 -12.950 -13.614  1.00  0.00           N  
ATOM   1576  CA  TRP A 202       6.158 -11.804 -14.251  1.00  0.00           C  
ATOM   1577  C   TRP A 202       6.980 -10.536 -14.044  1.00  0.00           C  
ATOM   1578  CB  TRP A 202       4.742 -11.605 -13.703  1.00  0.00           C  
ATOM   1579  O   TRP A 202       7.630 -10.373 -13.008  1.00  0.00           O  
ATOM   1580  CG  TRP A 202       3.974 -10.513 -14.385  1.00  0.00           C  
ATOM   1581  CD1 TRP A 202       3.147 -10.639 -15.466  1.00  0.00           C  
ATOM   1582  CD2 TRP A 202       3.965  -9.126 -14.032  1.00  0.00           C  
ATOM   1583  CE2 TRP A 202       3.109  -8.468 -14.943  1.00  0.00           C  
ATOM   1584  CE3 TRP A 202       4.597  -8.375 -13.032  1.00  0.00           C  
ATOM   1585  NE1 TRP A 202       2.624  -9.413 -15.807  1.00  0.00           N  
ATOM   1586  CH2 TRP A 202       3.501  -6.382 -13.896  1.00  0.00           C  
ATOM   1587  CZ2 TRP A 202       2.870  -7.093 -14.884  1.00  0.00           C  
ATOM   1588  CZ3 TRP A 202       4.357  -7.007 -12.974  1.00  0.00           C  
ATOM   1589  N   ARG A 203       7.060  -9.617 -14.992  1.00  0.00           N  
ATOM   1590  CA  ARG A 203       7.631  -8.278 -14.895  1.00  0.00           C  
ATOM   1591  C   ARG A 203       6.672  -7.232 -15.455  1.00  0.00           C  
ATOM   1592  CB  ARG A 203       8.970  -8.209 -15.633  1.00  0.00           C  
ATOM   1593  O   ARG A 203       5.862  -7.533 -16.334  1.00  0.00           O  
ATOM   1594  CG  ARG A 203       8.844  -8.285 -17.146  1.00  0.00           C  
ATOM   1595  CD  ARG A 203      10.197  -8.159 -17.832  1.00  0.00           C  
ATOM   1596  NE  ARG A 203      10.073  -8.219 -19.286  1.00  0.00           N  
ATOM   1597  NH1 ARG A 203      12.334  -7.979 -19.696  1.00  0.00           N  
ATOM   1598  NH2 ARG A 203      10.864  -8.198 -21.442  1.00  0.00           N  
ATOM   1599  CZ  ARG A 203      11.090  -8.132 -20.138  1.00  0.00           C  
ATOM   1600  N   LEU A 204       6.680  -6.000 -14.863  1.00  0.00           N  
ATOM   1601  CA  LEU A 204       5.758  -4.947 -15.273  1.00  0.00           C  
ATOM   1602  C   LEU A 204       5.921  -4.629 -16.755  1.00  0.00           C  
ATOM   1603  CB  LEU A 204       5.983  -3.683 -14.440  1.00  0.00           C  
ATOM   1604  O   LEU A 204       7.041  -4.442 -17.235  1.00  0.00           O  
ATOM   1605  CG  LEU A 204       5.082  -2.489 -14.761  1.00  0.00           C  
ATOM   1606  CD1 LEU A 204       3.647  -2.780 -14.337  1.00  0.00           C  
ATOM   1607  CD2 LEU A 204       5.602  -1.228 -14.080  1.00  0.00           C  
ATOM   1608  N   ASN A 205       4.774  -4.748 -17.427  1.00  0.00           N  
ATOM   1609  CA  ASN A 205       4.553  -4.165 -18.746  1.00  0.00           C  
ATOM   1610  C   ASN A 205       3.693  -2.907 -18.667  1.00  0.00           C  
ATOM   1611  CB  ASN A 205       3.911  -5.189 -19.685  1.00  0.00           C  
ATOM   1612  O   ASN A 205       2.493  -2.986 -18.398  1.00  0.00           O  
ATOM   1613  CG  ASN A 205       3.821  -4.695 -21.115  1.00  0.00           C  
ATOM   1614  ND2 ASN A 205       3.634  -5.618 -22.051  1.00  0.00           N  
ATOM   1615  OD1 ASN A 205       3.920  -3.493 -21.377  1.00  0.00           O  
ATOM   1616  N   ALA A 206       4.307  -1.728 -18.669  1.00  0.00           N  
ATOM   1617  CA  ALA A 206       3.633  -0.447 -18.477  1.00  0.00           C  
ATOM   1618  C   ALA A 206       2.338  -0.382 -19.283  1.00  0.00           C  
ATOM   1619  CB  ALA A 206       4.556   0.705 -18.868  1.00  0.00           C  
ATOM   1620  O   ALA A 206       1.416   0.356 -18.929  1.00  0.00           O  
ATOM   1621  N   ASP A 207       2.173  -1.208 -20.295  1.00  0.00           N  
ATOM   1622  CA  ASP A 207       0.982  -1.222 -21.139  1.00  0.00           C  
ATOM   1623  C   ASP A 207      -0.149  -2.008 -20.480  1.00  0.00           C  
ATOM   1624  CB  ASP A 207       1.304  -1.814 -22.512  1.00  0.00           C  
ATOM   1625  O   ASP A 207      -1.309  -1.892 -20.882  1.00  0.00           O  
ATOM   1626  CG  ASP A 207       2.215  -0.927 -23.342  1.00  0.00           C  
ATOM   1627  OD1 ASP A 207       2.196   0.309 -23.157  1.00  0.00           O  
ATOM   1628  OD2 ASP A 207       2.956  -1.468 -24.191  1.00  0.00           O  
ATOM   1629  N   SER A 208       0.164  -2.776 -19.440  1.00  0.00           N  
ATOM   1630  CA  SER A 208      -0.822  -3.648 -18.809  1.00  0.00           C  
ATOM   1631  C   SER A 208      -1.633  -2.896 -17.759  1.00  0.00           C  
ATOM   1632  CB  SER A 208      -0.137  -4.856 -18.168  1.00  0.00           C  
ATOM   1633  O   SER A 208      -2.689  -3.366 -17.329  1.00  0.00           O  
ATOM   1634  OG  SER A 208       0.802  -4.441 -17.191  1.00  0.00           O  
ATOM   1635  N   VAL A 209      -1.102  -1.718 -17.356  1.00  0.00           N  
ATOM   1636  CA  VAL A 209      -1.812  -0.893 -16.384  1.00  0.00           C  
ATOM   1637  C   VAL A 209      -2.456   0.299 -17.089  1.00  0.00           C  
ATOM   1638  CB  VAL A 209      -0.871  -0.403 -15.261  1.00  0.00           C  
ATOM   1639  O   VAL A 209      -1.832   0.934 -17.943  1.00  0.00           O  
ATOM   1640  CG1 VAL A 209      -1.630   0.470 -14.263  1.00  0.00           C  
ATOM   1641  CG2 VAL A 209      -0.224  -1.591 -14.552  1.00  0.00           C  
ATOM   1642  N   ASN A 210      -3.809   0.457 -16.870  1.00  0.00           N  
ATOM   1643  CA  ASN A 210      -4.471   1.657 -17.372  1.00  0.00           C  
ATOM   1644  C   ASN A 210      -4.072   2.893 -16.571  1.00  0.00           C  
ATOM   1645  CB  ASN A 210      -5.990   1.480 -17.354  1.00  0.00           C  
ATOM   1646  O   ASN A 210      -4.619   3.144 -15.496  1.00  0.00           O  
ATOM   1647  CG  ASN A 210      -6.721   2.634 -18.012  1.00  0.00           C  
ATOM   1648  ND2 ASN A 210      -8.030   2.489 -18.179  1.00  0.00           N  
ATOM   1649  OD1 ASN A 210      -6.113   3.646 -18.369  1.00  0.00           O  
ATOM   1650  N   TRP A 211      -3.063   3.443 -16.939  1.00  0.00           N  
ATOM   1651  CA  TRP A 211      -2.538   4.603 -16.226  1.00  0.00           C  
ATOM   1652  C   TRP A 211      -3.346   5.854 -16.550  1.00  0.00           C  
ATOM   1653  CB  TRP A 211      -1.064   4.827 -16.575  1.00  0.00           C  
ATOM   1654  O   TRP A 211      -3.047   6.941 -16.051  1.00  0.00           O  
ATOM   1655  CG  TRP A 211      -0.167   3.687 -16.195  1.00  0.00           C  
ATOM   1656  CD1 TRP A 211       0.288   2.690 -17.012  1.00  0.00           C  
ATOM   1657  CD2 TRP A 211       0.378   3.424 -14.899  1.00  0.00           C  
ATOM   1658  CE2 TRP A 211       1.157   2.250 -15.003  1.00  0.00           C  
ATOM   1659  CE3 TRP A 211       0.284   4.069 -13.658  1.00  0.00           C  
ATOM   1660  NE1 TRP A 211       1.085   1.823 -16.301  1.00  0.00           N  
ATOM   1661  CH2 TRP A 211       1.730   2.357 -12.709  1.00  0.00           C  
ATOM   1662  CZ2 TRP A 211       1.839   1.707 -13.911  1.00  0.00           C  
ATOM   1663  CZ3 TRP A 211       0.964   3.527 -12.573  1.00  0.00           C  
ATOM   1664  N   GLY A 212      -4.412   5.625 -17.319  1.00  0.00           N  
ATOM   1665  CA  GLY A 212      -5.126   6.808 -17.774  1.00  0.00           C  
ATOM   1666  C   GLY A 212      -4.236   7.801 -18.496  1.00  0.00           C  
ATOM   1667  O   GLY A 212      -3.511   7.434 -19.423  1.00  0.00           O  
ATOM   1668  N   GLY A 213      -4.305   9.078 -18.190  1.00  0.00           N  
ATOM   1669  CA  GLY A 213      -3.525  10.145 -18.797  1.00  0.00           C  
ATOM   1670  C   GLY A 213      -2.130  10.269 -18.214  1.00  0.00           C  
ATOM   1671  O   GLY A 213      -1.334  11.095 -18.666  1.00  0.00           O  
ATOM   1672  N   HIS A 214      -1.793   9.302 -17.240  1.00  0.00           N  
ATOM   1673  CA  HIS A 214      -0.501   9.382 -16.568  1.00  0.00           C  
ATOM   1674  C   HIS A 214       0.574   8.633 -17.348  1.00  0.00           C  
ATOM   1675  CB  HIS A 214      -0.602   8.826 -15.146  1.00  0.00           C  
ATOM   1676  O   HIS A 214       0.307   7.574 -17.920  1.00  0.00           O  
ATOM   1677  CG  HIS A 214      -1.600   9.541 -14.291  1.00  0.00           C  
ATOM   1678  CD2 HIS A 214      -2.888   9.249 -13.994  1.00  0.00           C  
ATOM   1679  ND1 HIS A 214      -1.307  10.714 -13.629  1.00  0.00           N  
ATOM   1680  CE1 HIS A 214      -2.375  11.112 -12.959  1.00  0.00           C  
ATOM   1681  NE2 HIS A 214      -3.348  10.241 -13.164  1.00  0.00           N  
ATOM   1682  N   LYS A 215       1.708   9.312 -17.657  1.00  0.00           N  
ATOM   1683  CA  LYS A 215       2.838   8.700 -18.350  1.00  0.00           C  
ATOM   1684  C   LYS A 215       3.802   8.049 -17.362  1.00  0.00           C  
ATOM   1685  CB  LYS A 215       3.576   9.740 -19.194  1.00  0.00           C  
ATOM   1686  O   LYS A 215       4.127   8.634 -16.327  1.00  0.00           O  
ATOM   1687  CG  LYS A 215       2.811  10.191 -20.430  1.00  0.00           C  
ATOM   1688  CD  LYS A 215       3.642  11.138 -21.287  1.00  0.00           C  
ATOM   1689  CE  LYS A 215       2.853  11.644 -22.487  1.00  0.00           C  
ATOM   1690  NZ  LYS A 215       3.658  12.584 -23.323  1.00  0.00           N  
ATOM   1691  N   VAL A 216       3.968   6.741 -17.477  1.00  0.00           N  
ATOM   1692  CA  VAL A 216       4.968   6.031 -16.688  1.00  0.00           C  
ATOM   1693  C   VAL A 216       6.332   6.134 -17.368  1.00  0.00           C  
ATOM   1694  CB  VAL A 216       4.584   4.548 -16.485  1.00  0.00           C  
ATOM   1695  O   VAL A 216       6.471   5.802 -18.547  1.00  0.00           O  
ATOM   1696  CG1 VAL A 216       5.637   3.827 -15.646  1.00  0.00           C  
ATOM   1697  CG2 VAL A 216       3.208   4.439 -15.831  1.00  0.00           C  
ATOM   1698  N   PHE A 217       7.236   6.867 -16.774  1.00  0.00           N  
ATOM   1699  CA  PHE A 217       8.568   6.961 -17.359  1.00  0.00           C  
ATOM   1700  C   PHE A 217       9.439   5.793 -16.913  1.00  0.00           C  
ATOM   1701  CB  PHE A 217       9.232   8.288 -16.977  1.00  0.00           C  
ATOM   1702  O   PHE A 217       9.584   5.542 -15.715  1.00  0.00           O  
ATOM   1703  CG  PHE A 217       8.542   9.498 -17.546  1.00  0.00           C  
ATOM   1704  CD1 PHE A 217       8.798   9.914 -18.847  1.00  0.00           C  
ATOM   1705  CD2 PHE A 217       7.637  10.220 -16.779  1.00  0.00           C  
ATOM   1706  CE1 PHE A 217       8.160  11.034 -19.376  1.00  0.00           C  
ATOM   1707  CE2 PHE A 217       6.996  11.340 -17.301  1.00  0.00           C  
ATOM   1708  CZ  PHE A 217       7.260  11.746 -18.599  1.00  0.00           C  
ATOM   1709  N   MET A 218       9.570   4.669 -17.668  1.00  0.00           N  
ATOM   1710  CA  MET A 218      10.325   3.451 -17.387  1.00  0.00           C  
ATOM   1711  C   MET A 218      11.825   3.730 -17.381  1.00  0.00           C  
ATOM   1712  CB  MET A 218       9.998   2.366 -18.414  1.00  0.00           C  
ATOM   1713  O   MET A 218      12.571   3.116 -16.617  1.00  0.00           O  
ATOM   1714  CG  MET A 218       8.585   1.818 -18.299  1.00  0.00           C  
ATOM   1715  SD  MET A 218       8.347   0.799 -16.792  1.00  0.00           S  
ATOM   1716  CE  MET A 218       7.036  -0.318 -17.365  1.00  0.00           C  
ATOM   1717  N   ASP A 219      12.293   4.985 -17.686  1.00  0.00           N  
ATOM   1718  CA  ASP A 219      13.732   5.161 -17.858  1.00  0.00           C  
ATOM   1719  C   ASP A 219      14.105   6.642 -17.884  1.00  0.00           C  
ATOM   1720  CB  ASP A 219      14.207   4.477 -19.142  1.00  0.00           C  
ATOM   1721  O   ASP A 219      13.863   7.331 -18.877  1.00  0.00           O  
ATOM   1722  CG  ASP A 219      14.263   2.964 -19.021  1.00  0.00           C  
ATOM   1723  OD1 ASP A 219      14.507   2.450 -17.909  1.00  0.00           O  
ATOM   1724  OD2 ASP A 219      14.064   2.281 -20.049  1.00  0.00           O  
ATOM   1725  N   LYS A 220      13.807   7.341 -16.833  1.00  0.00           N  
ATOM   1726  CA  LYS A 220      14.472   8.630 -17.000  1.00  0.00           C  
ATOM   1727  C   LYS A 220      15.961   8.525 -16.687  1.00  0.00           C  
ATOM   1728  CB  LYS A 220      13.822   9.689 -16.109  1.00  0.00           C  
ATOM   1729  O   LYS A 220      16.360   7.795 -15.777  1.00  0.00           O  
ATOM   1730  CG  LYS A 220      12.497  10.217 -16.640  1.00  0.00           C  
ATOM   1731  CD  LYS A 220      12.011  11.417 -15.837  1.00  0.00           C  
ATOM   1732  CE  LYS A 220      10.656  11.908 -16.328  1.00  0.00           C  
ATOM   1733  NZ  LYS A 220      10.189  13.103 -15.563  1.00  0.00           N  
ATOM   1734  N   PRO A 221      16.906   8.741 -17.632  1.00  0.00           N  
ATOM   1735  CA  PRO A 221      18.357   8.717 -17.428  1.00  0.00           C  
ATOM   1736  C   PRO A 221      18.764   9.183 -16.032  1.00  0.00           C  
ATOM   1737  CB  PRO A 221      18.879   9.677 -18.499  1.00  0.00           C  
ATOM   1738  O   PRO A 221      18.073  10.005 -15.425  1.00  0.00           O  
ATOM   1739  CG  PRO A 221      17.652  10.227 -19.151  1.00  0.00           C  
ATOM   1740  CD  PRO A 221      16.449   9.589 -18.518  1.00  0.00           C  
TER    1741      PRO A 221
ENDMDL
END
