# Supplementary material for: Improving Protein Expression, Stability, and Function with ProteinMPNN
Source: J Am Chem Soc. 2024 Jan 9;146(3):2054–61. doi: 10.1021/jacs.3c10941 (PMC10811672; doi:10.1021/jacs.3c10941)
Supplement: Supplementary file 2 — ja3c10941_si_002.zip [file ja3c10941_si_002.zip › Sumida_Design_Structures_Idealizing_with_ProteinMPNN/TEV/hyperTEV0076_m3_35.pdb]

MODEL     1
ATOM      1  N   GLU A   1      32.226 -13.939 -13.264  1.00  0.00           N  
ATOM      2  CA  GLU A   1      30.794 -14.050 -13.525  1.00  0.00           C  
ATOM      3  C   GLU A   1      29.999 -13.071 -12.666  1.00  0.00           C  
ATOM      4  CB  GLU A   1      30.312 -15.482 -13.274  1.00  0.00           C  
ATOM      5  O   GLU A   1      30.345 -12.831 -11.507  1.00  0.00           O  
ATOM      6  CG  GLU A   1      30.869 -16.500 -14.259  1.00  0.00           C  
ATOM      7  CD  GLU A   1      30.283 -17.891 -14.079  1.00  0.00           C  
ATOM      8  OE1 GLU A   1      30.592 -18.789 -14.894  1.00  0.00           O  
ATOM      9  OE2 GLU A   1      29.509 -18.084 -13.115  1.00  0.00           O  
ATOM     10  N   GLU A   2      29.376 -12.116 -13.295  1.00  0.00           N  
ATOM     11  CA  GLU A   2      28.410 -11.260 -12.613  1.00  0.00           C  
ATOM     12  C   GLU A   2      27.397 -12.087 -11.827  1.00  0.00           C  
ATOM     13  CB  GLU A   2      27.687 -10.358 -13.617  1.00  0.00           C  
ATOM     14  O   GLU A   2      27.057 -13.204 -12.225  1.00  0.00           O  
ATOM     15  CG  GLU A   2      26.905  -9.223 -12.972  1.00  0.00           C  
ATOM     16  CD  GLU A   2      26.278  -8.276 -13.984  1.00  0.00           C  
ATOM     17  OE1 GLU A   2      25.556  -7.340 -13.572  1.00  0.00           O  
ATOM     18  OE2 GLU A   2      26.509  -8.474 -15.197  1.00  0.00           O  
ATOM     19  N   SER A   3      27.351 -11.905 -10.496  1.00  0.00           N  
ATOM     20  CA  SER A   3      26.452 -12.646  -9.618  1.00  0.00           C  
ATOM     21  C   SER A   3      25.115 -12.919 -10.298  1.00  0.00           C  
ATOM     22  CB  SER A   3      26.224 -11.879  -8.314  1.00  0.00           C  
ATOM     23  O   SER A   3      24.585 -12.058 -11.004  1.00  0.00           O  
ATOM     24  OG  SER A   3      25.329 -12.581  -7.469  1.00  0.00           O  
ATOM     25  N   ALA A   4      24.618 -14.159 -10.215  1.00  0.00           N  
ATOM     26  CA  ALA A   4      23.371 -14.641 -10.803  1.00  0.00           C  
ATOM     27  C   ALA A   4      22.165 -14.177  -9.990  1.00  0.00           C  
ATOM     28  CB  ALA A   4      23.385 -16.164 -10.906  1.00  0.00           C  
ATOM     29  O   ALA A   4      21.030 -14.225 -10.470  1.00  0.00           O  
ATOM     30  N   ALA A   5      22.510 -13.682  -8.684  1.00  0.00           N  
ATOM     31  CA  ALA A   5      21.402 -13.300  -7.812  1.00  0.00           C  
ATOM     32  C   ALA A   5      21.660 -11.944  -7.161  1.00  0.00           C  
ATOM     33  CB  ALA A   5      21.175 -14.366  -6.743  1.00  0.00           C  
ATOM     34  O   ALA A   5      22.792 -11.637  -6.779  1.00  0.00           O  
ATOM     35  N   PRO A   6      20.630 -11.138  -7.203  1.00  0.00           N  
ATOM     36  CA  PRO A   6      20.810  -9.860  -6.510  1.00  0.00           C  
ATOM     37  C   PRO A   6      21.126 -10.033  -5.026  1.00  0.00           C  
ATOM     38  CB  PRO A   6      19.463  -9.161  -6.703  1.00  0.00           C  
ATOM     39  O   PRO A   6      20.809 -11.072  -4.440  1.00  0.00           O  
ATOM     40  CG  PRO A   6      18.787  -9.928  -7.794  1.00  0.00           C  
ATOM     41  CD  PRO A   6      19.377 -11.308  -7.842  1.00  0.00           C  
ATOM     42  N   GLY A   7      22.085  -9.182  -4.468  1.00  0.00           N  
ATOM     43  CA  GLY A   7      22.462  -9.163  -3.063  1.00  0.00           C  
ATOM     44  C   GLY A   7      21.332  -8.732  -2.147  1.00  0.00           C  
ATOM     45  O   GLY A   7      20.191  -8.583  -2.589  1.00  0.00           O  
ATOM     46  N   PRO A   8      21.619  -8.727  -0.900  1.00  0.00           N  
ATOM     47  CA  PRO A   8      20.623  -8.293   0.082  1.00  0.00           C  
ATOM     48  C   PRO A   8      20.097  -6.886  -0.193  1.00  0.00           C  
ATOM     49  CB  PRO A   8      21.389  -8.339   1.406  1.00  0.00           C  
ATOM     50  O   PRO A   8      20.845  -6.023  -0.659  1.00  0.00           O  
ATOM     51  CG  PRO A   8      22.594  -9.177   1.121  1.00  0.00           C  
ATOM     52  CD  PRO A   8      22.908  -9.077  -0.344  1.00  0.00           C  
ATOM     53  N   ARG A   9      18.811  -6.696   0.005  1.00  0.00           N  
ATOM     54  CA  ARG A   9      18.185  -5.390  -0.170  1.00  0.00           C  
ATOM     55  C   ARG A   9      17.451  -4.960   1.095  1.00  0.00           C  
ATOM     56  CB  ARG A   9      17.217  -5.412  -1.355  1.00  0.00           C  
ATOM     57  O   ARG A   9      16.823  -5.782   1.765  1.00  0.00           O  
ATOM     58  CG  ARG A   9      16.549  -4.074  -1.630  1.00  0.00           C  
ATOM     59  CD  ARG A   9      15.739  -4.102  -2.919  1.00  0.00           C  
ATOM     60  NE  ARG A   9      16.601  -4.135  -4.097  1.00  0.00           N  
ATOM     61  NH1 ARG A   9      17.005  -1.861  -4.121  1.00  0.00           N  
ATOM     62  NH2 ARG A   9      17.948  -3.214  -5.713  1.00  0.00           N  
ATOM     63  CZ  ARG A   9      17.183  -3.070  -4.641  1.00  0.00           C  
ATOM     64  N   ASP A  10      17.582  -3.738   1.361  1.00  0.00           N  
ATOM     65  CA  ASP A  10      16.879  -3.150   2.497  1.00  0.00           C  
ATOM     66  C   ASP A  10      15.483  -2.679   2.095  1.00  0.00           C  
ATOM     67  CB  ASP A  10      17.680  -1.984   3.079  1.00  0.00           C  
ATOM     68  O   ASP A  10      15.339  -1.688   1.376  1.00  0.00           O  
ATOM     69  CG  ASP A  10      17.072  -1.424   4.353  1.00  0.00           C  
ATOM     70  OD1 ASP A  10      16.079  -1.993   4.856  1.00  0.00           O  
ATOM     71  OD2 ASP A  10      17.590  -0.404   4.857  1.00  0.00           O  
ATOM     72  N   TYR A  11      14.396  -3.373   2.621  1.00  0.00           N  
ATOM     73  CA  TYR A  11      13.026  -3.018   2.267  1.00  0.00           C  
ATOM     74  C   TYR A  11      12.399  -2.130   3.336  1.00  0.00           C  
ATOM     75  CB  TYR A  11      12.177  -4.278   2.071  1.00  0.00           C  
ATOM     76  O   TYR A  11      11.209  -1.815   3.270  1.00  0.00           O  
ATOM     77  CG  TYR A  11      12.554  -5.079   0.849  1.00  0.00           C  
ATOM     78  CD1 TYR A  11      12.087  -4.722  -0.414  1.00  0.00           C  
ATOM     79  CD2 TYR A  11      13.377  -6.196   0.955  1.00  0.00           C  
ATOM     80  CE1 TYR A  11      12.430  -5.459  -1.543  1.00  0.00           C  
ATOM     81  CE2 TYR A  11      13.727  -6.940  -0.167  1.00  0.00           C  
ATOM     82  OH  TYR A  11      13.592  -7.298  -2.523  1.00  0.00           O  
ATOM     83  CZ  TYR A  11      13.249  -6.565  -1.410  1.00  0.00           C  
ATOM     84  N   ASN A  12      13.157  -1.727   4.309  1.00  0.00           N  
ATOM     85  CA  ASN A  12      12.666  -0.953   5.445  1.00  0.00           C  
ATOM     86  C   ASN A  12      12.139   0.410   5.007  1.00  0.00           C  
ATOM     87  CB  ASN A  12      13.766  -0.785   6.495  1.00  0.00           C  
ATOM     88  O   ASN A  12      11.104   0.867   5.498  1.00  0.00           O  
ATOM     89  CG  ASN A  12      13.966  -2.030   7.336  1.00  0.00           C  
ATOM     90  ND2 ASN A  12      15.152  -2.169   7.917  1.00  0.00           N  
ATOM     91  OD1 ASN A  12      13.063  -2.861   7.461  1.00  0.00           O  
ATOM     92  N   PRO A  13      12.776   1.005   4.053  1.00  0.00           N  
ATOM     93  CA  PRO A  13      12.238   2.297   3.620  1.00  0.00           C  
ATOM     94  C   PRO A  13      10.825   2.188   3.053  1.00  0.00           C  
ATOM     95  CB  PRO A  13      13.227   2.747   2.541  1.00  0.00           C  
ATOM     96  O   PRO A  13      10.019   3.108   3.212  1.00  0.00           O  
ATOM     97  CG  PRO A  13      14.527   2.120   2.928  1.00  0.00           C  
ATOM     98  CD  PRO A  13      14.252   0.743   3.461  1.00  0.00           C  
ATOM     99  N   ILE A  14      10.503   1.070   2.463  1.00  0.00           N  
ATOM    100  CA  ILE A  14       9.161   0.839   1.941  1.00  0.00           C  
ATOM    101  C   ILE A  14       8.230   0.422   3.077  1.00  0.00           C  
ATOM    102  CB  ILE A  14       9.164  -0.234   0.829  1.00  0.00           C  
ATOM    103  O   ILE A  14       7.141   0.980   3.231  1.00  0.00           O  
ATOM    104  CG1 ILE A  14       9.974   0.251  -0.379  1.00  0.00           C  
ATOM    105  CG2 ILE A  14       7.732  -0.591   0.420  1.00  0.00           C  
ATOM    106  CD1 ILE A  14      10.220  -0.823  -1.430  1.00  0.00           C  
ATOM    107  N   SER A  15       8.695  -0.511   3.903  1.00  0.00           N  
ATOM    108  CA  SER A  15       7.854  -1.050   4.968  1.00  0.00           C  
ATOM    109  C   SER A  15       7.469   0.034   5.969  1.00  0.00           C  
ATOM    110  CB  SER A  15       8.569  -2.192   5.690  1.00  0.00           C  
ATOM    111  O   SER A  15       6.365   0.014   6.519  1.00  0.00           O  
ATOM    112  OG  SER A  15       9.786  -1.742   6.262  1.00  0.00           O  
ATOM    113  N   ASP A  16       8.325   1.058   6.196  1.00  0.00           N  
ATOM    114  CA  ASP A  16       8.094   2.127   7.162  1.00  0.00           C  
ATOM    115  C   ASP A  16       6.981   3.061   6.692  1.00  0.00           C  
ATOM    116  CB  ASP A  16       9.380   2.921   7.403  1.00  0.00           C  
ATOM    117  O   ASP A  16       6.456   3.854   7.476  1.00  0.00           O  
ATOM    118  CG  ASP A  16      10.380   2.179   8.271  1.00  0.00           C  
ATOM    119  OD1 ASP A  16      10.000   1.185   8.927  1.00  0.00           O  
ATOM    120  OD2 ASP A  16      11.559   2.594   8.302  1.00  0.00           O  
ATOM    121  N   THR A  17       6.602   2.954   5.408  1.00  0.00           N  
ATOM    122  CA  THR A  17       5.582   3.852   4.879  1.00  0.00           C  
ATOM    123  C   THR A  17       4.230   3.148   4.799  1.00  0.00           C  
ATOM    124  CB  THR A  17       5.971   4.380   3.486  1.00  0.00           C  
ATOM    125  O   THR A  17       3.223   3.764   4.443  1.00  0.00           O  
ATOM    126  CG2 THR A  17       7.359   5.012   3.505  1.00  0.00           C  
ATOM    127  OG1 THR A  17       5.965   3.294   2.551  1.00  0.00           O  
ATOM    128  N   ILE A  18       4.200   1.856   5.121  1.00  0.00           N  
ATOM    129  CA  ILE A  18       2.982   1.060   5.016  1.00  0.00           C  
ATOM    130  C   ILE A  18       2.042   1.401   6.170  1.00  0.00           C  
ATOM    131  CB  ILE A  18       3.294  -0.453   5.008  1.00  0.00           C  
ATOM    132  O   ILE A  18       2.477   1.530   7.317  1.00  0.00           O  
ATOM    133  CG1 ILE A  18       4.053  -0.835   3.732  1.00  0.00           C  
ATOM    134  CG2 ILE A  18       2.007  -1.271   5.146  1.00  0.00           C  
ATOM    135  CD1 ILE A  18       4.540  -2.277   3.710  1.00  0.00           C  
ATOM    136  N   VAL A  19       0.769   1.577   5.862  1.00  0.00           N  
ATOM    137  CA  VAL A  19      -0.261   1.873   6.853  1.00  0.00           C  
ATOM    138  C   VAL A  19      -1.371   0.829   6.772  1.00  0.00           C  
ATOM    139  CB  VAL A  19      -0.846   3.290   6.657  1.00  0.00           C  
ATOM    140  O   VAL A  19      -1.560   0.193   5.732  1.00  0.00           O  
ATOM    141  CG1 VAL A  19       0.240   4.351   6.825  1.00  0.00           C  
ATOM    142  CG2 VAL A  19      -1.506   3.409   5.284  1.00  0.00           C  
ATOM    143  N   LEU A  20      -2.000   0.624   7.898  1.00  0.00           N  
ATOM    144  CA  LEU A  20      -3.207  -0.193   7.956  1.00  0.00           C  
ATOM    145  C   LEU A  20      -4.455   0.682   8.009  1.00  0.00           C  
ATOM    146  CB  LEU A  20      -3.168  -1.122   9.172  1.00  0.00           C  
ATOM    147  O   LEU A  20      -4.608   1.496   8.922  1.00  0.00           O  
ATOM    148  CG  LEU A  20      -4.387  -2.023   9.377  1.00  0.00           C  
ATOM    149  CD1 LEU A  20      -4.509  -3.019   8.229  1.00  0.00           C  
ATOM    150  CD2 LEU A  20      -4.296  -2.749  10.715  1.00  0.00           C  
ATOM    151  N   LEU A  21      -5.332   0.482   7.005  1.00  0.00           N  
ATOM    152  CA  LEU A  21      -6.554   1.270   6.887  1.00  0.00           C  
ATOM    153  C   LEU A  21      -7.781   0.420   7.197  1.00  0.00           C  
ATOM    154  CB  LEU A  21      -6.673   1.866   5.481  1.00  0.00           C  
ATOM    155  O   LEU A  21      -7.942  -0.671   6.645  1.00  0.00           O  
ATOM    156  CG  LEU A  21      -5.458   2.643   4.969  1.00  0.00           C  
ATOM    157  CD1 LEU A  21      -5.560   2.850   3.462  1.00  0.00           C  
ATOM    158  CD2 LEU A  21      -5.335   3.980   5.691  1.00  0.00           C  
ATOM    159  N   THR A  22      -8.547   0.953   8.092  1.00  0.00           N  
ATOM    160  CA  THR A  22      -9.811   0.289   8.393  1.00  0.00           C  
ATOM    161  C   THR A  22     -10.983   1.249   8.215  1.00  0.00           C  
ATOM    162  CB  THR A  22      -9.818  -0.275   9.826  1.00  0.00           C  
ATOM    163  O   THR A  22     -11.099   2.237   8.943  1.00  0.00           O  
ATOM    164  CG2 THR A  22     -11.096  -1.061  10.101  1.00  0.00           C  
ATOM    165  OG1 THR A  22      -8.691  -1.142   9.998  1.00  0.00           O  
ATOM    166  N   ASN A  23     -11.827   0.943   7.171  1.00  0.00           N  
ATOM    167  CA  ASN A  23     -13.045   1.707   6.923  1.00  0.00           C  
ATOM    168  C   ASN A  23     -14.268   1.025   7.530  1.00  0.00           C  
ATOM    169  CB  ASN A  23     -13.248   1.922   5.422  1.00  0.00           C  
ATOM    170  O   ASN A  23     -14.656  -0.062   7.098  1.00  0.00           O  
ATOM    171  CG  ASN A  23     -14.435   2.813   5.114  1.00  0.00           C  
ATOM    172  ND2 ASN A  23     -14.606   3.155   3.843  1.00  0.00           N  
ATOM    173  OD1 ASN A  23     -15.191   3.192   6.012  1.00  0.00           O  
ATOM    174  N   THR A  24     -14.845   1.693   8.495  1.00  0.00           N  
ATOM    175  CA  THR A  24     -16.057   1.209   9.148  1.00  0.00           C  
ATOM    176  C   THR A  24     -17.261   2.056   8.748  1.00  0.00           C  
ATOM    177  CB  THR A  24     -15.906   1.217  10.680  1.00  0.00           C  
ATOM    178  O   THR A  24     -17.340   3.236   9.096  1.00  0.00           O  
ATOM    179  CG2 THR A  24     -17.125   0.598  11.356  1.00  0.00           C  
ATOM    180  OG1 THR A  24     -14.740   0.467  11.044  1.00  0.00           O  
ATOM    181  N   SER A  25     -18.113   1.413   7.887  1.00  0.00           N  
ATOM    182  CA  SER A  25     -19.306   2.095   7.398  1.00  0.00           C  
ATOM    183  C   SER A  25     -20.496   1.144   7.324  1.00  0.00           C  
ATOM    184  CB  SER A  25     -19.046   2.708   6.021  1.00  0.00           C  
ATOM    185  O   SER A  25     -20.352  -0.008   6.907  1.00  0.00           O  
ATOM    186  OG  SER A  25     -17.981   3.641   6.078  1.00  0.00           O  
ATOM    187  N   ASP A  26     -21.630   1.604   7.854  1.00  0.00           N  
ATOM    188  CA  ASP A  26     -22.883   0.861   7.767  1.00  0.00           C  
ATOM    189  C   ASP A  26     -22.756  -0.509   8.430  1.00  0.00           C  
ATOM    190  CB  ASP A  26     -23.313   0.701   6.308  1.00  0.00           C  
ATOM    191  O   ASP A  26     -23.200  -1.516   7.875  1.00  0.00           O  
ATOM    192  CG  ASP A  26     -23.708   2.016   5.659  1.00  0.00           C  
ATOM    193  OD1 ASP A  26     -24.132   2.947   6.376  1.00  0.00           O  
ATOM    194  OD2 ASP A  26     -23.597   2.121   4.418  1.00  0.00           O  
ATOM    195  N   GLY A  27     -22.032  -0.656   9.609  1.00  0.00           N  
ATOM    196  CA  GLY A  27     -21.920  -1.875  10.394  1.00  0.00           C  
ATOM    197  C   GLY A  27     -20.906  -2.855   9.834  1.00  0.00           C  
ATOM    198  O   GLY A  27     -20.766  -3.969  10.341  1.00  0.00           O  
ATOM    199  N   ARG A  28     -20.245  -2.501   8.740  1.00  0.00           N  
ATOM    200  CA  ARG A  28     -19.232  -3.354   8.130  1.00  0.00           C  
ATOM    201  C   ARG A  28     -17.866  -2.676   8.140  1.00  0.00           C  
ATOM    202  CB  ARG A  28     -19.626  -3.717   6.697  1.00  0.00           C  
ATOM    203  O   ARG A  28     -17.778  -1.447   8.175  1.00  0.00           O  
ATOM    204  CG  ARG A  28     -20.883  -4.567   6.600  1.00  0.00           C  
ATOM    205  CD  ARG A  28     -21.116  -5.071   5.183  1.00  0.00           C  
ATOM    206  NE  ARG A  28     -22.322  -5.889   5.093  1.00  0.00           N  
ATOM    207  NH1 ARG A  28     -22.042  -6.425   2.863  1.00  0.00           N  
ATOM    208  NH2 ARG A  28     -23.848  -7.231   4.022  1.00  0.00           N  
ATOM    209  CZ  ARG A  28     -22.735  -6.513   3.993  1.00  0.00           C  
ATOM    210  N   SER A  29     -16.840  -3.544   8.185  1.00  0.00           N  
ATOM    211  CA  SER A  29     -15.480  -3.015   8.199  1.00  0.00           C  
ATOM    212  C   SER A  29     -14.623  -3.665   7.117  1.00  0.00           C  
ATOM    213  CB  SER A  29     -14.835  -3.230   9.569  1.00  0.00           C  
ATOM    214  O   SER A  29     -14.741  -4.866   6.863  1.00  0.00           O  
ATOM    215  OG  SER A  29     -15.542  -2.523  10.573  1.00  0.00           O  
ATOM    216  N   ILE A  30     -13.936  -2.797   6.382  1.00  0.00           N  
ATOM    217  CA  ILE A  30     -12.948  -3.266   5.416  1.00  0.00           C  
ATOM    218  C   ILE A  30     -11.557  -2.790   5.829  1.00  0.00           C  
ATOM    219  CB  ILE A  30     -13.278  -2.780   3.987  1.00  0.00           C  
ATOM    220  O   ILE A  30     -11.351  -1.602   6.085  1.00  0.00           O  
ATOM    221  CG1 ILE A  30     -14.641  -3.322   3.541  1.00  0.00           C  
ATOM    222  CG2 ILE A  30     -12.177  -3.194   3.007  1.00  0.00           C  
ATOM    223  CD1 ILE A  30     -15.103  -2.798   2.188  1.00  0.00           C  
ATOM    224  N   SER A  31     -10.646  -3.781   5.947  1.00  0.00           N  
ATOM    225  CA  SER A  31      -9.269  -3.457   6.306  1.00  0.00           C  
ATOM    226  C   SER A  31      -8.307  -3.804   5.174  1.00  0.00           C  
ATOM    227  CB  SER A  31      -8.859  -4.195   7.580  1.00  0.00           C  
ATOM    228  O   SER A  31      -8.335  -4.919   4.649  1.00  0.00           O  
ATOM    229  OG  SER A  31      -9.631  -3.759   8.685  1.00  0.00           O  
ATOM    230  N   LEU A  32      -7.510  -2.801   4.836  1.00  0.00           N  
ATOM    231  CA  LEU A  32      -6.479  -2.962   3.817  1.00  0.00           C  
ATOM    232  C   LEU A  32      -5.206  -2.221   4.210  1.00  0.00           C  
ATOM    233  CB  LEU A  32      -6.980  -2.456   2.462  1.00  0.00           C  
ATOM    234  O   LEU A  32      -5.225  -1.381   5.113  1.00  0.00           O  
ATOM    235  CG  LEU A  32      -8.318  -3.020   1.980  1.00  0.00           C  
ATOM    236  CD1 LEU A  32      -8.755  -2.324   0.696  1.00  0.00           C  
ATOM    237  CD2 LEU A  32      -8.218  -4.527   1.770  1.00  0.00           C  
ATOM    238  N   PHE A  33      -4.206  -2.537   3.512  1.00  0.00           N  
ATOM    239  CA  PHE A  33      -2.970  -1.780   3.675  1.00  0.00           C  
ATOM    240  C   PHE A  33      -2.908  -0.625   2.684  1.00  0.00           C  
ATOM    241  CB  PHE A  33      -1.752  -2.692   3.495  1.00  0.00           C  
ATOM    242  O   PHE A  33      -3.692  -0.572   1.734  1.00  0.00           O  
ATOM    243  CG  PHE A  33      -1.569  -3.687   4.609  1.00  0.00           C  
ATOM    244  CD1 PHE A  33      -1.007  -3.301   5.820  1.00  0.00           C  
ATOM    245  CD2 PHE A  33      -1.959  -5.010   4.445  1.00  0.00           C  
ATOM    246  CE1 PHE A  33      -0.836  -4.220   6.852  1.00  0.00           C  
ATOM    247  CE2 PHE A  33      -1.792  -5.934   5.473  1.00  0.00           C  
ATOM    248  CZ  PHE A  33      -1.229  -5.537   6.675  1.00  0.00           C  
ATOM    249  N   GLY A  34      -2.017   0.275   2.935  1.00  0.00           N  
ATOM    250  CA  GLY A  34      -1.719   1.397   2.058  1.00  0.00           C  
ATOM    251  C   GLY A  34      -0.273   1.849   2.139  1.00  0.00           C  
ATOM    252  O   GLY A  34       0.480   1.389   3.000  1.00  0.00           O  
ATOM    253  N   ILE A  35       0.073   2.639   1.127  1.00  0.00           N  
ATOM    254  CA  ILE A  35       1.426   3.184   1.068  1.00  0.00           C  
ATOM    255  C   ILE A  35       1.389   4.687   1.333  1.00  0.00           C  
ATOM    256  CB  ILE A  35       2.091   2.896  -0.297  1.00  0.00           C  
ATOM    257  O   ILE A  35       0.679   5.427   0.648  1.00  0.00           O  
ATOM    258  CG1 ILE A  35       2.055   1.395  -0.603  1.00  0.00           C  
ATOM    259  CG2 ILE A  35       3.529   3.425  -0.318  1.00  0.00           C  
ATOM    260  CD1 ILE A  35       2.361   1.051  -2.054  1.00  0.00           C  
ATOM    261  N   GLY A  36       2.157   5.115   2.336  1.00  0.00           N  
ATOM    262  CA  GLY A  36       2.307   6.540   2.583  1.00  0.00           C  
ATOM    263  C   GLY A  36       3.339   7.196   1.685  1.00  0.00           C  
ATOM    264  O   GLY A  36       4.400   6.623   1.428  1.00  0.00           O  
ATOM    265  N   PHE A  37       3.088   8.379   1.163  1.00  0.00           N  
ATOM    266  CA  PHE A  37       3.937   9.218   0.325  1.00  0.00           C  
ATOM    267  C   PHE A  37       3.647  10.694   0.565  1.00  0.00           C  
ATOM    268  CB  PHE A  37       3.738   8.878  -1.155  1.00  0.00           C  
ATOM    269  O   PHE A  37       2.673  11.235   0.036  1.00  0.00           O  
ATOM    270  CG  PHE A  37       4.729   9.545  -2.070  1.00  0.00           C  
ATOM    271  CD1 PHE A  37       4.462  10.796  -2.613  1.00  0.00           C  
ATOM    272  CD2 PHE A  37       5.929   8.921  -2.387  1.00  0.00           C  
ATOM    273  CE1 PHE A  37       5.378  11.416  -3.460  1.00  0.00           C  
ATOM    274  CE2 PHE A  37       6.849   9.535  -3.233  1.00  0.00           C  
ATOM    275  CZ  PHE A  37       6.571  10.782  -3.769  1.00  0.00           C  
ATOM    276  N   GLY A  38       4.554  11.351   1.412  1.00  0.00           N  
ATOM    277  CA  GLY A  38       4.230  12.719   1.784  1.00  0.00           C  
ATOM    278  C   GLY A  38       2.913  12.839   2.528  1.00  0.00           C  
ATOM    279  O   GLY A  38       2.680  12.126   3.506  1.00  0.00           O  
ATOM    280  N   PRO A  39       1.961  13.728   2.069  1.00  0.00           N  
ATOM    281  CA  PRO A  39       0.637  13.857   2.683  1.00  0.00           C  
ATOM    282  C   PRO A  39      -0.392  12.908   2.072  1.00  0.00           C  
ATOM    283  CB  PRO A  39       0.263  15.316   2.412  1.00  0.00           C  
ATOM    284  O   PRO A  39      -1.597  13.093   2.262  1.00  0.00           O  
ATOM    285  CG  PRO A  39       0.881  15.629   1.087  1.00  0.00           C  
ATOM    286  CD  PRO A  39       2.199  14.915   0.995  1.00  0.00           C  
ATOM    287  N   LEU A  40       0.101  11.934   1.369  1.00  0.00           N  
ATOM    288  CA  LEU A  40      -0.799  11.089   0.592  1.00  0.00           C  
ATOM    289  C   LEU A  40      -0.755   9.648   1.088  1.00  0.00           C  
ATOM    290  CB  LEU A  40      -0.435  11.141  -0.894  1.00  0.00           C  
ATOM    291  O   LEU A  40       0.272   9.194   1.598  1.00  0.00           O  
ATOM    292  CG  LEU A  40      -0.293  12.535  -1.509  1.00  0.00           C  
ATOM    293  CD1 LEU A  40       0.234  12.433  -2.936  1.00  0.00           C  
ATOM    294  CD2 LEU A  40      -1.627  13.272  -1.476  1.00  0.00           C  
ATOM    295  N   ILE A  41      -1.851   9.010   0.942  1.00  0.00           N  
ATOM    296  CA  ILE A  41      -1.902   7.561   1.099  1.00  0.00           C  
ATOM    297  C   ILE A  41      -2.409   6.920  -0.191  1.00  0.00           C  
ATOM    298  CB  ILE A  41      -2.800   7.153   2.289  1.00  0.00           C  
ATOM    299  O   ILE A  41      -3.445   7.321  -0.726  1.00  0.00           O  
ATOM    300  CG1 ILE A  41      -2.175   7.612   3.611  1.00  0.00           C  
ATOM    301  CG2 ILE A  41      -3.037   5.640   2.292  1.00  0.00           C  
ATOM    302  CD1 ILE A  41      -3.040   7.337   4.833  1.00  0.00           C  
ATOM    303  N   ILE A  42      -1.631   5.972  -0.696  1.00  0.00           N  
ATOM    304  CA  ILE A  42      -1.988   5.211  -1.888  1.00  0.00           C  
ATOM    305  C   ILE A  42      -2.536   3.845  -1.483  1.00  0.00           C  
ATOM    306  CB  ILE A  42      -0.778   5.044  -2.835  1.00  0.00           C  
ATOM    307  O   ILE A  42      -1.867   3.085  -0.779  1.00  0.00           O  
ATOM    308  CG1 ILE A  42      -0.204   6.414  -3.214  1.00  0.00           C  
ATOM    309  CG2 ILE A  42      -1.176   4.253  -4.085  1.00  0.00           C  
ATOM    310  CD1 ILE A  42       1.049   6.796  -2.437  1.00  0.00           C  
ATOM    311  N   THR A  43      -3.756   3.495  -1.912  1.00  0.00           N  
ATOM    312  CA  THR A  43      -4.353   2.214  -1.553  1.00  0.00           C  
ATOM    313  C   THR A  43      -5.366   1.775  -2.607  1.00  0.00           C  
ATOM    314  CB  THR A  43      -5.039   2.283  -0.176  1.00  0.00           C  
ATOM    315  O   THR A  43      -5.398   2.323  -3.711  1.00  0.00           O  
ATOM    316  CG2 THR A  43      -6.305   3.131  -0.233  1.00  0.00           C  
ATOM    317  OG1 THR A  43      -5.384   0.958   0.247  1.00  0.00           O  
ATOM    318  N   ASN A  44      -6.126   0.678  -2.283  1.00  0.00           N  
ATOM    319  CA  ASN A  44      -7.119   0.165  -3.221  1.00  0.00           C  
ATOM    320  C   ASN A  44      -8.427   0.945  -3.135  1.00  0.00           C  
ATOM    321  CB  ASN A  44      -7.371  -1.324  -2.974  1.00  0.00           C  
ATOM    322  O   ASN A  44      -8.832   1.369  -2.051  1.00  0.00           O  
ATOM    323  CG  ASN A  44      -6.141  -2.174  -3.223  1.00  0.00           C  
ATOM    324  ND2 ASN A  44      -5.906  -2.522  -4.482  1.00  0.00           N  
ATOM    325  OD1 ASN A  44      -5.409  -2.516  -2.290  1.00  0.00           O  
ATOM    326  N   LEU A  45      -9.031   1.100  -4.289  1.00  0.00           N  
ATOM    327  CA  LEU A  45     -10.309   1.792  -4.412  1.00  0.00           C  
ATOM    328  C   LEU A  45     -11.399   1.066  -3.631  1.00  0.00           C  
ATOM    329  CB  LEU A  45     -10.714   1.912  -5.883  1.00  0.00           C  
ATOM    330  O   LEU A  45     -12.298   1.700  -3.074  1.00  0.00           O  
ATOM    331  CG  LEU A  45     -11.950   2.763  -6.179  1.00  0.00           C  
ATOM    332  CD1 LEU A  45     -11.712   4.209  -5.758  1.00  0.00           C  
ATOM    333  CD2 LEU A  45     -12.312   2.685  -7.658  1.00  0.00           C  
ATOM    334  N   HIS A  46     -11.295  -0.209  -3.527  1.00  0.00           N  
ATOM    335  CA  HIS A  46     -12.363  -0.986  -2.907  1.00  0.00           C  
ATOM    336  C   HIS A  46     -12.350  -0.827  -1.390  1.00  0.00           C  
ATOM    337  CB  HIS A  46     -12.238  -2.464  -3.281  1.00  0.00           C  
ATOM    338  O   HIS A  46     -13.142  -1.461  -0.689  1.00  0.00           O  
ATOM    339  CG  HIS A  46     -11.009  -3.119  -2.737  1.00  0.00           C  
ATOM    340  CD2 HIS A  46     -10.736  -3.614  -1.506  1.00  0.00           C  
ATOM    341  ND1 HIS A  46      -9.876  -3.322  -3.494  1.00  0.00           N  
ATOM    342  CE1 HIS A  46      -8.957  -3.916  -2.751  1.00  0.00           C  
ATOM    343  NE2 HIS A  46      -9.454  -4.105  -1.541  1.00  0.00           N  
ATOM    344  N   LEU A  47     -11.437  -0.043  -0.844  1.00  0.00           N  
ATOM    345  CA  LEU A  47     -11.505   0.354   0.558  1.00  0.00           C  
ATOM    346  C   LEU A  47     -12.796   1.112   0.847  1.00  0.00           C  
ATOM    347  CB  LEU A  47     -10.297   1.218   0.931  1.00  0.00           C  
ATOM    348  O   LEU A  47     -13.307   1.072   1.968  1.00  0.00           O  
ATOM    349  CG  LEU A  47     -10.275   1.774   2.355  1.00  0.00           C  
ATOM    350  CD1 LEU A  47     -10.146   0.638   3.365  1.00  0.00           C  
ATOM    351  CD2 LEU A  47      -9.137   2.775   2.521  1.00  0.00           C  
ATOM    352  N   PHE A  48     -13.338   1.783  -0.216  1.00  0.00           N  
ATOM    353  CA  PHE A  48     -14.499   2.651  -0.055  1.00  0.00           C  
ATOM    354  C   PHE A  48     -15.726   2.043  -0.722  1.00  0.00           C  
ATOM    355  CB  PHE A  48     -14.218   4.040  -0.638  1.00  0.00           C  
ATOM    356  O   PHE A  48     -16.431   2.721  -1.474  1.00  0.00           O  
ATOM    357  CG  PHE A  48     -13.117   4.783   0.069  1.00  0.00           C  
ATOM    358  CD1 PHE A  48     -13.339   5.370   1.308  1.00  0.00           C  
ATOM    359  CD2 PHE A  48     -11.858   4.896  -0.508  1.00  0.00           C  
ATOM    360  CE1 PHE A  48     -12.322   6.059   1.964  1.00  0.00           C  
ATOM    361  CE2 PHE A  48     -10.836   5.582   0.142  1.00  0.00           C  
ATOM    362  CZ  PHE A  48     -11.071   6.164   1.377  1.00  0.00           C  
ATOM    363  N   ARG A  49     -15.936   0.702  -0.502  1.00  0.00           N  
ATOM    364  CA  ARG A  49     -17.167   0.064  -0.959  1.00  0.00           C  
ATOM    365  C   ARG A  49     -18.388   0.692  -0.296  1.00  0.00           C  
ATOM    366  CB  ARG A  49     -17.131  -1.439  -0.675  1.00  0.00           C  
ATOM    367  O   ARG A  49     -19.462   0.759  -0.897  1.00  0.00           O  
ATOM    368  CG  ARG A  49     -16.223  -2.221  -1.611  1.00  0.00           C  
ATOM    369  CD  ARG A  49     -16.324  -3.721  -1.372  1.00  0.00           C  
ATOM    370  NE  ARG A  49     -15.460  -4.471  -2.279  1.00  0.00           N  
ATOM    371  NH1 ARG A  49     -15.936  -6.535  -1.357  1.00  0.00           N  
ATOM    372  NH2 ARG A  49     -14.485  -6.371  -3.124  1.00  0.00           N  
ATOM    373  CZ  ARG A  49     -15.296  -5.791  -2.251  1.00  0.00           C  
ATOM    374  N   ARG A  50     -18.074   1.049   0.915  1.00  0.00           N  
ATOM    375  CA  ARG A  50     -19.041   1.822   1.688  1.00  0.00           C  
ATOM    376  C   ARG A  50     -18.418   3.110   2.214  1.00  0.00           C  
ATOM    377  CB  ARG A  50     -19.586   0.991   2.852  1.00  0.00           C  
ATOM    378  O   ARG A  50     -17.195   3.207   2.342  1.00  0.00           O  
ATOM    379  CG  ARG A  50     -20.356  -0.247   2.418  1.00  0.00           C  
ATOM    380  CD  ARG A  50     -20.781  -1.093   3.609  1.00  0.00           C  
ATOM    381  NE  ARG A  50     -21.536  -2.271   3.192  1.00  0.00           N  
ATOM    382  NH1 ARG A  50     -19.702  -3.672   3.106  1.00  0.00           N  
ATOM    383  NH2 ARG A  50     -21.786  -4.472   2.586  1.00  0.00           N  
ATOM    384  CZ  ARG A  50     -21.007  -3.469   2.962  1.00  0.00           C  
ATOM    385  N   ASN A  51     -19.256   4.049   2.342  1.00  0.00           N  
ATOM    386  CA  ASN A  51     -18.756   5.364   2.727  1.00  0.00           C  
ATOM    387  C   ASN A  51     -19.617   5.994   3.818  1.00  0.00           C  
ATOM    388  CB  ASN A  51     -18.683   6.288   1.509  1.00  0.00           C  
ATOM    389  O   ASN A  51     -20.543   5.361   4.327  1.00  0.00           O  
ATOM    390  CG  ASN A  51     -17.625   7.364   1.656  1.00  0.00           C  
ATOM    391  ND2 ASN A  51     -17.478   8.195   0.630  1.00  0.00           N  
ATOM    392  OD1 ASN A  51     -16.945   7.448   2.682  1.00  0.00           O  
ATOM    393  N   ASN A  52     -19.247   7.159   4.276  1.00  0.00           N  
ATOM    394  CA  ASN A  52     -19.957   7.890   5.320  1.00  0.00           C  
ATOM    395  C   ASN A  52     -19.788   7.226   6.684  1.00  0.00           C  
ATOM    396  CB  ASN A  52     -21.441   8.018   4.971  1.00  0.00           C  
ATOM    397  O   ASN A  52     -20.738   7.156   7.466  1.00  0.00           O  
ATOM    398  CG  ASN A  52     -22.152   9.059   5.814  1.00  0.00           C  
ATOM    399  ND2 ASN A  52     -23.448   8.867   6.024  1.00  0.00           N  
ATOM    400  OD1 ASN A  52     -21.540  10.028   6.272  1.00  0.00           O  
ATOM    401  N   GLY A  53     -18.606   6.770   6.930  1.00  0.00           N  
ATOM    402  CA  GLY A  53     -18.239   6.157   8.197  1.00  0.00           C  
ATOM    403  C   GLY A  53     -16.933   6.686   8.759  1.00  0.00           C  
ATOM    404  O   GLY A  53     -16.637   7.877   8.640  1.00  0.00           O  
ATOM    405  N   THR A  54     -16.268   5.794   9.574  1.00  0.00           N  
ATOM    406  CA  THR A  54     -15.021   6.149  10.242  1.00  0.00           C  
ATOM    407  C   THR A  54     -13.840   5.423   9.603  1.00  0.00           C  
ATOM    408  CB  THR A  54     -15.078   5.820  11.745  1.00  0.00           C  
ATOM    409  O   THR A  54     -13.916   4.223   9.331  1.00  0.00           O  
ATOM    410  CG2 THR A  54     -13.789   6.234  12.448  1.00  0.00           C  
ATOM    411  OG1 THR A  54     -16.179   6.517  12.340  1.00  0.00           O  
ATOM    412  N   LEU A  55     -12.812   6.178   9.259  1.00  0.00           N  
ATOM    413  CA  LEU A  55     -11.571   5.593   8.762  1.00  0.00           C  
ATOM    414  C   LEU A  55     -10.485   5.632   9.832  1.00  0.00           C  
ATOM    415  CB  LEU A  55     -11.096   6.330   7.508  1.00  0.00           C  
ATOM    416  O   LEU A  55     -10.122   6.707  10.315  1.00  0.00           O  
ATOM    417  CG  LEU A  55      -9.814   5.806   6.858  1.00  0.00           C  
ATOM    418  CD1 LEU A  55     -10.030   4.393   6.325  1.00  0.00           C  
ATOM    419  CD2 LEU A  55      -9.359   6.740   5.742  1.00  0.00           C  
ATOM    420  N   THR A  56     -10.021   4.463  10.243  1.00  0.00           N  
ATOM    421  CA  THR A  56      -8.911   4.343  11.182  1.00  0.00           C  
ATOM    422  C   THR A  56      -7.613   4.023  10.447  1.00  0.00           C  
ATOM    423  CB  THR A  56      -9.187   3.257  12.238  1.00  0.00           C  
ATOM    424  O   THR A  56      -7.557   3.078   9.657  1.00  0.00           O  
ATOM    425  CG2 THR A  56      -8.041   3.159  13.239  1.00  0.00           C  
ATOM    426  OG1 THR A  56     -10.394   3.578  12.941  1.00  0.00           O  
ATOM    427  N   ILE A  57      -6.571   4.810  10.754  1.00  0.00           N  
ATOM    428  CA  ILE A  57      -5.272   4.629  10.116  1.00  0.00           C  
ATOM    429  C   ILE A  57      -4.224   4.278  11.169  1.00  0.00           C  
ATOM    430  CB  ILE A  57      -4.845   5.892   9.335  1.00  0.00           C  
ATOM    431  O   ILE A  57      -3.999   5.043  12.110  1.00  0.00           O  
ATOM    432  CG1 ILE A  57      -5.935   6.297   8.337  1.00  0.00           C  
ATOM    433  CG2 ILE A  57      -3.509   5.661   8.623  1.00  0.00           C  
ATOM    434  CD1 ILE A  57      -5.820   7.733   7.843  1.00  0.00           C  
ATOM    435  N   VAL A  58      -3.601   3.127  10.983  1.00  0.00           N  
ATOM    436  CA  VAL A  58      -2.496   2.720  11.845  1.00  0.00           C  
ATOM    437  C   VAL A  58      -1.181   2.797  11.072  1.00  0.00           C  
ATOM    438  CB  VAL A  58      -2.705   1.293  12.399  1.00  0.00           C  
ATOM    439  O   VAL A  58      -1.021   2.141  10.040  1.00  0.00           O  
ATOM    440  CG1 VAL A  58      -1.583   0.918  13.365  1.00  0.00           C  
ATOM    441  CG2 VAL A  58      -4.065   1.182  13.087  1.00  0.00           C  
ATOM    442  N   SER A  59      -0.300   3.622  11.538  1.00  0.00           N  
ATOM    443  CA  SER A  59       1.010   3.802  10.919  1.00  0.00           C  
ATOM    444  C   SER A  59       2.125   3.742  11.958  1.00  0.00           C  
ATOM    445  CB  SER A  59       1.071   5.134  10.170  1.00  0.00           C  
ATOM    446  O   SER A  59       1.877   3.430  13.125  1.00  0.00           O  
ATOM    447  OG  SER A  59       1.132   6.220  11.078  1.00  0.00           O  
ATOM    448  N   LYS A  60       3.331   4.000  11.449  1.00  0.00           N  
ATOM    449  CA  LYS A  60       4.479   4.067  12.350  1.00  0.00           C  
ATOM    450  C   LYS A  60       4.337   5.224  13.335  1.00  0.00           C  
ATOM    451  CB  LYS A  60       5.777   4.212  11.555  1.00  0.00           C  
ATOM    452  O   LYS A  60       4.909   5.190  14.426  1.00  0.00           O  
ATOM    453  CG  LYS A  60       7.027   4.293  12.420  1.00  0.00           C  
ATOM    454  CD  LYS A  60       8.279   4.493  11.576  1.00  0.00           C  
ATOM    455  CE  LYS A  60       9.521   4.642  12.443  1.00  0.00           C  
ATOM    456  NZ  LYS A  60      10.753   4.826  11.620  1.00  0.00           N  
ATOM    457  N   HIS A  61       3.530   6.204  12.963  1.00  0.00           N  
ATOM    458  CA  HIS A  61       3.347   7.409  13.765  1.00  0.00           C  
ATOM    459  C   HIS A  61       2.214   7.233  14.771  1.00  0.00           C  
ATOM    460  CB  HIS A  61       3.068   8.614  12.866  1.00  0.00           C  
ATOM    461  O   HIS A  61       1.944   8.132  15.571  1.00  0.00           O  
ATOM    462  CG  HIS A  61       4.178   8.919  11.910  1.00  0.00           C  
ATOM    463  CD2 HIS A  61       4.209   8.928  10.557  1.00  0.00           C  
ATOM    464  ND1 HIS A  61       5.445   9.263  12.328  1.00  0.00           N  
ATOM    465  CE1 HIS A  61       6.210   9.472  11.269  1.00  0.00           C  
ATOM    466  NE2 HIS A  61       5.483   9.275  10.182  1.00  0.00           N  
ATOM    467  N   GLY A  62       1.546   6.126  14.708  1.00  0.00           N  
ATOM    468  CA  GLY A  62       0.443   5.883  15.624  1.00  0.00           C  
ATOM    469  C   GLY A  62      -0.888   5.697  14.920  1.00  0.00           C  
ATOM    470  O   GLY A  62      -0.927   5.340  13.741  1.00  0.00           O  
ATOM    471  N   THR A  63      -1.892   5.807  15.700  1.00  0.00           N  
ATOM    472  CA  THR A  63      -3.244   5.610  15.190  1.00  0.00           C  
ATOM    473  C   THR A  63      -3.940   6.951  14.971  1.00  0.00           C  
ATOM    474  CB  THR A  63      -4.082   4.744  16.148  1.00  0.00           C  
ATOM    475  O   THR A  63      -3.864   7.841  15.820  1.00  0.00           O  
ATOM    476  CG2 THR A  63      -5.492   4.531  15.607  1.00  0.00           C  
ATOM    477  OG1 THR A  63      -3.447   3.470  16.310  1.00  0.00           O  
ATOM    478  N   PHE A  64      -4.508   7.101  13.834  1.00  0.00           N  
ATOM    479  CA  PHE A  64      -5.243   8.298  13.442  1.00  0.00           C  
ATOM    480  C   PHE A  64      -6.651   7.942  12.980  1.00  0.00           C  
ATOM    481  CB  PHE A  64      -4.500   9.046  12.331  1.00  0.00           C  
ATOM    482  O   PHE A  64      -6.836   7.012  12.193  1.00  0.00           O  
ATOM    483  CG  PHE A  64      -5.047  10.420  12.053  1.00  0.00           C  
ATOM    484  CD1 PHE A  64      -6.067  10.604  11.129  1.00  0.00           C  
ATOM    485  CD2 PHE A  64      -4.540  11.530  12.718  1.00  0.00           C  
ATOM    486  CE1 PHE A  64      -6.576  11.875  10.870  1.00  0.00           C  
ATOM    487  CE2 PHE A  64      -5.043  12.803  12.465  1.00  0.00           C  
ATOM    488  CZ  PHE A  64      -6.060  12.973  11.540  1.00  0.00           C  
ATOM    489  N   THR A  65      -7.618   8.744  13.485  1.00  0.00           N  
ATOM    490  CA  THR A  65      -9.003   8.442  13.143  1.00  0.00           C  
ATOM    491  C   THR A  65      -9.663   9.634  12.456  1.00  0.00           C  
ATOM    492  CB  THR A  65      -9.815   8.052  14.392  1.00  0.00           C  
ATOM    493  O   THR A  65      -9.554  10.767  12.928  1.00  0.00           O  
ATOM    494  CG2 THR A  65     -11.262   7.735  14.031  1.00  0.00           C  
ATOM    495  OG1 THR A  65      -9.222   6.897  14.999  1.00  0.00           O  
ATOM    496  N   ILE A  66     -10.265   9.288  11.293  1.00  0.00           N  
ATOM    497  CA  ILE A  66     -11.122  10.238  10.592  1.00  0.00           C  
ATOM    498  C   ILE A  66     -12.587   9.853  10.790  1.00  0.00           C  
ATOM    499  CB  ILE A  66     -10.783  10.301   9.086  1.00  0.00           C  
ATOM    500  O   ILE A  66     -13.019   8.783  10.354  1.00  0.00           O  
ATOM    501  CG1 ILE A  66      -9.320  10.711   8.885  1.00  0.00           C  
ATOM    502  CG2 ILE A  66     -11.727  11.264   8.360  1.00  0.00           C  
ATOM    503  CD1 ILE A  66      -8.808  10.505   7.466  1.00  0.00           C  
ATOM    504  N   ALA A  67     -13.391  10.669  11.422  1.00  0.00           N  
ATOM    505  CA  ALA A  67     -14.740  10.341  11.876  1.00  0.00           C  
ATOM    506  C   ALA A  67     -15.708  10.250  10.700  1.00  0.00           C  
ATOM    507  CB  ALA A  67     -15.229  11.378  12.884  1.00  0.00           C  
ATOM    508  O   ALA A  67     -16.695   9.513  10.756  1.00  0.00           O  
ATOM    509  N   ASN A  68     -15.436  10.992   9.667  1.00  0.00           N  
ATOM    510  CA  ASN A  68     -16.322  11.020   8.508  1.00  0.00           C  
ATOM    511  C   ASN A  68     -15.545  10.872   7.204  1.00  0.00           C  
ATOM    512  CB  ASN A  68     -17.145  12.310   8.493  1.00  0.00           C  
ATOM    513  O   ASN A  68     -14.877  11.810   6.764  1.00  0.00           O  
ATOM    514  CG  ASN A  68     -18.198  12.318   7.403  1.00  0.00           C  
ATOM    515  ND2 ASN A  68     -19.060  13.328   7.419  1.00  0.00           N  
ATOM    516  OD1 ASN A  68     -18.238  11.423   6.555  1.00  0.00           O  
ATOM    517  N   THR A  69     -15.673   9.687   6.551  1.00  0.00           N  
ATOM    518  CA  THR A  69     -14.903   9.382   5.350  1.00  0.00           C  
ATOM    519  C   THR A  69     -15.372  10.236   4.176  1.00  0.00           C  
ATOM    520  CB  THR A  69     -15.012   7.892   4.980  1.00  0.00           C  
ATOM    521  O   THR A  69     -14.659  10.376   3.180  1.00  0.00           O  
ATOM    522  CG2 THR A  69     -14.310   7.016   6.013  1.00  0.00           C  
ATOM    523  OG1 THR A  69     -16.395   7.521   4.917  1.00  0.00           O  
ATOM    524  N   THR A  70     -16.517  10.922   4.249  1.00  0.00           N  
ATOM    525  CA  THR A  70     -17.034  11.736   3.155  1.00  0.00           C  
ATOM    526  C   THR A  70     -16.259  13.046   3.042  1.00  0.00           C  
ATOM    527  CB  THR A  70     -18.532  12.038   3.343  1.00  0.00           C  
ATOM    528  O   THR A  70     -16.331  13.729   2.019  1.00  0.00           O  
ATOM    529  CG2 THR A  70     -19.346  10.750   3.428  1.00  0.00           C  
ATOM    530  OG1 THR A  70     -18.715  12.785   4.552  1.00  0.00           O  
ATOM    531  N   THR A  71     -15.535  13.348   4.034  1.00  0.00           N  
ATOM    532  CA  THR A  71     -14.784  14.599   4.044  1.00  0.00           C  
ATOM    533  C   THR A  71     -13.402  14.405   3.427  1.00  0.00           C  
ATOM    534  CB  THR A  71     -14.638  15.152   5.474  1.00  0.00           C  
ATOM    535  O   THR A  71     -12.669  15.374   3.217  1.00  0.00           O  
ATOM    536  CG2 THR A  71     -16.000  15.324   6.139  1.00  0.00           C  
ATOM    537  OG1 THR A  71     -13.850  14.244   6.253  1.00  0.00           O  
ATOM    538  N   LEU A  72     -13.080  13.168   3.075  1.00  0.00           N  
ATOM    539  CA  LEU A  72     -11.759  12.863   2.537  1.00  0.00           C  
ATOM    540  C   LEU A  72     -11.644  13.318   1.086  1.00  0.00           C  
ATOM    541  CB  LEU A  72     -11.472  11.362   2.637  1.00  0.00           C  
ATOM    542  O   LEU A  72     -12.591  13.175   0.309  1.00  0.00           O  
ATOM    543  CG  LEU A  72     -11.186  10.819   4.038  1.00  0.00           C  
ATOM    544  CD1 LEU A  72     -11.148   9.295   4.017  1.00  0.00           C  
ATOM    545  CD2 LEU A  72      -9.876  11.385   4.575  1.00  0.00           C  
ATOM    546  N   LYS A  73     -10.509  13.878   0.813  1.00  0.00           N  
ATOM    547  CA  LYS A  73     -10.189  14.185  -0.578  1.00  0.00           C  
ATOM    548  C   LYS A  73      -9.519  12.997  -1.263  1.00  0.00           C  
ATOM    549  CB  LYS A  73      -9.285  15.416  -0.661  1.00  0.00           C  
ATOM    550  O   LYS A  73      -8.454  12.547  -0.835  1.00  0.00           O  
ATOM    551  CG  LYS A  73      -9.946  16.702  -0.190  1.00  0.00           C  
ATOM    552  CD  LYS A  73      -9.019  17.900  -0.354  1.00  0.00           C  
ATOM    553  CE  LYS A  73      -9.670  19.184   0.142  1.00  0.00           C  
ATOM    554  NZ  LYS A  73      -8.753  20.356   0.012  1.00  0.00           N  
ATOM    555  N   LEU A  74     -10.243  12.516  -2.306  1.00  0.00           N  
ATOM    556  CA  LEU A  74      -9.776  11.323  -3.004  1.00  0.00           C  
ATOM    557  C   LEU A  74      -9.447  11.638  -4.459  1.00  0.00           C  
ATOM    558  CB  LEU A  74     -10.831  10.215  -2.935  1.00  0.00           C  
ATOM    559  O   LEU A  74     -10.129  12.444  -5.094  1.00  0.00           O  
ATOM    560  CG  LEU A  74     -11.384   9.891  -1.546  1.00  0.00           C  
ATOM    561  CD1 LEU A  74     -12.497   8.853  -1.648  1.00  0.00           C  
ATOM    562  CD2 LEU A  74     -10.270   9.399  -0.628  1.00  0.00           C  
ATOM    563  N   HIS A  75      -8.379  11.090  -4.880  1.00  0.00           N  
ATOM    564  CA  HIS A  75      -8.063  11.062  -6.304  1.00  0.00           C  
ATOM    565  C   HIS A  75      -8.106   9.639  -6.850  1.00  0.00           C  
ATOM    566  CB  HIS A  75      -6.688  11.681  -6.560  1.00  0.00           C  
ATOM    567  O   HIS A  75      -7.256   8.813  -6.509  1.00  0.00           O  
ATOM    568  CG  HIS A  75      -6.319  11.745  -8.008  1.00  0.00           C  
ATOM    569  CD2 HIS A  75      -5.586  10.905  -8.776  1.00  0.00           C  
ATOM    570  ND1 HIS A  75      -6.715  12.776  -8.832  1.00  0.00           N  
ATOM    571  CE1 HIS A  75      -6.241  12.565 -10.049  1.00  0.00           C  
ATOM    572  NE2 HIS A  75      -5.553  11.437 -10.041  1.00  0.00           N  
ATOM    573  N   LEU A  76      -9.089   9.379  -7.751  1.00  0.00           N  
ATOM    574  CA  LEU A  76      -9.275   8.049  -8.320  1.00  0.00           C  
ATOM    575  C   LEU A  76      -8.437   7.876  -9.582  1.00  0.00           C  
ATOM    576  CB  LEU A  76     -10.753   7.804  -8.637  1.00  0.00           C  
ATOM    577  O   LEU A  76      -8.417   8.756 -10.445  1.00  0.00           O  
ATOM    578  CG  LEU A  76     -11.688   7.650  -7.436  1.00  0.00           C  
ATOM    579  CD1 LEU A  76     -11.880   8.993  -6.740  1.00  0.00           C  
ATOM    580  CD2 LEU A  76     -13.029   7.071  -7.873  1.00  0.00           C  
ATOM    581  N   ILE A  77      -7.749   6.741  -9.587  1.00  0.00           N  
ATOM    582  CA  ILE A  77      -6.996   6.421 -10.795  1.00  0.00           C  
ATOM    583  C   ILE A  77      -7.895   5.683 -11.784  1.00  0.00           C  
ATOM    584  CB  ILE A  77      -5.745   5.573 -10.472  1.00  0.00           C  
ATOM    585  O   ILE A  77      -8.358   4.575 -11.504  1.00  0.00           O  
ATOM    586  CG1 ILE A  77      -4.922   6.236  -9.362  1.00  0.00           C  
ATOM    587  CG2 ILE A  77      -4.897   5.362 -11.730  1.00  0.00           C  
ATOM    588  CD1 ILE A  77      -4.392   7.616  -9.723  1.00  0.00           C  
ATOM    589  N   GLU A  78      -8.114   6.265 -12.870  1.00  0.00           N  
ATOM    590  CA  GLU A  78      -9.096   5.772 -13.832  1.00  0.00           C  
ATOM    591  C   GLU A  78      -8.751   4.361 -14.299  1.00  0.00           C  
ATOM    592  CB  GLU A  78      -9.191   6.716 -15.034  1.00  0.00           C  
ATOM    593  O   GLU A  78      -7.601   4.079 -14.644  1.00  0.00           O  
ATOM    594  CG  GLU A  78      -9.837   8.056 -14.714  1.00  0.00           C  
ATOM    595  CD  GLU A  78     -10.011   8.945 -15.935  1.00  0.00           C  
ATOM    596  OE1 GLU A  78     -10.519  10.080 -15.792  1.00  0.00           O  
ATOM    597  OE2 GLU A  78      -9.638   8.502 -17.044  1.00  0.00           O  
ATOM    598  N   GLY A  79      -9.776   3.481 -14.245  1.00  0.00           N  
ATOM    599  CA  GLY A  79      -9.688   2.146 -14.814  1.00  0.00           C  
ATOM    600  C   GLY A  79      -8.907   1.177 -13.946  1.00  0.00           C  
ATOM    601  O   GLY A  79      -8.577   0.072 -14.381  1.00  0.00           O  
ATOM    602  N   ARG A  80      -8.568   1.666 -12.704  1.00  0.00           N  
ATOM    603  CA  ARG A  80      -7.724   0.847 -11.840  1.00  0.00           C  
ATOM    604  C   ARG A  80      -8.270   0.810 -10.416  1.00  0.00           C  
ATOM    605  CB  ARG A  80      -6.287   1.373 -11.836  1.00  0.00           C  
ATOM    606  O   ARG A  80      -8.917   1.760  -9.969  1.00  0.00           O  
ATOM    607  CG  ARG A  80      -5.635   1.393 -13.209  1.00  0.00           C  
ATOM    608  CD  ARG A  80      -4.266   2.058 -13.174  1.00  0.00           C  
ATOM    609  NE  ARG A  80      -3.670   2.136 -14.505  1.00  0.00           N  
ATOM    610  NH1 ARG A  80      -2.227   0.359 -14.189  1.00  0.00           N  
ATOM    611  NH2 ARG A  80      -2.245   1.487 -16.185  1.00  0.00           N  
ATOM    612  CZ  ARG A  80      -2.715   1.327 -14.956  1.00  0.00           C  
ATOM    613  N   ASP A  81      -8.111  -0.310  -9.746  1.00  0.00           N  
ATOM    614  CA  ASP A  81      -8.432  -0.415  -8.326  1.00  0.00           C  
ATOM    615  C   ASP A  81      -7.380   0.289  -7.471  1.00  0.00           C  
ATOM    616  CB  ASP A  81      -8.551  -1.882  -7.909  1.00  0.00           C  
ATOM    617  O   ASP A  81      -6.647  -0.359  -6.720  1.00  0.00           O  
ATOM    618  CG  ASP A  81      -9.074  -2.057  -6.494  1.00  0.00           C  
ATOM    619  OD1 ASP A  81      -9.726  -1.131  -5.966  1.00  0.00           O  
ATOM    620  OD2 ASP A  81      -8.828  -3.129  -5.900  1.00  0.00           O  
ATOM    621  N   LEU A  82      -7.189   1.560  -7.735  1.00  0.00           N  
ATOM    622  CA  LEU A  82      -6.199   2.414  -7.087  1.00  0.00           C  
ATOM    623  C   LEU A  82      -6.790   3.782  -6.762  1.00  0.00           C  
ATOM    624  CB  LEU A  82      -4.965   2.576  -7.979  1.00  0.00           C  
ATOM    625  O   LEU A  82      -7.471   4.383  -7.597  1.00  0.00           O  
ATOM    626  CG  LEU A  82      -3.718   3.158  -7.312  1.00  0.00           C  
ATOM    627  CD1 LEU A  82      -3.172   2.187  -6.271  1.00  0.00           C  
ATOM    628  CD2 LEU A  82      -2.656   3.484  -8.356  1.00  0.00           C  
ATOM    629  N   VAL A  83      -6.493   4.253  -5.525  1.00  0.00           N  
ATOM    630  CA  VAL A  83      -6.975   5.567  -5.113  1.00  0.00           C  
ATOM    631  C   VAL A  83      -5.903   6.276  -4.289  1.00  0.00           C  
ATOM    632  CB  VAL A  83      -8.287   5.463  -4.305  1.00  0.00           C  
ATOM    633  O   VAL A  83      -5.130   5.630  -3.577  1.00  0.00           O  
ATOM    634  CG1 VAL A  83      -8.061   4.693  -3.005  1.00  0.00           C  
ATOM    635  CG2 VAL A  83      -8.847   6.855  -4.015  1.00  0.00           C  
ATOM    636  N   ILE A  84      -5.799   7.611  -4.441  1.00  0.00           N  
ATOM    637  CA  ILE A  84      -4.926   8.455  -3.634  1.00  0.00           C  
ATOM    638  C   ILE A  84      -5.760   9.261  -2.640  1.00  0.00           C  
ATOM    639  CB  ILE A  84      -4.081   9.402  -4.516  1.00  0.00           C  
ATOM    640  O   ILE A  84      -6.725   9.925  -3.026  1.00  0.00           O  
ATOM    641  CG1 ILE A  84      -3.269   8.597  -5.537  1.00  0.00           C  
ATOM    642  CG2 ILE A  84      -3.166  10.273  -3.651  1.00  0.00           C  
ATOM    643  CD1 ILE A  84      -2.621   9.448  -6.621  1.00  0.00           C  
ATOM    644  N   ILE A  85      -5.351   9.153  -1.404  1.00  0.00           N  
ATOM    645  CA  ILE A  85      -6.050   9.885  -0.353  1.00  0.00           C  
ATOM    646  C   ILE A  85      -5.181  11.040   0.138  1.00  0.00           C  
ATOM    647  CB  ILE A  85      -6.427   8.959   0.825  1.00  0.00           C  
ATOM    648  O   ILE A  85      -4.036  10.833   0.547  1.00  0.00           O  
ATOM    649  CG1 ILE A  85      -7.174   7.722   0.314  1.00  0.00           C  
ATOM    650  CG2 ILE A  85      -7.265   9.716   1.860  1.00  0.00           C  
ATOM    651  CD1 ILE A  85      -7.373   6.640   1.367  1.00  0.00           C  
ATOM    652  N   LEU A  86      -5.756  12.191   0.057  1.00  0.00           N  
ATOM    653  CA  LEU A  86      -5.093  13.337   0.669  1.00  0.00           C  
ATOM    654  C   LEU A  86      -5.436  13.436   2.151  1.00  0.00           C  
ATOM    655  CB  LEU A  86      -5.489  14.631  -0.047  1.00  0.00           C  
ATOM    656  O   LEU A  86      -6.598  13.642   2.511  1.00  0.00           O  
ATOM    657  CG  LEU A  86      -4.862  15.920   0.486  1.00  0.00           C  
ATOM    658  CD1 LEU A  86      -3.344  15.869   0.344  1.00  0.00           C  
ATOM    659  CD2 LEU A  86      -5.431  17.133  -0.243  1.00  0.00           C  
ATOM    660  N   MET A  87      -4.373  13.382   2.937  1.00  0.00           N  
ATOM    661  CA  MET A  87      -4.586  13.389   4.382  1.00  0.00           C  
ATOM    662  C   MET A  87      -4.731  14.815   4.904  1.00  0.00           C  
ATOM    663  CB  MET A  87      -3.433  12.685   5.099  1.00  0.00           C  
ATOM    664  O   MET A  87      -4.204  15.756   4.307  1.00  0.00           O  
ATOM    665  CG  MET A  87      -3.264  11.227   4.702  1.00  0.00           C  
ATOM    666  SD  MET A  87      -4.796  10.248   4.950  1.00  0.00           S  
ATOM    667  CE  MET A  87      -5.000  10.422   6.745  1.00  0.00           C  
ATOM    668  N   PRO A  88      -5.513  14.936   5.999  1.00  0.00           N  
ATOM    669  CA  PRO A  88      -5.632  16.257   6.622  1.00  0.00           C  
ATOM    670  C   PRO A  88      -4.289  16.810   7.093  1.00  0.00           C  
ATOM    671  CB  PRO A  88      -6.565  16.004   7.809  1.00  0.00           C  
ATOM    672  O   PRO A  88      -3.336  16.050   7.281  1.00  0.00           O  
ATOM    673  CG  PRO A  88      -7.242  14.709   7.494  1.00  0.00           C  
ATOM    674  CD  PRO A  88      -6.342  13.907   6.597  1.00  0.00           C  
ATOM    675  N   LYS A  89      -4.201  18.023   7.299  1.00  0.00           N  
ATOM    676  CA  LYS A  89      -2.963  18.734   7.605  1.00  0.00           C  
ATOM    677  C   LYS A  89      -2.397  18.297   8.953  1.00  0.00           C  
ATOM    678  CB  LYS A  89      -3.196  20.245   7.599  1.00  0.00           C  
ATOM    679  O   LYS A  89      -1.191  18.398   9.188  1.00  0.00           O  
ATOM    680  CG  LYS A  89      -3.418  20.832   6.212  1.00  0.00           C  
ATOM    681  CD  LYS A  89      -3.511  22.352   6.257  1.00  0.00           C  
ATOM    682  CE  LYS A  89      -3.727  22.940   4.869  1.00  0.00           C  
ATOM    683  NZ  LYS A  89      -3.859  24.427   4.913  1.00  0.00           N  
ATOM    684  N   ASP A  90      -3.231  17.808   9.822  1.00  0.00           N  
ATOM    685  CA  ASP A  90      -2.756  17.409  11.143  1.00  0.00           C  
ATOM    686  C   ASP A  90      -2.219  15.979  11.125  1.00  0.00           C  
ATOM    687  CB  ASP A  90      -3.876  17.537  12.177  1.00  0.00           C  
ATOM    688  O   ASP A  90      -1.816  15.449  12.163  1.00  0.00           O  
ATOM    689  CG  ASP A  90      -5.101  16.708  11.831  1.00  0.00           C  
ATOM    690  OD1 ASP A  90      -5.213  16.237  10.678  1.00  0.00           O  
ATOM    691  OD2 ASP A  90      -5.963  16.526  12.717  1.00  0.00           O  
ATOM    692  N   PHE A  91      -2.244  15.320   9.960  1.00  0.00           N  
ATOM    693  CA  PHE A  91      -1.632  14.013   9.754  1.00  0.00           C  
ATOM    694  C   PHE A  91      -0.168  14.156   9.358  1.00  0.00           C  
ATOM    695  CB  PHE A  91      -2.392  13.225   8.682  1.00  0.00           C  
ATOM    696  O   PHE A  91       0.157  14.876   8.411  1.00  0.00           O  
ATOM    697  CG  PHE A  91      -1.976  11.782   8.580  1.00  0.00           C  
ATOM    698  CD1 PHE A  91      -0.980  11.393   7.693  1.00  0.00           C  
ATOM    699  CD2 PHE A  91      -2.581  10.815   9.372  1.00  0.00           C  
ATOM    700  CE1 PHE A  91      -0.593  10.058   7.596  1.00  0.00           C  
ATOM    701  CE2 PHE A  91      -2.200   9.480   9.280  1.00  0.00           C  
ATOM    702  CZ  PHE A  91      -1.206   9.103   8.391  1.00  0.00           C  
ATOM    703  N   PRO A  92       0.735  13.504  10.184  1.00  0.00           N  
ATOM    704  CA  PRO A  92       2.153  13.632   9.837  1.00  0.00           C  
ATOM    705  C   PRO A  92       2.471  13.090   8.445  1.00  0.00           C  
ATOM    706  CB  PRO A  92       2.856  12.808  10.918  1.00  0.00           C  
ATOM    707  O   PRO A  92       1.962  12.035   8.058  1.00  0.00           O  
ATOM    708  CG  PRO A  92       1.839  12.651  12.002  1.00  0.00           C  
ATOM    709  CD  PRO A  92       0.471  12.761  11.392  1.00  0.00           C  
ATOM    710  N   PRO A  93       3.312  13.851   7.726  1.00  0.00           N  
ATOM    711  CA  PRO A  93       3.639  13.392   6.373  1.00  0.00           C  
ATOM    712  C   PRO A  93       4.608  12.212   6.369  1.00  0.00           C  
ATOM    713  CB  PRO A  93       4.277  14.625   5.727  1.00  0.00           C  
ATOM    714  O   PRO A  93       5.383  12.041   7.313  1.00  0.00           O  
ATOM    715  CG  PRO A  93       4.875  15.386   6.866  1.00  0.00           C  
ATOM    716  CD  PRO A  93       3.992  15.217   8.069  1.00  0.00           C  
ATOM    717  N   PHE A  94       4.603  11.359   5.274  1.00  0.00           N  
ATOM    718  CA  PHE A  94       5.497  10.230   5.048  1.00  0.00           C  
ATOM    719  C   PHE A  94       6.719  10.658   4.243  1.00  0.00           C  
ATOM    720  CB  PHE A  94       4.762   9.098   4.323  1.00  0.00           C  
ATOM    721  O   PHE A  94       6.699  11.699   3.582  1.00  0.00           O  
ATOM    722  CG  PHE A  94       3.654   8.478   5.131  1.00  0.00           C  
ATOM    723  CD1 PHE A  94       3.924   7.471   6.049  1.00  0.00           C  
ATOM    724  CD2 PHE A  94       2.341   8.904   4.972  1.00  0.00           C  
ATOM    725  CE1 PHE A  94       2.900   6.896   6.798  1.00  0.00           C  
ATOM    726  CE2 PHE A  94       1.313   8.334   5.718  1.00  0.00           C  
ATOM    727  CZ  PHE A  94       1.595   7.329   6.629  1.00  0.00           C  
ATOM    728  N   PRO A  95       7.778   9.920   4.315  1.00  0.00           N  
ATOM    729  CA  PRO A  95       8.901  10.162   3.405  1.00  0.00           C  
ATOM    730  C   PRO A  95       8.508  10.033   1.935  1.00  0.00           C  
ATOM    731  CB  PRO A  95       9.911   9.081   3.798  1.00  0.00           C  
ATOM    732  O   PRO A  95       7.583   9.288   1.603  1.00  0.00           O  
ATOM    733  CG  PRO A  95       9.532   8.691   5.190  1.00  0.00           C  
ATOM    734  CD  PRO A  95       8.050   8.872   5.350  1.00  0.00           C  
ATOM    735  N   THR A  96       9.204  10.726   1.011  1.00  0.00           N  
ATOM    736  CA  THR A  96       8.833  10.773  -0.398  1.00  0.00           C  
ATOM    737  C   THR A  96       9.921  10.145  -1.265  1.00  0.00           C  
ATOM    738  CB  THR A  96       8.574  12.219  -0.861  1.00  0.00           C  
ATOM    739  O   THR A  96      10.014  10.435  -2.460  1.00  0.00           O  
ATOM    740  CG2 THR A  96       7.395  12.832  -0.114  1.00  0.00           C  
ATOM    741  OG1 THR A  96       9.744  13.009  -0.616  1.00  0.00           O  
ATOM    742  N   ASP A  97      10.799   9.293  -0.772  1.00  0.00           N  
ATOM    743  CA  ASP A  97      11.929   8.756  -1.524  1.00  0.00           C  
ATOM    744  C   ASP A  97      11.542   7.471  -2.253  1.00  0.00           C  
ATOM    745  CB  ASP A  97      13.117   8.497  -0.595  1.00  0.00           C  
ATOM    746  O   ASP A  97      12.357   6.892  -2.975  1.00  0.00           O  
ATOM    747  CG  ASP A  97      13.622   9.756   0.088  1.00  0.00           C  
ATOM    748  OD1 ASP A  97      13.607  10.837  -0.538  1.00  0.00           O  
ATOM    749  OD2 ASP A  97      14.041   9.665   1.262  1.00  0.00           O  
ATOM    750  N   LEU A  98      10.217   7.118  -2.073  1.00  0.00           N  
ATOM    751  CA  LEU A  98       9.774   5.918  -2.775  1.00  0.00           C  
ATOM    752  C   LEU A  98       9.702   6.163  -4.278  1.00  0.00           C  
ATOM    753  CB  LEU A  98       8.407   5.466  -2.254  1.00  0.00           C  
ATOM    754  O   LEU A  98       9.419   7.281  -4.716  1.00  0.00           O  
ATOM    755  CG  LEU A  98       8.317   5.165  -0.757  1.00  0.00           C  
ATOM    756  CD1 LEU A  98       6.878   4.848  -0.365  1.00  0.00           C  
ATOM    757  CD2 LEU A  98       9.244   4.012  -0.387  1.00  0.00           C  
ATOM    758  N   VAL A  99       9.984   5.115  -5.004  1.00  0.00           N  
ATOM    759  CA  VAL A  99       9.920   5.192  -6.460  1.00  0.00           C  
ATOM    760  C   VAL A  99       8.851   4.234  -6.982  1.00  0.00           C  
ATOM    761  CB  VAL A  99      11.286   4.869  -7.106  1.00  0.00           C  
ATOM    762  O   VAL A  99       8.803   3.069  -6.580  1.00  0.00           O  
ATOM    763  CG1 VAL A  99      11.190   4.927  -8.629  1.00  0.00           C  
ATOM    764  CG2 VAL A  99      12.357   5.833  -6.597  1.00  0.00           C  
ATOM    765  N   PHE A 100       7.964   4.795  -7.912  1.00  0.00           N  
ATOM    766  CA  PHE A 100       6.899   4.017  -8.533  1.00  0.00           C  
ATOM    767  C   PHE A 100       7.114   3.910 -10.038  1.00  0.00           C  
ATOM    768  CB  PHE A 100       5.533   4.644  -8.241  1.00  0.00           C  
ATOM    769  O   PHE A 100       7.518   4.880 -10.684  1.00  0.00           O  
ATOM    770  CG  PHE A 100       5.200   4.719  -6.776  1.00  0.00           C  
ATOM    771  CD1 PHE A 100       4.397   3.754  -6.180  1.00  0.00           C  
ATOM    772  CD2 PHE A 100       5.691   5.756  -5.992  1.00  0.00           C  
ATOM    773  CE1 PHE A 100       4.087   3.821  -4.824  1.00  0.00           C  
ATOM    774  CE2 PHE A 100       5.385   5.830  -4.636  1.00  0.00           C  
ATOM    775  CZ  PHE A 100       4.583   4.862  -4.054  1.00  0.00           C  
ATOM    776  N   ARG A 101       6.894   2.730 -10.520  1.00  0.00           N  
ATOM    777  CA  ARG A 101       6.920   2.547 -11.968  1.00  0.00           C  
ATOM    778  C   ARG A 101       6.051   1.365 -12.386  1.00  0.00           C  
ATOM    779  CB  ARG A 101       8.355   2.341 -12.458  1.00  0.00           C  
ATOM    780  O   ARG A 101       5.607   0.585 -11.541  1.00  0.00           O  
ATOM    781  CG  ARG A 101       8.997   1.055 -11.964  1.00  0.00           C  
ATOM    782  CD  ARG A 101      10.259   0.718 -12.745  1.00  0.00           C  
ATOM    783  NE  ARG A 101      10.927  -0.463 -12.206  1.00  0.00           N  
ATOM    784  NH1 ARG A 101       9.490  -1.980 -13.192  1.00  0.00           N  
ATOM    785  NH2 ARG A 101      11.227  -2.718 -11.891  1.00  0.00           N  
ATOM    786  CZ  ARG A 101      10.547  -1.718 -12.431  1.00  0.00           C  
ATOM    787  N   GLU A 102       5.867   1.294 -13.682  1.00  0.00           N  
ATOM    788  CA  GLU A 102       5.098   0.170 -14.209  1.00  0.00           C  
ATOM    789  C   GLU A 102       5.876  -1.137 -14.086  1.00  0.00           C  
ATOM    790  CB  GLU A 102       4.715   0.419 -15.670  1.00  0.00           C  
ATOM    791  O   GLU A 102       7.106  -1.143 -14.160  1.00  0.00           O  
ATOM    792  CG  GLU A 102       3.713   1.548 -15.860  1.00  0.00           C  
ATOM    793  CD  GLU A 102       3.329   1.771 -17.314  1.00  0.00           C  
ATOM    794  OE1 GLU A 102       2.257   1.283 -17.740  1.00  0.00           O  
ATOM    795  OE2 GLU A 102       4.105   2.438 -18.033  1.00  0.00           O  
ATOM    796  N   PRO A 103       5.063  -2.270 -13.914  1.00  0.00           N  
ATOM    797  CA  PRO A 103       5.744  -3.567 -13.907  1.00  0.00           C  
ATOM    798  C   PRO A 103       6.239  -3.981 -15.291  1.00  0.00           C  
ATOM    799  CB  PRO A 103       4.665  -4.528 -13.403  1.00  0.00           C  
ATOM    800  O   PRO A 103       5.713  -3.514 -16.304  1.00  0.00           O  
ATOM    801  CG  PRO A 103       3.373  -3.921 -13.847  1.00  0.00           C  
ATOM    802  CD  PRO A 103       3.508  -2.426 -13.798  1.00  0.00           C  
ATOM    803  N   ILE A 104       7.261  -4.816 -15.298  1.00  0.00           N  
ATOM    804  CA  ILE A 104       7.798  -5.433 -16.505  1.00  0.00           C  
ATOM    805  C   ILE A 104       7.419  -6.912 -16.542  1.00  0.00           C  
ATOM    806  CB  ILE A 104       9.333  -5.272 -16.587  1.00  0.00           C  
ATOM    807  O   ILE A 104       7.580  -7.626 -15.549  1.00  0.00           O  
ATOM    808  CG1 ILE A 104       9.715  -3.787 -16.577  1.00  0.00           C  
ATOM    809  CG2 ILE A 104       9.883  -5.971 -17.834  1.00  0.00           C  
ATOM    810  CD1 ILE A 104      11.202  -3.532 -16.376  1.00  0.00           C  
ATOM    811  N   GLU A 105       6.841  -7.348 -17.671  1.00  0.00           N  
ATOM    812  CA  GLU A 105       6.440  -8.744 -17.813  1.00  0.00           C  
ATOM    813  C   GLU A 105       7.606  -9.685 -17.520  1.00  0.00           C  
ATOM    814  CB  GLU A 105       5.892  -9.006 -19.218  1.00  0.00           C  
ATOM    815  O   GLU A 105       8.695  -9.524 -18.075  1.00  0.00           O  
ATOM    816  CG  GLU A 105       5.369 -10.421 -19.420  1.00  0.00           C  
ATOM    817  CD  GLU A 105       4.747 -10.641 -20.790  1.00  0.00           C  
ATOM    818  OE1 GLU A 105       4.329 -11.782 -21.091  1.00  0.00           O  
ATOM    819  OE2 GLU A 105       4.678  -9.664 -21.569  1.00  0.00           O  
ATOM    820  N   GLY A 106       7.373 -10.635 -16.605  1.00  0.00           N  
ATOM    821  CA  GLY A 106       8.349 -11.669 -16.302  1.00  0.00           C  
ATOM    822  C   GLY A 106       9.346 -11.254 -15.236  1.00  0.00           C  
ATOM    823  O   GLY A 106      10.234 -12.029 -14.875  1.00  0.00           O  
ATOM    824  N   GLU A 107       9.189 -10.022 -14.716  1.00  0.00           N  
ATOM    825  CA  GLU A 107      10.157  -9.622 -13.699  1.00  0.00           C  
ATOM    826  C   GLU A 107       9.792 -10.198 -12.333  1.00  0.00           C  
ATOM    827  CB  GLU A 107      10.253  -8.097 -13.617  1.00  0.00           C  
ATOM    828  O   GLU A 107       8.643 -10.580 -12.102  1.00  0.00           O  
ATOM    829  CG  GLU A 107       8.992  -7.428 -13.090  1.00  0.00           C  
ATOM    830  CD  GLU A 107       9.128  -5.921 -12.946  1.00  0.00           C  
ATOM    831  OE1 GLU A 107       8.170  -5.190 -13.287  1.00  0.00           O  
ATOM    832  OE2 GLU A 107      10.201  -5.466 -12.491  1.00  0.00           O  
ATOM    833  N   ASP A 108      10.868 -10.326 -11.515  1.00  0.00           N  
ATOM    834  CA  ASP A 108      10.699 -10.846 -10.161  1.00  0.00           C  
ATOM    835  C   ASP A 108      10.240  -9.749  -9.204  1.00  0.00           C  
ATOM    836  CB  ASP A 108      12.003 -11.471  -9.659  1.00  0.00           C  
ATOM    837  O   ASP A 108      10.796  -8.649  -9.200  1.00  0.00           O  
ATOM    838  CG  ASP A 108      12.354 -12.765 -10.372  1.00  0.00           C  
ATOM    839  OD1 ASP A 108      11.444 -13.427 -10.917  1.00  0.00           O  
ATOM    840  OD2 ASP A 108      13.550 -13.127 -10.387  1.00  0.00           O  
ATOM    841  N   ILE A 109       9.200 -10.106  -8.402  1.00  0.00           N  
ATOM    842  CA  ILE A 109       8.666  -9.141  -7.447  1.00  0.00           C  
ATOM    843  C   ILE A 109       8.536  -9.794  -6.072  1.00  0.00           C  
ATOM    844  CB  ILE A 109       7.299  -8.587  -7.908  1.00  0.00           C  
ATOM    845  O   ILE A 109       8.538 -11.022  -5.958  1.00  0.00           O  
ATOM    846  CG1 ILE A 109       6.287  -9.726  -8.068  1.00  0.00           C  
ATOM    847  CG2 ILE A 109       7.449  -7.800  -9.214  1.00  0.00           C  
ATOM    848  CD1 ILE A 109       4.852  -9.256  -8.264  1.00  0.00           C  
ATOM    849  N   VAL A 110       8.523  -8.947  -5.086  1.00  0.00           N  
ATOM    850  CA  VAL A 110       8.217  -9.374  -3.725  1.00  0.00           C  
ATOM    851  C   VAL A 110       7.089  -8.517  -3.155  1.00  0.00           C  
ATOM    852  CB  VAL A 110       9.461  -9.293  -2.812  1.00  0.00           C  
ATOM    853  O   VAL A 110       6.850  -7.402  -3.625  1.00  0.00           O  
ATOM    854  CG1 VAL A 110      10.547 -10.253  -3.292  1.00  0.00           C  
ATOM    855  CG2 VAL A 110       9.993  -7.861  -2.761  1.00  0.00           C  
ATOM    856  N   MET A 111       6.403  -9.105  -2.234  1.00  0.00           N  
ATOM    857  CA  MET A 111       5.397  -8.368  -1.475  1.00  0.00           C  
ATOM    858  C   MET A 111       5.952  -7.924  -0.125  1.00  0.00           C  
ATOM    859  CB  MET A 111       4.145  -9.222  -1.271  1.00  0.00           C  
ATOM    860  O   MET A 111       6.515  -8.732   0.615  1.00  0.00           O  
ATOM    861  CG  MET A 111       3.017  -8.494  -0.557  1.00  0.00           C  
ATOM    862  SD  MET A 111       1.459  -9.463  -0.534  1.00  0.00           S  
ATOM    863  CE  MET A 111       1.950 -10.833   0.551  1.00  0.00           C  
ATOM    864  N   VAL A 112       5.823  -6.644   0.113  1.00  0.00           N  
ATOM    865  CA  VAL A 112       6.299  -6.098   1.379  1.00  0.00           C  
ATOM    866  C   VAL A 112       5.110  -5.745   2.270  1.00  0.00           C  
ATOM    867  CB  VAL A 112       7.190  -4.854   1.162  1.00  0.00           C  
ATOM    868  O   VAL A 112       4.185  -5.055   1.836  1.00  0.00           O  
ATOM    869  CG1 VAL A 112       7.750  -4.352   2.491  1.00  0.00           C  
ATOM    870  CG2 VAL A 112       8.322  -5.173   0.188  1.00  0.00           C  
ATOM    871  N   THR A 113       5.117  -6.251   3.498  1.00  0.00           N  
ATOM    872  CA  THR A 113       4.055  -5.995   4.465  1.00  0.00           C  
ATOM    873  C   THR A 113       4.639  -5.592   5.816  1.00  0.00           C  
ATOM    874  CB  THR A 113       3.152  -7.230   4.642  1.00  0.00           C  
ATOM    875  O   THR A 113       5.859  -5.592   5.996  1.00  0.00           O  
ATOM    876  CG2 THR A 113       2.547  -7.664   3.311  1.00  0.00           C  
ATOM    877  OG1 THR A 113       3.927  -8.310   5.177  1.00  0.00           O  
ATOM    878  N   ARG A 114       3.725  -5.113   6.598  1.00  0.00           N  
ATOM    879  CA  ARG A 114       4.095  -4.734   7.958  1.00  0.00           C  
ATOM    880  C   ARG A 114       3.172  -5.389   8.980  1.00  0.00           C  
ATOM    881  CB  ARG A 114       4.060  -3.213   8.121  1.00  0.00           C  
ATOM    882  O   ARG A 114       1.961  -5.478   8.764  1.00  0.00           O  
ATOM    883  CG  ARG A 114       4.663  -2.719   9.426  1.00  0.00           C  
ATOM    884  CD  ARG A 114       4.957  -1.226   9.383  1.00  0.00           C  
ATOM    885  NE  ARG A 114       5.690  -0.786  10.567  1.00  0.00           N  
ATOM    886  NH1 ARG A 114       5.937   1.398   9.857  1.00  0.00           N  
ATOM    887  NH2 ARG A 114       6.793   0.742  11.879  1.00  0.00           N  
ATOM    888  CZ  ARG A 114       6.138   0.450  10.765  1.00  0.00           C  
ATOM    889  N   ASN A 115       3.846  -5.908  10.006  1.00  0.00           N  
ATOM    890  CA  ASN A 115       3.094  -6.457  11.130  1.00  0.00           C  
ATOM    891  C   ASN A 115       2.918  -5.428  12.242  1.00  0.00           C  
ATOM    892  CB  ASN A 115       3.779  -7.713  11.672  1.00  0.00           C  
ATOM    893  O   ASN A 115       3.883  -5.065  12.917  1.00  0.00           O  
ATOM    894  CG  ASN A 115       2.948  -8.423  12.723  1.00  0.00           C  
ATOM    895  ND2 ASN A 115       3.484  -9.510  13.267  1.00  0.00           N  
ATOM    896  OD1 ASN A 115       1.835  -8.000  13.042  1.00  0.00           O  
ATOM    897  N   PHE A 116       1.641  -4.910  12.378  1.00  0.00           N  
ATOM    898  CA  PHE A 116       1.374  -3.872  13.368  1.00  0.00           C  
ATOM    899  C   PHE A 116       1.112  -4.486  14.738  1.00  0.00           C  
ATOM    900  CB  PHE A 116       0.179  -3.014  12.940  1.00  0.00           C  
ATOM    901  O   PHE A 116       0.017  -4.986  15.002  1.00  0.00           O  
ATOM    902  CG  PHE A 116       0.459  -2.134  11.752  1.00  0.00           C  
ATOM    903  CD1 PHE A 116       1.113  -0.918  11.909  1.00  0.00           C  
ATOM    904  CD2 PHE A 116       0.067  -2.522  10.478  1.00  0.00           C  
ATOM    905  CE1 PHE A 116       1.373  -0.101  10.811  1.00  0.00           C  
ATOM    906  CE2 PHE A 116       0.323  -1.711   9.376  1.00  0.00           C  
ATOM    907  CZ  PHE A 116       0.976  -0.500   9.545  1.00  0.00           C  
ATOM    908  N   GLN A 117       2.150  -4.939  15.483  1.00  0.00           N  
ATOM    909  CA  GLN A 117       2.075  -5.430  16.855  1.00  0.00           C  
ATOM    910  C   GLN A 117       2.404  -4.325  17.854  1.00  0.00           C  
ATOM    911  CB  GLN A 117       3.019  -6.616  17.054  1.00  0.00           C  
ATOM    912  O   GLN A 117       3.043  -3.332  17.500  1.00  0.00           O  
ATOM    913  CG  GLN A 117       2.645  -7.845  16.235  1.00  0.00           C  
ATOM    914  CD  GLN A 117       3.626  -8.989  16.411  1.00  0.00           C  
ATOM    915  NE2 GLN A 117       3.452 -10.045  15.624  1.00  0.00           N  
ATOM    916  OE1 GLN A 117       4.532  -8.923  17.248  1.00  0.00           O  
ATOM    917  N   THR A 118       1.838  -4.271  18.988  1.00  0.00           N  
ATOM    918  CA  THR A 118       1.846  -3.241  20.021  1.00  0.00           C  
ATOM    919  C   THR A 118       3.276  -2.889  20.421  1.00  0.00           C  
ATOM    920  CB  THR A 118       1.059  -3.691  21.265  1.00  0.00           C  
ATOM    921  O   THR A 118       3.612  -1.712  20.573  1.00  0.00           O  
ATOM    922  CG2 THR A 118      -0.445  -3.620  21.019  1.00  0.00           C  
ATOM    923  OG1 THR A 118       1.416  -5.040  21.588  1.00  0.00           O  
ATOM    924  N   LYS A 119       4.247  -3.789  20.309  1.00  0.00           N  
ATOM    925  CA  LYS A 119       5.540  -3.456  20.899  1.00  0.00           C  
ATOM    926  C   LYS A 119       6.590  -3.209  19.819  1.00  0.00           C  
ATOM    927  CB  LYS A 119       6.005  -4.572  21.836  1.00  0.00           C  
ATOM    928  O   LYS A 119       7.332  -2.227  19.881  1.00  0.00           O  
ATOM    929  CG  LYS A 119       5.255  -4.622  23.159  1.00  0.00           C  
ATOM    930  CD  LYS A 119       5.846  -5.666  24.098  1.00  0.00           C  
ATOM    931  CE  LYS A 119       5.065  -5.752  25.402  1.00  0.00           C  
ATOM    932  NZ  LYS A 119       5.641  -6.775  26.326  1.00  0.00           N  
ATOM    933  N   THR A 120       6.590  -4.011  18.794  1.00  0.00           N  
ATOM    934  CA  THR A 120       7.607  -3.804  17.769  1.00  0.00           C  
ATOM    935  C   THR A 120       7.053  -4.127  16.385  1.00  0.00           C  
ATOM    936  CB  THR A 120       8.856  -4.663  18.039  1.00  0.00           C  
ATOM    937  O   THR A 120       6.898  -5.298  16.030  1.00  0.00           O  
ATOM    938  CG2 THR A 120      10.099  -4.037  17.416  1.00  0.00           C  
ATOM    939  OG1 THR A 120       9.051  -4.781  19.453  1.00  0.00           O  
ATOM    940  N   PRO A 121       6.675  -3.084  15.742  1.00  0.00           N  
ATOM    941  CA  PRO A 121       6.278  -3.433  14.376  1.00  0.00           C  
ATOM    942  C   PRO A 121       7.415  -4.062  13.574  1.00  0.00           C  
ATOM    943  CB  PRO A 121       5.866  -2.087  13.775  1.00  0.00           C  
ATOM    944  O   PRO A 121       8.577  -3.685  13.742  1.00  0.00           O  
ATOM    945  CG  PRO A 121       6.519  -1.063  14.646  1.00  0.00           C  
ATOM    946  CD  PRO A 121       6.815  -1.690  15.978  1.00  0.00           C  
ATOM    947  N   THR A 122       7.151  -5.205  12.988  1.00  0.00           N  
ATOM    948  CA  THR A 122       8.135  -5.896  12.163  1.00  0.00           C  
ATOM    949  C   THR A 122       7.704  -5.903  10.699  1.00  0.00           C  
ATOM    950  CB  THR A 122       8.351  -7.343  12.644  1.00  0.00           C  
ATOM    951  O   THR A 122       6.515  -5.786  10.396  1.00  0.00           O  
ATOM    952  CG2 THR A 122       8.893  -7.374  14.069  1.00  0.00           C  
ATOM    953  OG1 THR A 122       7.102  -8.045  12.604  1.00  0.00           O  
ATOM    954  N   SER A 123       8.713  -5.844   9.872  1.00  0.00           N  
ATOM    955  CA  SER A 123       8.470  -5.942   8.436  1.00  0.00           C  
ATOM    956  C   SER A 123       8.525  -7.391   7.965  1.00  0.00           C  
ATOM    957  CB  SER A 123       9.490  -5.106   7.662  1.00  0.00           C  
ATOM    958  O   SER A 123       9.258  -8.206   8.529  1.00  0.00           O  
ATOM    959  OG  SER A 123      10.805  -5.584   7.884  1.00  0.00           O  
ATOM    960  N   GLU A 124       7.593  -7.701   7.056  1.00  0.00           N  
ATOM    961  CA  GLU A 124       7.553  -9.020   6.432  1.00  0.00           C  
ATOM    962  C   GLU A 124       7.694  -8.917   4.916  1.00  0.00           C  
ATOM    963  CB  GLU A 124       6.253  -9.745   6.791  1.00  0.00           C  
ATOM    964  O   GLU A 124       7.062  -8.068   4.284  1.00  0.00           O  
ATOM    965  CG  GLU A 124       6.049  -9.938   8.286  1.00  0.00           C  
ATOM    966  CD  GLU A 124       4.682 -10.504   8.637  1.00  0.00           C  
ATOM    967  OE1 GLU A 124       4.591 -11.336   9.569  1.00  0.00           O  
ATOM    968  OE2 GLU A 124       3.695 -10.113   7.975  1.00  0.00           O  
ATOM    969  N   VAL A 125       8.549  -9.746   4.387  1.00  0.00           N  
ATOM    970  CA  VAL A 125       8.744  -9.772   2.941  1.00  0.00           C  
ATOM    971  C   VAL A 125       8.483 -11.180   2.410  1.00  0.00           C  
ATOM    972  CB  VAL A 125      10.167  -9.311   2.552  1.00  0.00           C  
ATOM    973  O   VAL A 125       8.939 -12.166   2.994  1.00  0.00           O  
ATOM    974  CG1 VAL A 125      10.325  -9.270   1.034  1.00  0.00           C  
ATOM    975  CG2 VAL A 125      10.469  -7.943   3.161  1.00  0.00           C  
ATOM    976  N   SER A 126       7.771 -11.289   1.450  1.00  0.00           N  
ATOM    977  CA  SER A 126       7.469 -12.589   0.860  1.00  0.00           C  
ATOM    978  C   SER A 126       8.679 -13.157   0.126  1.00  0.00           C  
ATOM    979  CB  SER A 126       6.284 -12.479  -0.102  1.00  0.00           C  
ATOM    980  O   SER A 126       9.689 -12.471  -0.042  1.00  0.00           O  
ATOM    981  OG  SER A 126       6.667 -11.822  -1.298  1.00  0.00           O  
ATOM    982  N   ASP A 127       8.495 -14.420  -0.369  1.00  0.00           N  
ATOM    983  CA  ASP A 127       9.411 -14.975  -1.362  1.00  0.00           C  
ATOM    984  C   ASP A 127       9.196 -14.328  -2.728  1.00  0.00           C  
ATOM    985  CB  ASP A 127       9.237 -16.491  -1.464  1.00  0.00           C  
ATOM    986  O   ASP A 127       8.208 -13.622  -2.938  1.00  0.00           O  
ATOM    987  CG  ASP A 127      10.545 -17.223  -1.707  1.00  0.00           C  
ATOM    988  OD1 ASP A 127      11.505 -16.604  -2.213  1.00  0.00           O  
ATOM    989  OD2 ASP A 127      10.615 -18.431  -1.392  1.00  0.00           O  
ATOM    990  N   VAL A 128      10.113 -14.517  -3.618  1.00  0.00           N  
ATOM    991  CA  VAL A 128      10.089 -13.906  -4.943  1.00  0.00           C  
ATOM    992  C   VAL A 128       9.047 -14.603  -5.815  1.00  0.00           C  
ATOM    993  CB  VAL A 128      11.476 -13.964  -5.621  1.00  0.00           C  
ATOM    994  O   VAL A 128       8.825 -15.809  -5.683  1.00  0.00           O  
ATOM    995  CG1 VAL A 128      11.393 -13.474  -7.065  1.00  0.00           C  
ATOM    996  CG2 VAL A 128      12.491 -13.139  -4.831  1.00  0.00           C  
ATOM    997  N   SER A 129       8.365 -13.807  -6.599  1.00  0.00           N  
ATOM    998  CA  SER A 129       7.423 -14.320  -7.588  1.00  0.00           C  
ATOM    999  C   SER A 129       7.554 -13.578  -8.914  1.00  0.00           C  
ATOM   1000  CB  SER A 129       5.988 -14.207  -7.070  1.00  0.00           C  
ATOM   1001  O   SER A 129       7.829 -12.377  -8.934  1.00  0.00           O  
ATOM   1002  OG  SER A 129       5.069 -14.713  -8.023  1.00  0.00           O  
ATOM   1003  N   SER A 130       7.416 -14.318  -9.964  1.00  0.00           N  
ATOM   1004  CA  SER A 130       7.338 -13.662 -11.265  1.00  0.00           C  
ATOM   1005  C   SER A 130       5.965 -13.038 -11.488  1.00  0.00           C  
ATOM   1006  CB  SER A 130       7.644 -14.656 -12.386  1.00  0.00           C  
ATOM   1007  O   SER A 130       4.975 -13.474 -10.896  1.00  0.00           O  
ATOM   1008  OG  SER A 130       8.953 -15.182 -12.249  1.00  0.00           O  
ATOM   1009  N   THR A 131       5.984 -11.948 -12.275  1.00  0.00           N  
ATOM   1010  CA  THR A 131       4.705 -11.299 -12.537  1.00  0.00           C  
ATOM   1011  C   THR A 131       4.440 -11.210 -14.038  1.00  0.00           C  
ATOM   1012  CB  THR A 131       4.658  -9.888 -11.921  1.00  0.00           C  
ATOM   1013  O   THR A 131       5.373 -11.061 -14.830  1.00  0.00           O  
ATOM   1014  CG2 THR A 131       5.670  -8.963 -12.588  1.00  0.00           C  
ATOM   1015  OG1 THR A 131       3.344  -9.342 -12.091  1.00  0.00           O  
ATOM   1016  N   VAL A 132       3.155 -11.391 -14.416  1.00  0.00           N  
ATOM   1017  CA  VAL A 132       2.721 -11.304 -15.806  1.00  0.00           C  
ATOM   1018  C   VAL A 132       1.411 -10.524 -15.891  1.00  0.00           C  
ATOM   1019  CB  VAL A 132       2.549 -12.705 -16.436  1.00  0.00           C  
ATOM   1020  O   VAL A 132       0.614 -10.533 -14.949  1.00  0.00           O  
ATOM   1021  CG1 VAL A 132       3.891 -13.431 -16.511  1.00  0.00           C  
ATOM   1022  CG2 VAL A 132       1.537 -13.527 -15.640  1.00  0.00           C  
ATOM   1023  N   PRO A 133       1.301  -9.792 -16.977  1.00  0.00           N  
ATOM   1024  CA  PRO A 133       0.042  -9.063 -17.146  1.00  0.00           C  
ATOM   1025  C   PRO A 133      -1.151  -9.990 -17.371  1.00  0.00           C  
ATOM   1026  CB  PRO A 133       0.299  -8.195 -18.381  1.00  0.00           C  
ATOM   1027  O   PRO A 133      -1.003 -11.057 -17.973  1.00  0.00           O  
ATOM   1028  CG  PRO A 133       1.328  -8.943 -19.165  1.00  0.00           C  
ATOM   1029  CD  PRO A 133       2.206  -9.695 -18.206  1.00  0.00           C  
ATOM   1030  N   SER A 134      -2.292  -9.555 -16.731  1.00  0.00           N  
ATOM   1031  CA  SER A 134      -3.539 -10.243 -17.047  1.00  0.00           C  
ATOM   1032  C   SER A 134      -4.075  -9.817 -18.410  1.00  0.00           C  
ATOM   1033  CB  SER A 134      -4.590  -9.972 -15.970  1.00  0.00           C  
ATOM   1034  O   SER A 134      -3.626  -8.818 -18.975  1.00  0.00           O  
ATOM   1035  OG  SER A 134      -5.021  -8.623 -16.015  1.00  0.00           O  
ATOM   1036  N   SER A 135      -4.846 -10.613 -19.037  1.00  0.00           N  
ATOM   1037  CA  SER A 135      -5.388 -10.376 -20.371  1.00  0.00           C  
ATOM   1038  C   SER A 135      -6.087  -9.023 -20.452  1.00  0.00           C  
ATOM   1039  CB  SER A 135      -6.365 -11.488 -20.758  1.00  0.00           C  
ATOM   1040  O   SER A 135      -6.080  -8.377 -21.502  1.00  0.00           O  
ATOM   1041  OG  SER A 135      -7.358 -11.653 -19.761  1.00  0.00           O  
ATOM   1042  N   ASP A 136      -6.538  -8.470 -19.270  1.00  0.00           N  
ATOM   1043  CA  ASP A 136      -7.319  -7.238 -19.280  1.00  0.00           C  
ATOM   1044  C   ASP A 136      -6.415  -6.013 -19.160  1.00  0.00           C  
ATOM   1045  CB  ASP A 136      -8.347  -7.245 -18.146  1.00  0.00           C  
ATOM   1046  O   ASP A 136      -6.850  -4.887 -19.408  1.00  0.00           O  
ATOM   1047  CG  ASP A 136      -7.736  -7.565 -16.794  1.00  0.00           C  
ATOM   1048  OD1 ASP A 136      -6.547  -7.946 -16.736  1.00  0.00           O  
ATOM   1049  OD2 ASP A 136      -8.451  -7.439 -15.776  1.00  0.00           O  
ATOM   1050  N   GLY A 137      -5.060  -6.156 -18.916  1.00  0.00           N  
ATOM   1051  CA  GLY A 137      -4.013  -5.147 -18.961  1.00  0.00           C  
ATOM   1052  C   GLY A 137      -3.935  -4.311 -17.698  1.00  0.00           C  
ATOM   1053  O   GLY A 137      -2.925  -3.651 -17.446  1.00  0.00           O  
ATOM   1054  N   VAL A 138      -4.913  -4.381 -16.768  1.00  0.00           N  
ATOM   1055  CA  VAL A 138      -4.891  -3.518 -15.592  1.00  0.00           C  
ATOM   1056  C   VAL A 138      -4.353  -4.293 -14.391  1.00  0.00           C  
ATOM   1057  CB  VAL A 138      -6.294  -2.953 -15.276  1.00  0.00           C  
ATOM   1058  O   VAL A 138      -3.616  -3.744 -13.569  1.00  0.00           O  
ATOM   1059  CG1 VAL A 138      -6.258  -2.093 -14.013  1.00  0.00           C  
ATOM   1060  CG2 VAL A 138      -6.823  -2.146 -16.460  1.00  0.00           C  
ATOM   1061  N   PHE A 139      -4.620  -5.524 -14.451  1.00  0.00           N  
ATOM   1062  CA  PHE A 139      -4.183  -6.388 -13.361  1.00  0.00           C  
ATOM   1063  C   PHE A 139      -2.988  -7.233 -13.786  1.00  0.00           C  
ATOM   1064  CB  PHE A 139      -5.328  -7.293 -12.897  1.00  0.00           C  
ATOM   1065  O   PHE A 139      -2.811  -7.514 -14.973  1.00  0.00           O  
ATOM   1066  CG  PHE A 139      -6.420  -6.562 -12.164  1.00  0.00           C  
ATOM   1067  CD1 PHE A 139      -6.199  -6.048 -10.892  1.00  0.00           C  
ATOM   1068  CD2 PHE A 139      -7.669  -6.389 -12.746  1.00  0.00           C  
ATOM   1069  CE1 PHE A 139      -7.208  -5.371 -10.210  1.00  0.00           C  
ATOM   1070  CE2 PHE A 139      -8.682  -5.714 -12.072  1.00  0.00           C  
ATOM   1071  CZ  PHE A 139      -8.450  -5.207 -10.803  1.00  0.00           C  
ATOM   1072  N   TRP A 140      -2.211  -7.448 -12.836  1.00  0.00           N  
ATOM   1073  CA  TRP A 140      -1.047  -8.313 -13.003  1.00  0.00           C  
ATOM   1074  C   TRP A 140      -1.116  -9.508 -12.058  1.00  0.00           C  
ATOM   1075  CB  TRP A 140       0.245  -7.528 -12.762  1.00  0.00           C  
ATOM   1076  O   TRP A 140      -1.613  -9.391 -10.936  1.00  0.00           O  
ATOM   1077  CG  TRP A 140       0.596  -6.578 -13.866  1.00  0.00           C  
ATOM   1078  CD1 TRP A 140      -0.084  -5.448 -14.228  1.00  0.00           C  
ATOM   1079  CD2 TRP A 140       1.712  -6.677 -14.756  1.00  0.00           C  
ATOM   1080  CE2 TRP A 140       1.647  -5.572 -15.634  1.00  0.00           C  
ATOM   1081  CE3 TRP A 140       2.762  -7.594 -14.897  1.00  0.00           C  
ATOM   1082  NE1 TRP A 140       0.543  -4.839 -15.291  1.00  0.00           N  
ATOM   1083  CH2 TRP A 140       3.611  -6.272 -16.755  1.00  0.00           C  
ATOM   1084  CZ2 TRP A 140       2.594  -5.359 -16.639  1.00  0.00           C  
ATOM   1085  CZ3 TRP A 140       3.703  -7.381 -15.898  1.00  0.00           C  
ATOM   1086  N   LYS A 141      -0.657 -10.594 -12.604  1.00  0.00           N  
ATOM   1087  CA  LYS A 141      -0.695 -11.820 -11.811  1.00  0.00           C  
ATOM   1088  C   LYS A 141       0.613 -12.024 -11.051  1.00  0.00           C  
ATOM   1089  CB  LYS A 141      -0.976 -13.029 -12.704  1.00  0.00           C  
ATOM   1090  O   LYS A 141       1.676 -11.599 -11.509  1.00  0.00           O  
ATOM   1091  CG  LYS A 141      -2.324 -12.979 -13.407  1.00  0.00           C  
ATOM   1092  CD  LYS A 141      -2.526 -14.186 -14.315  1.00  0.00           C  
ATOM   1093  CE  LYS A 141      -3.826 -14.083 -15.102  1.00  0.00           C  
ATOM   1094  NZ  LYS A 141      -3.990 -15.224 -16.052  1.00  0.00           N  
ATOM   1095  N   HIS A 142       0.477 -12.640  -9.923  1.00  0.00           N  
ATOM   1096  CA  HIS A 142       1.607 -13.132  -9.144  1.00  0.00           C  
ATOM   1097  C   HIS A 142       1.235 -14.390  -8.367  1.00  0.00           C  
ATOM   1098  CB  HIS A 142       2.108 -12.051  -8.184  1.00  0.00           C  
ATOM   1099  O   HIS A 142       0.059 -14.755  -8.296  1.00  0.00           O  
ATOM   1100  CG  HIS A 142       1.141 -11.726  -7.090  1.00  0.00           C  
ATOM   1101  CD2 HIS A 142       0.177 -10.779  -7.008  1.00  0.00           C  
ATOM   1102  ND1 HIS A 142       1.105 -12.419  -5.899  1.00  0.00           N  
ATOM   1103  CE1 HIS A 142       0.156 -11.910  -5.130  1.00  0.00           C  
ATOM   1104  NE2 HIS A 142      -0.421 -10.914  -5.779  1.00  0.00           N  
ATOM   1105  N   TRP A 143       2.217 -15.084  -7.761  1.00  0.00           N  
ATOM   1106  CA  TRP A 143       1.966 -16.388  -7.157  1.00  0.00           C  
ATOM   1107  C   TRP A 143       2.340 -16.384  -5.678  1.00  0.00           C  
ATOM   1108  CB  TRP A 143       2.747 -17.481  -7.891  1.00  0.00           C  
ATOM   1109  O   TRP A 143       2.605 -17.439  -5.096  1.00  0.00           O  
ATOM   1110  CG  TRP A 143       2.156 -17.868  -9.214  1.00  0.00           C  
ATOM   1111  CD1 TRP A 143       1.269 -18.880  -9.455  1.00  0.00           C  
ATOM   1112  CD2 TRP A 143       2.415 -17.251 -10.478  1.00  0.00           C  
ATOM   1113  CE2 TRP A 143       1.649 -17.940 -11.444  1.00  0.00           C  
ATOM   1114  CE3 TRP A 143       3.221 -16.180 -10.889  1.00  0.00           C  
ATOM   1115  NE1 TRP A 143       0.960 -18.928 -10.795  1.00  0.00           N  
ATOM   1116  CH2 TRP A 143       2.462 -16.541 -13.172  1.00  0.00           C  
ATOM   1117  CZ2 TRP A 143       1.666 -17.592 -12.797  1.00  0.00           C  
ATOM   1118  CZ3 TRP A 143       3.236 -15.835 -12.235  1.00  0.00           C  
ATOM   1119  N   ILE A 144       2.379 -15.197  -5.149  1.00  0.00           N  
ATOM   1120  CA  ILE A 144       2.645 -15.055  -3.722  1.00  0.00           C  
ATOM   1121  C   ILE A 144       1.401 -15.439  -2.924  1.00  0.00           C  
ATOM   1122  CB  ILE A 144       3.086 -13.617  -3.370  1.00  0.00           C  
ATOM   1123  O   ILE A 144       0.297 -14.977  -3.223  1.00  0.00           O  
ATOM   1124  CG1 ILE A 144       4.383 -13.260  -4.106  1.00  0.00           C  
ATOM   1125  CG2 ILE A 144       3.255 -13.460  -1.856  1.00  0.00           C  
ATOM   1126  CD1 ILE A 144       4.731 -11.779  -4.063  1.00  0.00           C  
ATOM   1127  N   ALA A 145       1.620 -16.342  -1.923  1.00  0.00           N  
ATOM   1128  CA  ALA A 145       0.521 -16.737  -1.047  1.00  0.00           C  
ATOM   1129  C   ALA A 145       0.016 -15.550  -0.231  1.00  0.00           C  
ATOM   1130  CB  ALA A 145       0.959 -17.868  -0.120  1.00  0.00           C  
ATOM   1131  O   ALA A 145       0.808 -14.825   0.376  1.00  0.00           O  
ATOM   1132  N   THR A 146      -1.297 -15.323  -0.283  1.00  0.00           N  
ATOM   1133  CA  THR A 146      -1.860 -14.185   0.435  1.00  0.00           C  
ATOM   1134  C   THR A 146      -3.048 -14.619   1.290  1.00  0.00           C  
ATOM   1135  CB  THR A 146      -2.301 -13.074  -0.535  1.00  0.00           C  
ATOM   1136  O   THR A 146      -3.591 -15.708   1.099  1.00  0.00           O  
ATOM   1137  CG2 THR A 146      -1.140 -12.617  -1.413  1.00  0.00           C  
ATOM   1138  OG1 THR A 146      -3.353 -13.569  -1.373  1.00  0.00           O  
ATOM   1139  N   LYS A 147      -3.311 -13.903   2.309  1.00  0.00           N  
ATOM   1140  CA  LYS A 147      -4.489 -14.048   3.158  1.00  0.00           C  
ATOM   1141  C   LYS A 147      -5.417 -12.844   3.021  1.00  0.00           C  
ATOM   1142  CB  LYS A 147      -4.079 -14.229   4.620  1.00  0.00           C  
ATOM   1143  O   LYS A 147      -5.016 -11.800   2.503  1.00  0.00           O  
ATOM   1144  CG  LYS A 147      -3.220 -15.459   4.875  1.00  0.00           C  
ATOM   1145  CD  LYS A 147      -2.799 -15.555   6.335  1.00  0.00           C  
ATOM   1146  CE  LYS A 147      -1.893 -16.754   6.579  1.00  0.00           C  
ATOM   1147  NZ  LYS A 147      -1.454 -16.836   8.005  1.00  0.00           N  
ATOM   1148  N   ASP A 148      -6.638 -13.140   3.454  1.00  0.00           N  
ATOM   1149  CA  ASP A 148      -7.573 -12.021   3.504  1.00  0.00           C  
ATOM   1150  C   ASP A 148      -7.004 -10.867   4.326  1.00  0.00           C  
ATOM   1151  CB  ASP A 148      -8.916 -12.468   4.085  1.00  0.00           C  
ATOM   1152  O   ASP A 148      -6.451 -11.081   5.407  1.00  0.00           O  
ATOM   1153  CG  ASP A 148      -9.688 -13.386   3.153  1.00  0.00           C  
ATOM   1154  OD1 ASP A 148      -9.394 -13.411   1.939  1.00  0.00           O  
ATOM   1155  OD2 ASP A 148     -10.601 -14.089   3.638  1.00  0.00           O  
ATOM   1156  N   GLY A 149      -7.015  -9.687   3.752  1.00  0.00           N  
ATOM   1157  CA  GLY A 149      -6.567  -8.520   4.494  1.00  0.00           C  
ATOM   1158  C   GLY A 149      -5.225  -7.992   4.021  1.00  0.00           C  
ATOM   1159  O   GLY A 149      -4.747  -6.968   4.513  1.00  0.00           O  
ATOM   1160  N   GLN A 150      -4.618  -8.655   3.085  1.00  0.00           N  
ATOM   1161  CA  GLN A 150      -3.293  -8.238   2.638  1.00  0.00           C  
ATOM   1162  C   GLN A 150      -3.386  -7.316   1.426  1.00  0.00           C  
ATOM   1163  CB  GLN A 150      -2.429  -9.456   2.307  1.00  0.00           C  
ATOM   1164  O   GLN A 150      -2.365  -6.933   0.851  1.00  0.00           O  
ATOM   1165  CG  GLN A 150      -2.007 -10.261   3.529  1.00  0.00           C  
ATOM   1166  CD  GLN A 150      -1.187 -11.486   3.170  1.00  0.00           C  
ATOM   1167  NE2 GLN A 150      -0.214 -11.816   4.012  1.00  0.00           N  
ATOM   1168  OE1 GLN A 150      -1.426 -12.131   2.144  1.00  0.00           O  
ATOM   1169  N   CYS A 151      -4.638  -7.055   1.060  1.00  0.00           N  
ATOM   1170  CA  CYS A 151      -4.819  -6.073  -0.003  1.00  0.00           C  
ATOM   1171  C   CYS A 151      -4.184  -4.739   0.371  1.00  0.00           C  
ATOM   1172  CB  CYS A 151      -6.305  -5.875  -0.303  1.00  0.00           C  
ATOM   1173  O   CYS A 151      -4.170  -4.362   1.544  1.00  0.00           O  
ATOM   1174  SG  CYS A 151      -7.075  -7.284  -1.130  1.00  0.00           S  
ATOM   1175  N   GLY A 152      -3.626  -4.153  -0.660  1.00  0.00           N  
ATOM   1176  CA  GLY A 152      -3.037  -2.843  -0.433  1.00  0.00           C  
ATOM   1177  C   GLY A 152      -1.544  -2.898  -0.170  1.00  0.00           C  
ATOM   1178  O   GLY A 152      -0.880  -1.861  -0.112  1.00  0.00           O  
ATOM   1179  N   SER A 153      -1.033  -4.147  -0.059  1.00  0.00           N  
ATOM   1180  CA  SER A 153       0.400  -4.291   0.173  1.00  0.00           C  
ATOM   1181  C   SER A 153       1.200  -3.974  -1.086  1.00  0.00           C  
ATOM   1182  CB  SER A 153       0.727  -5.707   0.651  1.00  0.00           C  
ATOM   1183  O   SER A 153       0.796  -4.339  -2.192  1.00  0.00           O  
ATOM   1184  OG  SER A 153       0.061  -5.993   1.869  1.00  0.00           O  
ATOM   1185  N   PRO A 154       2.335  -3.338  -0.931  1.00  0.00           N  
ATOM   1186  CA  PRO A 154       3.154  -2.975  -2.090  1.00  0.00           C  
ATOM   1187  C   PRO A 154       3.788  -4.187  -2.768  1.00  0.00           C  
ATOM   1188  CB  PRO A 154       4.226  -2.061  -1.491  1.00  0.00           C  
ATOM   1189  O   PRO A 154       4.278  -5.093  -2.089  1.00  0.00           O  
ATOM   1190  CG  PRO A 154       3.678  -1.648  -0.163  1.00  0.00           C  
ATOM   1191  CD  PRO A 154       2.748  -2.721   0.324  1.00  0.00           C  
ATOM   1192  N   MET A 155       3.714  -4.181  -4.066  1.00  0.00           N  
ATOM   1193  CA  MET A 155       4.488  -5.095  -4.901  1.00  0.00           C  
ATOM   1194  C   MET A 155       5.763  -4.426  -5.402  1.00  0.00           C  
ATOM   1195  CB  MET A 155       3.651  -5.579  -6.087  1.00  0.00           C  
ATOM   1196  O   MET A 155       5.705  -3.412  -6.099  1.00  0.00           O  
ATOM   1197  CG  MET A 155       2.318  -6.190  -5.688  1.00  0.00           C  
ATOM   1198  SD  MET A 155       2.515  -7.659  -4.606  1.00  0.00           S  
ATOM   1199  CE  MET A 155       3.297  -8.811  -5.769  1.00  0.00           C  
ATOM   1200  N   VAL A 156       6.915  -5.033  -5.071  1.00  0.00           N  
ATOM   1201  CA  VAL A 156       8.185  -4.346  -5.277  1.00  0.00           C  
ATOM   1202  C   VAL A 156       9.067  -5.160  -6.221  1.00  0.00           C  
ATOM   1203  CB  VAL A 156       8.921  -4.100  -3.940  1.00  0.00           C  
ATOM   1204  O   VAL A 156       9.198  -6.376  -6.065  1.00  0.00           O  
ATOM   1205  CG1 VAL A 156      10.231  -3.350  -4.175  1.00  0.00           C  
ATOM   1206  CG2 VAL A 156       8.025  -3.328  -2.973  1.00  0.00           C  
ATOM   1207  N   SER A 157       9.680  -4.482  -7.169  1.00  0.00           N  
ATOM   1208  CA  SER A 157      10.634  -5.117  -8.073  1.00  0.00           C  
ATOM   1209  C   SER A 157      11.926  -5.477  -7.348  1.00  0.00           C  
ATOM   1210  CB  SER A 157      10.942  -4.200  -9.257  1.00  0.00           C  
ATOM   1211  O   SER A 157      12.528  -4.631  -6.684  1.00  0.00           O  
ATOM   1212  OG  SER A 157      11.991  -4.733 -10.046  1.00  0.00           O  
ATOM   1213  N   VAL A 158      12.354  -6.690  -7.536  1.00  0.00           N  
ATOM   1214  CA  VAL A 158      13.579  -7.161  -6.899  1.00  0.00           C  
ATOM   1215  C   VAL A 158      14.793  -6.569  -7.611  1.00  0.00           C  
ATOM   1216  CB  VAL A 158      13.661  -8.704  -6.897  1.00  0.00           C  
ATOM   1217  O   VAL A 158      15.862  -6.426  -7.014  1.00  0.00           O  
ATOM   1218  CG1 VAL A 158      15.010  -9.172  -6.355  1.00  0.00           C  
ATOM   1219  CG2 VAL A 158      12.517  -9.298  -6.078  1.00  0.00           C  
ATOM   1220  N   THR A 159      14.604  -6.146  -8.840  1.00  0.00           N  
ATOM   1221  CA  THR A 159      15.701  -5.658  -9.669  1.00  0.00           C  
ATOM   1222  C   THR A 159      16.134  -4.263  -9.227  1.00  0.00           C  
ATOM   1223  CB  THR A 159      15.306  -5.628 -11.157  1.00  0.00           C  
ATOM   1224  O   THR A 159      17.325  -4.008  -9.039  1.00  0.00           O  
ATOM   1225  CG2 THR A 159      16.456  -5.122 -12.021  1.00  0.00           C  
ATOM   1226  OG1 THR A 159      14.953  -6.952 -11.578  1.00  0.00           O  
ATOM   1227  N   ASP A 160      15.095  -3.392  -8.984  1.00  0.00           N  
ATOM   1228  CA  ASP A 160      15.495  -2.011  -8.731  1.00  0.00           C  
ATOM   1229  C   ASP A 160      14.857  -1.480  -7.450  1.00  0.00           C  
ATOM   1230  CB  ASP A 160      15.119  -1.118  -9.915  1.00  0.00           C  
ATOM   1231  O   ASP A 160      15.071  -0.325  -7.075  1.00  0.00           O  
ATOM   1232  CG  ASP A 160      13.645  -1.192 -10.270  1.00  0.00           C  
ATOM   1233  OD1 ASP A 160      12.857  -1.764  -9.486  1.00  0.00           O  
ATOM   1234  OD2 ASP A 160      13.268  -0.678 -11.346  1.00  0.00           O  
ATOM   1235  N   GLY A 161      13.958  -2.169  -6.809  1.00  0.00           N  
ATOM   1236  CA  GLY A 161      13.361  -1.762  -5.547  1.00  0.00           C  
ATOM   1237  C   GLY A 161      12.194  -0.808  -5.719  1.00  0.00           C  
ATOM   1238  O   GLY A 161      11.725  -0.211  -4.748  1.00  0.00           O  
ATOM   1239  N   SER A 162      11.783  -0.647  -6.964  1.00  0.00           N  
ATOM   1240  CA  SER A 162      10.657   0.234  -7.256  1.00  0.00           C  
ATOM   1241  C   SER A 162       9.327  -0.448  -6.952  1.00  0.00           C  
ATOM   1242  CB  SER A 162      10.688   0.678  -8.719  1.00  0.00           C  
ATOM   1243  O   SER A 162       9.199  -1.665  -7.102  1.00  0.00           O  
ATOM   1244  OG  SER A 162      11.885   1.380  -9.006  1.00  0.00           O  
ATOM   1245  N   ILE A 163       8.373   0.325  -6.421  1.00  0.00           N  
ATOM   1246  CA  ILE A 163       7.017  -0.184  -6.241  1.00  0.00           C  
ATOM   1247  C   ILE A 163       6.306  -0.247  -7.591  1.00  0.00           C  
ATOM   1248  CB  ILE A 163       6.212   0.689  -5.252  1.00  0.00           C  
ATOM   1249  O   ILE A 163       6.164   0.771  -8.273  1.00  0.00           O  
ATOM   1250  CG1 ILE A 163       6.881   0.686  -3.872  1.00  0.00           C  
ATOM   1251  CG2 ILE A 163       4.763   0.203  -5.159  1.00  0.00           C  
ATOM   1252  CD1 ILE A 163       6.282   1.687  -2.893  1.00  0.00           C  
ATOM   1253  N   VAL A 164       5.827  -1.450  -7.968  1.00  0.00           N  
ATOM   1254  CA  VAL A 164       5.292  -1.621  -9.314  1.00  0.00           C  
ATOM   1255  C   VAL A 164       3.779  -1.821  -9.247  1.00  0.00           C  
ATOM   1256  CB  VAL A 164       5.955  -2.812 -10.041  1.00  0.00           C  
ATOM   1257  O   VAL A 164       3.104  -1.847 -10.279  1.00  0.00           O  
ATOM   1258  CG1 VAL A 164       7.437  -2.536 -10.291  1.00  0.00           C  
ATOM   1259  CG2 VAL A 164       5.777  -4.097  -9.234  1.00  0.00           C  
ATOM   1260  N   GLY A 165       3.271  -1.928  -8.024  1.00  0.00           N  
ATOM   1261  CA  GLY A 165       1.839  -2.116  -7.859  1.00  0.00           C  
ATOM   1262  C   GLY A 165       1.432  -2.373  -6.420  1.00  0.00           C  
ATOM   1263  O   GLY A 165       2.266  -2.316  -5.514  1.00  0.00           O  
ATOM   1264  N   ILE A 166       0.131  -2.472  -6.209  1.00  0.00           N  
ATOM   1265  CA  ILE A 166      -0.398  -2.822  -4.895  1.00  0.00           C  
ATOM   1266  C   ILE A 166      -1.312  -4.039  -5.015  1.00  0.00           C  
ATOM   1267  CB  ILE A 166      -1.162  -1.638  -4.260  1.00  0.00           C  
ATOM   1268  O   ILE A 166      -2.064  -4.166  -5.984  1.00  0.00           O  
ATOM   1269  CG1 ILE A 166      -2.341  -1.225  -5.148  1.00  0.00           C  
ATOM   1270  CG2 ILE A 166      -0.220  -0.456  -4.016  1.00  0.00           C  
ATOM   1271  CD1 ILE A 166      -3.257  -0.185  -4.518  1.00  0.00           C  
ATOM   1272  N   HIS A 167      -1.100  -4.950  -4.073  1.00  0.00           N  
ATOM   1273  CA  HIS A 167      -1.903  -6.168  -4.073  1.00  0.00           C  
ATOM   1274  C   HIS A 167      -3.393  -5.845  -4.027  1.00  0.00           C  
ATOM   1275  CB  HIS A 167      -1.523  -7.061  -2.891  1.00  0.00           C  
ATOM   1276  O   HIS A 167      -3.826  -5.006  -3.235  1.00  0.00           O  
ATOM   1277  CG  HIS A 167      -2.349  -8.303  -2.787  1.00  0.00           C  
ATOM   1278  CD2 HIS A 167      -3.282  -8.677  -1.880  1.00  0.00           C  
ATOM   1279  ND1 HIS A 167      -2.256  -9.336  -3.694  1.00  0.00           N  
ATOM   1280  CE1 HIS A 167      -3.100 -10.295  -3.349  1.00  0.00           C  
ATOM   1281  NE2 HIS A 167      -3.734  -9.920  -2.251  1.00  0.00           N  
ATOM   1282  N   SER A 168      -4.318  -6.444  -4.813  1.00  0.00           N  
ATOM   1283  CA  SER A 168      -5.737  -6.128  -4.936  1.00  0.00           C  
ATOM   1284  C   SER A 168      -6.604  -7.333  -4.587  1.00  0.00           C  
ATOM   1285  CB  SER A 168      -6.059  -5.651  -6.353  1.00  0.00           C  
ATOM   1286  O   SER A 168      -7.459  -7.254  -3.703  1.00  0.00           O  
ATOM   1287  OG  SER A 168      -7.372  -5.120  -6.418  1.00  0.00           O  
ATOM   1288  N   ALA A 169      -6.543  -8.368  -5.231  1.00  0.00           N  
ATOM   1289  CA  ALA A 169      -7.503  -9.450  -5.029  1.00  0.00           C  
ATOM   1290  C   ALA A 169      -6.839 -10.812  -5.206  1.00  0.00           C  
ATOM   1291  CB  ALA A 169      -8.679  -9.305  -5.991  1.00  0.00           C  
ATOM   1292  O   ALA A 169      -5.736 -10.906  -5.749  1.00  0.00           O  
ATOM   1293  N   SER A 170      -7.552 -11.742  -4.539  1.00  0.00           N  
ATOM   1294  CA  SER A 170      -7.292 -13.165  -4.732  1.00  0.00           C  
ATOM   1295  C   SER A 170      -8.449 -13.845  -5.455  1.00  0.00           C  
ATOM   1296  CB  SER A 170      -7.045 -13.852  -3.388  1.00  0.00           C  
ATOM   1297  O   SER A 170      -9.591 -13.388  -5.378  1.00  0.00           O  
ATOM   1298  OG  SER A 170      -8.212 -13.821  -2.585  1.00  0.00           O  
ATOM   1299  N   ASN A 171      -8.196 -14.342  -6.651  1.00  0.00           N  
ATOM   1300  CA  ASN A 171      -9.189 -15.225  -7.253  1.00  0.00           C  
ATOM   1301  C   ASN A 171      -9.426 -16.467  -6.399  1.00  0.00           C  
ATOM   1302  CB  ASN A 171      -8.763 -15.626  -8.667  1.00  0.00           C  
ATOM   1303  O   ASN A 171      -8.474 -17.109  -5.952  1.00  0.00           O  
ATOM   1304  CG  ASN A 171      -9.883 -16.282  -9.450  1.00  0.00           C  
ATOM   1305  ND2 ASN A 171      -9.672 -16.464 -10.749  1.00  0.00           N  
ATOM   1306  OD1 ASN A 171     -10.931 -16.621  -8.894  1.00  0.00           O  
ATOM   1307  N   PHE A 172     -10.692 -16.644  -5.842  1.00  0.00           N  
ATOM   1308  CA  PHE A 172     -11.174 -17.751  -5.024  1.00  0.00           C  
ATOM   1309  C   PHE A 172     -11.034 -19.074  -5.768  1.00  0.00           C  
ATOM   1310  CB  PHE A 172     -12.634 -17.527  -4.620  1.00  0.00           C  
ATOM   1311  O   PHE A 172     -10.825 -20.120  -5.151  1.00  0.00           O  
ATOM   1312  CG  PHE A 172     -12.832 -16.376  -3.672  1.00  0.00           C  
ATOM   1313  CD1 PHE A 172     -12.577 -16.524  -2.314  1.00  0.00           C  
ATOM   1314  CD2 PHE A 172     -13.274 -15.145  -4.138  1.00  0.00           C  
ATOM   1315  CE1 PHE A 172     -12.760 -15.460  -1.433  1.00  0.00           C  
ATOM   1316  CE2 PHE A 172     -13.458 -14.077  -3.265  1.00  0.00           C  
ATOM   1317  CZ  PHE A 172     -13.202 -14.237  -1.913  1.00  0.00           C  
ATOM   1318  N   THR A 173     -10.871 -18.954  -7.160  1.00  0.00           N  
ATOM   1319  CA  THR A 173     -10.926 -20.201  -7.914  1.00  0.00           C  
ATOM   1320  C   THR A 173      -9.546 -20.573  -8.447  1.00  0.00           C  
ATOM   1321  CB  THR A 173     -11.922 -20.103  -9.085  1.00  0.00           C  
ATOM   1322  O   THR A 173      -9.229 -21.755  -8.596  1.00  0.00           O  
ATOM   1323  CG2 THR A 173     -13.351 -19.934  -8.579  1.00  0.00           C  
ATOM   1324  OG1 THR A 173     -11.580 -18.976  -9.902  1.00  0.00           O  
ATOM   1325  N   ASN A 174      -8.662 -19.621  -8.451  1.00  0.00           N  
ATOM   1326  CA  ASN A 174      -7.331 -19.840  -9.007  1.00  0.00           C  
ATOM   1327  C   ASN A 174      -6.238 -19.419  -8.029  1.00  0.00           C  
ATOM   1328  CB  ASN A 174      -7.173 -19.094 -10.334  1.00  0.00           C  
ATOM   1329  O   ASN A 174      -6.518 -18.765  -7.023  1.00  0.00           O  
ATOM   1330  CG  ASN A 174      -7.788 -19.841 -11.501  1.00  0.00           C  
ATOM   1331  ND2 ASN A 174      -7.994 -19.141 -12.610  1.00  0.00           N  
ATOM   1332  OD1 ASN A 174      -8.076 -21.037 -11.406  1.00  0.00           O  
ATOM   1333  N   THR A 175      -5.252 -20.312  -7.874  1.00  0.00           N  
ATOM   1334  CA  THR A 175      -4.041 -20.132  -7.082  1.00  0.00           C  
ATOM   1335  C   THR A 175      -3.346 -18.823  -7.446  1.00  0.00           C  
ATOM   1336  CB  THR A 175      -3.065 -21.307  -7.278  1.00  0.00           C  
ATOM   1337  O   THR A 175      -2.273 -18.517  -6.921  1.00  0.00           O  
ATOM   1338  CG2 THR A 175      -3.647 -22.603  -6.724  1.00  0.00           C  
ATOM   1339  OG1 THR A 175      -2.803 -21.473  -8.677  1.00  0.00           O  
ATOM   1340  N   ASN A 176      -4.054 -18.068  -8.425  1.00  0.00           N  
ATOM   1341  CA  ASN A 176      -3.328 -16.853  -8.782  1.00  0.00           C  
ATOM   1342  C   ASN A 176      -3.892 -15.631  -8.064  1.00  0.00           C  
ATOM   1343  CB  ASN A 176      -3.355 -16.638 -10.297  1.00  0.00           C  
ATOM   1344  O   ASN A 176      -5.092 -15.566  -7.788  1.00  0.00           O  
ATOM   1345  CG  ASN A 176      -2.852 -17.843 -11.067  1.00  0.00           C  
ATOM   1346  ND2 ASN A 176      -3.430 -18.082 -12.238  1.00  0.00           N  
ATOM   1347  OD1 ASN A 176      -1.950 -18.553 -10.613  1.00  0.00           O  
ATOM   1348  N   ASN A 177      -2.946 -14.797  -7.623  1.00  0.00           N  
ATOM   1349  CA  ASN A 177      -3.280 -13.506  -7.031  1.00  0.00           C  
ATOM   1350  C   ASN A 177      -3.004 -12.357  -7.997  1.00  0.00           C  
ATOM   1351  CB  ASN A 177      -2.508 -13.299  -5.726  1.00  0.00           C  
ATOM   1352  O   ASN A 177      -2.289 -12.530  -8.985  1.00  0.00           O  
ATOM   1353  CG  ASN A 177      -2.881 -14.310  -4.660  1.00  0.00           C  
ATOM   1354  ND2 ASN A 177      -1.882 -14.998  -4.119  1.00  0.00           N  
ATOM   1355  OD1 ASN A 177      -4.057 -14.473  -4.325  1.00  0.00           O  
ATOM   1356  N   TYR A 178      -3.717 -11.238  -7.709  1.00  0.00           N  
ATOM   1357  CA  TYR A 178      -3.590 -10.107  -8.622  1.00  0.00           C  
ATOM   1358  C   TYR A 178      -3.177  -8.845  -7.873  1.00  0.00           C  
ATOM   1359  CB  TYR A 178      -4.907  -9.865  -9.365  1.00  0.00           C  
ATOM   1360  O   TYR A 178      -3.449  -8.708  -6.678  1.00  0.00           O  
ATOM   1361  CG  TYR A 178      -5.364 -11.044 -10.189  1.00  0.00           C  
ATOM   1362  CD1 TYR A 178      -4.947 -11.201 -11.509  1.00  0.00           C  
ATOM   1363  CD2 TYR A 178      -6.215 -12.004  -9.650  1.00  0.00           C  
ATOM   1364  CE1 TYR A 178      -5.367 -12.285 -12.272  1.00  0.00           C  
ATOM   1365  CE2 TYR A 178      -6.642 -13.092 -10.405  1.00  0.00           C  
ATOM   1366  OH  TYR A 178      -6.632 -14.299 -12.464  1.00  0.00           O  
ATOM   1367  CZ  TYR A 178      -6.213 -13.224 -11.713  1.00  0.00           C  
ATOM   1368  N   PHE A 179      -2.451  -8.055  -8.553  1.00  0.00           N  
ATOM   1369  CA  PHE A 179      -2.215  -6.709  -8.043  1.00  0.00           C  
ATOM   1370  C   PHE A 179      -2.507  -5.665  -9.115  1.00  0.00           C  
ATOM   1371  CB  PHE A 179      -0.773  -6.565  -7.548  1.00  0.00           C  
ATOM   1372  O   PHE A 179      -2.561  -5.988 -10.304  1.00  0.00           O  
ATOM   1373  CG  PHE A 179       0.250  -6.560  -8.652  1.00  0.00           C  
ATOM   1374  CD1 PHE A 179       0.820  -7.748  -9.095  1.00  0.00           C  
ATOM   1375  CD2 PHE A 179       0.642  -5.368  -9.246  1.00  0.00           C  
ATOM   1376  CE1 PHE A 179       1.767  -7.747 -10.117  1.00  0.00           C  
ATOM   1377  CE2 PHE A 179       1.588  -5.359 -10.268  1.00  0.00           C  
ATOM   1378  CZ  PHE A 179       2.150  -6.549 -10.701  1.00  0.00           C  
ATOM   1379  N   THR A 180      -2.878  -4.507  -8.671  1.00  0.00           N  
ATOM   1380  CA  THR A 180      -3.104  -3.365  -9.550  1.00  0.00           C  
ATOM   1381  C   THR A 180      -1.786  -2.671  -9.885  1.00  0.00           C  
ATOM   1382  CB  THR A 180      -4.073  -2.352  -8.913  1.00  0.00           C  
ATOM   1383  O   THR A 180      -1.074  -2.215  -8.989  1.00  0.00           O  
ATOM   1384  CG2 THR A 180      -4.405  -1.224  -9.884  1.00  0.00           C  
ATOM   1385  OG1 THR A 180      -5.284  -3.024  -8.546  1.00  0.00           O  
ATOM   1386  N   ALA A 181      -1.476  -2.595 -11.144  1.00  0.00           N  
ATOM   1387  CA  ALA A 181      -0.217  -2.020 -11.609  1.00  0.00           C  
ATOM   1388  C   ALA A 181      -0.207  -0.504 -11.429  1.00  0.00           C  
ATOM   1389  CB  ALA A 181       0.025  -2.380 -13.072  1.00  0.00           C  
ATOM   1390  O   ALA A 181      -1.242   0.151 -11.575  1.00  0.00           O  
ATOM   1391  N   VAL A 182       0.934  -0.001 -11.085  1.00  0.00           N  
ATOM   1392  CA  VAL A 182       1.157   1.442 -11.083  1.00  0.00           C  
ATOM   1393  C   VAL A 182       1.096   1.975 -12.513  1.00  0.00           C  
ATOM   1394  CB  VAL A 182       2.512   1.806 -10.435  1.00  0.00           C  
ATOM   1395  O   VAL A 182       1.716   1.413 -13.419  1.00  0.00           O  
ATOM   1396  CG1 VAL A 182       2.815   3.292 -10.617  1.00  0.00           C  
ATOM   1397  CG2 VAL A 182       2.511   1.435  -8.953  1.00  0.00           C  
ATOM   1398  N   PRO A 183       0.271   3.042 -12.754  1.00  0.00           N  
ATOM   1399  CA  PRO A 183       0.199   3.590 -14.110  1.00  0.00           C  
ATOM   1400  C   PRO A 183       1.475   4.324 -14.518  1.00  0.00           C  
ATOM   1401  CB  PRO A 183      -0.987   4.555 -14.038  1.00  0.00           C  
ATOM   1402  O   PRO A 183       2.299   4.659 -13.663  1.00  0.00           O  
ATOM   1403  CG  PRO A 183      -1.014   5.022 -12.619  1.00  0.00           C  
ATOM   1404  CD  PRO A 183      -0.570   3.891 -11.736  1.00  0.00           C  
ATOM   1405  N   PRO A 184       1.543   4.537 -15.883  1.00  0.00           N  
ATOM   1406  CA  PRO A 184       2.690   5.332 -16.330  1.00  0.00           C  
ATOM   1407  C   PRO A 184       2.674   6.754 -15.776  1.00  0.00           C  
ATOM   1408  CB  PRO A 184       2.542   5.338 -17.854  1.00  0.00           C  
ATOM   1409  O   PRO A 184       1.602   7.324 -15.558  1.00  0.00           O  
ATOM   1410  CG  PRO A 184       1.093   5.066 -18.098  1.00  0.00           C  
ATOM   1411  CD  PRO A 184       0.559   4.258 -16.950  1.00  0.00           C  
ATOM   1412  N   ASP A 185       3.786   7.330 -15.379  1.00  0.00           N  
ATOM   1413  CA  ASP A 185       3.966   8.714 -14.952  1.00  0.00           C  
ATOM   1414  C   ASP A 185       3.327   8.955 -13.586  1.00  0.00           C  
ATOM   1415  CB  ASP A 185       3.377   9.676 -15.985  1.00  0.00           C  
ATOM   1416  O   ASP A 185       2.821  10.046 -13.315  1.00  0.00           O  
ATOM   1417  CG  ASP A 185       4.073   9.598 -17.333  1.00  0.00           C  
ATOM   1418  OD1 ASP A 185       5.315   9.464 -17.370  1.00  0.00           O  
ATOM   1419  OD2 ASP A 185       3.374   9.675 -18.366  1.00  0.00           O  
ATOM   1420  N   PHE A 186       3.162   7.905 -12.849  1.00  0.00           N  
ATOM   1421  CA  PHE A 186       2.544   7.962 -11.529  1.00  0.00           C  
ATOM   1422  C   PHE A 186       3.309   8.910 -10.614  1.00  0.00           C  
ATOM   1423  CB  PHE A 186       2.479   6.565 -10.904  1.00  0.00           C  
ATOM   1424  O   PHE A 186       2.707   9.647  -9.831  1.00  0.00           O  
ATOM   1425  CG  PHE A 186       1.560   6.474  -9.716  1.00  0.00           C  
ATOM   1426  CD1 PHE A 186       2.012   5.957  -8.508  1.00  0.00           C  
ATOM   1427  CD2 PHE A 186       0.243   6.907  -9.807  1.00  0.00           C  
ATOM   1428  CE1 PHE A 186       1.163   5.872  -7.406  1.00  0.00           C  
ATOM   1429  CE2 PHE A 186      -0.611   6.825  -8.711  1.00  0.00           C  
ATOM   1430  CZ  PHE A 186      -0.149   6.306  -7.512  1.00  0.00           C  
ATOM   1431  N   MET A 187       4.546   8.908 -10.779  1.00  0.00           N  
ATOM   1432  CA  MET A 187       5.373   9.780  -9.949  1.00  0.00           C  
ATOM   1433  C   MET A 187       5.027  11.246 -10.187  1.00  0.00           C  
ATOM   1434  CB  MET A 187       6.857   9.541 -10.229  1.00  0.00           C  
ATOM   1435  O   MET A 187       5.002  12.043  -9.247  1.00  0.00           O  
ATOM   1436  CG  MET A 187       7.402   8.268  -9.603  1.00  0.00           C  
ATOM   1437  SD  MET A 187       7.213   8.245  -7.778  1.00  0.00           S  
ATOM   1438  CE  MET A 187       8.335   9.597  -7.323  1.00  0.00           C  
ATOM   1439  N   LYS A 188       4.840  11.612 -11.404  1.00  0.00           N  
ATOM   1440  CA  LYS A 188       4.449  12.975 -11.754  1.00  0.00           C  
ATOM   1441  C   LYS A 188       3.131  13.357 -11.087  1.00  0.00           C  
ATOM   1442  CB  LYS A 188       4.334  13.128 -13.271  1.00  0.00           C  
ATOM   1443  O   LYS A 188       2.986  14.470 -10.578  1.00  0.00           O  
ATOM   1444  CG  LYS A 188       5.672  13.140 -13.996  1.00  0.00           C  
ATOM   1445  CD  LYS A 188       5.495  13.368 -15.491  1.00  0.00           C  
ATOM   1446  CE  LYS A 188       6.820  13.262 -16.234  1.00  0.00           C  
ATOM   1447  NZ  LYS A 188       6.647  13.449 -17.706  1.00  0.00           N  
ATOM   1448  N   LEU A 189       2.242  12.396 -11.103  1.00  0.00           N  
ATOM   1449  CA  LEU A 189       0.942  12.599 -10.473  1.00  0.00           C  
ATOM   1450  C   LEU A 189       1.097  12.846  -8.976  1.00  0.00           C  
ATOM   1451  CB  LEU A 189       0.036  11.388 -10.711  1.00  0.00           C  
ATOM   1452  O   LEU A 189       0.430  13.718  -8.414  1.00  0.00           O  
ATOM   1453  CG  LEU A 189      -1.361  11.454 -10.091  1.00  0.00           C  
ATOM   1454  CD1 LEU A 189      -2.203  12.515 -10.792  1.00  0.00           C  
ATOM   1455  CD2 LEU A 189      -2.041  10.091 -10.160  1.00  0.00           C  
ATOM   1456  N   LEU A 190       2.026  12.192  -8.342  1.00  0.00           N  
ATOM   1457  CA  LEU A 190       2.209  12.264  -6.897  1.00  0.00           C  
ATOM   1458  C   LEU A 190       2.921  13.554  -6.502  1.00  0.00           C  
ATOM   1459  CB  LEU A 190       3.002  11.055  -6.396  1.00  0.00           C  
ATOM   1460  O   LEU A 190       2.691  14.087  -5.415  1.00  0.00           O  
ATOM   1461  CG  LEU A 190       2.312   9.695  -6.513  1.00  0.00           C  
ATOM   1462  CD1 LEU A 190       3.216   8.593  -5.969  1.00  0.00           C  
ATOM   1463  CD2 LEU A 190       0.976   9.709  -5.778  1.00  0.00           C  
ATOM   1464  N   THR A 191       3.708  14.090  -7.353  1.00  0.00           N  
ATOM   1465  CA  THR A 191       4.576  15.198  -6.972  1.00  0.00           C  
ATOM   1466  C   THR A 191       4.024  16.522  -7.492  1.00  0.00           C  
ATOM   1467  CB  THR A 191       6.008  14.993  -7.500  1.00  0.00           C  
ATOM   1468  O   THR A 191       4.401  17.591  -7.008  1.00  0.00           O  
ATOM   1469  CG2 THR A 191       6.680  13.804  -6.821  1.00  0.00           C  
ATOM   1470  OG1 THR A 191       5.961  14.758  -8.913  1.00  0.00           O  
ATOM   1471  N   ASP A 192       3.107  16.448  -8.470  1.00  0.00           N  
ATOM   1472  CA  ASP A 192       2.526  17.654  -9.052  1.00  0.00           C  
ATOM   1473  C   ASP A 192       1.059  17.804  -8.656  1.00  0.00           C  
ATOM   1474  CB  ASP A 192       2.660  17.633 -10.576  1.00  0.00           C  
ATOM   1475  O   ASP A 192       0.187  17.144  -9.225  1.00  0.00           O  
ATOM   1476  CG  ASP A 192       2.238  18.939 -11.227  1.00  0.00           C  
ATOM   1477  OD1 ASP A 192       1.694  19.821 -10.528  1.00  0.00           O  
ATOM   1478  OD2 ASP A 192       2.448  19.086 -12.450  1.00  0.00           O  
ATOM   1479  N   PRO A 193       0.783  18.617  -7.711  1.00  0.00           N  
ATOM   1480  CA  PRO A 193      -0.582  18.798  -7.210  1.00  0.00           C  
ATOM   1481  C   PRO A 193      -1.560  19.222  -8.304  1.00  0.00           C  
ATOM   1482  CB  PRO A 193      -0.428  19.900  -6.159  1.00  0.00           C  
ATOM   1483  O   PRO A 193      -2.760  18.955  -8.201  1.00  0.00           O  
ATOM   1484  CG  PRO A 193       1.001  19.822  -5.729  1.00  0.00           C  
ATOM   1485  CD  PRO A 193       1.826  19.365  -6.898  1.00  0.00           C  
ATOM   1486  N   SER A 194      -1.065  19.894  -9.372  1.00  0.00           N  
ATOM   1487  CA  SER A 194      -1.925  20.403 -10.436  1.00  0.00           C  
ATOM   1488  C   SER A 194      -2.535  19.265 -11.247  1.00  0.00           C  
ATOM   1489  CB  SER A 194      -1.139  21.334 -11.361  1.00  0.00           C  
ATOM   1490  O   SER A 194      -3.551  19.450 -11.919  1.00  0.00           O  
ATOM   1491  OG  SER A 194      -0.192  20.605 -12.122  1.00  0.00           O  
ATOM   1492  N   LEU A 195      -1.984  18.049 -11.148  1.00  0.00           N  
ATOM   1493  CA  LEU A 195      -2.461  16.915 -11.932  1.00  0.00           C  
ATOM   1494  C   LEU A 195      -3.507  16.121 -11.159  1.00  0.00           C  
ATOM   1495  CB  LEU A 195      -1.294  16.003 -12.320  1.00  0.00           C  
ATOM   1496  O   LEU A 195      -4.147  15.223 -11.713  1.00  0.00           O  
ATOM   1497  CG  LEU A 195      -0.258  16.596 -13.276  1.00  0.00           C  
ATOM   1498  CD1 LEU A 195       0.883  15.610 -13.499  1.00  0.00           C  
ATOM   1499  CD2 LEU A 195      -0.909  16.977 -14.601  1.00  0.00           C  
ATOM   1500  N   GLN A 196      -3.727  16.549  -9.906  1.00  0.00           N  
ATOM   1501  CA  GLN A 196      -4.635  15.791  -9.051  1.00  0.00           C  
ATOM   1502  C   GLN A 196      -6.029  16.412  -9.043  1.00  0.00           C  
ATOM   1503  CB  GLN A 196      -4.088  15.711  -7.625  1.00  0.00           C  
ATOM   1504  O   GLN A 196      -6.175  17.623  -8.865  1.00  0.00           O  
ATOM   1505  CG  GLN A 196      -2.728  15.034  -7.525  1.00  0.00           C  
ATOM   1506  CD  GLN A 196      -1.991  15.383  -6.245  1.00  0.00           C  
ATOM   1507  NE2 GLN A 196      -0.943  14.627  -5.940  1.00  0.00           N  
ATOM   1508  OE1 GLN A 196      -2.361  16.326  -5.538  1.00  0.00           O  
ATOM   1509  N   LYS A 197      -7.017  15.624  -9.455  1.00  0.00           N  
ATOM   1510  CA  LYS A 197      -8.421  16.016  -9.360  1.00  0.00           C  
ATOM   1511  C   LYS A 197      -9.087  15.385  -8.141  1.00  0.00           C  
ATOM   1512  CB  LYS A 197      -9.175  15.622 -10.631  1.00  0.00           C  
ATOM   1513  O   LYS A 197      -9.432  14.202  -8.157  1.00  0.00           O  
ATOM   1514  CG  LYS A 197      -8.667  16.309 -11.890  1.00  0.00           C  
ATOM   1515  CD  LYS A 197      -9.465  15.888 -13.118  1.00  0.00           C  
ATOM   1516  CE  LYS A 197      -8.931  16.543 -14.384  1.00  0.00           C  
ATOM   1517  NZ  LYS A 197      -9.691  16.108 -15.595  1.00  0.00           N  
ATOM   1518  N   TRP A 198      -9.306  16.237  -7.150  1.00  0.00           N  
ATOM   1519  CA  TRP A 198      -9.774  15.739  -5.861  1.00  0.00           C  
ATOM   1520  C   TRP A 198     -11.297  15.733  -5.800  1.00  0.00           C  
ATOM   1521  CB  TRP A 198      -9.208  16.589  -4.719  1.00  0.00           C  
ATOM   1522  O   TRP A 198     -11.948  16.672  -6.264  1.00  0.00           O  
ATOM   1523  CG  TRP A 198      -7.710  16.630  -4.675  1.00  0.00           C  
ATOM   1524  CD1 TRP A 198      -6.903  17.671  -5.044  1.00  0.00           C  
ATOM   1525  CD2 TRP A 198      -6.839  15.581  -4.242  1.00  0.00           C  
ATOM   1526  CE2 TRP A 198      -5.515  16.056  -4.374  1.00  0.00           C  
ATOM   1527  CE3 TRP A 198      -7.050  14.285  -3.753  1.00  0.00           C  
ATOM   1528  NE1 TRP A 198      -5.582  17.332  -4.864  1.00  0.00           N  
ATOM   1529  CH2 TRP A 198      -4.640  14.013  -3.558  1.00  0.00           C  
ATOM   1530  CZ2 TRP A 198      -4.406  15.278  -4.034  1.00  0.00           C  
ATOM   1531  CZ3 TRP A 198      -5.945  13.512  -3.415  1.00  0.00           C  
ATOM   1532  N   VAL A 199     -11.757  14.583  -5.378  1.00  0.00           N  
ATOM   1533  CA  VAL A 199     -13.193  14.459  -5.154  1.00  0.00           C  
ATOM   1534  C   VAL A 199     -13.460  14.087  -3.698  1.00  0.00           C  
ATOM   1535  CB  VAL A 199     -13.826  13.410  -6.096  1.00  0.00           C  
ATOM   1536  O   VAL A 199     -12.577  13.566  -3.012  1.00  0.00           O  
ATOM   1537  CG1 VAL A 199     -13.675  13.834  -7.556  1.00  0.00           C  
ATOM   1538  CG2 VAL A 199     -13.195  12.038  -5.867  1.00  0.00           C  
ATOM   1539  N   SER A 200     -14.595  14.547  -3.138  1.00  0.00           N  
ATOM   1540  CA  SER A 200     -15.037  14.156  -1.803  1.00  0.00           C  
ATOM   1541  C   SER A 200     -16.389  13.451  -1.853  1.00  0.00           C  
ATOM   1542  CB  SER A 200     -15.124  15.378  -0.888  1.00  0.00           C  
ATOM   1543  O   SER A 200     -17.123  13.575  -2.835  1.00  0.00           O  
ATOM   1544  OG  SER A 200     -13.874  16.043  -0.816  1.00  0.00           O  
ATOM   1545  N   GLY A 201     -16.662  12.579  -0.830  1.00  0.00           N  
ATOM   1546  CA  GLY A 201     -17.961  11.932  -0.730  1.00  0.00           C  
ATOM   1547  C   GLY A 201     -18.134  10.788  -1.712  1.00  0.00           C  
ATOM   1548  O   GLY A 201     -19.253  10.489  -2.133  1.00  0.00           O  
ATOM   1549  N   TRP A 202     -17.038  10.221  -2.086  1.00  0.00           N  
ATOM   1550  CA  TRP A 202     -17.059   9.185  -3.113  1.00  0.00           C  
ATOM   1551  C   TRP A 202     -17.240   7.805  -2.492  1.00  0.00           C  
ATOM   1552  CB  TRP A 202     -15.770   9.221  -3.940  1.00  0.00           C  
ATOM   1553  O   TRP A 202     -16.755   7.545  -1.388  1.00  0.00           O  
ATOM   1554  CG  TRP A 202     -15.777   8.295  -5.119  1.00  0.00           C  
ATOM   1555  CD1 TRP A 202     -16.148   8.595  -6.400  1.00  0.00           C  
ATOM   1556  CD2 TRP A 202     -15.400   6.915  -5.123  1.00  0.00           C  
ATOM   1557  CE2 TRP A 202     -15.566   6.440  -6.443  1.00  0.00           C  
ATOM   1558  CE3 TRP A 202     -14.935   6.033  -4.138  1.00  0.00           C  
ATOM   1559  NE1 TRP A 202     -16.023   7.484  -7.202  1.00  0.00           N  
ATOM   1560  CH2 TRP A 202     -14.831   4.278  -5.819  1.00  0.00           C  
ATOM   1561  CZ2 TRP A 202     -15.283   5.120  -6.802  1.00  0.00           C  
ATOM   1562  CZ3 TRP A 202     -14.655   4.720  -4.498  1.00  0.00           C  
ATOM   1563  N   SER A 203     -18.033   6.877  -3.030  1.00  0.00           N  
ATOM   1564  CA  SER A 203     -18.124   5.453  -2.723  1.00  0.00           C  
ATOM   1565  C   SER A 203     -17.968   4.605  -3.981  1.00  0.00           C  
ATOM   1566  CB  SER A 203     -19.458   5.134  -2.046  1.00  0.00           C  
ATOM   1567  O   SER A 203     -18.267   5.064  -5.086  1.00  0.00           O  
ATOM   1568  OG  SER A 203     -20.537   5.331  -2.943  1.00  0.00           O  
ATOM   1569  N   LEU A 204     -17.302   3.410  -3.874  1.00  0.00           N  
ATOM   1570  CA  LEU A 204     -17.036   2.547  -5.020  1.00  0.00           C  
ATOM   1571  C   LEU A 204     -18.330   2.191  -5.744  1.00  0.00           C  
ATOM   1572  CB  LEU A 204     -16.319   1.270  -4.575  1.00  0.00           C  
ATOM   1573  O   LEU A 204     -19.308   1.784  -5.112  1.00  0.00           O  
ATOM   1574  CG  LEU A 204     -15.938   0.286  -5.682  1.00  0.00           C  
ATOM   1575  CD1 LEU A 204     -14.823   0.866  -6.546  1.00  0.00           C  
ATOM   1576  CD2 LEU A 204     -15.517  -1.053  -5.085  1.00  0.00           C  
ATOM   1577  N   ASN A 205     -18.293   2.535  -7.050  1.00  0.00           N  
ATOM   1578  CA  ASN A 205     -19.205   1.985  -8.047  1.00  0.00           C  
ATOM   1579  C   ASN A 205     -18.535   0.898  -8.882  1.00  0.00           C  
ATOM   1580  CB  ASN A 205     -19.742   3.096  -8.953  1.00  0.00           C  
ATOM   1581  O   ASN A 205     -17.605   1.178  -9.642  1.00  0.00           O  
ATOM   1582  CG  ASN A 205     -20.836   2.612  -9.885  1.00  0.00           C  
ATOM   1583  ND2 ASN A 205     -21.615   3.545 -10.419  1.00  0.00           N  
ATOM   1584  OD1 ASN A 205     -20.981   1.410 -10.121  1.00  0.00           O  
ATOM   1585  N   SER A 206     -18.708  -0.377  -8.606  1.00  0.00           N  
ATOM   1586  CA  SER A 206     -18.033  -1.499  -9.249  1.00  0.00           C  
ATOM   1587  C   SER A 206     -17.925  -1.290 -10.756  1.00  0.00           C  
ATOM   1588  CB  SER A 206     -18.772  -2.806  -8.959  1.00  0.00           C  
ATOM   1589  O   SER A 206     -17.038  -1.850 -11.404  1.00  0.00           O  
ATOM   1590  OG  SER A 206     -20.127  -2.719  -9.364  1.00  0.00           O  
ATOM   1591  N   ASP A 207     -18.756  -0.456 -11.343  1.00  0.00           N  
ATOM   1592  CA  ASP A 207     -18.724  -0.191 -12.778  1.00  0.00           C  
ATOM   1593  C   ASP A 207     -17.588   0.765 -13.135  1.00  0.00           C  
ATOM   1594  CB  ASP A 207     -20.062   0.382 -13.248  1.00  0.00           C  
ATOM   1595  O   ASP A 207     -17.215   0.885 -14.303  1.00  0.00           O  
ATOM   1596  CG  ASP A 207     -21.192  -0.631 -13.197  1.00  0.00           C  
ATOM   1597  OD1 ASP A 207     -20.925  -1.848 -13.288  1.00  0.00           O  
ATOM   1598  OD2 ASP A 207     -22.361  -0.208 -13.067  1.00  0.00           O  
ATOM   1599  N   SER A 208     -16.981   1.421 -12.159  1.00  0.00           N  
ATOM   1600  CA  SER A 208     -15.971   2.445 -12.405  1.00  0.00           C  
ATOM   1601  C   SER A 208     -14.578   1.834 -12.505  1.00  0.00           C  
ATOM   1602  CB  SER A 208     -15.996   3.500 -11.298  1.00  0.00           C  
ATOM   1603  O   SER A 208     -13.646   2.476 -12.995  1.00  0.00           O  
ATOM   1604  OG  SER A 208     -15.797   2.901 -10.028  1.00  0.00           O  
ATOM   1605  N   VAL A 209     -14.466   0.564 -12.003  1.00  0.00           N  
ATOM   1606  CA  VAL A 209     -13.182  -0.125 -12.080  1.00  0.00           C  
ATOM   1607  C   VAL A 209     -13.235  -1.197 -13.166  1.00  0.00           C  
ATOM   1608  CB  VAL A 209     -12.793  -0.757 -10.725  1.00  0.00           C  
ATOM   1609  O   VAL A 209     -14.217  -1.937 -13.268  1.00  0.00           O  
ATOM   1610  CG1 VAL A 209     -11.455  -1.485 -10.832  1.00  0.00           C  
ATOM   1611  CG2 VAL A 209     -12.738   0.312  -9.635  1.00  0.00           C  
ATOM   1612  N   ASP A 210     -12.275  -1.071 -14.126  1.00  0.00           N  
ATOM   1613  CA  ASP A 210     -12.131  -2.145 -15.105  1.00  0.00           C  
ATOM   1614  C   ASP A 210     -11.544  -3.399 -14.462  1.00  0.00           C  
ATOM   1615  CB  ASP A 210     -11.252  -1.692 -16.273  1.00  0.00           C  
ATOM   1616  O   ASP A 210     -10.342  -3.463 -14.197  1.00  0.00           O  
ATOM   1617  CG  ASP A 210     -11.182  -2.715 -17.393  1.00  0.00           C  
ATOM   1618  OD1 ASP A 210     -11.806  -3.791 -17.276  1.00  0.00           O  
ATOM   1619  OD2 ASP A 210     -10.493  -2.443 -18.400  1.00  0.00           O  
ATOM   1620  N   TRP A 211     -12.352  -4.151 -13.990  1.00  0.00           N  
ATOM   1621  CA  TRP A 211     -11.923  -5.367 -13.307  1.00  0.00           C  
ATOM   1622  C   TRP A 211     -11.528  -6.445 -14.311  1.00  0.00           C  
ATOM   1623  CB  TRP A 211     -13.033  -5.888 -12.389  1.00  0.00           C  
ATOM   1624  O   TRP A 211     -11.244  -7.583 -13.929  1.00  0.00           O  
ATOM   1625  CG  TRP A 211     -13.393  -4.951 -11.276  1.00  0.00           C  
ATOM   1626  CD1 TRP A 211     -14.432  -4.064 -11.250  1.00  0.00           C  
ATOM   1627  CD2 TRP A 211     -12.710  -4.806 -10.027  1.00  0.00           C  
ATOM   1628  CE2 TRP A 211     -13.391  -3.811  -9.291  1.00  0.00           C  
ATOM   1629  CE3 TRP A 211     -11.587  -5.422  -9.458  1.00  0.00           C  
ATOM   1630  NE1 TRP A 211     -14.437  -3.375 -10.059  1.00  0.00           N  
ATOM   1631  CH2 TRP A 211     -11.884  -4.036  -7.480  1.00  0.00           C  
ATOM   1632  CZ2 TRP A 211     -12.985  -3.418  -8.014  1.00  0.00           C  
ATOM   1633  CZ3 TRP A 211     -11.184  -5.029  -8.187  1.00  0.00           C  
ATOM   1634  N   GLY A 212     -11.466  -5.969 -15.579  1.00  0.00           N  
ATOM   1635  CA  GLY A 212     -11.254  -6.995 -16.589  1.00  0.00           C  
ATOM   1636  C   GLY A 212     -12.305  -8.088 -16.559  1.00  0.00           C  
ATOM   1637  O   GLY A 212     -13.503  -7.803 -16.522  1.00  0.00           O  
ATOM   1638  N   GLY A 213     -11.981  -9.326 -16.732  1.00  0.00           N  
ATOM   1639  CA  GLY A 213     -12.859 -10.485 -16.712  1.00  0.00           C  
ATOM   1640  C   GLY A 213     -13.254 -10.910 -15.310  1.00  0.00           C  
ATOM   1641  O   GLY A 213     -14.038 -11.846 -15.137  1.00  0.00           O  
ATOM   1642  N   HIS A 214     -12.791 -10.085 -14.272  1.00  0.00           N  
ATOM   1643  CA  HIS A 214     -13.054 -10.451 -12.885  1.00  0.00           C  
ATOM   1644  C   HIS A 214     -14.365  -9.846 -12.394  1.00  0.00           C  
ATOM   1645  CB  HIS A 214     -11.900 -10.005 -11.985  1.00  0.00           C  
ATOM   1646  O   HIS A 214     -14.702  -8.714 -12.748  1.00  0.00           O  
ATOM   1647  CG  HIS A 214     -10.574 -10.571 -12.384  1.00  0.00           C  
ATOM   1648  CD2 HIS A 214      -9.550 -10.028 -13.083  1.00  0.00           C  
ATOM   1649  ND1 HIS A 214     -10.185 -11.853 -12.062  1.00  0.00           N  
ATOM   1650  CE1 HIS A 214      -8.974 -12.074 -12.546  1.00  0.00           C  
ATOM   1651  NE2 HIS A 214      -8.566 -10.982 -13.170  1.00  0.00           N  
ATOM   1652  N   LYS A 215     -15.285 -10.692 -11.889  1.00  0.00           N  
ATOM   1653  CA  LYS A 215     -16.557 -10.249 -11.325  1.00  0.00           C  
ATOM   1654  C   LYS A 215     -16.401  -9.854  -9.860  1.00  0.00           C  
ATOM   1655  CB  LYS A 215     -17.616 -11.344 -11.463  1.00  0.00           C  
ATOM   1656  O   LYS A 215     -15.759 -10.565  -9.084  1.00  0.00           O  
ATOM   1657  CG  LYS A 215     -18.100 -11.560 -12.889  1.00  0.00           C  
ATOM   1658  CD  LYS A 215     -19.237 -12.573 -12.945  1.00  0.00           C  
ATOM   1659  CE  LYS A 215     -19.677 -12.842 -14.378  1.00  0.00           C  
ATOM   1660  NZ  LYS A 215     -20.792 -13.834 -14.438  1.00  0.00           N  
ATOM   1661  N   VAL A 216     -16.596  -8.583  -9.552  1.00  0.00           N  
ATOM   1662  CA  VAL A 216     -16.639  -8.132  -8.165  1.00  0.00           C  
ATOM   1663  C   VAL A 216     -18.029  -8.382  -7.583  1.00  0.00           C  
ATOM   1664  CB  VAL A 216     -16.271  -6.637  -8.042  1.00  0.00           C  
ATOM   1665  O   VAL A 216     -19.034  -7.945  -8.150  1.00  0.00           O  
ATOM   1666  CG1 VAL A 216     -16.297  -6.193  -6.581  1.00  0.00           C  
ATOM   1667  CG2 VAL A 216     -14.898  -6.374  -8.659  1.00  0.00           C  
ATOM   1668  N   PHE A 217     -18.154  -9.350  -6.734  1.00  0.00           N  
ATOM   1669  CA  PHE A 217     -19.450  -9.609  -6.117  1.00  0.00           C  
ATOM   1670  C   PHE A 217     -19.700  -8.650  -4.959  1.00  0.00           C  
ATOM   1671  CB  PHE A 217     -19.533 -11.057  -5.626  1.00  0.00           C  
ATOM   1672  O   PHE A 217     -18.861  -8.515  -4.065  1.00  0.00           O  
ATOM   1673  CG  PHE A 217     -19.496 -12.077  -6.732  1.00  0.00           C  
ATOM   1674  CD1 PHE A 217     -20.652 -12.413  -7.426  1.00  0.00           C  
ATOM   1675  CD2 PHE A 217     -18.304 -12.699  -7.079  1.00  0.00           C  
ATOM   1676  CE1 PHE A 217     -20.620 -13.356  -8.450  1.00  0.00           C  
ATOM   1677  CE2 PHE A 217     -18.264 -13.643  -8.101  1.00  0.00           C  
ATOM   1678  CZ  PHE A 217     -19.424 -13.970  -8.785  1.00  0.00           C  
ATOM   1679  N   MET A 218     -20.410  -7.509  -5.143  1.00  0.00           N  
ATOM   1680  CA  MET A 218     -20.734  -6.460  -4.180  1.00  0.00           C  
ATOM   1681  C   MET A 218     -21.664  -6.986  -3.093  1.00  0.00           C  
ATOM   1682  CB  MET A 218     -21.376  -5.263  -4.884  1.00  0.00           C  
ATOM   1683  O   MET A 218     -21.582  -6.561  -1.939  1.00  0.00           O  
ATOM   1684  CG  MET A 218     -20.415  -4.483  -5.767  1.00  0.00           C  
ATOM   1685  SD  MET A 218     -19.311  -3.381  -4.801  1.00  0.00           S  
ATOM   1686  CE  MET A 218     -19.343  -1.899  -5.848  1.00  0.00           C  
ATOM   1687  N   ASP A 219     -22.068  -8.317  -3.140  1.00  0.00           N  
ATOM   1688  CA  ASP A 219     -23.111  -8.722  -2.202  1.00  0.00           C  
ATOM   1689  C   ASP A 219     -23.363 -10.226  -2.278  1.00  0.00           C  
ATOM   1690  CB  ASP A 219     -24.407  -7.956  -2.477  1.00  0.00           C  
ATOM   1691  O   ASP A 219     -23.942 -10.716  -3.250  1.00  0.00           O  
ATOM   1692  CG  ASP A 219     -24.364  -6.522  -1.980  1.00  0.00           C  
ATOM   1693  OD1 ASP A 219     -23.639  -6.235  -1.003  1.00  0.00           O  
ATOM   1694  OD2 ASP A 219     -25.065  -5.671  -2.570  1.00  0.00           O  
ATOM   1695  N   LYS A 220     -22.412 -11.014  -1.925  1.00  0.00           N  
ATOM   1696  CA  LYS A 220     -22.971 -12.353  -1.762  1.00  0.00           C  
ATOM   1697  C   LYS A 220     -23.789 -12.454  -0.477  1.00  0.00           C  
ATOM   1698  CB  LYS A 220     -21.859 -13.403  -1.759  1.00  0.00           C  
ATOM   1699  O   LYS A 220     -23.440 -11.846   0.537  1.00  0.00           O  
ATOM   1700  CG  LYS A 220     -21.309 -13.725  -3.141  1.00  0.00           C  
ATOM   1701  CD  LYS A 220     -20.375 -14.928  -3.104  1.00  0.00           C  
ATOM   1702  CE  LYS A 220     -19.781 -15.218  -4.475  1.00  0.00           C  
ATOM   1703  NZ  LYS A 220     -18.886 -16.414  -4.450  1.00  0.00           N  
ATOM   1704  N   PRO A 221     -25.122 -12.659  -0.498  1.00  0.00           N  
ATOM   1705  CA  PRO A 221     -26.005 -12.788   0.663  1.00  0.00           C  
ATOM   1706  C   PRO A 221     -25.271 -13.270   1.912  1.00  0.00           C  
ATOM   1707  CB  PRO A 221     -27.040 -13.819   0.206  1.00  0.00           C  
ATOM   1708  O   PRO A 221     -24.289 -14.010   1.809  1.00  0.00           O  
ATOM   1709  CG  PRO A 221     -26.605 -14.215  -1.168  1.00  0.00           C  
ATOM   1710  CD  PRO A 221     -25.352 -13.459  -1.507  1.00  0.00           C  
TER    1711      PRO A 221
ENDMDL
END
