# Supplementary material for: Improving Protein Expression, Stability, and Function with ProteinMPNN
Source: J Am Chem Soc. 2024 Jan 9;146(3):2054–61. doi: 10.1021/jacs.3c10941 (PMC10811672; doi:10.1021/jacs.3c10941)
Supplement: Supplementary file 2 — ja3c10941_si_002.zip [file ja3c10941_si_002.zip › Sumida_Design_Structures_Idealizing_with_ProteinMPNN/TEV/hyperTEV0134_m4_44.pdb]

MODEL     1
ATOM      1  N   GLY A   1     -19.781  20.248  16.909  1.00  0.00           N  
ATOM      2  CA  GLY A   1     -18.683  19.450  17.429  1.00  0.00           C  
ATOM      3  C   GLY A   1     -18.811  17.974  17.102  1.00  0.00           C  
ATOM      4  O   GLY A   1     -17.816  17.311  16.801  1.00  0.00           O  
ATOM      5  N   GLU A   2     -20.062  17.424  17.202  1.00  0.00           N  
ATOM      6  CA  GLU A   2     -20.382  16.033  16.896  1.00  0.00           C  
ATOM      7  C   GLU A   2     -19.994  15.680  15.463  1.00  0.00           C  
ATOM      8  CB  GLU A   2     -21.872  15.763  17.120  1.00  0.00           C  
ATOM      9  O   GLU A   2     -19.504  14.579  15.201  1.00  0.00           O  
ATOM     10  CG  GLU A   2     -22.245  14.288  17.061  1.00  0.00           C  
ATOM     11  CD  GLU A   2     -23.712  14.028  17.361  1.00  0.00           C  
ATOM     12  OE1 GLU A   2     -24.136  12.850  17.345  1.00  0.00           O  
ATOM     13  OE2 GLU A   2     -24.445  15.011  17.614  1.00  0.00           O  
ATOM     14  N   SER A   3     -20.168  16.567  14.567  1.00  0.00           N  
ATOM     15  CA  SER A   3     -19.892  16.343  13.151  1.00  0.00           C  
ATOM     16  C   SER A   3     -18.393  16.236  12.890  1.00  0.00           C  
ATOM     17  CB  SER A   3     -20.486  17.469  12.304  1.00  0.00           C  
ATOM     18  O   SER A   3     -17.972  15.680  11.874  1.00  0.00           O  
ATOM     19  OG  SER A   3     -19.941  18.722  12.679  1.00  0.00           O  
ATOM     20  N   LEU A   4     -17.529  16.771  13.867  1.00  0.00           N  
ATOM     21  CA  LEU A   4     -16.079  16.796  13.711  1.00  0.00           C  
ATOM     22  C   LEU A   4     -15.458  15.490  14.197  1.00  0.00           C  
ATOM     23  CB  LEU A   4     -15.477  17.977  14.476  1.00  0.00           C  
ATOM     24  O   LEU A   4     -14.291  15.211  13.916  1.00  0.00           O  
ATOM     25  CG  LEU A   4     -15.817  19.371  13.947  1.00  0.00           C  
ATOM     26  CD1 LEU A   4     -15.309  20.441  14.908  1.00  0.00           C  
ATOM     27  CD2 LEU A   4     -15.229  19.573  12.555  1.00  0.00           C  
ATOM     28  N   GLU A   5     -16.288  14.644  14.907  1.00  0.00           N  
ATOM     29  CA  GLU A   5     -15.757  13.427  15.513  1.00  0.00           C  
ATOM     30  C   GLU A   5     -16.498  12.191  15.008  1.00  0.00           C  
ATOM     31  CB  GLU A   5     -15.842  13.504  17.039  1.00  0.00           C  
ATOM     32  O   GLU A   5     -17.472  11.752  15.622  1.00  0.00           O  
ATOM     33  CG  GLU A   5     -15.107  14.696  17.636  1.00  0.00           C  
ATOM     34  CD  GLU A   5     -13.598  14.614  17.472  1.00  0.00           C  
ATOM     35  OE1 GLU A   5     -12.924  15.667  17.523  1.00  0.00           O  
ATOM     36  OE2 GLU A   5     -13.086  13.487  17.290  1.00  0.00           O  
ATOM     37  N   PRO A   6     -16.105  11.766  13.849  1.00  0.00           N  
ATOM     38  CA  PRO A   6     -16.808  10.579  13.359  1.00  0.00           C  
ATOM     39  C   PRO A   6     -16.788   9.426  14.360  1.00  0.00           C  
ATOM     40  CB  PRO A   6     -16.036  10.211  12.089  1.00  0.00           C  
ATOM     41  O   PRO A   6     -15.910   9.370  15.225  1.00  0.00           O  
ATOM     42  CG  PRO A   6     -14.725  10.916  12.221  1.00  0.00           C  
ATOM     43  CD  PRO A   6     -14.873  12.012  13.237  1.00  0.00           C  
ATOM     44  N   GLY A   7     -17.930   8.630  14.439  1.00  0.00           N  
ATOM     45  CA  GLY A   7     -18.078   7.474  15.309  1.00  0.00           C  
ATOM     46  C   GLY A   7     -17.152   6.330  14.943  1.00  0.00           C  
ATOM     47  O   GLY A   7     -16.271   6.485  14.094  1.00  0.00           O  
ATOM     48  N   PRO A   8     -17.290   5.290  15.667  1.00  0.00           N  
ATOM     49  CA  PRO A   8     -16.465   4.106  15.418  1.00  0.00           C  
ATOM     50  C   PRO A   8     -16.598   3.586  13.988  1.00  0.00           C  
ATOM     51  CB  PRO A   8     -17.002   3.084  16.423  1.00  0.00           C  
ATOM     52  O   PRO A   8     -17.680   3.654  13.400  1.00  0.00           O  
ATOM     53  CG  PRO A   8     -17.729   3.898  17.444  1.00  0.00           C  
ATOM     54  CD  PRO A   8     -18.212   5.162  16.791  1.00  0.00           C  
ATOM     55  N   ARG A   9     -15.503   3.193  13.438  1.00  0.00           N  
ATOM     56  CA  ARG A   9     -15.476   2.617  12.098  1.00  0.00           C  
ATOM     57  C   ARG A   9     -14.800   1.250  12.103  1.00  0.00           C  
ATOM     58  CB  ARG A   9     -14.757   3.553  11.124  1.00  0.00           C  
ATOM     59  O   ARG A   9     -13.810   1.044  12.806  1.00  0.00           O  
ATOM     60  CG  ARG A   9     -14.710   3.037   9.695  1.00  0.00           C  
ATOM     61  CD  ARG A   9     -14.101   4.060   8.745  1.00  0.00           C  
ATOM     62  NE  ARG A   9     -14.994   5.196   8.532  1.00  0.00           N  
ATOM     63  NH1 ARG A   9     -16.321   4.124   6.974  1.00  0.00           N  
ATOM     64  NH2 ARG A   9     -16.776   6.288   7.579  1.00  0.00           N  
ATOM     65  CZ  ARG A   9     -16.028   5.200   7.696  1.00  0.00           C  
ATOM     66  N   ASP A  10     -15.349   0.419  11.344  1.00  0.00           N  
ATOM     67  CA  ASP A  10     -14.780  -0.914  11.173  1.00  0.00           C  
ATOM     68  C   ASP A  10     -13.751  -0.932  10.044  1.00  0.00           C  
ATOM     69  CB  ASP A  10     -15.883  -1.937  10.896  1.00  0.00           C  
ATOM     70  O   ASP A  10     -14.111  -0.842   8.869  1.00  0.00           O  
ATOM     71  CG  ASP A  10     -15.372  -3.367  10.869  1.00  0.00           C  
ATOM     72  OD1 ASP A  10     -14.173  -3.592  11.141  1.00  0.00           O  
ATOM     73  OD2 ASP A  10     -16.176  -4.277  10.570  1.00  0.00           O  
ATOM     74  N   TYR A  11     -12.421  -1.129  10.395  1.00  0.00           N  
ATOM     75  CA  TYR A  11     -11.363  -1.121   9.390  1.00  0.00           C  
ATOM     76  C   TYR A  11     -10.997  -2.540   8.972  1.00  0.00           C  
ATOM     77  CB  TYR A  11     -10.123  -0.396   9.920  1.00  0.00           C  
ATOM     78  O   TYR A  11     -10.049  -2.744   8.210  1.00  0.00           O  
ATOM     79  CG  TYR A  11     -10.321   1.089  10.105  1.00  0.00           C  
ATOM     80  CD1 TYR A  11     -10.221   1.965   9.027  1.00  0.00           C  
ATOM     81  CD2 TYR A  11     -10.607   1.620  11.359  1.00  0.00           C  
ATOM     82  CE1 TYR A  11     -10.400   3.334   9.193  1.00  0.00           C  
ATOM     83  CE2 TYR A  11     -10.788   2.987  11.537  1.00  0.00           C  
ATOM     84  OH  TYR A  11     -10.862   5.190  10.620  1.00  0.00           O  
ATOM     85  CZ  TYR A  11     -10.684   3.835  10.450  1.00  0.00           C  
ATOM     86  N   ASN A  12     -11.719  -3.507   9.451  1.00  0.00           N  
ATOM     87  CA  ASN A  12     -11.417  -4.915   9.211  1.00  0.00           C  
ATOM     88  C   ASN A  12     -11.536  -5.270   7.732  1.00  0.00           C  
ATOM     89  CB  ASN A  12     -12.334  -5.810  10.048  1.00  0.00           C  
ATOM     90  O   ASN A  12     -10.703  -6.003   7.196  1.00  0.00           O  
ATOM     91  CG  ASN A  12     -11.916  -5.876  11.503  1.00  0.00           C  
ATOM     92  ND2 ASN A  12     -12.878  -6.116  12.386  1.00  0.00           N  
ATOM     93  OD1 ASN A  12     -10.738  -5.712  11.832  1.00  0.00           O  
ATOM     94  N   PRO A  13     -12.472  -4.701   7.067  1.00  0.00           N  
ATOM     95  CA  PRO A  13     -12.550  -5.024   5.640  1.00  0.00           C  
ATOM     96  C   PRO A  13     -11.306  -4.589   4.868  1.00  0.00           C  
ATOM     97  CB  PRO A  13     -13.784  -4.249   5.170  1.00  0.00           C  
ATOM     98  O   PRO A  13     -10.904  -5.257   3.911  1.00  0.00           O  
ATOM     99  CG  PRO A  13     -14.664  -4.165   6.375  1.00  0.00           C  
ATOM    100  CD  PRO A  13     -13.797  -3.966   7.585  1.00  0.00           C  
ATOM    101  N   ILE A  14     -10.689  -3.541   5.309  1.00  0.00           N  
ATOM    102  CA  ILE A  14      -9.456  -3.078   4.682  1.00  0.00           C  
ATOM    103  C   ILE A  14      -8.282  -3.928   5.163  1.00  0.00           C  
ATOM    104  CB  ILE A  14      -9.195  -1.585   4.982  1.00  0.00           C  
ATOM    105  O   ILE A  14      -7.491  -4.420   4.354  1.00  0.00           O  
ATOM    106  CG1 ILE A  14     -10.302  -0.717   4.374  1.00  0.00           C  
ATOM    107  CG2 ILE A  14      -7.818  -1.162   4.461  1.00  0.00           C  
ATOM    108  CD1 ILE A  14     -10.259   0.740   4.815  1.00  0.00           C  
ATOM    109  N   SER A  15      -8.213  -4.142   6.466  1.00  0.00           N  
ATOM    110  CA  SER A  15      -7.089  -4.867   7.049  1.00  0.00           C  
ATOM    111  C   SER A  15      -7.027  -6.300   6.530  1.00  0.00           C  
ATOM    112  CB  SER A  15      -7.187  -4.873   8.575  1.00  0.00           C  
ATOM    113  O   SER A  15      -5.941  -6.857   6.358  1.00  0.00           O  
ATOM    114  OG  SER A  15      -8.393  -5.485   8.999  1.00  0.00           O  
ATOM    115  N   ASP A  16      -8.191  -6.930   6.205  1.00  0.00           N  
ATOM    116  CA  ASP A  16      -8.266  -8.312   5.742  1.00  0.00           C  
ATOM    117  C   ASP A  16      -7.695  -8.451   4.332  1.00  0.00           C  
ATOM    118  CB  ASP A  16      -9.712  -8.812   5.775  1.00  0.00           C  
ATOM    119  O   ASP A  16      -7.426  -9.562   3.872  1.00  0.00           O  
ATOM    120  CG  ASP A  16     -10.207  -9.102   7.181  1.00  0.00           C  
ATOM    121  OD1 ASP A  16      -9.380  -9.177   8.115  1.00  0.00           O  
ATOM    122  OD2 ASP A  16     -11.435  -9.259   7.355  1.00  0.00           O  
ATOM    123  N   THR A  17      -7.485  -7.307   3.659  1.00  0.00           N  
ATOM    124  CA  THR A  17      -6.982  -7.370   2.291  1.00  0.00           C  
ATOM    125  C   THR A  17      -5.486  -7.073   2.250  1.00  0.00           C  
ATOM    126  CB  THR A  17      -7.729  -6.382   1.375  1.00  0.00           C  
ATOM    127  O   THR A  17      -4.860  -7.158   1.191  1.00  0.00           O  
ATOM    128  CG2 THR A  17      -9.238  -6.591   1.455  1.00  0.00           C  
ATOM    129  OG1 THR A  17      -7.422  -5.041   1.777  1.00  0.00           O  
ATOM    130  N   ILE A  18      -4.906  -6.730   3.388  1.00  0.00           N  
ATOM    131  CA  ILE A  18      -3.495  -6.366   3.462  1.00  0.00           C  
ATOM    132  C   ILE A  18      -2.633  -7.624   3.383  1.00  0.00           C  
ATOM    133  CB  ILE A  18      -3.181  -5.581   4.754  1.00  0.00           C  
ATOM    134  O   ILE A  18      -2.941  -8.635   4.018  1.00  0.00           O  
ATOM    135  CG1 ILE A  18      -3.879  -4.216   4.734  1.00  0.00           C  
ATOM    136  CG2 ILE A  18      -1.668  -5.419   4.933  1.00  0.00           C  
ATOM    137  CD1 ILE A  18      -3.769  -3.444   6.042  1.00  0.00           C  
ATOM    138  N   VAL A  19      -1.586  -7.567   2.584  1.00  0.00           N  
ATOM    139  CA  VAL A  19      -0.651  -8.676   2.421  1.00  0.00           C  
ATOM    140  C   VAL A  19       0.769  -8.203   2.723  1.00  0.00           C  
ATOM    141  CB  VAL A  19      -0.723  -9.274   0.999  1.00  0.00           C  
ATOM    142  O   VAL A  19       1.072  -7.013   2.605  1.00  0.00           O  
ATOM    143  CG1 VAL A  19      -2.111  -9.850   0.724  1.00  0.00           C  
ATOM    144  CG2 VAL A  19      -0.365  -8.216  -0.043  1.00  0.00           C  
ATOM    145  N   LYS A  20       1.541  -9.139   3.210  1.00  0.00           N  
ATOM    146  CA  LYS A  20       2.977  -8.910   3.337  1.00  0.00           C  
ATOM    147  C   LYS A  20       3.734  -9.494   2.147  1.00  0.00           C  
ATOM    148  CB  LYS A  20       3.504  -9.512   4.640  1.00  0.00           C  
ATOM    149  O   LYS A  20       3.581 -10.674   1.826  1.00  0.00           O  
ATOM    150  CG  LYS A  20       4.954  -9.163   4.942  1.00  0.00           C  
ATOM    151  CD  LYS A  20       5.399  -9.737   6.281  1.00  0.00           C  
ATOM    152  CE  LYS A  20       6.833  -9.342   6.610  1.00  0.00           C  
ATOM    153  NZ  LYS A  20       7.272  -9.896   7.926  1.00  0.00           N  
ATOM    154  N   LEU A  21       4.542  -8.609   1.517  1.00  0.00           N  
ATOM    155  CA  LEU A  21       5.298  -9.005   0.334  1.00  0.00           C  
ATOM    156  C   LEU A  21       6.795  -9.019   0.625  1.00  0.00           C  
ATOM    157  CB  LEU A  21       5.002  -8.058  -0.833  1.00  0.00           C  
ATOM    158  O   LEU A  21       7.337  -8.049   1.161  1.00  0.00           O  
ATOM    159  CG  LEU A  21       3.528  -7.862  -1.189  1.00  0.00           C  
ATOM    160  CD1 LEU A  21       3.365  -6.678  -2.137  1.00  0.00           C  
ATOM    161  CD2 LEU A  21       2.953  -9.131  -1.806  1.00  0.00           C  
ATOM    162  N   THR A  22       7.371 -10.137   0.286  1.00  0.00           N  
ATOM    163  CA  THR A  22       8.821 -10.242   0.410  1.00  0.00           C  
ATOM    164  C   THR A  22       9.449 -10.657  -0.917  1.00  0.00           C  
ATOM    165  CB  THR A  22       9.216 -11.250   1.505  1.00  0.00           C  
ATOM    166  O   THR A  22       9.204 -11.761  -1.407  1.00  0.00           O  
ATOM    167  CG2 THR A  22      10.730 -11.299   1.687  1.00  0.00           C  
ATOM    168  OG1 THR A  22       8.610 -10.862   2.745  1.00  0.00           O  
ATOM    169  N   ASN A  23      10.238  -9.702  -1.496  1.00  0.00           N  
ATOM    170  CA  ASN A  23      10.975  -9.966  -2.727  1.00  0.00           C  
ATOM    171  C   ASN A  23      12.435 -10.307  -2.445  1.00  0.00           C  
ATOM    172  CB  ASN A  23      10.883  -8.769  -3.676  1.00  0.00           C  
ATOM    173  O   ASN A  23      13.190  -9.466  -1.955  1.00  0.00           O  
ATOM    174  CG  ASN A  23      11.536  -9.036  -5.018  1.00  0.00           C  
ATOM    175  ND2 ASN A  23      11.403  -8.090  -5.941  1.00  0.00           N  
ATOM    176  OD1 ASN A  23      12.156 -10.083  -5.223  1.00  0.00           O  
ATOM    177  N   THR A  24      12.778 -11.535  -2.783  1.00  0.00           N  
ATOM    178  CA  THR A  24      14.152 -12.005  -2.641  1.00  0.00           C  
ATOM    179  C   THR A  24      14.812 -12.168  -4.007  1.00  0.00           C  
ATOM    180  CB  THR A  24      14.208 -13.342  -1.878  1.00  0.00           C  
ATOM    181  O   THR A  24      14.417 -13.031  -4.794  1.00  0.00           O  
ATOM    182  CG2 THR A  24      15.650 -13.765  -1.617  1.00  0.00           C  
ATOM    183  OG1 THR A  24      13.530 -13.199  -0.624  1.00  0.00           O  
ATOM    184  N   SER A  25      15.756 -11.181  -4.274  1.00  0.00           N  
ATOM    185  CA  SER A  25      16.448 -11.185  -5.558  1.00  0.00           C  
ATOM    186  C   SER A  25      17.905 -10.763  -5.402  1.00  0.00           C  
ATOM    187  CB  SER A  25      15.744 -10.259  -6.550  1.00  0.00           C  
ATOM    188  O   SER A  25      18.211  -9.836  -4.648  1.00  0.00           O  
ATOM    189  OG  SER A  25      14.406 -10.675  -6.764  1.00  0.00           O  
ATOM    190  N   ASP A  26      18.790 -11.533  -6.029  1.00  0.00           N  
ATOM    191  CA  ASP A  26      20.209 -11.195  -6.085  1.00  0.00           C  
ATOM    192  C   ASP A  26      20.801 -11.073  -4.683  1.00  0.00           C  
ATOM    193  CB  ASP A  26      20.419  -9.892  -6.860  1.00  0.00           C  
ATOM    194  O   ASP A  26      21.537 -10.128  -4.394  1.00  0.00           O  
ATOM    195  CG  ASP A  26      20.085 -10.018  -8.335  1.00  0.00           C  
ATOM    196  OD1 ASP A  26      20.194 -11.132  -8.893  1.00  0.00           O  
ATOM    197  OD2 ASP A  26      19.710  -8.995  -8.948  1.00  0.00           O  
ATOM    198  N   GLY A  27      20.419 -11.972  -3.697  1.00  0.00           N  
ATOM    199  CA  GLY A  27      20.974 -12.011  -2.353  1.00  0.00           C  
ATOM    200  C   GLY A  27      20.377 -10.966  -1.430  1.00  0.00           C  
ATOM    201  O   GLY A  27      20.784 -10.847  -0.273  1.00  0.00           O  
ATOM    202  N   TYR A  28      19.468 -10.126  -1.938  1.00  0.00           N  
ATOM    203  CA  TYR A  28      18.811  -9.103  -1.133  1.00  0.00           C  
ATOM    204  C   TYR A  28      17.334  -9.428  -0.938  1.00  0.00           C  
ATOM    205  CB  TYR A  28      18.961  -7.726  -1.785  1.00  0.00           C  
ATOM    206  O   TYR A  28      16.728 -10.112  -1.766  1.00  0.00           O  
ATOM    207  CG  TYR A  28      20.380  -7.212  -1.798  1.00  0.00           C  
ATOM    208  CD1 TYR A  28      20.855  -6.395  -0.774  1.00  0.00           C  
ATOM    209  CD2 TYR A  28      21.249  -7.541  -2.833  1.00  0.00           C  
ATOM    210  CE1 TYR A  28      22.161  -5.917  -0.783  1.00  0.00           C  
ATOM    211  CE2 TYR A  28      22.557  -7.069  -2.852  1.00  0.00           C  
ATOM    212  OH  TYR A  28      24.298  -5.789  -1.837  1.00  0.00           O  
ATOM    213  CZ  TYR A  28      23.004  -6.259  -1.824  1.00  0.00           C  
ATOM    214  N   SER A  29      16.825  -8.926   0.195  1.00  0.00           N  
ATOM    215  CA  SER A  29      15.413  -9.121   0.507  1.00  0.00           C  
ATOM    216  C   SER A  29      14.743  -7.804   0.885  1.00  0.00           C  
ATOM    217  CB  SER A  29      15.249 -10.130   1.644  1.00  0.00           C  
ATOM    218  O   SER A  29      15.269  -7.047   1.703  1.00  0.00           O  
ATOM    219  OG  SER A  29      13.877 -10.370   1.910  1.00  0.00           O  
ATOM    220  N   ILE A  30      13.676  -7.494   0.116  1.00  0.00           N  
ATOM    221  CA  ILE A  30      12.866  -6.323   0.434  1.00  0.00           C  
ATOM    222  C   ILE A  30      11.465  -6.764   0.855  1.00  0.00           C  
ATOM    223  CB  ILE A  30      12.784  -5.349  -0.762  1.00  0.00           C  
ATOM    224  O   ILE A  30      10.828  -7.567   0.170  1.00  0.00           O  
ATOM    225  CG1 ILE A  30      14.180  -4.827  -1.122  1.00  0.00           C  
ATOM    226  CG2 ILE A  30      11.829  -4.192  -0.453  1.00  0.00           C  
ATOM    227  CD1 ILE A  30      14.212  -3.955  -2.370  1.00  0.00           C  
ATOM    228  N   SER A  31      11.075  -6.244   2.043  1.00  0.00           N  
ATOM    229  CA  SER A  31       9.744  -6.564   2.549  1.00  0.00           C  
ATOM    230  C   SER A  31       8.899  -5.306   2.715  1.00  0.00           C  
ATOM    231  CB  SER A  31       9.842  -7.304   3.884  1.00  0.00           C  
ATOM    232  O   SER A  31       9.348  -4.325   3.311  1.00  0.00           O  
ATOM    233  OG  SER A  31      10.448  -8.573   3.713  1.00  0.00           O  
ATOM    234  N   LEU A  32       7.706  -5.388   2.122  1.00  0.00           N  
ATOM    235  CA  LEU A  32       6.711  -4.329   2.247  1.00  0.00           C  
ATOM    236  C   LEU A  32       5.306  -4.912   2.358  1.00  0.00           C  
ATOM    237  CB  LEU A  32       6.788  -3.378   1.050  1.00  0.00           C  
ATOM    238  O   LEU A  32       5.126  -6.129   2.273  1.00  0.00           O  
ATOM    239  CG  LEU A  32       7.079  -4.018  -0.308  1.00  0.00           C  
ATOM    240  CD1 LEU A  32       5.821  -4.030  -1.170  1.00  0.00           C  
ATOM    241  CD2 LEU A  32       8.212  -3.281  -1.015  1.00  0.00           C  
ATOM    242  N   TYR A  33       4.364  -4.039   2.498  1.00  0.00           N  
ATOM    243  CA  TYR A  33       2.964  -4.451   2.511  1.00  0.00           C  
ATOM    244  C   TYR A  33       2.283  -4.110   1.192  1.00  0.00           C  
ATOM    245  CB  TYR A  33       2.219  -3.785   3.671  1.00  0.00           C  
ATOM    246  O   TYR A  33       2.845  -3.389   0.364  1.00  0.00           O  
ATOM    247  CG  TYR A  33       2.637  -4.289   5.031  1.00  0.00           C  
ATOM    248  CD1 TYR A  33       2.031  -5.408   5.597  1.00  0.00           C  
ATOM    249  CD2 TYR A  33       3.637  -3.647   5.753  1.00  0.00           C  
ATOM    250  CE1 TYR A  33       2.411  -5.876   6.851  1.00  0.00           C  
ATOM    251  CE2 TYR A  33       4.026  -4.105   7.008  1.00  0.00           C  
ATOM    252  OH  TYR A  33       3.789  -5.677   8.789  1.00  0.00           O  
ATOM    253  CZ  TYR A  33       3.408  -5.219   7.547  1.00  0.00           C  
ATOM    254  N   GLY A  34       1.141  -4.674   1.018  1.00  0.00           N  
ATOM    255  CA  GLY A  34       0.306  -4.404  -0.142  1.00  0.00           C  
ATOM    256  C   GLY A  34      -1.175  -4.584   0.134  1.00  0.00           C  
ATOM    257  O   GLY A  34      -1.560  -5.043   1.212  1.00  0.00           O  
ATOM    258  N   ILE A  35      -1.937  -4.070  -0.819  1.00  0.00           N  
ATOM    259  CA  ILE A  35      -3.389  -4.171  -0.729  1.00  0.00           C  
ATOM    260  C   ILE A  35      -3.904  -5.155  -1.777  1.00  0.00           C  
ATOM    261  CB  ILE A  35      -4.065  -2.793  -0.910  1.00  0.00           C  
ATOM    262  O   ILE A  35      -3.627  -5.002  -2.969  1.00  0.00           O  
ATOM    263  CG1 ILE A  35      -3.505  -1.787   0.103  1.00  0.00           C  
ATOM    264  CG2 ILE A  35      -5.585  -2.916  -0.777  1.00  0.00           C  
ATOM    265  CD1 ILE A  35      -3.838  -0.336  -0.218  1.00  0.00           C  
ATOM    266  N   GLY A  36      -4.644  -6.159  -1.297  1.00  0.00           N  
ATOM    267  CA  GLY A  36      -5.304  -7.066  -2.222  1.00  0.00           C  
ATOM    268  C   GLY A  36      -6.615  -6.522  -2.757  1.00  0.00           C  
ATOM    269  O   GLY A  36      -7.395  -5.923  -2.013  1.00  0.00           O  
ATOM    270  N   PHE A  37      -6.898  -6.689  -4.025  1.00  0.00           N  
ATOM    271  CA  PHE A  37      -8.107  -6.300  -4.741  1.00  0.00           C  
ATOM    272  C   PHE A  37      -8.371  -7.241  -5.911  1.00  0.00           C  
ATOM    273  CB  PHE A  37      -7.996  -4.857  -5.243  1.00  0.00           C  
ATOM    274  O   PHE A  37      -7.758  -7.107  -6.972  1.00  0.00           O  
ATOM    275  CG  PHE A  37      -9.284  -4.303  -5.789  1.00  0.00           C  
ATOM    276  CD1 PHE A  37      -9.613  -4.463  -7.129  1.00  0.00           C  
ATOM    277  CD2 PHE A  37     -10.167  -3.622  -4.960  1.00  0.00           C  
ATOM    278  CE1 PHE A  37     -10.805  -3.951  -7.637  1.00  0.00           C  
ATOM    279  CE2 PHE A  37     -11.360  -3.108  -5.461  1.00  0.00           C  
ATOM    280  CZ  PHE A  37     -11.677  -3.272  -6.799  1.00  0.00           C  
ATOM    281  N   GLY A  38      -9.329  -8.220  -5.678  1.00  0.00           N  
ATOM    282  CA  GLY A  38      -9.522  -9.213  -6.722  1.00  0.00           C  
ATOM    283  C   GLY A  38      -8.273 -10.025  -7.012  1.00  0.00           C  
ATOM    284  O   GLY A  38      -7.663 -10.582  -6.097  1.00  0.00           O  
ATOM    285  N   PRO A  39      -7.833 -10.068  -8.321  1.00  0.00           N  
ATOM    286  CA  PRO A  39      -6.617 -10.795  -8.691  1.00  0.00           C  
ATOM    287  C   PRO A  39      -5.360  -9.933  -8.593  1.00  0.00           C  
ATOM    288  CB  PRO A  39      -6.882 -11.212 -10.140  1.00  0.00           C  
ATOM    289  O   PRO A  39      -4.298 -10.325  -9.084  1.00  0.00           O  
ATOM    290  CG  PRO A  39      -7.723 -10.113 -10.705  1.00  0.00           C  
ATOM    291  CD  PRO A  39      -8.648  -9.619  -9.630  1.00  0.00           C  
ATOM    292  N   PHE A  40      -5.526  -8.811  -7.950  1.00  0.00           N  
ATOM    293  CA  PHE A  40      -4.434  -7.846  -7.999  1.00  0.00           C  
ATOM    294  C   PHE A  40      -3.880  -7.585  -6.603  1.00  0.00           C  
ATOM    295  CB  PHE A  40      -4.904  -6.532  -8.632  1.00  0.00           C  
ATOM    296  O   PHE A  40      -4.595  -7.727  -5.609  1.00  0.00           O  
ATOM    297  CG  PHE A  40      -5.563  -6.706  -9.973  1.00  0.00           C  
ATOM    298  CD1 PHE A  40      -4.902  -7.356 -11.009  1.00  0.00           C  
ATOM    299  CD2 PHE A  40      -6.844  -6.219 -10.199  1.00  0.00           C  
ATOM    300  CE1 PHE A  40      -5.510  -7.519 -12.251  1.00  0.00           C  
ATOM    301  CE2 PHE A  40      -7.457  -6.377 -11.438  1.00  0.00           C  
ATOM    302  CZ  PHE A  40      -6.788  -7.027 -12.463  1.00  0.00           C  
ATOM    303  N   ILE A  41      -2.639  -7.260  -6.600  1.00  0.00           N  
ATOM    304  CA  ILE A  41      -2.016  -6.678  -5.417  1.00  0.00           C  
ATOM    305  C   ILE A  41      -1.484  -5.285  -5.746  1.00  0.00           C  
ATOM    306  CB  ILE A  41      -0.878  -7.573  -4.879  1.00  0.00           C  
ATOM    307  O   ILE A  41      -0.746  -5.109  -6.719  1.00  0.00           O  
ATOM    308  CG1 ILE A  41      -1.440  -8.908  -4.378  1.00  0.00           C  
ATOM    309  CG2 ILE A  41      -0.103  -6.855  -3.770  1.00  0.00           C  
ATOM    310  CD1 ILE A  41      -0.374  -9.906  -3.945  1.00  0.00           C  
ATOM    311  N   ILE A  42      -1.917  -4.311  -4.953  1.00  0.00           N  
ATOM    312  CA  ILE A  42      -1.468  -2.929  -5.085  1.00  0.00           C  
ATOM    313  C   ILE A  42      -0.374  -2.641  -4.059  1.00  0.00           C  
ATOM    314  CB  ILE A  42      -2.639  -1.936  -4.913  1.00  0.00           C  
ATOM    315  O   ILE A  42      -0.583  -2.812  -2.855  1.00  0.00           O  
ATOM    316  CG1 ILE A  42      -3.757  -2.249  -5.914  1.00  0.00           C  
ATOM    317  CG2 ILE A  42      -2.151  -0.493  -5.071  1.00  0.00           C  
ATOM    318  CD1 ILE A  42      -4.962  -2.946  -5.299  1.00  0.00           C  
ATOM    319  N   THR A  43       0.807  -2.201  -4.507  1.00  0.00           N  
ATOM    320  CA  THR A  43       1.907  -1.933  -3.588  1.00  0.00           C  
ATOM    321  C   THR A  43       2.867  -0.904  -4.178  1.00  0.00           C  
ATOM    322  CB  THR A  43       2.678  -3.222  -3.248  1.00  0.00           C  
ATOM    323  O   THR A  43       2.555  -0.262  -5.183  1.00  0.00           O  
ATOM    324  CG2 THR A  43       3.489  -3.709  -4.445  1.00  0.00           C  
ATOM    325  OG1 THR A  43       3.567  -2.967  -2.154  1.00  0.00           O  
ATOM    326  N   ASN A  44       4.017  -0.670  -3.446  1.00  0.00           N  
ATOM    327  CA  ASN A  44       5.023   0.274  -3.922  1.00  0.00           C  
ATOM    328  C   ASN A  44       5.884  -0.334  -5.026  1.00  0.00           C  
ATOM    329  CB  ASN A  44       5.903   0.750  -2.765  1.00  0.00           C  
ATOM    330  O   ASN A  44       6.228  -1.516  -4.971  1.00  0.00           O  
ATOM    331  CG  ASN A  44       5.121   1.513  -1.713  1.00  0.00           C  
ATOM    332  ND2 ASN A  44       4.938   2.810  -1.935  1.00  0.00           N  
ATOM    333  OD1 ASN A  44       4.687   0.943  -0.710  1.00  0.00           O  
ATOM    334  N   ALA A  45       6.242   0.483  -5.995  1.00  0.00           N  
ATOM    335  CA  ALA A  45       7.081   0.062  -7.114  1.00  0.00           C  
ATOM    336  C   ALA A  45       8.479  -0.320  -6.638  1.00  0.00           C  
ATOM    337  CB  ALA A  45       7.163   1.167  -8.164  1.00  0.00           C  
ATOM    338  O   ALA A  45       9.136  -1.172  -7.241  1.00  0.00           O  
ATOM    339  N   HIS A  46       8.865   0.282  -5.568  1.00  0.00           N  
ATOM    340  CA  HIS A  46      10.228   0.023  -5.119  1.00  0.00           C  
ATOM    341  C   HIS A  46      10.352  -1.371  -4.512  1.00  0.00           C  
ATOM    342  CB  HIS A  46      10.667   1.079  -4.103  1.00  0.00           C  
ATOM    343  O   HIS A  46      11.423  -1.750  -4.032  1.00  0.00           O  
ATOM    344  CG  HIS A  46       9.874   1.058  -2.835  1.00  0.00           C  
ATOM    345  CD2 HIS A  46       9.948   0.247  -1.753  1.00  0.00           C  
ATOM    346  ND1 HIS A  46       8.857   1.952  -2.578  1.00  0.00           N  
ATOM    347  CE1 HIS A  46       8.340   1.692  -1.389  1.00  0.00           C  
ATOM    348  NE2 HIS A  46       8.984   0.662  -0.868  1.00  0.00           N  
ATOM    349  N   LEU A  47       9.266  -2.141  -4.479  1.00  0.00           N  
ATOM    350  CA  LEU A  47       9.346  -3.558  -4.140  1.00  0.00           C  
ATOM    351  C   LEU A  47      10.251  -4.300  -5.118  1.00  0.00           C  
ATOM    352  CB  LEU A  47       7.951  -4.189  -4.138  1.00  0.00           C  
ATOM    353  O   LEU A  47      10.885  -5.293  -4.753  1.00  0.00           O  
ATOM    354  CG  LEU A  47       7.889  -5.697  -3.889  1.00  0.00           C  
ATOM    355  CD1 LEU A  47       8.352  -6.020  -2.472  1.00  0.00           C  
ATOM    356  CD2 LEU A  47       6.477  -6.221  -4.128  1.00  0.00           C  
ATOM    357  N   PHE A  48      10.313  -3.765  -6.376  1.00  0.00           N  
ATOM    358  CA  PHE A  48      11.049  -4.435  -7.443  1.00  0.00           C  
ATOM    359  C   PHE A  48      12.306  -3.654  -7.806  1.00  0.00           C  
ATOM    360  CB  PHE A  48      10.164  -4.610  -8.680  1.00  0.00           C  
ATOM    361  O   PHE A  48      12.557  -3.383  -8.982  1.00  0.00           O  
ATOM    362  CG  PHE A  48       9.018  -5.564  -8.477  1.00  0.00           C  
ATOM    363  CD1 PHE A  48       9.232  -6.937  -8.468  1.00  0.00           C  
ATOM    364  CD2 PHE A  48       7.726  -5.088  -8.296  1.00  0.00           C  
ATOM    365  CE1 PHE A  48       8.173  -7.822  -8.280  1.00  0.00           C  
ATOM    366  CE2 PHE A  48       6.663  -5.966  -8.108  1.00  0.00           C  
ATOM    367  CZ  PHE A  48       6.888  -7.333  -8.101  1.00  0.00           C  
ATOM    368  N   ARG A  49      13.091  -3.225  -6.738  1.00  0.00           N  
ATOM    369  CA  ARG A  49      14.403  -2.637  -6.982  1.00  0.00           C  
ATOM    370  C   ARG A  49      15.342  -3.644  -7.638  1.00  0.00           C  
ATOM    371  CB  ARG A  49      15.015  -2.125  -5.676  1.00  0.00           C  
ATOM    372  O   ARG A  49      16.216  -3.267  -8.421  1.00  0.00           O  
ATOM    373  CG  ARG A  49      14.388  -0.837  -5.165  1.00  0.00           C  
ATOM    374  CD  ARG A  49      15.098  -0.317  -3.923  1.00  0.00           C  
ATOM    375  NE  ARG A  49      14.484   0.910  -3.425  1.00  0.00           N  
ATOM    376  NH1 ARG A  49      15.933   1.155  -1.642  1.00  0.00           N  
ATOM    377  NH2 ARG A  49      14.262   2.687  -1.987  1.00  0.00           N  
ATOM    378  CZ  ARG A  49      14.895   1.581  -2.352  1.00  0.00           C  
ATOM    379  N   ARG A  50      15.054  -4.819  -7.189  1.00  0.00           N  
ATOM    380  CA  ARG A  50      15.698  -5.974  -7.805  1.00  0.00           C  
ATOM    381  C   ARG A  50      14.663  -6.987  -8.285  1.00  0.00           C  
ATOM    382  CB  ARG A  50      16.665  -6.639  -6.822  1.00  0.00           C  
ATOM    383  O   ARG A  50      13.546  -7.033  -7.767  1.00  0.00           O  
ATOM    384  CG  ARG A  50      17.836  -5.758  -6.420  1.00  0.00           C  
ATOM    385  CD  ARG A  50      18.706  -6.424  -5.363  1.00  0.00           C  
ATOM    386  NE  ARG A  50      19.849  -5.591  -5.002  1.00  0.00           N  
ATOM    387  NH1 ARG A  50      18.658  -4.215  -3.577  1.00  0.00           N  
ATOM    388  NH2 ARG A  50      20.901  -3.870  -3.903  1.00  0.00           N  
ATOM    389  CZ  ARG A  50      19.800  -4.560  -4.162  1.00  0.00           C  
ATOM    390  N   ASN A  51      15.034  -7.663  -9.316  1.00  0.00           N  
ATOM    391  CA  ASN A  51      14.073  -8.566  -9.941  1.00  0.00           C  
ATOM    392  C   ASN A  51      14.717  -9.897 -10.317  1.00  0.00           C  
ATOM    393  CB  ASN A  51      13.446  -7.913 -11.174  1.00  0.00           C  
ATOM    394  O   ASN A  51      15.896 -10.122 -10.038  1.00  0.00           O  
ATOM    395  CG  ASN A  51      12.074  -8.472 -11.498  1.00  0.00           C  
ATOM    396  ND2 ASN A  51      11.457  -7.955 -12.553  1.00  0.00           N  
ATOM    397  OD1 ASN A  51      11.574  -9.361 -10.804  1.00  0.00           O  
ATOM    398  N   ASN A  52      13.964 -10.821 -10.832  1.00  0.00           N  
ATOM    399  CA  ASN A  52      14.416 -12.147 -11.241  1.00  0.00           C  
ATOM    400  C   ASN A  52      14.708 -13.036 -10.035  1.00  0.00           C  
ATOM    401  CB  ASN A  52      15.654 -12.041 -12.134  1.00  0.00           C  
ATOM    402  O   ASN A  52      15.690 -13.780 -10.031  1.00  0.00           O  
ATOM    403  CG  ASN A  52      15.956 -13.332 -12.868  1.00  0.00           C  
ATOM    404  ND2 ASN A  52      17.226 -13.545 -13.194  1.00  0.00           N  
ATOM    405  OD1 ASN A  52      15.057 -14.131 -13.141  1.00  0.00           O  
ATOM    406  N   GLY A  53      13.853 -12.965  -9.062  1.00  0.00           N  
ATOM    407  CA  GLY A  53      13.936 -13.769  -7.853  1.00  0.00           C  
ATOM    408  C   GLY A  53      12.608 -14.382  -7.452  1.00  0.00           C  
ATOM    409  O   GLY A  53      11.854 -14.856  -8.305  1.00  0.00           O  
ATOM    410  N   THR A  54      12.438 -14.502  -6.099  1.00  0.00           N  
ATOM    411  CA  THR A  54      11.242 -15.120  -5.535  1.00  0.00           C  
ATOM    412  C   THR A  54      10.411 -14.092  -4.772  1.00  0.00           C  
ATOM    413  CB  THR A  54      11.605 -16.287  -4.599  1.00  0.00           C  
ATOM    414  O   THR A  54      10.952 -13.301  -3.997  1.00  0.00           O  
ATOM    415  CG2 THR A  54      10.352 -16.959  -4.047  1.00  0.00           C  
ATOM    416  OG1 THR A  54      12.370 -17.256  -5.327  1.00  0.00           O  
ATOM    417  N   LEU A  55       9.123 -14.039  -5.107  1.00  0.00           N  
ATOM    418  CA  LEU A  55       8.194 -13.202  -4.356  1.00  0.00           C  
ATOM    419  C   LEU A  55       7.335 -14.046  -3.421  1.00  0.00           C  
ATOM    420  CB  LEU A  55       7.301 -12.404  -5.309  1.00  0.00           C  
ATOM    421  O   LEU A  55       6.641 -14.963  -3.868  1.00  0.00           O  
ATOM    422  CG  LEU A  55       6.270 -11.480  -4.658  1.00  0.00           C  
ATOM    423  CD1 LEU A  55       6.968 -10.341  -3.923  1.00  0.00           C  
ATOM    424  CD2 LEU A  55       5.304 -10.935  -5.705  1.00  0.00           C  
ATOM    425  N   THR A  56       7.429 -13.795  -2.137  1.00  0.00           N  
ATOM    426  CA  THR A  56       6.591 -14.450  -1.139  1.00  0.00           C  
ATOM    427  C   THR A  56       5.455 -13.531  -0.699  1.00  0.00           C  
ATOM    428  CB  THR A  56       7.415 -14.876   0.090  1.00  0.00           C  
ATOM    429  O   THR A  56       5.693 -12.394  -0.287  1.00  0.00           O  
ATOM    430  CG2 THR A  56       6.544 -15.596   1.114  1.00  0.00           C  
ATOM    431  OG1 THR A  56       8.467 -15.754  -0.328  1.00  0.00           O  
ATOM    432  N   VAL A  57       4.212 -14.063  -0.813  1.00  0.00           N  
ATOM    433  CA  VAL A  57       3.028 -13.312  -0.408  1.00  0.00           C  
ATOM    434  C   VAL A  57       2.404 -13.957   0.828  1.00  0.00           C  
ATOM    435  CB  VAL A  57       1.989 -13.232  -1.549  1.00  0.00           C  
ATOM    436  O   VAL A  57       1.979 -15.114   0.784  1.00  0.00           O  
ATOM    437  CG1 VAL A  57       0.806 -12.356  -1.141  1.00  0.00           C  
ATOM    438  CG2 VAL A  57       2.638 -12.698  -2.824  1.00  0.00           C  
ATOM    439  N   THR A  58       2.394 -13.209   1.927  1.00  0.00           N  
ATOM    440  CA  THR A  58       1.715 -13.644   3.143  1.00  0.00           C  
ATOM    441  C   THR A  58       0.393 -12.902   3.320  1.00  0.00           C  
ATOM    442  CB  THR A  58       2.599 -13.426   4.385  1.00  0.00           C  
ATOM    443  O   THR A  58       0.374 -11.674   3.425  1.00  0.00           O  
ATOM    444  CG2 THR A  58       1.941 -13.999   5.636  1.00  0.00           C  
ATOM    445  OG1 THR A  58       3.862 -14.072   4.184  1.00  0.00           O  
ATOM    446  N   SER A  59      -0.690 -13.644   3.263  1.00  0.00           N  
ATOM    447  CA  SER A  59      -2.031 -13.091   3.414  1.00  0.00           C  
ATOM    448  C   SER A  59      -2.842 -13.879   4.437  1.00  0.00           C  
ATOM    449  CB  SER A  59      -2.762 -13.080   2.071  1.00  0.00           C  
ATOM    450  O   SER A  59      -2.310 -14.764   5.110  1.00  0.00           O  
ATOM    451  OG  SER A  59      -3.132 -14.394   1.689  1.00  0.00           O  
ATOM    452  N   ILE A  60      -4.138 -13.540   4.517  1.00  0.00           N  
ATOM    453  CA  ILE A  60      -5.029 -14.263   5.417  1.00  0.00           C  
ATOM    454  C   ILE A  60      -5.270 -15.673   4.881  1.00  0.00           C  
ATOM    455  CB  ILE A  60      -6.373 -13.522   5.599  1.00  0.00           C  
ATOM    456  O   ILE A  60      -5.688 -16.564   5.625  1.00  0.00           O  
ATOM    457  CG1 ILE A  60      -7.087 -13.372   4.250  1.00  0.00           C  
ATOM    458  CG2 ILE A  60      -6.152 -12.157   6.256  1.00  0.00           C  
ATOM    459  CD1 ILE A  60      -8.540 -12.935   4.365  1.00  0.00           C  
ATOM    460  N   HIS A  61      -4.993 -15.788   3.628  1.00  0.00           N  
ATOM    461  CA  HIS A  61      -5.223 -17.072   2.975  1.00  0.00           C  
ATOM    462  C   HIS A  61      -3.998 -17.973   3.084  1.00  0.00           C  
ATOM    463  CB  HIS A  61      -5.594 -16.866   1.505  1.00  0.00           C  
ATOM    464  O   HIS A  61      -4.014 -19.111   2.608  1.00  0.00           O  
ATOM    465  CG  HIS A  61      -6.854 -16.084   1.308  1.00  0.00           C  
ATOM    466  CD2 HIS A  61      -7.083 -14.915   0.664  1.00  0.00           C  
ATOM    467  ND1 HIS A  61      -8.070 -16.493   1.811  1.00  0.00           N  
ATOM    468  CE1 HIS A  61      -8.995 -15.607   1.483  1.00  0.00           C  
ATOM    469  NE2 HIS A  61      -8.423 -14.640   0.787  1.00  0.00           N  
ATOM    470  N   GLY A  62      -2.952 -17.462   3.660  1.00  0.00           N  
ATOM    471  CA  GLY A  62      -1.735 -18.246   3.794  1.00  0.00           C  
ATOM    472  C   GLY A  62      -0.563 -17.664   3.025  1.00  0.00           C  
ATOM    473  O   GLY A  62      -0.543 -16.468   2.726  1.00  0.00           O  
ATOM    474  N   VAL A  63       0.395 -18.511   2.852  1.00  0.00           N  
ATOM    475  CA  VAL A  63       1.621 -18.081   2.187  1.00  0.00           C  
ATOM    476  C   VAL A  63       1.635 -18.593   0.748  1.00  0.00           C  
ATOM    477  CB  VAL A  63       2.878 -18.571   2.940  1.00  0.00           C  
ATOM    478  O   VAL A  63       1.338 -19.763   0.496  1.00  0.00           O  
ATOM    479  CG1 VAL A  63       4.148 -18.135   2.211  1.00  0.00           C  
ATOM    480  CG2 VAL A  63       2.876 -18.049   4.375  1.00  0.00           C  
ATOM    481  N   PHE A  64       1.860 -17.687  -0.155  1.00  0.00           N  
ATOM    482  CA  PHE A  64       1.969 -18.002  -1.574  1.00  0.00           C  
ATOM    483  C   PHE A  64       3.321 -17.563  -2.123  1.00  0.00           C  
ATOM    484  CB  PHE A  64       0.840 -17.332  -2.363  1.00  0.00           C  
ATOM    485  O   PHE A  64       3.776 -16.450  -1.852  1.00  0.00           O  
ATOM    486  CG  PHE A  64       0.776 -17.751  -3.807  1.00  0.00           C  
ATOM    487  CD1 PHE A  64       1.490 -17.059  -4.778  1.00  0.00           C  
ATOM    488  CD2 PHE A  64       0.002 -18.837  -4.193  1.00  0.00           C  
ATOM    489  CE1 PHE A  64       1.433 -17.445  -6.115  1.00  0.00           C  
ATOM    490  CE2 PHE A  64      -0.059 -19.229  -5.528  1.00  0.00           C  
ATOM    491  CZ  PHE A  64       0.656 -18.531  -6.487  1.00  0.00           C  
ATOM    492  N   THR A  65       3.918 -18.474  -2.937  1.00  0.00           N  
ATOM    493  CA  THR A  65       5.244 -18.160  -3.456  1.00  0.00           C  
ATOM    494  C   THR A  65       5.244 -18.170  -4.982  1.00  0.00           C  
ATOM    495  CB  THR A  65       6.299 -19.153  -2.934  1.00  0.00           C  
ATOM    496  O   THR A  65       4.744 -19.111  -5.602  1.00  0.00           O  
ATOM    497  CG2 THR A  65       7.684 -18.822  -3.480  1.00  0.00           C  
ATOM    498  OG1 THR A  65       6.335 -19.093  -1.503  1.00  0.00           O  
ATOM    499  N   VAL A  66       5.743 -17.015  -5.497  1.00  0.00           N  
ATOM    500  CA  VAL A  66       6.064 -16.941  -6.919  1.00  0.00           C  
ATOM    501  C   VAL A  66       7.566 -17.123  -7.120  1.00  0.00           C  
ATOM    502  CB  VAL A  66       5.602 -15.601  -7.535  1.00  0.00           C  
ATOM    503  O   VAL A  66       8.362 -16.281  -6.700  1.00  0.00           O  
ATOM    504  CG1 VAL A  66       5.915 -15.558  -9.030  1.00  0.00           C  
ATOM    505  CG2 VAL A  66       4.109 -15.389  -7.292  1.00  0.00           C  
ATOM    506  N   SER A  67       8.027 -18.215  -7.725  1.00  0.00           N  
ATOM    507  CA  SER A  67       9.430 -18.610  -7.798  1.00  0.00           C  
ATOM    508  C   SER A  67      10.215 -17.692  -8.729  1.00  0.00           C  
ATOM    509  CB  SER A  67       9.555 -20.059  -8.271  1.00  0.00           C  
ATOM    510  O   SER A  67      11.421 -17.507  -8.554  1.00  0.00           O  
ATOM    511  OG  SER A  67       8.965 -20.946  -7.337  1.00  0.00           O  
ATOM    512  N   ASN A  68       9.561 -17.146  -9.694  1.00  0.00           N  
ATOM    513  CA  ASN A  68      10.200 -16.251 -10.653  1.00  0.00           C  
ATOM    514  C   ASN A  68       9.403 -14.964 -10.836  1.00  0.00           C  
ATOM    515  CB  ASN A  68      10.391 -16.954 -11.998  1.00  0.00           C  
ATOM    516  O   ASN A  68       8.367 -14.960 -11.504  1.00  0.00           O  
ATOM    517  CG  ASN A  68      11.185 -16.121 -12.985  1.00  0.00           C  
ATOM    518  ND2 ASN A  68      11.504 -16.706 -14.134  1.00  0.00           N  
ATOM    519  OD1 ASN A  68      11.509 -14.961 -12.717  1.00  0.00           O  
ATOM    520  N   THR A  69       9.944 -13.836 -10.276  1.00  0.00           N  
ATOM    521  CA  THR A  69       9.224 -12.567 -10.283  1.00  0.00           C  
ATOM    522  C   THR A  69       9.138 -12.002 -11.698  1.00  0.00           C  
ATOM    523  CB  THR A  69       9.897 -11.537  -9.356  1.00  0.00           C  
ATOM    524  O   THR A  69       8.298 -11.144 -11.979  1.00  0.00           O  
ATOM    525  CG2 THR A  69       9.765 -11.946  -7.893  1.00  0.00           C  
ATOM    526  OG1 THR A  69      11.287 -11.440  -9.690  1.00  0.00           O  
ATOM    527  N   THR A  70       9.904 -12.497 -12.662  1.00  0.00           N  
ATOM    528  CA  THR A  70       9.888 -11.989 -14.030  1.00  0.00           C  
ATOM    529  C   THR A  70       8.641 -12.463 -14.769  1.00  0.00           C  
ATOM    530  CB  THR A  70      11.145 -12.429 -14.803  1.00  0.00           C  
ATOM    531  O   THR A  70       8.290 -11.919 -15.818  1.00  0.00           O  
ATOM    532  CG2 THR A  70      12.415 -11.959 -14.101  1.00  0.00           C  
ATOM    533  OG1 THR A  70      11.165 -13.858 -14.897  1.00  0.00           O  
ATOM    534  N   THR A  71       7.992 -13.405 -14.218  1.00  0.00           N  
ATOM    535  CA  THR A  71       6.799 -13.947 -14.857  1.00  0.00           C  
ATOM    536  C   THR A  71       5.558 -13.164 -14.439  1.00  0.00           C  
ATOM    537  CB  THR A  71       6.609 -15.436 -14.514  1.00  0.00           C  
ATOM    538  O   THR A  71       4.477 -13.357 -15.000  1.00  0.00           O  
ATOM    539  CG2 THR A  71       7.839 -16.251 -14.900  1.00  0.00           C  
ATOM    540  OG1 THR A  71       6.383 -15.571 -13.105  1.00  0.00           O  
ATOM    541  N   LEU A  72       5.716 -12.275 -13.490  1.00  0.00           N  
ATOM    542  CA  LEU A  72       4.586 -11.499 -12.993  1.00  0.00           C  
ATOM    543  C   LEU A  72       4.205 -10.400 -13.979  1.00  0.00           C  
ATOM    544  CB  LEU A  72       4.914 -10.885 -11.629  1.00  0.00           C  
ATOM    545  O   LEU A  72       5.076  -9.788 -14.601  1.00  0.00           O  
ATOM    546  CG  LEU A  72       5.013 -11.858 -10.453  1.00  0.00           C  
ATOM    547  CD1 LEU A  72       5.610 -11.160  -9.236  1.00  0.00           C  
ATOM    548  CD2 LEU A  72       3.642 -12.439 -10.124  1.00  0.00           C  
ATOM    549  N   GLN A  73       2.927 -10.246 -14.123  1.00  0.00           N  
ATOM    550  CA  GLN A  73       2.420  -9.117 -14.896  1.00  0.00           C  
ATOM    551  C   GLN A  73       2.236  -7.885 -14.013  1.00  0.00           C  
ATOM    552  CB  GLN A  73       1.098  -9.479 -15.574  1.00  0.00           C  
ATOM    553  O   GLN A  73       1.512  -7.932 -13.017  1.00  0.00           O  
ATOM    554  CG  GLN A  73       1.221 -10.594 -16.604  1.00  0.00           C  
ATOM    555  CD  GLN A  73      -0.100 -10.923 -17.273  1.00  0.00           C  
ATOM    556  NE2 GLN A  73      -0.045 -11.285 -18.550  1.00  0.00           N  
ATOM    557  OE1 GLN A  73      -1.163 -10.854 -16.646  1.00  0.00           O  
ATOM    558  N   LEU A  74       2.966  -6.825 -14.441  1.00  0.00           N  
ATOM    559  CA  LEU A  74       2.978  -5.611 -13.632  1.00  0.00           C  
ATOM    560  C   LEU A  74       2.419  -4.429 -14.416  1.00  0.00           C  
ATOM    561  CB  LEU A  74       4.399  -5.297 -13.156  1.00  0.00           C  
ATOM    562  O   LEU A  74       2.615  -4.336 -15.630  1.00  0.00           O  
ATOM    563  CG  LEU A  74       5.179  -6.458 -12.537  1.00  0.00           C  
ATOM    564  CD1 LEU A  74       6.620  -6.041 -12.261  1.00  0.00           C  
ATOM    565  CD2 LEU A  74       4.501  -6.936 -11.258  1.00  0.00           C  
ATOM    566  N   HIS A  75       1.683  -3.662 -13.713  1.00  0.00           N  
ATOM    567  CA  HIS A  75       1.259  -2.373 -14.246  1.00  0.00           C  
ATOM    568  C   HIS A  75       1.760  -1.225 -13.375  1.00  0.00           C  
ATOM    569  CB  HIS A  75      -0.265  -2.316 -14.362  1.00  0.00           C  
ATOM    570  O   HIS A  75       1.322  -1.069 -12.233  1.00  0.00           O  
ATOM    571  CG  HIS A  75      -0.778  -1.021 -14.907  1.00  0.00           C  
ATOM    572  CD2 HIS A  75      -1.451  -0.010 -14.309  1.00  0.00           C  
ATOM    573  ND1 HIS A  75      -0.618  -0.652 -16.225  1.00  0.00           N  
ATOM    574  CE1 HIS A  75      -1.171   0.534 -16.414  1.00  0.00           C  
ATOM    575  NE2 HIS A  75      -1.683   0.946 -15.267  1.00  0.00           N  
ATOM    576  N   LEU A  76       2.602  -0.362 -13.982  1.00  0.00           N  
ATOM    577  CA  LEU A  76       3.175   0.774 -13.268  1.00  0.00           C  
ATOM    578  C   LEU A  76       2.284   2.005 -13.401  1.00  0.00           C  
ATOM    579  CB  LEU A  76       4.578   1.086 -13.796  1.00  0.00           C  
ATOM    580  O   LEU A  76       1.837   2.337 -14.502  1.00  0.00           O  
ATOM    581  CG  LEU A  76       5.667   0.063 -13.471  1.00  0.00           C  
ATOM    582  CD1 LEU A  76       5.731  -1.006 -14.557  1.00  0.00           C  
ATOM    583  CD2 LEU A  76       7.018   0.751 -13.312  1.00  0.00           C  
ATOM    584  N   ILE A  77       2.070   2.588 -12.232  1.00  0.00           N  
ATOM    585  CA  ILE A  77       1.336   3.849 -12.263  1.00  0.00           C  
ATOM    586  C   ILE A  77       2.301   5.002 -12.530  1.00  0.00           C  
ATOM    587  CB  ILE A  77       0.567   4.088 -10.944  1.00  0.00           C  
ATOM    588  O   ILE A  77       3.209   5.256 -11.736  1.00  0.00           O  
ATOM    589  CG1 ILE A  77      -0.307   2.874 -10.608  1.00  0.00           C  
ATOM    590  CG2 ILE A  77      -0.278   5.362 -11.036  1.00  0.00           C  
ATOM    591  CD1 ILE A  77      -1.371   2.568 -11.653  1.00  0.00           C  
ATOM    592  N   GLU A  78       2.111   5.647 -13.592  1.00  0.00           N  
ATOM    593  CA  GLU A  78       3.057   6.649 -14.073  1.00  0.00           C  
ATOM    594  C   GLU A  78       3.249   7.764 -13.049  1.00  0.00           C  
ATOM    595  CB  GLU A  78       2.586   7.236 -15.407  1.00  0.00           C  
ATOM    596  O   GLU A  78       2.275   8.298 -12.514  1.00  0.00           O  
ATOM    597  CG  GLU A  78       3.645   8.060 -16.125  1.00  0.00           C  
ATOM    598  CD  GLU A  78       3.190   8.569 -17.483  1.00  0.00           C  
ATOM    599  OE1 GLU A  78       3.980   9.258 -18.168  1.00  0.00           O  
ATOM    600  OE2 GLU A  78       2.035   8.277 -17.865  1.00  0.00           O  
ATOM    601  N   GLY A  79       4.540   8.046 -12.770  1.00  0.00           N  
ATOM    602  CA  GLY A  79       4.916   9.189 -11.954  1.00  0.00           C  
ATOM    603  C   GLY A  79       4.743   8.943 -10.467  1.00  0.00           C  
ATOM    604  O   GLY A  79       4.903   9.860  -9.658  1.00  0.00           O  
ATOM    605  N   ARG A  80       4.357   7.673 -10.133  1.00  0.00           N  
ATOM    606  CA  ARG A  80       4.061   7.359  -8.739  1.00  0.00           C  
ATOM    607  C   ARG A  80       4.791   6.095  -8.296  1.00  0.00           C  
ATOM    608  CB  ARG A  80       2.554   7.194  -8.533  1.00  0.00           C  
ATOM    609  O   ARG A  80       5.029   5.194  -9.103  1.00  0.00           O  
ATOM    610  CG  ARG A  80       1.745   8.431  -8.886  1.00  0.00           C  
ATOM    611  CD  ARG A  80       0.247   8.166  -8.810  1.00  0.00           C  
ATOM    612  NE  ARG A  80      -0.528   9.333  -9.222  1.00  0.00           N  
ATOM    613  NH1 ARG A  80      -1.249   9.864  -7.093  1.00  0.00           N  
ATOM    614  NH2 ARG A  80      -1.891  11.149  -8.879  1.00  0.00           N  
ATOM    615  CZ  ARG A  80      -1.221  10.113  -8.397  1.00  0.00           C  
ATOM    616  N   ASP A  81       5.285   6.083  -7.069  1.00  0.00           N  
ATOM    617  CA  ASP A  81       5.813   4.859  -6.475  1.00  0.00           C  
ATOM    618  C   ASP A  81       4.690   3.875  -6.155  1.00  0.00           C  
ATOM    619  CB  ASP A  81       6.611   5.177  -5.209  1.00  0.00           C  
ATOM    620  O   ASP A  81       4.403   3.612  -4.985  1.00  0.00           O  
ATOM    621  CG  ASP A  81       7.329   3.966  -4.640  1.00  0.00           C  
ATOM    622  OD1 ASP A  81       7.556   2.987  -5.383  1.00  0.00           O  
ATOM    623  OD2 ASP A  81       7.668   3.990  -3.437  1.00  0.00           O  
ATOM    624  N   LEU A  82       3.962   3.503  -7.177  1.00  0.00           N  
ATOM    625  CA  LEU A  82       2.788   2.639  -7.114  1.00  0.00           C  
ATOM    626  C   LEU A  82       2.777   1.651  -8.275  1.00  0.00           C  
ATOM    627  CB  LEU A  82       1.506   3.476  -7.128  1.00  0.00           C  
ATOM    628  O   LEU A  82       3.007   2.034  -9.424  1.00  0.00           O  
ATOM    629  CG  LEU A  82       0.214   2.743  -6.763  1.00  0.00           C  
ATOM    630  CD1 LEU A  82       0.232   2.337  -5.293  1.00  0.00           C  
ATOM    631  CD2 LEU A  82      -1.000   3.614  -7.068  1.00  0.00           C  
ATOM    632  N   ILE A  83       2.501   0.372  -7.908  1.00  0.00           N  
ATOM    633  CA  ILE A  83       2.461  -0.659  -8.939  1.00  0.00           C  
ATOM    634  C   ILE A  83       1.301  -1.615  -8.668  1.00  0.00           C  
ATOM    635  CB  ILE A  83       3.793  -1.439  -9.011  1.00  0.00           C  
ATOM    636  O   ILE A  83       0.905  -1.809  -7.516  1.00  0.00           O  
ATOM    637  CG1 ILE A  83       3.806  -2.363 -10.234  1.00  0.00           C  
ATOM    638  CG2 ILE A  83       4.023  -2.234  -7.722  1.00  0.00           C  
ATOM    639  CD1 ILE A  83       5.166  -2.978 -10.531  1.00  0.00           C  
ATOM    640  N   ILE A  84       0.670  -2.145  -9.734  1.00  0.00           N  
ATOM    641  CA  ILE A  84      -0.346  -3.189  -9.653  1.00  0.00           C  
ATOM    642  C   ILE A  84       0.233  -4.512 -10.150  1.00  0.00           C  
ATOM    643  CB  ILE A  84      -1.606  -2.816 -10.466  1.00  0.00           C  
ATOM    644  O   ILE A  84       0.758  -4.588 -11.263  1.00  0.00           O  
ATOM    645  CG1 ILE A  84      -2.156  -1.461 -10.006  1.00  0.00           C  
ATOM    646  CG2 ILE A  84      -2.671  -3.910 -10.343  1.00  0.00           C  
ATOM    647  CD1 ILE A  84      -3.262  -0.909 -10.894  1.00  0.00           C  
ATOM    648  N   ILE A  85       0.117  -5.503  -9.281  1.00  0.00           N  
ATOM    649  CA  ILE A  85       0.616  -6.828  -9.633  1.00  0.00           C  
ATOM    650  C   ILE A  85      -0.557  -7.758  -9.933  1.00  0.00           C  
ATOM    651  CB  ILE A  85       1.494  -7.419  -8.507  1.00  0.00           C  
ATOM    652  O   ILE A  85      -1.431  -7.958  -9.087  1.00  0.00           O  
ATOM    653  CG1 ILE A  85       2.581  -6.419  -8.097  1.00  0.00           C  
ATOM    654  CG2 ILE A  85       2.111  -8.750  -8.946  1.00  0.00           C  
ATOM    655  CD1 ILE A  85       3.334  -6.808  -6.832  1.00  0.00           C  
ATOM    656  N   ARG A  86      -0.507  -8.251 -11.116  1.00  0.00           N  
ATOM    657  CA  ARG A  86      -1.467  -9.304 -11.431  1.00  0.00           C  
ATOM    658  C   ARG A  86      -0.953 -10.667 -10.981  1.00  0.00           C  
ATOM    659  CB  ARG A  86      -1.768  -9.327 -12.931  1.00  0.00           C  
ATOM    660  O   ARG A  86       0.058 -11.154 -11.490  1.00  0.00           O  
ATOM    661  CG  ARG A  86      -2.900 -10.264 -13.319  1.00  0.00           C  
ATOM    662  CD  ARG A  86      -3.252 -10.144 -14.795  1.00  0.00           C  
ATOM    663  NE  ARG A  86      -4.374 -11.006 -15.154  1.00  0.00           N  
ATOM    664  NH1 ARG A  86      -4.505 -10.275 -17.341  1.00  0.00           N  
ATOM    665  NH2 ARG A  86      -5.960 -11.870 -16.572  1.00  0.00           N  
ATOM    666  CZ  ARG A  86      -4.944 -11.048 -16.355  1.00  0.00           C  
ATOM    667  N   MET A  87      -1.768 -11.256 -10.084  1.00  0.00           N  
ATOM    668  CA  MET A  87      -1.334 -12.526  -9.509  1.00  0.00           C  
ATOM    669  C   MET A  87      -1.723 -13.693 -10.411  1.00  0.00           C  
ATOM    670  CB  MET A  87      -1.934 -12.720  -8.115  1.00  0.00           C  
ATOM    671  O   MET A  87      -2.661 -13.584 -11.203  1.00  0.00           O  
ATOM    672  CG  MET A  87      -1.518 -11.653  -7.115  1.00  0.00           C  
ATOM    673  SD  MET A  87       0.301 -11.573  -6.889  1.00  0.00           S  
ATOM    674  CE  MET A  87       0.590 -13.161  -6.059  1.00  0.00           C  
ATOM    675  N   PRO A  88      -0.924 -14.792 -10.319  1.00  0.00           N  
ATOM    676  CA  PRO A  88      -1.263 -15.986 -11.098  1.00  0.00           C  
ATOM    677  C   PRO A  88      -2.664 -16.511 -10.793  1.00  0.00           C  
ATOM    678  CB  PRO A  88      -0.196 -16.998 -10.673  1.00  0.00           C  
ATOM    679  O   PRO A  88      -3.213 -16.230  -9.725  1.00  0.00           O  
ATOM    680  CG  PRO A  88       0.915 -16.170 -10.112  1.00  0.00           C  
ATOM    681  CD  PRO A  88       0.326 -14.924  -9.515  1.00  0.00           C  
ATOM    682  N   LYS A  89      -3.199 -17.258 -11.646  1.00  0.00           N  
ATOM    683  CA  LYS A  89      -4.580 -17.730 -11.588  1.00  0.00           C  
ATOM    684  C   LYS A  89      -4.801 -18.636 -10.380  1.00  0.00           C  
ATOM    685  CB  LYS A  89      -4.948 -18.472 -12.873  1.00  0.00           C  
ATOM    686  O   LYS A  89      -5.921 -18.747  -9.877  1.00  0.00           O  
ATOM    687  CG  LYS A  89      -5.116 -17.566 -14.085  1.00  0.00           C  
ATOM    688  CD  LYS A  89      -5.590 -18.346 -15.304  1.00  0.00           C  
ATOM    689  CE  LYS A  89      -5.760 -17.440 -16.516  1.00  0.00           C  
ATOM    690  NZ  LYS A  89      -6.195 -18.205 -17.723  1.00  0.00           N  
ATOM    691  N   ASP A  90      -3.752 -19.286  -9.912  1.00  0.00           N  
ATOM    692  CA  ASP A  90      -3.904 -20.193  -8.779  1.00  0.00           C  
ATOM    693  C   ASP A  90      -3.820 -19.437  -7.454  1.00  0.00           C  
ATOM    694  CB  ASP A  90      -2.840 -21.292  -8.825  1.00  0.00           C  
ATOM    695  O   ASP A  90      -3.867 -20.045  -6.383  1.00  0.00           O  
ATOM    696  CG  ASP A  90      -1.423 -20.746  -8.824  1.00  0.00           C  
ATOM    697  OD1 ASP A  90      -1.235 -19.537  -9.077  1.00  0.00           O  
ATOM    698  OD2 ASP A  90      -0.486 -21.534  -8.572  1.00  0.00           O  
ATOM    699  N   PHE A  91      -3.649 -18.097  -7.510  1.00  0.00           N  
ATOM    700  CA  PHE A  91      -3.711 -17.219  -6.348  1.00  0.00           C  
ATOM    701  C   PHE A  91      -5.152 -16.830  -6.040  1.00  0.00           C  
ATOM    702  CB  PHE A  91      -2.866 -15.962  -6.577  1.00  0.00           C  
ATOM    703  O   PHE A  91      -5.873 -16.352  -6.918  1.00  0.00           O  
ATOM    704  CG  PHE A  91      -2.729 -15.093  -5.356  1.00  0.00           C  
ATOM    705  CD1 PHE A  91      -3.573 -14.006  -5.161  1.00  0.00           C  
ATOM    706  CD2 PHE A  91      -1.755 -15.362  -4.403  1.00  0.00           C  
ATOM    707  CE1 PHE A  91      -3.449 -13.200  -4.033  1.00  0.00           C  
ATOM    708  CE2 PHE A  91      -1.625 -14.560  -3.272  1.00  0.00           C  
ATOM    709  CZ  PHE A  91      -2.472 -13.479  -3.090  1.00  0.00           C  
ATOM    710  N   PRO A  92      -5.585 -17.143  -4.758  1.00  0.00           N  
ATOM    711  CA  PRO A  92      -6.970 -16.797  -4.431  1.00  0.00           C  
ATOM    712  C   PRO A  92      -7.248 -15.300  -4.550  1.00  0.00           C  
ATOM    713  CB  PRO A  92      -7.118 -17.266  -2.981  1.00  0.00           C  
ATOM    714  O   PRO A  92      -6.431 -14.481  -4.123  1.00  0.00           O  
ATOM    715  CG  PRO A  92      -5.964 -18.191  -2.759  1.00  0.00           C  
ATOM    716  CD  PRO A  92      -4.865 -17.819  -3.712  1.00  0.00           C  
ATOM    717  N   PRO A  93      -8.407 -14.983  -5.169  1.00  0.00           N  
ATOM    718  CA  PRO A  93      -8.718 -13.560  -5.323  1.00  0.00           C  
ATOM    719  C   PRO A  93      -9.153 -12.906  -4.013  1.00  0.00           C  
ATOM    720  CB  PRO A  93      -9.860 -13.556  -6.342  1.00  0.00           C  
ATOM    721  O   PRO A  93      -9.680 -13.582  -3.127  1.00  0.00           O  
ATOM    722  CG  PRO A  93     -10.550 -14.868  -6.146  1.00  0.00           C  
ATOM    723  CD  PRO A  93      -9.521 -15.897  -5.776  1.00  0.00           C  
ATOM    724  N   PHE A  94      -8.976 -11.539  -3.874  1.00  0.00           N  
ATOM    725  CA  PHE A  94      -9.395 -10.723  -2.740  1.00  0.00           C  
ATOM    726  C   PHE A  94     -10.776 -10.127  -2.982  1.00  0.00           C  
ATOM    727  CB  PHE A  94      -8.380  -9.606  -2.475  1.00  0.00           C  
ATOM    728  O   PHE A  94     -11.227 -10.038  -4.126  1.00  0.00           O  
ATOM    729  CG  PHE A  94      -7.051 -10.100  -1.973  1.00  0.00           C  
ATOM    730  CD1 PHE A  94      -6.855 -10.357  -0.621  1.00  0.00           C  
ATOM    731  CD2 PHE A  94      -5.996 -10.309  -2.852  1.00  0.00           C  
ATOM    732  CE1 PHE A  94      -5.625 -10.814  -0.153  1.00  0.00           C  
ATOM    733  CE2 PHE A  94      -4.765 -10.766  -2.392  1.00  0.00           C  
ATOM    734  CZ  PHE A  94      -4.581 -11.017  -1.041  1.00  0.00           C  
ATOM    735  N   PRO A  95     -11.442  -9.759  -1.923  1.00  0.00           N  
ATOM    736  CA  PRO A  95     -12.679  -8.996  -2.104  1.00  0.00           C  
ATOM    737  C   PRO A  95     -12.455  -7.671  -2.829  1.00  0.00           C  
ATOM    738  CB  PRO A  95     -13.160  -8.759  -0.670  1.00  0.00           C  
ATOM    739  O   PRO A  95     -11.392  -7.061  -2.693  1.00  0.00           O  
ATOM    740  CG  PRO A  95     -12.507  -9.836   0.135  1.00  0.00           C  
ATOM    741  CD  PRO A  95     -11.189 -10.174  -0.501  1.00  0.00           C  
ATOM    742  N   GLN A  96     -13.383  -7.167  -3.637  1.00  0.00           N  
ATOM    743  CA  GLN A  96     -13.261  -5.963  -4.453  1.00  0.00           C  
ATOM    744  C   GLN A  96     -14.176  -4.855  -3.938  1.00  0.00           C  
ATOM    745  CB  GLN A  96     -13.581  -6.271  -5.916  1.00  0.00           C  
ATOM    746  O   GLN A  96     -14.727  -4.083  -4.725  1.00  0.00           O  
ATOM    747  CG  GLN A  96     -12.599  -7.233  -6.571  1.00  0.00           C  
ATOM    748  CD  GLN A  96     -12.907  -7.479  -8.036  1.00  0.00           C  
ATOM    749  NE2 GLN A  96     -11.973  -8.110  -8.741  1.00  0.00           N  
ATOM    750  OE1 GLN A  96     -13.976  -7.106  -8.531  1.00  0.00           O  
ATOM    751  N   LYS A  97     -14.356  -4.718  -2.622  1.00  0.00           N  
ATOM    752  CA  LYS A  97     -15.295  -3.746  -2.069  1.00  0.00           C  
ATOM    753  C   LYS A  97     -14.575  -2.473  -1.634  1.00  0.00           C  
ATOM    754  CB  LYS A  97     -16.057  -4.347  -0.888  1.00  0.00           C  
ATOM    755  O   LYS A  97     -15.213  -1.505  -1.214  1.00  0.00           O  
ATOM    756  CG  LYS A  97     -16.978  -5.498  -1.266  1.00  0.00           C  
ATOM    757  CD  LYS A  97     -17.719  -6.043  -0.052  1.00  0.00           C  
ATOM    758  CE  LYS A  97     -18.612  -7.220  -0.423  1.00  0.00           C  
ATOM    759  NZ  LYS A  97     -19.316  -7.778   0.770  1.00  0.00           N  
ATOM    760  N   LEU A  98     -13.221  -2.527  -1.798  1.00  0.00           N  
ATOM    761  CA  LEU A  98     -12.454  -1.356  -1.386  1.00  0.00           C  
ATOM    762  C   LEU A  98     -12.702  -0.184  -2.330  1.00  0.00           C  
ATOM    763  CB  LEU A  98     -10.959  -1.683  -1.340  1.00  0.00           C  
ATOM    764  O   LEU A  98     -12.942  -0.384  -3.523  1.00  0.00           O  
ATOM    765  CG  LEU A  98     -10.544  -2.829  -0.417  1.00  0.00           C  
ATOM    766  CD1 LEU A  98      -9.050  -3.104  -0.552  1.00  0.00           C  
ATOM    767  CD2 LEU A  98     -10.905  -2.510   1.029  1.00  0.00           C  
ATOM    768  N   VAL A  99     -12.647   0.995  -1.746  1.00  0.00           N  
ATOM    769  CA  VAL A  99     -12.809   2.218  -2.525  1.00  0.00           C  
ATOM    770  C   VAL A  99     -11.538   3.060  -2.435  1.00  0.00           C  
ATOM    771  CB  VAL A  99     -14.027   3.039  -2.046  1.00  0.00           C  
ATOM    772  O   VAL A  99     -10.995   3.261  -1.346  1.00  0.00           O  
ATOM    773  CG1 VAL A  99     -14.166   4.324  -2.861  1.00  0.00           C  
ATOM    774  CG2 VAL A  99     -15.303   2.203  -2.139  1.00  0.00           C  
ATOM    775  N   PHE A 100     -11.078   3.562  -3.664  1.00  0.00           N  
ATOM    776  CA  PHE A 100      -9.882   4.392  -3.755  1.00  0.00           C  
ATOM    777  C   PHE A 100     -10.225   5.780  -4.284  1.00  0.00           C  
ATOM    778  CB  PHE A 100      -8.835   3.731  -4.657  1.00  0.00           C  
ATOM    779  O   PHE A 100     -11.052   5.919  -5.187  1.00  0.00           O  
ATOM    780  CG  PHE A 100      -8.384   2.379  -4.173  1.00  0.00           C  
ATOM    781  CD1 PHE A 100      -7.223   2.247  -3.420  1.00  0.00           C  
ATOM    782  CD2 PHE A 100      -9.120   1.240  -4.471  1.00  0.00           C  
ATOM    783  CE1 PHE A 100      -6.803   0.997  -2.970  1.00  0.00           C  
ATOM    784  CE2 PHE A 100      -8.707  -0.012  -4.026  1.00  0.00           C  
ATOM    785  CZ  PHE A 100      -7.547  -0.132  -3.276  1.00  0.00           C  
ATOM    786  N   ARG A 101      -9.586   6.739  -3.669  1.00  0.00           N  
ATOM    787  CA  ARG A 101      -9.714   8.099  -4.182  1.00  0.00           C  
ATOM    788  C   ARG A 101      -8.528   8.958  -3.757  1.00  0.00           C  
ATOM    789  CB  ARG A 101     -11.020   8.735  -3.702  1.00  0.00           C  
ATOM    790  O   ARG A 101      -7.743   8.559  -2.894  1.00  0.00           O  
ATOM    791  CG  ARG A 101     -11.085   8.948  -2.198  1.00  0.00           C  
ATOM    792  CD  ARG A 101     -12.196   9.915  -1.812  1.00  0.00           C  
ATOM    793  NE  ARG A 101     -12.314  10.050  -0.363  1.00  0.00           N  
ATOM    794  NH1 ARG A 101     -10.535  11.508  -0.148  1.00  0.00           N  
ATOM    795  NH2 ARG A 101     -11.719  10.855   1.704  1.00  0.00           N  
ATOM    796  CZ  ARG A 101     -11.523  10.804   0.394  1.00  0.00           C  
ATOM    797  N   GLU A 102      -8.434  10.102  -4.371  1.00  0.00           N  
ATOM    798  CA  GLU A 102      -7.380  11.042  -4.002  1.00  0.00           C  
ATOM    799  C   GLU A 102      -7.661  11.682  -2.646  1.00  0.00           C  
ATOM    800  CB  GLU A 102      -7.225  12.124  -5.073  1.00  0.00           C  
ATOM    801  O   GLU A 102      -8.821  11.876  -2.274  1.00  0.00           O  
ATOM    802  CG  GLU A 102      -6.579  11.630  -6.359  1.00  0.00           C  
ATOM    803  CD  GLU A 102      -6.268  12.747  -7.343  1.00  0.00           C  
ATOM    804  OE1 GLU A 102      -5.091  12.890  -7.746  1.00  0.00           O  
ATOM    805  OE2 GLU A 102      -7.208  13.485  -7.712  1.00  0.00           O  
ATOM    806  N   PRO A 103      -6.528  12.048  -1.936  1.00  0.00           N  
ATOM    807  CA  PRO A 103      -6.726  12.741  -0.661  1.00  0.00           C  
ATOM    808  C   PRO A 103      -7.172  14.191  -0.841  1.00  0.00           C  
ATOM    809  CB  PRO A 103      -5.345  12.673  -0.004  1.00  0.00           C  
ATOM    810  O   PRO A 103      -6.980  14.771  -1.912  1.00  0.00           O  
ATOM    811  CG  PRO A 103      -4.380  12.644  -1.144  1.00  0.00           C  
ATOM    812  CD  PRO A 103      -5.010  11.892  -2.282  1.00  0.00           C  
ATOM    813  N   VAL A 104      -7.759  14.713   0.208  1.00  0.00           N  
ATOM    814  CA  VAL A 104      -8.127  16.121   0.305  1.00  0.00           C  
ATOM    815  C   VAL A 104      -7.184  16.836   1.271  1.00  0.00           C  
ATOM    816  CB  VAL A 104      -9.592  16.296   0.764  1.00  0.00           C  
ATOM    817  O   VAL A 104      -6.850  16.303   2.331  1.00  0.00           O  
ATOM    818  CG1 VAL A 104      -9.954  17.776   0.865  1.00  0.00           C  
ATOM    819  CG2 VAL A 104     -10.540  15.575  -0.193  1.00  0.00           C  
ATOM    820  N   VAL A 105      -6.726  18.056   0.870  1.00  0.00           N  
ATOM    821  CA  VAL A 105      -5.816  18.828   1.709  1.00  0.00           C  
ATOM    822  C   VAL A 105      -6.420  19.005   3.100  1.00  0.00           C  
ATOM    823  CB  VAL A 105      -5.501  20.207   1.086  1.00  0.00           C  
ATOM    824  O   VAL A 105      -7.569  19.433   3.235  1.00  0.00           O  
ATOM    825  CG1 VAL A 105      -4.639  21.042   2.032  1.00  0.00           C  
ATOM    826  CG2 VAL A 105      -4.807  20.036  -0.264  1.00  0.00           C  
ATOM    827  N   GLY A 106      -5.617  18.610   4.134  1.00  0.00           N  
ATOM    828  CA  GLY A 106      -6.051  18.782   5.512  1.00  0.00           C  
ATOM    829  C   GLY A 106      -6.947  17.660   6.000  1.00  0.00           C  
ATOM    830  O   GLY A 106      -7.564  17.768   7.061  1.00  0.00           O  
ATOM    831  N   GLU A 107      -7.038  16.623   5.179  1.00  0.00           N  
ATOM    832  CA  GLU A 107      -7.887  15.489   5.530  1.00  0.00           C  
ATOM    833  C   GLU A 107      -7.255  14.646   6.634  1.00  0.00           C  
ATOM    834  CB  GLU A 107      -8.162  14.622   4.299  1.00  0.00           C  
ATOM    835  O   GLU A 107      -6.030  14.514   6.697  1.00  0.00           O  
ATOM    836  CG  GLU A 107      -9.166  13.504   4.546  1.00  0.00           C  
ATOM    837  CD  GLU A 107      -9.501  12.712   3.292  1.00  0.00           C  
ATOM    838  OE1 GLU A 107     -10.591  12.097   3.236  1.00  0.00           O  
ATOM    839  OE2 GLU A 107      -8.668  12.705   2.359  1.00  0.00           O  
ATOM    840  N   ARG A 108      -8.125  14.098   7.539  1.00  0.00           N  
ATOM    841  CA  ARG A 108      -7.687  13.201   8.603  1.00  0.00           C  
ATOM    842  C   ARG A 108      -7.586  11.765   8.102  1.00  0.00           C  
ATOM    843  CB  ARG A 108      -8.645  13.274   9.795  1.00  0.00           C  
ATOM    844  O   ARG A 108      -8.550  11.222   7.558  1.00  0.00           O  
ATOM    845  CG  ARG A 108      -8.740  14.654  10.425  1.00  0.00           C  
ATOM    846  CD  ARG A 108      -9.804  14.704  11.513  1.00  0.00           C  
ATOM    847  NE  ARG A 108      -9.401  13.948  12.696  1.00  0.00           N  
ATOM    848  NH1 ARG A 108     -11.465  14.065  13.728  1.00  0.00           N  
ATOM    849  NH2 ARG A 108      -9.729  12.967  14.746  1.00  0.00           N  
ATOM    850  CZ  ARG A 108     -10.199  13.662  13.721  1.00  0.00           C  
ATOM    851  N   ILE A 109      -6.417  11.200   8.320  1.00  0.00           N  
ATOM    852  CA  ILE A 109      -6.187   9.861   7.787  1.00  0.00           C  
ATOM    853  C   ILE A 109      -5.622   8.960   8.883  1.00  0.00           C  
ATOM    854  CB  ILE A 109      -5.233   9.892   6.573  1.00  0.00           C  
ATOM    855  O   ILE A 109      -5.082   9.447   9.879  1.00  0.00           O  
ATOM    856  CG1 ILE A 109      -3.891  10.522   6.964  1.00  0.00           C  
ATOM    857  CG2 ILE A 109      -5.872  10.647   5.403  1.00  0.00           C  
ATOM    858  CD1 ILE A 109      -2.807  10.376   5.905  1.00  0.00           C  
ATOM    859  N   VAL A 110      -5.852   7.681   8.694  1.00  0.00           N  
ATOM    860  CA  VAL A 110      -5.243   6.678   9.561  1.00  0.00           C  
ATOM    861  C   VAL A 110      -4.465   5.670   8.718  1.00  0.00           C  
ATOM    862  CB  VAL A 110      -6.303   5.950  10.418  1.00  0.00           C  
ATOM    863  O   VAL A 110      -4.747   5.495   7.530  1.00  0.00           O  
ATOM    864  CG1 VAL A 110      -6.997   6.928  11.364  1.00  0.00           C  
ATOM    865  CG2 VAL A 110      -7.325   5.252   9.522  1.00  0.00           C  
ATOM    866  N   LEU A 111      -3.471   5.103   9.340  1.00  0.00           N  
ATOM    867  CA  LEU A 111      -2.710   4.012   8.742  1.00  0.00           C  
ATOM    868  C   LEU A 111      -3.223   2.661   9.229  1.00  0.00           C  
ATOM    869  CB  LEU A 111      -1.221   4.154   9.069  1.00  0.00           C  
ATOM    870  O   LEU A 111      -3.324   2.429  10.436  1.00  0.00           O  
ATOM    871  CG  LEU A 111      -0.282   3.145   8.407  1.00  0.00           C  
ATOM    872  CD1 LEU A 111      -0.020   3.538   6.957  1.00  0.00           C  
ATOM    873  CD2 LEU A 111       1.026   3.042   9.183  1.00  0.00           C  
ATOM    874  N   VAL A 112      -3.601   1.863   8.265  1.00  0.00           N  
ATOM    875  CA  VAL A 112      -4.131   0.549   8.613  1.00  0.00           C  
ATOM    876  C   VAL A 112      -3.104  -0.529   8.273  1.00  0.00           C  
ATOM    877  CB  VAL A 112      -5.464   0.263   7.887  1.00  0.00           C  
ATOM    878  O   VAL A 112      -2.591  -0.575   7.153  1.00  0.00           O  
ATOM    879  CG1 VAL A 112      -6.037  -1.085   8.321  1.00  0.00           C  
ATOM    880  CG2 VAL A 112      -6.467   1.385   8.154  1.00  0.00           C  
ATOM    881  N   THR A 113      -2.766  -1.368   9.262  1.00  0.00           N  
ATOM    882  CA  THR A 113      -1.807  -2.453   9.081  1.00  0.00           C  
ATOM    883  C   THR A 113      -2.338  -3.750   9.683  1.00  0.00           C  
ATOM    884  CB  THR A 113      -0.447  -2.108   9.715  1.00  0.00           C  
ATOM    885  O   THR A 113      -3.447  -3.783  10.220  1.00  0.00           O  
ATOM    886  CG2 THR A 113      -0.271  -0.600   9.853  1.00  0.00           C  
ATOM    887  OG1 THR A 113      -0.366  -2.709  11.013  1.00  0.00           O  
ATOM    888  N   ARG A 114      -1.575  -4.744   9.375  1.00  0.00           N  
ATOM    889  CA  ARG A 114      -1.926  -6.055   9.910  1.00  0.00           C  
ATOM    890  C   ARG A 114      -0.722  -6.719  10.569  1.00  0.00           C  
ATOM    891  CB  ARG A 114      -2.482  -6.956   8.805  1.00  0.00           C  
ATOM    892  O   ARG A 114       0.400  -6.621  10.066  1.00  0.00           O  
ATOM    893  CG  ARG A 114      -3.054  -8.270   9.311  1.00  0.00           C  
ATOM    894  CD  ARG A 114      -3.997  -8.903   8.297  1.00  0.00           C  
ATOM    895  NE  ARG A 114      -4.670 -10.077   8.845  1.00  0.00           N  
ATOM    896  NH1 ARG A 114      -6.571  -9.847   7.554  1.00  0.00           N  
ATOM    897  NH2 ARG A 114      -6.394 -11.580   9.044  1.00  0.00           N  
ATOM    898  CZ  ARG A 114      -5.877 -10.499   8.480  1.00  0.00           C  
ATOM    899  N   ASN A 115      -1.060  -7.321  11.706  1.00  0.00           N  
ATOM    900  CA  ASN A 115      -0.052  -8.128  12.385  1.00  0.00           C  
ATOM    901  C   ASN A 115      -0.151  -9.598  11.989  1.00  0.00           C  
ATOM    902  CB  ASN A 115      -0.176  -7.977  13.903  1.00  0.00           C  
ATOM    903  O   ASN A 115      -1.126 -10.272  12.325  1.00  0.00           O  
ATOM    904  CG  ASN A 115       0.985  -8.603  14.650  1.00  0.00           C  
ATOM    905  ND2 ASN A 115       0.846  -8.731  15.964  1.00  0.00           N  
ATOM    906  OD1 ASN A 115       2.001  -8.966  14.050  1.00  0.00           O  
ATOM    907  N   PHE A 116       0.904 -10.081  11.246  1.00  0.00           N  
ATOM    908  CA  PHE A 116       0.875 -11.461  10.778  1.00  0.00           C  
ATOM    909  C   PHE A 116       1.497 -12.396  11.808  1.00  0.00           C  
ATOM    910  CB  PHE A 116       1.608 -11.592   9.439  1.00  0.00           C  
ATOM    911  O   PHE A 116       2.719 -12.554  11.853  1.00  0.00           O  
ATOM    912  CG  PHE A 116       0.884 -10.953   8.286  1.00  0.00           C  
ATOM    913  CD1 PHE A 116      -0.152 -11.619   7.642  1.00  0.00           C  
ATOM    914  CD2 PHE A 116       1.240  -9.685   7.844  1.00  0.00           C  
ATOM    915  CE1 PHE A 116      -0.824 -11.029   6.574  1.00  0.00           C  
ATOM    916  CE2 PHE A 116       0.573  -9.089   6.777  1.00  0.00           C  
ATOM    917  CZ  PHE A 116      -0.458  -9.764   6.143  1.00  0.00           C  
ATOM    918  N   GLN A 117       0.837 -12.684  12.966  1.00  0.00           N  
ATOM    919  CA  GLN A 117       1.247 -13.635  13.994  1.00  0.00           C  
ATOM    920  C   GLN A 117       0.576 -14.990  13.788  1.00  0.00           C  
ATOM    921  CB  GLN A 117       0.921 -13.094  15.387  1.00  0.00           C  
ATOM    922  O   GLN A 117      -0.542 -15.064  13.275  1.00  0.00           O  
ATOM    923  CG  GLN A 117       1.734 -11.867  15.776  1.00  0.00           C  
ATOM    924  CD  GLN A 117       1.387 -11.347  17.158  1.00  0.00           C  
ATOM    925  NE2 GLN A 117       1.929 -10.185  17.508  1.00  0.00           N  
ATOM    926  OE1 GLN A 117       0.638 -11.984  17.906  1.00  0.00           O  
ATOM    927  N   THR A 118       1.358 -15.988  14.088  1.00  0.00           N  
ATOM    928  CA  THR A 118       0.920 -17.376  13.991  1.00  0.00           C  
ATOM    929  C   THR A 118      -0.269 -17.634  14.912  1.00  0.00           C  
ATOM    930  CB  THR A 118       2.063 -18.348  14.338  1.00  0.00           C  
ATOM    931  O   THR A 118      -0.273 -17.199  16.065  1.00  0.00           O  
ATOM    932  CG2 THR A 118       1.967 -19.627  13.512  1.00  0.00           C  
ATOM    933  OG1 THR A 118       3.320 -17.714  14.072  1.00  0.00           O  
ATOM    934  N   LYS A 119      -1.584 -17.595  14.393  1.00  0.00           N  
ATOM    935  CA  LYS A 119      -2.781 -18.071  15.081  1.00  0.00           C  
ATOM    936  C   LYS A 119      -3.722 -16.916  15.409  1.00  0.00           C  
ATOM    937  CB  LYS A 119      -2.402 -18.818  16.361  1.00  0.00           C  
ATOM    938  O   LYS A 119      -4.914 -17.127  15.645  1.00  0.00           O  
ATOM    939  CG  LYS A 119      -1.697 -20.144  16.118  1.00  0.00           C  
ATOM    940  CD  LYS A 119      -1.476 -20.906  17.418  1.00  0.00           C  
ATOM    941  CE  LYS A 119      -0.740 -22.218  17.180  1.00  0.00           C  
ATOM    942  NZ  LYS A 119      -0.497 -22.957  18.455  1.00  0.00           N  
ATOM    943  N   SER A 120      -3.128 -15.711  15.422  1.00  0.00           N  
ATOM    944  CA  SER A 120      -4.057 -14.634  15.749  1.00  0.00           C  
ATOM    945  C   SER A 120      -3.715 -13.358  14.987  1.00  0.00           C  
ATOM    946  CB  SER A 120      -4.051 -14.358  17.253  1.00  0.00           C  
ATOM    947  O   SER A 120      -3.115 -12.438  15.546  1.00  0.00           O  
ATOM    948  OG  SER A 120      -5.110 -13.485  17.608  1.00  0.00           O  
ATOM    949  N   PRO A 121      -4.055 -13.424  13.683  1.00  0.00           N  
ATOM    950  CA  PRO A 121      -3.823 -12.148  13.003  1.00  0.00           C  
ATOM    951  C   PRO A 121      -4.703 -11.023  13.542  1.00  0.00           C  
ATOM    952  CB  PRO A 121      -4.166 -12.459  11.544  1.00  0.00           C  
ATOM    953  O   PRO A 121      -5.840 -11.267  13.954  1.00  0.00           O  
ATOM    954  CG  PRO A 121      -5.094 -13.629  11.610  1.00  0.00           C  
ATOM    955  CD  PRO A 121      -4.806 -14.395  12.870  1.00  0.00           C  
ATOM    956  N   SER A 122      -4.080  -9.943  13.891  1.00  0.00           N  
ATOM    957  CA  SER A 122      -4.830  -8.793  14.387  1.00  0.00           C  
ATOM    958  C   SER A 122      -4.598  -7.564  13.516  1.00  0.00           C  
ATOM    959  CB  SER A 122      -4.441  -8.484  15.834  1.00  0.00           C  
ATOM    960  O   SER A 122      -3.585  -7.472  12.819  1.00  0.00           O  
ATOM    961  OG  SER A 122      -3.073  -8.124  15.921  1.00  0.00           O  
ATOM    962  N   SER A 123      -5.639  -6.747  13.488  1.00  0.00           N  
ATOM    963  CA  SER A 123      -5.557  -5.476  12.776  1.00  0.00           C  
ATOM    964  C   SER A 123      -5.000  -4.375  13.672  1.00  0.00           C  
ATOM    965  CB  SER A 123      -6.933  -5.068  12.247  1.00  0.00           C  
ATOM    966  O   SER A 123      -5.268  -4.352  14.875  1.00  0.00           O  
ATOM    967  OG  SER A 123      -7.486  -6.093  11.440  1.00  0.00           O  
ATOM    968  N   MET A 124      -4.107  -3.591  13.059  1.00  0.00           N  
ATOM    969  CA  MET A 124      -3.539  -2.442  13.758  1.00  0.00           C  
ATOM    970  C   MET A 124      -3.874  -1.144  13.031  1.00  0.00           C  
ATOM    971  CB  MET A 124      -2.023  -2.589  13.893  1.00  0.00           C  
ATOM    972  O   MET A 124      -3.707  -1.047  11.814  1.00  0.00           O  
ATOM    973  CG  MET A 124      -1.594  -3.803  14.702  1.00  0.00           C  
ATOM    974  SD  MET A 124       0.226  -3.903  14.909  1.00  0.00           S  
ATOM    975  CE  MET A 124       0.731  -4.163  13.186  1.00  0.00           C  
ATOM    976  N   VAL A 125      -4.378  -0.201  13.790  1.00  0.00           N  
ATOM    977  CA  VAL A 125      -4.723   1.095  13.217  1.00  0.00           C  
ATOM    978  C   VAL A 125      -3.995   2.205  13.973  1.00  0.00           C  
ATOM    979  CB  VAL A 125      -6.248   1.342  13.247  1.00  0.00           C  
ATOM    980  O   VAL A 125      -3.945   2.195  15.205  1.00  0.00           O  
ATOM    981  CG1 VAL A 125      -6.594   2.670  12.576  1.00  0.00           C  
ATOM    982  CG2 VAL A 125      -6.987   0.189  12.571  1.00  0.00           C  
ATOM    983  N   SER A 126      -3.423   3.043  13.317  1.00  0.00           N  
ATOM    984  CA  SER A 126      -2.701   4.148  13.940  1.00  0.00           C  
ATOM    985  C   SER A 126      -3.664   5.179  14.522  1.00  0.00           C  
ATOM    986  CB  SER A 126      -1.772   4.821  12.929  1.00  0.00           C  
ATOM    987  O   SER A 126      -4.876   5.090  14.314  1.00  0.00           O  
ATOM    988  OG  SER A 126      -2.515   5.586  11.995  1.00  0.00           O  
ATOM    989  N   ASP A 127      -3.038   6.163  15.216  1.00  0.00           N  
ATOM    990  CA  ASP A 127      -3.757   7.397  15.519  1.00  0.00           C  
ATOM    991  C   ASP A 127      -3.960   8.238  14.261  1.00  0.00           C  
ATOM    992  CB  ASP A 127      -3.008   8.208  16.579  1.00  0.00           C  
ATOM    993  O   ASP A 127      -3.357   7.965  13.221  1.00  0.00           O  
ATOM    994  CG  ASP A 127      -3.937   8.947  17.526  1.00  0.00           C  
ATOM    995  OD1 ASP A 127      -5.114   9.175  17.173  1.00  0.00           O  
ATOM    996  OD2 ASP A 127      -3.486   9.307  18.635  1.00  0.00           O  
ATOM    997  N   VAL A 128      -4.841   9.209  14.350  1.00  0.00           N  
ATOM    998  CA  VAL A 128      -5.201  10.039  13.205  1.00  0.00           C  
ATOM    999  C   VAL A 128      -4.087  11.044  12.923  1.00  0.00           C  
ATOM   1000  CB  VAL A 128      -6.539  10.776  13.437  1.00  0.00           C  
ATOM   1001  O   VAL A 128      -3.409  11.503  13.846  1.00  0.00           O  
ATOM   1002  CG1 VAL A 128      -6.818  11.758  12.300  1.00  0.00           C  
ATOM   1003  CG2 VAL A 128      -7.684   9.774  13.575  1.00  0.00           C  
ATOM   1004  N   SER A 129      -3.865  11.300  11.676  1.00  0.00           N  
ATOM   1005  CA  SER A 129      -2.947  12.337  11.215  1.00  0.00           C  
ATOM   1006  C   SER A 129      -3.579  13.186  10.117  1.00  0.00           C  
ATOM   1007  CB  SER A 129      -1.647  11.714  10.705  1.00  0.00           C  
ATOM   1008  O   SER A 129      -4.435  12.707   9.370  1.00  0.00           O  
ATOM   1009  OG  SER A 129      -0.741  12.718  10.282  1.00  0.00           O  
ATOM   1010  N   THR A 130      -3.207  14.383  10.111  1.00  0.00           N  
ATOM   1011  CA  THR A 130      -3.605  15.251   9.009  1.00  0.00           C  
ATOM   1012  C   THR A 130      -2.609  15.155   7.857  1.00  0.00           C  
ATOM   1013  CB  THR A 130      -3.724  16.717   9.467  1.00  0.00           C  
ATOM   1014  O   THR A 130      -1.405  15.017   8.081  1.00  0.00           O  
ATOM   1015  CG2 THR A 130      -4.306  17.593   8.362  1.00  0.00           C  
ATOM   1016  OG1 THR A 130      -4.579  16.785  10.615  1.00  0.00           O  
ATOM   1017  N   THR A 131      -3.174  15.178   6.624  1.00  0.00           N  
ATOM   1018  CA  THR A 131      -2.279  14.993   5.488  1.00  0.00           C  
ATOM   1019  C   THR A 131      -2.299  16.217   4.577  1.00  0.00           C  
ATOM   1020  CB  THR A 131      -2.658  13.740   4.676  1.00  0.00           C  
ATOM   1021  O   THR A 131      -3.323  16.896   4.464  1.00  0.00           O  
ATOM   1022  CG2 THR A 131      -4.026  13.903   4.022  1.00  0.00           C  
ATOM   1023  OG1 THR A 131      -1.676  13.523   3.656  1.00  0.00           O  
ATOM   1024  N   PHE A 132      -1.100  16.521   3.937  1.00  0.00           N  
ATOM   1025  CA  PHE A 132      -0.898  17.643   3.027  1.00  0.00           C  
ATOM   1026  C   PHE A 132      -0.007  17.238   1.859  1.00  0.00           C  
ATOM   1027  CB  PHE A 132      -0.283  18.834   3.768  1.00  0.00           C  
ATOM   1028  O   PHE A 132       0.855  16.368   2.000  1.00  0.00           O  
ATOM   1029  CG  PHE A 132      -1.170  19.406   4.840  1.00  0.00           C  
ATOM   1030  CD1 PHE A 132      -2.092  20.402   4.542  1.00  0.00           C  
ATOM   1031  CD2 PHE A 132      -1.082  18.946   6.148  1.00  0.00           C  
ATOM   1032  CE1 PHE A 132      -2.914  20.933   5.533  1.00  0.00           C  
ATOM   1033  CE2 PHE A 132      -1.901  19.472   7.144  1.00  0.00           C  
ATOM   1034  CZ  PHE A 132      -2.815  20.466   6.834  1.00  0.00           C  
ATOM   1035  N   PRO A 133      -0.361  17.838   0.755  1.00  0.00           N  
ATOM   1036  CA  PRO A 133       0.535  17.569  -0.372  1.00  0.00           C  
ATOM   1037  C   PRO A 133       1.948  18.101  -0.142  1.00  0.00           C  
ATOM   1038  CB  PRO A 133      -0.138  18.294  -1.539  1.00  0.00           C  
ATOM   1039  O   PRO A 133       2.127  19.115   0.537  1.00  0.00           O  
ATOM   1040  CG  PRO A 133      -0.916  19.401  -0.904  1.00  0.00           C  
ATOM   1041  CD  PRO A 133      -1.380  18.942   0.449  1.00  0.00           C  
ATOM   1042  N   SER A 134       2.907  17.268  -0.658  1.00  0.00           N  
ATOM   1043  CA  SER A 134       4.279  17.765  -0.662  1.00  0.00           C  
ATOM   1044  C   SER A 134       4.496  18.779  -1.780  1.00  0.00           C  
ATOM   1045  CB  SER A 134       5.267  16.608  -0.813  1.00  0.00           C  
ATOM   1046  O   SER A 134       3.736  18.814  -2.750  1.00  0.00           O  
ATOM   1047  OG  SER A 134       6.595  17.092  -0.921  1.00  0.00           O  
ATOM   1048  N   SER A 135       5.300  19.769  -1.529  1.00  0.00           N  
ATOM   1049  CA  SER A 135       5.560  20.863  -2.460  1.00  0.00           C  
ATOM   1050  C   SER A 135       6.079  20.341  -3.795  1.00  0.00           C  
ATOM   1051  CB  SER A 135       6.566  21.847  -1.862  1.00  0.00           C  
ATOM   1052  O   SER A 135       5.804  20.925  -4.845  1.00  0.00           O  
ATOM   1053  OG  SER A 135       7.718  21.168  -1.394  1.00  0.00           O  
ATOM   1054  N   ASP A 136       6.550  19.080  -3.811  1.00  0.00           N  
ATOM   1055  CA  ASP A 136       7.243  18.644  -5.019  1.00  0.00           C  
ATOM   1056  C   ASP A 136       6.741  17.276  -5.477  1.00  0.00           C  
ATOM   1057  CB  ASP A 136       8.754  18.597  -4.784  1.00  0.00           C  
ATOM   1058  O   ASP A 136       7.079  16.253  -4.879  1.00  0.00           O  
ATOM   1059  CG  ASP A 136       9.358  19.967  -4.531  1.00  0.00           C  
ATOM   1060  OD1 ASP A 136       8.823  20.974  -5.045  1.00  0.00           O  
ATOM   1061  OD2 ASP A 136      10.379  20.041  -3.814  1.00  0.00           O  
ATOM   1062  N   GLY A 137       5.553  17.184  -6.027  1.00  0.00           N  
ATOM   1063  CA  GLY A 137       5.299  15.877  -6.612  1.00  0.00           C  
ATOM   1064  C   GLY A 137       4.020  15.235  -6.106  1.00  0.00           C  
ATOM   1065  O   GLY A 137       3.085  15.932  -5.708  1.00  0.00           O  
ATOM   1066  N   VAL A 138       3.944  13.902  -6.285  1.00  0.00           N  
ATOM   1067  CA  VAL A 138       2.733  13.120  -6.057  1.00  0.00           C  
ATOM   1068  C   VAL A 138       2.713  12.604  -4.620  1.00  0.00           C  
ATOM   1069  CB  VAL A 138       2.623  11.941  -7.049  1.00  0.00           C  
ATOM   1070  O   VAL A 138       1.769  11.923  -4.211  1.00  0.00           O  
ATOM   1071  CG1 VAL A 138       2.323  12.447  -8.459  1.00  0.00           C  
ATOM   1072  CG2 VAL A 138       3.907  11.113  -7.037  1.00  0.00           C  
ATOM   1073  N   PHE A 139       3.677  13.063  -3.872  1.00  0.00           N  
ATOM   1074  CA  PHE A 139       3.746  12.574  -2.500  1.00  0.00           C  
ATOM   1075  C   PHE A 139       2.961  13.483  -1.561  1.00  0.00           C  
ATOM   1076  CB  PHE A 139       5.203  12.474  -2.036  1.00  0.00           C  
ATOM   1077  O   PHE A 139       2.841  14.685  -1.809  1.00  0.00           O  
ATOM   1078  CG  PHE A 139       5.966  11.344  -2.673  1.00  0.00           C  
ATOM   1079  CD1 PHE A 139       5.663  10.023  -2.367  1.00  0.00           C  
ATOM   1080  CD2 PHE A 139       6.987  11.604  -3.577  1.00  0.00           C  
ATOM   1081  CE1 PHE A 139       6.368   8.975  -2.955  1.00  0.00           C  
ATOM   1082  CE2 PHE A 139       7.696  10.562  -4.169  1.00  0.00           C  
ATOM   1083  CZ  PHE A 139       7.386   9.249  -3.856  1.00  0.00           C  
ATOM   1084  N   TRP A 140       2.413  12.846  -0.596  1.00  0.00           N  
ATOM   1085  CA  TRP A 140       1.702  13.525   0.483  1.00  0.00           C  
ATOM   1086  C   TRP A 140       2.349  13.229   1.832  1.00  0.00           C  
ATOM   1087  CB  TRP A 140       0.230  13.104   0.505  1.00  0.00           C  
ATOM   1088  O   TRP A 140       2.947  12.167   2.021  1.00  0.00           O  
ATOM   1089  CG  TRP A 140      -0.590  13.694  -0.603  1.00  0.00           C  
ATOM   1090  CD1 TRP A 140      -0.433  13.486  -1.945  1.00  0.00           C  
ATOM   1091  CD2 TRP A 140      -1.692  14.596  -0.463  1.00  0.00           C  
ATOM   1092  CE2 TRP A 140      -2.157  14.893  -1.763  1.00  0.00           C  
ATOM   1093  CE3 TRP A 140      -2.332  15.182   0.637  1.00  0.00           C  
ATOM   1094  NE1 TRP A 140      -1.373  14.203  -2.648  1.00  0.00           N  
ATOM   1095  CH2 TRP A 140      -3.844  16.311  -0.900  1.00  0.00           C  
ATOM   1096  CZ2 TRP A 140      -3.235  15.751  -1.993  1.00  0.00           C  
ATOM   1097  CZ3 TRP A 140      -3.405  16.036   0.406  1.00  0.00           C  
ATOM   1098  N   LYS A 141       2.244  14.199   2.660  1.00  0.00           N  
ATOM   1099  CA  LYS A 141       2.866  14.063   3.974  1.00  0.00           C  
ATOM   1100  C   LYS A 141       1.853  13.598   5.017  1.00  0.00           C  
ATOM   1101  CB  LYS A 141       3.496  15.387   4.409  1.00  0.00           C  
ATOM   1102  O   LYS A 141       0.663  13.902   4.912  1.00  0.00           O  
ATOM   1103  CG  LYS A 141       4.591  15.887   3.478  1.00  0.00           C  
ATOM   1104  CD  LYS A 141       5.127  17.242   3.923  1.00  0.00           C  
ATOM   1105  CE  LYS A 141       6.155  17.787   2.941  1.00  0.00           C  
ATOM   1106  NZ  LYS A 141       6.628  19.148   3.333  1.00  0.00           N  
ATOM   1107  N   HIS A 142       2.366  12.858   5.967  1.00  0.00           N  
ATOM   1108  CA  HIS A 142       1.648  12.514   7.189  1.00  0.00           C  
ATOM   1109  C   HIS A 142       2.603  12.386   8.372  1.00  0.00           C  
ATOM   1110  CB  HIS A 142       0.865  11.214   7.003  1.00  0.00           C  
ATOM   1111  O   HIS A 142       3.822  12.347   8.189  1.00  0.00           O  
ATOM   1112  CG  HIS A 142       1.734  10.008   6.840  1.00  0.00           C  
ATOM   1113  CD2 HIS A 142       2.239   9.420   5.729  1.00  0.00           C  
ATOM   1114  ND1 HIS A 142       2.178   9.260   7.909  1.00  0.00           N  
ATOM   1115  CE1 HIS A 142       2.921   8.261   7.461  1.00  0.00           C  
ATOM   1116  NE2 HIS A 142       2.974   8.336   6.142  1.00  0.00           N  
ATOM   1117  N   TRP A 143       2.084  12.299   9.601  1.00  0.00           N  
ATOM   1118  CA  TRP A 143       2.925  12.368  10.792  1.00  0.00           C  
ATOM   1119  C   TRP A 143       2.772  11.109  11.640  1.00  0.00           C  
ATOM   1120  CB  TRP A 143       2.579  13.605  11.624  1.00  0.00           C  
ATOM   1121  O   TRP A 143       3.083  11.116  12.833  1.00  0.00           O  
ATOM   1122  CG  TRP A 143       3.118  14.887  11.063  1.00  0.00           C  
ATOM   1123  CD1 TRP A 143       4.297  15.498  11.389  1.00  0.00           C  
ATOM   1124  CD2 TRP A 143       2.493  15.718  10.081  1.00  0.00           C  
ATOM   1125  CE2 TRP A 143       3.351  16.817   9.856  1.00  0.00           C  
ATOM   1126  CE3 TRP A 143       1.290  15.639   9.366  1.00  0.00           C  
ATOM   1127  NE1 TRP A 143       4.443  16.659  10.666  1.00  0.00           N  
ATOM   1128  CH2 TRP A 143       1.860  17.730   8.261  1.00  0.00           C  
ATOM   1129  CZ2 TRP A 143       3.043  17.832   8.946  1.00  0.00           C  
ATOM   1130  CZ3 TRP A 143       0.985  16.650   8.461  1.00  0.00           C  
ATOM   1131  N   ILE A 144       2.256  10.111  10.975  1.00  0.00           N  
ATOM   1132  CA  ILE A 144       2.109   8.830  11.657  1.00  0.00           C  
ATOM   1133  C   ILE A 144       3.476   8.167  11.810  1.00  0.00           C  
ATOM   1134  CB  ILE A 144       1.141   7.894  10.899  1.00  0.00           C  
ATOM   1135  O   ILE A 144       4.249   8.095  10.851  1.00  0.00           O  
ATOM   1136  CG1 ILE A 144      -0.255   8.523  10.817  1.00  0.00           C  
ATOM   1137  CG2 ILE A 144       1.084   6.519  11.571  1.00  0.00           C  
ATOM   1138  CD1 ILE A 144      -1.187   7.834   9.831  1.00  0.00           C  
ATOM   1139  N   GLN A 145       3.761   7.719  13.088  1.00  0.00           N  
ATOM   1140  CA  GLN A 145       5.010   7.011  13.348  1.00  0.00           C  
ATOM   1141  C   GLN A 145       5.044   5.671  12.619  1.00  0.00           C  
ATOM   1142  CB  GLN A 145       5.204   6.798  14.850  1.00  0.00           C  
ATOM   1143  O   GLN A 145       4.107   4.877  12.724  1.00  0.00           O  
ATOM   1144  CG  GLN A 145       5.460   8.083  15.625  1.00  0.00           C  
ATOM   1145  CD  GLN A 145       5.642   7.844  17.113  1.00  0.00           C  
ATOM   1146  NE2 GLN A 145       6.210   8.825  17.805  1.00  0.00           N  
ATOM   1147  OE1 GLN A 145       5.273   6.788  17.635  1.00  0.00           O  
ATOM   1148  N   THR A 146       6.097   5.492  11.812  1.00  0.00           N  
ATOM   1149  CA  THR A 146       6.235   4.239  11.078  1.00  0.00           C  
ATOM   1150  C   THR A 146       7.633   3.655  11.263  1.00  0.00           C  
ATOM   1151  CB  THR A 146       5.954   4.437   9.577  1.00  0.00           C  
ATOM   1152  O   THR A 146       8.544   4.345  11.725  1.00  0.00           O  
ATOM   1153  CG2 THR A 146       4.561   5.016   9.350  1.00  0.00           C  
ATOM   1154  OG1 THR A 146       6.927   5.335   9.028  1.00  0.00           O  
ATOM   1155  N   LYS A 147       7.762   2.399  11.125  1.00  0.00           N  
ATOM   1156  CA  LYS A 147       9.037   1.687  11.132  1.00  0.00           C  
ATOM   1157  C   LYS A 147       9.386   1.170   9.739  1.00  0.00           C  
ATOM   1158  CB  LYS A 147       8.997   0.526  12.127  1.00  0.00           C  
ATOM   1159  O   LYS A 147       8.527   1.120   8.856  1.00  0.00           O  
ATOM   1160  CG  LYS A 147       8.773   0.954  13.570  1.00  0.00           C  
ATOM   1161  CD  LYS A 147       8.733  -0.244  14.509  1.00  0.00           C  
ATOM   1162  CE  LYS A 147       8.482   0.182  15.950  1.00  0.00           C  
ATOM   1163  NZ  LYS A 147       8.409  -0.992  16.870  1.00  0.00           N  
ATOM   1164  N   ASP A 148      10.688   0.894   9.653  1.00  0.00           N  
ATOM   1165  CA  ASP A 148      11.112   0.253   8.412  1.00  0.00           C  
ATOM   1166  C   ASP A 148      10.283  -0.998   8.129  1.00  0.00           C  
ATOM   1167  CB  ASP A 148      12.598  -0.103   8.473  1.00  0.00           C  
ATOM   1168  O   ASP A 148      10.047  -1.809   9.026  1.00  0.00           O  
ATOM   1169  CG  ASP A 148      13.503   1.116   8.432  1.00  0.00           C  
ATOM   1170  OD1 ASP A 148      13.058   2.190   7.974  1.00  0.00           O  
ATOM   1171  OD2 ASP A 148      14.672   1.000   8.860  1.00  0.00           O  
ATOM   1172  N   GLY A 149       9.751  -1.084   6.945  1.00  0.00           N  
ATOM   1173  CA  GLY A 149       8.990  -2.265   6.568  1.00  0.00           C  
ATOM   1174  C   GLY A 149       7.496  -2.012   6.492  1.00  0.00           C  
ATOM   1175  O   GLY A 149       6.732  -2.894   6.094  1.00  0.00           O  
ATOM   1176  N   GLN A 150       7.075  -0.840   6.837  1.00  0.00           N  
ATOM   1177  CA  GLN A 150       5.645  -0.551   6.853  1.00  0.00           C  
ATOM   1178  C   GLN A 150       5.199   0.087   5.541  1.00  0.00           C  
ATOM   1179  CB  GLN A 150       5.295   0.363   8.028  1.00  0.00           C  
ATOM   1180  O   GLN A 150       4.048   0.508   5.409  1.00  0.00           O  
ATOM   1181  CG  GLN A 150       5.388  -0.318   9.386  1.00  0.00           C  
ATOM   1182  CD  GLN A 150       5.023   0.606  10.533  1.00  0.00           C  
ATOM   1183  NE2 GLN A 150       4.361   0.060  11.547  1.00  0.00           N  
ATOM   1184  OE1 GLN A 150       5.333   1.801  10.507  1.00  0.00           O  
ATOM   1185  N   CYS A 151       6.163   0.199   4.652  1.00  0.00           N  
ATOM   1186  CA  CYS A 151       5.787   0.657   3.319  1.00  0.00           C  
ATOM   1187  C   CYS A 151       4.718  -0.245   2.713  1.00  0.00           C  
ATOM   1188  CB  CYS A 151       7.009   0.701   2.402  1.00  0.00           C  
ATOM   1189  O   CYS A 151       4.692  -1.448   2.979  1.00  0.00           O  
ATOM   1190  SG  CYS A 151       8.188   2.003   2.823  1.00  0.00           S  
ATOM   1191  N   GLY A 152       3.842   0.422   2.010  1.00  0.00           N  
ATOM   1192  CA  GLY A 152       2.812  -0.350   1.334  1.00  0.00           C  
ATOM   1193  C   GLY A 152       1.511  -0.421   2.112  1.00  0.00           C  
ATOM   1194  O   GLY A 152       0.491  -0.871   1.587  1.00  0.00           O  
ATOM   1195  N   SER A 153       1.559   0.074   3.366  1.00  0.00           N  
ATOM   1196  CA  SER A 153       0.345   0.072   4.175  1.00  0.00           C  
ATOM   1197  C   SER A 153      -0.634   1.143   3.705  1.00  0.00           C  
ATOM   1198  CB  SER A 153       0.682   0.291   5.650  1.00  0.00           C  
ATOM   1199  O   SER A 153      -0.226   2.246   3.337  1.00  0.00           O  
ATOM   1200  OG  SER A 153       1.518  -0.746   6.134  1.00  0.00           O  
ATOM   1201  N   PRO A 154      -1.907   0.836   3.762  1.00  0.00           N  
ATOM   1202  CA  PRO A 154      -2.912   1.775   3.259  1.00  0.00           C  
ATOM   1203  C   PRO A 154      -3.136   2.958   4.197  1.00  0.00           C  
ATOM   1204  CB  PRO A 154      -4.174   0.916   3.152  1.00  0.00           C  
ATOM   1205  O   PRO A 154      -3.179   2.783   5.418  1.00  0.00           O  
ATOM   1206  CG  PRO A 154      -3.966  -0.193   4.132  1.00  0.00           C  
ATOM   1207  CD  PRO A 154      -2.492  -0.453   4.252  1.00  0.00           C  
ATOM   1208  N   LEU A 155      -3.208   4.102   3.617  1.00  0.00           N  
ATOM   1209  CA  LEU A 155      -3.710   5.292   4.296  1.00  0.00           C  
ATOM   1210  C   LEU A 155      -5.184   5.518   3.979  1.00  0.00           C  
ATOM   1211  CB  LEU A 155      -2.894   6.523   3.894  1.00  0.00           C  
ATOM   1212  O   LEU A 155      -5.561   5.630   2.810  1.00  0.00           O  
ATOM   1213  CG  LEU A 155      -1.524   6.675   4.558  1.00  0.00           C  
ATOM   1214  CD1 LEU A 155      -1.684   6.909   6.056  1.00  0.00           C  
ATOM   1215  CD2 LEU A 155      -0.662   5.446   4.292  1.00  0.00           C  
ATOM   1216  N   VAL A 156      -5.976   5.615   5.056  1.00  0.00           N  
ATOM   1217  CA  VAL A 156      -7.428   5.591   4.905  1.00  0.00           C  
ATOM   1218  C   VAL A 156      -8.027   6.878   5.467  1.00  0.00           C  
ATOM   1219  CB  VAL A 156      -8.050   4.362   5.607  1.00  0.00           C  
ATOM   1220  O   VAL A 156      -7.659   7.317   6.559  1.00  0.00           O  
ATOM   1221  CG1 VAL A 156      -9.564   4.337   5.407  1.00  0.00           C  
ATOM   1222  CG2 VAL A 156      -7.417   3.073   5.086  1.00  0.00           C  
ATOM   1223  N   SER A 157      -8.946   7.456   4.715  1.00  0.00           N  
ATOM   1224  CA  SER A 157      -9.671   8.637   5.170  1.00  0.00           C  
ATOM   1225  C   SER A 157     -10.633   8.293   6.302  1.00  0.00           C  
ATOM   1226  CB  SER A 157     -10.440   9.274   4.012  1.00  0.00           C  
ATOM   1227  O   SER A 157     -11.415   7.347   6.193  1.00  0.00           O  
ATOM   1228  OG  SER A 157     -11.278  10.317   4.477  1.00  0.00           O  
ATOM   1229  N   THR A 158     -10.581   9.105   7.365  1.00  0.00           N  
ATOM   1230  CA  THR A 158     -11.470   8.872   8.498  1.00  0.00           C  
ATOM   1231  C   THR A 158     -12.875   9.385   8.198  1.00  0.00           C  
ATOM   1232  CB  THR A 158     -10.936   9.548   9.775  1.00  0.00           C  
ATOM   1233  O   THR A 158     -13.829   9.048   8.903  1.00  0.00           O  
ATOM   1234  CG2 THR A 158      -9.569   8.992  10.161  1.00  0.00           C  
ATOM   1235  OG1 THR A 158     -10.820  10.958   9.549  1.00  0.00           O  
ATOM   1236  N   THR A 159     -13.012  10.152   7.108  1.00  0.00           N  
ATOM   1237  CA  THR A 159     -14.294  10.747   6.748  1.00  0.00           C  
ATOM   1238  C   THR A 159     -15.188   9.725   6.051  1.00  0.00           C  
ATOM   1239  CB  THR A 159     -14.105  11.973   5.837  1.00  0.00           C  
ATOM   1240  O   THR A 159     -16.355   9.563   6.414  1.00  0.00           O  
ATOM   1241  CG2 THR A 159     -15.447  12.597   5.467  1.00  0.00           C  
ATOM   1242  OG1 THR A 159     -13.308  12.950   6.519  1.00  0.00           O  
ATOM   1243  N   ASP A 160     -14.556   8.975   5.108  1.00  0.00           N  
ATOM   1244  CA  ASP A 160     -15.424   8.113   4.312  1.00  0.00           C  
ATOM   1245  C   ASP A 160     -14.878   6.688   4.253  1.00  0.00           C  
ATOM   1246  CB  ASP A 160     -15.585   8.672   2.897  1.00  0.00           C  
ATOM   1247  O   ASP A 160     -15.465   5.818   3.606  1.00  0.00           O  
ATOM   1248  CG  ASP A 160     -14.259   8.892   2.191  1.00  0.00           C  
ATOM   1249  OD1 ASP A 160     -13.214   8.431   2.700  1.00  0.00           O  
ATOM   1250  OD2 ASP A 160     -14.258   9.533   1.118  1.00  0.00           O  
ATOM   1251  N   GLY A 161     -13.722   6.382   4.729  1.00  0.00           N  
ATOM   1252  CA  GLY A 161     -13.169   5.038   4.770  1.00  0.00           C  
ATOM   1253  C   GLY A 161     -12.489   4.632   3.476  1.00  0.00           C  
ATOM   1254  O   GLY A 161     -12.169   3.458   3.278  1.00  0.00           O  
ATOM   1255  N   SER A 162     -12.327   5.621   2.609  1.00  0.00           N  
ATOM   1256  CA  SER A 162     -11.677   5.357   1.329  1.00  0.00           C  
ATOM   1257  C   SER A 162     -10.160   5.321   1.476  1.00  0.00           C  
ATOM   1258  CB  SER A 162     -12.073   6.414   0.298  1.00  0.00           C  
ATOM   1259  O   SER A 162      -9.594   6.037   2.305  1.00  0.00           O  
ATOM   1260  OG  SER A 162     -13.475   6.414   0.090  1.00  0.00           O  
ATOM   1261  N   ILE A 163      -9.526   4.413   0.733  1.00  0.00           N  
ATOM   1262  CA  ILE A 163      -8.069   4.390   0.679  1.00  0.00           C  
ATOM   1263  C   ILE A 163      -7.567   5.538  -0.194  1.00  0.00           C  
ATOM   1264  CB  ILE A 163      -7.544   3.039   0.143  1.00  0.00           C  
ATOM   1265  O   ILE A 163      -7.940   5.644  -1.365  1.00  0.00           O  
ATOM   1266  CG1 ILE A 163      -7.965   1.895   1.072  1.00  0.00           C  
ATOM   1267  CG2 ILE A 163      -6.022   3.078  -0.023  1.00  0.00           C  
ATOM   1268  CD1 ILE A 163      -7.679   0.508   0.515  1.00  0.00           C  
ATOM   1269  N   VAL A 164      -6.694   6.388   0.369  1.00  0.00           N  
ATOM   1270  CA  VAL A 164      -6.286   7.589  -0.353  1.00  0.00           C  
ATOM   1271  C   VAL A 164      -4.840   7.444  -0.822  1.00  0.00           C  
ATOM   1272  CB  VAL A 164      -6.438   8.855   0.521  1.00  0.00           C  
ATOM   1273  O   VAL A 164      -4.349   8.263  -1.603  1.00  0.00           O  
ATOM   1274  CG1 VAL A 164      -7.908   9.115   0.842  1.00  0.00           C  
ATOM   1275  CG2 VAL A 164      -5.623   8.718   1.805  1.00  0.00           C  
ATOM   1276  N   GLY A 165      -4.185   6.392  -0.363  1.00  0.00           N  
ATOM   1277  CA  GLY A 165      -2.805   6.160  -0.760  1.00  0.00           C  
ATOM   1278  C   GLY A 165      -2.136   5.049   0.027  1.00  0.00           C  
ATOM   1279  O   GLY A 165      -2.793   4.345   0.797  1.00  0.00           O  
ATOM   1280  N   ILE A 166      -0.902   4.792  -0.344  1.00  0.00           N  
ATOM   1281  CA  ILE A 166      -0.129   3.790   0.381  1.00  0.00           C  
ATOM   1282  C   ILE A 166       1.169   4.410   0.893  1.00  0.00           C  
ATOM   1283  CB  ILE A 166       0.177   2.562  -0.505  1.00  0.00           C  
ATOM   1284  O   ILE A 166       1.739   5.293   0.248  1.00  0.00           O  
ATOM   1285  CG1 ILE A 166       1.000   2.979  -1.729  1.00  0.00           C  
ATOM   1286  CG2 ILE A 166      -1.119   1.865  -0.927  1.00  0.00           C  
ATOM   1287  CD1 ILE A 166       1.485   1.810  -2.576  1.00  0.00           C  
ATOM   1288  N   HIS A 167       1.482   4.011   2.118  1.00  0.00           N  
ATOM   1289  CA  HIS A 167       2.698   4.517   2.746  1.00  0.00           C  
ATOM   1290  C   HIS A 167       3.928   4.193   1.904  1.00  0.00           C  
ATOM   1291  CB  HIS A 167       2.857   3.936   4.152  1.00  0.00           C  
ATOM   1292  O   HIS A 167       4.088   3.062   1.440  1.00  0.00           O  
ATOM   1293  CG  HIS A 167       4.116   4.362   4.838  1.00  0.00           C  
ATOM   1294  CD2 HIS A 167       5.224   3.663   5.178  1.00  0.00           C  
ATOM   1295  ND1 HIS A 167       4.331   5.656   5.260  1.00  0.00           N  
ATOM   1296  CE1 HIS A 167       5.522   5.734   5.831  1.00  0.00           C  
ATOM   1297  NE2 HIS A 167       6.084   4.538   5.794  1.00  0.00           N  
ATOM   1298  N   SER A 168       4.910   5.096   1.644  1.00  0.00           N  
ATOM   1299  CA  SER A 168       6.061   4.921   0.764  1.00  0.00           C  
ATOM   1300  C   SER A 168       7.371   5.102   1.525  1.00  0.00           C  
ATOM   1301  CB  SER A 168       6.000   5.907  -0.403  1.00  0.00           C  
ATOM   1302  O   SER A 168       8.230   4.219   1.510  1.00  0.00           O  
ATOM   1303  OG  SER A 168       6.917   5.542  -1.420  1.00  0.00           O  
ATOM   1304  N   ALA A 169       7.646   6.165   2.060  1.00  0.00           N  
ATOM   1305  CA  ALA A 169       8.974   6.405   2.618  1.00  0.00           C  
ATOM   1306  C   ALA A 169       8.896   7.291   3.858  1.00  0.00           C  
ATOM   1307  CB  ALA A 169       9.886   7.039   1.571  1.00  0.00           C  
ATOM   1308  O   ALA A 169       7.858   7.899   4.130  1.00  0.00           O  
ATOM   1309  N   SER A 170      10.010   7.094   4.594  1.00  0.00           N  
ATOM   1310  CA  SER A 170      10.307   7.987   5.709  1.00  0.00           C  
ATOM   1311  C   SER A 170      11.560   8.812   5.437  1.00  0.00           C  
ATOM   1312  CB  SER A 170      10.482   7.191   7.003  1.00  0.00           C  
ATOM   1313  O   SER A 170      12.421   8.404   4.655  1.00  0.00           O  
ATOM   1314  OG  SER A 170      11.620   6.349   6.926  1.00  0.00           O  
ATOM   1315  N   ASN A 171      11.419  10.123   5.438  1.00  0.00           N  
ATOM   1316  CA  ASN A 171      12.611  10.965   5.417  1.00  0.00           C  
ATOM   1317  C   ASN A 171      13.459  10.767   6.670  1.00  0.00           C  
ATOM   1318  CB  ASN A 171      12.224  12.438   5.265  1.00  0.00           C  
ATOM   1319  O   ASN A 171      12.930  10.712   7.781  1.00  0.00           O  
ATOM   1320  CG  ASN A 171      13.407  13.318   4.913  1.00  0.00           C  
ATOM   1321  ND2 ASN A 171      13.136  14.583   4.611  1.00  0.00           N  
ATOM   1322  OD1 ASN A 171      14.555  12.866   4.912  1.00  0.00           O  
ATOM   1323  N   PHE A 172      14.780  10.327   6.509  1.00  0.00           N  
ATOM   1324  CA  PHE A 172      15.803  10.097   7.522  1.00  0.00           C  
ATOM   1325  C   PHE A 172      16.041  11.356   8.347  1.00  0.00           C  
ATOM   1326  CB  PHE A 172      17.112   9.639   6.872  1.00  0.00           C  
ATOM   1327  O   PHE A 172      16.343  11.275   9.540  1.00  0.00           O  
ATOM   1328  CG  PHE A 172      17.046   8.256   6.282  1.00  0.00           C  
ATOM   1329  CD1 PHE A 172      17.149   7.133   7.093  1.00  0.00           C  
ATOM   1330  CD2 PHE A 172      16.880   8.080   4.914  1.00  0.00           C  
ATOM   1331  CE1 PHE A 172      17.088   5.852   6.549  1.00  0.00           C  
ATOM   1332  CE2 PHE A 172      16.819   6.803   4.363  1.00  0.00           C  
ATOM   1333  CZ  PHE A 172      16.924   5.691   5.183  1.00  0.00           C  
ATOM   1334  N   THR A 173      15.611  12.554   7.725  1.00  0.00           N  
ATOM   1335  CA  THR A 173      15.986  13.805   8.373  1.00  0.00           C  
ATOM   1336  C   THR A 173      14.755  14.519   8.923  1.00  0.00           C  
ATOM   1337  CB  THR A 173      16.730  14.738   7.399  1.00  0.00           C  
ATOM   1338  O   THR A 173      14.842  15.239   9.921  1.00  0.00           O  
ATOM   1339  CG2 THR A 173      18.069  14.139   6.980  1.00  0.00           C  
ATOM   1340  OG1 THR A 173      15.924  14.941   6.232  1.00  0.00           O  
ATOM   1341  N   ASN A 174      13.617  14.127   8.480  1.00  0.00           N  
ATOM   1342  CA  ASN A 174      12.395  14.828   8.859  1.00  0.00           C  
ATOM   1343  C   ASN A 174      11.408  13.896   9.557  1.00  0.00           C  
ATOM   1344  CB  ASN A 174      11.742  15.471   7.634  1.00  0.00           C  
ATOM   1345  O   ASN A 174      11.543  12.673   9.483  1.00  0.00           O  
ATOM   1346  CG  ASN A 174      12.159  16.916   7.441  1.00  0.00           C  
ATOM   1347  ND2 ASN A 174      11.946  17.439   6.240  1.00  0.00           N  
ATOM   1348  OD1 ASN A 174      12.670  17.556   8.364  1.00  0.00           O  
ATOM   1349  N   THR A 175      10.771  14.413  10.644  1.00  0.00           N  
ATOM   1350  CA  THR A 175       9.732  13.813  11.473  1.00  0.00           C  
ATOM   1351  C   THR A 175       8.509  13.456  10.633  1.00  0.00           C  
ATOM   1352  CB  THR A 175       9.315  14.756  12.617  1.00  0.00           C  
ATOM   1353  O   THR A 175       7.528  12.918  11.152  1.00  0.00           O  
ATOM   1354  CG2 THR A 175      10.457  14.957  13.608  1.00  0.00           C  
ATOM   1355  OG1 THR A 175       8.944  16.027  12.069  1.00  0.00           O  
ATOM   1356  N   ASN A 176       8.630  13.814   9.266  1.00  0.00           N  
ATOM   1357  CA  ASN A 176       7.404  13.506   8.537  1.00  0.00           C  
ATOM   1358  C   ASN A 176       7.590  12.310   7.607  1.00  0.00           C  
ATOM   1359  CB  ASN A 176       6.929  14.726   7.744  1.00  0.00           C  
ATOM   1360  O   ASN A 176       8.717  11.969   7.245  1.00  0.00           O  
ATOM   1361  CG  ASN A 176       8.029  15.335   6.897  1.00  0.00           C  
ATOM   1362  ND2 ASN A 176       7.700  16.400   6.175  1.00  0.00           N  
ATOM   1363  OD1 ASN A 176       9.165  14.853   6.891  1.00  0.00           O  
ATOM   1364  N   ASN A 177       6.518  11.547   7.460  1.00  0.00           N  
ATOM   1365  CA  ASN A 177       6.435  10.429   6.526  1.00  0.00           C  
ATOM   1366  C   ASN A 177       5.679  10.812   5.258  1.00  0.00           C  
ATOM   1367  CB  ASN A 177       5.775   9.220   7.194  1.00  0.00           C  
ATOM   1368  O   ASN A 177       4.993  11.835   5.224  1.00  0.00           O  
ATOM   1369  CG  ASN A 177       6.613   8.643   8.317  1.00  0.00           C  
ATOM   1370  ND2 ASN A 177       6.000   8.460   9.480  1.00  0.00           N  
ATOM   1371  OD1 ASN A 177       7.802   8.365   8.141  1.00  0.00           O  
ATOM   1372  N   TYR A 178       5.969  10.007   4.184  1.00  0.00           N  
ATOM   1373  CA  TYR A 178       5.328  10.285   2.904  1.00  0.00           C  
ATOM   1374  C   TYR A 178       4.539   9.077   2.415  1.00  0.00           C  
ATOM   1375  CB  TYR A 178       6.372  10.685   1.856  1.00  0.00           C  
ATOM   1376  O   TYR A 178       4.853   7.938   2.769  1.00  0.00           O  
ATOM   1377  CG  TYR A 178       7.147  11.929   2.216  1.00  0.00           C  
ATOM   1378  CD1 TYR A 178       6.662  13.194   1.892  1.00  0.00           C  
ATOM   1379  CD2 TYR A 178       8.367  11.842   2.879  1.00  0.00           C  
ATOM   1380  CE1 TYR A 178       7.374  14.343   2.220  1.00  0.00           C  
ATOM   1381  CE2 TYR A 178       9.087  12.984   3.211  1.00  0.00           C  
ATOM   1382  OH  TYR A 178       9.293  15.363   3.206  1.00  0.00           O  
ATOM   1383  CZ  TYR A 178       8.584  14.229   2.879  1.00  0.00           C  
ATOM   1384  N   PHE A 179       3.483   9.402   1.728  1.00  0.00           N  
ATOM   1385  CA  PHE A 179       2.774   8.322   1.053  1.00  0.00           C  
ATOM   1386  C   PHE A 179       2.452   8.702  -0.387  1.00  0.00           C  
ATOM   1387  CB  PHE A 179       1.485   7.971   1.804  1.00  0.00           C  
ATOM   1388  O   PHE A 179       2.465   9.883  -0.741  1.00  0.00           O  
ATOM   1389  CG  PHE A 179       0.415   9.024   1.698  1.00  0.00           C  
ATOM   1390  CD1 PHE A 179       0.430  10.136   2.531  1.00  0.00           C  
ATOM   1391  CD2 PHE A 179      -0.606   8.902   0.765  1.00  0.00           C  
ATOM   1392  CE1 PHE A 179      -0.559  11.112   2.436  1.00  0.00           C  
ATOM   1393  CE2 PHE A 179      -1.598   9.873   0.663  1.00  0.00           C  
ATOM   1394  CZ  PHE A 179      -1.573  10.977   1.500  1.00  0.00           C  
ATOM   1395  N   THR A 180       2.335   7.682  -1.192  1.00  0.00           N  
ATOM   1396  CA  THR A 180       1.965   7.842  -2.594  1.00  0.00           C  
ATOM   1397  C   THR A 180       0.448   7.816  -2.759  1.00  0.00           C  
ATOM   1398  CB  THR A 180       2.598   6.743  -3.468  1.00  0.00           C  
ATOM   1399  O   THR A 180      -0.217   6.889  -2.292  1.00  0.00           O  
ATOM   1400  CG2 THR A 180       2.305   6.979  -4.946  1.00  0.00           C  
ATOM   1401  OG1 THR A 180       4.017   6.740  -3.268  1.00  0.00           O  
ATOM   1402  N   THR A 181      -0.091   8.804  -3.415  1.00  0.00           N  
ATOM   1403  CA  THR A 181      -1.536   8.904  -3.594  1.00  0.00           C  
ATOM   1404  C   THR A 181      -1.998   8.039  -4.763  1.00  0.00           C  
ATOM   1405  CB  THR A 181      -1.970  10.363  -3.828  1.00  0.00           C  
ATOM   1406  O   THR A 181      -1.224   7.763  -5.682  1.00  0.00           O  
ATOM   1407  CG2 THR A 181      -1.533  11.259  -2.673  1.00  0.00           C  
ATOM   1408  OG1 THR A 181      -1.376  10.843  -5.041  1.00  0.00           O  
ATOM   1409  N   VAL A 182      -3.283   7.635  -4.648  1.00  0.00           N  
ATOM   1410  CA  VAL A 182      -3.896   6.933  -5.771  1.00  0.00           C  
ATOM   1411  C   VAL A 182      -4.407   7.943  -6.796  1.00  0.00           C  
ATOM   1412  CB  VAL A 182      -5.049   6.016  -5.306  1.00  0.00           C  
ATOM   1413  O   VAL A 182      -4.826   9.045  -6.435  1.00  0.00           O  
ATOM   1414  CG1 VAL A 182      -4.521   4.893  -4.415  1.00  0.00           C  
ATOM   1415  CG2 VAL A 182      -6.113   6.829  -4.571  1.00  0.00           C  
ATOM   1416  N   PRO A 183      -4.262   7.641  -8.097  1.00  0.00           N  
ATOM   1417  CA  PRO A 183      -4.791   8.558  -9.109  1.00  0.00           C  
ATOM   1418  C   PRO A 183      -6.317   8.597  -9.130  1.00  0.00           C  
ATOM   1419  CB  PRO A 183      -4.241   7.992 -10.421  1.00  0.00           C  
ATOM   1420  O   PRO A 183      -6.969   7.674  -8.634  1.00  0.00           O  
ATOM   1421  CG  PRO A 183      -4.060   6.531 -10.160  1.00  0.00           C  
ATOM   1422  CD  PRO A 183      -3.723   6.344  -8.709  1.00  0.00           C  
ATOM   1423  N   PRO A 184      -6.968   9.734  -9.608  1.00  0.00           N  
ATOM   1424  CA  PRO A 184      -8.423   9.901  -9.615  1.00  0.00           C  
ATOM   1425  C   PRO A 184      -9.143   8.775 -10.356  1.00  0.00           C  
ATOM   1426  CB  PRO A 184      -8.621  11.239 -10.331  1.00  0.00           C  
ATOM   1427  O   PRO A 184     -10.257   8.400  -9.984  1.00  0.00           O  
ATOM   1428  CG  PRO A 184      -7.331  11.485 -11.044  1.00  0.00           C  
ATOM   1429  CD  PRO A 184      -6.235  10.772 -10.306  1.00  0.00           C  
ATOM   1430  N   ASP A 185      -8.578   8.076 -11.307  1.00  0.00           N  
ATOM   1431  CA  ASP A 185      -9.245   7.043 -12.093  1.00  0.00           C  
ATOM   1432  C   ASP A 185      -8.748   5.652 -11.707  1.00  0.00           C  
ATOM   1433  CB  ASP A 185      -9.028   7.283 -13.589  1.00  0.00           C  
ATOM   1434  O   ASP A 185      -8.799   4.722 -12.515  1.00  0.00           O  
ATOM   1435  CG  ASP A 185      -9.695   8.553 -14.089  1.00  0.00           C  
ATOM   1436  OD1 ASP A 185     -10.748   8.945 -13.541  1.00  0.00           O  
ATOM   1437  OD2 ASP A 185      -9.164   9.165 -15.041  1.00  0.00           O  
ATOM   1438  N   PHE A 186      -8.312   5.577 -10.503  1.00  0.00           N  
ATOM   1439  CA  PHE A 186      -7.675   4.340 -10.067  1.00  0.00           C  
ATOM   1440  C   PHE A 186      -8.663   3.180 -10.105  1.00  0.00           C  
ATOM   1441  CB  PHE A 186      -7.104   4.497  -8.654  1.00  0.00           C  
ATOM   1442  O   PHE A 186      -8.316   2.076 -10.531  1.00  0.00           O  
ATOM   1443  CG  PHE A 186      -6.120   3.424  -8.274  1.00  0.00           C  
ATOM   1444  CD1 PHE A 186      -6.269   2.711  -7.091  1.00  0.00           C  
ATOM   1445  CD2 PHE A 186      -5.044   3.128  -9.102  1.00  0.00           C  
ATOM   1446  CE1 PHE A 186      -5.360   1.717  -6.737  1.00  0.00           C  
ATOM   1447  CE2 PHE A 186      -4.131   2.136  -8.755  1.00  0.00           C  
ATOM   1448  CZ  PHE A 186      -4.290   1.432  -7.572  1.00  0.00           C  
ATOM   1449  N   MET A 187      -9.848   3.442  -9.741  1.00  0.00           N  
ATOM   1450  CA  MET A 187     -10.865   2.395  -9.700  1.00  0.00           C  
ATOM   1451  C   MET A 187     -11.150   1.858 -11.099  1.00  0.00           C  
ATOM   1452  CB  MET A 187     -12.155   2.921  -9.069  1.00  0.00           C  
ATOM   1453  O   MET A 187     -11.370   0.659 -11.276  1.00  0.00           O  
ATOM   1454  CG  MET A 187     -12.070   3.102  -7.562  1.00  0.00           C  
ATOM   1455  SD  MET A 187     -11.682   1.537  -6.686  1.00  0.00           S  
ATOM   1456  CE  MET A 187     -13.224   0.622  -6.968  1.00  0.00           C  
ATOM   1457  N   ARG A 188     -11.173   2.716 -12.052  1.00  0.00           N  
ATOM   1458  CA  ARG A 188     -11.377   2.324 -13.442  1.00  0.00           C  
ATOM   1459  C   ARG A 188     -10.288   1.363 -13.906  1.00  0.00           C  
ATOM   1460  CB  ARG A 188     -11.410   3.556 -14.349  1.00  0.00           C  
ATOM   1461  O   ARG A 188     -10.573   0.373 -14.582  1.00  0.00           O  
ATOM   1462  CG  ARG A 188     -11.738   3.244 -15.801  1.00  0.00           C  
ATOM   1463  CD  ARG A 188     -11.908   4.512 -16.626  1.00  0.00           C  
ATOM   1464  NE  ARG A 188     -10.623   5.146 -16.912  1.00  0.00           N  
ATOM   1465  NH1 ARG A 188     -11.469   6.638 -18.459  1.00  0.00           N  
ATOM   1466  NH2 ARG A 188      -9.232   6.643 -17.959  1.00  0.00           N  
ATOM   1467  CZ  ARG A 188     -10.445   6.141 -17.776  1.00  0.00           C  
ATOM   1468  N   LEU A 189      -9.094   1.626 -13.439  1.00  0.00           N  
ATOM   1469  CA  LEU A 189      -7.961   0.778 -13.792  1.00  0.00           C  
ATOM   1470  C   LEU A 189      -8.112  -0.612 -13.183  1.00  0.00           C  
ATOM   1471  CB  LEU A 189      -6.649   1.413 -13.323  1.00  0.00           C  
ATOM   1472  O   LEU A 189      -7.812  -1.616 -13.835  1.00  0.00           O  
ATOM   1473  CG  LEU A 189      -6.237   2.711 -14.020  1.00  0.00           C  
ATOM   1474  CD1 LEU A 189      -5.007   3.308 -13.344  1.00  0.00           C  
ATOM   1475  CD2 LEU A 189      -5.972   2.462 -15.501  1.00  0.00           C  
ATOM   1476  N   LEU A 190      -8.661  -0.666 -12.026  1.00  0.00           N  
ATOM   1477  CA  LEU A 190      -8.793  -1.924 -11.298  1.00  0.00           C  
ATOM   1478  C   LEU A 190      -9.964  -2.741 -11.833  1.00  0.00           C  
ATOM   1479  CB  LEU A 190      -8.980  -1.660  -9.802  1.00  0.00           C  
ATOM   1480  O   LEU A 190      -9.892  -3.970 -11.895  1.00  0.00           O  
ATOM   1481  CG  LEU A 190      -7.774  -1.083  -9.059  1.00  0.00           C  
ATOM   1482  CD1 LEU A 190      -8.136  -0.792  -7.606  1.00  0.00           C  
ATOM   1483  CD2 LEU A 190      -6.589  -2.040  -9.139  1.00  0.00           C  
ATOM   1484  N   ASN A 191     -11.001  -2.098 -12.295  1.00  0.00           N  
ATOM   1485  CA  ASN A 191     -12.223  -2.767 -12.728  1.00  0.00           C  
ATOM   1486  C   ASN A 191     -12.151  -3.170 -14.198  1.00  0.00           C  
ATOM   1487  CB  ASN A 191     -13.440  -1.873 -12.481  1.00  0.00           C  
ATOM   1488  O   ASN A 191     -12.901  -4.039 -14.645  1.00  0.00           O  
ATOM   1489  CG  ASN A 191     -13.788  -1.753 -11.010  1.00  0.00           C  
ATOM   1490  ND2 ASN A 191     -14.339  -0.609 -10.623  1.00  0.00           N  
ATOM   1491  OD1 ASN A 191     -13.563  -2.681 -10.229  1.00  0.00           O  
ATOM   1492  N   ASP A 192     -11.196  -2.562 -14.909  1.00  0.00           N  
ATOM   1493  CA  ASP A 192     -11.022  -2.858 -16.328  1.00  0.00           C  
ATOM   1494  C   ASP A 192      -9.564  -3.178 -16.648  1.00  0.00           C  
ATOM   1495  CB  ASP A 192     -11.504  -1.684 -17.184  1.00  0.00           C  
ATOM   1496  O   ASP A 192      -8.837  -2.330 -17.169  1.00  0.00           O  
ATOM   1497  CG  ASP A 192     -11.654  -2.043 -18.652  1.00  0.00           C  
ATOM   1498  OD1 ASP A 192     -11.223  -3.144 -19.058  1.00  0.00           O  
ATOM   1499  OD2 ASP A 192     -12.205  -1.217 -19.410  1.00  0.00           O  
ATOM   1500  N   PRO A 193      -9.164  -4.360 -16.261  1.00  0.00           N  
ATOM   1501  CA  PRO A 193      -7.749  -4.717 -16.379  1.00  0.00           C  
ATOM   1502  C   PRO A 193      -7.245  -4.664 -17.819  1.00  0.00           C  
ATOM   1503  CB  PRO A 193      -7.700  -6.148 -15.836  1.00  0.00           C  
ATOM   1504  O   PRO A 193      -6.041  -4.521 -18.051  1.00  0.00           O  
ATOM   1505  CG  PRO A 193      -9.114  -6.628 -15.897  1.00  0.00           C  
ATOM   1506  CD  PRO A 193     -10.026  -5.437 -15.829  1.00  0.00           C  
ATOM   1507  N   GLU A 194      -8.136  -4.687 -18.757  1.00  0.00           N  
ATOM   1508  CA  GLU A 194      -7.742  -4.701 -20.163  1.00  0.00           C  
ATOM   1509  C   GLU A 194      -7.233  -3.332 -20.607  1.00  0.00           C  
ATOM   1510  CB  GLU A 194      -8.915  -5.137 -21.045  1.00  0.00           C  
ATOM   1511  O   GLU A 194      -6.582  -3.214 -21.647  1.00  0.00           O  
ATOM   1512  CG  GLU A 194      -9.377  -6.565 -20.792  1.00  0.00           C  
ATOM   1513  CD  GLU A 194      -8.302  -7.602 -21.071  1.00  0.00           C  
ATOM   1514  OE1 GLU A 194      -8.240  -8.623 -20.349  1.00  0.00           O  
ATOM   1515  OE2 GLU A 194      -7.514  -7.392 -22.020  1.00  0.00           O  
ATOM   1516  N   LEU A 195      -7.441  -2.327 -19.769  1.00  0.00           N  
ATOM   1517  CA  LEU A 195      -7.014  -0.968 -20.084  1.00  0.00           C  
ATOM   1518  C   LEU A 195      -5.541  -0.768 -19.741  1.00  0.00           C  
ATOM   1519  CB  LEU A 195      -7.869   0.052 -19.327  1.00  0.00           C  
ATOM   1520  O   LEU A 195      -4.907   0.169 -20.231  1.00  0.00           O  
ATOM   1521  CG  LEU A 195      -9.320   0.196 -19.790  1.00  0.00           C  
ATOM   1522  CD1 LEU A 195     -10.088   1.114 -18.845  1.00  0.00           C  
ATOM   1523  CD2 LEU A 195      -9.375   0.723 -21.219  1.00  0.00           C  
ATOM   1524  N   GLN A 196      -5.034  -1.768 -19.176  1.00  0.00           N  
ATOM   1525  CA  GLN A 196      -3.692  -1.583 -18.632  1.00  0.00           C  
ATOM   1526  C   GLN A 196      -2.638  -2.204 -19.545  1.00  0.00           C  
ATOM   1527  CB  GLN A 196      -3.594  -2.187 -17.230  1.00  0.00           C  
ATOM   1528  O   GLN A 196      -2.924  -3.154 -20.276  1.00  0.00           O  
ATOM   1529  CG  GLN A 196      -4.574  -1.586 -16.232  1.00  0.00           C  
ATOM   1530  CD  GLN A 196      -4.704  -2.413 -14.966  1.00  0.00           C  
ATOM   1531  NE2 GLN A 196      -5.664  -2.056 -14.120  1.00  0.00           N  
ATOM   1532  OE1 GLN A 196      -3.947  -3.365 -14.751  1.00  0.00           O  
ATOM   1533  N   ASN A 197      -1.491  -1.547 -19.642  1.00  0.00           N  
ATOM   1534  CA  ASN A 197      -0.310  -2.109 -20.288  1.00  0.00           C  
ATOM   1535  C   ASN A 197       0.484  -2.996 -19.332  1.00  0.00           C  
ATOM   1536  CB  ASN A 197       0.581  -0.995 -20.841  1.00  0.00           C  
ATOM   1537  O   ASN A 197       1.295  -2.500 -18.548  1.00  0.00           O  
ATOM   1538  CG  ASN A 197      -0.060  -0.257 -22.001  1.00  0.00           C  
ATOM   1539  ND2 ASN A 197       0.272   1.020 -22.147  1.00  0.00           N  
ATOM   1540  OD1 ASN A 197      -0.847  -0.830 -22.758  1.00  0.00           O  
ATOM   1541  N   TRP A 198       0.189  -4.280 -19.403  1.00  0.00           N  
ATOM   1542  CA  TRP A 198       0.851  -5.231 -18.515  1.00  0.00           C  
ATOM   1543  C   TRP A 198       2.244  -5.578 -19.031  1.00  0.00           C  
ATOM   1544  CB  TRP A 198       0.014  -6.505 -18.370  1.00  0.00           C  
ATOM   1545  O   TRP A 198       2.415  -5.890 -20.212  1.00  0.00           O  
ATOM   1546  CG  TRP A 198      -1.331  -6.282 -17.746  1.00  0.00           C  
ATOM   1547  CD1 TRP A 198      -2.527  -6.147 -18.394  1.00  0.00           C  
ATOM   1548  CD2 TRP A 198      -1.615  -6.165 -16.349  1.00  0.00           C  
ATOM   1549  CE2 TRP A 198      -3.006  -5.959 -16.221  1.00  0.00           C  
ATOM   1550  CE3 TRP A 198      -0.827  -6.214 -15.191  1.00  0.00           C  
ATOM   1551  NE1 TRP A 198      -3.539  -5.953 -17.482  1.00  0.00           N  
ATOM   1552  CH2 TRP A 198      -2.834  -5.855 -13.863  1.00  0.00           C  
ATOM   1553  CZ2 TRP A 198      -3.627  -5.803 -14.979  1.00  0.00           C  
ATOM   1554  CZ3 TRP A 198      -1.447  -6.058 -13.956  1.00  0.00           C  
ATOM   1555  N   ILE A 199       3.167  -5.325 -18.127  1.00  0.00           N  
ATOM   1556  CA  ILE A 199       4.548  -5.620 -18.494  1.00  0.00           C  
ATOM   1557  C   ILE A 199       5.104  -6.710 -17.581  1.00  0.00           C  
ATOM   1558  CB  ILE A 199       5.434  -4.356 -18.421  1.00  0.00           C  
ATOM   1559  O   ILE A 199       4.605  -6.914 -16.472  1.00  0.00           O  
ATOM   1560  CG1 ILE A 199       5.425  -3.779 -17.001  1.00  0.00           C  
ATOM   1561  CG2 ILE A 199       4.969  -3.311 -19.440  1.00  0.00           C  
ATOM   1562  CD1 ILE A 199       6.463  -2.689 -16.769  1.00  0.00           C  
ATOM   1563  N   SER A 200       5.983  -7.527 -18.129  1.00  0.00           N  
ATOM   1564  CA  SER A 200       6.693  -8.534 -17.346  1.00  0.00           C  
ATOM   1565  C   SER A 200       8.192  -8.254 -17.316  1.00  0.00           C  
ATOM   1566  CB  SER A 200       6.438  -9.931 -17.913  1.00  0.00           C  
ATOM   1567  O   SER A 200       8.714  -7.547 -18.180  1.00  0.00           O  
ATOM   1568  OG  SER A 200       5.055 -10.241 -17.885  1.00  0.00           O  
ATOM   1569  N   GLY A 201       8.847  -8.693 -16.246  1.00  0.00           N  
ATOM   1570  CA  GLY A 201      10.296  -8.588 -16.167  1.00  0.00           C  
ATOM   1571  C   GLY A 201      10.776  -7.181 -15.864  1.00  0.00           C  
ATOM   1572  O   GLY A 201      11.880  -6.798 -16.257  1.00  0.00           O  
ATOM   1573  N   TRP A 202       9.928  -6.416 -15.248  1.00  0.00           N  
ATOM   1574  CA  TRP A 202      10.230  -5.014 -14.976  1.00  0.00           C  
ATOM   1575  C   TRP A 202      11.051  -4.872 -13.699  1.00  0.00           C  
ATOM   1576  CB  TRP A 202       8.938  -4.199 -14.861  1.00  0.00           C  
ATOM   1577  O   TRP A 202      10.877  -5.643 -12.753  1.00  0.00           O  
ATOM   1578  CG  TRP A 202       9.161  -2.733 -14.639  1.00  0.00           C  
ATOM   1579  CD1 TRP A 202       9.284  -1.764 -15.596  1.00  0.00           C  
ATOM   1580  CD2 TRP A 202       9.294  -2.071 -13.378  1.00  0.00           C  
ATOM   1581  CE2 TRP A 202       9.494  -0.698 -13.646  1.00  0.00           C  
ATOM   1582  CE3 TRP A 202       9.261  -2.505 -12.046  1.00  0.00           C  
ATOM   1583  NE1 TRP A 202       9.484  -0.538 -15.005  1.00  0.00           N  
ATOM   1584  CH2 TRP A 202       9.625  -0.207 -11.334  1.00  0.00           C  
ATOM   1585  CZ2 TRP A 202       9.661   0.244 -12.628  1.00  0.00           C  
ATOM   1586  CZ3 TRP A 202       9.428  -1.565 -11.035  1.00  0.00           C  
ATOM   1587  N   ARG A 203      11.988  -3.971 -13.635  1.00  0.00           N  
ATOM   1588  CA  ARG A 203      12.717  -3.545 -12.444  1.00  0.00           C  
ATOM   1589  C   ARG A 203      12.660  -2.029 -12.281  1.00  0.00           C  
ATOM   1590  CB  ARG A 203      14.173  -4.010 -12.509  1.00  0.00           C  
ATOM   1591  O   ARG A 203      12.575  -1.296 -13.268  1.00  0.00           O  
ATOM   1592  CG  ARG A 203      15.003  -3.290 -13.560  1.00  0.00           C  
ATOM   1593  CD  ARG A 203      16.457  -3.742 -13.536  1.00  0.00           C  
ATOM   1594  NE  ARG A 203      17.253  -3.050 -14.546  1.00  0.00           N  
ATOM   1595  NH1 ARG A 203      19.219  -4.159 -14.054  1.00  0.00           N  
ATOM   1596  NH2 ARG A 203      19.173  -2.579 -15.714  1.00  0.00           N  
ATOM   1597  CZ  ARG A 203      18.547  -3.264 -14.769  1.00  0.00           C  
ATOM   1598  N   LEU A 204      12.629  -1.545 -11.023  1.00  0.00           N  
ATOM   1599  CA  LEU A 204      12.509  -0.115 -10.756  1.00  0.00           C  
ATOM   1600  C   LEU A 204      13.662   0.655 -11.391  1.00  0.00           C  
ATOM   1601  CB  LEU A 204      12.472   0.147  -9.248  1.00  0.00           C  
ATOM   1602  O   LEU A 204      14.825   0.273 -11.243  1.00  0.00           O  
ATOM   1603  CG  LEU A 204      12.349   1.609  -8.818  1.00  0.00           C  
ATOM   1604  CD1 LEU A 204      10.962   2.146  -9.155  1.00  0.00           C  
ATOM   1605  CD2 LEU A 204      12.636   1.754  -7.327  1.00  0.00           C  
ATOM   1606  N   ASN A 205      13.257   1.620 -12.188  1.00  0.00           N  
ATOM   1607  CA  ASN A 205      14.105   2.721 -12.631  1.00  0.00           C  
ATOM   1608  C   ASN A 205      13.800   4.006 -11.867  1.00  0.00           C  
ATOM   1609  CB  ASN A 205      13.947   2.948 -14.136  1.00  0.00           C  
ATOM   1610  O   ASN A 205      12.733   4.599 -12.041  1.00  0.00           O  
ATOM   1611  CG  ASN A 205      14.932   3.964 -14.680  1.00  0.00           C  
ATOM   1612  ND2 ASN A 205      15.116   3.967 -15.995  1.00  0.00           N  
ATOM   1613  OD1 ASN A 205      15.524   4.740 -13.925  1.00  0.00           O  
ATOM   1614  N   ALA A 206      14.637   4.352 -10.880  1.00  0.00           N  
ATOM   1615  CA  ALA A 206      14.417   5.482  -9.981  1.00  0.00           C  
ATOM   1616  C   ALA A 206      13.971   6.719 -10.755  1.00  0.00           C  
ATOM   1617  CB  ALA A 206      15.684   5.785  -9.185  1.00  0.00           C  
ATOM   1618  O   ALA A 206      13.287   7.588 -10.209  1.00  0.00           O  
ATOM   1619  N   ASP A 207      14.260   6.790 -12.024  1.00  0.00           N  
ATOM   1620  CA  ASP A 207      13.899   7.935 -12.854  1.00  0.00           C  
ATOM   1621  C   ASP A 207      12.430   7.874 -13.264  1.00  0.00           C  
ATOM   1622  CB  ASP A 207      14.790   7.999 -14.097  1.00  0.00           C  
ATOM   1623  O   ASP A 207      11.861   8.876 -13.705  1.00  0.00           O  
ATOM   1624  CG  ASP A 207      16.231   8.354 -13.776  1.00  0.00           C  
ATOM   1625  OD1 ASP A 207      16.481   9.021 -12.748  1.00  0.00           O  
ATOM   1626  OD2 ASP A 207      17.125   7.967 -14.559  1.00  0.00           O  
ATOM   1627  N   SER A 208      11.805   6.736 -13.106  1.00  0.00           N  
ATOM   1628  CA  SER A 208      10.427   6.547 -13.549  1.00  0.00           C  
ATOM   1629  C   SER A 208       9.436   7.041 -12.500  1.00  0.00           C  
ATOM   1630  CB  SER A 208      10.161   5.073 -13.859  1.00  0.00           C  
ATOM   1631  O   SER A 208       8.259   7.249 -12.800  1.00  0.00           O  
ATOM   1632  OG  SER A 208      10.356   4.273 -12.706  1.00  0.00           O  
ATOM   1633  N   VAL A 209       9.936   7.229 -11.280  1.00  0.00           N  
ATOM   1634  CA  VAL A 209       9.109   7.740 -10.192  1.00  0.00           C  
ATOM   1635  C   VAL A 209       9.466   9.197  -9.911  1.00  0.00           C  
ATOM   1636  CB  VAL A 209       9.272   6.894  -8.910  1.00  0.00           C  
ATOM   1637  O   VAL A 209      10.646   9.552  -9.845  1.00  0.00           O  
ATOM   1638  CG1 VAL A 209       8.422   7.463  -7.775  1.00  0.00           C  
ATOM   1639  CG2 VAL A 209       8.900   5.437  -9.181  1.00  0.00           C  
ATOM   1640  N   ASP A 210       8.424  10.066  -9.957  1.00  0.00           N  
ATOM   1641  CA  ASP A 210       8.644  11.456  -9.569  1.00  0.00           C  
ATOM   1642  C   ASP A 210       8.819  11.583  -8.058  1.00  0.00           C  
ATOM   1643  CB  ASP A 210       7.484  12.334 -10.041  1.00  0.00           C  
ATOM   1644  O   ASP A 210       7.836  11.628  -7.315  1.00  0.00           O  
ATOM   1645  CG  ASP A 210       7.710  13.811  -9.771  1.00  0.00           C  
ATOM   1646  OD1 ASP A 210       8.802  14.183  -9.288  1.00  0.00           O  
ATOM   1647  OD2 ASP A 210       6.788  14.611 -10.040  1.00  0.00           O  
ATOM   1648  N   TRP A 211       9.962  11.477  -7.680  1.00  0.00           N  
ATOM   1649  CA  TRP A 211      10.254  11.504  -6.251  1.00  0.00           C  
ATOM   1650  C   TRP A 211      10.270  12.936  -5.725  1.00  0.00           C  
ATOM   1651  CB  TRP A 211      11.597  10.827  -5.963  1.00  0.00           C  
ATOM   1652  O   TRP A 211      10.500  13.165  -4.536  1.00  0.00           O  
ATOM   1653  CG  TRP A 211      11.641   9.376  -6.338  1.00  0.00           C  
ATOM   1654  CD1 TRP A 211      12.149   8.837  -7.487  1.00  0.00           C  
ATOM   1655  CD2 TRP A 211      11.152   8.279  -5.561  1.00  0.00           C  
ATOM   1656  CE2 TRP A 211      11.397   7.101  -6.301  1.00  0.00           C  
ATOM   1657  CE3 TRP A 211      10.530   8.176  -4.309  1.00  0.00           C  
ATOM   1658  NE1 TRP A 211      12.005   7.469  -7.471  1.00  0.00           N  
ATOM   1659  CH2 TRP A 211      10.435   5.763  -4.602  1.00  0.00           C  
ATOM   1660  CZ2 TRP A 211      11.041   5.835  -5.829  1.00  0.00           C  
ATOM   1661  CZ3 TRP A 211      10.177   6.916  -3.842  1.00  0.00           C  
ATOM   1662  N   GLY A 212       9.942  13.853  -6.645  1.00  0.00           N  
ATOM   1663  CA  GLY A 212      10.082  15.239  -6.228  1.00  0.00           C  
ATOM   1664  C   GLY A 212      11.480  15.580  -5.750  1.00  0.00           C  
ATOM   1665  O   GLY A 212      12.464  15.288  -6.433  1.00  0.00           O  
ATOM   1666  N   GLY A 213      11.656  16.265  -4.670  1.00  0.00           N  
ATOM   1667  CA  GLY A 213      12.927  16.669  -4.091  1.00  0.00           C  
ATOM   1668  C   GLY A 213      13.584  15.574  -3.272  1.00  0.00           C  
ATOM   1669  O   GLY A 213      14.700  15.746  -2.777  1.00  0.00           O  
ATOM   1670  N   HIS A 214      12.925  14.336  -3.266  1.00  0.00           N  
ATOM   1671  CA  HIS A 214      13.439  13.241  -2.451  1.00  0.00           C  
ATOM   1672  C   HIS A 214      14.469  12.420  -3.220  1.00  0.00           C  
ATOM   1673  CB  HIS A 214      12.296  12.341  -1.980  1.00  0.00           C  
ATOM   1674  O   HIS A 214      14.316  12.191  -4.421  1.00  0.00           O  
ATOM   1675  CG  HIS A 214      11.251  13.062  -1.189  1.00  0.00           C  
ATOM   1676  CD2 HIS A 214      10.047  13.562  -1.554  1.00  0.00           C  
ATOM   1677  ND1 HIS A 214      11.396  13.344   0.152  1.00  0.00           N  
ATOM   1678  CE1 HIS A 214      10.322  13.986   0.580  1.00  0.00           C  
ATOM   1679  NE2 HIS A 214       9.488  14.132  -0.436  1.00  0.00           N  
ATOM   1680  N   LYS A 215      15.683  12.221  -2.639  1.00  0.00           N  
ATOM   1681  CA  LYS A 215      16.741  11.420  -3.249  1.00  0.00           C  
ATOM   1682  C   LYS A 215      16.583   9.943  -2.899  1.00  0.00           C  
ATOM   1683  CB  LYS A 215      18.116  11.919  -2.805  1.00  0.00           C  
ATOM   1684  O   LYS A 215      16.316   9.598  -1.746  1.00  0.00           O  
ATOM   1685  CG  LYS A 215      18.510  13.262  -3.402  1.00  0.00           C  
ATOM   1686  CD  LYS A 215      19.939  13.640  -3.035  1.00  0.00           C  
ATOM   1687  CE  LYS A 215      20.312  15.013  -3.579  1.00  0.00           C  
ATOM   1688  NZ  LYS A 215      21.714  15.386  -3.225  1.00  0.00           N  
ATOM   1689  N   VAL A 216      16.420   9.115  -3.898  1.00  0.00           N  
ATOM   1690  CA  VAL A 216      16.412   7.668  -3.709  1.00  0.00           C  
ATOM   1691  C   VAL A 216      17.838   7.129  -3.781  1.00  0.00           C  
ATOM   1692  CB  VAL A 216      15.522   6.964  -4.758  1.00  0.00           C  
ATOM   1693  O   VAL A 216      18.556   7.383  -4.751  1.00  0.00           O  
ATOM   1694  CG1 VAL A 216      15.515   5.453  -4.533  1.00  0.00           C  
ATOM   1695  CG2 VAL A 216      14.100   7.521  -4.711  1.00  0.00           C  
ATOM   1696  N   PHE A 217      18.345   6.670  -2.667  1.00  0.00           N  
ATOM   1697  CA  PHE A 217      19.691   6.111  -2.684  1.00  0.00           C  
ATOM   1698  C   PHE A 217      19.667   4.656  -3.138  1.00  0.00           C  
ATOM   1699  CB  PHE A 217      20.336   6.218  -1.299  1.00  0.00           C  
ATOM   1700  O   PHE A 217      18.952   3.833  -2.563  1.00  0.00           O  
ATOM   1701  CG  PHE A 217      20.591   7.634  -0.855  1.00  0.00           C  
ATOM   1702  CD1 PHE A 217      21.718   8.320  -1.290  1.00  0.00           C  
ATOM   1703  CD2 PHE A 217      19.703   8.278  -0.004  1.00  0.00           C  
ATOM   1704  CE1 PHE A 217      21.956   9.631  -0.881  1.00  0.00           C  
ATOM   1705  CE2 PHE A 217      19.934   9.587   0.409  1.00  0.00           C  
ATOM   1706  CZ  PHE A 217      21.062  10.261  -0.030  1.00  0.00           C  
ATOM   1707  N   MET A 218      19.873   4.316  -4.445  1.00  0.00           N  
ATOM   1708  CA  MET A 218      19.847   2.991  -5.058  1.00  0.00           C  
ATOM   1709  C   MET A 218      21.044   2.160  -4.610  1.00  0.00           C  
ATOM   1710  CB  MET A 218      19.830   3.104  -6.583  1.00  0.00           C  
ATOM   1711  O   MET A 218      20.938   0.942  -4.456  1.00  0.00           O  
ATOM   1712  CG  MET A 218      18.526   3.650  -7.143  1.00  0.00           C  
ATOM   1713  SD  MET A 218      17.163   2.423  -7.073  1.00  0.00           S  
ATOM   1714  CE  MET A 218      16.370   2.734  -8.674  1.00  0.00           C  
ATOM   1715  N   ASP A 219      21.990   2.707  -3.788  1.00  0.00           N  
ATOM   1716  CA  ASP A 219      23.209   1.943  -3.539  1.00  0.00           C  
ATOM   1717  C   ASP A 219      24.051   2.595  -2.445  1.00  0.00           C  
ATOM   1718  CB  ASP A 219      24.029   1.807  -4.824  1.00  0.00           C  
ATOM   1719  O   ASP A 219      24.633   3.661  -2.654  1.00  0.00           O  
ATOM   1720  CG  ASP A 219      23.441   0.802  -5.799  1.00  0.00           C  
ATOM   1721  OD1 ASP A 219      22.789  -0.168  -5.356  1.00  0.00           O  
ATOM   1722  OD2 ASP A 219      23.633   0.981  -7.021  1.00  0.00           O  
ATOM   1723  N   LYS A 220      23.541   2.669  -1.263  1.00  0.00           N  
ATOM   1724  CA  LYS A 220      24.620   3.093  -0.376  1.00  0.00           C  
ATOM   1725  C   LYS A 220      25.647   1.980  -0.188  1.00  0.00           C  
ATOM   1726  CB  LYS A 220      24.062   3.525   0.981  1.00  0.00           C  
ATOM   1727  O   LYS A 220      25.288   0.802  -0.128  1.00  0.00           O  
ATOM   1728  CG  LYS A 220      23.421   4.906   0.975  1.00  0.00           C  
ATOM   1729  CD  LYS A 220      23.095   5.376   2.386  1.00  0.00           C  
ATOM   1730  CE  LYS A 220      22.400   6.731   2.379  1.00  0.00           C  
ATOM   1731  NZ  LYS A 220      22.108   7.212   3.762  1.00  0.00           N  
ATOM   1732  N   PRO A 221      26.931   2.110  -0.635  1.00  0.00           N  
ATOM   1733  CA  PRO A 221      27.987   1.110  -0.459  1.00  0.00           C  
ATOM   1734  C   PRO A 221      27.807   0.278   0.809  1.00  0.00           C  
ATOM   1735  CB  PRO A 221      29.262   1.953  -0.383  1.00  0.00           C  
ATOM   1736  O   PRO A 221      27.247   0.764   1.795  1.00  0.00           O  
ATOM   1737  CG  PRO A 221      28.788   3.369  -0.441  1.00  0.00           C  
ATOM   1738  CD  PRO A 221      27.291   3.366  -0.557  1.00  0.00           C  
TER    1739      PRO A 221
ENDMDL
END
