# Supplementary material for: Improving Protein Expression, Stability, and Function with ProteinMPNN
Source: J Am Chem Soc. 2024 Jan 9;146(3):2054–61. doi: 10.1021/jacs.3c10941 (PMC10811672; doi:10.1021/jacs.3c10941)
Supplement: Supplementary file 2 — ja3c10941_si_002.zip [file ja3c10941_si_002.zip › Sumida_Design_Structures_Idealizing_with_ProteinMPNN/TEV/hyperTEV0124_m4_35.pdb]

MODEL     1
ATOM      1  N   GLY A   1     -21.762  16.465  17.950  1.00  0.00           N  
ATOM      2  CA  GLY A   1     -20.498  15.892  18.387  1.00  0.00           C  
ATOM      3  C   GLY A   1     -20.442  14.384  18.233  1.00  0.00           C  
ATOM      4  O   GLY A   1     -19.411  13.833  17.841  1.00  0.00           O  
ATOM      5  N   GLU A   2     -21.546  13.682  18.593  1.00  0.00           N  
ATOM      6  CA  GLU A   2     -21.659  12.231  18.474  1.00  0.00           C  
ATOM      7  C   GLU A   2     -21.450  11.778  17.032  1.00  0.00           C  
ATOM      8  CB  GLU A   2     -23.022  11.754  18.984  1.00  0.00           C  
ATOM      9  O   GLU A   2     -20.829  10.742  16.785  1.00  0.00           O  
ATOM     10  CG  GLU A   2     -23.144  10.241  19.088  1.00  0.00           C  
ATOM     11  CD  GLU A   2     -24.475   9.785  19.663  1.00  0.00           C  
ATOM     12  OE1 GLU A   2     -24.672   8.561  19.841  1.00  0.00           O  
ATOM     13  OE2 GLU A   2     -25.329  10.658  19.937  1.00  0.00           O  
ATOM     14  N   SER A   3     -21.930  12.508  16.113  1.00  0.00           N  
ATOM     15  CA  SER A   3     -21.856  12.162  14.697  1.00  0.00           C  
ATOM     16  C   SER A   3     -20.423  12.244  14.183  1.00  0.00           C  
ATOM     17  CB  SER A   3     -22.756  13.081  13.872  1.00  0.00           C  
ATOM     18  O   SER A   3     -20.080  11.611  13.182  1.00  0.00           O  
ATOM     19  OG  SER A   3     -22.369  14.436  14.027  1.00  0.00           O  
ATOM     20  N   LEU A   4     -19.532  13.043  14.923  1.00  0.00           N  
ATOM     21  CA  LEU A   4     -18.148  13.243  14.505  1.00  0.00           C  
ATOM     22  C   LEU A   4     -17.261  12.106  15.000  1.00  0.00           C  
ATOM     23  CB  LEU A   4     -17.619  14.582  15.026  1.00  0.00           C  
ATOM     24  O   LEU A   4     -16.171  11.886  14.467  1.00  0.00           O  
ATOM     25  CG  LEU A   4     -18.244  15.840  14.419  1.00  0.00           C  
ATOM     26  CD1 LEU A   4     -17.777  17.080  15.174  1.00  0.00           C  
ATOM     27  CD2 LEU A   4     -17.900  15.947  12.938  1.00  0.00           C  
ATOM     28  N   GLU A   5     -17.792  11.393  16.030  1.00  0.00           N  
ATOM     29  CA  GLU A   5     -16.980  10.359  16.664  1.00  0.00           C  
ATOM     30  C   GLU A   5     -17.453   8.964  16.265  1.00  0.00           C  
ATOM     31  CB  GLU A   5     -17.010  10.510  18.187  1.00  0.00           C  
ATOM     32  O   GLU A   5     -18.561   8.555  16.616  1.00  0.00           O  
ATOM     33  CG  GLU A   5     -16.620  11.897  18.676  1.00  0.00           C  
ATOM     34  CD  GLU A   5     -15.163  12.239  18.411  1.00  0.00           C  
ATOM     35  OE1 GLU A   5     -14.813  13.441  18.404  1.00  0.00           O  
ATOM     36  OE2 GLU A   5     -14.364  11.297  18.208  1.00  0.00           O  
ATOM     37  N   VAL A   6     -16.780   8.383  15.387  1.00  0.00           N  
ATOM     38  CA  VAL A   6     -17.137   7.035  14.957  1.00  0.00           C  
ATOM     39  C   VAL A   6     -16.626   6.016  15.973  1.00  0.00           C  
ATOM     40  CB  VAL A   6     -16.572   6.719  13.554  1.00  0.00           C  
ATOM     41  O   VAL A   6     -15.605   6.241  16.628  1.00  0.00           O  
ATOM     42  CG1 VAL A   6     -17.051   5.350  13.075  1.00  0.00           C  
ATOM     43  CG2 VAL A   6     -16.974   7.807  12.560  1.00  0.00           C  
ATOM     44  N   GLY A   7     -17.477   5.006  16.325  1.00  0.00           N  
ATOM     45  CA  GLY A   7     -17.187   3.955  17.286  1.00  0.00           C  
ATOM     46  C   GLY A   7     -16.010   3.087  16.884  1.00  0.00           C  
ATOM     47  O   GLY A   7     -15.360   3.344  15.869  1.00  0.00           O  
ATOM     48  N   PRO A   8     -15.690   2.185  17.746  1.00  0.00           N  
ATOM     49  CA  PRO A   8     -14.575   1.271  17.488  1.00  0.00           C  
ATOM     50  C   PRO A   8     -14.748   0.479  16.194  1.00  0.00           C  
ATOM     51  CB  PRO A   8     -14.592   0.341  18.703  1.00  0.00           C  
ATOM     52  O   PRO A   8     -15.872   0.123  15.829  1.00  0.00           O  
ATOM     53  CG  PRO A   8     -15.409   1.063  19.726  1.00  0.00           C  
ATOM     54  CD  PRO A   8     -16.354   1.987  19.014  1.00  0.00           C  
ATOM     55  N   ARG A   9     -13.679   0.292  15.516  1.00  0.00           N  
ATOM     56  CA  ARG A   9     -13.668  -0.498  14.288  1.00  0.00           C  
ATOM     57  C   ARG A   9     -12.568  -1.553  14.326  1.00  0.00           C  
ATOM     58  CB  ARG A   9     -13.483   0.408  13.068  1.00  0.00           C  
ATOM     59  O   ARG A   9     -11.478  -1.304  14.844  1.00  0.00           O  
ATOM     60  CG  ARG A   9     -13.491  -0.336  11.742  1.00  0.00           C  
ATOM     61  CD  ARG A   9     -13.444   0.620  10.559  1.00  0.00           C  
ATOM     62  NE  ARG A   9     -14.705   1.339  10.396  1.00  0.00           N  
ATOM     63  NH1 ARG A   9     -15.799  -0.401   9.342  1.00  0.00           N  
ATOM     64  NH2 ARG A   9     -16.889   1.578   9.726  1.00  0.00           N  
ATOM     65  CZ  ARG A   9     -15.795   0.837   9.822  1.00  0.00           C  
ATOM     66  N   ASP A  10     -12.892  -2.626  13.765  1.00  0.00           N  
ATOM     67  CA  ASP A  10     -11.928  -3.716  13.650  1.00  0.00           C  
ATOM     68  C   ASP A  10     -11.112  -3.594  12.365  1.00  0.00           C  
ATOM     69  CB  ASP A  10     -12.640  -5.069  13.695  1.00  0.00           C  
ATOM     70  O   ASP A  10     -11.629  -3.832  11.271  1.00  0.00           O  
ATOM     71  CG  ASP A  10     -11.679  -6.244  13.736  1.00  0.00           C  
ATOM     72  OD1 ASP A  10     -10.450  -6.025  13.807  1.00  0.00           O  
ATOM     73  OD2 ASP A  10     -12.154  -7.399  13.694  1.00  0.00           O  
ATOM     74  N   TYR A  11      -9.767  -3.277  12.482  1.00  0.00           N  
ATOM     75  CA  TYR A  11      -8.917  -3.099  11.311  1.00  0.00           C  
ATOM     76  C   TYR A  11      -8.130  -4.368  11.010  1.00  0.00           C  
ATOM     77  CB  TYR A  11      -7.955  -1.925  11.518  1.00  0.00           C  
ATOM     78  O   TYR A  11      -7.275  -4.380  10.120  1.00  0.00           O  
ATOM     79  CG  TYR A  11      -8.638  -0.579  11.551  1.00  0.00           C  
ATOM     80  CD1 TYR A  11      -8.999   0.069  10.372  1.00  0.00           C  
ATOM     81  CD2 TYR A  11      -8.922   0.047  12.760  1.00  0.00           C  
ATOM     82  CE1 TYR A  11      -9.626   1.311  10.397  1.00  0.00           C  
ATOM     83  CE2 TYR A  11      -9.550   1.288  12.797  1.00  0.00           C  
ATOM     84  OH  TYR A  11     -10.519   3.139  11.644  1.00  0.00           O  
ATOM     85  CZ  TYR A  11      -9.898   1.911  11.613  1.00  0.00           C  
ATOM     86  N   ASN A  12      -8.395  -5.413  11.719  1.00  0.00           N  
ATOM     87  CA  ASN A  12      -7.650  -6.663  11.607  1.00  0.00           C  
ATOM     88  C   ASN A  12      -7.820  -7.296  10.229  1.00  0.00           C  
ATOM     89  CB  ASN A  12      -8.081  -7.644  12.700  1.00  0.00           C  
ATOM     90  O   ASN A  12      -6.857  -7.801   9.650  1.00  0.00           O  
ATOM     91  CG  ASN A  12      -7.467  -7.323  14.048  1.00  0.00           C  
ATOM     92  ND2 ASN A  12      -8.202  -7.608  15.117  1.00  0.00           N  
ATOM     93  OD1 ASN A  12      -6.343  -6.822  14.129  1.00  0.00           O  
ATOM     94  N   PRO A  13      -8.975  -7.216   9.689  1.00  0.00           N  
ATOM     95  CA  PRO A  13      -9.110  -7.796   8.351  1.00  0.00           C  
ATOM     96  C   PRO A  13      -8.207  -7.121   7.321  1.00  0.00           C  
ATOM     97  CB  PRO A  13     -10.586  -7.570   8.016  1.00  0.00           C  
ATOM     98  O   PRO A  13      -7.698  -7.782   6.413  1.00  0.00           O  
ATOM     99  CG  PRO A  13     -11.281  -7.564   9.339  1.00  0.00           C  
ATOM    100  CD  PRO A  13     -10.394  -6.882  10.341  1.00  0.00           C  
ATOM    101  N   ILE A  14      -7.964  -5.857   7.493  1.00  0.00           N  
ATOM    102  CA  ILE A  14      -7.073  -5.127   6.598  1.00  0.00           C  
ATOM    103  C   ILE A  14      -5.620  -5.423   6.962  1.00  0.00           C  
ATOM    104  CB  ILE A  14      -7.340  -3.606   6.653  1.00  0.00           C  
ATOM    105  O   ILE A  14      -4.813  -5.761   6.094  1.00  0.00           O  
ATOM    106  CG1 ILE A  14      -8.751  -3.292   6.144  1.00  0.00           C  
ATOM    107  CG2 ILE A  14      -6.285  -2.843   5.846  1.00  0.00           C  
ATOM    108  CD1 ILE A  14      -9.194  -1.856   6.389  1.00  0.00           C  
ATOM    109  N   SER A  15      -5.317  -5.336   8.247  1.00  0.00           N  
ATOM    110  CA  SER A  15      -3.940  -5.507   8.698  1.00  0.00           C  
ATOM    111  C   SER A  15      -3.419  -6.902   8.369  1.00  0.00           C  
ATOM    112  CB  SER A  15      -3.834  -5.256  10.203  1.00  0.00           C  
ATOM    113  O   SER A  15      -2.234  -7.075   8.077  1.00  0.00           O  
ATOM    114  OG  SER A  15      -4.638  -6.174  10.924  1.00  0.00           O  
ATOM    115  N   ASN A  16      -4.305  -7.941   8.351  1.00  0.00           N  
ATOM    116  CA  ASN A  16      -3.918  -9.323   8.089  1.00  0.00           C  
ATOM    117  C   ASN A  16      -3.543  -9.533   6.625  1.00  0.00           C  
ATOM    118  CB  ASN A  16      -5.042 -10.281   8.493  1.00  0.00           C  
ATOM    119  O   ASN A  16      -2.979 -10.569   6.267  1.00  0.00           O  
ATOM    120  CG  ASN A  16      -5.149 -10.455   9.995  1.00  0.00           C  
ATOM    121  ND2 ASN A  16      -6.302 -10.925  10.456  1.00  0.00           N  
ATOM    122  OD1 ASN A  16      -4.205 -10.169  10.735  1.00  0.00           O  
ATOM    123  N   THR A  17      -3.842  -8.546   5.783  1.00  0.00           N  
ATOM    124  CA  THR A  17      -3.539  -8.695   4.364  1.00  0.00           C  
ATOM    125  C   THR A  17      -2.281  -7.913   3.995  1.00  0.00           C  
ATOM    126  CB  THR A  17      -4.715  -8.223   3.490  1.00  0.00           C  
ATOM    127  O   THR A  17      -1.818  -7.974   2.855  1.00  0.00           O  
ATOM    128  CG2 THR A  17      -6.008  -8.931   3.878  1.00  0.00           C  
ATOM    129  OG1 THR A  17      -4.889  -6.810   3.654  1.00  0.00           O  
ATOM    130  N   ILE A  18      -1.731  -7.171   4.948  1.00  0.00           N  
ATOM    131  CA  ILE A  18      -0.563  -6.333   4.698  1.00  0.00           C  
ATOM    132  C   ILE A  18       0.689  -7.204   4.619  1.00  0.00           C  
ATOM    133  CB  ILE A  18      -0.397  -5.254   5.792  1.00  0.00           C  
ATOM    134  O   ILE A  18       0.868  -8.120   5.426  1.00  0.00           O  
ATOM    135  CG1 ILE A  18      -1.549  -4.245   5.725  1.00  0.00           C  
ATOM    136  CG2 ILE A  18       0.957  -4.550   5.655  1.00  0.00           C  
ATOM    137  CD1 ILE A  18      -1.563  -3.246   6.874  1.00  0.00           C  
ATOM    138  N   VAL A  19       1.525  -6.939   3.643  1.00  0.00           N  
ATOM    139  CA  VAL A  19       2.775  -7.666   3.448  1.00  0.00           C  
ATOM    140  C   VAL A  19       3.944  -6.684   3.415  1.00  0.00           C  
ATOM    141  CB  VAL A  19       2.747  -8.506   2.152  1.00  0.00           C  
ATOM    142  O   VAL A  19       3.764  -5.506   3.097  1.00  0.00           O  
ATOM    143  CG1 VAL A  19       1.645  -9.561   2.216  1.00  0.00           C  
ATOM    144  CG2 VAL A  19       2.555  -7.602   0.935  1.00  0.00           C  
ATOM    145  N   LYS A  20       5.063  -7.189   3.850  1.00  0.00           N  
ATOM    146  CA  LYS A  20       6.316  -6.460   3.671  1.00  0.00           C  
ATOM    147  C   LYS A  20       7.077  -6.968   2.449  1.00  0.00           C  
ATOM    148  CB  LYS A  20       7.190  -6.580   4.920  1.00  0.00           C  
ATOM    149  O   LYS A  20       7.337  -8.166   2.327  1.00  0.00           O  
ATOM    150  CG  LYS A  20       8.431  -5.700   4.893  1.00  0.00           C  
ATOM    151  CD  LYS A  20       9.218  -5.803   6.193  1.00  0.00           C  
ATOM    152  CE  LYS A  20      10.426  -4.877   6.192  1.00  0.00           C  
ATOM    153  NZ  LYS A  20      11.197  -4.970   7.468  1.00  0.00           N  
ATOM    154  N   LEU A  21       7.416  -6.008   1.560  1.00  0.00           N  
ATOM    155  CA  LEU A  21       8.108  -6.341   0.319  1.00  0.00           C  
ATOM    156  C   LEU A  21       9.529  -5.787   0.324  1.00  0.00           C  
ATOM    157  CB  LEU A  21       7.339  -5.794  -0.887  1.00  0.00           C  
ATOM    158  O   LEU A  21       9.739  -4.607   0.612  1.00  0.00           O  
ATOM    159  CG  LEU A  21       5.863  -6.186  -0.984  1.00  0.00           C  
ATOM    160  CD1 LEU A  21       5.156  -5.332  -2.032  1.00  0.00           C  
ATOM    161  CD2 LEU A  21       5.724  -7.668  -1.313  1.00  0.00           C  
ATOM    162  N   THR A  22      10.423  -6.675   0.042  1.00  0.00           N  
ATOM    163  CA  THR A  22      11.813  -6.254  -0.094  1.00  0.00           C  
ATOM    164  C   THR A  22      12.375  -6.675  -1.449  1.00  0.00           C  
ATOM    165  CB  THR A  22      12.687  -6.838   1.031  1.00  0.00           C  
ATOM    166  O   THR A  22      12.498  -7.868  -1.732  1.00  0.00           O  
ATOM    167  CG2 THR A  22      14.123  -6.334   0.931  1.00  0.00           C  
ATOM    168  OG1 THR A  22      12.144  -6.451   2.300  1.00  0.00           O  
ATOM    169  N   ASN A  23      12.672  -5.637  -2.295  1.00  0.00           N  
ATOM    170  CA  ASN A  23      13.291  -5.864  -3.597  1.00  0.00           C  
ATOM    171  C   ASN A  23      14.798  -5.632  -3.549  1.00  0.00           C  
ATOM    172  CB  ASN A  23      12.649  -4.970  -4.660  1.00  0.00           C  
ATOM    173  O   ASN A  23      15.251  -4.508  -3.325  1.00  0.00           O  
ATOM    174  CG  ASN A  23      13.171  -5.254  -6.054  1.00  0.00           C  
ATOM    175  ND2 ASN A  23      12.553  -4.640  -7.056  1.00  0.00           N  
ATOM    176  OD1 ASN A  23      14.123  -6.020  -6.230  1.00  0.00           O  
ATOM    177  N   THR A  24      15.516  -6.709  -3.785  1.00  0.00           N  
ATOM    178  CA  THR A  24      16.973  -6.654  -3.835  1.00  0.00           C  
ATOM    179  C   THR A  24      17.473  -6.849  -5.263  1.00  0.00           C  
ATOM    180  CB  THR A  24      17.603  -7.718  -2.917  1.00  0.00           C  
ATOM    181  O   THR A  24      17.319  -7.928  -5.838  1.00  0.00           O  
ATOM    182  CG2 THR A  24      19.120  -7.574  -2.869  1.00  0.00           C  
ATOM    183  OG1 THR A  24      17.077  -7.570  -1.592  1.00  0.00           O  
ATOM    184  N   SER A  25      17.976  -5.688  -5.823  1.00  0.00           N  
ATOM    185  CA  SER A  25      18.469  -5.708  -7.196  1.00  0.00           C  
ATOM    186  C   SER A  25      19.674  -4.788  -7.365  1.00  0.00           C  
ATOM    187  CB  SER A  25      17.364  -5.295  -8.169  1.00  0.00           C  
ATOM    188  O   SER A  25      19.704  -3.687  -6.812  1.00  0.00           O  
ATOM    189  OG  SER A  25      16.255  -6.172  -8.071  1.00  0.00           O  
ATOM    190  N   ASP A  26      20.699  -5.316  -8.024  1.00  0.00           N  
ATOM    191  CA  ASP A  26      21.875  -4.530  -8.382  1.00  0.00           C  
ATOM    192  C   ASP A  26      22.544  -3.946  -7.140  1.00  0.00           C  
ATOM    193  CB  ASP A  26      21.497  -3.408  -9.352  1.00  0.00           C  
ATOM    194  O   ASP A  26      22.909  -2.769  -7.120  1.00  0.00           O  
ATOM    195  CG  ASP A  26      21.053  -3.923 -10.710  1.00  0.00           C  
ATOM    196  OD1 ASP A  26      21.493  -5.019 -11.120  1.00  0.00           O  
ATOM    197  OD2 ASP A  26      20.259  -3.226 -11.377  1.00  0.00           O  
ATOM    198  N   GLY A  27      22.638  -4.718  -5.982  1.00  0.00           N  
ATOM    199  CA  GLY A  27      23.328  -4.309  -4.769  1.00  0.00           C  
ATOM    200  C   GLY A  27      22.508  -3.370  -3.904  1.00  0.00           C  
ATOM    201  O   GLY A  27      22.984  -2.895  -2.871  1.00  0.00           O  
ATOM    202  N   TYR A  28      21.302  -3.005  -4.356  1.00  0.00           N  
ATOM    203  CA  TYR A  28      20.421  -2.129  -3.592  1.00  0.00           C  
ATOM    204  C   TYR A  28      19.197  -2.886  -3.093  1.00  0.00           C  
ATOM    205  CB  TYR A  28      19.984  -0.932  -4.441  1.00  0.00           C  
ATOM    206  O   TYR A  28      18.786  -3.881  -3.695  1.00  0.00           O  
ATOM    207  CG  TYR A  28      21.109   0.015  -4.780  1.00  0.00           C  
ATOM    208  CD1 TYR A  28      21.382   1.120  -3.977  1.00  0.00           C  
ATOM    209  CD2 TYR A  28      21.901  -0.192  -5.905  1.00  0.00           C  
ATOM    210  CE1 TYR A  28      22.416   1.997  -4.287  1.00  0.00           C  
ATOM    211  CE2 TYR A  28      22.939   0.678  -6.224  1.00  0.00           C  
ATOM    212  OH  TYR A  28      24.214   2.632  -5.721  1.00  0.00           O  
ATOM    213  CZ  TYR A  28      23.188   1.768  -5.410  1.00  0.00           C  
ATOM    214  N   SER A  29      18.674  -2.373  -1.968  1.00  0.00           N  
ATOM    215  CA  SER A  29      17.478  -2.970  -1.383  1.00  0.00           C  
ATOM    216  C   SER A  29      16.430  -1.909  -1.064  1.00  0.00           C  
ATOM    217  CB  SER A  29      17.832  -3.746  -0.114  1.00  0.00           C  
ATOM    218  O   SER A  29      16.747  -0.873  -0.475  1.00  0.00           O  
ATOM    219  OG  SER A  29      16.684  -4.381   0.424  1.00  0.00           O  
ATOM    220  N   ILE A  30      15.228  -2.136  -1.634  1.00  0.00           N  
ATOM    221  CA  ILE A  30      14.096  -1.270  -1.322  1.00  0.00           C  
ATOM    222  C   ILE A  30      13.017  -2.072  -0.599  1.00  0.00           C  
ATOM    223  CB  ILE A  30      13.516  -0.617  -2.596  1.00  0.00           C  
ATOM    224  O   ILE A  30      12.640  -3.159  -1.043  1.00  0.00           O  
ATOM    225  CG1 ILE A  30      14.568   0.274  -3.267  1.00  0.00           C  
ATOM    226  CG2 ILE A  30      12.251   0.182  -2.266  1.00  0.00           C  
ATOM    227  CD1 ILE A  30      14.125   0.859  -4.601  1.00  0.00           C  
ATOM    228  N   SER A  31      12.610  -1.503   0.550  1.00  0.00           N  
ATOM    229  CA  SER A  31      11.561  -2.157   1.325  1.00  0.00           C  
ATOM    230  C   SER A  31      10.338  -1.257   1.471  1.00  0.00           C  
ATOM    231  CB  SER A  31      12.082  -2.552   2.707  1.00  0.00           C  
ATOM    232  O   SER A  31      10.463  -0.088   1.840  1.00  0.00           O  
ATOM    233  OG  SER A  31      13.093  -3.540   2.601  1.00  0.00           O  
ATOM    234  N   LEU A  32       9.204  -1.863   1.136  1.00  0.00           N  
ATOM    235  CA  LEU A  32       7.910  -1.207   1.284  1.00  0.00           C  
ATOM    236  C   LEU A  32       6.851  -2.195   1.760  1.00  0.00           C  
ATOM    237  CB  LEU A  32       7.475  -0.572  -0.039  1.00  0.00           C  
ATOM    238  O   LEU A  32       7.127  -3.389   1.899  1.00  0.00           O  
ATOM    239  CG  LEU A  32       8.511   0.306  -0.743  1.00  0.00           C  
ATOM    240  CD1 LEU A  32       8.077   0.594  -2.176  1.00  0.00           C  
ATOM    241  CD2 LEU A  32       8.724   1.604   0.028  1.00  0.00           C  
ATOM    242  N   TYR A  33       5.690  -1.674   1.945  1.00  0.00           N  
ATOM    243  CA  TYR A  33       4.556  -2.527   2.284  1.00  0.00           C  
ATOM    244  C   TYR A  33       3.633  -2.710   1.085  1.00  0.00           C  
ATOM    245  CB  TYR A  33       3.773  -1.938   3.461  1.00  0.00           C  
ATOM    246  O   TYR A  33       3.779  -2.023   0.071  1.00  0.00           O  
ATOM    247  CG  TYR A  33       4.511  -2.005   4.776  1.00  0.00           C  
ATOM    248  CD1 TYR A  33       4.409  -3.126   5.597  1.00  0.00           C  
ATOM    249  CD2 TYR A  33       5.310  -0.949   5.200  1.00  0.00           C  
ATOM    250  CE1 TYR A  33       5.086  -3.191   6.811  1.00  0.00           C  
ATOM    251  CE2 TYR A  33       5.991  -1.003   6.411  1.00  0.00           C  
ATOM    252  OH  TYR A  33       6.545  -2.187   8.409  1.00  0.00           O  
ATOM    253  CZ  TYR A  33       5.873  -2.127   7.208  1.00  0.00           C  
ATOM    254  N   GLY A  34       2.761  -3.635   1.223  1.00  0.00           N  
ATOM    255  CA  GLY A  34       1.740  -3.900   0.222  1.00  0.00           C  
ATOM    256  C   GLY A  34       0.483  -4.522   0.801  1.00  0.00           C  
ATOM    257  O   GLY A  34       0.443  -4.865   1.984  1.00  0.00           O  
ATOM    258  N   ILE A  35      -0.524  -4.500  -0.049  1.00  0.00           N  
ATOM    259  CA  ILE A  35      -1.807  -5.081   0.332  1.00  0.00           C  
ATOM    260  C   ILE A  35      -2.054  -6.357  -0.469  1.00  0.00           C  
ATOM    261  CB  ILE A  35      -2.966  -4.081   0.117  1.00  0.00           C  
ATOM    262  O   ILE A  35      -2.001  -6.345  -1.701  1.00  0.00           O  
ATOM    263  CG1 ILE A  35      -2.691  -2.775   0.871  1.00  0.00           C  
ATOM    264  CG2 ILE A  35      -4.298  -4.697   0.555  1.00  0.00           C  
ATOM    265  CD1 ILE A  35      -3.593  -1.620   0.457  1.00  0.00           C  
ATOM    266  N   GLY A  36      -2.315  -7.437   0.260  1.00  0.00           N  
ATOM    267  CA  GLY A  36      -2.705  -8.672  -0.402  1.00  0.00           C  
ATOM    268  C   GLY A  36      -4.184  -8.729  -0.735  1.00  0.00           C  
ATOM    269  O   GLY A  36      -5.023  -8.306   0.064  1.00  0.00           O  
ATOM    270  N   PHE A  37      -4.552  -9.231  -1.886  1.00  0.00           N  
ATOM    271  CA  PHE A  37      -5.903  -9.438  -2.395  1.00  0.00           C  
ATOM    272  C   PHE A  37      -5.943 -10.614  -3.363  1.00  0.00           C  
ATOM    273  CB  PHE A  37      -6.418  -8.171  -3.086  1.00  0.00           C  
ATOM    274  O   PHE A  37      -5.570 -10.477  -4.530  1.00  0.00           O  
ATOM    275  CG  PHE A  37      -7.881  -8.221  -3.432  1.00  0.00           C  
ATOM    276  CD1 PHE A  37      -8.307  -8.763  -4.638  1.00  0.00           C  
ATOM    277  CD2 PHE A  37      -8.832  -7.724  -2.550  1.00  0.00           C  
ATOM    278  CE1 PHE A  37      -9.661  -8.811  -4.961  1.00  0.00           C  
ATOM    279  CE2 PHE A  37     -10.187  -7.768  -2.866  1.00  0.00           C  
ATOM    280  CZ  PHE A  37     -10.599  -8.310  -4.072  1.00  0.00           C  
ATOM    281  N   GLY A  38      -6.420 -11.806  -2.832  1.00  0.00           N  
ATOM    282  CA  GLY A  38      -6.358 -12.984  -3.682  1.00  0.00           C  
ATOM    283  C   GLY A  38      -4.944 -13.348  -4.095  1.00  0.00           C  
ATOM    284  O   GLY A  38      -4.059 -13.480  -3.247  1.00  0.00           O  
ATOM    285  N   PRO A  39      -4.690 -13.483  -5.453  1.00  0.00           N  
ATOM    286  CA  PRO A  39      -3.348 -13.799  -5.946  1.00  0.00           C  
ATOM    287  C   PRO A  39      -2.505 -12.551  -6.202  1.00  0.00           C  
ATOM    288  CB  PRO A  39      -3.619 -14.552  -7.251  1.00  0.00           C  
ATOM    289  O   PRO A  39      -1.447 -12.634  -6.830  1.00  0.00           O  
ATOM    290  CG  PRO A  39      -4.871 -13.940  -7.791  1.00  0.00           C  
ATOM    291  CD  PRO A  39      -5.771 -13.598  -6.639  1.00  0.00           C  
ATOM    292  N   PHE A  40      -2.992 -11.453  -5.693  1.00  0.00           N  
ATOM    293  CA  PHE A  40      -2.357 -10.198  -6.078  1.00  0.00           C  
ATOM    294  C   PHE A  40      -1.762  -9.498  -4.862  1.00  0.00           C  
ATOM    295  CB  PHE A  40      -3.364  -9.276  -6.773  1.00  0.00           C  
ATOM    296  O   PHE A  40      -2.234  -9.683  -3.739  1.00  0.00           O  
ATOM    297  CG  PHE A  40      -4.078  -9.920  -7.931  1.00  0.00           C  
ATOM    298  CD1 PHE A  40      -3.363 -10.462  -8.992  1.00  0.00           C  
ATOM    299  CD2 PHE A  40      -5.465  -9.984  -7.957  1.00  0.00           C  
ATOM    300  CE1 PHE A  40      -4.022 -11.059 -10.064  1.00  0.00           C  
ATOM    301  CE2 PHE A  40      -6.130 -10.579  -9.025  1.00  0.00           C  
ATOM    302  CZ  PHE A  40      -5.407 -11.115 -10.078  1.00  0.00           C  
ATOM    303  N   ILE A  41      -0.750  -8.763  -5.134  1.00  0.00           N  
ATOM    304  CA  ILE A  41      -0.234  -7.789  -4.178  1.00  0.00           C  
ATOM    305  C   ILE A  41      -0.303  -6.388  -4.781  1.00  0.00           C  
ATOM    306  CB  ILE A  41       1.215  -8.121  -3.759  1.00  0.00           C  
ATOM    307  O   ILE A  41       0.171  -6.161  -5.896  1.00  0.00           O  
ATOM    308  CG1 ILE A  41       1.257  -9.443  -2.983  1.00  0.00           C  
ATOM    309  CG2 ILE A  41       1.813  -6.981  -2.930  1.00  0.00           C  
ATOM    310  CD1 ILE A  41       2.663  -9.910  -2.631  1.00  0.00           C  
ATOM    311  N   ILE A  42      -0.943  -5.495  -4.051  1.00  0.00           N  
ATOM    312  CA  ILE A  42      -1.064  -4.095  -4.444  1.00  0.00           C  
ATOM    313  C   ILE A  42      -0.017  -3.260  -3.710  1.00  0.00           C  
ATOM    314  CB  ILE A  42      -2.481  -3.549  -4.160  1.00  0.00           C  
ATOM    315  O   ILE A  42       0.032  -3.259  -2.478  1.00  0.00           O  
ATOM    316  CG1 ILE A  42      -3.535  -4.401  -4.876  1.00  0.00           C  
ATOM    317  CG2 ILE A  42      -2.587  -2.080  -4.579  1.00  0.00           C  
ATOM    318  CD1 ILE A  42      -4.356  -5.282  -3.945  1.00  0.00           C  
ATOM    319  N   THR A  43       0.828  -2.530  -4.448  1.00  0.00           N  
ATOM    320  CA  THR A  43       1.868  -1.727  -3.816  1.00  0.00           C  
ATOM    321  C   THR A  43       2.280  -0.567  -4.718  1.00  0.00           C  
ATOM    322  CB  THR A  43       3.105  -2.580  -3.476  1.00  0.00           C  
ATOM    323  O   THR A  43       1.573  -0.236  -5.673  1.00  0.00           O  
ATOM    324  CG2 THR A  43       3.855  -2.988  -4.740  1.00  0.00           C  
ATOM    325  OG1 THR A  43       3.984  -1.823  -2.635  1.00  0.00           O  
ATOM    326  N   ASN A  44       3.433   0.124  -4.342  1.00  0.00           N  
ATOM    327  CA  ASN A  44       3.899   1.277  -5.105  1.00  0.00           C  
ATOM    328  C   ASN A  44       4.779   0.855  -6.277  1.00  0.00           C  
ATOM    329  CB  ASN A  44       4.653   2.252  -4.198  1.00  0.00           C  
ATOM    330  O   ASN A  44       5.507  -0.136  -6.188  1.00  0.00           O  
ATOM    331  CG  ASN A  44       3.779   2.822  -3.099  1.00  0.00           C  
ATOM    332  ND2 ASN A  44       3.022   3.863  -3.423  1.00  0.00           N  
ATOM    333  OD1 ASN A  44       3.786   2.332  -1.967  1.00  0.00           O  
ATOM    334  N   VAL A  45       4.725   1.590  -7.321  1.00  0.00           N  
ATOM    335  CA  VAL A  45       5.511   1.365  -8.530  1.00  0.00           C  
ATOM    336  C   VAL A  45       6.998   1.508  -8.213  1.00  0.00           C  
ATOM    337  CB  VAL A  45       5.110   2.341  -9.658  1.00  0.00           C  
ATOM    338  O   VAL A  45       7.829   0.784  -8.766  1.00  0.00           O  
ATOM    339  CG1 VAL A  45       6.083   2.239 -10.832  1.00  0.00           C  
ATOM    340  CG2 VAL A  45       3.680   2.065 -10.119  1.00  0.00           C  
ATOM    341  N   HIS A  46       7.283   2.369  -7.277  1.00  0.00           N  
ATOM    342  CA  HIS A  46       8.689   2.663  -7.026  1.00  0.00           C  
ATOM    343  C   HIS A  46       9.369   1.515  -6.288  1.00  0.00           C  
ATOM    344  CB  HIS A  46       8.831   3.959  -6.226  1.00  0.00           C  
ATOM    345  O   HIS A  46      10.553   1.602  -5.954  1.00  0.00           O  
ATOM    346  CG  HIS A  46       8.192   3.903  -4.875  1.00  0.00           C  
ATOM    347  CD2 HIS A  46       8.631   3.382  -3.705  1.00  0.00           C  
ATOM    348  ND1 HIS A  46       6.942   4.425  -4.620  1.00  0.00           N  
ATOM    349  CE1 HIS A  46       6.640   4.228  -3.348  1.00  0.00           C  
ATOM    350  NE2 HIS A  46       7.648   3.597  -2.770  1.00  0.00           N  
ATOM    351  N   LEU A  47       8.639   0.440  -5.998  1.00  0.00           N  
ATOM    352  CA  LEU A  47       9.261  -0.783  -5.504  1.00  0.00           C  
ATOM    353  C   LEU A  47      10.231  -1.354  -6.533  1.00  0.00           C  
ATOM    354  CB  LEU A  47       8.194  -1.825  -5.158  1.00  0.00           C  
ATOM    355  O   LEU A  47      11.214  -2.005  -6.173  1.00  0.00           O  
ATOM    356  CG  LEU A  47       8.705  -3.194  -4.706  1.00  0.00           C  
ATOM    357  CD1 LEU A  47       9.442  -3.073  -3.376  1.00  0.00           C  
ATOM    358  CD2 LEU A  47       7.551  -4.186  -4.594  1.00  0.00           C  
ATOM    359  N   PHE A  48       9.959  -1.075  -7.833  1.00  0.00           N  
ATOM    360  CA  PHE A  48      10.731  -1.661  -8.922  1.00  0.00           C  
ATOM    361  C   PHE A  48      11.579  -0.601  -9.615  1.00  0.00           C  
ATOM    362  CB  PHE A  48       9.805  -2.338  -9.937  1.00  0.00           C  
ATOM    363  O   PHE A  48      11.584  -0.508 -10.844  1.00  0.00           O  
ATOM    364  CG  PHE A  48       9.108  -3.560  -9.401  1.00  0.00           C  
ATOM    365  CD1 PHE A  48       9.796  -4.757  -9.248  1.00  0.00           C  
ATOM    366  CD2 PHE A  48       7.765  -3.510  -9.052  1.00  0.00           C  
ATOM    367  CE1 PHE A  48       9.153  -5.890  -8.753  1.00  0.00           C  
ATOM    368  CE2 PHE A  48       7.117  -4.638  -8.556  1.00  0.00           C  
ATOM    369  CZ  PHE A  48       7.812  -5.827  -8.408  1.00  0.00           C  
ATOM    370  N   ARG A  49      12.268   0.260  -8.778  1.00  0.00           N  
ATOM    371  CA  ARG A  49      13.242   1.190  -9.339  1.00  0.00           C  
ATOM    372  C   ARG A  49      14.385   0.442 -10.018  1.00  0.00           C  
ATOM    373  CB  ARG A  49      13.794   2.114  -8.251  1.00  0.00           C  
ATOM    374  O   ARG A  49      14.966   0.933 -10.988  1.00  0.00           O  
ATOM    375  CG  ARG A  49      12.818   3.190  -7.803  1.00  0.00           C  
ATOM    376  CD  ARG A  49      13.450   4.140  -6.796  1.00  0.00           C  
ATOM    377  NE  ARG A  49      12.508   5.167  -6.359  1.00  0.00           N  
ATOM    378  NH1 ARG A  49      13.976   6.184  -4.894  1.00  0.00           N  
ATOM    379  NH2 ARG A  49      11.848   6.999  -5.142  1.00  0.00           N  
ATOM    380  CZ  ARG A  49      12.780   6.114  -5.466  1.00  0.00           C  
ATOM    381  N   ARG A  50      14.582  -0.662  -9.389  1.00  0.00           N  
ATOM    382  CA  ARG A  50      15.518  -1.629  -9.954  1.00  0.00           C  
ATOM    383  C   ARG A  50      14.864  -2.999 -10.105  1.00  0.00           C  
ATOM    384  CB  ARG A  50      16.770  -1.740  -9.081  1.00  0.00           C  
ATOM    385  O   ARG A  50      13.902  -3.315  -9.403  1.00  0.00           O  
ATOM    386  CG  ARG A  50      17.588  -0.460  -9.013  1.00  0.00           C  
ATOM    387  CD  ARG A  50      18.765  -0.593  -8.058  1.00  0.00           C  
ATOM    388  NE  ARG A  50      19.567   0.626  -8.017  1.00  0.00           N  
ATOM    389  NH1 ARG A  50      18.135   1.768  -6.610  1.00  0.00           N  
ATOM    390  NH2 ARG A  50      20.052   2.774  -7.363  1.00  0.00           N  
ATOM    391  CZ  ARG A  50      19.250   1.720  -7.330  1.00  0.00           C  
ATOM    392  N   ASN A  51      15.332  -3.673 -11.086  1.00  0.00           N  
ATOM    393  CA  ASN A  51      14.697  -4.947 -11.407  1.00  0.00           C  
ATOM    394  C   ASN A  51      15.731  -6.029 -11.705  1.00  0.00           C  
ATOM    395  CB  ASN A  51      13.740  -4.786 -12.590  1.00  0.00           C  
ATOM    396  O   ASN A  51      16.935  -5.793 -11.589  1.00  0.00           O  
ATOM    397  CG  ASN A  51      12.632  -5.821 -12.590  1.00  0.00           C  
ATOM    398  ND2 ASN A  51      11.772  -5.769 -13.599  1.00  0.00           N  
ATOM    399  OD1 ASN A  51      12.551  -6.661 -11.689  1.00  0.00           O  
ATOM    400  N   ASN A  52      15.292  -7.237 -11.967  1.00  0.00           N  
ATOM    401  CA  ASN A  52      16.143  -8.383 -12.267  1.00  0.00           C  
ATOM    402  C   ASN A  52      16.894  -8.863 -11.028  1.00  0.00           C  
ATOM    403  CB  ASN A  52      17.129  -8.041 -13.386  1.00  0.00           C  
ATOM    404  O   ASN A  52      18.067  -9.232 -11.112  1.00  0.00           O  
ATOM    405  CG  ASN A  52      17.777  -9.271 -13.990  1.00  0.00           C  
ATOM    406  ND2 ASN A  52      18.985  -9.108 -14.515  1.00  0.00           N  
ATOM    407  OD1 ASN A  52      17.196 -10.360 -13.985  1.00  0.00           O  
ATOM    408  N   GLY A  53      16.225  -8.866  -9.929  1.00  0.00           N  
ATOM    409  CA  GLY A  53      16.746  -9.344  -8.658  1.00  0.00           C  
ATOM    410  C   GLY A  53      15.793 -10.277  -7.935  1.00  0.00           C  
ATOM    411  O   GLY A  53      15.152 -11.124  -8.560  1.00  0.00           O  
ATOM    412  N   THR A  54      15.864 -10.179  -6.572  1.00  0.00           N  
ATOM    413  CA  THR A  54      15.057 -11.045  -5.720  1.00  0.00           C  
ATOM    414  C   THR A  54      14.014 -10.234  -4.956  1.00  0.00           C  
ATOM    415  CB  THR A  54      15.935 -11.824  -4.724  1.00  0.00           C  
ATOM    416  O   THR A  54      14.327  -9.178  -4.401  1.00  0.00           O  
ATOM    417  CG2 THR A  54      15.093 -12.761  -3.864  1.00  0.00           C  
ATOM    418  OG1 THR A  54      16.900 -12.597  -5.449  1.00  0.00           O  
ATOM    419  N   LEU A  55      12.766 -10.683  -5.043  1.00  0.00           N  
ATOM    420  CA  LEU A  55      11.703 -10.084  -4.244  1.00  0.00           C  
ATOM    421  C   LEU A  55      11.340 -10.980  -3.064  1.00  0.00           C  
ATOM    422  CB  LEU A  55      10.464  -9.827  -5.106  1.00  0.00           C  
ATOM    423  O   LEU A  55      10.970 -12.142  -3.252  1.00  0.00           O  
ATOM    424  CG  LEU A  55       9.263  -9.200  -4.396  1.00  0.00           C  
ATOM    425  CD1 LEU A  55       9.591  -7.777  -3.956  1.00  0.00           C  
ATOM    426  CD2 LEU A  55       8.038  -9.216  -5.303  1.00  0.00           C  
ATOM    427  N   THR A  56      11.506 -10.472  -1.871  1.00  0.00           N  
ATOM    428  CA  THR A  56      11.106 -11.177  -0.658  1.00  0.00           C  
ATOM    429  C   THR A  56       9.780 -10.636  -0.131  1.00  0.00           C  
ATOM    430  CB  THR A  56      12.183 -11.060   0.437  1.00  0.00           C  
ATOM    431  O   THR A  56       9.637  -9.430   0.084  1.00  0.00           O  
ATOM    432  CG2 THR A  56      11.781 -11.833   1.688  1.00  0.00           C  
ATOM    433  OG1 THR A  56      13.420 -11.586  -0.060  1.00  0.00           O  
ATOM    434  N   VAL A  57       8.821 -11.570   0.066  1.00  0.00           N  
ATOM    435  CA  VAL A  57       7.509 -11.205   0.593  1.00  0.00           C  
ATOM    436  C   VAL A  57       7.339 -11.780   1.997  1.00  0.00           C  
ATOM    437  CB  VAL A  57       6.371 -11.700  -0.327  1.00  0.00           C  
ATOM    438  O   VAL A  57       7.368 -12.999   2.184  1.00  0.00           O  
ATOM    439  CG1 VAL A  57       5.014 -11.221   0.187  1.00  0.00           C  
ATOM    440  CG2 VAL A  57       6.600 -11.226  -1.761  1.00  0.00           C  
ATOM    441  N   THR A  58       7.199 -10.889   2.960  1.00  0.00           N  
ATOM    442  CA  THR A  58       6.895 -11.292   4.328  1.00  0.00           C  
ATOM    443  C   THR A  58       5.428 -11.029   4.657  1.00  0.00           C  
ATOM    444  CB  THR A  58       7.791 -10.554   5.340  1.00  0.00           C  
ATOM    445  O   THR A  58       4.971  -9.886   4.605  1.00  0.00           O  
ATOM    446  CG2 THR A  58       7.566 -11.074   6.756  1.00  0.00           C  
ATOM    447  OG1 THR A  58       9.165 -10.749   4.984  1.00  0.00           O  
ATOM    448  N   SER A  59       4.700 -12.092   4.909  1.00  0.00           N  
ATOM    449  CA  SER A  59       3.281 -12.013   5.240  1.00  0.00           C  
ATOM    450  C   SER A  59       2.956 -12.837   6.482  1.00  0.00           C  
ATOM    451  CB  SER A  59       2.428 -12.490   4.064  1.00  0.00           C  
ATOM    452  O   SER A  59       3.859 -13.348   7.148  1.00  0.00           O  
ATOM    453  OG  SER A  59       2.515 -13.897   3.918  1.00  0.00           O  
ATOM    454  N   ILE A  60       1.652 -12.963   6.750  1.00  0.00           N  
ATOM    455  CA  ILE A  60       1.213 -13.773   7.880  1.00  0.00           C  
ATOM    456  C   ILE A  60       1.444 -15.252   7.577  1.00  0.00           C  
ATOM    457  CB  ILE A  60      -0.275 -13.521   8.212  1.00  0.00           C  
ATOM    458  O   ILE A  60       1.488 -16.080   8.490  1.00  0.00           O  
ATOM    459  CG1 ILE A  60      -1.158 -13.878   7.011  1.00  0.00           C  
ATOM    460  CG2 ILE A  60      -0.494 -12.067   8.640  1.00  0.00           C  
ATOM    461  CD1 ILE A  60      -2.643 -13.963   7.338  1.00  0.00           C  
ATOM    462  N   HIS A  61       1.570 -15.499   6.318  1.00  0.00           N  
ATOM    463  CA  HIS A  61       1.756 -16.878   5.884  1.00  0.00           C  
ATOM    464  C   HIS A  61       3.231 -17.265   5.893  1.00  0.00           C  
ATOM    465  CB  HIS A  61       1.169 -17.084   4.486  1.00  0.00           C  
ATOM    466  O   HIS A  61       3.580 -18.409   5.593  1.00  0.00           O  
ATOM    467  CG  HIS A  61      -0.304 -16.831   4.411  1.00  0.00           C  
ATOM    468  CD2 HIS A  61      -1.016 -15.936   3.688  1.00  0.00           C  
ATOM    469  ND1 HIS A  61      -1.220 -17.551   5.147  1.00  0.00           N  
ATOM    470  CE1 HIS A  61      -2.437 -17.108   4.878  1.00  0.00           C  
ATOM    471  NE2 HIS A  61      -2.341 -16.128   3.996  1.00  0.00           N  
ATOM    472  N   GLY A  62       4.071 -16.317   6.189  1.00  0.00           N  
ATOM    473  CA  GLY A  62       5.499 -16.589   6.199  1.00  0.00           C  
ATOM    474  C   GLY A  62       6.265 -15.799   5.155  1.00  0.00           C  
ATOM    475  O   GLY A  62       5.801 -14.752   4.698  1.00  0.00           O  
ATOM    476  N   VAL A  63       7.433 -16.279   4.924  1.00  0.00           N  
ATOM    477  CA  VAL A  63       8.314 -15.588   3.988  1.00  0.00           C  
ATOM    478  C   VAL A  63       8.329 -16.327   2.652  1.00  0.00           C  
ATOM    479  CB  VAL A  63       9.750 -15.465   4.545  1.00  0.00           C  
ATOM    480  O   VAL A  63       8.460 -17.553   2.614  1.00  0.00           O  
ATOM    481  CG1 VAL A  63      10.663 -14.770   3.536  1.00  0.00           C  
ATOM    482  CG2 VAL A  63       9.744 -14.709   5.873  1.00  0.00           C  
ATOM    483  N   PHE A  64       8.090 -15.601   1.617  1.00  0.00           N  
ATOM    484  CA  PHE A  64       8.122 -16.122   0.255  1.00  0.00           C  
ATOM    485  C   PHE A  64       9.130 -15.357  -0.594  1.00  0.00           C  
ATOM    486  CB  PHE A  64       6.732 -16.046  -0.384  1.00  0.00           C  
ATOM    487  O   PHE A  64       9.171 -14.125  -0.559  1.00  0.00           O  
ATOM    488  CG  PHE A  64       6.642 -16.725  -1.724  1.00  0.00           C  
ATOM    489  CD1 PHE A  64       6.903 -16.022  -2.894  1.00  0.00           C  
ATOM    490  CD2 PHE A  64       6.296 -18.067  -1.814  1.00  0.00           C  
ATOM    491  CE1 PHE A  64       6.821 -16.647  -4.136  1.00  0.00           C  
ATOM    492  CE2 PHE A  64       6.212 -18.699  -3.052  1.00  0.00           C  
ATOM    493  CZ  PHE A  64       6.474 -17.987  -4.211  1.00  0.00           C  
ATOM    494  N   THR A  65       9.895 -16.136  -1.391  1.00  0.00           N  
ATOM    495  CA  THR A  65      10.928 -15.487  -2.190  1.00  0.00           C  
ATOM    496  C   THR A  65      10.728 -15.782  -3.674  1.00  0.00           C  
ATOM    497  CB  THR A  65      12.335 -15.940  -1.759  1.00  0.00           C  
ATOM    498  O   THR A  65      10.530 -16.935  -4.062  1.00  0.00           O  
ATOM    499  CG2 THR A  65      13.413 -15.261  -2.597  1.00  0.00           C  
ATOM    500  OG1 THR A  65      12.536 -15.607  -0.380  1.00  0.00           O  
ATOM    501  N   VAL A  66      10.701 -14.655  -4.420  1.00  0.00           N  
ATOM    502  CA  VAL A  66      10.781 -14.740  -5.875  1.00  0.00           C  
ATOM    503  C   VAL A  66      12.205 -14.435  -6.333  1.00  0.00           C  
ATOM    504  CB  VAL A  66       9.784 -13.775  -6.555  1.00  0.00           C  
ATOM    505  O   VAL A  66      12.688 -13.311  -6.173  1.00  0.00           O  
ATOM    506  CG1 VAL A  66       9.860 -13.904  -8.075  1.00  0.00           C  
ATOM    507  CG2 VAL A  66       8.362 -14.043  -6.063  1.00  0.00           C  
ATOM    508  N   SER A  67      12.938 -15.386  -6.878  1.00  0.00           N  
ATOM    509  CA  SER A  67      14.365 -15.290  -7.167  1.00  0.00           C  
ATOM    510  C   SER A  67      14.631 -14.337  -8.327  1.00  0.00           C  
ATOM    511  CB  SER A  67      14.941 -16.670  -7.486  1.00  0.00           C  
ATOM    512  O   SER A  67      15.696 -13.721  -8.400  1.00  0.00           O  
ATOM    513  OG  SER A  67      14.844 -17.529  -6.363  1.00  0.00           O  
ATOM    514  N   ASN A  68      13.698 -14.230  -9.211  1.00  0.00           N  
ATOM    515  CA  ASN A  68      13.839 -13.355 -10.370  1.00  0.00           C  
ATOM    516  C   ASN A  68      12.605 -12.478 -10.563  1.00  0.00           C  
ATOM    517  CB  ASN A  68      14.110 -14.176 -11.632  1.00  0.00           C  
ATOM    518  O   ASN A  68      11.564 -12.955 -11.019  1.00  0.00           O  
ATOM    519  CG  ASN A  68      14.419 -13.309 -12.837  1.00  0.00           C  
ATOM    520  ND2 ASN A  68      14.815 -13.941 -13.936  1.00  0.00           N  
ATOM    521  OD1 ASN A  68      14.305 -12.082 -12.780  1.00  0.00           O  
ATOM    522  N   THR A  69      12.755 -11.168 -10.265  1.00  0.00           N  
ATOM    523  CA  THR A  69      11.624 -10.248 -10.299  1.00  0.00           C  
ATOM    524  C   THR A  69      11.148 -10.029 -11.733  1.00  0.00           C  
ATOM    525  CB  THR A  69      11.986  -8.893  -9.663  1.00  0.00           C  
ATOM    526  O   THR A  69      10.020  -9.583 -11.956  1.00  0.00           O  
ATOM    527  CG2 THR A  69      12.206  -9.032  -8.161  1.00  0.00           C  
ATOM    528  OG1 THR A  69      13.187  -8.395 -10.267  1.00  0.00           O  
ATOM    529  N   THR A  70      11.904 -10.397 -12.757  1.00  0.00           N  
ATOM    530  CA  THR A  70      11.520 -10.197 -14.150  1.00  0.00           C  
ATOM    531  C   THR A  70      10.449 -11.202 -14.565  1.00  0.00           C  
ATOM    532  CB  THR A  70      12.735 -10.322 -15.088  1.00  0.00           C  
ATOM    533  O   THR A  70       9.783 -11.020 -15.587  1.00  0.00           O  
ATOM    534  CG2 THR A  70      13.819  -9.313 -14.721  1.00  0.00           C  
ATOM    535  OG1 THR A  70      13.276 -11.645 -14.986  1.00  0.00           O  
ATOM    536  N   THR A  71      10.277 -12.181 -13.791  1.00  0.00           N  
ATOM    537  CA  THR A  71       9.296 -13.212 -14.111  1.00  0.00           C  
ATOM    538  C   THR A  71       7.919 -12.835 -13.573  1.00  0.00           C  
ATOM    539  CB  THR A  71       9.716 -14.580 -13.541  1.00  0.00           C  
ATOM    540  O   THR A  71       6.923 -13.491 -13.886  1.00  0.00           O  
ATOM    541  CG2 THR A  71      11.100 -14.983 -14.040  1.00  0.00           C  
ATOM    542  OG1 THR A  71       9.740 -14.507 -12.110  1.00  0.00           O  
ATOM    543  N   LEU A  72       7.859 -11.791 -12.792  1.00  0.00           N  
ATOM    544  CA  LEU A  72       6.597 -11.369 -12.195  1.00  0.00           C  
ATOM    545  C   LEU A  72       5.709 -10.685 -13.229  1.00  0.00           C  
ATOM    546  CB  LEU A  72       6.850 -10.425 -11.017  1.00  0.00           C  
ATOM    547  O   LEU A  72       6.201  -9.950 -14.088  1.00  0.00           O  
ATOM    548  CG  LEU A  72       7.467 -11.052  -9.766  1.00  0.00           C  
ATOM    549  CD1 LEU A  72       7.915  -9.965  -8.794  1.00  0.00           C  
ATOM    550  CD2 LEU A  72       6.477 -12.000  -9.098  1.00  0.00           C  
ATOM    551  N   GLN A  73       4.457 -10.999 -13.146  1.00  0.00           N  
ATOM    552  CA  GLN A  73       3.469 -10.289 -13.951  1.00  0.00           C  
ATOM    553  C   GLN A  73       2.958  -9.048 -13.226  1.00  0.00           C  
ATOM    554  CB  GLN A  73       2.301 -11.211 -14.303  1.00  0.00           C  
ATOM    555  O   GLN A  73       2.433  -9.144 -12.114  1.00  0.00           O  
ATOM    556  CG  GLN A  73       2.694 -12.399 -15.171  1.00  0.00           C  
ATOM    557  CD  GLN A  73       1.514 -13.287 -15.518  1.00  0.00           C  
ATOM    558  NE2 GLN A  73       1.515 -13.826 -16.733  1.00  0.00           N  
ATOM    559  OE1 GLN A  73       0.610 -13.489 -14.702  1.00  0.00           O  
ATOM    560  N   LEU A  74       3.174  -7.902 -13.913  1.00  0.00           N  
ATOM    561  CA  LEU A  74       2.847  -6.625 -13.288  1.00  0.00           C  
ATOM    562  C   LEU A  74       1.787  -5.881 -14.093  1.00  0.00           C  
ATOM    563  CB  LEU A  74       4.102  -5.758 -13.151  1.00  0.00           C  
ATOM    564  O   LEU A  74       1.774  -5.951 -15.325  1.00  0.00           O  
ATOM    565  CG  LEU A  74       5.333  -6.438 -12.551  1.00  0.00           C  
ATOM    566  CD1 LEU A  74       6.538  -5.505 -12.613  1.00  0.00           C  
ATOM    567  CD2 LEU A  74       5.059  -6.870 -11.114  1.00  0.00           C  
ATOM    568  N   HIS A  75       0.921  -5.286 -13.372  1.00  0.00           N  
ATOM    569  CA  HIS A  75      -0.027  -4.352 -13.968  1.00  0.00           C  
ATOM    570  C   HIS A  75       0.100  -2.966 -13.345  1.00  0.00           C  
ATOM    571  CB  HIS A  75      -1.458  -4.869 -13.812  1.00  0.00           C  
ATOM    572  O   HIS A  75      -0.257  -2.769 -12.181  1.00  0.00           O  
ATOM    573  CG  HIS A  75      -2.490  -3.971 -14.417  1.00  0.00           C  
ATOM    574  CD2 HIS A  75      -3.444  -3.201 -13.844  1.00  0.00           C  
ATOM    575  ND1 HIS A  75      -2.617  -3.794 -15.778  1.00  0.00           N  
ATOM    576  CE1 HIS A  75      -3.608  -2.951 -16.016  1.00  0.00           C  
ATOM    577  NE2 HIS A  75      -4.127  -2.577 -14.859  1.00  0.00           N  
ATOM    578  N   LEU A  76       0.535  -1.997 -14.161  1.00  0.00           N  
ATOM    579  CA  LEU A  76       0.706  -0.625 -13.697  1.00  0.00           C  
ATOM    580  C   LEU A  76      -0.586   0.169 -13.858  1.00  0.00           C  
ATOM    581  CB  LEU A  76       1.840   0.063 -14.462  1.00  0.00           C  
ATOM    582  O   LEU A  76      -1.216   0.128 -14.917  1.00  0.00           O  
ATOM    583  CG  LEU A  76       3.262  -0.374 -14.105  1.00  0.00           C  
ATOM    584  CD1 LEU A  76       3.562  -1.744 -14.705  1.00  0.00           C  
ATOM    585  CD2 LEU A  76       4.275   0.659 -14.585  1.00  0.00           C  
ATOM    586  N   ILE A  77      -0.913   0.827 -12.751  1.00  0.00           N  
ATOM    587  CA  ILE A  77      -2.076   1.703 -12.833  1.00  0.00           C  
ATOM    588  C   ILE A  77      -1.665   3.053 -13.416  1.00  0.00           C  
ATOM    589  CB  ILE A  77      -2.738   1.895 -11.451  1.00  0.00           C  
ATOM    590  O   ILE A  77      -0.837   3.760 -12.837  1.00  0.00           O  
ATOM    591  CG1 ILE A  77      -3.037   0.536 -10.808  1.00  0.00           C  
ATOM    592  CG2 ILE A  77      -4.013   2.735 -11.574  1.00  0.00           C  
ATOM    593  CD1 ILE A  77      -4.003  -0.327 -11.606  1.00  0.00           C  
ATOM    594  N   GLU A  78      -2.215   3.376 -14.492  1.00  0.00           N  
ATOM    595  CA  GLU A  78      -1.799   4.554 -15.247  1.00  0.00           C  
ATOM    596  C   GLU A  78      -1.959   5.825 -14.418  1.00  0.00           C  
ATOM    597  CB  GLU A  78      -2.597   4.670 -16.548  1.00  0.00           C  
ATOM    598  O   GLU A  78      -2.996   6.033 -13.785  1.00  0.00           O  
ATOM    599  CG  GLU A  78      -2.257   3.601 -17.576  1.00  0.00           C  
ATOM    600  CD  GLU A  78      -2.992   3.780 -18.894  1.00  0.00           C  
ATOM    601  OE1 GLU A  78      -2.802   2.952 -19.813  1.00  0.00           O  
ATOM    602  OE2 GLU A  78      -3.765   4.758 -19.009  1.00  0.00           O  
ATOM    603  N   GLY A  79      -0.876   6.619 -14.423  1.00  0.00           N  
ATOM    604  CA  GLY A  79      -0.909   7.948 -13.833  1.00  0.00           C  
ATOM    605  C   GLY A  79      -0.806   7.932 -12.320  1.00  0.00           C  
ATOM    606  O   GLY A  79      -1.041   8.950 -11.665  1.00  0.00           O  
ATOM    607  N   ARG A  80      -0.498   6.703 -11.784  1.00  0.00           N  
ATOM    608  CA  ARG A  80      -0.469   6.566 -10.331  1.00  0.00           C  
ATOM    609  C   ARG A  80       0.741   5.754  -9.882  1.00  0.00           C  
ATOM    610  CB  ARG A  80      -1.757   5.910  -9.827  1.00  0.00           C  
ATOM    611  O   ARG A  80       1.232   4.900 -10.623  1.00  0.00           O  
ATOM    612  CG  ARG A  80      -3.018   6.690 -10.164  1.00  0.00           C  
ATOM    613  CD  ARG A  80      -4.275   5.917  -9.791  1.00  0.00           C  
ATOM    614  NE  ARG A  80      -5.485   6.642 -10.166  1.00  0.00           N  
ATOM    615  NH1 ARG A  80      -5.955   7.380  -8.027  1.00  0.00           N  
ATOM    616  NH2 ARG A  80      -7.334   7.945  -9.768  1.00  0.00           N  
ATOM    617  CZ  ARG A  80      -6.255   7.321  -9.320  1.00  0.00           C  
ATOM    618  N   ASP A  81       1.309   6.127  -8.744  1.00  0.00           N  
ATOM    619  CA  ASP A  81       2.335   5.304  -8.112  1.00  0.00           C  
ATOM    620  C   ASP A  81       1.724   4.059  -7.472  1.00  0.00           C  
ATOM    621  CB  ASP A  81       3.101   6.112  -7.062  1.00  0.00           C  
ATOM    622  O   ASP A  81       1.726   3.919  -6.247  1.00  0.00           O  
ATOM    623  CG  ASP A  81       4.301   5.369  -6.502  1.00  0.00           C  
ATOM    624  OD1 ASP A  81       4.789   4.419  -7.151  1.00  0.00           O  
ATOM    625  OD2 ASP A  81       4.762   5.736  -5.399  1.00  0.00           O  
ATOM    626  N   LEU A  82       1.067   3.289  -8.310  1.00  0.00           N  
ATOM    627  CA  LEU A  82       0.330   2.093  -7.916  1.00  0.00           C  
ATOM    628  C   LEU A  82       0.542   0.968  -8.924  1.00  0.00           C  
ATOM    629  CB  LEU A  82      -1.163   2.401  -7.785  1.00  0.00           C  
ATOM    630  O   LEU A  82       0.419   1.180 -10.133  1.00  0.00           O  
ATOM    631  CG  LEU A  82      -2.018   1.336  -7.097  1.00  0.00           C  
ATOM    632  CD1 LEU A  82      -1.655   1.240  -5.618  1.00  0.00           C  
ATOM    633  CD2 LEU A  82      -3.501   1.645  -7.270  1.00  0.00           C  
ATOM    634  N   ILE A  83       0.854  -0.228  -8.364  1.00  0.00           N  
ATOM    635  CA  ILE A  83       1.079  -1.380  -9.231  1.00  0.00           C  
ATOM    636  C   ILE A  83       0.421  -2.618  -8.626  1.00  0.00           C  
ATOM    637  CB  ILE A  83       2.587  -1.631  -9.457  1.00  0.00           C  
ATOM    638  O   ILE A  83       0.289  -2.724  -7.405  1.00  0.00           O  
ATOM    639  CG1 ILE A  83       2.794  -2.729 -10.506  1.00  0.00           C  
ATOM    640  CG2 ILE A  83       3.277  -1.994  -8.139  1.00  0.00           C  
ATOM    641  CD1 ILE A  83       4.238  -2.882 -10.965  1.00  0.00           C  
ATOM    642  N   ILE A  84      -0.094  -3.514  -9.476  1.00  0.00           N  
ATOM    643  CA  ILE A  84      -0.618  -4.815  -9.074  1.00  0.00           C  
ATOM    644  C   ILE A  84       0.347  -5.917  -9.506  1.00  0.00           C  
ATOM    645  CB  ILE A  84      -2.022  -5.067  -9.668  1.00  0.00           C  
ATOM    646  O   ILE A  84       0.702  -6.012 -10.684  1.00  0.00           O  
ATOM    647  CG1 ILE A  84      -2.977  -3.933  -9.281  1.00  0.00           C  
ATOM    648  CG2 ILE A  84      -2.567  -6.423  -9.209  1.00  0.00           C  
ATOM    649  CD1 ILE A  84      -4.317  -3.979 -10.002  1.00  0.00           C  
ATOM    650  N   ILE A  85       0.731  -6.700  -8.509  1.00  0.00           N  
ATOM    651  CA  ILE A  85       1.643  -7.806  -8.783  1.00  0.00           C  
ATOM    652  C   ILE A  85       0.882  -9.128  -8.725  1.00  0.00           C  
ATOM    653  CB  ILE A  85       2.826  -7.823  -7.789  1.00  0.00           C  
ATOM    654  O   ILE A  85       0.279  -9.460  -7.702  1.00  0.00           O  
ATOM    655  CG1 ILE A  85       3.498  -6.446  -7.734  1.00  0.00           C  
ATOM    656  CG2 ILE A  85       3.835  -8.911  -8.169  1.00  0.00           C  
ATOM    657  CD1 ILE A  85       4.510  -6.296  -6.607  1.00  0.00           C  
ATOM    658  N   ARG A  86       0.948  -9.788  -9.823  1.00  0.00           N  
ATOM    659  CA  ARG A  86       0.420 -11.149  -9.809  1.00  0.00           C  
ATOM    660  C   ARG A  86       1.466 -12.137  -9.305  1.00  0.00           C  
ATOM    661  CB  ARG A  86      -0.055 -11.556 -11.205  1.00  0.00           C  
ATOM    662  O   ARG A  86       2.506 -12.327  -9.940  1.00  0.00           O  
ATOM    663  CG  ARG A  86      -0.799 -12.881 -11.241  1.00  0.00           C  
ATOM    664  CD  ARG A  86      -1.383 -13.163 -12.618  1.00  0.00           C  
ATOM    665  NE  ARG A  86      -2.143 -14.410 -12.637  1.00  0.00           N  
ATOM    666  NH1 ARG A  86      -2.862 -14.181 -14.820  1.00  0.00           N  
ATOM    667  NH2 ARG A  86      -3.484 -16.012 -13.590  1.00  0.00           N  
ATOM    668  CZ  ARG A  86      -2.828 -14.865 -13.682  1.00  0.00           C  
ATOM    669  N   MET A  87       1.073 -12.794  -8.203  1.00  0.00           N  
ATOM    670  CA  MET A  87       2.027 -13.699  -7.568  1.00  0.00           C  
ATOM    671  C   MET A  87       1.985 -15.078  -8.219  1.00  0.00           C  
ATOM    672  CB  MET A  87       1.741 -13.819  -6.070  1.00  0.00           C  
ATOM    673  O   MET A  87       0.978 -15.454  -8.820  1.00  0.00           O  
ATOM    674  CG  MET A  87       1.858 -12.504  -5.317  1.00  0.00           C  
ATOM    675  SD  MET A  87       3.528 -11.757  -5.461  1.00  0.00           S  
ATOM    676  CE  MET A  87       4.497 -12.951  -4.497  1.00  0.00           C  
ATOM    677  N   PRO A  88       3.133 -15.796  -8.148  1.00  0.00           N  
ATOM    678  CA  PRO A  88       3.164 -17.158  -8.687  1.00  0.00           C  
ATOM    679  C   PRO A  88       2.114 -18.068  -8.053  1.00  0.00           C  
ATOM    680  CB  PRO A  88       4.578 -17.639  -8.350  1.00  0.00           C  
ATOM    681  O   PRO A  88       1.645 -17.796  -6.944  1.00  0.00           O  
ATOM    682  CG  PRO A  88       5.364 -16.387  -8.127  1.00  0.00           C  
ATOM    683  CD  PRO A  88       4.438 -15.331  -7.593  1.00  0.00           C  
ATOM    684  N   LYS A  89       1.786 -19.096  -8.680  1.00  0.00           N  
ATOM    685  CA  LYS A  89       0.702 -19.996  -8.297  1.00  0.00           C  
ATOM    686  C   LYS A  89       0.997 -20.675  -6.963  1.00  0.00           C  
ATOM    687  CB  LYS A  89       0.470 -21.049  -9.381  1.00  0.00           C  
ATOM    688  O   LYS A  89       0.076 -21.063  -6.241  1.00  0.00           O  
ATOM    689  CG  LYS A  89      -0.182 -20.505 -10.644  1.00  0.00           C  
ATOM    690  CD  LYS A  89      -0.492 -21.617 -11.637  1.00  0.00           C  
ATOM    691  CE  LYS A  89      -1.143 -21.073 -12.902  1.00  0.00           C  
ATOM    692  NZ  LYS A  89      -1.420 -22.157 -13.892  1.00  0.00           N  
ATOM    693  N   ASP A  90       2.265 -20.823  -6.631  1.00  0.00           N  
ATOM    694  CA  ASP A  90       2.615 -21.495  -5.384  1.00  0.00           C  
ATOM    695  C   ASP A  90       2.582 -20.523  -4.207  1.00  0.00           C  
ATOM    696  CB  ASP A  90       3.997 -22.143  -5.493  1.00  0.00           C  
ATOM    697  O   ASP A  90       2.897 -20.898  -3.076  1.00  0.00           O  
ATOM    698  CG  ASP A  90       5.092 -21.149  -5.839  1.00  0.00           C  
ATOM    699  OD1 ASP A  90       4.777 -20.027  -6.290  1.00  0.00           O  
ATOM    700  OD2 ASP A  90       6.281 -21.492  -5.661  1.00  0.00           O  
ATOM    701  N   PHE A  91       2.244 -19.247  -4.460  1.00  0.00           N  
ATOM    702  CA  PHE A  91       2.012 -18.244  -3.427  1.00  0.00           C  
ATOM    703  C   PHE A  91       0.584 -18.329  -2.901  1.00  0.00           C  
ATOM    704  CB  PHE A  91       2.289 -16.839  -3.969  1.00  0.00           C  
ATOM    705  O   PHE A  91      -0.372 -18.307  -3.679  1.00  0.00           O  
ATOM    706  CG  PHE A  91       2.244 -15.763  -2.918  1.00  0.00           C  
ATOM    707  CD1 PHE A  91       1.090 -15.015  -2.718  1.00  0.00           C  
ATOM    708  CD2 PHE A  91       3.356 -15.500  -2.129  1.00  0.00           C  
ATOM    709  CE1 PHE A  91       1.045 -14.019  -1.746  1.00  0.00           C  
ATOM    710  CE2 PHE A  91       3.319 -14.505  -1.155  1.00  0.00           C  
ATOM    711  CZ  PHE A  91       2.163 -13.765  -0.966  1.00  0.00           C  
ATOM    712  N   PRO A  92       0.473 -18.519  -1.541  1.00  0.00           N  
ATOM    713  CA  PRO A  92      -0.885 -18.621  -1.002  1.00  0.00           C  
ATOM    714  C   PRO A  92      -1.716 -17.364  -1.251  1.00  0.00           C  
ATOM    715  CB  PRO A  92      -0.654 -18.835   0.496  1.00  0.00           C  
ATOM    716  O   PRO A  92      -1.216 -16.248  -1.089  1.00  0.00           O  
ATOM    717  CG  PRO A  92       0.827 -18.973   0.639  1.00  0.00           C  
ATOM    718  CD  PRO A  92       1.468 -18.613  -0.671  1.00  0.00           C  
ATOM    719  N   PRO A  93      -2.975 -17.587  -1.665  1.00  0.00           N  
ATOM    720  CA  PRO A  93      -3.811 -16.414  -1.934  1.00  0.00           C  
ATOM    721  C   PRO A  93      -4.286 -15.723  -0.657  1.00  0.00           C  
ATOM    722  CB  PRO A  93      -4.993 -16.995  -2.713  1.00  0.00           C  
ATOM    723  O   PRO A  93      -4.398 -16.365   0.391  1.00  0.00           O  
ATOM    724  CG  PRO A  93      -5.114 -18.404  -2.230  1.00  0.00           C  
ATOM    725  CD  PRO A  93      -3.737 -18.925  -1.930  1.00  0.00           C  
ATOM    726  N   PHE A  94      -4.621 -14.391  -0.726  1.00  0.00           N  
ATOM    727  CA  PHE A  94      -5.170 -13.579   0.354  1.00  0.00           C  
ATOM    728  C   PHE A  94      -6.693 -13.561   0.298  1.00  0.00           C  
ATOM    729  CB  PHE A  94      -4.624 -12.150   0.285  1.00  0.00           C  
ATOM    730  O   PHE A  94      -7.284 -13.851  -0.744  1.00  0.00           O  
ATOM    731  CG  PHE A  94      -3.153 -12.046   0.584  1.00  0.00           C  
ATOM    732  CD1 PHE A  94      -2.701 -11.954   1.895  1.00  0.00           C  
ATOM    733  CD2 PHE A  94      -2.222 -12.040  -0.446  1.00  0.00           C  
ATOM    734  CE1 PHE A  94      -1.340 -11.858   2.175  1.00  0.00           C  
ATOM    735  CE2 PHE A  94      -0.860 -11.944  -0.174  1.00  0.00           C  
ATOM    736  CZ  PHE A  94      -0.421 -11.853   1.137  1.00  0.00           C  
ATOM    737  N   PRO A  95      -7.303 -13.254   1.394  1.00  0.00           N  
ATOM    738  CA  PRO A  95      -8.750 -13.027   1.349  1.00  0.00           C  
ATOM    739  C   PRO A  95      -9.138 -11.870   0.432  1.00  0.00           C  
ATOM    740  CB  PRO A  95      -9.102 -12.711   2.805  1.00  0.00           C  
ATOM    741  O   PRO A  95      -8.375 -10.912   0.284  1.00  0.00           O  
ATOM    742  CG  PRO A  95      -7.991 -13.311   3.606  1.00  0.00           C  
ATOM    743  CD  PRO A  95      -6.736 -13.274   2.782  1.00  0.00           C  
ATOM    744  N   GLN A  96     -10.274 -11.870  -0.226  1.00  0.00           N  
ATOM    745  CA  GLN A  96     -10.721 -10.876  -1.197  1.00  0.00           C  
ATOM    746  C   GLN A  96     -11.902 -10.074  -0.658  1.00  0.00           C  
ATOM    747  CB  GLN A  96     -11.100 -11.547  -2.518  1.00  0.00           C  
ATOM    748  O   GLN A  96     -12.802  -9.701  -1.414  1.00  0.00           O  
ATOM    749  CG  GLN A  96      -9.932 -12.225  -3.221  1.00  0.00           C  
ATOM    750  CD  GLN A  96     -10.323 -12.835  -4.553  1.00  0.00           C  
ATOM    751  NE2 GLN A  96      -9.339 -13.355  -5.279  1.00  0.00           N  
ATOM    752  OE1 GLN A  96     -11.500 -12.840  -4.927  1.00  0.00           O  
ATOM    753  N   LYS A  97     -11.939  -9.760   0.633  1.00  0.00           N  
ATOM    754  CA  LYS A  97     -13.091  -9.091   1.229  1.00  0.00           C  
ATOM    755  C   LYS A  97     -12.845  -7.592   1.368  1.00  0.00           C  
ATOM    756  CB  LYS A  97     -13.417  -9.698   2.595  1.00  0.00           C  
ATOM    757  O   LYS A  97     -13.735  -6.847   1.785  1.00  0.00           O  
ATOM    758  CG  LYS A  97     -13.895 -11.141   2.533  1.00  0.00           C  
ATOM    759  CD  LYS A  97     -14.229 -11.679   3.919  1.00  0.00           C  
ATOM    760  CE  LYS A  97     -14.676 -13.134   3.862  1.00  0.00           C  
ATOM    761  NZ  LYS A  97     -14.969 -13.677   5.222  1.00  0.00           N  
ATOM    762  N   LEU A  98     -11.610  -7.205   0.979  1.00  0.00           N  
ATOM    763  CA  LEU A  98     -11.291  -5.786   1.097  1.00  0.00           C  
ATOM    764  C   LEU A  98     -12.089  -4.964   0.090  1.00  0.00           C  
ATOM    765  CB  LEU A  98      -9.792  -5.554   0.888  1.00  0.00           C  
ATOM    766  O   LEU A  98     -12.398  -5.443  -1.003  1.00  0.00           O  
ATOM    767  CG  LEU A  98      -8.853  -6.284   1.850  1.00  0.00           C  
ATOM    768  CD1 LEU A  98      -7.399  -6.042   1.457  1.00  0.00           C  
ATOM    769  CD2 LEU A  98      -9.106  -5.838   3.286  1.00  0.00           C  
ATOM    770  N   VAL A  99     -12.390  -3.765   0.510  1.00  0.00           N  
ATOM    771  CA  VAL A  99     -13.112  -2.840  -0.359  1.00  0.00           C  
ATOM    772  C   VAL A  99     -12.251  -1.608  -0.631  1.00  0.00           C  
ATOM    773  CB  VAL A  99     -14.464  -2.420   0.259  1.00  0.00           C  
ATOM    774  O   VAL A  99     -11.676  -1.029   0.293  1.00  0.00           O  
ATOM    775  CG1 VAL A  99     -15.194  -1.438  -0.656  1.00  0.00           C  
ATOM    776  CG2 VAL A  99     -15.331  -3.648   0.530  1.00  0.00           C  
ATOM    777  N   PHE A 100     -12.200  -1.218  -1.978  1.00  0.00           N  
ATOM    778  CA  PHE A 100     -11.431  -0.057  -2.409  1.00  0.00           C  
ATOM    779  C   PHE A 100     -12.342   0.999  -3.023  1.00  0.00           C  
ATOM    780  CB  PHE A 100     -10.353  -0.469  -3.417  1.00  0.00           C  
ATOM    781  O   PHE A 100     -13.276   0.670  -3.757  1.00  0.00           O  
ATOM    782  CG  PHE A 100      -9.356  -1.454  -2.870  1.00  0.00           C  
ATOM    783  CD1 PHE A 100      -8.141  -1.021  -2.353  1.00  0.00           C  
ATOM    784  CD2 PHE A 100      -9.633  -2.815  -2.873  1.00  0.00           C  
ATOM    785  CE1 PHE A 100      -7.216  -1.931  -1.846  1.00  0.00           C  
ATOM    786  CE2 PHE A 100      -8.714  -3.731  -2.368  1.00  0.00           C  
ATOM    787  CZ  PHE A 100      -7.506  -3.287  -1.856  1.00  0.00           C  
ATOM    788  N   ARG A 101     -12.024   2.212  -2.670  1.00  0.00           N  
ATOM    789  CA  ARG A 101     -12.727   3.321  -3.307  1.00  0.00           C  
ATOM    790  C   ARG A 101     -11.913   4.608  -3.221  1.00  0.00           C  
ATOM    791  CB  ARG A 101     -14.101   3.527  -2.665  1.00  0.00           C  
ATOM    792  O   ARG A 101     -10.929   4.677  -2.482  1.00  0.00           O  
ATOM    793  CG  ARG A 101     -14.042   3.950  -1.206  1.00  0.00           C  
ATOM    794  CD  ARG A 101     -15.376   4.505  -0.726  1.00  0.00           C  
ATOM    795  NE  ARG A 101     -15.341   4.836   0.696  1.00  0.00           N  
ATOM    796  NH1 ARG A 101     -14.225   6.839   0.414  1.00  0.00           N  
ATOM    797  NH2 ARG A 101     -14.819   6.139   2.514  1.00  0.00           N  
ATOM    798  CZ  ARG A 101     -14.795   5.937   1.205  1.00  0.00           C  
ATOM    799  N   MET A 102     -12.341   5.577  -3.996  1.00  0.00           N  
ATOM    800  CA  MET A 102     -11.692   6.884  -3.946  1.00  0.00           C  
ATOM    801  C   MET A 102     -12.046   7.618  -2.656  1.00  0.00           C  
ATOM    802  CB  MET A 102     -12.091   7.731  -5.156  1.00  0.00           C  
ATOM    803  O   MET A 102     -13.151   7.464  -2.133  1.00  0.00           O  
ATOM    804  CG  MET A 102     -11.496   7.245  -6.467  1.00  0.00           C  
ATOM    805  SD  MET A 102      -9.735   7.724  -6.660  1.00  0.00           S  
ATOM    806  CE  MET A 102      -9.890   9.531  -6.627  1.00  0.00           C  
ATOM    807  N   PRO A 103     -11.058   8.482  -2.213  1.00  0.00           N  
ATOM    808  CA  PRO A 103     -11.372   9.298  -1.038  1.00  0.00           C  
ATOM    809  C   PRO A 103     -12.324  10.449  -1.357  1.00  0.00           C  
ATOM    810  CB  PRO A 103     -10.004   9.827  -0.599  1.00  0.00           C  
ATOM    811  O   PRO A 103     -12.461  10.837  -2.520  1.00  0.00           O  
ATOM    812  CG  PRO A 103      -9.205   9.910  -1.859  1.00  0.00           C  
ATOM    813  CD  PRO A 103      -9.623   8.787  -2.764  1.00  0.00           C  
ATOM    814  N   VAL A 104     -12.917  10.935  -0.323  1.00  0.00           N  
ATOM    815  CA  VAL A 104     -13.733  12.144  -0.378  1.00  0.00           C  
ATOM    816  C   VAL A 104     -12.974  13.309   0.253  1.00  0.00           C  
ATOM    817  CB  VAL A 104     -15.091  11.945   0.331  1.00  0.00           C  
ATOM    818  O   VAL A 104     -12.307  13.142   1.277  1.00  0.00           O  
ATOM    819  CG1 VAL A 104     -15.925  13.224   0.269  1.00  0.00           C  
ATOM    820  CG2 VAL A 104     -15.851  10.776  -0.292  1.00  0.00           C  
ATOM    821  N   VAL A 105     -13.037  14.505  -0.408  1.00  0.00           N  
ATOM    822  CA  VAL A 105     -12.345  15.682   0.106  1.00  0.00           C  
ATOM    823  C   VAL A 105     -12.752  15.929   1.557  1.00  0.00           C  
ATOM    824  CB  VAL A 105     -12.641  16.934  -0.750  1.00  0.00           C  
ATOM    825  O   VAL A 105     -13.942  15.986   1.874  1.00  0.00           O  
ATOM    826  CG1 VAL A 105     -12.000  18.175  -0.132  1.00  0.00           C  
ATOM    827  CG2 VAL A 105     -12.147  16.730  -2.181  1.00  0.00           C  
ATOM    828  N   GLY A 106     -11.721  16.028   2.442  1.00  0.00           N  
ATOM    829  CA  GLY A 106     -11.970  16.304   3.848  1.00  0.00           C  
ATOM    830  C   GLY A 106     -12.299  15.061   4.651  1.00  0.00           C  
ATOM    831  O   GLY A 106     -12.747  15.156   5.796  1.00  0.00           O  
ATOM    832  N   GLU A 107     -12.136  13.919   4.018  1.00  0.00           N  
ATOM    833  CA  GLU A 107     -12.429  12.650   4.678  1.00  0.00           C  
ATOM    834  C   GLU A 107     -11.381  12.324   5.738  1.00  0.00           C  
ATOM    835  CB  GLU A 107     -12.511  11.517   3.653  1.00  0.00           C  
ATOM    836  O   GLU A 107     -10.202  12.645   5.572  1.00  0.00           O  
ATOM    837  CG  GLU A 107     -12.974  10.190   4.238  1.00  0.00           C  
ATOM    838  CD  GLU A 107     -13.169   9.107   3.189  1.00  0.00           C  
ATOM    839  OE1 GLU A 107     -13.870   8.108   3.471  1.00  0.00           O  
ATOM    840  OE2 GLU A 107     -12.614   9.257   2.078  1.00  0.00           O  
ATOM    841  N   ARG A 108     -11.837  11.680   6.853  1.00  0.00           N  
ATOM    842  CA  ARG A 108     -10.945  11.226   7.914  1.00  0.00           C  
ATOM    843  C   ARG A 108     -10.384   9.843   7.603  1.00  0.00           C  
ATOM    844  CB  ARG A 108     -11.676  11.205   9.259  1.00  0.00           C  
ATOM    845  O   ARG A 108     -11.140   8.897   7.372  1.00  0.00           O  
ATOM    846  CG  ARG A 108     -12.202  12.563   9.695  1.00  0.00           C  
ATOM    847  CD  ARG A 108     -13.015  12.467  10.979  1.00  0.00           C  
ATOM    848  NE  ARG A 108     -12.166  12.192  12.135  1.00  0.00           N  
ATOM    849  NH1 ARG A 108     -13.893  12.220  13.670  1.00  0.00           N  
ATOM    850  NH2 ARG A 108     -11.743  11.830  14.363  1.00  0.00           N  
ATOM    851  CZ  ARG A 108     -12.602  12.081  13.386  1.00  0.00           C  
ATOM    852  N   ILE A 109      -9.081   9.786   7.634  1.00  0.00           N  
ATOM    853  CA  ILE A 109      -8.442   8.530   7.254  1.00  0.00           C  
ATOM    854  C   ILE A 109      -7.416   8.133   8.312  1.00  0.00           C  
ATOM    855  CB  ILE A 109      -7.769   8.636   5.867  1.00  0.00           C  
ATOM    856  O   ILE A 109      -6.941   8.979   9.074  1.00  0.00           O  
ATOM    857  CG1 ILE A 109      -6.719   9.752   5.867  1.00  0.00           C  
ATOM    858  CG2 ILE A 109      -8.817   8.869   4.775  1.00  0.00           C  
ATOM    859  CD1 ILE A 109      -5.831   9.766   4.630  1.00  0.00           C  
ATOM    860  N   THR A 110      -7.190   6.842   8.388  1.00  0.00           N  
ATOM    861  CA  THR A 110      -6.126   6.315   9.234  1.00  0.00           C  
ATOM    862  C   THR A 110      -5.180   5.431   8.426  1.00  0.00           C  
ATOM    863  CB  THR A 110      -6.698   5.512  10.417  1.00  0.00           C  
ATOM    864  O   THR A 110      -5.566   4.883   7.392  1.00  0.00           O  
ATOM    865  CG2 THR A 110      -7.360   4.224   9.938  1.00  0.00           C  
ATOM    866  OG1 THR A 110      -5.637   5.182  11.321  1.00  0.00           O  
ATOM    867  N   LEU A 111      -3.979   5.379   8.882  1.00  0.00           N  
ATOM    868  CA  LEU A 111      -2.968   4.507   8.295  1.00  0.00           C  
ATOM    869  C   LEU A 111      -2.875   3.190   9.060  1.00  0.00           C  
ATOM    870  CB  LEU A 111      -1.603   5.201   8.282  1.00  0.00           C  
ATOM    871  O   LEU A 111      -2.746   3.188  10.286  1.00  0.00           O  
ATOM    872  CG  LEU A 111      -0.472   4.459   7.568  1.00  0.00           C  
ATOM    873  CD1 LEU A 111      -0.488   4.778   6.077  1.00  0.00           C  
ATOM    874  CD2 LEU A 111       0.876   4.819   8.183  1.00  0.00           C  
ATOM    875  N   VAL A 112      -3.024   2.120   8.308  1.00  0.00           N  
ATOM    876  CA  VAL A 112      -2.970   0.802   8.932  1.00  0.00           C  
ATOM    877  C   VAL A 112      -1.683   0.089   8.523  1.00  0.00           C  
ATOM    878  CB  VAL A 112      -4.198  -0.056   8.554  1.00  0.00           C  
ATOM    879  O   VAL A 112      -1.365   0.002   7.335  1.00  0.00           O  
ATOM    880  CG1 VAL A 112      -4.156  -1.405   9.270  1.00  0.00           C  
ATOM    881  CG2 VAL A 112      -5.490   0.688   8.885  1.00  0.00           C  
ATOM    882  N   THR A 113      -0.918  -0.367   9.512  1.00  0.00           N  
ATOM    883  CA  THR A 113       0.329  -1.085   9.273  1.00  0.00           C  
ATOM    884  C   THR A 113       0.411  -2.333  10.148  1.00  0.00           C  
ATOM    885  CB  THR A 113       1.551  -0.187   9.539  1.00  0.00           C  
ATOM    886  O   THR A 113      -0.530  -2.647  10.880  1.00  0.00           O  
ATOM    887  CG2 THR A 113       1.521   0.377  10.956  1.00  0.00           C  
ATOM    888  OG1 THR A 113       2.748  -0.956   9.368  1.00  0.00           O  
ATOM    889  N   ARG A 114       1.448  -3.029   9.860  1.00  0.00           N  
ATOM    890  CA  ARG A 114       1.676  -4.247  10.632  1.00  0.00           C  
ATOM    891  C   ARG A 114       3.117  -4.320  11.126  1.00  0.00           C  
ATOM    892  CB  ARG A 114       1.346  -5.484   9.794  1.00  0.00           C  
ATOM    893  O   ARG A 114       4.044  -3.937  10.410  1.00  0.00           O  
ATOM    894  CG  ARG A 114       1.369  -6.785  10.581  1.00  0.00           C  
ATOM    895  CD  ARG A 114       0.687  -7.915   9.823  1.00  0.00           C  
ATOM    896  NE  ARG A 114       0.532  -9.105  10.654  1.00  0.00           N  
ATOM    897  NH1 ARG A 114      -1.040 -10.106   9.289  1.00  0.00           N  
ATOM    898  NH2 ARG A 114      -0.348 -11.153  11.208  1.00  0.00           N  
ATOM    899  CZ  ARG A 114      -0.285 -10.119  10.382  1.00  0.00           C  
ATOM    900  N   ASN A 115       3.183  -4.780  12.362  1.00  0.00           N  
ATOM    901  CA  ASN A 115       4.499  -5.056  12.929  1.00  0.00           C  
ATOM    902  C   ASN A 115       4.895  -6.518  12.743  1.00  0.00           C  
ATOM    903  CB  ASN A 115       4.533  -4.681  14.413  1.00  0.00           C  
ATOM    904  O   ASN A 115       4.288  -7.410  13.339  1.00  0.00           O  
ATOM    905  CG  ASN A 115       5.933  -4.721  14.993  1.00  0.00           C  
ATOM    906  ND2 ASN A 115       6.029  -4.655  16.316  1.00  0.00           N  
ATOM    907  OD1 ASN A 115       6.920  -4.809  14.258  1.00  0.00           O  
ATOM    908  N   PHE A 116       5.939  -6.745  11.884  1.00  0.00           N  
ATOM    909  CA  PHE A 116       6.358  -8.113  11.603  1.00  0.00           C  
ATOM    910  C   PHE A 116       7.419  -8.569  12.597  1.00  0.00           C  
ATOM    911  CB  PHE A 116       6.895  -8.229  10.172  1.00  0.00           C  
ATOM    912  O   PHE A 116       8.608  -8.301  12.411  1.00  0.00           O  
ATOM    913  CG  PHE A 116       5.833  -8.103   9.114  1.00  0.00           C  
ATOM    914  CD1 PHE A 116       5.040  -9.192   8.772  1.00  0.00           C  
ATOM    915  CD2 PHE A 116       5.628  -6.896   8.459  1.00  0.00           C  
ATOM    916  CE1 PHE A 116       4.056  -9.079   7.793  1.00  0.00           C  
ATOM    917  CE2 PHE A 116       4.647  -6.775   7.479  1.00  0.00           C  
ATOM    918  CZ  PHE A 116       3.862  -7.867   7.147  1.00  0.00           C  
ATOM    919  N   GLN A 117       7.073  -8.837  13.888  1.00  0.00           N  
ATOM    920  CA  GLN A 117       7.940  -9.381  14.928  1.00  0.00           C  
ATOM    921  C   GLN A 117       7.775 -10.893  15.047  1.00  0.00           C  
ATOM    922  CB  GLN A 117       7.648  -8.713  16.273  1.00  0.00           C  
ATOM    923  O   GLN A 117       6.690 -11.426  14.805  1.00  0.00           O  
ATOM    924  CG  GLN A 117       8.030  -7.240  16.324  1.00  0.00           C  
ATOM    925  CD  GLN A 117       7.728  -6.601  17.667  1.00  0.00           C  
ATOM    926  NE2 GLN A 117       7.918  -5.290  17.756  1.00  0.00           N  
ATOM    927  OE1 GLN A 117       7.325  -7.282  18.616  1.00  0.00           O  
ATOM    928  N   THR A 118       8.886 -11.497  15.291  1.00  0.00           N  
ATOM    929  CA  THR A 118       8.953 -12.944  15.466  1.00  0.00           C  
ATOM    930  C   THR A 118       8.075 -13.388  16.633  1.00  0.00           C  
ATOM    931  CB  THR A 118      10.401 -13.411  15.702  1.00  0.00           C  
ATOM    932  O   THR A 118       8.087 -12.766  17.697  1.00  0.00           O  
ATOM    933  CG2 THR A 118      10.562 -14.891  15.368  1.00  0.00           C  
ATOM    934  OG1 THR A 118      11.285 -12.647  14.873  1.00  0.00           O  
ATOM    935  N   LYS A 119       6.813 -13.946  16.378  1.00  0.00           N  
ATOM    936  CA  LYS A 119       5.984 -14.652  17.351  1.00  0.00           C  
ATOM    937  C   LYS A 119       4.755 -13.829  17.726  1.00  0.00           C  
ATOM    938  CB  LYS A 119       6.793 -14.986  18.604  1.00  0.00           C  
ATOM    939  O   LYS A 119       3.779 -14.366  18.253  1.00  0.00           O  
ATOM    940  CG  LYS A 119       7.882 -16.025  18.379  1.00  0.00           C  
ATOM    941  CD  LYS A 119       8.557 -16.420  19.687  1.00  0.00           C  
ATOM    942  CE  LYS A 119       9.669 -17.435  19.459  1.00  0.00           C  
ATOM    943  NZ  LYS A 119      10.353 -17.803  20.734  1.00  0.00           N  
ATOM    944  N   SER A 120       4.859 -12.519  17.441  1.00  0.00           N  
ATOM    945  CA  SER A 120       3.668 -11.765  17.820  1.00  0.00           C  
ATOM    946  C   SER A 120       3.398 -10.628  16.840  1.00  0.00           C  
ATOM    947  CB  SER A 120       3.815 -11.205  19.236  1.00  0.00           C  
ATOM    948  O   SER A 120       3.701  -9.468  17.129  1.00  0.00           O  
ATOM    949  OG  SER A 120       2.586 -10.670  19.695  1.00  0.00           O  
ATOM    950  N   PRO A 121       2.910 -11.065  15.665  1.00  0.00           N  
ATOM    951  CA  PRO A 121       2.557  -9.950  14.783  1.00  0.00           C  
ATOM    952  C   PRO A 121       1.407  -9.107  15.329  1.00  0.00           C  
ATOM    953  CB  PRO A 121       2.154 -10.646  13.480  1.00  0.00           C  
ATOM    954  O   PRO A 121       0.505  -9.636  15.983  1.00  0.00           O  
ATOM    955  CG  PRO A 121       1.739 -12.021  13.894  1.00  0.00           C  
ATOM    956  CD  PRO A 121       2.467 -12.379  15.158  1.00  0.00           C  
ATOM    957  N   SER A 122       1.625  -7.836  15.398  1.00  0.00           N  
ATOM    958  CA  SER A 122       0.583  -6.931  15.872  1.00  0.00           C  
ATOM    959  C   SER A 122       0.246  -5.877  14.823  1.00  0.00           C  
ATOM    960  CB  SER A 122       1.016  -6.248  17.171  1.00  0.00           C  
ATOM    961  O   SER A 122       1.057  -5.592  13.939  1.00  0.00           O  
ATOM    962  OG  SER A 122       2.162  -5.442  16.958  1.00  0.00           O  
ATOM    963  N   SER A 123      -1.001  -5.460  14.892  1.00  0.00           N  
ATOM    964  CA  SER A 123      -1.465  -4.389  14.016  1.00  0.00           C  
ATOM    965  C   SER A 123      -1.198  -3.018  14.629  1.00  0.00           C  
ATOM    966  CB  SER A 123      -2.958  -4.543  13.723  1.00  0.00           C  
ATOM    967  O   SER A 123      -1.269  -2.854  15.849  1.00  0.00           O  
ATOM    968  OG  SER A 123      -3.238  -5.831  13.202  1.00  0.00           O  
ATOM    969  N   MET A 124      -0.745  -2.123  13.757  1.00  0.00           N  
ATOM    970  CA  MET A 124      -0.530  -0.736  14.160  1.00  0.00           C  
ATOM    971  C   MET A 124      -1.429   0.206  13.367  1.00  0.00           C  
ATOM    972  CB  MET A 124       0.936  -0.342  13.972  1.00  0.00           C  
ATOM    973  O   MET A 124      -1.478   0.137  12.138  1.00  0.00           O  
ATOM    974  CG  MET A 124       1.903  -1.156  14.817  1.00  0.00           C  
ATOM    975  SD  MET A 124       3.641  -0.601  14.628  1.00  0.00           S  
ATOM    976  CE  MET A 124       3.936  -1.055  12.896  1.00  0.00           C  
ATOM    977  N   VAL A 125      -2.136   1.026  14.085  1.00  0.00           N  
ATOM    978  CA  VAL A 125      -3.039   1.976  13.443  1.00  0.00           C  
ATOM    979  C   VAL A 125      -2.689   3.397  13.879  1.00  0.00           C  
ATOM    980  CB  VAL A 125      -4.516   1.666  13.772  1.00  0.00           C  
ATOM    981  O   VAL A 125      -2.477   3.654  15.066  1.00  0.00           O  
ATOM    982  CG1 VAL A 125      -5.447   2.622  13.028  1.00  0.00           C  
ATOM    983  CG2 VAL A 125      -4.847   0.215  13.426  1.00  0.00           C  
ATOM    984  N   SER A 126      -2.577   4.238  13.019  1.00  0.00           N  
ATOM    985  CA  SER A 126      -2.246   5.625  13.331  1.00  0.00           C  
ATOM    986  C   SER A 126      -3.449   6.364  13.908  1.00  0.00           C  
ATOM    987  CB  SER A 126      -1.743   6.350  12.082  1.00  0.00           C  
ATOM    988  O   SER A 126      -4.564   5.838  13.910  1.00  0.00           O  
ATOM    989  OG  SER A 126      -2.813   6.623  11.194  1.00  0.00           O  
ATOM    990  N   ASP A 127      -3.162   7.621  14.331  1.00  0.00           N  
ATOM    991  CA  ASP A 127      -4.240   8.576  14.573  1.00  0.00           C  
ATOM    992  C   ASP A 127      -4.922   8.977  13.267  1.00  0.00           C  
ATOM    993  CB  ASP A 127      -3.705   9.818  15.289  1.00  0.00           C  
ATOM    994  O   ASP A 127      -4.461   8.614  12.183  1.00  0.00           O  
ATOM    995  CG  ASP A 127      -4.699  10.408  16.274  1.00  0.00           C  
ATOM    996  OD1 ASP A 127      -5.915  10.151  16.141  1.00  0.00           O  
ATOM    997  OD2 ASP A 127      -4.263  11.140  17.189  1.00  0.00           O  
ATOM    998  N   VAL A 128      -6.025   9.650  13.370  1.00  0.00           N  
ATOM    999  CA  VAL A 128      -6.812  10.037  12.204  1.00  0.00           C  
ATOM   1000  C   VAL A 128      -6.248  11.323  11.603  1.00  0.00           C  
ATOM   1001  CB  VAL A 128      -8.303  10.225  12.562  1.00  0.00           C  
ATOM   1002  O   VAL A 128      -5.693  12.159  12.320  1.00  0.00           O  
ATOM   1003  CG1 VAL A 128      -9.081  10.772  11.366  1.00  0.00           C  
ATOM   1004  CG2 VAL A 128      -8.907   8.905  13.038  1.00  0.00           C  
ATOM   1005  N   SER A 129      -6.313  11.422  10.324  1.00  0.00           N  
ATOM   1006  CA  SER A 129      -5.948  12.624   9.582  1.00  0.00           C  
ATOM   1007  C   SER A 129      -6.999  12.966   8.532  1.00  0.00           C  
ATOM   1008  CB  SER A 129      -4.584  12.448   8.912  1.00  0.00           C  
ATOM   1009  O   SER A 129      -7.702  12.082   8.039  1.00  0.00           O  
ATOM   1010  OG  SER A 129      -4.217  13.619   8.203  1.00  0.00           O  
ATOM   1011  N   THR A 130      -7.120  14.180   8.302  1.00  0.00           N  
ATOM   1012  CA  THR A 130      -7.966  14.614   7.196  1.00  0.00           C  
ATOM   1013  C   THR A 130      -7.178  14.632   5.888  1.00  0.00           C  
ATOM   1014  CB  THR A 130      -8.558  16.011   7.460  1.00  0.00           C  
ATOM   1015  O   THR A 130      -5.992  14.965   5.877  1.00  0.00           O  
ATOM   1016  CG2 THR A 130      -9.573  16.390   6.387  1.00  0.00           C  
ATOM   1017  OG1 THR A 130      -9.206  16.015   8.738  1.00  0.00           O  
ATOM   1018  N   THR A 131      -7.870  14.217   4.811  1.00  0.00           N  
ATOM   1019  CA  THR A 131      -7.141  14.119   3.551  1.00  0.00           C  
ATOM   1020  C   THR A 131      -7.747  15.047   2.502  1.00  0.00           C  
ATOM   1021  CB  THR A 131      -7.136  12.674   3.020  1.00  0.00           C  
ATOM   1022  O   THR A 131      -8.955  15.290   2.503  1.00  0.00           O  
ATOM   1023  CG2 THR A 131      -8.542  12.222   2.640  1.00  0.00           C  
ATOM   1024  OG1 THR A 131      -6.293  12.599   1.864  1.00  0.00           O  
ATOM   1025  N   PHE A 132      -6.848  15.604   1.594  1.00  0.00           N  
ATOM   1026  CA  PHE A 132      -7.209  16.512   0.512  1.00  0.00           C  
ATOM   1027  C   PHE A 132      -6.402  16.207  -0.744  1.00  0.00           C  
ATOM   1028  CB  PHE A 132      -6.990  17.968   0.936  1.00  0.00           C  
ATOM   1029  O   PHE A 132      -5.263  15.743  -0.659  1.00  0.00           O  
ATOM   1030  CG  PHE A 132      -7.865  18.406   2.079  1.00  0.00           C  
ATOM   1031  CD1 PHE A 132      -9.119  18.956   1.841  1.00  0.00           C  
ATOM   1032  CD2 PHE A 132      -7.434  18.267   3.392  1.00  0.00           C  
ATOM   1033  CE1 PHE A 132      -9.931  19.362   2.898  1.00  0.00           C  
ATOM   1034  CE2 PHE A 132      -8.240  18.671   4.452  1.00  0.00           C  
ATOM   1035  CZ  PHE A 132      -9.488  19.219   4.203  1.00  0.00           C  
ATOM   1036  N   PRO A 133      -7.077  16.388  -1.824  1.00  0.00           N  
ATOM   1037  CA  PRO A 133      -6.313  16.209  -3.061  1.00  0.00           C  
ATOM   1038  C   PRO A 133      -5.200  17.242  -3.222  1.00  0.00           C  
ATOM   1039  CB  PRO A 133      -7.371  16.371  -4.155  1.00  0.00           C  
ATOM   1040  O   PRO A 133      -5.337  18.379  -2.764  1.00  0.00           O  
ATOM   1041  CG  PRO A 133      -8.413  17.255  -3.551  1.00  0.00           C  
ATOM   1042  CD  PRO A 133      -8.476  16.979  -2.076  1.00  0.00           C  
ATOM   1043  N   SER A 134      -4.067  16.706  -3.792  1.00  0.00           N  
ATOM   1044  CA  SER A 134      -3.004  17.638  -4.153  1.00  0.00           C  
ATOM   1045  C   SER A 134      -3.344  18.395  -5.432  1.00  0.00           C  
ATOM   1046  CB  SER A 134      -1.678  16.897  -4.328  1.00  0.00           C  
ATOM   1047  O   SER A 134      -4.250  18.003  -6.170  1.00  0.00           O  
ATOM   1048  OG  SER A 134      -1.716  16.058  -5.470  1.00  0.00           O  
ATOM   1049  N   SER A 135      -2.726  19.512  -5.611  1.00  0.00           N  
ATOM   1050  CA  SER A 135      -2.984  20.380  -6.754  1.00  0.00           C  
ATOM   1051  C   SER A 135      -2.723  19.654  -8.070  1.00  0.00           C  
ATOM   1052  CB  SER A 135      -2.121  21.640  -6.677  1.00  0.00           C  
ATOM   1053  O   SER A 135      -3.384  19.923  -9.075  1.00  0.00           O  
ATOM   1054  OG  SER A 135      -0.757  21.304  -6.494  1.00  0.00           O  
ATOM   1055  N   ASP A 136      -1.880  18.580  -8.012  1.00  0.00           N  
ATOM   1056  CA  ASP A 136      -1.488  17.894  -9.239  1.00  0.00           C  
ATOM   1057  C   ASP A 136      -2.475  16.781  -9.585  1.00  0.00           C  
ATOM   1058  CB  ASP A 136      -0.075  17.322  -9.106  1.00  0.00           C  
ATOM   1059  O   ASP A 136      -2.445  16.241 -10.692  1.00  0.00           O  
ATOM   1060  CG  ASP A 136       0.098  16.450  -7.876  1.00  0.00           C  
ATOM   1061  OD1 ASP A 136      -0.824  16.391  -7.034  1.00  0.00           O  
ATOM   1062  OD2 ASP A 136       1.168  15.817  -7.744  1.00  0.00           O  
ATOM   1063  N   GLY A 137      -3.485  16.473  -8.721  1.00  0.00           N  
ATOM   1064  CA  GLY A 137      -4.631  15.612  -8.962  1.00  0.00           C  
ATOM   1065  C   GLY A 137      -4.315  14.137  -8.798  1.00  0.00           C  
ATOM   1066  O   GLY A 137      -5.223  13.311  -8.684  1.00  0.00           O  
ATOM   1067  N   VAL A 138      -3.070  13.777  -8.635  1.00  0.00           N  
ATOM   1068  CA  VAL A 138      -2.765  12.351  -8.592  1.00  0.00           C  
ATOM   1069  C   VAL A 138      -2.539  11.913  -7.147  1.00  0.00           C  
ATOM   1070  CB  VAL A 138      -1.529  12.009  -9.453  1.00  0.00           C  
ATOM   1071  O   VAL A 138      -2.943  10.817  -6.753  1.00  0.00           O  
ATOM   1072  CG1 VAL A 138      -1.203  10.519  -9.363  1.00  0.00           C  
ATOM   1073  CG2 VAL A 138      -1.760  12.421 -10.906  1.00  0.00           C  
ATOM   1074  N   PHE A 139      -2.084  12.819  -6.415  1.00  0.00           N  
ATOM   1075  CA  PHE A 139      -1.742  12.533  -5.026  1.00  0.00           C  
ATOM   1076  C   PHE A 139      -2.719  13.216  -4.076  1.00  0.00           C  
ATOM   1077  CB  PHE A 139      -0.310  12.983  -4.720  1.00  0.00           C  
ATOM   1078  O   PHE A 139      -3.354  14.208  -4.438  1.00  0.00           O  
ATOM   1079  CG  PHE A 139       0.746  12.149  -5.393  1.00  0.00           C  
ATOM   1080  CD1 PHE A 139       0.958  10.830  -5.009  1.00  0.00           C  
ATOM   1081  CD2 PHE A 139       1.527  12.683  -6.409  1.00  0.00           C  
ATOM   1082  CE1 PHE A 139       1.935  10.055  -5.630  1.00  0.00           C  
ATOM   1083  CE2 PHE A 139       2.505  11.914  -7.034  1.00  0.00           C  
ATOM   1084  CZ  PHE A 139       2.708  10.601  -6.642  1.00  0.00           C  
ATOM   1085  N   TRP A 140      -2.857  12.569  -2.988  1.00  0.00           N  
ATOM   1086  CA  TRP A 140      -3.629  13.118  -1.878  1.00  0.00           C  
ATOM   1087  C   TRP A 140      -2.745  13.338  -0.655  1.00  0.00           C  
ATOM   1088  CB  TRP A 140      -4.794  12.191  -1.521  1.00  0.00           C  
ATOM   1089  O   TRP A 140      -1.773  12.608  -0.446  1.00  0.00           O  
ATOM   1090  CG  TRP A 140      -5.917  12.214  -2.514  1.00  0.00           C  
ATOM   1091  CD1 TRP A 140      -5.883  11.768  -3.807  1.00  0.00           C  
ATOM   1092  CD2 TRP A 140      -7.240  12.713  -2.296  1.00  0.00           C  
ATOM   1093  CE2 TRP A 140      -7.957  12.538  -3.501  1.00  0.00           C  
ATOM   1094  CE3 TRP A 140      -7.890  13.291  -1.198  1.00  0.00           C  
ATOM   1095  NE1 TRP A 140      -7.107  11.960  -4.405  1.00  0.00           N  
ATOM   1096  CH2 TRP A 140      -9.905  13.484  -2.547  1.00  0.00           C  
ATOM   1097  CZ2 TRP A 140      -9.293  12.921  -3.637  1.00  0.00           C  
ATOM   1098  CZ3 TRP A 140      -9.220  13.671  -1.335  1.00  0.00           C  
ATOM   1099  N   LYS A 141      -3.097  14.355   0.016  1.00  0.00           N  
ATOM   1100  CA  LYS A 141      -2.285  14.714   1.175  1.00  0.00           C  
ATOM   1101  C   LYS A 141      -2.886  14.156   2.462  1.00  0.00           C  
ATOM   1102  CB  LYS A 141      -2.141  16.233   1.280  1.00  0.00           C  
ATOM   1103  O   LYS A 141      -4.104  14.003   2.569  1.00  0.00           O  
ATOM   1104  CG  LYS A 141      -1.450  16.874   0.086  1.00  0.00           C  
ATOM   1105  CD  LYS A 141      -1.391  18.390   0.221  1.00  0.00           C  
ATOM   1106  CE  LYS A 141      -0.779  19.039  -1.014  1.00  0.00           C  
ATOM   1107  NZ  LYS A 141      -0.792  20.530  -0.920  1.00  0.00           N  
ATOM   1108  N   HIS A 142      -2.008  13.853   3.387  1.00  0.00           N  
ATOM   1109  CA  HIS A 142      -2.363  13.539   4.766  1.00  0.00           C  
ATOM   1110  C   HIS A 142      -1.272  13.986   5.732  1.00  0.00           C  
ATOM   1111  CB  HIS A 142      -2.622  12.039   4.924  1.00  0.00           C  
ATOM   1112  O   HIS A 142      -0.163  14.324   5.310  1.00  0.00           O  
ATOM   1113  CG  HIS A 142      -1.397  11.198   4.751  1.00  0.00           C  
ATOM   1114  CD2 HIS A 142      -0.872  10.607   3.652  1.00  0.00           C  
ATOM   1115  ND1 HIS A 142      -0.559  10.880   5.798  1.00  0.00           N  
ATOM   1116  CE1 HIS A 142       0.432  10.128   5.347  1.00  0.00           C  
ATOM   1117  NE2 HIS A 142       0.265   9.948   4.048  1.00  0.00           N  
ATOM   1118  N   TRP A 143      -1.537  13.983   7.037  1.00  0.00           N  
ATOM   1119  CA  TRP A 143      -0.620  14.569   8.008  1.00  0.00           C  
ATOM   1120  C   TRP A 143      -0.172  13.530   9.030  1.00  0.00           C  
ATOM   1121  CB  TRP A 143      -1.277  15.754   8.722  1.00  0.00           C  
ATOM   1122  O   TRP A 143       0.292  13.879  10.118  1.00  0.00           O  
ATOM   1123  CG  TRP A 143      -1.335  17.005   7.898  1.00  0.00           C  
ATOM   1124  CD1 TRP A 143      -0.432  18.032   7.894  1.00  0.00           C  
ATOM   1125  CD2 TRP A 143      -2.354  17.363   6.959  1.00  0.00           C  
ATOM   1126  CE2 TRP A 143      -2.004  18.622   6.422  1.00  0.00           C  
ATOM   1127  CE3 TRP A 143      -3.530  16.742   6.520  1.00  0.00           C  
ATOM   1128  NE1 TRP A 143      -0.828  19.007   7.008  1.00  0.00           N  
ATOM   1129  CH2 TRP A 143      -3.935  18.640   5.053  1.00  0.00           C  
ATOM   1130  CZ2 TRP A 143      -2.789  19.270   5.466  1.00  0.00           C  
ATOM   1131  CZ3 TRP A 143      -4.311  17.389   5.568  1.00  0.00           C  
ATOM   1132  N   ILE A 144      -0.381  12.310   8.644  1.00  0.00           N  
ATOM   1133  CA  ILE A 144       0.059  11.220   9.509  1.00  0.00           C  
ATOM   1134  C   ILE A 144       1.580  11.104   9.459  1.00  0.00           C  
ATOM   1135  CB  ILE A 144      -0.595   9.880   9.104  1.00  0.00           C  
ATOM   1136  O   ILE A 144       2.173  11.093   8.377  1.00  0.00           O  
ATOM   1137  CG1 ILE A 144      -2.121   9.973   9.221  1.00  0.00           C  
ATOM   1138  CG2 ILE A 144      -0.049   8.733   9.960  1.00  0.00           C  
ATOM   1139  CD1 ILE A 144      -2.864   8.822   8.558  1.00  0.00           C  
ATOM   1140  N   GLN A 145       2.193  11.049  10.688  1.00  0.00           N  
ATOM   1141  CA  GLN A 145       3.641  10.886  10.772  1.00  0.00           C  
ATOM   1142  C   GLN A 145       4.071   9.514  10.259  1.00  0.00           C  
ATOM   1143  CB  GLN A 145       4.121  11.082  12.211  1.00  0.00           C  
ATOM   1144  O   GLN A 145       3.521   8.491  10.671  1.00  0.00           O  
ATOM   1145  CG  GLN A 145       3.962  12.506  12.724  1.00  0.00           C  
ATOM   1146  CD  GLN A 145       4.425  12.669  14.160  1.00  0.00           C  
ATOM   1147  NE2 GLN A 145       4.772  13.895  14.536  1.00  0.00           N  
ATOM   1148  OE1 GLN A 145       4.468  11.700  14.925  1.00  0.00           O  
ATOM   1149  N   THR A 146       4.981   9.526   9.294  1.00  0.00           N  
ATOM   1150  CA  THR A 146       5.475   8.269   8.742  1.00  0.00           C  
ATOM   1151  C   THR A 146       7.001   8.253   8.715  1.00  0.00           C  
ATOM   1152  CB  THR A 146       4.932   8.031   7.320  1.00  0.00           C  
ATOM   1153  O   THR A 146       7.641   9.296   8.867  1.00  0.00           O  
ATOM   1154  CG2 THR A 146       3.407   8.029   7.308  1.00  0.00           C  
ATOM   1155  OG1 THR A 146       5.405   9.071   6.455  1.00  0.00           O  
ATOM   1156  N   LYS A 147       7.576   7.125   8.729  1.00  0.00           N  
ATOM   1157  CA  LYS A 147       9.013   6.913   8.578  1.00  0.00           C  
ATOM   1158  C   LYS A 147       9.335   6.260   7.237  1.00  0.00           C  
ATOM   1159  CB  LYS A 147       9.553   6.054   9.723  1.00  0.00           C  
ATOM   1160  O   LYS A 147       8.443   5.738   6.565  1.00  0.00           O  
ATOM   1161  CG  LYS A 147       9.387   6.681  11.099  1.00  0.00           C  
ATOM   1162  CD  LYS A 147       9.933   5.776  12.195  1.00  0.00           C  
ATOM   1163  CE  LYS A 147       9.747   6.392  13.575  1.00  0.00           C  
ATOM   1164  NZ  LYS A 147      10.247   5.491  14.657  1.00  0.00           N  
ATOM   1165  N   ASP A 148      10.623   6.424   6.918  1.00  0.00           N  
ATOM   1166  CA  ASP A 148      11.076   5.720   5.722  1.00  0.00           C  
ATOM   1167  C   ASP A 148      10.736   4.233   5.799  1.00  0.00           C  
ATOM   1168  CB  ASP A 148      12.582   5.905   5.528  1.00  0.00           C  
ATOM   1169  O   ASP A 148      10.945   3.596   6.834  1.00  0.00           O  
ATOM   1170  CG  ASP A 148      12.958   7.321   5.125  1.00  0.00           C  
ATOM   1171  OD1 ASP A 148      12.087   8.063   4.622  1.00  0.00           O  
ATOM   1172  OD2 ASP A 148      14.136   7.695   5.310  1.00  0.00           O  
ATOM   1173  N   GLY A 149      10.119   3.725   4.774  1.00  0.00           N  
ATOM   1174  CA  GLY A 149       9.799   2.307   4.734  1.00  0.00           C  
ATOM   1175  C   GLY A 149       8.320   2.024   4.920  1.00  0.00           C  
ATOM   1176  O   GLY A 149       7.884   0.877   4.805  1.00  0.00           O  
ATOM   1177  N   GLN A 150       7.556   3.033   5.174  1.00  0.00           N  
ATOM   1178  CA  GLN A 150       6.136   2.819   5.434  1.00  0.00           C  
ATOM   1179  C   GLN A 150       5.311   3.002   4.163  1.00  0.00           C  
ATOM   1180  CB  GLN A 150       5.640   3.770   6.524  1.00  0.00           C  
ATOM   1181  O   GLN A 150       4.080   2.963   4.205  1.00  0.00           O  
ATOM   1182  CG  GLN A 150       6.162   3.437   7.915  1.00  0.00           C  
ATOM   1183  CD  GLN A 150       5.655   4.395   8.977  1.00  0.00           C  
ATOM   1184  NE2 GLN A 150       5.383   3.870  10.167  1.00  0.00           N  
ATOM   1185  OE1 GLN A 150       5.510   5.596   8.730  1.00  0.00           O  
ATOM   1186  N   CYS A 151       6.022   3.273   3.096  1.00  0.00           N  
ATOM   1187  CA  CYS A 151       5.323   3.311   1.816  1.00  0.00           C  
ATOM   1188  C   CYS A 151       4.602   1.995   1.549  1.00  0.00           C  
ATOM   1189  CB  CYS A 151       6.302   3.606   0.680  1.00  0.00           C  
ATOM   1190  O   CYS A 151       5.070   0.931   1.960  1.00  0.00           O  
ATOM   1191  SG  CYS A 151       6.949   5.292   0.696  1.00  0.00           S  
ATOM   1192  N   GLY A 152       3.458   2.166   0.939  1.00  0.00           N  
ATOM   1193  CA  GLY A 152       2.705   0.973   0.587  1.00  0.00           C  
ATOM   1194  C   GLY A 152       1.649   0.609   1.614  1.00  0.00           C  
ATOM   1195  O   GLY A 152       0.809  -0.259   1.368  1.00  0.00           O  
ATOM   1196  N   SER A 153       1.695   1.318   2.755  1.00  0.00           N  
ATOM   1197  CA  SER A 153       0.695   1.052   3.784  1.00  0.00           C  
ATOM   1198  C   SER A 153      -0.670   1.603   3.384  1.00  0.00           C  
ATOM   1199  CB  SER A 153       1.127   1.657   5.120  1.00  0.00           C  
ATOM   1200  O   SER A 153      -0.761   2.685   2.800  1.00  0.00           O  
ATOM   1201  OG  SER A 153       2.354   1.094   5.554  1.00  0.00           O  
ATOM   1202  N   PRO A 154      -1.713   0.906   3.730  1.00  0.00           N  
ATOM   1203  CA  PRO A 154      -3.057   1.325   3.323  1.00  0.00           C  
ATOM   1204  C   PRO A 154      -3.574   2.514   4.130  1.00  0.00           C  
ATOM   1205  CB  PRO A 154      -3.908   0.079   3.579  1.00  0.00           C  
ATOM   1206  O   PRO A 154      -3.373   2.574   5.345  1.00  0.00           O  
ATOM   1207  CG  PRO A 154      -3.169  -0.677   4.636  1.00  0.00           C  
ATOM   1208  CD  PRO A 154      -1.703  -0.389   4.492  1.00  0.00           C  
ATOM   1209  N   LEU A 155      -4.143   3.417   3.432  1.00  0.00           N  
ATOM   1210  CA  LEU A 155      -4.955   4.463   4.045  1.00  0.00           C  
ATOM   1211  C   LEU A 155      -6.434   4.097   4.003  1.00  0.00           C  
ATOM   1212  CB  LEU A 155      -4.728   5.801   3.336  1.00  0.00           C  
ATOM   1213  O   LEU A 155      -6.983   3.830   2.932  1.00  0.00           O  
ATOM   1214  CG  LEU A 155      -3.446   6.551   3.698  1.00  0.00           C  
ATOM   1215  CD1 LEU A 155      -3.528   7.083   5.125  1.00  0.00           C  
ATOM   1216  CD2 LEU A 155      -2.230   5.646   3.529  1.00  0.00           C  
ATOM   1217  N   VAL A 156      -7.054   4.150   5.194  1.00  0.00           N  
ATOM   1218  CA  VAL A 156      -8.395   3.594   5.346  1.00  0.00           C  
ATOM   1219  C   VAL A 156      -9.350   4.678   5.841  1.00  0.00           C  
ATOM   1220  CB  VAL A 156      -8.405   2.391   6.315  1.00  0.00           C  
ATOM   1221  O   VAL A 156      -9.020   5.433   6.758  1.00  0.00           O  
ATOM   1222  CG1 VAL A 156      -9.809   1.801   6.429  1.00  0.00           C  
ATOM   1223  CG2 VAL A 156      -7.410   1.327   5.854  1.00  0.00           C  
ATOM   1224  N   SER A 157     -10.505   4.717   5.230  1.00  0.00           N  
ATOM   1225  CA  SER A 157     -11.551   5.631   5.676  1.00  0.00           C  
ATOM   1226  C   SER A 157     -12.121   5.203   7.024  1.00  0.00           C  
ATOM   1227  CB  SER A 157     -12.673   5.709   4.640  1.00  0.00           C  
ATOM   1228  O   SER A 157     -12.497   4.043   7.205  1.00  0.00           O  
ATOM   1229  OG  SER A 157     -13.766   6.462   5.138  1.00  0.00           O  
ATOM   1230  N   THR A 158     -12.216   6.158   7.941  1.00  0.00           N  
ATOM   1231  CA  THR A 158     -12.753   5.854   9.263  1.00  0.00           C  
ATOM   1232  C   THR A 158     -14.274   5.736   9.214  1.00  0.00           C  
ATOM   1233  CB  THR A 158     -12.352   6.928  10.290  1.00  0.00           C  
ATOM   1234  O   THR A 158     -14.888   5.170  10.121  1.00  0.00           O  
ATOM   1235  CG2 THR A 158     -10.837   6.992  10.456  1.00  0.00           C  
ATOM   1236  OG1 THR A 158     -12.827   8.205   9.848  1.00  0.00           O  
ATOM   1237  N   GLU A 159     -14.876   6.221   8.133  1.00  0.00           N  
ATOM   1238  CA  GLU A 159     -16.330   6.226   8.001  1.00  0.00           C  
ATOM   1239  C   GLU A 159     -16.853   4.846   7.612  1.00  0.00           C  
ATOM   1240  CB  GLU A 159     -16.773   7.266   6.969  1.00  0.00           C  
ATOM   1241  O   GLU A 159     -17.806   4.345   8.213  1.00  0.00           O  
ATOM   1242  CG  GLU A 159     -18.282   7.436   6.876  1.00  0.00           C  
ATOM   1243  CD  GLU A 159     -18.704   8.551   5.931  1.00  0.00           C  
ATOM   1244  OE1 GLU A 159     -19.924   8.761   5.747  1.00  0.00           O  
ATOM   1245  OE2 GLU A 159     -17.806   9.218   5.371  1.00  0.00           O  
ATOM   1246  N   ASP A 160     -16.144   4.219   6.628  1.00  0.00           N  
ATOM   1247  CA  ASP A 160     -16.727   2.977   6.131  1.00  0.00           C  
ATOM   1248  C   ASP A 160     -15.697   1.850   6.129  1.00  0.00           C  
ATOM   1249  CB  ASP A 160     -17.292   3.176   4.723  1.00  0.00           C  
ATOM   1250  O   ASP A 160     -16.002   0.724   5.728  1.00  0.00           O  
ATOM   1251  CG  ASP A 160     -16.261   3.697   3.738  1.00  0.00           C  
ATOM   1252  OD1 ASP A 160     -15.056   3.718   4.070  1.00  0.00           O  
ATOM   1253  OD2 ASP A 160     -16.658   4.093   2.620  1.00  0.00           O  
ATOM   1254  N   GLY A 161     -14.451   2.061   6.399  1.00  0.00           N  
ATOM   1255  CA  GLY A 161     -13.432   1.028   6.490  1.00  0.00           C  
ATOM   1256  C   GLY A 161     -12.853   0.640   5.143  1.00  0.00           C  
ATOM   1257  O   GLY A 161     -12.155  -0.370   5.029  1.00  0.00           O  
ATOM   1258  N   SER A 162     -13.202   1.417   4.141  1.00  0.00           N  
ATOM   1259  CA  SER A 162     -12.697   1.154   2.797  1.00  0.00           C  
ATOM   1260  C   SER A 162     -11.275   1.676   2.628  1.00  0.00           C  
ATOM   1261  CB  SER A 162     -13.610   1.789   1.747  1.00  0.00           C  
ATOM   1262  O   SER A 162     -10.906   2.692   3.222  1.00  0.00           O  
ATOM   1263  OG  SER A 162     -14.925   1.268   1.842  1.00  0.00           O  
ATOM   1264  N   ILE A 163     -10.465   0.928   1.897  1.00  0.00           N  
ATOM   1265  CA  ILE A 163      -9.130   1.402   1.549  1.00  0.00           C  
ATOM   1266  C   ILE A 163      -9.228   2.460   0.453  1.00  0.00           C  
ATOM   1267  CB  ILE A 163      -8.219   0.240   1.094  1.00  0.00           C  
ATOM   1268  O   ILE A 163      -9.788   2.205  -0.616  1.00  0.00           O  
ATOM   1269  CG1 ILE A 163      -8.042  -0.776   2.228  1.00  0.00           C  
ATOM   1270  CG2 ILE A 163      -6.863   0.772   0.619  1.00  0.00           C  
ATOM   1271  CD1 ILE A 163      -7.334  -2.056   1.807  1.00  0.00           C  
ATOM   1272  N   VAL A 164      -8.656   3.635   0.706  1.00  0.00           N  
ATOM   1273  CA  VAL A 164      -8.831   4.738  -0.233  1.00  0.00           C  
ATOM   1274  C   VAL A 164      -7.523   4.996  -0.977  1.00  0.00           C  
ATOM   1275  CB  VAL A 164      -9.299   6.025   0.484  1.00  0.00           C  
ATOM   1276  O   VAL A 164      -7.493   5.758  -1.947  1.00  0.00           O  
ATOM   1277  CG1 VAL A 164     -10.696   5.838   1.072  1.00  0.00           C  
ATOM   1278  CG2 VAL A 164      -8.305   6.419   1.575  1.00  0.00           C  
ATOM   1279  N   GLY A 165      -6.473   4.338  -0.535  1.00  0.00           N  
ATOM   1280  CA  GLY A 165      -5.182   4.507  -1.183  1.00  0.00           C  
ATOM   1281  C   GLY A 165      -4.036   3.899  -0.396  1.00  0.00           C  
ATOM   1282  O   GLY A 165      -4.259   3.184   0.582  1.00  0.00           O  
ATOM   1283  N   ILE A 166      -2.864   4.042  -0.969  1.00  0.00           N  
ATOM   1284  CA  ILE A 166      -1.678   3.546  -0.279  1.00  0.00           C  
ATOM   1285  C   ILE A 166      -0.657   4.672  -0.136  1.00  0.00           C  
ATOM   1286  CB  ILE A 166      -1.052   2.346  -1.024  1.00  0.00           C  
ATOM   1287  O   ILE A 166      -0.575   5.558  -0.990  1.00  0.00           O  
ATOM   1288  CG1 ILE A 166      -0.618   2.760  -2.435  1.00  0.00           C  
ATOM   1289  CG2 ILE A 166      -2.033   1.171  -1.076  1.00  0.00           C  
ATOM   1290  CD1 ILE A 166       0.147   1.681  -3.189  1.00  0.00           C  
ATOM   1291  N   HIS A 167      -0.026   4.654   1.026  1.00  0.00           N  
ATOM   1292  CA  HIS A 167       0.983   5.666   1.318  1.00  0.00           C  
ATOM   1293  C   HIS A 167       2.111   5.631   0.292  1.00  0.00           C  
ATOM   1294  CB  HIS A 167       1.548   5.470   2.726  1.00  0.00           C  
ATOM   1295  O   HIS A 167       2.615   4.557  -0.047  1.00  0.00           O  
ATOM   1296  CG  HIS A 167       2.631   6.440   3.078  1.00  0.00           C  
ATOM   1297  CD2 HIS A 167       3.958   6.258   3.273  1.00  0.00           C  
ATOM   1298  ND1 HIS A 167       2.392   7.782   3.275  1.00  0.00           N  
ATOM   1299  CE1 HIS A 167       3.529   8.387   3.575  1.00  0.00           C  
ATOM   1300  NE2 HIS A 167       4.495   7.484   3.580  1.00  0.00           N  
ATOM   1301  N   SER A 168       2.645   6.755  -0.259  1.00  0.00           N  
ATOM   1302  CA  SER A 168       3.639   6.824  -1.325  1.00  0.00           C  
ATOM   1303  C   SER A 168       4.882   7.585  -0.873  1.00  0.00           C  
ATOM   1304  CB  SER A 168       3.048   7.490  -2.568  1.00  0.00           C  
ATOM   1305  O   SER A 168       5.999   7.071  -0.967  1.00  0.00           O  
ATOM   1306  OG  SER A 168       2.060   6.664  -3.159  1.00  0.00           O  
ATOM   1307  N   ALA A 169       4.794   8.763  -0.538  1.00  0.00           N  
ATOM   1308  CA  ALA A 169       5.997   9.555  -0.294  1.00  0.00           C  
ATOM   1309  C   ALA A 169       5.757  10.596   0.796  1.00  0.00           C  
ATOM   1310  CB  ALA A 169       6.457  10.233  -1.582  1.00  0.00           C  
ATOM   1311  O   ALA A 169       4.615  10.834   1.195  1.00  0.00           O  
ATOM   1312  N   SER A 170       6.948  10.955   1.311  1.00  0.00           N  
ATOM   1313  CA  SER A 170       7.018  12.104   2.208  1.00  0.00           C  
ATOM   1314  C   SER A 170       7.804  13.249   1.580  1.00  0.00           C  
ATOM   1315  CB  SER A 170       7.657  11.706   3.539  1.00  0.00           C  
ATOM   1316  O   SER A 170       8.634  13.028   0.696  1.00  0.00           O  
ATOM   1317  OG  SER A 170       9.020  11.361   3.360  1.00  0.00           O  
ATOM   1318  N   ASN A 171       7.197  14.411   1.489  1.00  0.00           N  
ATOM   1319  CA  ASN A 171       7.966  15.590   1.106  1.00  0.00           C  
ATOM   1320  C   ASN A 171       9.022  15.934   2.152  1.00  0.00           C  
ATOM   1321  CB  ASN A 171       7.038  16.785   0.876  1.00  0.00           C  
ATOM   1322  O   ASN A 171       8.753  15.881   3.353  1.00  0.00           O  
ATOM   1323  CG  ASN A 171       7.735  17.941   0.187  1.00  0.00           C  
ATOM   1324  ND2 ASN A 171       6.964  18.947  -0.209  1.00  0.00           N  
ATOM   1325  OD1 ASN A 171       8.956  17.931   0.012  1.00  0.00           O  
ATOM   1326  N   PHE A 172      10.353  16.001   1.742  1.00  0.00           N  
ATOM   1327  CA  PHE A 172      11.551  16.313   2.513  1.00  0.00           C  
ATOM   1328  C   PHE A 172      11.437  17.690   3.158  1.00  0.00           C  
ATOM   1329  CB  PHE A 172      12.796  16.253   1.623  1.00  0.00           C  
ATOM   1330  O   PHE A 172      11.950  17.911   4.256  1.00  0.00           O  
ATOM   1331  CG  PHE A 172      13.146  14.863   1.162  1.00  0.00           C  
ATOM   1332  CD1 PHE A 172      13.794  13.976   2.013  1.00  0.00           C  
ATOM   1333  CD2 PHE A 172      12.826  14.444  -0.123  1.00  0.00           C  
ATOM   1334  CE1 PHE A 172      14.119  12.690   1.589  1.00  0.00           C  
ATOM   1335  CE2 PHE A 172      13.147  13.160  -0.554  1.00  0.00           C  
ATOM   1336  CZ  PHE A 172      13.794  12.285   0.303  1.00  0.00           C  
ATOM   1337  N   THR A 173      10.493  18.549   2.570  1.00  0.00           N  
ATOM   1338  CA  THR A 173      10.448  19.942   3.001  1.00  0.00           C  
ATOM   1339  C   THR A 173       9.111  20.261   3.663  1.00  0.00           C  
ATOM   1340  CB  THR A 173      10.680  20.901   1.818  1.00  0.00           C  
ATOM   1341  O   THR A 173       9.035  21.133   4.532  1.00  0.00           O  
ATOM   1342  CG2 THR A 173      12.087  20.744   1.250  1.00  0.00           C  
ATOM   1343  OG1 THR A 173       9.726  20.616   0.787  1.00  0.00           O  
ATOM   1344  N   ASN A 174       8.172  19.406   3.515  1.00  0.00           N  
ATOM   1345  CA  ASN A 174       6.812  19.699   3.954  1.00  0.00           C  
ATOM   1346  C   ASN A 174       6.319  18.678   4.975  1.00  0.00           C  
ATOM   1347  CB  ASN A 174       5.861  19.754   2.756  1.00  0.00           C  
ATOM   1348  O   ASN A 174       6.855  17.571   5.061  1.00  0.00           O  
ATOM   1349  CG  ASN A 174       5.575  21.172   2.302  1.00  0.00           C  
ATOM   1350  ND2 ASN A 174       5.050  21.311   1.090  1.00  0.00           N  
ATOM   1351  OD1 ASN A 174       5.825  22.133   3.033  1.00  0.00           O  
ATOM   1352  N   THR A 175       5.718  19.139   6.092  1.00  0.00           N  
ATOM   1353  CA  THR A 175       5.064  18.453   7.201  1.00  0.00           C  
ATOM   1354  C   THR A 175       3.974  17.515   6.690  1.00  0.00           C  
ATOM   1355  CB  THR A 175       4.454  19.456   8.197  1.00  0.00           C  
ATOM   1356  O   THR A 175       3.327  16.820   7.475  1.00  0.00           O  
ATOM   1357  CG2 THR A 175       5.541  20.262   8.901  1.00  0.00           C  
ATOM   1358  OG1 THR A 175       3.589  20.355   7.492  1.00  0.00           O  
ATOM   1359  N   ASN A 176       3.787  17.548   5.266  1.00  0.00           N  
ATOM   1360  CA  ASN A 176       2.686  16.685   4.855  1.00  0.00           C  
ATOM   1361  C   ASN A 176       3.183  15.482   4.058  1.00  0.00           C  
ATOM   1362  CB  ASN A 176       1.660  17.474   4.039  1.00  0.00           C  
ATOM   1363  O   ASN A 176       4.301  15.494   3.541  1.00  0.00           O  
ATOM   1364  CG  ASN A 176       2.287  18.221   2.878  1.00  0.00           C  
ATOM   1365  ND2 ASN A 176       1.482  19.010   2.176  1.00  0.00           N  
ATOM   1366  OD1 ASN A 176       3.485  18.090   2.614  1.00  0.00           O  
ATOM   1367  N   ASN A 177       2.465  14.385   4.206  1.00  0.00           N  
ATOM   1368  CA  ASN A 177       2.696  13.154   3.458  1.00  0.00           C  
ATOM   1369  C   ASN A 177       1.689  12.991   2.323  1.00  0.00           C  
ATOM   1370  CB  ASN A 177       2.645  11.942   4.390  1.00  0.00           C  
ATOM   1371  O   ASN A 177       0.675  13.690   2.282  1.00  0.00           O  
ATOM   1372  CG  ASN A 177       3.797  11.915   5.376  1.00  0.00           C  
ATOM   1373  ND2 ASN A 177       3.481  11.732   6.653  1.00  0.00           N  
ATOM   1374  OD1 ASN A 177       4.961  12.057   4.993  1.00  0.00           O  
ATOM   1375  N   TYR A 178       2.103  12.141   1.325  1.00  0.00           N  
ATOM   1376  CA  TYR A 178       1.238  11.913   0.172  1.00  0.00           C  
ATOM   1377  C   TYR A 178       0.896  10.435   0.031  1.00  0.00           C  
ATOM   1378  CB  TYR A 178       1.907  12.419  -1.110  1.00  0.00           C  
ATOM   1379  O   TYR A 178       1.659   9.570   0.469  1.00  0.00           O  
ATOM   1380  CG  TYR A 178       2.197  13.900  -1.099  1.00  0.00           C  
ATOM   1381  CD1 TYR A 178       1.220  14.824  -1.465  1.00  0.00           C  
ATOM   1382  CD2 TYR A 178       3.447  14.380  -0.725  1.00  0.00           C  
ATOM   1383  CE1 TYR A 178       1.483  16.190  -1.459  1.00  0.00           C  
ATOM   1384  CE2 TYR A 178       3.722  15.743  -0.715  1.00  0.00           C  
ATOM   1385  OH  TYR A 178       3.000  17.990  -1.074  1.00  0.00           O  
ATOM   1386  CZ  TYR A 178       2.734  16.639  -1.082  1.00  0.00           C  
ATOM   1387  N   PHE A 179      -0.275  10.235  -0.463  1.00  0.00           N  
ATOM   1388  CA  PHE A 179      -0.620   8.868  -0.831  1.00  0.00           C  
ATOM   1389  C   PHE A 179      -1.284   8.827  -2.202  1.00  0.00           C  
ATOM   1390  CB  PHE A 179      -1.546   8.245   0.219  1.00  0.00           C  
ATOM   1391  O   PHE A 179      -1.742   9.855  -2.707  1.00  0.00           O  
ATOM   1392  CG  PHE A 179      -2.944   8.803   0.203  1.00  0.00           C  
ATOM   1393  CD1 PHE A 179      -3.230  10.014   0.822  1.00  0.00           C  
ATOM   1394  CD2 PHE A 179      -3.971   8.116  -0.430  1.00  0.00           C  
ATOM   1395  CE1 PHE A 179      -4.523  10.533   0.809  1.00  0.00           C  
ATOM   1396  CE2 PHE A 179      -5.266   8.629  -0.446  1.00  0.00           C  
ATOM   1397  CZ  PHE A 179      -5.539   9.837   0.175  1.00  0.00           C  
ATOM   1398  N   THR A 180      -1.179   7.682  -2.812  1.00  0.00           N  
ATOM   1399  CA  THR A 180      -1.787   7.437  -4.115  1.00  0.00           C  
ATOM   1400  C   THR A 180      -3.169   6.810  -3.958  1.00  0.00           C  
ATOM   1401  CB  THR A 180      -0.900   6.523  -4.982  1.00  0.00           C  
ATOM   1402  O   THR A 180      -3.328   5.817  -3.245  1.00  0.00           O  
ATOM   1403  CG2 THR A 180      -1.484   6.357  -6.381  1.00  0.00           C  
ATOM   1404  OG1 THR A 180       0.408   7.098  -5.088  1.00  0.00           O  
ATOM   1405  N   THR A 181      -4.126   7.372  -4.622  1.00  0.00           N  
ATOM   1406  CA  THR A 181      -5.495   6.876  -4.524  1.00  0.00           C  
ATOM   1407  C   THR A 181      -5.728   5.735  -5.510  1.00  0.00           C  
ATOM   1408  CB  THR A 181      -6.516   7.999  -4.784  1.00  0.00           C  
ATOM   1409  O   THR A 181      -5.007   5.608  -6.503  1.00  0.00           O  
ATOM   1410  CG2 THR A 181      -6.334   9.147  -3.797  1.00  0.00           C  
ATOM   1411  OG1 THR A 181      -6.341   8.497  -6.116  1.00  0.00           O  
ATOM   1412  N   VAL A 182      -6.752   4.941  -5.153  1.00  0.00           N  
ATOM   1413  CA  VAL A 182      -7.167   3.898  -6.085  1.00  0.00           C  
ATOM   1414  C   VAL A 182      -8.180   4.464  -7.077  1.00  0.00           C  
ATOM   1415  CB  VAL A 182      -7.767   2.681  -5.345  1.00  0.00           C  
ATOM   1416  O   VAL A 182      -8.924   5.393  -6.752  1.00  0.00           O  
ATOM   1417  CG1 VAL A 182      -6.717   2.019  -4.454  1.00  0.00           C  
ATOM   1418  CG2 VAL A 182      -8.981   3.105  -4.521  1.00  0.00           C  
ATOM   1419  N   PRO A 183      -8.115   4.015  -8.328  1.00  0.00           N  
ATOM   1420  CA  PRO A 183      -9.129   4.473  -9.280  1.00  0.00           C  
ATOM   1421  C   PRO A 183     -10.527   3.956  -8.949  1.00  0.00           C  
ATOM   1422  CB  PRO A 183      -8.639   3.907 -10.616  1.00  0.00           C  
ATOM   1423  O   PRO A 183     -10.667   2.963  -8.230  1.00  0.00           O  
ATOM   1424  CG  PRO A 183      -7.863   2.683 -10.250  1.00  0.00           C  
ATOM   1425  CD  PRO A 183      -7.219   2.909  -8.912  1.00  0.00           C  
ATOM   1426  N   PRO A 184     -11.590   4.675  -9.440  1.00  0.00           N  
ATOM   1427  CA  PRO A 184     -12.968   4.288  -9.131  1.00  0.00           C  
ATOM   1428  C   PRO A 184     -13.297   2.866  -9.580  1.00  0.00           C  
ATOM   1429  CB  PRO A 184     -13.803   5.312  -9.904  1.00  0.00           C  
ATOM   1430  O   PRO A 184     -14.119   2.192  -8.955  1.00  0.00           O  
ATOM   1431  CG  PRO A 184     -12.865   5.884 -10.917  1.00  0.00           C  
ATOM   1432  CD  PRO A 184     -11.466   5.789 -10.378  1.00  0.00           C  
ATOM   1433  N   ASP A 185     -12.605   2.349 -10.553  1.00  0.00           N  
ATOM   1434  CA  ASP A 185     -12.915   1.028 -11.091  1.00  0.00           C  
ATOM   1435  C   ASP A 185     -11.901  -0.010 -10.614  1.00  0.00           C  
ATOM   1436  CB  ASP A 185     -12.951   1.065 -12.620  1.00  0.00           C  
ATOM   1437  O   ASP A 185     -11.725  -1.051 -11.251  1.00  0.00           O  
ATOM   1438  CG  ASP A 185     -11.649   1.553 -13.231  1.00  0.00           C  
ATOM   1439  OD1 ASP A 185     -10.875   2.251 -12.542  1.00  0.00           O  
ATOM   1440  OD2 ASP A 185     -11.397   1.240 -14.415  1.00  0.00           O  
ATOM   1441  N   PHE A 186     -11.280   0.268  -9.497  1.00  0.00           N  
ATOM   1442  CA  PHE A 186     -10.178  -0.551  -9.007  1.00  0.00           C  
ATOM   1443  C   PHE A 186     -10.655  -1.961  -8.682  1.00  0.00           C  
ATOM   1444  CB  PHE A 186      -9.541   0.087  -7.769  1.00  0.00           C  
ATOM   1445  O   PHE A 186      -9.980  -2.941  -9.006  1.00  0.00           O  
ATOM   1446  CG  PHE A 186      -8.186  -0.472  -7.427  1.00  0.00           C  
ATOM   1447  CD1 PHE A 186      -7.920  -0.958  -6.153  1.00  0.00           C  
ATOM   1448  CD2 PHE A 186      -7.177  -0.510  -8.381  1.00  0.00           C  
ATOM   1449  CE1 PHE A 186      -6.667  -1.476  -5.834  1.00  0.00           C  
ATOM   1450  CE2 PHE A 186      -5.922  -1.026  -8.070  1.00  0.00           C  
ATOM   1451  CZ  PHE A 186      -5.669  -1.507  -6.796  1.00  0.00           C  
ATOM   1452  N   MET A 187     -11.779  -2.057  -8.131  1.00  0.00           N  
ATOM   1453  CA  MET A 187     -12.314  -3.362  -7.751  1.00  0.00           C  
ATOM   1454  C   MET A 187     -12.542  -4.236  -8.980  1.00  0.00           C  
ATOM   1455  CB  MET A 187     -13.622  -3.202  -6.973  1.00  0.00           C  
ATOM   1456  O   MET A 187     -12.304  -5.444  -8.940  1.00  0.00           O  
ATOM   1457  CG  MET A 187     -13.431  -2.713  -5.547  1.00  0.00           C  
ATOM   1458  SD  MET A 187     -12.347  -3.820  -4.563  1.00  0.00           S  
ATOM   1459  CE  MET A 187     -13.399  -5.295  -4.467  1.00  0.00           C  
ATOM   1460  N   GLU A 188     -13.006  -3.679 -10.043  1.00  0.00           N  
ATOM   1461  CA  GLU A 188     -13.217  -4.392 -11.299  1.00  0.00           C  
ATOM   1462  C   GLU A 188     -11.905  -4.949 -11.845  1.00  0.00           C  
ATOM   1463  CB  GLU A 188     -13.871  -3.474 -12.336  1.00  0.00           C  
ATOM   1464  O   GLU A 188     -11.864  -6.073 -12.350  1.00  0.00           O  
ATOM   1465  CG  GLU A 188     -14.295  -4.189 -13.610  1.00  0.00           C  
ATOM   1466  CD  GLU A 188     -15.009  -3.281 -14.598  1.00  0.00           C  
ATOM   1467  OE1 GLU A 188     -15.400  -3.758 -15.688  1.00  0.00           O  
ATOM   1468  OE2 GLU A 188     -15.178  -2.083 -14.281  1.00  0.00           O  
ATOM   1469  N   LEU A 189     -10.911  -4.176 -11.631  1.00  0.00           N  
ATOM   1470  CA  LEU A 189      -9.595  -4.608 -12.089  1.00  0.00           C  
ATOM   1471  C   LEU A 189      -9.116  -5.821 -11.299  1.00  0.00           C  
ATOM   1472  CB  LEU A 189      -8.581  -3.468 -11.960  1.00  0.00           C  
ATOM   1473  O   LEU A 189      -8.516  -6.739 -11.865  1.00  0.00           O  
ATOM   1474  CG  LEU A 189      -8.796  -2.262 -12.876  1.00  0.00           C  
ATOM   1475  CD1 LEU A 189      -7.807  -1.153 -12.534  1.00  0.00           C  
ATOM   1476  CD2 LEU A 189      -8.663  -2.672 -14.339  1.00  0.00           C  
ATOM   1477  N   LEU A 190      -9.454  -5.868 -10.049  1.00  0.00           N  
ATOM   1478  CA  LEU A 190      -8.978  -6.921  -9.159  1.00  0.00           C  
ATOM   1479  C   LEU A 190      -9.800  -8.194  -9.334  1.00  0.00           C  
ATOM   1480  CB  LEU A 190      -9.037  -6.459  -7.700  1.00  0.00           C  
ATOM   1481  O   LEU A 190      -9.263  -9.301  -9.255  1.00  0.00           O  
ATOM   1482  CG  LEU A 190      -8.053  -5.360  -7.297  1.00  0.00           C  
ATOM   1483  CD1 LEU A 190      -8.290  -4.941  -5.850  1.00  0.00           C  
ATOM   1484  CD2 LEU A 190      -6.616  -5.831  -7.494  1.00  0.00           C  
ATOM   1485  N   THR A 191     -11.059  -8.062  -9.645  1.00  0.00           N  
ATOM   1486  CA  THR A 191     -11.958  -9.209  -9.703  1.00  0.00           C  
ATOM   1487  C   THR A 191     -12.023  -9.774 -11.119  1.00  0.00           C  
ATOM   1488  CB  THR A 191     -13.375  -8.832  -9.233  1.00  0.00           C  
ATOM   1489  O   THR A 191     -12.481 -10.900 -11.323  1.00  0.00           O  
ATOM   1490  CG2 THR A 191     -13.385  -8.474  -7.750  1.00  0.00           C  
ATOM   1491  OG1 THR A 191     -13.840  -7.707  -9.988  1.00  0.00           O  
ATOM   1492  N   ASN A 192     -11.507  -8.998 -12.090  1.00  0.00           N  
ATOM   1493  CA  ASN A 192     -11.457  -9.426 -13.484  1.00  0.00           C  
ATOM   1494  C   ASN A 192     -10.057  -9.264 -14.070  1.00  0.00           C  
ATOM   1495  CB  ASN A 192     -12.476  -8.649 -14.321  1.00  0.00           C  
ATOM   1496  O   ASN A 192      -9.824  -8.381 -14.897  1.00  0.00           O  
ATOM   1497  CG  ASN A 192     -13.904  -8.894 -13.876  1.00  0.00           C  
ATOM   1498  ND2 ASN A 192     -14.666  -7.819 -13.710  1.00  0.00           N  
ATOM   1499  OD1 ASN A 192     -14.320 -10.040 -13.683  1.00  0.00           O  
ATOM   1500  N   PRO A 193      -9.176 -10.081 -13.591  1.00  0.00           N  
ATOM   1501  CA  PRO A 193      -7.768  -9.910 -13.961  1.00  0.00           C  
ATOM   1502  C   PRO A 193      -7.530 -10.061 -15.461  1.00  0.00           C  
ATOM   1503  CB  PRO A 193      -7.062 -11.021 -13.181  1.00  0.00           C  
ATOM   1504  O   PRO A 193      -6.533  -9.558 -15.985  1.00  0.00           O  
ATOM   1505  CG  PRO A 193      -8.140 -12.002 -12.852  1.00  0.00           C  
ATOM   1506  CD  PRO A 193      -9.440 -11.260 -12.734  1.00  0.00           C  
ATOM   1507  N   GLU A 194      -8.445 -10.640 -16.152  1.00  0.00           N  
ATOM   1508  CA  GLU A 194      -8.280 -10.887 -17.581  1.00  0.00           C  
ATOM   1509  C   GLU A 194      -8.409  -9.595 -18.383  1.00  0.00           C  
ATOM   1510  CB  GLU A 194      -9.302 -11.915 -18.071  1.00  0.00           C  
ATOM   1511  O   GLU A 194      -7.989  -9.532 -19.540  1.00  0.00           O  
ATOM   1512  CG  GLU A 194      -9.177 -13.275 -17.400  1.00  0.00           C  
ATOM   1513  CD  GLU A 194      -7.814 -13.920 -17.601  1.00  0.00           C  
ATOM   1514  OE1 GLU A 194      -7.356 -14.662 -16.703  1.00  0.00           O  
ATOM   1515  OE2 GLU A 194      -7.200 -13.680 -18.664  1.00  0.00           O  
ATOM   1516  N   LEU A 195      -8.878  -8.536 -17.727  1.00  0.00           N  
ATOM   1517  CA  LEU A 195      -9.068  -7.253 -18.394  1.00  0.00           C  
ATOM   1518  C   LEU A 195      -7.772  -6.449 -18.406  1.00  0.00           C  
ATOM   1519  CB  LEU A 195     -10.174  -6.449 -17.705  1.00  0.00           C  
ATOM   1520  O   LEU A 195      -7.632  -5.501 -19.182  1.00  0.00           O  
ATOM   1521  CG  LEU A 195     -11.593  -7.007 -17.824  1.00  0.00           C  
ATOM   1522  CD1 LEU A 195     -12.562  -6.175 -16.991  1.00  0.00           C  
ATOM   1523  CD2 LEU A 195     -12.031  -7.045 -19.284  1.00  0.00           C  
ATOM   1524  N   GLN A 196      -6.826  -6.998 -17.773  1.00  0.00           N  
ATOM   1525  CA  GLN A 196      -5.616  -6.208 -17.568  1.00  0.00           C  
ATOM   1526  C   GLN A 196      -4.514  -6.628 -18.537  1.00  0.00           C  
ATOM   1527  CB  GLN A 196      -5.125  -6.340 -16.126  1.00  0.00           C  
ATOM   1528  O   GLN A 196      -4.492  -7.769 -19.002  1.00  0.00           O  
ATOM   1529  CG  GLN A 196      -6.152  -5.914 -15.085  1.00  0.00           C  
ATOM   1530  CD  GLN A 196      -5.825  -6.425 -13.695  1.00  0.00           C  
ATOM   1531  NE2 GLN A 196      -6.679  -6.103 -12.729  1.00  0.00           N  
ATOM   1532  OE1 GLN A 196      -4.814  -7.104 -13.490  1.00  0.00           O  
ATOM   1533  N   LYS A 197      -3.697  -5.668 -18.902  1.00  0.00           N  
ATOM   1534  CA  LYS A 197      -2.474  -5.933 -19.654  1.00  0.00           C  
ATOM   1535  C   LYS A 197      -1.308  -6.240 -18.718  1.00  0.00           C  
ATOM   1536  CB  LYS A 197      -2.126  -4.744 -20.551  1.00  0.00           C  
ATOM   1537  O   LYS A 197      -0.747  -5.333 -18.099  1.00  0.00           O  
ATOM   1538  CG  LYS A 197      -3.120  -4.508 -21.678  1.00  0.00           C  
ATOM   1539  CD  LYS A 197      -2.693  -3.345 -22.566  1.00  0.00           C  
ATOM   1540  CE  LYS A 197      -3.704  -3.087 -23.675  1.00  0.00           C  
ATOM   1541  NZ  LYS A 197      -3.299  -1.935 -24.536  1.00  0.00           N  
ATOM   1542  N   TRP A 198      -1.018  -7.494 -18.597  1.00  0.00           N  
ATOM   1543  CA  TRP A 198       0.059  -7.931 -17.715  1.00  0.00           C  
ATOM   1544  C   TRP A 198       1.405  -7.881 -18.431  1.00  0.00           C  
ATOM   1545  CB  TRP A 198      -0.207  -9.349 -17.202  1.00  0.00           C  
ATOM   1546  O   TRP A 198       1.522  -8.321 -19.577  1.00  0.00           O  
ATOM   1547  CG  TRP A 198      -1.441  -9.470 -16.359  1.00  0.00           C  
ATOM   1548  CD1 TRP A 198      -2.689  -9.843 -16.774  1.00  0.00           C  
ATOM   1549  CD2 TRP A 198      -1.545  -9.211 -14.956  1.00  0.00           C  
ATOM   1550  CE2 TRP A 198      -2.888  -9.449 -14.585  1.00  0.00           C  
ATOM   1551  CE3 TRP A 198      -0.633  -8.802 -13.974  1.00  0.00           C  
ATOM   1552  NE1 TRP A 198      -3.564  -9.833 -15.712  1.00  0.00           N  
ATOM   1553  CH2 TRP A 198      -2.426  -8.889 -12.333  1.00  0.00           C  
ATOM   1554  CZ2 TRP A 198      -3.339  -9.291 -13.273  1.00  0.00           C  
ATOM   1555  CZ3 TRP A 198      -1.085  -8.645 -12.669  1.00  0.00           C  
ATOM   1556  N   ILE A 199       2.288  -7.190 -17.739  1.00  0.00           N  
ATOM   1557  CA  ILE A 199       3.618  -7.067 -18.324  1.00  0.00           C  
ATOM   1558  C   ILE A 199       4.648  -7.726 -17.408  1.00  0.00           C  
ATOM   1559  CB  ILE A 199       3.992  -5.589 -18.574  1.00  0.00           C  
ATOM   1560  O   ILE A 199       4.421  -7.859 -16.203  1.00  0.00           O  
ATOM   1561  CG1 ILE A 199       3.948  -4.797 -17.262  1.00  0.00           C  
ATOM   1562  CG2 ILE A 199       3.063  -4.967 -19.621  1.00  0.00           C  
ATOM   1563  CD1 ILE A 199       4.535  -3.396 -17.365  1.00  0.00           C  
ATOM   1564  N   SER A 200       5.652  -8.331 -18.010  1.00  0.00           N  
ATOM   1565  CA  SER A 200       6.779  -8.885 -17.267  1.00  0.00           C  
ATOM   1566  C   SER A 200       8.071  -8.140 -17.585  1.00  0.00           C  
ATOM   1567  CB  SER A 200       6.948 -10.373 -17.580  1.00  0.00           C  
ATOM   1568  O   SER A 200       8.178  -7.489 -18.627  1.00  0.00           O  
ATOM   1569  OG  SER A 200       5.786 -11.098 -17.217  1.00  0.00           O  
ATOM   1570  N   GLY A 201       9.009  -8.119 -16.619  1.00  0.00           N  
ATOM   1571  CA  GLY A 201      10.319  -7.538 -16.860  1.00  0.00           C  
ATOM   1572  C   GLY A 201      10.313  -6.021 -16.829  1.00  0.00           C  
ATOM   1573  O   GLY A 201      11.163  -5.379 -17.451  1.00  0.00           O  
ATOM   1574  N   TRP A 202       9.328  -5.471 -16.190  1.00  0.00           N  
ATOM   1575  CA  TRP A 202       9.168  -4.021 -16.158  1.00  0.00           C  
ATOM   1576  C   TRP A 202      10.056  -3.399 -15.086  1.00  0.00           C  
ATOM   1577  CB  TRP A 202       7.705  -3.646 -15.908  1.00  0.00           C  
ATOM   1578  O   TRP A 202      10.273  -3.994 -14.028  1.00  0.00           O  
ATOM   1579  CG  TRP A 202       7.428  -2.176 -16.004  1.00  0.00           C  
ATOM   1580  CD1 TRP A 202       7.037  -1.482 -17.116  1.00  0.00           C  
ATOM   1581  CD2 TRP A 202       7.525  -1.218 -14.946  1.00  0.00           C  
ATOM   1582  CE2 TRP A 202       7.178   0.040 -15.488  1.00  0.00           C  
ATOM   1583  CE3 TRP A 202       7.871  -1.300 -13.591  1.00  0.00           C  
ATOM   1584  NE1 TRP A 202       6.885  -0.149 -16.812  1.00  0.00           N  
ATOM   1585  CH2 TRP A 202       7.511   1.098 -13.397  1.00  0.00           C  
ATOM   1586  CZ2 TRP A 202       7.168   1.207 -14.720  1.00  0.00           C  
ATOM   1587  CZ3 TRP A 202       7.860  -0.138 -12.828  1.00  0.00           C  
ATOM   1588  N   ARG A 203      10.688  -2.265 -15.289  1.00  0.00           N  
ATOM   1589  CA  ARG A 203      11.411  -1.459 -14.310  1.00  0.00           C  
ATOM   1590  C   ARG A 203      11.026   0.012 -14.421  1.00  0.00           C  
ATOM   1591  CB  ARG A 203      12.922  -1.621 -14.491  1.00  0.00           C  
ATOM   1592  O   ARG A 203      10.668   0.486 -15.501  1.00  0.00           O  
ATOM   1593  CG  ARG A 203      13.468  -0.953 -15.743  1.00  0.00           C  
ATOM   1594  CD  ARG A 203      14.980  -1.094 -15.844  1.00  0.00           C  
ATOM   1595  NE  ARG A 203      15.507  -0.414 -17.024  1.00  0.00           N  
ATOM   1596  NH1 ARG A 203      17.725  -0.828 -16.526  1.00  0.00           N  
ATOM   1597  NH2 ARG A 203      17.168   0.336 -18.421  1.00  0.00           N  
ATOM   1598  CZ  ARG A 203      16.799  -0.304 -17.321  1.00  0.00           C  
ATOM   1599  N   LEU A 204      10.978   0.694 -13.247  1.00  0.00           N  
ATOM   1600  CA  LEU A 204      10.641   2.113 -13.236  1.00  0.00           C  
ATOM   1601  C   LEU A 204      11.687   2.926 -13.991  1.00  0.00           C  
ATOM   1602  CB  LEU A 204      10.519   2.625 -11.799  1.00  0.00           C  
ATOM   1603  O   LEU A 204      12.887   2.784 -13.743  1.00  0.00           O  
ATOM   1604  CG  LEU A 204      10.102   4.087 -11.632  1.00  0.00           C  
ATOM   1605  CD1 LEU A 204       8.632   4.264 -12.002  1.00  0.00           C  
ATOM   1606  CD2 LEU A 204      10.360   4.558 -10.205  1.00  0.00           C  
ATOM   1607  N   ASN A 205      11.180   3.560 -15.003  1.00  0.00           N  
ATOM   1608  CA  ASN A 205      11.984   4.568 -15.685  1.00  0.00           C  
ATOM   1609  C   ASN A 205      11.693   5.969 -15.155  1.00  0.00           C  
ATOM   1610  CB  ASN A 205      11.746   4.512 -17.196  1.00  0.00           C  
ATOM   1611  O   ASN A 205      10.634   6.535 -15.430  1.00  0.00           O  
ATOM   1612  CG  ASN A 205      12.724   5.370 -17.973  1.00  0.00           C  
ATOM   1613  ND2 ASN A 205      12.916   5.046 -19.246  1.00  0.00           N  
ATOM   1614  OD1 ASN A 205      13.305   6.316 -17.433  1.00  0.00           O  
ATOM   1615  N   ALA A 206      12.469   6.459 -14.193  1.00  0.00           N  
ATOM   1616  CA  ALA A 206      12.251   7.752 -13.550  1.00  0.00           C  
ATOM   1617  C   ALA A 206      12.001   8.844 -14.585  1.00  0.00           C  
ATOM   1618  CB  ALA A 206      13.445   8.118 -12.672  1.00  0.00           C  
ATOM   1619  O   ALA A 206      11.308   9.825 -14.307  1.00  0.00           O  
ATOM   1620  N   ASP A 207      12.511   8.615 -15.821  1.00  0.00           N  
ATOM   1621  CA  ASP A 207      12.347   9.627 -16.860  1.00  0.00           C  
ATOM   1622  C   ASP A 207      10.920   9.630 -17.403  1.00  0.00           C  
ATOM   1623  CB  ASP A 207      13.343   9.394 -17.998  1.00  0.00           C  
ATOM   1624  O   ASP A 207      10.429  10.662 -17.865  1.00  0.00           O  
ATOM   1625  CG  ASP A 207      14.782   9.655 -17.590  1.00  0.00           C  
ATOM   1626  OD1 ASP A 207      15.017  10.463 -16.665  1.00  0.00           O  
ATOM   1627  OD2 ASP A 207      15.690   9.051 -18.201  1.00  0.00           O  
ATOM   1628  N   SER A 208      10.194   8.556 -17.167  1.00  0.00           N  
ATOM   1629  CA  SER A 208       8.900   8.380 -17.818  1.00  0.00           C  
ATOM   1630  C   SER A 208       7.757   8.488 -16.815  1.00  0.00           C  
ATOM   1631  CB  SER A 208       8.837   7.029 -18.532  1.00  0.00           C  
ATOM   1632  O   SER A 208       6.598   8.654 -17.201  1.00  0.00           O  
ATOM   1633  OG  SER A 208       9.110   5.971 -17.629  1.00  0.00           O  
ATOM   1634  N   VAL A 209       8.074   8.542 -15.487  1.00  0.00           N  
ATOM   1635  CA  VAL A 209       6.967   8.484 -14.539  1.00  0.00           C  
ATOM   1636  C   VAL A 209       6.545   9.899 -14.148  1.00  0.00           C  
ATOM   1637  CB  VAL A 209       7.341   7.672 -13.278  1.00  0.00           C  
ATOM   1638  O   VAL A 209       7.392  10.751 -13.870  1.00  0.00           O  
ATOM   1639  CG1 VAL A 209       6.180   7.648 -12.287  1.00  0.00           C  
ATOM   1640  CG2 VAL A 209       7.750   6.251 -13.662  1.00  0.00           C  
ATOM   1641  N   PHE A 210       5.422  10.327 -14.656  1.00  0.00           N  
ATOM   1642  CA  PHE A 210       4.721  11.568 -14.348  1.00  0.00           C  
ATOM   1643  C   PHE A 210       4.189  11.548 -12.920  1.00  0.00           C  
ATOM   1644  CB  PHE A 210       3.570  11.796 -15.333  1.00  0.00           C  
ATOM   1645  O   PHE A 210       3.300  10.759 -12.593  1.00  0.00           O  
ATOM   1646  CG  PHE A 210       3.130  13.232 -15.430  1.00  0.00           C  
ATOM   1647  CD1 PHE A 210       2.021  13.683 -14.725  1.00  0.00           C  
ATOM   1648  CD2 PHE A 210       3.826  14.131 -16.228  1.00  0.00           C  
ATOM   1649  CE1 PHE A 210       1.612  15.011 -14.813  1.00  0.00           C  
ATOM   1650  CE2 PHE A 210       3.423  15.460 -16.321  1.00  0.00           C  
ATOM   1651  CZ  PHE A 210       2.315  15.898 -15.614  1.00  0.00           C  
ATOM   1652  N   TRP A 211       4.956  11.777 -11.880  1.00  0.00           N  
ATOM   1653  CA  TRP A 211       4.442  12.016 -10.535  1.00  0.00           C  
ATOM   1654  C   TRP A 211       3.749  13.372 -10.450  1.00  0.00           C  
ATOM   1655  CB  TRP A 211       5.573  11.941  -9.505  1.00  0.00           C  
ATOM   1656  O   TRP A 211       3.623  13.944  -9.365  1.00  0.00           O  
ATOM   1657  CG  TRP A 211       6.213  10.589  -9.401  1.00  0.00           C  
ATOM   1658  CD1 TRP A 211       7.294  10.133 -10.102  1.00  0.00           C  
ATOM   1659  CD2 TRP A 211       5.806   9.516  -8.546  1.00  0.00           C  
ATOM   1660  CE2 TRP A 211       6.688   8.438  -8.782  1.00  0.00           C  
ATOM   1661  CE3 TRP A 211       4.782   9.361  -7.603  1.00  0.00           C  
ATOM   1662  NE1 TRP A 211       7.585   8.839  -9.734  1.00  0.00           N  
ATOM   1663  CH2 TRP A 211       5.564   7.095  -7.189  1.00  0.00           C  
ATOM   1664  CZ2 TRP A 211       6.575   7.220  -8.106  1.00  0.00           C  
ATOM   1665  CZ3 TRP A 211       4.671   8.149  -6.932  1.00  0.00           C  
ATOM   1666  N   GLY A 212       3.232  13.890 -11.686  1.00  0.00           N  
ATOM   1667  CA  GLY A 212       2.793  15.275 -11.616  1.00  0.00           C  
ATOM   1668  C   GLY A 212       3.936  16.254 -11.421  1.00  0.00           C  
ATOM   1669  O   GLY A 212       4.891  16.265 -12.201  1.00  0.00           O  
ATOM   1670  N   GLY A 213       3.857  17.186 -10.401  1.00  0.00           N  
ATOM   1671  CA  GLY A 213       4.849  18.192 -10.057  1.00  0.00           C  
ATOM   1672  C   GLY A 213       5.947  17.663  -9.154  1.00  0.00           C  
ATOM   1673  O   GLY A 213       6.896  18.382  -8.834  1.00  0.00           O  
ATOM   1674  N   HIS A 214       5.874  16.337  -8.771  1.00  0.00           N  
ATOM   1675  CA  HIS A 214       6.817  15.785  -7.805  1.00  0.00           C  
ATOM   1676  C   HIS A 214       7.998  15.122  -8.506  1.00  0.00           C  
ATOM   1677  CB  HIS A 214       6.118  14.779  -6.889  1.00  0.00           C  
ATOM   1678  O   HIS A 214       7.815  14.377  -9.471  1.00  0.00           O  
ATOM   1679  CG  HIS A 214       5.048  15.385  -6.038  1.00  0.00           C  
ATOM   1680  CD2 HIS A 214       3.705  15.442  -6.204  1.00  0.00           C  
ATOM   1681  ND1 HIS A 214       5.318  16.034  -4.853  1.00  0.00           N  
ATOM   1682  CE1 HIS A 214       4.184  16.464  -4.325  1.00  0.00           C  
ATOM   1683  NE2 HIS A 214       3.191  16.118  -5.126  1.00  0.00           N  
ATOM   1684  N   LYS A 215       9.128  15.777  -8.697  1.00  0.00           N  
ATOM   1685  CA  LYS A 215      10.362  15.269  -9.288  1.00  0.00           C  
ATOM   1686  C   LYS A 215      11.010  14.219  -8.389  1.00  0.00           C  
ATOM   1687  CB  LYS A 215      11.344  16.413  -9.549  1.00  0.00           C  
ATOM   1688  O   LYS A 215      11.058  14.384  -7.169  1.00  0.00           O  
ATOM   1689  CG  LYS A 215      10.979  17.280 -10.745  1.00  0.00           C  
ATOM   1690  CD  LYS A 215      12.060  18.312 -11.037  1.00  0.00           C  
ATOM   1691  CE  LYS A 215      11.653  19.245 -12.170  1.00  0.00           C  
ATOM   1692  NZ  LYS A 215      12.701  20.273 -12.446  1.00  0.00           N  
ATOM   1693  N   VAL A 216      11.010  12.944  -8.807  1.00  0.00           N  
ATOM   1694  CA  VAL A 216      11.786  11.911  -8.129  1.00  0.00           C  
ATOM   1695  C   VAL A 216      13.275  12.229  -8.235  1.00  0.00           C  
ATOM   1696  CB  VAL A 216      11.497  10.510  -8.713  1.00  0.00           C  
ATOM   1697  O   VAL A 216      13.791  12.455  -9.333  1.00  0.00           O  
ATOM   1698  CG1 VAL A 216      12.305   9.442  -7.978  1.00  0.00           C  
ATOM   1699  CG2 VAL A 216      10.003  10.199  -8.639  1.00  0.00           C  
ATOM   1700  N   PHE A 217      13.833  12.892  -7.256  1.00  0.00           N  
ATOM   1701  CA  PHE A 217      15.270  13.133  -7.311  1.00  0.00           C  
ATOM   1702  C   PHE A 217      16.044  11.829  -7.157  1.00  0.00           C  
ATOM   1703  CB  PHE A 217      15.692  14.126  -6.224  1.00  0.00           C  
ATOM   1704  O   PHE A 217      15.793  11.058  -6.229  1.00  0.00           O  
ATOM   1705  CG  PHE A 217      15.166  15.519  -6.436  1.00  0.00           C  
ATOM   1706  CD1 PHE A 217      15.834  16.411  -7.266  1.00  0.00           C  
ATOM   1707  CD2 PHE A 217      14.001  15.937  -5.806  1.00  0.00           C  
ATOM   1708  CE1 PHE A 217      15.349  17.701  -7.464  1.00  0.00           C  
ATOM   1709  CE2 PHE A 217      13.509  17.225  -6.000  1.00  0.00           C  
ATOM   1710  CZ  PHE A 217      14.185  18.106  -6.829  1.00  0.00           C  
ATOM   1711  N   MET A 218      16.380  11.128  -8.303  1.00  0.00           N  
ATOM   1712  CA  MET A 218      17.242   9.949  -8.327  1.00  0.00           C  
ATOM   1713  C   MET A 218      18.652  10.297  -7.862  1.00  0.00           C  
ATOM   1714  CB  MET A 218      17.288   9.345  -9.731  1.00  0.00           C  
ATOM   1715  O   MET A 218      19.218  11.307  -8.284  1.00  0.00           O  
ATOM   1716  CG  MET A 218      15.983   8.698 -10.164  1.00  0.00           C  
ATOM   1717  SD  MET A 218      15.919   6.908  -9.763  1.00  0.00           S  
ATOM   1718  CE  MET A 218      15.057   6.282 -11.231  1.00  0.00           C  
ATOM   1719  N   ASP A 219      18.873  10.736  -6.603  1.00  0.00           N  
ATOM   1720  CA  ASP A 219      20.289  10.789  -6.254  1.00  0.00           C  
ATOM   1721  C   ASP A 219      20.662  12.153  -5.678  1.00  0.00           C  
ATOM   1722  CB  ASP A 219      21.155  10.479  -7.476  1.00  0.00           C  
ATOM   1723  O   ASP A 219      21.346  12.943  -6.333  1.00  0.00           O  
ATOM   1724  CG  ASP A 219      21.351   8.990  -7.702  1.00  0.00           C  
ATOM   1725  OD1 ASP A 219      21.195   8.202  -6.745  1.00  0.00           O  
ATOM   1726  OD2 ASP A 219      21.667   8.602  -8.848  1.00  0.00           O  
ATOM   1727  N   LYS A 220      19.915  12.601  -4.683  1.00  0.00           N  
ATOM   1728  CA  LYS A 220      20.630  13.708  -4.054  1.00  0.00           C  
ATOM   1729  C   LYS A 220      21.834  13.206  -3.263  1.00  0.00           C  
ATOM   1730  CB  LYS A 220      19.695  14.499  -3.138  1.00  0.00           C  
ATOM   1731  O   LYS A 220      21.778  12.139  -2.646  1.00  0.00           O  
ATOM   1732  CG  LYS A 220      18.779  15.466  -3.875  1.00  0.00           C  
ATOM   1733  CD  LYS A 220      18.050  16.391  -2.910  1.00  0.00           C  
ATOM   1734  CE  LYS A 220      17.090  17.320  -3.641  1.00  0.00           C  
ATOM   1735  NZ  LYS A 220      16.383  18.239  -2.700  1.00  0.00           N  
ATOM   1736  N   PRO A 221      23.087  13.550  -3.637  1.00  0.00           N  
ATOM   1737  CA  PRO A 221      24.321  13.158  -2.951  1.00  0.00           C  
ATOM   1738  C   PRO A 221      24.090  12.790  -1.487  1.00  0.00           C  
ATOM   1739  CB  PRO A 221      25.201  14.405  -3.069  1.00  0.00           C  
ATOM   1740  O   PRO A 221      23.187  13.333  -0.845  1.00  0.00           O  
ATOM   1741  CG  PRO A 221      24.326  15.431  -3.712  1.00  0.00           C  
ATOM   1742  CD  PRO A 221      22.990  14.807  -3.999  1.00  0.00           C  
TER    1743      PRO A 221
ENDMDL
END
