# Supplementary material for: Improving Protein Expression, Stability, and Function with ProteinMPNN
Source: J Am Chem Soc. 2024 Jan 9;146(3):2054–61. doi: 10.1021/jacs.3c10941 (PMC10811672; doi:10.1021/jacs.3c10941)
Supplement: Supplementary file 2 — ja3c10941_si_002.zip [file ja3c10941_si_002.zip › Sumida_Design_Structures_Idealizing_with_ProteinMPNN/TEV/hyperTEV0060_m3_20.pdb]

MODEL     1
ATOM      1  N   ALA A   1     -25.506  15.027  18.187  1.00  0.00           N  
ATOM      2  CA  ALA A   1     -24.198  14.681  18.738  1.00  0.00           C  
ATOM      3  C   ALA A   1     -23.808  13.252  18.369  1.00  0.00           C  
ATOM      4  CB  ALA A   1     -24.197  14.854  20.255  1.00  0.00           C  
ATOM      5  O   ALA A   1     -22.622  12.920  18.314  1.00  0.00           O  
ATOM      6  N   GLU A   2     -24.805  12.329  18.165  1.00  0.00           N  
ATOM      7  CA  GLU A   2     -24.633  10.921  17.820  1.00  0.00           C  
ATOM      8  C   GLU A   2     -23.879  10.763  16.503  1.00  0.00           C  
ATOM      9  CB  GLU A   2     -25.991  10.218  17.737  1.00  0.00           C  
ATOM     10  O   GLU A   2     -23.075   9.842  16.348  1.00  0.00           O  
ATOM     11  CG  GLU A   2     -25.899   8.699  17.762  1.00  0.00           C  
ATOM     12  CD  GLU A   2     -27.255   8.017  17.848  1.00  0.00           C  
ATOM     13  OE1 GLU A   2     -27.310   6.767  17.811  1.00  0.00           O  
ATOM     14  OE2 GLU A   2     -28.272   8.740  17.953  1.00  0.00           O  
ATOM     15  N   SER A   3     -23.981  11.726  15.557  1.00  0.00           N  
ATOM     16  CA  SER A   3     -23.297  11.671  14.269  1.00  0.00           C  
ATOM     17  C   SER A   3     -21.866  12.188  14.380  1.00  0.00           C  
ATOM     18  CB  SER A   3     -24.061  12.482  13.221  1.00  0.00           C  
ATOM     19  O   SER A   3     -21.064  12.010  13.461  1.00  0.00           O  
ATOM     20  OG  SER A   3     -24.162  13.840  13.613  1.00  0.00           O  
ATOM     21  N   ALA A   4     -21.576  12.891  15.542  1.00  0.00           N  
ATOM     22  CA  ALA A   4     -20.263  13.507  15.720  1.00  0.00           C  
ATOM     23  C   ALA A   4     -19.209  12.462  16.072  1.00  0.00           C  
ATOM     24  CB  ALA A   4     -20.323  14.583  16.802  1.00  0.00           C  
ATOM     25  O   ALA A   4     -18.011  12.699  15.906  1.00  0.00           O  
ATOM     26  N   ALA A   5     -19.688  11.259  16.556  1.00  0.00           N  
ATOM     27  CA  ALA A   5     -18.728  10.239  16.969  1.00  0.00           C  
ATOM     28  C   ALA A   5     -19.041   8.895  16.318  1.00  0.00           C  
ATOM     29  CB  ALA A   5     -18.720  10.100  18.490  1.00  0.00           C  
ATOM     30  O   ALA A   5     -19.892   8.146  16.803  1.00  0.00           O  
ATOM     31  N   PRO A   6     -18.508   8.730  15.180  1.00  0.00           N  
ATOM     32  CA  PRO A   6     -18.789   7.419  14.589  1.00  0.00           C  
ATOM     33  C   PRO A   6     -18.412   6.263  15.513  1.00  0.00           C  
ATOM     34  CB  PRO A   6     -17.926   7.411  13.324  1.00  0.00           C  
ATOM     35  O   PRO A   6     -17.555   6.419  16.386  1.00  0.00           O  
ATOM     36  CG  PRO A   6     -17.112   8.662  13.409  1.00  0.00           C  
ATOM     37  CD  PRO A   6     -17.519   9.413  14.644  1.00  0.00           C  
ATOM     38  N   GLY A   7     -19.345   5.274  15.698  1.00  0.00           N  
ATOM     39  CA  GLY A   7     -19.138   4.066  16.480  1.00  0.00           C  
ATOM     40  C   GLY A   7     -17.932   3.263  16.029  1.00  0.00           C  
ATOM     41  O   GLY A   7     -17.157   3.718  15.186  1.00  0.00           O  
ATOM     42  N   PRO A   8     -17.727   2.205  16.710  1.00  0.00           N  
ATOM     43  CA  PRO A   8     -16.613   1.322  16.355  1.00  0.00           C  
ATOM     44  C   PRO A   8     -16.678   0.844  14.907  1.00  0.00           C  
ATOM     45  CB  PRO A   8     -16.772   0.149  17.326  1.00  0.00           C  
ATOM     46  O   PRO A   8     -17.768   0.620  14.375  1.00  0.00           O  
ATOM     47  CG  PRO A   8     -17.666   0.664  18.406  1.00  0.00           C  
ATOM     48  CD  PRO A   8     -18.516   1.764  17.838  1.00  0.00           C  
ATOM     49  N   ARG A   9     -15.570   0.835  14.294  1.00  0.00           N  
ATOM     50  CA  ARG A   9     -15.480   0.343  12.923  1.00  0.00           C  
ATOM     51  C   ARG A   9     -14.535  -0.850  12.831  1.00  0.00           C  
ATOM     52  CB  ARG A   9     -15.013   1.455  11.981  1.00  0.00           C  
ATOM     53  O   ARG A   9     -13.489  -0.872  13.482  1.00  0.00           O  
ATOM     54  CG  ARG A   9     -14.962   1.043  10.519  1.00  0.00           C  
ATOM     55  CD  ARG A   9     -14.676   2.229   9.608  1.00  0.00           C  
ATOM     56  NE  ARG A   9     -15.830   3.118   9.503  1.00  0.00           N  
ATOM     57  NH1 ARG A   9     -16.883   1.893   7.851  1.00  0.00           N  
ATOM     58  NH2 ARG A   9     -17.850   3.809   8.656  1.00  0.00           N  
ATOM     59  CZ  ARG A   9     -16.851   2.938   8.670  1.00  0.00           C  
ATOM     60  N   ASP A  10     -14.950  -1.736  12.058  1.00  0.00           N  
ATOM     61  CA  ASP A  10     -14.142  -2.926  11.810  1.00  0.00           C  
ATOM     62  C   ASP A  10     -13.210  -2.719  10.619  1.00  0.00           C  
ATOM     63  CB  ASP A  10     -15.039  -4.143  11.571  1.00  0.00           C  
ATOM     64  O   ASP A  10     -13.659  -2.678   9.472  1.00  0.00           O  
ATOM     65  CG  ASP A  10     -14.259  -5.441  11.454  1.00  0.00           C  
ATOM     66  OD1 ASP A  10     -13.025  -5.430  11.651  1.00  0.00           O  
ATOM     67  OD2 ASP A  10     -14.884  -6.482  11.159  1.00  0.00           O  
ATOM     68  N   TYR A  11     -11.846  -2.642  10.881  1.00  0.00           N  
ATOM     69  CA  TYR A  11     -10.878  -2.422   9.812  1.00  0.00           C  
ATOM     70  C   TYR A  11     -10.255  -3.738   9.361  1.00  0.00           C  
ATOM     71  CB  TYR A  11      -9.782  -1.455  10.269  1.00  0.00           C  
ATOM     72  O   TYR A  11      -9.335  -3.748   8.540  1.00  0.00           O  
ATOM     73  CG  TYR A  11     -10.266  -0.039  10.468  1.00  0.00           C  
ATOM     74  CD1 TYR A  11     -10.394   0.831   9.388  1.00  0.00           C  
ATOM     75  CD2 TYR A  11     -10.594   0.431  11.735  1.00  0.00           C  
ATOM     76  CE1 TYR A  11     -10.838   2.138   9.567  1.00  0.00           C  
ATOM     77  CE2 TYR A  11     -11.039   1.735  11.925  1.00  0.00           C  
ATOM     78  OH  TYR A  11     -11.597   3.871  11.019  1.00  0.00           O  
ATOM     79  CZ  TYR A  11     -11.157   2.579  10.837  1.00  0.00           C  
ATOM     80  N   ASN A  12     -10.719  -4.826   9.870  1.00  0.00           N  
ATOM     81  CA  ASN A  12     -10.153  -6.145   9.606  1.00  0.00           C  
ATOM     82  C   ASN A  12     -10.288  -6.528   8.135  1.00  0.00           C  
ATOM     83  CB  ASN A  12     -10.817  -7.201  10.493  1.00  0.00           C  
ATOM     84  O   ASN A  12      -9.358  -7.082   7.546  1.00  0.00           O  
ATOM     85  CG  ASN A  12     -10.297  -7.178  11.916  1.00  0.00           C  
ATOM     86  ND2 ASN A  12     -11.111  -7.649  12.853  1.00  0.00           N  
ATOM     87  OD1 ASN A  12      -9.172  -6.739  12.173  1.00  0.00           O  
ATOM     88  N   PRO A  13     -11.373  -6.168   7.537  1.00  0.00           N  
ATOM     89  CA  PRO A  13     -11.473  -6.516   6.118  1.00  0.00           C  
ATOM     90  C   PRO A  13     -10.390  -5.852   5.270  1.00  0.00           C  
ATOM     91  CB  PRO A  13     -12.862  -6.007   5.726  1.00  0.00           C  
ATOM     92  O   PRO A  13      -9.932  -6.432   4.282  1.00  0.00           O  
ATOM     93  CG  PRO A  13     -13.665  -6.080   6.984  1.00  0.00           C  
ATOM     94  CD  PRO A  13     -12.780  -5.702   8.137  1.00  0.00           C  
ATOM     95  N   ILE A  14      -9.955  -4.696   5.679  1.00  0.00           N  
ATOM     96  CA  ILE A  14      -8.884  -3.999   4.975  1.00  0.00           C  
ATOM     97  C   ILE A  14      -7.532  -4.574   5.393  1.00  0.00           C  
ATOM     98  CB  ILE A  14      -8.926  -2.478   5.245  1.00  0.00           C  
ATOM     99  O   ILE A  14      -6.709  -4.923   4.544  1.00  0.00           O  
ATOM    100  CG1 ILE A  14     -10.218  -1.873   4.686  1.00  0.00           C  
ATOM    101  CG2 ILE A  14      -7.695  -1.790   4.649  1.00  0.00           C  
ATOM    102  CD1 ILE A  14     -10.462  -0.432   5.113  1.00  0.00           C  
ATOM    103  N   SER A  15      -7.333  -4.725   6.695  1.00  0.00           N  
ATOM    104  CA  SER A  15      -6.042  -5.169   7.210  1.00  0.00           C  
ATOM    105  C   SER A  15      -5.709  -6.577   6.726  1.00  0.00           C  
ATOM    106  CB  SER A  15      -6.033  -5.132   8.738  1.00  0.00           C  
ATOM    107  O   SER A  15      -4.542  -6.898   6.493  1.00  0.00           O  
ATOM    108  OG  SER A  15      -7.048  -5.967   9.268  1.00  0.00           O  
ATOM    109  N   ASP A  16      -6.721  -7.449   6.490  1.00  0.00           N  
ATOM    110  CA  ASP A  16      -6.528  -8.833   6.069  1.00  0.00           C  
ATOM    111  C   ASP A  16      -6.019  -8.903   4.631  1.00  0.00           C  
ATOM    112  CB  ASP A  16      -7.832  -9.621   6.204  1.00  0.00           C  
ATOM    113  O   ASP A  16      -5.535  -9.947   4.189  1.00  0.00           O  
ATOM    114  CG  ASP A  16      -8.167  -9.971   7.643  1.00  0.00           C  
ATOM    115  OD1 ASP A  16      -7.284  -9.857   8.520  1.00  0.00           O  
ATOM    116  OD2 ASP A  16      -9.324 -10.368   7.902  1.00  0.00           O  
ATOM    117  N   THR A  17      -6.107  -7.781   3.908  1.00  0.00           N  
ATOM    118  CA  THR A  17      -5.690  -7.791   2.510  1.00  0.00           C  
ATOM    119  C   THR A  17      -4.298  -7.184   2.356  1.00  0.00           C  
ATOM    120  CB  THR A  17      -6.689  -7.024   1.624  1.00  0.00           C  
ATOM    121  O   THR A  17      -3.741  -7.167   1.257  1.00  0.00           O  
ATOM    122  CG2 THR A  17      -8.109  -7.544   1.819  1.00  0.00           C  
ATOM    123  OG1 THR A  17      -6.650  -5.633   1.964  1.00  0.00           O  
ATOM    124  N   ILE A  18      -3.737  -6.677   3.441  1.00  0.00           N  
ATOM    125  CA  ILE A  18      -2.442  -6.008   3.406  1.00  0.00           C  
ATOM    126  C   ILE A  18      -1.329  -7.045   3.271  1.00  0.00           C  
ATOM    127  CB  ILE A  18      -2.218  -5.143   4.667  1.00  0.00           C  
ATOM    128  O   ILE A  18      -1.355  -8.083   3.936  1.00  0.00           O  
ATOM    129  CG1 ILE A  18      -3.200  -3.966   4.687  1.00  0.00           C  
ATOM    130  CG2 ILE A  18      -0.770  -4.649   4.733  1.00  0.00           C  
ATOM    131  CD1 ILE A  18      -3.174  -3.160   5.979  1.00  0.00           C  
ATOM    132  N   VAL A  19      -0.370  -6.778   2.395  1.00  0.00           N  
ATOM    133  CA  VAL A  19       0.782  -7.646   2.175  1.00  0.00           C  
ATOM    134  C   VAL A  19       2.072  -6.850   2.361  1.00  0.00           C  
ATOM    135  CB  VAL A  19       0.749  -8.287   0.769  1.00  0.00           C  
ATOM    136  O   VAL A  19       2.078  -5.625   2.221  1.00  0.00           O  
ATOM    137  CG1 VAL A  19      -0.476  -9.187   0.615  1.00  0.00           C  
ATOM    138  CG2 VAL A  19       0.761  -7.206  -0.310  1.00  0.00           C  
ATOM    139  N   LEU A  20       3.095  -7.564   2.767  1.00  0.00           N  
ATOM    140  CA  LEU A  20       4.439  -6.999   2.812  1.00  0.00           C  
ATOM    141  C   LEU A  20       5.254  -7.439   1.600  1.00  0.00           C  
ATOM    142  CB  LEU A  20       5.154  -7.416   4.100  1.00  0.00           C  
ATOM    143  O   LEU A  20       5.442  -8.636   1.374  1.00  0.00           O  
ATOM    144  CG  LEU A  20       6.593  -6.925   4.267  1.00  0.00           C  
ATOM    145  CD1 LEU A  20       6.625  -5.403   4.363  1.00  0.00           C  
ATOM    146  CD2 LEU A  20       7.235  -7.558   5.496  1.00  0.00           C  
ATOM    147  N   LEU A  21       5.723  -6.426   0.841  1.00  0.00           N  
ATOM    148  CA  LEU A  21       6.496  -6.678  -0.370  1.00  0.00           C  
ATOM    149  C   LEU A  21       7.963  -6.317  -0.163  1.00  0.00           C  
ATOM    150  CB  LEU A  21       5.924  -5.882  -1.547  1.00  0.00           C  
ATOM    151  O   LEU A  21       8.279  -5.204   0.265  1.00  0.00           O  
ATOM    152  CG  LEU A  21       4.422  -6.027  -1.797  1.00  0.00           C  
ATOM    153  CD1 LEU A  21       3.937  -4.944  -2.754  1.00  0.00           C  
ATOM    154  CD2 LEU A  21       4.102  -7.414  -2.344  1.00  0.00           C  
ATOM    155  N   THR A  22       8.759  -7.287  -0.439  1.00  0.00           N  
ATOM    156  CA  THR A  22      10.194  -7.039  -0.366  1.00  0.00           C  
ATOM    157  C   THR A  22      10.863  -7.331  -1.706  1.00  0.00           C  
ATOM    158  CB  THR A  22      10.853  -7.889   0.736  1.00  0.00           C  
ATOM    159  O   THR A  22      10.898  -8.480  -2.151  1.00  0.00           O  
ATOM    160  CG2 THR A  22      12.336  -7.562   0.871  1.00  0.00           C  
ATOM    161  OG1 THR A  22      10.202  -7.630   1.986  1.00  0.00           O  
ATOM    162  N   ASN A  23      11.357  -6.230  -2.359  1.00  0.00           N  
ATOM    163  CA  ASN A  23      12.086  -6.341  -3.618  1.00  0.00           C  
ATOM    164  C   ASN A  23      13.596  -6.313  -3.396  1.00  0.00           C  
ATOM    165  CB  ASN A  23      11.670  -5.227  -4.580  1.00  0.00           C  
ATOM    166  O   ASN A  23      14.143  -5.301  -2.955  1.00  0.00           O  
ATOM    167  CG  ASN A  23      12.308  -5.367  -5.948  1.00  0.00           C  
ATOM    168  ND2 ASN A  23      11.851  -4.563  -6.901  1.00  0.00           N  
ATOM    169  OD1 ASN A  23      13.205  -6.191  -6.147  1.00  0.00           O  
ATOM    170  N   THR A  24      14.220  -7.420  -3.724  1.00  0.00           N  
ATOM    171  CA  THR A  24      15.672  -7.539  -3.640  1.00  0.00           C  
ATOM    172  C   THR A  24      16.291  -7.592  -5.034  1.00  0.00           C  
ATOM    173  CB  THR A  24      16.084  -8.792  -2.845  1.00  0.00           C  
ATOM    174  O   THR A  24      16.106  -8.567  -5.765  1.00  0.00           O  
ATOM    175  CG2 THR A  24      17.596  -8.845  -2.647  1.00  0.00           C  
ATOM    176  OG1 THR A  24      15.447  -8.767  -1.562  1.00  0.00           O  
ATOM    177  N   SER A  25      16.918  -6.422  -5.394  1.00  0.00           N  
ATOM    178  CA  SER A  25      17.525  -6.309  -6.717  1.00  0.00           C  
ATOM    179  C   SER A  25      18.838  -5.537  -6.659  1.00  0.00           C  
ATOM    180  CB  SER A  25      16.564  -5.625  -7.690  1.00  0.00           C  
ATOM    181  O   SER A  25      18.944  -4.533  -5.951  1.00  0.00           O  
ATOM    182  OG  SER A  25      15.361  -6.364  -7.812  1.00  0.00           O  
ATOM    183  N   ASP A  26      19.865  -6.097  -7.315  1.00  0.00           N  
ATOM    184  CA  ASP A  26      21.152  -5.426  -7.467  1.00  0.00           C  
ATOM    185  C   ASP A  26      21.768  -5.105  -6.107  1.00  0.00           C  
ATOM    186  CB  ASP A  26      20.996  -4.145  -8.289  1.00  0.00           C  
ATOM    187  O   ASP A  26      22.263  -3.997  -5.889  1.00  0.00           O  
ATOM    188  CG  ASP A  26      20.631  -4.411  -9.739  1.00  0.00           C  
ATOM    189  OD1 ASP A  26      20.970  -5.494 -10.264  1.00  0.00           O  
ATOM    190  OD2 ASP A  26      20.001  -3.530 -10.362  1.00  0.00           O  
ATOM    191  N   GLY A  27      21.658  -6.027  -5.069  1.00  0.00           N  
ATOM    192  CA  GLY A  27      22.277  -5.879  -3.761  1.00  0.00           C  
ATOM    193  C   GLY A  27      21.490  -4.979  -2.827  1.00  0.00           C  
ATOM    194  O   GLY A  27      21.922  -4.712  -1.704  1.00  0.00           O  
ATOM    195  N   TYR A  28      20.367  -4.414  -3.312  1.00  0.00           N  
ATOM    196  CA  TYR A  28      19.519  -3.558  -2.489  1.00  0.00           C  
ATOM    197  C   TYR A  28      18.183  -4.230  -2.199  1.00  0.00           C  
ATOM    198  CB  TYR A  28      19.288  -2.209  -3.177  1.00  0.00           C  
ATOM    199  O   TYR A  28      17.715  -5.059  -2.984  1.00  0.00           O  
ATOM    200  CG  TYR A  28      20.532  -1.362  -3.286  1.00  0.00           C  
ATOM    201  CD1 TYR A  28      20.846  -0.422  -2.308  1.00  0.00           C  
ATOM    202  CD2 TYR A  28      21.395  -1.499  -4.368  1.00  0.00           C  
ATOM    203  CE1 TYR A  28      21.991   0.363  -2.406  1.00  0.00           C  
ATOM    204  CE2 TYR A  28      22.542  -0.720  -4.476  1.00  0.00           C  
ATOM    205  OH  TYR A  28      23.966   0.980  -3.593  1.00  0.00           O  
ATOM    206  CZ  TYR A  28      22.832   0.206  -3.491  1.00  0.00           C  
ATOM    207  N   SER A  29      17.647  -3.849  -1.029  1.00  0.00           N  
ATOM    208  CA  SER A  29      16.346  -4.372  -0.623  1.00  0.00           C  
ATOM    209  C   SER A  29      15.400  -3.246  -0.218  1.00  0.00           C  
ATOM    210  CB  SER A  29      16.502  -5.358   0.535  1.00  0.00           C  
ATOM    211  O   SER A  29      15.770  -2.367   0.562  1.00  0.00           O  
ATOM    212  OG  SER A  29      15.251  -5.925   0.886  1.00  0.00           O  
ATOM    213  N   ILE A  30      14.220  -3.237  -0.912  1.00  0.00           N  
ATOM    214  CA  ILE A  30      13.177  -2.280  -0.562  1.00  0.00           C  
ATOM    215  C   ILE A  30      11.927  -3.025  -0.098  1.00  0.00           C  
ATOM    216  CB  ILE A  30      12.838  -1.353  -1.751  1.00  0.00           C  
ATOM    217  O   ILE A  30      11.500  -3.990  -0.736  1.00  0.00           O  
ATOM    218  CG1 ILE A  30      11.887  -0.236  -1.304  1.00  0.00           C  
ATOM    219  CG2 ILE A  30      12.234  -2.156  -2.906  1.00  0.00           C  
ATOM    220  CD1 ILE A  30      11.821   0.942  -2.265  1.00  0.00           C  
ATOM    221  N   SER A  31      11.436  -2.598   1.083  1.00  0.00           N  
ATOM    222  CA  SER A  31      10.220  -3.200   1.619  1.00  0.00           C  
ATOM    223  C   SER A  31       9.105  -2.168   1.754  1.00  0.00           C  
ATOM    224  CB  SER A  31      10.495  -3.845   2.978  1.00  0.00           C  
ATOM    225  O   SER A  31       9.311  -1.094   2.323  1.00  0.00           O  
ATOM    226  OG  SER A  31      11.408  -4.922   2.848  1.00  0.00           O  
ATOM    227  N   LEU A  32       7.979  -2.549   1.184  1.00  0.00           N  
ATOM    228  CA  LEU A  32       6.767  -1.742   1.276  1.00  0.00           C  
ATOM    229  C   LEU A  32       5.545  -2.621   1.521  1.00  0.00           C  
ATOM    230  CB  LEU A  32       6.571  -0.922  -0.003  1.00  0.00           C  
ATOM    231  O   LEU A  32       5.600  -3.837   1.322  1.00  0.00           O  
ATOM    232  CG  LEU A  32       7.751  -0.052  -0.437  1.00  0.00           C  
ATOM    233  CD1 LEU A  32       7.448   0.626  -1.769  1.00  0.00           C  
ATOM    234  CD2 LEU A  32       8.075   0.984   0.634  1.00  0.00           C  
ATOM    235  N   TYR A  33       4.531  -1.969   1.900  1.00  0.00           N  
ATOM    236  CA  TYR A  33       3.259  -2.674   2.011  1.00  0.00           C  
ATOM    237  C   TYR A  33       2.458  -2.559   0.719  1.00  0.00           C  
ATOM    238  CB  TYR A  33       2.440  -2.125   3.183  1.00  0.00           C  
ATOM    239  O   TYR A  33       2.791  -1.756  -0.156  1.00  0.00           O  
ATOM    240  CG  TYR A  33       3.022  -2.453   4.536  1.00  0.00           C  
ATOM    241  CD1 TYR A  33       2.750  -3.671   5.157  1.00  0.00           C  
ATOM    242  CD2 TYR A  33       3.844  -1.547   5.198  1.00  0.00           C  
ATOM    243  CE1 TYR A  33       3.283  -3.977   6.405  1.00  0.00           C  
ATOM    244  CE2 TYR A  33       4.383  -1.843   6.446  1.00  0.00           C  
ATOM    245  OH  TYR A  33       4.627  -3.356   8.275  1.00  0.00           O  
ATOM    246  CZ  TYR A  33       4.097  -3.058   7.040  1.00  0.00           C  
ATOM    247  N   GLY A  34       1.470  -3.379   0.614  1.00  0.00           N  
ATOM    248  CA  GLY A  34       0.526  -3.361  -0.492  1.00  0.00           C  
ATOM    249  C   GLY A  34      -0.859  -3.842  -0.103  1.00  0.00           C  
ATOM    250  O   GLY A  34      -1.058  -4.349   1.003  1.00  0.00           O  
ATOM    251  N   ILE A  35      -1.775  -3.513  -0.992  1.00  0.00           N  
ATOM    252  CA  ILE A  35      -3.158  -3.931  -0.789  1.00  0.00           C  
ATOM    253  C   ILE A  35      -3.525  -5.010  -1.805  1.00  0.00           C  
ATOM    254  CB  ILE A  35      -4.131  -2.736  -0.901  1.00  0.00           C  
ATOM    255  O   ILE A  35      -3.381  -4.809  -3.013  1.00  0.00           O  
ATOM    256  CG1 ILE A  35      -3.720  -1.620   0.067  1.00  0.00           C  
ATOM    257  CG2 ILE A  35      -5.571  -3.186  -0.637  1.00  0.00           C  
ATOM    258  CD1 ILE A  35      -4.396  -0.284  -0.206  1.00  0.00           C  
ATOM    259  N   GLY A  36      -4.002  -6.148  -1.288  1.00  0.00           N  
ATOM    260  CA  GLY A  36      -4.512  -7.187  -2.168  1.00  0.00           C  
ATOM    261  C   GLY A  36      -5.945  -6.947  -2.606  1.00  0.00           C  
ATOM    262  O   GLY A  36      -6.781  -6.524  -1.806  1.00  0.00           O  
ATOM    263  N   PHE A  37      -6.286  -7.179  -3.855  1.00  0.00           N  
ATOM    264  CA  PHE A  37      -7.600  -7.072  -4.479  1.00  0.00           C  
ATOM    265  C   PHE A  37      -7.747  -8.085  -5.608  1.00  0.00           C  
ATOM    266  CB  PHE A  37      -7.829  -5.654  -5.012  1.00  0.00           C  
ATOM    267  O   PHE A  37      -7.249  -7.866  -6.714  1.00  0.00           O  
ATOM    268  CG  PHE A  37      -9.239  -5.400  -5.474  1.00  0.00           C  
ATOM    269  CD1 PHE A  37      -9.610  -5.653  -6.788  1.00  0.00           C  
ATOM    270  CD2 PHE A  37     -10.192  -4.908  -4.592  1.00  0.00           C  
ATOM    271  CE1 PHE A  37     -10.914  -5.418  -7.219  1.00  0.00           C  
ATOM    272  CE2 PHE A  37     -11.497  -4.672  -5.015  1.00  0.00           C  
ATOM    273  CZ  PHE A  37     -11.856  -4.926  -6.328  1.00  0.00           C  
ATOM    274  N   GLY A  38      -8.465  -9.232  -5.277  1.00  0.00           N  
ATOM    275  CA  GLY A  38      -8.513 -10.282  -6.282  1.00  0.00           C  
ATOM    276  C   GLY A  38      -7.144 -10.823  -6.646  1.00  0.00           C  
ATOM    277  O   GLY A  38      -6.365 -11.199  -5.768  1.00  0.00           O  
ATOM    278  N   PRO A  39      -6.785 -10.850  -7.965  1.00  0.00           N  
ATOM    279  CA  PRO A  39      -5.465 -11.312  -8.400  1.00  0.00           C  
ATOM    280  C   PRO A  39      -4.435 -10.187  -8.456  1.00  0.00           C  
ATOM    281  CB  PRO A  39      -5.732 -11.877  -9.798  1.00  0.00           C  
ATOM    282  O   PRO A  39      -3.364 -10.353  -9.046  1.00  0.00           O  
ATOM    283  CG  PRO A  39      -6.832 -11.028 -10.349  1.00  0.00           C  
ATOM    284  CD  PRO A  39      -7.763 -10.666  -9.228  1.00  0.00           C  
ATOM    285  N   LEU A  40      -4.799  -9.090  -7.829  1.00  0.00           N  
ATOM    286  CA  LEU A  40      -3.955  -7.910  -7.980  1.00  0.00           C  
ATOM    287  C   LEU A  40      -3.376  -7.481  -6.636  1.00  0.00           C  
ATOM    288  CB  LEU A  40      -4.750  -6.758  -8.599  1.00  0.00           C  
ATOM    289  O   LEU A  40      -3.993  -7.701  -5.591  1.00  0.00           O  
ATOM    290  CG  LEU A  40      -5.452  -7.053  -9.924  1.00  0.00           C  
ATOM    291  CD1 LEU A  40      -6.338  -5.879 -10.328  1.00  0.00           C  
ATOM    292  CD2 LEU A  40      -4.431  -7.360 -11.015  1.00  0.00           C  
ATOM    293  N   ILE A  41      -2.236  -6.926  -6.716  1.00  0.00           N  
ATOM    294  CA  ILE A  41      -1.681  -6.186  -5.588  1.00  0.00           C  
ATOM    295  C   ILE A  41      -1.504  -4.718  -5.970  1.00  0.00           C  
ATOM    296  CB  ILE A  41      -0.334  -6.786  -5.126  1.00  0.00           C  
ATOM    297  O   ILE A  41      -0.941  -4.408  -7.022  1.00  0.00           O  
ATOM    298  CG1 ILE A  41      -0.544  -8.193  -4.555  1.00  0.00           C  
ATOM    299  CG2 ILE A  41       0.340  -5.873  -4.098  1.00  0.00           C  
ATOM    300  CD1 ILE A  41       0.748  -8.913  -4.194  1.00  0.00           C  
ATOM    301  N   ILE A  42      -2.050  -3.853  -5.126  1.00  0.00           N  
ATOM    302  CA  ILE A  42      -1.917  -2.410  -5.289  1.00  0.00           C  
ATOM    303  C   ILE A  42      -0.820  -1.885  -4.366  1.00  0.00           C  
ATOM    304  CB  ILE A  42      -3.250  -1.683  -5.005  1.00  0.00           C  
ATOM    305  O   ILE A  42      -0.882  -2.073  -3.149  1.00  0.00           O  
ATOM    306  CG1 ILE A  42      -4.371  -2.264  -5.874  1.00  0.00           C  
ATOM    307  CG2 ILE A  42      -3.104  -0.176  -5.235  1.00  0.00           C  
ATOM    308  CD1 ILE A  42      -5.752  -2.183  -5.239  1.00  0.00           C  
ATOM    309  N   THR A  43       0.207  -1.196  -4.920  1.00  0.00           N  
ATOM    310  CA  THR A  43       1.289  -0.669  -4.096  1.00  0.00           C  
ATOM    311  C   THR A  43       1.948   0.530  -4.771  1.00  0.00           C  
ATOM    312  CB  THR A  43       2.350  -1.748  -3.811  1.00  0.00           C  
ATOM    313  O   THR A  43       1.421   1.067  -5.747  1.00  0.00           O  
ATOM    314  CG2 THR A  43       3.155  -2.074  -5.065  1.00  0.00           C  
ATOM    315  OG1 THR A  43       3.242  -1.276  -2.794  1.00  0.00           O  
ATOM    316  N   ASN A  44       3.060   1.021  -4.129  1.00  0.00           N  
ATOM    317  CA  ASN A  44       3.782   2.157  -4.692  1.00  0.00           C  
ATOM    318  C   ASN A  44       4.702   1.728  -5.831  1.00  0.00           C  
ATOM    319  CB  ASN A  44       4.582   2.877  -3.605  1.00  0.00           C  
ATOM    320  O   ASN A  44       5.335   0.674  -5.759  1.00  0.00           O  
ATOM    321  CG  ASN A  44       3.700   3.460  -2.519  1.00  0.00           C  
ATOM    322  ND2 ASN A  44       3.179   4.658  -2.758  1.00  0.00           N  
ATOM    323  OD1 ASN A  44       3.489   2.840  -1.473  1.00  0.00           O  
ATOM    324  N   ALA A  45       4.765   2.535  -6.856  1.00  0.00           N  
ATOM    325  CA  ALA A  45       5.610   2.278  -8.020  1.00  0.00           C  
ATOM    326  C   ALA A  45       7.087   2.282  -7.636  1.00  0.00           C  
ATOM    327  CB  ALA A  45       5.344   3.312  -9.110  1.00  0.00           C  
ATOM    328  O   ALA A  45       7.899   1.593  -8.259  1.00  0.00           O  
ATOM    329  N   HIS A  46       7.385   3.009  -6.617  1.00  0.00           N  
ATOM    330  CA  HIS A  46       8.796   3.117  -6.262  1.00  0.00           C  
ATOM    331  C   HIS A  46       9.304   1.828  -5.626  1.00  0.00           C  
ATOM    332  CB  HIS A  46       9.022   4.295  -5.313  1.00  0.00           C  
ATOM    333  O   HIS A  46      10.470   1.742  -5.234  1.00  0.00           O  
ATOM    334  CG  HIS A  46       8.368   4.125  -3.979  1.00  0.00           C  
ATOM    335  CD2 HIS A  46       8.740   3.411  -2.891  1.00  0.00           C  
ATOM    336  ND1 HIS A  46       7.175   4.733  -3.652  1.00  0.00           N  
ATOM    337  CE1 HIS A  46       6.843   4.400  -2.416  1.00  0.00           C  
ATOM    338  NE2 HIS A  46       7.776   3.598  -1.932  1.00  0.00           N  
ATOM    339  N   LEU A  47       8.460   0.822  -5.477  1.00  0.00           N  
ATOM    340  CA  LEU A  47       8.909  -0.513  -5.097  1.00  0.00           C  
ATOM    341  C   LEU A  47       9.880  -1.075  -6.130  1.00  0.00           C  
ATOM    342  CB  LEU A  47       7.713  -1.456  -4.937  1.00  0.00           C  
ATOM    343  O   LEU A  47      10.752  -1.880  -5.795  1.00  0.00           O  
ATOM    344  CG  LEU A  47       8.039  -2.918  -4.627  1.00  0.00           C  
ATOM    345  CD1 LEU A  47       8.685  -3.036  -3.251  1.00  0.00           C  
ATOM    346  CD2 LEU A  47       6.780  -3.775  -4.708  1.00  0.00           C  
ATOM    347  N   PHE A  48       9.734  -0.600  -7.402  1.00  0.00           N  
ATOM    348  CA  PHE A  48      10.508  -1.151  -8.508  1.00  0.00           C  
ATOM    349  C   PHE A  48      11.525  -0.136  -9.016  1.00  0.00           C  
ATOM    350  CB  PHE A  48       9.584  -1.585  -9.649  1.00  0.00           C  
ATOM    351  O   PHE A  48      11.636   0.088 -10.223  1.00  0.00           O  
ATOM    352  CG  PHE A  48       8.652  -2.708  -9.282  1.00  0.00           C  
ATOM    353  CD1 PHE A  48       9.120  -4.013  -9.182  1.00  0.00           C  
ATOM    354  CD2 PHE A  48       7.308  -2.459  -9.038  1.00  0.00           C  
ATOM    355  CE1 PHE A  48       8.259  -5.055  -8.842  1.00  0.00           C  
ATOM    356  CE2 PHE A  48       6.442  -3.495  -8.698  1.00  0.00           C  
ATOM    357  CZ  PHE A  48       6.920  -4.792  -8.602  1.00  0.00           C  
ATOM    358  N   ARG A  49      12.235   0.533  -8.049  1.00  0.00           N  
ATOM    359  CA  ARG A  49      13.345   1.399  -8.432  1.00  0.00           C  
ATOM    360  C   ARG A  49      14.458   0.599  -9.100  1.00  0.00           C  
ATOM    361  CB  ARG A  49      13.894   2.142  -7.211  1.00  0.00           C  
ATOM    362  O   ARG A  49      15.164   1.114  -9.970  1.00  0.00           O  
ATOM    363  CG  ARG A  49      12.993   3.261  -6.715  1.00  0.00           C  
ATOM    364  CD  ARG A  49      13.618   4.012  -5.547  1.00  0.00           C  
ATOM    365  NE  ARG A  49      12.737   5.066  -5.051  1.00  0.00           N  
ATOM    366  NH1 ARG A  49      14.153   5.734  -3.352  1.00  0.00           N  
ATOM    367  NH2 ARG A  49      12.139   6.787  -3.653  1.00  0.00           N  
ATOM    368  CZ  ARG A  49      13.012   5.860  -4.020  1.00  0.00           C  
ATOM    369  N   ARG A  50      14.502  -0.583  -8.566  1.00  0.00           N  
ATOM    370  CA  ARG A  50      15.396  -1.574  -9.157  1.00  0.00           C  
ATOM    371  C   ARG A  50      14.637  -2.843  -9.531  1.00  0.00           C  
ATOM    372  CB  ARG A  50      16.537  -1.911  -8.194  1.00  0.00           C  
ATOM    373  O   ARG A  50      13.608  -3.157  -8.929  1.00  0.00           O  
ATOM    374  CG  ARG A  50      17.445  -0.734  -7.879  1.00  0.00           C  
ATOM    375  CD  ARG A  50      18.496  -1.094  -6.838  1.00  0.00           C  
ATOM    376  NE  ARG A  50      19.379   0.033  -6.550  1.00  0.00           N  
ATOM    377  NH1 ARG A  50      17.862   1.146  -5.210  1.00  0.00           N  
ATOM    378  NH2 ARG A  50      19.938   2.042  -5.588  1.00  0.00           N  
ATOM    379  CZ  ARG A  50      19.057   1.071  -5.783  1.00  0.00           C  
ATOM    380  N   ASN A  51      15.123  -3.413 -10.561  1.00  0.00           N  
ATOM    381  CA  ASN A  51      14.409  -4.572 -11.086  1.00  0.00           C  
ATOM    382  C   ASN A  51      15.363  -5.715 -11.417  1.00  0.00           C  
ATOM    383  CB  ASN A  51      13.594  -4.185 -12.322  1.00  0.00           C  
ATOM    384  O   ASN A  51      16.559  -5.634 -11.133  1.00  0.00           O  
ATOM    385  CG  ASN A  51      12.385  -5.077 -12.527  1.00  0.00           C  
ATOM    386  ND2 ASN A  51      11.608  -4.793 -13.565  1.00  0.00           N  
ATOM    387  OD1 ASN A  51      12.152  -6.013 -11.758  1.00  0.00           O  
ATOM    388  N   ASN A  52      14.829  -6.830 -11.902  1.00  0.00           N  
ATOM    389  CA  ASN A  52      15.590  -8.017 -12.275  1.00  0.00           C  
ATOM    390  C   ASN A  52      16.137  -8.741 -11.048  1.00  0.00           C  
ATOM    391  CB  ASN A  52      16.731  -7.647 -13.226  1.00  0.00           C  
ATOM    392  O   ASN A  52      17.266  -9.233 -11.065  1.00  0.00           O  
ATOM    393  CG  ASN A  52      17.316  -8.853 -13.933  1.00  0.00           C  
ATOM    394  ND2 ASN A  52      18.591  -8.768 -14.293  1.00  0.00           N  
ATOM    395  OD1 ASN A  52      16.628  -9.853 -14.155  1.00  0.00           O  
ATOM    396  N   GLY A  53      15.343  -8.795 -10.022  1.00  0.00           N  
ATOM    397  CA  GLY A  53      15.664  -9.494  -8.788  1.00  0.00           C  
ATOM    398  C   GLY A  53      14.539 -10.384  -8.295  1.00  0.00           C  
ATOM    399  O   GLY A  53      13.860 -11.034  -9.093  1.00  0.00           O  
ATOM    400  N   THR A  54      14.500 -10.541  -6.927  1.00  0.00           N  
ATOM    401  CA  THR A  54      13.518 -11.406  -6.281  1.00  0.00           C  
ATOM    402  C   THR A  54      12.497 -10.579  -5.505  1.00  0.00           C  
ATOM    403  CB  THR A  54      14.197 -12.411  -5.333  1.00  0.00           C  
ATOM    404  O   THR A  54      12.862  -9.650  -4.782  1.00  0.00           O  
ATOM    405  CG2 THR A  54      13.171 -13.336  -4.686  1.00  0.00           C  
ATOM    406  OG1 THR A  54      15.136 -13.200  -6.074  1.00  0.00           O  
ATOM    407  N   LEU A  55      11.228 -10.855  -5.760  1.00  0.00           N  
ATOM    408  CA  LEU A  55      10.155 -10.241  -4.986  1.00  0.00           C  
ATOM    409  C   LEU A  55       9.551 -11.240  -4.004  1.00  0.00           C  
ATOM    410  CB  LEU A  55       9.066  -9.699  -5.915  1.00  0.00           C  
ATOM    411  O   LEU A  55       9.060 -12.295  -4.410  1.00  0.00           O  
ATOM    412  CG  LEU A  55       7.881  -9.006  -5.239  1.00  0.00           C  
ATOM    413  CD1 LEU A  55       8.341  -7.731  -4.540  1.00  0.00           C  
ATOM    414  CD2 LEU A  55       6.789  -8.699  -6.258  1.00  0.00           C  
ATOM    415  N   THR A  56       9.651 -10.931  -2.727  1.00  0.00           N  
ATOM    416  CA  THR A  56       9.035 -11.736  -1.679  1.00  0.00           C  
ATOM    417  C   THR A  56       7.747 -11.085  -1.183  1.00  0.00           C  
ATOM    418  CB  THR A  56       9.998 -11.943  -0.495  1.00  0.00           C  
ATOM    419  O   THR A  56       7.745  -9.911  -0.805  1.00  0.00           O  
ATOM    420  CG2 THR A  56       9.366 -12.821   0.580  1.00  0.00           C  
ATOM    421  OG1 THR A  56      11.197 -12.572  -0.966  1.00  0.00           O  
ATOM    422  N   ILE A  57       6.675 -11.881  -1.174  1.00  0.00           N  
ATOM    423  CA  ILE A  57       5.376 -11.391  -0.728  1.00  0.00           C  
ATOM    424  C   ILE A  57       4.958 -12.123   0.546  1.00  0.00           C  
ATOM    425  CB  ILE A  57       4.299 -11.564  -1.823  1.00  0.00           C  
ATOM    426  O   ILE A  57       4.816 -13.348   0.547  1.00  0.00           O  
ATOM    427  CG1 ILE A  57       4.752 -10.898  -3.127  1.00  0.00           C  
ATOM    428  CG2 ILE A  57       2.957 -10.995  -1.355  1.00  0.00           C  
ATOM    429  CD1 ILE A  57       4.018 -11.395  -4.364  1.00  0.00           C  
ATOM    430  N   THR A  58       4.776 -11.361   1.596  1.00  0.00           N  
ATOM    431  CA  THR A  58       4.270 -11.906   2.851  1.00  0.00           C  
ATOM    432  C   THR A  58       2.827 -11.469   3.088  1.00  0.00           C  
ATOM    433  CB  THR A  58       5.144 -11.469   4.041  1.00  0.00           C  
ATOM    434  O   THR A  58       2.540 -10.273   3.165  1.00  0.00           O  
ATOM    435  CG2 THR A  58       4.678 -12.127   5.336  1.00  0.00           C  
ATOM    436  OG1 THR A  58       6.504 -11.843   3.791  1.00  0.00           O  
ATOM    437  N   SER A  59       1.952 -12.425   3.124  1.00  0.00           N  
ATOM    438  CA  SER A  59       0.531 -12.175   3.344  1.00  0.00           C  
ATOM    439  C   SER A  59      -0.015 -13.045   4.471  1.00  0.00           C  
ATOM    440  CB  SER A  59      -0.263 -12.428   2.062  1.00  0.00           C  
ATOM    441  O   SER A  59       0.743 -13.740   5.150  1.00  0.00           O  
ATOM    442  OG  SER A  59      -0.348 -13.816   1.789  1.00  0.00           O  
ATOM    443  N   LYS A  60      -1.336 -12.916   4.645  1.00  0.00           N  
ATOM    444  CA  LYS A  60      -2.011 -13.758   5.629  1.00  0.00           C  
ATOM    445  C   LYS A  60      -1.911 -15.233   5.251  1.00  0.00           C  
ATOM    446  CB  LYS A  60      -3.479 -13.351   5.767  1.00  0.00           C  
ATOM    447  O   LYS A  60      -1.934 -16.106   6.122  1.00  0.00           O  
ATOM    448  CG  LYS A  60      -4.265 -14.196   6.759  1.00  0.00           C  
ATOM    449  CD  LYS A  60      -5.730 -13.781   6.809  1.00  0.00           C  
ATOM    450  CE  LYS A  60      -6.533 -14.676   7.743  1.00  0.00           C  
ATOM    451  NZ  LYS A  60      -7.969 -14.268   7.802  1.00  0.00           N  
ATOM    452  N   HIS A  61      -1.706 -15.488   3.979  1.00  0.00           N  
ATOM    453  CA  HIS A  61      -1.679 -16.848   3.452  1.00  0.00           C  
ATOM    454  C   HIS A  61      -0.263 -17.415   3.463  1.00  0.00           C  
ATOM    455  CB  HIS A  61      -2.247 -16.882   2.032  1.00  0.00           C  
ATOM    456  O   HIS A  61      -0.049 -18.566   3.076  1.00  0.00           O  
ATOM    457  CG  HIS A  61      -3.668 -16.423   1.943  1.00  0.00           C  
ATOM    458  CD2 HIS A  61      -4.220 -15.359   1.315  1.00  0.00           C  
ATOM    459  ND1 HIS A  61      -4.706 -17.093   2.554  1.00  0.00           N  
ATOM    460  CE1 HIS A  61      -5.839 -16.458   2.304  1.00  0.00           C  
ATOM    461  NE2 HIS A  61      -5.572 -15.402   1.555  1.00  0.00           N  
ATOM    462  N   GLY A  62       0.661 -16.617   3.860  1.00  0.00           N  
ATOM    463  CA  GLY A  62       2.038 -17.084   3.894  1.00  0.00           C  
ATOM    464  C   GLY A  62       2.967 -16.269   3.016  1.00  0.00           C  
ATOM    465  O   GLY A  62       2.677 -15.113   2.700  1.00  0.00           O  
ATOM    466  N   THR A  63       4.088 -16.864   2.786  1.00  0.00           N  
ATOM    467  CA  THR A  63       5.119 -16.185   2.009  1.00  0.00           C  
ATOM    468  C   THR A  63       5.200 -16.761   0.598  1.00  0.00           C  
ATOM    469  CB  THR A  63       6.495 -16.294   2.690  1.00  0.00           C  
ATOM    470  O   THR A  63       5.142 -17.978   0.415  1.00  0.00           O  
ATOM    471  CG2 THR A  63       7.571 -15.587   1.873  1.00  0.00           C  
ATOM    472  OG1 THR A  63       6.427 -15.694   3.990  1.00  0.00           O  
ATOM    473  N   PHE A  64       5.223 -15.892  -0.349  1.00  0.00           N  
ATOM    474  CA  PHE A  64       5.332 -16.236  -1.762  1.00  0.00           C  
ATOM    475  C   PHE A  64       6.514 -15.519  -2.404  1.00  0.00           C  
ATOM    476  CB  PHE A  64       4.039 -15.885  -2.504  1.00  0.00           C  
ATOM    477  O   PHE A  64       6.686 -14.312  -2.225  1.00  0.00           O  
ATOM    478  CG  PHE A  64       3.982 -16.419  -3.910  1.00  0.00           C  
ATOM    479  CD1 PHE A  64       4.475 -15.673  -4.973  1.00  0.00           C  
ATOM    480  CD2 PHE A  64       3.434 -17.669  -4.168  1.00  0.00           C  
ATOM    481  CE1 PHE A  64       4.423 -16.165  -6.275  1.00  0.00           C  
ATOM    482  CE2 PHE A  64       3.378 -18.167  -5.467  1.00  0.00           C  
ATOM    483  CZ  PHE A  64       3.873 -17.413  -6.519  1.00  0.00           C  
ATOM    484  N   THR A  65       7.291 -16.311  -3.178  1.00  0.00           N  
ATOM    485  CA  THR A  65       8.490 -15.722  -3.764  1.00  0.00           C  
ATOM    486  C   THR A  65       8.445 -15.808  -5.287  1.00  0.00           C  
ATOM    487  CB  THR A  65       9.764 -16.415  -3.246  1.00  0.00           C  
ATOM    488  O   THR A  65       8.151 -16.867  -5.846  1.00  0.00           O  
ATOM    489  CG2 THR A  65      11.015 -15.804  -3.870  1.00  0.00           C  
ATOM    490  OG1 THR A  65       9.834 -16.269  -1.822  1.00  0.00           O  
ATOM    491  N   ILE A  66       8.696 -14.624  -5.871  1.00  0.00           N  
ATOM    492  CA  ILE A  66       8.905 -14.534  -7.312  1.00  0.00           C  
ATOM    493  C   ILE A  66      10.384 -14.291  -7.605  1.00  0.00           C  
ATOM    494  CB  ILE A  66       8.043 -13.416  -7.939  1.00  0.00           C  
ATOM    495  O   ILE A  66      10.935 -13.254  -7.228  1.00  0.00           O  
ATOM    496  CG1 ILE A  66       6.556 -13.671  -7.664  1.00  0.00           C  
ATOM    497  CG2 ILE A  66       8.311 -13.307  -9.443  1.00  0.00           C  
ATOM    498  CD1 ILE A  66       5.658 -12.480  -7.968  1.00  0.00           C  
ATOM    499  N   SER A  67      11.077 -15.173  -8.273  1.00  0.00           N  
ATOM    500  CA  SER A  67      12.529 -15.182  -8.418  1.00  0.00           C  
ATOM    501  C   SER A  67      12.992 -14.127  -9.417  1.00  0.00           C  
ATOM    502  CB  SER A  67      13.016 -16.563  -8.860  1.00  0.00           C  
ATOM    503  O   SER A  67      14.125 -13.648  -9.343  1.00  0.00           O  
ATOM    504  OG  SER A  67      12.736 -17.536  -7.868  1.00  0.00           O  
ATOM    505  N   ASN A  68      12.148 -13.754 -10.322  1.00  0.00           N  
ATOM    506  CA  ASN A  68      12.504 -12.770 -11.339  1.00  0.00           C  
ATOM    507  C   ASN A  68      11.420 -11.709 -11.497  1.00  0.00           C  
ATOM    508  CB  ASN A  68      12.774 -13.458 -12.680  1.00  0.00           C  
ATOM    509  O   ASN A  68      10.374 -11.968 -12.094  1.00  0.00           O  
ATOM    510  CG  ASN A  68      13.294 -12.499 -13.733  1.00  0.00           C  
ATOM    511  ND2 ASN A  68      13.654 -13.033 -14.894  1.00  0.00           N  
ATOM    512  OD1 ASN A  68      13.372 -11.290 -13.505  1.00  0.00           O  
ATOM    513  N   THR A  69      11.697 -10.479 -11.001  1.00  0.00           N  
ATOM    514  CA  THR A  69      10.704  -9.411 -10.995  1.00  0.00           C  
ATOM    515  C   THR A  69      10.428  -8.921 -12.413  1.00  0.00           C  
ATOM    516  CB  THR A  69      11.162  -8.228 -10.121  1.00  0.00           C  
ATOM    517  O   THR A  69       9.411  -8.271 -12.664  1.00  0.00           O  
ATOM    518  CG2 THR A  69      11.192  -8.613  -8.646  1.00  0.00           C  
ATOM    519  OG1 THR A  69      12.477  -7.824 -10.524  1.00  0.00           O  
ATOM    520  N   THR A  70      11.235  -9.267 -13.416  1.00  0.00           N  
ATOM    521  CA  THR A  70      11.040  -8.815 -14.789  1.00  0.00           C  
ATOM    522  C   THR A  70       9.896  -9.577 -15.452  1.00  0.00           C  
ATOM    523  CB  THR A  70      12.324  -8.987 -15.622  1.00  0.00           C  
ATOM    524  O   THR A  70       9.373  -9.149 -16.483  1.00  0.00           O  
ATOM    525  CG2 THR A  70      13.480  -8.195 -15.020  1.00  0.00           C  
ATOM    526  OG1 THR A  70      12.680 -10.375 -15.661  1.00  0.00           O  
ATOM    527  N   THR A  71       9.510 -10.634 -14.865  1.00  0.00           N  
ATOM    528  CA  THR A  71       8.444 -11.452 -15.433  1.00  0.00           C  
ATOM    529  C   THR A  71       7.080 -10.991 -14.928  1.00  0.00           C  
ATOM    530  CB  THR A  71       8.643 -12.941 -15.096  1.00  0.00           C  
ATOM    531  O   THR A  71       6.045 -11.473 -15.392  1.00  0.00           O  
ATOM    532  CG2 THR A  71      10.007 -13.435 -15.568  1.00  0.00           C  
ATOM    533  OG1 THR A  71       8.548 -13.121 -13.677  1.00  0.00           O  
ATOM    534  N   LEU A  72       7.072 -10.027 -14.035  1.00  0.00           N  
ATOM    535  CA  LEU A  72       5.829  -9.552 -13.437  1.00  0.00           C  
ATOM    536  C   LEU A  72       5.060  -8.668 -14.413  1.00  0.00           C  
ATOM    537  CB  LEU A  72       6.116  -8.779 -12.147  1.00  0.00           C  
ATOM    538  O   LEU A  72       5.657  -7.863 -15.132  1.00  0.00           O  
ATOM    539  CG  LEU A  72       6.544  -9.612 -10.939  1.00  0.00           C  
ATOM    540  CD1 LEU A  72       7.035  -8.704  -9.816  1.00  0.00           C  
ATOM    541  CD2 LEU A  72       5.393 -10.490 -10.459  1.00  0.00           C  
ATOM    542  N   LYS A  73       3.777  -8.895 -14.418  1.00  0.00           N  
ATOM    543  CA  LYS A  73       2.902  -7.992 -15.159  1.00  0.00           C  
ATOM    544  C   LYS A  73       2.489  -6.799 -14.301  1.00  0.00           C  
ATOM    545  CB  LYS A  73       1.660  -8.735 -15.655  1.00  0.00           C  
ATOM    546  O   LYS A  73       1.842  -6.967 -13.266  1.00  0.00           O  
ATOM    547  CG  LYS A  73       1.954  -9.805 -16.697  1.00  0.00           C  
ATOM    548  CD  LYS A  73       0.676 -10.470 -17.191  1.00  0.00           C  
ATOM    549  CE  LYS A  73       0.971 -11.556 -18.216  1.00  0.00           C  
ATOM    550  NZ  LYS A  73      -0.279 -12.221 -18.694  1.00  0.00           N  
ATOM    551  N   LEU A  74       2.952  -5.611 -14.780  1.00  0.00           N  
ATOM    552  CA  LEU A  74       2.707  -4.387 -14.025  1.00  0.00           C  
ATOM    553  C   LEU A  74       1.828  -3.426 -14.818  1.00  0.00           C  
ATOM    554  CB  LEU A  74       4.029  -3.706 -13.662  1.00  0.00           C  
ATOM    555  O   LEU A  74       1.943  -3.339 -16.043  1.00  0.00           O  
ATOM    556  CG  LEU A  74       5.074  -4.581 -12.967  1.00  0.00           C  
ATOM    557  CD1 LEU A  74       6.371  -3.803 -12.770  1.00  0.00           C  
ATOM    558  CD2 LEU A  74       4.542  -5.091 -11.632  1.00  0.00           C  
ATOM    559  N   HIS A  75       0.937  -2.825 -14.123  1.00  0.00           N  
ATOM    560  CA  HIS A  75       0.167  -1.708 -14.658  1.00  0.00           C  
ATOM    561  C   HIS A  75       0.421  -0.432 -13.862  1.00  0.00           C  
ATOM    562  CB  HIS A  75      -1.327  -2.038 -14.659  1.00  0.00           C  
ATOM    563  O   HIS A  75      -0.009  -0.317 -12.712  1.00  0.00           O  
ATOM    564  CG  HIS A  75      -2.182  -0.946 -15.217  1.00  0.00           C  
ATOM    565  CD2 HIS A  75      -2.891   0.030 -14.603  1.00  0.00           C  
ATOM    566  ND1 HIS A  75      -2.383  -0.776 -16.570  1.00  0.00           N  
ATOM    567  CE1 HIS A  75      -3.181   0.261 -16.764  1.00  0.00           C  
ATOM    568  NE2 HIS A  75      -3.503   0.768 -15.586  1.00  0.00           N  
ATOM    569  N   LEU A  76       1.068   0.552 -14.515  1.00  0.00           N  
ATOM    570  CA  LEU A  76       1.393   1.817 -13.865  1.00  0.00           C  
ATOM    571  C   LEU A  76       0.238   2.805 -13.988  1.00  0.00           C  
ATOM    572  CB  LEU A  76       2.663   2.420 -14.470  1.00  0.00           C  
ATOM    573  O   LEU A  76      -0.323   2.978 -15.073  1.00  0.00           O  
ATOM    574  CG  LEU A  76       3.962   1.649 -14.229  1.00  0.00           C  
ATOM    575  CD1 LEU A  76       4.246   0.711 -15.397  1.00  0.00           C  
ATOM    576  CD2 LEU A  76       5.124   2.613 -14.016  1.00  0.00           C  
ATOM    577  N   ILE A  77      -0.049   3.360 -12.822  1.00  0.00           N  
ATOM    578  CA  ILE A  77      -1.074   4.398 -12.842  1.00  0.00           C  
ATOM    579  C   ILE A  77      -0.441   5.740 -13.202  1.00  0.00           C  
ATOM    580  CB  ILE A  77      -1.805   4.497 -11.485  1.00  0.00           C  
ATOM    581  O   ILE A  77       0.417   6.244 -12.474  1.00  0.00           O  
ATOM    582  CG1 ILE A  77      -2.309   3.117 -11.047  1.00  0.00           C  
ATOM    583  CG2 ILE A  77      -2.959   5.501 -11.564  1.00  0.00           C  
ATOM    584  CD1 ILE A  77      -3.315   2.493 -12.006  1.00  0.00           C  
ATOM    585  N   GLU A  78      -0.855   6.278 -14.271  1.00  0.00           N  
ATOM    586  CA  GLU A  78      -0.220   7.464 -14.836  1.00  0.00           C  
ATOM    587  C   GLU A  78      -0.273   8.636 -13.860  1.00  0.00           C  
ATOM    588  CB  GLU A  78      -0.885   7.852 -16.159  1.00  0.00           C  
ATOM    589  O   GLU A  78      -1.322   8.920 -13.279  1.00  0.00           O  
ATOM    590  CG  GLU A  78      -0.589   6.890 -17.301  1.00  0.00           C  
ATOM    591  CD  GLU A  78      -1.173   7.340 -18.631  1.00  0.00           C  
ATOM    592  OE1 GLU A  78      -1.001   6.623 -19.643  1.00  0.00           O  
ATOM    593  OE2 GLU A  78      -1.806   8.418 -18.661  1.00  0.00           O  
ATOM    594  N   GLY A  79       0.895   9.255 -13.673  1.00  0.00           N  
ATOM    595  CA  GLY A  79       1.001  10.497 -12.923  1.00  0.00           C  
ATOM    596  C   GLY A  79       0.965  10.291 -11.421  1.00  0.00           C  
ATOM    597  O   GLY A  79       0.837  11.253 -10.660  1.00  0.00           O  
ATOM    598  N   ARG A  80       1.043   8.994 -11.033  1.00  0.00           N  
ATOM    599  CA  ARG A  80       0.919   8.690  -9.611  1.00  0.00           C  
ATOM    600  C   ARG A  80       1.925   7.625  -9.189  1.00  0.00           C  
ATOM    601  CB  ARG A  80      -0.503   8.227  -9.283  1.00  0.00           C  
ATOM    602  O   ARG A  80       2.335   6.793 -10.001  1.00  0.00           O  
ATOM    603  CG  ARG A  80      -1.576   9.253  -9.612  1.00  0.00           C  
ATOM    604  CD  ARG A  80      -2.975   8.684  -9.423  1.00  0.00           C  
ATOM    605  NE  ARG A  80      -4.004   9.643  -9.818  1.00  0.00           N  
ATOM    606  NH1 ARG A  80      -4.365  10.448  -7.683  1.00  0.00           N  
ATOM    607  NH2 ARG A  80      -5.559  11.292  -9.449  1.00  0.00           N  
ATOM    608  CZ  ARG A  80      -4.641  10.459  -8.982  1.00  0.00           C  
ATOM    609  N   ASP A  81       2.402   7.705  -7.967  1.00  0.00           N  
ATOM    610  CA  ASP A  81       3.247   6.664  -7.391  1.00  0.00           C  
ATOM    611  C   ASP A  81       2.421   5.442  -6.995  1.00  0.00           C  
ATOM    612  CB  ASP A  81       4.008   7.201  -6.177  1.00  0.00           C  
ATOM    613  O   ASP A  81       2.295   5.130  -5.809  1.00  0.00           O  
ATOM    614  CG  ASP A  81       5.035   6.220  -5.639  1.00  0.00           C  
ATOM    615  OD1 ASP A  81       5.455   5.307  -6.383  1.00  0.00           O  
ATOM    616  OD2 ASP A  81       5.425   6.358  -4.460  1.00  0.00           O  
ATOM    617  N   LEU A  82       1.724   4.905  -7.976  1.00  0.00           N  
ATOM    618  CA  LEU A  82       0.853   3.743  -7.828  1.00  0.00           C  
ATOM    619  C   LEU A  82       1.085   2.744  -8.956  1.00  0.00           C  
ATOM    620  CB  LEU A  82      -0.616   4.174  -7.806  1.00  0.00           C  
ATOM    621  O   LEU A  82       1.204   3.132 -10.121  1.00  0.00           O  
ATOM    622  CG  LEU A  82      -1.616   3.148  -7.271  1.00  0.00           C  
ATOM    623  CD1 LEU A  82      -1.410   2.939  -5.774  1.00  0.00           C  
ATOM    624  CD2 LEU A  82      -3.045   3.592  -7.562  1.00  0.00           C  
ATOM    625  N   VAL A  83       1.106   1.464  -8.564  1.00  0.00           N  
ATOM    626  CA  VAL A  83       1.278   0.416  -9.564  1.00  0.00           C  
ATOM    627  C   VAL A  83       0.414  -0.790  -9.203  1.00  0.00           C  
ATOM    628  CB  VAL A  83       2.758  -0.008  -9.694  1.00  0.00           C  
ATOM    629  O   VAL A  83       0.206  -1.082  -8.023  1.00  0.00           O  
ATOM    630  CG1 VAL A  83       3.267  -0.600  -8.381  1.00  0.00           C  
ATOM    631  CG2 VAL A  83       2.928  -1.008 -10.836  1.00  0.00           C  
ATOM    632  N   LEU A  84      -0.173  -1.438 -10.229  1.00  0.00           N  
ATOM    633  CA  LEU A  84      -0.864  -2.713 -10.070  1.00  0.00           C  
ATOM    634  C   LEU A  84       0.037  -3.874 -10.477  1.00  0.00           C  
ATOM    635  CB  LEU A  84      -2.149  -2.734 -10.901  1.00  0.00           C  
ATOM    636  O   LEU A  84       0.683  -3.826 -11.526  1.00  0.00           O  
ATOM    637  CG  LEU A  84      -3.097  -1.547 -10.714  1.00  0.00           C  
ATOM    638  CD1 LEU A  84      -4.339  -1.720 -11.582  1.00  0.00           C  
ATOM    639  CD2 LEU A  84      -3.480  -1.395  -9.246  1.00  0.00           C  
ATOM    640  N   ILE A  85       0.064  -4.862  -9.605  1.00  0.00           N  
ATOM    641  CA  ILE A  85       0.811  -6.077  -9.911  1.00  0.00           C  
ATOM    642  C   ILE A  85      -0.157  -7.240 -10.114  1.00  0.00           C  
ATOM    643  CB  ILE A  85       1.826  -6.412  -8.795  1.00  0.00           C  
ATOM    644  O   ILE A  85      -0.927  -7.580  -9.212  1.00  0.00           O  
ATOM    645  CG1 ILE A  85       2.702  -5.192  -8.486  1.00  0.00           C  
ATOM    646  CG2 ILE A  85       2.685  -7.617  -9.190  1.00  0.00           C  
ATOM    647  CD1 ILE A  85       3.568  -5.351  -7.244  1.00  0.00           C  
ATOM    648  N   GLU A  86      -0.043  -7.776 -11.292  1.00  0.00           N  
ATOM    649  CA  GLU A  86      -0.819  -8.992 -11.516  1.00  0.00           C  
ATOM    650  C   GLU A  86      -0.074 -10.223 -11.008  1.00  0.00           C  
ATOM    651  CB  GLU A  86      -1.149  -9.153 -13.002  1.00  0.00           C  
ATOM    652  O   GLU A  86       1.012 -10.544 -11.495  1.00  0.00           O  
ATOM    653  CG  GLU A  86      -2.119 -10.288 -13.297  1.00  0.00           C  
ATOM    654  CD  GLU A  86      -2.445 -10.430 -14.775  1.00  0.00           C  
ATOM    655  OE1 GLU A  86      -3.366 -11.205 -15.122  1.00  0.00           O  
ATOM    656  OE2 GLU A  86      -1.773  -9.763 -15.593  1.00  0.00           O  
ATOM    657  N   MET A  87      -0.780 -10.922 -10.109  1.00  0.00           N  
ATOM    658  CA  MET A  87      -0.136 -12.083  -9.500  1.00  0.00           C  
ATOM    659  C   MET A  87      -0.300 -13.319 -10.377  1.00  0.00           C  
ATOM    660  CB  MET A  87      -0.712 -12.349  -8.108  1.00  0.00           C  
ATOM    661  O   MET A  87      -1.270 -13.426 -11.131  1.00  0.00           O  
ATOM    662  CG  MET A  87      -0.507 -11.203  -7.130  1.00  0.00           C  
ATOM    663  SD  MET A  87       1.260 -10.744  -6.945  1.00  0.00           S  
ATOM    664  CE  MET A  87       1.927 -12.299  -6.288  1.00  0.00           C  
ATOM    665  N   PRO A  88       0.716 -14.220 -10.291  1.00  0.00           N  
ATOM    666  CA  PRO A  88       0.588 -15.482 -11.023  1.00  0.00           C  
ATOM    667  C   PRO A  88      -0.621 -16.302 -10.578  1.00  0.00           C  
ATOM    668  CB  PRO A  88       1.893 -16.213 -10.698  1.00  0.00           C  
ATOM    669  O   PRO A  88      -1.146 -16.089  -9.482  1.00  0.00           O  
ATOM    670  CG  PRO A  88       2.806 -15.150 -10.177  1.00  0.00           C  
ATOM    671  CD  PRO A  88       1.970 -14.036  -9.615  1.00  0.00           C  
ATOM    672  N   LYS A  89      -1.027 -17.189 -11.336  1.00  0.00           N  
ATOM    673  CA  LYS A  89      -2.247 -17.961 -11.124  1.00  0.00           C  
ATOM    674  C   LYS A  89      -2.126 -18.853  -9.892  1.00  0.00           C  
ATOM    675  CB  LYS A  89      -2.567 -18.809 -12.355  1.00  0.00           C  
ATOM    676  O   LYS A  89      -3.133 -19.216  -9.280  1.00  0.00           O  
ATOM    677  CG  LYS A  89      -3.031 -18.003 -13.559  1.00  0.00           C  
ATOM    678  CD  LYS A  89      -3.454 -18.908 -14.709  1.00  0.00           C  
ATOM    679  CE  LYS A  89      -3.933 -18.102 -15.909  1.00  0.00           C  
ATOM    680  NZ  LYS A  89      -4.282 -18.982 -17.064  1.00  0.00           N  
ATOM    681  N   ASP A  90      -0.927 -19.206  -9.523  1.00  0.00           N  
ATOM    682  CA  ASP A  90      -0.750 -20.081  -8.368  1.00  0.00           C  
ATOM    683  C   ASP A  90      -0.745 -19.280  -7.068  1.00  0.00           C  
ATOM    684  CB  ASP A  90       0.546 -20.884  -8.497  1.00  0.00           C  
ATOM    685  O   ASP A  90      -0.537 -19.840  -5.989  1.00  0.00           O  
ATOM    686  CG  ASP A  90       1.778 -20.005  -8.628  1.00  0.00           C  
ATOM    687  OD1 ASP A  90       1.635 -18.791  -8.891  1.00  0.00           O  
ATOM    688  OD2 ASP A  90       2.900 -20.531  -8.470  1.00  0.00           O  
ATOM    689  N   PHE A  91      -0.920 -17.969  -7.142  1.00  0.00           N  
ATOM    690  CA  PHE A  91      -1.103 -17.091  -5.992  1.00  0.00           C  
ATOM    691  C   PHE A  91      -2.580 -16.966  -5.636  1.00  0.00           C  
ATOM    692  CB  PHE A  91      -0.511 -15.707  -6.270  1.00  0.00           C  
ATOM    693  O   PHE A  91      -3.403 -16.627  -6.490  1.00  0.00           O  
ATOM    694  CG  PHE A  91      -0.441 -14.820  -5.056  1.00  0.00           C  
ATOM    695  CD1 PHE A  91      -1.504 -13.989  -4.723  1.00  0.00           C  
ATOM    696  CD2 PHE A  91       0.688 -14.818  -4.247  1.00  0.00           C  
ATOM    697  CE1 PHE A  91      -1.442 -13.168  -3.600  1.00  0.00           C  
ATOM    698  CE2 PHE A  91       0.757 -14.000  -3.123  1.00  0.00           C  
ATOM    699  CZ  PHE A  91      -0.309 -13.175  -2.802  1.00  0.00           C  
ATOM    700  N   PRO A  92      -2.908 -17.331  -4.345  1.00  0.00           N  
ATOM    701  CA  PRO A  92      -4.323 -17.232  -3.981  1.00  0.00           C  
ATOM    702  C   PRO A  92      -4.872 -15.814  -4.124  1.00  0.00           C  
ATOM    703  CB  PRO A  92      -4.343 -17.680  -2.517  1.00  0.00           C  
ATOM    704  O   PRO A  92      -4.196 -14.847  -3.762  1.00  0.00           O  
ATOM    705  CG  PRO A  92      -3.045 -18.394  -2.319  1.00  0.00           C  
ATOM    706  CD  PRO A  92      -2.048 -17.854  -3.304  1.00  0.00           C  
ATOM    707  N   PRO A  93      -6.098 -15.752  -4.678  1.00  0.00           N  
ATOM    708  CA  PRO A  93      -6.668 -14.414  -4.847  1.00  0.00           C  
ATOM    709  C   PRO A  93      -7.125 -13.796  -3.527  1.00  0.00           C  
ATOM    710  CB  PRO A  93      -7.859 -14.653  -5.779  1.00  0.00           C  
ATOM    711  O   PRO A  93      -7.465 -14.519  -2.588  1.00  0.00           O  
ATOM    712  CG  PRO A  93      -8.277 -16.062  -5.510  1.00  0.00           C  
ATOM    713  CD  PRO A  93      -7.053 -16.869  -5.185  1.00  0.00           C  
ATOM    714  N   PHE A  94      -7.170 -12.421  -3.437  1.00  0.00           N  
ATOM    715  CA  PHE A  94      -7.641 -11.652  -2.291  1.00  0.00           C  
ATOM    716  C   PHE A  94      -9.136 -11.377  -2.401  1.00  0.00           C  
ATOM    717  CB  PHE A  94      -6.871 -10.333  -2.174  1.00  0.00           C  
ATOM    718  O   PHE A  94      -9.707 -11.449  -3.491  1.00  0.00           O  
ATOM    719  CG  PHE A  94      -5.407 -10.508  -1.878  1.00  0.00           C  
ATOM    720  CD1 PHE A  94      -4.965 -10.703  -0.575  1.00  0.00           C  
ATOM    721  CD2 PHE A  94      -4.470 -10.478  -2.904  1.00  0.00           C  
ATOM    722  CE1 PHE A  94      -3.609 -10.866  -0.298  1.00  0.00           C  
ATOM    723  CE2 PHE A  94      -3.114 -10.640  -2.635  1.00  0.00           C  
ATOM    724  CZ  PHE A  94      -2.686 -10.833  -1.331  1.00  0.00           C  
ATOM    725  N   PRO A  95      -9.776 -11.102  -1.311  1.00  0.00           N  
ATOM    726  CA  PRO A  95     -11.159 -10.624  -1.379  1.00  0.00           C  
ATOM    727  C   PRO A  95     -11.296  -9.325  -2.169  1.00  0.00           C  
ATOM    728  CB  PRO A  95     -11.531 -10.412   0.090  1.00  0.00           C  
ATOM    729  O   PRO A  95     -10.355  -8.529  -2.223  1.00  0.00           O  
ATOM    730  CG  PRO A  95     -10.566 -11.260   0.855  1.00  0.00           C  
ATOM    731  CD  PRO A  95      -9.290 -11.356   0.070  1.00  0.00           C  
ATOM    732  N   THR A  96     -12.473  -9.071  -2.786  1.00  0.00           N  
ATOM    733  CA  THR A  96     -12.667  -7.921  -3.662  1.00  0.00           C  
ATOM    734  C   THR A  96     -13.720  -6.976  -3.090  1.00  0.00           C  
ATOM    735  CB  THR A  96     -13.083  -8.361  -5.078  1.00  0.00           C  
ATOM    736  O   THR A  96     -14.322  -6.191  -3.826  1.00  0.00           O  
ATOM    737  CG2 THR A  96     -11.989  -9.193  -5.739  1.00  0.00           C  
ATOM    738  OG1 THR A  96     -14.280  -9.144  -4.996  1.00  0.00           O  
ATOM    739  N   ASN A  97     -14.033  -6.984  -1.828  1.00  0.00           N  
ATOM    740  CA  ASN A  97     -15.112  -6.178  -1.266  1.00  0.00           C  
ATOM    741  C   ASN A  97     -14.610  -4.814  -0.803  1.00  0.00           C  
ATOM    742  CB  ASN A  97     -15.787  -6.917  -0.109  1.00  0.00           C  
ATOM    743  O   ASN A  97     -15.371  -4.026  -0.238  1.00  0.00           O  
ATOM    744  CG  ASN A  97     -14.801  -7.369   0.950  1.00  0.00           C  
ATOM    745  ND2 ASN A  97     -15.230  -7.353   2.206  1.00  0.00           N  
ATOM    746  OD1 ASN A  97     -13.661  -7.728   0.642  1.00  0.00           O  
ATOM    747  N   LEU A  98     -13.274  -4.580  -1.086  1.00  0.00           N  
ATOM    748  CA  LEU A  98     -12.745  -3.268  -0.731  1.00  0.00           C  
ATOM    749  C   LEU A  98     -13.299  -2.190  -1.657  1.00  0.00           C  
ATOM    750  CB  LEU A  98     -11.215  -3.272  -0.791  1.00  0.00           C  
ATOM    751  O   LEU A  98     -13.574  -2.455  -2.830  1.00  0.00           O  
ATOM    752  CG  LEU A  98     -10.505  -4.298   0.093  1.00  0.00           C  
ATOM    753  CD1 LEU A  98      -9.001  -4.259  -0.154  1.00  0.00           C  
ATOM    754  CD2 LEU A  98     -10.818  -4.045   1.563  1.00  0.00           C  
ATOM    755  N   VAL A  99     -13.458  -1.023  -1.084  1.00  0.00           N  
ATOM    756  CA  VAL A  99     -13.954   0.110  -1.857  1.00  0.00           C  
ATOM    757  C   VAL A  99     -12.893   1.208  -1.903  1.00  0.00           C  
ATOM    758  CB  VAL A  99     -15.271   0.666  -1.270  1.00  0.00           C  
ATOM    759  O   VAL A  99     -12.321   1.570  -0.873  1.00  0.00           O  
ATOM    760  CG1 VAL A  99     -15.763   1.862  -2.084  1.00  0.00           C  
ATOM    761  CG2 VAL A  99     -16.337  -0.428  -1.223  1.00  0.00           C  
ATOM    762  N   PHE A 100     -12.648   1.731  -3.186  1.00  0.00           N  
ATOM    763  CA  PHE A 100     -11.675   2.793  -3.411  1.00  0.00           C  
ATOM    764  C   PHE A 100     -12.354   4.044  -3.956  1.00  0.00           C  
ATOM    765  CB  PHE A 100     -10.581   2.326  -4.377  1.00  0.00           C  
ATOM    766  O   PHE A 100     -13.254   3.953  -4.793  1.00  0.00           O  
ATOM    767  CG  PHE A 100      -9.800   1.139  -3.881  1.00  0.00           C  
ATOM    768  CD1 PHE A 100      -8.578   1.311  -3.244  1.00  0.00           C  
ATOM    769  CD2 PHE A 100     -10.289  -0.150  -4.053  1.00  0.00           C  
ATOM    770  CE1 PHE A 100      -7.852   0.214  -2.784  1.00  0.00           C  
ATOM    771  CE2 PHE A 100      -9.570  -1.251  -3.597  1.00  0.00           C  
ATOM    772  CZ  PHE A 100      -8.352  -1.067  -2.963  1.00  0.00           C  
ATOM    773  N   ARG A 101     -11.927   5.151  -3.430  1.00  0.00           N  
ATOM    774  CA  ARG A 101     -12.394   6.422  -3.975  1.00  0.00           C  
ATOM    775  C   ARG A 101     -11.395   7.539  -3.693  1.00  0.00           C  
ATOM    776  CB  ARG A 101     -13.763   6.785  -3.396  1.00  0.00           C  
ATOM    777  O   ARG A 101     -10.459   7.358  -2.912  1.00  0.00           O  
ATOM    778  CG  ARG A 101     -13.746   7.064  -1.902  1.00  0.00           C  
ATOM    779  CD  ARG A 101     -15.028   7.742  -1.440  1.00  0.00           C  
ATOM    780  NE  ARG A 101     -15.049   7.926   0.009  1.00  0.00           N  
ATOM    781  NH1 ARG A 101     -13.651   9.765   0.004  1.00  0.00           N  
ATOM    782  NH2 ARG A 101     -14.484   8.957   1.981  1.00  0.00           N  
ATOM    783  CZ  ARG A 101     -14.395   8.882   0.661  1.00  0.00           C  
ATOM    784  N   GLU A 102     -11.651   8.638  -4.348  1.00  0.00           N  
ATOM    785  CA  GLU A 102     -10.791   9.796  -4.123  1.00  0.00           C  
ATOM    786  C   GLU A 102     -11.020  10.392  -2.737  1.00  0.00           C  
ATOM    787  CB  GLU A 102     -11.028  10.859  -5.199  1.00  0.00           C  
ATOM    788  O   GLU A 102     -12.132  10.338  -2.208  1.00  0.00           O  
ATOM    789  CG  GLU A 102     -10.555  10.448  -6.585  1.00  0.00           C  
ATOM    790  CD  GLU A 102     -10.775  11.523  -7.638  1.00  0.00           C  
ATOM    791  OE1 GLU A 102      -9.801  12.217  -8.008  1.00  0.00           O  
ATOM    792  OE2 GLU A 102     -11.930  11.672  -8.095  1.00  0.00           O  
ATOM    793  N   PRO A 103      -9.867  10.994  -2.186  1.00  0.00           N  
ATOM    794  CA  PRO A 103     -10.055  11.697  -0.915  1.00  0.00           C  
ATOM    795  C   PRO A 103     -10.830  13.003  -1.072  1.00  0.00           C  
ATOM    796  CB  PRO A 103      -8.623  11.964  -0.445  1.00  0.00           C  
ATOM    797  O   PRO A 103     -10.876  13.570  -2.167  1.00  0.00           O  
ATOM    798  CG  PRO A 103      -7.820  12.064  -1.702  1.00  0.00           C  
ATOM    799  CD  PRO A 103      -8.407  11.127  -2.718  1.00  0.00           C  
ATOM    800  N   VAL A 104     -11.426  13.436   0.013  1.00  0.00           N  
ATOM    801  CA  VAL A 104     -12.128  14.712   0.105  1.00  0.00           C  
ATOM    802  C   VAL A 104     -11.334  15.676   0.985  1.00  0.00           C  
ATOM    803  CB  VAL A 104     -13.557  14.534   0.664  1.00  0.00           C  
ATOM    804  O   VAL A 104     -10.827  15.288   2.040  1.00  0.00           O  
ATOM    805  CG1 VAL A 104     -14.266  15.883   0.774  1.00  0.00           C  
ATOM    806  CG2 VAL A 104     -14.359  13.577  -0.216  1.00  0.00           C  
ATOM    807  N   VAL A 105     -11.205  16.931   0.534  1.00  0.00           N  
ATOM    808  CA  VAL A 105     -10.463  17.944   1.276  1.00  0.00           C  
ATOM    809  C   VAL A 105     -11.032  18.072   2.687  1.00  0.00           C  
ATOM    810  CB  VAL A 105     -10.499  19.313   0.561  1.00  0.00           C  
ATOM    811  O   VAL A 105     -12.241  18.242   2.863  1.00  0.00           O  
ATOM    812  CG1 VAL A 105      -9.815  20.384   1.409  1.00  0.00           C  
ATOM    813  CG2 VAL A 105      -9.840  19.214  -0.814  1.00  0.00           C  
ATOM    814  N   GLY A 106     -10.137  17.923   3.688  1.00  0.00           N  
ATOM    815  CA  GLY A 106     -10.524  18.117   5.077  1.00  0.00           C  
ATOM    816  C   GLY A 106     -11.131  16.877   5.706  1.00  0.00           C  
ATOM    817  O   GLY A 106     -11.651  16.932   6.822  1.00  0.00           O  
ATOM    818  N   GLU A 107     -11.103  15.756   4.967  1.00  0.00           N  
ATOM    819  CA  GLU A 107     -11.680  14.532   5.517  1.00  0.00           C  
ATOM    820  C   GLU A 107     -10.721  13.862   6.496  1.00  0.00           C  
ATOM    821  CB  GLU A 107     -12.049  13.560   4.394  1.00  0.00           C  
ATOM    822  O   GLU A 107      -9.505  14.049   6.410  1.00  0.00           O  
ATOM    823  CG  GLU A 107     -10.847  12.964   3.676  1.00  0.00           C  
ATOM    824  CD  GLU A 107     -11.227  11.942   2.616  1.00  0.00           C  
ATOM    825  OE1 GLU A 107     -10.534  11.859   1.577  1.00  0.00           O  
ATOM    826  OE2 GLU A 107     -12.226  11.218   2.827  1.00  0.00           O  
ATOM    827  N   GLU A 108     -11.347  13.186   7.501  1.00  0.00           N  
ATOM    828  CA  GLU A 108     -10.565  12.438   8.481  1.00  0.00           C  
ATOM    829  C   GLU A 108     -10.198  11.054   7.953  1.00  0.00           C  
ATOM    830  CB  GLU A 108     -11.333  12.311   9.799  1.00  0.00           C  
ATOM    831  O   GLU A 108     -11.054  10.334   7.436  1.00  0.00           O  
ATOM    832  CG  GLU A 108     -11.581  13.641  10.496  1.00  0.00           C  
ATOM    833  CD  GLU A 108     -12.330  13.498  11.812  1.00  0.00           C  
ATOM    834  OE1 GLU A 108     -12.062  14.282  12.751  1.00  0.00           O  
ATOM    835  OE2 GLU A 108     -13.191  12.595  11.904  1.00  0.00           O  
ATOM    836  N   ILE A 109      -8.906  10.723   8.133  1.00  0.00           N  
ATOM    837  CA  ILE A 109      -8.416   9.448   7.621  1.00  0.00           C  
ATOM    838  C   ILE A 109      -7.599   8.739   8.698  1.00  0.00           C  
ATOM    839  CB  ILE A 109      -7.568   9.640   6.344  1.00  0.00           C  
ATOM    840  O   ILE A 109      -7.145   9.368   9.657  1.00  0.00           O  
ATOM    841  CG1 ILE A 109      -6.376  10.562   6.628  1.00  0.00           C  
ATOM    842  CG2 ILE A 109      -8.428  10.193   5.203  1.00  0.00           C  
ATOM    843  CD1 ILE A 109      -5.350  10.610   5.505  1.00  0.00           C  
ATOM    844  N   VAL A 110      -7.518   7.448   8.534  1.00  0.00           N  
ATOM    845  CA  VAL A 110      -6.641   6.641   9.377  1.00  0.00           C  
ATOM    846  C   VAL A 110      -5.709   5.806   8.503  1.00  0.00           C  
ATOM    847  CB  VAL A 110      -7.450   5.724  10.322  1.00  0.00           C  
ATOM    848  O   VAL A 110      -6.007   5.551   7.334  1.00  0.00           O  
ATOM    849  CG1 VAL A 110      -8.282   6.554  11.298  1.00  0.00           C  
ATOM    850  CG2 VAL A 110      -8.345   4.785   9.516  1.00  0.00           C  
ATOM    851  N   LEU A 111      -4.590   5.464   9.078  1.00  0.00           N  
ATOM    852  CA  LEU A 111      -3.633   4.552   8.460  1.00  0.00           C  
ATOM    853  C   LEU A 111      -3.791   3.140   9.014  1.00  0.00           C  
ATOM    854  CB  LEU A 111      -2.201   5.044   8.687  1.00  0.00           C  
ATOM    855  O   LEU A 111      -3.751   2.938  10.230  1.00  0.00           O  
ATOM    856  CG  LEU A 111      -1.090   4.222   8.032  1.00  0.00           C  
ATOM    857  CD1 LEU A 111      -0.691   4.839   6.696  1.00  0.00           C  
ATOM    858  CD2 LEU A 111       0.116   4.117   8.960  1.00  0.00           C  
ATOM    859  N   VAL A 112      -4.030   2.232   8.106  1.00  0.00           N  
ATOM    860  CA  VAL A 112      -4.211   0.845   8.523  1.00  0.00           C  
ATOM    861  C   VAL A 112      -2.986   0.023   8.127  1.00  0.00           C  
ATOM    862  CB  VAL A 112      -5.487   0.229   7.907  1.00  0.00           C  
ATOM    863  O   VAL A 112      -2.569   0.037   6.967  1.00  0.00           O  
ATOM    864  CG1 VAL A 112      -5.698  -1.196   8.415  1.00  0.00           C  
ATOM    865  CG2 VAL A 112      -6.704   1.098   8.223  1.00  0.00           C  
ATOM    866  N   THR A 113      -2.397  -0.672   9.095  1.00  0.00           N  
ATOM    867  CA  THR A 113      -1.220  -1.501   8.861  1.00  0.00           C  
ATOM    868  C   THR A 113      -1.396  -2.880   9.492  1.00  0.00           C  
ATOM    869  CB  THR A 113       0.052  -0.837   9.419  1.00  0.00           C  
ATOM    870  O   THR A 113      -2.392  -3.134  10.173  1.00  0.00           O  
ATOM    871  CG2 THR A 113       0.267   0.542   8.805  1.00  0.00           C  
ATOM    872  OG1 THR A 113      -0.071  -0.701  10.841  1.00  0.00           O  
ATOM    873  N   ARG A 114      -0.489  -3.700   9.069  1.00  0.00           N  
ATOM    874  CA  ARG A 114      -0.458  -5.052   9.618  1.00  0.00           C  
ATOM    875  C   ARG A 114       0.928  -5.394  10.154  1.00  0.00           C  
ATOM    876  CB  ARG A 114      -0.876  -6.073   8.558  1.00  0.00           C  
ATOM    877  O   ARG A 114       1.939  -5.060   9.532  1.00  0.00           O  
ATOM    878  CG  ARG A 114      -1.088  -7.476   9.103  1.00  0.00           C  
ATOM    879  CD  ARG A 114      -1.865  -8.349   8.128  1.00  0.00           C  
ATOM    880  NE  ARG A 114      -2.211  -9.640   8.718  1.00  0.00           N  
ATOM    881  NH1 ARG A 114      -3.633 -10.272   7.010  1.00  0.00           N  
ATOM    882  NH2 ARG A 114      -3.287 -11.667   8.796  1.00  0.00           N  
ATOM    883  CZ  ARG A 114      -3.043 -10.523   8.173  1.00  0.00           C  
ATOM    884  N   ASN A 115       0.865  -5.990  11.345  1.00  0.00           N  
ATOM    885  CA  ASN A 115       2.103  -6.484  11.936  1.00  0.00           C  
ATOM    886  C   ASN A 115       2.314  -7.966  11.640  1.00  0.00           C  
ATOM    887  CB  ASN A 115       2.112  -6.238  13.447  1.00  0.00           C  
ATOM    888  O   ASN A 115       1.592  -8.817  12.163  1.00  0.00           O  
ATOM    889  CG  ASN A 115       3.453  -6.553  14.081  1.00  0.00           C  
ATOM    890  ND2 ASN A 115       3.521  -6.452  15.403  1.00  0.00           N  
ATOM    891  OD1 ASN A 115       4.419  -6.884  13.389  1.00  0.00           O  
ATOM    892  N   PHE A 116       3.315  -8.259  10.727  1.00  0.00           N  
ATOM    893  CA  PHE A 116       3.557  -9.637  10.316  1.00  0.00           C  
ATOM    894  C   PHE A 116       4.471 -10.345  11.310  1.00  0.00           C  
ATOM    895  CB  PHE A 116       4.173  -9.681   8.914  1.00  0.00           C  
ATOM    896  O   PHE A 116       5.690 -10.171  11.273  1.00  0.00           O  
ATOM    897  CG  PHE A 116       3.222  -9.274   7.821  1.00  0.00           C  
ATOM    898  CD1 PHE A 116       2.297 -10.178   7.312  1.00  0.00           C  
ATOM    899  CD2 PHE A 116       3.253  -7.986   7.302  1.00  0.00           C  
ATOM    900  CE1 PHE A 116       1.416  -9.804   6.300  1.00  0.00           C  
ATOM    901  CE2 PHE A 116       2.376  -7.605   6.291  1.00  0.00           C  
ATOM    902  CZ  PHE A 116       1.459  -8.515   5.791  1.00  0.00           C  
ATOM    903  N   GLN A 117       3.963 -10.774  12.487  1.00  0.00           N  
ATOM    904  CA  GLN A 117       4.670 -11.572  13.483  1.00  0.00           C  
ATOM    905  C   GLN A 117       4.385 -13.060  13.299  1.00  0.00           C  
ATOM    906  CB  GLN A 117       4.284 -11.134  14.896  1.00  0.00           C  
ATOM    907  O   GLN A 117       3.381 -13.435  12.690  1.00  0.00           O  
ATOM    908  CG  GLN A 117       4.706  -9.711  15.236  1.00  0.00           C  
ATOM    909  CD  GLN A 117       4.255  -9.279  16.619  1.00  0.00           C  
ATOM    910  NE2 GLN A 117       4.379  -7.988  16.907  1.00  0.00           N  
ATOM    911  OE1 GLN A 117       3.799 -10.100  17.422  1.00  0.00           O  
ATOM    912  N   THR A 118       5.268 -13.936  13.538  1.00  0.00           N  
ATOM    913  CA  THR A 118       5.302 -15.370  13.274  1.00  0.00           C  
ATOM    914  C   THR A 118       4.074 -16.058  13.863  1.00  0.00           C  
ATOM    915  CB  THR A 118       6.578 -16.014  13.847  1.00  0.00           C  
ATOM    916  O   THR A 118       3.453 -16.899  13.209  1.00  0.00           O  
ATOM    917  CG2 THR A 118       7.796 -15.675  12.994  1.00  0.00           C  
ATOM    918  OG1 THR A 118       6.793 -15.532  15.179  1.00  0.00           O  
ATOM    919  N   LYS A 119       3.478 -15.557  14.943  1.00  0.00           N  
ATOM    920  CA  LYS A 119       2.439 -16.364  15.575  1.00  0.00           C  
ATOM    921  C   LYS A 119       1.059 -15.746  15.367  1.00  0.00           C  
ATOM    922  CB  LYS A 119       2.720 -16.527  17.069  1.00  0.00           C  
ATOM    923  O   LYS A 119       0.102 -16.448  15.034  1.00  0.00           O  
ATOM    924  CG  LYS A 119       3.856 -17.489  17.384  1.00  0.00           C  
ATOM    925  CD  LYS A 119       4.002 -17.710  18.884  1.00  0.00           C  
ATOM    926  CE  LYS A 119       5.167 -18.637  19.203  1.00  0.00           C  
ATOM    927  NZ  LYS A 119       5.320 -18.849  20.674  1.00  0.00           N  
ATOM    928  N   THR A 120       0.966 -14.464  15.480  1.00  0.00           N  
ATOM    929  CA  THR A 120      -0.353 -13.862  15.319  1.00  0.00           C  
ATOM    930  C   THR A 120      -0.248 -12.501  14.638  1.00  0.00           C  
ATOM    931  CB  THR A 120      -1.066 -13.708  16.675  1.00  0.00           C  
ATOM    932  O   THR A 120       0.138 -11.514  15.269  1.00  0.00           O  
ATOM    933  CG2 THR A 120      -2.580 -13.654  16.498  1.00  0.00           C  
ATOM    934  OG1 THR A 120      -0.734 -14.821  17.513  1.00  0.00           O  
ATOM    935  N   PRO A 121      -0.487 -12.554  13.387  1.00  0.00           N  
ATOM    936  CA  PRO A 121      -0.502 -11.212  12.800  1.00  0.00           C  
ATOM    937  C   PRO A 121      -1.576 -10.314  13.409  1.00  0.00           C  
ATOM    938  CB  PRO A 121      -0.788 -11.477  11.320  1.00  0.00           C  
ATOM    939  O   PRO A 121      -2.660 -10.789  13.756  1.00  0.00           O  
ATOM    940  CG  PRO A 121      -1.400 -12.840  11.287  1.00  0.00           C  
ATOM    941  CD  PRO A 121      -0.986 -13.579  12.527  1.00  0.00           C  
ATOM    942  N   THR A 122      -1.178  -9.132  13.831  1.00  0.00           N  
ATOM    943  CA  THR A 122      -2.106  -8.160  14.399  1.00  0.00           C  
ATOM    944  C   THR A 122      -2.225  -6.936  13.496  1.00  0.00           C  
ATOM    945  CB  THR A 122      -1.663  -7.722  15.807  1.00  0.00           C  
ATOM    946  O   THR A 122      -1.326  -6.654  12.701  1.00  0.00           O  
ATOM    947  CG2 THR A 122      -1.633  -8.907  16.767  1.00  0.00           C  
ATOM    948  OG1 THR A 122      -0.353  -7.148  15.733  1.00  0.00           O  
ATOM    949  N   SER A 123      -3.408  -6.379  13.538  1.00  0.00           N  
ATOM    950  CA  SER A 123      -3.646  -5.142  12.801  1.00  0.00           C  
ATOM    951  C   SER A 123      -3.408  -3.920  13.682  1.00  0.00           C  
ATOM    952  CB  SER A 123      -5.071  -5.112  12.248  1.00  0.00           C  
ATOM    953  O   SER A 123      -3.593  -3.979  14.899  1.00  0.00           O  
ATOM    954  OG  SER A 123      -6.020  -5.163  13.300  1.00  0.00           O  
ATOM    955  N   GLU A 124      -2.819  -2.910  13.042  1.00  0.00           N  
ATOM    956  CA  GLU A 124      -2.594  -1.629  13.704  1.00  0.00           C  
ATOM    957  C   GLU A 124      -3.292  -0.493  12.962  1.00  0.00           C  
ATOM    958  CB  GLU A 124      -1.095  -1.338  13.819  1.00  0.00           C  
ATOM    959  O   GLU A 124      -3.215  -0.407  11.734  1.00  0.00           O  
ATOM    960  CG  GLU A 124      -0.321  -2.397  14.591  1.00  0.00           C  
ATOM    961  CD  GLU A 124       1.185  -2.196  14.539  1.00  0.00           C  
ATOM    962  OE1 GLU A 124       1.866  -2.435  15.563  1.00  0.00           O  
ATOM    963  OE2 GLU A 124       1.689  -1.795  13.466  1.00  0.00           O  
ATOM    964  N   VAL A 125      -3.981   0.310  13.708  1.00  0.00           N  
ATOM    965  CA  VAL A 125      -4.660   1.462  13.123  1.00  0.00           C  
ATOM    966  C   VAL A 125      -4.190   2.742  13.810  1.00  0.00           C  
ATOM    967  CB  VAL A 125      -6.196   1.331  13.233  1.00  0.00           C  
ATOM    968  O   VAL A 125      -4.095   2.797  15.038  1.00  0.00           O  
ATOM    969  CG1 VAL A 125      -6.888   2.508  12.548  1.00  0.00           C  
ATOM    970  CG2 VAL A 125      -6.662   0.008  12.629  1.00  0.00           C  
ATOM    971  N   SER A 126      -3.877   3.659  13.111  1.00  0.00           N  
ATOM    972  CA  SER A 126      -3.421   4.928  13.670  1.00  0.00           C  
ATOM    973  C   SER A 126      -4.581   5.719  14.266  1.00  0.00           C  
ATOM    974  CB  SER A 126      -2.720   5.764  12.598  1.00  0.00           C  
ATOM    975  O   SER A 126      -5.744   5.344  14.101  1.00  0.00           O  
ATOM    976  OG  SER A 126      -3.659   6.292  11.678  1.00  0.00           O  
ATOM    977  N   ASP A 127      -4.200   6.854  14.920  1.00  0.00           N  
ATOM    978  CA  ASP A 127      -5.184   7.884  15.239  1.00  0.00           C  
ATOM    979  C   ASP A 127      -5.605   8.648  13.986  1.00  0.00           C  
ATOM    980  CB  ASP A 127      -4.627   8.854  16.284  1.00  0.00           C  
ATOM    981  O   ASP A 127      -4.976   8.521  12.934  1.00  0.00           O  
ATOM    982  CG  ASP A 127      -5.679   9.334  17.268  1.00  0.00           C  
ATOM    983  OD1 ASP A 127      -6.886   9.272  16.949  1.00  0.00           O  
ATOM    984  OD2 ASP A 127      -5.297   9.780  18.371  1.00  0.00           O  
ATOM    985  N   VAL A 128      -6.664   9.413  14.086  1.00  0.00           N  
ATOM    986  CA  VAL A 128      -7.243  10.118  12.947  1.00  0.00           C  
ATOM    987  C   VAL A 128      -6.362  11.308  12.574  1.00  0.00           C  
ATOM    988  CB  VAL A 128      -8.682  10.593  13.245  1.00  0.00           C  
ATOM    989  O   VAL A 128      -5.720  11.909  13.439  1.00  0.00           O  
ATOM    990  CG1 VAL A 128      -9.216  11.452  12.100  1.00  0.00           C  
ATOM    991  CG2 VAL A 128      -9.599   9.396  13.491  1.00  0.00           C  
ATOM    992  N   SER A 129      -6.290  11.564  11.300  1.00  0.00           N  
ATOM    993  CA  SER A 129      -5.644  12.752  10.754  1.00  0.00           C  
ATOM    994  C   SER A 129      -6.494  13.392   9.663  1.00  0.00           C  
ATOM    995  CB  SER A 129      -4.263  12.404  10.198  1.00  0.00           C  
ATOM    996  O   SER A 129      -7.233  12.701   8.958  1.00  0.00           O  
ATOM    997  OG  SER A 129      -3.605  13.565   9.720  1.00  0.00           O  
ATOM    998  N   THR A 130      -6.421  14.641   9.631  1.00  0.00           N  
ATOM    999  CA  THR A 130      -7.070  15.348   8.532  1.00  0.00           C  
ATOM   1000  C   THR A 130      -6.159  15.398   7.309  1.00  0.00           C  
ATOM   1001  CB  THR A 130      -7.462  16.779   8.943  1.00  0.00           C  
ATOM   1002  O   THR A 130      -4.936  15.488   7.442  1.00  0.00           O  
ATOM   1003  CG2 THR A 130      -8.276  17.462   7.848  1.00  0.00           C  
ATOM   1004  OG1 THR A 130      -8.244  16.729  10.143  1.00  0.00           O  
ATOM   1005  N   THR A 131      -6.804  15.282   6.117  1.00  0.00           N  
ATOM   1006  CA  THR A 131      -5.969  15.231   4.922  1.00  0.00           C  
ATOM   1007  C   THR A 131      -6.316  16.374   3.971  1.00  0.00           C  
ATOM   1008  CB  THR A 131      -6.124  13.886   4.189  1.00  0.00           C  
ATOM   1009  O   THR A 131      -7.469  16.802   3.902  1.00  0.00           O  
ATOM   1010  CG2 THR A 131      -7.527  13.731   3.613  1.00  0.00           C  
ATOM   1011  OG1 THR A 131      -5.170  13.817   3.122  1.00  0.00           O  
ATOM   1012  N   TYR A 132      -5.244  16.901   3.243  1.00  0.00           N  
ATOM   1013  CA  TYR A 132      -5.347  17.982   2.269  1.00  0.00           C  
ATOM   1014  C   TYR A 132      -4.464  17.710   1.057  1.00  0.00           C  
ATOM   1015  CB  TYR A 132      -4.961  19.320   2.907  1.00  0.00           C  
ATOM   1016  O   TYR A 132      -3.413  17.075   1.177  1.00  0.00           O  
ATOM   1017  CG  TYR A 132      -5.892  19.756   4.013  1.00  0.00           C  
ATOM   1018  CD1 TYR A 132      -6.998  20.559   3.742  1.00  0.00           C  
ATOM   1019  CD2 TYR A 132      -5.666  19.368   5.329  1.00  0.00           C  
ATOM   1020  CE1 TYR A 132      -7.857  20.965   4.758  1.00  0.00           C  
ATOM   1021  CE2 TYR A 132      -6.519  19.768   6.353  1.00  0.00           C  
ATOM   1022  OH  TYR A 132      -8.457  20.963   7.068  1.00  0.00           O  
ATOM   1023  CZ  TYR A 132      -7.610  20.564   6.058  1.00  0.00           C  
ATOM   1024  N   PRO A 133      -4.997  18.109  -0.042  1.00  0.00           N  
ATOM   1025  CA  PRO A 133      -4.150  17.950  -1.227  1.00  0.00           C  
ATOM   1026  C   PRO A 133      -2.891  18.811  -1.171  1.00  0.00           C  
ATOM   1027  CB  PRO A 133      -5.063  18.391  -2.374  1.00  0.00           C  
ATOM   1028  O   PRO A 133      -2.910  19.904  -0.598  1.00  0.00           O  
ATOM   1029  CG  PRO A 133      -6.013  19.364  -1.754  1.00  0.00           C  
ATOM   1030  CD  PRO A 133      -6.268  18.943  -0.335  1.00  0.00           C  
ATOM   1031  N   SER A 134      -1.801  18.171  -1.692  1.00  0.00           N  
ATOM   1032  CA  SER A 134      -0.589  18.963  -1.876  1.00  0.00           C  
ATOM   1033  C   SER A 134      -0.703  19.871  -3.096  1.00  0.00           C  
ATOM   1034  CB  SER A 134       0.630  18.053  -2.020  1.00  0.00           C  
ATOM   1035  O   SER A 134      -1.602  19.700  -3.922  1.00  0.00           O  
ATOM   1036  OG  SER A 134       0.584  17.339  -3.244  1.00  0.00           O  
ATOM   1037  N   SER A 135       0.051  20.905  -3.131  1.00  0.00           N  
ATOM   1038  CA  SER A 135       0.017  21.900  -4.198  1.00  0.00           C  
ATOM   1039  C   SER A 135       0.237  21.256  -5.562  1.00  0.00           C  
ATOM   1040  CB  SER A 135       1.074  22.979  -3.958  1.00  0.00           C  
ATOM   1041  O   SER A 135      -0.301  21.722  -6.569  1.00  0.00           O  
ATOM   1042  OG  SER A 135       2.348  22.396  -3.741  1.00  0.00           O  
ATOM   1043  N   ASP A 136       0.864  20.042  -5.590  1.00  0.00           N  
ATOM   1044  CA  ASP A 136       1.212  19.407  -6.858  1.00  0.00           C  
ATOM   1045  C   ASP A 136       0.073  18.523  -7.360  1.00  0.00           C  
ATOM   1046  CB  ASP A 136       2.493  18.582  -6.711  1.00  0.00           C  
ATOM   1047  O   ASP A 136       0.070  18.105  -8.520  1.00  0.00           O  
ATOM   1048  CG  ASP A 136       2.434  17.598  -5.556  1.00  0.00           C  
ATOM   1049  OD1 ASP A 136       1.475  17.650  -4.757  1.00  0.00           O  
ATOM   1050  OD2 ASP A 136       3.358  16.763  -5.443  1.00  0.00           O  
ATOM   1051  N   GLY A 137      -1.032  18.294  -6.574  1.00  0.00           N  
ATOM   1052  CA  GLY A 137      -2.302  17.692  -6.949  1.00  0.00           C  
ATOM   1053  C   GLY A 137      -2.276  16.175  -6.916  1.00  0.00           C  
ATOM   1054  O   GLY A 137      -3.326  15.532  -6.858  1.00  0.00           O  
ATOM   1055  N   VAL A 138      -1.111  15.533  -6.760  1.00  0.00           N  
ATOM   1056  CA  VAL A 138      -1.085  14.075  -6.820  1.00  0.00           C  
ATOM   1057  C   VAL A 138      -0.945  13.502  -5.412  1.00  0.00           C  
ATOM   1058  CB  VAL A 138       0.063  13.564  -7.720  1.00  0.00           C  
ATOM   1059  O   VAL A 138      -1.521  12.457  -5.100  1.00  0.00           O  
ATOM   1060  CG1 VAL A 138       0.097  12.037  -7.737  1.00  0.00           C  
ATOM   1061  CG2 VAL A 138      -0.086  14.114  -9.137  1.00  0.00           C  
ATOM   1062  N   PHE A 139      -0.338  14.274  -4.630  1.00  0.00           N  
ATOM   1063  CA  PHE A 139      -0.094  13.839  -3.259  1.00  0.00           C  
ATOM   1064  C   PHE A 139      -1.026  14.556  -2.290  1.00  0.00           C  
ATOM   1065  CB  PHE A 139       1.365  14.090  -2.867  1.00  0.00           C  
ATOM   1066  O   PHE A 139      -1.484  15.667  -2.566  1.00  0.00           O  
ATOM   1067  CG  PHE A 139       2.346  13.191  -3.570  1.00  0.00           C  
ATOM   1068  CD1 PHE A 139       2.373  11.827  -3.307  1.00  0.00           C  
ATOM   1069  CD2 PHE A 139       3.242  13.711  -4.496  1.00  0.00           C  
ATOM   1070  CE1 PHE A 139       3.279  10.993  -3.957  1.00  0.00           C  
ATOM   1071  CE2 PHE A 139       4.151  12.884  -5.149  1.00  0.00           C  
ATOM   1072  CZ  PHE A 139       4.168  11.525  -4.878  1.00  0.00           C  
ATOM   1073  N   TRP A 140      -1.334  13.815  -1.307  1.00  0.00           N  
ATOM   1074  CA  TRP A 140      -2.139  14.341  -0.209  1.00  0.00           C  
ATOM   1075  C   TRP A 140      -1.364  14.296   1.104  1.00  0.00           C  
ATOM   1076  CB  TRP A 140      -3.444  13.551  -0.073  1.00  0.00           C  
ATOM   1077  O   TRP A 140      -0.587  13.369   1.343  1.00  0.00           O  
ATOM   1078  CG  TRP A 140      -4.443  13.836  -1.154  1.00  0.00           C  
ATOM   1079  CD1 TRP A 140      -4.332  13.527  -2.481  1.00  0.00           C  
ATOM   1080  CD2 TRP A 140      -5.705  14.492  -0.999  1.00  0.00           C  
ATOM   1081  CE2 TRP A 140      -6.307  14.547  -2.275  1.00  0.00           C  
ATOM   1082  CE3 TRP A 140      -6.386  15.040   0.097  1.00  0.00           C  
ATOM   1083  NE1 TRP A 140      -5.450  13.952  -3.161  1.00  0.00           N  
ATOM   1084  CH2 TRP A 140      -8.205  15.656  -1.396  1.00  0.00           C  
ATOM   1085  CZ2 TRP A 140      -7.560  15.128  -2.485  1.00  0.00           C  
ATOM   1086  CZ3 TRP A 140      -7.632  15.617  -0.114  1.00  0.00           C  
ATOM   1087  N   LYS A 141      -1.592  15.334   1.844  1.00  0.00           N  
ATOM   1088  CA  LYS A 141      -0.875  15.443   3.111  1.00  0.00           C  
ATOM   1089  C   LYS A 141      -1.672  14.814   4.250  1.00  0.00           C  
ATOM   1090  CB  LYS A 141      -0.570  16.907   3.431  1.00  0.00           C  
ATOM   1091  O   LYS A 141      -2.905  14.824   4.231  1.00  0.00           O  
ATOM   1092  CG  LYS A 141       0.318  17.594   2.404  1.00  0.00           C  
ATOM   1093  CD  LYS A 141       0.530  19.064   2.741  1.00  0.00           C  
ATOM   1094  CE  LYS A 141       1.333  19.776   1.661  1.00  0.00           C  
ATOM   1095  NZ  LYS A 141       1.468  21.236   1.944  1.00  0.00           N  
ATOM   1096  N   HIS A 142      -0.939  14.289   5.194  1.00  0.00           N  
ATOM   1097  CA  HIS A 142      -1.477  13.843   6.474  1.00  0.00           C  
ATOM   1098  C   HIS A 142      -0.442  13.982   7.585  1.00  0.00           C  
ATOM   1099  CB  HIS A 142      -1.953  12.392   6.379  1.00  0.00           C  
ATOM   1100  O   HIS A 142       0.736  14.229   7.315  1.00  0.00           O  
ATOM   1101  CG  HIS A 142      -0.843  11.408   6.183  1.00  0.00           C  
ATOM   1102  CD2 HIS A 142      -0.305  10.889   5.055  1.00  0.00           C  
ATOM   1103  ND1 HIS A 142      -0.156  10.842   7.235  1.00  0.00           N  
ATOM   1104  CE1 HIS A 142       0.761  10.016   6.760  1.00  0.00           C  
ATOM   1105  NE2 HIS A 142       0.691  10.025   5.440  1.00  0.00           N  
ATOM   1106  N   TRP A 143      -0.846  13.804   8.867  1.00  0.00           N  
ATOM   1107  CA  TRP A 143       0.042  14.102   9.986  1.00  0.00           C  
ATOM   1108  C   TRP A 143       0.243  12.872  10.864  1.00  0.00           C  
ATOM   1109  CB  TRP A 143      -0.517  15.256  10.823  1.00  0.00           C  
ATOM   1110  O   TRP A 143       0.641  12.989  12.026  1.00  0.00           O  
ATOM   1111  CG  TRP A 143      -0.333  16.607  10.199  1.00  0.00           C  
ATOM   1112  CD1 TRP A 143       0.695  17.482  10.417  1.00  0.00           C  
ATOM   1113  CD2 TRP A 143      -1.204  17.238   9.256  1.00  0.00           C  
ATOM   1114  CE2 TRP A 143      -0.642  18.496   8.945  1.00  0.00           C  
ATOM   1115  CE3 TRP A 143      -2.406  16.862   8.642  1.00  0.00           C  
ATOM   1116  NE1 TRP A 143       0.515  18.620   9.666  1.00  0.00           N  
ATOM   1117  CH2 TRP A 143      -2.418  18.988   7.460  1.00  0.00           C  
ATOM   1118  CZ2 TRP A 143      -1.243  19.381   8.046  1.00  0.00           C  
ATOM   1119  CZ3 TRP A 143      -3.003  17.743   7.748  1.00  0.00           C  
ATOM   1120  N   ILE A 144      -0.076  11.759  10.270  1.00  0.00           N  
ATOM   1121  CA  ILE A 144       0.162  10.500  10.967  1.00  0.00           C  
ATOM   1122  C   ILE A 144       1.653  10.170  10.940  1.00  0.00           C  
ATOM   1123  CB  ILE A 144      -0.653   9.345  10.343  1.00  0.00           C  
ATOM   1124  O   ILE A 144       2.266  10.122   9.871  1.00  0.00           O  
ATOM   1125  CG1 ILE A 144      -2.152   9.664  10.392  1.00  0.00           C  
ATOM   1126  CG2 ILE A 144      -0.351   8.024  11.055  1.00  0.00           C  
ATOM   1127  CD1 ILE A 144      -3.010   8.739   9.539  1.00  0.00           C  
ATOM   1128  N   PRO A 145       2.227   9.972  12.209  1.00  0.00           N  
ATOM   1129  CA  PRO A 145       3.639   9.584  12.243  1.00  0.00           C  
ATOM   1130  C   PRO A 145       3.889   8.215  11.613  1.00  0.00           C  
ATOM   1131  CB  PRO A 145       3.964   9.565  13.738  1.00  0.00           C  
ATOM   1132  O   PRO A 145       3.158   7.261  11.890  1.00  0.00           O  
ATOM   1133  CG  PRO A 145       2.857  10.338  14.380  1.00  0.00           C  
ATOM   1134  CD  PRO A 145       1.628  10.209  13.526  1.00  0.00           C  
ATOM   1135  N   THR A 146       4.821   8.207  10.708  1.00  0.00           N  
ATOM   1136  CA  THR A 146       5.152   6.952  10.043  1.00  0.00           C  
ATOM   1137  C   THR A 146       6.653   6.684  10.108  1.00  0.00           C  
ATOM   1138  CB  THR A 146       4.693   6.960   8.574  1.00  0.00           C  
ATOM   1139  O   THR A 146       7.435   7.581  10.432  1.00  0.00           O  
ATOM   1140  CG2 THR A 146       3.191   7.205   8.468  1.00  0.00           C  
ATOM   1141  OG1 THR A 146       5.386   7.997   7.868  1.00  0.00           O  
ATOM   1142  N   LYS A 147       7.032   5.488  10.052  1.00  0.00           N  
ATOM   1143  CA  LYS A 147       8.424   5.053   9.979  1.00  0.00           C  
ATOM   1144  C   LYS A 147       8.776   4.571   8.574  1.00  0.00           C  
ATOM   1145  CB  LYS A 147       8.694   3.944  10.997  1.00  0.00           C  
ATOM   1146  O   LYS A 147       7.887   4.306   7.762  1.00  0.00           O  
ATOM   1147  CG  LYS A 147       8.463   4.361  12.442  1.00  0.00           C  
ATOM   1148  CD  LYS A 147       8.717   3.207  13.403  1.00  0.00           C  
ATOM   1149  CE  LYS A 147       8.449   3.612  14.847  1.00  0.00           C  
ATOM   1150  NZ  LYS A 147       8.663   2.474  15.790  1.00  0.00           N  
ATOM   1151  N   ASP A 148      10.102   4.580   8.393  1.00  0.00           N  
ATOM   1152  CA  ASP A 148      10.568   4.002   7.137  1.00  0.00           C  
ATOM   1153  C   ASP A 148      10.016   2.592   6.942  1.00  0.00           C  
ATOM   1154  CB  ASP A 148      12.097   3.979   7.091  1.00  0.00           C  
ATOM   1155  O   ASP A 148      10.027   1.782   7.871  1.00  0.00           O  
ATOM   1156  CG  ASP A 148      12.708   5.363   6.957  1.00  0.00           C  
ATOM   1157  OD1 ASP A 148      12.009   6.297   6.508  1.00  0.00           O  
ATOM   1158  OD2 ASP A 148      13.899   5.521   7.301  1.00  0.00           O  
ATOM   1159  N   GLY A 149       9.410   2.347   5.814  1.00  0.00           N  
ATOM   1160  CA  GLY A 149       8.914   1.012   5.523  1.00  0.00           C  
ATOM   1161  C   GLY A 149       7.401   0.914   5.571  1.00  0.00           C  
ATOM   1162  O   GLY A 149       6.831  -0.134   5.258  1.00  0.00           O  
ATOM   1163  N   GLN A 150       6.761   1.968   5.953  1.00  0.00           N  
ATOM   1164  CA  GLN A 150       5.307   1.926   6.076  1.00  0.00           C  
ATOM   1165  C   GLN A 150       4.633   2.387   4.787  1.00  0.00           C  
ATOM   1166  CB  GLN A 150       4.841   2.789   7.250  1.00  0.00           C  
ATOM   1167  O   GLN A 150       3.409   2.520   4.734  1.00  0.00           O  
ATOM   1168  CG  GLN A 150       5.184   2.207   8.614  1.00  0.00           C  
ATOM   1169  CD  GLN A 150       4.711   3.081   9.761  1.00  0.00           C  
ATOM   1170  NE2 GLN A 150       4.234   2.451  10.829  1.00  0.00           N  
ATOM   1171  OE1 GLN A 150       4.774   4.312   9.687  1.00  0.00           O  
ATOM   1172  N   CYS A 151       5.484   2.686   3.817  1.00  0.00           N  
ATOM   1173  CA  CYS A 151       4.922   2.987   2.505  1.00  0.00           C  
ATOM   1174  C   CYS A 151       4.067   1.832   2.000  1.00  0.00           C  
ATOM   1175  CB  CYS A 151       6.035   3.287   1.501  1.00  0.00           C  
ATOM   1176  O   CYS A 151       4.353   0.669   2.289  1.00  0.00           O  
ATOM   1177  SG  CYS A 151       6.884   4.853   1.801  1.00  0.00           S  
ATOM   1178  N   GLY A 152       3.025   2.251   1.350  1.00  0.00           N  
ATOM   1179  CA  GLY A 152       2.167   1.232   0.766  1.00  0.00           C  
ATOM   1180  C   GLY A 152       0.972   0.889   1.635  1.00  0.00           C  
ATOM   1181  O   GLY A 152       0.066   0.175   1.200  1.00  0.00           O  
ATOM   1182  N   SER A 153       0.974   1.463   2.852  1.00  0.00           N  
ATOM   1183  CA  SER A 153      -0.149   1.203   3.747  1.00  0.00           C  
ATOM   1184  C   SER A 153      -1.391   1.975   3.312  1.00  0.00           C  
ATOM   1185  CB  SER A 153       0.214   1.574   5.185  1.00  0.00           C  
ATOM   1186  O   SER A 153      -1.291   3.113   2.850  1.00  0.00           O  
ATOM   1187  OG  SER A 153       1.311   0.802   5.642  1.00  0.00           O  
ATOM   1188  N   PRO A 154      -2.547   1.387   3.488  1.00  0.00           N  
ATOM   1189  CA  PRO A 154      -3.791   2.031   3.058  1.00  0.00           C  
ATOM   1190  C   PRO A 154      -4.164   3.232   3.925  1.00  0.00           C  
ATOM   1191  CB  PRO A 154      -4.831   0.916   3.195  1.00  0.00           C  
ATOM   1192  O   PRO A 154      -4.043   3.174   5.151  1.00  0.00           O  
ATOM   1193  CG  PRO A 154      -4.031  -0.344   3.276  1.00  0.00           C  
ATOM   1194  CD  PRO A 154      -2.681  -0.016   3.845  1.00  0.00           C  
ATOM   1195  N   MET A 155      -4.553   4.278   3.255  1.00  0.00           N  
ATOM   1196  CA  MET A 155      -5.221   5.412   3.886  1.00  0.00           C  
ATOM   1197  C   MET A 155      -6.736   5.285   3.769  1.00  0.00           C  
ATOM   1198  CB  MET A 155      -4.757   6.728   3.258  1.00  0.00           C  
ATOM   1199  O   MET A 155      -7.276   5.233   2.663  1.00  0.00           O  
ATOM   1200  CG  MET A 155      -3.254   6.944   3.328  1.00  0.00           C  
ATOM   1201  SD  MET A 155      -2.635   7.021   5.054  1.00  0.00           S  
ATOM   1202  CE  MET A 155      -3.387   8.582   5.594  1.00  0.00           C  
ATOM   1203  N   VAL A 156      -7.419   5.285   4.931  1.00  0.00           N  
ATOM   1204  CA  VAL A 156      -8.832   4.921   4.930  1.00  0.00           C  
ATOM   1205  C   VAL A 156      -9.663   6.072   5.494  1.00  0.00           C  
ATOM   1206  CB  VAL A 156      -9.087   3.632   5.744  1.00  0.00           C  
ATOM   1207  O   VAL A 156      -9.312   6.654   6.523  1.00  0.00           O  
ATOM   1208  CG1 VAL A 156     -10.568   3.258   5.712  1.00  0.00           C  
ATOM   1209  CG2 VAL A 156      -8.231   2.486   5.209  1.00  0.00           C  
ATOM   1210  N   SER A 157     -10.762   6.369   4.825  1.00  0.00           N  
ATOM   1211  CA  SER A 157     -11.703   7.374   5.307  1.00  0.00           C  
ATOM   1212  C   SER A 157     -12.472   6.873   6.525  1.00  0.00           C  
ATOM   1213  CB  SER A 157     -12.684   7.765   4.201  1.00  0.00           C  
ATOM   1214  O   SER A 157     -13.047   5.782   6.498  1.00  0.00           O  
ATOM   1215  OG  SER A 157     -13.708   8.603   4.709  1.00  0.00           O  
ATOM   1216  N   VAL A 158     -12.516   7.693   7.527  1.00  0.00           N  
ATOM   1217  CA  VAL A 158     -13.216   7.332   8.756  1.00  0.00           C  
ATOM   1218  C   VAL A 158     -14.724   7.441   8.543  1.00  0.00           C  
ATOM   1219  CB  VAL A 158     -12.778   8.222   9.941  1.00  0.00           C  
ATOM   1220  O   VAL A 158     -15.504   6.783   9.235  1.00  0.00           O  
ATOM   1221  CG1 VAL A 158     -13.616   7.918  11.182  1.00  0.00           C  
ATOM   1222  CG2 VAL A 158     -11.292   8.026  10.234  1.00  0.00           C  
ATOM   1223  N   THR A 159     -15.113   8.204   7.548  1.00  0.00           N  
ATOM   1224  CA  THR A 159     -16.525   8.478   7.301  1.00  0.00           C  
ATOM   1225  C   THR A 159     -17.214   7.260   6.693  1.00  0.00           C  
ATOM   1226  CB  THR A 159     -16.703   9.690   6.369  1.00  0.00           C  
ATOM   1227  O   THR A 159     -18.280   6.848   7.156  1.00  0.00           O  
ATOM   1228  CG2 THR A 159     -18.180   9.975   6.114  1.00  0.00           C  
ATOM   1229  OG1 THR A 159     -16.103  10.843   6.973  1.00  0.00           O  
ATOM   1230  N   ASP A 160     -16.513   6.635   5.692  1.00  0.00           N  
ATOM   1231  CA  ASP A 160     -17.234   5.580   4.987  1.00  0.00           C  
ATOM   1232  C   ASP A 160     -16.402   4.302   4.913  1.00  0.00           C  
ATOM   1233  CB  ASP A 160     -17.618   6.040   3.579  1.00  0.00           C  
ATOM   1234  O   ASP A 160     -16.838   3.303   4.337  1.00  0.00           O  
ATOM   1235  CG  ASP A 160     -16.426   6.507   2.763  1.00  0.00           C  
ATOM   1236  OD1 ASP A 160     -15.271   6.289   3.189  1.00  0.00           O  
ATOM   1237  OD2 ASP A 160     -16.643   7.100   1.684  1.00  0.00           O  
ATOM   1238  N   GLY A 161     -15.174   4.276   5.315  1.00  0.00           N  
ATOM   1239  CA  GLY A 161     -14.343   3.083   5.340  1.00  0.00           C  
ATOM   1240  C   GLY A 161     -13.699   2.775   4.002  1.00  0.00           C  
ATOM   1241  O   GLY A 161     -13.148   1.690   3.807  1.00  0.00           O  
ATOM   1242  N   SER A 162     -13.835   3.736   3.092  1.00  0.00           N  
ATOM   1243  CA  SER A 162     -13.242   3.563   1.770  1.00  0.00           C  
ATOM   1244  C   SER A 162     -11.746   3.857   1.792  1.00  0.00           C  
ATOM   1245  CB  SER A 162     -13.933   4.469   0.750  1.00  0.00           C  
ATOM   1246  O   SER A 162     -11.286   4.703   2.561  1.00  0.00           O  
ATOM   1247  OG  SER A 162     -15.315   4.168   0.664  1.00  0.00           O  
ATOM   1248  N   ILE A 163     -10.979   3.084   1.027  1.00  0.00           N  
ATOM   1249  CA  ILE A 163      -9.561   3.379   0.850  1.00  0.00           C  
ATOM   1250  C   ILE A 163      -9.396   4.573  -0.088  1.00  0.00           C  
ATOM   1251  CB  ILE A 163      -8.793   2.156   0.300  1.00  0.00           C  
ATOM   1252  O   ILE A 163      -9.852   4.538  -1.234  1.00  0.00           O  
ATOM   1253  CG1 ILE A 163      -8.891   0.981   1.280  1.00  0.00           C  
ATOM   1254  CG2 ILE A 163      -7.331   2.517   0.022  1.00  0.00           C  
ATOM   1255  CD1 ILE A 163      -8.357  -0.333   0.725  1.00  0.00           C  
ATOM   1256  N   VAL A 164      -8.719   5.630   0.383  1.00  0.00           N  
ATOM   1257  CA  VAL A 164      -8.663   6.866  -0.391  1.00  0.00           C  
ATOM   1258  C   VAL A 164      -7.251   7.073  -0.933  1.00  0.00           C  
ATOM   1259  CB  VAL A 164      -9.095   8.085   0.453  1.00  0.00           C  
ATOM   1260  O   VAL A 164      -7.011   7.985  -1.727  1.00  0.00           O  
ATOM   1261  CG1 VAL A 164     -10.568   7.978   0.844  1.00  0.00           C  
ATOM   1262  CG2 VAL A 164      -8.217   8.210   1.697  1.00  0.00           C  
ATOM   1263  N   GLY A 165      -6.351   6.192  -0.507  1.00  0.00           N  
ATOM   1264  CA  GLY A 165      -4.978   6.302  -0.974  1.00  0.00           C  
ATOM   1265  C   GLY A 165      -4.034   5.337  -0.283  1.00  0.00           C  
ATOM   1266  O   GLY A 165      -4.468   4.483   0.492  1.00  0.00           O  
ATOM   1267  N   ILE A 166      -2.784   5.363  -0.726  1.00  0.00           N  
ATOM   1268  CA  ILE A 166      -1.749   4.560  -0.084  1.00  0.00           C  
ATOM   1269  C   ILE A 166      -0.586   5.456   0.335  1.00  0.00           C  
ATOM   1270  CB  ILE A 166      -1.249   3.433  -1.016  1.00  0.00           C  
ATOM   1271  O   ILE A 166      -0.217   6.384  -0.389  1.00  0.00           O  
ATOM   1272  CG1 ILE A 166      -0.645   4.026  -2.294  1.00  0.00           C  
ATOM   1273  CG2 ILE A 166      -2.385   2.461  -1.346  1.00  0.00           C  
ATOM   1274  CD1 ILE A 166       0.039   3.001  -3.188  1.00  0.00           C  
ATOM   1275  N   HIS A 167      -0.139   5.202   1.557  1.00  0.00           N  
ATOM   1276  CA  HIS A 167       0.967   5.991   2.088  1.00  0.00           C  
ATOM   1277  C   HIS A 167       2.185   5.920   1.173  1.00  0.00           C  
ATOM   1278  CB  HIS A 167       1.339   5.515   3.494  1.00  0.00           C  
ATOM   1279  O   HIS A 167       2.563   4.837   0.720  1.00  0.00           O  
ATOM   1280  CG  HIS A 167       2.511   6.235   4.081  1.00  0.00           C  
ATOM   1281  CD2 HIS A 167       3.767   5.812   4.356  1.00  0.00           C  
ATOM   1282  ND1 HIS A 167       2.457   7.559   4.460  1.00  0.00           N  
ATOM   1283  CE1 HIS A 167       3.634   7.920   4.943  1.00  0.00           C  
ATOM   1284  NE2 HIS A 167       4.447   6.879   4.891  1.00  0.00           N  
ATOM   1285  N   SER A 168       2.933   7.000   0.824  1.00  0.00           N  
ATOM   1286  CA  SER A 168       4.021   7.057  -0.147  1.00  0.00           C  
ATOM   1287  C   SER A 168       5.306   7.575   0.492  1.00  0.00           C  
ATOM   1288  CB  SER A 168       3.638   7.945  -1.331  1.00  0.00           C  
ATOM   1289  O   SER A 168       6.367   6.964   0.349  1.00  0.00           O  
ATOM   1290  OG  SER A 168       4.564   7.795  -2.393  1.00  0.00           O  
ATOM   1291  N   ALA A 169       5.358   8.669   1.022  1.00  0.00           N  
ATOM   1292  CA  ALA A 169       6.631   9.245   1.448  1.00  0.00           C  
ATOM   1293  C   ALA A 169       6.460  10.075   2.717  1.00  0.00           C  
ATOM   1294  CB  ALA A 169       7.228  10.100   0.333  1.00  0.00           C  
ATOM   1295  O   ALA A 169       5.338  10.426   3.091  1.00  0.00           O  
ATOM   1296  N   SER A 170       7.635  10.124   3.376  1.00  0.00           N  
ATOM   1297  CA  SER A 170       7.814  11.045   4.493  1.00  0.00           C  
ATOM   1298  C   SER A 170       8.777  12.171   4.133  1.00  0.00           C  
ATOM   1299  CB  SER A 170       8.326  10.300   5.726  1.00  0.00           C  
ATOM   1300  O   SER A 170       9.650  11.999   3.279  1.00  0.00           O  
ATOM   1301  OG  SER A 170       9.624   9.779   5.495  1.00  0.00           O  
ATOM   1302  N   ASN A 171       8.276  13.380   4.120  1.00  0.00           N  
ATOM   1303  CA  ASN A 171       9.206  14.500   4.029  1.00  0.00           C  
ATOM   1304  C   ASN A 171      10.141  14.551   5.235  1.00  0.00           C  
ATOM   1305  CB  ASN A 171       8.445  15.820   3.891  1.00  0.00           C  
ATOM   1306  O   ASN A 171       9.694  14.440   6.377  1.00  0.00           O  
ATOM   1307  CG  ASN A 171       9.342  16.971   3.477  1.00  0.00           C  
ATOM   1308  ND2 ASN A 171       8.735  18.099   3.128  1.00  0.00           N  
ATOM   1309  OD1 ASN A 171      10.569  16.846   3.469  1.00  0.00           O  
ATOM   1310  N   PHE A 172      11.502  14.417   5.001  1.00  0.00           N  
ATOM   1311  CA  PHE A 172      12.586  14.459   5.976  1.00  0.00           C  
ATOM   1312  C   PHE A 172      12.634  15.812   6.675  1.00  0.00           C  
ATOM   1313  CB  PHE A 172      13.930  14.169   5.300  1.00  0.00           C  
ATOM   1314  O   PHE A 172      13.017  15.900   7.843  1.00  0.00           O  
ATOM   1315  CG  PHE A 172      14.052  12.767   4.768  1.00  0.00           C  
ATOM   1316  CD1 PHE A 172      14.344  11.709   5.620  1.00  0.00           C  
ATOM   1317  CD2 PHE A 172      13.876  12.507   3.415  1.00  0.00           C  
ATOM   1318  CE1 PHE A 172      14.458  10.410   5.130  1.00  0.00           C  
ATOM   1319  CE2 PHE A 172      13.988  11.211   2.919  1.00  0.00           C  
ATOM   1320  CZ  PHE A 172      14.280  10.164   3.778  1.00  0.00           C  
ATOM   1321  N   THR A 173      11.957  16.842   6.008  1.00  0.00           N  
ATOM   1322  CA  THR A 173      12.120  18.188   6.545  1.00  0.00           C  
ATOM   1323  C   THR A 173      10.815  18.690   7.155  1.00  0.00           C  
ATOM   1324  CB  THR A 173      12.592  19.170   5.456  1.00  0.00           C  
ATOM   1325  O   THR A 173      10.829  19.499   8.085  1.00  0.00           O  
ATOM   1326  CG2 THR A 173      13.985  18.807   4.954  1.00  0.00           C  
ATOM   1327  OG1 THR A 173      11.674  19.131   4.356  1.00  0.00           O  
ATOM   1328  N   ASN A 174       9.753  18.075   6.829  1.00  0.00           N  
ATOM   1329  CA  ASN A 174       8.450  18.527   7.304  1.00  0.00           C  
ATOM   1330  C   ASN A 174       7.757  17.458   8.144  1.00  0.00           C  
ATOM   1331  CB  ASN A 174       7.561  18.936   6.128  1.00  0.00           C  
ATOM   1332  O   ASN A 174       8.188  16.304   8.165  1.00  0.00           O  
ATOM   1333  CG  ASN A 174       7.724  20.396   5.752  1.00  0.00           C  
ATOM   1334  ND2 ASN A 174       7.328  20.743   4.533  1.00  0.00           N  
ATOM   1335  OD1 ASN A 174       8.202  21.205   6.551  1.00  0.00           O  
ATOM   1336  N   THR A 175       7.019  17.936   9.202  1.00  0.00           N  
ATOM   1337  CA  THR A 175       6.213  17.153  10.132  1.00  0.00           C  
ATOM   1338  C   THR A 175       5.065  16.461   9.403  1.00  0.00           C  
ATOM   1339  CB  THR A 175       5.650  18.035  11.262  1.00  0.00           C  
ATOM   1340  O   THR A 175       4.276  15.741  10.018  1.00  0.00           O  
ATOM   1341  CG2 THR A 175       6.768  18.575  12.147  1.00  0.00           C  
ATOM   1342  OG1 THR A 175       4.935  19.137  10.688  1.00  0.00           O  
ATOM   1343  N   ASN A 176       5.011  16.753   8.020  1.00  0.00           N  
ATOM   1344  CA  ASN A 176       3.867  16.113   7.380  1.00  0.00           C  
ATOM   1345  C   ASN A 176       4.301  14.957   6.484  1.00  0.00           C  
ATOM   1346  CB  ASN A 176       3.060  17.134   6.576  1.00  0.00           C  
ATOM   1347  O   ASN A 176       5.465  14.875   6.089  1.00  0.00           O  
ATOM   1348  CG  ASN A 176       3.911  17.894   5.577  1.00  0.00           C  
ATOM   1349  ND2 ASN A 176       3.387  19.009   5.080  1.00  0.00           N  
ATOM   1350  OD1 ASN A 176       5.028  17.483   5.255  1.00  0.00           O  
ATOM   1351  N   ASN A 177       3.434  13.974   6.394  1.00  0.00           N  
ATOM   1352  CA  ASN A 177       3.590  12.830   5.502  1.00  0.00           C  
ATOM   1353  C   ASN A 177       2.646  12.918   4.307  1.00  0.00           C  
ATOM   1354  CB  ASN A 177       3.363  11.521   6.263  1.00  0.00           C  
ATOM   1355  O   ASN A 177       1.757  13.770   4.274  1.00  0.00           O  
ATOM   1356  CG  ASN A 177       4.427  11.264   7.312  1.00  0.00           C  
ATOM   1357  ND2 ASN A 177       3.997  11.030   8.546  1.00  0.00           N  
ATOM   1358  OD1 ASN A 177       5.624  11.275   7.015  1.00  0.00           O  
ATOM   1359  N   TYR A 178       2.986  12.065   3.278  1.00  0.00           N  
ATOM   1360  CA  TYR A 178       2.193  12.130   2.056  1.00  0.00           C  
ATOM   1361  C   TYR A 178       1.673  10.751   1.669  1.00  0.00           C  
ATOM   1362  CB  TYR A 178       3.021  12.716   0.908  1.00  0.00           C  
ATOM   1363  O   TYR A 178       2.278   9.733   2.014  1.00  0.00           O  
ATOM   1364  CG  TYR A 178       3.523  14.115   1.174  1.00  0.00           C  
ATOM   1365  CD1 TYR A 178       2.738  15.226   0.873  1.00  0.00           C  
ATOM   1366  CD2 TYR A 178       4.781  14.329   1.726  1.00  0.00           C  
ATOM   1367  CE1 TYR A 178       3.197  16.517   1.115  1.00  0.00           C  
ATOM   1368  CE2 TYR A 178       5.250  15.615   1.972  1.00  0.00           C  
ATOM   1369  OH  TYR A 178       4.911  17.977   1.906  1.00  0.00           O  
ATOM   1370  CZ  TYR A 178       4.452  16.701   1.664  1.00  0.00           C  
ATOM   1371  N   PHE A 179       0.541  10.773   1.082  1.00  0.00           N  
ATOM   1372  CA  PHE A 179       0.063   9.553   0.440  1.00  0.00           C  
ATOM   1373  C   PHE A 179      -0.402   9.836  -0.983  1.00  0.00           C  
ATOM   1374  CB  PHE A 179      -1.077   8.929   1.251  1.00  0.00           C  
ATOM   1375  O   PHE A 179      -0.655  10.989  -1.341  1.00  0.00           O  
ATOM   1376  CG  PHE A 179      -2.360   9.713   1.197  1.00  0.00           C  
ATOM   1377  CD1 PHE A 179      -2.612  10.724   2.116  1.00  0.00           C  
ATOM   1378  CD2 PHE A 179      -3.315   9.438   0.226  1.00  0.00           C  
ATOM   1379  CE1 PHE A 179      -3.799  11.451   2.068  1.00  0.00           C  
ATOM   1380  CE2 PHE A 179      -4.503  10.161   0.172  1.00  0.00           C  
ATOM   1381  CZ  PHE A 179      -4.744  11.166   1.095  1.00  0.00           C  
ATOM   1382  N   THR A 180      -0.314   8.831  -1.796  1.00  0.00           N  
ATOM   1383  CA  THR A 180      -0.812   8.892  -3.166  1.00  0.00           C  
ATOM   1384  C   THR A 180      -2.313   8.619  -3.208  1.00  0.00           C  
ATOM   1385  CB  THR A 180      -0.078   7.887  -4.072  1.00  0.00           C  
ATOM   1386  O   THR A 180      -2.768   7.556  -2.781  1.00  0.00           O  
ATOM   1387  CG2 THR A 180      -0.509   8.041  -5.527  1.00  0.00           C  
ATOM   1388  OG1 THR A 180       1.334   8.109  -3.977  1.00  0.00           O  
ATOM   1389  N   ALA A 181      -3.046   9.561  -3.723  1.00  0.00           N  
ATOM   1390  CA  ALA A 181      -4.502   9.461  -3.768  1.00  0.00           C  
ATOM   1391  C   ALA A 181      -4.950   8.441  -4.812  1.00  0.00           C  
ATOM   1392  CB  ALA A 181      -5.121  10.825  -4.063  1.00  0.00           C  
ATOM   1393  O   ALA A 181      -4.309   8.288  -5.854  1.00  0.00           O  
ATOM   1394  N   VAL A 182      -5.994   7.761  -4.478  1.00  0.00           N  
ATOM   1395  CA  VAL A 182      -6.663   6.897  -5.445  1.00  0.00           C  
ATOM   1396  C   VAL A 182      -7.282   7.744  -6.554  1.00  0.00           C  
ATOM   1397  CB  VAL A 182      -7.748   6.026  -4.772  1.00  0.00           C  
ATOM   1398  O   VAL A 182      -7.939   8.751  -6.281  1.00  0.00           O  
ATOM   1399  CG1 VAL A 182      -8.569   5.279  -5.822  1.00  0.00           C  
ATOM   1400  CG2 VAL A 182      -7.110   5.044  -3.791  1.00  0.00           C  
ATOM   1401  N   PRO A 183      -7.002   7.376  -7.854  1.00  0.00           N  
ATOM   1402  CA  PRO A 183      -7.593   8.154  -8.945  1.00  0.00           C  
ATOM   1403  C   PRO A 183      -9.100   7.943  -9.072  1.00  0.00           C  
ATOM   1404  CB  PRO A 183      -6.862   7.634 -10.186  1.00  0.00           C  
ATOM   1405  O   PRO A 183      -9.640   6.981  -8.521  1.00  0.00           O  
ATOM   1406  CG  PRO A 183      -6.505   6.221  -9.854  1.00  0.00           C  
ATOM   1407  CD  PRO A 183      -6.203   6.138  -8.385  1.00  0.00           C  
ATOM   1408  N   PRO A 184      -9.686   8.929  -9.857  1.00  0.00           N  
ATOM   1409  CA  PRO A 184     -11.113   8.720 -10.114  1.00  0.00           C  
ATOM   1410  C   PRO A 184     -11.390   7.446 -10.908  1.00  0.00           C  
ATOM   1411  CB  PRO A 184     -11.512   9.961 -10.917  1.00  0.00           C  
ATOM   1412  O   PRO A 184     -10.569   7.038 -11.734  1.00  0.00           O  
ATOM   1413  CG  PRO A 184     -10.236  10.454 -11.517  1.00  0.00           C  
ATOM   1414  CD  PRO A 184      -9.100  10.051 -10.621  1.00  0.00           C  
ATOM   1415  N   ASP A 185     -12.407   6.673 -10.621  1.00  0.00           N  
ATOM   1416  CA  ASP A 185     -12.878   5.503 -11.357  1.00  0.00           C  
ATOM   1417  C   ASP A 185     -11.926   4.323 -11.177  1.00  0.00           C  
ATOM   1418  CB  ASP A 185     -13.034   5.831 -12.843  1.00  0.00           C  
ATOM   1419  O   ASP A 185     -11.743   3.521 -12.095  1.00  0.00           O  
ATOM   1420  CG  ASP A 185     -14.116   6.862 -13.112  1.00  0.00           C  
ATOM   1421  OD1 ASP A 185     -15.157   6.849 -12.420  1.00  0.00           O  
ATOM   1422  OD2 ASP A 185     -13.928   7.693 -14.026  1.00  0.00           O  
ATOM   1423  N   PHE A 186     -11.201   4.354 -10.110  1.00  0.00           N  
ATOM   1424  CA  PHE A 186     -10.213   3.326  -9.806  1.00  0.00           C  
ATOM   1425  C   PHE A 186     -10.869   1.953  -9.721  1.00  0.00           C  
ATOM   1426  CB  PHE A 186      -9.489   3.645  -8.494  1.00  0.00           C  
ATOM   1427  O   PHE A 186     -10.302   0.959 -10.179  1.00  0.00           O  
ATOM   1428  CG  PHE A 186      -8.239   2.835  -8.279  1.00  0.00           C  
ATOM   1429  CD1 PHE A 186      -8.034   2.151  -7.087  1.00  0.00           C  
ATOM   1430  CD2 PHE A 186      -7.268   2.759  -9.269  1.00  0.00           C  
ATOM   1431  CE1 PHE A 186      -6.877   1.401  -6.885  1.00  0.00           C  
ATOM   1432  CE2 PHE A 186      -6.110   2.011  -9.074  1.00  0.00           C  
ATOM   1433  CZ  PHE A 186      -5.916   1.334  -7.881  1.00  0.00           C  
ATOM   1434  N   MET A 187     -12.009   1.955  -9.221  1.00  0.00           N  
ATOM   1435  CA  MET A 187     -12.724   0.688  -9.096  1.00  0.00           C  
ATOM   1436  C   MET A 187     -12.959   0.058 -10.465  1.00  0.00           C  
ATOM   1437  CB  MET A 187     -14.059   0.893  -8.378  1.00  0.00           C  
ATOM   1438  O   MET A 187     -12.841  -1.158 -10.622  1.00  0.00           O  
ATOM   1439  CG  MET A 187     -13.923   1.101  -6.878  1.00  0.00           C  
ATOM   1440  SD  MET A 187     -13.089  -0.306  -6.046  1.00  0.00           S  
ATOM   1441  CE  MET A 187     -14.349  -1.595  -6.258  1.00  0.00           C  
ATOM   1442  N   ARG A 188     -13.358   0.830 -11.400  1.00  0.00           N  
ATOM   1443  CA  ARG A 188     -13.566   0.366 -12.768  1.00  0.00           C  
ATOM   1444  C   ARG A 188     -12.283  -0.222 -13.347  1.00  0.00           C  
ATOM   1445  CB  ARG A 188     -14.066   1.508 -13.654  1.00  0.00           C  
ATOM   1446  O   ARG A 188     -12.315  -1.259 -14.013  1.00  0.00           O  
ATOM   1447  CG  ARG A 188     -14.475   1.071 -15.051  1.00  0.00           C  
ATOM   1448  CD  ARG A 188     -15.054   2.225 -15.857  1.00  0.00           C  
ATOM   1449  NE  ARG A 188     -15.077   1.927 -17.286  1.00  0.00           N  
ATOM   1450  NH1 ARG A 188     -15.717   4.051 -17.930  1.00  0.00           N  
ATOM   1451  NH2 ARG A 188     -15.380   2.423 -19.508  1.00  0.00           N  
ATOM   1452  CZ  ARG A 188     -15.391   2.801 -18.238  1.00  0.00           C  
ATOM   1453  N   LEU A 189     -11.186   0.463 -13.073  1.00  0.00           N  
ATOM   1454  CA  LEU A 189      -9.881  -0.014 -13.519  1.00  0.00           C  
ATOM   1455  C   LEU A 189      -9.569  -1.382 -12.921  1.00  0.00           C  
ATOM   1456  CB  LEU A 189      -8.786   0.985 -13.136  1.00  0.00           C  
ATOM   1457  O   LEU A 189      -9.051  -2.262 -13.612  1.00  0.00           O  
ATOM   1458  CG  LEU A 189      -7.355   0.599 -13.511  1.00  0.00           C  
ATOM   1459  CD1 LEU A 189      -7.177   0.630 -15.025  1.00  0.00           C  
ATOM   1460  CD2 LEU A 189      -6.355   1.528 -12.831  1.00  0.00           C  
ATOM   1461  N   LEU A 190      -9.957  -1.621 -11.700  1.00  0.00           N  
ATOM   1462  CA  LEU A 190      -9.641  -2.851 -10.983  1.00  0.00           C  
ATOM   1463  C   LEU A 190     -10.523  -4.000 -11.459  1.00  0.00           C  
ATOM   1464  CB  LEU A 190      -9.812  -2.652  -9.475  1.00  0.00           C  
ATOM   1465  O   LEU A 190     -10.100  -5.158 -11.451  1.00  0.00           O  
ATOM   1466  CG  LEU A 190      -8.837  -1.682  -8.805  1.00  0.00           C  
ATOM   1467  CD1 LEU A 190      -9.141  -1.571  -7.314  1.00  0.00           C  
ATOM   1468  CD2 LEU A 190      -7.397  -2.129  -9.030  1.00  0.00           C  
ATOM   1469  N   THR A 191     -11.690  -3.703 -11.921  1.00  0.00           N  
ATOM   1470  CA  THR A 191     -12.662  -4.757 -12.189  1.00  0.00           C  
ATOM   1471  C   THR A 191     -12.766  -5.027 -13.687  1.00  0.00           C  
ATOM   1472  CB  THR A 191     -14.050  -4.391 -11.632  1.00  0.00           C  
ATOM   1473  O   THR A 191     -13.261  -6.078 -14.100  1.00  0.00           O  
ATOM   1474  CG2 THR A 191     -14.034  -4.333 -10.108  1.00  0.00           C  
ATOM   1475  OG1 THR A 191     -14.442  -3.111 -12.144  1.00  0.00           O  
ATOM   1476  N   ASP A 192     -12.297  -4.097 -14.507  1.00  0.00           N  
ATOM   1477  CA  ASP A 192     -12.354  -4.250 -15.957  1.00  0.00           C  
ATOM   1478  C   ASP A 192     -10.963  -4.492 -16.539  1.00  0.00           C  
ATOM   1479  CB  ASP A 192     -12.987  -3.015 -16.603  1.00  0.00           C  
ATOM   1480  O   ASP A 192     -10.181  -3.553 -16.704  1.00  0.00           O  
ATOM   1481  CG  ASP A 192     -13.242  -3.188 -18.090  1.00  0.00           C  
ATOM   1482  OD1 ASP A 192     -12.798  -4.201 -18.671  1.00  0.00           O  
ATOM   1483  OD2 ASP A 192     -13.891  -2.301 -18.686  1.00  0.00           O  
ATOM   1484  N   PRO A 193     -10.649  -5.698 -16.829  1.00  0.00           N  
ATOM   1485  CA  PRO A 193      -9.322  -6.057 -17.335  1.00  0.00           C  
ATOM   1486  C   PRO A 193      -8.959  -5.315 -18.619  1.00  0.00           C  
ATOM   1487  CB  PRO A 193      -9.437  -7.563 -17.588  1.00  0.00           C  
ATOM   1488  O   PRO A 193      -7.777  -5.121 -18.911  1.00  0.00           O  
ATOM   1489  CG  PRO A 193     -10.535  -8.020 -16.684  1.00  0.00           C  
ATOM   1490  CD  PRO A 193     -11.534  -6.906 -16.546  1.00  0.00           C  
ATOM   1491  N   SER A 194      -9.974  -4.881 -19.416  1.00  0.00           N  
ATOM   1492  CA  SER A 194      -9.735  -4.226 -20.698  1.00  0.00           C  
ATOM   1493  C   SER A 194      -9.108  -2.849 -20.507  1.00  0.00           C  
ATOM   1494  CB  SER A 194     -11.040  -4.095 -21.485  1.00  0.00           C  
ATOM   1495  O   SER A 194      -8.496  -2.307 -21.429  1.00  0.00           O  
ATOM   1496  OG  SER A 194     -11.910  -3.164 -20.865  1.00  0.00           O  
ATOM   1497  N   LEU A 195      -9.162  -2.287 -19.288  1.00  0.00           N  
ATOM   1498  CA  LEU A 195      -8.644  -0.949 -19.026  1.00  0.00           C  
ATOM   1499  C   LEU A 195      -7.198  -1.009 -18.546  1.00  0.00           C  
ATOM   1500  CB  LEU A 195      -9.510  -0.233 -17.985  1.00  0.00           C  
ATOM   1501  O   LEU A 195      -6.538   0.025 -18.419  1.00  0.00           O  
ATOM   1502  CG  LEU A 195     -10.949   0.080 -18.400  1.00  0.00           C  
ATOM   1503  CD1 LEU A 195     -11.708   0.716 -17.240  1.00  0.00           C  
ATOM   1504  CD2 LEU A 195     -10.967   0.992 -19.621  1.00  0.00           C  
ATOM   1505  N   GLN A 196      -6.712  -2.250 -18.353  1.00  0.00           N  
ATOM   1506  CA  GLN A 196      -5.368  -2.417 -17.810  1.00  0.00           C  
ATOM   1507  C   GLN A 196      -4.350  -2.652 -18.923  1.00  0.00           C  
ATOM   1508  CB  GLN A 196      -5.331  -3.575 -16.812  1.00  0.00           C  
ATOM   1509  O   GLN A 196      -4.554  -3.508 -19.787  1.00  0.00           O  
ATOM   1510  CG  GLN A 196      -6.299  -3.415 -15.647  1.00  0.00           C  
ATOM   1511  CD  GLN A 196      -6.597  -4.727 -14.946  1.00  0.00           C  
ATOM   1512  NE2 GLN A 196      -7.330  -4.655 -13.841  1.00  0.00           N  
ATOM   1513  OE1 GLN A 196      -6.172  -5.796 -15.395  1.00  0.00           O  
ATOM   1514  N   LYS A 197      -3.379  -1.752 -19.013  1.00  0.00           N  
ATOM   1515  CA  LYS A 197      -2.263  -1.912 -19.941  1.00  0.00           C  
ATOM   1516  C   LYS A 197      -1.039  -2.485 -19.234  1.00  0.00           C  
ATOM   1517  CB  LYS A 197      -1.913  -0.574 -20.594  1.00  0.00           C  
ATOM   1518  O   LYS A 197      -0.286  -1.751 -18.590  1.00  0.00           O  
ATOM   1519  CG  LYS A 197      -3.036   0.020 -21.430  1.00  0.00           C  
ATOM   1520  CD  LYS A 197      -2.622   1.340 -22.067  1.00  0.00           C  
ATOM   1521  CE  LYS A 197      -3.756   1.952 -22.878  1.00  0.00           C  
ATOM   1522  NZ  LYS A 197      -3.365   3.262 -23.478  1.00  0.00           N  
ATOM   1523  N   TRP A 198      -0.819  -3.767 -19.461  1.00  0.00           N  
ATOM   1524  CA  TRP A 198       0.192  -4.501 -18.706  1.00  0.00           C  
ATOM   1525  C   TRP A 198       1.548  -4.427 -19.399  1.00  0.00           C  
ATOM   1526  CB  TRP A 198      -0.226  -5.964 -18.529  1.00  0.00           C  
ATOM   1527  O   TRP A 198       1.629  -4.492 -20.628  1.00  0.00           O  
ATOM   1528  CG  TRP A 198      -1.521  -6.142 -17.795  1.00  0.00           C  
ATOM   1529  CD1 TRP A 198      -2.740  -6.442 -18.336  1.00  0.00           C  
ATOM   1530  CD2 TRP A 198      -1.725  -6.028 -16.383  1.00  0.00           C  
ATOM   1531  CE2 TRP A 198      -3.095  -6.271 -16.138  1.00  0.00           C  
ATOM   1532  CE3 TRP A 198      -0.882  -5.744 -15.301  1.00  0.00           C  
ATOM   1533  NE1 TRP A 198      -3.691  -6.521 -17.345  1.00  0.00           N  
ATOM   1534  CH2 TRP A 198      -2.794  -5.958 -13.812  1.00  0.00           C  
ATOM   1535  CZ2 TRP A 198      -3.641  -6.239 -14.853  1.00  0.00           C  
ATOM   1536  CZ3 TRP A 198      -1.427  -5.712 -14.022  1.00  0.00           C  
ATOM   1537  N   VAL A 199       2.495  -4.121 -18.549  1.00  0.00           N  
ATOM   1538  CA  VAL A 199       3.869  -4.126 -19.039  1.00  0.00           C  
ATOM   1539  C   VAL A 199       4.716  -5.077 -18.197  1.00  0.00           C  
ATOM   1540  CB  VAL A 199       4.483  -2.708 -19.021  1.00  0.00           C  
ATOM   1541  O   VAL A 199       4.352  -5.405 -17.065  1.00  0.00           O  
ATOM   1542  CG1 VAL A 199       3.729  -1.781 -19.973  1.00  0.00           C  
ATOM   1543  CG2 VAL A 199       4.475  -2.142 -17.602  1.00  0.00           C  
ATOM   1544  N   SER A 200       5.734  -5.695 -18.825  1.00  0.00           N  
ATOM   1545  CA  SER A 200       6.716  -6.502 -18.109  1.00  0.00           C  
ATOM   1546  C   SER A 200       8.114  -5.905 -18.228  1.00  0.00           C  
ATOM   1547  CB  SER A 200       6.719  -7.937 -18.638  1.00  0.00           C  
ATOM   1548  O   SER A 200       8.387  -5.126 -19.144  1.00  0.00           O  
ATOM   1549  OG  SER A 200       5.441  -8.530 -18.492  1.00  0.00           O  
ATOM   1550  N   GLY A 201       8.971  -6.166 -17.180  1.00  0.00           N  
ATOM   1551  CA  GLY A 201      10.351  -5.711 -17.234  1.00  0.00           C  
ATOM   1552  C   GLY A 201      10.504  -4.232 -16.934  1.00  0.00           C  
ATOM   1553  O   GLY A 201      11.461  -3.598 -17.383  1.00  0.00           O  
ATOM   1554  N   TRP A 202       9.533  -3.711 -16.257  1.00  0.00           N  
ATOM   1555  CA  TRP A 202       9.513  -2.278 -15.986  1.00  0.00           C  
ATOM   1556  C   TRP A 202      10.336  -1.947 -14.745  1.00  0.00           C  
ATOM   1557  CB  TRP A 202       8.075  -1.784 -15.806  1.00  0.00           C  
ATOM   1558  O   TRP A 202      10.356  -2.718 -13.783  1.00  0.00           O  
ATOM   1559  CG  TRP A 202       7.960  -0.302 -15.608  1.00  0.00           C  
ATOM   1560  CD1 TRP A 202       7.797   0.649 -16.577  1.00  0.00           C  
ATOM   1561  CD2 TRP A 202       8.004   0.399 -14.362  1.00  0.00           C  
ATOM   1562  CE2 TRP A 202       7.862   1.774 -14.650  1.00  0.00           C  
ATOM   1563  CE3 TRP A 202       8.151  -0.003 -13.027  1.00  0.00           C  
ATOM   1564  NE1 TRP A 202       7.737   1.900 -16.008  1.00  0.00           N  
ATOM   1565  CH2 TRP A 202       8.005   2.331 -12.354  1.00  0.00           C  
ATOM   1566  CZ2 TRP A 202       7.861   2.751 -13.651  1.00  0.00           C  
ATOM   1567  CZ3 TRP A 202       8.149   0.971 -12.035  1.00  0.00           C  
ATOM   1568  N   SER A 203      11.156  -0.926 -14.697  1.00  0.00           N  
ATOM   1569  CA  SER A 203      11.792  -0.317 -13.533  1.00  0.00           C  
ATOM   1570  C   SER A 203      11.525   1.183 -13.478  1.00  0.00           C  
ATOM   1571  CB  SER A 203      13.299  -0.575 -13.549  1.00  0.00           C  
ATOM   1572  O   SER A 203      11.360   1.828 -14.516  1.00  0.00           O  
ATOM   1573  OG  SER A 203      13.915   0.107 -14.628  1.00  0.00           O  
ATOM   1574  N   LEU A 204      11.272   1.725 -12.263  1.00  0.00           N  
ATOM   1575  CA  LEU A 204      10.985   3.146 -12.101  1.00  0.00           C  
ATOM   1576  C   LEU A 204      12.144   3.997 -12.609  1.00  0.00           C  
ATOM   1577  CB  LEU A 204      10.702   3.472 -10.632  1.00  0.00           C  
ATOM   1578  O   LEU A 204      13.299   3.757 -12.251  1.00  0.00           O  
ATOM   1579  CG  LEU A 204      10.278   4.909 -10.325  1.00  0.00           C  
ATOM   1580  CD1 LEU A 204       8.881   5.178 -10.874  1.00  0.00           C  
ATOM   1581  CD2 LEU A 204      10.329   5.174  -8.825  1.00  0.00           C  
ATOM   1582  N   ASN A 205      11.747   4.807 -13.558  1.00  0.00           N  
ATOM   1583  CA  ASN A 205      12.605   5.926 -13.934  1.00  0.00           C  
ATOM   1584  C   ASN A 205      12.225   7.200 -13.185  1.00  0.00           C  
ATOM   1585  CB  ASN A 205      12.549   6.161 -15.445  1.00  0.00           C  
ATOM   1586  O   ASN A 205      11.130   7.733 -13.373  1.00  0.00           O  
ATOM   1587  CG  ASN A 205      13.584   7.163 -15.918  1.00  0.00           C  
ATOM   1588  ND2 ASN A 205      13.893   7.131 -17.209  1.00  0.00           N  
ATOM   1589  OD1 ASN A 205      14.102   7.959 -15.130  1.00  0.00           O  
ATOM   1590  N   SER A 206      12.818   7.574 -12.085  1.00  0.00           N  
ATOM   1591  CA  SER A 206      12.489   8.714 -11.235  1.00  0.00           C  
ATOM   1592  C   SER A 206      12.102   9.931 -12.068  1.00  0.00           C  
ATOM   1593  CB  SER A 206      13.667   9.063 -10.325  1.00  0.00           C  
ATOM   1594  O   SER A 206      11.363  10.800 -11.601  1.00  0.00           O  
ATOM   1595  OG  SER A 206      14.853   9.237 -11.082  1.00  0.00           O  
ATOM   1596  N   ASP A 207      12.482   9.948 -13.352  1.00  0.00           N  
ATOM   1597  CA  ASP A 207      12.128  11.081 -14.201  1.00  0.00           C  
ATOM   1598  C   ASP A 207      10.672  10.996 -14.653  1.00  0.00           C  
ATOM   1599  CB  ASP A 207      13.053  11.148 -15.419  1.00  0.00           C  
ATOM   1600  O   ASP A 207      10.073  12.006 -15.028  1.00  0.00           O  
ATOM   1601  CG  ASP A 207      14.480  11.525 -15.059  1.00  0.00           C  
ATOM   1602  OD1 ASP A 207      14.692  12.189 -14.022  1.00  0.00           O  
ATOM   1603  OD2 ASP A 207      15.399  11.157 -15.822  1.00  0.00           O  
ATOM   1604  N   SER A 208      10.004   9.833 -14.546  1.00  0.00           N  
ATOM   1605  CA  SER A 208       8.687   9.596 -15.128  1.00  0.00           C  
ATOM   1606  C   SER A 208       7.582   9.795 -14.096  1.00  0.00           C  
ATOM   1607  CB  SER A 208       8.604   8.184 -15.709  1.00  0.00           C  
ATOM   1608  O   SER A 208       6.418   9.986 -14.454  1.00  0.00           O  
ATOM   1609  OG  SER A 208       8.922   7.215 -14.724  1.00  0.00           O  
ATOM   1610  N   VAL A 209       7.959   9.782 -12.747  1.00  0.00           N  
ATOM   1611  CA  VAL A 209       6.923   9.997 -11.743  1.00  0.00           C  
ATOM   1612  C   VAL A 209       6.886  11.470 -11.345  1.00  0.00           C  
ATOM   1613  CB  VAL A 209       7.151   9.114 -10.495  1.00  0.00           C  
ATOM   1614  O   VAL A 209       7.930  12.082 -11.107  1.00  0.00           O  
ATOM   1615  CG1 VAL A 209       6.061   9.360  -9.453  1.00  0.00           C  
ATOM   1616  CG2 VAL A 209       7.196   7.638 -10.888  1.00  0.00           C  
ATOM   1617  N   GLU A 210       5.747  12.109 -11.668  1.00  0.00           N  
ATOM   1618  CA  GLU A 210       5.520  13.487 -11.242  1.00  0.00           C  
ATOM   1619  C   GLU A 210       5.455  13.591  -9.721  1.00  0.00           C  
ATOM   1620  CB  GLU A 210       4.232  14.036 -11.862  1.00  0.00           C  
ATOM   1621  O   GLU A 210       4.499  13.119  -9.102  1.00  0.00           O  
ATOM   1622  CG  GLU A 210       4.152  15.555 -11.869  1.00  0.00           C  
ATOM   1623  CD  GLU A 210       3.012  16.092 -12.720  1.00  0.00           C  
ATOM   1624  OE1 GLU A 210       2.843  17.330 -12.798  1.00  0.00           O  
ATOM   1625  OE2 GLU A 210       2.281  15.267 -13.314  1.00  0.00           O  
ATOM   1626  N   TRP A 211       6.498  13.626  -9.145  1.00  0.00           N  
ATOM   1627  CA  TRP A 211       6.565  13.770  -7.695  1.00  0.00           C  
ATOM   1628  C   TRP A 211       6.235  15.198  -7.274  1.00  0.00           C  
ATOM   1629  CB  TRP A 211       7.953  13.380  -7.178  1.00  0.00           C  
ATOM   1630  O   TRP A 211       6.320  15.539  -6.091  1.00  0.00           O  
ATOM   1631  CG  TRP A 211       8.309  11.943  -7.417  1.00  0.00           C  
ATOM   1632  CD1 TRP A 211       9.030  11.436  -8.462  1.00  0.00           C  
ATOM   1633  CD2 TRP A 211       7.957  10.828  -6.594  1.00  0.00           C  
ATOM   1634  CE2 TRP A 211       8.498   9.673  -7.201  1.00  0.00           C  
ATOM   1635  CE3 TRP A 211       7.236  10.692  -5.400  1.00  0.00           C  
ATOM   1636  NE1 TRP A 211       9.147  10.071  -8.338  1.00  0.00           N  
ATOM   1637  CH2 TRP A 211       7.630   8.293  -5.484  1.00  0.00           C  
ATOM   1638  CZ2 TRP A 211       8.340   8.398  -6.652  1.00  0.00           C  
ATOM   1639  CZ3 TRP A 211       7.079   9.422  -4.856  1.00  0.00           C  
ATOM   1640  N   GLY A 212       5.670  15.984  -8.279  1.00  0.00           N  
ATOM   1641  CA  GLY A 212       5.556  17.393  -7.939  1.00  0.00           C  
ATOM   1642  C   GLY A 212       6.871  18.010  -7.501  1.00  0.00           C  
ATOM   1643  O   GLY A 212       7.888  17.865  -8.183  1.00  0.00           O  
ATOM   1644  N   GLY A 213       6.890  18.871  -6.474  1.00  0.00           N  
ATOM   1645  CA  GLY A 213       8.048  19.532  -5.894  1.00  0.00           C  
ATOM   1646  C   GLY A 213       8.905  18.604  -5.054  1.00  0.00           C  
ATOM   1647  O   GLY A 213       9.950  19.011  -4.540  1.00  0.00           O  
ATOM   1648  N   HIS A 214       8.492  17.295  -4.962  1.00  0.00           N  
ATOM   1649  CA  HIS A 214       9.177  16.345  -4.093  1.00  0.00           C  
ATOM   1650  C   HIS A 214      10.277  15.604  -4.845  1.00  0.00           C  
ATOM   1651  CB  HIS A 214       8.181  15.346  -3.501  1.00  0.00           C  
ATOM   1652  O   HIS A 214      10.066  15.145  -5.969  1.00  0.00           O  
ATOM   1653  CG  HIS A 214       7.119  15.983  -2.662  1.00  0.00           C  
ATOM   1654  CD2 HIS A 214       5.843  16.329  -2.956  1.00  0.00           C  
ATOM   1655  ND1 HIS A 214       7.323  16.339  -1.347  1.00  0.00           N  
ATOM   1656  CE1 HIS A 214       6.216  16.877  -0.866  1.00  0.00           C  
ATOM   1657  NE2 HIS A 214       5.302  16.884  -1.822  1.00  0.00           N  
ATOM   1658  N   LYS A 215      11.517  16.069  -4.833  1.00  0.00           N  
ATOM   1659  CA  LYS A 215      12.680  15.449  -5.461  1.00  0.00           C  
ATOM   1660  C   LYS A 215      12.999  14.102  -4.818  1.00  0.00           C  
ATOM   1661  CB  LYS A 215      13.895  16.373  -5.372  1.00  0.00           C  
ATOM   1662  O   LYS A 215      12.981  13.974  -3.592  1.00  0.00           O  
ATOM   1663  CG  LYS A 215      13.847  17.552  -6.332  1.00  0.00           C  
ATOM   1664  CD  LYS A 215      15.146  18.349  -6.305  1.00  0.00           C  
ATOM   1665  CE  LYS A 215      15.065  19.582  -7.193  1.00  0.00           C  
ATOM   1666  NZ  LYS A 215      16.338  20.363  -7.175  1.00  0.00           N  
ATOM   1667  N   VAL A 216      12.691  12.993  -5.477  1.00  0.00           N  
ATOM   1668  CA  VAL A 216      13.181  11.694  -5.028  1.00  0.00           C  
ATOM   1669  C   VAL A 216      14.707  11.676  -5.065  1.00  0.00           C  
ATOM   1670  CB  VAL A 216      12.613  10.544  -5.889  1.00  0.00           C  
ATOM   1671  O   VAL A 216      15.313  11.986  -6.093  1.00  0.00           O  
ATOM   1672  CG1 VAL A 216      13.111   9.192  -5.382  1.00  0.00           C  
ATOM   1673  CG2 VAL A 216      11.086  10.587  -5.895  1.00  0.00           C  
ATOM   1674  N   PHE A 217      15.356  12.131  -4.053  1.00  0.00           N  
ATOM   1675  CA  PHE A 217      16.814  12.102  -4.035  1.00  0.00           C  
ATOM   1676  C   PHE A 217      17.330  10.685  -4.258  1.00  0.00           C  
ATOM   1677  CB  PHE A 217      17.348  12.652  -2.709  1.00  0.00           C  
ATOM   1678  O   PHE A 217      16.891   9.747  -3.591  1.00  0.00           O  
ATOM   1679  CG  PHE A 217      17.112  14.127  -2.525  1.00  0.00           C  
ATOM   1680  CD1 PHE A 217      17.977  15.059  -3.085  1.00  0.00           C  
ATOM   1681  CD2 PHE A 217      16.023  14.582  -1.793  1.00  0.00           C  
ATOM   1682  CE1 PHE A 217      17.761  16.425  -2.916  1.00  0.00           C  
ATOM   1683  CE2 PHE A 217      15.801  15.945  -1.620  1.00  0.00           C  
ATOM   1684  CZ  PHE A 217      16.671  16.865  -2.181  1.00  0.00           C  
ATOM   1685  N   MET A 218      17.598  10.295  -5.558  1.00  0.00           N  
ATOM   1686  CA  MET A 218      18.245   9.062  -5.999  1.00  0.00           C  
ATOM   1687  C   MET A 218      19.665   8.967  -5.450  1.00  0.00           C  
ATOM   1688  CB  MET A 218      18.268   8.983  -7.526  1.00  0.00           C  
ATOM   1689  O   MET A 218      20.223   7.873  -5.347  1.00  0.00           O  
ATOM   1690  CG  MET A 218      16.905   8.727  -8.148  1.00  0.00           C  
ATOM   1691  SD  MET A 218      16.610   6.949  -8.488  1.00  0.00           S  
ATOM   1692  CE  MET A 218      15.547   7.075  -9.953  1.00  0.00           C  
ATOM   1693  N   ASP A 219      19.903   9.173  -4.107  1.00  0.00           N  
ATOM   1694  CA  ASP A 219      21.288   8.859  -3.769  1.00  0.00           C  
ATOM   1695  C   ASP A 219      21.916   9.973  -2.934  1.00  0.00           C  
ATOM   1696  CB  ASP A 219      22.110   8.626  -5.039  1.00  0.00           C  
ATOM   1697  O   ASP A 219      22.298  11.016  -3.469  1.00  0.00           O  
ATOM   1698  CG  ASP A 219      21.990   7.209  -5.571  1.00  0.00           C  
ATOM   1699  OD1 ASP A 219      21.651   6.292  -4.792  1.00  0.00           O  
ATOM   1700  OD2 ASP A 219      22.241   7.007  -6.778  1.00  0.00           O  
ATOM   1701  N   LYS A 220      21.343  10.300  -1.828  1.00  0.00           N  
ATOM   1702  CA  LYS A 220      22.337  11.033  -1.050  1.00  0.00           C  
ATOM   1703  C   LYS A 220      23.420  10.097  -0.521  1.00  0.00           C  
ATOM   1704  CB  LYS A 220      21.672  11.773   0.112  1.00  0.00           C  
ATOM   1705  O   LYS A 220      23.135   8.957  -0.148  1.00  0.00           O  
ATOM   1706  CG  LYS A 220      21.024  13.091  -0.284  1.00  0.00           C  
ATOM   1707  CD  LYS A 220      20.591  13.890   0.938  1.00  0.00           C  
ATOM   1708  CE  LYS A 220      19.891  15.184   0.542  1.00  0.00           C  
ATOM   1709  NZ  LYS A 220      19.481  15.980   1.738  1.00  0.00           N  
ATOM   1710  N   PRO A 221      24.700  10.217  -0.951  1.00  0.00           N  
ATOM   1711  CA  PRO A 221      25.859   9.428  -0.528  1.00  0.00           C  
ATOM   1712  C   PRO A 221      25.634   8.716   0.804  1.00  0.00           C  
ATOM   1713  CB  PRO A 221      26.972  10.473  -0.407  1.00  0.00           C  
ATOM   1714  O   PRO A 221      24.907   9.222   1.663  1.00  0.00           O  
ATOM   1715  CG  PRO A 221      26.301  11.780  -0.684  1.00  0.00           C  
ATOM   1716  CD  PRO A 221      24.849  11.519  -0.968  1.00  0.00           C  
TER    1717      PRO A 221
ENDMDL
END
