# Supplementary material for: Improving Protein Expression, Stability, and Function with ProteinMPNN
Source: J Am Chem Soc. 2024 Jan 9;146(3):2054–61. doi: 10.1021/jacs.3c10941 (PMC10811672; doi:10.1021/jacs.3c10941)
Supplement: Supplementary file 2 — ja3c10941_si_002.zip [file ja3c10941_si_002.zip › Sumida_Design_Structures_Idealizing_with_ProteinMPNN/TEV/hyperTEV0002_m2_12.pdb]

MODEL     1
ATOM      1  N   SER A   1      21.290 -24.393   2.408  1.00  0.00           N  
ATOM      2  CA  SER A   1      22.026 -24.764   1.204  1.00  0.00           C  
ATOM      3  C   SER A   1      21.821 -23.740   0.093  1.00  0.00           C  
ATOM      4  CB  SER A   1      21.596 -26.148   0.718  1.00  0.00           C  
ATOM      5  O   SER A   1      20.773 -23.094   0.023  1.00  0.00           O  
ATOM      6  OG  SER A   1      20.277 -26.112   0.200  1.00  0.00           O  
ATOM      7  N   LEU A   2      22.886 -23.165  -0.392  1.00  0.00           N  
ATOM      8  CA  LEU A   2      22.867 -22.300  -1.566  1.00  0.00           C  
ATOM      9  C   LEU A   2      22.642 -23.113  -2.837  1.00  0.00           C  
ATOM     10  CB  LEU A   2      24.177 -21.515  -1.675  1.00  0.00           C  
ATOM     11  O   LEU A   2      23.280 -24.149  -3.037  1.00  0.00           O  
ATOM     12  CG  LEU A   2      24.350 -20.348  -0.701  1.00  0.00           C  
ATOM     13  CD1 LEU A   2      25.798 -20.262  -0.230  1.00  0.00           C  
ATOM     14  CD2 LEU A   2      23.916 -19.039  -1.352  1.00  0.00           C  
ATOM     15  N   SER A   3      21.421 -23.034  -3.359  1.00  0.00           N  
ATOM     16  CA  SER A   3      21.094 -23.669  -4.631  1.00  0.00           C  
ATOM     17  C   SER A   3      20.852 -22.631  -5.722  1.00  0.00           C  
ATOM     18  CB  SER A   3      19.861 -24.562  -4.484  1.00  0.00           C  
ATOM     19  O   SER A   3      20.901 -21.427  -5.461  1.00  0.00           O  
ATOM     20  OG  SER A   3      19.563 -25.214  -5.707  1.00  0.00           O  
ATOM     21  N   ALA A   4      20.815 -23.109  -7.046  1.00  0.00           N  
ATOM     22  CA  ALA A   4      20.593 -22.268  -8.220  1.00  0.00           C  
ATOM     23  C   ALA A   4      19.256 -21.538  -8.126  1.00  0.00           C  
ATOM     24  CB  ALA A   4      20.650 -23.108  -9.494  1.00  0.00           C  
ATOM     25  O   ALA A   4      19.112 -20.427  -8.641  1.00  0.00           O  
ATOM     26  N   ALA A   5      18.353 -22.158  -7.324  1.00  0.00           N  
ATOM     27  CA  ALA A   5      17.039 -21.540  -7.166  1.00  0.00           C  
ATOM     28  C   ALA A   5      16.822 -21.072  -5.730  1.00  0.00           C  
ATOM     29  CB  ALA A   5      15.939 -22.517  -7.575  1.00  0.00           C  
ATOM     30  O   ALA A   5      17.282 -21.716  -4.784  1.00  0.00           O  
ATOM     31  N   PRO A   6      16.238 -19.821  -5.632  1.00  0.00           N  
ATOM     32  CA  PRO A   6      15.958 -19.391  -4.261  1.00  0.00           C  
ATOM     33  C   PRO A   6      15.042 -20.358  -3.514  1.00  0.00           C  
ATOM     34  CB  PRO A   6      15.279 -18.031  -4.449  1.00  0.00           C  
ATOM     35  O   PRO A   6      14.219 -21.037  -4.133  1.00  0.00           O  
ATOM     36  CG  PRO A   6      15.608 -17.631  -5.851  1.00  0.00           C  
ATOM     37  CD  PRO A   6      15.878 -18.874  -6.651  1.00  0.00           C  
ATOM     38  N   GLY A   7      15.373 -20.704  -2.242  1.00  0.00           N  
ATOM     39  CA  GLY A   7      14.551 -21.557  -1.399  1.00  0.00           C  
ATOM     40  C   GLY A   7      13.219 -20.931  -1.033  1.00  0.00           C  
ATOM     41  O   GLY A   7      12.887 -19.843  -1.511  1.00  0.00           O  
ATOM     42  N   PRO A   8      12.479 -21.665  -0.323  1.00  0.00           N  
ATOM     43  CA  PRO A   8      11.187 -21.140   0.125  1.00  0.00           C  
ATOM     44  C   PRO A   8      11.322 -19.853   0.935  1.00  0.00           C  
ATOM     45  CB  PRO A   8      10.628 -22.273   0.990  1.00  0.00           C  
ATOM     46  O   PRO A   8      12.309 -19.671   1.653  1.00  0.00           O  
ATOM     47  CG  PRO A   8      11.453 -23.468   0.635  1.00  0.00           C  
ATOM     48  CD  PRO A   8      12.784 -22.994   0.128  1.00  0.00           C  
ATOM     49  N   ARG A   9      10.406 -18.957   0.700  1.00  0.00           N  
ATOM     50  CA  ARG A   9      10.379 -17.730   1.489  1.00  0.00           C  
ATOM     51  C   ARG A   9       9.082 -17.619   2.284  1.00  0.00           C  
ATOM     52  CB  ARG A   9      10.545 -16.506   0.586  1.00  0.00           C  
ATOM     53  O   ARG A   9       8.006 -17.937   1.774  1.00  0.00           O  
ATOM     54  CG  ARG A   9      10.569 -15.184   1.337  1.00  0.00           C  
ATOM     55  CD  ARG A   9      10.902 -14.018   0.416  1.00  0.00           C  
ATOM     56  NE  ARG A   9      12.274 -14.095  -0.077  1.00  0.00           N  
ATOM     57  NH1 ARG A   9      13.230 -13.219   1.835  1.00  0.00           N  
ATOM     58  NH2 ARG A   9      14.551 -13.828   0.062  1.00  0.00           N  
ATOM     59  CZ  ARG A   9      13.348 -13.714   0.608  1.00  0.00           C  
ATOM     60  N   ASP A  10       9.225 -17.152   3.455  1.00  0.00           N  
ATOM     61  CA  ASP A  10       8.068 -16.908   4.310  1.00  0.00           C  
ATOM     62  C   ASP A  10       7.468 -15.529   4.044  1.00  0.00           C  
ATOM     63  CB  ASP A  10       8.454 -17.037   5.785  1.00  0.00           C  
ATOM     64  O   ASP A  10       8.074 -14.508   4.376  1.00  0.00           O  
ATOM     65  CG  ASP A  10       7.263 -16.927   6.722  1.00  0.00           C  
ATOM     66  OD1 ASP A  10       6.113 -16.848   6.239  1.00  0.00           O  
ATOM     67  OD2 ASP A  10       7.478 -16.917   7.953  1.00  0.00           O  
ATOM     68  N   TYR A  11       6.206 -15.497   3.480  1.00  0.00           N  
ATOM     69  CA  TYR A  11       5.580 -14.222   3.147  1.00  0.00           C  
ATOM     70  C   TYR A  11       4.607 -13.792   4.238  1.00  0.00           C  
ATOM     71  CB  TYR A  11       4.850 -14.316   1.804  1.00  0.00           C  
ATOM     72  O   TYR A  11       3.919 -12.777   4.100  1.00  0.00           O  
ATOM     73  CG  TYR A  11       5.775 -14.368   0.613  1.00  0.00           C  
ATOM     74  CD1 TYR A  11       6.297 -13.201   0.060  1.00  0.00           C  
ATOM     75  CD2 TYR A  11       6.129 -15.584   0.037  1.00  0.00           C  
ATOM     76  CE1 TYR A  11       7.149 -13.244  -1.040  1.00  0.00           C  
ATOM     77  CE2 TYR A  11       6.979 -15.639  -1.062  1.00  0.00           C  
ATOM     78  OH  TYR A  11       8.326 -14.515  -2.680  1.00  0.00           O  
ATOM     79  CZ  TYR A  11       7.484 -14.466  -1.592  1.00  0.00           C  
ATOM     80  N   ASN A  12       4.552 -14.504   5.304  1.00  0.00           N  
ATOM     81  CA  ASN A  12       3.625 -14.226   6.395  1.00  0.00           C  
ATOM     82  C   ASN A  12       3.919 -12.880   7.052  1.00  0.00           C  
ATOM     83  CB  ASN A  12       3.671 -15.346   7.437  1.00  0.00           C  
ATOM     84  O   ASN A  12       2.998 -12.127   7.373  1.00  0.00           O  
ATOM     85  CG  ASN A  12       2.907 -16.581   7.001  1.00  0.00           C  
ATOM     86  ND2 ASN A  12       3.291 -17.734   7.534  1.00  0.00           N  
ATOM     87  OD1 ASN A  12       1.981 -16.498   6.190  1.00  0.00           O  
ATOM     88  N   PRO A  13       5.181 -12.553   7.168  1.00  0.00           N  
ATOM     89  CA  PRO A  13       5.444 -11.242   7.767  1.00  0.00           C  
ATOM     90  C   PRO A  13       4.857 -10.093   6.951  1.00  0.00           C  
ATOM     91  CB  PRO A  13       6.973 -11.168   7.792  1.00  0.00           C  
ATOM     92  O   PRO A  13       4.436  -9.081   7.518  1.00  0.00           O  
ATOM     93  CG  PRO A  13       7.423 -12.588   7.907  1.00  0.00           C  
ATOM     94  CD  PRO A  13       6.517 -13.445   7.069  1.00  0.00           C  
ATOM     95  N   ILE A  14       4.737 -10.265   5.688  1.00  0.00           N  
ATOM     96  CA  ILE A  14       4.148  -9.246   4.827  1.00  0.00           C  
ATOM     97  C   ILE A  14       2.627  -9.379   4.837  1.00  0.00           C  
ATOM     98  CB  ILE A  14       4.685  -9.348   3.382  1.00  0.00           C  
ATOM     99  O   ILE A  14       1.913  -8.399   5.065  1.00  0.00           O  
ATOM    100  CG1 ILE A  14       6.192  -9.069   3.352  1.00  0.00           C  
ATOM    101  CG2 ILE A  14       3.932  -8.387   2.457  1.00  0.00           C  
ATOM    102  CD1 ILE A  14       6.855  -9.391   2.019  1.00  0.00           C  
ATOM    103  N   SER A  15       2.149 -10.612   4.640  1.00  0.00           N  
ATOM    104  CA  SER A  15       0.710 -10.821   4.520  1.00  0.00           C  
ATOM    105  C   SER A  15      -0.012 -10.449   5.811  1.00  0.00           C  
ATOM    106  CB  SER A  15       0.408 -12.276   4.159  1.00  0.00           C  
ATOM    107  O   SER A  15      -1.150  -9.975   5.777  1.00  0.00           O  
ATOM    108  OG  SER A  15       0.818 -13.148   5.198  1.00  0.00           O  
ATOM    109  N   ASP A  16       0.630 -10.567   6.974  1.00  0.00           N  
ATOM    110  CA  ASP A  16       0.041 -10.247   8.270  1.00  0.00           C  
ATOM    111  C   ASP A  16      -0.157  -8.741   8.427  1.00  0.00           C  
ATOM    112  CB  ASP A  16       0.918 -10.782   9.404  1.00  0.00           C  
ATOM    113  O   ASP A  16      -0.901  -8.295   9.302  1.00  0.00           O  
ATOM    114  CG  ASP A  16       0.850 -12.293   9.544  1.00  0.00           C  
ATOM    115  OD1 ASP A  16      -0.054 -12.920   8.951  1.00  0.00           O  
ATOM    116  OD2 ASP A  16       1.706 -12.861  10.256  1.00  0.00           O  
ATOM    117  N   ARG A  17       0.472  -7.979   7.527  1.00  0.00           N  
ATOM    118  CA  ARG A  17       0.395  -6.526   7.638  1.00  0.00           C  
ATOM    119  C   ARG A  17      -0.545  -5.946   6.587  1.00  0.00           C  
ATOM    120  CB  ARG A  17       1.785  -5.901   7.501  1.00  0.00           C  
ATOM    121  O   ARG A  17      -0.687  -4.726   6.479  1.00  0.00           O  
ATOM    122  CG  ARG A  17       2.678  -6.113   8.712  1.00  0.00           C  
ATOM    123  CD  ARG A  17       3.435  -7.432   8.631  1.00  0.00           C  
ATOM    124  NE  ARG A  17       4.302  -7.628   9.789  1.00  0.00           N  
ATOM    125  NH1 ARG A  17       4.935  -9.773   9.212  1.00  0.00           N  
ATOM    126  NH2 ARG A  17       5.753  -8.807  11.123  1.00  0.00           N  
ATOM    127  CZ  ARG A  17       4.995  -8.736  10.039  1.00  0.00           C  
ATOM    128  N   ILE A  18      -1.146  -6.842   5.813  1.00  0.00           N  
ATOM    129  CA  ILE A  18      -2.092  -6.390   4.798  1.00  0.00           C  
ATOM    130  C   ILE A  18      -3.450  -6.122   5.443  1.00  0.00           C  
ATOM    131  CB  ILE A  18      -2.234  -7.422   3.658  1.00  0.00           C  
ATOM    132  O   ILE A  18      -3.931  -6.922   6.248  1.00  0.00           O  
ATOM    133  CG1 ILE A  18      -0.926  -7.527   2.866  1.00  0.00           C  
ATOM    134  CG2 ILE A  18      -3.403  -7.054   2.739  1.00  0.00           C  
ATOM    135  CD1 ILE A  18      -0.923  -8.632   1.818  1.00  0.00           C  
ATOM    136  N   VAL A  19      -4.042  -4.970   5.121  1.00  0.00           N  
ATOM    137  CA  VAL A  19      -5.364  -4.599   5.615  1.00  0.00           C  
ATOM    138  C   VAL A  19      -6.306  -4.356   4.439  1.00  0.00           C  
ATOM    139  CB  VAL A  19      -5.301  -3.345   6.517  1.00  0.00           C  
ATOM    140  O   VAL A  19      -5.862  -4.010   3.341  1.00  0.00           O  
ATOM    141  CG1 VAL A  19      -4.449  -3.612   7.755  1.00  0.00           C  
ATOM    142  CG2 VAL A  19      -4.754  -2.153   5.734  1.00  0.00           C  
ATOM    143  N   LYS A  20      -7.565  -4.678   4.703  1.00  0.00           N  
ATOM    144  CA  LYS A  20      -8.624  -4.317   3.765  1.00  0.00           C  
ATOM    145  C   LYS A  20      -9.260  -2.982   4.141  1.00  0.00           C  
ATOM    146  CB  LYS A  20      -9.692  -5.411   3.714  1.00  0.00           C  
ATOM    147  O   LYS A  20      -9.733  -2.809   5.266  1.00  0.00           O  
ATOM    148  CG  LYS A  20     -10.766  -5.179   2.661  1.00  0.00           C  
ATOM    149  CD  LYS A  20     -11.782  -6.313   2.641  1.00  0.00           C  
ATOM    150  CE  LYS A  20     -12.907  -6.039   1.651  1.00  0.00           C  
ATOM    151  NZ  LYS A  20     -13.914  -7.141   1.638  1.00  0.00           N  
ATOM    152  N   LEU A  21      -9.209  -2.027   3.147  1.00  0.00           N  
ATOM    153  CA  LEU A  21      -9.748  -0.688   3.354  1.00  0.00           C  
ATOM    154  C   LEU A  21     -11.010  -0.475   2.524  1.00  0.00           C  
ATOM    155  CB  LEU A  21      -8.703   0.373   2.997  1.00  0.00           C  
ATOM    156  O   LEU A  21     -11.007  -0.708   1.313  1.00  0.00           O  
ATOM    157  CG  LEU A  21      -7.331   0.221   3.655  1.00  0.00           C  
ATOM    158  CD1 LEU A  21      -6.307   1.110   2.958  1.00  0.00           C  
ATOM    159  CD2 LEU A  21      -7.411   0.553   5.141  1.00  0.00           C  
ATOM    160  N   THR A  22     -12.037  -0.101   3.232  1.00  0.00           N  
ATOM    161  CA  THR A  22     -13.275   0.237   2.540  1.00  0.00           C  
ATOM    162  C   THR A  22     -13.711   1.660   2.876  1.00  0.00           C  
ATOM    163  CB  THR A  22     -14.404  -0.747   2.901  1.00  0.00           C  
ATOM    164  O   THR A  22     -14.070   1.952   4.018  1.00  0.00           O  
ATOM    165  CG2 THR A  22     -15.674  -0.439   2.116  1.00  0.00           C  
ATOM    166  OG1 THR A  22     -13.980  -2.082   2.598  1.00  0.00           O  
ATOM    167  N   ASN A  23     -13.596   2.572   1.857  1.00  0.00           N  
ATOM    168  CA  ASN A  23     -14.044   3.955   1.975  1.00  0.00           C  
ATOM    169  C   ASN A  23     -15.455   4.137   1.424  1.00  0.00           C  
ATOM    170  CB  ASN A  23     -13.070   4.897   1.264  1.00  0.00           C  
ATOM    171  O   ASN A  23     -15.678   4.000   0.220  1.00  0.00           O  
ATOM    172  CG  ASN A  23     -13.419   6.359   1.466  1.00  0.00           C  
ATOM    173  ND2 ASN A  23     -12.553   7.246   0.991  1.00  0.00           N  
ATOM    174  OD1 ASN A  23     -14.457   6.688   2.045  1.00  0.00           O  
ATOM    175  N   THR A  24     -16.367   4.432   2.316  1.00  0.00           N  
ATOM    176  CA  THR A  24     -17.761   4.656   1.951  1.00  0.00           C  
ATOM    177  C   THR A  24     -18.129   6.130   2.098  1.00  0.00           C  
ATOM    178  CB  THR A  24     -18.708   3.800   2.813  1.00  0.00           C  
ATOM    179  O   THR A  24     -18.062   6.685   3.196  1.00  0.00           O  
ATOM    180  CG2 THR A  24     -20.157   3.961   2.364  1.00  0.00           C  
ATOM    181  OG1 THR A  24     -18.335   2.421   2.697  1.00  0.00           O  
ATOM    182  N   SER A  25     -18.398   6.777   0.951  1.00  0.00           N  
ATOM    183  CA  SER A  25     -18.778   8.185   0.914  1.00  0.00           C  
ATOM    184  C   SER A  25     -19.790   8.456  -0.194  1.00  0.00           C  
ATOM    185  CB  SER A  25     -17.545   9.069   0.717  1.00  0.00           C  
ATOM    186  O   SER A  25     -19.666   7.923  -1.299  1.00  0.00           O  
ATOM    187  OG  SER A  25     -17.898  10.441   0.758  1.00  0.00           O  
ATOM    188  N   ASP A  26     -20.857   9.194   0.167  1.00  0.00           N  
ATOM    189  CA  ASP A  26     -21.868   9.622  -0.794  1.00  0.00           C  
ATOM    190  C   ASP A  26     -22.500   8.422  -1.496  1.00  0.00           C  
ATOM    191  CB  ASP A  26     -21.260  10.575  -1.825  1.00  0.00           C  
ATOM    192  O   ASP A  26     -22.674   8.431  -2.717  1.00  0.00           O  
ATOM    193  CG  ASP A  26     -20.787  11.883  -1.217  1.00  0.00           C  
ATOM    194  OD1 ASP A  26     -21.389  12.348  -0.225  1.00  0.00           O  
ATOM    195  OD2 ASP A  26     -19.805  12.456  -1.736  1.00  0.00           O  
ATOM    196  N   GLY A  27     -22.791   7.267  -0.762  1.00  0.00           N  
ATOM    197  CA  GLY A  27     -23.484   6.097  -1.278  1.00  0.00           C  
ATOM    198  C   GLY A  27     -22.592   5.191  -2.105  1.00  0.00           C  
ATOM    199  O   GLY A  27     -23.061   4.208  -2.683  1.00  0.00           O  
ATOM    200  N   ARG A  28     -21.333   5.524  -2.200  1.00  0.00           N  
ATOM    201  CA  ARG A  28     -20.379   4.720  -2.957  1.00  0.00           C  
ATOM    202  C   ARG A  28     -19.269   4.194  -2.055  1.00  0.00           C  
ATOM    203  CB  ARG A  28     -19.780   5.535  -4.105  1.00  0.00           C  
ATOM    204  O   ARG A  28     -18.939   4.813  -1.041  1.00  0.00           O  
ATOM    205  CG  ARG A  28     -20.790   5.938  -5.167  1.00  0.00           C  
ATOM    206  CD  ARG A  28     -20.114   6.558  -6.382  1.00  0.00           C  
ATOM    207  NE  ARG A  28     -21.085   6.945  -7.401  1.00  0.00           N  
ATOM    208  NH1 ARG A  28     -19.508   7.668  -8.926  1.00  0.00           N  
ATOM    209  NH2 ARG A  28     -21.739   7.781  -9.438  1.00  0.00           N  
ATOM    210  CZ  ARG A  28     -20.775   7.464  -8.586  1.00  0.00           C  
ATOM    211  N   SER A  29     -18.758   3.002  -2.454  1.00  0.00           N  
ATOM    212  CA  SER A  29     -17.679   2.406  -1.672  1.00  0.00           C  
ATOM    213  C   SER A  29     -16.514   1.992  -2.564  1.00  0.00           C  
ATOM    214  CB  SER A  29     -18.189   1.195  -0.890  1.00  0.00           C  
ATOM    215  O   SER A  29     -16.720   1.516  -3.683  1.00  0.00           O  
ATOM    216  OG  SER A  29     -19.171   1.584   0.056  1.00  0.00           O  
ATOM    217  N   ILE A  30     -15.356   2.373  -2.107  1.00  0.00           N  
ATOM    218  CA  ILE A  30     -14.129   1.886  -2.727  1.00  0.00           C  
ATOM    219  C   ILE A  30     -13.381   0.981  -1.750  1.00  0.00           C  
ATOM    220  CB  ILE A  30     -13.222   3.053  -3.177  1.00  0.00           C  
ATOM    221  O   ILE A  30     -13.146   1.359  -0.600  1.00  0.00           O  
ATOM    222  CG1 ILE A  30     -13.960   3.947  -4.181  1.00  0.00           C  
ATOM    223  CG2 ILE A  30     -11.915   2.522  -3.774  1.00  0.00           C  
ATOM    224  CD1 ILE A  30     -13.196   5.205  -4.568  1.00  0.00           C  
ATOM    225  N   THR A  31     -13.145  -0.252  -2.245  1.00  0.00           N  
ATOM    226  CA  THR A  31     -12.406  -1.208  -1.428  1.00  0.00           C  
ATOM    227  C   THR A  31     -11.048  -1.516  -2.052  1.00  0.00           C  
ATOM    228  CB  THR A  31     -13.198  -2.516  -1.245  1.00  0.00           C  
ATOM    229  O   THR A  31     -10.960  -1.817  -3.244  1.00  0.00           O  
ATOM    230  CG2 THR A  31     -12.407  -3.528  -0.423  1.00  0.00           C  
ATOM    231  OG1 THR A  31     -14.431  -2.230  -0.572  1.00  0.00           O  
ATOM    232  N   GLU A  32     -10.036  -1.434  -1.212  1.00  0.00           N  
ATOM    233  CA  GLU A  32      -8.667  -1.745  -1.614  1.00  0.00           C  
ATOM    234  C   GLU A  32      -7.872  -2.338  -0.455  1.00  0.00           C  
ATOM    235  CB  GLU A  32      -7.966  -0.492  -2.147  1.00  0.00           C  
ATOM    236  O   GLU A  32      -8.377  -2.434   0.666  1.00  0.00           O  
ATOM    237  CG  GLU A  32      -8.669   0.148  -3.335  1.00  0.00           C  
ATOM    238  CD  GLU A  32      -7.981   1.410  -3.831  1.00  0.00           C  
ATOM    239  OE1 GLU A  32      -8.420   1.977  -4.857  1.00  0.00           O  
ATOM    240  OE2 GLU A  32      -6.993   1.833  -3.189  1.00  0.00           O  
ATOM    241  N   TYR A  33      -6.682  -2.705  -0.756  1.00  0.00           N  
ATOM    242  CA  TYR A  33      -5.781  -3.177   0.289  1.00  0.00           C  
ATOM    243  C   TYR A  33      -4.834  -2.069   0.733  1.00  0.00           C  
ATOM    244  CB  TYR A  33      -4.977  -4.386  -0.199  1.00  0.00           C  
ATOM    245  O   TYR A  33      -4.748  -1.021   0.088  1.00  0.00           O  
ATOM    246  CG  TYR A  33      -5.801  -5.642  -0.347  1.00  0.00           C  
ATOM    247  CD1 TYR A  33      -6.608  -6.096   0.693  1.00  0.00           C  
ATOM    248  CD2 TYR A  33      -5.772  -6.379  -1.526  1.00  0.00           C  
ATOM    249  CE1 TYR A  33      -7.367  -7.254   0.563  1.00  0.00           C  
ATOM    250  CE2 TYR A  33      -6.526  -7.539  -1.668  1.00  0.00           C  
ATOM    251  OH  TYR A  33      -8.069  -9.115  -0.755  1.00  0.00           O  
ATOM    252  CZ  TYR A  33      -7.320  -7.967  -0.620  1.00  0.00           C  
ATOM    253  N   GLY A  34      -4.209  -2.278   1.825  1.00  0.00           N  
ATOM    254  CA  GLY A  34      -3.148  -1.454   2.383  1.00  0.00           C  
ATOM    255  C   GLY A  34      -2.130  -2.250   3.178  1.00  0.00           C  
ATOM    256  O   GLY A  34      -2.327  -3.439   3.434  1.00  0.00           O  
ATOM    257  N   ILE A  35      -1.015  -1.554   3.398  1.00  0.00           N  
ATOM    258  CA  ILE A  35       0.053  -2.173   4.176  1.00  0.00           C  
ATOM    259  C   ILE A  35       0.206  -1.447   5.511  1.00  0.00           C  
ATOM    260  CB  ILE A  35       1.392  -2.164   3.405  1.00  0.00           C  
ATOM    261  O   ILE A  35       0.440  -0.236   5.543  1.00  0.00           O  
ATOM    262  CG1 ILE A  35       1.223  -2.831   2.035  1.00  0.00           C  
ATOM    263  CG2 ILE A  35       2.489  -2.857   4.219  1.00  0.00           C  
ATOM    264  CD1 ILE A  35       2.370  -2.562   1.070  1.00  0.00           C  
ATOM    265  N   GLY A  36       0.077  -2.235   6.598  1.00  0.00           N  
ATOM    266  CA  GLY A  36       0.327  -1.670   7.915  1.00  0.00           C  
ATOM    267  C   GLY A  36       1.802  -1.590   8.259  1.00  0.00           C  
ATOM    268  O   GLY A  36       2.562  -2.518   7.977  1.00  0.00           O  
ATOM    269  N   TYR A  37       2.282  -0.481   8.867  1.00  0.00           N  
ATOM    270  CA  TYR A  37       3.632  -0.193   9.340  1.00  0.00           C  
ATOM    271  C   TYR A  37       3.600   0.744  10.541  1.00  0.00           C  
ATOM    272  CB  TYR A  37       4.475   0.423   8.220  1.00  0.00           C  
ATOM    273  O   TYR A  37       3.448   1.958  10.386  1.00  0.00           O  
ATOM    274  CG  TYR A  37       5.942   0.536   8.556  1.00  0.00           C  
ATOM    275  CD1 TYR A  37       6.445   1.666   9.196  1.00  0.00           C  
ATOM    276  CD2 TYR A  37       6.828  -0.487   8.235  1.00  0.00           C  
ATOM    277  CE1 TYR A  37       7.797   1.776   9.506  1.00  0.00           C  
ATOM    278  CE2 TYR A  37       8.182  -0.388   8.540  1.00  0.00           C  
ATOM    279  OH  TYR A  37       9.995   0.848   9.480  1.00  0.00           O  
ATOM    280  CZ  TYR A  37       8.656   0.745   9.175  1.00  0.00           C  
ATOM    281  N   GLY A  38       3.799   0.139  11.767  1.00  0.00           N  
ATOM    282  CA  GLY A  38       3.622   0.979  12.941  1.00  0.00           C  
ATOM    283  C   GLY A  38       2.237   1.590  13.034  1.00  0.00           C  
ATOM    284  O   GLY A  38       1.232   0.888  12.901  1.00  0.00           O  
ATOM    285  N   PRO A  39       2.110   2.917  13.261  1.00  0.00           N  
ATOM    286  CA  PRO A  39       0.815   3.601  13.310  1.00  0.00           C  
ATOM    287  C   PRO A  39       0.348   4.079  11.938  1.00  0.00           C  
ATOM    288  CB  PRO A  39       1.078   4.787  14.242  1.00  0.00           C  
ATOM    289  O   PRO A  39      -0.498   4.973  11.846  1.00  0.00           O  
ATOM    290  CG  PRO A  39       2.495   5.178  13.972  1.00  0.00           C  
ATOM    291  CD  PRO A  39       3.293   3.932  13.715  1.00  0.00           C  
ATOM    292  N   LEU A  40       0.936   3.468  10.924  1.00  0.00           N  
ATOM    293  CA  LEU A  40       0.682   3.968   9.577  1.00  0.00           C  
ATOM    294  C   LEU A  40       0.044   2.889   8.709  1.00  0.00           C  
ATOM    295  CB  LEU A  40       1.982   4.456   8.932  1.00  0.00           C  
ATOM    296  O   LEU A  40       0.264   1.696   8.932  1.00  0.00           O  
ATOM    297  CG  LEU A  40       2.811   5.451   9.746  1.00  0.00           C  
ATOM    298  CD1 LEU A  40       4.139   5.730   9.049  1.00  0.00           C  
ATOM    299  CD2 LEU A  40       2.033   6.744   9.963  1.00  0.00           C  
ATOM    300  N   VAL A  41      -0.714   3.339   7.772  1.00  0.00           N  
ATOM    301  CA  VAL A  41      -1.194   2.484   6.691  1.00  0.00           C  
ATOM    302  C   VAL A  41      -0.804   3.087   5.343  1.00  0.00           C  
ATOM    303  CB  VAL A  41      -2.724   2.283   6.763  1.00  0.00           C  
ATOM    304  O   VAL A  41      -1.074   4.261   5.080  1.00  0.00           O  
ATOM    305  CG1 VAL A  41      -3.231   1.545   5.525  1.00  0.00           C  
ATOM    306  CG2 VAL A  41      -3.103   1.524   8.033  1.00  0.00           C  
ATOM    307  N   ILE A  42      -0.108   2.277   4.557  1.00  0.00           N  
ATOM    308  CA  ILE A  42       0.331   2.669   3.222  1.00  0.00           C  
ATOM    309  C   ILE A  42      -0.626   2.102   2.176  1.00  0.00           C  
ATOM    310  CB  ILE A  42       1.774   2.194   2.940  1.00  0.00           C  
ATOM    311  O   ILE A  42      -0.857   0.891   2.128  1.00  0.00           O  
ATOM    312  CG1 ILE A  42       2.730   2.723   4.016  1.00  0.00           C  
ATOM    313  CG2 ILE A  42       2.225   2.634   1.544  1.00  0.00           C  
ATOM    314  CD1 ILE A  42       3.046   1.715   5.113  1.00  0.00           C  
ATOM    315  N   THR A  43      -1.200   2.960   1.263  1.00  0.00           N  
ATOM    316  CA  THR A  43      -2.138   2.494   0.249  1.00  0.00           C  
ATOM    317  C   THR A  43      -2.177   3.457  -0.935  1.00  0.00           C  
ATOM    318  CB  THR A  43      -3.555   2.334   0.830  1.00  0.00           C  
ATOM    319  O   THR A  43      -1.289   4.298  -1.087  1.00  0.00           O  
ATOM    320  CG2 THR A  43      -4.184   3.691   1.129  1.00  0.00           C  
ATOM    321  OG1 THR A  43      -4.377   1.637  -0.114  1.00  0.00           O  
ATOM    322  N   ASN A  44      -3.181   3.230  -1.848  1.00  0.00           N  
ATOM    323  CA  ASN A  44      -3.316   4.097  -3.014  1.00  0.00           C  
ATOM    324  C   ASN A  44      -4.070   5.380  -2.674  1.00  0.00           C  
ATOM    325  CB  ASN A  44      -4.016   3.357  -4.155  1.00  0.00           C  
ATOM    326  O   ASN A  44      -5.000   5.363  -1.866  1.00  0.00           O  
ATOM    327  CG  ASN A  44      -3.247   2.135  -4.617  1.00  0.00           C  
ATOM    328  ND2 ASN A  44      -2.267   2.346  -5.488  1.00  0.00           N  
ATOM    329  OD1 ASN A  44      -3.531   1.011  -4.196  1.00  0.00           O  
ATOM    330  N   MET A  45      -3.674   6.447  -3.296  1.00  0.00           N  
ATOM    331  CA  MET A  45      -4.332   7.741  -3.139  1.00  0.00           C  
ATOM    332  C   MET A  45      -5.766   7.688  -3.657  1.00  0.00           C  
ATOM    333  CB  MET A  45      -3.552   8.834  -3.871  1.00  0.00           C  
ATOM    334  O   MET A  45      -6.643   8.381  -3.138  1.00  0.00           O  
ATOM    335  CG  MET A  45      -2.266   9.242  -3.171  1.00  0.00           C  
ATOM    336  SD  MET A  45      -1.428  10.647  -4.003  1.00  0.00           S  
ATOM    337  CE  MET A  45       0.096  10.736  -3.023  1.00  0.00           C  
ATOM    338  N   HIS A  46      -5.932   6.872  -4.664  1.00  0.00           N  
ATOM    339  CA  HIS A  46      -7.249   6.854  -5.291  1.00  0.00           C  
ATOM    340  C   HIS A  46      -8.281   6.189  -4.388  1.00  0.00           C  
ATOM    341  CB  HIS A  46      -7.191   6.135  -6.640  1.00  0.00           C  
ATOM    342  O   HIS A  46      -9.458   6.095  -4.745  1.00  0.00           O  
ATOM    343  CG  HIS A  46      -6.882   4.676  -6.529  1.00  0.00           C  
ATOM    344  CD2 HIS A  46      -7.674   3.620  -6.226  1.00  0.00           C  
ATOM    345  ND1 HIS A  46      -5.620   4.164  -6.740  1.00  0.00           N  
ATOM    346  CE1 HIS A  46      -5.649   2.852  -6.571  1.00  0.00           C  
ATOM    347  NE2 HIS A  46      -6.884   2.497  -6.259  1.00  0.00           N  
ATOM    348  N   LEU A  47      -7.879   5.717  -3.208  1.00  0.00           N  
ATOM    349  CA  LEU A  47      -8.827   5.276  -2.191  1.00  0.00           C  
ATOM    350  C   LEU A  47      -9.729   6.425  -1.754  1.00  0.00           C  
ATOM    351  CB  LEU A  47      -8.086   4.704  -0.979  1.00  0.00           C  
ATOM    352  O   LEU A  47     -10.866   6.201  -1.332  1.00  0.00           O  
ATOM    353  CG  LEU A  47      -8.954   4.264   0.201  1.00  0.00           C  
ATOM    354  CD1 LEU A  47      -9.808   3.062  -0.189  1.00  0.00           C  
ATOM    355  CD2 LEU A  47      -8.087   3.940   1.412  1.00  0.00           C  
ATOM    356  N   PHE A  48      -9.211   7.705  -1.862  1.00  0.00           N  
ATOM    357  CA  PHE A  48      -9.907   8.888  -1.367  1.00  0.00           C  
ATOM    358  C   PHE A  48     -10.442   9.724  -2.523  1.00  0.00           C  
ATOM    359  CB  PHE A  48      -8.976   9.734  -0.493  1.00  0.00           C  
ATOM    360  O   PHE A  48     -10.235  10.939  -2.564  1.00  0.00           O  
ATOM    361  CG  PHE A  48      -8.535   9.044   0.770  1.00  0.00           C  
ATOM    362  CD1 PHE A  48      -9.398   8.928   1.852  1.00  0.00           C  
ATOM    363  CD2 PHE A  48      -7.256   8.512   0.874  1.00  0.00           C  
ATOM    364  CE1 PHE A  48      -8.993   8.290   3.023  1.00  0.00           C  
ATOM    365  CE2 PHE A  48      -6.844   7.873   2.040  1.00  0.00           C  
ATOM    366  CZ  PHE A  48      -7.713   7.764   3.113  1.00  0.00           C  
ATOM    367  N   ARG A  49     -11.138   9.042  -3.411  1.00  0.00           N  
ATOM    368  CA  ARG A  49     -11.822   9.746  -4.491  1.00  0.00           C  
ATOM    369  C   ARG A  49     -12.961  10.604  -3.949  1.00  0.00           C  
ATOM    370  CB  ARG A  49     -12.359   8.754  -5.525  1.00  0.00           C  
ATOM    371  O   ARG A  49     -13.276  11.654  -4.513  1.00  0.00           O  
ATOM    372  CG  ARG A  49     -11.282   8.132  -6.398  1.00  0.00           C  
ATOM    373  CD  ARG A  49     -11.871   7.173  -7.423  1.00  0.00           C  
ATOM    374  NE  ARG A  49     -10.833   6.559  -8.247  1.00  0.00           N  
ATOM    375  NH1 ARG A  49     -12.294   5.283  -9.502  1.00  0.00           N  
ATOM    376  NH2 ARG A  49     -10.039   5.181  -9.903  1.00  0.00           N  
ATOM    377  CZ  ARG A  49     -11.058   5.676  -9.215  1.00  0.00           C  
ATOM    378  N   ARG A  50     -13.514   9.964  -3.000  1.00  0.00           N  
ATOM    379  CA  ARG A  50     -14.527  10.675  -2.227  1.00  0.00           C  
ATOM    380  C   ARG A  50     -14.163  10.707  -0.746  1.00  0.00           C  
ATOM    381  CB  ARG A  50     -15.900  10.028  -2.416  1.00  0.00           C  
ATOM    382  O   ARG A  50     -13.425   9.846  -0.265  1.00  0.00           O  
ATOM    383  CG  ARG A  50     -16.418  10.085  -3.844  1.00  0.00           C  
ATOM    384  CD  ARG A  50     -17.754   9.371  -3.990  1.00  0.00           C  
ATOM    385  NE  ARG A  50     -18.279   9.480  -5.348  1.00  0.00           N  
ATOM    386  NH1 ARG A  50     -17.115   7.660  -6.166  1.00  0.00           N  
ATOM    387  NH2 ARG A  50     -18.500   8.856  -7.547  1.00  0.00           N  
ATOM    388  CZ  ARG A  50     -17.963   8.665  -6.350  1.00  0.00           C  
ATOM    389  N   ASN A  51     -14.569  11.776  -0.237  1.00  0.00           N  
ATOM    390  CA  ASN A  51     -14.241  11.971   1.171  1.00  0.00           C  
ATOM    391  C   ASN A  51     -15.470  12.373   1.983  1.00  0.00           C  
ATOM    392  CB  ASN A  51     -13.137  13.019   1.325  1.00  0.00           C  
ATOM    393  O   ASN A  51     -16.583  12.405   1.456  1.00  0.00           O  
ATOM    394  CG  ASN A  51     -12.288  12.796   2.561  1.00  0.00           C  
ATOM    395  ND2 ASN A  51     -11.182  13.524   2.660  1.00  0.00           N  
ATOM    396  OD1 ASN A  51     -12.623  11.975   3.419  1.00  0.00           O  
ATOM    397  N   ASN A  52     -15.306  12.519   3.248  1.00  0.00           N  
ATOM    398  CA  ASN A  52     -16.383  12.894   4.159  1.00  0.00           C  
ATOM    399  C   ASN A  52     -17.335  11.729   4.411  1.00  0.00           C  
ATOM    400  CB  ASN A  52     -17.151  14.100   3.615  1.00  0.00           C  
ATOM    401  O   ASN A  52     -18.549  11.922   4.500  1.00  0.00           O  
ATOM    402  CG  ASN A  52     -18.030  14.754   4.663  1.00  0.00           C  
ATOM    403  ND2 ASN A  52     -19.112  15.384   4.221  1.00  0.00           N  
ATOM    404  OD1 ASN A  52     -17.738  14.695   5.860  1.00  0.00           O  
ATOM    405  N   GLY A  53     -16.779  10.566   4.529  1.00  0.00           N  
ATOM    406  CA  GLY A  53     -17.511   9.346   4.833  1.00  0.00           C  
ATOM    407  C   GLY A  53     -16.836   8.493   5.891  1.00  0.00           C  
ATOM    408  O   GLY A  53     -16.258   9.020   6.844  1.00  0.00           O  
ATOM    409  N   THR A  54     -17.107   7.168   5.786  1.00  0.00           N  
ATOM    410  CA  THR A  54     -16.597   6.206   6.757  1.00  0.00           C  
ATOM    411  C   THR A  54     -15.512   5.333   6.134  1.00  0.00           C  
ATOM    412  CB  THR A  54     -17.726   5.313   7.305  1.00  0.00           C  
ATOM    413  O   THR A  54     -15.647   4.882   4.995  1.00  0.00           O  
ATOM    414  CG2 THR A  54     -17.195   4.330   8.343  1.00  0.00           C  
ATOM    415  OG1 THR A  54     -18.728   6.138   7.912  1.00  0.00           O  
ATOM    416  N   LEU A  55     -14.405   5.233   6.851  1.00  0.00           N  
ATOM    417  CA  LEU A  55     -13.355   4.302   6.453  1.00  0.00           C  
ATOM    418  C   LEU A  55     -13.323   3.090   7.378  1.00  0.00           C  
ATOM    419  CB  LEU A  55     -11.991   4.998   6.457  1.00  0.00           C  
ATOM    420  O   LEU A  55     -13.160   3.234   8.591  1.00  0.00           O  
ATOM    421  CG  LEU A  55     -10.792   4.142   6.044  1.00  0.00           C  
ATOM    422  CD1 LEU A  55     -10.915   3.730   4.581  1.00  0.00           C  
ATOM    423  CD2 LEU A  55      -9.489   4.896   6.285  1.00  0.00           C  
ATOM    424  N   THR A  56     -13.555   1.909   6.798  1.00  0.00           N  
ATOM    425  CA  THR A  56     -13.457   0.655   7.536  1.00  0.00           C  
ATOM    426  C   THR A  56     -12.136  -0.048   7.235  1.00  0.00           C  
ATOM    427  CB  THR A  56     -14.630  -0.285   7.199  1.00  0.00           C  
ATOM    428  O   THR A  56     -11.795  -0.267   6.071  1.00  0.00           O  
ATOM    429  CG2 THR A  56     -14.531  -1.590   7.983  1.00  0.00           C  
ATOM    430  OG1 THR A  56     -15.864   0.365   7.527  1.00  0.00           O  
ATOM    431  N   ILE A  57     -11.434  -0.423   8.313  1.00  0.00           N  
ATOM    432  CA  ILE A  57     -10.160  -1.123   8.190  1.00  0.00           C  
ATOM    433  C   ILE A  57     -10.283  -2.527   8.778  1.00  0.00           C  
ATOM    434  CB  ILE A  57      -9.020  -0.348   8.887  1.00  0.00           C  
ATOM    435  O   ILE A  57     -10.581  -2.686   9.964  1.00  0.00           O  
ATOM    436  CG1 ILE A  57      -8.938   1.084   8.345  1.00  0.00           C  
ATOM    437  CG2 ILE A  57      -7.685  -1.077   8.711  1.00  0.00           C  
ATOM    438  CD1 ILE A  57      -9.815   2.079   9.091  1.00  0.00           C  
ATOM    439  N   THR A  58     -10.072  -3.486   7.937  1.00  0.00           N  
ATOM    440  CA  THR A  58     -10.079  -4.877   8.376  1.00  0.00           C  
ATOM    441  C   THR A  58      -8.674  -5.469   8.322  1.00  0.00           C  
ATOM    442  CB  THR A  58     -11.032  -5.729   7.517  1.00  0.00           C  
ATOM    443  O   THR A  58      -8.055  -5.516   7.257  1.00  0.00           O  
ATOM    444  CG2 THR A  58     -11.104  -7.162   8.033  1.00  0.00           C  
ATOM    445  OG1 THR A  58     -12.343  -5.153   7.553  1.00  0.00           O  
ATOM    446  N   SER A  59      -8.186  -5.799   9.486  1.00  0.00           N  
ATOM    447  CA  SER A  59      -6.870  -6.418   9.613  1.00  0.00           C  
ATOM    448  C   SER A  59      -6.973  -7.816  10.213  1.00  0.00           C  
ATOM    449  CB  SER A  59      -5.950  -5.551  10.473  1.00  0.00           C  
ATOM    450  O   SER A  59      -8.075  -8.319  10.443  1.00  0.00           O  
ATOM    451  OG  SER A  59      -6.306  -5.644  11.842  1.00  0.00           O  
ATOM    452  N   LYS A  60      -5.805  -8.410  10.425  1.00  0.00           N  
ATOM    453  CA  LYS A  60      -5.753  -9.713  11.083  1.00  0.00           C  
ATOM    454  C   LYS A  60      -6.297  -9.631  12.507  1.00  0.00           C  
ATOM    455  CB  LYS A  60      -4.321 -10.249  11.100  1.00  0.00           C  
ATOM    456  O   LYS A  60      -6.829 -10.612  13.030  1.00  0.00           O  
ATOM    457  CG  LYS A  60      -4.164 -11.573  11.833  1.00  0.00           C  
ATOM    458  CD  LYS A  60      -2.703 -11.997  11.914  1.00  0.00           C  
ATOM    459  CE  LYS A  60      -2.534 -13.268  12.736  1.00  0.00           C  
ATOM    460  NZ  LYS A  60      -1.101 -13.676  12.837  1.00  0.00           N  
ATOM    461  N   HIS A  61      -6.259  -8.432  13.040  1.00  0.00           N  
ATOM    462  CA  HIS A  61      -6.593  -8.254  14.448  1.00  0.00           C  
ATOM    463  C   HIS A  61      -8.034  -7.784  14.617  1.00  0.00           C  
ATOM    464  CB  HIS A  61      -5.636  -7.258  15.105  1.00  0.00           C  
ATOM    465  O   HIS A  61      -8.511  -7.622  15.743  1.00  0.00           O  
ATOM    466  CG  HIS A  61      -4.201  -7.678  15.048  1.00  0.00           C  
ATOM    467  CD2 HIS A  61      -3.135  -7.120  14.427  1.00  0.00           C  
ATOM    468  ND1 HIS A  61      -3.731  -8.806  15.685  1.00  0.00           N  
ATOM    469  CE1 HIS A  61      -2.433  -8.923  15.458  1.00  0.00           C  
ATOM    470  NE2 HIS A  61      -2.047  -7.913  14.697  1.00  0.00           N  
ATOM    471  N   GLY A  62      -8.678  -7.572  13.502  1.00  0.00           N  
ATOM    472  CA  GLY A  62     -10.064  -7.150  13.632  1.00  0.00           C  
ATOM    473  C   GLY A  62     -10.420  -5.985  12.728  1.00  0.00           C  
ATOM    474  O   GLY A  62      -9.697  -5.689  11.774  1.00  0.00           O  
ATOM    475  N   THR A  63     -11.565  -5.464  13.029  1.00  0.00           N  
ATOM    476  CA  THR A  63     -12.110  -4.388  12.209  1.00  0.00           C  
ATOM    477  C   THR A  63     -12.161  -3.081  12.995  1.00  0.00           C  
ATOM    478  CB  THR A  63     -13.520  -4.736  11.696  1.00  0.00           C  
ATOM    479  O   THR A  63     -12.500  -3.077  14.181  1.00  0.00           O  
ATOM    480  CG2 THR A  63     -14.104  -3.592  10.873  1.00  0.00           C  
ATOM    481  OG1 THR A  63     -13.448  -5.910  10.878  1.00  0.00           O  
ATOM    482  N   PHE A  64     -11.724  -2.044  12.353  1.00  0.00           N  
ATOM    483  CA  PHE A  64     -11.717  -0.696  12.909  1.00  0.00           C  
ATOM    484  C   PHE A  64     -12.428   0.278  11.978  1.00  0.00           C  
ATOM    485  CB  PHE A  64     -10.281  -0.225  13.163  1.00  0.00           C  
ATOM    486  O   PHE A  64     -12.194   0.272  10.767  1.00  0.00           O  
ATOM    487  CG  PHE A  64     -10.192   1.062  13.938  1.00  0.00           C  
ATOM    488  CD1 PHE A  64     -10.223   2.287  13.284  1.00  0.00           C  
ATOM    489  CD2 PHE A  64     -10.078   1.046  15.322  1.00  0.00           C  
ATOM    490  CE1 PHE A  64     -10.141   3.480  13.999  1.00  0.00           C  
ATOM    491  CE2 PHE A  64      -9.996   2.233  16.044  1.00  0.00           C  
ATOM    492  CZ  PHE A  64     -10.026   3.449  15.380  1.00  0.00           C  
ATOM    493  N   THR A  65     -13.270   1.129  12.607  1.00  0.00           N  
ATOM    494  CA  THR A  65     -14.035   2.058  11.782  1.00  0.00           C  
ATOM    495  C   THR A  65     -13.734   3.502  12.171  1.00  0.00           C  
ATOM    496  CB  THR A  65     -15.548   1.796  11.903  1.00  0.00           C  
ATOM    497  O   THR A  65     -13.751   3.848  13.354  1.00  0.00           O  
ATOM    498  CG2 THR A  65     -16.347   2.791  11.067  1.00  0.00           C  
ATOM    499  OG1 THR A  65     -15.835   0.468  11.449  1.00  0.00           O  
ATOM    500  N   ILE A  66     -13.391   4.254  11.119  1.00  0.00           N  
ATOM    501  CA  ILE A  66     -13.275   5.703  11.244  1.00  0.00           C  
ATOM    502  C   ILE A  66     -14.504   6.374  10.635  1.00  0.00           C  
ATOM    503  CB  ILE A  66     -11.988   6.227  10.569  1.00  0.00           C  
ATOM    504  O   ILE A  66     -14.757   6.247   9.434  1.00  0.00           O  
ATOM    505  CG1 ILE A  66     -10.752   5.565  11.189  1.00  0.00           C  
ATOM    506  CG2 ILE A  66     -11.904   7.753  10.678  1.00  0.00           C  
ATOM    507  CD1 ILE A  66      -9.476   5.755  10.380  1.00  0.00           C  
ATOM    508  N   SER A  67     -15.270   7.115  11.387  1.00  0.00           N  
ATOM    509  CA  SER A  67     -16.588   7.604  10.995  1.00  0.00           C  
ATOM    510  C   SER A  67     -16.477   8.773  10.022  1.00  0.00           C  
ATOM    511  CB  SER A  67     -17.391   8.028  12.225  1.00  0.00           C  
ATOM    512  O   SER A  67     -17.371   8.993   9.202  1.00  0.00           O  
ATOM    513  OG  SER A  67     -17.618   6.922  13.083  1.00  0.00           O  
ATOM    514  N   ASN A  68     -15.427   9.514  10.152  1.00  0.00           N  
ATOM    515  CA  ASN A  68     -15.256  10.680   9.292  1.00  0.00           C  
ATOM    516  C   ASN A  68     -13.862  10.720   8.672  1.00  0.00           C  
ATOM    517  CB  ASN A  68     -15.527  11.967  10.073  1.00  0.00           C  
ATOM    518  O   ASN A  68     -12.887  11.052   9.347  1.00  0.00           O  
ATOM    519  CG  ASN A  68     -15.520  13.199   9.189  1.00  0.00           C  
ATOM    520  ND2 ASN A  68     -15.840  14.349   9.771  1.00  0.00           N  
ATOM    521  OD1 ASN A  68     -15.230  13.118   7.992  1.00  0.00           O  
ATOM    522  N   THR A  69     -13.793  10.460   7.332  1.00  0.00           N  
ATOM    523  CA  THR A  69     -12.510  10.370   6.644  1.00  0.00           C  
ATOM    524  C   THR A  69     -11.845  11.741   6.557  1.00  0.00           C  
ATOM    525  CB  THR A  69     -12.675   9.786   5.228  1.00  0.00           C  
ATOM    526  O   THR A  69     -10.641  11.838   6.312  1.00  0.00           O  
ATOM    527  CG2 THR A  69     -13.061   8.312   5.283  1.00  0.00           C  
ATOM    528  OG1 THR A  69     -13.699  10.511   4.535  1.00  0.00           O  
ATOM    529  N   LYS A  70     -12.510  12.819   6.888  1.00  0.00           N  
ATOM    530  CA  LYS A  70     -11.930  14.158   6.848  1.00  0.00           C  
ATOM    531  C   LYS A  70     -10.999  14.389   8.034  1.00  0.00           C  
ATOM    532  CB  LYS A  70     -13.031  15.219   6.831  1.00  0.00           C  
ATOM    533  O   LYS A  70     -10.160  15.292   8.005  1.00  0.00           O  
ATOM    534  CG  LYS A  70     -13.773  15.321   5.506  1.00  0.00           C  
ATOM    535  CD  LYS A  70     -14.724  16.510   5.488  1.00  0.00           C  
ATOM    536  CE  LYS A  70     -15.364  16.695   4.118  1.00  0.00           C  
ATOM    537  NZ  LYS A  70     -16.334  17.830   4.108  1.00  0.00           N  
ATOM    538  N   THR A  71     -11.149  13.582   8.958  1.00  0.00           N  
ATOM    539  CA  THR A  71     -10.350  13.752  10.167  1.00  0.00           C  
ATOM    540  C   THR A  71      -9.026  13.003  10.051  1.00  0.00           C  
ATOM    541  CB  THR A  71     -11.112  13.263  11.413  1.00  0.00           C  
ATOM    542  O   THR A  71      -8.154  13.135  10.913  1.00  0.00           O  
ATOM    543  CG2 THR A  71     -12.469  13.949  11.533  1.00  0.00           C  
ATOM    544  OG1 THR A  71     -11.311  11.847  11.319  1.00  0.00           O  
ATOM    545  N   LEU A  72      -8.859  12.270   8.956  1.00  0.00           N  
ATOM    546  CA  LEU A  72      -7.657  11.463   8.779  1.00  0.00           C  
ATOM    547  C   LEU A  72      -6.460  12.341   8.427  1.00  0.00           C  
ATOM    548  CB  LEU A  72      -7.873  10.412   7.687  1.00  0.00           C  
ATOM    549  O   LEU A  72      -6.589  13.292   7.652  1.00  0.00           O  
ATOM    550  CG  LEU A  72      -8.763   9.224   8.056  1.00  0.00           C  
ATOM    551  CD1 LEU A  72      -9.089   8.401   6.814  1.00  0.00           C  
ATOM    552  CD2 LEU A  72      -8.090   8.359   9.116  1.00  0.00           C  
ATOM    553  N   LYS A  73      -5.355  12.001   9.063  1.00  0.00           N  
ATOM    554  CA  LYS A  73      -4.092  12.613   8.661  1.00  0.00           C  
ATOM    555  C   LYS A  73      -3.427  11.817   7.541  1.00  0.00           C  
ATOM    556  CB  LYS A  73      -3.145  12.725   9.857  1.00  0.00           C  
ATOM    557  O   LYS A  73      -3.126  10.633   7.708  1.00  0.00           O  
ATOM    558  CG  LYS A  73      -3.631  13.672  10.944  1.00  0.00           C  
ATOM    559  CD  LYS A  73      -2.624  13.780  12.083  1.00  0.00           C  
ATOM    560  CE  LYS A  73      -3.118  14.712  13.181  1.00  0.00           C  
ATOM    561  NZ  LYS A  73      -2.143  14.805  14.308  1.00  0.00           N  
ATOM    562  N   LEU A  74      -3.301  12.557   6.393  1.00  0.00           N  
ATOM    563  CA  LEU A  74      -2.756  11.908   5.206  1.00  0.00           C  
ATOM    564  C   LEU A  74      -1.439  12.555   4.788  1.00  0.00           C  
ATOM    565  CB  LEU A  74      -3.759  11.973   4.051  1.00  0.00           C  
ATOM    566  O   LEU A  74      -1.299  13.779   4.844  1.00  0.00           O  
ATOM    567  CG  LEU A  74      -5.183  11.512   4.363  1.00  0.00           C  
ATOM    568  CD1 LEU A  74      -6.085  11.718   3.151  1.00  0.00           C  
ATOM    569  CD2 LEU A  74      -5.189  10.051   4.799  1.00  0.00           C  
ATOM    570  N   HIS A  75      -0.492  11.707   4.458  1.00  0.00           N  
ATOM    571  CA  HIS A  75       0.717  12.148   3.771  1.00  0.00           C  
ATOM    572  C   HIS A  75       0.741  11.655   2.328  1.00  0.00           C  
ATOM    573  CB  HIS A  75       1.962  11.661   4.514  1.00  0.00           C  
ATOM    574  O   HIS A  75       0.906  10.459   2.079  1.00  0.00           O  
ATOM    575  CG  HIS A  75       3.245  12.150   3.919  1.00  0.00           C  
ATOM    576  CD2 HIS A  75       4.044  11.614   2.966  1.00  0.00           C  
ATOM    577  ND1 HIS A  75       3.842  13.330   4.305  1.00  0.00           N  
ATOM    578  CE1 HIS A  75       4.956  13.500   3.613  1.00  0.00           C  
ATOM    579  NE2 HIS A  75       5.102  12.473   2.794  1.00  0.00           N  
ATOM    580  N   LEU A  76       0.581  12.609   1.366  1.00  0.00           N  
ATOM    581  CA  LEU A  76       0.538  12.278  -0.054  1.00  0.00           C  
ATOM    582  C   LEU A  76       1.943  12.235  -0.646  1.00  0.00           C  
ATOM    583  CB  LEU A  76      -0.318  13.293  -0.816  1.00  0.00           C  
ATOM    584  O   LEU A  76       2.738  13.154  -0.436  1.00  0.00           O  
ATOM    585  CG  LEU A  76      -1.730  13.529  -0.277  1.00  0.00           C  
ATOM    586  CD1 LEU A  76      -1.940  15.008   0.029  1.00  0.00           C  
ATOM    587  CD2 LEU A  76      -2.773  13.030  -1.272  1.00  0.00           C  
ATOM    588  N   ILE A  77       2.198  11.112  -1.324  1.00  0.00           N  
ATOM    589  CA  ILE A  77       3.476  11.024  -2.021  1.00  0.00           C  
ATOM    590  C   ILE A  77       3.359  11.674  -3.398  1.00  0.00           C  
ATOM    591  CB  ILE A  77       3.945   9.558  -2.159  1.00  0.00           C  
ATOM    592  O   ILE A  77       2.634  11.180  -4.265  1.00  0.00           O  
ATOM    593  CG1 ILE A  77       3.887   8.849  -0.801  1.00  0.00           C  
ATOM    594  CG2 ILE A  77       5.357   9.495  -2.750  1.00  0.00           C  
ATOM    595  CD1 ILE A  77       4.792   9.465   0.257  1.00  0.00           C  
ATOM    596  N   GLU A  78       4.065  12.694  -3.560  1.00  0.00           N  
ATOM    597  CA  GLU A  78       3.915  13.532  -4.745  1.00  0.00           C  
ATOM    598  C   GLU A  78       4.218  12.747  -6.018  1.00  0.00           C  
ATOM    599  CB  GLU A  78       4.826  14.759  -4.655  1.00  0.00           C  
ATOM    600  O   GLU A  78       5.214  12.023  -6.086  1.00  0.00           O  
ATOM    601  CG  GLU A  78       4.535  15.820  -5.707  1.00  0.00           C  
ATOM    602  CD  GLU A  78       5.385  17.071  -5.548  1.00  0.00           C  
ATOM    603  OE1 GLU A  78       5.205  18.030  -6.332  1.00  0.00           O  
ATOM    604  OE2 GLU A  78       6.239  17.091  -4.634  1.00  0.00           O  
ATOM    605  N   GLY A  79       3.338  12.880  -6.994  1.00  0.00           N  
ATOM    606  CA  GLY A  79       3.538  12.349  -8.333  1.00  0.00           C  
ATOM    607  C   GLY A  79       3.266  10.860  -8.431  1.00  0.00           C  
ATOM    608  O   GLY A  79       3.572  10.233  -9.448  1.00  0.00           O  
ATOM    609  N   ARG A  80       2.680  10.309  -7.291  1.00  0.00           N  
ATOM    610  CA  ARG A  80       2.473   8.865  -7.242  1.00  0.00           C  
ATOM    611  C   ARG A  80       1.095   8.528  -6.683  1.00  0.00           C  
ATOM    612  CB  ARG A  80       3.559   8.194  -6.399  1.00  0.00           C  
ATOM    613  O   ARG A  80       0.536   9.292  -5.893  1.00  0.00           O  
ATOM    614  CG  ARG A  80       4.970   8.423  -6.917  1.00  0.00           C  
ATOM    615  CD  ARG A  80       6.020   7.917  -5.937  1.00  0.00           C  
ATOM    616  NE  ARG A  80       7.373   8.226  -6.390  1.00  0.00           N  
ATOM    617  NH1 ARG A  80       7.738   6.166  -7.369  1.00  0.00           N  
ATOM    618  NH2 ARG A  80       9.373   7.772  -7.423  1.00  0.00           N  
ATOM    619  CZ  ARG A  80       8.158   7.387  -7.060  1.00  0.00           C  
ATOM    620  N   ASP A  81       0.519   7.453  -7.157  1.00  0.00           N  
ATOM    621  CA  ASP A  81      -0.701   6.909  -6.567  1.00  0.00           C  
ATOM    622  C   ASP A  81      -0.399   6.168  -5.267  1.00  0.00           C  
ATOM    623  CB  ASP A  81      -1.404   5.975  -7.554  1.00  0.00           C  
ATOM    624  O   ASP A  81      -0.545   4.946  -5.194  1.00  0.00           O  
ATOM    625  CG  ASP A  81      -2.777   5.535  -7.079  1.00  0.00           C  
ATOM    626  OD1 ASP A  81      -3.370   6.214  -6.213  1.00  0.00           O  
ATOM    627  OD2 ASP A  81      -3.270   4.497  -7.572  1.00  0.00           O  
ATOM    628  N   LEU A  82       0.129   6.951  -4.310  1.00  0.00           N  
ATOM    629  CA  LEU A  82       0.567   6.452  -3.011  1.00  0.00           C  
ATOM    630  C   LEU A  82       0.260   7.462  -1.909  1.00  0.00           C  
ATOM    631  CB  LEU A  82       2.066   6.144  -3.032  1.00  0.00           C  
ATOM    632  O   LEU A  82       0.531   8.655  -2.061  1.00  0.00           O  
ATOM    633  CG  LEU A  82       2.606   5.321  -1.862  1.00  0.00           C  
ATOM    634  CD1 LEU A  82       2.032   3.908  -1.898  1.00  0.00           C  
ATOM    635  CD2 LEU A  82       4.130   5.284  -1.891  1.00  0.00           C  
ATOM    636  N   VAL A  83      -0.323   6.943  -0.803  1.00  0.00           N  
ATOM    637  CA  VAL A  83      -0.638   7.806   0.331  1.00  0.00           C  
ATOM    638  C   VAL A  83      -0.349   7.070   1.637  1.00  0.00           C  
ATOM    639  CB  VAL A  83      -2.110   8.274   0.297  1.00  0.00           C  
ATOM    640  O   VAL A  83      -0.484   5.847   1.710  1.00  0.00           O  
ATOM    641  CG1 VAL A  83      -3.058   7.084   0.434  1.00  0.00           C  
ATOM    642  CG2 VAL A  83      -2.370   9.298   1.400  1.00  0.00           C  
ATOM    643  N   ILE A  84       0.135   7.798   2.662  1.00  0.00           N  
ATOM    644  CA  ILE A  84       0.322   7.283   4.014  1.00  0.00           C  
ATOM    645  C   ILE A  84      -0.768   7.832   4.931  1.00  0.00           C  
ATOM    646  CB  ILE A  84       1.719   7.642   4.567  1.00  0.00           C  
ATOM    647  O   ILE A  84      -0.985   9.045   4.990  1.00  0.00           O  
ATOM    648  CG1 ILE A  84       2.814   7.140   3.618  1.00  0.00           C  
ATOM    649  CG2 ILE A  84       1.907   7.067   5.974  1.00  0.00           C  
ATOM    650  CD1 ILE A  84       4.200   7.692   3.924  1.00  0.00           C  
ATOM    651  N   ILE A  85      -1.413   6.896   5.622  1.00  0.00           N  
ATOM    652  CA  ILE A  85      -2.454   7.277   6.570  1.00  0.00           C  
ATOM    653  C   ILE A  85      -1.937   7.115   7.998  1.00  0.00           C  
ATOM    654  CB  ILE A  85      -3.737   6.440   6.367  1.00  0.00           C  
ATOM    655  O   ILE A  85      -1.458   6.042   8.373  1.00  0.00           O  
ATOM    656  CG1 ILE A  85      -4.171   6.477   4.897  1.00  0.00           C  
ATOM    657  CG2 ILE A  85      -4.858   6.939   7.283  1.00  0.00           C  
ATOM    658  CD1 ILE A  85      -5.259   5.471   4.548  1.00  0.00           C  
ATOM    659  N   GLU A  86      -2.047   8.203   8.702  1.00  0.00           N  
ATOM    660  CA  GLU A  86      -1.788   8.070  10.132  1.00  0.00           C  
ATOM    661  C   GLU A  86      -3.035   7.604  10.878  1.00  0.00           C  
ATOM    662  CB  GLU A  86      -1.291   9.395  10.715  1.00  0.00           C  
ATOM    663  O   GLU A  86      -4.048   8.305  10.904  1.00  0.00           O  
ATOM    664  CG  GLU A  86      -0.835   9.298  12.163  1.00  0.00           C  
ATOM    665  CD  GLU A  86      -0.349  10.623  12.730  1.00  0.00           C  
ATOM    666  OE1 GLU A  86       0.358  10.619  13.763  1.00  0.00           O  
ATOM    667  OE2 GLU A  86      -0.679  11.674  12.135  1.00  0.00           O  
ATOM    668  N   MET A  87      -2.847   6.444  11.538  1.00  0.00           N  
ATOM    669  CA  MET A  87      -3.990   5.879  12.250  1.00  0.00           C  
ATOM    670  C   MET A  87      -4.194   6.577  13.591  1.00  0.00           C  
ATOM    671  CB  MET A  87      -3.802   4.377  12.465  1.00  0.00           C  
ATOM    672  O   MET A  87      -3.239   7.076  14.188  1.00  0.00           O  
ATOM    673  CG  MET A  87      -3.636   3.589  11.176  1.00  0.00           C  
ATOM    674  SD  MET A  87      -5.032   3.843  10.012  1.00  0.00           S  
ATOM    675  CE  MET A  87      -6.394   3.151  10.991  1.00  0.00           C  
ATOM    676  N   PRO A  88      -5.492   6.637  14.014  1.00  0.00           N  
ATOM    677  CA  PRO A  88      -5.759   7.198  15.340  1.00  0.00           C  
ATOM    678  C   PRO A  88      -5.019   6.459  16.453  1.00  0.00           C  
ATOM    679  CB  PRO A  88      -7.274   7.037  15.493  1.00  0.00           C  
ATOM    680  O   PRO A  88      -4.653   5.293  16.287  1.00  0.00           O  
ATOM    681  CG  PRO A  88      -7.786   6.899  14.095  1.00  0.00           C  
ATOM    682  CD  PRO A  88      -6.725   6.240  13.262  1.00  0.00           C  
ATOM    683  N   LYS A  89      -4.854   7.091  17.530  1.00  0.00           N  
ATOM    684  CA  LYS A  89      -4.043   6.590  18.636  1.00  0.00           C  
ATOM    685  C   LYS A  89      -4.645   5.318  19.226  1.00  0.00           C  
ATOM    686  CB  LYS A  89      -3.901   7.656  19.723  1.00  0.00           C  
ATOM    687  O   LYS A  89      -3.930   4.501  19.811  1.00  0.00           O  
ATOM    688  CG  LYS A  89      -3.036   8.841  19.319  1.00  0.00           C  
ATOM    689  CD  LYS A  89      -2.833   9.807  20.479  1.00  0.00           C  
ATOM    690  CE  LYS A  89      -1.952  10.983  20.081  1.00  0.00           C  
ATOM    691  NZ  LYS A  89      -1.803  11.966  21.196  1.00  0.00           N  
ATOM    692  N   ASP A  90      -5.925   5.148  19.088  1.00  0.00           N  
ATOM    693  CA  ASP A  90      -6.563   3.967  19.663  1.00  0.00           C  
ATOM    694  C   ASP A  90      -6.502   2.785  18.698  1.00  0.00           C  
ATOM    695  CB  ASP A  90      -8.017   4.270  20.032  1.00  0.00           C  
ATOM    696  O   ASP A  90      -7.087   1.732  18.960  1.00  0.00           O  
ATOM    697  CG  ASP A  90      -8.840   4.756  18.852  1.00  0.00           C  
ATOM    698  OD1 ASP A  90      -8.256   5.113  17.806  1.00  0.00           O  
ATOM    699  OD2 ASP A  90     -10.084   4.787  18.971  1.00  0.00           O  
ATOM    700  N   PHE A  91      -5.845   2.952  17.557  1.00  0.00           N  
ATOM    701  CA  PHE A  91      -5.539   1.879  16.618  1.00  0.00           C  
ATOM    702  C   PHE A  91      -4.208   1.222  16.961  1.00  0.00           C  
ATOM    703  CB  PHE A  91      -5.508   2.412  15.182  1.00  0.00           C  
ATOM    704  O   PHE A  91      -3.180   1.898  17.046  1.00  0.00           O  
ATOM    705  CG  PHE A  91      -5.389   1.336  14.137  1.00  0.00           C  
ATOM    706  CD1 PHE A  91      -4.143   0.850  13.758  1.00  0.00           C  
ATOM    707  CD2 PHE A  91      -6.523   0.809  13.534  1.00  0.00           C  
ATOM    708  CE1 PHE A  91      -4.030  -0.146  12.791  1.00  0.00           C  
ATOM    709  CE2 PHE A  91      -6.419  -0.187  12.567  1.00  0.00           C  
ATOM    710  CZ  PHE A  91      -5.171  -0.662  12.196  1.00  0.00           C  
ATOM    711  N   PRO A  92      -4.278  -0.143  17.263  1.00  0.00           N  
ATOM    712  CA  PRO A  92      -3.014  -0.801  17.602  1.00  0.00           C  
ATOM    713  C   PRO A  92      -1.984  -0.716  16.477  1.00  0.00           C  
ATOM    714  CB  PRO A  92      -3.429  -2.253  17.854  1.00  0.00           C  
ATOM    715  O   PRO A  92      -2.329  -0.888  15.306  1.00  0.00           O  
ATOM    716  CG  PRO A  92      -4.896  -2.188  18.133  1.00  0.00           C  
ATOM    717  CD  PRO A  92      -5.474  -1.026  17.377  1.00  0.00           C  
ATOM    718  N   PRO A  93      -0.740  -0.453  16.876  1.00  0.00           N  
ATOM    719  CA  PRO A  93       0.288  -0.323  15.840  1.00  0.00           C  
ATOM    720  C   PRO A  93       0.683  -1.666  15.230  1.00  0.00           C  
ATOM    721  CB  PRO A  93       1.466   0.304  16.589  1.00  0.00           C  
ATOM    722  O   PRO A  93       0.581  -2.703  15.891  1.00  0.00           O  
ATOM    723  CG  PRO A  93       1.286  -0.124  18.010  1.00  0.00           C  
ATOM    724  CD  PRO A  93      -0.185  -0.221  18.297  1.00  0.00           C  
ATOM    725  N   PHE A  94       1.148  -1.674  13.931  1.00  0.00           N  
ATOM    726  CA  PHE A  94       1.674  -2.830  13.214  1.00  0.00           C  
ATOM    727  C   PHE A  94       3.157  -3.021  13.511  1.00  0.00           C  
ATOM    728  CB  PHE A  94       1.455  -2.675  11.706  1.00  0.00           C  
ATOM    729  O   PHE A  94       3.831  -2.090  13.957  1.00  0.00           O  
ATOM    730  CG  PHE A  94       0.006  -2.600  11.307  1.00  0.00           C  
ATOM    731  CD1 PHE A  94      -0.734  -3.758  11.104  1.00  0.00           C  
ATOM    732  CD2 PHE A  94      -0.616  -1.370  11.135  1.00  0.00           C  
ATOM    733  CE1 PHE A  94      -2.075  -3.692  10.735  1.00  0.00           C  
ATOM    734  CE2 PHE A  94      -1.956  -1.296  10.766  1.00  0.00           C  
ATOM    735  CZ  PHE A  94      -2.684  -2.458  10.566  1.00  0.00           C  
ATOM    736  N   ASP A  95       3.646  -4.176  13.316  1.00  0.00           N  
ATOM    737  CA  ASP A  95       5.089  -4.393  13.324  1.00  0.00           C  
ATOM    738  C   ASP A  95       5.777  -3.554  12.250  1.00  0.00           C  
ATOM    739  CB  ASP A  95       5.410  -5.875  13.120  1.00  0.00           C  
ATOM    740  O   ASP A  95       5.184  -3.258  11.211  1.00  0.00           O  
ATOM    741  CG  ASP A  95       4.953  -6.745  14.277  1.00  0.00           C  
ATOM    742  OD1 ASP A  95       4.835  -6.237  15.413  1.00  0.00           O  
ATOM    743  OD2 ASP A  95       4.711  -7.951  14.052  1.00  0.00           O  
ATOM    744  N   THR A  96       7.102  -3.193  12.445  1.00  0.00           N  
ATOM    745  CA  THR A  96       7.765  -2.250  11.551  1.00  0.00           C  
ATOM    746  C   THR A  96       8.966  -2.902  10.871  1.00  0.00           C  
ATOM    747  CB  THR A  96       8.222  -0.990  12.309  1.00  0.00           C  
ATOM    748  O   THR A  96       9.928  -2.220  10.512  1.00  0.00           O  
ATOM    749  CG2 THR A  96       7.031  -0.231  12.884  1.00  0.00           C  
ATOM    750  OG1 THR A  96       9.092  -1.374  13.381  1.00  0.00           O  
ATOM    751  N   ASP A  97       8.998  -4.214  10.676  1.00  0.00           N  
ATOM    752  CA  ASP A  97      10.200  -4.879  10.182  1.00  0.00           C  
ATOM    753  C   ASP A  97      10.135  -5.079   8.669  1.00  0.00           C  
ATOM    754  CB  ASP A  97      10.395  -6.226  10.882  1.00  0.00           C  
ATOM    755  O   ASP A  97      10.994  -5.745   8.088  1.00  0.00           O  
ATOM    756  CG  ASP A  97       9.177  -7.128  10.783  1.00  0.00           C  
ATOM    757  OD1 ASP A  97       8.053  -6.616  10.589  1.00  0.00           O  
ATOM    758  OD2 ASP A  97       9.343  -8.361  10.901  1.00  0.00           O  
ATOM    759  N   LEU A  98       9.042  -4.492   8.054  1.00  0.00           N  
ATOM    760  CA  LEU A  98       8.987  -4.551   6.598  1.00  0.00           C  
ATOM    761  C   LEU A  98      10.055  -3.656   5.977  1.00  0.00           C  
ATOM    762  CB  LEU A  98       7.602  -4.135   6.096  1.00  0.00           C  
ATOM    763  O   LEU A  98      10.393  -2.609   6.534  1.00  0.00           O  
ATOM    764  CG  LEU A  98       6.429  -5.012   6.539  1.00  0.00           C  
ATOM    765  CD1 LEU A  98       5.117  -4.456   5.997  1.00  0.00           C  
ATOM    766  CD2 LEU A  98       6.635  -6.452   6.083  1.00  0.00           C  
ATOM    767  N   VAL A  99      10.558  -4.100   4.886  1.00  0.00           N  
ATOM    768  CA  VAL A  99      11.571  -3.331   4.171  1.00  0.00           C  
ATOM    769  C   VAL A  99      11.018  -2.874   2.823  1.00  0.00           C  
ATOM    770  CB  VAL A  99      12.865  -4.151   3.966  1.00  0.00           C  
ATOM    771  O   VAL A  99      10.458  -3.676   2.071  1.00  0.00           O  
ATOM    772  CG1 VAL A  99      13.911  -3.329   3.215  1.00  0.00           C  
ATOM    773  CG2 VAL A  99      13.416  -4.622   5.310  1.00  0.00           C  
ATOM    774  N   PHE A 100      11.210  -1.518   2.532  1.00  0.00           N  
ATOM    775  CA  PHE A 100      10.753  -0.904   1.292  1.00  0.00           C  
ATOM    776  C   PHE A 100      11.933  -0.385   0.477  1.00  0.00           C  
ATOM    777  CB  PHE A 100       9.775   0.238   1.584  1.00  0.00           C  
ATOM    778  O   PHE A 100      12.873   0.187   1.032  1.00  0.00           O  
ATOM    779  CG  PHE A 100       8.568  -0.185   2.377  1.00  0.00           C  
ATOM    780  CD1 PHE A 100       7.389  -0.544   1.735  1.00  0.00           C  
ATOM    781  CD2 PHE A 100       8.612  -0.223   3.764  1.00  0.00           C  
ATOM    782  CE1 PHE A 100       6.270  -0.936   2.466  1.00  0.00           C  
ATOM    783  CE2 PHE A 100       7.497  -0.614   4.501  1.00  0.00           C  
ATOM    784  CZ  PHE A 100       6.327  -0.969   3.850  1.00  0.00           C  
ATOM    785  N   ARG A 101      11.876  -0.626  -0.786  1.00  0.00           N  
ATOM    786  CA  ARG A 101      12.875  -0.049  -1.680  1.00  0.00           C  
ATOM    787  C   ARG A 101      12.328   0.087  -3.097  1.00  0.00           C  
ATOM    788  CB  ARG A 101      14.146  -0.901  -1.688  1.00  0.00           C  
ATOM    789  O   ARG A 101      11.249  -0.425  -3.403  1.00  0.00           O  
ATOM    790  CG  ARG A 101      13.953  -2.289  -2.278  1.00  0.00           C  
ATOM    791  CD  ARG A 101      15.284  -2.957  -2.594  1.00  0.00           C  
ATOM    792  NE  ARG A 101      15.101  -4.326  -3.067  1.00  0.00           N  
ATOM    793  NH1 ARG A 101      14.505  -3.724  -5.216  1.00  0.00           N  
ATOM    794  NH2 ARG A 101      14.598  -5.937  -4.625  1.00  0.00           N  
ATOM    795  CZ  ARG A 101      14.735  -4.659  -4.301  1.00  0.00           C  
ATOM    796  N   GLU A 102      13.107   0.782  -3.891  1.00  0.00           N  
ATOM    797  CA  GLU A 102      12.715   0.933  -5.289  1.00  0.00           C  
ATOM    798  C   GLU A 102      12.856  -0.384  -6.047  1.00  0.00           C  
ATOM    799  CB  GLU A 102      13.550   2.022  -5.968  1.00  0.00           C  
ATOM    800  O   GLU A 102      13.718  -1.204  -5.724  1.00  0.00           O  
ATOM    801  CG  GLU A 102      13.316   3.416  -5.404  1.00  0.00           C  
ATOM    802  CD  GLU A 102      14.219   4.472  -6.022  1.00  0.00           C  
ATOM    803  OE1 GLU A 102      13.836   5.070  -7.053  1.00  0.00           O  
ATOM    804  OE2 GLU A 102      15.319   4.701  -5.471  1.00  0.00           O  
ATOM    805  N   PRO A 103      11.947  -0.525  -7.121  1.00  0.00           N  
ATOM    806  CA  PRO A 103      12.138  -1.703  -7.971  1.00  0.00           C  
ATOM    807  C   PRO A 103      13.366  -1.588  -8.872  1.00  0.00           C  
ATOM    808  CB  PRO A 103      10.854  -1.752  -8.801  1.00  0.00           C  
ATOM    809  O   PRO A 103      13.838  -0.480  -9.139  1.00  0.00           O  
ATOM    810  CG  PRO A 103      10.423  -0.325  -8.923  1.00  0.00           C  
ATOM    811  CD  PRO A 103      10.782   0.391  -7.652  1.00  0.00           C  
ATOM    812  N   VAL A 104      13.837  -2.759  -9.274  1.00  0.00           N  
ATOM    813  CA  VAL A 104      14.936  -2.862 -10.228  1.00  0.00           C  
ATOM    814  C   VAL A 104      14.418  -3.408 -11.557  1.00  0.00           C  
ATOM    815  CB  VAL A 104      16.072  -3.760  -9.690  1.00  0.00           C  
ATOM    816  O   VAL A 104      13.632  -4.358 -11.580  1.00  0.00           O  
ATOM    817  CG1 VAL A 104      17.202  -3.873 -10.712  1.00  0.00           C  
ATOM    818  CG2 VAL A 104      16.600  -3.215  -8.364  1.00  0.00           C  
ATOM    819  N   GLU A 105      14.811  -2.769 -12.666  1.00  0.00           N  
ATOM    820  CA  GLU A 105      14.371  -3.192 -13.992  1.00  0.00           C  
ATOM    821  C   GLU A 105      14.654  -4.674 -14.220  1.00  0.00           C  
ATOM    822  CB  GLU A 105      15.050  -2.354 -15.077  1.00  0.00           C  
ATOM    823  O   GLU A 105      15.776  -5.138 -14.006  1.00  0.00           O  
ATOM    824  CG  GLU A 105      14.455  -2.544 -16.464  1.00  0.00           C  
ATOM    825  CD  GLU A 105      13.215  -1.698 -16.706  1.00  0.00           C  
ATOM    826  OE1 GLU A 105      12.464  -1.982 -17.667  1.00  0.00           O  
ATOM    827  OE2 GLU A 105      12.992  -0.743 -15.928  1.00  0.00           O  
ATOM    828  N   GLY A 106      13.600  -5.404 -14.596  1.00  0.00           N  
ATOM    829  CA  GLY A 106      13.735  -6.799 -14.985  1.00  0.00           C  
ATOM    830  C   GLY A 106      13.724  -7.751 -13.804  1.00  0.00           C  
ATOM    831  O   GLY A 106      13.843  -8.966 -13.978  1.00  0.00           O  
ATOM    832  N   GLU A 107      13.582  -7.179 -12.575  1.00  0.00           N  
ATOM    833  CA  GLU A 107      13.565  -8.114 -11.455  1.00  0.00           C  
ATOM    834  C   GLU A 107      12.206  -8.797 -11.326  1.00  0.00           C  
ATOM    835  CB  GLU A 107      13.919  -7.397 -10.150  1.00  0.00           C  
ATOM    836  O   GLU A 107      11.206  -8.306 -11.856  1.00  0.00           O  
ATOM    837  CG  GLU A 107      12.871  -6.389  -9.698  1.00  0.00           C  
ATOM    838  CD  GLU A 107      13.198  -5.742  -8.362  1.00  0.00           C  
ATOM    839  OE1 GLU A 107      13.062  -4.504  -8.237  1.00  0.00           O  
ATOM    840  OE2 GLU A 107      13.595  -6.479  -7.432  1.00  0.00           O  
ATOM    841  N   ASP A 108      12.289  -9.995 -10.685  1.00  0.00           N  
ATOM    842  CA  ASP A 108      11.069 -10.767 -10.471  1.00  0.00           C  
ATOM    843  C   ASP A 108      10.346 -10.315  -9.205  1.00  0.00           C  
ATOM    844  CB  ASP A 108      11.387 -12.262 -10.390  1.00  0.00           C  
ATOM    845  O   ASP A 108      10.976 -10.102  -8.167  1.00  0.00           O  
ATOM    846  CG  ASP A 108      11.793 -12.856 -11.727  1.00  0.00           C  
ATOM    847  OD1 ASP A 108      11.441 -12.283 -12.781  1.00  0.00           O  
ATOM    848  OD2 ASP A 108      12.467 -13.908 -11.727  1.00  0.00           O  
ATOM    849  N   VAL A 109       8.978 -10.196  -9.333  1.00  0.00           N  
ATOM    850  CA  VAL A 109       8.174  -9.789  -8.186  1.00  0.00           C  
ATOM    851  C   VAL A 109       7.005 -10.754  -8.005  1.00  0.00           C  
ATOM    852  CB  VAL A 109       7.652  -8.343  -8.342  1.00  0.00           C  
ATOM    853  O   VAL A 109       6.629 -11.466  -8.939  1.00  0.00           O  
ATOM    854  CG1 VAL A 109       8.814  -7.352  -8.392  1.00  0.00           C  
ATOM    855  CG2 VAL A 109       6.788  -8.221  -9.596  1.00  0.00           C  
ATOM    856  N   ARG A 110       6.500 -10.793  -6.777  1.00  0.00           N  
ATOM    857  CA  ARG A 110       5.271 -11.509  -6.449  1.00  0.00           C  
ATOM    858  C   ARG A 110       4.240 -10.570  -5.831  1.00  0.00           C  
ATOM    859  CB  ARG A 110       5.562 -12.669  -5.495  1.00  0.00           C  
ATOM    860  O   ARG A 110       4.598  -9.606  -5.152  1.00  0.00           O  
ATOM    861  CG  ARG A 110       6.399 -13.779  -6.111  1.00  0.00           C  
ATOM    862  CD  ARG A 110       6.540 -14.967  -5.171  1.00  0.00           C  
ATOM    863  NE  ARG A 110       7.249 -16.075  -5.805  1.00  0.00           N  
ATOM    864  NH1 ARG A 110       5.582 -17.629  -5.427  1.00  0.00           N  
ATOM    865  NH2 ARG A 110       7.507 -18.246  -6.509  1.00  0.00           N  
ATOM    866  CZ  ARG A 110       6.778 -17.314  -5.912  1.00  0.00           C  
ATOM    867  N   LEU A 111       3.038 -10.839  -6.139  1.00  0.00           N  
ATOM    868  CA  LEU A 111       1.925 -10.155  -5.490  1.00  0.00           C  
ATOM    869  C   LEU A 111       1.464 -10.919  -4.253  1.00  0.00           C  
ATOM    870  CB  LEU A 111       0.757  -9.987  -6.465  1.00  0.00           C  
ATOM    871  O   LEU A 111       1.176 -12.116  -4.329  1.00  0.00           O  
ATOM    872  CG  LEU A 111      -0.444  -9.191  -5.953  1.00  0.00           C  
ATOM    873  CD1 LEU A 111      -0.149  -7.695  -6.004  1.00  0.00           C  
ATOM    874  CD2 LEU A 111      -1.692  -9.523  -6.765  1.00  0.00           C  
ATOM    875  N   VAL A 112       1.458 -10.216  -3.145  1.00  0.00           N  
ATOM    876  CA  VAL A 112       1.050 -10.848  -1.895  1.00  0.00           C  
ATOM    877  C   VAL A 112      -0.293 -10.280  -1.442  1.00  0.00           C  
ATOM    878  CB  VAL A 112       2.111 -10.655  -0.789  1.00  0.00           C  
ATOM    879  O   VAL A 112      -0.454  -9.062  -1.334  1.00  0.00           O  
ATOM    880  CG1 VAL A 112       1.707 -11.399   0.483  1.00  0.00           C  
ATOM    881  CG2 VAL A 112       3.481 -11.126  -1.275  1.00  0.00           C  
ATOM    882  N   THR A 113      -1.284 -11.184  -1.206  1.00  0.00           N  
ATOM    883  CA  THR A 113      -2.608 -10.785  -0.740  1.00  0.00           C  
ATOM    884  C   THR A 113      -3.057 -11.660   0.426  1.00  0.00           C  
ATOM    885  CB  THR A 113      -3.646 -10.864  -1.875  1.00  0.00           C  
ATOM    886  O   THR A 113      -2.319 -12.544   0.867  1.00  0.00           O  
ATOM    887  CG2 THR A 113      -3.208 -10.039  -3.080  1.00  0.00           C  
ATOM    888  OG1 THR A 113      -3.803 -12.231  -2.276  1.00  0.00           O  
ATOM    889  N   ARG A 114      -4.200 -11.239   0.913  1.00  0.00           N  
ATOM    890  CA  ARG A 114      -4.854 -11.997   1.975  1.00  0.00           C  
ATOM    891  C   ARG A 114      -6.323 -12.245   1.646  1.00  0.00           C  
ATOM    892  CB  ARG A 114      -4.733 -11.263   3.312  1.00  0.00           C  
ATOM    893  O   ARG A 114      -6.994 -11.376   1.086  1.00  0.00           O  
ATOM    894  CG  ARG A 114      -5.085 -12.119   4.519  1.00  0.00           C  
ATOM    895  CD  ARG A 114      -4.701 -11.437   5.825  1.00  0.00           C  
ATOM    896  NE  ARG A 114      -4.943 -12.303   6.976  1.00  0.00           N  
ATOM    897  NH1 ARG A 114      -3.412 -11.251   8.349  1.00  0.00           N  
ATOM    898  NH2 ARG A 114      -4.622 -13.036   9.128  1.00  0.00           N  
ATOM    899  CZ  ARG A 114      -4.325 -12.195   8.148  1.00  0.00           C  
ATOM    900  N   ASP A 115      -6.732 -13.487   2.013  1.00  0.00           N  
ATOM    901  CA  ASP A 115      -8.144 -13.810   1.833  1.00  0.00           C  
ATOM    902  C   ASP A 115      -8.947 -13.478   3.089  1.00  0.00           C  
ATOM    903  CB  ASP A 115      -8.316 -15.287   1.474  1.00  0.00           C  
ATOM    904  O   ASP A 115      -8.939 -14.241   4.057  1.00  0.00           O  
ATOM    905  CG  ASP A 115      -9.748 -15.649   1.121  1.00  0.00           C  
ATOM    906  OD1 ASP A 115     -10.624 -14.758   1.140  1.00  0.00           O  
ATOM    907  OD2 ASP A 115     -10.002 -16.836   0.824  1.00  0.00           O  
ATOM    908  N   PHE A 116      -9.654 -12.304   3.020  1.00  0.00           N  
ATOM    909  CA  PHE A 116     -10.399 -11.845   4.187  1.00  0.00           C  
ATOM    910  C   PHE A 116     -11.754 -12.537   4.272  1.00  0.00           C  
ATOM    911  CB  PHE A 116     -10.588 -10.325   4.141  1.00  0.00           C  
ATOM    912  O   PHE A 116     -12.498 -12.341   5.234  1.00  0.00           O  
ATOM    913  CG  PHE A 116      -9.337  -9.548   4.452  1.00  0.00           C  
ATOM    914  CD1 PHE A 116      -8.952  -9.322   5.768  1.00  0.00           C  
ATOM    915  CD2 PHE A 116      -8.546  -9.044   3.428  1.00  0.00           C  
ATOM    916  CE1 PHE A 116      -7.795  -8.603   6.059  1.00  0.00           C  
ATOM    917  CE2 PHE A 116      -7.388  -8.325   3.712  1.00  0.00           C  
ATOM    918  CZ  PHE A 116      -7.015  -8.105   5.028  1.00  0.00           C  
ATOM    919  N   GLN A 117     -12.147 -13.393   3.342  1.00  0.00           N  
ATOM    920  CA  GLN A 117     -13.426 -14.095   3.353  1.00  0.00           C  
ATOM    921  C   GLN A 117     -13.307 -15.446   4.054  1.00  0.00           C  
ATOM    922  CB  GLN A 117     -13.946 -14.288   1.928  1.00  0.00           C  
ATOM    923  O   GLN A 117     -14.313 -16.034   4.456  1.00  0.00           O  
ATOM    924  CG  GLN A 117     -14.326 -12.988   1.231  1.00  0.00           C  
ATOM    925  CD  GLN A 117     -14.854 -13.208  -0.174  1.00  0.00           C  
ATOM    926  NE2 GLN A 117     -14.814 -12.162  -0.993  1.00  0.00           N  
ATOM    927  OE1 GLN A 117     -15.292 -14.309  -0.522  1.00  0.00           O  
ATOM    928  N   ALA A 118     -12.101 -15.836   4.216  1.00  0.00           N  
ATOM    929  CA  ALA A 118     -11.888 -17.162   4.791  1.00  0.00           C  
ATOM    930  C   ALA A 118     -11.963 -17.117   6.315  1.00  0.00           C  
ATOM    931  CB  ALA A 118     -10.542 -17.726   4.344  1.00  0.00           C  
ATOM    932  O   ALA A 118     -11.753 -16.065   6.922  1.00  0.00           O  
ATOM    933  N   GLU A 119     -12.557 -18.090   6.922  1.00  0.00           N  
ATOM    934  CA  GLU A 119     -12.622 -18.205   8.376  1.00  0.00           C  
ATOM    935  C   GLU A 119     -11.262 -17.935   9.013  1.00  0.00           C  
ATOM    936  CB  GLU A 119     -13.128 -19.591   8.784  1.00  0.00           C  
ATOM    937  O   GLU A 119     -11.177 -17.279  10.053  1.00  0.00           O  
ATOM    938  CG  GLU A 119     -14.618 -19.794   8.555  1.00  0.00           C  
ATOM    939  CD  GLU A 119     -15.149 -21.083   9.163  1.00  0.00           C  
ATOM    940  OE1 GLU A 119     -16.382 -21.298   9.148  1.00  0.00           O  
ATOM    941  OE2 GLU A 119     -14.325 -21.883   9.659  1.00  0.00           O  
ATOM    942  N   THR A 120     -10.243 -18.470   8.300  1.00  0.00           N  
ATOM    943  CA  THR A 120      -8.871 -18.177   8.700  1.00  0.00           C  
ATOM    944  C   THR A 120      -8.130 -17.437   7.591  1.00  0.00           C  
ATOM    945  CB  THR A 120      -8.107 -19.465   9.061  1.00  0.00           C  
ATOM    946  O   THR A 120      -7.945 -17.973   6.496  1.00  0.00           O  
ATOM    947  CG2 THR A 120      -6.766 -19.144   9.712  1.00  0.00           C  
ATOM    948  OG1 THR A 120      -8.894 -20.241   9.972  1.00  0.00           O  
ATOM    949  N   PRO A 121      -7.920 -16.193   7.813  1.00  0.00           N  
ATOM    950  CA  PRO A 121      -7.215 -15.455   6.762  1.00  0.00           C  
ATOM    951  C   PRO A 121      -5.913 -16.132   6.339  1.00  0.00           C  
ATOM    952  CB  PRO A 121      -6.938 -14.096   7.410  1.00  0.00           C  
ATOM    953  O   PRO A 121      -5.133 -16.566   7.190  1.00  0.00           O  
ATOM    954  CG  PRO A 121      -7.900 -14.015   8.551  1.00  0.00           C  
ATOM    955  CD  PRO A 121      -8.205 -15.409   9.019  1.00  0.00           C  
ATOM    956  N   THR A 122      -5.864 -16.547   5.073  1.00  0.00           N  
ATOM    957  CA  THR A 122      -4.693 -17.194   4.491  1.00  0.00           C  
ATOM    958  C   THR A 122      -4.000 -16.265   3.499  1.00  0.00           C  
ATOM    959  CB  THR A 122      -5.074 -18.510   3.788  1.00  0.00           C  
ATOM    960  O   THR A 122      -4.661 -15.548   2.745  1.00  0.00           O  
ATOM    961  CG2 THR A 122      -3.832 -19.262   3.320  1.00  0.00           C  
ATOM    962  OG1 THR A 122      -5.805 -19.338   4.699  1.00  0.00           O  
ATOM    963  N   ALA A 123      -2.698 -16.307   3.604  1.00  0.00           N  
ATOM    964  CA  ALA A 123      -1.887 -15.573   2.636  1.00  0.00           C  
ATOM    965  C   ALA A 123      -2.003 -16.188   1.244  1.00  0.00           C  
ATOM    966  CB  ALA A 123      -0.427 -15.542   3.080  1.00  0.00           C  
ATOM    967  O   ALA A 123      -1.979 -17.412   1.096  1.00  0.00           O  
ATOM    968  N   LEU A 124      -2.244 -15.339   0.280  1.00  0.00           N  
ATOM    969  CA  LEU A 124      -2.207 -15.727  -1.126  1.00  0.00           C  
ATOM    970  C   LEU A 124      -1.035 -15.064  -1.842  1.00  0.00           C  
ATOM    971  CB  LEU A 124      -3.520 -15.356  -1.819  1.00  0.00           C  
ATOM    972  O   LEU A 124      -0.895 -13.839  -1.810  1.00  0.00           O  
ATOM    973  CG  LEU A 124      -4.798 -15.925  -1.200  1.00  0.00           C  
ATOM    974  CD1 LEU A 124      -6.027 -15.328  -1.879  1.00  0.00           C  
ATOM    975  CD2 LEU A 124      -4.811 -17.447  -1.303  1.00  0.00           C  
ATOM    976  N   VAL A 125      -0.240 -15.913  -2.433  1.00  0.00           N  
ATOM    977  CA  VAL A 125       0.935 -15.399  -3.128  1.00  0.00           C  
ATOM    978  C   VAL A 125       0.873 -15.787  -4.604  1.00  0.00           C  
ATOM    979  CB  VAL A 125       2.244 -15.922  -2.494  1.00  0.00           C  
ATOM    980  O   VAL A 125       0.617 -16.946  -4.938  1.00  0.00           O  
ATOM    981  CG1 VAL A 125       3.460 -15.294  -3.171  1.00  0.00           C  
ATOM    982  CG2 VAL A 125       2.258 -15.641  -0.993  1.00  0.00           C  
ATOM    983  N   SER A 126       1.030 -14.902  -5.449  1.00  0.00           N  
ATOM    984  CA  SER A 126       0.983 -15.161  -6.884  1.00  0.00           C  
ATOM    985  C   SER A 126       2.234 -15.897  -7.355  1.00  0.00           C  
ATOM    986  CB  SER A 126       0.829 -13.853  -7.661  1.00  0.00           C  
ATOM    987  O   SER A 126       3.188 -16.059  -6.592  1.00  0.00           O  
ATOM    988  OG  SER A 126       2.036 -13.109  -7.638  1.00  0.00           O  
ATOM    989  N   ASP A 127       2.222 -16.297  -8.668  1.00  0.00           N  
ATOM    990  CA  ASP A 127       3.448 -16.682  -9.361  1.00  0.00           C  
ATOM    991  C   ASP A 127       4.328 -15.466  -9.638  1.00  0.00           C  
ATOM    992  CB  ASP A 127       3.119 -17.403 -10.670  1.00  0.00           C  
ATOM    993  O   ASP A 127       3.923 -14.329  -9.385  1.00  0.00           O  
ATOM    994  CG  ASP A 127       4.092 -18.524 -10.990  1.00  0.00           C  
ATOM    995  OD1 ASP A 127       5.235 -18.504 -10.483  1.00  0.00           O  
ATOM    996  OD2 ASP A 127       3.714 -19.435 -11.758  1.00  0.00           O  
ATOM    997  N   VAL A 128       5.476 -15.653 -10.119  1.00  0.00           N  
ATOM    998  CA  VAL A 128       6.462 -14.598 -10.331  1.00  0.00           C  
ATOM    999  C   VAL A 128       6.157 -13.859 -11.632  1.00  0.00           C  
ATOM   1000  CB  VAL A 128       7.900 -15.162 -10.363  1.00  0.00           C  
ATOM   1001  O   VAL A 128       5.637 -14.450 -12.582  1.00  0.00           O  
ATOM   1002  CG1 VAL A 128       8.904 -14.063 -10.706  1.00  0.00           C  
ATOM   1003  CG2 VAL A 128       8.248 -15.809  -9.023  1.00  0.00           C  
ATOM   1004  N   SER A 129       6.420 -12.560 -11.618  1.00  0.00           N  
ATOM   1005  CA  SER A 129       6.349 -11.730 -12.815  1.00  0.00           C  
ATOM   1006  C   SER A 129       7.545 -10.788 -12.907  1.00  0.00           C  
ATOM   1007  CB  SER A 129       5.051 -10.922 -12.832  1.00  0.00           C  
ATOM   1008  O   SER A 129       7.956 -10.199 -11.905  1.00  0.00           O  
ATOM   1009  OG  SER A 129       4.971 -10.122 -13.999  1.00  0.00           O  
ATOM   1010  N   SER A 130       8.060 -10.727 -14.079  1.00  0.00           N  
ATOM   1011  CA  SER A 130       9.064  -9.690 -14.296  1.00  0.00           C  
ATOM   1012  C   SER A 130       8.426  -8.307 -14.358  1.00  0.00           C  
ATOM   1013  CB  SER A 130       9.844  -9.960 -15.584  1.00  0.00           C  
ATOM   1014  O   SER A 130       7.284  -8.164 -14.800  1.00  0.00           O  
ATOM   1015  OG  SER A 130      10.524 -11.201 -15.510  1.00  0.00           O  
ATOM   1016  N   THR A 131       9.223  -7.367 -13.829  1.00  0.00           N  
ATOM   1017  CA  THR A 131       8.640  -6.030 -13.809  1.00  0.00           C  
ATOM   1018  C   THR A 131       9.531  -5.040 -14.552  1.00  0.00           C  
ATOM   1019  CB  THR A 131       8.415  -5.541 -12.366  1.00  0.00           C  
ATOM   1020  O   THR A 131      10.755  -5.189 -14.569  1.00  0.00           O  
ATOM   1021  CG2 THR A 131       9.739  -5.396 -11.622  1.00  0.00           C  
ATOM   1022  OG1 THR A 131       7.756  -4.269 -12.397  1.00  0.00           O  
ATOM   1023  N   PHE A 132       8.881  -4.026 -15.223  1.00  0.00           N  
ATOM   1024  CA  PHE A 132       9.568  -3.012 -16.013  1.00  0.00           C  
ATOM   1025  C   PHE A 132       8.943  -1.639 -15.795  1.00  0.00           C  
ATOM   1026  CB  PHE A 132       9.532  -3.374 -17.502  1.00  0.00           C  
ATOM   1027  O   PHE A 132       7.726  -1.524 -15.636  1.00  0.00           O  
ATOM   1028  CG  PHE A 132      10.189  -4.689 -17.822  1.00  0.00           C  
ATOM   1029  CD1 PHE A 132      11.539  -4.747 -18.147  1.00  0.00           C  
ATOM   1030  CD2 PHE A 132       9.456  -5.868 -17.800  1.00  0.00           C  
ATOM   1031  CE1 PHE A 132      12.150  -5.963 -18.444  1.00  0.00           C  
ATOM   1032  CE2 PHE A 132      10.059  -7.087 -18.096  1.00  0.00           C  
ATOM   1033  CZ  PHE A 132      11.406  -7.133 -18.418  1.00  0.00           C  
ATOM   1034  N   ALA A 133       9.831  -0.734 -15.724  1.00  0.00           N  
ATOM   1035  CA  ALA A 133       9.357   0.640 -15.575  1.00  0.00           C  
ATOM   1036  C   ALA A 133       8.512   1.061 -16.774  1.00  0.00           C  
ATOM   1037  CB  ALA A 133      10.535   1.593 -15.396  1.00  0.00           C  
ATOM   1038  O   ALA A 133       8.777   0.646 -17.904  1.00  0.00           O  
ATOM   1039  N   SER A 134       7.463   1.733 -16.476  1.00  0.00           N  
ATOM   1040  CA  SER A 134       6.638   2.383 -17.489  1.00  0.00           C  
ATOM   1041  C   SER A 134       6.767   3.901 -17.415  1.00  0.00           C  
ATOM   1042  CB  SER A 134       5.172   1.979 -17.329  1.00  0.00           C  
ATOM   1043  O   SER A 134       6.679   4.485 -16.333  1.00  0.00           O  
ATOM   1044  OG  SER A 134       4.369   2.596 -18.320  1.00  0.00           O  
ATOM   1045  N   GLY A 135       6.949   4.527 -18.535  1.00  0.00           N  
ATOM   1046  CA  GLY A 135       7.054   5.977 -18.573  1.00  0.00           C  
ATOM   1047  C   GLY A 135       8.217   6.512 -17.760  1.00  0.00           C  
ATOM   1048  O   GLY A 135       9.367   6.129 -17.984  1.00  0.00           O  
ATOM   1049  N   ASP A 136       7.855   7.369 -16.723  1.00  0.00           N  
ATOM   1050  CA  ASP A 136       8.857   8.094 -15.948  1.00  0.00           C  
ATOM   1051  C   ASP A 136       9.363   7.252 -14.779  1.00  0.00           C  
ATOM   1052  CB  ASP A 136       8.285   9.417 -15.434  1.00  0.00           C  
ATOM   1053  O   ASP A 136      10.123   7.738 -13.940  1.00  0.00           O  
ATOM   1054  CG  ASP A 136       7.074   9.231 -14.537  1.00  0.00           C  
ATOM   1055  OD1 ASP A 136       6.636   8.077 -14.335  1.00  0.00           O  
ATOM   1056  OD2 ASP A 136       6.551  10.246 -14.030  1.00  0.00           O  
ATOM   1057  N   GLY A 137       8.928   5.999 -14.667  1.00  0.00           N  
ATOM   1058  CA  GLY A 137       9.454   5.133 -13.624  1.00  0.00           C  
ATOM   1059  C   GLY A 137       8.617   5.146 -12.359  1.00  0.00           C  
ATOM   1060  O   GLY A 137       8.965   4.496 -11.371  1.00  0.00           O  
ATOM   1061  N   VAL A 138       7.534   5.845 -12.355  1.00  0.00           N  
ATOM   1062  CA  VAL A 138       6.633   5.905 -11.208  1.00  0.00           C  
ATOM   1063  C   VAL A 138       5.742   4.666 -11.186  1.00  0.00           C  
ATOM   1064  CB  VAL A 138       5.767   7.185 -11.233  1.00  0.00           C  
ATOM   1065  O   VAL A 138       5.494   4.091 -10.123  1.00  0.00           O  
ATOM   1066  CG1 VAL A 138       4.679   7.121 -10.163  1.00  0.00           C  
ATOM   1067  CG2 VAL A 138       6.640   8.423 -11.039  1.00  0.00           C  
ATOM   1068  N   PHE A 139       5.411   4.291 -12.376  1.00  0.00           N  
ATOM   1069  CA  PHE A 139       4.616   3.076 -12.518  1.00  0.00           C  
ATOM   1070  C   PHE A 139       5.431   1.971 -13.178  1.00  0.00           C  
ATOM   1071  CB  PHE A 139       3.350   3.353 -13.334  1.00  0.00           C  
ATOM   1072  O   PHE A 139       6.282   2.242 -14.027  1.00  0.00           O  
ATOM   1073  CG  PHE A 139       2.375   4.272 -12.648  1.00  0.00           C  
ATOM   1074  CD1 PHE A 139       1.567   3.806 -11.617  1.00  0.00           C  
ATOM   1075  CD2 PHE A 139       2.266   5.601 -13.034  1.00  0.00           C  
ATOM   1076  CE1 PHE A 139       0.664   4.654 -10.980  1.00  0.00           C  
ATOM   1077  CE2 PHE A 139       1.365   6.455 -12.402  1.00  0.00           C  
ATOM   1078  CZ  PHE A 139       0.565   5.979 -11.377  1.00  0.00           C  
ATOM   1079  N   TRP A 140       5.187   0.802 -12.705  1.00  0.00           N  
ATOM   1080  CA  TRP A 140       5.862  -0.385 -13.222  1.00  0.00           C  
ATOM   1081  C   TRP A 140       4.850  -1.432 -13.675  1.00  0.00           C  
ATOM   1082  CB  TRP A 140       6.792  -0.980 -12.161  1.00  0.00           C  
ATOM   1083  O   TRP A 140       3.769  -1.552 -13.095  1.00  0.00           O  
ATOM   1084  CG  TRP A 140       8.019  -0.160 -11.898  1.00  0.00           C  
ATOM   1085  CD1 TRP A 140       8.072   1.088 -11.341  1.00  0.00           C  
ATOM   1086  CD2 TRP A 140       9.371  -0.529 -12.186  1.00  0.00           C  
ATOM   1087  CE2 TRP A 140      10.193   0.544 -11.775  1.00  0.00           C  
ATOM   1088  CE3 TRP A 140       9.968  -1.664 -12.750  1.00  0.00           C  
ATOM   1089  NE1 TRP A 140       9.377   1.516 -11.264  1.00  0.00           N  
ATOM   1090  CH2 TRP A 140      12.141  -0.608 -12.468  1.00  0.00           C  
ATOM   1091  CZ2 TRP A 140      11.583   0.514 -11.913  1.00  0.00           C  
ATOM   1092  CZ3 TRP A 140      11.351  -1.692 -12.886  1.00  0.00           C  
ATOM   1093  N   THR A 141       5.237  -2.091 -14.707  1.00  0.00           N  
ATOM   1094  CA  THR A 141       4.342  -3.099 -15.265  1.00  0.00           C  
ATOM   1095  C   THR A 141       4.600  -4.462 -14.629  1.00  0.00           C  
ATOM   1096  CB  THR A 141       4.502  -3.204 -16.793  1.00  0.00           C  
ATOM   1097  O   THR A 141       5.737  -4.784 -14.277  1.00  0.00           O  
ATOM   1098  CG2 THR A 141       3.522  -4.214 -17.381  1.00  0.00           C  
ATOM   1099  OG1 THR A 141       4.259  -1.920 -17.382  1.00  0.00           O  
ATOM   1100  N   HIS A 142       3.560  -5.241 -14.472  1.00  0.00           N  
ATOM   1101  CA  HIS A 142       3.609  -6.658 -14.129  1.00  0.00           C  
ATOM   1102  C   HIS A 142       2.477  -7.427 -14.803  1.00  0.00           C  
ATOM   1103  CB  HIS A 142       3.540  -6.845 -12.612  1.00  0.00           C  
ATOM   1104  O   HIS A 142       1.525  -6.825 -15.305  1.00  0.00           O  
ATOM   1105  CG  HIS A 142       2.223  -6.456 -12.019  1.00  0.00           C  
ATOM   1106  CD2 HIS A 142       1.779  -5.270 -11.540  1.00  0.00           C  
ATOM   1107  ND1 HIS A 142       1.184  -7.348 -11.865  1.00  0.00           N  
ATOM   1108  CE1 HIS A 142       0.154  -6.725 -11.316  1.00  0.00           C  
ATOM   1109  NE2 HIS A 142       0.490  -5.463 -11.108  1.00  0.00           N  
ATOM   1110  N   TRP A 143       2.588  -8.786 -14.838  1.00  0.00           N  
ATOM   1111  CA  TRP A 143       1.649  -9.587 -15.616  1.00  0.00           C  
ATOM   1112  C   TRP A 143       0.855 -10.525 -14.714  1.00  0.00           C  
ATOM   1113  CB  TRP A 143       2.388 -10.393 -16.688  1.00  0.00           C  
ATOM   1114  O   TRP A 143       0.290 -11.516 -15.181  1.00  0.00           O  
ATOM   1115  CG  TRP A 143       2.806  -9.583 -17.879  1.00  0.00           C  
ATOM   1116  CD1 TRP A 143       2.121  -9.429 -19.052  1.00  0.00           C  
ATOM   1117  CD2 TRP A 143       4.009  -8.820 -18.013  1.00  0.00           C  
ATOM   1118  CE2 TRP A 143       3.987  -8.228 -19.295  1.00  0.00           C  
ATOM   1119  CE3 TRP A 143       5.103  -8.578 -17.172  1.00  0.00           C  
ATOM   1120  NE1 TRP A 143       2.826  -8.615 -19.908  1.00  0.00           N  
ATOM   1121  CH2 TRP A 143       6.079  -7.188 -18.914  1.00  0.00           C  
ATOM   1122  CZ2 TRP A 143       5.020  -7.408 -19.756  1.00  0.00           C  
ATOM   1123  CZ3 TRP A 143       6.130  -7.762 -17.633  1.00  0.00           C  
ATOM   1124  N   ILE A 144       0.867 -10.174 -13.465  1.00  0.00           N  
ATOM   1125  CA  ILE A 144       0.075 -10.934 -12.505  1.00  0.00           C  
ATOM   1126  C   ILE A 144      -1.394 -10.531 -12.614  1.00  0.00           C  
ATOM   1127  CB  ILE A 144       0.582 -10.722 -11.061  1.00  0.00           C  
ATOM   1128  O   ILE A 144      -1.726  -9.346 -12.538  1.00  0.00           O  
ATOM   1129  CG1 ILE A 144       2.056 -11.130 -10.948  1.00  0.00           C  
ATOM   1130  CG2 ILE A 144      -0.280 -11.504 -10.065  1.00  0.00           C  
ATOM   1131  CD1 ILE A 144       2.735 -10.647  -9.673  1.00  0.00           C  
ATOM   1132  N   PRO A 145      -2.297 -11.597 -12.816  1.00  0.00           N  
ATOM   1133  CA  PRO A 145      -3.725 -11.276 -12.865  1.00  0.00           C  
ATOM   1134  C   PRO A 145      -4.256 -10.742 -11.536  1.00  0.00           C  
ATOM   1135  CB  PRO A 145      -4.376 -12.618 -13.213  1.00  0.00           C  
ATOM   1136  O   PRO A 145      -3.901 -11.259 -10.474  1.00  0.00           O  
ATOM   1137  CG  PRO A 145      -3.260 -13.456 -13.748  1.00  0.00           C  
ATOM   1138  CD  PRO A 145      -1.978 -13.009 -13.107  1.00  0.00           C  
ATOM   1139  N   THR A 146      -5.001  -9.655 -11.608  1.00  0.00           N  
ATOM   1140  CA  THR A 146      -5.609  -9.068 -10.420  1.00  0.00           C  
ATOM   1141  C   THR A 146      -7.109  -8.869 -10.622  1.00  0.00           C  
ATOM   1142  CB  THR A 146      -4.953  -7.720 -10.064  1.00  0.00           C  
ATOM   1143  O   THR A 146      -7.598  -8.903 -11.753  1.00  0.00           O  
ATOM   1144  CG2 THR A 146      -3.459  -7.887  -9.807  1.00  0.00           C  
ATOM   1145  OG1 THR A 146      -5.141  -6.804 -11.149  1.00  0.00           O  
ATOM   1146  N   LYS A 147      -7.838  -8.837  -9.534  1.00  0.00           N  
ATOM   1147  CA  LYS A 147      -9.272  -8.564  -9.538  1.00  0.00           C  
ATOM   1148  C   LYS A 147      -9.575  -7.210  -8.901  1.00  0.00           C  
ATOM   1149  CB  LYS A 147     -10.031  -9.670  -8.804  1.00  0.00           C  
ATOM   1150  O   LYS A 147      -8.723  -6.632  -8.224  1.00  0.00           O  
ATOM   1151  CG  LYS A 147      -9.857 -11.052  -9.417  1.00  0.00           C  
ATOM   1152  CD  LYS A 147     -10.589 -12.117  -8.611  1.00  0.00           C  
ATOM   1153  CE  LYS A 147     -10.378 -13.506  -9.198  1.00  0.00           C  
ATOM   1154  NZ  LYS A 147     -11.073 -14.558  -8.396  1.00  0.00           N  
ATOM   1155  N   ASP A 148     -10.782  -6.809  -9.196  1.00  0.00           N  
ATOM   1156  CA  ASP A 148     -11.248  -5.586  -8.549  1.00  0.00           C  
ATOM   1157  C   ASP A 148     -11.124  -5.686  -7.031  1.00  0.00           C  
ATOM   1158  CB  ASP A 148     -12.697  -5.290  -8.941  1.00  0.00           C  
ATOM   1159  O   ASP A 148     -11.507  -6.696  -6.437  1.00  0.00           O  
ATOM   1160  CG  ASP A 148     -12.849  -4.895 -10.399  1.00  0.00           C  
ATOM   1161  OD1 ASP A 148     -11.835  -4.562 -11.050  1.00  0.00           O  
ATOM   1162  OD2 ASP A 148     -13.993  -4.913 -10.902  1.00  0.00           O  
ATOM   1163  N   GLY A 149     -10.554  -4.620  -6.467  1.00  0.00           N  
ATOM   1164  CA  GLY A 149     -10.416  -4.603  -5.020  1.00  0.00           C  
ATOM   1165  C   GLY A 149      -9.014  -4.943  -4.549  1.00  0.00           C  
ATOM   1166  O   GLY A 149      -8.703  -4.812  -3.364  1.00  0.00           O  
ATOM   1167  N   GLN A 150      -8.145  -5.344  -5.479  1.00  0.00           N  
ATOM   1168  CA  GLN A 150      -6.821  -5.790  -5.058  1.00  0.00           C  
ATOM   1169  C   GLN A 150      -5.803  -4.657  -5.152  1.00  0.00           C  
ATOM   1170  CB  GLN A 150      -6.362  -6.981  -5.901  1.00  0.00           C  
ATOM   1171  O   GLN A 150      -4.607  -4.873  -4.948  1.00  0.00           O  
ATOM   1172  CG  GLN A 150      -7.112  -8.272  -5.602  1.00  0.00           C  
ATOM   1173  CD  GLN A 150      -6.626  -9.440  -6.438  1.00  0.00           C  
ATOM   1174  NE2 GLN A 150      -6.516 -10.609  -5.816  1.00  0.00           N  
ATOM   1175  OE1 GLN A 150      -6.352  -9.294  -7.633  1.00  0.00           O  
ATOM   1176  N   CYS A 151      -6.290  -3.505  -5.569  1.00  0.00           N  
ATOM   1177  CA  CYS A 151      -5.392  -2.359  -5.465  1.00  0.00           C  
ATOM   1178  C   CYS A 151      -4.846  -2.221  -4.049  1.00  0.00           C  
ATOM   1179  CB  CYS A 151      -6.114  -1.075  -5.872  1.00  0.00           C  
ATOM   1180  O   CYS A 151      -5.532  -2.551  -3.080  1.00  0.00           O  
ATOM   1181  SG  CYS A 151      -6.509  -0.987  -7.632  1.00  0.00           S  
ATOM   1182  N   GLY A 152      -3.603  -1.788  -4.004  1.00  0.00           N  
ATOM   1183  CA  GLY A 152      -2.998  -1.597  -2.695  1.00  0.00           C  
ATOM   1184  C   GLY A 152      -2.224  -2.810  -2.213  1.00  0.00           C  
ATOM   1185  O   GLY A 152      -1.530  -2.746  -1.196  1.00  0.00           O  
ATOM   1186  N   ALA A 153      -2.346  -3.905  -2.997  1.00  0.00           N  
ATOM   1187  CA  ALA A 153      -1.603  -5.105  -2.620  1.00  0.00           C  
ATOM   1188  C   ALA A 153      -0.111  -4.933  -2.887  1.00  0.00           C  
ATOM   1189  CB  ALA A 153      -2.138  -6.321  -3.373  1.00  0.00           C  
ATOM   1190  O   ALA A 153       0.282  -4.355  -3.903  1.00  0.00           O  
ATOM   1191  N   PRO A 154       0.714  -5.472  -1.990  1.00  0.00           N  
ATOM   1192  CA  PRO A 154       2.160  -5.281  -2.125  1.00  0.00           C  
ATOM   1193  C   PRO A 154       2.768  -6.142  -3.230  1.00  0.00           C  
ATOM   1194  CB  PRO A 154       2.700  -5.692  -0.753  1.00  0.00           C  
ATOM   1195  O   PRO A 154       2.376  -7.298  -3.403  1.00  0.00           O  
ATOM   1196  CG  PRO A 154       1.674  -6.630  -0.205  1.00  0.00           C  
ATOM   1197  CD  PRO A 154       0.329  -6.232  -0.740  1.00  0.00           C  
ATOM   1198  N   LEU A 155       3.650  -5.514  -3.986  1.00  0.00           N  
ATOM   1199  CA  LEU A 155       4.565  -6.231  -4.867  1.00  0.00           C  
ATOM   1200  C   LEU A 155       5.923  -6.422  -4.200  1.00  0.00           C  
ATOM   1201  CB  LEU A 155       4.735  -5.480  -6.190  1.00  0.00           C  
ATOM   1202  O   LEU A 155       6.569  -5.448  -3.806  1.00  0.00           O  
ATOM   1203  CG  LEU A 155       3.631  -5.680  -7.230  1.00  0.00           C  
ATOM   1204  CD1 LEU A 155       3.671  -7.103  -7.778  1.00  0.00           C  
ATOM   1205  CD2 LEU A 155       2.265  -5.373  -6.625  1.00  0.00           C  
ATOM   1206  N   VAL A 156       6.340  -7.714  -4.110  1.00  0.00           N  
ATOM   1207  CA  VAL A 156       7.509  -8.066  -3.311  1.00  0.00           C  
ATOM   1208  C   VAL A 156       8.596  -8.645  -4.213  1.00  0.00           C  
ATOM   1209  CB  VAL A 156       7.151  -9.072  -2.194  1.00  0.00           C  
ATOM   1210  O   VAL A 156       8.323  -9.515  -5.045  1.00  0.00           O  
ATOM   1211  CG1 VAL A 156       8.380  -9.399  -1.347  1.00  0.00           C  
ATOM   1212  CG2 VAL A 156       6.027  -8.520  -1.319  1.00  0.00           C  
ATOM   1213  N   SER A 157       9.814  -8.147  -4.053  1.00  0.00           N  
ATOM   1214  CA  SER A 157      10.955  -8.677  -4.792  1.00  0.00           C  
ATOM   1215  C   SER A 157      11.289 -10.098  -4.351  1.00  0.00           C  
ATOM   1216  CB  SER A 157      12.177  -7.776  -4.609  1.00  0.00           C  
ATOM   1217  O   SER A 157      11.397 -10.372  -3.154  1.00  0.00           O  
ATOM   1218  OG  SER A 157      13.326  -8.362  -5.198  1.00  0.00           O  
ATOM   1219  N   THR A 158      11.503 -10.933  -5.331  1.00  0.00           N  
ATOM   1220  CA  THR A 158      11.839 -12.317  -5.015  1.00  0.00           C  
ATOM   1221  C   THR A 158      13.301 -12.436  -4.594  1.00  0.00           C  
ATOM   1222  CB  THR A 158      11.570 -13.245  -6.213  1.00  0.00           C  
ATOM   1223  O   THR A 158      13.697 -13.429  -3.979  1.00  0.00           O  
ATOM   1224  CG2 THR A 158      10.111 -13.169  -6.651  1.00  0.00           C  
ATOM   1225  OG1 THR A 158      12.407 -12.857  -7.309  1.00  0.00           O  
ATOM   1226  N   SER A 159      14.058 -11.411  -4.877  1.00  0.00           N  
ATOM   1227  CA  SER A 159      15.492 -11.468  -4.616  1.00  0.00           C  
ATOM   1228  C   SER A 159      15.797 -11.217  -3.143  1.00  0.00           C  
ATOM   1229  CB  SER A 159      16.236 -10.448  -5.480  1.00  0.00           C  
ATOM   1230  O   SER A 159      16.656 -11.881  -2.559  1.00  0.00           O  
ATOM   1231  OG  SER A 159      15.825  -9.129  -5.166  1.00  0.00           O  
ATOM   1232  N   ASP A 160      14.968 -10.283  -2.557  1.00  0.00           N  
ATOM   1233  CA  ASP A 160      15.362  -9.929  -1.196  1.00  0.00           C  
ATOM   1234  C   ASP A 160      14.144  -9.829  -0.281  1.00  0.00           C  
ATOM   1235  CB  ASP A 160      16.136  -8.610  -1.188  1.00  0.00           C  
ATOM   1236  O   ASP A 160      14.273  -9.500   0.900  1.00  0.00           O  
ATOM   1237  CG  ASP A 160      15.370  -7.468  -1.832  1.00  0.00           C  
ATOM   1238  OD1 ASP A 160      14.157  -7.617  -2.091  1.00  0.00           O  
ATOM   1239  OD2 ASP A 160      15.986  -6.410  -2.086  1.00  0.00           O  
ATOM   1240  N   GLY A 161      12.940  -9.942  -0.786  1.00  0.00           N  
ATOM   1241  CA  GLY A 161      11.739  -9.931   0.033  1.00  0.00           C  
ATOM   1242  C   GLY A 161      11.261  -8.532   0.374  1.00  0.00           C  
ATOM   1243  O   GLY A 161      10.377  -8.360   1.215  1.00  0.00           O  
ATOM   1244  N   SER A 162      11.894  -7.545  -0.263  1.00  0.00           N  
ATOM   1245  CA  SER A 162      11.515  -6.155  -0.031  1.00  0.00           C  
ATOM   1246  C   SER A 162      10.257  -5.788  -0.812  1.00  0.00           C  
ATOM   1247  CB  SER A 162      12.657  -5.215  -0.419  1.00  0.00           C  
ATOM   1248  O   SER A 162      10.011  -6.328  -1.892  1.00  0.00           O  
ATOM   1249  OG  SER A 162      13.820  -5.497   0.340  1.00  0.00           O  
ATOM   1250  N   ILE A 163       9.402  -4.960  -0.197  1.00  0.00           N  
ATOM   1251  CA  ILE A 163       8.260  -4.406  -0.915  1.00  0.00           C  
ATOM   1252  C   ILE A 163       8.733  -3.317  -1.876  1.00  0.00           C  
ATOM   1253  CB  ILE A 163       7.202  -3.838   0.057  1.00  0.00           C  
ATOM   1254  O   ILE A 163       9.323  -2.320  -1.453  1.00  0.00           O  
ATOM   1255  CG1 ILE A 163       6.653  -4.951   0.958  1.00  0.00           C  
ATOM   1256  CG2 ILE A 163       6.072  -3.151  -0.714  1.00  0.00           C  
ATOM   1257  CD1 ILE A 163       5.749  -4.453   2.077  1.00  0.00           C  
ATOM   1258  N   VAL A 164       8.443  -3.476  -3.162  1.00  0.00           N  
ATOM   1259  CA  VAL A 164       9.000  -2.560  -4.152  1.00  0.00           C  
ATOM   1260  C   VAL A 164       7.888  -1.692  -4.737  1.00  0.00           C  
ATOM   1261  CB  VAL A 164       9.733  -3.320  -5.280  1.00  0.00           C  
ATOM   1262  O   VAL A 164       8.157  -0.748  -5.484  1.00  0.00           O  
ATOM   1263  CG1 VAL A 164      10.966  -4.038  -4.735  1.00  0.00           C  
ATOM   1264  CG2 VAL A 164       8.788  -4.312  -5.955  1.00  0.00           C  
ATOM   1265  N   GLY A 165       6.637  -2.020  -4.364  1.00  0.00           N  
ATOM   1266  CA  GLY A 165       5.505  -1.246  -4.849  1.00  0.00           C  
ATOM   1267  C   GLY A 165       4.168  -1.788  -4.380  1.00  0.00           C  
ATOM   1268  O   GLY A 165       4.116  -2.770  -3.637  1.00  0.00           O  
ATOM   1269  N   ILE A 166       3.100  -1.022  -4.732  1.00  0.00           N  
ATOM   1270  CA  ILE A 166       1.743  -1.479  -4.456  1.00  0.00           C  
ATOM   1271  C   ILE A 166       0.915  -1.443  -5.738  1.00  0.00           C  
ATOM   1272  CB  ILE A 166       1.071  -0.624  -3.359  1.00  0.00           C  
ATOM   1273  O   ILE A 166       1.081  -0.545  -6.567  1.00  0.00           O  
ATOM   1274  CG1 ILE A 166       0.972   0.839  -3.808  1.00  0.00           C  
ATOM   1275  CG2 ILE A 166       1.836  -0.740  -2.038  1.00  0.00           C  
ATOM   1276  CD1 ILE A 166       0.185   1.727  -2.855  1.00  0.00           C  
ATOM   1277  N   HIS A 167       0.168  -2.563  -5.912  1.00  0.00           N  
ATOM   1278  CA  HIS A 167      -0.667  -2.653  -7.104  1.00  0.00           C  
ATOM   1279  C   HIS A 167      -1.564  -1.428  -7.243  1.00  0.00           C  
ATOM   1280  CB  HIS A 167      -1.518  -3.925  -7.067  1.00  0.00           C  
ATOM   1281  O   HIS A 167      -2.207  -1.011  -6.277  1.00  0.00           O  
ATOM   1282  CG  HIS A 167      -2.493  -4.027  -8.196  1.00  0.00           C  
ATOM   1283  CD2 HIS A 167      -3.845  -3.955  -8.213  1.00  0.00           C  
ATOM   1284  ND1 HIS A 167      -2.101  -4.233  -9.501  1.00  0.00           N  
ATOM   1285  CE1 HIS A 167      -3.173  -4.282 -10.274  1.00  0.00           C  
ATOM   1286  NE2 HIS A 167      -4.244  -4.117  -9.517  1.00  0.00           N  
ATOM   1287  N   SER A 168      -1.750  -0.842  -8.522  1.00  0.00           N  
ATOM   1288  CA  SER A 168      -2.477   0.407  -8.721  1.00  0.00           C  
ATOM   1289  C   SER A 168      -3.556   0.254  -9.788  1.00  0.00           C  
ATOM   1290  CB  SER A 168      -1.517   1.531  -9.113  1.00  0.00           C  
ATOM   1291  O   SER A 168      -4.712   0.623  -9.567  1.00  0.00           O  
ATOM   1292  OG  SER A 168      -2.174   2.786  -9.087  1.00  0.00           O  
ATOM   1293  N   ALA A 169      -3.189  -0.259 -10.891  1.00  0.00           N  
ATOM   1294  CA  ALA A 169      -4.115  -0.170 -12.017  1.00  0.00           C  
ATOM   1295  C   ALA A 169      -3.833  -1.260 -13.046  1.00  0.00           C  
ATOM   1296  CB  ALA A 169      -4.028   1.208 -12.669  1.00  0.00           C  
ATOM   1297  O   ALA A 169      -2.885  -2.035 -12.896  1.00  0.00           O  
ATOM   1298  N   SER A 170      -4.786  -1.355 -13.961  1.00  0.00           N  
ATOM   1299  CA  SER A 170      -4.641  -2.221 -15.126  1.00  0.00           C  
ATOM   1300  C   SER A 170      -4.817  -1.438 -16.423  1.00  0.00           C  
ATOM   1301  CB  SER A 170      -5.653  -3.367 -15.072  1.00  0.00           C  
ATOM   1302  O   SER A 170      -5.283  -0.298 -16.407  1.00  0.00           O  
ATOM   1303  OG  SER A 170      -6.979  -2.869 -15.124  1.00  0.00           O  
ATOM   1304  N   ASN A 171      -4.237  -2.029 -17.463  1.00  0.00           N  
ATOM   1305  CA  ASN A 171      -4.521  -1.425 -18.761  1.00  0.00           C  
ATOM   1306  C   ASN A 171      -5.922  -1.780 -19.250  1.00  0.00           C  
ATOM   1307  CB  ASN A 171      -3.474  -1.851 -19.792  1.00  0.00           C  
ATOM   1308  O   ASN A 171      -6.629  -2.559 -18.609  1.00  0.00           O  
ATOM   1309  CG  ASN A 171      -3.578  -3.319 -20.157  1.00  0.00           C  
ATOM   1310  ND2 ASN A 171      -2.773  -3.748 -21.122  1.00  0.00           N  
ATOM   1311  OD1 ASN A 171      -4.375  -4.061 -19.577  1.00  0.00           O  
ATOM   1312  N   PHE A 172      -6.360  -1.202 -20.350  1.00  0.00           N  
ATOM   1313  CA  PHE A 172      -7.729  -1.328 -20.838  1.00  0.00           C  
ATOM   1314  C   PHE A 172      -7.992  -2.737 -21.354  1.00  0.00           C  
ATOM   1315  CB  PHE A 172      -8.004  -0.304 -21.943  1.00  0.00           C  
ATOM   1316  O   PHE A 172      -9.127  -3.217 -21.314  1.00  0.00           O  
ATOM   1317  CG  PHE A 172      -8.225   1.095 -21.434  1.00  0.00           C  
ATOM   1318  CD1 PHE A 172      -9.414   1.440 -20.804  1.00  0.00           C  
ATOM   1319  CD2 PHE A 172      -7.243   2.065 -21.585  1.00  0.00           C  
ATOM   1320  CE1 PHE A 172      -9.621   2.734 -20.331  1.00  0.00           C  
ATOM   1321  CE2 PHE A 172      -7.442   3.360 -21.116  1.00  0.00           C  
ATOM   1322  CZ  PHE A 172      -8.633   3.693 -20.490  1.00  0.00           C  
ATOM   1323  N   ASP A 173      -6.887  -3.337 -21.881  1.00  0.00           N  
ATOM   1324  CA  ASP A 173      -7.063  -4.677 -22.432  1.00  0.00           C  
ATOM   1325  C   ASP A 173      -6.844  -5.745 -21.362  1.00  0.00           C  
ATOM   1326  CB  ASP A 173      -6.106  -4.905 -23.605  1.00  0.00           C  
ATOM   1327  O   ASP A 173      -6.865  -6.941 -21.658  1.00  0.00           O  
ATOM   1328  CG  ASP A 173      -6.348  -3.949 -24.760  1.00  0.00           C  
ATOM   1329  OD1 ASP A 173      -7.508  -3.541 -24.982  1.00  0.00           O  
ATOM   1330  OD2 ASP A 173      -5.369  -3.604 -25.457  1.00  0.00           O  
ATOM   1331  N   ASN A 174      -6.603  -5.266 -20.169  1.00  0.00           N  
ATOM   1332  CA  ASN A 174      -6.367  -6.118 -19.009  1.00  0.00           C  
ATOM   1333  C   ASN A 174      -5.264  -7.138 -19.277  1.00  0.00           C  
ATOM   1334  CB  ASN A 174      -7.657  -6.828 -18.593  1.00  0.00           C  
ATOM   1335  O   ASN A 174      -5.356  -8.287 -18.842  1.00  0.00           O  
ATOM   1336  CG  ASN A 174      -7.687  -7.167 -17.116  1.00  0.00           C  
ATOM   1337  ND2 ASN A 174      -8.459  -8.186 -16.756  1.00  0.00           N  
ATOM   1338  OD1 ASN A 174      -7.023  -6.517 -16.304  1.00  0.00           O  
ATOM   1339  N   THR A 175      -4.334  -6.733 -20.156  1.00  0.00           N  
ATOM   1340  CA  THR A 175      -3.243  -7.645 -20.480  1.00  0.00           C  
ATOM   1341  C   THR A 175      -2.088  -7.477 -19.497  1.00  0.00           C  
ATOM   1342  CB  THR A 175      -2.735  -7.420 -21.916  1.00  0.00           C  
ATOM   1343  O   THR A 175      -1.283  -8.393 -19.314  1.00  0.00           O  
ATOM   1344  CG2 THR A 175      -3.812  -7.762 -22.940  1.00  0.00           C  
ATOM   1345  OG1 THR A 175      -2.360  -6.046 -22.075  1.00  0.00           O  
ATOM   1346  N   ASN A 176      -1.969  -6.300 -19.045  1.00  0.00           N  
ATOM   1347  CA  ASN A 176      -0.948  -6.051 -18.033  1.00  0.00           C  
ATOM   1348  C   ASN A 176      -1.448  -5.095 -16.954  1.00  0.00           C  
ATOM   1349  CB  ASN A 176       0.326  -5.503 -18.680  1.00  0.00           C  
ATOM   1350  O   ASN A 176      -2.461  -4.419 -17.139  1.00  0.00           O  
ATOM   1351  CG  ASN A 176       0.077  -4.238 -19.479  1.00  0.00           C  
ATOM   1352  ND2 ASN A 176       1.152  -3.584 -19.903  1.00  0.00           N  
ATOM   1353  OD1 ASN A 176      -1.071  -3.853 -19.712  1.00  0.00           O  
ATOM   1354  N   ASN A 177      -0.845  -5.262 -15.818  1.00  0.00           N  
ATOM   1355  CA  ASN A 177      -1.169  -4.428 -14.666  1.00  0.00           C  
ATOM   1356  C   ASN A 177      -0.008  -3.510 -14.295  1.00  0.00           C  
ATOM   1357  CB  ASN A 177      -1.563  -5.295 -13.469  1.00  0.00           C  
ATOM   1358  O   ASN A 177       1.097  -3.656 -14.821  1.00  0.00           O  
ATOM   1359  CG  ASN A 177      -2.842  -6.073 -13.707  1.00  0.00           C  
ATOM   1360  ND2 ASN A 177      -2.733  -7.395 -13.754  1.00  0.00           N  
ATOM   1361  OD1 ASN A 177      -3.920  -5.490 -13.850  1.00  0.00           O  
ATOM   1362  N   TYR A 178      -0.394  -2.488 -13.487  1.00  0.00           N  
ATOM   1363  CA  TYR A 178       0.609  -1.516 -13.067  1.00  0.00           C  
ATOM   1364  C   TYR A 178       0.655  -1.402 -11.548  1.00  0.00           C  
ATOM   1365  CB  TYR A 178       0.320  -0.144 -13.685  1.00  0.00           C  
ATOM   1366  O   TYR A 178      -0.363  -1.580 -10.874  1.00  0.00           O  
ATOM   1367  CG  TYR A 178       0.324  -0.146 -15.194  1.00  0.00           C  
ATOM   1368  CD1 TYR A 178       1.493   0.107 -15.908  1.00  0.00           C  
ATOM   1369  CD2 TYR A 178      -0.842  -0.398 -15.909  1.00  0.00           C  
ATOM   1370  CE1 TYR A 178       1.500   0.108 -17.299  1.00  0.00           C  
ATOM   1371  CE2 TYR A 178      -0.847  -0.399 -17.300  1.00  0.00           C  
ATOM   1372  OH  TYR A 178       0.329  -0.145 -19.362  1.00  0.00           O  
ATOM   1373  CZ  TYR A 178       0.328  -0.146 -17.985  1.00  0.00           C  
ATOM   1374  N   PHE A 179       1.850  -1.254 -11.064  1.00  0.00           N  
ATOM   1375  CA  PHE A 179       1.957  -0.903  -9.653  1.00  0.00           C  
ATOM   1376  C   PHE A 179       2.752   0.385  -9.474  1.00  0.00           C  
ATOM   1377  CB  PHE A 179       2.614  -2.040  -8.863  1.00  0.00           C  
ATOM   1378  O   PHE A 179       3.508   0.782 -10.363  1.00  0.00           O  
ATOM   1379  CG  PHE A 179       4.075  -2.226  -9.169  1.00  0.00           C  
ATOM   1380  CD1 PHE A 179       4.483  -3.079 -10.187  1.00  0.00           C  
ATOM   1381  CD2 PHE A 179       5.042  -1.548  -8.437  1.00  0.00           C  
ATOM   1382  CE1 PHE A 179       5.835  -3.253 -10.472  1.00  0.00           C  
ATOM   1383  CE2 PHE A 179       6.395  -1.717  -8.717  1.00  0.00           C  
ATOM   1384  CZ  PHE A 179       6.790  -2.571  -9.734  1.00  0.00           C  
ATOM   1385  N   THR A 180       2.406   1.105  -8.426  1.00  0.00           N  
ATOM   1386  CA  THR A 180       3.132   2.309  -8.041  1.00  0.00           C  
ATOM   1387  C   THR A 180       4.429   1.952  -7.320  1.00  0.00           C  
ATOM   1388  CB  THR A 180       2.274   3.216  -7.140  1.00  0.00           C  
ATOM   1389  O   THR A 180       4.407   1.258  -6.301  1.00  0.00           O  
ATOM   1390  CG2 THR A 180       2.993   4.524  -6.830  1.00  0.00           C  
ATOM   1391  OG1 THR A 180       1.038   3.508  -7.804  1.00  0.00           O  
ATOM   1392  N   ALA A 181       5.534   2.406  -7.821  1.00  0.00           N  
ATOM   1393  CA  ALA A 181       6.853   2.101  -7.273  1.00  0.00           C  
ATOM   1394  C   ALA A 181       7.069   2.809  -5.938  1.00  0.00           C  
ATOM   1395  CB  ALA A 181       7.945   2.495  -8.264  1.00  0.00           C  
ATOM   1396  O   ALA A 181       6.637   3.949  -5.756  1.00  0.00           O  
ATOM   1397  N   ILE A 182       7.673   2.112  -5.009  1.00  0.00           N  
ATOM   1398  CA  ILE A 182       8.158   2.748  -3.788  1.00  0.00           C  
ATOM   1399  C   ILE A 182       9.264   3.744  -4.130  1.00  0.00           C  
ATOM   1400  CB  ILE A 182       8.673   1.703  -2.773  1.00  0.00           C  
ATOM   1401  O   ILE A 182      10.209   3.410  -4.849  1.00  0.00           O  
ATOM   1402  CG1 ILE A 182       7.543   0.749  -2.369  1.00  0.00           C  
ATOM   1403  CG2 ILE A 182       9.273   2.393  -1.545  1.00  0.00           C  
ATOM   1404  CD1 ILE A 182       6.350   1.441  -1.724  1.00  0.00           C  
ATOM   1405  N   PRO A 183       9.120   5.030  -3.667  1.00  0.00           N  
ATOM   1406  CA  PRO A 183      10.158   6.018  -3.969  1.00  0.00           C  
ATOM   1407  C   PRO A 183      11.443   5.784  -3.180  1.00  0.00           C  
ATOM   1408  CB  PRO A 183       9.507   7.345  -3.572  1.00  0.00           C  
ATOM   1409  O   PRO A 183      11.448   5.018  -2.212  1.00  0.00           O  
ATOM   1410  CG  PRO A 183       8.566   6.994  -2.466  1.00  0.00           C  
ATOM   1411  CD  PRO A 183       7.993   5.633  -2.741  1.00  0.00           C  
ATOM   1412  N   PRO A 184      12.509   6.520  -3.679  1.00  0.00           N  
ATOM   1413  CA  PRO A 184      13.744   6.432  -2.896  1.00  0.00           C  
ATOM   1414  C   PRO A 184      13.586   6.985  -1.481  1.00  0.00           C  
ATOM   1415  CB  PRO A 184      14.734   7.275  -3.704  1.00  0.00           C  
ATOM   1416  O   PRO A 184      12.796   7.906  -1.259  1.00  0.00           O  
ATOM   1417  CG  PRO A 184      13.880   8.206  -4.503  1.00  0.00           C  
ATOM   1418  CD  PRO A 184      12.558   7.541  -4.757  1.00  0.00           C  
ATOM   1419  N   ASP A 185      14.169   6.397  -0.448  1.00  0.00           N  
ATOM   1420  CA  ASP A 185      14.244   6.867   0.931  1.00  0.00           C  
ATOM   1421  C   ASP A 185      12.894   6.733   1.632  1.00  0.00           C  
ATOM   1422  CB  ASP A 185      14.718   8.322   0.977  1.00  0.00           C  
ATOM   1423  O   ASP A 185      12.572   7.518   2.526  1.00  0.00           O  
ATOM   1424  CG  ASP A 185      16.153   8.493   0.512  1.00  0.00           C  
ATOM   1425  OD1 ASP A 185      16.998   7.620   0.806  1.00  0.00           O  
ATOM   1426  OD2 ASP A 185      16.443   9.511  -0.153  1.00  0.00           O  
ATOM   1427  N   PHE A 186      12.052   5.876   1.087  1.00  0.00           N  
ATOM   1428  CA  PHE A 186      10.716   5.672   1.634  1.00  0.00           C  
ATOM   1429  C   PHE A 186      10.791   5.170   3.071  1.00  0.00           C  
ATOM   1430  CB  PHE A 186       9.927   4.681   0.773  1.00  0.00           C  
ATOM   1431  O   PHE A 186       9.999   5.585   3.921  1.00  0.00           O  
ATOM   1432  CG  PHE A 186       8.453   4.652   1.077  1.00  0.00           C  
ATOM   1433  CD1 PHE A 186       7.850   3.493   1.548  1.00  0.00           C  
ATOM   1434  CD2 PHE A 186       7.672   5.785   0.891  1.00  0.00           C  
ATOM   1435  CE1 PHE A 186       6.486   3.463   1.831  1.00  0.00           C  
ATOM   1436  CE2 PHE A 186       6.308   5.763   1.171  1.00  0.00           C  
ATOM   1437  CZ  PHE A 186       5.717   4.601   1.640  1.00  0.00           C  
ATOM   1438  N   GLN A 187      11.700   4.335   3.306  1.00  0.00           N  
ATOM   1439  CA  GLN A 187      11.863   3.800   4.654  1.00  0.00           C  
ATOM   1440  C   GLN A 187      12.112   4.918   5.663  1.00  0.00           C  
ATOM   1441  CB  GLN A 187      13.010   2.790   4.697  1.00  0.00           C  
ATOM   1442  O   GLN A 187      11.543   4.912   6.757  1.00  0.00           O  
ATOM   1443  CG  GLN A 187      13.131   2.052   6.023  1.00  0.00           C  
ATOM   1444  CD  GLN A 187      12.004   1.060   6.248  1.00  0.00           C  
ATOM   1445  NE2 GLN A 187      11.467   1.038   7.463  1.00  0.00           N  
ATOM   1446  OE1 GLN A 187      11.620   0.321   5.336  1.00  0.00           O  
ATOM   1447  N   ARG A 188      12.983   5.820   5.324  1.00  0.00           N  
ATOM   1448  CA  ARG A 188      13.299   6.969   6.167  1.00  0.00           C  
ATOM   1449  C   ARG A 188      12.067   7.840   6.389  1.00  0.00           C  
ATOM   1450  CB  ARG A 188      14.423   7.800   5.543  1.00  0.00           C  
ATOM   1451  O   ARG A 188      11.845   8.339   7.494  1.00  0.00           O  
ATOM   1452  CG  ARG A 188      14.927   8.922   6.437  1.00  0.00           C  
ATOM   1453  CD  ARG A 188      16.088   9.672   5.799  1.00  0.00           C  
ATOM   1454  NE  ARG A 188      16.348  10.939   6.476  1.00  0.00           N  
ATOM   1455  NH1 ARG A 188      17.780  11.750   4.854  1.00  0.00           N  
ATOM   1456  NH2 ARG A 188      17.311  13.011   6.709  1.00  0.00           N  
ATOM   1457  CZ  ARG A 188      17.146  11.897   6.012  1.00  0.00           C  
ATOM   1458  N   LEU A 189      11.307   8.017   5.315  1.00  0.00           N  
ATOM   1459  CA  LEU A 189      10.072   8.788   5.405  1.00  0.00           C  
ATOM   1460  C   LEU A 189       9.134   8.193   6.449  1.00  0.00           C  
ATOM   1461  CB  LEU A 189       9.372   8.841   4.044  1.00  0.00           C  
ATOM   1462  O   LEU A 189       8.493   8.927   7.205  1.00  0.00           O  
ATOM   1463  CG  LEU A 189       8.008   9.531   4.009  1.00  0.00           C  
ATOM   1464  CD1 LEU A 189       8.164  11.025   4.274  1.00  0.00           C  
ATOM   1465  CD2 LEU A 189       7.320   9.290   2.670  1.00  0.00           C  
ATOM   1466  N   LEU A 190       9.111   6.871   6.594  1.00  0.00           N  
ATOM   1467  CA  LEU A 190       8.196   6.180   7.496  1.00  0.00           C  
ATOM   1468  C   LEU A 190       8.659   6.310   8.944  1.00  0.00           C  
ATOM   1469  CB  LEU A 190       8.082   4.701   7.116  1.00  0.00           C  
ATOM   1470  O   LEU A 190       7.840   6.300   9.865  1.00  0.00           O  
ATOM   1471  CG  LEU A 190       7.460   4.399   5.752  1.00  0.00           C  
ATOM   1472  CD1 LEU A 190       7.432   2.894   5.504  1.00  0.00           C  
ATOM   1473  CD2 LEU A 190       6.056   4.987   5.662  1.00  0.00           C  
ATOM   1474  N   THR A 191       9.914   6.498   9.158  1.00  0.00           N  
ATOM   1475  CA  THR A 191      10.441   6.412  10.516  1.00  0.00           C  
ATOM   1476  C   THR A 191      10.789   7.799  11.049  1.00  0.00           C  
ATOM   1477  CB  THR A 191      11.686   5.508  10.575  1.00  0.00           C  
ATOM   1478  O   THR A 191      10.921   7.989  12.260  1.00  0.00           O  
ATOM   1479  CG2 THR A 191      11.335   4.064  10.234  1.00  0.00           C  
ATOM   1480  OG1 THR A 191      12.661   5.985   9.639  1.00  0.00           O  
ATOM   1481  N   ASP A 192      10.919   8.765  10.158  1.00  0.00           N  
ATOM   1482  CA  ASP A 192      11.305  10.115  10.557  1.00  0.00           C  
ATOM   1483  C   ASP A 192      10.129  11.081  10.437  1.00  0.00           C  
ATOM   1484  CB  ASP A 192      12.481  10.610   9.711  1.00  0.00           C  
ATOM   1485  O   ASP A 192       9.801  11.535   9.339  1.00  0.00           O  
ATOM   1486  CG  ASP A 192      13.040  11.938  10.192  1.00  0.00           C  
ATOM   1487  OD1 ASP A 192      12.422  12.577  11.071  1.00  0.00           O  
ATOM   1488  OD2 ASP A 192      14.106  12.349   9.686  1.00  0.00           O  
ATOM   1489  N   PRO A 193       9.527  11.397  11.530  1.00  0.00           N  
ATOM   1490  CA  PRO A 193       8.353  12.273  11.533  1.00  0.00           C  
ATOM   1491  C   PRO A 193       8.633  13.637  10.908  1.00  0.00           C  
ATOM   1492  CB  PRO A 193       8.021  12.412  13.021  1.00  0.00           C  
ATOM   1493  O   PRO A 193       7.715  14.290  10.404  1.00  0.00           O  
ATOM   1494  CG  PRO A 193       8.569  11.173  13.652  1.00  0.00           C  
ATOM   1495  CD  PRO A 193       9.812  10.770  12.912  1.00  0.00           C  
ATOM   1496  N   SER A 194       9.904  14.107  10.919  1.00  0.00           N  
ATOM   1497  CA  SER A 194      10.266  15.418  10.388  1.00  0.00           C  
ATOM   1498  C   SER A 194      10.114  15.461   8.871  1.00  0.00           C  
ATOM   1499  CB  SER A 194      11.701  15.777  10.776  1.00  0.00           C  
ATOM   1500  O   SER A 194      10.005  16.539   8.284  1.00  0.00           O  
ATOM   1501  OG  SER A 194      12.630  14.992  10.049  1.00  0.00           O  
ATOM   1502  N   LEU A 195      10.022  14.296   8.197  1.00  0.00           N  
ATOM   1503  CA  LEU A 195       9.919  14.239   6.743  1.00  0.00           C  
ATOM   1504  C   LEU A 195       8.462  14.130   6.305  1.00  0.00           C  
ATOM   1505  CB  LEU A 195      10.718  13.054   6.195  1.00  0.00           C  
ATOM   1506  O   LEU A 195       8.162  14.192   5.111  1.00  0.00           O  
ATOM   1507  CG  LEU A 195      12.232  13.101   6.408  1.00  0.00           C  
ATOM   1508  CD1 LEU A 195      12.882  11.830   5.872  1.00  0.00           C  
ATOM   1509  CD2 LEU A 195      12.828  14.335   5.740  1.00  0.00           C  
ATOM   1510  N   GLN A 196       7.554  14.028   7.290  1.00  0.00           N  
ATOM   1511  CA  GLN A 196       6.147  13.805   6.975  1.00  0.00           C  
ATOM   1512  C   GLN A 196       5.366  15.116   6.990  1.00  0.00           C  
ATOM   1513  CB  GLN A 196       5.526  12.814   7.961  1.00  0.00           C  
ATOM   1514  O   GLN A 196       5.470  15.897   7.938  1.00  0.00           O  
ATOM   1515  CG  GLN A 196       6.202  11.449   7.968  1.00  0.00           C  
ATOM   1516  CD  GLN A 196       5.857  10.630   9.197  1.00  0.00           C  
ATOM   1517  NE2 GLN A 196       6.370   9.405   9.257  1.00  0.00           N  
ATOM   1518  OE1 GLN A 196       5.136  11.093  10.086  1.00  0.00           O  
ATOM   1519  N   LYS A 197       4.679  15.381   5.902  1.00  0.00           N  
ATOM   1520  CA  LYS A 197       3.765  16.515   5.790  1.00  0.00           C  
ATOM   1521  C   LYS A 197       2.314  16.047   5.724  1.00  0.00           C  
ATOM   1522  CB  LYS A 197       4.101  17.355   4.557  1.00  0.00           C  
ATOM   1523  O   LYS A 197       1.866  15.540   4.693  1.00  0.00           O  
ATOM   1524  CG  LYS A 197       5.498  17.958   4.581  1.00  0.00           C  
ATOM   1525  CD  LYS A 197       5.765  18.801   3.340  1.00  0.00           C  
ATOM   1526  CE  LYS A 197       7.174  19.377   3.347  1.00  0.00           C  
ATOM   1527  NZ  LYS A 197       7.453  20.173   2.115  1.00  0.00           N  
ATOM   1528  N   TRP A 198       1.586  16.340   6.819  1.00  0.00           N  
ATOM   1529  CA  TRP A 198       0.253  15.770   6.982  1.00  0.00           C  
ATOM   1530  C   TRP A 198      -0.821  16.767   6.560  1.00  0.00           C  
ATOM   1531  CB  TRP A 198       0.026  15.340   8.434  1.00  0.00           C  
ATOM   1532  O   TRP A 198      -0.706  17.964   6.831  1.00  0.00           O  
ATOM   1533  CG  TRP A 198       1.025  14.342   8.937  1.00  0.00           C  
ATOM   1534  CD1 TRP A 198       2.099  14.588   9.747  1.00  0.00           C  
ATOM   1535  CD2 TRP A 198       1.045  12.939   8.659  1.00  0.00           C  
ATOM   1536  CE2 TRP A 198       2.160  12.395   9.334  1.00  0.00           C  
ATOM   1537  CE3 TRP A 198       0.226  12.088   7.905  1.00  0.00           C  
ATOM   1538  NE1 TRP A 198       2.786  13.421   9.989  1.00  0.00           N  
ATOM   1539  CH2 TRP A 198       1.660  10.225   8.532  1.00  0.00           C  
ATOM   1540  CZ2 TRP A 198       2.477  11.035   9.277  1.00  0.00           C  
ATOM   1541  CZ3 TRP A 198       0.544  10.735   7.849  1.00  0.00           C  
ATOM   1542  N   VAL A 199      -1.745  16.231   5.820  1.00  0.00           N  
ATOM   1543  CA  VAL A 199      -2.919  17.014   5.450  1.00  0.00           C  
ATOM   1544  C   VAL A 199      -4.186  16.285   5.889  1.00  0.00           C  
ATOM   1545  CB  VAL A 199      -2.962  17.289   3.930  1.00  0.00           C  
ATOM   1546  O   VAL A 199      -4.169  15.070   6.102  1.00  0.00           O  
ATOM   1547  CG1 VAL A 199      -1.747  18.106   3.494  1.00  0.00           C  
ATOM   1548  CG2 VAL A 199      -3.032  15.975   3.153  1.00  0.00           C  
ATOM   1549  N   SER A 200      -5.256  17.015   6.146  1.00  0.00           N  
ATOM   1550  CA  SER A 200      -6.565  16.443   6.442  1.00  0.00           C  
ATOM   1551  C   SER A 200      -7.618  16.928   5.451  1.00  0.00           C  
ATOM   1552  CB  SER A 200      -6.994  16.794   7.867  1.00  0.00           C  
ATOM   1553  O   SER A 200      -7.455  17.981   4.831  1.00  0.00           O  
ATOM   1554  OG  SER A 200      -6.080  16.266   8.813  1.00  0.00           O  
ATOM   1555  N   GLY A 201      -8.627  16.112   5.202  1.00  0.00           N  
ATOM   1556  CA  GLY A 201      -9.751  16.510   4.369  1.00  0.00           C  
ATOM   1557  C   GLY A 201      -9.439  16.464   2.885  1.00  0.00           C  
ATOM   1558  O   GLY A 201     -10.083  17.150   2.089  1.00  0.00           O  
ATOM   1559  N   TRP A 202      -8.423  15.692   2.570  1.00  0.00           N  
ATOM   1560  CA  TRP A 202      -7.977  15.609   1.183  1.00  0.00           C  
ATOM   1561  C   TRP A 202      -8.845  14.639   0.389  1.00  0.00           C  
ATOM   1562  CB  TRP A 202      -6.510  15.175   1.115  1.00  0.00           C  
ATOM   1563  O   TRP A 202      -9.282  13.613   0.916  1.00  0.00           O  
ATOM   1564  CG  TRP A 202      -5.939  15.175  -0.271  1.00  0.00           C  
ATOM   1565  CD1 TRP A 202      -5.274  16.198  -0.888  1.00  0.00           C  
ATOM   1566  CD2 TRP A 202      -5.986  14.100  -1.214  1.00  0.00           C  
ATOM   1567  CE2 TRP A 202      -5.329  14.541  -2.384  1.00  0.00           C  
ATOM   1568  CE3 TRP A 202      -6.520  12.804  -1.183  1.00  0.00           C  
ATOM   1569  NE1 TRP A 202      -4.905  15.823  -2.159  1.00  0.00           N  
ATOM   1570  CH2 TRP A 202      -5.724  12.469  -3.457  1.00  0.00           C  
ATOM   1571  CZ2 TRP A 202      -5.192  13.731  -3.514  1.00  0.00           C  
ATOM   1572  CZ3 TRP A 202      -6.383  12.000  -2.309  1.00  0.00           C  
ATOM   1573  N   SER A 203      -9.208  14.941  -0.856  1.00  0.00           N  
ATOM   1574  CA  SER A 203      -9.838  14.034  -1.810  1.00  0.00           C  
ATOM   1575  C   SER A 203      -9.230  14.184  -3.200  1.00  0.00           C  
ATOM   1576  CB  SER A 203     -11.345  14.285  -1.874  1.00  0.00           C  
ATOM   1577  O   SER A 203      -8.712  15.248  -3.546  1.00  0.00           O  
ATOM   1578  OG  SER A 203     -11.619  15.579  -2.383  1.00  0.00           O  
ATOM   1579  N   LEU A 204      -9.160  13.097  -3.917  1.00  0.00           N  
ATOM   1580  CA  LEU A 204      -8.639  13.087  -5.279  1.00  0.00           C  
ATOM   1581  C   LEU A 204      -9.621  13.746  -6.242  1.00  0.00           C  
ATOM   1582  CB  LEU A 204      -8.347  11.653  -5.731  1.00  0.00           C  
ATOM   1583  O   LEU A 204     -10.808  13.411  -6.250  1.00  0.00           O  
ATOM   1584  CG  LEU A 204      -7.708  11.494  -7.111  1.00  0.00           C  
ATOM   1585  CD1 LEU A 204      -6.284  12.041  -7.103  1.00  0.00           C  
ATOM   1586  CD2 LEU A 204      -7.722  10.031  -7.542  1.00  0.00           C  
ATOM   1587  N   ASP A 205      -9.069  14.734  -6.941  1.00  0.00           N  
ATOM   1588  CA  ASP A 205      -9.835  15.377  -8.004  1.00  0.00           C  
ATOM   1589  C   ASP A 205      -9.890  14.497  -9.251  1.00  0.00           C  
ATOM   1590  CB  ASP A 205      -9.236  16.742  -8.349  1.00  0.00           C  
ATOM   1591  O   ASP A 205      -8.862  14.241  -9.882  1.00  0.00           O  
ATOM   1592  CG  ASP A 205     -10.107  17.551  -9.292  1.00  0.00           C  
ATOM   1593  OD1 ASP A 205     -11.187  17.065  -9.694  1.00  0.00           O  
ATOM   1594  OD2 ASP A 205      -9.710  18.685  -9.639  1.00  0.00           O  
ATOM   1595  N   SER A 206     -11.045  13.876  -9.638  1.00  0.00           N  
ATOM   1596  CA  SER A 206     -11.263  12.832 -10.634  1.00  0.00           C  
ATOM   1597  C   SER A 206     -11.244  13.404 -12.048  1.00  0.00           C  
ATOM   1598  CB  SER A 206     -12.592  12.118 -10.382  1.00  0.00           C  
ATOM   1599  O   SER A 206     -11.194  12.656 -13.026  1.00  0.00           O  
ATOM   1600  OG  SER A 206     -13.657  13.050 -10.308  1.00  0.00           O  
ATOM   1601  N   ASP A 207     -11.248  14.720 -12.320  1.00  0.00           N  
ATOM   1602  CA  ASP A 207     -11.483  15.318 -13.630  1.00  0.00           C  
ATOM   1603  C   ASP A 207     -10.216  15.289 -14.482  1.00  0.00           C  
ATOM   1604  CB  ASP A 207     -11.985  16.756 -13.482  1.00  0.00           C  
ATOM   1605  O   ASP A 207     -10.289  15.181 -15.708  1.00  0.00           O  
ATOM   1606  CG  ASP A 207     -13.398  16.838 -12.933  1.00  0.00           C  
ATOM   1607  OD1 ASP A 207     -14.171  15.868 -13.092  1.00  0.00           O  
ATOM   1608  OD2 ASP A 207     -13.744  17.882 -12.339  1.00  0.00           O  
ATOM   1609  N   SER A 208      -9.079  14.727 -14.043  1.00  0.00           N  
ATOM   1610  CA  SER A 208      -7.911  14.579 -14.904  1.00  0.00           C  
ATOM   1611  C   SER A 208      -6.661  14.260 -14.090  1.00  0.00           C  
ATOM   1612  CB  SER A 208      -7.685  15.850 -15.724  1.00  0.00           C  
ATOM   1613  O   SER A 208      -6.105  15.138 -13.427  1.00  0.00           O  
ATOM   1614  OG  SER A 208      -7.452  16.961 -14.875  1.00  0.00           O  
ATOM   1615  N   VAL A 209      -6.576  13.007 -13.762  1.00  0.00           N  
ATOM   1616  CA  VAL A 209      -5.345  12.716 -13.035  1.00  0.00           C  
ATOM   1617  C   VAL A 209      -4.318  12.099 -13.982  1.00  0.00           C  
ATOM   1618  CB  VAL A 209      -5.602  11.771 -11.839  1.00  0.00           C  
ATOM   1619  O   VAL A 209      -4.650  11.219 -14.780  1.00  0.00           O  
ATOM   1620  CG1 VAL A 209      -4.299  11.465 -11.103  1.00  0.00           C  
ATOM   1621  CG2 VAL A 209      -6.626  12.384 -10.886  1.00  0.00           C  
ATOM   1622  N   GLU A 210      -3.223  12.794 -14.103  1.00  0.00           N  
ATOM   1623  CA  GLU A 210      -2.054  12.245 -14.783  1.00  0.00           C  
ATOM   1624  C   GLU A 210      -0.959  11.875 -13.787  1.00  0.00           C  
ATOM   1625  CB  GLU A 210      -1.514  13.240 -15.814  1.00  0.00           C  
ATOM   1626  O   GLU A 210      -0.545  12.706 -12.976  1.00  0.00           O  
ATOM   1627  CG  GLU A 210      -0.476  12.648 -16.755  1.00  0.00           C  
ATOM   1628  CD  GLU A 210      -0.003  13.626 -17.818  1.00  0.00           C  
ATOM   1629  OE1 GLU A 210       1.003  13.336 -18.505  1.00  0.00           O  
ATOM   1630  OE2 GLU A 210      -0.642  14.692 -17.965  1.00  0.00           O  
ATOM   1631  N   TRP A 211      -0.669  10.594 -13.761  1.00  0.00           N  
ATOM   1632  CA  TRP A 211       0.437  10.104 -12.945  1.00  0.00           C  
ATOM   1633  C   TRP A 211       1.576   9.594 -13.821  1.00  0.00           C  
ATOM   1634  CB  TRP A 211      -0.039   8.991 -12.006  1.00  0.00           C  
ATOM   1635  O   TRP A 211       1.398   8.650 -14.594  1.00  0.00           O  
ATOM   1636  CG  TRP A 211      -0.932   9.468 -10.900  1.00  0.00           C  
ATOM   1637  CD1 TRP A 211      -0.852  10.658 -10.232  1.00  0.00           C  
ATOM   1638  CD2 TRP A 211      -2.037   8.761 -10.329  1.00  0.00           C  
ATOM   1639  CE2 TRP A 211      -2.583   9.584  -9.319  1.00  0.00           C  
ATOM   1640  CE3 TRP A 211      -2.620   7.511 -10.575  1.00  0.00           C  
ATOM   1641  NE1 TRP A 211      -1.842  10.734  -9.280  1.00  0.00           N  
ATOM   1642  CH2 TRP A 211      -4.236   7.967  -8.815  1.00  0.00           C  
ATOM   1643  CZ2 TRP A 211      -3.685   9.195  -8.555  1.00  0.00           C  
ATOM   1644  CZ3 TRP A 211      -3.717   7.126  -9.813  1.00  0.00           C  
ATOM   1645  N   GLY A 212       2.706  10.197 -13.629  1.00  0.00           N  
ATOM   1646  CA  GLY A 212       3.901   9.627 -14.231  1.00  0.00           C  
ATOM   1647  C   GLY A 212       3.774   9.419 -15.728  1.00  0.00           C  
ATOM   1648  O   GLY A 212       4.269   8.427 -16.266  1.00  0.00           O  
ATOM   1649  N   GLY A 213       3.031  10.271 -16.401  1.00  0.00           N  
ATOM   1650  CA  GLY A 213       2.895  10.230 -17.848  1.00  0.00           C  
ATOM   1651  C   GLY A 213       1.689   9.435 -18.311  1.00  0.00           C  
ATOM   1652  O   GLY A 213       1.446   9.309 -19.514  1.00  0.00           O  
ATOM   1653  N   HIS A 214       0.999   8.807 -17.323  1.00  0.00           N  
ATOM   1654  CA  HIS A 214      -0.206   8.050 -17.645  1.00  0.00           C  
ATOM   1655  C   HIS A 214      -1.461   8.881 -17.400  1.00  0.00           C  
ATOM   1656  CB  HIS A 214      -0.262   6.760 -16.826  1.00  0.00           C  
ATOM   1657  O   HIS A 214      -1.578   9.546 -16.368  1.00  0.00           O  
ATOM   1658  CG  HIS A 214       0.826   5.790 -17.159  1.00  0.00           C  
ATOM   1659  CD2 HIS A 214       2.038   5.583 -16.591  1.00  0.00           C  
ATOM   1660  ND1 HIS A 214       0.729   4.889 -18.198  1.00  0.00           N  
ATOM   1661  CE1 HIS A 214       1.836   4.168 -18.253  1.00  0.00           C  
ATOM   1662  NE2 HIS A 214       2.646   4.569 -17.289  1.00  0.00           N  
ATOM   1663  N   LYS A 215      -2.221   8.867 -18.443  1.00  0.00           N  
ATOM   1664  CA  LYS A 215      -3.568   9.374 -18.196  1.00  0.00           C  
ATOM   1665  C   LYS A 215      -4.412   8.350 -17.444  1.00  0.00           C  
ATOM   1666  CB  LYS A 215      -4.250   9.751 -19.513  1.00  0.00           C  
ATOM   1667  O   LYS A 215      -4.425   7.169 -17.797  1.00  0.00           O  
ATOM   1668  CG  LYS A 215      -3.649  10.971 -20.194  1.00  0.00           C  
ATOM   1669  CD  LYS A 215      -4.440  11.364 -21.436  1.00  0.00           C  
ATOM   1670  CE  LYS A 215      -3.806  12.549 -22.152  1.00  0.00           C  
ATOM   1671  NZ  LYS A 215      -4.593  12.955 -23.354  1.00  0.00           N  
ATOM   1672  N   VAL A 216      -4.887   8.760 -16.360  1.00  0.00           N  
ATOM   1673  CA  VAL A 216      -5.657   7.876 -15.491  1.00  0.00           C  
ATOM   1674  C   VAL A 216      -7.145   8.002 -15.814  1.00  0.00           C  
ATOM   1675  CB  VAL A 216      -5.408   8.188 -13.999  1.00  0.00           C  
ATOM   1676  O   VAL A 216      -7.689   9.108 -15.845  1.00  0.00           O  
ATOM   1677  CG1 VAL A 216      -6.193   7.227 -13.108  1.00  0.00           C  
ATOM   1678  CG2 VAL A 216      -3.916   8.118 -13.681  1.00  0.00           C  
ATOM   1679  N   PHE A 217      -7.619   6.769 -16.249  1.00  0.00           N  
ATOM   1680  CA  PHE A 217      -9.048   6.717 -16.533  1.00  0.00           C  
ATOM   1681  C   PHE A 217      -9.783   5.912 -15.468  1.00  0.00           C  
ATOM   1682  CB  PHE A 217      -9.301   6.110 -17.917  1.00  0.00           C  
ATOM   1683  O   PHE A 217      -9.288   4.880 -15.010  1.00  0.00           O  
ATOM   1684  CG  PHE A 217      -8.703   6.906 -19.046  1.00  0.00           C  
ATOM   1685  CD1 PHE A 217      -9.443   7.892 -19.687  1.00  0.00           C  
ATOM   1686  CD2 PHE A 217      -7.402   6.666 -19.467  1.00  0.00           C  
ATOM   1687  CE1 PHE A 217      -8.892   8.629 -20.733  1.00  0.00           C  
ATOM   1688  CE2 PHE A 217      -6.845   7.399 -20.511  1.00  0.00           C  
ATOM   1689  CZ  PHE A 217      -7.592   8.379 -21.144  1.00  0.00           C  
ATOM   1690  N   MET A 218     -10.909   6.419 -15.071  1.00  0.00           N  
ATOM   1691  CA  MET A 218     -11.694   5.851 -13.978  1.00  0.00           C  
ATOM   1692  C   MET A 218     -12.641   4.772 -14.492  1.00  0.00           C  
ATOM   1693  CB  MET A 218     -12.486   6.944 -13.259  1.00  0.00           C  
ATOM   1694  O   MET A 218     -13.012   3.860 -13.750  1.00  0.00           O  
ATOM   1695  CG  MET A 218     -11.618   8.042 -12.667  1.00  0.00           C  
ATOM   1696  SD  MET A 218     -10.510   7.423 -11.341  1.00  0.00           S  
ATOM   1697  CE  MET A 218      -9.225   8.704 -11.375  1.00  0.00           C  
ATOM   1698  N   ASP A 219     -12.943   4.865 -15.898  1.00  0.00           N  
ATOM   1699  CA  ASP A 219     -13.749   3.897 -16.635  1.00  0.00           C  
ATOM   1700  C   ASP A 219     -13.156   3.625 -18.015  1.00  0.00           C  
ATOM   1701  CB  ASP A 219     -15.191   4.391 -16.770  1.00  0.00           C  
ATOM   1702  O   ASP A 219     -12.405   4.446 -18.547  1.00  0.00           O  
ATOM   1703  CG  ASP A 219     -15.923   4.456 -15.441  1.00  0.00           C  
ATOM   1704  OD1 ASP A 219     -15.742   3.548 -14.600  1.00  0.00           O  
ATOM   1705  OD2 ASP A 219     -16.689   5.421 -15.234  1.00  0.00           O  
ATOM   1706  N   LYS A 220     -13.232   2.347 -18.325  1.00  0.00           N  
ATOM   1707  CA  LYS A 220     -12.835   2.099 -19.708  1.00  0.00           C  
ATOM   1708  C   LYS A 220     -13.466   3.119 -20.652  1.00  0.00           C  
ATOM   1709  CB  LYS A 220     -13.223   0.682 -20.133  1.00  0.00           C  
ATOM   1710  O   LYS A 220     -14.623   3.506 -20.473  1.00  0.00           O  
ATOM   1711  CG  LYS A 220     -12.343  -0.406 -19.534  1.00  0.00           C  
ATOM   1712  CD  LYS A 220     -12.697  -1.779 -20.089  1.00  0.00           C  
ATOM   1713  CE  LYS A 220     -11.852  -2.875 -19.453  1.00  0.00           C  
ATOM   1714  NZ  LYS A 220     -12.240  -4.230 -19.946  1.00  0.00           N  
ATOM   1715  N   PRO A 221     -12.610   3.861 -21.336  1.00  0.00           N  
ATOM   1716  CA  PRO A 221     -13.279   4.737 -22.301  1.00  0.00           C  
ATOM   1717  C   PRO A 221     -14.418   4.039 -23.042  1.00  0.00           C  
ATOM   1718  CB  PRO A 221     -12.155   5.121 -23.267  1.00  0.00           C  
ATOM   1719  O   PRO A 221     -14.440   2.808 -23.128  1.00  0.00           O  
ATOM   1720  CG  PRO A 221     -10.929   4.479 -22.701  1.00  0.00           C  
ATOM   1721  CD  PRO A 221     -11.337   3.604 -21.551  1.00  0.00           C  
ATOM   1722  N   GLU A 422     -13.904   0.073  -7.906  1.00  0.00           N  
ATOM   1723  CA  GLU A 422     -13.605   0.949  -9.034  1.00  0.00           C  
ATOM   1724  C   GLU A 422     -12.136   0.849  -9.436  1.00  0.00           C  
ATOM   1725  CB  GLU A 422     -13.961   2.400  -8.698  1.00  0.00           C  
ATOM   1726  O   GLU A 422     -11.245   1.074  -8.614  1.00  0.00           O  
ATOM   1727  CG  GLU A 422     -15.457   2.659  -8.599  1.00  0.00           C  
ATOM   1728  CD  GLU A 422     -15.797   4.112  -8.311  1.00  0.00           C  
ATOM   1729  OE1 GLU A 422     -16.999   4.461  -8.285  1.00  0.00           O  
ATOM   1730  OE2 GLU A 422     -14.853   4.909  -8.110  1.00  0.00           O  
ATOM   1731  N   ASN A 423     -11.787   0.429 -10.736  1.00  0.00           N  
ATOM   1732  CA  ASN A 423     -10.421   0.226 -11.205  1.00  0.00           C  
ATOM   1733  C   ASN A 423      -9.914   1.432 -11.992  1.00  0.00           C  
ATOM   1734  CB  ASN A 423     -10.328  -1.041 -12.058  1.00  0.00           C  
ATOM   1735  O   ASN A 423     -10.705   2.175 -12.575  1.00  0.00           O  
ATOM   1736  CG  ASN A 423     -10.406  -2.309 -11.230  1.00  0.00           C  
ATOM   1737  ND2 ASN A 423     -10.988  -3.356 -11.803  1.00  0.00           N  
ATOM   1738  OD1 ASN A 423      -9.948  -2.346 -10.085  1.00  0.00           O  
ATOM   1739  N   LEU A 424      -8.631   1.681 -11.787  1.00  0.00           N  
ATOM   1740  CA  LEU A 424      -7.948   2.664 -12.621  1.00  0.00           C  
ATOM   1741  C   LEU A 424      -7.362   2.008 -13.867  1.00  0.00           C  
ATOM   1742  CB  LEU A 424      -6.839   3.361 -11.828  1.00  0.00           C  
ATOM   1743  O   LEU A 424      -6.865   0.881 -13.805  1.00  0.00           O  
ATOM   1744  CG  LEU A 424      -7.288   4.217 -10.643  1.00  0.00           C  
ATOM   1745  CD1 LEU A 424      -6.077   4.773  -9.901  1.00  0.00           C  
ATOM   1746  CD2 LEU A 424      -8.197   5.347 -11.113  1.00  0.00           C  
ATOM   1747  N   TYR A 425      -7.614   2.684 -14.985  1.00  0.00           N  
ATOM   1748  CA  TYR A 425      -7.004   2.227 -16.229  1.00  0.00           C  
ATOM   1749  C   TYR A 425      -5.978   3.234 -16.735  1.00  0.00           C  
ATOM   1750  CB  TYR A 425      -8.075   1.989 -17.298  1.00  0.00           C  
ATOM   1751  O   TYR A 425      -6.217   4.443 -16.700  1.00  0.00           O  
ATOM   1752  CG  TYR A 425      -9.085   0.933 -16.921  1.00  0.00           C  
ATOM   1753  CD1 TYR A 425      -8.831  -0.417 -17.154  1.00  0.00           C  
ATOM   1754  CD2 TYR A 425     -10.296   1.282 -16.332  1.00  0.00           C  
ATOM   1755  CE1 TYR A 425      -9.760  -1.393 -16.810  1.00  0.00           C  
ATOM   1756  CE2 TYR A 425     -11.232   0.314 -15.984  1.00  0.00           C  
ATOM   1757  OH  TYR A 425     -11.878  -1.981 -15.883  1.00  0.00           O  
ATOM   1758  CZ  TYR A 425     -10.955  -1.019 -16.226  1.00  0.00           C  
ATOM   1759  N   PHE A 426      -4.771   2.621 -17.031  1.00  0.00           N  
ATOM   1760  CA  PHE A 426      -3.703   3.467 -17.548  1.00  0.00           C  
ATOM   1761  C   PHE A 426      -3.620   3.367 -19.067  1.00  0.00           C  
ATOM   1762  CB  PHE A 426      -2.359   3.082 -16.923  1.00  0.00           C  
ATOM   1763  O   PHE A 426      -3.802   2.287 -19.634  1.00  0.00           O  
ATOM   1764  CG  PHE A 426      -2.235   3.459 -15.471  1.00  0.00           C  
ATOM   1765  CD1 PHE A 426      -3.254   4.151 -14.829  1.00  0.00           C  
ATOM   1766  CD2 PHE A 426      -1.097   3.121 -14.749  1.00  0.00           C  
ATOM   1767  CE1 PHE A 426      -3.142   4.501 -13.485  1.00  0.00           C  
ATOM   1768  CE2 PHE A 426      -0.978   3.467 -13.406  1.00  0.00           C  
ATOM   1769  CZ  PHE A 426      -2.001   4.158 -12.776  1.00  0.00           C  
ATOM   1770  N   GLN A 427      -3.665   4.568 -19.763  1.00  0.00           N  
ATOM   1771  CA  GLN A 427      -3.337   4.659 -21.182  1.00  0.00           C  
ATOM   1772  C   GLN A 427      -2.027   5.412 -21.397  1.00  0.00           C  
ATOM   1773  CB  GLN A 427      -4.469   5.343 -21.952  1.00  0.00           C  
ATOM   1774  O   GLN A 427      -1.734   6.374 -20.685  1.00  0.00           O  
ATOM   1775  CG  GLN A 427      -4.298   5.300 -23.464  1.00  0.00           C  
ATOM   1776  CD  GLN A 427      -5.495   5.863 -24.206  1.00  0.00           C  
ATOM   1777  NE2 GLN A 427      -5.615   5.521 -25.485  1.00  0.00           N  
ATOM   1778  OE1 GLN A 427      -6.306   6.599 -23.635  1.00  0.00           O  
TER    1779      GLN A 427
ENDMDL
END
