# Supplementary material for: Improving Protein Expression, Stability, and Function with ProteinMPNN
Source: J Am Chem Soc. 2024 Jan 9;146(3):2054–61. doi: 10.1021/jacs.3c10941 (PMC10811672; doi:10.1021/jacs.3c10941)
Supplement: Supplementary file 2 — ja3c10941_si_002.zip [file ja3c10941_si_002.zip › Sumida_Design_Structures_Idealizing_with_ProteinMPNN/TEV/hyperTEV0080_m3_39.pdb]

MODEL     1
ATOM      1  N   MET A   1     -19.374  10.103  27.029  1.00  0.00           N  
ATOM      2  CA  MET A   1     -17.989  10.186  26.575  1.00  0.00           C  
ATOM      3  C   MET A   1     -17.427   8.798  26.287  1.00  0.00           C  
ATOM      4  CB  MET A   1     -17.122  10.895  27.617  1.00  0.00           C  
ATOM      5  O   MET A   1     -16.545   8.644  25.440  1.00  0.00           O  
ATOM      6  CG  MET A   1     -17.342  12.398  27.678  1.00  0.00           C  
ATOM      7  SD  MET A   1     -17.045  13.217  26.063  1.00  0.00           S  
ATOM      8  CE  MET A   1     -15.232  13.197  26.023  1.00  0.00           C  
ATOM      9  N   GLU A   2     -17.938   7.728  26.992  1.00  0.00           N  
ATOM     10  CA  GLU A   2     -17.568   6.330  26.797  1.00  0.00           C  
ATOM     11  C   GLU A   2     -17.809   5.891  25.355  1.00  0.00           C  
ATOM     12  CB  GLU A   2     -18.346   5.428  27.758  1.00  0.00           C  
ATOM     13  O   GLU A   2     -16.995   5.168  24.776  1.00  0.00           O  
ATOM     14  CG  GLU A   2     -17.861   3.985  27.776  1.00  0.00           C  
ATOM     15  CD  GLU A   2     -18.583   3.123  28.800  1.00  0.00           C  
ATOM     16  OE1 GLU A   2     -18.328   1.898  28.849  1.00  0.00           O  
ATOM     17  OE2 GLU A   2     -19.410   3.676  29.558  1.00  0.00           O  
ATOM     18  N   SER A   3     -18.871   6.315  24.711  1.00  0.00           N  
ATOM     19  CA  SER A   3     -19.229   5.962  23.341  1.00  0.00           C  
ATOM     20  C   SER A   3     -18.342   6.686  22.334  1.00  0.00           C  
ATOM     21  CB  SER A   3     -20.697   6.290  23.068  1.00  0.00           C  
ATOM     22  O   SER A   3     -18.226   6.261  21.183  1.00  0.00           O  
ATOM     23  OG  SER A   3     -20.960   7.661  23.311  1.00  0.00           O  
ATOM     24  N   ALA A   4     -17.708   7.811  22.790  1.00  0.00           N  
ATOM     25  CA  ALA A   4     -16.871   8.623  21.910  1.00  0.00           C  
ATOM     26  C   ALA A   4     -15.462   8.045  21.805  1.00  0.00           C  
ATOM     27  CB  ALA A   4     -16.816  10.064  22.409  1.00  0.00           C  
ATOM     28  O   ALA A   4     -14.678   8.458  20.948  1.00  0.00           O  
ATOM     29  N   GLU A   5     -15.119   7.066  22.694  1.00  0.00           N  
ATOM     30  CA  GLU A   5     -13.768   6.515  22.727  1.00  0.00           C  
ATOM     31  C   GLU A   5     -13.762   5.044  22.319  1.00  0.00           C  
ATOM     32  CB  GLU A   5     -13.155   6.677  24.120  1.00  0.00           C  
ATOM     33  O   GLU A   5     -14.136   4.174  23.109  1.00  0.00           O  
ATOM     34  CG  GLU A   5     -13.028   8.125  24.571  1.00  0.00           C  
ATOM     35  CD  GLU A   5     -12.009   8.917  23.766  1.00  0.00           C  
ATOM     36  OE1 GLU A   5     -12.128  10.161  23.694  1.00  0.00           O  
ATOM     37  OE2 GLU A   5     -11.086   8.288  23.203  1.00  0.00           O  
ATOM     38  N   PRO A   6     -13.521   4.817  21.123  1.00  0.00           N  
ATOM     39  CA  PRO A   6     -13.508   3.408  20.724  1.00  0.00           C  
ATOM     40  C   PRO A   6     -12.506   2.578  21.523  1.00  0.00           C  
ATOM     41  CB  PRO A   6     -13.114   3.464  19.245  1.00  0.00           C  
ATOM     42  O   PRO A   6     -11.508   3.113  22.014  1.00  0.00           O  
ATOM     43  CG  PRO A   6     -12.672   4.874  19.021  1.00  0.00           C  
ATOM     44  CD  PRO A   6     -12.998   5.677  20.247  1.00  0.00           C  
ATOM     45  N   GLY A   7     -12.931   1.367  22.024  1.00  0.00           N  
ATOM     46  CA  GLY A   7     -12.101   0.413  22.741  1.00  0.00           C  
ATOM     47  C   GLY A   7     -10.983  -0.162  21.891  1.00  0.00           C  
ATOM     48  O   GLY A   7     -10.706   0.339  20.799  1.00  0.00           O  
ATOM     49  N   PRO A   8     -10.302  -1.067  22.472  1.00  0.00           N  
ATOM     50  CA  PRO A   8      -9.214  -1.726  21.747  1.00  0.00           C  
ATOM     51  C   PRO A   8      -9.675  -2.355  20.434  1.00  0.00           C  
ATOM     52  CB  PRO A   8      -8.735  -2.800  22.728  1.00  0.00           C  
ATOM     53  O   PRO A   8     -10.780  -2.897  20.359  1.00  0.00           O  
ATOM     54  CG  PRO A   8      -9.238  -2.349  24.061  1.00  0.00           C  
ATOM     55  CD  PRO A   8     -10.497  -1.557  23.854  1.00  0.00           C  
ATOM     56  N   ARG A   9      -8.821  -2.208  19.436  1.00  0.00           N  
ATOM     57  CA  ARG A   9      -9.118  -2.756  18.117  1.00  0.00           C  
ATOM     58  C   ARG A   9      -8.046  -3.750  17.683  1.00  0.00           C  
ATOM     59  CB  ARG A   9      -9.243  -1.634  17.083  1.00  0.00           C  
ATOM     60  O   ARG A   9      -6.876  -3.605  18.043  1.00  0.00           O  
ATOM     61  CG  ARG A   9     -10.403  -0.686  17.340  1.00  0.00           C  
ATOM     62  CD  ARG A   9     -10.601   0.288  16.188  1.00  0.00           C  
ATOM     63  NE  ARG A   9     -11.648   1.263  16.479  1.00  0.00           N  
ATOM     64  NH1 ARG A   9     -13.030   0.604  14.749  1.00  0.00           N  
ATOM     65  NH2 ARG A   9     -13.663   2.312  16.142  1.00  0.00           N  
ATOM     66  CZ  ARG A   9     -12.778   1.391  15.789  1.00  0.00           C  
ATOM     67  N   ASP A  10      -8.561  -4.737  17.057  1.00  0.00           N  
ATOM     68  CA  ASP A  10      -7.660  -5.771  16.557  1.00  0.00           C  
ATOM     69  C   ASP A  10      -7.301  -5.526  15.093  1.00  0.00           C  
ATOM     70  CB  ASP A  10      -8.290  -7.156  16.719  1.00  0.00           C  
ATOM     71  O   ASP A  10      -8.127  -5.736  14.202  1.00  0.00           O  
ATOM     72  CG  ASP A  10      -7.340  -8.285  16.358  1.00  0.00           C  
ATOM     73  OD1 ASP A  10      -6.161  -8.013  16.045  1.00  0.00           O  
ATOM     74  OD2 ASP A  10      -7.776  -9.456  16.386  1.00  0.00           O  
ATOM     75  N   TYR A  11      -6.018  -5.111  14.821  1.00  0.00           N  
ATOM     76  CA  TYR A  11      -5.584  -4.840  13.455  1.00  0.00           C  
ATOM     77  C   TYR A  11      -4.792  -6.014  12.892  1.00  0.00           C  
ATOM     78  CB  TYR A  11      -4.736  -3.566  13.403  1.00  0.00           C  
ATOM     79  O   TYR A  11      -4.205  -5.914  11.811  1.00  0.00           O  
ATOM     80  CG  TYR A  11      -5.514  -2.307  13.696  1.00  0.00           C  
ATOM     81  CD1 TYR A  11      -6.283  -1.693  12.709  1.00  0.00           C  
ATOM     82  CD2 TYR A  11      -5.483  -1.727  14.960  1.00  0.00           C  
ATOM     83  CE1 TYR A  11      -7.000  -0.532  12.974  1.00  0.00           C  
ATOM     84  CE2 TYR A  11      -6.196  -0.566  15.237  1.00  0.00           C  
ATOM     85  OH  TYR A  11      -7.660   1.174  14.507  1.00  0.00           O  
ATOM     86  CZ  TYR A  11      -6.951   0.024  14.239  1.00  0.00           C  
ATOM     87  N   ASN A  12      -4.747  -7.099  13.588  1.00  0.00           N  
ATOM     88  CA  ASN A  12      -3.949  -8.266  13.228  1.00  0.00           C  
ATOM     89  C   ASN A  12      -4.430  -8.892  11.921  1.00  0.00           C  
ATOM     90  CB  ASN A  12      -3.976  -9.302  14.354  1.00  0.00           C  
ATOM     91  O   ASN A  12      -3.618  -9.300  11.089  1.00  0.00           O  
ATOM     92  CG  ASN A  12      -3.037  -8.953  15.491  1.00  0.00           C  
ATOM     93  ND2 ASN A  12      -3.393  -9.365  16.702  1.00  0.00           N  
ATOM     94  OD1 ASN A  12      -2.000  -8.317  15.283  1.00  0.00           O  
ATOM     95  N   PRO A  13      -5.709  -8.892  11.724  1.00  0.00           N  
ATOM     96  CA  PRO A  13      -6.152  -9.461  10.449  1.00  0.00           C  
ATOM     97  C   PRO A  13      -5.631  -8.683   9.243  1.00  0.00           C  
ATOM     98  CB  PRO A  13      -7.678  -9.375  10.536  1.00  0.00           C  
ATOM     99  O   PRO A  13      -5.344  -9.275   8.199  1.00  0.00           O  
ATOM    100  CG  PRO A  13      -7.983  -9.453  11.998  1.00  0.00           C  
ATOM    101  CD  PRO A  13      -6.916  -8.708  12.748  1.00  0.00           C  
ATOM    102  N   ILE A  14      -5.446  -7.402   9.402  1.00  0.00           N  
ATOM    103  CA  ILE A  14      -4.903  -6.572   8.333  1.00  0.00           C  
ATOM    104  C   ILE A  14      -3.383  -6.713   8.292  1.00  0.00           C  
ATOM    105  CB  ILE A  14      -5.299  -5.089   8.513  1.00  0.00           C  
ATOM    106  O   ILE A  14      -2.805  -6.959   7.231  1.00  0.00           O  
ATOM    107  CG1 ILE A  14      -6.820  -4.926   8.411  1.00  0.00           C  
ATOM    108  CG2 ILE A  14      -4.584  -4.210   7.482  1.00  0.00           C  
ATOM    109  CD1 ILE A  14      -7.324  -3.552   8.828  1.00  0.00           C  
ATOM    110  N   SER A  15      -2.755  -6.611   9.462  1.00  0.00           N  
ATOM    111  CA  SER A  15      -1.298  -6.618   9.529  1.00  0.00           C  
ATOM    112  C   SER A  15      -0.728  -7.943   9.035  1.00  0.00           C  
ATOM    113  CB  SER A  15      -0.825  -6.352  10.959  1.00  0.00           C  
ATOM    114  O   SER A  15       0.357  -7.979   8.451  1.00  0.00           O  
ATOM    115  OG  SER A  15      -1.310  -7.348  11.842  1.00  0.00           O  
ATOM    116  N   SER A  16      -1.442  -9.070   9.218  1.00  0.00           N  
ATOM    117  CA  SER A  16      -0.974 -10.399   8.837  1.00  0.00           C  
ATOM    118  C   SER A  16      -0.933 -10.556   7.320  1.00  0.00           C  
ATOM    119  CB  SER A  16      -1.870 -11.478   9.445  1.00  0.00           C  
ATOM    120  O   SER A  16      -0.351 -11.513   6.806  1.00  0.00           O  
ATOM    121  OG  SER A  16      -3.181 -11.403   8.912  1.00  0.00           O  
ATOM    122  N   THR A  17      -1.573  -9.609   6.567  1.00  0.00           N  
ATOM    123  CA  THR A  17      -1.623  -9.719   5.113  1.00  0.00           C  
ATOM    124  C   THR A  17      -0.603  -8.786   4.465  1.00  0.00           C  
ATOM    125  CB  THR A  17      -3.030  -9.398   4.576  1.00  0.00           C  
ATOM    126  O   THR A  17      -0.447  -8.782   3.243  1.00  0.00           O  
ATOM    127  CG2 THR A  17      -4.089 -10.251   5.266  1.00  0.00           C  
ATOM    128  OG1 THR A  17      -3.320  -8.014   4.810  1.00  0.00           O  
ATOM    129  N   ILE A  18       0.086  -7.980   5.272  1.00  0.00           N  
ATOM    130  CA  ILE A  18       1.038  -6.996   4.766  1.00  0.00           C  
ATOM    131  C   ILE A  18       2.329  -7.695   4.346  1.00  0.00           C  
ATOM    132  CB  ILE A  18       1.337  -5.906   5.820  1.00  0.00           C  
ATOM    133  O   ILE A  18       2.832  -8.565   5.061  1.00  0.00           O  
ATOM    134  CG1 ILE A  18       0.085  -5.063   6.086  1.00  0.00           C  
ATOM    135  CG2 ILE A  18       2.505  -5.025   5.368  1.00  0.00           C  
ATOM    136  CD1 ILE A  18       0.239  -4.068   7.228  1.00  0.00           C  
ATOM    137  N   VAL A  19       2.838  -7.336   3.189  1.00  0.00           N  
ATOM    138  CA  VAL A  19       4.079  -7.894   2.660  1.00  0.00           C  
ATOM    139  C   VAL A  19       5.056  -6.766   2.336  1.00  0.00           C  
ATOM    140  CB  VAL A  19       3.823  -8.756   1.404  1.00  0.00           C  
ATOM    141  O   VAL A  19       4.644  -5.624   2.116  1.00  0.00           O  
ATOM    142  CG1 VAL A  19       2.937  -9.954   1.742  1.00  0.00           C  
ATOM    143  CG2 VAL A  19       3.189  -7.913   0.299  1.00  0.00           C  
ATOM    144  N   LYS A  20       6.307  -7.119   2.418  1.00  0.00           N  
ATOM    145  CA  LYS A  20       7.355  -6.226   1.933  1.00  0.00           C  
ATOM    146  C   LYS A  20       7.804  -6.617   0.528  1.00  0.00           C  
ATOM    147  CB  LYS A  20       8.551  -6.235   2.886  1.00  0.00           C  
ATOM    148  O   LYS A  20       8.157  -7.773   0.283  1.00  0.00           O  
ATOM    149  CG  LYS A  20       9.620  -5.206   2.548  1.00  0.00           C  
ATOM    150  CD  LYS A  20      10.748  -5.214   3.572  1.00  0.00           C  
ATOM    151  CE  LYS A  20      11.790  -4.148   3.265  1.00  0.00           C  
ATOM    152  NZ  LYS A  20      12.891  -4.142   4.275  1.00  0.00           N  
ATOM    153  N   LEU A  21       7.751  -5.606  -0.365  1.00  0.00           N  
ATOM    154  CA  LEU A  21       8.125  -5.826  -1.758  1.00  0.00           C  
ATOM    155  C   LEU A  21       9.406  -5.073  -2.102  1.00  0.00           C  
ATOM    156  CB  LEU A  21       6.995  -5.386  -2.693  1.00  0.00           C  
ATOM    157  O   LEU A  21       9.520  -3.876  -1.829  1.00  0.00           O  
ATOM    158  CG  LEU A  21       5.614  -5.983  -2.415  1.00  0.00           C  
ATOM    159  CD1 LEU A  21       4.546  -5.236  -3.206  1.00  0.00           C  
ATOM    160  CD2 LEU A  21       5.596  -7.470  -2.752  1.00  0.00           C  
ATOM    161  N   THR A  22      10.310  -5.829  -2.640  1.00  0.00           N  
ATOM    162  CA  THR A  22      11.546  -5.209  -3.106  1.00  0.00           C  
ATOM    163  C   THR A  22      11.796  -5.539  -4.575  1.00  0.00           C  
ATOM    164  CB  THR A  22      12.751  -5.664  -2.262  1.00  0.00           C  
ATOM    165  O   THR A  22      12.009  -6.700  -4.928  1.00  0.00           O  
ATOM    166  CG2 THR A  22      14.028  -4.955  -2.701  1.00  0.00           C  
ATOM    167  OG1 THR A  22      12.501  -5.365  -0.883  1.00  0.00           O  
ATOM    168  N   ASN A  23      11.712  -4.473  -5.422  1.00  0.00           N  
ATOM    169  CA  ASN A  23      12.005  -4.602  -6.846  1.00  0.00           C  
ATOM    170  C   ASN A  23      13.421  -4.136  -7.171  1.00  0.00           C  
ATOM    171  CB  ASN A  23      10.985  -3.820  -7.677  1.00  0.00           C  
ATOM    172  O   ASN A  23      13.733  -2.950  -7.049  1.00  0.00           O  
ATOM    173  CG  ASN A  23      11.187  -3.999  -9.168  1.00  0.00           C  
ATOM    174  ND2 ASN A  23      10.302  -3.408  -9.962  1.00  0.00           N  
ATOM    175  OD1 ASN A  23      12.130  -4.665  -9.604  1.00  0.00           O  
ATOM    176  N   THR A  24      14.209  -5.091  -7.593  1.00  0.00           N  
ATOM    177  CA  THR A  24      15.576  -4.807  -8.014  1.00  0.00           C  
ATOM    178  C   THR A  24      15.714  -4.938  -9.528  1.00  0.00           C  
ATOM    179  CB  THR A  24      16.581  -5.745  -7.321  1.00  0.00           C  
ATOM    180  O   THR A  24      15.648  -6.044 -10.069  1.00  0.00           O  
ATOM    181  CG2 THR A  24      18.017  -5.361  -7.661  1.00  0.00           C  
ATOM    182  OG1 THR A  24      16.400  -5.666  -5.902  1.00  0.00           O  
ATOM    183  N   SER A  25      15.768  -3.722 -10.164  1.00  0.00           N  
ATOM    184  CA  SER A  25      15.851  -3.694 -11.621  1.00  0.00           C  
ATOM    185  C   SER A  25      16.785  -2.589 -12.101  1.00  0.00           C  
ATOM    186  CB  SER A  25      14.463  -3.502 -12.234  1.00  0.00           C  
ATOM    187  O   SER A  25      16.717  -1.457 -11.617  1.00  0.00           O  
ATOM    188  OG  SER A  25      13.595  -4.556 -11.854  1.00  0.00           O  
ATOM    189  N   ASP A  26      17.700  -2.950 -12.992  1.00  0.00           N  
ATOM    190  CA  ASP A  26      18.580  -1.997 -13.660  1.00  0.00           C  
ATOM    191  C   ASP A  26      19.347  -1.153 -12.644  1.00  0.00           C  
ATOM    192  CB  ASP A  26      17.778  -1.091 -14.597  1.00  0.00           C  
ATOM    193  O   ASP A  26      19.424   0.070 -12.777  1.00  0.00           O  
ATOM    194  CG  ASP A  26      17.222  -1.829 -15.802  1.00  0.00           C  
ATOM    195  OD1 ASP A  26      17.786  -2.874 -16.191  1.00  0.00           O  
ATOM    196  OD2 ASP A  26      16.212  -1.359 -16.369  1.00  0.00           O  
ATOM    197  N   GLY A  27      19.907  -1.781 -11.524  1.00  0.00           N  
ATOM    198  CA  GLY A  27      20.759  -1.118 -10.550  1.00  0.00           C  
ATOM    199  C   GLY A  27      19.979  -0.331  -9.513  1.00  0.00           C  
ATOM    200  O   GLY A  27      20.569   0.319  -8.647  1.00  0.00           O  
ATOM    201  N   LEU A  28      18.637  -0.282  -9.692  1.00  0.00           N  
ATOM    202  CA  LEU A  28      17.785   0.419  -8.738  1.00  0.00           C  
ATOM    203  C   LEU A  28      16.960  -0.567  -7.918  1.00  0.00           C  
ATOM    204  CB  LEU A  28      16.858   1.397  -9.465  1.00  0.00           C  
ATOM    205  O   LEU A  28      16.427  -1.538  -8.460  1.00  0.00           O  
ATOM    206  CG  LEU A  28      15.904   2.207  -8.586  1.00  0.00           C  
ATOM    207  CD1 LEU A  28      16.684   3.205  -7.737  1.00  0.00           C  
ATOM    208  CD2 LEU A  28      14.865   2.923  -9.443  1.00  0.00           C  
ATOM    209  N   SER A  29      16.965  -0.287  -6.630  1.00  0.00           N  
ATOM    210  CA  SER A  29      16.171  -1.099  -5.714  1.00  0.00           C  
ATOM    211  C   SER A  29      15.097  -0.264  -5.024  1.00  0.00           C  
ATOM    212  CB  SER A  29      17.068  -1.758  -4.666  1.00  0.00           C  
ATOM    213  O   SER A  29      15.407   0.719  -4.348  1.00  0.00           O  
ATOM    214  OG  SER A  29      16.322  -2.647  -3.852  1.00  0.00           O  
ATOM    215  N   ILE A  30      13.847  -0.627  -5.343  1.00  0.00           N  
ATOM    216  CA  ILE A  30      12.724   0.057  -4.711  1.00  0.00           C  
ATOM    217  C   ILE A  30      12.010  -0.897  -3.756  1.00  0.00           C  
ATOM    218  CB  ILE A  30      11.733   0.605  -5.762  1.00  0.00           C  
ATOM    219  O   ILE A  30      11.626  -2.002  -4.145  1.00  0.00           O  
ATOM    220  CG1 ILE A  30      12.437   1.596  -6.696  1.00  0.00           C  
ATOM    221  CG2 ILE A  30      10.528   1.258  -5.079  1.00  0.00           C  
ATOM    222  CD1 ILE A  30      11.563   2.102  -7.835  1.00  0.00           C  
ATOM    223  N   SER A  31      11.893  -0.418  -2.507  1.00  0.00           N  
ATOM    224  CA  SER A  31      11.210  -1.214  -1.492  1.00  0.00           C  
ATOM    225  C   SER A  31       9.976  -0.492  -0.961  1.00  0.00           C  
ATOM    226  CB  SER A  31      12.158  -1.538  -0.336  1.00  0.00           C  
ATOM    227  O   SER A  31      10.054   0.674  -0.566  1.00  0.00           O  
ATOM    228  OG  SER A  31      13.207  -2.386  -0.770  1.00  0.00           O  
ATOM    229  N   LEU A  32       8.867  -1.239  -1.002  1.00  0.00           N  
ATOM    230  CA  LEU A  32       7.599  -0.757  -0.464  1.00  0.00           C  
ATOM    231  C   LEU A  32       6.822  -1.892   0.194  1.00  0.00           C  
ATOM    232  CB  LEU A  32       6.755  -0.118  -1.570  1.00  0.00           C  
ATOM    233  O   LEU A  32       7.251  -3.047   0.158  1.00  0.00           O  
ATOM    234  CG  LEU A  32       7.476   0.179  -2.887  1.00  0.00           C  
ATOM    235  CD1 LEU A  32       6.641  -0.304  -4.068  1.00  0.00           C  
ATOM    236  CD2 LEU A  32       7.773   1.669  -3.009  1.00  0.00           C  
ATOM    237  N   PHE A  33       5.712  -1.535   0.724  1.00  0.00           N  
ATOM    238  CA  PHE A  33       4.825  -2.542   1.294  1.00  0.00           C  
ATOM    239  C   PHE A  33       3.657  -2.827   0.357  1.00  0.00           C  
ATOM    240  CB  PHE A  33       4.303  -2.088   2.661  1.00  0.00           C  
ATOM    241  O   PHE A  33       3.443  -2.101  -0.615  1.00  0.00           O  
ATOM    242  CG  PHE A  33       5.354  -2.072   3.738  1.00  0.00           C  
ATOM    243  CD1 PHE A  33       5.690  -3.236   4.417  1.00  0.00           C  
ATOM    244  CD2 PHE A  33       6.006  -0.892   4.071  1.00  0.00           C  
ATOM    245  CE1 PHE A  33       6.663  -3.225   5.414  1.00  0.00           C  
ATOM    246  CE2 PHE A  33       6.979  -0.872   5.066  1.00  0.00           C  
ATOM    247  CZ  PHE A  33       7.305  -2.040   5.737  1.00  0.00           C  
ATOM    248  N   GLY A  34       2.974  -3.882   0.640  1.00  0.00           N  
ATOM    249  CA  GLY A  34       1.768  -4.271  -0.075  1.00  0.00           C  
ATOM    250  C   GLY A  34       0.783  -5.034   0.790  1.00  0.00           C  
ATOM    251  O   GLY A  34       1.099  -5.405   1.922  1.00  0.00           O  
ATOM    252  N   ILE A  35      -0.421  -5.114   0.236  1.00  0.00           N  
ATOM    253  CA  ILE A  35      -1.488  -5.836   0.920  1.00  0.00           C  
ATOM    254  C   ILE A  35      -1.809  -7.122   0.161  1.00  0.00           C  
ATOM    255  CB  ILE A  35      -2.757  -4.967   1.063  1.00  0.00           C  
ATOM    256  O   ILE A  35      -2.115  -7.086  -1.033  1.00  0.00           O  
ATOM    257  CG1 ILE A  35      -2.421  -3.641   1.755  1.00  0.00           C  
ATOM    258  CG2 ILE A  35      -3.847  -5.724   1.828  1.00  0.00           C  
ATOM    259  CD1 ILE A  35      -3.509  -2.584   1.628  1.00  0.00           C  
ATOM    260  N   GLY A  36      -1.732  -8.234   0.893  1.00  0.00           N  
ATOM    261  CA  GLY A  36      -2.138  -9.501   0.308  1.00  0.00           C  
ATOM    262  C   GLY A  36      -3.635  -9.738   0.378  1.00  0.00           C  
ATOM    263  O   GLY A  36      -4.272  -9.426   1.386  1.00  0.00           O  
ATOM    264  N   PHE A  37      -4.272 -10.277  -0.656  1.00  0.00           N  
ATOM    265  CA  PHE A  37      -5.674 -10.650  -0.799  1.00  0.00           C  
ATOM    266  C   PHE A  37      -5.825 -11.838  -1.742  1.00  0.00           C  
ATOM    267  CB  PHE A  37      -6.498  -9.465  -1.311  1.00  0.00           C  
ATOM    268  O   PHE A  37      -5.797 -11.674  -2.964  1.00  0.00           O  
ATOM    269  CG  PHE A  37      -7.985  -9.686  -1.247  1.00  0.00           C  
ATOM    270  CD1 PHE A  37      -8.658 -10.294  -2.300  1.00  0.00           C  
ATOM    271  CD2 PHE A  37      -8.711  -9.286  -0.133  1.00  0.00           C  
ATOM    272  CE1 PHE A  37     -10.034 -10.500  -2.244  1.00  0.00           C  
ATOM    273  CE2 PHE A  37     -10.087  -9.488  -0.069  1.00  0.00           C  
ATOM    274  CZ  PHE A  37     -10.747 -10.095  -1.126  1.00  0.00           C  
ATOM    275  N   GLY A  38      -5.989 -13.080  -1.113  1.00  0.00           N  
ATOM    276  CA  GLY A  38      -5.979 -14.254  -1.971  1.00  0.00           C  
ATOM    277  C   GLY A  38      -4.678 -14.425  -2.733  1.00  0.00           C  
ATOM    278  O   GLY A  38      -3.597 -14.388  -2.141  1.00  0.00           O  
ATOM    279  N   PRO A  39      -4.724 -14.591  -4.101  1.00  0.00           N  
ATOM    280  CA  PRO A  39      -3.515 -14.697  -4.921  1.00  0.00           C  
ATOM    281  C   PRO A  39      -3.014 -13.340  -5.411  1.00  0.00           C  
ATOM    282  CB  PRO A  39      -3.961 -15.571  -6.096  1.00  0.00           C  
ATOM    283  O   PRO A  39      -2.203 -13.276  -6.339  1.00  0.00           O  
ATOM    284  CG  PRO A  39      -5.398 -15.221  -6.308  1.00  0.00           C  
ATOM    285  CD  PRO A  39      -6.027 -14.955  -4.971  1.00  0.00           C  
ATOM    286  N   LEU A  40      -3.497 -12.307  -4.797  1.00  0.00           N  
ATOM    287  CA  LEU A  40      -3.213 -10.966  -5.295  1.00  0.00           C  
ATOM    288  C   LEU A  40      -2.417 -10.163  -4.272  1.00  0.00           C  
ATOM    289  CB  LEU A  40      -4.514 -10.234  -5.635  1.00  0.00           C  
ATOM    290  O   LEU A  40      -2.540 -10.390  -3.066  1.00  0.00           O  
ATOM    291  CG  LEU A  40      -5.488 -10.973  -6.553  1.00  0.00           C  
ATOM    292  CD1 LEU A  40      -6.795 -10.196  -6.676  1.00  0.00           C  
ATOM    293  CD2 LEU A  40      -4.863 -11.198  -7.926  1.00  0.00           C  
ATOM    294  N   ILE A  41      -1.629  -9.279  -4.791  1.00  0.00           N  
ATOM    295  CA  ILE A  41      -0.988  -8.269  -3.956  1.00  0.00           C  
ATOM    296  C   ILE A  41      -1.354  -6.875  -4.460  1.00  0.00           C  
ATOM    297  CB  ILE A  41       0.547  -8.445  -3.934  1.00  0.00           C  
ATOM    298  O   ILE A  41      -1.222  -6.584  -5.651  1.00  0.00           O  
ATOM    299  CG1 ILE A  41       0.923  -9.759  -3.239  1.00  0.00           C  
ATOM    300  CG2 ILE A  41       1.217  -7.251  -3.249  1.00  0.00           C  
ATOM    301  CD1 ILE A  41       2.416 -10.059  -3.251  1.00  0.00           C  
ATOM    302  N   ILE A  42      -1.859  -6.069  -3.551  1.00  0.00           N  
ATOM    303  CA  ILE A  42      -2.201  -4.680  -3.836  1.00  0.00           C  
ATOM    304  C   ILE A  42      -1.079  -3.763  -3.353  1.00  0.00           C  
ATOM    305  CB  ILE A  42      -3.540  -4.281  -3.177  1.00  0.00           C  
ATOM    306  O   ILE A  42      -0.699  -3.801  -2.180  1.00  0.00           O  
ATOM    307  CG1 ILE A  42      -4.657  -5.233  -3.619  1.00  0.00           C  
ATOM    308  CG2 ILE A  42      -3.894  -2.828  -3.510  1.00  0.00           C  
ATOM    309  CD1 ILE A  42      -4.988  -6.315  -2.600  1.00  0.00           C  
ATOM    310  N   THR A  43      -0.530  -2.905  -4.234  1.00  0.00           N  
ATOM    311  CA  THR A  43       0.549  -2.005  -3.844  1.00  0.00           C  
ATOM    312  C   THR A  43       0.581  -0.775  -4.747  1.00  0.00           C  
ATOM    313  CB  THR A  43       1.914  -2.715  -3.892  1.00  0.00           C  
ATOM    314  O   THR A  43      -0.376  -0.511  -5.479  1.00  0.00           O  
ATOM    315  CG2 THR A  43       2.342  -2.988  -5.330  1.00  0.00           C  
ATOM    316  OG1 THR A  43       2.899  -1.888  -3.260  1.00  0.00           O  
ATOM    317  N   ASN A  44       1.677   0.041  -4.601  1.00  0.00           N  
ATOM    318  CA  ASN A  44       1.805   1.253  -5.403  1.00  0.00           C  
ATOM    319  C   ASN A  44       2.403   0.957  -6.775  1.00  0.00           C  
ATOM    320  CB  ASN A  44       2.651   2.296  -4.669  1.00  0.00           C  
ATOM    321  O   ASN A  44       3.261   0.082  -6.907  1.00  0.00           O  
ATOM    322  CG  ASN A  44       2.014   2.757  -3.373  1.00  0.00           C  
ATOM    323  ND2 ASN A  44       1.099   3.714  -3.469  1.00  0.00           N  
ATOM    324  OD1 ASN A  44       2.342   2.258  -2.293  1.00  0.00           O  
ATOM    325  N   LEU A  45       1.932   1.705  -7.747  1.00  0.00           N  
ATOM    326  CA  LEU A  45       2.390   1.592  -9.127  1.00  0.00           C  
ATOM    327  C   LEU A  45       3.871   1.936  -9.239  1.00  0.00           C  
ATOM    328  CB  LEU A  45       1.571   2.508 -10.040  1.00  0.00           C  
ATOM    329  O   LEU A  45       4.591   1.345 -10.047  1.00  0.00           O  
ATOM    330  CG  LEU A  45       1.833   2.380 -11.541  1.00  0.00           C  
ATOM    331  CD1 LEU A  45       1.434   0.992 -12.032  1.00  0.00           C  
ATOM    332  CD2 LEU A  45       1.081   3.461 -12.310  1.00  0.00           C  
ATOM    333  N   HIS A  46       4.336   2.798  -8.402  1.00  0.00           N  
ATOM    334  CA  HIS A  46       5.708   3.275  -8.531  1.00  0.00           C  
ATOM    335  C   HIS A  46       6.704   2.228  -8.045  1.00  0.00           C  
ATOM    336  CB  HIS A  46       5.897   4.579  -7.754  1.00  0.00           C  
ATOM    337  O   HIS A  46       7.912   2.472  -8.034  1.00  0.00           O  
ATOM    338  CG  HIS A  46       5.702   4.432  -6.278  1.00  0.00           C  
ATOM    339  CD2 HIS A  46       6.525   3.950  -5.317  1.00  0.00           C  
ATOM    340  ND1 HIS A  46       4.539   4.805  -5.640  1.00  0.00           N  
ATOM    341  CE1 HIS A  46       4.655   4.557  -4.346  1.00  0.00           C  
ATOM    342  NE2 HIS A  46       5.851   4.038  -4.124  1.00  0.00           N  
ATOM    343  N   LEU A  47       6.228   1.064  -7.617  1.00  0.00           N  
ATOM    344  CA  LEU A  47       7.110  -0.068  -7.357  1.00  0.00           C  
ATOM    345  C   LEU A  47       7.836  -0.496  -8.628  1.00  0.00           C  
ATOM    346  CB  LEU A  47       6.315  -1.247  -6.788  1.00  0.00           C  
ATOM    347  O   LEU A  47       8.954  -1.011  -8.566  1.00  0.00           O  
ATOM    348  CG  LEU A  47       7.096  -2.540  -6.550  1.00  0.00           C  
ATOM    349  CD1 LEU A  47       8.142  -2.333  -5.460  1.00  0.00           C  
ATOM    350  CD2 LEU A  47       6.149  -3.677  -6.181  1.00  0.00           C  
ATOM    351  N   PHE A  48       7.182  -0.255  -9.797  1.00  0.00           N  
ATOM    352  CA  PHE A  48       7.700  -0.725 -11.077  1.00  0.00           C  
ATOM    353  C   PHE A  48       8.226   0.439 -11.908  1.00  0.00           C  
ATOM    354  CB  PHE A  48       6.615  -1.477 -11.854  1.00  0.00           C  
ATOM    355  O   PHE A  48       7.903   0.560 -13.091  1.00  0.00           O  
ATOM    356  CG  PHE A  48       6.158  -2.745 -11.186  1.00  0.00           C  
ATOM    357  CD1 PHE A  48       6.944  -3.891 -11.227  1.00  0.00           C  
ATOM    358  CD2 PHE A  48       4.943  -2.792 -10.515  1.00  0.00           C  
ATOM    359  CE1 PHE A  48       6.524  -5.067 -10.610  1.00  0.00           C  
ATOM    360  CE2 PHE A  48       4.517  -3.963  -9.895  1.00  0.00           C  
ATOM    361  CZ  PHE A  48       5.308  -5.100  -9.945  1.00  0.00           C  
ATOM    362  N   ARG A  49       9.002   1.327 -11.220  1.00  0.00           N  
ATOM    363  CA  ARG A  49       9.681   2.401 -11.939  1.00  0.00           C  
ATOM    364  C   ARG A  49      10.666   1.839 -12.959  1.00  0.00           C  
ATOM    365  CB  ARG A  49      10.409   3.326 -10.962  1.00  0.00           C  
ATOM    366  O   ARG A  49      10.871   2.430 -14.022  1.00  0.00           O  
ATOM    367  CG  ARG A  49       9.488   4.269 -10.203  1.00  0.00           C  
ATOM    368  CD  ARG A  49      10.269   5.231  -9.319  1.00  0.00           C  
ATOM    369  NE  ARG A  49       9.382   6.131  -8.587  1.00  0.00           N  
ATOM    370  NH1 ARG A  49      11.085   7.307  -7.561  1.00  0.00           N  
ATOM    371  NH2 ARG A  49       8.898   7.858  -7.153  1.00  0.00           N  
ATOM    372  CZ  ARG A  49       9.790   7.097  -7.769  1.00  0.00           C  
ATOM    373  N   ARG A  50      11.282   0.789 -12.455  1.00  0.00           N  
ATOM    374  CA  ARG A  50      12.105  -0.032 -13.338  1.00  0.00           C  
ATOM    375  C   ARG A  50      11.602  -1.471 -13.372  1.00  0.00           C  
ATOM    376  CB  ARG A  50      13.569   0.002 -12.894  1.00  0.00           C  
ATOM    377  O   ARG A  50      10.937  -1.925 -12.439  1.00  0.00           O  
ATOM    378  CG  ARG A  50      14.153   1.403 -12.804  1.00  0.00           C  
ATOM    379  CD  ARG A  50      14.352   2.020 -14.181  1.00  0.00           C  
ATOM    380  NE  ARG A  50      15.001   3.326 -14.098  1.00  0.00           N  
ATOM    381  NH1 ARG A  50      15.227   3.590 -16.381  1.00  0.00           N  
ATOM    382  NH2 ARG A  50      15.982   5.218 -14.954  1.00  0.00           N  
ATOM    383  CZ  ARG A  50      15.402   4.042 -15.145  1.00  0.00           C  
ATOM    384  N   ASN A  51      11.800  -2.038 -14.517  1.00  0.00           N  
ATOM    385  CA  ASN A  51      11.281  -3.389 -14.704  1.00  0.00           C  
ATOM    386  C   ASN A  51      12.336  -4.316 -15.301  1.00  0.00           C  
ATOM    387  CB  ASN A  51      10.031  -3.367 -15.586  1.00  0.00           C  
ATOM    388  O   ASN A  51      13.480  -3.910 -15.508  1.00  0.00           O  
ATOM    389  CG  ASN A  51       9.112  -4.544 -15.325  1.00  0.00           C  
ATOM    390  ND2 ASN A  51       8.011  -4.612 -16.064  1.00  0.00           N  
ATOM    391  OD1 ASN A  51       9.389  -5.385 -14.465  1.00  0.00           O  
ATOM    392  N   ASN A  52      12.012  -5.577 -15.470  1.00  0.00           N  
ATOM    393  CA  ASN A  52      12.897  -6.592 -16.031  1.00  0.00           C  
ATOM    394  C   ASN A  52      13.997  -6.983 -15.047  1.00  0.00           C  
ATOM    395  CB  ASN A  52      13.510  -6.103 -17.345  1.00  0.00           C  
ATOM    396  O   ASN A  52      15.147  -7.182 -15.442  1.00  0.00           O  
ATOM    397  CG  ASN A  52      14.126  -7.226 -18.156  1.00  0.00           C  
ATOM    398  ND2 ASN A  52      15.128  -6.894 -18.963  1.00  0.00           N  
ATOM    399  OD1 ASN A  52      13.705  -8.381 -18.059  1.00  0.00           O  
ATOM    400  N   GLY A  53      13.643  -7.083 -13.813  1.00  0.00           N  
ATOM    401  CA  GLY A  53      14.535  -7.504 -12.744  1.00  0.00           C  
ATOM    402  C   GLY A  53      13.926  -8.558 -11.839  1.00  0.00           C  
ATOM    403  O   GLY A  53      13.248  -9.473 -12.311  1.00  0.00           O  
ATOM    404  N   THR A  54      14.345  -8.472 -10.537  1.00  0.00           N  
ATOM    405  CA  THR A  54      13.909  -9.447  -9.544  1.00  0.00           C  
ATOM    406  C   THR A  54      12.992  -8.796  -8.513  1.00  0.00           C  
ATOM    407  CB  THR A  54      15.111 -10.093  -8.830  1.00  0.00           C  
ATOM    408  O   THR A  54      13.286  -7.709  -8.011  1.00  0.00           O  
ATOM    409  CG2 THR A  54      14.654 -11.141  -7.822  1.00  0.00           C  
ATOM    410  OG1 THR A  54      15.957 -10.718  -9.803  1.00  0.00           O  
ATOM    411  N   LEU A  55      11.838  -9.423  -8.315  1.00  0.00           N  
ATOM    412  CA  LEU A  55      10.940  -8.988  -7.251  1.00  0.00           C  
ATOM    413  C   LEU A  55      11.003  -9.942  -6.063  1.00  0.00           C  
ATOM    414  CB  LEU A  55       9.503  -8.892  -7.769  1.00  0.00           C  
ATOM    415  O   LEU A  55      10.765 -11.143  -6.213  1.00  0.00           O  
ATOM    416  CG  LEU A  55       8.447  -8.444  -6.757  1.00  0.00           C  
ATOM    417  CD1 LEU A  55       8.700  -7.002  -6.330  1.00  0.00           C  
ATOM    418  CD2 LEU A  55       7.047  -8.595  -7.343  1.00  0.00           C  
ATOM    419  N   THR A  56      11.386  -9.415  -4.928  1.00  0.00           N  
ATOM    420  CA  THR A  56      11.401 -10.184  -3.688  1.00  0.00           C  
ATOM    421  C   THR A  56      10.197  -9.833  -2.819  1.00  0.00           C  
ATOM    422  CB  THR A  56      12.699  -9.939  -2.896  1.00  0.00           C  
ATOM    423  O   THR A  56       9.959  -8.660  -2.523  1.00  0.00           O  
ATOM    424  CG2 THR A  56      12.730 -10.775  -1.620  1.00  0.00           C  
ATOM    425  OG1 THR A  56      13.823 -10.291  -3.711  1.00  0.00           O  
ATOM    426  N   VAL A  57       9.444 -10.886  -2.430  1.00  0.00           N  
ATOM    427  CA  VAL A  57       8.283 -10.711  -1.564  1.00  0.00           C  
ATOM    428  C   VAL A  57       8.565 -11.316  -0.191  1.00  0.00           C  
ATOM    429  CB  VAL A  57       7.016 -11.349  -2.178  1.00  0.00           C  
ATOM    430  O   VAL A  57       8.796 -12.522  -0.073  1.00  0.00           O  
ATOM    431  CG1 VAL A  57       5.790 -11.051  -1.317  1.00  0.00           C  
ATOM    432  CG2 VAL A  57       6.805 -10.848  -3.606  1.00  0.00           C  
ATOM    433  N   THR A  58       8.567 -10.459   0.814  1.00  0.00           N  
ATOM    434  CA  THR A  58       8.716 -10.915   2.192  1.00  0.00           C  
ATOM    435  C   THR A  58       7.381 -10.856   2.928  1.00  0.00           C  
ATOM    436  CB  THR A  58       9.761 -10.074   2.949  1.00  0.00           C  
ATOM    437  O   THR A  58       6.780  -9.787   3.051  1.00  0.00           O  
ATOM    438  CG2 THR A  58       9.997 -10.624   4.352  1.00  0.00           C  
ATOM    439  OG1 THR A  58      10.997 -10.094   2.225  1.00  0.00           O  
ATOM    440  N   SER A  59       6.907 -12.021   3.347  1.00  0.00           N  
ATOM    441  CA  SER A  59       5.652 -12.142   4.082  1.00  0.00           C  
ATOM    442  C   SER A  59       5.831 -12.973   5.349  1.00  0.00           C  
ATOM    443  CB  SER A  59       4.571 -12.768   3.200  1.00  0.00           C  
ATOM    444  O   SER A  59       6.953 -13.333   5.707  1.00  0.00           O  
ATOM    445  OG  SER A  59       4.807 -14.154   3.023  1.00  0.00           O  
ATOM    446  N   ILE A  60       4.714 -13.272   6.003  1.00  0.00           N  
ATOM    447  CA  ILE A  60       4.754 -14.108   7.198  1.00  0.00           C  
ATOM    448  C   ILE A  60       5.105 -15.543   6.813  1.00  0.00           C  
ATOM    449  CB  ILE A  60       3.409 -14.071   7.958  1.00  0.00           C  
ATOM    450  O   ILE A  60       5.538 -16.331   7.657  1.00  0.00           O  
ATOM    451  CG1 ILE A  60       2.272 -14.566   7.057  1.00  0.00           C  
ATOM    452  CG2 ILE A  60       3.121 -12.660   8.478  1.00  0.00           C  
ATOM    453  CD1 ILE A  60       0.970 -14.841   7.797  1.00  0.00           C  
ATOM    454  N   HIS A  61       4.883 -15.806   5.568  1.00  0.00           N  
ATOM    455  CA  HIS A  61       5.128 -17.156   5.074  1.00  0.00           C  
ATOM    456  C   HIS A  61       6.573 -17.321   4.614  1.00  0.00           C  
ATOM    457  CB  HIS A  61       4.171 -17.489   3.928  1.00  0.00           C  
ATOM    458  O   HIS A  61       6.970 -18.404   4.178  1.00  0.00           O  
ATOM    459  CG  HIS A  61       2.729 -17.465   4.324  1.00  0.00           C  
ATOM    460  CD2 HIS A  61       1.705 -16.685   3.905  1.00  0.00           C  
ATOM    461  ND1 HIS A  61       2.203 -18.320   5.268  1.00  0.00           N  
ATOM    462  CE1 HIS A  61       0.913 -18.067   5.412  1.00  0.00           C  
ATOM    463  NE2 HIS A  61       0.585 -17.080   4.596  1.00  0.00           N  
ATOM    464  N   GLY A  62       7.301 -16.250   4.666  1.00  0.00           N  
ATOM    465  CA  GLY A  62       8.686 -16.317   4.230  1.00  0.00           C  
ATOM    466  C   GLY A  62       8.982 -15.419   3.043  1.00  0.00           C  
ATOM    467  O   GLY A  62       8.257 -14.454   2.792  1.00  0.00           O  
ATOM    468  N   THR A  63      10.080 -15.689   2.476  1.00  0.00           N  
ATOM    469  CA  THR A  63      10.535 -14.881   1.351  1.00  0.00           C  
ATOM    470  C   THR A  63      10.328 -15.623   0.034  1.00  0.00           C  
ATOM    471  CB  THR A  63      12.019 -14.499   1.501  1.00  0.00           C  
ATOM    472  O   THR A  63      10.628 -16.814  -0.068  1.00  0.00           O  
ATOM    473  CG2 THR A  63      12.493 -13.658   0.321  1.00  0.00           C  
ATOM    474  OG1 THR A  63      12.194 -13.748   2.709  1.00  0.00           O  
ATOM    475  N   PHE A  64       9.736 -14.955  -0.884  1.00  0.00           N  
ATOM    476  CA  PHE A  64       9.481 -15.474  -2.222  1.00  0.00           C  
ATOM    477  C   PHE A  64      10.122 -14.583  -3.279  1.00  0.00           C  
ATOM    478  CB  PHE A  64       7.974 -15.589  -2.477  1.00  0.00           C  
ATOM    479  O   PHE A  64       9.961 -13.361  -3.249  1.00  0.00           O  
ATOM    480  CG  PHE A  64       7.627 -16.324  -3.743  1.00  0.00           C  
ATOM    481  CD1 PHE A  64       7.506 -15.643  -4.948  1.00  0.00           C  
ATOM    482  CD2 PHE A  64       7.423 -17.698  -3.729  1.00  0.00           C  
ATOM    483  CE1 PHE A  64       7.185 -16.320  -6.122  1.00  0.00           C  
ATOM    484  CE2 PHE A  64       7.102 -18.382  -4.898  1.00  0.00           C  
ATOM    485  CZ  PHE A  64       6.982 -17.691  -6.093  1.00  0.00           C  
ATOM    486  N   THR A  65      10.827 -15.248  -4.212  1.00  0.00           N  
ATOM    487  CA  THR A  65      11.539 -14.469  -5.219  1.00  0.00           C  
ATOM    488  C   THR A  65      11.020 -14.789  -6.617  1.00  0.00           C  
ATOM    489  CB  THR A  65      13.055 -14.731  -5.158  1.00  0.00           C  
ATOM    490  O   THR A  65      10.895 -15.959  -6.986  1.00  0.00           O  
ATOM    491  CG2 THR A  65      13.796 -13.922  -6.219  1.00  0.00           C  
ATOM    492  OG1 THR A  65      13.547 -14.363  -3.863  1.00  0.00           O  
ATOM    493  N   ILE A  66      10.677 -13.680  -7.290  1.00  0.00           N  
ATOM    494  CA  ILE A  66      10.360 -13.752  -8.712  1.00  0.00           C  
ATOM    495  C   ILE A  66      11.528 -13.204  -9.530  1.00  0.00           C  
ATOM    496  CB  ILE A  66       9.065 -12.977  -9.043  1.00  0.00           C  
ATOM    497  O   ILE A  66      11.863 -12.021  -9.429  1.00  0.00           O  
ATOM    498  CG1 ILE A  66       7.895 -13.513  -8.209  1.00  0.00           C  
ATOM    499  CG2 ILE A  66       8.753 -13.060 -10.540  1.00  0.00           C  
ATOM    500  CD1 ILE A  66       6.747 -12.526  -8.047  1.00  0.00           C  
ATOM    501  N   SER A  67      12.179 -13.990 -10.350  1.00  0.00           N  
ATOM    502  CA  SER A  67      13.441 -13.665 -11.008  1.00  0.00           C  
ATOM    503  C   SER A  67      13.229 -12.682 -12.154  1.00  0.00           C  
ATOM    504  CB  SER A  67      14.114 -14.934 -11.532  1.00  0.00           C  
ATOM    505  O   SER A  67      14.139 -11.929 -12.509  1.00  0.00           O  
ATOM    506  OG  SER A  67      14.457 -15.800 -10.463  1.00  0.00           O  
ATOM    507  N   ASN A  68      12.066 -12.675 -12.708  1.00  0.00           N  
ATOM    508  CA  ASN A  68      11.779 -11.794 -13.835  1.00  0.00           C  
ATOM    509  C   ASN A  68      10.444 -11.076 -13.658  1.00  0.00           C  
ATOM    510  CB  ASN A  68      11.789 -12.580 -15.147  1.00  0.00           C  
ATOM    511  O   ASN A  68       9.382 -11.677 -13.834  1.00  0.00           O  
ATOM    512  CG  ASN A  68      11.660 -11.685 -16.365  1.00  0.00           C  
ATOM    513  ND2 ASN A  68      11.802 -12.270 -17.548  1.00  0.00           N  
ATOM    514  OD1 ASN A  68      11.435 -10.478 -16.242  1.00  0.00           O  
ATOM    515  N   THR A  69      10.504  -9.767 -13.366  1.00  0.00           N  
ATOM    516  CA  THR A  69       9.303  -8.991 -13.073  1.00  0.00           C  
ATOM    517  C   THR A  69       8.457  -8.809 -14.330  1.00  0.00           C  
ATOM    518  CB  THR A  69       9.659  -7.612 -12.487  1.00  0.00           C  
ATOM    519  O   THR A  69       7.269  -8.489 -14.243  1.00  0.00           O  
ATOM    520  CG2 THR A  69      10.265  -7.747 -11.094  1.00  0.00           C  
ATOM    521  OG1 THR A  69      10.604  -6.963 -13.346  1.00  0.00           O  
ATOM    522  N   THR A  70       8.959  -9.080 -15.526  1.00  0.00           N  
ATOM    523  CA  THR A  70       8.215  -8.903 -16.768  1.00  0.00           C  
ATOM    524  C   THR A  70       7.187 -10.016 -16.947  1.00  0.00           C  
ATOM    525  CB  THR A  70       9.159  -8.872 -17.985  1.00  0.00           C  
ATOM    526  O   THR A  70       6.261  -9.889 -17.750  1.00  0.00           O  
ATOM    527  CG2 THR A  70      10.172  -7.738 -17.866  1.00  0.00           C  
ATOM    528  OG1 THR A  70       9.862 -10.118 -18.069  1.00  0.00           O  
ATOM    529  N   THR A  71       7.343 -11.025 -16.199  1.00  0.00           N  
ATOM    530  CA  THR A  71       6.437 -12.163 -16.317  1.00  0.00           C  
ATOM    531  C   THR A  71       5.233 -11.994 -15.395  1.00  0.00           C  
ATOM    532  CB  THR A  71       7.156 -13.485 -15.991  1.00  0.00           C  
ATOM    533  O   THR A  71       4.288 -12.784 -15.448  1.00  0.00           O  
ATOM    534  CG2 THR A  71       8.378 -13.681 -16.883  1.00  0.00           C  
ATOM    535  OG1 THR A  71       7.576 -13.468 -14.621  1.00  0.00           O  
ATOM    536  N   LEU A  72       5.238 -10.952 -14.602  1.00  0.00           N  
ATOM    537  CA  LEU A  72       4.164 -10.728 -13.641  1.00  0.00           C  
ATOM    538  C   LEU A  72       2.912 -10.207 -14.337  1.00  0.00           C  
ATOM    539  CB  LEU A  72       4.610  -9.741 -12.559  1.00  0.00           C  
ATOM    540  O   LEU A  72       3.001  -9.378 -15.245  1.00  0.00           O  
ATOM    541  CG  LEU A  72       5.612 -10.268 -11.531  1.00  0.00           C  
ATOM    542  CD1 LEU A  72       6.148  -9.123 -10.678  1.00  0.00           C  
ATOM    543  CD2 LEU A  72       4.968 -11.338 -10.656  1.00  0.00           C  
ATOM    544  N   LYS A  73       1.815 -10.747 -13.902  1.00  0.00           N  
ATOM    545  CA  LYS A  73       0.533 -10.215 -14.353  1.00  0.00           C  
ATOM    546  C   LYS A  73       0.080  -9.052 -13.475  1.00  0.00           C  
ATOM    547  CB  LYS A  73      -0.532 -11.313 -14.359  1.00  0.00           C  
ATOM    548  O   LYS A  73      -0.103  -9.214 -12.267  1.00  0.00           O  
ATOM    549  CG  LYS A  73      -0.273 -12.422 -15.368  1.00  0.00           C  
ATOM    550  CD  LYS A  73      -1.386 -13.462 -15.353  1.00  0.00           C  
ATOM    551  CE  LYS A  73      -1.112 -14.589 -16.340  1.00  0.00           C  
ATOM    552  NZ  LYS A  73      -2.190 -15.622 -16.315  1.00  0.00           N  
ATOM    553  N   LEU A  74      -0.046  -7.879 -14.160  1.00  0.00           N  
ATOM    554  CA  LEU A  74      -0.384  -6.660 -13.434  1.00  0.00           C  
ATOM    555  C   LEU A  74      -1.715  -6.093 -13.914  1.00  0.00           C  
ATOM    556  CB  LEU A  74       0.720  -5.613 -13.601  1.00  0.00           C  
ATOM    557  O   LEU A  74      -2.028  -6.155 -15.105  1.00  0.00           O  
ATOM    558  CG  LEU A  74       2.146  -6.076 -13.297  1.00  0.00           C  
ATOM    559  CD1 LEU A  74       3.143  -4.968 -13.616  1.00  0.00           C  
ATOM    560  CD2 LEU A  74       2.268  -6.509 -11.840  1.00  0.00           C  
ATOM    561  N   HIS A  75      -2.448  -5.648 -12.983  1.00  0.00           N  
ATOM    562  CA  HIS A  75      -3.625  -4.839 -13.278  1.00  0.00           C  
ATOM    563  C   HIS A  75      -3.479  -3.429 -12.715  1.00  0.00           C  
ATOM    564  CB  HIS A  75      -4.885  -5.500 -12.718  1.00  0.00           C  
ATOM    565  O   HIS A  75      -3.492  -3.238 -11.497  1.00  0.00           O  
ATOM    566  CG  HIS A  75      -6.142  -4.746 -13.017  1.00  0.00           C  
ATOM    567  CD2 HIS A  75      -6.939  -3.996 -12.220  1.00  0.00           C  
ATOM    568  ND1 HIS A  75      -6.712  -4.717 -14.271  1.00  0.00           N  
ATOM    569  CE1 HIS A  75      -7.808  -3.978 -14.233  1.00  0.00           C  
ATOM    570  NE2 HIS A  75      -7.969  -3.529 -13.000  1.00  0.00           N  
ATOM    571  N   LEU A  76      -3.413  -2.432 -13.626  1.00  0.00           N  
ATOM    572  CA  LEU A  76      -3.240  -1.038 -13.231  1.00  0.00           C  
ATOM    573  C   LEU A  76      -4.590  -0.371 -12.988  1.00  0.00           C  
ATOM    574  CB  LEU A  76      -2.463  -0.269 -14.303  1.00  0.00           C  
ATOM    575  O   LEU A  76      -5.507  -0.502 -13.801  1.00  0.00           O  
ATOM    576  CG  LEU A  76      -0.968  -0.575 -14.407  1.00  0.00           C  
ATOM    577  CD1 LEU A  76      -0.753  -2.007 -14.886  1.00  0.00           C  
ATOM    578  CD2 LEU A  76      -0.283   0.416 -15.342  1.00  0.00           C  
ATOM    579  N   ILE A  77      -4.627   0.273 -11.831  1.00  0.00           N  
ATOM    580  CA  ILE A  77      -5.839   1.034 -11.547  1.00  0.00           C  
ATOM    581  C   ILE A  77      -5.738   2.421 -12.177  1.00  0.00           C  
ATOM    582  CB  ILE A  77      -6.087   1.153 -10.026  1.00  0.00           C  
ATOM    583  O   ILE A  77      -4.863   3.211 -11.816  1.00  0.00           O  
ATOM    584  CG1 ILE A  77      -6.059  -0.232  -9.370  1.00  0.00           C  
ATOM    585  CG2 ILE A  77      -7.415   1.863  -9.750  1.00  0.00           C  
ATOM    586  CD1 ILE A  77      -7.137  -1.180  -9.879  1.00  0.00           C  
ATOM    587  N   GLU A  78      -6.589   2.692 -13.049  1.00  0.00           N  
ATOM    588  CA  GLU A  78      -6.509   3.901 -13.864  1.00  0.00           C  
ATOM    589  C   GLU A  78      -6.574   5.156 -12.997  1.00  0.00           C  
ATOM    590  CB  GLU A  78      -7.631   3.923 -14.905  1.00  0.00           C  
ATOM    591  O   GLU A  78      -7.422   5.260 -12.109  1.00  0.00           O  
ATOM    592  CG  GLU A  78      -7.470   2.882 -16.004  1.00  0.00           C  
ATOM    593  CD  GLU A  78      -8.539   2.977 -17.081  1.00  0.00           C  
ATOM    594  OE1 GLU A  78      -8.503   2.177 -18.044  1.00  0.00           O  
ATOM    595  OE2 GLU A  78      -9.419   3.858 -16.962  1.00  0.00           O  
ATOM    596  N   GLY A  79      -5.618   6.064 -13.257  1.00  0.00           N  
ATOM    597  CA  GLY A  79      -5.629   7.391 -12.662  1.00  0.00           C  
ATOM    598  C   GLY A  79      -5.137   7.405 -11.227  1.00  0.00           C  
ATOM    599  O   GLY A  79      -5.295   8.404 -10.522  1.00  0.00           O  
ATOM    600  N   ARG A  80      -4.568   6.223 -10.819  1.00  0.00           N  
ATOM    601  CA  ARG A  80      -4.167   6.110  -9.421  1.00  0.00           C  
ATOM    602  C   ARG A  80      -2.807   5.430  -9.295  1.00  0.00           C  
ATOM    603  CB  ARG A  80      -5.216   5.335  -8.621  1.00  0.00           C  
ATOM    604  O   ARG A  80      -2.421   4.638 -10.156  1.00  0.00           O  
ATOM    605  CG  ARG A  80      -6.600   5.964  -8.649  1.00  0.00           C  
ATOM    606  CD  ARG A  80      -7.636   5.078  -7.973  1.00  0.00           C  
ATOM    607  NE  ARG A  80      -8.978   5.646  -8.071  1.00  0.00           N  
ATOM    608  NH1 ARG A  80      -9.007   6.478  -5.916  1.00  0.00           N  
ATOM    609  NH2 ARG A  80     -10.819   6.774  -7.288  1.00  0.00           N  
ATOM    610  CZ  ARG A  80      -9.598   6.298  -7.091  1.00  0.00           C  
ATOM    611  N   ASP A  81      -2.036   5.812  -8.293  1.00  0.00           N  
ATOM    612  CA  ASP A  81      -0.798   5.119  -7.954  1.00  0.00           C  
ATOM    613  C   ASP A  81      -1.085   3.798  -7.244  1.00  0.00           C  
ATOM    614  CB  ASP A  81       0.091   6.005  -7.078  1.00  0.00           C  
ATOM    615  O   ASP A  81      -0.767   3.640  -6.063  1.00  0.00           O  
ATOM    616  CG  ASP A  81       1.469   5.412  -6.841  1.00  0.00           C  
ATOM    617  OD1 ASP A  81       1.906   4.550  -7.632  1.00  0.00           O  
ATOM    618  OD2 ASP A  81       2.121   5.810  -5.851  1.00  0.00           O  
ATOM    619  N   LEU A  82      -1.833   2.949  -7.924  1.00  0.00           N  
ATOM    620  CA  LEU A  82      -2.275   1.656  -7.413  1.00  0.00           C  
ATOM    621  C   LEU A  82      -2.158   0.579  -8.486  1.00  0.00           C  
ATOM    622  CB  LEU A  82      -3.720   1.742  -6.915  1.00  0.00           C  
ATOM    623  O   LEU A  82      -2.539   0.800  -9.638  1.00  0.00           O  
ATOM    624  CG  LEU A  82      -4.210   0.577  -6.053  1.00  0.00           C  
ATOM    625  CD1 LEU A  82      -3.472   0.559  -4.718  1.00  0.00           C  
ATOM    626  CD2 LEU A  82      -5.716   0.670  -5.835  1.00  0.00           C  
ATOM    627  N   VAL A  83      -1.635  -0.582  -8.054  1.00  0.00           N  
ATOM    628  CA  VAL A  83      -1.509  -1.705  -8.978  1.00  0.00           C  
ATOM    629  C   VAL A  83      -1.838  -3.008  -8.254  1.00  0.00           C  
ATOM    630  CB  VAL A  83      -0.094  -1.778  -9.592  1.00  0.00           C  
ATOM    631  O   VAL A  83      -1.577  -3.143  -7.056  1.00  0.00           O  
ATOM    632  CG1 VAL A  83       0.955  -2.010  -8.506  1.00  0.00           C  
ATOM    633  CG2 VAL A  83      -0.028  -2.881 -10.647  1.00  0.00           C  
ATOM    634  N   ILE A  84      -2.490  -3.946  -8.952  1.00  0.00           N  
ATOM    635  CA  ILE A  84      -2.755  -5.291  -8.453  1.00  0.00           C  
ATOM    636  C   ILE A  84      -1.838  -6.291  -9.153  1.00  0.00           C  
ATOM    637  CB  ILE A  84      -4.235  -5.687  -8.654  1.00  0.00           C  
ATOM    638  O   ILE A  84      -1.775  -6.328 -10.384  1.00  0.00           O  
ATOM    639  CG1 ILE A  84      -5.158  -4.664  -7.983  1.00  0.00           C  
ATOM    640  CG2 ILE A  84      -4.495  -7.097  -8.115  1.00  0.00           C  
ATOM    641  CD1 ILE A  84      -6.631  -4.845  -8.319  1.00  0.00           C  
ATOM    642  N   ILE A  85      -1.173  -7.058  -8.334  1.00  0.00           N  
ATOM    643  CA  ILE A  85      -0.262  -8.067  -8.862  1.00  0.00           C  
ATOM    644  C   ILE A  85      -0.854  -9.459  -8.650  1.00  0.00           C  
ATOM    645  CB  ILE A  85       1.132  -7.971  -8.201  1.00  0.00           C  
ATOM    646  O   ILE A  85      -1.193  -9.831  -7.524  1.00  0.00           O  
ATOM    647  CG1 ILE A  85       1.669  -6.539  -8.293  1.00  0.00           C  
ATOM    648  CG2 ILE A  85       2.104  -8.963  -8.846  1.00  0.00           C  
ATOM    649  CD1 ILE A  85       2.902  -6.284  -7.438  1.00  0.00           C  
ATOM    650  N   GLU A  86      -0.959 -10.134  -9.737  1.00  0.00           N  
ATOM    651  CA  GLU A  86      -1.315 -11.544  -9.608  1.00  0.00           C  
ATOM    652  C   GLU A  86      -0.075 -12.410  -9.405  1.00  0.00           C  
ATOM    653  CB  GLU A  86      -2.092 -12.017 -10.839  1.00  0.00           C  
ATOM    654  O   GLU A  86       0.786 -12.485 -10.284  1.00  0.00           O  
ATOM    655  CG  GLU A  86      -2.679 -13.414 -10.696  1.00  0.00           C  
ATOM    656  CD  GLU A  86      -3.468 -13.861 -11.917  1.00  0.00           C  
ATOM    657  OE1 GLU A  86      -4.092 -14.946 -11.872  1.00  0.00           O  
ATOM    658  OE2 GLU A  86      -3.462 -13.121 -12.926  1.00  0.00           O  
ATOM    659  N   MET A  87      -0.101 -13.114  -8.264  1.00  0.00           N  
ATOM    660  CA  MET A  87       1.069 -13.915  -7.913  1.00  0.00           C  
ATOM    661  C   MET A  87       1.021 -15.278  -8.596  1.00  0.00           C  
ATOM    662  CB  MET A  87       1.164 -14.092  -6.397  1.00  0.00           C  
ATOM    663  O   MET A  87      -0.057 -15.771  -8.931  1.00  0.00           O  
ATOM    664  CG  MET A  87       1.301 -12.785  -5.634  1.00  0.00           C  
ATOM    665  SD  MET A  87       2.779 -11.825  -6.144  1.00  0.00           S  
ATOM    666  CE  MET A  87       4.095 -12.921  -5.545  1.00  0.00           C  
ATOM    667  N   PRO A  88       2.214 -15.842  -8.859  1.00  0.00           N  
ATOM    668  CA  PRO A  88       2.251 -17.189  -9.433  1.00  0.00           C  
ATOM    669  C   PRO A  88       1.538 -18.221  -8.563  1.00  0.00           C  
ATOM    670  CB  PRO A  88       3.748 -17.493  -9.524  1.00  0.00           C  
ATOM    671  O   PRO A  88       1.362 -18.006  -7.361  1.00  0.00           O  
ATOM    672  CG  PRO A  88       4.414 -16.156  -9.456  1.00  0.00           C  
ATOM    673  CD  PRO A  88       3.537 -15.226  -8.667  1.00  0.00           C  
ATOM    674  N   LYS A  89       1.182 -19.277  -9.105  1.00  0.00           N  
ATOM    675  CA  LYS A  89       0.361 -20.299  -8.462  1.00  0.00           C  
ATOM    676  C   LYS A  89       1.104 -20.949  -7.298  1.00  0.00           C  
ATOM    677  CB  LYS A  89      -0.062 -21.364  -9.475  1.00  0.00           C  
ATOM    678  O   LYS A  89       0.481 -21.459  -6.365  1.00  0.00           O  
ATOM    679  CG  LYS A  89      -1.089 -20.881 -10.488  1.00  0.00           C  
ATOM    680  CD  LYS A  89      -1.562 -22.016 -11.388  1.00  0.00           C  
ATOM    681  CE  LYS A  89      -2.597 -21.536 -12.397  1.00  0.00           C  
ATOM    682  NZ  LYS A  89      -3.018 -22.631 -13.322  1.00  0.00           N  
ATOM    683  N   ASP A  90       2.411 -20.940  -7.336  1.00  0.00           N  
ATOM    684  CA  ASP A  90       3.178 -21.574  -6.268  1.00  0.00           C  
ATOM    685  C   ASP A  90       3.363 -20.623  -5.087  1.00  0.00           C  
ATOM    686  CB  ASP A  90       4.540 -22.038  -6.787  1.00  0.00           C  
ATOM    687  O   ASP A  90       4.028 -20.965  -4.107  1.00  0.00           O  
ATOM    688  CG  ASP A  90       5.368 -20.908  -7.373  1.00  0.00           C  
ATOM    689  OD1 ASP A  90       4.812 -19.823  -7.648  1.00  0.00           O  
ATOM    690  OD2 ASP A  90       6.588 -21.105  -7.564  1.00  0.00           O  
ATOM    691  N   PHE A  91       2.821 -19.408  -5.181  1.00  0.00           N  
ATOM    692  CA  PHE A  91       2.773 -18.454  -4.080  1.00  0.00           C  
ATOM    693  C   PHE A  91       1.549 -18.699  -3.204  1.00  0.00           C  
ATOM    694  CB  PHE A  91       2.758 -17.017  -4.612  1.00  0.00           C  
ATOM    695  O   PHE A  91       0.426 -18.775  -3.706  1.00  0.00           O  
ATOM    696  CG  PHE A  91       2.915 -15.972  -3.541  1.00  0.00           C  
ATOM    697  CD1 PHE A  91       1.801 -15.384  -2.954  1.00  0.00           C  
ATOM    698  CD2 PHE A  91       4.178 -15.576  -3.120  1.00  0.00           C  
ATOM    699  CE1 PHE A  91       1.943 -14.416  -1.963  1.00  0.00           C  
ATOM    700  CE2 PHE A  91       4.329 -14.610  -2.130  1.00  0.00           C  
ATOM    701  CZ  PHE A  91       3.210 -14.030  -1.553  1.00  0.00           C  
ATOM    702  N   PRO A  92       1.817 -18.912  -1.867  1.00  0.00           N  
ATOM    703  CA  PRO A  92       0.666 -19.171  -0.999  1.00  0.00           C  
ATOM    704  C   PRO A  92      -0.333 -18.016  -0.986  1.00  0.00           C  
ATOM    705  CB  PRO A  92       1.301 -19.360   0.381  1.00  0.00           C  
ATOM    706  O   PRO A  92       0.065 -16.850  -0.935  1.00  0.00           O  
ATOM    707  CG  PRO A  92       2.744 -19.633   0.104  1.00  0.00           C  
ATOM    708  CD  PRO A  92       3.106 -18.999  -1.209  1.00  0.00           C  
ATOM    709  N   PRO A  93      -1.622 -18.388  -1.057  1.00  0.00           N  
ATOM    710  CA  PRO A  93      -2.626 -17.322  -1.062  1.00  0.00           C  
ATOM    711  C   PRO A  93      -2.823 -16.691   0.314  1.00  0.00           C  
ATOM    712  CB  PRO A  93      -3.899 -18.038  -1.522  1.00  0.00           C  
ATOM    713  O   PRO A  93      -2.569 -17.335   1.335  1.00  0.00           O  
ATOM    714  CG  PRO A  93      -3.728 -19.451  -1.064  1.00  0.00           C  
ATOM    715  CD  PRO A  93      -2.271 -19.806  -1.145  1.00  0.00           C  
ATOM    716  N   PHE A  94      -3.318 -15.390   0.380  1.00  0.00           N  
ATOM    717  CA  PHE A  94      -3.643 -14.644   1.589  1.00  0.00           C  
ATOM    718  C   PHE A  94      -5.117 -14.803   1.944  1.00  0.00           C  
ATOM    719  CB  PHE A  94      -3.302 -13.160   1.415  1.00  0.00           C  
ATOM    720  O   PHE A  94      -5.928 -15.179   1.096  1.00  0.00           O  
ATOM    721  CG  PHE A  94      -1.830 -12.891   1.257  1.00  0.00           C  
ATOM    722  CD1 PHE A  94      -1.008 -12.766   2.370  1.00  0.00           C  
ATOM    723  CD2 PHE A  94      -1.268 -12.762  -0.007  1.00  0.00           C  
ATOM    724  CE1 PHE A  94       0.355 -12.516   2.227  1.00  0.00           C  
ATOM    725  CE2 PHE A  94       0.093 -12.512  -0.158  1.00  0.00           C  
ATOM    726  CZ  PHE A  94       0.902 -12.389   0.960  1.00  0.00           C  
ATOM    727  N   PRO A  95      -5.460 -14.564   3.161  1.00  0.00           N  
ATOM    728  CA  PRO A  95      -6.881 -14.502   3.508  1.00  0.00           C  
ATOM    729  C   PRO A  95      -7.632 -13.424   2.730  1.00  0.00           C  
ATOM    730  CB  PRO A  95      -6.866 -14.185   5.005  1.00  0.00           C  
ATOM    731  O   PRO A  95      -7.043 -12.407   2.352  1.00  0.00           O  
ATOM    732  CG  PRO A  95      -5.524 -14.643   5.479  1.00  0.00           C  
ATOM    733  CD  PRO A  95      -4.540 -14.477   4.357  1.00  0.00           C  
ATOM    734  N   THR A  96      -8.939 -13.587   2.468  1.00  0.00           N  
ATOM    735  CA  THR A  96      -9.729 -12.680   1.643  1.00  0.00           C  
ATOM    736  C   THR A  96     -10.802 -11.986   2.478  1.00  0.00           C  
ATOM    737  CB  THR A  96     -10.391 -13.426   0.469  1.00  0.00           C  
ATOM    738  O   THR A  96     -11.848 -11.596   1.955  1.00  0.00           O  
ATOM    739  CG2 THR A  96      -9.343 -14.018  -0.467  1.00  0.00           C  
ATOM    740  OG1 THR A  96     -11.209 -14.484   0.983  1.00  0.00           O  
ATOM    741  N   THR A  97     -10.621 -11.796   3.750  1.00  0.00           N  
ATOM    742  CA  THR A  97     -11.664 -11.273   4.625  1.00  0.00           C  
ATOM    743  C   THR A  97     -11.540  -9.759   4.769  1.00  0.00           C  
ATOM    744  CB  THR A  97     -11.608 -11.930   6.016  1.00  0.00           C  
ATOM    745  O   THR A  97     -12.348  -9.127   5.452  1.00  0.00           O  
ATOM    746  CG2 THR A  97     -11.955 -13.414   5.938  1.00  0.00           C  
ATOM    747  OG1 THR A  97     -10.287 -11.788   6.553  1.00  0.00           O  
ATOM    748  N   LEU A  98     -10.444  -9.210   4.123  1.00  0.00           N  
ATOM    749  CA  LEU A  98     -10.244  -7.768   4.226  1.00  0.00           C  
ATOM    750  C   LEU A  98     -11.363  -7.012   3.516  1.00  0.00           C  
ATOM    751  CB  LEU A  98      -8.889  -7.371   3.635  1.00  0.00           C  
ATOM    752  O   LEU A  98     -11.924  -7.504   2.534  1.00  0.00           O  
ATOM    753  CG  LEU A  98      -7.656  -8.010   4.276  1.00  0.00           C  
ATOM    754  CD1 LEU A  98      -6.394  -7.592   3.529  1.00  0.00           C  
ATOM    755  CD2 LEU A  98      -7.562  -7.629   5.750  1.00  0.00           C  
ATOM    756  N   ARG A  99     -11.656  -5.837   4.026  1.00  0.00           N  
ATOM    757  CA  ARG A  99     -12.658  -4.964   3.425  1.00  0.00           C  
ATOM    758  C   ARG A  99     -12.026  -3.670   2.922  1.00  0.00           C  
ATOM    759  CB  ARG A  99     -13.769  -4.649   4.429  1.00  0.00           C  
ATOM    760  O   ARG A  99     -11.159  -3.098   3.585  1.00  0.00           O  
ATOM    761  CG  ARG A  99     -14.531  -5.874   4.909  1.00  0.00           C  
ATOM    762  CD  ARG A  99     -15.638  -5.502   5.885  1.00  0.00           C  
ATOM    763  NE  ARG A  99     -16.363  -6.680   6.352  1.00  0.00           N  
ATOM    764  NH1 ARG A  99     -18.128  -5.493   7.253  1.00  0.00           N  
ATOM    765  NH2 ARG A  99     -18.102  -7.782   7.372  1.00  0.00           N  
ATOM    766  CZ  ARG A  99     -17.529  -6.649   6.991  1.00  0.00           C  
ATOM    767  N   PHE A 100     -12.495  -3.275   1.677  1.00  0.00           N  
ATOM    768  CA  PHE A 100     -12.000  -2.052   1.055  1.00  0.00           C  
ATOM    769  C   PHE A 100     -13.151  -1.108   0.725  1.00  0.00           C  
ATOM    770  CB  PHE A 100     -11.207  -2.377  -0.215  1.00  0.00           C  
ATOM    771  O   PHE A 100     -14.224  -1.550   0.310  1.00  0.00           O  
ATOM    772  CG  PHE A 100      -9.992  -3.231   0.030  1.00  0.00           C  
ATOM    773  CD1 PHE A 100      -8.733  -2.655   0.150  1.00  0.00           C  
ATOM    774  CD2 PHE A 100     -10.110  -4.610   0.141  1.00  0.00           C  
ATOM    775  CE1 PHE A 100      -7.607  -3.443   0.377  1.00  0.00           C  
ATOM    776  CE2 PHE A 100      -8.989  -5.404   0.367  1.00  0.00           C  
ATOM    777  CZ  PHE A 100      -7.739  -4.819   0.484  1.00  0.00           C  
ATOM    778  N   ARG A 101     -12.900   0.124   0.956  1.00  0.00           N  
ATOM    779  CA  ARG A 101     -13.862   1.133   0.526  1.00  0.00           C  
ATOM    780  C   ARG A 101     -13.191   2.493   0.362  1.00  0.00           C  
ATOM    781  CB  ARG A 101     -15.017   1.236   1.525  1.00  0.00           C  
ATOM    782  O   ARG A 101     -12.042   2.678   0.768  1.00  0.00           O  
ATOM    783  CG  ARG A 101     -14.603   1.749   2.895  1.00  0.00           C  
ATOM    784  CD  ARG A 101     -15.809   2.122   3.746  1.00  0.00           C  
ATOM    785  NE  ARG A 101     -15.414   2.532   5.090  1.00  0.00           N  
ATOM    786  NH1 ARG A 101     -14.746   4.655   4.469  1.00  0.00           N  
ATOM    787  NH2 ARG A 101     -14.592   3.994   6.659  1.00  0.00           N  
ATOM    788  CZ  ARG A 101     -14.918   3.726   5.403  1.00  0.00           C  
ATOM    789  N   GLU A 102     -13.956   3.380  -0.225  1.00  0.00           N  
ATOM    790  CA  GLU A 102     -13.445   4.739  -0.379  1.00  0.00           C  
ATOM    791  C   GLU A 102     -13.380   5.460   0.964  1.00  0.00           C  
ATOM    792  CB  GLU A 102     -14.312   5.532  -1.361  1.00  0.00           C  
ATOM    793  O   GLU A 102     -14.194   5.202   1.853  1.00  0.00           O  
ATOM    794  CG  GLU A 102     -14.238   5.026  -2.794  1.00  0.00           C  
ATOM    795  CD  GLU A 102     -15.120   5.809  -3.753  1.00  0.00           C  
ATOM    796  OE1 GLU A 102     -14.620   6.753  -4.406  1.00  0.00           O  
ATOM    797  OE2 GLU A 102     -16.323   5.477  -3.852  1.00  0.00           O  
ATOM    798  N   PRO A 103     -12.348   6.405   1.046  1.00  0.00           N  
ATOM    799  CA  PRO A 103     -12.307   7.211   2.268  1.00  0.00           C  
ATOM    800  C   PRO A 103     -13.436   8.236   2.338  1.00  0.00           C  
ATOM    801  CB  PRO A 103     -10.944   7.904   2.187  1.00  0.00           C  
ATOM    802  O   PRO A 103     -13.991   8.620   1.304  1.00  0.00           O  
ATOM    803  CG  PRO A 103     -10.662   8.020   0.724  1.00  0.00           C  
ATOM    804  CD  PRO A 103     -11.248   6.826   0.029  1.00  0.00           C  
ATOM    805  N   ILE A 104     -13.762   8.624   3.557  1.00  0.00           N  
ATOM    806  CA  ILE A 104     -14.728   9.680   3.838  1.00  0.00           C  
ATOM    807  C   ILE A 104     -14.002  10.921   4.352  1.00  0.00           C  
ATOM    808  CB  ILE A 104     -15.789   9.218   4.862  1.00  0.00           C  
ATOM    809  O   ILE A 104     -13.140  10.825   5.230  1.00  0.00           O  
ATOM    810  CG1 ILE A 104     -16.534   7.984   4.338  1.00  0.00           C  
ATOM    811  CG2 ILE A 104     -16.766  10.354   5.178  1.00  0.00           C  
ATOM    812  CD1 ILE A 104     -17.399   7.294   5.384  1.00  0.00           C  
ATOM    813  N   GLU A 105     -14.298  12.062   3.747  1.00  0.00           N  
ATOM    814  CA  GLU A 105     -13.675  13.312   4.175  1.00  0.00           C  
ATOM    815  C   GLU A 105     -13.866  13.539   5.672  1.00  0.00           C  
ATOM    816  CB  GLU A 105     -14.244  14.494   3.387  1.00  0.00           C  
ATOM    817  O   GLU A 105     -14.986  13.455   6.180  1.00  0.00           O  
ATOM    818  CG  GLU A 105     -13.589  15.827   3.718  1.00  0.00           C  
ATOM    819  CD  GLU A 105     -14.117  16.980   2.880  1.00  0.00           C  
ATOM    820  OE1 GLU A 105     -13.815  18.152   3.200  1.00  0.00           O  
ATOM    821  OE2 GLU A 105     -14.840  16.709   1.895  1.00  0.00           O  
ATOM    822  N   GLY A 106     -12.765  13.783   6.377  1.00  0.00           N  
ATOM    823  CA  GLY A 106     -12.800  14.098   7.796  1.00  0.00           C  
ATOM    824  C   GLY A 106     -12.810  12.866   8.681  1.00  0.00           C  
ATOM    825  O   GLY A 106     -12.956  12.972   9.900  1.00  0.00           O  
ATOM    826  N   GLU A 107     -12.685  11.681   8.061  1.00  0.00           N  
ATOM    827  CA  GLU A 107     -12.706  10.485   8.898  1.00  0.00           C  
ATOM    828  C   GLU A 107     -11.331  10.208   9.499  1.00  0.00           C  
ATOM    829  CB  GLU A 107     -13.182   9.273   8.092  1.00  0.00           C  
ATOM    830  O   GLU A 107     -10.317  10.690   8.990  1.00  0.00           O  
ATOM    831  CG  GLU A 107     -12.205   8.830   7.012  1.00  0.00           C  
ATOM    832  CD  GLU A 107     -12.646   7.571   6.284  1.00  0.00           C  
ATOM    833  OE1 GLU A 107     -12.543   7.524   5.037  1.00  0.00           O  
ATOM    834  OE2 GLU A 107     -13.099   6.624   6.965  1.00  0.00           O  
ATOM    835  N   LYS A 108     -11.370   9.469  10.666  1.00  0.00           N  
ATOM    836  CA  LYS A 108     -10.145   9.094  11.368  1.00  0.00           C  
ATOM    837  C   LYS A 108      -9.554   7.810  10.794  1.00  0.00           C  
ATOM    838  CB  LYS A 108     -10.415   8.925  12.864  1.00  0.00           C  
ATOM    839  O   LYS A 108     -10.268   6.823  10.602  1.00  0.00           O  
ATOM    840  CG  LYS A 108     -10.847  10.204  13.564  1.00  0.00           C  
ATOM    841  CD  LYS A 108     -11.111   9.969  15.046  1.00  0.00           C  
ATOM    842  CE  LYS A 108     -11.584  11.240  15.739  1.00  0.00           C  
ATOM    843  NZ  LYS A 108     -11.872  11.007  17.186  1.00  0.00           N  
ATOM    844  N   ILE A 109      -8.239   7.899  10.557  1.00  0.00           N  
ATOM    845  CA  ILE A 109      -7.575   6.745   9.961  1.00  0.00           C  
ATOM    846  C   ILE A 109      -6.293   6.434  10.729  1.00  0.00           C  
ATOM    847  CB  ILE A 109      -7.261   6.983   8.467  1.00  0.00           C  
ATOM    848  O   ILE A 109      -5.773   7.286  11.453  1.00  0.00           O  
ATOM    849  CG1 ILE A 109      -6.375   8.223   8.299  1.00  0.00           C  
ATOM    850  CG2 ILE A 109      -8.554   7.120   7.658  1.00  0.00           C  
ATOM    851  CD1 ILE A 109      -5.810   8.395   6.896  1.00  0.00           C  
ATOM    852  N   VAL A 110      -5.878   5.197  10.586  1.00  0.00           N  
ATOM    853  CA  VAL A 110      -4.581   4.779  11.109  1.00  0.00           C  
ATOM    854  C   VAL A 110      -3.770   4.107  10.004  1.00  0.00           C  
ATOM    855  CB  VAL A 110      -4.736   3.824  12.314  1.00  0.00           C  
ATOM    856  O   VAL A 110      -4.334   3.610   9.027  1.00  0.00           O  
ATOM    857  CG1 VAL A 110      -5.426   4.532  13.479  1.00  0.00           C  
ATOM    858  CG2 VAL A 110      -5.514   2.575  11.907  1.00  0.00           C  
ATOM    859  N   LEU A 111      -2.500   4.180  10.172  1.00  0.00           N  
ATOM    860  CA  LEU A 111      -1.565   3.470   9.306  1.00  0.00           C  
ATOM    861  C   LEU A 111      -1.112   2.164   9.951  1.00  0.00           C  
ATOM    862  CB  LEU A 111      -0.351   4.347   8.994  1.00  0.00           C  
ATOM    863  O   LEU A 111      -0.651   2.159  11.095  1.00  0.00           O  
ATOM    864  CG  LEU A 111       0.664   3.773   8.004  1.00  0.00           C  
ATOM    865  CD1 LEU A 111       1.248   4.885   7.138  1.00  0.00           C  
ATOM    866  CD2 LEU A 111       1.770   3.028   8.743  1.00  0.00           C  
ATOM    867  N   VAL A 112      -1.351   1.096   9.212  1.00  0.00           N  
ATOM    868  CA  VAL A 112      -0.956  -0.214   9.719  1.00  0.00           C  
ATOM    869  C   VAL A 112       0.235  -0.739   8.920  1.00  0.00           C  
ATOM    870  CB  VAL A 112      -2.125  -1.222   9.658  1.00  0.00           C  
ATOM    871  O   VAL A 112       0.193  -0.783   7.689  1.00  0.00           O  
ATOM    872  CG1 VAL A 112      -1.721  -2.557  10.281  1.00  0.00           C  
ATOM    873  CG2 VAL A 112      -3.357  -0.653  10.359  1.00  0.00           C  
ATOM    874  N   THR A 113       1.287  -1.123   9.604  1.00  0.00           N  
ATOM    875  CA  THR A 113       2.484  -1.644   8.954  1.00  0.00           C  
ATOM    876  C   THR A 113       3.069  -2.807   9.750  1.00  0.00           C  
ATOM    877  CB  THR A 113       3.551  -0.547   8.784  1.00  0.00           C  
ATOM    878  O   THR A 113       2.467  -3.266  10.723  1.00  0.00           O  
ATOM    879  CG2 THR A 113       4.116  -0.116  10.133  1.00  0.00           C  
ATOM    880  OG1 THR A 113       4.618  -1.047   7.969  1.00  0.00           O  
ATOM    881  N   ARG A 114       4.099  -3.318   9.143  1.00  0.00           N  
ATOM    882  CA  ARG A 114       4.788  -4.432   9.786  1.00  0.00           C  
ATOM    883  C   ARG A 114       6.294  -4.194   9.826  1.00  0.00           C  
ATOM    884  CB  ARG A 114       4.483  -5.744   9.061  1.00  0.00           C  
ATOM    885  O   ARG A 114       6.857  -3.592   8.909  1.00  0.00           O  
ATOM    886  CG  ARG A 114       4.778  -6.987   9.886  1.00  0.00           C  
ATOM    887  CD  ARG A 114       3.934  -8.173   9.441  1.00  0.00           C  
ATOM    888  NE  ARG A 114       4.122  -9.326  10.317  1.00  0.00           N  
ATOM    889  NH1 ARG A 114       2.942 -10.794   8.979  1.00  0.00           N  
ATOM    890  NH2 ARG A 114       3.876 -11.522  10.941  1.00  0.00           N  
ATOM    891  CZ  ARG A 114       3.646 -10.545  10.077  1.00  0.00           C  
ATOM    892  N   ASN A 115       6.806  -4.668  10.948  1.00  0.00           N  
ATOM    893  CA  ASN A 115       8.258  -4.676  11.087  1.00  0.00           C  
ATOM    894  C   ASN A 115       8.833  -6.076  10.889  1.00  0.00           C  
ATOM    895  CB  ASN A 115       8.670  -4.121  12.452  1.00  0.00           C  
ATOM    896  O   ASN A 115       8.719  -6.928  11.772  1.00  0.00           O  
ATOM    897  CG  ASN A 115      10.173  -3.980  12.596  1.00  0.00           C  
ATOM    898  ND2 ASN A 115      10.646  -3.916  13.835  1.00  0.00           N  
ATOM    899  OD1 ASN A 115      10.902  -3.927  11.602  1.00  0.00           O  
ATOM    900  N   PHE A 116       9.500  -6.271   9.685  1.00  0.00           N  
ATOM    901  CA  PHE A 116      10.063  -7.583   9.388  1.00  0.00           C  
ATOM    902  C   PHE A 116      11.474  -7.707   9.951  1.00  0.00           C  
ATOM    903  CB  PHE A 116      10.078  -7.833   7.876  1.00  0.00           C  
ATOM    904  O   PHE A 116      12.356  -6.917   9.609  1.00  0.00           O  
ATOM    905  CG  PHE A 116       8.709  -7.999   7.275  1.00  0.00           C  
ATOM    906  CD1 PHE A 116       8.033  -9.209   7.372  1.00  0.00           C  
ATOM    907  CD2 PHE A 116       8.096  -6.943   6.613  1.00  0.00           C  
ATOM    908  CE1 PHE A 116       6.766  -9.365   6.816  1.00  0.00           C  
ATOM    909  CE2 PHE A 116       6.829  -7.091   6.055  1.00  0.00           C  
ATOM    910  CZ  PHE A 116       6.166  -8.303   6.157  1.00  0.00           C  
ATOM    911  N   GLN A 117      11.697  -8.446  10.992  1.00  0.00           N  
ATOM    912  CA  GLN A 117      12.991  -8.779  11.577  1.00  0.00           C  
ATOM    913  C   GLN A 117      13.311 -10.260  11.398  1.00  0.00           C  
ATOM    914  CB  GLN A 117      13.021  -8.410  13.061  1.00  0.00           C  
ATOM    915  O   GLN A 117      12.433 -11.053  11.054  1.00  0.00           O  
ATOM    916  CG  GLN A 117      12.909  -6.915  13.326  1.00  0.00           C  
ATOM    917  CD  GLN A 117      12.896  -6.580  14.805  1.00  0.00           C  
ATOM    918  NE2 GLN A 117      12.704  -5.304  15.123  1.00  0.00           N  
ATOM    919  OE1 GLN A 117      13.055  -7.461  15.656  1.00  0.00           O  
ATOM    920  N   THR A 118      14.556 -10.536  11.510  1.00  0.00           N  
ATOM    921  CA  THR A 118      15.026 -11.910  11.365  1.00  0.00           C  
ATOM    922  C   THR A 118      14.309 -12.833  12.346  1.00  0.00           C  
ATOM    923  CB  THR A 118      16.547 -12.006  11.585  1.00  0.00           C  
ATOM    924  O   THR A 118      14.371 -12.626  13.560  1.00  0.00           O  
ATOM    925  CG2 THR A 118      17.072 -13.387  11.204  1.00  0.00           C  
ATOM    926  OG1 THR A 118      17.204 -11.019  10.780  1.00  0.00           O  
ATOM    927  N   LYS A 119      13.227 -13.515  11.941  1.00  0.00           N  
ATOM    928  CA  LYS A 119      12.551 -14.583  12.673  1.00  0.00           C  
ATOM    929  C   LYS A 119      11.266 -14.076  13.322  1.00  0.00           C  
ATOM    930  CB  LYS A 119      13.477 -15.174  13.737  1.00  0.00           C  
ATOM    931  O   LYS A 119      10.575 -14.827  14.014  1.00  0.00           O  
ATOM    932  CG  LYS A 119      14.683 -15.908  13.169  1.00  0.00           C  
ATOM    933  CD  LYS A 119      15.514 -16.553  14.271  1.00  0.00           C  
ATOM    934  CE  LYS A 119      16.739 -17.260  13.707  1.00  0.00           C  
ATOM    935  NZ  LYS A 119      17.578 -17.861  14.786  1.00  0.00           N  
ATOM    936  N   THR A 120      11.177 -12.799  13.308  1.00  0.00           N  
ATOM    937  CA  THR A 120       9.947 -12.290  13.904  1.00  0.00           C  
ATOM    938  C   THR A 120       9.361 -11.165  13.055  1.00  0.00           C  
ATOM    939  CB  THR A 120      10.189 -11.783  15.337  1.00  0.00           C  
ATOM    940  O   THR A 120      10.067 -10.559  12.246  1.00  0.00           O  
ATOM    941  CG2 THR A 120      10.722 -12.897  16.232  1.00  0.00           C  
ATOM    942  OG1 THR A 120      11.143 -10.714  15.305  1.00  0.00           O  
ATOM    943  N   ALA A 121       8.116 -11.086  13.096  1.00  0.00           N  
ATOM    944  CA  ALA A 121       7.408  -9.958  12.496  1.00  0.00           C  
ATOM    945  C   ALA A 121       6.413  -9.349  13.479  1.00  0.00           C  
ATOM    946  CB  ALA A 121       6.691 -10.397  11.221  1.00  0.00           C  
ATOM    947  O   ALA A 121       5.670 -10.071  14.148  1.00  0.00           O  
ATOM    948  N   THR A 122       6.635  -8.032  13.736  1.00  0.00           N  
ATOM    949  CA  THR A 122       5.735  -7.344  14.655  1.00  0.00           C  
ATOM    950  C   THR A 122       4.879  -6.323  13.910  1.00  0.00           C  
ATOM    951  CB  THR A 122       6.515  -6.640  15.780  1.00  0.00           C  
ATOM    952  O   THR A 122       5.303  -5.776  12.890  1.00  0.00           O  
ATOM    953  CG2 THR A 122       7.279  -7.648  16.633  1.00  0.00           C  
ATOM    954  OG1 THR A 122       7.446  -5.716  15.203  1.00  0.00           O  
ATOM    955  N   SER A 123       3.687  -6.143  14.424  1.00  0.00           N  
ATOM    956  CA  SER A 123       2.755  -5.182  13.843  1.00  0.00           C  
ATOM    957  C   SER A 123       2.921  -3.803  14.470  1.00  0.00           C  
ATOM    958  CB  SER A 123       1.313  -5.661  14.016  1.00  0.00           C  
ATOM    959  O   SER A 123       3.125  -3.686  15.681  1.00  0.00           O  
ATOM    960  OG  SER A 123       1.137  -6.945  13.443  1.00  0.00           O  
ATOM    961  N   LEU A 124       2.943  -2.813  13.595  1.00  0.00           N  
ATOM    962  CA  LEU A 124       3.005  -1.422  14.029  1.00  0.00           C  
ATOM    963  C   LEU A 124       1.768  -0.655  13.573  1.00  0.00           C  
ATOM    964  CB  LEU A 124       4.267  -0.747  13.486  1.00  0.00           C  
ATOM    965  O   LEU A 124       1.358  -0.762  12.415  1.00  0.00           O  
ATOM    966  CG  LEU A 124       5.595  -1.435  13.807  1.00  0.00           C  
ATOM    967  CD1 LEU A 124       6.731  -0.786  13.024  1.00  0.00           C  
ATOM    968  CD2 LEU A 124       5.875  -1.386  15.305  1.00  0.00           C  
ATOM    969  N   VAL A 125       1.180   0.078  14.476  1.00  0.00           N  
ATOM    970  CA  VAL A 125       0.022   0.903  14.145  1.00  0.00           C  
ATOM    971  C   VAL A 125       0.281   2.348  14.563  1.00  0.00           C  
ATOM    972  CB  VAL A 125      -1.263   0.374  14.820  1.00  0.00           C  
ATOM    973  O   VAL A 125       0.775   2.604  15.664  1.00  0.00           O  
ATOM    974  CG1 VAL A 125      -2.476   1.197  14.390  1.00  0.00           C  
ATOM    975  CG2 VAL A 125      -1.471  -1.103  14.489  1.00  0.00           C  
ATOM    976  N   SER A 126       0.039   3.204  13.774  1.00  0.00           N  
ATOM    977  CA  SER A 126       0.234   4.616  14.086  1.00  0.00           C  
ATOM    978  C   SER A 126      -0.855   5.132  15.020  1.00  0.00           C  
ATOM    979  CB  SER A 126       0.255   5.450  12.804  1.00  0.00           C  
ATOM    980  O   SER A 126      -1.831   4.430  15.291  1.00  0.00           O  
ATOM    981  OG  SER A 126      -1.047   5.562  12.255  1.00  0.00           O  
ATOM    982  N   ASP A 127      -0.645   6.402  15.448  1.00  0.00           N  
ATOM    983  CA  ASP A 127      -1.743   7.151  16.051  1.00  0.00           C  
ATOM    984  C   ASP A 127      -2.760   7.581  14.996  1.00  0.00           C  
ATOM    985  CB  ASP A 127      -1.212   8.376  16.799  1.00  0.00           C  
ATOM    986  O   ASP A 127      -2.499   7.476  13.796  1.00  0.00           O  
ATOM    987  CG  ASP A 127      -1.986   8.677  18.070  1.00  0.00           C  
ATOM    988  OD1 ASP A 127      -3.158   8.258  18.184  1.00  0.00           O  
ATOM    989  OD2 ASP A 127      -1.419   9.341  18.965  1.00  0.00           O  
ATOM    990  N   VAL A 128      -3.907   8.024  15.435  1.00  0.00           N  
ATOM    991  CA  VAL A 128      -5.013   8.380  14.552  1.00  0.00           C  
ATOM    992  C   VAL A 128      -4.708   9.701  13.850  1.00  0.00           C  
ATOM    993  CB  VAL A 128      -6.347   8.482  15.325  1.00  0.00           C  
ATOM    994  O   VAL A 128      -4.047  10.574  14.416  1.00  0.00           O  
ATOM    995  CG1 VAL A 128      -7.455   9.018  14.421  1.00  0.00           C  
ATOM    996  CG2 VAL A 128      -6.734   7.122  15.903  1.00  0.00           C  
ATOM    997  N   SER A 129      -5.113   9.795  12.623  1.00  0.00           N  
ATOM    998  CA  SER A 129      -5.058  11.023  11.837  1.00  0.00           C  
ATOM    999  C   SER A 129      -6.368  11.266  11.096  1.00  0.00           C  
ATOM   1000  CB  SER A 129      -3.900  10.970  10.839  1.00  0.00           C  
ATOM   1001  O   SER A 129      -7.095  10.320  10.785  1.00  0.00           O  
ATOM   1002  OG  SER A 129      -3.797  12.188  10.123  1.00  0.00           O  
ATOM   1003  N   THR A 130      -6.658  12.459  10.939  1.00  0.00           N  
ATOM   1004  CA  THR A 130      -7.799  12.815  10.102  1.00  0.00           C  
ATOM   1005  C   THR A 130      -7.380  12.943   8.641  1.00  0.00           C  
ATOM   1006  CB  THR A 130      -8.446  14.132  10.571  1.00  0.00           C  
ATOM   1007  O   THR A 130      -6.271  13.395   8.345  1.00  0.00           O  
ATOM   1008  CG2 THR A 130      -9.725  14.423   9.794  1.00  0.00           C  
ATOM   1009  OG1 THR A 130      -8.759  14.033  11.966  1.00  0.00           O  
ATOM   1010  N   THR A 131      -8.279  12.494   7.749  1.00  0.00           N  
ATOM   1011  CA  THR A 131      -7.892  12.506   6.342  1.00  0.00           C  
ATOM   1012  C   THR A 131      -8.835  13.389   5.530  1.00  0.00           C  
ATOM   1013  CB  THR A 131      -7.881  11.084   5.753  1.00  0.00           C  
ATOM   1014  O   THR A 131     -10.020  13.502   5.852  1.00  0.00           O  
ATOM   1015  CG2 THR A 131      -9.291  10.506   5.684  1.00  0.00           C  
ATOM   1016  OG1 THR A 131      -7.328  11.124   4.432  1.00  0.00           O  
ATOM   1017  N   PHE A 132      -8.252  14.061   4.452  1.00  0.00           N  
ATOM   1018  CA  PHE A 132      -8.975  14.946   3.546  1.00  0.00           C  
ATOM   1019  C   PHE A 132      -8.524  14.733   2.106  1.00  0.00           C  
ATOM   1020  CB  PHE A 132      -8.775  16.410   3.948  1.00  0.00           C  
ATOM   1021  O   PHE A 132      -7.364  14.398   1.856  1.00  0.00           O  
ATOM   1022  CG  PHE A 132      -9.370  16.760   5.285  1.00  0.00           C  
ATOM   1023  CD1 PHE A 132     -10.686  17.192   5.384  1.00  0.00           C  
ATOM   1024  CD2 PHE A 132      -8.611  16.655   6.444  1.00  0.00           C  
ATOM   1025  CE1 PHE A 132     -11.239  17.517   6.621  1.00  0.00           C  
ATOM   1026  CE2 PHE A 132      -9.157  16.977   7.683  1.00  0.00           C  
ATOM   1027  CZ  PHE A 132     -10.471  17.409   7.769  1.00  0.00           C  
ATOM   1028  N   PRO A 133      -9.486  14.825   1.253  1.00  0.00           N  
ATOM   1029  CA  PRO A 133      -9.089  14.717  -0.153  1.00  0.00           C  
ATOM   1030  C   PRO A 133      -8.192  15.868  -0.603  1.00  0.00           C  
ATOM   1031  CB  PRO A 133     -10.425  14.742  -0.900  1.00  0.00           C  
ATOM   1032  O   PRO A 133      -8.329  16.991  -0.111  1.00  0.00           O  
ATOM   1033  CG  PRO A 133     -11.340  15.531  -0.020  1.00  0.00           C  
ATOM   1034  CD  PRO A 133     -10.964  15.274   1.411  1.00  0.00           C  
ATOM   1035  N   SER A 134      -7.209  15.474  -1.474  1.00  0.00           N  
ATOM   1036  CA  SER A 134      -6.422  16.513  -2.131  1.00  0.00           C  
ATOM   1037  C   SER A 134      -7.192  17.141  -3.288  1.00  0.00           C  
ATOM   1038  CB  SER A 134      -5.098  15.942  -2.639  1.00  0.00           C  
ATOM   1039  O   SER A 134      -8.242  16.635  -3.689  1.00  0.00           O  
ATOM   1040  OG  SER A 134      -5.317  15.041  -3.711  1.00  0.00           O  
ATOM   1041  N   SER A 135      -6.792  18.292  -3.692  1.00  0.00           N  
ATOM   1042  CA  SER A 135      -7.464  19.051  -4.743  1.00  0.00           C  
ATOM   1043  C   SER A 135      -7.573  18.237  -6.028  1.00  0.00           C  
ATOM   1044  CB  SER A 135      -6.721  20.359  -5.018  1.00  0.00           C  
ATOM   1045  O   SER A 135      -8.540  18.380  -6.779  1.00  0.00           O  
ATOM   1046  OG  SER A 135      -5.348  20.114  -5.269  1.00  0.00           O  
ATOM   1047  N   ASP A 136      -6.681  17.224  -6.216  1.00  0.00           N  
ATOM   1048  CA  ASP A 136      -6.658  16.466  -7.463  1.00  0.00           C  
ATOM   1049  C   ASP A 136      -7.613  15.276  -7.400  1.00  0.00           C  
ATOM   1050  CB  ASP A 136      -5.238  15.985  -7.772  1.00  0.00           C  
ATOM   1051  O   ASP A 136      -7.926  14.669  -8.426  1.00  0.00           O  
ATOM   1052  CG  ASP A 136      -4.629  15.172  -6.644  1.00  0.00           C  
ATOM   1053  OD1 ASP A 136      -5.251  15.062  -5.565  1.00  0.00           O  
ATOM   1054  OD2 ASP A 136      -3.515  14.637  -6.834  1.00  0.00           O  
ATOM   1055  N   GLY A 137      -8.208  14.939  -6.215  1.00  0.00           N  
ATOM   1056  CA  GLY A 137      -9.250  13.945  -6.014  1.00  0.00           C  
ATOM   1057  C   GLY A 137      -8.716  12.527  -5.938  1.00  0.00           C  
ATOM   1058  O   GLY A 137      -9.417  11.617  -5.492  1.00  0.00           O  
ATOM   1059  N   VAL A 138      -7.460  12.278  -6.245  1.00  0.00           N  
ATOM   1060  CA  VAL A 138      -6.937  10.915  -6.263  1.00  0.00           C  
ATOM   1061  C   VAL A 138      -6.156  10.644  -4.980  1.00  0.00           C  
ATOM   1062  CB  VAL A 138      -6.039  10.668  -7.496  1.00  0.00           C  
ATOM   1063  O   VAL A 138      -6.215   9.541  -4.431  1.00  0.00           O  
ATOM   1064  CG1 VAL A 138      -5.456   9.257  -7.466  1.00  0.00           C  
ATOM   1065  CG2 VAL A 138      -6.829  10.896  -8.784  1.00  0.00           C  
ATOM   1066  N   PHE A 139      -5.600  11.691  -4.522  1.00  0.00           N  
ATOM   1067  CA  PHE A 139      -4.800  11.573  -3.309  1.00  0.00           C  
ATOM   1068  C   PHE A 139      -5.545  12.148  -2.110  1.00  0.00           C  
ATOM   1069  CB  PHE A 139      -3.453  12.283  -3.480  1.00  0.00           C  
ATOM   1070  O   PHE A 139      -6.395  13.028  -2.265  1.00  0.00           O  
ATOM   1071  CG  PHE A 139      -2.516  11.586  -4.428  1.00  0.00           C  
ATOM   1072  CD1 PHE A 139      -1.955  10.358  -4.097  1.00  0.00           C  
ATOM   1073  CD2 PHE A 139      -2.195  12.159  -5.652  1.00  0.00           C  
ATOM   1074  CE1 PHE A 139      -1.087   9.711  -4.973  1.00  0.00           C  
ATOM   1075  CE2 PHE A 139      -1.328  11.518  -6.533  1.00  0.00           C  
ATOM   1076  CZ  PHE A 139      -0.775  10.294  -6.191  1.00  0.00           C  
ATOM   1077  N   TRP A 140      -5.251  11.526  -1.053  1.00  0.00           N  
ATOM   1078  CA  TRP A 140      -5.789  11.969   0.229  1.00  0.00           C  
ATOM   1079  C   TRP A 140      -4.665  12.319   1.199  1.00  0.00           C  
ATOM   1080  CB  TRP A 140      -6.687  10.889   0.838  1.00  0.00           C  
ATOM   1081  O   TRP A 140      -3.612  11.678   1.197  1.00  0.00           O  
ATOM   1082  CG  TRP A 140      -8.012  10.741   0.152  1.00  0.00           C  
ATOM   1083  CD1 TRP A 140      -8.236  10.285  -1.117  1.00  0.00           C  
ATOM   1084  CD2 TRP A 140      -9.296  11.055   0.699  1.00  0.00           C  
ATOM   1085  CE2 TRP A 140     -10.256  10.764  -0.295  1.00  0.00           C  
ATOM   1086  CE3 TRP A 140      -9.729  11.554   1.935  1.00  0.00           C  
ATOM   1087  NE1 TRP A 140      -9.584  10.297  -1.392  1.00  0.00           N  
ATOM   1088  CH2 TRP A 140     -12.021  11.446   1.127  1.00  0.00           C  
ATOM   1089  CZ2 TRP A 140     -11.625  10.957  -0.091  1.00  0.00           C  
ATOM   1090  CZ3 TRP A 140     -11.091  11.744   2.136  1.00  0.00           C  
ATOM   1091  N   LYS A 141      -4.953  13.342   1.916  1.00  0.00           N  
ATOM   1092  CA  LYS A 141      -3.941  13.822   2.852  1.00  0.00           C  
ATOM   1093  C   LYS A 141      -4.112  13.177   4.225  1.00  0.00           C  
ATOM   1094  CB  LYS A 141      -4.004  15.345   2.977  1.00  0.00           C  
ATOM   1095  O   LYS A 141      -5.230  12.855   4.630  1.00  0.00           O  
ATOM   1096  CG  LYS A 141      -3.732  16.084   1.675  1.00  0.00           C  
ATOM   1097  CD  LYS A 141      -3.875  17.591   1.848  1.00  0.00           C  
ATOM   1098  CE  LYS A 141      -3.711  18.324   0.523  1.00  0.00           C  
ATOM   1099  NZ  LYS A 141      -3.938  19.793   0.672  1.00  0.00           N  
ATOM   1100  N   HIS A 142      -3.004  13.013   4.890  1.00  0.00           N  
ATOM   1101  CA  HIS A 142      -2.947  12.631   6.296  1.00  0.00           C  
ATOM   1102  C   HIS A 142      -1.702  13.196   6.971  1.00  0.00           C  
ATOM   1103  CB  HIS A 142      -2.976  11.108   6.438  1.00  0.00           C  
ATOM   1104  O   HIS A 142      -0.806  13.712   6.298  1.00  0.00           O  
ATOM   1105  CG  HIS A 142      -1.748  10.433   5.915  1.00  0.00           C  
ATOM   1106  CD2 HIS A 142      -1.472   9.911   4.697  1.00  0.00           C  
ATOM   1107  ND1 HIS A 142      -0.624  10.231   6.686  1.00  0.00           N  
ATOM   1108  CE1 HIS A 142       0.294   9.613   5.962  1.00  0.00           C  
ATOM   1109  NE2 HIS A 142      -0.195   9.407   4.751  1.00  0.00           N  
ATOM   1110  N   TRP A 143      -1.598  13.095   8.298  1.00  0.00           N  
ATOM   1111  CA  TRP A 143      -0.527  13.772   9.023  1.00  0.00           C  
ATOM   1112  C   TRP A 143       0.288  12.777   9.842  1.00  0.00           C  
ATOM   1113  CB  TRP A 143      -1.100  14.857   9.939  1.00  0.00           C  
ATOM   1114  O   TRP A 143       0.962  13.158  10.803  1.00  0.00           O  
ATOM   1115  CG  TRP A 143      -1.526  16.100   9.217  1.00  0.00           C  
ATOM   1116  CD1 TRP A 143      -0.784  17.230   9.012  1.00  0.00           C  
ATOM   1117  CD2 TRP A 143      -2.798  16.340   8.607  1.00  0.00           C  
ATOM   1118  CE2 TRP A 143      -2.757  17.637   8.050  1.00  0.00           C  
ATOM   1119  CE3 TRP A 143      -3.970  15.582   8.477  1.00  0.00           C  
ATOM   1120  NE1 TRP A 143      -1.519  18.158   8.311  1.00  0.00           N  
ATOM   1121  CH2 TRP A 143      -4.979  17.432   7.260  1.00  0.00           C  
ATOM   1122  CZ2 TRP A 143      -3.845  18.194   7.373  1.00  0.00           C  
ATOM   1123  CZ3 TRP A 143      -5.051  16.138   7.803  1.00  0.00           C  
ATOM   1124  N   ILE A 144       0.163  11.544   9.441  1.00  0.00           N  
ATOM   1125  CA  ILE A 144       0.973  10.509  10.073  1.00  0.00           C  
ATOM   1126  C   ILE A 144       2.407  10.587   9.555  1.00  0.00           C  
ATOM   1127  CB  ILE A 144       0.388   9.101   9.821  1.00  0.00           C  
ATOM   1128  O   ILE A 144       2.641  10.538   8.345  1.00  0.00           O  
ATOM   1129  CG1 ILE A 144      -1.043   9.012  10.362  1.00  0.00           C  
ATOM   1130  CG2 ILE A 144       1.279   8.025  10.449  1.00  0.00           C  
ATOM   1131  CD1 ILE A 144      -1.802   7.774   9.907  1.00  0.00           C  
ATOM   1132  N   PRO A 145       3.376  10.740  10.549  1.00  0.00           N  
ATOM   1133  CA  PRO A 145       4.773  10.756  10.111  1.00  0.00           C  
ATOM   1134  C   PRO A 145       5.221   9.422   9.518  1.00  0.00           C  
ATOM   1135  CB  PRO A 145       5.543  11.067  11.398  1.00  0.00           C  
ATOM   1136  O   PRO A 145       4.951   8.365  10.094  1.00  0.00           O  
ATOM   1137  CG  PRO A 145       4.508  11.581  12.346  1.00  0.00           C  
ATOM   1138  CD  PRO A 145       3.175  11.011  11.954  1.00  0.00           C  
ATOM   1139  N   THR A 146       5.758   9.530   8.351  1.00  0.00           N  
ATOM   1140  CA  THR A 146       6.237   8.321   7.688  1.00  0.00           C  
ATOM   1141  C   THR A 146       7.679   8.496   7.221  1.00  0.00           C  
ATOM   1142  CB  THR A 146       5.347   7.953   6.487  1.00  0.00           C  
ATOM   1143  O   THR A 146       8.188   9.618   7.165  1.00  0.00           O  
ATOM   1144  CG2 THR A 146       3.899   7.743   6.919  1.00  0.00           C  
ATOM   1145  OG1 THR A 146       5.397   9.010   5.521  1.00  0.00           O  
ATOM   1146  N   LYS A 147       8.389   7.461   7.116  1.00  0.00           N  
ATOM   1147  CA  LYS A 147       9.744   7.426   6.573  1.00  0.00           C  
ATOM   1148  C   LYS A 147       9.764   6.795   5.184  1.00  0.00           C  
ATOM   1149  CB  LYS A 147      10.678   6.659   7.510  1.00  0.00           C  
ATOM   1150  O   LYS A 147       8.790   6.162   4.770  1.00  0.00           O  
ATOM   1151  CG  LYS A 147      10.815   7.280   8.892  1.00  0.00           C  
ATOM   1152  CD  LYS A 147      11.746   6.466   9.781  1.00  0.00           C  
ATOM   1153  CE  LYS A 147      11.868   7.075  11.172  1.00  0.00           C  
ATOM   1154  NZ  LYS A 147      12.752   6.260  12.058  1.00  0.00           N  
ATOM   1155  N   ASP A 148      10.894   7.106   4.550  1.00  0.00           N  
ATOM   1156  CA  ASP A 148      11.090   6.446   3.263  1.00  0.00           C  
ATOM   1157  C   ASP A 148      10.953   4.931   3.396  1.00  0.00           C  
ATOM   1158  CB  ASP A 148      12.460   6.801   2.681  1.00  0.00           C  
ATOM   1159  O   ASP A 148      11.490   4.333   4.331  1.00  0.00           O  
ATOM   1160  CG  ASP A 148      12.552   8.244   2.218  1.00  0.00           C  
ATOM   1161  OD1 ASP A 148      11.500   8.876   1.979  1.00  0.00           O  
ATOM   1162  OD2 ASP A 148      13.686   8.753   2.088  1.00  0.00           O  
ATOM   1163  N   GLY A 149      10.144   4.343   2.572  1.00  0.00           N  
ATOM   1164  CA  GLY A 149       9.994   2.896   2.585  1.00  0.00           C  
ATOM   1165  C   GLY A 149       8.661   2.440   3.148  1.00  0.00           C  
ATOM   1166  O   GLY A 149       8.353   1.246   3.137  1.00  0.00           O  
ATOM   1167  N   GLN A 150       7.888   3.352   3.610  1.00  0.00           N  
ATOM   1168  CA  GLN A 150       6.620   2.974   4.225  1.00  0.00           C  
ATOM   1169  C   GLN A 150       5.475   3.055   3.219  1.00  0.00           C  
ATOM   1170  CB  GLN A 150       6.321   3.865   5.432  1.00  0.00           C  
ATOM   1171  O   GLN A 150       4.313   2.851   3.576  1.00  0.00           O  
ATOM   1172  CG  GLN A 150       7.226   3.603   6.628  1.00  0.00           C  
ATOM   1173  CD  GLN A 150       6.899   4.488   7.816  1.00  0.00           C  
ATOM   1174  NE2 GLN A 150       7.061   3.948   9.020  1.00  0.00           N  
ATOM   1175  OE1 GLN A 150       6.505   5.647   7.654  1.00  0.00           O  
ATOM   1176  N   CYS A 151       5.847   3.422   2.020  1.00  0.00           N  
ATOM   1177  CA  CYS A 151       4.842   3.376   0.964  1.00  0.00           C  
ATOM   1178  C   CYS A 151       4.248   1.978   0.837  1.00  0.00           C  
ATOM   1179  CB  CYS A 151       5.447   3.806  -0.372  1.00  0.00           C  
ATOM   1180  O   CYS A 151       4.930   0.984   1.093  1.00  0.00           O  
ATOM   1181  SG  CYS A 151       5.847   5.565  -0.457  1.00  0.00           S  
ATOM   1182  N   GLY A 152       2.983   2.009   0.526  1.00  0.00           N  
ATOM   1183  CA  GLY A 152       2.326   0.729   0.319  1.00  0.00           C  
ATOM   1184  C   GLY A 152       1.605   0.221   1.553  1.00  0.00           C  
ATOM   1185  O   GLY A 152       0.860  -0.758   1.485  1.00  0.00           O  
ATOM   1186  N   SER A 153       1.813   0.948   2.658  1.00  0.00           N  
ATOM   1187  CA  SER A 153       1.141   0.546   3.889  1.00  0.00           C  
ATOM   1188  C   SER A 153      -0.342   0.902   3.850  1.00  0.00           C  
ATOM   1189  CB  SER A 153       1.801   1.205   5.101  1.00  0.00           C  
ATOM   1190  O   SER A 153      -0.719   1.959   3.340  1.00  0.00           O  
ATOM   1191  OG  SER A 153       3.156   0.807   5.214  1.00  0.00           O  
ATOM   1192  N   PRO A 154      -1.176   0.057   4.415  1.00  0.00           N  
ATOM   1193  CA  PRO A 154      -2.621   0.300   4.384  1.00  0.00           C  
ATOM   1194  C   PRO A 154      -3.044   1.459   5.284  1.00  0.00           C  
ATOM   1195  CB  PRO A 154      -3.210  -1.022   4.883  1.00  0.00           C  
ATOM   1196  O   PRO A 154      -2.532   1.599   6.398  1.00  0.00           O  
ATOM   1197  CG  PRO A 154      -2.090  -2.005   4.775  1.00  0.00           C  
ATOM   1198  CD  PRO A 154      -0.790  -1.256   4.841  1.00  0.00           C  
ATOM   1199  N   MET A 155      -3.907   2.259   4.751  1.00  0.00           N  
ATOM   1200  CA  MET A 155      -4.652   3.242   5.533  1.00  0.00           C  
ATOM   1201  C   MET A 155      -6.015   2.694   5.940  1.00  0.00           C  
ATOM   1202  CB  MET A 155      -4.825   4.540   4.741  1.00  0.00           C  
ATOM   1203  O   MET A 155      -6.834   2.355   5.084  1.00  0.00           O  
ATOM   1204  CG  MET A 155      -3.516   5.144   4.260  1.00  0.00           C  
ATOM   1205  SD  MET A 155      -2.395   5.585   5.645  1.00  0.00           S  
ATOM   1206  CE  MET A 155      -3.347   6.926   6.412  1.00  0.00           C  
ATOM   1207  N   VAL A 156      -6.270   2.664   7.263  1.00  0.00           N  
ATOM   1208  CA  VAL A 156      -7.437   1.938   7.754  1.00  0.00           C  
ATOM   1209  C   VAL A 156      -8.360   2.893   8.507  1.00  0.00           C  
ATOM   1210  CB  VAL A 156      -7.029   0.760   8.667  1.00  0.00           C  
ATOM   1211  O   VAL A 156      -7.904   3.683   9.337  1.00  0.00           O  
ATOM   1212  CG1 VAL A 156      -8.263   0.001   9.151  1.00  0.00           C  
ATOM   1213  CG2 VAL A 156      -6.075  -0.179   7.931  1.00  0.00           C  
ATOM   1214  N   SER A 157      -9.631   2.785   8.214  1.00  0.00           N  
ATOM   1215  CA  SER A 157     -10.633   3.560   8.938  1.00  0.00           C  
ATOM   1216  C   SER A 157     -10.807   3.045  10.363  1.00  0.00           C  
ATOM   1217  CB  SER A 157     -11.975   3.519   8.206  1.00  0.00           C  
ATOM   1218  O   SER A 157     -10.993   1.845  10.577  1.00  0.00           O  
ATOM   1219  OG  SER A 157     -12.993   4.122   8.987  1.00  0.00           O  
ATOM   1220  N   VAL A 158     -10.810   3.951  11.264  1.00  0.00           N  
ATOM   1221  CA  VAL A 158     -10.958   3.594  12.671  1.00  0.00           C  
ATOM   1222  C   VAL A 158     -12.413   3.236  12.964  1.00  0.00           C  
ATOM   1223  CB  VAL A 158     -10.493   4.739  13.599  1.00  0.00           C  
ATOM   1224  O   VAL A 158     -12.696   2.463  13.882  1.00  0.00           O  
ATOM   1225  CG1 VAL A 158     -10.773   4.396  15.061  1.00  0.00           C  
ATOM   1226  CG2 VAL A 158      -9.008   5.025  13.389  1.00  0.00           C  
ATOM   1227  N   ASP A 159     -13.319   3.690  12.145  1.00  0.00           N  
ATOM   1228  CA  ASP A 159     -14.747   3.526  12.396  1.00  0.00           C  
ATOM   1229  C   ASP A 159     -15.200   2.101  12.085  1.00  0.00           C  
ATOM   1230  CB  ASP A 159     -15.556   4.527  11.569  1.00  0.00           C  
ATOM   1231  O   ASP A 159     -15.931   1.491  12.868  1.00  0.00           O  
ATOM   1232  CG  ASP A 159     -15.438   5.952  12.082  1.00  0.00           C  
ATOM   1233  OD1 ASP A 159     -15.044   6.148  13.252  1.00  0.00           O  
ATOM   1234  OD2 ASP A 159     -15.745   6.886  11.310  1.00  0.00           O  
ATOM   1235  N   ASP A 160     -14.642   1.570  10.961  1.00  0.00           N  
ATOM   1236  CA  ASP A 160     -15.197   0.277  10.573  1.00  0.00           C  
ATOM   1237  C   ASP A 160     -14.089  -0.729  10.272  1.00  0.00           C  
ATOM   1238  CB  ASP A 160     -16.113   0.430   9.356  1.00  0.00           C  
ATOM   1239  O   ASP A 160     -14.365  -1.875   9.910  1.00  0.00           O  
ATOM   1240  CG  ASP A 160     -15.416   1.064   8.165  1.00  0.00           C  
ATOM   1241  OD1 ASP A 160     -14.173   1.190   8.182  1.00  0.00           O  
ATOM   1242  OD2 ASP A 160     -16.117   1.444   7.203  1.00  0.00           O  
ATOM   1243  N   GLY A 161     -12.839  -0.357  10.250  1.00  0.00           N  
ATOM   1244  CA  GLY A 161     -11.726  -1.269  10.038  1.00  0.00           C  
ATOM   1245  C   GLY A 161     -11.470  -1.569   8.574  1.00  0.00           C  
ATOM   1246  O   GLY A 161     -10.714  -2.485   8.245  1.00  0.00           O  
ATOM   1247  N   SER A 162     -12.151  -0.806   7.707  1.00  0.00           N  
ATOM   1248  CA  SER A 162     -11.970  -0.986   6.270  1.00  0.00           C  
ATOM   1249  C   SER A 162     -10.701  -0.296   5.782  1.00  0.00           C  
ATOM   1250  CB  SER A 162     -13.180  -0.447   5.505  1.00  0.00           C  
ATOM   1251  O   SER A 162     -10.318   0.752   6.304  1.00  0.00           O  
ATOM   1252  OG  SER A 162     -14.353  -1.165   5.849  1.00  0.00           O  
ATOM   1253  N   ILE A 163     -10.008  -0.940   4.860  1.00  0.00           N  
ATOM   1254  CA  ILE A 163      -8.874  -0.298   4.203  1.00  0.00           C  
ATOM   1255  C   ILE A 163      -9.377   0.749   3.212  1.00  0.00           C  
ATOM   1256  CB  ILE A 163      -7.980  -1.332   3.482  1.00  0.00           C  
ATOM   1257  O   ILE A 163     -10.130   0.429   2.289  1.00  0.00           O  
ATOM   1258  CG1 ILE A 163      -7.406  -2.336   4.489  1.00  0.00           C  
ATOM   1259  CG2 ILE A 163      -6.859  -0.630   2.710  1.00  0.00           C  
ATOM   1260  CD1 ILE A 163      -6.700  -3.522   3.847  1.00  0.00           C  
ATOM   1261  N   VAL A 164      -8.934   1.995   3.388  1.00  0.00           N  
ATOM   1262  CA  VAL A 164      -9.501   3.075   2.586  1.00  0.00           C  
ATOM   1263  C   VAL A 164      -8.458   3.586   1.595  1.00  0.00           C  
ATOM   1264  CB  VAL A 164     -10.007   4.235   3.473  1.00  0.00           C  
ATOM   1265  O   VAL A 164      -8.767   4.407   0.728  1.00  0.00           O  
ATOM   1266  CG1 VAL A 164     -11.183   3.781   4.336  1.00  0.00           C  
ATOM   1267  CG2 VAL A 164      -8.875   4.771   4.346  1.00  0.00           C  
ATOM   1268  N   GLY A 165      -7.247   3.064   1.727  1.00  0.00           N  
ATOM   1269  CA  GLY A 165      -6.183   3.477   0.827  1.00  0.00           C  
ATOM   1270  C   GLY A 165      -4.830   2.898   1.196  1.00  0.00           C  
ATOM   1271  O   GLY A 165      -4.728   2.079   2.111  1.00  0.00           O  
ATOM   1272  N   ILE A 166      -3.852   3.190   0.355  1.00  0.00           N  
ATOM   1273  CA  ILE A 166      -2.480   2.780   0.633  1.00  0.00           C  
ATOM   1274  C   ILE A 166      -1.560   3.999   0.596  1.00  0.00           C  
ATOM   1275  CB  ILE A 166      -1.994   1.712  -0.372  1.00  0.00           C  
ATOM   1276  O   ILE A 166      -1.710   4.872  -0.262  1.00  0.00           O  
ATOM   1277  CG1 ILE A 166      -2.053   2.258  -1.803  1.00  0.00           C  
ATOM   1278  CG2 ILE A 166      -2.823   0.430  -0.240  1.00  0.00           C  
ATOM   1279  CD1 ILE A 166      -1.431   1.338  -2.844  1.00  0.00           C  
ATOM   1280  N   HIS A 167      -0.704   4.042   1.615  1.00  0.00           N  
ATOM   1281  CA  HIS A 167       0.228   5.161   1.707  1.00  0.00           C  
ATOM   1282  C   HIS A 167       1.075   5.278   0.444  1.00  0.00           C  
ATOM   1283  CB  HIS A 167       1.132   5.006   2.932  1.00  0.00           C  
ATOM   1284  O   HIS A 167       1.606   4.279  -0.047  1.00  0.00           O  
ATOM   1285  CG  HIS A 167       2.160   6.084   3.059  1.00  0.00           C  
ATOM   1286  CD2 HIS A 167       3.506   6.050   2.918  1.00  0.00           C  
ATOM   1287  ND1 HIS A 167       1.837   7.387   3.373  1.00  0.00           N  
ATOM   1288  CE1 HIS A 167       2.944   8.110   3.417  1.00  0.00           C  
ATOM   1289  NE2 HIS A 167       3.971   7.322   3.146  1.00  0.00           N  
ATOM   1290  N   SER A 168       1.321   6.451  -0.190  1.00  0.00           N  
ATOM   1291  CA  SER A 168       1.995   6.650  -1.468  1.00  0.00           C  
ATOM   1292  C   SER A 168       3.201   7.572  -1.319  1.00  0.00           C  
ATOM   1293  CB  SER A 168       1.027   7.227  -2.502  1.00  0.00           C  
ATOM   1294  O   SER A 168       4.311   7.221  -1.724  1.00  0.00           O  
ATOM   1295  OG  SER A 168       0.081   6.252  -2.904  1.00  0.00           O  
ATOM   1296  N   ALA A 169       3.071   8.725  -0.912  1.00  0.00           N  
ATOM   1297  CA  ALA A 169       4.186   9.667  -0.964  1.00  0.00           C  
ATOM   1298  C   ALA A 169       4.151  10.624   0.224  1.00  0.00           C  
ATOM   1299  CB  ALA A 169       4.160  10.450  -2.274  1.00  0.00           C  
ATOM   1300  O   ALA A 169       3.144  10.710   0.931  1.00  0.00           O  
ATOM   1301  N   SER A 170       5.390  11.101   0.446  1.00  0.00           N  
ATOM   1302  CA  SER A 170       5.604  12.214   1.365  1.00  0.00           C  
ATOM   1303  C   SER A 170       6.020  13.476   0.617  1.00  0.00           C  
ATOM   1304  CB  SER A 170       6.667  11.854   2.404  1.00  0.00           C  
ATOM   1305  O   SER A 170       6.593  13.399  -0.471  1.00  0.00           O  
ATOM   1306  OG  SER A 170       7.933  11.679   1.789  1.00  0.00           O  
ATOM   1307  N   ASN A 171       5.216  14.507   0.707  1.00  0.00           N  
ATOM   1308  CA  ASN A 171       5.700  15.793   0.217  1.00  0.00           C  
ATOM   1309  C   ASN A 171       6.916  16.272   1.004  1.00  0.00           C  
ATOM   1310  CB  ASN A 171       4.586  16.842   0.270  1.00  0.00           C  
ATOM   1311  O   ASN A 171       6.926  16.213   2.235  1.00  0.00           O  
ATOM   1312  CG  ASN A 171       4.925  18.094  -0.515  1.00  0.00           C  
ATOM   1313  ND2 ASN A 171       3.944  18.974  -0.679  1.00  0.00           N  
ATOM   1314  OD1 ASN A 171       6.058  18.268  -0.972  1.00  0.00           O  
ATOM   1315  N   PHE A 172       8.102  16.462   0.323  1.00  0.00           N  
ATOM   1316  CA  PHE A 172       9.383  16.933   0.836  1.00  0.00           C  
ATOM   1317  C   PHE A 172       9.247  18.330   1.430  1.00  0.00           C  
ATOM   1318  CB  PHE A 172      10.440  16.934  -0.272  1.00  0.00           C  
ATOM   1319  O   PHE A 172       9.948  18.676   2.384  1.00  0.00           O  
ATOM   1320  CG  PHE A 172      10.813  15.559  -0.756  1.00  0.00           C  
ATOM   1321  CD1 PHE A 172      11.687  14.763  -0.026  1.00  0.00           C  
ATOM   1322  CD2 PHE A 172      10.290  15.062  -1.943  1.00  0.00           C  
ATOM   1323  CE1 PHE A 172      12.034  13.489  -0.472  1.00  0.00           C  
ATOM   1324  CE2 PHE A 172      10.632  13.791  -2.395  1.00  0.00           C  
ATOM   1325  CZ  PHE A 172      11.505  13.007  -1.658  1.00  0.00           C  
ATOM   1326  N   THR A 173       8.117  19.042   0.990  1.00  0.00           N  
ATOM   1327  CA  THR A 173       8.014  20.443   1.381  1.00  0.00           C  
ATOM   1328  C   THR A 173       6.874  20.645   2.376  1.00  0.00           C  
ATOM   1329  CB  THR A 173       7.796  21.351   0.157  1.00  0.00           C  
ATOM   1330  O   THR A 173       6.929  21.545   3.216  1.00  0.00           O  
ATOM   1331  CG2 THR A 173       9.004  21.316  -0.775  1.00  0.00           C  
ATOM   1332  OG1 THR A 173       6.640  20.905  -0.562  1.00  0.00           O  
ATOM   1333  N   ASN A 174       6.011  19.719   2.457  1.00  0.00           N  
ATOM   1334  CA  ASN A 174       4.824  19.852   3.294  1.00  0.00           C  
ATOM   1335  C   ASN A 174       4.775  18.773   4.373  1.00  0.00           C  
ATOM   1336  CB  ASN A 174       3.556  19.805   2.439  1.00  0.00           C  
ATOM   1337  O   ASN A 174       5.487  17.771   4.287  1.00  0.00           O  
ATOM   1338  CG  ASN A 174       3.070  21.185   2.040  1.00  0.00           C  
ATOM   1339  ND2 ASN A 174       2.242  21.245   1.004  1.00  0.00           N  
ATOM   1340  OD1 ASN A 174       3.436  22.188   2.658  1.00  0.00           O  
ATOM   1341  N   THR A 175       4.408  19.193   5.618  1.00  0.00           N  
ATOM   1342  CA  THR A 175       4.208  18.396   6.822  1.00  0.00           C  
ATOM   1343  C   THR A 175       3.145  17.326   6.592  1.00  0.00           C  
ATOM   1344  CB  THR A 175       3.800  19.280   8.016  1.00  0.00           C  
ATOM   1345  O   THR A 175       2.845  16.537   7.491  1.00  0.00           O  
ATOM   1346  CG2 THR A 175       4.933  20.217   8.419  1.00  0.00           C  
ATOM   1347  OG1 THR A 175       2.654  20.061   7.655  1.00  0.00           O  
ATOM   1348  N   ASN A 176       2.558  17.363   5.297  1.00  0.00           N  
ATOM   1349  CA  ASN A 176       1.512  16.356   5.154  1.00  0.00           C  
ATOM   1350  C   ASN A 176       1.944  15.227   4.222  1.00  0.00           C  
ATOM   1351  CB  ASN A 176       0.217  16.996   4.648  1.00  0.00           C  
ATOM   1352  O   ASN A 176       2.878  15.390   3.435  1.00  0.00           O  
ATOM   1353  CG  ASN A 176       0.422  17.810   3.386  1.00  0.00           C  
ATOM   1354  ND2 ASN A 176      -0.649  18.420   2.893  1.00  0.00           N  
ATOM   1355  OD1 ASN A 176       1.534  17.890   2.858  1.00  0.00           O  
ATOM   1356  N   ASN A 177       1.436  14.044   4.501  1.00  0.00           N  
ATOM   1357  CA  ASN A 177       1.623  12.854   3.678  1.00  0.00           C  
ATOM   1358  C   ASN A 177       0.366  12.522   2.878  1.00  0.00           C  
ATOM   1359  CB  ASN A 177       2.032  11.661   4.544  1.00  0.00           C  
ATOM   1360  O   ASN A 177      -0.695  13.101   3.113  1.00  0.00           O  
ATOM   1361  CG  ASN A 177       3.408  11.830   5.159  1.00  0.00           C  
ATOM   1362  ND2 ASN A 177       3.496  11.658   6.472  1.00  0.00           N  
ATOM   1363  OD1 ASN A 177       4.383  12.113   4.458  1.00  0.00           O  
ATOM   1364  N   TYR A 178       0.594  11.662   1.827  1.00  0.00           N  
ATOM   1365  CA  TYR A 178      -0.529  11.334   0.955  1.00  0.00           C  
ATOM   1366  C   TYR A 178      -0.705   9.825   0.838  1.00  0.00           C  
ATOM   1367  CB  TYR A 178      -0.327  11.946  -0.434  1.00  0.00           C  
ATOM   1368  O   TYR A 178       0.254   9.067   1.000  1.00  0.00           O  
ATOM   1369  CG  TYR A 178      -0.224  13.452  -0.426  1.00  0.00           C  
ATOM   1370  CD1 TYR A 178      -1.365  14.248  -0.493  1.00  0.00           C  
ATOM   1371  CD2 TYR A 178       1.014  14.081  -0.351  1.00  0.00           C  
ATOM   1372  CE1 TYR A 178      -1.275  15.636  -0.487  1.00  0.00           C  
ATOM   1373  CE2 TYR A 178       1.116  15.468  -0.345  1.00  0.00           C  
ATOM   1374  OH  TYR A 178       0.063  17.610  -0.406  1.00  0.00           O  
ATOM   1375  CZ  TYR A 178      -0.032  16.236  -0.412  1.00  0.00           C  
ATOM   1376  N   PHE A 179      -1.910   9.460   0.672  1.00  0.00           N  
ATOM   1377  CA  PHE A 179      -2.177   8.080   0.283  1.00  0.00           C  
ATOM   1378  C   PHE A 179      -3.125   8.027  -0.909  1.00  0.00           C  
ATOM   1379  CB  PHE A 179      -2.766   7.293   1.458  1.00  0.00           C  
ATOM   1380  O   PHE A 179      -3.813   9.006  -1.206  1.00  0.00           O  
ATOM   1381  CG  PHE A 179      -4.170   7.698   1.816  1.00  0.00           C  
ATOM   1382  CD1 PHE A 179      -4.403   8.706   2.743  1.00  0.00           C  
ATOM   1383  CD2 PHE A 179      -5.259   7.068   1.225  1.00  0.00           C  
ATOM   1384  CE1 PHE A 179      -5.703   9.083   3.076  1.00  0.00           C  
ATOM   1385  CE2 PHE A 179      -6.560   7.439   1.553  1.00  0.00           C  
ATOM   1386  CZ  PHE A 179      -6.779   8.446   2.479  1.00  0.00           C  
ATOM   1387  N   THR A 180      -3.012   6.978  -1.663  1.00  0.00           N  
ATOM   1388  CA  THR A 180      -3.900   6.716  -2.790  1.00  0.00           C  
ATOM   1389  C   THR A 180      -5.190   6.050  -2.320  1.00  0.00           C  
ATOM   1390  CB  THR A 180      -3.215   5.827  -3.845  1.00  0.00           C  
ATOM   1391  O   THR A 180      -5.154   4.987  -1.697  1.00  0.00           O  
ATOM   1392  CG2 THR A 180      -4.096   5.659  -5.078  1.00  0.00           C  
ATOM   1393  OG1 THR A 180      -1.975   6.429  -4.236  1.00  0.00           O  
ATOM   1394  N   ALA A 181      -6.290   6.658  -2.624  1.00  0.00           N  
ATOM   1395  CA  ALA A 181      -7.595   6.179  -2.174  1.00  0.00           C  
ATOM   1396  C   ALA A 181      -8.003   4.914  -2.924  1.00  0.00           C  
ATOM   1397  CB  ALA A 181      -8.651   7.266  -2.356  1.00  0.00           C  
ATOM   1398  O   ALA A 181      -7.688   4.756  -4.105  1.00  0.00           O  
ATOM   1399  N   VAL A 182      -8.641   4.049  -2.216  1.00  0.00           N  
ATOM   1400  CA  VAL A 182      -9.284   2.894  -2.835  1.00  0.00           C  
ATOM   1401  C   VAL A 182     -10.442   3.357  -3.715  1.00  0.00           C  
ATOM   1402  CB  VAL A 182      -9.789   1.890  -1.774  1.00  0.00           C  
ATOM   1403  O   VAL A 182     -11.269   4.167  -3.289  1.00  0.00           O  
ATOM   1404  CG1 VAL A 182     -10.626   0.791  -2.426  1.00  0.00           C  
ATOM   1405  CG2 VAL A 182      -8.613   1.287  -1.008  1.00  0.00           C  
ATOM   1406  N   PRO A 183     -10.479   2.900  -4.997  1.00  0.00           N  
ATOM   1407  CA  PRO A 183     -11.589   3.306  -5.862  1.00  0.00           C  
ATOM   1408  C   PRO A 183     -12.908   2.636  -5.484  1.00  0.00           C  
ATOM   1409  CB  PRO A 183     -11.131   2.862  -7.254  1.00  0.00           C  
ATOM   1410  O   PRO A 183     -12.914   1.653  -4.738  1.00  0.00           O  
ATOM   1411  CG  PRO A 183     -10.260   1.673  -7.009  1.00  0.00           C  
ATOM   1412  CD  PRO A 183      -9.519   1.883  -5.719  1.00  0.00           C  
ATOM   1413  N   PRO A 184     -13.997   3.252  -6.063  1.00  0.00           N  
ATOM   1414  CA  PRO A 184     -15.284   2.593  -5.826  1.00  0.00           C  
ATOM   1415  C   PRO A 184     -15.348   1.191  -6.426  1.00  0.00           C  
ATOM   1416  CB  PRO A 184     -16.288   3.526  -6.508  1.00  0.00           C  
ATOM   1417  O   PRO A 184     -14.707   0.921  -7.445  1.00  0.00           O  
ATOM   1418  CG  PRO A 184     -15.485   4.275  -7.523  1.00  0.00           C  
ATOM   1419  CD  PRO A 184     -14.072   4.385  -7.026  1.00  0.00           C  
ATOM   1420  N   ASN A 185     -15.957   0.239  -5.787  1.00  0.00           N  
ATOM   1421  CA  ASN A 185     -16.212  -1.115  -6.268  1.00  0.00           C  
ATOM   1422  C   ASN A 185     -14.926  -1.931  -6.355  1.00  0.00           C  
ATOM   1423  CB  ASN A 185     -16.912  -1.079  -7.628  1.00  0.00           C  
ATOM   1424  O   ASN A 185     -14.775  -2.767  -7.248  1.00  0.00           O  
ATOM   1425  CG  ASN A 185     -18.240  -0.350  -7.583  1.00  0.00           C  
ATOM   1426  ND2 ASN A 185     -18.486   0.497  -8.576  1.00  0.00           N  
ATOM   1427  OD1 ASN A 185     -19.038  -0.546  -6.663  1.00  0.00           O  
ATOM   1428  N   PHE A 186     -13.945  -1.531  -5.597  1.00  0.00           N  
ATOM   1429  CA  PHE A 186     -12.638  -2.178  -5.568  1.00  0.00           C  
ATOM   1430  C   PHE A 186     -12.769  -3.649  -5.194  1.00  0.00           C  
ATOM   1431  CB  PHE A 186     -11.706  -1.466  -4.582  1.00  0.00           C  
ATOM   1432  O   PHE A 186     -12.067  -4.500  -5.743  1.00  0.00           O  
ATOM   1433  CG  PHE A 186     -10.256  -1.834  -4.744  1.00  0.00           C  
ATOM   1434  CD1 PHE A 186      -9.511  -2.276  -3.657  1.00  0.00           C  
ATOM   1435  CD2 PHE A 186      -9.637  -1.738  -5.983  1.00  0.00           C  
ATOM   1436  CE1 PHE A 186      -8.169  -2.618  -3.804  1.00  0.00           C  
ATOM   1437  CE2 PHE A 186      -8.296  -2.077  -6.137  1.00  0.00           C  
ATOM   1438  CZ  PHE A 186      -7.563  -2.516  -5.046  1.00  0.00           C  
ATOM   1439  N   MET A 187     -13.661  -3.935  -4.376  1.00  0.00           N  
ATOM   1440  CA  MET A 187     -13.869  -5.309  -3.926  1.00  0.00           C  
ATOM   1441  C   MET A 187     -14.277  -6.207  -5.088  1.00  0.00           C  
ATOM   1442  CB  MET A 187     -14.931  -5.360  -2.826  1.00  0.00           C  
ATOM   1443  O   MET A 187     -13.872  -7.369  -5.153  1.00  0.00           O  
ATOM   1444  CG  MET A 187     -14.427  -4.907  -1.465  1.00  0.00           C  
ATOM   1445  SD  MET A 187     -12.997  -5.897  -0.881  1.00  0.00           S  
ATOM   1446  CE  MET A 187     -13.803  -7.500  -0.617  1.00  0.00           C  
ATOM   1447  N   GLU A 188     -15.091  -5.704  -5.986  1.00  0.00           N  
ATOM   1448  CA  GLU A 188     -15.521  -6.450  -7.165  1.00  0.00           C  
ATOM   1449  C   GLU A 188     -14.331  -6.835  -8.039  1.00  0.00           C  
ATOM   1450  CB  GLU A 188     -16.530  -5.636  -7.979  1.00  0.00           C  
ATOM   1451  O   GLU A 188     -14.280  -7.944  -8.576  1.00  0.00           O  
ATOM   1452  CG  GLU A 188     -17.160  -6.409  -9.129  1.00  0.00           C  
ATOM   1453  CD  GLU A 188     -18.220  -5.616  -9.876  1.00  0.00           C  
ATOM   1454  OE1 GLU A 188     -18.736  -6.110 -10.904  1.00  0.00           O  
ATOM   1455  OE2 GLU A 188     -18.536  -4.490  -9.430  1.00  0.00           O  
ATOM   1456  N   LEU A 189     -13.403  -5.953  -8.045  1.00  0.00           N  
ATOM   1457  CA  LEU A 189     -12.192  -6.211  -8.817  1.00  0.00           C  
ATOM   1458  C   LEU A 189     -11.381  -7.342  -8.193  1.00  0.00           C  
ATOM   1459  CB  LEU A 189     -11.335  -4.945  -8.910  1.00  0.00           C  
ATOM   1460  O   LEU A 189     -10.855  -8.200  -8.906  1.00  0.00           O  
ATOM   1461  CG  LEU A 189     -11.924  -3.786  -9.716  1.00  0.00           C  
ATOM   1462  CD1 LEU A 189     -11.032  -2.555  -9.603  1.00  0.00           C  
ATOM   1463  CD2 LEU A 189     -12.107  -4.189 -11.176  1.00  0.00           C  
ATOM   1464  N   LEU A 190     -11.372  -7.370  -6.930  1.00  0.00           N  
ATOM   1465  CA  LEU A 190     -10.539  -8.321  -6.202  1.00  0.00           C  
ATOM   1466  C   LEU A 190     -11.189  -9.701  -6.172  1.00  0.00           C  
ATOM   1467  CB  LEU A 190     -10.290  -7.831  -4.773  1.00  0.00           C  
ATOM   1468  O   LEU A 190     -10.495 -10.719  -6.225  1.00  0.00           O  
ATOM   1469  CG  LEU A 190      -9.501  -6.529  -4.631  1.00  0.00           C  
ATOM   1470  CD1 LEU A 190      -9.340  -6.165  -3.158  1.00  0.00           C  
ATOM   1471  CD2 LEU A 190      -8.141  -6.651  -5.309  1.00  0.00           C  
ATOM   1472  N   THR A 191     -12.493  -9.787  -6.120  1.00  0.00           N  
ATOM   1473  CA  THR A 191     -13.203 -11.052  -5.967  1.00  0.00           C  
ATOM   1474  C   THR A 191     -13.467 -11.692  -7.327  1.00  0.00           C  
ATOM   1475  CB  THR A 191     -14.536 -10.857  -5.221  1.00  0.00           C  
ATOM   1476  O   THR A 191     -13.763 -12.885  -7.410  1.00  0.00           O  
ATOM   1477  CG2 THR A 191     -14.300 -10.439  -3.773  1.00  0.00           C  
ATOM   1478  OG1 THR A 191     -15.303  -9.843  -5.881  1.00  0.00           O  
ATOM   1479  N   ASN A 192     -13.302 -10.887  -8.392  1.00  0.00           N  
ATOM   1480  CA  ASN A 192     -13.489 -11.379  -9.752  1.00  0.00           C  
ATOM   1481  C   ASN A 192     -12.299 -11.032 -10.643  1.00  0.00           C  
ATOM   1482  CB  ASN A 192     -14.782 -10.821 -10.352  1.00  0.00           C  
ATOM   1483  O   ASN A 192     -12.441 -10.283 -11.611  1.00  0.00           O  
ATOM   1484  CG  ASN A 192     -16.016 -11.251  -9.583  1.00  0.00           C  
ATOM   1485  ND2 ASN A 192     -16.852 -10.287  -9.216  1.00  0.00           N  
ATOM   1486  OD1 ASN A 192     -16.215 -12.440  -9.320  1.00  0.00           O  
ATOM   1487  N   PRO A 193     -11.192 -11.591 -10.281  1.00  0.00           N  
ATOM   1488  CA  PRO A 193      -9.976 -11.216 -11.006  1.00  0.00           C  
ATOM   1489  C   PRO A 193     -10.011 -11.637 -12.474  1.00  0.00           C  
ATOM   1490  CB  PRO A 193      -8.871 -11.959 -10.251  1.00  0.00           C  
ATOM   1491  O   PRO A 193      -9.321 -11.043 -13.306  1.00  0.00           O  
ATOM   1492  CG  PRO A 193      -9.577 -13.059  -9.527  1.00  0.00           C  
ATOM   1493  CD  PRO A 193     -10.968 -12.597  -9.196  1.00  0.00           C  
ATOM   1494  N   GLU A 194     -10.810 -12.552 -12.826  1.00  0.00           N  
ATOM   1495  CA  GLU A 194     -10.878 -13.081 -14.185  1.00  0.00           C  
ATOM   1496  C   GLU A 194     -11.466 -12.054 -15.149  1.00  0.00           C  
ATOM   1497  CB  GLU A 194     -11.707 -14.368 -14.219  1.00  0.00           C  
ATOM   1498  O   GLU A 194     -11.256 -12.141 -16.360  1.00  0.00           O  
ATOM   1499  CG  GLU A 194     -13.177 -14.162 -13.886  1.00  0.00           C  
ATOM   1500  CD  GLU A 194     -13.435 -13.977 -12.399  1.00  0.00           C  
ATOM   1501  OE1 GLU A 194     -14.604 -13.760 -12.008  1.00  0.00           O  
ATOM   1502  OE2 GLU A 194     -12.459 -14.048 -11.619  1.00  0.00           O  
ATOM   1503  N   LYS A 195     -12.110 -11.022 -14.649  1.00  0.00           N  
ATOM   1504  CA  LYS A 195     -12.777 -10.024 -15.480  1.00  0.00           C  
ATOM   1505  C   LYS A 195     -11.847  -8.853 -15.786  1.00  0.00           C  
ATOM   1506  CB  LYS A 195     -14.049  -9.519 -14.797  1.00  0.00           C  
ATOM   1507  O   LYS A 195     -12.162  -8.005 -16.624  1.00  0.00           O  
ATOM   1508  CG  LYS A 195     -15.160 -10.555 -14.714  1.00  0.00           C  
ATOM   1509  CD  LYS A 195     -16.431  -9.964 -14.117  1.00  0.00           C  
ATOM   1510  CE  LYS A 195     -17.541 -11.002 -14.026  1.00  0.00           C  
ATOM   1511  NZ  LYS A 195     -18.780 -10.436 -13.411  1.00  0.00           N  
ATOM   1512  N   GLN A 196     -10.690  -8.939 -15.245  1.00  0.00           N  
ATOM   1513  CA  GLN A 196      -9.780  -7.807 -15.385  1.00  0.00           C  
ATOM   1514  C   GLN A 196      -8.833  -8.004 -16.565  1.00  0.00           C  
ATOM   1515  CB  GLN A 196      -8.980  -7.599 -14.098  1.00  0.00           C  
ATOM   1516  O   GLN A 196      -8.614  -9.132 -17.010  1.00  0.00           O  
ATOM   1517  CG  GLN A 196      -9.839  -7.543 -12.842  1.00  0.00           C  
ATOM   1518  CD  GLN A 196     -10.882  -6.443 -12.893  1.00  0.00           C  
ATOM   1519  NE2 GLN A 196     -12.058  -6.715 -12.337  1.00  0.00           N  
ATOM   1520  OE1 GLN A 196     -10.634  -5.357 -13.426  1.00  0.00           O  
ATOM   1521  N   LYS A 197      -8.395  -6.892 -17.104  1.00  0.00           N  
ATOM   1522  CA  LYS A 197      -7.360  -6.899 -18.134  1.00  0.00           C  
ATOM   1523  C   LYS A 197      -5.967  -6.944 -17.513  1.00  0.00           C  
ATOM   1524  CB  LYS A 197      -7.492  -5.671 -19.036  1.00  0.00           C  
ATOM   1525  O   LYS A 197      -5.511  -5.960 -16.927  1.00  0.00           O  
ATOM   1526  CG  LYS A 197      -6.589  -5.702 -20.260  1.00  0.00           C  
ATOM   1527  CD  LYS A 197      -6.819  -4.492 -21.156  1.00  0.00           C  
ATOM   1528  CE  LYS A 197      -5.849  -4.471 -22.329  1.00  0.00           C  
ATOM   1529  NZ  LYS A 197      -6.082  -3.295 -23.220  1.00  0.00           N  
ATOM   1530  N   TRP A 198      -5.342  -8.083 -17.617  1.00  0.00           N  
ATOM   1531  CA  TRP A 198      -4.013  -8.284 -17.050  1.00  0.00           C  
ATOM   1532  C   TRP A 198      -2.931  -8.033 -18.095  1.00  0.00           C  
ATOM   1533  CB  TRP A 198      -3.877  -9.701 -16.486  1.00  0.00           C  
ATOM   1534  O   TRP A 198      -3.075  -8.429 -19.254  1.00  0.00           O  
ATOM   1535  CG  TRP A 198      -4.814  -9.998 -15.354  1.00  0.00           C  
ATOM   1536  CD1 TRP A 198      -6.057 -10.561 -15.440  1.00  0.00           C  
ATOM   1537  CD2 TRP A 198      -4.583  -9.744 -13.965  1.00  0.00           C  
ATOM   1538  CE2 TRP A 198      -5.730 -10.178 -13.264  1.00  0.00           C  
ATOM   1539  CE3 TRP A 198      -3.517  -9.191 -13.244  1.00  0.00           C  
ATOM   1540  NE1 TRP A 198      -6.614 -10.672 -14.186  1.00  0.00           N  
ATOM   1541  CH2 TRP A 198      -4.783  -9.531 -11.194  1.00  0.00           C  
ATOM   1542  CZ2 TRP A 198      -5.840 -10.076 -11.876  1.00  0.00           C  
ATOM   1543  CZ3 TRP A 198      -3.628  -9.090 -11.862  1.00  0.00           C  
ATOM   1544  N   ILE A 199      -1.998  -7.236 -17.619  1.00  0.00           N  
ATOM   1545  CA  ILE A 199      -0.892  -6.939 -18.523  1.00  0.00           C  
ATOM   1546  C   ILE A 199       0.416  -7.445 -17.920  1.00  0.00           C  
ATOM   1547  CB  ILE A 199      -0.796  -5.426 -18.820  1.00  0.00           C  
ATOM   1548  O   ILE A 199       0.517  -7.629 -16.705  1.00  0.00           O  
ATOM   1549  CG1 ILE A 199      -0.575  -4.639 -17.523  1.00  0.00           C  
ATOM   1550  CG2 ILE A 199      -2.051  -4.938 -19.550  1.00  0.00           C  
ATOM   1551  CD1 ILE A 199      -0.189  -3.183 -17.740  1.00  0.00           C  
ATOM   1552  N   SER A 200       1.316  -7.873 -18.783  1.00  0.00           N  
ATOM   1553  CA  SER A 200       2.662  -8.256 -18.371  1.00  0.00           C  
ATOM   1554  C   SER A 200       3.713  -7.355 -19.010  1.00  0.00           C  
ATOM   1555  CB  SER A 200       2.940  -9.715 -18.734  1.00  0.00           C  
ATOM   1556  O   SER A 200       3.450  -6.710 -20.027  1.00  0.00           O  
ATOM   1557  OG  SER A 200       2.012 -10.577 -18.097  1.00  0.00           O  
ATOM   1558  N   GLY A 201       4.875  -7.190 -18.332  1.00  0.00           N  
ATOM   1559  CA  GLY A 201       5.987  -6.448 -18.905  1.00  0.00           C  
ATOM   1560  C   GLY A 201       5.822  -4.944 -18.793  1.00  0.00           C  
ATOM   1561  O   GLY A 201       6.396  -4.190 -19.581  1.00  0.00           O  
ATOM   1562  N   TRP A 202       5.013  -4.541 -17.881  1.00  0.00           N  
ATOM   1563  CA  TRP A 202       4.719  -3.121 -17.725  1.00  0.00           C  
ATOM   1564  C   TRP A 202       5.775  -2.437 -16.862  1.00  0.00           C  
ATOM   1565  CB  TRP A 202       3.331  -2.923 -17.108  1.00  0.00           C  
ATOM   1566  O   TRP A 202       6.293  -3.034 -15.915  1.00  0.00           O  
ATOM   1567  CG  TRP A 202       2.894  -1.491 -17.039  1.00  0.00           C  
ATOM   1568  CD1 TRP A 202       2.169  -0.804 -17.973  1.00  0.00           C  
ATOM   1569  CD2 TRP A 202       3.159  -0.567 -15.979  1.00  0.00           C  
ATOM   1570  CE2 TRP A 202       2.563   0.663 -16.337  1.00  0.00           C  
ATOM   1571  CE3 TRP A 202       3.842  -0.660 -14.759  1.00  0.00           C  
ATOM   1572  NE1 TRP A 202       1.967   0.491 -17.557  1.00  0.00           N  
ATOM   1573  CH2 TRP A 202       3.305   1.673 -14.330  1.00  0.00           C  
ATOM   1574  CZ2 TRP A 202       2.631   1.792 -15.517  1.00  0.00           C  
ATOM   1575  CZ3 TRP A 202       3.908   0.465 -13.945  1.00  0.00           C  
ATOM   1576  N   SER A 203       6.262  -1.228 -17.154  1.00  0.00           N  
ATOM   1577  CA  SER A 203       7.095  -0.367 -16.321  1.00  0.00           C  
ATOM   1578  C   SER A 203       6.582   1.069 -16.323  1.00  0.00           C  
ATOM   1579  CB  SER A 203       8.547  -0.399 -16.801  1.00  0.00           C  
ATOM   1580  O   SER A 203       5.943   1.504 -17.283  1.00  0.00           O  
ATOM   1581  OG  SER A 203       8.673   0.229 -18.065  1.00  0.00           O  
ATOM   1582  N   LEU A 204       6.693   1.747 -15.170  1.00  0.00           N  
ATOM   1583  CA  LEU A 204       6.260   3.135 -15.047  1.00  0.00           C  
ATOM   1584  C   LEU A 204       7.111   4.049 -15.923  1.00  0.00           C  
ATOM   1585  CB  LEU A 204       6.335   3.593 -13.588  1.00  0.00           C  
ATOM   1586  O   LEU A 204       8.342   3.988 -15.878  1.00  0.00           O  
ATOM   1587  CG  LEU A 204       5.786   4.988 -13.286  1.00  0.00           C  
ATOM   1588  CD1 LEU A 204       4.270   5.009 -13.450  1.00  0.00           C  
ATOM   1589  CD2 LEU A 204       6.183   5.427 -11.881  1.00  0.00           C  
ATOM   1590  N   ASN A 205       6.412   4.662 -16.807  1.00  0.00           N  
ATOM   1591  CA  ASN A 205       7.063   5.709 -17.587  1.00  0.00           C  
ATOM   1592  C   ASN A 205       7.050   7.046 -16.852  1.00  0.00           C  
ATOM   1593  CB  ASN A 205       6.396   5.850 -18.957  1.00  0.00           C  
ATOM   1594  O   ASN A 205       6.002   7.684 -16.733  1.00  0.00           O  
ATOM   1595  CG  ASN A 205       7.180   6.742 -19.899  1.00  0.00           C  
ATOM   1596  ND2 ASN A 205       6.923   6.608 -21.195  1.00  0.00           N  
ATOM   1597  OD1 ASN A 205       8.011   7.545 -19.466  1.00  0.00           O  
ATOM   1598  N   SER A 206       8.074   7.410 -16.097  1.00  0.00           N  
ATOM   1599  CA  SER A 206       8.149   8.613 -15.275  1.00  0.00           C  
ATOM   1600  C   SER A 206       7.916   9.868 -16.110  1.00  0.00           C  
ATOM   1601  CB  SER A 206       9.506   8.701 -14.576  1.00  0.00           C  
ATOM   1602  O   SER A 206       7.463  10.890 -15.590  1.00  0.00           O  
ATOM   1603  OG  SER A 206      10.563   8.559 -15.509  1.00  0.00           O  
ATOM   1604  N   ASP A 207       8.160   9.775 -17.451  1.00  0.00           N  
ATOM   1605  CA  ASP A 207       7.973  10.952 -18.293  1.00  0.00           C  
ATOM   1606  C   ASP A 207       6.491  11.268 -18.476  1.00  0.00           C  
ATOM   1607  CB  ASP A 207       8.640  10.749 -19.656  1.00  0.00           C  
ATOM   1608  O   ASP A 207       6.116  12.427 -18.665  1.00  0.00           O  
ATOM   1609  CG  ASP A 207      10.156  10.717 -19.575  1.00  0.00           C  
ATOM   1610  OD1 ASP A 207      10.728  11.281 -18.618  1.00  0.00           O  
ATOM   1611  OD2 ASP A 207      10.784  10.124 -20.479  1.00  0.00           O  
ATOM   1612  N   SER A 208       5.611  10.354 -18.056  1.00  0.00           N  
ATOM   1613  CA  SER A 208       4.205  10.523 -18.411  1.00  0.00           C  
ATOM   1614  C   SER A 208       3.325  10.590 -17.167  1.00  0.00           C  
ATOM   1615  CB  SER A 208       3.739   9.379 -19.314  1.00  0.00           C  
ATOM   1616  O   SER A 208       2.148  10.946 -17.252  1.00  0.00           O  
ATOM   1617  OG  SER A 208       3.950   8.126 -18.687  1.00  0.00           O  
ATOM   1618  N   VAL A 209       3.918  10.462 -15.919  1.00  0.00           N  
ATOM   1619  CA  VAL A 209       2.971  10.315 -14.819  1.00  0.00           C  
ATOM   1620  C   VAL A 209       2.810  11.649 -14.093  1.00  0.00           C  
ATOM   1621  CB  VAL A 209       3.418   9.219 -13.827  1.00  0.00           C  
ATOM   1622  O   VAL A 209       3.800  12.278 -13.711  1.00  0.00           O  
ATOM   1623  CG1 VAL A 209       2.446   9.123 -12.653  1.00  0.00           C  
ATOM   1624  CG2 VAL A 209       3.536   7.872 -14.538  1.00  0.00           C  
ATOM   1625  N   GLU A 210       1.825  12.412 -14.408  1.00  0.00           N  
ATOM   1626  CA  GLU A 210       1.301  13.565 -13.682  1.00  0.00           C  
ATOM   1627  C   GLU A 210       0.406  13.129 -12.526  1.00  0.00           C  
ATOM   1628  CB  GLU A 210       0.527  14.489 -14.627  1.00  0.00           C  
ATOM   1629  O   GLU A 210      -0.550  12.376 -12.723  1.00  0.00           O  
ATOM   1630  CG  GLU A 210       1.272  15.767 -14.984  1.00  0.00           C  
ATOM   1631  CD  GLU A 210       0.488  16.677 -15.916  1.00  0.00           C  
ATOM   1632  OE1 GLU A 210       0.998  17.764 -16.273  1.00  0.00           O  
ATOM   1633  OE2 GLU A 210      -0.644  16.301 -16.292  1.00  0.00           O  
ATOM   1634  N   TRP A 211       0.944  12.895 -11.310  1.00  0.00           N  
ATOM   1635  CA  TRP A 211       0.150  12.680 -10.105  1.00  0.00           C  
ATOM   1636  C   TRP A 211      -0.737  13.886  -9.816  1.00  0.00           C  
ATOM   1637  CB  TRP A 211       1.058  12.399  -8.905  1.00  0.00           C  
ATOM   1638  O   TRP A 211      -0.577  14.550  -8.789  1.00  0.00           O  
ATOM   1639  CG  TRP A 211       1.777  11.086  -8.980  1.00  0.00           C  
ATOM   1640  CD1 TRP A 211       2.687  10.696  -9.924  1.00  0.00           C  
ATOM   1641  CD2 TRP A 211       1.641   9.985  -8.075  1.00  0.00           C  
ATOM   1642  CE2 TRP A 211       2.500   8.961  -8.532  1.00  0.00           C  
ATOM   1643  CE3 TRP A 211       0.877   9.766  -6.922  1.00  0.00           C  
ATOM   1644  NE1 TRP A 211       3.125   9.419  -9.660  1.00  0.00           N  
ATOM   1645  CH2 TRP A 211       1.856   7.546  -6.747  1.00  0.00           C  
ATOM   1646  CZ2 TRP A 211       2.615   7.734  -7.873  1.00  0.00           C  
ATOM   1647  CZ3 TRP A 211       0.993   8.545  -6.268  1.00  0.00           C  
ATOM   1648  N   GLY A 212      -1.627  14.288 -10.631  1.00  0.00           N  
ATOM   1649  CA  GLY A 212      -2.582  15.316 -10.248  1.00  0.00           C  
ATOM   1650  C   GLY A 212      -1.921  16.592  -9.760  1.00  0.00           C  
ATOM   1651  O   GLY A 212      -2.532  17.372  -9.026  1.00  0.00           O  
ATOM   1652  N   GLY A 213      -0.700  16.947 -10.300  1.00  0.00           N  
ATOM   1653  CA  GLY A 213       0.047  18.153  -9.981  1.00  0.00           C  
ATOM   1654  C   GLY A 213       1.338  17.875  -9.234  1.00  0.00           C  
ATOM   1655  O   GLY A 213       2.145  18.782  -9.021  1.00  0.00           O  
ATOM   1656  N   HIS A 214       1.548  16.577  -8.739  1.00  0.00           N  
ATOM   1657  CA  HIS A 214       2.762  16.163  -8.045  1.00  0.00           C  
ATOM   1658  C   HIS A 214       3.777  15.570  -9.016  1.00  0.00           C  
ATOM   1659  CB  HIS A 214       2.432  15.151  -6.946  1.00  0.00           C  
ATOM   1660  O   HIS A 214       3.446  14.677  -9.798  1.00  0.00           O  
ATOM   1661  CG  HIS A 214       1.563  15.704  -5.862  1.00  0.00           C  
ATOM   1662  CD2 HIS A 214       0.228  15.611  -5.659  1.00  0.00           C  
ATOM   1663  ND1 HIS A 214       2.060  16.461  -4.824  1.00  0.00           N  
ATOM   1664  CE1 HIS A 214       1.065  16.810  -4.025  1.00  0.00           C  
ATOM   1665  NE2 HIS A 214      -0.058  16.307  -4.510  1.00  0.00           N  
ATOM   1666  N   LYS A 215       4.379  16.320  -9.886  1.00  0.00           N  
ATOM   1667  CA  LYS A 215       5.443  15.834 -10.759  1.00  0.00           C  
ATOM   1668  C   LYS A 215       6.479  15.036  -9.971  1.00  0.00           C  
ATOM   1669  CB  LYS A 215       6.119  17.000 -11.483  1.00  0.00           C  
ATOM   1670  O   LYS A 215       6.865  15.429  -8.869  1.00  0.00           O  
ATOM   1671  CG  LYS A 215       5.336  17.524 -12.677  1.00  0.00           C  
ATOM   1672  CD  LYS A 215       6.127  18.575 -13.446  1.00  0.00           C  
ATOM   1673  CE  LYS A 215       5.308  19.171 -14.583  1.00  0.00           C  
ATOM   1674  NZ  LYS A 215       6.081  20.197 -15.344  1.00  0.00           N  
ATOM   1675  N   VAL A 216       6.430  13.742  -9.980  1.00  0.00           N  
ATOM   1676  CA  VAL A 216       7.563  12.988  -9.455  1.00  0.00           C  
ATOM   1677  C   VAL A 216       8.867  13.575  -9.990  1.00  0.00           C  
ATOM   1678  CB  VAL A 216       7.465  11.489  -9.818  1.00  0.00           C  
ATOM   1679  O   VAL A 216       9.036  13.727 -11.202  1.00  0.00           O  
ATOM   1680  CG1 VAL A 216       8.643  10.713  -9.232  1.00  0.00           C  
ATOM   1681  CG2 VAL A 216       6.141  10.908  -9.327  1.00  0.00           C  
ATOM   1682  N   PHE A 217       9.268  14.734  -9.512  1.00  0.00           N  
ATOM   1683  CA  PHE A 217      10.557  15.265  -9.941  1.00  0.00           C  
ATOM   1684  C   PHE A 217      11.657  14.225  -9.761  1.00  0.00           C  
ATOM   1685  CB  PHE A 217      10.903  16.537  -9.161  1.00  0.00           C  
ATOM   1686  O   PHE A 217      11.778  13.621  -8.693  1.00  0.00           O  
ATOM   1687  CG  PHE A 217      10.038  17.717  -9.511  1.00  0.00           C  
ATOM   1688  CD1 PHE A 217      10.334  18.512 -10.612  1.00  0.00           C  
ATOM   1689  CD2 PHE A 217       8.928  18.033  -8.738  1.00  0.00           C  
ATOM   1690  CE1 PHE A 217       9.535  19.606 -10.938  1.00  0.00           C  
ATOM   1691  CE2 PHE A 217       8.125  19.125  -9.057  1.00  0.00           C  
ATOM   1692  CZ  PHE A 217       8.431  19.910 -10.157  1.00  0.00           C  
ATOM   1693  N   MET A 218      11.953  13.412 -10.843  1.00  0.00           N  
ATOM   1694  CA  MET A 218      13.076  12.504 -11.061  1.00  0.00           C  
ATOM   1695  C   MET A 218      14.405  13.236 -10.910  1.00  0.00           C  
ATOM   1696  CB  MET A 218      12.987  11.861 -12.446  1.00  0.00           C  
ATOM   1697  O   MET A 218      15.434  12.615 -10.640  1.00  0.00           O  
ATOM   1698  CG  MET A 218      11.867  10.841 -12.577  1.00  0.00           C  
ATOM   1699  SD  MET A 218      12.465   9.115 -12.402  1.00  0.00           S  
ATOM   1700  CE  MET A 218      11.035   8.213 -13.060  1.00  0.00           C  
ATOM   1701  N   ASP A 219      14.586  14.065  -9.825  1.00  0.00           N  
ATOM   1702  CA  ASP A 219      15.958  14.564  -9.807  1.00  0.00           C  
ATOM   1703  C   ASP A 219      16.005  16.026  -9.370  1.00  0.00           C  
ATOM   1704  CB  ASP A 219      16.605  14.405 -11.185  1.00  0.00           C  
ATOM   1705  O   ASP A 219      16.314  16.910 -10.172  1.00  0.00           O  
ATOM   1706  CG  ASP A 219      17.287  13.061 -11.368  1.00  0.00           C  
ATOM   1707  OD1 ASP A 219      17.592  12.389 -10.360  1.00  0.00           O  
ATOM   1708  OD2 ASP A 219      17.525  12.672 -12.532  1.00  0.00           O  
ATOM   1709  N   LYS A 220      15.421  16.359  -8.273  1.00  0.00           N  
ATOM   1710  CA  LYS A 220      16.077  17.582  -7.820  1.00  0.00           C  
ATOM   1711  C   LYS A 220      17.321  17.265  -6.995  1.00  0.00           C  
ATOM   1712  CB  LYS A 220      15.110  18.439  -7.002  1.00  0.00           C  
ATOM   1713  O   LYS A 220      17.333  16.301  -6.226  1.00  0.00           O  
ATOM   1714  CG  LYS A 220      14.191  19.311  -7.845  1.00  0.00           C  
ATOM   1715  CD  LYS A 220      13.406  20.292  -6.983  1.00  0.00           C  
ATOM   1716  CE  LYS A 220      12.443  21.125  -7.819  1.00  0.00           C  
ATOM   1717  NZ  LYS A 220      11.680  22.097  -6.980  1.00  0.00           N  
ATOM   1718  N   PRO A 221      18.535  17.655  -7.436  1.00  0.00           N  
ATOM   1719  CA  PRO A 221      19.869  17.388  -6.893  1.00  0.00           C  
ATOM   1720  C   PRO A 221      19.834  16.948  -5.432  1.00  0.00           C  
ATOM   1721  CB  PRO A 221      20.585  18.733  -7.041  1.00  0.00           C  
ATOM   1722  O   PRO A 221      18.966  17.384  -4.672  1.00  0.00           O  
ATOM   1723  CG  PRO A 221      19.536  19.671  -7.546  1.00  0.00           C  
ATOM   1724  CD  PRO A 221      18.253  18.908  -7.708  1.00  0.00           C  
TER    1725      PRO A 221
ENDMDL
END
