# Supplementary material for: Improving Protein Expression, Stability, and Function with ProteinMPNN
Source: J Am Chem Soc. 2024 Jan 9;146(3):2054–61. doi: 10.1021/jacs.3c10941 (PMC10811672; doi:10.1021/jacs.3c10941)
Supplement: Supplementary file 2 — ja3c10941_si_002.zip [file ja3c10941_si_002.zip › Sumida_Design_Structures_Idealizing_with_ProteinMPNN/TEV/hyperTEV0090_m3_48.pdb]

MODEL     1
ATOM      1  N   ALA A   1     -24.084  12.330  20.811  1.00  0.00           N  
ATOM      2  CA  ALA A   1     -22.683  12.740  20.745  1.00  0.00           C  
ATOM      3  C   ALA A   1     -21.754  11.533  20.834  1.00  0.00           C  
ATOM      4  CB  ALA A   1     -22.367  13.735  21.859  1.00  0.00           C  
ATOM      5  O   ALA A   1     -20.637  11.562  20.310  1.00  0.00           O  
ATOM      6  N   GLU A   2     -22.142  10.449  21.551  1.00  0.00           N  
ATOM      7  CA  GLU A   2     -21.397   9.208  21.745  1.00  0.00           C  
ATOM      8  C   GLU A   2     -21.088   8.536  20.410  1.00  0.00           C  
ATOM      9  CB  GLU A   2     -22.175   8.249  22.650  1.00  0.00           C  
ATOM     10  O   GLU A   2     -20.009   7.967  20.230  1.00  0.00           O  
ATOM     11  CG  GLU A   2     -21.349   7.074  23.154  1.00  0.00           C  
ATOM     12  CD  GLU A   2     -22.089   6.212  24.165  1.00  0.00           C  
ATOM     13  OE1 GLU A   2     -21.538   5.174  24.595  1.00  0.00           O  
ATOM     14  OE2 GLU A   2     -23.229   6.577  24.528  1.00  0.00           O  
ATOM     15  N   SER A   3     -21.953   8.651  19.398  1.00  0.00           N  
ATOM     16  CA  SER A   3     -21.758   8.054  18.081  1.00  0.00           C  
ATOM     17  C   SER A   3     -20.792   8.878  17.237  1.00  0.00           C  
ATOM     18  CB  SER A   3     -23.096   7.916  17.352  1.00  0.00           C  
ATOM     19  O   SER A   3     -20.277   8.396  16.226  1.00  0.00           O  
ATOM     20  OG  SER A   3     -23.715   9.182  17.194  1.00  0.00           O  
ATOM     21  N   ALA A   4     -20.584  10.178  17.665  1.00  0.00           N  
ATOM     22  CA  ALA A   4     -19.724  11.086  16.910  1.00  0.00           C  
ATOM     23  C   ALA A   4     -18.250  10.796  17.178  1.00  0.00           C  
ATOM     24  CB  ALA A   4     -20.050  12.537  17.255  1.00  0.00           C  
ATOM     25  O   ALA A   4     -17.377  11.244  16.431  1.00  0.00           O  
ATOM     26  N   ALA A   5     -17.965   9.996  18.263  1.00  0.00           N  
ATOM     27  CA  ALA A   5     -16.572   9.748  18.625  1.00  0.00           C  
ATOM     28  C   ALA A   5     -16.286   8.251  18.710  1.00  0.00           C  
ATOM     29  CB  ALA A   5     -16.237  10.426  19.951  1.00  0.00           C  
ATOM     30  O   ALA A   5     -16.476   7.635  19.761  1.00  0.00           O  
ATOM     31  N   PRO A   6     -16.027   7.697  17.559  1.00  0.00           N  
ATOM     32  CA  PRO A   6     -15.717   6.270  17.671  1.00  0.00           C  
ATOM     33  C   PRO A   6     -14.596   5.986  18.669  1.00  0.00           C  
ATOM     34  CB  PRO A   6     -15.294   5.889  16.251  1.00  0.00           C  
ATOM     35  O   PRO A   6     -13.776   6.865  18.947  1.00  0.00           O  
ATOM     36  CG  PRO A   6     -15.184   7.189  15.523  1.00  0.00           C  
ATOM     37  CD  PRO A   6     -15.678   8.284  16.424  1.00  0.00           C  
ATOM     38  N   GLY A   7     -14.798   4.986  19.586  1.00  0.00           N  
ATOM     39  CA  GLY A   7     -13.822   4.539  20.567  1.00  0.00           C  
ATOM     40  C   GLY A   7     -12.499   4.130  19.948  1.00  0.00           C  
ATOM     41  O   GLY A   7     -12.287   4.309  18.747  1.00  0.00           O  
ATOM     42  N   PRO A   8     -11.617   3.759  20.788  1.00  0.00           N  
ATOM     43  CA  PRO A   8     -10.303   3.309  20.323  1.00  0.00           C  
ATOM     44  C   PRO A   8     -10.391   2.136  19.351  1.00  0.00           C  
ATOM     45  CB  PRO A   8      -9.594   2.896  21.616  1.00  0.00           C  
ATOM     46  O   PRO A   8     -11.271   1.281  19.486  1.00  0.00           O  
ATOM     47  CG  PRO A   8     -10.398   3.522  22.709  1.00  0.00           C  
ATOM     48  CD  PRO A   8     -11.797   3.740  22.208  1.00  0.00           C  
ATOM     49  N   ARG A   9      -9.595   2.196  18.352  1.00  0.00           N  
ATOM     50  CA  ARG A   9      -9.527   1.107  17.383  1.00  0.00           C  
ATOM     51  C   ARG A   9      -8.120   0.522  17.315  1.00  0.00           C  
ATOM     52  CB  ARG A   9      -9.960   1.592  15.998  1.00  0.00           C  
ATOM     53  O   ARG A   9      -7.133   1.257  17.379  1.00  0.00           O  
ATOM     54  CG  ARG A   9      -9.968   0.501  14.938  1.00  0.00           C  
ATOM     55  CD  ARG A   9     -10.577   0.989  13.631  1.00  0.00           C  
ATOM     56  NE  ARG A   9     -12.022   1.167  13.744  1.00  0.00           N  
ATOM     57  NH1 ARG A   9     -12.530  -1.062  13.406  1.00  0.00           N  
ATOM     58  NH2 ARG A   9     -14.208   0.461  13.753  1.00  0.00           N  
ATOM     59  CZ  ARG A   9     -12.917   0.188  13.634  1.00  0.00           C  
ATOM     60  N   ASP A  10      -8.108  -0.712  17.190  1.00  0.00           N  
ATOM     61  CA  ASP A  10      -6.844  -1.430  17.053  1.00  0.00           C  
ATOM     62  C   ASP A  10      -6.438  -1.552  15.586  1.00  0.00           C  
ATOM     63  CB  ASP A  10      -6.944  -2.818  17.689  1.00  0.00           C  
ATOM     64  O   ASP A  10      -7.051  -2.306  14.828  1.00  0.00           O  
ATOM     65  CG  ASP A  10      -5.618  -3.557  17.710  1.00  0.00           C  
ATOM     66  OD1 ASP A  10      -4.586  -2.970  17.319  1.00  0.00           O  
ATOM     67  OD2 ASP A  10      -5.606  -4.739  18.118  1.00  0.00           O  
ATOM     68  N   TYR A  11      -5.327  -0.847  15.164  1.00  0.00           N  
ATOM     69  CA  TYR A  11      -4.880  -0.880  13.776  1.00  0.00           C  
ATOM     70  C   TYR A  11      -3.736  -1.870  13.595  1.00  0.00           C  
ATOM     71  CB  TYR A  11      -4.441   0.514  13.319  1.00  0.00           C  
ATOM     72  O   TYR A  11      -3.154  -1.964  12.512  1.00  0.00           O  
ATOM     73  CG  TYR A  11      -5.579   1.499  13.196  1.00  0.00           C  
ATOM     74  CD1 TYR A  11      -6.387   1.522  12.062  1.00  0.00           C  
ATOM     75  CD2 TYR A  11      -5.847   2.409  14.213  1.00  0.00           C  
ATOM     76  CE1 TYR A  11      -7.435   2.428  11.943  1.00  0.00           C  
ATOM     77  CE2 TYR A  11      -6.892   3.320  14.105  1.00  0.00           C  
ATOM     78  OH  TYR A  11      -8.716   4.222  12.857  1.00  0.00           O  
ATOM     79  CZ  TYR A  11      -7.680   3.322  12.969  1.00  0.00           C  
ATOM     80  N   ASN A  12      -3.394  -2.595  14.608  1.00  0.00           N  
ATOM     81  CA  ASN A  12      -2.260  -3.514  14.602  1.00  0.00           C  
ATOM     82  C   ASN A  12      -2.454  -4.637  13.588  1.00  0.00           C  
ATOM     83  CB  ASN A  12      -2.032  -4.094  16.000  1.00  0.00           C  
ATOM     84  O   ASN A  12      -1.516  -5.009  12.880  1.00  0.00           O  
ATOM     85  CG  ASN A  12      -1.335  -3.120  16.930  1.00  0.00           C  
ATOM     86  ND2 ASN A  12      -1.545  -3.289  18.230  1.00  0.00           N  
ATOM     87  OD1 ASN A  12      -0.615  -2.223  16.483  1.00  0.00           O  
ATOM     88  N   PRO A  13      -3.653  -5.105  13.452  1.00  0.00           N  
ATOM     89  CA  PRO A  13      -3.828  -6.160  12.450  1.00  0.00           C  
ATOM     90  C   PRO A  13      -3.499  -5.690  11.035  1.00  0.00           C  
ATOM     91  CB  PRO A  13      -5.310  -6.521  12.574  1.00  0.00           C  
ATOM     92  O   PRO A  13      -3.012  -6.476  10.217  1.00  0.00           O  
ATOM     93  CG  PRO A  13      -5.659  -6.219  13.996  1.00  0.00           C  
ATOM     94  CD  PRO A  13      -4.921  -4.981  14.416  1.00  0.00           C  
ATOM     95  N   ILE A  14      -3.705  -4.436  10.776  1.00  0.00           N  
ATOM     96  CA  ILE A  14      -3.372  -3.871   9.473  1.00  0.00           C  
ATOM     97  C   ILE A  14      -1.876  -3.568   9.409  1.00  0.00           C  
ATOM     98  CB  ILE A  14      -4.190  -2.593   9.184  1.00  0.00           C  
ATOM     99  O   ILE A  14      -1.197  -3.959   8.457  1.00  0.00           O  
ATOM    100  CG1 ILE A  14      -5.685  -2.923   9.104  1.00  0.00           C  
ATOM    101  CG2 ILE A  14      -3.708  -1.922   7.895  1.00  0.00           C  
ATOM    102  CD1 ILE A  14      -6.589  -1.698   9.068  1.00  0.00           C  
ATOM    103  N   SER A  15      -1.361  -2.932  10.454  1.00  0.00           N  
ATOM    104  CA  SER A  15       0.036  -2.510  10.457  1.00  0.00           C  
ATOM    105  C   SER A  15       0.977  -3.708  10.383  1.00  0.00           C  
ATOM    106  CB  SER A  15       0.344  -1.685  11.708  1.00  0.00           C  
ATOM    107  O   SER A  15       2.045  -3.629   9.773  1.00  0.00           O  
ATOM    108  OG  SER A  15       0.091  -2.438  12.881  1.00  0.00           O  
ATOM    109  N   ASP A  16       0.611  -4.887  10.941  1.00  0.00           N  
ATOM    110  CA  ASP A  16       1.443  -6.086  10.973  1.00  0.00           C  
ATOM    111  C   ASP A  16       1.572  -6.703   9.582  1.00  0.00           C  
ATOM    112  CB  ASP A  16       0.867  -7.112  11.952  1.00  0.00           C  
ATOM    113  O   ASP A  16       2.425  -7.564   9.356  1.00  0.00           O  
ATOM    114  CG  ASP A  16       1.090  -6.735  13.406  1.00  0.00           C  
ATOM    115  OD1 ASP A  16       1.916  -5.839  13.684  1.00  0.00           O  
ATOM    116  OD2 ASP A  16       0.437  -7.342  14.282  1.00  0.00           O  
ATOM    117  N   THR A  17       0.724  -6.235   8.635  1.00  0.00           N  
ATOM    118  CA  THR A  17       0.763  -6.813   7.296  1.00  0.00           C  
ATOM    119  C   THR A  17       1.527  -5.904   6.337  1.00  0.00           C  
ATOM    120  CB  THR A  17      -0.656  -7.061   6.753  1.00  0.00           C  
ATOM    121  O   THR A  17       1.737  -6.257   5.175  1.00  0.00           O  
ATOM    122  CG2 THR A  17      -1.483  -7.889   7.731  1.00  0.00           C  
ATOM    123  OG1 THR A  17      -1.307  -5.802   6.541  1.00  0.00           O  
ATOM    124  N   ILE A  18       1.929  -4.745   6.816  1.00  0.00           N  
ATOM    125  CA  ILE A  18       2.607  -3.762   5.977  1.00  0.00           C  
ATOM    126  C   ILE A  18       4.050  -4.200   5.734  1.00  0.00           C  
ATOM    127  CB  ILE A  18       2.574  -2.355   6.615  1.00  0.00           C  
ATOM    128  O   ILE A  18       4.734  -4.645   6.658  1.00  0.00           O  
ATOM    129  CG1 ILE A  18       1.137  -1.820   6.653  1.00  0.00           C  
ATOM    130  CG2 ILE A  18       3.495  -1.396   5.856  1.00  0.00           C  
ATOM    131  CD1 ILE A  18       0.982  -0.518   7.426  1.00  0.00           C  
ATOM    132  N   VAL A  19       4.505  -4.098   4.498  1.00  0.00           N  
ATOM    133  CA  VAL A  19       5.870  -4.439   4.109  1.00  0.00           C  
ATOM    134  C   VAL A  19       6.519  -3.251   3.403  1.00  0.00           C  
ATOM    135  CB  VAL A  19       5.905  -5.685   3.196  1.00  0.00           C  
ATOM    136  O   VAL A  19       5.825  -2.400   2.841  1.00  0.00           O  
ATOM    137  CG1 VAL A  19       5.344  -6.905   3.926  1.00  0.00           C  
ATOM    138  CG2 VAL A  19       5.126  -5.425   1.908  1.00  0.00           C  
ATOM    139  N   ARG A  20       7.814  -3.216   3.550  1.00  0.00           N  
ATOM    140  CA  ARG A  20       8.602  -2.274   2.762  1.00  0.00           C  
ATOM    141  C   ARG A  20       9.204  -2.954   1.537  1.00  0.00           C  
ATOM    142  CB  ARG A  20       9.711  -1.655   3.615  1.00  0.00           C  
ATOM    143  O   ARG A  20       9.866  -3.987   1.656  1.00  0.00           O  
ATOM    144  CG  ARG A  20      10.489  -0.554   2.911  1.00  0.00           C  
ATOM    145  CD  ARG A  20      11.533   0.072   3.825  1.00  0.00           C  
ATOM    146  NE  ARG A  20      12.761   0.389   3.102  1.00  0.00           N  
ATOM    147  NH1 ARG A  20      13.910   1.132   4.964  1.00  0.00           N  
ATOM    148  NH2 ARG A  20      14.924   1.137   2.908  1.00  0.00           N  
ATOM    149  CZ  ARG A  20      13.862   0.886   3.659  1.00  0.00           C  
ATOM    150  N   LEU A  21       8.930  -2.327   0.357  1.00  0.00           N  
ATOM    151  CA  LEU A  21       9.417  -2.862  -0.910  1.00  0.00           C  
ATOM    152  C   LEU A  21      10.448  -1.929  -1.534  1.00  0.00           C  
ATOM    153  CB  LEU A  21       8.254  -3.079  -1.882  1.00  0.00           C  
ATOM    154  O   LEU A  21      10.190  -0.735  -1.704  1.00  0.00           O  
ATOM    155  CG  LEU A  21       7.071  -3.893  -1.354  1.00  0.00           C  
ATOM    156  CD1 LEU A  21       5.871  -3.748  -2.283  1.00  0.00           C  
ATOM    157  CD2 LEU A  21       7.459  -5.360  -1.198  1.00  0.00           C  
ATOM    158  N   THR A  22      11.569  -2.523  -1.797  1.00  0.00           N  
ATOM    159  CA  THR A  22      12.609  -1.753  -2.472  1.00  0.00           C  
ATOM    160  C   THR A  22      13.026  -2.432  -3.773  1.00  0.00           C  
ATOM    161  CB  THR A  22      13.842  -1.569  -1.568  1.00  0.00           C  
ATOM    162  O   THR A  22      13.588  -3.529  -3.755  1.00  0.00           O  
ATOM    163  CG2 THR A  22      14.894  -0.697  -2.245  1.00  0.00           C  
ATOM    164  OG1 THR A  22      13.439  -0.946  -0.341  1.00  0.00           O  
ATOM    165  N   ASN A  23      12.684  -1.754  -4.907  1.00  0.00           N  
ATOM    166  CA  ASN A  23      13.068  -2.228  -6.232  1.00  0.00           C  
ATOM    167  C   ASN A  23      14.323  -1.523  -6.738  1.00  0.00           C  
ATOM    168  CB  ASN A  23      11.918  -2.041  -7.224  1.00  0.00           C  
ATOM    169  O   ASN A  23      14.311  -0.312  -6.965  1.00  0.00           O  
ATOM    170  CG  ASN A  23      12.221  -2.628  -8.588  1.00  0.00           C  
ATOM    171  ND2 ASN A  23      11.208  -2.694  -9.444  1.00  0.00           N  
ATOM    172  OD1 ASN A  23      13.356  -3.019  -8.871  1.00  0.00           O  
ATOM    173  N   THR A  24      15.370  -2.310  -6.904  1.00  0.00           N  
ATOM    174  CA  THR A  24      16.631  -1.813  -7.444  1.00  0.00           C  
ATOM    175  C   THR A  24      16.864  -2.347  -8.854  1.00  0.00           C  
ATOM    176  CB  THR A  24      17.817  -2.203  -6.542  1.00  0.00           C  
ATOM    177  O   THR A  24      17.064  -3.549  -9.043  1.00  0.00           O  
ATOM    178  CG2 THR A  24      19.115  -1.575  -7.038  1.00  0.00           C  
ATOM    179  OG1 THR A  24      17.562  -1.754  -5.205  1.00  0.00           O  
ATOM    180  N   SER A  25      16.697  -1.384  -9.836  1.00  0.00           N  
ATOM    181  CA  SER A  25      16.854  -1.758 -11.237  1.00  0.00           C  
ATOM    182  C   SER A  25      17.525  -0.643 -12.034  1.00  0.00           C  
ATOM    183  CB  SER A  25      15.498  -2.094 -11.859  1.00  0.00           C  
ATOM    184  O   SER A  25      17.211   0.534 -11.850  1.00  0.00           O  
ATOM    185  OG  SER A  25      14.886  -3.174 -11.174  1.00  0.00           O  
ATOM    186  N   ASP A  26      18.529  -1.032 -12.824  1.00  0.00           N  
ATOM    187  CA  ASP A  26      19.188  -0.117 -13.749  1.00  0.00           C  
ATOM    188  C   ASP A  26      19.788   1.076 -13.008  1.00  0.00           C  
ATOM    189  CB  ASP A  26      18.205   0.368 -14.817  1.00  0.00           C  
ATOM    190  O   ASP A  26      19.634   2.221 -13.437  1.00  0.00           O  
ATOM    191  CG  ASP A  26      17.762  -0.737 -15.760  1.00  0.00           C  
ATOM    192  OD1 ASP A  26      18.522  -1.708 -15.962  1.00  0.00           O  
ATOM    193  OD2 ASP A  26      16.644  -0.633 -16.309  1.00  0.00           O  
ATOM    194  N   GLY A  27      20.411   0.873 -11.783  1.00  0.00           N  
ATOM    195  CA  GLY A  27      21.096   1.908 -11.026  1.00  0.00           C  
ATOM    196  C   GLY A  27      20.152   2.784 -10.223  1.00  0.00           C  
ATOM    197  O   GLY A  27      20.585   3.735  -9.569  1.00  0.00           O  
ATOM    198  N   TYR A  28      18.848   2.541 -10.338  1.00  0.00           N  
ATOM    199  CA  TYR A  28      17.858   3.305  -9.587  1.00  0.00           C  
ATOM    200  C   TYR A  28      17.191   2.437  -8.526  1.00  0.00           C  
ATOM    201  CB  TYR A  28      16.799   3.885 -10.528  1.00  0.00           C  
ATOM    202  O   TYR A  28      17.108   1.216  -8.676  1.00  0.00           O  
ATOM    203  CG  TYR A  28      17.335   4.935 -11.471  1.00  0.00           C  
ATOM    204  CD1 TYR A  28      17.296   6.286 -11.135  1.00  0.00           C  
ATOM    205  CD2 TYR A  28      17.880   4.578 -12.700  1.00  0.00           C  
ATOM    206  CE1 TYR A  28      17.787   7.257 -12.002  1.00  0.00           C  
ATOM    207  CE2 TYR A  28      18.373   5.540 -13.575  1.00  0.00           C  
ATOM    208  OH  TYR A  28      18.811   7.832 -14.079  1.00  0.00           O  
ATOM    209  CZ  TYR A  28      18.323   6.875 -13.217  1.00  0.00           C  
ATOM    210  N   SER A  29      16.758   3.135  -7.464  1.00  0.00           N  
ATOM    211  CA  SER A  29      16.070   2.448  -6.376  1.00  0.00           C  
ATOM    212  C   SER A  29      14.768   3.154  -6.012  1.00  0.00           C  
ATOM    213  CB  SER A  29      16.972   2.358  -5.144  1.00  0.00           C  
ATOM    214  O   SER A  29      14.746   4.374  -5.832  1.00  0.00           O  
ATOM    215  OG  SER A  29      16.330   1.643  -4.102  1.00  0.00           O  
ATOM    216  N   ILE A  30      13.685   2.360  -6.100  1.00  0.00           N  
ATOM    217  CA  ILE A  30      12.386   2.866  -5.668  1.00  0.00           C  
ATOM    218  C   ILE A  30      11.910   2.086  -4.445  1.00  0.00           C  
ATOM    219  CB  ILE A  30      11.340   2.778  -6.801  1.00  0.00           C  
ATOM    220  O   ILE A  30      11.916   0.853  -4.446  1.00  0.00           O  
ATOM    221  CG1 ILE A  30      11.778   3.627  -8.000  1.00  0.00           C  
ATOM    222  CG2 ILE A  30       9.960   3.212  -6.297  1.00  0.00           C  
ATOM    223  CD1 ILE A  30      10.867   3.502  -9.213  1.00  0.00           C  
ATOM    224  N   SER A  31      11.582   2.870  -3.432  1.00  0.00           N  
ATOM    225  CA  SER A  31      11.094   2.259  -2.200  1.00  0.00           C  
ATOM    226  C   SER A  31       9.683   2.732  -1.868  1.00  0.00           C  
ATOM    227  CB  SER A  31      12.034   2.575  -1.036  1.00  0.00           C  
ATOM    228  O   SER A  31       9.418   3.936  -1.836  1.00  0.00           O  
ATOM    229  OG  SER A  31      11.667   1.843   0.121  1.00  0.00           O  
ATOM    230  N   LEU A  32       8.819   1.730  -1.650  1.00  0.00           N  
ATOM    231  CA  LEU A  32       7.437   1.977  -1.255  1.00  0.00           C  
ATOM    232  C   LEU A  32       6.974   0.953  -0.225  1.00  0.00           C  
ATOM    233  CB  LEU A  32       6.516   1.942  -2.477  1.00  0.00           C  
ATOM    234  O   LEU A  32       7.712   0.023   0.107  1.00  0.00           O  
ATOM    235  CG  LEU A  32       6.960   2.767  -3.686  1.00  0.00           C  
ATOM    236  CD1 LEU A  32       6.169   2.362  -4.925  1.00  0.00           C  
ATOM    237  CD2 LEU A  32       6.798   4.257  -3.406  1.00  0.00           C  
ATOM    238  N   PHE A  33       5.777   1.144   0.211  1.00  0.00           N  
ATOM    239  CA  PHE A  33       5.168   0.170   1.109  1.00  0.00           C  
ATOM    240  C   PHE A  33       4.174  -0.710   0.359  1.00  0.00           C  
ATOM    241  CB  PHE A  33       4.468   0.876   2.275  1.00  0.00           C  
ATOM    242  O   PHE A  33       3.822  -0.421  -0.786  1.00  0.00           O  
ATOM    243  CG  PHE A  33       5.416   1.527   3.246  1.00  0.00           C  
ATOM    244  CD1 PHE A  33       6.069   0.774   4.213  1.00  0.00           C  
ATOM    245  CD2 PHE A  33       5.653   2.895   3.191  1.00  0.00           C  
ATOM    246  CE1 PHE A  33       6.946   1.375   5.113  1.00  0.00           C  
ATOM    247  CE2 PHE A  33       6.528   3.502   4.086  1.00  0.00           C  
ATOM    248  CZ  PHE A  33       7.173   2.740   5.048  1.00  0.00           C  
ATOM    249  N   GLY A  34       3.793  -1.767   0.989  1.00  0.00           N  
ATOM    250  CA  GLY A  34       2.774  -2.680   0.496  1.00  0.00           C  
ATOM    251  C   GLY A  34       2.001  -3.366   1.606  1.00  0.00           C  
ATOM    252  O   GLY A  34       2.346  -3.238   2.782  1.00  0.00           O  
ATOM    253  N   ILE A  35       0.896  -3.948   1.165  1.00  0.00           N  
ATOM    254  CA  ILE A  35       0.042  -4.672   2.100  1.00  0.00           C  
ATOM    255  C   ILE A  35       0.135  -6.172   1.828  1.00  0.00           C  
ATOM    256  CB  ILE A  35      -1.426  -4.200   2.007  1.00  0.00           C  
ATOM    257  O   ILE A  35      -0.103  -6.621   0.704  1.00  0.00           O  
ATOM    258  CG1 ILE A  35      -1.512  -2.682   2.203  1.00  0.00           C  
ATOM    259  CG2 ILE A  35      -2.296  -4.935   3.032  1.00  0.00           C  
ATOM    260  CD1 ILE A  35      -2.846  -2.079   1.784  1.00  0.00           C  
ATOM    261  N   GLY A  36       0.481  -6.922   2.868  1.00  0.00           N  
ATOM    262  CA  GLY A  36       0.460  -8.372   2.757  1.00  0.00           C  
ATOM    263  C   GLY A  36      -0.921  -8.966   2.962  1.00  0.00           C  
ATOM    264  O   GLY A  36      -1.670  -8.522   3.835  1.00  0.00           O  
ATOM    265  N   PHE A  37      -1.325  -9.950   2.197  1.00  0.00           N  
ATOM    266  CA  PHE A  37      -2.572 -10.704   2.239  1.00  0.00           C  
ATOM    267  C   PHE A  37      -2.359 -12.132   1.752  1.00  0.00           C  
ATOM    268  CB  PHE A  37      -3.647 -10.015   1.391  1.00  0.00           C  
ATOM    269  O   PHE A  37      -2.318 -12.383   0.546  1.00  0.00           O  
ATOM    270  CG  PHE A  37      -5.021 -10.607   1.555  1.00  0.00           C  
ATOM    271  CD1 PHE A  37      -5.451 -11.639   0.731  1.00  0.00           C  
ATOM    272  CD2 PHE A  37      -5.882 -10.130   2.535  1.00  0.00           C  
ATOM    273  CE1 PHE A  37      -6.723 -12.188   0.881  1.00  0.00           C  
ATOM    274  CE2 PHE A  37      -7.154 -10.674   2.691  1.00  0.00           C  
ATOM    275  CZ  PHE A  37      -7.573 -11.702   1.862  1.00  0.00           C  
ATOM    276  N   GLY A  38      -2.208 -13.086   2.770  1.00  0.00           N  
ATOM    277  CA  GLY A  38      -1.846 -14.431   2.352  1.00  0.00           C  
ATOM    278  C   GLY A  38      -0.513 -14.494   1.632  1.00  0.00           C  
ATOM    279  O   GLY A  38       0.491 -13.977   2.127  1.00  0.00           O  
ATOM    280  N   PRO A  39      -0.446 -15.119   0.409  1.00  0.00           N  
ATOM    281  CA  PRO A  39       0.782 -15.169  -0.388  1.00  0.00           C  
ATOM    282  C   PRO A  39       0.919 -13.979  -1.335  1.00  0.00           C  
ATOM    283  CB  PRO A  39       0.642 -16.477  -1.171  1.00  0.00           C  
ATOM    284  O   PRO A  39       1.678 -14.042  -2.306  1.00  0.00           O  
ATOM    285  CG  PRO A  39      -0.825 -16.616  -1.422  1.00  0.00           C  
ATOM    286  CD  PRO A  39      -1.566 -16.087  -0.228  1.00  0.00           C  
ATOM    287  N   LEU A  40       0.181 -12.942  -1.035  1.00  0.00           N  
ATOM    288  CA  LEU A  40       0.120 -11.819  -1.964  1.00  0.00           C  
ATOM    289  C   LEU A  40       0.626 -10.540  -1.306  1.00  0.00           C  
ATOM    290  CB  LEU A  40      -1.312 -11.616  -2.467  1.00  0.00           C  
ATOM    291  O   LEU A  40       0.521 -10.381  -0.087  1.00  0.00           O  
ATOM    292  CG  LEU A  40      -2.015 -12.853  -3.030  1.00  0.00           C  
ATOM    293  CD1 LEU A  40      -3.473 -12.536  -3.345  1.00  0.00           C  
ATOM    294  CD2 LEU A  40      -1.291 -13.359  -4.273  1.00  0.00           C  
ATOM    295  N   ILE A  41       1.155  -9.714  -2.124  1.00  0.00           N  
ATOM    296  CA  ILE A  41       1.455  -8.348  -1.707  1.00  0.00           C  
ATOM    297  C   ILE A  41       0.738  -7.360  -2.624  1.00  0.00           C  
ATOM    298  CB  ILE A  41       2.976  -8.077  -1.710  1.00  0.00           C  
ATOM    299  O   ILE A  41       0.838  -7.456  -3.850  1.00  0.00           O  
ATOM    300  CG1 ILE A  41       3.672  -8.928  -0.642  1.00  0.00           C  
ATOM    301  CG2 ILE A  41       3.259  -6.587  -1.494  1.00  0.00           C  
ATOM    302  CD1 ILE A  41       5.189  -8.804  -0.644  1.00  0.00           C  
ATOM    303  N   ILE A  42      -0.006  -6.461  -2.014  1.00  0.00           N  
ATOM    304  CA  ILE A  42      -0.712  -5.402  -2.726  1.00  0.00           C  
ATOM    305  C   ILE A  42       0.070  -4.095  -2.616  1.00  0.00           C  
ATOM    306  CB  ILE A  42      -2.147  -5.215  -2.184  1.00  0.00           C  
ATOM    307  O   ILE A  42       0.371  -3.636  -1.512  1.00  0.00           O  
ATOM    308  CG1 ILE A  42      -2.922  -6.535  -2.259  1.00  0.00           C  
ATOM    309  CG2 ILE A  42      -2.874  -4.107  -2.951  1.00  0.00           C  
ATOM    310  CD1 ILE A  42      -2.975  -7.297  -0.942  1.00  0.00           C  
ATOM    311  N   THR A  43       0.406  -3.460  -3.736  1.00  0.00           N  
ATOM    312  CA  THR A  43       1.167  -2.216  -3.709  1.00  0.00           C  
ATOM    313  C   THR A  43       0.898  -1.390  -4.963  1.00  0.00           C  
ATOM    314  CB  THR A  43       2.677  -2.488  -3.584  1.00  0.00           C  
ATOM    315  O   THR A  43      -0.050  -1.664  -5.702  1.00  0.00           O  
ATOM    316  CG2 THR A  43       3.238  -3.082  -4.871  1.00  0.00           C  
ATOM    317  OG1 THR A  43       3.356  -1.257  -3.303  1.00  0.00           O  
ATOM    318  N   ASN A  44       1.698  -0.284  -5.132  1.00  0.00           N  
ATOM    319  CA  ASN A  44       1.530   0.583  -6.293  1.00  0.00           C  
ATOM    320  C   ASN A  44       2.255   0.028  -7.516  1.00  0.00           C  
ATOM    321  CB  ASN A  44       2.021   1.998  -5.982  1.00  0.00           C  
ATOM    322  O   ASN A  44       3.334  -0.554  -7.393  1.00  0.00           O  
ATOM    323  CG  ASN A  44       1.221   2.665  -4.881  1.00  0.00           C  
ATOM    324  ND2 ASN A  44       0.081   3.242  -5.243  1.00  0.00           N  
ATOM    325  OD1 ASN A  44       1.624   2.663  -3.715  1.00  0.00           O  
ATOM    326  N   LEU A  45       1.641   0.241  -8.654  1.00  0.00           N  
ATOM    327  CA  LEU A  45       2.189  -0.187  -9.936  1.00  0.00           C  
ATOM    328  C   LEU A  45       3.509   0.520 -10.227  1.00  0.00           C  
ATOM    329  CB  LEU A  45       1.191   0.085 -11.065  1.00  0.00           C  
ATOM    330  O   LEU A  45       4.410  -0.063 -10.834  1.00  0.00           O  
ATOM    331  CG  LEU A  45       1.547  -0.487 -12.438  1.00  0.00           C  
ATOM    332  CD1 LEU A  45       1.597  -2.010 -12.380  1.00  0.00           C  
ATOM    333  CD2 LEU A  45       0.545  -0.019 -13.488  1.00  0.00           C  
ATOM    334  N   HIS A  46       3.639   1.711  -9.756  1.00  0.00           N  
ATOM    335  CA  HIS A  46       4.817   2.499 -10.101  1.00  0.00           C  
ATOM    336  C   HIS A  46       6.048   2.007  -9.348  1.00  0.00           C  
ATOM    337  CB  HIS A  46       4.576   3.980  -9.805  1.00  0.00           C  
ATOM    338  O   HIS A  46       7.130   2.587  -9.472  1.00  0.00           O  
ATOM    339  CG  HIS A  46       4.407   4.281  -8.350  1.00  0.00           C  
ATOM    340  CD2 HIS A  46       5.319   4.424  -7.359  1.00  0.00           C  
ATOM    341  ND1 HIS A  46       3.172   4.468  -7.768  1.00  0.00           N  
ATOM    342  CE1 HIS A  46       3.333   4.715  -6.478  1.00  0.00           C  
ATOM    343  NE2 HIS A  46       4.626   4.693  -6.205  1.00  0.00           N  
ATOM    344  N   LEU A  47       5.915   0.983  -8.535  1.00  0.00           N  
ATOM    345  CA  LEU A  47       7.074   0.305  -7.965  1.00  0.00           C  
ATOM    346  C   LEU A  47       7.956  -0.280  -9.063  1.00  0.00           C  
ATOM    347  CB  LEU A  47       6.629  -0.804  -7.008  1.00  0.00           C  
ATOM    348  O   LEU A  47       9.170  -0.407  -8.889  1.00  0.00           O  
ATOM    349  CG  LEU A  47       7.739  -1.666  -6.405  1.00  0.00           C  
ATOM    350  CD1 LEU A  47       8.620  -0.827  -5.485  1.00  0.00           C  
ATOM    351  CD2 LEU A  47       7.147  -2.852  -5.652  1.00  0.00           C  
ATOM    352  N   PHE A  48       7.314  -0.601 -10.226  1.00  0.00           N  
ATOM    353  CA  PHE A  48       8.009  -1.289 -11.309  1.00  0.00           C  
ATOM    354  C   PHE A  48       8.203  -0.361 -12.502  1.00  0.00           C  
ATOM    355  CB  PHE A  48       7.236  -2.540 -11.736  1.00  0.00           C  
ATOM    356  O   PHE A  48       7.924  -0.741 -13.642  1.00  0.00           O  
ATOM    357  CG  PHE A  48       7.121  -3.581 -10.656  1.00  0.00           C  
ATOM    358  CD1 PHE A  48       8.209  -4.377 -10.319  1.00  0.00           C  
ATOM    359  CD2 PHE A  48       5.924  -3.764  -9.976  1.00  0.00           C  
ATOM    360  CE1 PHE A  48       8.105  -5.342  -9.319  1.00  0.00           C  
ATOM    361  CE2 PHE A  48       5.812  -4.725  -8.975  1.00  0.00           C  
ATOM    362  CZ  PHE A  48       6.904  -5.514  -8.649  1.00  0.00           C  
ATOM    363  N   ARG A  49       8.615   0.911 -12.214  1.00  0.00           N  
ATOM    364  CA  ARG A  49       8.981   1.821 -13.295  1.00  0.00           C  
ATOM    365  C   ARG A  49      10.149   1.267 -14.105  1.00  0.00           C  
ATOM    366  CB  ARG A  49       9.338   3.201 -12.739  1.00  0.00           C  
ATOM    367  O   ARG A  49      10.245   1.509 -15.310  1.00  0.00           O  
ATOM    368  CG  ARG A  49       8.134   4.010 -12.281  1.00  0.00           C  
ATOM    369  CD  ARG A  49       8.531   5.414 -11.847  1.00  0.00           C  
ATOM    370  NE  ARG A  49       7.378   6.182 -11.387  1.00  0.00           N  
ATOM    371  NH1 ARG A  49       8.583   8.090 -10.894  1.00  0.00           N  
ATOM    372  NH2 ARG A  49       6.317   8.040 -10.550  1.00  0.00           N  
ATOM    373  CZ  ARG A  49       7.429   7.436 -10.945  1.00  0.00           C  
ATOM    374  N   ARG A  50      10.929   0.607 -13.321  1.00  0.00           N  
ATOM    375  CA  ARG A  50      12.030  -0.147 -13.911  1.00  0.00           C  
ATOM    376  C   ARG A  50      11.998  -1.604 -13.462  1.00  0.00           C  
ATOM    377  CB  ARG A  50      13.374   0.486 -13.542  1.00  0.00           C  
ATOM    378  O   ARG A  50      11.441  -1.923 -12.410  1.00  0.00           O  
ATOM    379  CG  ARG A  50      13.563   1.892 -14.088  1.00  0.00           C  
ATOM    380  CD  ARG A  50      14.885   2.498 -13.639  1.00  0.00           C  
ATOM    381  NE  ARG A  50      15.086   3.831 -14.201  1.00  0.00           N  
ATOM    382  NH1 ARG A  50      13.685   4.899 -12.706  1.00  0.00           N  
ATOM    383  NH2 ARG A  50      14.764   6.101 -14.333  1.00  0.00           N  
ATOM    384  CZ  ARG A  50      14.511   4.940 -13.745  1.00  0.00           C  
ATOM    385  N   ASN A  51      12.481  -2.410 -14.329  1.00  0.00           N  
ATOM    386  CA  ASN A  51      12.396  -3.842 -14.062  1.00  0.00           C  
ATOM    387  C   ASN A  51      13.715  -4.548 -14.363  1.00  0.00           C  
ATOM    388  CB  ASN A  51      11.260  -4.472 -14.871  1.00  0.00           C  
ATOM    389  O   ASN A  51      14.710  -3.900 -14.691  1.00  0.00           O  
ATOM    390  CG  ASN A  51      10.693  -5.714 -14.212  1.00  0.00           C  
ATOM    391  ND2 ASN A  51       9.671  -6.297 -14.827  1.00  0.00           N  
ATOM    392  OD1 ASN A  51      11.169  -6.145 -13.159  1.00  0.00           O  
ATOM    393  N   ASN A  52      13.776  -5.844 -14.139  1.00  0.00           N  
ATOM    394  CA  ASN A  52      14.963  -6.662 -14.371  1.00  0.00           C  
ATOM    395  C   ASN A  52      16.053  -6.372 -13.343  1.00  0.00           C  
ATOM    396  CB  ASN A  52      15.497  -6.443 -15.788  1.00  0.00           C  
ATOM    397  O   ASN A  52      17.234  -6.302 -13.688  1.00  0.00           O  
ATOM    398  CG  ASN A  52      16.497  -7.503 -16.205  1.00  0.00           C  
ATOM    399  ND2 ASN A  52      17.406  -7.140 -17.102  1.00  0.00           N  
ATOM    400  OD1 ASN A  52      16.453  -8.639 -15.725  1.00  0.00           O  
ATOM    401  N   GLY A  53      15.643  -6.228 -12.140  1.00  0.00           N  
ATOM    402  CA  GLY A  53      16.535  -5.994 -11.015  1.00  0.00           C  
ATOM    403  C   GLY A  53      16.191  -6.829  -9.797  1.00  0.00           C  
ATOM    404  O   GLY A  53      15.798  -7.990  -9.924  1.00  0.00           O  
ATOM    405  N   THR A  54      16.571  -6.263  -8.611  1.00  0.00           N  
ATOM    406  CA  THR A  54      16.376  -6.955  -7.341  1.00  0.00           C  
ATOM    407  C   THR A  54      15.269  -6.290  -6.528  1.00  0.00           C  
ATOM    408  CB  THR A  54      17.675  -6.985  -6.516  1.00  0.00           C  
ATOM    409  O   THR A  54      15.213  -5.062  -6.432  1.00  0.00           O  
ATOM    410  CG2 THR A  54      17.483  -7.758  -5.216  1.00  0.00           C  
ATOM    411  OG1 THR A  54      18.709  -7.613  -7.285  1.00  0.00           O  
ATOM    412  N   LEU A  55      14.341  -7.103  -6.055  1.00  0.00           N  
ATOM    413  CA  LEU A  55      13.304  -6.620  -5.150  1.00  0.00           C  
ATOM    414  C   LEU A  55      13.564  -7.094  -3.724  1.00  0.00           C  
ATOM    415  CB  LEU A  55      11.924  -7.093  -5.614  1.00  0.00           C  
ATOM    416  O   LEU A  55      13.630  -8.298  -3.468  1.00  0.00           O  
ATOM    417  CG  LEU A  55      10.733  -6.646  -4.765  1.00  0.00           C  
ATOM    418  CD1 LEU A  55      10.576  -5.130  -4.828  1.00  0.00           C  
ATOM    419  CD2 LEU A  55       9.457  -7.341  -5.226  1.00  0.00           C  
ATOM    420  N   THR A  56      13.766  -6.151  -2.821  1.00  0.00           N  
ATOM    421  CA  THR A  56      13.939  -6.448  -1.403  1.00  0.00           C  
ATOM    422  C   THR A  56      12.650  -6.176  -0.632  1.00  0.00           C  
ATOM    423  CB  THR A  56      15.088  -5.621  -0.796  1.00  0.00           C  
ATOM    424  O   THR A  56      12.091  -5.081  -0.713  1.00  0.00           O  
ATOM    425  CG2 THR A  56      15.297  -5.968   0.674  1.00  0.00           C  
ATOM    426  OG1 THR A  56      16.296  -5.892  -1.516  1.00  0.00           O  
ATOM    427  N   ILE A  57      12.227  -7.189   0.129  1.00  0.00           N  
ATOM    428  CA  ILE A  57      11.003  -7.078   0.915  1.00  0.00           C  
ATOM    429  C   ILE A  57      11.339  -7.142   2.404  1.00  0.00           C  
ATOM    430  CB  ILE A  57       9.991  -8.186   0.546  1.00  0.00           C  
ATOM    431  O   ILE A  57      11.911  -8.128   2.875  1.00  0.00           O  
ATOM    432  CG1 ILE A  57       9.714  -8.175  -0.962  1.00  0.00           C  
ATOM    433  CG2 ILE A  57       8.694  -8.019   1.342  1.00  0.00           C  
ATOM    434  CD1 ILE A  57       9.134  -9.478  -1.494  1.00  0.00           C  
ATOM    435  N   THR A  58      10.979  -6.093   3.107  1.00  0.00           N  
ATOM    436  CA  THR A  58      11.141  -6.058   4.556  1.00  0.00           C  
ATOM    437  C   THR A  58       9.785  -6.128   5.253  1.00  0.00           C  
ATOM    438  CB  THR A  58      11.886  -4.787   5.004  1.00  0.00           C  
ATOM    439  O   THR A  58       8.923  -5.275   5.033  1.00  0.00           O  
ATOM    440  CG2 THR A  58      12.147  -4.804   6.507  1.00  0.00           C  
ATOM    441  OG1 THR A  58      13.139  -4.707   4.313  1.00  0.00           O  
ATOM    442  N   SER A  59       9.611  -7.165   6.028  1.00  0.00           N  
ATOM    443  CA  SER A  59       8.380  -7.378   6.782  1.00  0.00           C  
ATOM    444  C   SER A  59       8.677  -7.714   8.240  1.00  0.00           C  
ATOM    445  CB  SER A  59       7.551  -8.497   6.151  1.00  0.00           C  
ATOM    446  O   SER A  59       9.826  -7.635   8.679  1.00  0.00           O  
ATOM    447  OG  SER A  59       8.137  -9.762   6.404  1.00  0.00           O  
ATOM    448  N   ILE A  60       7.620  -8.095   8.959  1.00  0.00           N  
ATOM    449  CA  ILE A  60       7.794  -8.497  10.351  1.00  0.00           C  
ATOM    450  C   ILE A  60       8.521  -9.838  10.414  1.00  0.00           C  
ATOM    451  CB  ILE A  60       6.438  -8.587  11.086  1.00  0.00           C  
ATOM    452  O   ILE A  60       9.069 -10.206  11.456  1.00  0.00           O  
ATOM    453  CG1 ILE A  60       5.528  -9.615  10.404  1.00  0.00           C  
ATOM    454  CG2 ILE A  60       5.764  -7.214  11.146  1.00  0.00           C  
ATOM    455  CD1 ILE A  60       4.297  -9.989  11.218  1.00  0.00           C  
ATOM    456  N   HIS A  61       8.482 -10.493   9.308  1.00  0.00           N  
ATOM    457  CA  HIS A  61       9.103 -11.811   9.244  1.00  0.00           C  
ATOM    458  C   HIS A  61      10.569 -11.710   8.834  1.00  0.00           C  
ATOM    459  CB  HIS A  61       8.346 -12.713   8.267  1.00  0.00           C  
ATOM    460  O   HIS A  61      11.260 -12.725   8.730  1.00  0.00           O  
ATOM    461  CG  HIS A  61       6.920 -12.950   8.652  1.00  0.00           C  
ATOM    462  CD2 HIS A  61       5.766 -12.655   8.010  1.00  0.00           C  
ATOM    463  ND1 HIS A  61       6.560 -13.559   9.834  1.00  0.00           N  
ATOM    464  CE1 HIS A  61       5.241 -13.630   9.902  1.00  0.00           C  
ATOM    465  NE2 HIS A  61       4.735 -13.089   8.807  1.00  0.00           N  
ATOM    466  N   GLY A  62      11.007 -10.535   8.557  1.00  0.00           N  
ATOM    467  CA  GLY A  62      12.388 -10.349   8.142  1.00  0.00           C  
ATOM    468  C   GLY A  62      12.521  -9.824   6.725  1.00  0.00           C  
ATOM    469  O   GLY A  62      11.590  -9.214   6.194  1.00  0.00           O  
ATOM    470  N   THR A  63      13.683  -9.960   6.247  1.00  0.00           N  
ATOM    471  CA  THR A  63      13.988  -9.453   4.913  1.00  0.00           C  
ATOM    472  C   THR A  63      14.058 -10.595   3.903  1.00  0.00           C  
ATOM    473  CB  THR A  63      15.316  -8.672   4.903  1.00  0.00           C  
ATOM    474  O   THR A  63      14.633 -11.647   4.187  1.00  0.00           O  
ATOM    475  CG2 THR A  63      15.635  -8.150   3.506  1.00  0.00           C  
ATOM    476  OG1 THR A  63      15.218  -7.563   5.805  1.00  0.00           O  
ATOM    477  N   PHE A  64      13.399 -10.403   2.821  1.00  0.00           N  
ATOM    478  CA  PHE A  64      13.366 -11.357   1.719  1.00  0.00           C  
ATOM    479  C   PHE A  64      13.786 -10.691   0.414  1.00  0.00           C  
ATOM    480  CB  PHE A  64      11.967 -11.963   1.573  1.00  0.00           C  
ATOM    481  O   PHE A  64      13.313  -9.600   0.087  1.00  0.00           O  
ATOM    482  CG  PHE A  64      11.908 -13.132   0.627  1.00  0.00           C  
ATOM    483  CD1 PHE A  64      11.694 -12.934  -0.732  1.00  0.00           C  
ATOM    484  CD2 PHE A  64      12.066 -14.429   1.096  1.00  0.00           C  
ATOM    485  CE1 PHE A  64      11.639 -14.014  -1.610  1.00  0.00           C  
ATOM    486  CE2 PHE A  64      12.012 -15.513   0.225  1.00  0.00           C  
ATOM    487  CZ  PHE A  64      11.797 -15.304  -1.128  1.00  0.00           C  
ATOM    488  N   THR A  65      14.655 -11.417  -0.313  1.00  0.00           N  
ATOM    489  CA  THR A  65      15.167 -10.819  -1.542  1.00  0.00           C  
ATOM    490  C   THR A  65      14.834 -11.692  -2.748  1.00  0.00           C  
ATOM    491  CB  THR A  65      16.690 -10.603  -1.466  1.00  0.00           C  
ATOM    492  O   THR A  65      15.054 -12.905  -2.723  1.00  0.00           O  
ATOM    493  CG2 THR A  65      17.221  -9.976  -2.751  1.00  0.00           C  
ATOM    494  OG1 THR A  65      16.989  -9.736  -0.365  1.00  0.00           O  
ATOM    495  N   ILE A  66      14.244 -10.981  -3.735  1.00  0.00           N  
ATOM    496  CA  ILE A  66      14.046 -11.579  -5.051  1.00  0.00           C  
ATOM    497  C   ILE A  66      15.072 -11.017  -6.033  1.00  0.00           C  
ATOM    498  CB  ILE A  66      12.613 -11.334  -5.574  1.00  0.00           C  
ATOM    499  O   ILE A  66      15.081  -9.816  -6.311  1.00  0.00           O  
ATOM    500  CG1 ILE A  66      11.583 -11.930  -4.608  1.00  0.00           C  
ATOM    501  CG2 ILE A  66      12.445 -11.916  -6.981  1.00  0.00           C  
ATOM    502  CD1 ILE A  66      10.151 -11.493  -4.883  1.00  0.00           C  
ATOM    503  N   GLU A  67      15.925 -11.851  -6.612  1.00  0.00           N  
ATOM    504  CA  GLU A  67      17.088 -11.419  -7.381  1.00  0.00           C  
ATOM    505  C   GLU A  67      16.681 -10.925  -8.767  1.00  0.00           C  
ATOM    506  CB  GLU A  67      18.104 -12.557  -7.506  1.00  0.00           C  
ATOM    507  O   GLU A  67      17.360 -10.082  -9.355  1.00  0.00           O  
ATOM    508  CG  GLU A  67      18.729 -12.971  -6.182  1.00  0.00           C  
ATOM    509  CD  GLU A  67      19.588 -11.883  -5.558  1.00  0.00           C  
ATOM    510  OE1 GLU A  67      19.791 -11.903  -4.322  1.00  0.00           O  
ATOM    511  OE2 GLU A  67      20.062 -11.002  -6.310  1.00  0.00           O  
ATOM    512  N   ASN A  68      15.609 -11.415  -9.251  1.00  0.00           N  
ATOM    513  CA  ASN A  68      15.157 -11.036 -10.585  1.00  0.00           C  
ATOM    514  C   ASN A  68      13.670 -10.696 -10.597  1.00  0.00           C  
ATOM    515  CB  ASN A  68      15.454 -12.151 -11.590  1.00  0.00           C  
ATOM    516  O   ASN A  68      12.823 -11.590 -10.551  1.00  0.00           O  
ATOM    517  CG  ASN A  68      15.175 -11.737 -13.021  1.00  0.00           C  
ATOM    518  ND2 ASN A  68      15.573 -12.577 -13.970  1.00  0.00           N  
ATOM    519  OD1 ASN A  68      14.607 -10.671 -13.272  1.00  0.00           O  
ATOM    520  N   THR A  69      13.339  -9.390 -10.734  1.00  0.00           N  
ATOM    521  CA  THR A  69      11.959  -8.924 -10.660  1.00  0.00           C  
ATOM    522  C   THR A  69      11.170  -9.374 -11.887  1.00  0.00           C  
ATOM    523  CB  THR A  69      11.893  -7.391 -10.538  1.00  0.00           C  
ATOM    524  O   THR A  69       9.938  -9.378 -11.872  1.00  0.00           O  
ATOM    525  CG2 THR A  69      12.433  -6.923  -9.191  1.00  0.00           C  
ATOM    526  OG1 THR A  69      12.673  -6.799 -11.584  1.00  0.00           O  
ATOM    527  N   THR A  70      11.797  -9.842 -12.942  1.00  0.00           N  
ATOM    528  CA  THR A  70      11.106 -10.281 -14.149  1.00  0.00           C  
ATOM    529  C   THR A  70      10.428 -11.630 -13.924  1.00  0.00           C  
ATOM    530  CB  THR A  70      12.074 -10.383 -15.342  1.00  0.00           C  
ATOM    531  O   THR A  70       9.538 -12.018 -14.683  1.00  0.00           O  
ATOM    532  CG2 THR A  70      12.709  -9.031 -15.652  1.00  0.00           C  
ATOM    533  OG1 THR A  70      13.108 -11.324 -15.032  1.00  0.00           O  
ATOM    534  N   GLU A  71      10.806 -12.285 -12.904  1.00  0.00           N  
ATOM    535  CA  GLU A  71      10.256 -13.604 -12.608  1.00  0.00           C  
ATOM    536  C   GLU A  71       9.040 -13.502 -11.693  1.00  0.00           C  
ATOM    537  CB  GLU A  71      11.321 -14.499 -11.969  1.00  0.00           C  
ATOM    538  O   GLU A  71       8.391 -14.509 -11.399  1.00  0.00           O  
ATOM    539  CG  GLU A  71      12.478 -14.838 -12.899  1.00  0.00           C  
ATOM    540  CD  GLU A  71      13.538 -15.709 -12.244  1.00  0.00           C  
ATOM    541  OE1 GLU A  71      14.549 -16.037 -12.907  1.00  0.00           O  
ATOM    542  OE2 GLU A  71      13.357 -16.068 -11.060  1.00  0.00           O  
ATOM    543  N   LEU A  72       8.712 -12.292 -11.339  1.00  0.00           N  
ATOM    544  CA  LEU A  72       7.592 -12.098 -10.425  1.00  0.00           C  
ATOM    545  C   LEU A  72       6.261 -12.241 -11.156  1.00  0.00           C  
ATOM    546  CB  LEU A  72       7.676 -10.722  -9.759  1.00  0.00           C  
ATOM    547  O   LEU A  72       6.114 -11.765 -12.284  1.00  0.00           O  
ATOM    548  CG  LEU A  72       8.751 -10.553  -8.685  1.00  0.00           C  
ATOM    549  CD1 LEU A  72       8.872  -9.087  -8.281  1.00  0.00           C  
ATOM    550  CD2 LEU A  72       8.437 -11.422  -7.472  1.00  0.00           C  
ATOM    551  N   LYS A  73       5.395 -12.939 -10.503  1.00  0.00           N  
ATOM    552  CA  LYS A  73       4.027 -12.998 -11.010  1.00  0.00           C  
ATOM    553  C   LYS A  73       3.209 -11.806 -10.522  1.00  0.00           C  
ATOM    554  CB  LYS A  73       3.353 -14.304 -10.589  1.00  0.00           C  
ATOM    555  O   LYS A  73       3.025 -11.624  -9.316  1.00  0.00           O  
ATOM    556  CG  LYS A  73       3.971 -15.548 -11.211  1.00  0.00           C  
ATOM    557  CD  LYS A  73       3.226 -16.810 -10.795  1.00  0.00           C  
ATOM    558  CE  LYS A  73       3.858 -18.058 -11.397  1.00  0.00           C  
ATOM    559  NZ  LYS A  73       3.141 -19.299 -10.978  1.00  0.00           N  
ATOM    560  N   LEU A  74       2.770 -11.005 -11.540  1.00  0.00           N  
ATOM    561  CA  LEU A  74       2.055  -9.773 -11.223  1.00  0.00           C  
ATOM    562  C   LEU A  74       0.634  -9.813 -11.776  1.00  0.00           C  
ATOM    563  CB  LEU A  74       2.801  -8.560 -11.785  1.00  0.00           C  
ATOM    564  O   LEU A  74       0.399 -10.356 -12.857  1.00  0.00           O  
ATOM    565  CG  LEU A  74       4.283  -8.448 -11.424  1.00  0.00           C  
ATOM    566  CD1 LEU A  74       4.916  -7.263 -12.145  1.00  0.00           C  
ATOM    567  CD2 LEU A  74       4.457  -8.317  -9.915  1.00  0.00           C  
ATOM    568  N   HIS A  75      -0.248  -9.342 -10.995  1.00  0.00           N  
ATOM    569  CA  HIS A  75      -1.601  -9.051 -11.456  1.00  0.00           C  
ATOM    570  C   HIS A  75      -1.888  -7.554 -11.414  1.00  0.00           C  
ATOM    571  CB  HIS A  75      -2.629  -9.807 -10.612  1.00  0.00           C  
ATOM    572  O   HIS A  75      -2.008  -6.971 -10.334  1.00  0.00           O  
ATOM    573  CG  HIS A  75      -4.038  -9.625 -11.078  1.00  0.00           C  
ATOM    574  CD2 HIS A  75      -4.988  -8.732 -10.713  1.00  0.00           C  
ATOM    575  ND1 HIS A  75      -4.614 -10.429 -12.039  1.00  0.00           N  
ATOM    576  CE1 HIS A  75      -5.860 -10.036 -12.244  1.00  0.00           C  
ATOM    577  NE2 HIS A  75      -6.112  -9.008 -11.452  1.00  0.00           N  
ATOM    578  N   LEU A  76      -2.058  -6.957 -12.618  1.00  0.00           N  
ATOM    579  CA  LEU A  76      -2.292  -5.521 -12.725  1.00  0.00           C  
ATOM    580  C   LEU A  76      -3.781  -5.205 -12.643  1.00  0.00           C  
ATOM    581  CB  LEU A  76      -1.715  -4.981 -14.037  1.00  0.00           C  
ATOM    582  O   LEU A  76      -4.598  -5.870 -13.285  1.00  0.00           O  
ATOM    583  CG  LEU A  76      -0.190  -4.961 -14.149  1.00  0.00           C  
ATOM    584  CD1 LEU A  76       0.354  -6.383 -14.230  1.00  0.00           C  
ATOM    585  CD2 LEU A  76       0.247  -4.146 -15.362  1.00  0.00           C  
ATOM    586  N   ILE A  77      -4.049  -4.208 -11.809  1.00  0.00           N  
ATOM    587  CA  ILE A  77      -5.430  -3.742 -11.737  1.00  0.00           C  
ATOM    588  C   ILE A  77      -5.666  -2.665 -12.793  1.00  0.00           C  
ATOM    589  CB  ILE A  77      -5.771  -3.199 -10.332  1.00  0.00           C  
ATOM    590  O   ILE A  77      -5.060  -1.592 -12.741  1.00  0.00           O  
ATOM    591  CG1 ILE A  77      -5.392  -4.225  -9.257  1.00  0.00           C  
ATOM    592  CG2 ILE A  77      -7.255  -2.833 -10.240  1.00  0.00           C  
ATOM    593  CD1 ILE A  77      -6.130  -5.551  -9.379  1.00  0.00           C  
ATOM    594  N   GLU A  78      -6.494  -2.942 -13.680  1.00  0.00           N  
ATOM    595  CA  GLU A  78      -6.683  -2.099 -14.857  1.00  0.00           C  
ATOM    596  C   GLU A  78      -7.099  -0.685 -14.463  1.00  0.00           C  
ATOM    597  CB  GLU A  78      -7.726  -2.712 -15.795  1.00  0.00           C  
ATOM    598  O   GLU A  78      -8.001  -0.504 -13.642  1.00  0.00           O  
ATOM    599  CG  GLU A  78      -7.245  -3.962 -16.517  1.00  0.00           C  
ATOM    600  CD  GLU A  78      -8.266  -4.520 -17.496  1.00  0.00           C  
ATOM    601  OE1 GLU A  78      -7.970  -5.533 -18.171  1.00  0.00           O  
ATOM    602  OE2 GLU A  78      -9.370  -3.939 -17.591  1.00  0.00           O  
ATOM    603  N   GLY A  79      -6.377   0.304 -15.045  1.00  0.00           N  
ATOM    604  CA  GLY A  79      -6.735   1.709 -14.937  1.00  0.00           C  
ATOM    605  C   GLY A  79      -6.355   2.320 -13.601  1.00  0.00           C  
ATOM    606  O   GLY A  79      -6.756   3.443 -13.290  1.00  0.00           O  
ATOM    607  N   ARG A  80      -5.620   1.509 -12.792  1.00  0.00           N  
ATOM    608  CA  ARG A  80      -5.298   1.968 -11.445  1.00  0.00           C  
ATOM    609  C   ARG A  80      -3.818   1.767 -11.137  1.00  0.00           C  
ATOM    610  CB  ARG A  80      -6.153   1.236 -10.408  1.00  0.00           C  
ATOM    611  O   ARG A  80      -3.187   0.850 -11.668  1.00  0.00           O  
ATOM    612  CG  ARG A  80      -7.649   1.428 -10.597  1.00  0.00           C  
ATOM    613  CD  ARG A  80      -8.455   0.564  -9.637  1.00  0.00           C  
ATOM    614  NE  ARG A  80      -9.890   0.697  -9.868  1.00  0.00           N  
ATOM    615  NH1 ARG A  80     -10.253   2.130  -8.093  1.00  0.00           N  
ATOM    616  NH2 ARG A  80     -12.002   1.486  -9.428  1.00  0.00           N  
ATOM    617  CZ  ARG A  80     -10.712   1.437  -9.129  1.00  0.00           C  
ATOM    618  N   ASP A  81      -3.242   2.679 -10.375  1.00  0.00           N  
ATOM    619  CA  ASP A  81      -1.884   2.509  -9.866  1.00  0.00           C  
ATOM    620  C   ASP A  81      -1.844   1.475  -8.743  1.00  0.00           C  
ATOM    621  CB  ASP A  81      -1.325   3.845  -9.372  1.00  0.00           C  
ATOM    622  O   ASP A  81      -1.573   1.815  -7.589  1.00  0.00           O  
ATOM    623  CG  ASP A  81       0.147   3.773  -9.008  1.00  0.00           C  
ATOM    624  OD1 ASP A  81       0.851   2.859  -9.489  1.00  0.00           O  
ATOM    625  OD2 ASP A  81       0.608   4.638  -8.231  1.00  0.00           O  
ATOM    626  N   LEU A  82      -2.277   0.276  -9.061  1.00  0.00           N  
ATOM    627  CA  LEU A  82      -2.392  -0.847  -8.137  1.00  0.00           C  
ATOM    628  C   LEU A  82      -1.941  -2.144  -8.799  1.00  0.00           C  
ATOM    629  CB  LEU A  82      -3.834  -0.988  -7.642  1.00  0.00           C  
ATOM    630  O   LEU A  82      -2.312  -2.426  -9.940  1.00  0.00           O  
ATOM    631  CG  LEU A  82      -4.050  -1.902  -6.435  1.00  0.00           C  
ATOM    632  CD1 LEU A  82      -3.396  -1.306  -5.193  1.00  0.00           C  
ATOM    633  CD2 LEU A  82      -5.539  -2.137  -6.201  1.00  0.00           C  
ATOM    634  N   VAL A  83      -1.142  -2.930  -8.027  1.00  0.00           N  
ATOM    635  CA  VAL A  83      -0.672  -4.209  -8.548  1.00  0.00           C  
ATOM    636  C   VAL A  83      -0.654  -5.248  -7.429  1.00  0.00           C  
ATOM    637  CB  VAL A  83       0.733  -4.082  -9.180  1.00  0.00           C  
ATOM    638  O   VAL A  83      -0.425  -4.911  -6.265  1.00  0.00           O  
ATOM    639  CG1 VAL A  83       1.761  -3.663  -8.131  1.00  0.00           C  
ATOM    640  CG2 VAL A  83       1.142  -5.399  -9.838  1.00  0.00           C  
ATOM    641  N   ILE A  84      -0.957  -6.522  -7.764  1.00  0.00           N  
ATOM    642  CA  ILE A  84      -0.852  -7.655  -6.850  1.00  0.00           C  
ATOM    643  C   ILE A  84       0.353  -8.513  -7.228  1.00  0.00           C  
ATOM    644  CB  ILE A  84      -2.141  -8.508  -6.857  1.00  0.00           C  
ATOM    645  O   ILE A  84       0.501  -8.911  -8.386  1.00  0.00           O  
ATOM    646  CG1 ILE A  84      -3.360  -7.636  -6.534  1.00  0.00           C  
ATOM    647  CG2 ILE A  84      -2.023  -9.672  -5.870  1.00  0.00           C  
ATOM    648  CD1 ILE A  84      -4.695  -8.324  -6.780  1.00  0.00           C  
ATOM    649  N   ILE A  85       1.159  -8.747  -6.231  1.00  0.00           N  
ATOM    650  CA  ILE A  85       2.342  -9.572  -6.445  1.00  0.00           C  
ATOM    651  C   ILE A  85       2.152 -10.931  -5.776  1.00  0.00           C  
ATOM    652  CB  ILE A  85       3.617  -8.884  -5.907  1.00  0.00           C  
ATOM    653  O   ILE A  85       1.886 -11.007  -4.574  1.00  0.00           O  
ATOM    654  CG1 ILE A  85       3.731  -7.460  -6.465  1.00  0.00           C  
ATOM    655  CG2 ILE A  85       4.861  -9.708  -6.249  1.00  0.00           C  
ATOM    656  CD1 ILE A  85       4.818  -6.622  -5.806  1.00  0.00           C  
ATOM    657  N   GLN A  86       2.306 -11.923  -6.599  1.00  0.00           N  
ATOM    658  CA  GLN A  86       2.321 -13.264  -6.023  1.00  0.00           C  
ATOM    659  C   GLN A  86       3.720 -13.642  -5.545  1.00  0.00           C  
ATOM    660  CB  GLN A  86       1.817 -14.291  -7.038  1.00  0.00           C  
ATOM    661  O   GLN A  86       4.656 -13.715  -6.344  1.00  0.00           O  
ATOM    662  CG  GLN A  86       1.642 -15.690  -6.462  1.00  0.00           C  
ATOM    663  CD  GLN A  86       1.043 -16.664  -7.459  1.00  0.00           C  
ATOM    664  NE2 GLN A  86       0.345 -17.675  -6.953  1.00  0.00           N  
ATOM    665  OE1 GLN A  86       1.205 -16.508  -8.673  1.00  0.00           O  
ATOM    666  N   MET A  87       3.761 -13.978  -4.254  1.00  0.00           N  
ATOM    667  CA  MET A  87       5.063 -14.291  -3.671  1.00  0.00           C  
ATOM    668  C   MET A  87       5.418 -15.758  -3.886  1.00  0.00           C  
ATOM    669  CB  MET A  87       5.077 -13.962  -2.177  1.00  0.00           C  
ATOM    670  O   MET A  87       4.530 -16.602  -4.019  1.00  0.00           O  
ATOM    671  CG  MET A  87       4.800 -12.500  -1.868  1.00  0.00           C  
ATOM    672  SD  MET A  87       5.958 -11.368  -2.730  1.00  0.00           S  
ATOM    673  CE  MET A  87       7.534 -11.919  -2.018  1.00  0.00           C  
ATOM    674  N   PRO A  88       6.721 -16.020  -3.965  1.00  0.00           N  
ATOM    675  CA  PRO A  88       7.147 -17.417  -4.079  1.00  0.00           C  
ATOM    676  C   PRO A  88       6.720 -18.263  -2.881  1.00  0.00           C  
ATOM    677  CB  PRO A  88       8.672 -17.316  -4.161  1.00  0.00           C  
ATOM    678  O   PRO A  88       6.405 -17.721  -1.819  1.00  0.00           O  
ATOM    679  CG  PRO A  88       8.945 -15.871  -4.427  1.00  0.00           C  
ATOM    680  CD  PRO A  88       7.703 -15.085  -4.118  1.00  0.00           C  
ATOM    681  N   LYS A  89       6.719 -19.493  -3.026  1.00  0.00           N  
ATOM    682  CA  LYS A  89       6.207 -20.436  -2.037  1.00  0.00           C  
ATOM    683  C   LYS A  89       7.045 -20.403  -0.761  1.00  0.00           C  
ATOM    684  CB  LYS A  89       6.180 -21.854  -2.610  1.00  0.00           C  
ATOM    685  O   LYS A  89       6.550 -20.726   0.321  1.00  0.00           O  
ATOM    686  CG  LYS A  89       5.108 -22.074  -3.666  1.00  0.00           C  
ATOM    687  CD  LYS A  89       5.056 -23.528  -4.116  1.00  0.00           C  
ATOM    688  CE  LYS A  89       3.985 -23.750  -5.175  1.00  0.00           C  
ATOM    689  NZ  LYS A  89       3.965 -25.164  -5.656  1.00  0.00           N  
ATOM    690  N   ASP A  90       8.287 -20.020  -0.862  1.00  0.00           N  
ATOM    691  CA  ASP A  90       9.149 -20.011   0.316  1.00  0.00           C  
ATOM    692  C   ASP A  90       9.000 -18.707   1.096  1.00  0.00           C  
ATOM    693  CB  ASP A  90      10.610 -20.219  -0.087  1.00  0.00           C  
ATOM    694  O   ASP A  90       9.695 -18.489   2.090  1.00  0.00           O  
ATOM    695  CG  ASP A  90      11.113 -19.166  -1.060  1.00  0.00           C  
ATOM    696  OD1 ASP A  90      10.286 -18.441  -1.654  1.00  0.00           O  
ATOM    697  OD2 ASP A  90      12.346 -19.063  -1.235  1.00  0.00           O  
ATOM    698  N   PHE A  91       8.124 -17.807   0.641  1.00  0.00           N  
ATOM    699  CA  PHE A  91       7.761 -16.589   1.356  1.00  0.00           C  
ATOM    700  C   PHE A  91       6.616 -16.852   2.327  1.00  0.00           C  
ATOM    701  CB  PHE A  91       7.371 -15.482   0.372  1.00  0.00           C  
ATOM    702  O   PHE A  91       5.578 -17.392   1.939  1.00  0.00           O  
ATOM    703  CG  PHE A  91       7.204 -14.131   1.013  1.00  0.00           C  
ATOM    704  CD1 PHE A  91       5.962 -13.712   1.472  1.00  0.00           C  
ATOM    705  CD2 PHE A  91       8.292 -13.279   1.156  1.00  0.00           C  
ATOM    706  CE1 PHE A  91       5.805 -12.462   2.066  1.00  0.00           C  
ATOM    707  CE2 PHE A  91       8.143 -12.028   1.748  1.00  0.00           C  
ATOM    708  CZ  PHE A  91       6.898 -11.621   2.202  1.00  0.00           C  
ATOM    709  N   PRO A  92       6.868 -16.516   3.647  1.00  0.00           N  
ATOM    710  CA  PRO A  92       5.792 -16.768   4.608  1.00  0.00           C  
ATOM    711  C   PRO A  92       4.519 -15.989   4.286  1.00  0.00           C  
ATOM    712  CB  PRO A  92       6.393 -16.307   5.939  1.00  0.00           C  
ATOM    713  O   PRO A  92       4.585 -14.808   3.935  1.00  0.00           O  
ATOM    714  CG  PRO A  92       7.866 -16.257   5.696  1.00  0.00           C  
ATOM    715  CD  PRO A  92       8.101 -16.028   4.230  1.00  0.00           C  
ATOM    716  N   PRO A  93       3.390 -16.706   4.408  1.00  0.00           N  
ATOM    717  CA  PRO A  93       2.138 -16.018   4.087  1.00  0.00           C  
ATOM    718  C   PRO A  93       1.706 -15.041   5.179  1.00  0.00           C  
ATOM    719  CB  PRO A  93       1.131 -17.162   3.949  1.00  0.00           C  
ATOM    720  O   PRO A  93       2.058 -15.221   6.348  1.00  0.00           O  
ATOM    721  CG  PRO A  93       1.649 -18.237   4.850  1.00  0.00           C  
ATOM    722  CD  PRO A  93       3.150 -18.196   4.829  1.00  0.00           C  
ATOM    723  N   PHE A  94       0.898 -13.972   4.827  1.00  0.00           N  
ATOM    724  CA  PHE A  94       0.309 -12.989   5.729  1.00  0.00           C  
ATOM    725  C   PHE A  94      -1.088 -13.419   6.160  1.00  0.00           C  
ATOM    726  CB  PHE A  94       0.251 -11.612   5.061  1.00  0.00           C  
ATOM    727  O   PHE A  94      -1.711 -14.263   5.513  1.00  0.00           O  
ATOM    728  CG  PHE A  94       1.604 -11.008   4.798  1.00  0.00           C  
ATOM    729  CD1 PHE A  94       2.274 -10.309   5.794  1.00  0.00           C  
ATOM    730  CD2 PHE A  94       2.206 -11.139   3.553  1.00  0.00           C  
ATOM    731  CE1 PHE A  94       3.527  -9.748   5.553  1.00  0.00           C  
ATOM    732  CE2 PHE A  94       3.458 -10.582   3.305  1.00  0.00           C  
ATOM    733  CZ  PHE A  94       4.116  -9.886   4.306  1.00  0.00           C  
ATOM    734  N   PRO A  95      -1.565 -12.895   7.239  1.00  0.00           N  
ATOM    735  CA  PRO A  95      -2.969 -13.122   7.589  1.00  0.00           C  
ATOM    736  C   PRO A  95      -3.933 -12.609   6.521  1.00  0.00           C  
ATOM    737  CB  PRO A  95      -3.138 -12.342   8.895  1.00  0.00           C  
ATOM    738  O   PRO A  95      -3.621 -11.648   5.813  1.00  0.00           O  
ATOM    739  CG  PRO A  95      -1.756 -12.233   9.456  1.00  0.00           C  
ATOM    740  CD  PRO A  95      -0.782 -12.173   8.315  1.00  0.00           C  
ATOM    741  N   THR A  96      -5.115 -13.225   6.369  1.00  0.00           N  
ATOM    742  CA  THR A  96      -6.073 -12.886   5.322  1.00  0.00           C  
ATOM    743  C   THR A  96      -7.337 -12.277   5.923  1.00  0.00           C  
ATOM    744  CB  THR A  96      -6.445 -14.123   4.484  1.00  0.00           C  
ATOM    745  O   THR A  96      -8.415 -12.361   5.331  1.00  0.00           O  
ATOM    746  CG2 THR A  96      -5.227 -14.682   3.757  1.00  0.00           C  
ATOM    747  OG1 THR A  96      -6.979 -15.135   5.346  1.00  0.00           O  
ATOM    748  N   THR A  97      -7.295 -11.653   7.066  1.00  0.00           N  
ATOM    749  CA  THR A  97      -8.486 -11.179   7.761  1.00  0.00           C  
ATOM    750  C   THR A  97      -8.800  -9.736   7.376  1.00  0.00           C  
ATOM    751  CB  THR A  97      -8.320 -11.281   9.289  1.00  0.00           C  
ATOM    752  O   THR A  97      -9.818  -9.183   7.797  1.00  0.00           O  
ATOM    753  CG2 THR A  97      -8.236 -12.737   9.737  1.00  0.00           C  
ATOM    754  OG1 THR A  97      -7.120 -10.603   9.679  1.00  0.00           O  
ATOM    755  N   LEU A  98      -7.822  -9.142   6.580  1.00  0.00           N  
ATOM    756  CA  LEU A  98      -8.049  -7.759   6.172  1.00  0.00           C  
ATOM    757  C   LEU A  98      -9.275  -7.652   5.271  1.00  0.00           C  
ATOM    758  CB  LEU A  98      -6.819  -7.205   5.449  1.00  0.00           C  
ATOM    759  O   LEU A  98      -9.563  -8.568   4.498  1.00  0.00           O  
ATOM    760  CG  LEU A  98      -5.507  -7.220   6.235  1.00  0.00           C  
ATOM    761  CD1 LEU A  98      -4.360  -6.725   5.359  1.00  0.00           C  
ATOM    762  CD2 LEU A  98      -5.628  -6.371   7.496  1.00  0.00           C  
ATOM    763  N   VAL A  99      -9.956  -6.559   5.417  1.00  0.00           N  
ATOM    764  CA  VAL A  99     -11.139  -6.305   4.602  1.00  0.00           C  
ATOM    765  C   VAL A  99     -10.897  -5.095   3.702  1.00  0.00           C  
ATOM    766  CB  VAL A  99     -12.393  -6.077   5.476  1.00  0.00           C  
ATOM    767  O   VAL A  99     -10.452  -4.044   4.171  1.00  0.00           O  
ATOM    768  CG1 VAL A  99     -13.617  -5.805   4.603  1.00  0.00           C  
ATOM    769  CG2 VAL A  99     -12.636  -7.282   6.383  1.00  0.00           C  
ATOM    770  N   PHE A 100     -11.237  -5.293   2.350  1.00  0.00           N  
ATOM    771  CA  PHE A 100     -11.072  -4.240   1.355  1.00  0.00           C  
ATOM    772  C   PHE A 100     -12.421  -3.820   0.782  1.00  0.00           C  
ATOM    773  CB  PHE A 100     -10.144  -4.703   0.228  1.00  0.00           C  
ATOM    774  O   PHE A 100     -13.281  -4.664   0.523  1.00  0.00           O  
ATOM    775  CG  PHE A 100      -8.758  -5.062   0.691  1.00  0.00           C  
ATOM    776  CD1 PHE A 100      -7.717  -4.147   0.588  1.00  0.00           C  
ATOM    777  CD2 PHE A 100      -8.496  -6.315   1.230  1.00  0.00           C  
ATOM    778  CE1 PHE A 100      -6.433  -4.476   1.016  1.00  0.00           C  
ATOM    779  CE2 PHE A 100      -7.215  -6.651   1.660  1.00  0.00           C  
ATOM    780  CZ  PHE A 100      -6.185  -5.731   1.551  1.00  0.00           C  
ATOM    781  N   ARG A 101     -12.568  -2.547   0.656  1.00  0.00           N  
ATOM    782  CA  ARG A 101     -13.761  -2.040  -0.015  1.00  0.00           C  
ATOM    783  C   ARG A 101     -13.498  -0.675  -0.642  1.00  0.00           C  
ATOM    784  CB  ARG A 101     -14.932  -1.949   0.967  1.00  0.00           C  
ATOM    785  O   ARG A 101     -12.471  -0.049  -0.372  1.00  0.00           O  
ATOM    786  CG  ARG A 101     -14.737  -0.915   2.064  1.00  0.00           C  
ATOM    787  CD  ARG A 101     -16.034  -0.634   2.810  1.00  0.00           C  
ATOM    788  NE  ARG A 101     -15.825   0.285   3.926  1.00  0.00           N  
ATOM    789  NH1 ARG A 101     -15.724   2.183   2.613  1.00  0.00           N  
ATOM    790  NH2 ARG A 101     -15.498   2.344   4.888  1.00  0.00           N  
ATOM    791  CZ  ARG A 101     -15.683   1.602   3.806  1.00  0.00           C  
ATOM    792  N   GLU A 102     -14.473  -0.284  -1.447  1.00  0.00           N  
ATOM    793  CA  GLU A 102     -14.364   1.037  -2.059  1.00  0.00           C  
ATOM    794  C   GLU A 102     -14.557   2.142  -1.024  1.00  0.00           C  
ATOM    795  CB  GLU A 102     -15.384   1.192  -3.190  1.00  0.00           C  
ATOM    796  O   GLU A 102     -15.294   1.967  -0.051  1.00  0.00           O  
ATOM    797  CG  GLU A 102     -15.120   0.287  -4.384  1.00  0.00           C  
ATOM    798  CD  GLU A 102     -16.157   0.430  -5.487  1.00  0.00           C  
ATOM    799  OE1 GLU A 102     -15.962   1.266  -6.398  1.00  0.00           O  
ATOM    800  OE2 GLU A 102     -17.173  -0.299  -5.438  1.00  0.00           O  
ATOM    801  N   PRO A 103     -13.831   3.321  -1.307  1.00  0.00           N  
ATOM    802  CA  PRO A 103     -14.072   4.456  -0.413  1.00  0.00           C  
ATOM    803  C   PRO A 103     -15.451   5.081  -0.612  1.00  0.00           C  
ATOM    804  CB  PRO A 103     -12.966   5.444  -0.791  1.00  0.00           C  
ATOM    805  O   PRO A 103     -16.045   4.948  -1.685  1.00  0.00           O  
ATOM    806  CG  PRO A 103     -12.666   5.152  -2.226  1.00  0.00           C  
ATOM    807  CD  PRO A 103     -12.853   3.680  -2.462  1.00  0.00           C  
ATOM    808  N   ILE A 104     -15.950   5.709   0.449  1.00  0.00           N  
ATOM    809  CA  ILE A 104     -17.192   6.473   0.425  1.00  0.00           C  
ATOM    810  C   ILE A 104     -16.880   7.967   0.483  1.00  0.00           C  
ATOM    811  CB  ILE A 104     -18.124   6.075   1.592  1.00  0.00           C  
ATOM    812  O   ILE A 104     -16.088   8.410   1.318  1.00  0.00           O  
ATOM    813  CG1 ILE A 104     -18.459   4.580   1.522  1.00  0.00           C  
ATOM    814  CG2 ILE A 104     -19.398   6.923   1.580  1.00  0.00           C  
ATOM    815  CD1 ILE A 104     -19.148   4.041   2.767  1.00  0.00           C  
ATOM    816  N   GLU A 105     -17.451   8.716  -0.457  1.00  0.00           N  
ATOM    817  CA  GLU A 105     -17.238  10.160  -0.483  1.00  0.00           C  
ATOM    818  C   GLU A 105     -17.597  10.796   0.857  1.00  0.00           C  
ATOM    819  CB  GLU A 105     -18.056  10.803  -1.606  1.00  0.00           C  
ATOM    820  O   GLU A 105     -18.683  10.561   1.390  1.00  0.00           O  
ATOM    821  CG  GLU A 105     -17.830  12.301  -1.751  1.00  0.00           C  
ATOM    822  CD  GLU A 105     -18.601  12.916  -2.908  1.00  0.00           C  
ATOM    823  OE1 GLU A 105     -18.680  14.162  -2.991  1.00  0.00           O  
ATOM    824  OE2 GLU A 105     -19.132  12.144  -3.738  1.00  0.00           O  
ATOM    825  N   GLY A 106     -16.654  11.557   1.423  1.00  0.00           N  
ATOM    826  CA  GLY A 106     -16.898  12.299   2.650  1.00  0.00           C  
ATOM    827  C   GLY A 106     -16.612  11.492   3.902  1.00  0.00           C  
ATOM    828  O   GLY A 106     -16.891  11.944   5.015  1.00  0.00           O  
ATOM    829  N   GLU A 107     -16.067  10.285   3.710  1.00  0.00           N  
ATOM    830  CA  GLU A 107     -15.785   9.508   4.913  1.00  0.00           C  
ATOM    831  C   GLU A 107     -14.396   9.824   5.462  1.00  0.00           C  
ATOM    832  CB  GLU A 107     -15.908   8.009   4.626  1.00  0.00           C  
ATOM    833  O   GLU A 107     -13.537  10.329   4.737  1.00  0.00           O  
ATOM    834  CG  GLU A 107     -14.855   7.478   3.664  1.00  0.00           C  
ATOM    835  CD  GLU A 107     -14.949   5.977   3.440  1.00  0.00           C  
ATOM    836  OE1 GLU A 107     -14.759   5.522   2.289  1.00  0.00           O  
ATOM    837  OE2 GLU A 107     -15.215   5.251   4.423  1.00  0.00           O  
ATOM    838  N   ASP A 108     -14.289   9.565   6.804  1.00  0.00           N  
ATOM    839  CA  ASP A 108     -13.022   9.793   7.492  1.00  0.00           C  
ATOM    840  C   ASP A 108     -12.079   8.605   7.311  1.00  0.00           C  
ATOM    841  CB  ASP A 108     -13.259  10.055   8.980  1.00  0.00           C  
ATOM    842  O   ASP A 108     -12.490   7.452   7.456  1.00  0.00           O  
ATOM    843  CG  ASP A 108     -13.922  11.395   9.248  1.00  0.00           C  
ATOM    844  OD1 ASP A 108     -13.878  12.283   8.370  1.00  0.00           O  
ATOM    845  OD2 ASP A 108     -14.490  11.564  10.349  1.00  0.00           O  
ATOM    846  N   ILE A 109     -10.811   8.949   6.996  1.00  0.00           N  
ATOM    847  CA  ILE A 109      -9.819   7.899   6.787  1.00  0.00           C  
ATOM    848  C   ILE A 109      -8.546   8.230   7.562  1.00  0.00           C  
ATOM    849  CB  ILE A 109      -9.500   7.715   5.286  1.00  0.00           C  
ATOM    850  O   ILE A 109      -8.332   9.379   7.955  1.00  0.00           O  
ATOM    851  CG1 ILE A 109      -8.984   9.027   4.685  1.00  0.00           C  
ATOM    852  CG2 ILE A 109     -10.734   7.214   4.529  1.00  0.00           C  
ATOM    853  CD1 ILE A 109      -8.413   8.882   3.280  1.00  0.00           C  
ATOM    854  N   VAL A 110      -7.792   7.192   7.823  1.00  0.00           N  
ATOM    855  CA  VAL A 110      -6.465   7.352   8.407  1.00  0.00           C  
ATOM    856  C   VAL A 110      -5.433   6.615   7.557  1.00  0.00           C  
ATOM    857  CB  VAL A 110      -6.420   6.838   9.864  1.00  0.00           C  
ATOM    858  O   VAL A 110      -5.778   5.695   6.810  1.00  0.00           O  
ATOM    859  CG1 VAL A 110      -7.346   7.663  10.756  1.00  0.00           C  
ATOM    860  CG2 VAL A 110      -6.798   5.359   9.919  1.00  0.00           C  
ATOM    861  N   LEU A 111      -4.233   7.074   7.651  1.00  0.00           N  
ATOM    862  CA  LEU A 111      -3.088   6.418   7.029  1.00  0.00           C  
ATOM    863  C   LEU A 111      -2.329   5.571   8.046  1.00  0.00           C  
ATOM    864  CB  LEU A 111      -2.148   7.454   6.407  1.00  0.00           C  
ATOM    865  O   LEU A 111      -1.940   6.067   9.106  1.00  0.00           O  
ATOM    866  CG  LEU A 111      -0.961   6.903   5.615  1.00  0.00           C  
ATOM    867  CD1 LEU A 111      -0.786   7.679   4.314  1.00  0.00           C  
ATOM    868  CD2 LEU A 111       0.313   6.959   6.452  1.00  0.00           C  
ATOM    869  N   VAL A 112      -2.206   4.316   7.707  1.00  0.00           N  
ATOM    870  CA  VAL A 112      -1.507   3.411   8.613  1.00  0.00           C  
ATOM    871  C   VAL A 112      -0.147   3.040   8.026  1.00  0.00           C  
ATOM    872  CB  VAL A 112      -2.334   2.135   8.890  1.00  0.00           C  
ATOM    873  O   VAL A 112      -0.058   2.610   6.873  1.00  0.00           O  
ATOM    874  CG1 VAL A 112      -1.626   1.244   9.910  1.00  0.00           C  
ATOM    875  CG2 VAL A 112      -3.734   2.504   9.378  1.00  0.00           C  
ATOM    876  N   THR A 113       0.907   3.234   8.804  1.00  0.00           N  
ATOM    877  CA  THR A 113       2.264   2.919   8.374  1.00  0.00           C  
ATOM    878  C   THR A 113       3.011   2.150   9.461  1.00  0.00           C  
ATOM    879  CB  THR A 113       3.047   4.196   8.015  1.00  0.00           C  
ATOM    880  O   THR A 113       2.466   1.901  10.538  1.00  0.00           O  
ATOM    881  CG2 THR A 113       2.332   4.992   6.928  1.00  0.00           C  
ATOM    882  OG1 THR A 113       3.177   5.014   9.184  1.00  0.00           O  
ATOM    883  N   ARG A 114       4.125   1.690   8.999  1.00  0.00           N  
ATOM    884  CA  ARG A 114       5.007   0.984   9.923  1.00  0.00           C  
ATOM    885  C   ARG A 114       6.427   1.537   9.857  1.00  0.00           C  
ATOM    886  CB  ARG A 114       5.015  -0.516   9.620  1.00  0.00           C  
ATOM    887  O   ARG A 114       6.929   1.844   8.773  1.00  0.00           O  
ATOM    888  CG  ARG A 114       5.709  -1.356  10.680  1.00  0.00           C  
ATOM    889  CD  ARG A 114       5.170  -2.779  10.715  1.00  0.00           C  
ATOM    890  NE  ARG A 114       5.763  -3.554  11.801  1.00  0.00           N  
ATOM    891  NH1 ARG A 114       3.908  -4.889  12.139  1.00  0.00           N  
ATOM    892  NH2 ARG A 114       5.784  -5.178  13.425  1.00  0.00           N  
ATOM    893  CZ  ARG A 114       5.151  -4.538  12.452  1.00  0.00           C  
ATOM    894  N   ASN A 115       6.952   1.656  11.076  1.00  0.00           N  
ATOM    895  CA  ASN A 115       8.349   2.065  11.180  1.00  0.00           C  
ATOM    896  C   ASN A 115       9.271   0.866  11.381  1.00  0.00           C  
ATOM    897  CB  ASN A 115       8.531   3.072  12.318  1.00  0.00           C  
ATOM    898  O   ASN A 115       9.266   0.245  12.445  1.00  0.00           O  
ATOM    899  CG  ASN A 115       9.923   3.670  12.351  1.00  0.00           C  
ATOM    900  ND2 ASN A 115      10.229   4.401  13.416  1.00  0.00           N  
ATOM    901  OD1 ASN A 115      10.717   3.478  11.426  1.00  0.00           O  
ATOM    902  N   PHE A 116      10.062   0.524  10.300  1.00  0.00           N  
ATOM    903  CA  PHE A 116      10.933  -0.643  10.365  1.00  0.00           C  
ATOM    904  C   PHE A 116      12.265  -0.289  11.015  1.00  0.00           C  
ATOM    905  CB  PHE A 116      11.168  -1.218   8.964  1.00  0.00           C  
ATOM    906  O   PHE A 116      13.143   0.288  10.369  1.00  0.00           O  
ATOM    907  CG  PHE A 116       9.949  -1.859   8.358  1.00  0.00           C  
ATOM    908  CD1 PHE A 116       9.574  -3.149   8.715  1.00  0.00           C  
ATOM    909  CD2 PHE A 116       9.177  -1.171   7.432  1.00  0.00           C  
ATOM    910  CE1 PHE A 116       8.446  -3.744   8.155  1.00  0.00           C  
ATOM    911  CE2 PHE A 116       8.048  -1.759   6.868  1.00  0.00           C  
ATOM    912  CZ  PHE A 116       7.685  -3.046   7.231  1.00  0.00           C  
ATOM    913  N   GLN A 117      12.348  -0.204  12.346  1.00  0.00           N  
ATOM    914  CA  GLN A 117      13.569   0.002  13.118  1.00  0.00           C  
ATOM    915  C   GLN A 117      14.147  -1.326  13.597  1.00  0.00           C  
ATOM    916  CB  GLN A 117      13.301   0.920  14.311  1.00  0.00           C  
ATOM    917  O   GLN A 117      13.439  -2.333  13.654  1.00  0.00           O  
ATOM    918  CG  GLN A 117      12.892   2.334  13.920  1.00  0.00           C  
ATOM    919  CD  GLN A 117      12.561   3.202  15.120  1.00  0.00           C  
ATOM    920  NE2 GLN A 117      12.010   4.383  14.863  1.00  0.00           N  
ATOM    921  OE1 GLN A 117      12.799   2.814  16.268  1.00  0.00           O  
ATOM    922  N   THR A 118      15.392  -1.506  13.701  1.00  0.00           N  
ATOM    923  CA  THR A 118      16.179  -2.707  13.954  1.00  0.00           C  
ATOM    924  C   THR A 118      15.676  -3.432  15.199  1.00  0.00           C  
ATOM    925  CB  THR A 118      17.673  -2.371  14.122  1.00  0.00           C  
ATOM    926  O   THR A 118      15.528  -4.656  15.194  1.00  0.00           O  
ATOM    927  CG2 THR A 118      18.338  -2.133  12.770  1.00  0.00           C  
ATOM    928  OG1 THR A 118      17.804  -1.189  14.921  1.00  0.00           O  
ATOM    929  N   LYS A 119      15.111  -2.737  16.182  1.00  0.00           N  
ATOM    930  CA  LYS A 119      14.828  -3.449  17.424  1.00  0.00           C  
ATOM    931  C   LYS A 119      13.327  -3.648  17.615  1.00  0.00           C  
ATOM    932  CB  LYS A 119      15.413  -2.695  18.620  1.00  0.00           C  
ATOM    933  O   LYS A 119      12.879  -4.747  17.947  1.00  0.00           O  
ATOM    934  CG  LYS A 119      16.929  -2.774  18.720  1.00  0.00           C  
ATOM    935  CD  LYS A 119      17.440  -2.121  19.998  1.00  0.00           C  
ATOM    936  CE  LYS A 119      18.959  -2.164  20.080  1.00  0.00           C  
ATOM    937  NZ  LYS A 119      19.466  -1.506  21.322  1.00  0.00           N  
ATOM    938  N   THR A 120      12.566  -2.645  17.323  1.00  0.00           N  
ATOM    939  CA  THR A 120      11.133  -2.812  17.534  1.00  0.00           C  
ATOM    940  C   THR A 120      10.338  -2.068  16.465  1.00  0.00           C  
ATOM    941  CB  THR A 120      10.712  -2.314  18.929  1.00  0.00           C  
ATOM    942  O   THR A 120      10.269  -0.837  16.479  1.00  0.00           O  
ATOM    943  CG2 THR A 120       9.370  -2.907  19.344  1.00  0.00           C  
ATOM    944  OG1 THR A 120      11.707  -2.696  19.887  1.00  0.00           O  
ATOM    945  N   PRO A 121       9.886  -2.839  15.567  1.00  0.00           N  
ATOM    946  CA  PRO A 121       9.014  -2.116  14.638  1.00  0.00           C  
ATOM    947  C   PRO A 121       7.787  -1.519  15.324  1.00  0.00           C  
ATOM    948  CB  PRO A 121       8.606  -3.191  13.628  1.00  0.00           C  
ATOM    949  O   PRO A 121       7.251  -2.112  16.263  1.00  0.00           O  
ATOM    950  CG  PRO A 121       8.835  -4.488  14.336  1.00  0.00           C  
ATOM    951  CD  PRO A 121       9.837  -4.262  15.432  1.00  0.00           C  
ATOM    952  N   THR A 122       7.539  -0.245  15.070  1.00  0.00           N  
ATOM    953  CA  THR A 122       6.381   0.435  15.639  1.00  0.00           C  
ATOM    954  C   THR A 122       5.401   0.844  14.543  1.00  0.00           C  
ATOM    955  CB  THR A 122       6.803   1.679  16.443  1.00  0.00           C  
ATOM    956  O   THR A 122       5.791   1.017  13.387  1.00  0.00           O  
ATOM    957  CG2 THR A 122       7.693   1.296  17.621  1.00  0.00           C  
ATOM    958  OG1 THR A 122       7.523   2.573  15.586  1.00  0.00           O  
ATOM    959  N   SER A 123       4.147   0.819  14.949  1.00  0.00           N  
ATOM    960  CA  SER A 123       3.099   1.272  14.040  1.00  0.00           C  
ATOM    961  C   SER A 123       2.829   2.763  14.207  1.00  0.00           C  
ATOM    962  CB  SER A 123       1.810   0.482  14.271  1.00  0.00           C  
ATOM    963  O   SER A 123       2.975   3.307  15.304  1.00  0.00           O  
ATOM    964  OG  SER A 123       1.319   0.694  15.584  1.00  0.00           O  
ATOM    965  N   GLU A 124       2.611   3.402  13.048  1.00  0.00           N  
ATOM    966  CA  GLU A 124       2.250   4.816  13.026  1.00  0.00           C  
ATOM    967  C   GLU A 124       0.908   5.033  12.333  1.00  0.00           C  
ATOM    968  CB  GLU A 124       3.339   5.639  12.333  1.00  0.00           C  
ATOM    969  O   GLU A 124       0.668   4.492  11.252  1.00  0.00           O  
ATOM    970  CG  GLU A 124       4.706   5.530  12.992  1.00  0.00           C  
ATOM    971  CD  GLU A 124       5.810   6.215  12.202  1.00  0.00           C  
ATOM    972  OE1 GLU A 124       6.699   6.843  12.821  1.00  0.00           O  
ATOM    973  OE2 GLU A 124       5.785   6.124  10.955  1.00  0.00           O  
ATOM    974  N   VAL A 125       0.063   5.771  12.979  1.00  0.00           N  
ATOM    975  CA  VAL A 125      -1.239   6.087  12.400  1.00  0.00           C  
ATOM    976  C   VAL A 125      -1.413   7.601  12.315  1.00  0.00           C  
ATOM    977  CB  VAL A 125      -2.390   5.463  13.219  1.00  0.00           C  
ATOM    978  O   VAL A 125      -1.101   8.323  13.266  1.00  0.00           O  
ATOM    979  CG1 VAL A 125      -3.738   5.741  12.555  1.00  0.00           C  
ATOM    980  CG2 VAL A 125      -2.173   3.960  13.386  1.00  0.00           C  
ATOM    981  N   SER A 126      -1.811   8.061  11.287  1.00  0.00           N  
ATOM    982  CA  SER A 126      -2.014   9.495  11.106  1.00  0.00           C  
ATOM    983  C   SER A 126      -3.252   9.977  11.855  1.00  0.00           C  
ATOM    984  CB  SER A 126      -2.143   9.834   9.620  1.00  0.00           C  
ATOM    985  O   SER A 126      -4.019   9.168  12.382  1.00  0.00           O  
ATOM    986  OG  SER A 126      -3.394   9.403   9.112  1.00  0.00           O  
ATOM    987  N   ASP A 127      -3.419  11.329  11.825  1.00  0.00           N  
ATOM    988  CA  ASP A 127      -4.708  11.913  12.183  1.00  0.00           C  
ATOM    989  C   ASP A 127      -5.743  11.675  11.085  1.00  0.00           C  
ATOM    990  CB  ASP A 127      -4.563  13.412  12.452  1.00  0.00           C  
ATOM    991  O   ASP A 127      -5.394  11.274   9.972  1.00  0.00           O  
ATOM    992  CG  ASP A 127      -5.256  13.856  13.727  1.00  0.00           C  
ATOM    993  OD1 ASP A 127      -6.168  13.147  14.204  1.00  0.00           O  
ATOM    994  OD2 ASP A 127      -4.889  14.926  14.259  1.00  0.00           O  
ATOM    995  N   VAL A 128      -7.002  11.920  11.388  1.00  0.00           N  
ATOM    996  CA  VAL A 128      -8.112  11.640  10.483  1.00  0.00           C  
ATOM    997  C   VAL A 128      -8.145  12.682   9.368  1.00  0.00           C  
ATOM    998  CB  VAL A 128      -9.463  11.617  11.232  1.00  0.00           C  
ATOM    999  O   VAL A 128      -7.794  13.844   9.584  1.00  0.00           O  
ATOM   1000  CG1 VAL A 128     -10.625  11.521  10.245  1.00  0.00           C  
ATOM   1001  CG2 VAL A 128      -9.503  10.457  12.225  1.00  0.00           C  
ATOM   1002  N   SER A 129      -8.459  12.223   8.198  1.00  0.00           N  
ATOM   1003  CA  SER A 129      -8.708  13.086   7.047  1.00  0.00           C  
ATOM   1004  C   SER A 129      -9.973  12.667   6.306  1.00  0.00           C  
ATOM   1005  CB  SER A 129      -7.515  13.061   6.091  1.00  0.00           C  
ATOM   1006  O   SER A 129     -10.293  11.479   6.235  1.00  0.00           O  
ATOM   1007  OG  SER A 129      -7.729  13.936   4.997  1.00  0.00           O  
ATOM   1008  N   THR A 130     -10.651  13.633   5.856  1.00  0.00           N  
ATOM   1009  CA  THR A 130     -11.808  13.349   5.015  1.00  0.00           C  
ATOM   1010  C   THR A 130     -11.385  13.149   3.563  1.00  0.00           C  
ATOM   1011  CB  THR A 130     -12.850  14.480   5.097  1.00  0.00           C  
ATOM   1012  O   THR A 130     -10.513  13.861   3.061  1.00  0.00           O  
ATOM   1013  CG2 THR A 130     -14.108  14.127   4.309  1.00  0.00           C  
ATOM   1014  OG1 THR A 130     -13.205  14.696   6.469  1.00  0.00           O  
ATOM   1015  N   THR A 131     -12.032  12.135   2.938  1.00  0.00           N  
ATOM   1016  CA  THR A 131     -11.585  11.816   1.587  1.00  0.00           C  
ATOM   1017  C   THR A 131     -12.694  12.082   0.573  1.00  0.00           C  
ATOM   1018  CB  THR A 131     -11.129  10.349   1.481  1.00  0.00           C  
ATOM   1019  O   THR A 131     -13.877  11.944   0.889  1.00  0.00           O  
ATOM   1020  CG2 THR A 131     -12.306   9.394   1.647  1.00  0.00           C  
ATOM   1021  OG1 THR A 131     -10.530  10.133   0.197  1.00  0.00           O  
ATOM   1022  N   PHE A 132     -12.281  12.507  -0.692  1.00  0.00           N  
ATOM   1023  CA  PHE A 132     -13.168  12.805  -1.810  1.00  0.00           C  
ATOM   1024  C   PHE A 132     -12.583  12.287  -3.118  1.00  0.00           C  
ATOM   1025  CB  PHE A 132     -13.423  14.312  -1.909  1.00  0.00           C  
ATOM   1026  O   PHE A 132     -11.362  12.241  -3.283  1.00  0.00           O  
ATOM   1027  CG  PHE A 132     -14.151  14.884  -0.722  1.00  0.00           C  
ATOM   1028  CD1 PHE A 132     -15.539  14.925  -0.694  1.00  0.00           C  
ATOM   1029  CD2 PHE A 132     -13.445  15.382   0.365  1.00  0.00           C  
ATOM   1030  CE1 PHE A 132     -16.215  15.454   0.403  1.00  0.00           C  
ATOM   1031  CE2 PHE A 132     -14.113  15.912   1.465  1.00  0.00           C  
ATOM   1032  CZ  PHE A 132     -15.498  15.948   1.482  1.00  0.00           C  
ATOM   1033  N   PRO A 133     -13.498  11.838  -3.918  1.00  0.00           N  
ATOM   1034  CA  PRO A 133     -12.993  11.445  -5.236  1.00  0.00           C  
ATOM   1035  C   PRO A 133     -12.419  12.621  -6.023  1.00  0.00           C  
ATOM   1036  CB  PRO A 133     -14.232  10.875  -5.932  1.00  0.00           C  
ATOM   1037  O   PRO A 133     -12.892  13.752  -5.882  1.00  0.00           O  
ATOM   1038  CG  PRO A 133     -15.386  11.585  -5.301  1.00  0.00           C  
ATOM   1039  CD  PRO A 133     -15.041  11.878  -3.869  1.00  0.00           C  
ATOM   1040  N   SER A 134     -11.331  12.286  -6.738  1.00  0.00           N  
ATOM   1041  CA  SER A 134     -10.810  13.288  -7.662  1.00  0.00           C  
ATOM   1042  C   SER A 134     -11.650  13.356  -8.934  1.00  0.00           C  
ATOM   1043  CB  SER A 134      -9.355  12.985  -8.019  1.00  0.00           C  
ATOM   1044  O   SER A 134     -12.347  12.399  -9.276  1.00  0.00           O  
ATOM   1045  OG  SER A 134      -9.009  13.569  -9.263  1.00  0.00           O  
ATOM   1046  N   SER A 135     -11.858  14.524  -9.460  1.00  0.00           N  
ATOM   1047  CA  SER A 135     -12.675  14.756 -10.647  1.00  0.00           C  
ATOM   1048  C   SER A 135     -12.209  13.896 -11.817  1.00  0.00           C  
ATOM   1049  CB  SER A 135     -12.638  16.233 -11.043  1.00  0.00           C  
ATOM   1050  O   SER A 135     -13.011  13.514 -12.672  1.00  0.00           O  
ATOM   1051  OG  SER A 135     -11.301  16.693 -11.143  1.00  0.00           O  
ATOM   1052  N   ASP A 136     -11.028  13.381 -11.693  1.00  0.00           N  
ATOM   1053  CA  ASP A 136     -10.421  12.786 -12.879  1.00  0.00           C  
ATOM   1054  C   ASP A 136     -10.355  11.265 -12.758  1.00  0.00           C  
ATOM   1055  CB  ASP A 136      -9.020  13.357 -13.109  1.00  0.00           C  
ATOM   1056  O   ASP A 136      -9.690  10.602 -13.556  1.00  0.00           O  
ATOM   1057  CG  ASP A 136      -9.029  14.843 -13.419  1.00  0.00           C  
ATOM   1058  OD1 ASP A 136     -10.011  15.337 -14.014  1.00  0.00           O  
ATOM   1059  OD2 ASP A 136      -8.043  15.527 -13.068  1.00  0.00           O  
ATOM   1060  N   GLY A 137     -11.194  10.702 -11.885  1.00  0.00           N  
ATOM   1061  CA  GLY A 137     -10.888   9.295 -12.088  1.00  0.00           C  
ATOM   1062  C   GLY A 137     -10.781   8.514 -10.792  1.00  0.00           C  
ATOM   1063  O   GLY A 137     -11.595   8.694  -9.884  1.00  0.00           O  
ATOM   1064  N   VAL A 138      -9.779   7.545 -10.753  1.00  0.00           N  
ATOM   1065  CA  VAL A 138      -9.578   6.420  -9.846  1.00  0.00           C  
ATOM   1066  C   VAL A 138      -8.884   6.899  -8.573  1.00  0.00           C  
ATOM   1067  CB  VAL A 138      -8.754   5.295 -10.510  1.00  0.00           C  
ATOM   1068  O   VAL A 138      -8.842   6.179  -7.572  1.00  0.00           O  
ATOM   1069  CG1 VAL A 138      -8.634   4.090  -9.579  1.00  0.00           C  
ATOM   1070  CG2 VAL A 138      -9.385   4.886 -11.840  1.00  0.00           C  
ATOM   1071  N   PHE A 139      -8.492   8.168  -8.596  1.00  0.00           N  
ATOM   1072  CA  PHE A 139      -7.771   8.677  -7.436  1.00  0.00           C  
ATOM   1073  C   PHE A 139      -8.719   9.393  -6.481  1.00  0.00           C  
ATOM   1074  CB  PHE A 139      -6.650   9.626  -7.871  1.00  0.00           C  
ATOM   1075  O   PHE A 139      -9.745   9.930  -6.903  1.00  0.00           O  
ATOM   1076  CG  PHE A 139      -5.492   8.932  -8.536  1.00  0.00           C  
ATOM   1077  CD1 PHE A 139      -4.666   8.079  -7.813  1.00  0.00           C  
ATOM   1078  CD2 PHE A 139      -5.229   9.132  -9.885  1.00  0.00           C  
ATOM   1079  CE1 PHE A 139      -3.593   7.436  -8.426  1.00  0.00           C  
ATOM   1080  CE2 PHE A 139      -4.159   8.492 -10.504  1.00  0.00           C  
ATOM   1081  CZ  PHE A 139      -3.342   7.645  -9.773  1.00  0.00           C  
ATOM   1082  N   TRP A 140      -8.352   9.299  -5.261  1.00  0.00           N  
ATOM   1083  CA  TRP A 140      -9.064   9.970  -4.179  1.00  0.00           C  
ATOM   1084  C   TRP A 140      -8.137  10.912  -3.418  1.00  0.00           C  
ATOM   1085  CB  TRP A 140      -9.671   8.944  -3.217  1.00  0.00           C  
ATOM   1086  O   TRP A 140      -6.943  10.638  -3.278  1.00  0.00           O  
ATOM   1087  CG  TRP A 140     -10.867   8.226  -3.768  1.00  0.00           C  
ATOM   1088  CD1 TRP A 140     -10.889   7.342  -4.810  1.00  0.00           C  
ATOM   1089  CD2 TRP A 140     -12.216   8.336  -3.305  1.00  0.00           C  
ATOM   1090  CE2 TRP A 140     -13.006   7.489  -4.115  1.00  0.00           C  
ATOM   1091  CE3 TRP A 140     -12.836   9.069  -2.284  1.00  0.00           C  
ATOM   1092  NE1 TRP A 140     -12.173   6.895  -5.024  1.00  0.00           N  
ATOM   1093  CH2 TRP A 140     -14.965   8.083  -2.927  1.00  0.00           C  
ATOM   1094  CZ2 TRP A 140     -14.384   7.355  -3.933  1.00  0.00           C  
ATOM   1095  CZ3 TRP A 140     -14.208   8.934  -2.105  1.00  0.00           C  
ATOM   1096  N   LYS A 141      -8.740  11.980  -2.993  1.00  0.00           N  
ATOM   1097  CA  LYS A 141      -7.953  12.999  -2.304  1.00  0.00           C  
ATOM   1098  C   LYS A 141      -8.000  12.801  -0.792  1.00  0.00           C  
ATOM   1099  CB  LYS A 141      -8.453  14.399  -2.665  1.00  0.00           C  
ATOM   1100  O   LYS A 141      -8.997  12.316  -0.255  1.00  0.00           O  
ATOM   1101  CG  LYS A 141      -8.343  14.733  -4.145  1.00  0.00           C  
ATOM   1102  CD  LYS A 141      -8.914  16.113  -4.450  1.00  0.00           C  
ATOM   1103  CE  LYS A 141      -8.893  16.409  -5.944  1.00  0.00           C  
ATOM   1104  NZ  LYS A 141      -9.533  17.721  -6.257  1.00  0.00           N  
ATOM   1105  N   HIS A 142      -6.914  13.188  -0.168  1.00  0.00           N  
ATOM   1106  CA  HIS A 142      -6.818  13.314   1.281  1.00  0.00           C  
ATOM   1107  C   HIS A 142      -5.814  14.392   1.676  1.00  0.00           C  
ATOM   1108  CB  HIS A 142      -6.425  11.976   1.911  1.00  0.00           C  
ATOM   1109  O   HIS A 142      -5.067  14.890   0.830  1.00  0.00           O  
ATOM   1110  CG  HIS A 142      -5.035  11.539   1.573  1.00  0.00           C  
ATOM   1111  CD2 HIS A 142      -4.567  10.760   0.569  1.00  0.00           C  
ATOM   1112  ND1 HIS A 142      -3.937  11.909   2.319  1.00  0.00           N  
ATOM   1113  CE1 HIS A 142      -2.851  11.375   1.786  1.00  0.00           C  
ATOM   1114  NE2 HIS A 142      -3.206  10.673   0.724  1.00  0.00           N  
ATOM   1115  N   TRP A 143      -5.751  14.761   2.975  1.00  0.00           N  
ATOM   1116  CA  TRP A 143      -4.948  15.906   3.392  1.00  0.00           C  
ATOM   1117  C   TRP A 143      -3.923  15.499   4.445  1.00  0.00           C  
ATOM   1118  CB  TRP A 143      -5.845  17.021   3.938  1.00  0.00           C  
ATOM   1119  O   TRP A 143      -3.420  16.343   5.190  1.00  0.00           O  
ATOM   1120  CG  TRP A 143      -6.584  17.783   2.879  1.00  0.00           C  
ATOM   1121  CD1 TRP A 143      -6.192  18.946   2.276  1.00  0.00           C  
ATOM   1122  CD2 TRP A 143      -7.846  17.436   2.302  1.00  0.00           C  
ATOM   1123  CE2 TRP A 143      -8.160  18.435   1.353  1.00  0.00           C  
ATOM   1124  CE3 TRP A 143      -8.743  16.377   2.494  1.00  0.00           C  
ATOM   1125  NE1 TRP A 143      -7.136  19.343   1.357  1.00  0.00           N  
ATOM   1126  CH2 TRP A 143     -10.195  17.356   0.806  1.00  0.00           C  
ATOM   1127  CZ2 TRP A 143      -9.335  18.404   0.598  1.00  0.00           C  
ATOM   1128  CZ3 TRP A 143      -9.911  16.348   1.742  1.00  0.00           C  
ATOM   1129  N   ILE A 144      -3.697  14.222   4.463  1.00  0.00           N  
ATOM   1130  CA  ILE A 144      -2.668  13.710   5.362  1.00  0.00           C  
ATOM   1131  C   ILE A 144      -1.285  14.005   4.786  1.00  0.00           C  
ATOM   1132  CB  ILE A 144      -2.835  12.193   5.605  1.00  0.00           C  
ATOM   1133  O   ILE A 144      -0.992  13.644   3.643  1.00  0.00           O  
ATOM   1134  CG1 ILE A 144      -4.214  11.897   6.205  1.00  0.00           C  
ATOM   1135  CG2 ILE A 144      -1.718  11.665   6.510  1.00  0.00           C  
ATOM   1136  CD1 ILE A 144      -4.592  10.422   6.191  1.00  0.00           C  
ATOM   1137  N   PRO A 145      -0.438  14.715   5.645  1.00  0.00           N  
ATOM   1138  CA  PRO A 145       0.926  14.963   5.173  1.00  0.00           C  
ATOM   1139  C   PRO A 145       1.737  13.680   5.008  1.00  0.00           C  
ATOM   1140  CB  PRO A 145       1.523  15.849   6.269  1.00  0.00           C  
ATOM   1141  O   PRO A 145       1.717  12.816   5.888  1.00  0.00           O  
ATOM   1142  CG  PRO A 145       0.344  16.350   7.039  1.00  0.00           C  
ATOM   1143  CD  PRO A 145      -0.772  15.354   6.905  1.00  0.00           C  
ATOM   1144  N   THR A 146       2.310  13.568   3.842  1.00  0.00           N  
ATOM   1145  CA  THR A 146       3.121  12.384   3.577  1.00  0.00           C  
ATOM   1146  C   THR A 146       4.502  12.779   3.062  1.00  0.00           C  
ATOM   1147  CB  THR A 146       2.436  11.455   2.557  1.00  0.00           C  
ATOM   1148  O   THR A 146       4.717  13.925   2.662  1.00  0.00           O  
ATOM   1149  CG2 THR A 146       1.062  11.013   3.051  1.00  0.00           C  
ATOM   1150  OG1 THR A 146       2.283  12.150   1.313  1.00  0.00           O  
ATOM   1151  N   LYS A 147       5.448  11.964   3.269  1.00  0.00           N  
ATOM   1152  CA  LYS A 147       6.805  12.121   2.755  1.00  0.00           C  
ATOM   1153  C   LYS A 147       7.085  11.129   1.629  1.00  0.00           C  
ATOM   1154  CB  LYS A 147       7.829  11.943   3.877  1.00  0.00           C  
ATOM   1155  O   LYS A 147       6.342  10.163   1.447  1.00  0.00           O  
ATOM   1156  CG  LYS A 147       7.685  12.947   5.011  1.00  0.00           C  
ATOM   1157  CD  LYS A 147       8.699  12.688   6.118  1.00  0.00           C  
ATOM   1158  CE  LYS A 147       8.533  13.671   7.270  1.00  0.00           C  
ATOM   1159  NZ  LYS A 147       9.498  13.396   8.376  1.00  0.00           N  
ATOM   1160  N   ASP A 148       8.138  11.522   0.909  1.00  0.00           N  
ATOM   1161  CA  ASP A 148       8.591  10.585  -0.114  1.00  0.00           C  
ATOM   1162  C   ASP A 148       8.852   9.204   0.482  1.00  0.00           C  
ATOM   1163  CB  ASP A 148       9.855  11.109  -0.799  1.00  0.00           C  
ATOM   1164  O   ASP A 148       9.478   9.085   1.537  1.00  0.00           O  
ATOM   1165  CG  ASP A 148       9.591  12.305  -1.697  1.00  0.00           C  
ATOM   1166  OD1 ASP A 148       8.427  12.519  -2.100  1.00  0.00           O  
ATOM   1167  OD2 ASP A 148      10.555  13.037  -2.007  1.00  0.00           O  
ATOM   1168  N   GLY A 149       8.293   8.193  -0.125  1.00  0.00           N  
ATOM   1169  CA  GLY A 149       8.523   6.833   0.335  1.00  0.00           C  
ATOM   1170  C   GLY A 149       7.330   6.239   1.060  1.00  0.00           C  
ATOM   1171  O   GLY A 149       7.335   5.057   1.409  1.00  0.00           O  
ATOM   1172  N   GLN A 150       6.316   7.022   1.269  1.00  0.00           N  
ATOM   1173  CA  GLN A 150       5.165   6.534   2.022  1.00  0.00           C  
ATOM   1174  C   GLN A 150       4.091   5.983   1.088  1.00  0.00           C  
ATOM   1175  CB  GLN A 150       4.582   7.647   2.893  1.00  0.00           C  
ATOM   1176  O   GLN A 150       3.010   5.596   1.537  1.00  0.00           O  
ATOM   1177  CG  GLN A 150       5.456   8.019   4.083  1.00  0.00           C  
ATOM   1178  CD  GLN A 150       4.848   9.115   4.939  1.00  0.00           C  
ATOM   1179  NE2 GLN A 150       5.011   9.000   6.252  1.00  0.00           N  
ATOM   1180  OE1 GLN A 150       4.239  10.057   4.423  1.00  0.00           O  
ATOM   1181  N   CYS A 151       4.417   6.038  -0.189  1.00  0.00           N  
ATOM   1182  CA  CYS A 151       3.513   5.386  -1.129  1.00  0.00           C  
ATOM   1183  C   CYS A 151       3.333   3.913  -0.780  1.00  0.00           C  
ATOM   1184  CB  CYS A 151       4.039   5.519  -2.558  1.00  0.00           C  
ATOM   1185  O   CYS A 151       4.250   3.278  -0.256  1.00  0.00           O  
ATOM   1186  SG  CYS A 151       3.942   7.199  -3.215  1.00  0.00           S  
ATOM   1187  N   GLY A 152       2.120   3.490  -1.021  1.00  0.00           N  
ATOM   1188  CA  GLY A 152       1.852   2.082  -0.777  1.00  0.00           C  
ATOM   1189  C   GLY A 152       1.245   1.817   0.587  1.00  0.00           C  
ATOM   1190  O   GLY A 152       0.805   0.701   0.871  1.00  0.00           O  
ATOM   1191  N   SER A 153       1.196   2.893   1.401  1.00  0.00           N  
ATOM   1192  CA  SER A 153       0.606   2.736   2.727  1.00  0.00           C  
ATOM   1193  C   SER A 153      -0.913   2.633   2.648  1.00  0.00           C  
ATOM   1194  CB  SER A 153       1.000   3.905   3.631  1.00  0.00           C  
ATOM   1195  O   SER A 153      -1.544   3.305   1.830  1.00  0.00           O  
ATOM   1196  OG  SER A 153       2.406   3.963   3.794  1.00  0.00           O  
ATOM   1197  N   PRO A 154      -1.503   1.837   3.503  1.00  0.00           N  
ATOM   1198  CA  PRO A 154      -2.953   1.635   3.463  1.00  0.00           C  
ATOM   1199  C   PRO A 154      -3.733   2.857   3.942  1.00  0.00           C  
ATOM   1200  CB  PRO A 154      -3.169   0.446   4.404  1.00  0.00           C  
ATOM   1201  O   PRO A 154      -3.353   3.486   4.933  1.00  0.00           O  
ATOM   1202  CG  PRO A 154      -1.812  -0.156   4.576  1.00  0.00           C  
ATOM   1203  CD  PRO A 154      -0.782   0.909   4.327  1.00  0.00           C  
ATOM   1204  N   MET A 155      -4.743   3.169   3.202  1.00  0.00           N  
ATOM   1205  CA  MET A 155      -5.775   4.106   3.638  1.00  0.00           C  
ATOM   1206  C   MET A 155      -6.957   3.365   4.254  1.00  0.00           C  
ATOM   1207  CB  MET A 155      -6.250   4.966   2.466  1.00  0.00           C  
ATOM   1208  O   MET A 155      -7.589   2.538   3.594  1.00  0.00           O  
ATOM   1209  CG  MET A 155      -5.134   5.739   1.781  1.00  0.00           C  
ATOM   1210  SD  MET A 155      -4.297   6.916   2.913  1.00  0.00           S  
ATOM   1211  CE  MET A 155      -5.643   8.100   3.197  1.00  0.00           C  
ATOM   1212  N   VAL A 156      -7.283   3.710   5.512  1.00  0.00           N  
ATOM   1213  CA  VAL A 156      -8.229   2.888   6.259  1.00  0.00           C  
ATOM   1214  C   VAL A 156      -9.414   3.740   6.706  1.00  0.00           C  
ATOM   1215  CB  VAL A 156      -7.559   2.222   7.483  1.00  0.00           C  
ATOM   1216  O   VAL A 156      -9.233   4.849   7.215  1.00  0.00           O  
ATOM   1217  CG1 VAL A 156      -8.558   1.343   8.233  1.00  0.00           C  
ATOM   1218  CG2 VAL A 156      -6.345   1.405   7.047  1.00  0.00           C  
ATOM   1219  N   SER A 157     -10.596   3.211   6.547  1.00  0.00           N  
ATOM   1220  CA  SER A 157     -11.808   3.870   7.025  1.00  0.00           C  
ATOM   1221  C   SER A 157     -11.893   3.833   8.547  1.00  0.00           C  
ATOM   1222  CB  SER A 157     -13.049   3.213   6.420  1.00  0.00           C  
ATOM   1223  O   SER A 157     -11.718   2.777   9.159  1.00  0.00           O  
ATOM   1224  OG  SER A 157     -14.230   3.739   7.001  1.00  0.00           O  
ATOM   1225  N   THR A 158     -12.203   4.990   9.127  1.00  0.00           N  
ATOM   1226  CA  THR A 158     -12.316   5.060  10.579  1.00  0.00           C  
ATOM   1227  C   THR A 158     -13.657   4.500  11.045  1.00  0.00           C  
ATOM   1228  CB  THR A 158     -12.158   6.507  11.083  1.00  0.00           C  
ATOM   1229  O   THR A 158     -13.833   4.199  12.227  1.00  0.00           O  
ATOM   1230  CG2 THR A 158     -10.791   7.072  10.714  1.00  0.00           C  
ATOM   1231  OG1 THR A 158     -13.176   7.325  10.493  1.00  0.00           O  
ATOM   1232  N   GLU A 159     -14.576   4.327  10.118  1.00  0.00           N  
ATOM   1233  CA  GLU A 159     -15.917   3.859  10.456  1.00  0.00           C  
ATOM   1234  C   GLU A 159     -15.934   2.351  10.690  1.00  0.00           C  
ATOM   1235  CB  GLU A 159     -16.911   4.231   9.352  1.00  0.00           C  
ATOM   1236  O   GLU A 159     -16.496   1.878  11.680  1.00  0.00           O  
ATOM   1237  CG  GLU A 159     -18.357   3.898   9.688  1.00  0.00           C  
ATOM   1238  CD  GLU A 159     -19.345   4.392   8.644  1.00  0.00           C  
ATOM   1239  OE1 GLU A 159     -20.556   4.100   8.768  1.00  0.00           O  
ATOM   1240  OE2 GLU A 159     -18.904   5.076   7.693  1.00  0.00           O  
ATOM   1241  N   ASP A 160     -15.220   1.601   9.752  1.00  0.00           N  
ATOM   1242  CA  ASP A 160     -15.354   0.152   9.860  1.00  0.00           C  
ATOM   1243  C   ASP A 160     -13.987  -0.528   9.855  1.00  0.00           C  
ATOM   1244  CB  ASP A 160     -16.216  -0.394   8.719  1.00  0.00           C  
ATOM   1245  O   ASP A 160     -13.898  -1.756   9.912  1.00  0.00           O  
ATOM   1246  CG  ASP A 160     -15.698  -0.006   7.346  1.00  0.00           C  
ATOM   1247  OD1 ASP A 160     -14.564   0.511   7.245  1.00  0.00           O  
ATOM   1248  OD2 ASP A 160     -16.430  -0.218   6.355  1.00  0.00           O  
ATOM   1249  N   GLY A 161     -12.902   0.152   9.632  1.00  0.00           N  
ATOM   1250  CA  GLY A 161     -11.562  -0.410   9.680  1.00  0.00           C  
ATOM   1251  C   GLY A 161     -11.153  -1.089   8.386  1.00  0.00           C  
ATOM   1252  O   GLY A 161     -10.150  -1.803   8.344  1.00  0.00           O  
ATOM   1253  N   SER A 162     -11.976  -0.891   7.369  1.00  0.00           N  
ATOM   1254  CA  SER A 162     -11.682  -1.485   6.069  1.00  0.00           C  
ATOM   1255  C   SER A 162     -10.626  -0.680   5.320  1.00  0.00           C  
ATOM   1256  CB  SER A 162     -12.953  -1.583   5.225  1.00  0.00           C  
ATOM   1257  O   SER A 162     -10.552   0.543   5.463  1.00  0.00           O  
ATOM   1258  OG  SER A 162     -13.927  -2.384   5.873  1.00  0.00           O  
ATOM   1259  N   ILE A 163      -9.750  -1.379   4.599  1.00  0.00           N  
ATOM   1260  CA  ILE A 163      -8.799  -0.710   3.718  1.00  0.00           C  
ATOM   1261  C   ILE A 163      -9.517  -0.218   2.463  1.00  0.00           C  
ATOM   1262  CB  ILE A 163      -7.629  -1.643   3.336  1.00  0.00           C  
ATOM   1263  O   ILE A 163     -10.104  -1.013   1.725  1.00  0.00           O  
ATOM   1264  CG1 ILE A 163      -6.848  -2.060   4.587  1.00  0.00           C  
ATOM   1265  CG2 ILE A 163      -6.709  -0.965   2.316  1.00  0.00           C  
ATOM   1266  CD1 ILE A 163      -5.802  -3.137   4.334  1.00  0.00           C  
ATOM   1267  N   VAL A 164      -9.448   1.084   2.200  1.00  0.00           N  
ATOM   1268  CA  VAL A 164     -10.245   1.650   1.117  1.00  0.00           C  
ATOM   1269  C   VAL A 164      -9.330   2.083  -0.027  1.00  0.00           C  
ATOM   1270  CB  VAL A 164     -11.095   2.846   1.601  1.00  0.00           C  
ATOM   1271  O   VAL A 164      -9.805   2.472  -1.096  1.00  0.00           O  
ATOM   1272  CG1 VAL A 164     -12.146   2.387   2.612  1.00  0.00           C  
ATOM   1273  CG2 VAL A 164     -10.200   3.924   2.209  1.00  0.00           C  
ATOM   1274  N   GLY A 165      -8.034   1.983   0.220  1.00  0.00           N  
ATOM   1275  CA  GLY A 165      -7.080   2.364  -0.809  1.00  0.00           C  
ATOM   1276  C   GLY A 165      -5.641   2.334  -0.330  1.00  0.00           C  
ATOM   1277  O   GLY A 165      -5.365   1.915   0.796  1.00  0.00           O  
ATOM   1278  N   ILE A 166      -4.736   2.600  -1.247  1.00  0.00           N  
ATOM   1279  CA  ILE A 166      -3.322   2.708  -0.905  1.00  0.00           C  
ATOM   1280  C   ILE A 166      -2.779   4.056  -1.375  1.00  0.00           C  
ATOM   1281  CB  ILE A 166      -2.501   1.554  -1.523  1.00  0.00           C  
ATOM   1282  O   ILE A 166      -3.132   4.531  -2.457  1.00  0.00           O  
ATOM   1283  CG1 ILE A 166      -2.617   1.576  -3.052  1.00  0.00           C  
ATOM   1284  CG2 ILE A 166      -2.954   0.205  -0.959  1.00  0.00           C  
ATOM   1285  CD1 ILE A 166      -1.695   0.590  -3.757  1.00  0.00           C  
ATOM   1286  N   HIS A 167      -2.031   4.668  -0.459  1.00  0.00           N  
ATOM   1287  CA  HIS A 167      -1.454   5.968  -0.781  1.00  0.00           C  
ATOM   1288  C   HIS A 167      -0.617   5.899  -2.054  1.00  0.00           C  
ATOM   1289  CB  HIS A 167      -0.600   6.477   0.382  1.00  0.00           C  
ATOM   1290  O   HIS A 167       0.188   4.980  -2.223  1.00  0.00           O  
ATOM   1291  CG  HIS A 167       0.082   7.778   0.100  1.00  0.00           C  
ATOM   1292  CD2 HIS A 167       1.391   8.075  -0.077  1.00  0.00           C  
ATOM   1293  ND1 HIS A 167      -0.604   8.966  -0.026  1.00  0.00           N  
ATOM   1294  CE1 HIS A 167       0.257   9.941  -0.270  1.00  0.00           C  
ATOM   1295  NE2 HIS A 167       1.474   9.426  -0.306  1.00  0.00           N  
ATOM   1296  N   SER A 168      -0.679   6.839  -3.036  1.00  0.00           N  
ATOM   1297  CA  SER A 168      -0.027   6.791  -4.341  1.00  0.00           C  
ATOM   1298  C   SER A 168       0.855   8.015  -4.563  1.00  0.00           C  
ATOM   1299  CB  SER A 168      -1.068   6.694  -5.457  1.00  0.00           C  
ATOM   1300  O   SER A 168       2.047   7.884  -4.851  1.00  0.00           O  
ATOM   1301  OG  SER A 168      -0.447   6.433  -6.704  1.00  0.00           O  
ATOM   1302  N   ALA A 169       0.378   9.145  -4.541  1.00  0.00           N  
ATOM   1303  CA  ALA A 169       1.169  10.299  -4.960  1.00  0.00           C  
ATOM   1304  C   ALA A 169       0.843  11.525  -4.112  1.00  0.00           C  
ATOM   1305  CB  ALA A 169       0.932  10.599  -6.438  1.00  0.00           C  
ATOM   1306  O   ALA A 169      -0.159  11.541  -3.392  1.00  0.00           O  
ATOM   1307  N   SER A 170       1.896  12.375  -4.154  1.00  0.00           N  
ATOM   1308  CA  SER A 170       1.763  13.724  -3.615  1.00  0.00           C  
ATOM   1309  C   SER A 170       1.852  14.772  -4.720  1.00  0.00           C  
ATOM   1310  CB  SER A 170       2.839  13.990  -2.562  1.00  0.00           C  
ATOM   1311  O   SER A 170       2.465  14.532  -5.762  1.00  0.00           O  
ATOM   1312  OG  SER A 170       4.129  13.992  -3.149  1.00  0.00           O  
ATOM   1313  N   ASN A 171       0.803  15.532  -4.863  1.00  0.00           N  
ATOM   1314  CA  ASN A 171       0.905  16.703  -5.727  1.00  0.00           C  
ATOM   1315  C   ASN A 171       1.860  17.744  -5.150  1.00  0.00           C  
ATOM   1316  CB  ASN A 171      -0.475  17.321  -5.960  1.00  0.00           C  
ATOM   1317  O   ASN A 171       1.768  18.091  -3.971  1.00  0.00           O  
ATOM   1318  CG  ASN A 171      -0.474  18.351  -7.072  1.00  0.00           C  
ATOM   1319  ND2 ASN A 171      -1.661  18.731  -7.530  1.00  0.00           N  
ATOM   1320  OD1 ASN A 171       0.585  18.801  -7.516  1.00  0.00           O  
ATOM   1321  N   PHE A 172       3.001  18.071  -5.888  1.00  0.00           N  
ATOM   1322  CA  PHE A 172       4.035  19.041  -5.549  1.00  0.00           C  
ATOM   1323  C   PHE A 172       3.448  20.444  -5.445  1.00  0.00           C  
ATOM   1324  CB  PHE A 172       5.159  19.019  -6.590  1.00  0.00           C  
ATOM   1325  O   PHE A 172       3.928  21.267  -4.663  1.00  0.00           O  
ATOM   1326  CG  PHE A 172       5.961  17.745  -6.590  1.00  0.00           C  
ATOM   1327  CD1 PHE A 172       6.944  17.527  -5.633  1.00  0.00           C  
ATOM   1328  CD2 PHE A 172       5.730  16.766  -7.547  1.00  0.00           C  
ATOM   1329  CE1 PHE A 172       7.688  16.349  -5.631  1.00  0.00           C  
ATOM   1330  CE2 PHE A 172       6.470  15.587  -7.552  1.00  0.00           C  
ATOM   1331  CZ  PHE A 172       7.449  15.381  -6.593  1.00  0.00           C  
ATOM   1332  N   THR A 173       2.196  20.600  -6.081  1.00  0.00           N  
ATOM   1333  CA  THR A 173       1.682  21.962  -6.166  1.00  0.00           C  
ATOM   1334  C   THR A 173       0.486  22.149  -5.237  1.00  0.00           C  
ATOM   1335  CB  THR A 173       1.275  22.316  -7.608  1.00  0.00           C  
ATOM   1336  O   THR A 173       0.246  23.251  -4.739  1.00  0.00           O  
ATOM   1337  CG2 THR A 173       2.486  22.329  -8.535  1.00  0.00           C  
ATOM   1338  OG1 THR A 173       0.333  21.347  -8.084  1.00  0.00           O  
ATOM   1339  N   ASN A 174      -0.086  21.093  -4.847  1.00  0.00           N  
ATOM   1340  CA  ASN A 174      -1.278  21.168  -4.009  1.00  0.00           C  
ATOM   1341  C   ASN A 174      -1.052  20.510  -2.651  1.00  0.00           C  
ATOM   1342  CB  ASN A 174      -2.474  20.527  -4.717  1.00  0.00           C  
ATOM   1343  O   ASN A 174      -0.057  19.810  -2.454  1.00  0.00           O  
ATOM   1344  CG  ASN A 174      -3.243  21.514  -5.574  1.00  0.00           C  
ATOM   1345  ND2 ASN A 174      -4.020  20.998  -6.519  1.00  0.00           N  
ATOM   1346  OD1 ASN A 174      -3.138  22.729  -5.389  1.00  0.00           O  
ATOM   1347  N   THR A 175      -1.686  21.124  -1.589  1.00  0.00           N  
ATOM   1348  CA  THR A 175      -1.683  20.676  -0.200  1.00  0.00           C  
ATOM   1349  C   THR A 175      -2.374  19.322  -0.067  1.00  0.00           C  
ATOM   1350  CB  THR A 175      -2.373  21.701   0.719  1.00  0.00           C  
ATOM   1351  O   THR A 175      -2.460  18.769   1.032  1.00  0.00           O  
ATOM   1352  CG2 THR A 175      -1.586  23.006   0.777  1.00  0.00           C  
ATOM   1353  OG1 THR A 175      -3.689  21.972   0.219  1.00  0.00           O  
ATOM   1354  N   ASN A 176      -2.873  18.814  -1.284  1.00  0.00           N  
ATOM   1355  CA  ASN A 176      -3.571  17.547  -1.093  1.00  0.00           C  
ATOM   1356  C   ASN A 176      -2.768  16.375  -1.650  1.00  0.00           C  
ATOM   1357  CB  ASN A 176      -4.957  17.596  -1.740  1.00  0.00           C  
ATOM   1358  O   ASN A 176      -1.857  16.569  -2.457  1.00  0.00           O  
ATOM   1359  CG  ASN A 176      -4.904  17.971  -3.208  1.00  0.00           C  
ATOM   1360  ND2 ASN A 176      -6.052  18.335  -3.769  1.00  0.00           N  
ATOM   1361  OD1 ASN A 176      -3.841  17.934  -3.833  1.00  0.00           O  
ATOM   1362  N   ASN A 177      -2.948  15.243  -1.033  1.00  0.00           N  
ATOM   1363  CA  ASN A 177      -2.379  13.974  -1.473  1.00  0.00           C  
ATOM   1364  C   ASN A 177      -3.444  13.061  -2.073  1.00  0.00           C  
ATOM   1365  CB  ASN A 177      -1.670  13.272  -0.312  1.00  0.00           C  
ATOM   1366  O   ASN A 177      -4.637  13.356  -1.993  1.00  0.00           O  
ATOM   1367  CG  ASN A 177      -0.448  14.029   0.168  1.00  0.00           C  
ATOM   1368  ND2 ASN A 177      -0.383  14.285   1.470  1.00  0.00           N  
ATOM   1369  OD1 ASN A 177       0.431  14.381  -0.623  1.00  0.00           O  
ATOM   1370  N   TYR A 178      -2.904  11.996  -2.789  1.00  0.00           N  
ATOM   1371  CA  TYR A 178      -3.841  11.109  -3.470  1.00  0.00           C  
ATOM   1372  C   TYR A 178      -3.583   9.654  -3.098  1.00  0.00           C  
ATOM   1373  CB  TYR A 178      -3.741  11.285  -4.988  1.00  0.00           C  
ATOM   1374  O   TYR A 178      -2.459   9.285  -2.751  1.00  0.00           O  
ATOM   1375  CG  TYR A 178      -4.053  12.685  -5.459  1.00  0.00           C  
ATOM   1376  CD1 TYR A 178      -5.363  13.076  -5.725  1.00  0.00           C  
ATOM   1377  CD2 TYR A 178      -3.038  13.619  -5.639  1.00  0.00           C  
ATOM   1378  CE1 TYR A 178      -5.655  14.364  -6.161  1.00  0.00           C  
ATOM   1379  CE2 TYR A 178      -3.319  14.910  -6.075  1.00  0.00           C  
ATOM   1380  OH  TYR A 178      -4.912  16.549  -6.764  1.00  0.00           O  
ATOM   1381  CZ  TYR A 178      -4.628  15.273  -6.332  1.00  0.00           C  
ATOM   1382  N   PHE A 179      -4.641   8.924  -3.078  1.00  0.00           N  
ATOM   1383  CA  PHE A 179      -4.489   7.477  -2.982  1.00  0.00           C  
ATOM   1384  C   PHE A 179      -5.309   6.774  -4.057  1.00  0.00           C  
ATOM   1385  CB  PHE A 179      -4.908   6.982  -1.594  1.00  0.00           C  
ATOM   1386  O   PHE A 179      -6.225   7.366  -4.633  1.00  0.00           O  
ATOM   1387  CG  PHE A 179      -6.388   7.072  -1.339  1.00  0.00           C  
ATOM   1388  CD1 PHE A 179      -6.946   8.225  -0.801  1.00  0.00           C  
ATOM   1389  CD2 PHE A 179      -7.223   6.003  -1.638  1.00  0.00           C  
ATOM   1390  CE1 PHE A 179      -8.316   8.312  -0.563  1.00  0.00           C  
ATOM   1391  CE2 PHE A 179      -8.593   6.082  -1.404  1.00  0.00           C  
ATOM   1392  CZ  PHE A 179      -9.137   7.237  -0.866  1.00  0.00           C  
ATOM   1393  N   THR A 180      -4.854   5.624  -4.435  1.00  0.00           N  
ATOM   1394  CA  THR A 180      -5.571   4.773  -5.379  1.00  0.00           C  
ATOM   1395  C   THR A 180      -6.662   3.977  -4.669  1.00  0.00           C  
ATOM   1396  CB  THR A 180      -4.612   3.806  -6.098  1.00  0.00           C  
ATOM   1397  O   THR A 180      -6.378   3.213  -3.744  1.00  0.00           O  
ATOM   1398  CG2 THR A 180      -5.343   3.004  -7.171  1.00  0.00           C  
ATOM   1399  OG1 THR A 180      -3.558   4.557  -6.714  1.00  0.00           O  
ATOM   1400  N   ALA A 181      -7.874   4.146  -5.100  1.00  0.00           N  
ATOM   1401  CA  ALA A 181      -9.024   3.503  -4.470  1.00  0.00           C  
ATOM   1402  C   ALA A 181      -9.039   2.004  -4.757  1.00  0.00           C  
ATOM   1403  CB  ALA A 181     -10.323   4.146  -4.951  1.00  0.00           C  
ATOM   1404  O   ALA A 181      -8.640   1.569  -5.839  1.00  0.00           O  
ATOM   1405  N   VAL A 182      -9.442   1.261  -3.776  1.00  0.00           N  
ATOM   1406  CA  VAL A 182      -9.716  -0.160  -3.968  1.00  0.00           C  
ATOM   1407  C   VAL A 182     -10.902  -0.335  -4.913  1.00  0.00           C  
ATOM   1408  CB  VAL A 182      -9.996  -0.870  -2.624  1.00  0.00           C  
ATOM   1409  O   VAL A 182     -11.942   0.305  -4.740  1.00  0.00           O  
ATOM   1410  CG1 VAL A 182     -10.473  -2.302  -2.860  1.00  0.00           C  
ATOM   1411  CG2 VAL A 182      -8.747  -0.857  -1.744  1.00  0.00           C  
ATOM   1412  N   PRO A 183     -10.737  -1.163  -5.973  1.00  0.00           N  
ATOM   1413  CA  PRO A 183     -11.857  -1.370  -6.894  1.00  0.00           C  
ATOM   1414  C   PRO A 183     -12.971  -2.221  -6.287  1.00  0.00           C  
ATOM   1415  CB  PRO A 183     -11.209  -2.086  -8.082  1.00  0.00           C  
ATOM   1416  O   PRO A 183     -12.763  -2.876  -5.263  1.00  0.00           O  
ATOM   1417  CG  PRO A 183     -10.071  -2.853  -7.491  1.00  0.00           C  
ATOM   1418  CD  PRO A 183      -9.501  -2.059  -6.351  1.00  0.00           C  
ATOM   1419  N   PRO A 184     -14.141  -2.138  -7.011  1.00  0.00           N  
ATOM   1420  CA  PRO A 184     -15.218  -3.012  -6.540  1.00  0.00           C  
ATOM   1421  C   PRO A 184     -14.859  -4.493  -6.634  1.00  0.00           C  
ATOM   1422  CB  PRO A 184     -16.382  -2.671  -7.473  1.00  0.00           C  
ATOM   1423  O   PRO A 184     -14.110  -4.895  -7.529  1.00  0.00           O  
ATOM   1424  CG  PRO A 184     -15.738  -2.102  -8.696  1.00  0.00           C  
ATOM   1425  CD  PRO A 184     -14.436  -1.469  -8.298  1.00  0.00           C  
ATOM   1426  N   ASN A 185     -15.187  -5.347  -5.698  1.00  0.00           N  
ATOM   1427  CA  ASN A 185     -15.040  -6.798  -5.686  1.00  0.00           C  
ATOM   1428  C   ASN A 185     -13.581  -7.212  -5.510  1.00  0.00           C  
ATOM   1429  CB  ASN A 185     -15.614  -7.407  -6.967  1.00  0.00           C  
ATOM   1430  O   ASN A 185     -13.159  -8.248  -6.027  1.00  0.00           O  
ATOM   1431  CG  ASN A 185     -17.107  -7.180  -7.103  1.00  0.00           C  
ATOM   1432  ND2 ASN A 185     -17.552  -6.875  -8.317  1.00  0.00           N  
ATOM   1433  OD1 ASN A 185     -17.854  -7.276  -6.126  1.00  0.00           O  
ATOM   1434  N   PHE A 186     -12.798  -6.287  -4.998  1.00  0.00           N  
ATOM   1435  CA  PHE A 186     -11.375  -6.526  -4.792  1.00  0.00           C  
ATOM   1436  C   PHE A 186     -11.155  -7.698  -3.842  1.00  0.00           C  
ATOM   1437  CB  PHE A 186     -10.691  -5.270  -4.243  1.00  0.00           C  
ATOM   1438  O   PHE A 186     -10.250  -8.509  -4.049  1.00  0.00           O  
ATOM   1439  CG  PHE A 186      -9.190  -5.308  -4.331  1.00  0.00           C  
ATOM   1440  CD1 PHE A 186      -8.409  -5.176  -3.190  1.00  0.00           C  
ATOM   1441  CD2 PHE A 186      -8.559  -5.475  -5.557  1.00  0.00           C  
ATOM   1442  CE1 PHE A 186      -7.018  -5.211  -3.269  1.00  0.00           C  
ATOM   1443  CE2 PHE A 186      -7.170  -5.511  -5.644  1.00  0.00           C  
ATOM   1444  CZ  PHE A 186      -6.402  -5.378  -4.499  1.00  0.00           C  
ATOM   1445  N   GLN A 187     -11.935  -7.808  -2.897  1.00  0.00           N  
ATOM   1446  CA  GLN A 187     -11.826  -8.897  -1.932  1.00  0.00           C  
ATOM   1447  C   GLN A 187     -11.939 -10.255  -2.621  1.00  0.00           C  
ATOM   1448  CB  GLN A 187     -12.900  -8.767  -0.851  1.00  0.00           C  
ATOM   1449  O   GLN A 187     -11.171 -11.173  -2.324  1.00  0.00           O  
ATOM   1450  CG  GLN A 187     -12.779  -9.798   0.263  1.00  0.00           C  
ATOM   1451  CD  GLN A 187     -11.574  -9.562   1.154  1.00  0.00           C  
ATOM   1452  NE2 GLN A 187     -10.926 -10.643   1.574  1.00  0.00           N  
ATOM   1453  OE1 GLN A 187     -11.228  -8.417   1.462  1.00  0.00           O  
ATOM   1454  N   ALA A 188     -12.918 -10.367  -3.458  1.00  0.00           N  
ATOM   1455  CA  ALA A 188     -13.129 -11.597  -4.217  1.00  0.00           C  
ATOM   1456  C   ALA A 188     -11.917 -11.921  -5.086  1.00  0.00           C  
ATOM   1457  CB  ALA A 188     -14.382 -11.480  -5.081  1.00  0.00           C  
ATOM   1458  O   ALA A 188     -11.519 -13.083  -5.199  1.00  0.00           O  
ATOM   1459  N   LEU A 189     -11.379 -10.879  -5.654  1.00  0.00           N  
ATOM   1460  CA  LEU A 189     -10.189 -11.037  -6.483  1.00  0.00           C  
ATOM   1461  C   LEU A 189      -9.038 -11.626  -5.674  1.00  0.00           C  
ATOM   1462  CB  LEU A 189      -9.771  -9.692  -7.083  1.00  0.00           C  
ATOM   1463  O   LEU A 189      -8.318 -12.502  -6.159  1.00  0.00           O  
ATOM   1464  CG  LEU A 189      -8.501  -9.695  -7.935  1.00  0.00           C  
ATOM   1465  CD1 LEU A 189      -8.738 -10.455  -9.237  1.00  0.00           C  
ATOM   1466  CD2 LEU A 189      -8.043  -8.269  -8.219  1.00  0.00           C  
ATOM   1467  N   LEU A 190      -8.912 -11.263  -4.437  1.00  0.00           N  
ATOM   1468  CA  LEU A 190      -7.802 -11.682  -3.586  1.00  0.00           C  
ATOM   1469  C   LEU A 190      -8.006 -13.109  -3.090  1.00  0.00           C  
ATOM   1470  CB  LEU A 190      -7.652 -10.732  -2.395  1.00  0.00           C  
ATOM   1471  O   LEU A 190      -7.037 -13.838  -2.866  1.00  0.00           O  
ATOM   1472  CG  LEU A 190      -7.253  -9.292  -2.723  1.00  0.00           C  
ATOM   1473  CD1 LEU A 190      -7.179  -8.459  -1.447  1.00  0.00           C  
ATOM   1474  CD2 LEU A 190      -5.922  -9.261  -3.466  1.00  0.00           C  
ATOM   1475  N   THR A 191      -9.205 -13.538  -2.956  1.00  0.00           N  
ATOM   1476  CA  THR A 191      -9.487 -14.818  -2.315  1.00  0.00           C  
ATOM   1477  C   THR A 191      -9.760 -15.897  -3.359  1.00  0.00           C  
ATOM   1478  CB  THR A 191     -10.688 -14.711  -1.357  1.00  0.00           C  
ATOM   1479  O   THR A 191      -9.720 -17.090  -3.052  1.00  0.00           O  
ATOM   1480  CG2 THR A 191     -10.369 -13.802  -0.175  1.00  0.00           C  
ATOM   1481  OG1 THR A 191     -11.812 -14.177  -2.068  1.00  0.00           O  
ATOM   1482  N   ASN A 192     -10.006 -15.432  -4.619  1.00  0.00           N  
ATOM   1483  CA  ASN A 192     -10.327 -16.374  -5.686  1.00  0.00           C  
ATOM   1484  C   ASN A 192      -9.238 -16.403  -6.754  1.00  0.00           C  
ATOM   1485  CB  ASN A 192     -11.679 -16.033  -6.315  1.00  0.00           C  
ATOM   1486  O   ASN A 192      -9.179 -15.518  -7.610  1.00  0.00           O  
ATOM   1487  CG  ASN A 192     -12.169 -17.108  -7.266  1.00  0.00           C  
ATOM   1488  ND2 ASN A 192     -13.445 -17.045  -7.625  1.00  0.00           N  
ATOM   1489  OD1 ASN A 192     -11.405 -17.987  -7.674  1.00  0.00           O  
ATOM   1490  N   PRO A 193      -8.426 -17.377  -6.710  1.00  0.00           N  
ATOM   1491  CA  PRO A 193      -7.326 -17.489  -7.671  1.00  0.00           C  
ATOM   1492  C   PRO A 193      -7.807 -17.485  -9.120  1.00  0.00           C  
ATOM   1493  CB  PRO A 193      -6.680 -18.830  -7.313  1.00  0.00           C  
ATOM   1494  O   PRO A 193      -7.067 -17.077 -10.019  1.00  0.00           O  
ATOM   1495  CG  PRO A 193      -7.052 -19.065  -5.885  1.00  0.00           C  
ATOM   1496  CD  PRO A 193      -8.401 -18.452  -5.637  1.00  0.00           C  
ATOM   1497  N   ALA A 194      -9.025 -17.937  -9.363  1.00  0.00           N  
ATOM   1498  CA  ALA A 194      -9.581 -18.044 -10.709  1.00  0.00           C  
ATOM   1499  C   ALA A 194      -9.753 -16.666 -11.343  1.00  0.00           C  
ATOM   1500  CB  ALA A 194     -10.918 -18.781 -10.676  1.00  0.00           C  
ATOM   1501  O   ALA A 194      -9.808 -16.542 -12.568  1.00  0.00           O  
ATOM   1502  N   LEU A 195      -9.805 -15.628 -10.532  1.00  0.00           N  
ATOM   1503  CA  LEU A 195     -10.055 -14.280 -11.031  1.00  0.00           C  
ATOM   1504  C   LEU A 195      -8.744 -13.549 -11.301  1.00  0.00           C  
ATOM   1505  CB  LEU A 195     -10.899 -13.486 -10.031  1.00  0.00           C  
ATOM   1506  O   LEU A 195      -8.747 -12.439 -11.839  1.00  0.00           O  
ATOM   1507  CG  LEU A 195     -12.325 -13.990  -9.797  1.00  0.00           C  
ATOM   1508  CD1 LEU A 195     -13.005 -13.168  -8.707  1.00  0.00           C  
ATOM   1509  CD2 LEU A 195     -13.129 -13.941 -11.091  1.00  0.00           C  
ATOM   1510  N   GLN A 196      -7.664 -14.278 -11.011  1.00  0.00           N  
ATOM   1511  CA  GLN A 196      -6.365 -13.622 -11.123  1.00  0.00           C  
ATOM   1512  C   GLN A 196      -5.661 -14.013 -12.420  1.00  0.00           C  
ATOM   1513  CB  GLN A 196      -5.483 -13.969  -9.922  1.00  0.00           C  
ATOM   1514  O   GLN A 196      -5.621 -15.191 -12.780  1.00  0.00           O  
ATOM   1515  CG  GLN A 196      -6.076 -13.551  -8.583  1.00  0.00           C  
ATOM   1516  CD  GLN A 196      -5.369 -14.192  -7.403  1.00  0.00           C  
ATOM   1517  NE2 GLN A 196      -5.593 -13.648  -6.212  1.00  0.00           N  
ATOM   1518  OE1 GLN A 196      -4.629 -15.168  -7.561  1.00  0.00           O  
ATOM   1519  N   HIS A 197      -5.276 -13.011 -13.192  1.00  0.00           N  
ATOM   1520  CA  HIS A 197      -4.462 -13.199 -14.388  1.00  0.00           C  
ATOM   1521  C   HIS A 197      -3.029 -12.733 -14.158  1.00  0.00           C  
ATOM   1522  CB  HIS A 197      -5.074 -12.452 -15.575  1.00  0.00           C  
ATOM   1523  O   HIS A 197      -2.768 -11.531 -14.074  1.00  0.00           O  
ATOM   1524  CG  HIS A 197      -6.472 -12.875 -15.894  1.00  0.00           C  
ATOM   1525  CD2 HIS A 197      -7.660 -12.273 -15.652  1.00  0.00           C  
ATOM   1526  ND1 HIS A 197      -6.763 -14.057 -16.541  1.00  0.00           N  
ATOM   1527  CE1 HIS A 197      -8.073 -14.163 -16.684  1.00  0.00           C  
ATOM   1528  NE2 HIS A 197      -8.641 -13.093 -16.153  1.00  0.00           N  
ATOM   1529  N   TRP A 198      -2.148 -13.734 -14.146  1.00  0.00           N  
ATOM   1530  CA  TRP A 198      -0.773 -13.454 -13.745  1.00  0.00           C  
ATOM   1531  C   TRP A 198       0.116 -13.233 -14.965  1.00  0.00           C  
ATOM   1532  CB  TRP A 198      -0.217 -14.599 -12.894  1.00  0.00           C  
ATOM   1533  O   TRP A 198       0.001 -13.950 -15.962  1.00  0.00           O  
ATOM   1534  CG  TRP A 198      -1.016 -14.884 -11.659  1.00  0.00           C  
ATOM   1535  CD1 TRP A 198      -1.877 -15.927 -11.456  1.00  0.00           C  
ATOM   1536  CD2 TRP A 198      -1.033 -14.110 -10.455  1.00  0.00           C  
ATOM   1537  CE2 TRP A 198      -1.927 -14.743  -9.563  1.00  0.00           C  
ATOM   1538  CE3 TRP A 198      -0.378 -12.941 -10.044  1.00  0.00           C  
ATOM   1539  NE1 TRP A 198      -2.427 -15.848 -10.197  1.00  0.00           N  
ATOM   1540  CH2 TRP A 198      -1.528 -13.102  -7.906  1.00  0.00           C  
ATOM   1541  CZ2 TRP A 198      -2.181 -14.246  -8.283  1.00  0.00           C  
ATOM   1542  CZ3 TRP A 198      -0.633 -12.448  -8.770  1.00  0.00           C  
ATOM   1543  N   ILE A 199       0.819 -12.125 -14.843  1.00  0.00           N  
ATOM   1544  CA  ILE A 199       1.799 -11.831 -15.883  1.00  0.00           C  
ATOM   1545  C   ILE A 199       3.189 -11.712 -15.264  1.00  0.00           C  
ATOM   1546  CB  ILE A 199       1.440 -10.538 -16.648  1.00  0.00           C  
ATOM   1547  O   ILE A 199       3.322 -11.498 -14.056  1.00  0.00           O  
ATOM   1548  CG1 ILE A 199       1.405  -9.342 -15.689  1.00  0.00           C  
ATOM   1549  CG2 ILE A 199       0.102 -10.694 -17.377  1.00  0.00           C  
ATOM   1550  CD1 ILE A 199       1.325  -7.991 -16.387  1.00  0.00           C  
ATOM   1551  N   SER A 200       4.241 -12.085 -16.030  1.00  0.00           N  
ATOM   1552  CA  SER A 200       5.625 -11.911 -15.603  1.00  0.00           C  
ATOM   1553  C   SER A 200       6.390 -11.005 -16.562  1.00  0.00           C  
ATOM   1554  CB  SER A 200       6.328 -13.265 -15.498  1.00  0.00           C  
ATOM   1555  O   SER A 200       5.957 -10.786 -17.695  1.00  0.00           O  
ATOM   1556  OG  SER A 200       5.670 -14.103 -14.564  1.00  0.00           O  
ATOM   1557  N   GLY A 201       7.480 -10.349 -16.058  1.00  0.00           N  
ATOM   1558  CA  GLY A 201       8.346  -9.551 -16.912  1.00  0.00           C  
ATOM   1559  C   GLY A 201       7.757  -8.198 -17.262  1.00  0.00           C  
ATOM   1560  O   GLY A 201       8.060  -7.637 -18.317  1.00  0.00           O  
ATOM   1561  N   TRP A 202       6.907  -7.721 -16.424  1.00  0.00           N  
ATOM   1562  CA  TRP A 202       6.184  -6.486 -16.705  1.00  0.00           C  
ATOM   1563  C   TRP A 202       6.937  -5.278 -16.159  1.00  0.00           C  
ATOM   1564  CB  TRP A 202       4.776  -6.538 -16.106  1.00  0.00           C  
ATOM   1565  O   TRP A 202       7.602  -5.368 -15.124  1.00  0.00           O  
ATOM   1566  CG  TRP A 202       3.913  -5.369 -16.475  1.00  0.00           C  
ATOM   1567  CD1 TRP A 202       3.040  -5.288 -17.524  1.00  0.00           C  
ATOM   1568  CD2 TRP A 202       3.844  -4.111 -15.797  1.00  0.00           C  
ATOM   1569  CE2 TRP A 202       2.907  -3.313 -16.491  1.00  0.00           C  
ATOM   1570  CE3 TRP A 202       4.484  -3.580 -14.669  1.00  0.00           C  
ATOM   1571  NE1 TRP A 202       2.432  -4.054 -17.539  1.00  0.00           N  
ATOM   1572  CH2 TRP A 202       3.234  -1.516 -14.986  1.00  0.00           C  
ATOM   1573  CZ2 TRP A 202       2.594  -2.011 -16.092  1.00  0.00           C  
ATOM   1574  CZ3 TRP A 202       4.171  -2.284 -14.274  1.00  0.00           C  
ATOM   1575  N   SER A 203       7.007  -4.124 -16.838  1.00  0.00           N  
ATOM   1576  CA  SER A 203       7.459  -2.816 -16.374  1.00  0.00           C  
ATOM   1577  C   SER A 203       6.414  -1.740 -16.650  1.00  0.00           C  
ATOM   1578  CB  SER A 203       8.781  -2.437 -17.041  1.00  0.00           C  
ATOM   1579  O   SER A 203       5.602  -1.877 -17.567  1.00  0.00           O  
ATOM   1580  OG  SER A 203       8.606  -2.252 -18.435  1.00  0.00           O  
ATOM   1581  N   LEU A 204       6.295  -0.709 -15.743  1.00  0.00           N  
ATOM   1582  CA  LEU A 204       5.275   0.328 -15.855  1.00  0.00           C  
ATOM   1583  C   LEU A 204       5.361   1.031 -17.206  1.00  0.00           C  
ATOM   1584  CB  LEU A 204       5.423   1.350 -14.725  1.00  0.00           C  
ATOM   1585  O   LEU A 204       6.447   1.424 -17.638  1.00  0.00           O  
ATOM   1586  CG  LEU A 204       4.419   2.504 -14.718  1.00  0.00           C  
ATOM   1587  CD1 LEU A 204       3.031   1.996 -14.343  1.00  0.00           C  
ATOM   1588  CD2 LEU A 204       4.870   3.600 -13.758  1.00  0.00           C  
ATOM   1589  N   ASN A 205       4.214   1.039 -17.872  1.00  0.00           N  
ATOM   1590  CA  ASN A 205       3.877   1.929 -18.977  1.00  0.00           C  
ATOM   1591  C   ASN A 205       2.911   3.026 -18.537  1.00  0.00           C  
ATOM   1592  CB  ASN A 205       3.285   1.137 -20.144  1.00  0.00           C  
ATOM   1593  O   ASN A 205       1.745   2.753 -18.245  1.00  0.00           O  
ATOM   1594  CG  ASN A 205       3.065   1.990 -21.378  1.00  0.00           C  
ATOM   1595  ND2 ASN A 205       2.919   1.342 -22.528  1.00  0.00           N  
ATOM   1596  OD1 ASN A 205       3.028   3.220 -21.298  1.00  0.00           O  
ATOM   1597  N   ALA A 206       3.391   4.242 -18.270  1.00  0.00           N  
ATOM   1598  CA  ALA A 206       2.623   5.356 -17.718  1.00  0.00           C  
ATOM   1599  C   ALA A 206       1.272   5.489 -18.414  1.00  0.00           C  
ATOM   1600  CB  ALA A 206       3.412   6.657 -17.840  1.00  0.00           C  
ATOM   1601  O   ALA A 206       0.314   6.003 -17.831  1.00  0.00           O  
ATOM   1602  N   ASP A 207       1.125   4.967 -19.616  1.00  0.00           N  
ATOM   1603  CA  ASP A 207      -0.119   5.047 -20.377  1.00  0.00           C  
ATOM   1604  C   ASP A 207      -1.125   4.005 -19.894  1.00  0.00           C  
ATOM   1605  CB  ASP A 207       0.154   4.862 -21.871  1.00  0.00           C  
ATOM   1606  O   ASP A 207      -2.316   4.096 -20.201  1.00  0.00           O  
ATOM   1607  CG  ASP A 207       0.911   6.027 -22.484  1.00  0.00           C  
ATOM   1608  OD1 ASP A 207       0.805   7.162 -21.970  1.00  0.00           O  
ATOM   1609  OD2 ASP A 207       1.619   5.809 -23.491  1.00  0.00           O  
ATOM   1610  N   SER A 208      -0.685   3.040 -19.114  1.00  0.00           N  
ATOM   1611  CA  SER A 208      -1.543   1.943 -18.677  1.00  0.00           C  
ATOM   1612  C   SER A 208      -2.331   2.322 -17.428  1.00  0.00           C  
ATOM   1613  CB  SER A 208      -0.712   0.688 -18.404  1.00  0.00           C  
ATOM   1614  O   SER A 208      -3.298   1.646 -17.069  1.00  0.00           O  
ATOM   1615  OG  SER A 208       0.241   0.928 -17.383  1.00  0.00           O  
ATOM   1616  N   VAL A 209      -1.879   3.411 -16.778  1.00  0.00           N  
ATOM   1617  CA  VAL A 209      -2.569   3.898 -15.588  1.00  0.00           C  
ATOM   1618  C   VAL A 209      -3.335   5.177 -15.922  1.00  0.00           C  
ATOM   1619  CB  VAL A 209      -1.584   4.155 -14.426  1.00  0.00           C  
ATOM   1620  O   VAL A 209      -2.812   6.060 -16.606  1.00  0.00           O  
ATOM   1621  CG1 VAL A 209      -2.321   4.693 -13.201  1.00  0.00           C  
ATOM   1622  CG2 VAL A 209      -0.826   2.875 -14.078  1.00  0.00           C  
ATOM   1623  N   ASP A 210      -4.643   5.157 -15.594  1.00  0.00           N  
ATOM   1624  CA  ASP A 210      -5.415   6.390 -15.714  1.00  0.00           C  
ATOM   1625  C   ASP A 210      -5.045   7.380 -14.612  1.00  0.00           C  
ATOM   1626  CB  ASP A 210      -6.915   6.091 -15.670  1.00  0.00           C  
ATOM   1627  O   ASP A 210      -5.505   7.253 -13.476  1.00  0.00           O  
ATOM   1628  CG  ASP A 210      -7.773   7.320 -15.914  1.00  0.00           C  
ATOM   1629  OD1 ASP A 210      -7.217   8.416 -16.141  1.00  0.00           O  
ATOM   1630  OD2 ASP A 210      -9.016   7.191 -15.877  1.00  0.00           O  
ATOM   1631  N   TRP A 211      -4.161   8.150 -14.892  1.00  0.00           N  
ATOM   1632  CA  TRP A 211      -3.667   9.099 -13.899  1.00  0.00           C  
ATOM   1633  C   TRP A 211      -4.584  10.313 -13.803  1.00  0.00           C  
ATOM   1634  CB  TRP A 211      -2.243   9.544 -14.243  1.00  0.00           C  
ATOM   1635  O   TRP A 211      -4.300  11.256 -13.060  1.00  0.00           O  
ATOM   1636  CG  TRP A 211      -1.239   8.432 -14.237  1.00  0.00           C  
ATOM   1637  CD1 TRP A 211      -0.773   7.736 -15.318  1.00  0.00           C  
ATOM   1638  CD2 TRP A 211      -0.579   7.883 -13.092  1.00  0.00           C  
ATOM   1639  CE2 TRP A 211       0.275   6.857 -13.553  1.00  0.00           C  
ATOM   1640  CE3 TRP A 211      -0.626   8.161 -11.719  1.00  0.00           C  
ATOM   1641  NE1 TRP A 211       0.138   6.787 -14.913  1.00  0.00           N  
ATOM   1642  CH2 TRP A 211       1.011   6.398 -11.351  1.00  0.00           C  
ATOM   1643  CZ2 TRP A 211       1.076   6.107 -12.689  1.00  0.00           C  
ATOM   1644  CZ3 TRP A 211       0.172   7.413 -10.861  1.00  0.00           C  
ATOM   1645  N   GLY A 212      -5.678  10.190 -14.532  1.00  0.00           N  
ATOM   1646  CA  GLY A 212      -6.509  11.382 -14.598  1.00  0.00           C  
ATOM   1647  C   GLY A 212      -5.768  12.599 -15.119  1.00  0.00           C  
ATOM   1648  O   GLY A 212      -5.106  12.531 -16.156  1.00  0.00           O  
ATOM   1649  N   GLY A 213      -5.902  13.747 -14.549  1.00  0.00           N  
ATOM   1650  CA  GLY A 213      -5.255  14.991 -14.932  1.00  0.00           C  
ATOM   1651  C   GLY A 213      -3.828  15.101 -14.427  1.00  0.00           C  
ATOM   1652  O   GLY A 213      -3.135  16.078 -14.718  1.00  0.00           O  
ATOM   1653  N   HIS A 214      -3.333  13.960 -13.767  1.00  0.00           N  
ATOM   1654  CA  HIS A 214      -1.998  13.987 -13.179  1.00  0.00           C  
ATOM   1655  C   HIS A 214      -0.946  13.520 -14.180  1.00  0.00           C  
ATOM   1656  CB  HIS A 214      -1.949  13.116 -11.922  1.00  0.00           C  
ATOM   1657  O   HIS A 214      -1.207  12.629 -14.991  1.00  0.00           O  
ATOM   1658  CG  HIS A 214      -2.943  13.514 -10.878  1.00  0.00           C  
ATOM   1659  CD2 HIS A 214      -4.159  13.007 -10.569  1.00  0.00           C  
ATOM   1660  ND1 HIS A 214      -2.728  14.560 -10.006  1.00  0.00           N  
ATOM   1661  CE1 HIS A 214      -3.773  14.677  -9.203  1.00  0.00           C  
ATOM   1662  NE2 HIS A 214      -4.655  13.747  -9.524  1.00  0.00           N  
ATOM   1663  N   LYS A 215       0.152  14.307 -14.338  1.00  0.00           N  
ATOM   1664  CA  LYS A 215       1.256  13.956 -15.227  1.00  0.00           C  
ATOM   1665  C   LYS A 215       2.318  13.145 -14.492  1.00  0.00           C  
ATOM   1666  CB  LYS A 215       1.881  15.215 -15.830  1.00  0.00           C  
ATOM   1667  O   LYS A 215       2.671  13.461 -13.353  1.00  0.00           O  
ATOM   1668  CG  LYS A 215       0.998  15.917 -16.851  1.00  0.00           C  
ATOM   1669  CD  LYS A 215       1.720  17.090 -17.501  1.00  0.00           C  
ATOM   1670  CE  LYS A 215       0.816  17.833 -18.476  1.00  0.00           C  
ATOM   1671  NZ  LYS A 215       1.519  18.985 -19.115  1.00  0.00           N  
ATOM   1672  N   VAL A 216       2.588  11.958 -14.972  1.00  0.00           N  
ATOM   1673  CA  VAL A 216       3.688  11.155 -14.448  1.00  0.00           C  
ATOM   1674  C   VAL A 216       4.972  11.481 -15.206  1.00  0.00           C  
ATOM   1675  CB  VAL A 216       3.382   9.644 -14.543  1.00  0.00           C  
ATOM   1676  O   VAL A 216       5.006  11.422 -16.438  1.00  0.00           O  
ATOM   1677  CG1 VAL A 216       4.540   8.822 -13.979  1.00  0.00           C  
ATOM   1678  CG2 VAL A 216       2.083   9.316 -13.809  1.00  0.00           C  
ATOM   1679  N   PHE A 217       5.903  12.072 -14.537  1.00  0.00           N  
ATOM   1680  CA  PHE A 217       7.167  12.383 -15.194  1.00  0.00           C  
ATOM   1681  C   PHE A 217       8.113  11.189 -15.141  1.00  0.00           C  
ATOM   1682  CB  PHE A 217       7.827  13.604 -14.545  1.00  0.00           C  
ATOM   1683  O   PHE A 217       8.403  10.667 -14.062  1.00  0.00           O  
ATOM   1684  CG  PHE A 217       7.040  14.876 -14.708  1.00  0.00           C  
ATOM   1685  CD1 PHE A 217       7.142  15.629 -15.872  1.00  0.00           C  
ATOM   1686  CD2 PHE A 217       6.199  15.321 -13.696  1.00  0.00           C  
ATOM   1687  CE1 PHE A 217       6.415  16.807 -16.025  1.00  0.00           C  
ATOM   1688  CE2 PHE A 217       5.470  16.497 -13.842  1.00  0.00           C  
ATOM   1689  CZ  PHE A 217       5.580  17.239 -15.007  1.00  0.00           C  
ATOM   1690  N   MET A 218       8.202  10.310 -16.189  1.00  0.00           N  
ATOM   1691  CA  MET A 218       9.014   9.100 -16.288  1.00  0.00           C  
ATOM   1692  C   MET A 218      10.494   9.446 -16.405  1.00  0.00           C  
ATOM   1693  CB  MET A 218       8.577   8.256 -17.487  1.00  0.00           C  
ATOM   1694  O   MET A 218      11.349   8.714 -15.903  1.00  0.00           O  
ATOM   1695  CG  MET A 218       7.198   7.636 -17.330  1.00  0.00           C  
ATOM   1696  SD  MET A 218       7.135   6.396 -15.979  1.00  0.00           S  
ATOM   1697  CE  MET A 218       7.167   4.863 -16.950  1.00  0.00           C  
ATOM   1698  N   ASP A 219      10.860  10.763 -16.552  1.00  0.00           N  
ATOM   1699  CA  ASP A 219      12.247  11.082 -16.877  1.00  0.00           C  
ATOM   1700  C   ASP A 219      12.553  12.551 -16.596  1.00  0.00           C  
ATOM   1701  CB  ASP A 219      12.546  10.752 -18.341  1.00  0.00           C  
ATOM   1702  O   ASP A 219      12.064  13.438 -17.300  1.00  0.00           O  
ATOM   1703  CG  ASP A 219      12.676   9.262 -18.599  1.00  0.00           C  
ATOM   1704  OD1 ASP A 219      13.104   8.520 -17.689  1.00  0.00           O  
ATOM   1705  OD2 ASP A 219      12.350   8.825 -19.724  1.00  0.00           O  
ATOM   1706  N   LYS A 220      12.524  12.951 -15.371  1.00  0.00           N  
ATOM   1707  CA  LYS A 220      13.113  14.286 -15.337  1.00  0.00           C  
ATOM   1708  C   LYS A 220      14.629  14.222 -15.502  1.00  0.00           C  
ATOM   1709  CB  LYS A 220      12.758  14.996 -14.030  1.00  0.00           C  
ATOM   1710  O   LYS A 220      15.275  13.300 -15.000  1.00  0.00           O  
ATOM   1711  CG  LYS A 220      11.336  15.537 -13.986  1.00  0.00           C  
ATOM   1712  CD  LYS A 220      11.110  16.416 -12.762  1.00  0.00           C  
ATOM   1713  CE  LYS A 220       9.670  16.904 -12.682  1.00  0.00           C  
ATOM   1714  NZ  LYS A 220       9.448  17.780 -11.492  1.00  0.00           N  
ATOM   1715  N   PRO A 221      15.247  14.690 -16.606  1.00  0.00           N  
ATOM   1716  CA  PRO A 221      16.699  14.703 -16.795  1.00  0.00           C  
ATOM   1717  C   PRO A 221      17.466  14.777 -15.477  1.00  0.00           C  
ATOM   1718  CB  PRO A 221      16.934  15.962 -17.634  1.00  0.00           C  
ATOM   1719  O   PRO A 221      16.968  15.342 -14.500  1.00  0.00           O  
ATOM   1720  CG  PRO A 221      15.580  16.579 -17.783  1.00  0.00           C  
ATOM   1721  CD  PRO A 221      14.582  15.720 -17.062  1.00  0.00           C  
TER    1722      PRO A 221
ENDMDL
END
