# Supplementary material for: Improving Protein Expression, Stability, and Function with ProteinMPNN
Source: J Am Chem Soc. 2024 Jan 9;146(3):2054–61. doi: 10.1021/jacs.3c10941 (PMC10811672; doi:10.1021/jacs.3c10941)
Supplement: Supplementary file 2 — ja3c10941_si_002.zip [file ja3c10941_si_002.zip › Sumida_Design_Structures_Idealizing_with_ProteinMPNN/TEV/hyperTEV0043_m2_48.pdb]

MODEL     1
ATOM      1  N   ALA A   1      21.010 -24.897   3.901  1.00  0.00           N  
ATOM      2  CA  ALA A   1      20.941 -25.700   2.682  1.00  0.00           C  
ATOM      3  C   ALA A   1      20.705 -24.819   1.458  1.00  0.00           C  
ATOM      4  CB  ALA A   1      19.838 -26.749   2.799  1.00  0.00           C  
ATOM      5  O   ALA A   1      19.634 -24.226   1.309  1.00  0.00           O  
ATOM      6  N   ALA A   2      21.695 -24.082   1.000  1.00  0.00           N  
ATOM      7  CA  ALA A   2      21.562 -23.273  -0.209  1.00  0.00           C  
ATOM      8  C   ALA A   2      21.355 -24.154  -1.438  1.00  0.00           C  
ATOM      9  CB  ALA A   2      22.791 -22.387  -0.394  1.00  0.00           C  
ATOM     10  O   ALA A   2      22.013 -25.187  -1.587  1.00  0.00           O  
ATOM     11  N   SER A   3      20.139 -24.159  -1.977  1.00  0.00           N  
ATOM     12  CA  SER A   3      19.792 -24.819  -3.231  1.00  0.00           C  
ATOM     13  C   SER A   3      19.632 -23.809  -4.362  1.00  0.00           C  
ATOM     14  CB  SER A   3      18.504 -25.628  -3.073  1.00  0.00           C  
ATOM     15  O   SER A   3      19.759 -22.602  -4.146  1.00  0.00           O  
ATOM     16  OG  SER A   3      18.046 -26.096  -4.330  1.00  0.00           O  
ATOM     17  N   ALA A   4      19.590 -24.329  -5.669  1.00  0.00           N  
ATOM     18  CA  ALA A   4      19.432 -23.522  -6.877  1.00  0.00           C  
ATOM     19  C   ALA A   4      18.163 -22.678  -6.810  1.00  0.00           C  
ATOM     20  CB  ALA A   4      19.408 -24.416  -8.114  1.00  0.00           C  
ATOM     21  O   ALA A   4      18.105 -21.587  -7.382  1.00  0.00           O  
ATOM     22  N   ALA A   5      17.228 -23.148  -5.957  1.00  0.00           N  
ATOM     23  CA  ALA A   5      15.965 -22.425  -5.828  1.00  0.00           C  
ATOM     24  C   ALA A   5      15.756 -21.939  -4.396  1.00  0.00           C  
ATOM     25  CB  ALA A   5      14.799 -23.308  -6.263  1.00  0.00           C  
ATOM     26  O   ALA A   5      16.167 -22.604  -3.442  1.00  0.00           O  
ATOM     27  N   PRO A   6      15.242 -20.666  -4.319  1.00  0.00           N  
ATOM     28  CA  PRO A   6      14.969 -20.206  -2.956  1.00  0.00           C  
ATOM     29  C   PRO A   6      13.989 -21.111  -2.213  1.00  0.00           C  
ATOM     30  CB  PRO A   6      14.373 -18.812  -3.166  1.00  0.00           C  
ATOM     31  O   PRO A   6      13.143 -21.756  -2.839  1.00  0.00           O  
ATOM     32  CG  PRO A   6      14.752 -18.441  -4.564  1.00  0.00           C  
ATOM     33  CD  PRO A   6      14.949 -19.703  -5.355  1.00  0.00           C  
ATOM     34  N   GLY A   7      14.291 -21.477  -0.941  1.00  0.00           N  
ATOM     35  CA  GLY A   7      13.406 -22.269  -0.102  1.00  0.00           C  
ATOM     36  C   GLY A   7      12.102 -21.565   0.223  1.00  0.00           C  
ATOM     37  O   GLY A   7      11.836 -20.474  -0.286  1.00  0.00           O  
ATOM     38  N   PRO A   8      11.302 -22.265   0.925  1.00  0.00           N  
ATOM     39  CA  PRO A   8      10.032 -21.660   1.334  1.00  0.00           C  
ATOM     40  C   PRO A   8      10.221 -20.365   2.120  1.00  0.00           C  
ATOM     41  CB  PRO A   8       9.392 -22.741   2.209  1.00  0.00           C  
ATOM     42  O   PRO A   8      11.205 -20.219   2.850  1.00  0.00           O  
ATOM     43  CG  PRO A   8      10.147 -23.990   1.887  1.00  0.00           C  
ATOM     44  CD  PRO A   8      11.515 -23.608   1.399  1.00  0.00           C  
ATOM     45  N   ARG A   9       9.336 -19.445   1.873  1.00  0.00           N  
ATOM     46  CA  ARG A   9       9.363 -18.197   2.629  1.00  0.00           C  
ATOM     47  C   ARG A   9       8.061 -17.993   3.395  1.00  0.00           C  
ATOM     48  CB  ARG A   9       9.615 -17.009   1.698  1.00  0.00           C  
ATOM     49  O   ARG A   9       6.978 -18.267   2.874  1.00  0.00           O  
ATOM     50  CG  ARG A   9       9.689 -15.670   2.414  1.00  0.00           C  
ATOM     51  CD  ARG A   9      10.144 -14.556   1.481  1.00  0.00           C  
ATOM     52  NE  ARG A   9      11.541 -14.718   1.090  1.00  0.00           N  
ATOM     53  NH1 ARG A   9      12.407 -13.914   3.075  1.00  0.00           N  
ATOM     54  NH2 ARG A   9      13.814 -14.597   1.399  1.00  0.00           N  
ATOM     55  CZ  ARG A   9      12.584 -14.410   1.856  1.00  0.00           C  
ATOM     56  N   ASP A  10       8.206 -17.490   4.551  1.00  0.00           N  
ATOM     57  CA  ASP A  10       7.048 -17.153   5.374  1.00  0.00           C  
ATOM     58  C   ASP A  10       6.548 -15.743   5.067  1.00  0.00           C  
ATOM     59  CB  ASP A  10       7.391 -17.278   6.860  1.00  0.00           C  
ATOM     60  O   ASP A  10       7.207 -14.758   5.406  1.00  0.00           O  
ATOM     61  CG  ASP A  10       6.193 -17.051   7.765  1.00  0.00           C  
ATOM     62  OD1 ASP A  10       5.062 -16.904   7.255  1.00  0.00           O  
ATOM     63  OD2 ASP A  10       6.384 -17.016   9.000  1.00  0.00           O  
ATOM     64  N   TYR A  11       5.309 -15.634   4.479  1.00  0.00           N  
ATOM     65  CA  TYR A  11       4.776 -14.329   4.104  1.00  0.00           C  
ATOM     66  C   TYR A  11       3.802 -13.815   5.157  1.00  0.00           C  
ATOM     67  CB  TYR A  11       4.081 -14.403   2.742  1.00  0.00           C  
ATOM     68  O   TYR A  11       3.184 -12.762   4.979  1.00  0.00           O  
ATOM     69  CG  TYR A  11       5.033 -14.585   1.584  1.00  0.00           C  
ATOM     70  CD1 TYR A  11       5.707 -13.498   1.033  1.00  0.00           C  
ATOM     71  CD2 TYR A  11       5.259 -15.844   1.038  1.00  0.00           C  
ATOM     72  CE1 TYR A  11       6.583 -13.660  -0.035  1.00  0.00           C  
ATOM     73  CE2 TYR A  11       6.133 -16.019  -0.030  1.00  0.00           C  
ATOM     74  OH  TYR A  11       7.656 -15.089  -1.615  1.00  0.00           O  
ATOM     75  CZ  TYR A  11       6.790 -14.923  -0.558  1.00  0.00           C  
ATOM     76  N   ASN A  12       3.655 -14.501   6.239  1.00  0.00           N  
ATOM     77  CA  ASN A  12       2.705 -14.153   7.289  1.00  0.00           C  
ATOM     78  C   ASN A  12       3.050 -12.816   7.937  1.00  0.00           C  
ATOM     79  CB  ASN A  12       2.647 -15.257   8.348  1.00  0.00           C  
ATOM     80  O   ASN A  12       2.162 -12.004   8.208  1.00  0.00           O  
ATOM     81  CG  ASN A  12       1.832 -16.454   7.900  1.00  0.00           C  
ATOM     82  ND2 ASN A  12       2.072 -17.601   8.524  1.00  0.00           N  
ATOM     83  OD1 ASN A  12       0.995 -16.349   7.000  1.00  0.00           O  
ATOM     84  N   PRO A  13       4.308 -12.559   8.096  1.00  0.00           N  
ATOM     85  CA  PRO A  13       4.624 -11.257   8.686  1.00  0.00           C  
ATOM     86  C   PRO A  13       4.129 -10.088   7.835  1.00  0.00           C  
ATOM     87  CB  PRO A  13       6.152 -11.266   8.764  1.00  0.00           C  
ATOM     88  O   PRO A  13       3.758  -9.042   8.373  1.00  0.00           O  
ATOM     89  CG  PRO A  13       6.518 -12.708   8.913  1.00  0.00           C  
ATOM     90  CD  PRO A  13       5.596 -13.525   8.054  1.00  0.00           C  
ATOM     91  N   ILE A  14       4.043 -10.274   6.569  1.00  0.00           N  
ATOM     92  CA  ILE A  14       3.543  -9.239   5.670  1.00  0.00           C  
ATOM     93  C   ILE A  14       2.017  -9.289   5.624  1.00  0.00           C  
ATOM     94  CB  ILE A  14       4.128  -9.394   4.249  1.00  0.00           C  
ATOM     95  O   ILE A  14       1.351  -8.267   5.805  1.00  0.00           O  
ATOM     96  CG1 ILE A  14       5.648  -9.193   4.272  1.00  0.00           C  
ATOM     97  CG2 ILE A  14       3.461  -8.413   3.280  1.00  0.00           C  
ATOM     98  CD1 ILE A  14       6.342  -9.577   2.973  1.00  0.00           C  
ATOM     99  N   SER A  15       1.485 -10.503   5.439  1.00  0.00           N  
ATOM    100  CA  SER A  15       0.042 -10.636   5.267  1.00  0.00           C  
ATOM    101  C   SER A  15      -0.707 -10.201   6.522  1.00  0.00           C  
ATOM    102  CB  SER A  15      -0.326 -12.079   4.918  1.00  0.00           C  
ATOM    103  O   SER A  15      -1.824  -9.685   6.438  1.00  0.00           O  
ATOM    104  OG  SER A  15       0.029 -12.957   5.972  1.00  0.00           O  
ATOM    105  N   ASP A  16      -0.135 -10.316   7.715  1.00  0.00           N  
ATOM    106  CA  ASP A  16      -0.760  -9.934   8.978  1.00  0.00           C  
ATOM    107  C   ASP A  16      -0.858  -8.415   9.105  1.00  0.00           C  
ATOM    108  CB  ASP A  16       0.021 -10.511  10.160  1.00  0.00           C  
ATOM    109  O   ASP A  16      -1.592  -7.903   9.953  1.00  0.00           O  
ATOM    110  CG  ASP A  16      -0.140 -12.014  10.299  1.00  0.00           C  
ATOM    111  OD1 ASP A  16      -1.035 -12.595   9.649  1.00  0.00           O  
ATOM    112  OD2 ASP A  16       0.634 -12.624  11.069  1.00  0.00           O  
ATOM    113  N   ARG A  17      -0.138  -7.714   8.204  1.00  0.00           N  
ATOM    114  CA  ARG A  17      -0.122  -6.257   8.281  1.00  0.00           C  
ATOM    115  C   ARG A  17      -1.010  -5.642   7.204  1.00  0.00           C  
ATOM    116  CB  ARG A  17       1.307  -5.727   8.147  1.00  0.00           C  
ATOM    117  O   ARG A  17      -1.094  -4.418   7.086  1.00  0.00           O  
ATOM    118  CG  ARG A  17       2.221  -6.123   9.296  1.00  0.00           C  
ATOM    119  CD  ARG A  17       1.536  -5.953  10.645  1.00  0.00           C  
ATOM    120  NE  ARG A  17       2.438  -6.264  11.751  1.00  0.00           N  
ATOM    121  NH1 ARG A  17       0.834  -6.036  13.397  1.00  0.00           N  
ATOM    122  NH2 ARG A  17       2.986  -6.590  13.957  1.00  0.00           N  
ATOM    123  CZ  ARG A  17       2.084  -6.296  13.032  1.00  0.00           C  
ATOM    124  N   ILE A  18      -1.632  -6.495   6.434  1.00  0.00           N  
ATOM    125  CA  ILE A  18      -2.519  -6.013   5.381  1.00  0.00           C  
ATOM    126  C   ILE A  18      -3.874  -5.639   5.979  1.00  0.00           C  
ATOM    127  CB  ILE A  18      -2.698  -7.067   4.266  1.00  0.00           C  
ATOM    128  O   ILE A  18      -4.422  -6.378   6.800  1.00  0.00           O  
ATOM    129  CG1 ILE A  18      -1.381  -7.268   3.506  1.00  0.00           C  
ATOM    130  CG2 ILE A  18      -3.824  -6.658   3.312  1.00  0.00           C  
ATOM    131  CD1 ILE A  18      -1.421  -8.400   2.488  1.00  0.00           C  
ATOM    132  N   VAL A  19      -4.369  -4.467   5.596  1.00  0.00           N  
ATOM    133  CA  VAL A  19      -5.683  -4.004   6.029  1.00  0.00           C  
ATOM    134  C   VAL A  19      -6.565  -3.737   4.811  1.00  0.00           C  
ATOM    135  CB  VAL A  19      -5.578  -2.732   6.900  1.00  0.00           C  
ATOM    136  O   VAL A  19      -6.061  -3.440   3.726  1.00  0.00           O  
ATOM    137  CG1 VAL A  19      -4.789  -3.015   8.177  1.00  0.00           C  
ATOM    138  CG2 VAL A  19      -4.930  -1.597   6.109  1.00  0.00           C  
ATOM    139  N   LYS A  20      -7.841  -3.986   5.024  1.00  0.00           N  
ATOM    140  CA  LYS A  20      -8.839  -3.583   4.038  1.00  0.00           C  
ATOM    141  C   LYS A  20      -9.385  -2.191   4.346  1.00  0.00           C  
ATOM    142  CB  LYS A  20      -9.983  -4.595   3.987  1.00  0.00           C  
ATOM    143  O   LYS A  20      -9.873  -1.941   5.450  1.00  0.00           O  
ATOM    144  CG  LYS A  20     -11.012  -4.313   2.901  1.00  0.00           C  
ATOM    145  CD  LYS A  20     -12.119  -5.359   2.894  1.00  0.00           C  
ATOM    146  CE  LYS A  20     -13.205  -5.019   1.882  1.00  0.00           C  
ATOM    147  NZ  LYS A  20     -14.305  -6.029   1.890  1.00  0.00           N  
ATOM    148  N   LEU A  21      -9.256  -1.285   3.308  1.00  0.00           N  
ATOM    149  CA  LEU A  21      -9.704   0.096   3.451  1.00  0.00           C  
ATOM    150  C   LEU A  21     -10.923   0.366   2.576  1.00  0.00           C  
ATOM    151  CB  LEU A  21      -8.576   1.066   3.087  1.00  0.00           C  
ATOM    152  O   LEU A  21     -10.910   0.072   1.378  1.00  0.00           O  
ATOM    153  CG  LEU A  21      -7.237   0.843   3.791  1.00  0.00           C  
ATOM    154  CD1 LEU A  21      -6.138   1.648   3.106  1.00  0.00           C  
ATOM    155  CD2 LEU A  21      -7.339   1.214   5.266  1.00  0.00           C  
ATOM    156  N   THR A  22     -11.923   0.855   3.240  1.00  0.00           N  
ATOM    157  CA  THR A  22     -13.111   1.267   2.501  1.00  0.00           C  
ATOM    158  C   THR A  22     -13.439   2.732   2.778  1.00  0.00           C  
ATOM    159  CB  THR A  22     -14.325   0.390   2.859  1.00  0.00           C  
ATOM    160  O   THR A  22     -13.798   3.091   3.902  1.00  0.00           O  
ATOM    161  CG2 THR A  22     -15.546   0.775   2.030  1.00  0.00           C  
ATOM    162  OG1 THR A  22     -14.004  -0.984   2.609  1.00  0.00           O  
ATOM    163  N   ASN A  23     -13.264   3.585   1.727  1.00  0.00           N  
ATOM    164  CA  ASN A  23     -13.599   5.003   1.796  1.00  0.00           C  
ATOM    165  C   ASN A  23     -14.958   5.290   1.165  1.00  0.00           C  
ATOM    166  CB  ASN A  23     -12.513   5.845   1.123  1.00  0.00           C  
ATOM    167  O   ASN A  23     -15.119   5.178  -0.051  1.00  0.00           O  
ATOM    168  CG  ASN A  23     -12.751   7.334   1.273  1.00  0.00           C  
ATOM    169  ND2 ASN A  23     -11.732   8.131   0.972  1.00  0.00           N  
ATOM    170  OD1 ASN A  23     -13.840   7.766   1.658  1.00  0.00           O  
ATOM    171  N   GLU A  24     -15.856   5.609   2.015  1.00  0.00           N  
ATOM    172  CA  GLU A  24     -17.187   6.015   1.575  1.00  0.00           C  
ATOM    173  C   GLU A  24     -17.366   7.527   1.685  1.00  0.00           C  
ATOM    174  CB  GLU A  24     -18.265   5.297   2.389  1.00  0.00           C  
ATOM    175  O   GLU A  24     -17.510   8.062   2.786  1.00  0.00           O  
ATOM    176  CG  GLU A  24     -18.248   3.783   2.233  1.00  0.00           C  
ATOM    177  CD  GLU A  24     -19.225   3.073   3.156  1.00  0.00           C  
ATOM    178  OE1 GLU A  24     -19.659   1.945   2.828  1.00  0.00           O  
ATOM    179  OE2 GLU A  24     -19.559   3.649   4.215  1.00  0.00           O  
ATOM    180  N   SER A  25     -17.274   8.198   0.488  1.00  0.00           N  
ATOM    181  CA  SER A  25     -17.342   9.655   0.471  1.00  0.00           C  
ATOM    182  C   SER A  25     -18.128  10.158  -0.735  1.00  0.00           C  
ATOM    183  CB  SER A  25     -15.937  10.258   0.461  1.00  0.00           C  
ATOM    184  O   SER A  25     -17.914   9.697  -1.858  1.00  0.00           O  
ATOM    185  OG  SER A  25     -15.221   9.884   1.626  1.00  0.00           O  
ATOM    186  N   ASP A  26     -19.078  11.077  -0.460  1.00  0.00           N  
ATOM    187  CA  ASP A  26     -19.826  11.785  -1.494  1.00  0.00           C  
ATOM    188  C   ASP A  26     -20.433  10.809  -2.499  1.00  0.00           C  
ATOM    189  CB  ASP A  26     -18.926  12.791  -2.215  1.00  0.00           C  
ATOM    190  O   ASP A  26     -20.337  11.017  -3.710  1.00  0.00           O  
ATOM    191  CG  ASP A  26     -18.542  13.974  -1.343  1.00  0.00           C  
ATOM    192  OD1 ASP A  26     -19.276  14.286  -0.380  1.00  0.00           O  
ATOM    193  OD2 ASP A  26     -17.499  14.602  -1.624  1.00  0.00           O  
ATOM    194  N   GLY A  27     -21.109   9.657  -1.995  1.00  0.00           N  
ATOM    195  CA  GLY A  27     -21.855   8.721  -2.822  1.00  0.00           C  
ATOM    196  C   GLY A  27     -20.973   7.690  -3.500  1.00  0.00           C  
ATOM    197  O   GLY A  27     -21.452   6.888  -4.305  1.00  0.00           O  
ATOM    198  N   GLU A  28     -19.697   7.783  -3.257  1.00  0.00           N  
ATOM    199  CA  GLU A  28     -18.766   6.820  -3.837  1.00  0.00           C  
ATOM    200  C   GLU A  28     -18.072   6.000  -2.753  1.00  0.00           C  
ATOM    201  CB  GLU A  28     -17.725   7.534  -4.704  1.00  0.00           C  
ATOM    202  O   GLU A  28     -17.782   6.513  -1.670  1.00  0.00           O  
ATOM    203  CG  GLU A  28     -16.885   6.593  -5.556  1.00  0.00           C  
ATOM    204  CD  GLU A  28     -15.972   7.320  -6.530  1.00  0.00           C  
ATOM    205  OE1 GLU A  28     -15.211   6.650  -7.264  1.00  0.00           O  
ATOM    206  OE2 GLU A  28     -16.017   8.570  -6.558  1.00  0.00           O  
ATOM    207  N   SER A  29     -17.944   4.731  -3.112  1.00  0.00           N  
ATOM    208  CA  SER A  29     -17.247   3.816  -2.213  1.00  0.00           C  
ATOM    209  C   SER A  29     -16.060   3.157  -2.907  1.00  0.00           C  
ATOM    210  CB  SER A  29     -18.205   2.743  -1.693  1.00  0.00           C  
ATOM    211  O   SER A  29     -16.222   2.501  -3.938  1.00  0.00           O  
ATOM    212  OG  SER A  29     -17.545   1.879  -0.784  1.00  0.00           O  
ATOM    213  N   ILE A  30     -14.875   3.462  -2.359  1.00  0.00           N  
ATOM    214  CA  ILE A  30     -13.661   2.854  -2.891  1.00  0.00           C  
ATOM    215  C   ILE A  30     -13.052   1.919  -1.847  1.00  0.00           C  
ATOM    216  CB  ILE A  30     -12.631   3.925  -3.316  1.00  0.00           C  
ATOM    217  O   ILE A  30     -12.836   2.316  -0.700  1.00  0.00           O  
ATOM    218  CG1 ILE A  30     -13.222   4.833  -4.401  1.00  0.00           C  
ATOM    219  CG2 ILE A  30     -11.335   3.267  -3.798  1.00  0.00           C  
ATOM    220  CD1 ILE A  30     -12.316   5.989  -4.801  1.00  0.00           C  
ATOM    221  N   THR A  31     -12.868   0.663  -2.285  1.00  0.00           N  
ATOM    222  CA  THR A  31     -12.246  -0.332  -1.418  1.00  0.00           C  
ATOM    223  C   THR A  31     -10.903  -0.781  -1.987  1.00  0.00           C  
ATOM    224  CB  THR A  31     -13.161  -1.556  -1.227  1.00  0.00           C  
ATOM    225  O   THR A  31     -10.803  -1.108  -3.171  1.00  0.00           O  
ATOM    226  CG2 THR A  31     -12.486  -2.618  -0.365  1.00  0.00           C  
ATOM    227  OG1 THR A  31     -14.377  -1.142  -0.592  1.00  0.00           O  
ATOM    228  N   GLU A  32      -9.908  -0.772  -1.118  1.00  0.00           N  
ATOM    229  CA  GLU A  32      -8.576  -1.248  -1.476  1.00  0.00           C  
ATOM    230  C   GLU A  32      -7.840  -1.799  -0.258  1.00  0.00           C  
ATOM    231  CB  GLU A  32      -7.759  -0.126  -2.121  1.00  0.00           C  
ATOM    232  O   GLU A  32      -8.378  -1.798   0.851  1.00  0.00           O  
ATOM    233  CG  GLU A  32      -8.457   0.547  -3.294  1.00  0.00           C  
ATOM    234  CD  GLU A  32      -7.662   1.703  -3.882  1.00  0.00           C  
ATOM    235  OE1 GLU A  32      -8.142   2.341  -4.846  1.00  0.00           O  
ATOM    236  OE2 GLU A  32      -6.550   1.971  -3.375  1.00  0.00           O  
ATOM    237  N   TYR A  33      -6.658  -2.244  -0.456  1.00  0.00           N  
ATOM    238  CA  TYR A  33      -5.825  -2.723   0.641  1.00  0.00           C  
ATOM    239  C   TYR A  33      -4.838  -1.650   1.085  1.00  0.00           C  
ATOM    240  CB  TYR A  33      -5.068  -3.989   0.229  1.00  0.00           C  
ATOM    241  O   TYR A  33      -4.669  -0.634   0.407  1.00  0.00           O  
ATOM    242  CG  TYR A  33      -5.946  -5.213   0.120  1.00  0.00           C  
ATOM    243  CD1 TYR A  33      -6.740  -5.621   1.189  1.00  0.00           C  
ATOM    244  CD2 TYR A  33      -5.982  -5.962  -1.051  1.00  0.00           C  
ATOM    245  CE1 TYR A  33      -7.549  -6.749   1.094  1.00  0.00           C  
ATOM    246  CE2 TYR A  33      -6.787  -7.091  -1.157  1.00  0.00           C  
ATOM    247  OH  TYR A  33      -8.365  -8.593  -0.181  1.00  0.00           O  
ATOM    248  CZ  TYR A  33      -7.566  -7.476  -0.082  1.00  0.00           C  
ATOM    249  N   GLY A  34      -4.280  -1.850   2.210  1.00  0.00           N  
ATOM    250  CA  GLY A  34      -3.190  -1.077   2.786  1.00  0.00           C  
ATOM    251  C   GLY A  34      -2.255  -1.911   3.641  1.00  0.00           C  
ATOM    252  O   GLY A  34      -2.537  -3.076   3.925  1.00  0.00           O  
ATOM    253  N   ILE A  35      -1.107  -1.289   3.881  1.00  0.00           N  
ATOM    254  CA  ILE A  35      -0.111  -1.957   4.710  1.00  0.00           C  
ATOM    255  C   ILE A  35       0.062  -1.197   6.023  1.00  0.00           C  
ATOM    256  CB  ILE A  35       1.244  -2.079   3.978  1.00  0.00           C  
ATOM    257  O   ILE A  35       0.385  -0.007   6.020  1.00  0.00           O  
ATOM    258  CG1 ILE A  35       1.060  -2.775   2.625  1.00  0.00           C  
ATOM    259  CG2 ILE A  35       2.262  -2.826   4.845  1.00  0.00           C  
ATOM    260  CD1 ILE A  35       2.253  -2.636   1.690  1.00  0.00           C  
ATOM    261  N   GLY A  36      -0.149  -1.933   7.127  1.00  0.00           N  
ATOM    262  CA  GLY A  36       0.108  -1.341   8.431  1.00  0.00           C  
ATOM    263  C   GLY A  36       1.577  -1.354   8.813  1.00  0.00           C  
ATOM    264  O   GLY A  36       2.272  -2.348   8.592  1.00  0.00           O  
ATOM    265  N   TYR A  37       2.124  -0.257   9.383  1.00  0.00           N  
ATOM    266  CA  TYR A  37       3.476  -0.049   9.889  1.00  0.00           C  
ATOM    267  C   TYR A  37       3.477   0.932  11.056  1.00  0.00           C  
ATOM    268  CB  TYR A  37       4.393   0.465   8.775  1.00  0.00           C  
ATOM    269  O   TYR A  37       3.410   2.146  10.854  1.00  0.00           O  
ATOM    270  CG  TYR A  37       5.850   0.521   9.166  1.00  0.00           C  
ATOM    271  CD1 TYR A  37       6.392   1.665   9.748  1.00  0.00           C  
ATOM    272  CD2 TYR A  37       6.688  -0.568   8.953  1.00  0.00           C  
ATOM    273  CE1 TYR A  37       7.734   1.722  10.108  1.00  0.00           C  
ATOM    274  CE2 TYR A  37       8.032  -0.523   9.309  1.00  0.00           C  
ATOM    275  OH  TYR A  37       9.874   0.675  10.240  1.00  0.00           O  
ATOM    276  CZ  TYR A  37       8.545   0.625   9.885  1.00  0.00           C  
ATOM    277  N   GLY A  38       3.596   0.345  12.305  1.00  0.00           N  
ATOM    278  CA  GLY A  38       3.449   1.233  13.447  1.00  0.00           C  
ATOM    279  C   GLY A  38       2.106   1.938  13.486  1.00  0.00           C  
ATOM    280  O   GLY A  38       1.060   1.300  13.355  1.00  0.00           O  
ATOM    281  N   PRO A  39       2.075   3.291  13.657  1.00  0.00           N  
ATOM    282  CA  PRO A  39       0.831   4.064  13.649  1.00  0.00           C  
ATOM    283  C   PRO A  39       0.436   4.531  12.249  1.00  0.00           C  
ATOM    284  CB  PRO A  39       1.152   5.258  14.552  1.00  0.00           C  
ATOM    285  O   PRO A  39      -0.335   5.484  12.107  1.00  0.00           O  
ATOM    286  CG  PRO A  39       2.599   5.541  14.311  1.00  0.00           C  
ATOM    287  CD  PRO A  39       3.314   4.236  14.113  1.00  0.00           C  
ATOM    288  N   LEU A  40       0.983   3.846  11.258  1.00  0.00           N  
ATOM    289  CA  LEU A  40       0.797   4.315   9.889  1.00  0.00           C  
ATOM    290  C   LEU A  40       0.105   3.253   9.041  1.00  0.00           C  
ATOM    291  CB  LEU A  40       2.143   4.687   9.262  1.00  0.00           C  
ATOM    292  O   LEU A  40       0.230   2.057   9.312  1.00  0.00           O  
ATOM    293  CG  LEU A  40       3.022   5.648  10.065  1.00  0.00           C  
ATOM    294  CD1 LEU A  40       4.388   5.796   9.402  1.00  0.00           C  
ATOM    295  CD2 LEU A  40       2.341   7.004  10.207  1.00  0.00           C  
ATOM    296  N   VAL A  41      -0.570   3.736   8.082  1.00  0.00           N  
ATOM    297  CA  VAL A  41      -1.076   2.877   7.016  1.00  0.00           C  
ATOM    298  C   VAL A  41      -0.606   3.402   5.662  1.00  0.00           C  
ATOM    299  CB  VAL A  41      -2.618   2.784   7.046  1.00  0.00           C  
ATOM    300  O   VAL A  41      -0.785   4.581   5.350  1.00  0.00           O  
ATOM    301  CG1 VAL A  41      -3.138   2.039   5.817  1.00  0.00           C  
ATOM    302  CG2 VAL A  41      -3.087   2.099   8.328  1.00  0.00           C  
ATOM    303  N   ILE A  42       0.050   2.520   4.925  1.00  0.00           N  
ATOM    304  CA  ILE A  42       0.566   2.834   3.597  1.00  0.00           C  
ATOM    305  C   ILE A  42      -0.381   2.287   2.532  1.00  0.00           C  
ATOM    306  CB  ILE A  42       1.988   2.264   3.394  1.00  0.00           C  
ATOM    307  O   ILE A  42      -0.683   1.092   2.516  1.00  0.00           O  
ATOM    308  CG1 ILE A  42       2.934   2.790   4.479  1.00  0.00           C  
ATOM    309  CG2 ILE A  42       2.513   2.608   1.997  1.00  0.00           C  
ATOM    310  CD1 ILE A  42       3.151   1.821   5.633  1.00  0.00           C  
ATOM    311  N   THR A  43      -0.851   3.150   1.570  1.00  0.00           N  
ATOM    312  CA  THR A  43      -1.779   2.710   0.534  1.00  0.00           C  
ATOM    313  C   THR A  43      -1.719   3.637  -0.676  1.00  0.00           C  
ATOM    314  CB  THR A  43      -3.222   2.649   1.067  1.00  0.00           C  
ATOM    315  O   THR A  43      -0.776   4.418  -0.820  1.00  0.00           O  
ATOM    316  CG2 THR A  43      -3.780   4.048   1.304  1.00  0.00           C  
ATOM    317  OG1 THR A  43      -4.049   1.972   0.112  1.00  0.00           O  
ATOM    318  N   ASN A  44      -2.711   3.445  -1.624  1.00  0.00           N  
ATOM    319  CA  ASN A  44      -2.757   4.282  -2.818  1.00  0.00           C  
ATOM    320  C   ASN A  44      -3.440   5.618  -2.541  1.00  0.00           C  
ATOM    321  CB  ASN A  44      -3.466   3.550  -3.960  1.00  0.00           C  
ATOM    322  O   ASN A  44      -4.386   5.685  -1.755  1.00  0.00           O  
ATOM    323  CG  ASN A  44      -2.760   2.270  -4.361  1.00  0.00           C  
ATOM    324  ND2 ASN A  44      -1.715   2.397  -5.170  1.00  0.00           N  
ATOM    325  OD1 ASN A  44      -3.150   1.175  -3.947  1.00  0.00           O  
ATOM    326  N   MET A  45      -2.992   6.651  -3.201  1.00  0.00           N  
ATOM    327  CA  MET A  45      -3.580   7.984  -3.104  1.00  0.00           C  
ATOM    328  C   MET A  45      -5.000   7.994  -3.659  1.00  0.00           C  
ATOM    329  CB  MET A  45      -2.720   9.007  -3.849  1.00  0.00           C  
ATOM    330  O   MET A  45      -5.848   8.757  -3.194  1.00  0.00           O  
ATOM    331  CG  MET A  45      -1.408   9.327  -3.152  1.00  0.00           C  
ATOM    332  SD  MET A  45      -0.448  10.626  -4.023  1.00  0.00           S  
ATOM    333  CE  MET A  45       1.044  10.667  -2.993  1.00  0.00           C  
ATOM    334  N   HIS A  46      -5.177   7.158  -4.641  1.00  0.00           N  
ATOM    335  CA  HIS A  46      -6.474   7.199  -5.307  1.00  0.00           C  
ATOM    336  C   HIS A  46      -7.571   6.633  -4.411  1.00  0.00           C  
ATOM    337  CB  HIS A  46      -6.424   6.427  -6.627  1.00  0.00           C  
ATOM    338  O   HIS A  46      -8.743   6.613  -4.794  1.00  0.00           O  
ATOM    339  CG  HIS A  46      -6.218   4.956  -6.454  1.00  0.00           C  
ATOM    340  CD2 HIS A  46      -7.089   3.966  -6.144  1.00  0.00           C  
ATOM    341  ND1 HIS A  46      -4.986   4.355  -6.599  1.00  0.00           N  
ATOM    342  CE1 HIS A  46      -5.110   3.055  -6.387  1.00  0.00           C  
ATOM    343  NE2 HIS A  46      -6.375   2.794  -6.109  1.00  0.00           N  
ATOM    344  N   LEU A  47      -7.218   6.157  -3.215  1.00  0.00           N  
ATOM    345  CA  LEU A  47      -8.223   5.821  -2.212  1.00  0.00           C  
ATOM    346  C   LEU A  47      -9.067   7.041  -1.859  1.00  0.00           C  
ATOM    347  CB  LEU A  47      -7.556   5.265  -0.951  1.00  0.00           C  
ATOM    348  O   LEU A  47     -10.231   6.905  -1.475  1.00  0.00           O  
ATOM    349  CG  LEU A  47      -8.485   4.932   0.217  1.00  0.00           C  
ATOM    350  CD1 LEU A  47      -9.401   3.769  -0.150  1.00  0.00           C  
ATOM    351  CD2 LEU A  47      -7.677   4.608   1.468  1.00  0.00           C  
ATOM    352  N   PHE A  48      -8.457   8.264  -2.004  1.00  0.00           N  
ATOM    353  CA  PHE A  48      -9.097   9.514  -1.611  1.00  0.00           C  
ATOM    354  C   PHE A  48      -9.521  10.314  -2.836  1.00  0.00           C  
ATOM    355  CB  PHE A  48      -8.156  10.350  -0.738  1.00  0.00           C  
ATOM    356  O   PHE A  48      -9.267  11.518  -2.917  1.00  0.00           O  
ATOM    357  CG  PHE A  48      -7.829   9.713   0.586  1.00  0.00           C  
ATOM    358  CD1 PHE A  48      -8.747   9.736   1.629  1.00  0.00           C  
ATOM    359  CD2 PHE A  48      -6.604   9.091   0.787  1.00  0.00           C  
ATOM    360  CE1 PHE A  48      -8.447   9.147   2.856  1.00  0.00           C  
ATOM    361  CE2 PHE A  48      -6.298   8.500   2.009  1.00  0.00           C  
ATOM    362  CZ  PHE A  48      -7.220   8.530   3.043  1.00  0.00           C  
ATOM    363  N   ARG A  49     -10.131   9.545  -3.760  1.00  0.00           N  
ATOM    364  CA  ARG A  49     -10.724  10.211  -4.915  1.00  0.00           C  
ATOM    365  C   ARG A  49     -11.796  11.206  -4.482  1.00  0.00           C  
ATOM    366  CB  ARG A  49     -11.321   9.185  -5.880  1.00  0.00           C  
ATOM    367  O   ARG A  49     -11.924  12.283  -5.069  1.00  0.00           O  
ATOM    368  CG  ARG A  49     -11.753   9.772  -7.214  1.00  0.00           C  
ATOM    369  CD  ARG A  49     -12.128   8.687  -8.213  1.00  0.00           C  
ATOM    370  NE  ARG A  49     -13.343   7.982  -7.813  1.00  0.00           N  
ATOM    371  NH1 ARG A  49     -13.270   6.449  -9.540  1.00  0.00           N  
ATOM    372  NH2 ARG A  49     -14.967   6.369  -8.002  1.00  0.00           N  
ATOM    373  CZ  ARG A  49     -13.857   6.935  -8.453  1.00  0.00           C  
ATOM    374  N   ARG A  50     -12.566  10.664  -3.588  1.00  0.00           N  
ATOM    375  CA  ARG A  50     -13.495  11.523  -2.862  1.00  0.00           C  
ATOM    376  C   ARG A  50     -13.158  11.561  -1.375  1.00  0.00           C  
ATOM    377  CB  ARG A  50     -14.936  11.047  -3.061  1.00  0.00           C  
ATOM    378  O   ARG A  50     -12.520  10.643  -0.854  1.00  0.00           O  
ATOM    379  CG  ARG A  50     -15.362  10.966  -4.518  1.00  0.00           C  
ATOM    380  CD  ARG A  50     -15.488  12.347  -5.146  1.00  0.00           C  
ATOM    381  NE  ARG A  50     -15.976  12.272  -6.520  1.00  0.00           N  
ATOM    382  NH1 ARG A  50     -16.695  14.466  -6.603  1.00  0.00           N  
ATOM    383  NH2 ARG A  50     -16.947  13.102  -8.428  1.00  0.00           N  
ATOM    384  CZ  ARG A  50     -16.538  13.280  -7.181  1.00  0.00           C  
ATOM    385  N   ASN A  51     -13.476  12.724  -0.877  1.00  0.00           N  
ATOM    386  CA  ASN A  51     -13.166  12.922   0.535  1.00  0.00           C  
ATOM    387  C   ASN A  51     -14.354  13.508   1.294  1.00  0.00           C  
ATOM    388  CB  ASN A  51     -11.939  13.821   0.694  1.00  0.00           C  
ATOM    389  O   ASN A  51     -15.393  13.798   0.699  1.00  0.00           O  
ATOM    390  CG  ASN A  51     -11.209  13.589   2.002  1.00  0.00           C  
ATOM    391  ND2 ASN A  51     -10.053  14.223   2.158  1.00  0.00           N  
ATOM    392  OD1 ASN A  51     -11.680  12.844   2.866  1.00  0.00           O  
ATOM    393  N   ASN A  52     -14.315  13.570   2.539  1.00  0.00           N  
ATOM    394  CA  ASN A  52     -15.375  14.102   3.389  1.00  0.00           C  
ATOM    395  C   ASN A  52     -16.421  13.039   3.711  1.00  0.00           C  
ATOM    396  CB  ASN A  52     -16.035  15.314   2.729  1.00  0.00           C  
ATOM    397  O   ASN A  52     -17.622  13.306   3.651  1.00  0.00           O  
ATOM    398  CG  ASN A  52     -16.901  16.103   3.691  1.00  0.00           C  
ATOM    399  ND2 ASN A  52     -17.912  16.782   3.159  1.00  0.00           N  
ATOM    400  OD1 ASN A  52     -16.664  16.104   4.902  1.00  0.00           O  
ATOM    401  N   GLY A  53     -15.920  11.876   4.080  1.00  0.00           N  
ATOM    402  CA  GLY A  53     -16.777  10.760   4.447  1.00  0.00           C  
ATOM    403  C   GLY A  53     -16.181   9.881   5.531  1.00  0.00           C  
ATOM    404  O   GLY A  53     -15.569  10.382   6.476  1.00  0.00           O  
ATOM    405  N   THR A  54     -16.548   8.564   5.427  1.00  0.00           N  
ATOM    406  CA  THR A  54     -16.141   7.591   6.435  1.00  0.00           C  
ATOM    407  C   THR A  54     -15.107   6.623   5.866  1.00  0.00           C  
ATOM    408  CB  THR A  54     -17.350   6.799   6.967  1.00  0.00           C  
ATOM    409  O   THR A  54     -15.251   6.144   4.739  1.00  0.00           O  
ATOM    410  CG2 THR A  54     -16.929   5.815   8.052  1.00  0.00           C  
ATOM    411  OG1 THR A  54     -18.310   7.713   7.512  1.00  0.00           O  
ATOM    412  N   LEU A  55     -14.035   6.470   6.623  1.00  0.00           N  
ATOM    413  CA  LEU A  55     -13.039   5.460   6.284  1.00  0.00           C  
ATOM    414  C   LEU A  55     -13.109   4.282   7.249  1.00  0.00           C  
ATOM    415  CB  LEU A  55     -11.633   6.067   6.301  1.00  0.00           C  
ATOM    416  O   LEU A  55     -12.971   4.459   8.462  1.00  0.00           O  
ATOM    417  CG  LEU A  55     -10.481   5.119   5.962  1.00  0.00           C  
ATOM    418  CD1 LEU A  55     -10.592   4.645   4.517  1.00  0.00           C  
ATOM    419  CD2 LEU A  55      -9.139   5.800   6.206  1.00  0.00           C  
ATOM    420  N   THR A  56     -13.376   3.106   6.704  1.00  0.00           N  
ATOM    421  CA  THR A  56     -13.383   1.877   7.490  1.00  0.00           C  
ATOM    422  C   THR A  56     -12.108   1.074   7.249  1.00  0.00           C  
ATOM    423  CB  THR A  56     -14.611   1.009   7.158  1.00  0.00           C  
ATOM    424  O   THR A  56     -11.753   0.793   6.103  1.00  0.00           O  
ATOM    425  CG2 THR A  56     -14.629  -0.262   8.000  1.00  0.00           C  
ATOM    426  OG1 THR A  56     -15.804   1.759   7.420  1.00  0.00           O  
ATOM    427  N   ILE A  57     -11.467   0.690   8.358  1.00  0.00           N  
ATOM    428  CA  ILE A  57     -10.246  -0.105   8.295  1.00  0.00           C  
ATOM    429  C   ILE A  57     -10.488  -1.474   8.927  1.00  0.00           C  
ATOM    430  CB  ILE A  57      -9.069   0.609   8.996  1.00  0.00           C  
ATOM    431  O   ILE A  57     -10.824  -1.567  10.110  1.00  0.00           O  
ATOM    432  CG1 ILE A  57      -8.862   2.007   8.401  1.00  0.00           C  
ATOM    433  CG2 ILE A  57      -7.790  -0.226   8.890  1.00  0.00           C  
ATOM    434  CD1 ILE A  57      -9.672   3.098   9.088  1.00  0.00           C  
ATOM    435  N   THR A  58     -10.318  -2.493   8.133  1.00  0.00           N  
ATOM    436  CA  THR A  58     -10.468  -3.860   8.620  1.00  0.00           C  
ATOM    437  C   THR A  58      -9.126  -4.586   8.614  1.00  0.00           C  
ATOM    438  CB  THR A  58     -11.485  -4.647   7.772  1.00  0.00           C  
ATOM    439  O   THR A  58      -8.495  -4.726   7.564  1.00  0.00           O  
ATOM    440  CG2 THR A  58     -11.707  -6.045   8.338  1.00  0.00           C  
ATOM    441  OG1 THR A  58     -12.734  -3.944   7.760  1.00  0.00           O  
ATOM    442  N   SER A  59      -8.696  -4.963   9.795  1.00  0.00           N  
ATOM    443  CA  SER A  59      -7.477  -5.745   9.970  1.00  0.00           C  
ATOM    444  C   SER A  59      -7.780  -7.114  10.571  1.00  0.00           C  
ATOM    445  CB  SER A  59      -6.483  -4.997  10.859  1.00  0.00           C  
ATOM    446  O   SER A  59      -8.944  -7.465  10.773  1.00  0.00           O  
ATOM    447  OG  SER A  59      -6.884  -5.050  12.217  1.00  0.00           O  
ATOM    448  N   ILE A  60      -6.732  -7.873  10.866  1.00  0.00           N  
ATOM    449  CA  ILE A  60      -6.933  -9.173  11.495  1.00  0.00           C  
ATOM    450  C   ILE A  60      -7.379  -8.982  12.943  1.00  0.00           C  
ATOM    451  CB  ILE A  60      -5.652 -10.034  11.438  1.00  0.00           C  
ATOM    452  O   ILE A  60      -7.903  -9.908  13.565  1.00  0.00           O  
ATOM    453  CG1 ILE A  60      -4.508  -9.340  12.187  1.00  0.00           C  
ATOM    454  CG2 ILE A  60      -5.260 -10.322   9.986  1.00  0.00           C  
ATOM    455  CD1 ILE A  60      -3.291 -10.225  12.416  1.00  0.00           C  
ATOM    456  N   HIS A  61      -7.186  -7.774  13.378  1.00  0.00           N  
ATOM    457  CA  HIS A  61      -7.479  -7.513  14.783  1.00  0.00           C  
ATOM    458  C   HIS A  61      -8.851  -6.868  14.949  1.00  0.00           C  
ATOM    459  CB  HIS A  61      -6.400  -6.620  15.398  1.00  0.00           C  
ATOM    460  O   HIS A  61      -9.286  -6.606  16.073  1.00  0.00           O  
ATOM    461  CG  HIS A  61      -5.023  -7.198  15.315  1.00  0.00           C  
ATOM    462  CD2 HIS A  61      -4.503  -8.333  15.838  1.00  0.00           C  
ATOM    463  ND1 HIS A  61      -3.999  -6.584  14.627  1.00  0.00           N  
ATOM    464  CE1 HIS A  61      -2.905  -7.320  14.729  1.00  0.00           C  
ATOM    465  NE2 HIS A  61      -3.184  -8.386  15.459  1.00  0.00           N  
ATOM    466  N   GLY A  62      -9.457  -6.600  13.832  1.00  0.00           N  
ATOM    467  CA  GLY A  62     -10.781  -6.012  13.952  1.00  0.00           C  
ATOM    468  C   GLY A  62     -11.009  -4.855  12.998  1.00  0.00           C  
ATOM    469  O   GLY A  62     -10.237  -4.659  12.057  1.00  0.00           O  
ATOM    470  N   THR A  63     -12.084  -4.206  13.259  1.00  0.00           N  
ATOM    471  CA  THR A  63     -12.516  -3.119  12.388  1.00  0.00           C  
ATOM    472  C   THR A  63     -12.495  -1.787  13.133  1.00  0.00           C  
ATOM    473  CB  THR A  63     -13.929  -3.377  11.832  1.00  0.00           C  
ATOM    474  O   THR A  63     -12.858  -1.723  14.310  1.00  0.00           O  
ATOM    475  CG2 THR A  63     -14.396  -2.217  10.958  1.00  0.00           C  
ATOM    476  OG1 THR A  63     -13.916  -4.576  11.048  1.00  0.00           O  
ATOM    477  N   PHE A  64     -11.980  -0.808  12.457  1.00  0.00           N  
ATOM    478  CA  PHE A  64     -11.902   0.553  12.973  1.00  0.00           C  
ATOM    479  C   PHE A  64     -12.512   1.542  11.985  1.00  0.00           C  
ATOM    480  CB  PHE A  64     -10.448   0.935  13.268  1.00  0.00           C  
ATOM    481  O   PHE A  64     -12.231   1.482  10.786  1.00  0.00           O  
ATOM    482  CG  PHE A  64     -10.301   2.240  14.003  1.00  0.00           C  
ATOM    483  CD1 PHE A  64     -10.234   3.441  13.308  1.00  0.00           C  
ATOM    484  CD2 PHE A  64     -10.229   2.265  15.390  1.00  0.00           C  
ATOM    485  CE1 PHE A  64     -10.097   4.651  13.986  1.00  0.00           C  
ATOM    486  CE2 PHE A  64     -10.092   3.470  16.074  1.00  0.00           C  
ATOM    487  CZ  PHE A  64     -10.026   4.661  15.370  1.00  0.00           C  
ATOM    488  N   THR A  65     -13.302   2.470  12.557  1.00  0.00           N  
ATOM    489  CA  THR A  65     -13.975   3.419  11.677  1.00  0.00           C  
ATOM    490  C   THR A  65     -13.588   4.852  12.030  1.00  0.00           C  
ATOM    491  CB  THR A  65     -15.505   3.263  11.754  1.00  0.00           C  
ATOM    492  O   THR A  65     -13.616   5.238  13.200  1.00  0.00           O  
ATOM    493  CG2 THR A  65     -16.206   4.276  10.855  1.00  0.00           C  
ATOM    494  OG1 THR A  65     -15.867   1.941  11.337  1.00  0.00           O  
ATOM    495  N   ILE A  66     -13.177   5.541  10.969  1.00  0.00           N  
ATOM    496  CA  ILE A  66     -12.974   6.983  11.051  1.00  0.00           C  
ATOM    497  C   ILE A  66     -14.148   7.708  10.397  1.00  0.00           C  
ATOM    498  CB  ILE A  66     -11.645   7.406  10.386  1.00  0.00           C  
ATOM    499  O   ILE A  66     -14.364   7.588   9.188  1.00  0.00           O  
ATOM    500  CG1 ILE A  66     -10.464   6.691  11.052  1.00  0.00           C  
ATOM    501  CG2 ILE A  66     -11.470   8.926  10.447  1.00  0.00           C  
ATOM    502  CD1 ILE A  66      -9.165   6.776  10.263  1.00  0.00           C  
ATOM    503  N   GLU A  67     -14.879   8.526  11.138  1.00  0.00           N  
ATOM    504  CA  GLU A  67     -16.151   9.084  10.691  1.00  0.00           C  
ATOM    505  C   GLU A  67     -15.935  10.235   9.712  1.00  0.00           C  
ATOM    506  CB  GLU A  67     -16.980   9.559  11.887  1.00  0.00           C  
ATOM    507  O   GLU A  67     -16.765  10.472   8.832  1.00  0.00           O  
ATOM    508  CG  GLU A  67     -17.436   8.434  12.805  1.00  0.00           C  
ATOM    509  CD  GLU A  67     -18.376   7.450  12.127  1.00  0.00           C  
ATOM    510  OE1 GLU A  67     -18.433   6.273  12.551  1.00  0.00           O  
ATOM    511  OE2 GLU A  67     -19.062   7.859  11.163  1.00  0.00           O  
ATOM    512  N   ASN A  68     -14.866  10.917   9.900  1.00  0.00           N  
ATOM    513  CA  ASN A  68     -14.576  12.058   9.039  1.00  0.00           C  
ATOM    514  C   ASN A  68     -13.170  11.973   8.451  1.00  0.00           C  
ATOM    515  CB  ASN A  68     -14.752  13.369   9.807  1.00  0.00           C  
ATOM    516  O   ASN A  68     -12.186  12.236   9.145  1.00  0.00           O  
ATOM    517  CG  ASN A  68     -14.625  14.589   8.916  1.00  0.00           C  
ATOM    518  ND2 ASN A  68     -14.957  15.756   9.457  1.00  0.00           N  
ATOM    519  OD1 ASN A  68     -14.234  14.484   7.751  1.00  0.00           O  
ATOM    520  N   THR A  69     -13.084  11.663   7.108  1.00  0.00           N  
ATOM    521  CA  THR A  69     -11.797  11.454   6.455  1.00  0.00           C  
ATOM    522  C   THR A  69     -11.030  12.769   6.338  1.00  0.00           C  
ATOM    523  CB  THR A  69     -11.973  10.833   5.057  1.00  0.00           C  
ATOM    524  O   THR A  69      -9.817  12.769   6.122  1.00  0.00           O  
ATOM    525  CG2 THR A  69     -12.483   9.399   5.153  1.00  0.00           C  
ATOM    526  OG1 THR A  69     -12.913  11.614   4.309  1.00  0.00           O  
ATOM    527  N   ARG A  70     -11.644  13.893   6.595  1.00  0.00           N  
ATOM    528  CA  ARG A  70     -10.977  15.188   6.501  1.00  0.00           C  
ATOM    529  C   ARG A  70     -10.056  15.418   7.694  1.00  0.00           C  
ATOM    530  CB  ARG A  70     -12.006  16.317   6.407  1.00  0.00           C  
ATOM    531  O   ARG A  70      -9.162  16.265   7.641  1.00  0.00           O  
ATOM    532  CG  ARG A  70     -12.767  16.350   5.091  1.00  0.00           C  
ATOM    533  CD  ARG A  70     -13.638  17.593   4.975  1.00  0.00           C  
ATOM    534  NE  ARG A  70     -14.213  17.725   3.639  1.00  0.00           N  
ATOM    535  NH1 ARG A  70     -15.374  19.667   4.105  1.00  0.00           N  
ATOM    536  NH2 ARG A  70     -15.490  18.730   2.016  1.00  0.00           N  
ATOM    537  CZ  ARG A  70     -15.024  18.707   3.257  1.00  0.00           C  
ATOM    538  N   THR A  71     -10.263  14.662   8.665  1.00  0.00           N  
ATOM    539  CA  THR A  71      -9.472  14.835   9.879  1.00  0.00           C  
ATOM    540  C   THR A  71      -8.195  14.002   9.816  1.00  0.00           C  
ATOM    541  CB  THR A  71     -10.280  14.448  11.131  1.00  0.00           C  
ATOM    542  O   THR A  71      -7.327  14.120  10.683  1.00  0.00           O  
ATOM    543  CG2 THR A  71     -11.583  15.235  11.211  1.00  0.00           C  
ATOM    544  OG1 THR A  71     -10.582  13.048  11.083  1.00  0.00           O  
ATOM    545  N   LEU A  72      -8.055  13.216   8.751  1.00  0.00           N  
ATOM    546  CA  LEU A  72      -6.905  12.327   8.630  1.00  0.00           C  
ATOM    547  C   LEU A  72      -5.653  13.108   8.243  1.00  0.00           C  
ATOM    548  CB  LEU A  72      -7.179  11.234   7.594  1.00  0.00           C  
ATOM    549  O   LEU A  72      -5.716  14.017   7.412  1.00  0.00           O  
ATOM    550  CG  LEU A  72      -8.123  10.111   8.026  1.00  0.00           C  
ATOM    551  CD1 LEU A  72      -8.486   9.234   6.832  1.00  0.00           C  
ATOM    552  CD2 LEU A  72      -7.491   9.278   9.136  1.00  0.00           C  
ATOM    553  N   LYS A  73      -4.599  12.726   8.918  1.00  0.00           N  
ATOM    554  CA  LYS A  73      -3.298  13.248   8.509  1.00  0.00           C  
ATOM    555  C   LYS A  73      -2.665  12.366   7.436  1.00  0.00           C  
ATOM    556  CB  LYS A  73      -2.362  13.362   9.713  1.00  0.00           C  
ATOM    557  O   LYS A  73      -2.431  11.177   7.662  1.00  0.00           O  
ATOM    558  CG  LYS A  73      -2.811  14.379  10.752  1.00  0.00           C  
ATOM    559  CD  LYS A  73      -1.815  14.484  11.899  1.00  0.00           C  
ATOM    560  CE  LYS A  73      -2.261  15.505  12.937  1.00  0.00           C  
ATOM    561  NZ  LYS A  73      -1.292  15.604  14.069  1.00  0.00           N  
ATOM    562  N   LEU A  74      -2.460  13.052   6.259  1.00  0.00           N  
ATOM    563  CA  LEU A  74      -1.932  12.323   5.111  1.00  0.00           C  
ATOM    564  C   LEU A  74      -0.570  12.872   4.699  1.00  0.00           C  
ATOM    565  CB  LEU A  74      -2.905  12.402   3.932  1.00  0.00           C  
ATOM    566  O   LEU A  74      -0.358  14.087   4.706  1.00  0.00           O  
ATOM    567  CG  LEU A  74      -4.362  12.045   4.230  1.00  0.00           C  
ATOM    568  CD1 LEU A  74      -5.224  12.257   2.991  1.00  0.00           C  
ATOM    569  CD2 LEU A  74      -4.470  10.605   4.723  1.00  0.00           C  
ATOM    570  N   HIS A  75       0.308  11.951   4.428  1.00  0.00           N  
ATOM    571  CA  HIS A  75       1.558  12.296   3.760  1.00  0.00           C  
ATOM    572  C   HIS A  75       1.594  11.742   2.340  1.00  0.00           C  
ATOM    573  CB  HIS A  75       2.754  11.775   4.558  1.00  0.00           C  
ATOM    574  O   HIS A  75       1.699  10.529   2.145  1.00  0.00           O  
ATOM    575  CG  HIS A  75       4.077  12.158   3.976  1.00  0.00           C  
ATOM    576  CD2 HIS A  75       4.895  11.502   3.119  1.00  0.00           C  
ATOM    577  ND1 HIS A  75       4.701  13.351   4.269  1.00  0.00           N  
ATOM    578  CE1 HIS A  75       5.849  13.413   3.614  1.00  0.00           C  
ATOM    579  NE2 HIS A  75       5.990  12.303   2.910  1.00  0.00           N  
ATOM    580  N   LEU A  76       1.521  12.656   1.339  1.00  0.00           N  
ATOM    581  CA  LEU A  76       1.496  12.266  -0.066  1.00  0.00           C  
ATOM    582  C   LEU A  76       2.911  12.124  -0.616  1.00  0.00           C  
ATOM    583  CB  LEU A  76       0.715  13.290  -0.894  1.00  0.00           C  
ATOM    584  O   LEU A  76       3.750  13.005  -0.417  1.00  0.00           O  
ATOM    585  CG  LEU A  76      -0.698  13.618  -0.408  1.00  0.00           C  
ATOM    586  CD1 LEU A  76      -0.927  15.125  -0.424  1.00  0.00           C  
ATOM    587  CD2 LEU A  76      -1.738  12.905  -1.267  1.00  0.00           C  
ATOM    588  N   ILE A  77       3.129  10.978  -1.236  1.00  0.00           N  
ATOM    589  CA  ILE A  77       4.419  10.789  -1.891  1.00  0.00           C  
ATOM    590  C   ILE A  77       4.371  11.369  -3.302  1.00  0.00           C  
ATOM    591  CB  ILE A  77       4.815   9.296  -1.938  1.00  0.00           C  
ATOM    592  O   ILE A  77       3.643  10.868  -4.162  1.00  0.00           O  
ATOM    593  CG1 ILE A  77       4.683   8.664  -0.548  1.00  0.00           C  
ATOM    594  CG2 ILE A  77       6.237   9.132  -2.482  1.00  0.00           C  
ATOM    595  CD1 ILE A  77       5.599   9.280   0.501  1.00  0.00           C  
ATOM    596  N   GLU A  78       5.120  12.336  -3.505  1.00  0.00           N  
ATOM    597  CA  GLU A  78       5.049  13.119  -4.735  1.00  0.00           C  
ATOM    598  C   GLU A  78       5.363  12.259  -5.956  1.00  0.00           C  
ATOM    599  CB  GLU A  78       6.008  14.311  -4.671  1.00  0.00           C  
ATOM    600  O   GLU A  78       6.314  11.474  -5.941  1.00  0.00           O  
ATOM    601  CG  GLU A  78       5.582  15.390  -3.687  1.00  0.00           C  
ATOM    602  CD  GLU A  78       6.490  16.609  -3.703  1.00  0.00           C  
ATOM    603  OE1 GLU A  78       6.236  17.566  -2.936  1.00  0.00           O  
ATOM    604  OE2 GLU A  78       7.463  16.609  -4.490  1.00  0.00           O  
ATOM    605  N   GLY A  79       4.549  12.413  -6.982  1.00  0.00           N  
ATOM    606  CA  GLY A  79       4.782  11.808  -8.283  1.00  0.00           C  
ATOM    607  C   GLY A  79       4.411  10.338  -8.333  1.00  0.00           C  
ATOM    608  O   GLY A  79       4.713   9.649  -9.309  1.00  0.00           O  
ATOM    609  N   ARG A  80       3.749   9.890  -7.207  1.00  0.00           N  
ATOM    610  CA  ARG A  80       3.426   8.471  -7.103  1.00  0.00           C  
ATOM    611  C   ARG A  80       2.005   8.270  -6.588  1.00  0.00           C  
ATOM    612  CB  ARG A  80       4.422   7.759  -6.186  1.00  0.00           C  
ATOM    613  O   ARG A  80       1.458   9.138  -5.904  1.00  0.00           O  
ATOM    614  CG  ARG A  80       5.867   7.863  -6.646  1.00  0.00           C  
ATOM    615  CD  ARG A  80       6.833   7.331  -5.597  1.00  0.00           C  
ATOM    616  NE  ARG A  80       8.224   7.518  -6.000  1.00  0.00           N  
ATOM    617  NH1 ARG A  80       8.478   5.388  -6.856  1.00  0.00           N  
ATOM    618  NH2 ARG A  80      10.228   6.868  -6.914  1.00  0.00           N  
ATOM    619  CZ  ARG A  80       8.974   6.591  -6.589  1.00  0.00           C  
ATOM    620  N   ASP A  81       1.383   7.195  -6.995  1.00  0.00           N  
ATOM    621  CA  ASP A  81       0.111   6.774  -6.415  1.00  0.00           C  
ATOM    622  C   ASP A  81       0.324   6.067  -5.078  1.00  0.00           C  
ATOM    623  CB  ASP A  81      -0.642   5.857  -7.381  1.00  0.00           C  
ATOM    624  O   ASP A  81       0.081   4.864  -4.960  1.00  0.00           O  
ATOM    625  CG  ASP A  81      -2.056   5.546  -6.923  1.00  0.00           C  
ATOM    626  OD1 ASP A  81      -2.611   6.305  -6.100  1.00  0.00           O  
ATOM    627  OD2 ASP A  81      -2.619   4.531  -7.388  1.00  0.00           O  
ATOM    628  N   LEU A  82       0.882   6.852  -4.109  1.00  0.00           N  
ATOM    629  CA  LEU A  82       1.259   6.367  -2.785  1.00  0.00           C  
ATOM    630  C   LEU A  82       0.995   7.428  -1.722  1.00  0.00           C  
ATOM    631  CB  LEU A  82       2.736   5.963  -2.764  1.00  0.00           C  
ATOM    632  O   LEU A  82       1.352   8.595  -1.901  1.00  0.00           O  
ATOM    633  CG  LEU A  82       3.202   5.166  -1.545  1.00  0.00           C  
ATOM    634  CD1 LEU A  82       2.539   3.793  -1.524  1.00  0.00           C  
ATOM    635  CD2 LEU A  82       4.721   5.032  -1.543  1.00  0.00           C  
ATOM    636  N   VAL A  83       0.346   6.987  -0.626  1.00  0.00           N  
ATOM    637  CA  VAL A  83       0.058   7.908   0.468  1.00  0.00           C  
ATOM    638  C   VAL A  83       0.268   7.203   1.807  1.00  0.00           C  
ATOM    639  CB  VAL A  83      -1.381   8.463   0.379  1.00  0.00           C  
ATOM    640  O   VAL A  83       0.050   5.995   1.920  1.00  0.00           O  
ATOM    641  CG1 VAL A  83      -2.404   7.339   0.528  1.00  0.00           C  
ATOM    642  CG2 VAL A  83      -1.605   9.538   1.441  1.00  0.00           C  
ATOM    643  N   ILE A  84       0.778   7.924   2.811  1.00  0.00           N  
ATOM    644  CA  ILE A  84       0.894   7.453   4.187  1.00  0.00           C  
ATOM    645  C   ILE A  84      -0.181   8.109   5.050  1.00  0.00           C  
ATOM    646  CB  ILE A  84       2.297   7.742   4.767  1.00  0.00           C  
ATOM    647  O   ILE A  84      -0.311   9.335   5.065  1.00  0.00           O  
ATOM    648  CG1 ILE A  84       3.381   7.133   3.871  1.00  0.00           C  
ATOM    649  CG2 ILE A  84       2.409   7.212   6.200  1.00  0.00           C  
ATOM    650  CD1 ILE A  84       4.792   7.600   4.201  1.00  0.00           C  
ATOM    651  N   ILE A  85      -0.904   7.253   5.745  1.00  0.00           N  
ATOM    652  CA  ILE A  85      -1.951   7.745   6.634  1.00  0.00           C  
ATOM    653  C   ILE A  85      -1.500   7.612   8.086  1.00  0.00           C  
ATOM    654  CB  ILE A  85      -3.281   6.988   6.415  1.00  0.00           C  
ATOM    655  O   ILE A  85      -1.131   6.523   8.532  1.00  0.00           O  
ATOM    656  CG1 ILE A  85      -3.654   6.985   4.928  1.00  0.00           C  
ATOM    657  CG2 ILE A  85      -4.399   7.606   7.259  1.00  0.00           C  
ATOM    658  CD1 ILE A  85      -4.812   6.058   4.583  1.00  0.00           C  
ATOM    659  N   GLN A  86      -1.548   8.739   8.746  1.00  0.00           N  
ATOM    660  CA  GLN A  86      -1.338   8.667  10.188  1.00  0.00           C  
ATOM    661  C   GLN A  86      -2.633   8.318  10.916  1.00  0.00           C  
ATOM    662  CB  GLN A  86      -0.778   9.989  10.716  1.00  0.00           C  
ATOM    663  O   GLN A  86      -3.601   9.080  10.870  1.00  0.00           O  
ATOM    664  CG  GLN A  86      -0.367   9.941  12.181  1.00  0.00           C  
ATOM    665  CD  GLN A  86       0.309  11.218  12.643  1.00  0.00           C  
ATOM    666  NE2 GLN A  86       1.275  11.085  13.545  1.00  0.00           N  
ATOM    667  OE1 GLN A  86      -0.034  12.316  12.192  1.00  0.00           O  
ATOM    668  N   MET A  87      -2.536   7.185  11.631  1.00  0.00           N  
ATOM    669  CA  MET A  87      -3.737   6.727  12.322  1.00  0.00           C  
ATOM    670  C   MET A  87      -3.923   7.468  13.642  1.00  0.00           C  
ATOM    671  CB  MET A  87      -3.672   5.219  12.574  1.00  0.00           C  
ATOM    672  O   MET A  87      -2.948   7.912  14.252  1.00  0.00           O  
ATOM    673  CG  MET A  87      -3.550   4.390  11.306  1.00  0.00           C  
ATOM    674  SD  MET A  87      -4.911   4.718  10.119  1.00  0.00           S  
ATOM    675  CE  MET A  87      -6.330   4.142  11.093  1.00  0.00           C  
ATOM    676  N   PRO A  88      -5.224   7.641  14.033  1.00  0.00           N  
ATOM    677  CA  PRO A  88      -5.477   8.253  15.340  1.00  0.00           C  
ATOM    678  C   PRO A  88      -4.835   7.478  16.489  1.00  0.00           C  
ATOM    679  CB  PRO A  88      -7.003   8.229  15.451  1.00  0.00           C  
ATOM    680  O   PRO A  88      -4.552   6.285  16.351  1.00  0.00           O  
ATOM    681  CG  PRO A  88      -7.486   8.081  14.044  1.00  0.00           C  
ATOM    682  CD  PRO A  88      -6.448   7.331  13.260  1.00  0.00           C  
ATOM    683  N   LYS A  89      -4.633   8.106  17.560  1.00  0.00           N  
ATOM    684  CA  LYS A  89      -3.906   7.557  18.701  1.00  0.00           C  
ATOM    685  C   LYS A  89      -4.630   6.347  19.285  1.00  0.00           C  
ATOM    686  CB  LYS A  89      -3.714   8.624  19.780  1.00  0.00           C  
ATOM    687  O   LYS A  89      -4.005   5.476  19.893  1.00  0.00           O  
ATOM    688  CG  LYS A  89      -2.720   9.713  19.404  1.00  0.00           C  
ATOM    689  CD  LYS A  89      -2.484  10.677  20.559  1.00  0.00           C  
ATOM    690  CE  LYS A  89      -1.482  11.762  20.187  1.00  0.00           C  
ATOM    691  NZ  LYS A  89      -1.283  12.738  21.300  1.00  0.00           N  
ATOM    692  N   ASP A  90      -5.904   6.300  19.112  1.00  0.00           N  
ATOM    693  CA  ASP A  90      -6.661   5.193  19.687  1.00  0.00           C  
ATOM    694  C   ASP A  90      -6.684   3.994  18.742  1.00  0.00           C  
ATOM    695  CB  ASP A  90      -8.089   5.632  20.014  1.00  0.00           C  
ATOM    696  O   ASP A  90      -7.357   2.997  19.011  1.00  0.00           O  
ATOM    697  CG  ASP A  90      -8.837   6.168  18.806  1.00  0.00           C  
ATOM    698  OD1 ASP A  90      -8.196   6.463  17.774  1.00  0.00           O  
ATOM    699  OD2 ASP A  90     -10.077   6.300  18.888  1.00  0.00           O  
ATOM    700  N   PHE A  91      -5.975   4.093  17.610  1.00  0.00           N  
ATOM    701  CA  PHE A  91      -5.773   2.983  16.686  1.00  0.00           C  
ATOM    702  C   PHE A  91      -4.569   2.146  17.102  1.00  0.00           C  
ATOM    703  CB  PHE A  91      -5.585   3.499  15.256  1.00  0.00           C  
ATOM    704  O   PHE A  91      -3.483   2.682  17.330  1.00  0.00           O  
ATOM    705  CG  PHE A  91      -5.527   2.410  14.220  1.00  0.00           C  
ATOM    706  CD1 PHE A  91      -4.313   1.835  13.863  1.00  0.00           C  
ATOM    707  CD2 PHE A  91      -6.687   1.959  13.603  1.00  0.00           C  
ATOM    708  CE1 PHE A  91      -4.256   0.826  12.904  1.00  0.00           C  
ATOM    709  CE2 PHE A  91      -6.638   0.951  12.644  1.00  0.00           C  
ATOM    710  CZ  PHE A  91      -5.422   0.387  12.296  1.00  0.00           C  
ATOM    711  N   PRO A  92      -4.831   0.784  17.281  1.00  0.00           N  
ATOM    712  CA  PRO A  92      -3.694  -0.058  17.660  1.00  0.00           C  
ATOM    713  C   PRO A  92      -2.556  -0.005  16.643  1.00  0.00           C  
ATOM    714  CB  PRO A  92      -4.302  -1.461  17.727  1.00  0.00           C  
ATOM    715  O   PRO A  92      -2.803   0.004  15.434  1.00  0.00           O  
ATOM    716  CG  PRO A  92      -5.767  -1.235  17.913  1.00  0.00           C  
ATOM    717  CD  PRO A  92      -6.144   0.045  17.223  1.00  0.00           C  
ATOM    718  N   SER A  93      -1.356  -0.017  17.209  1.00  0.00           N  
ATOM    719  CA  SER A  93      -0.193   0.094  16.335  1.00  0.00           C  
ATOM    720  C   SER A  93       0.185  -1.260  15.742  1.00  0.00           C  
ATOM    721  CB  SER A  93       0.998   0.676  17.098  1.00  0.00           C  
ATOM    722  O   SER A  93      -0.011  -2.298  16.378  1.00  0.00           O  
ATOM    723  OG  SER A  93       0.761   2.030  17.442  1.00  0.00           O  
ATOM    724  N   PHE A  94       0.720  -1.247  14.520  1.00  0.00           N  
ATOM    725  CA  PHE A  94       1.232  -2.423  13.827  1.00  0.00           C  
ATOM    726  C   PHE A  94       2.692  -2.670  14.185  1.00  0.00           C  
ATOM    727  CB  PHE A  94       1.083  -2.263  12.311  1.00  0.00           C  
ATOM    728  O   PHE A  94       3.391  -1.756  14.628  1.00  0.00           O  
ATOM    729  CG  PHE A  94      -0.345  -2.137  11.851  1.00  0.00           C  
ATOM    730  CD1 PHE A  94      -1.121  -3.269  11.633  1.00  0.00           C  
ATOM    731  CD2 PHE A  94      -0.910  -0.887  11.636  1.00  0.00           C  
ATOM    732  CE1 PHE A  94      -2.443  -3.156  11.208  1.00  0.00           C  
ATOM    733  CE2 PHE A  94      -2.230  -0.766  11.211  1.00  0.00           C  
ATOM    734  CZ  PHE A  94      -2.994  -1.902  10.996  1.00  0.00           C  
ATOM    735  N   ASP A  95       3.134  -3.856  14.049  1.00  0.00           N  
ATOM    736  CA  ASP A  95       4.564  -4.136  14.128  1.00  0.00           C  
ATOM    737  C   ASP A  95       5.331  -3.385  13.041  1.00  0.00           C  
ATOM    738  CB  ASP A  95       4.824  -5.639  14.012  1.00  0.00           C  
ATOM    739  O   ASP A  95       4.789  -3.110  11.969  1.00  0.00           O  
ATOM    740  CG  ASP A  95       4.288  -6.427  15.194  1.00  0.00           C  
ATOM    741  OD1 ASP A  95       4.137  -5.851  16.293  1.00  0.00           O  
ATOM    742  OD2 ASP A  95       4.016  -7.635  15.026  1.00  0.00           O  
ATOM    743  N   THR A  96       6.659  -3.074  13.266  1.00  0.00           N  
ATOM    744  CA  THR A  96       7.415  -2.227  12.350  1.00  0.00           C  
ATOM    745  C   THR A  96       8.585  -2.997  11.743  1.00  0.00           C  
ATOM    746  CB  THR A  96       7.940  -0.965  13.060  1.00  0.00           C  
ATOM    747  O   THR A  96       9.619  -2.410  11.417  1.00  0.00           O  
ATOM    748  CG2 THR A  96       6.790  -0.096  13.557  1.00  0.00           C  
ATOM    749  OG1 THR A  96       8.748  -1.354  14.177  1.00  0.00           O  
ATOM    750  N   ASP A  97       8.526  -4.322  11.591  1.00  0.00           N  
ATOM    751  CA  ASP A  97       9.681  -5.106  11.165  1.00  0.00           C  
ATOM    752  C   ASP A  97       9.652  -5.354   9.659  1.00  0.00           C  
ATOM    753  CB  ASP A  97       9.732  -6.438  11.916  1.00  0.00           C  
ATOM    754  O   ASP A  97      10.476  -6.105   9.132  1.00  0.00           O  
ATOM    755  CG  ASP A  97       8.449  -7.241  11.788  1.00  0.00           C  
ATOM    756  OD1 ASP A  97       7.392  -6.654  11.471  1.00  0.00           O  
ATOM    757  OD2 ASP A  97       8.496  -8.470  12.008  1.00  0.00           O  
ATOM    758  N   LEU A  98       8.627  -4.694   8.989  1.00  0.00           N  
ATOM    759  CA  LEU A  98       8.608  -4.805   7.534  1.00  0.00           C  
ATOM    760  C   LEU A  98       9.747  -4.004   6.913  1.00  0.00           C  
ATOM    761  CB  LEU A  98       7.266  -4.322   6.977  1.00  0.00           C  
ATOM    762  O   LEU A  98      10.152  -2.972   7.453  1.00  0.00           O  
ATOM    763  CG  LEU A  98       6.027  -5.100   7.424  1.00  0.00           C  
ATOM    764  CD1 LEU A  98       4.770  -4.493   6.810  1.00  0.00           C  
ATOM    765  CD2 LEU A  98       6.155  -6.572   7.048  1.00  0.00           C  
ATOM    766  N   VAL A  99      10.231  -4.512   5.834  1.00  0.00           N  
ATOM    767  CA  VAL A  99      11.297  -3.832   5.105  1.00  0.00           C  
ATOM    768  C   VAL A  99      10.791  -3.404   3.729  1.00  0.00           C  
ATOM    769  CB  VAL A  99      12.546  -4.730   4.959  1.00  0.00           C  
ATOM    770  O   VAL A  99      10.203  -4.206   3.000  1.00  0.00           O  
ATOM    771  CG1 VAL A  99      13.643  -4.005   4.181  1.00  0.00           C  
ATOM    772  CG2 VAL A  99      13.056  -5.161   6.332  1.00  0.00           C  
ATOM    773  N   PHE A 100      11.037  -2.060   3.395  1.00  0.00           N  
ATOM    774  CA  PHE A 100      10.670  -1.477   2.110  1.00  0.00           C  
ATOM    775  C   PHE A 100      11.911  -1.047   1.337  1.00  0.00           C  
ATOM    776  CB  PHE A 100       9.734  -0.281   2.308  1.00  0.00           C  
ATOM    777  O   PHE A 100      12.847  -0.492   1.915  1.00  0.00           O  
ATOM    778  CG  PHE A 100       8.469  -0.617   3.051  1.00  0.00           C  
ATOM    779  CD1 PHE A 100       7.299  -0.912   2.362  1.00  0.00           C  
ATOM    780  CD2 PHE A 100       8.450  -0.638   4.440  1.00  0.00           C  
ATOM    781  CE1 PHE A 100       6.127  -1.223   3.047  1.00  0.00           C  
ATOM    782  CE2 PHE A 100       7.283  -0.947   5.131  1.00  0.00           C  
ATOM    783  CZ  PHE A 100       6.122  -1.239   4.433  1.00  0.00           C  
ATOM    784  N   ARG A 101      11.895  -1.357   0.087  1.00  0.00           N  
ATOM    785  CA  ARG A 101      12.973  -0.874  -0.770  1.00  0.00           C  
ATOM    786  C   ARG A 101      12.509  -0.751  -2.217  1.00  0.00           C  
ATOM    787  CB  ARG A 101      14.186  -1.803  -0.685  1.00  0.00           C  
ATOM    788  O   ARG A 101      11.417  -1.203  -2.565  1.00  0.00           O  
ATOM    789  CG  ARG A 101      13.934  -3.196  -1.242  1.00  0.00           C  
ATOM    790  CD  ARG A 101      15.234  -3.953  -1.473  1.00  0.00           C  
ATOM    791  NE  ARG A 101      14.988  -5.324  -1.913  1.00  0.00           N  
ATOM    792  NH1 ARG A 101      14.538  -4.758  -4.107  1.00  0.00           N  
ATOM    793  NH2 ARG A 101      14.462  -6.952  -3.445  1.00  0.00           N  
ATOM    794  CZ  ARG A 101      14.663  -5.675  -3.154  1.00  0.00           C  
ATOM    795  N   GLU A 102      13.377  -0.122  -2.999  1.00  0.00           N  
ATOM    796  CA  GLU A 102      13.064   0.013  -4.419  1.00  0.00           C  
ATOM    797  C   GLU A 102      13.132  -1.335  -5.130  1.00  0.00           C  
ATOM    798  CB  GLU A 102      14.015   1.009  -5.087  1.00  0.00           C  
ATOM    799  O   GLU A 102      13.914  -2.207  -4.745  1.00  0.00           O  
ATOM    800  CG  GLU A 102      13.873   2.435  -4.574  1.00  0.00           C  
ATOM    801  CD  GLU A 102      14.902   3.388  -5.159  1.00  0.00           C  
ATOM    802  OE1 GLU A 102      14.679   3.914  -6.273  1.00  0.00           O  
ATOM    803  OE2 GLU A 102      15.942   3.611  -4.499  1.00  0.00           O  
ATOM    804  N   PRO A 103      12.252  -1.446  -6.230  1.00  0.00           N  
ATOM    805  CA  PRO A 103      12.384  -2.663  -7.034  1.00  0.00           C  
ATOM    806  C   PRO A 103      13.645  -2.666  -7.897  1.00  0.00           C  
ATOM    807  CB  PRO A 103      11.126  -2.648  -7.906  1.00  0.00           C  
ATOM    808  O   PRO A 103      14.206  -1.604  -8.179  1.00  0.00           O  
ATOM    809  CG  PRO A 103      10.804  -1.199  -8.086  1.00  0.00           C  
ATOM    810  CD  PRO A 103      11.175  -0.468  -6.828  1.00  0.00           C  
ATOM    811  N   VAL A 104      14.032  -3.886  -8.247  1.00  0.00           N  
ATOM    812  CA  VAL A 104      15.149  -4.101  -9.161  1.00  0.00           C  
ATOM    813  C   VAL A 104      14.634  -4.660 -10.485  1.00  0.00           C  
ATOM    814  CB  VAL A 104      16.204  -5.053  -8.554  1.00  0.00           C  
ATOM    815  O   VAL A 104      13.788  -5.557 -10.499  1.00  0.00           O  
ATOM    816  CG1 VAL A 104      17.352  -5.282  -9.535  1.00  0.00           C  
ATOM    817  CG2 VAL A 104      16.729  -4.494  -7.233  1.00  0.00           C  
ATOM    818  N   GLU A 105      15.108  -4.093 -11.603  1.00  0.00           N  
ATOM    819  CA  GLU A 105      14.676  -4.535 -12.925  1.00  0.00           C  
ATOM    820  C   GLU A 105      14.862  -6.040 -13.093  1.00  0.00           C  
ATOM    821  CB  GLU A 105      15.442  -3.785 -14.019  1.00  0.00           C  
ATOM    822  O   GLU A 105      15.939  -6.572 -12.818  1.00  0.00           O  
ATOM    823  CG  GLU A 105      14.908  -4.033 -15.423  1.00  0.00           C  
ATOM    824  CD  GLU A 105      13.708  -3.168 -15.770  1.00  0.00           C  
ATOM    825  OE1 GLU A 105      13.033  -3.445 -16.788  1.00  0.00           O  
ATOM    826  OE2 GLU A 105      13.439  -2.204 -15.018  1.00  0.00           O  
ATOM    827  N   GLY A 106      13.782  -6.706 -13.498  1.00  0.00           N  
ATOM    828  CA  GLY A 106      13.830  -8.122 -13.827  1.00  0.00           C  
ATOM    829  C   GLY A 106      13.704  -9.022 -12.611  1.00  0.00           C  
ATOM    830  O   GLY A 106      13.743 -10.248 -12.733  1.00  0.00           O  
ATOM    831  N   GLU A 107      13.545  -8.387 -11.418  1.00  0.00           N  
ATOM    832  CA  GLU A 107      13.424  -9.261 -10.256  1.00  0.00           C  
ATOM    833  C   GLU A 107      12.024  -9.861 -10.158  1.00  0.00           C  
ATOM    834  CB  GLU A 107      13.760  -8.498  -8.972  1.00  0.00           C  
ATOM    835  O   GLU A 107      11.078  -9.341 -10.754  1.00  0.00           O  
ATOM    836  CG  GLU A 107      12.746  -7.422  -8.612  1.00  0.00           C  
ATOM    837  CD  GLU A 107      13.048  -6.729  -7.293  1.00  0.00           C  
ATOM    838  OE1 GLU A 107      12.933  -5.485  -7.221  1.00  0.00           O  
ATOM    839  OE2 GLU A 107      13.404  -7.436  -6.324  1.00  0.00           O  
ATOM    840  N   ASN A 108      12.021 -11.044  -9.473  1.00  0.00           N  
ATOM    841  CA  ASN A 108      10.753 -11.739  -9.276  1.00  0.00           C  
ATOM    842  C   ASN A 108      10.015 -11.220  -8.046  1.00  0.00           C  
ATOM    843  CB  ASN A 108      10.980 -13.248  -9.163  1.00  0.00           C  
ATOM    844  O   ASN A 108      10.621 -11.017  -6.993  1.00  0.00           O  
ATOM    845  CG  ASN A 108      11.416 -13.874 -10.473  1.00  0.00           C  
ATOM    846  ND2 ASN A 108      12.220 -14.927 -10.389  1.00  0.00           N  
ATOM    847  OD1 ASN A 108      11.033 -13.414 -11.552  1.00  0.00           O  
ATOM    848  N   VAL A 109       8.661 -11.047  -8.257  1.00  0.00           N  
ATOM    849  CA  VAL A 109       7.840 -10.575  -7.147  1.00  0.00           C  
ATOM    850  C   VAL A 109       6.601 -11.456  -7.009  1.00  0.00           C  
ATOM    851  CB  VAL A 109       7.426  -9.098  -7.335  1.00  0.00           C  
ATOM    852  O   VAL A 109       6.222 -12.156  -7.951  1.00  0.00           O  
ATOM    853  CG1 VAL A 109       8.655  -8.192  -7.359  1.00  0.00           C  
ATOM    854  CG2 VAL A 109       6.611  -8.933  -8.617  1.00  0.00           C  
ATOM    855  N   VAL A 110       6.082 -11.460  -5.827  1.00  0.00           N  
ATOM    856  CA  VAL A 110       4.775 -12.060  -5.579  1.00  0.00           C  
ATOM    857  C   VAL A 110       3.824 -11.010  -5.008  1.00  0.00           C  
ATOM    858  CB  VAL A 110       4.877 -13.266  -4.618  1.00  0.00           C  
ATOM    859  O   VAL A 110       4.264 -10.021  -4.418  1.00  0.00           O  
ATOM    860  CG1 VAL A 110       5.694 -14.392  -5.249  1.00  0.00           C  
ATOM    861  CG2 VAL A 110       5.491 -12.837  -3.287  1.00  0.00           C  
ATOM    862  N   LEU A 111       2.545 -11.221  -5.243  1.00  0.00           N  
ATOM    863  CA  LEU A 111       1.487 -10.411  -4.649  1.00  0.00           C  
ATOM    864  C   LEU A 111       0.935 -11.076  -3.392  1.00  0.00           C  
ATOM    865  CB  LEU A 111       0.358 -10.181  -5.656  1.00  0.00           C  
ATOM    866  O   LEU A 111       0.523 -12.238  -3.429  1.00  0.00           O  
ATOM    867  CG  LEU A 111      -0.762  -9.237  -5.216  1.00  0.00           C  
ATOM    868  CD1 LEU A 111      -0.295  -7.787  -5.297  1.00  0.00           C  
ATOM    869  CD2 LEU A 111      -2.009  -9.451  -6.068  1.00  0.00           C  
ATOM    870  N   VAL A 112       0.995 -10.347  -2.327  1.00  0.00           N  
ATOM    871  CA  VAL A 112       0.510 -10.889  -1.062  1.00  0.00           C  
ATOM    872  C   VAL A 112      -0.806 -10.213  -0.681  1.00  0.00           C  
ATOM    873  CB  VAL A 112       1.548 -10.709   0.068  1.00  0.00           C  
ATOM    874  O   VAL A 112      -0.887  -8.984  -0.629  1.00  0.00           O  
ATOM    875  CG1 VAL A 112       1.058 -11.359   1.360  1.00  0.00           C  
ATOM    876  CG2 VAL A 112       2.897 -11.293  -0.349  1.00  0.00           C  
ATOM    877  N   THR A 113      -1.845 -11.030  -0.456  1.00  0.00           N  
ATOM    878  CA  THR A 113      -3.158 -10.526  -0.071  1.00  0.00           C  
ATOM    879  C   THR A 113      -3.711 -11.308   1.116  1.00  0.00           C  
ATOM    880  CB  THR A 113      -4.152 -10.601  -1.246  1.00  0.00           C  
ATOM    881  O   THR A 113      -3.082 -12.257   1.589  1.00  0.00           O  
ATOM    882  CG2 THR A 113      -3.601  -9.891  -2.478  1.00  0.00           C  
ATOM    883  OG1 THR A 113      -4.397 -11.975  -1.570  1.00  0.00           O  
ATOM    884  N   ARG A 114      -4.802 -10.778   1.542  1.00  0.00           N  
ATOM    885  CA  ARG A 114      -5.597 -11.463   2.556  1.00  0.00           C  
ATOM    886  C   ARG A 114      -7.076 -11.463   2.185  1.00  0.00           C  
ATOM    887  CB  ARG A 114      -5.400 -10.811   3.926  1.00  0.00           C  
ATOM    888  O   ARG A 114      -7.610 -10.443   1.744  1.00  0.00           O  
ATOM    889  CG  ARG A 114      -5.926 -11.641   5.085  1.00  0.00           C  
ATOM    890  CD  ARG A 114      -5.339 -11.189   6.415  1.00  0.00           C  
ATOM    891  NE  ARG A 114      -4.282 -12.087   6.870  1.00  0.00           N  
ATOM    892  NH1 ARG A 114      -5.312 -12.622   8.868  1.00  0.00           N  
ATOM    893  NH2 ARG A 114      -3.278 -13.538   8.340  1.00  0.00           N  
ATOM    894  CZ  ARG A 114      -4.293 -12.747   8.025  1.00  0.00           C  
ATOM    895  N   ASN A 115      -7.692 -12.633   2.454  1.00  0.00           N  
ATOM    896  CA  ASN A 115      -9.121 -12.757   2.189  1.00  0.00           C  
ATOM    897  C   ASN A 115      -9.951 -12.450   3.432  1.00  0.00           C  
ATOM    898  CB  ASN A 115      -9.451 -14.156   1.663  1.00  0.00           C  
ATOM    899  O   ASN A 115     -10.044 -13.276   4.342  1.00  0.00           O  
ATOM    900  CG  ASN A 115     -10.897 -14.291   1.228  1.00  0.00           C  
ATOM    901  ND2 ASN A 115     -11.245 -15.448   0.679  1.00  0.00           N  
ATOM    902  OD1 ASN A 115     -11.693 -13.362   1.383  1.00  0.00           O  
ATOM    903  N   PHE A 116     -10.566 -11.218   3.419  1.00  0.00           N  
ATOM    904  CA  PHE A 116     -11.316 -10.766   4.585  1.00  0.00           C  
ATOM    905  C   PHE A 116     -12.756 -11.262   4.528  1.00  0.00           C  
ATOM    906  CB  PHE A 116     -11.291  -9.237   4.681  1.00  0.00           C  
ATOM    907  O   PHE A 116     -13.549 -10.988   5.431  1.00  0.00           O  
ATOM    908  CG  PHE A 116      -9.962  -8.677   5.110  1.00  0.00           C  
ATOM    909  CD1 PHE A 116      -9.618  -8.616   6.455  1.00  0.00           C  
ATOM    910  CD2 PHE A 116      -9.055  -8.212   4.166  1.00  0.00           C  
ATOM    911  CE1 PHE A 116      -8.388  -8.099   6.854  1.00  0.00           C  
ATOM    912  CE2 PHE A 116      -7.823  -7.694   4.558  1.00  0.00           C  
ATOM    913  CZ  PHE A 116      -7.492  -7.637   5.902  1.00  0.00           C  
ATOM    914  N   GLN A 117     -13.194 -12.009   3.521  1.00  0.00           N  
ATOM    915  CA  GLN A 117     -14.550 -12.536   3.409  1.00  0.00           C  
ATOM    916  C   GLN A 117     -14.681 -13.875   4.128  1.00  0.00           C  
ATOM    917  CB  GLN A 117     -14.947 -12.688   1.939  1.00  0.00           C  
ATOM    918  O   GLN A 117     -15.792 -14.322   4.420  1.00  0.00           O  
ATOM    919  CG  GLN A 117     -15.093 -11.364   1.201  1.00  0.00           C  
ATOM    920  CD  GLN A 117     -15.459 -11.543  -0.260  1.00  0.00           C  
ATOM    921  NE2 GLN A 117     -15.081 -10.576  -1.089  1.00  0.00           N  
ATOM    922  OE1 GLN A 117     -16.076 -12.543  -0.641  1.00  0.00           O  
ATOM    923  N   ALA A 118     -13.571 -14.398   4.449  1.00  0.00           N  
ATOM    924  CA  ALA A 118     -13.579 -15.703   5.104  1.00  0.00           C  
ATOM    925  C   ALA A 118     -13.765 -15.559   6.612  1.00  0.00           C  
ATOM    926  CB  ALA A 118     -12.287 -16.458   4.801  1.00  0.00           C  
ATOM    927  O   ALA A 118     -13.545 -14.482   7.171  1.00  0.00           O  
ATOM    928  N   GLU A 119     -14.449 -16.495   7.211  1.00  0.00           N  
ATOM    929  CA  GLU A 119     -14.617 -16.485   8.661  1.00  0.00           C  
ATOM    930  C   GLU A 119     -13.298 -16.181   9.367  1.00  0.00           C  
ATOM    931  CB  GLU A 119     -15.178 -17.823   9.148  1.00  0.00           C  
ATOM    932  O   GLU A 119     -13.269 -15.429  10.343  1.00  0.00           O  
ATOM    933  CG  GLU A 119     -16.650 -18.028   8.820  1.00  0.00           C  
ATOM    934  CD  GLU A 119     -17.227 -19.299   9.423  1.00  0.00           C  
ATOM    935  OE1 GLU A 119     -18.455 -19.520   9.313  1.00  0.00           O  
ATOM    936  OE2 GLU A 119     -16.446 -20.079  10.012  1.00  0.00           O  
ATOM    937  N   THR A 120     -12.258 -16.785   8.769  1.00  0.00           N  
ATOM    938  CA  THR A 120     -10.904 -16.497   9.228  1.00  0.00           C  
ATOM    939  C   THR A 120     -10.054 -15.941   8.089  1.00  0.00           C  
ATOM    940  CB  THR A 120     -10.231 -17.756   9.806  1.00  0.00           C  
ATOM    941  O   THR A 120      -9.864 -16.604   7.068  1.00  0.00           O  
ATOM    942  CG2 THR A 120      -8.881 -17.419  10.433  1.00  0.00           C  
ATOM    943  OG1 THR A 120     -11.081 -18.327  10.808  1.00  0.00           O  
ATOM    944  N   PRO A 121      -9.694 -14.697   8.245  1.00  0.00           N  
ATOM    945  CA  PRO A 121      -8.869 -14.148   7.167  1.00  0.00           C  
ATOM    946  C   PRO A 121      -7.660 -15.024   6.845  1.00  0.00           C  
ATOM    947  CB  PRO A 121      -8.428 -12.790   7.717  1.00  0.00           C  
ATOM    948  O   PRO A 121      -6.971 -15.490   7.755  1.00  0.00           O  
ATOM    949  CG  PRO A 121      -9.450 -12.446   8.752  1.00  0.00           C  
ATOM    950  CD  PRO A 121      -9.942 -13.720   9.377  1.00  0.00           C  
ATOM    951  N   VAL A 122      -7.556 -15.447   5.559  1.00  0.00           N  
ATOM    952  CA  VAL A 122      -6.484 -16.319   5.091  1.00  0.00           C  
ATOM    953  C   VAL A 122      -5.552 -15.541   4.164  1.00  0.00           C  
ATOM    954  CB  VAL A 122      -7.040 -17.564   4.366  1.00  0.00           C  
ATOM    955  O   VAL A 122      -6.011 -14.819   3.276  1.00  0.00           O  
ATOM    956  CG1 VAL A 122      -5.902 -18.453   3.867  1.00  0.00           C  
ATOM    957  CG2 VAL A 122      -7.969 -18.349   5.290  1.00  0.00           C  
ATOM    958  N   ALA A 123      -4.278 -15.769   4.420  1.00  0.00           N  
ATOM    959  CA  ALA A 123      -3.267 -15.183   3.544  1.00  0.00           C  
ATOM    960  C   ALA A 123      -3.245 -15.882   2.188  1.00  0.00           C  
ATOM    961  CB  ALA A 123      -1.890 -15.254   4.198  1.00  0.00           C  
ATOM    962  O   ALA A 123      -3.348 -17.109   2.113  1.00  0.00           O  
ATOM    963  N   GLU A 124      -3.120 -15.080   1.146  1.00  0.00           N  
ATOM    964  CA  GLU A 124      -2.985 -15.583  -0.217  1.00  0.00           C  
ATOM    965  C   GLU A 124      -1.750 -15.004  -0.900  1.00  0.00           C  
ATOM    966  CB  GLU A 124      -4.238 -15.261  -1.036  1.00  0.00           C  
ATOM    967  O   GLU A 124      -1.485 -13.804  -0.802  1.00  0.00           O  
ATOM    968  CG  GLU A 124      -5.514 -15.873  -0.474  1.00  0.00           C  
ATOM    969  CD  GLU A 124      -6.765 -15.446  -1.225  1.00  0.00           C  
ATOM    970  OE1 GLU A 124      -7.695 -16.271  -1.372  1.00  0.00           O  
ATOM    971  OE2 GLU A 124      -6.814 -14.279  -1.672  1.00  0.00           O  
ATOM    972  N   VAL A 125      -1.067 -15.878  -1.527  1.00  0.00           N  
ATOM    973  CA  VAL A 125       0.131 -15.446  -2.239  1.00  0.00           C  
ATOM    974  C   VAL A 125       0.043 -15.869  -3.704  1.00  0.00           C  
ATOM    975  CB  VAL A 125       1.412 -16.022  -1.595  1.00  0.00           C  
ATOM    976  O   VAL A 125      -0.319 -17.008  -4.007  1.00  0.00           O  
ATOM    977  CG1 VAL A 125       2.658 -15.501  -2.310  1.00  0.00           C  
ATOM    978  CG2 VAL A 125       1.463 -15.676  -0.108  1.00  0.00           C  
ATOM    979  N   SER A 126       0.284 -15.022  -4.561  1.00  0.00           N  
ATOM    980  CA  SER A 126       0.231 -15.317  -5.989  1.00  0.00           C  
ATOM    981  C   SER A 126       1.418 -16.172  -6.421  1.00  0.00           C  
ATOM    982  CB  SER A 126       0.201 -14.023  -6.803  1.00  0.00           C  
ATOM    983  O   SER A 126       2.328 -16.426  -5.629  1.00  0.00           O  
ATOM    984  OG  SER A 126       1.473 -13.396  -6.798  1.00  0.00           O  
ATOM    985  N   ASP A 127       1.410 -16.560  -7.736  1.00  0.00           N  
ATOM    986  CA  ASP A 127       2.614 -17.057  -8.395  1.00  0.00           C  
ATOM    987  C   ASP A 127       3.602 -15.923  -8.660  1.00  0.00           C  
ATOM    988  CB  ASP A 127       2.257 -17.761  -9.705  1.00  0.00           C  
ATOM    989  O   ASP A 127       3.262 -14.748  -8.508  1.00  0.00           O  
ATOM    990  CG  ASP A 127       3.099 -18.998  -9.962  1.00  0.00           C  
ATOM    991  OD1 ASP A 127       4.186 -19.132  -9.360  1.00  0.00           O  
ATOM    992  OD2 ASP A 127       2.673 -19.845 -10.777  1.00  0.00           O  
ATOM    993  N   VAL A 128       4.767 -16.245  -9.038  1.00  0.00           N  
ATOM    994  CA  VAL A 128       5.855 -15.292  -9.232  1.00  0.00           C  
ATOM    995  C   VAL A 128       5.675 -14.566 -10.564  1.00  0.00           C  
ATOM    996  CB  VAL A 128       7.234 -15.987  -9.186  1.00  0.00           C  
ATOM    997  O   VAL A 128       5.160 -15.140 -11.526  1.00  0.00           O  
ATOM    998  CG1 VAL A 128       8.346 -15.006  -9.552  1.00  0.00           C  
ATOM    999  CG2 VAL A 128       7.481 -16.589  -7.804  1.00  0.00           C  
ATOM   1000  N   SER A 129       6.036 -13.296 -10.568  1.00  0.00           N  
ATOM   1001  CA  SER A 129       6.071 -12.503 -11.792  1.00  0.00           C  
ATOM   1002  C   SER A 129       7.337 -11.655 -11.866  1.00  0.00           C  
ATOM   1003  CB  SER A 129       4.838 -11.603 -11.883  1.00  0.00           C  
ATOM   1004  O   SER A 129       7.778 -11.100 -10.857  1.00  0.00           O  
ATOM   1005  OG  SER A 129       4.860 -10.839 -13.077  1.00  0.00           O  
ATOM   1006  N   SER A 130       7.866 -11.639 -13.029  1.00  0.00           N  
ATOM   1007  CA  SER A 130       8.940 -10.674 -13.239  1.00  0.00           C  
ATOM   1008  C   SER A 130       8.394  -9.253 -13.340  1.00  0.00           C  
ATOM   1009  CB  SER A 130       9.730 -11.017 -14.503  1.00  0.00           C  
ATOM   1010  O   SER A 130       7.249  -9.050 -13.748  1.00  0.00           O  
ATOM   1011  OG  SER A 130      10.332 -12.294 -14.388  1.00  0.00           O  
ATOM   1012  N   THR A 131       9.268  -8.351 -12.874  1.00  0.00           N  
ATOM   1013  CA  THR A 131       8.786  -6.974 -12.903  1.00  0.00           C  
ATOM   1014  C   THR A 131       9.746  -6.082 -13.685  1.00  0.00           C  
ATOM   1015  CB  THR A 131       8.605  -6.416 -11.480  1.00  0.00           C  
ATOM   1016  O   THR A 131      10.955  -6.322 -13.696  1.00  0.00           O  
ATOM   1017  CG2 THR A 131       9.931  -6.388 -10.727  1.00  0.00           C  
ATOM   1018  OG1 THR A 131       8.085  -5.083 -11.559  1.00  0.00           O  
ATOM   1019  N   PHE A 132       9.168  -5.059 -14.375  1.00  0.00           N  
ATOM   1020  CA  PHE A 132       9.933  -4.127 -15.196  1.00  0.00           C  
ATOM   1021  C   PHE A 132       9.412  -2.705 -15.028  1.00  0.00           C  
ATOM   1022  CB  PHE A 132       9.876  -4.536 -16.671  1.00  0.00           C  
ATOM   1023  O   PHE A 132       8.204  -2.491 -14.908  1.00  0.00           O  
ATOM   1024  CG  PHE A 132      10.452  -5.899 -16.946  1.00  0.00           C  
ATOM   1025  CD1 PHE A 132      11.799  -6.051 -17.251  1.00  0.00           C  
ATOM   1026  CD2 PHE A 132       9.646  -7.029 -16.899  1.00  0.00           C  
ATOM   1027  CE1 PHE A 132      12.336  -7.311 -17.505  1.00  0.00           C  
ATOM   1028  CE2 PHE A 132      10.175  -8.292 -17.152  1.00  0.00           C  
ATOM   1029  CZ  PHE A 132      11.520  -8.430 -17.456  1.00  0.00           C  
ATOM   1030  N   ALA A 133      10.357  -1.869 -14.976  1.00  0.00           N  
ATOM   1031  CA  ALA A 133      10.002  -0.458 -14.845  1.00  0.00           C  
ATOM   1032  C   ALA A 133       9.237   0.031 -16.072  1.00  0.00           C  
ATOM   1033  CB  ALA A 133      11.255   0.388 -14.631  1.00  0.00           C  
ATOM   1034  O   ALA A 133       9.480  -0.433 -17.188  1.00  0.00           O  
ATOM   1035  N   SER A 134       8.299   0.845 -15.836  1.00  0.00           N  
ATOM   1036  CA  SER A 134       7.581   1.579 -16.873  1.00  0.00           C  
ATOM   1037  C   SER A 134       7.867   3.075 -16.789  1.00  0.00           C  
ATOM   1038  CB  SER A 134       6.076   1.332 -16.761  1.00  0.00           C  
ATOM   1039  O   SER A 134       7.822   3.661 -15.705  1.00  0.00           O  
ATOM   1040  OG  SER A 134       5.375   2.035 -17.773  1.00  0.00           O  
ATOM   1041  N   GLY A 135       8.109   3.685 -17.909  1.00  0.00           N  
ATOM   1042  CA  GLY A 135       8.373   5.115 -17.930  1.00  0.00           C  
ATOM   1043  C   GLY A 135       9.587   5.510 -17.111  1.00  0.00           C  
ATOM   1044  O   GLY A 135      10.683   4.989 -17.325  1.00  0.00           O  
ATOM   1045  N   ASP A 136       9.289   6.411 -16.102  1.00  0.00           N  
ATOM   1046  CA  ASP A 136      10.376   6.991 -15.319  1.00  0.00           C  
ATOM   1047  C   ASP A 136      10.713   6.114 -14.115  1.00  0.00           C  
ATOM   1048  CB  ASP A 136      10.009   8.402 -14.856  1.00  0.00           C  
ATOM   1049  O   ASP A 136      11.520   6.501 -13.266  1.00  0.00           O  
ATOM   1050  CG  ASP A 136       8.820   8.427 -13.913  1.00  0.00           C  
ATOM   1051  OD1 ASP A 136       8.246   7.354 -13.626  1.00  0.00           O  
ATOM   1052  OD2 ASP A 136       8.450   9.530 -13.455  1.00  0.00           O  
ATOM   1053  N   GLY A 137      10.112   4.936 -13.986  1.00  0.00           N  
ATOM   1054  CA  GLY A 137      10.453   4.015 -12.914  1.00  0.00           C  
ATOM   1055  C   GLY A 137       9.572   4.171 -11.690  1.00  0.00           C  
ATOM   1056  O   GLY A 137       9.794   3.515 -10.670  1.00  0.00           O  
ATOM   1057  N   THR A 138       8.595   4.982 -11.778  1.00  0.00           N  
ATOM   1058  CA  THR A 138       7.657   5.180 -10.679  1.00  0.00           C  
ATOM   1059  C   THR A 138       6.637   4.047 -10.627  1.00  0.00           C  
ATOM   1060  CB  THR A 138       6.924   6.529 -10.806  1.00  0.00           C  
ATOM   1061  O   THR A 138       6.218   3.630  -9.545  1.00  0.00           O  
ATOM   1062  CG2 THR A 138       6.004   6.770  -9.614  1.00  0.00           C  
ATOM   1063  OG1 THR A 138       7.888   7.586 -10.873  1.00  0.00           O  
ATOM   1064  N   PHE A 139       6.350   3.619 -11.804  1.00  0.00           N  
ATOM   1065  CA  PHE A 139       5.443   2.485 -11.932  1.00  0.00           C  
ATOM   1066  C   PHE A 139       6.145   1.301 -12.585  1.00  0.00           C  
ATOM   1067  CB  PHE A 139       4.205   2.875 -12.746  1.00  0.00           C  
ATOM   1068  O   PHE A 139       7.017   1.482 -13.438  1.00  0.00           O  
ATOM   1069  CG  PHE A 139       3.356   3.931 -12.091  1.00  0.00           C  
ATOM   1070  CD1 PHE A 139       2.427   3.589 -11.116  1.00  0.00           C  
ATOM   1071  CD2 PHE A 139       3.486   5.266 -12.451  1.00  0.00           C  
ATOM   1072  CE1 PHE A 139       1.640   4.564 -10.508  1.00  0.00           C  
ATOM   1073  CE2 PHE A 139       2.703   6.246 -11.848  1.00  0.00           C  
ATOM   1074  CZ  PHE A 139       1.780   5.893 -10.878  1.00  0.00           C  
ATOM   1075  N   TRP A 140       5.794   0.147 -12.097  1.00  0.00           N  
ATOM   1076  CA  TRP A 140       6.394  -1.088 -12.590  1.00  0.00           C  
ATOM   1077  C   TRP A 140       5.321  -2.069 -13.049  1.00  0.00           C  
ATOM   1078  CB  TRP A 140       7.264  -1.734 -11.508  1.00  0.00           C  
ATOM   1079  O   TRP A 140       4.229  -2.117 -12.477  1.00  0.00           O  
ATOM   1080  CG  TRP A 140       8.538  -0.993 -11.229  1.00  0.00           C  
ATOM   1081  CD1 TRP A 140       8.662   0.262 -10.701  1.00  0.00           C  
ATOM   1082  CD2 TRP A 140       9.868  -1.462 -11.469  1.00  0.00           C  
ATOM   1083  CE2 TRP A 140      10.752  -0.438 -11.061  1.00  0.00           C  
ATOM   1084  CE3 TRP A 140      10.400  -2.650 -11.988  1.00  0.00           C  
ATOM   1085  NE1 TRP A 140       9.991   0.601 -10.597  1.00  0.00           N  
ATOM   1086  CH2 TRP A 140      12.633  -1.739 -11.669  1.00  0.00           C  
ATOM   1087  CZ2 TRP A 140      12.139  -0.567 -11.157  1.00  0.00           C  
ATOM   1088  CZ3 TRP A 140      11.781  -2.776 -12.083  1.00  0.00           C  
ATOM   1089  N   LYS A 141       5.692  -2.781 -14.055  1.00  0.00           N  
ATOM   1090  CA  LYS A 141       4.757  -3.765 -14.594  1.00  0.00           C  
ATOM   1091  C   LYS A 141       4.912  -5.112 -13.894  1.00  0.00           C  
ATOM   1092  CB  LYS A 141       4.960  -3.930 -16.101  1.00  0.00           C  
ATOM   1093  O   LYS A 141       6.013  -5.477 -13.477  1.00  0.00           O  
ATOM   1094  CG  LYS A 141       4.662  -2.675 -16.907  1.00  0.00           C  
ATOM   1095  CD  LYS A 141       4.906  -2.895 -18.395  1.00  0.00           C  
ATOM   1096  CE  LYS A 141       4.640  -1.630 -19.199  1.00  0.00           C  
ATOM   1097  NZ  LYS A 141       4.945  -1.820 -20.648  1.00  0.00           N  
ATOM   1098  N   HIS A 142       3.814  -5.803 -13.819  1.00  0.00           N  
ATOM   1099  CA  HIS A 142       3.758  -7.209 -13.435  1.00  0.00           C  
ATOM   1100  C   HIS A 142       2.598  -7.922 -14.120  1.00  0.00           C  
ATOM   1101  CB  HIS A 142       3.635  -7.345 -11.916  1.00  0.00           C  
ATOM   1102  O   HIS A 142       1.722  -7.276 -14.701  1.00  0.00           O  
ATOM   1103  CG  HIS A 142       2.330  -6.853 -11.374  1.00  0.00           C  
ATOM   1104  CD2 HIS A 142       1.956  -5.629 -10.932  1.00  0.00           C  
ATOM   1105  ND1 HIS A 142       1.227  -7.667 -11.236  1.00  0.00           N  
ATOM   1106  CE1 HIS A 142       0.227  -6.963 -10.733  1.00  0.00           C  
ATOM   1107  NE2 HIS A 142       0.644  -5.723 -10.539  1.00  0.00           N  
ATOM   1108  N   TRP A 143       2.597  -9.274 -14.069  1.00  0.00           N  
ATOM   1109  CA  TRP A 143       1.625 -10.032 -14.849  1.00  0.00           C  
ATOM   1110  C   TRP A 143       0.763 -10.906 -13.943  1.00  0.00           C  
ATOM   1111  CB  TRP A 143       2.332 -10.900 -15.893  1.00  0.00           C  
ATOM   1112  O   TRP A 143       0.168 -11.885 -14.399  1.00  0.00           O  
ATOM   1113  CG  TRP A 143       2.807 -10.140 -17.095  1.00  0.00           C  
ATOM   1114  CD1 TRP A 143       2.149  -9.982 -18.283  1.00  0.00           C  
ATOM   1115  CD2 TRP A 143       4.048  -9.439 -17.228  1.00  0.00           C  
ATOM   1116  CE2 TRP A 143       4.074  -8.878 -18.523  1.00  0.00           C  
ATOM   1117  CE3 TRP A 143       5.140  -9.231 -16.375  1.00  0.00           C  
ATOM   1118  NE1 TRP A 143       2.905  -9.223 -19.146  1.00  0.00           N  
ATOM   1119  CH2 TRP A 143       6.208  -7.931 -18.132  1.00  0.00           C  
ATOM   1120  CZ2 TRP A 143       5.153  -8.120 -18.987  1.00  0.00           C  
ATOM   1121  CZ3 TRP A 143       6.212  -8.476 -16.838  1.00  0.00           C  
ATOM   1122  N   ILE A 144       0.764 -10.523 -12.716  1.00  0.00           N  
ATOM   1123  CA  ILE A 144      -0.101 -11.205 -11.759  1.00  0.00           C  
ATOM   1124  C   ILE A 144      -1.541 -10.726 -11.934  1.00  0.00           C  
ATOM   1125  CB  ILE A 144       0.369 -10.972 -10.306  1.00  0.00           C  
ATOM   1126  O   ILE A 144      -1.809  -9.522 -11.907  1.00  0.00           O  
ATOM   1127  CG1 ILE A 144       1.812 -11.459 -10.127  1.00  0.00           C  
ATOM   1128  CG2 ILE A 144      -0.571 -11.666  -9.317  1.00  0.00           C  
ATOM   1129  CD1 ILE A 144       2.467 -10.991  -8.835  1.00  0.00           C  
ATOM   1130  N   PRO A 145      -2.483 -11.739 -12.131  1.00  0.00           N  
ATOM   1131  CA  PRO A 145      -3.890 -11.343 -12.232  1.00  0.00           C  
ATOM   1132  C   PRO A 145      -4.425 -10.730 -10.940  1.00  0.00           C  
ATOM   1133  CB  PRO A 145      -4.604 -12.658 -12.550  1.00  0.00           C  
ATOM   1134  O   PRO A 145      -4.130 -11.225  -9.849  1.00  0.00           O  
ATOM   1135  CG  PRO A 145      -3.524 -13.575 -13.024  1.00  0.00           C  
ATOM   1136  CD  PRO A 145      -2.235 -13.176 -12.365  1.00  0.00           C  
ATOM   1137  N   THR A 146      -5.113  -9.615 -11.079  1.00  0.00           N  
ATOM   1138  CA  THR A 146      -5.713  -8.950  -9.927  1.00  0.00           C  
ATOM   1139  C   THR A 146      -7.200  -8.699 -10.161  1.00  0.00           C  
ATOM   1140  CB  THR A 146      -5.006  -7.617  -9.621  1.00  0.00           C  
ATOM   1141  O   THR A 146      -7.679  -8.787 -11.293  1.00  0.00           O  
ATOM   1142  CG2 THR A 146      -3.526  -7.835  -9.321  1.00  0.00           C  
ATOM   1143  OG1 THR A 146      -5.130  -6.746 -10.753  1.00  0.00           O  
ATOM   1144  N   LYS A 147      -7.919  -8.542  -9.087  1.00  0.00           N  
ATOM   1145  CA  LYS A 147      -9.340  -8.211  -9.129  1.00  0.00           C  
ATOM   1146  C   LYS A 147      -9.603  -6.837  -8.520  1.00  0.00           C  
ATOM   1147  CB  LYS A 147     -10.161  -9.274  -8.397  1.00  0.00           C  
ATOM   1148  O   LYS A 147      -8.732  -6.268  -7.859  1.00  0.00           O  
ATOM   1149  CG  LYS A 147      -9.999 -10.678  -8.960  1.00  0.00           C  
ATOM   1150  CD  LYS A 147     -10.758 -11.705  -8.129  1.00  0.00           C  
ATOM   1151  CE  LYS A 147     -10.543 -13.118  -8.653  1.00  0.00           C  
ATOM   1152  NZ  LYS A 147     -11.261 -14.132  -7.824  1.00  0.00           N  
ATOM   1153  N   ASP A 148     -10.784  -6.383  -8.829  1.00  0.00           N  
ATOM   1154  CA  ASP A 148     -11.220  -5.125  -8.231  1.00  0.00           C  
ATOM   1155  C   ASP A 148     -11.100  -5.170  -6.709  1.00  0.00           C  
ATOM   1156  CB  ASP A 148     -12.661  -4.809  -8.636  1.00  0.00           C  
ATOM   1157  O   ASP A 148     -11.535  -6.133  -6.075  1.00  0.00           O  
ATOM   1158  CG  ASP A 148     -13.064  -3.378  -8.325  1.00  0.00           C  
ATOM   1159  OD1 ASP A 148     -12.198  -2.478  -8.365  1.00  0.00           O  
ATOM   1160  OD2 ASP A 148     -14.259  -3.150  -8.035  1.00  0.00           O  
ATOM   1161  N   GLY A 149     -10.486  -4.140  -6.176  1.00  0.00           N  
ATOM   1162  CA  GLY A 149     -10.351  -4.065  -4.730  1.00  0.00           C  
ATOM   1163  C   GLY A 149      -8.971  -4.459  -4.239  1.00  0.00           C  
ATOM   1164  O   GLY A 149      -8.657  -4.294  -3.058  1.00  0.00           O  
ATOM   1165  N   GLN A 150      -8.133  -4.943  -5.121  1.00  0.00           N  
ATOM   1166  CA  GLN A 150      -6.839  -5.448  -4.673  1.00  0.00           C  
ATOM   1167  C   GLN A 150      -5.762  -4.373  -4.779  1.00  0.00           C  
ATOM   1168  CB  GLN A 150      -6.434  -6.680  -5.485  1.00  0.00           C  
ATOM   1169  O   GLN A 150      -4.583  -4.642  -4.538  1.00  0.00           O  
ATOM   1170  CG  GLN A 150      -7.244  -7.927  -5.156  1.00  0.00           C  
ATOM   1171  CD  GLN A 150      -6.804  -9.139  -5.956  1.00  0.00           C  
ATOM   1172  NE2 GLN A 150      -6.792 -10.301  -5.311  1.00  0.00           N  
ATOM   1173  OE1 GLN A 150      -6.480  -9.033  -7.143  1.00  0.00           O  
ATOM   1174  N   CYS A 151      -6.188  -3.214  -5.255  1.00  0.00           N  
ATOM   1175  CA  CYS A 151      -5.237  -2.112  -5.158  1.00  0.00           C  
ATOM   1176  C   CYS A 151      -4.721  -1.961  -3.731  1.00  0.00           C  
ATOM   1177  CB  CYS A 151      -5.881  -0.805  -5.617  1.00  0.00           C  
ATOM   1178  O   CYS A 151      -5.445  -2.237  -2.773  1.00  0.00           O  
ATOM   1179  SG  CYS A 151      -6.231  -0.749  -7.388  1.00  0.00           S  
ATOM   1180  N   GLY A 152      -3.440  -1.595  -3.666  1.00  0.00           N  
ATOM   1181  CA  GLY A 152      -2.866  -1.387  -2.346  1.00  0.00           C  
ATOM   1182  C   GLY A 152      -2.191  -2.625  -1.786  1.00  0.00           C  
ATOM   1183  O   GLY A 152      -1.527  -2.561  -0.750  1.00  0.00           O  
ATOM   1184  N   ALA A 153      -2.368  -3.744  -2.521  1.00  0.00           N  
ATOM   1185  CA  ALA A 153      -1.721  -4.972  -2.066  1.00  0.00           C  
ATOM   1186  C   ALA A 153      -0.212  -4.911  -2.290  1.00  0.00           C  
ATOM   1187  CB  ALA A 153      -2.313  -6.183  -2.783  1.00  0.00           C  
ATOM   1188  O   ALA A 153       0.250  -4.393  -3.309  1.00  0.00           O  
ATOM   1189  N   PRO A 154       0.540  -5.481  -1.349  1.00  0.00           N  
ATOM   1190  CA  PRO A 154       1.999  -5.396  -1.450  1.00  0.00           C  
ATOM   1191  C   PRO A 154       2.573  -6.335  -2.508  1.00  0.00           C  
ATOM   1192  CB  PRO A 154       2.472  -5.797  -0.050  1.00  0.00           C  
ATOM   1193  O   PRO A 154       2.110  -7.470  -2.648  1.00  0.00           O  
ATOM   1194  CG  PRO A 154       1.371  -6.647   0.497  1.00  0.00           C  
ATOM   1195  CD  PRO A 154       0.070  -6.175  -0.086  1.00  0.00           C  
ATOM   1196  N   LEU A 155       3.500  -5.782  -3.253  1.00  0.00           N  
ATOM   1197  CA  LEU A 155       4.391  -6.591  -4.078  1.00  0.00           C  
ATOM   1198  C   LEU A 155       5.711  -6.850  -3.360  1.00  0.00           C  
ATOM   1199  CB  LEU A 155       4.653  -5.900  -5.419  1.00  0.00           C  
ATOM   1200  O   LEU A 155       6.408  -5.909  -2.974  1.00  0.00           O  
ATOM   1201  CG  LEU A 155       3.583  -6.084  -6.497  1.00  0.00           C  
ATOM   1202  CD1 LEU A 155       3.558  -7.531  -6.978  1.00  0.00           C  
ATOM   1203  CD2 LEU A 155       2.215  -5.668  -5.969  1.00  0.00           C  
ATOM   1204  N   VAL A 156       6.036  -8.162  -3.208  1.00  0.00           N  
ATOM   1205  CA  VAL A 156       7.155  -8.560  -2.360  1.00  0.00           C  
ATOM   1206  C   VAL A 156       8.217  -9.263  -3.202  1.00  0.00           C  
ATOM   1207  CB  VAL A 156       6.693  -9.480  -1.207  1.00  0.00           C  
ATOM   1208  O   VAL A 156       7.899 -10.145  -4.004  1.00  0.00           O  
ATOM   1209  CG1 VAL A 156       7.871  -9.851  -0.308  1.00  0.00           C  
ATOM   1210  CG2 VAL A 156       5.589  -8.804  -0.396  1.00  0.00           C  
ATOM   1211  N   SER A 157       9.460  -8.860  -3.022  1.00  0.00           N  
ATOM   1212  CA  SER A 157      10.572  -9.513  -3.705  1.00  0.00           C  
ATOM   1213  C   SER A 157      10.776 -10.935  -3.194  1.00  0.00           C  
ATOM   1214  CB  SER A 157      11.860  -8.708  -3.523  1.00  0.00           C  
ATOM   1215  O   SER A 157      10.833 -11.164  -1.984  1.00  0.00           O  
ATOM   1216  OG  SER A 157      12.971  -9.410  -4.055  1.00  0.00           O  
ATOM   1217  N   THR A 158      10.939 -11.842  -4.136  1.00  0.00           N  
ATOM   1218  CA  THR A 158      11.164 -13.229  -3.744  1.00  0.00           C  
ATOM   1219  C   THR A 158      12.617 -13.446  -3.331  1.00  0.00           C  
ATOM   1220  CB  THR A 158      10.802 -14.197  -4.886  1.00  0.00           C  
ATOM   1221  O   THR A 158      12.947 -14.459  -2.712  1.00  0.00           O  
ATOM   1222  CG2 THR A 158       9.330 -14.075  -5.265  1.00  0.00           C  
ATOM   1223  OG1 THR A 158      11.606 -13.896  -6.033  1.00  0.00           O  
ATOM   1224  N   ASP A 159      13.442 -12.469  -3.603  1.00  0.00           N  
ATOM   1225  CA  ASP A 159      14.866 -12.598  -3.312  1.00  0.00           C  
ATOM   1226  C   ASP A 159      15.150 -12.336  -1.834  1.00  0.00           C  
ATOM   1227  CB  ASP A 159      15.681 -11.639  -4.182  1.00  0.00           C  
ATOM   1228  O   ASP A 159      15.921 -13.065  -1.206  1.00  0.00           O  
ATOM   1229  CG  ASP A 159      15.713 -12.047  -5.644  1.00  0.00           C  
ATOM   1230  OD1 ASP A 159      15.391 -13.213  -5.959  1.00  0.00           O  
ATOM   1231  OD2 ASP A 159      16.067 -11.196  -6.489  1.00  0.00           O  
ATOM   1232  N   ASP A 160      14.418 -11.288  -1.321  1.00  0.00           N  
ATOM   1233  CA  ASP A 160      14.814 -10.923   0.035  1.00  0.00           C  
ATOM   1234  C   ASP A 160      13.591 -10.703   0.923  1.00  0.00           C  
ATOM   1235  CB  ASP A 160      15.686  -9.666   0.020  1.00  0.00           C  
ATOM   1236  O   ASP A 160      13.725 -10.341   2.094  1.00  0.00           O  
ATOM   1237  CG  ASP A 160      15.018  -8.489  -0.670  1.00  0.00           C  
ATOM   1238  OD1 ASP A 160      13.798  -8.550  -0.936  1.00  0.00           O  
ATOM   1239  OD2 ASP A 160      15.719  -7.494  -0.954  1.00  0.00           O  
ATOM   1240  N   GLY A 161      12.378 -10.756   0.406  1.00  0.00           N  
ATOM   1241  CA  GLY A 161      11.166 -10.635   1.201  1.00  0.00           C  
ATOM   1242  C   GLY A 161      10.779  -9.195   1.482  1.00  0.00           C  
ATOM   1243  O   GLY A 161       9.891  -8.933   2.296  1.00  0.00           O  
ATOM   1244  N   SER A 162      11.486  -8.275   0.835  1.00  0.00           N  
ATOM   1245  CA  SER A 162      11.197  -6.856   1.008  1.00  0.00           C  
ATOM   1246  C   SER A 162       9.996  -6.430   0.170  1.00  0.00           C  
ATOM   1247  CB  SER A 162      12.415  -6.011   0.634  1.00  0.00           C  
ATOM   1248  O   SER A 162       9.755  -6.983  -0.905  1.00  0.00           O  
ATOM   1249  OG  SER A 162      13.530  -6.351   1.440  1.00  0.00           O  
ATOM   1250  N   ILE A 163       9.182  -5.521   0.723  1.00  0.00           N  
ATOM   1251  CA  ILE A 163       8.105  -4.918  -0.054  1.00  0.00           C  
ATOM   1252  C   ILE A 163       8.683  -3.897  -1.032  1.00  0.00           C  
ATOM   1253  CB  ILE A 163       7.055  -4.249   0.860  1.00  0.00           C  
ATOM   1254  O   ILE A 163       9.322  -2.926  -0.621  1.00  0.00           O  
ATOM   1255  CG1 ILE A 163       6.413  -5.288   1.786  1.00  0.00           C  
ATOM   1256  CG2 ILE A 163       5.992  -3.528   0.025  1.00  0.00           C  
ATOM   1257  CD1 ILE A 163       5.515  -4.690   2.860  1.00  0.00           C  
ATOM   1258  N   VAL A 164       8.430  -4.088  -2.322  1.00  0.00           N  
ATOM   1259  CA  VAL A 164       9.085  -3.246  -3.318  1.00  0.00           C  
ATOM   1260  C   VAL A 164       8.060  -2.317  -3.964  1.00  0.00           C  
ATOM   1261  CB  VAL A 164       9.793  -4.092  -4.400  1.00  0.00           C  
ATOM   1262  O   VAL A 164       8.421  -1.416  -4.725  1.00  0.00           O  
ATOM   1263  CG1 VAL A 164      10.952  -4.882  -3.794  1.00  0.00           C  
ATOM   1264  CG2 VAL A 164       8.798  -5.032  -5.078  1.00  0.00           C  
ATOM   1265  N   GLY A 165       6.786  -2.530  -3.634  1.00  0.00           N  
ATOM   1266  CA  GLY A 165       5.726  -1.693  -4.174  1.00  0.00           C  
ATOM   1267  C   GLY A 165       4.341  -2.130  -3.739  1.00  0.00           C  
ATOM   1268  O   GLY A 165       4.197  -3.087  -2.974  1.00  0.00           O  
ATOM   1269  N   ILE A 166       3.350  -1.307  -4.150  1.00  0.00           N  
ATOM   1270  CA  ILE A 166       1.956  -1.665  -3.910  1.00  0.00           C  
ATOM   1271  C   ILE A 166       1.177  -1.611  -5.222  1.00  0.00           C  
ATOM   1272  CB  ILE A 166       1.307  -0.734  -2.862  1.00  0.00           C  
ATOM   1273  O   ILE A 166       1.440  -0.759  -6.073  1.00  0.00           O  
ATOM   1274  CG1 ILE A 166       1.321   0.717  -3.355  1.00  0.00           C  
ATOM   1275  CG2 ILE A 166       2.018  -0.861  -1.512  1.00  0.00           C  
ATOM   1276  CD1 ILE A 166       0.565   1.685  -2.454  1.00  0.00           C  
ATOM   1277  N   HIS A 167       0.355  -2.680  -5.384  1.00  0.00           N  
ATOM   1278  CA  HIS A 167      -0.442  -2.741  -6.604  1.00  0.00           C  
ATOM   1279  C   HIS A 167      -1.244  -1.459  -6.802  1.00  0.00           C  
ATOM   1280  CB  HIS A 167      -1.381  -3.948  -6.570  1.00  0.00           C  
ATOM   1281  O   HIS A 167      -1.896  -0.979  -5.872  1.00  0.00           O  
ATOM   1282  CG  HIS A 167      -2.319  -4.011  -7.733  1.00  0.00           C  
ATOM   1283  CD2 HIS A 167      -3.663  -3.870  -7.801  1.00  0.00           C  
ATOM   1284  ND1 HIS A 167      -1.891  -4.250  -9.021  1.00  0.00           N  
ATOM   1285  CE1 HIS A 167      -2.935  -4.252  -9.833  1.00  0.00           C  
ATOM   1286  NE2 HIS A 167      -4.023  -4.024  -9.117  1.00  0.00           N  
ATOM   1287  N   SER A 168      -1.342  -0.894  -8.099  1.00  0.00           N  
ATOM   1288  CA  SER A 168      -1.959   0.406  -8.347  1.00  0.00           C  
ATOM   1289  C   SER A 168      -3.016   0.316  -9.442  1.00  0.00           C  
ATOM   1290  CB  SER A 168      -0.898   1.438  -8.733  1.00  0.00           C  
ATOM   1291  O   SER A 168      -4.159   0.733  -9.245  1.00  0.00           O  
ATOM   1292  OG  SER A 168      -1.459   2.738  -8.790  1.00  0.00           O  
ATOM   1293  N   ALA A 169      -2.661  -0.261 -10.535  1.00  0.00           N  
ATOM   1294  CA  ALA A 169      -3.539  -0.120 -11.694  1.00  0.00           C  
ATOM   1295  C   ALA A 169      -3.335  -1.268 -12.679  1.00  0.00           C  
ATOM   1296  CB  ALA A 169      -3.297   1.220 -12.385  1.00  0.00           C  
ATOM   1297  O   ALA A 169      -2.453  -2.108 -12.488  1.00  0.00           O  
ATOM   1298  N   SER A 170      -4.276  -1.328 -13.597  1.00  0.00           N  
ATOM   1299  CA  SER A 170      -4.176  -2.231 -14.739  1.00  0.00           C  
ATOM   1300  C   SER A 170      -4.266  -1.468 -16.056  1.00  0.00           C  
ATOM   1301  CB  SER A 170      -5.274  -3.294 -14.680  1.00  0.00           C  
ATOM   1302  O   SER A 170      -4.649  -0.296 -16.076  1.00  0.00           O  
ATOM   1303  OG  SER A 170      -5.094  -4.260 -15.701  1.00  0.00           O  
ATOM   1304  N   ASN A 171      -3.755  -2.131 -17.075  1.00  0.00           N  
ATOM   1305  CA  ASN A 171      -3.990  -1.547 -18.391  1.00  0.00           C  
ATOM   1306  C   ASN A 171      -5.384  -1.883 -18.913  1.00  0.00           C  
ATOM   1307  CB  ASN A 171      -2.924  -2.015 -19.385  1.00  0.00           C  
ATOM   1308  O   ASN A 171      -6.126  -2.632 -18.275  1.00  0.00           O  
ATOM   1309  CG  ASN A 171      -3.051  -3.486 -19.727  1.00  0.00           C  
ATOM   1310  ND2 ASN A 171      -2.252  -3.943 -20.684  1.00  0.00           N  
ATOM   1311  OD1 ASN A 171      -3.862  -4.206 -19.137  1.00  0.00           O  
ATOM   1312  N   PHE A 172      -5.782  -1.331 -20.045  1.00  0.00           N  
ATOM   1313  CA  PHE A 172      -7.144  -1.443 -20.555  1.00  0.00           C  
ATOM   1314  C   PHE A 172      -7.419  -2.854 -21.061  1.00  0.00           C  
ATOM   1315  CB  PHE A 172      -7.384  -0.427 -21.677  1.00  0.00           C  
ATOM   1316  O   PHE A 172      -8.562  -3.315 -21.040  1.00  0.00           O  
ATOM   1317  CG  PHE A 172      -7.556   0.986 -21.189  1.00  0.00           C  
ATOM   1318  CD1 PHE A 172      -8.698   1.362 -20.492  1.00  0.00           C  
ATOM   1319  CD2 PHE A 172      -6.575   1.940 -21.428  1.00  0.00           C  
ATOM   1320  CE1 PHE A 172      -8.860   2.669 -20.039  1.00  0.00           C  
ATOM   1321  CE2 PHE A 172      -6.729   3.248 -20.978  1.00  0.00           C  
ATOM   1322  CZ  PHE A 172      -7.873   3.611 -20.285  1.00  0.00           C  
ATOM   1323  N   ASP A 173      -6.320  -3.489 -21.541  1.00  0.00           N  
ATOM   1324  CA  ASP A 173      -6.508  -4.831 -22.082  1.00  0.00           C  
ATOM   1325  C   ASP A 173      -6.351  -5.889 -20.992  1.00  0.00           C  
ATOM   1326  CB  ASP A 173      -5.519  -5.096 -23.219  1.00  0.00           C  
ATOM   1327  O   ASP A 173      -6.415  -7.088 -21.270  1.00  0.00           O  
ATOM   1328  CG  ASP A 173      -5.694  -4.147 -24.391  1.00  0.00           C  
ATOM   1329  OD1 ASP A 173      -6.836  -3.715 -24.660  1.00  0.00           O  
ATOM   1330  OD2 ASP A 173      -4.683  -3.831 -25.054  1.00  0.00           O  
ATOM   1331  N   ASN A 174      -6.108  -5.415 -19.812  1.00  0.00           N  
ATOM   1332  CA  ASN A 174      -5.924  -6.252 -18.632  1.00  0.00           C  
ATOM   1333  C   ASN A 174      -4.855  -7.317 -18.861  1.00  0.00           C  
ATOM   1334  CB  ASN A 174      -7.246  -6.906 -18.226  1.00  0.00           C  
ATOM   1335  O   ASN A 174      -5.000  -8.455 -18.412  1.00  0.00           O  
ATOM   1336  CG  ASN A 174      -8.156  -5.962 -17.466  1.00  0.00           C  
ATOM   1337  ND2 ASN A 174      -9.450  -6.258 -17.464  1.00  0.00           N  
ATOM   1338  OD1 ASN A 174      -7.700  -4.973 -16.886  1.00  0.00           O  
ATOM   1339  N   THR A 175      -3.888  -6.942 -19.708  1.00  0.00           N  
ATOM   1340  CA  THR A 175      -2.822  -7.896 -19.995  1.00  0.00           C  
ATOM   1341  C   THR A 175      -1.695  -7.770 -18.974  1.00  0.00           C  
ATOM   1342  CB  THR A 175      -2.259  -7.695 -21.413  1.00  0.00           C  
ATOM   1343  O   THR A 175      -0.934  -8.717 -18.762  1.00  0.00           O  
ATOM   1344  CG2 THR A 175      -3.314  -7.997 -22.472  1.00  0.00           C  
ATOM   1345  OG1 THR A 175      -1.826  -6.337 -21.561  1.00  0.00           O  
ATOM   1346  N   ASN A 176      -1.559  -6.613 -18.506  1.00  0.00           N  
ATOM   1347  CA  ASN A 176      -0.572  -6.397 -17.453  1.00  0.00           C  
ATOM   1348  C   ASN A 176      -1.070  -5.394 -16.416  1.00  0.00           C  
ATOM   1349  CB  ASN A 176       0.756  -5.929 -18.050  1.00  0.00           C  
ATOM   1350  O   ASN A 176      -2.040  -4.675 -16.658  1.00  0.00           O  
ATOM   1351  CG  ASN A 176       0.616  -4.656 -18.862  1.00  0.00           C  
ATOM   1352  ND2 ASN A 176       0.733  -4.777 -20.179  1.00  0.00           N  
ATOM   1353  OD1 ASN A 176       0.405  -3.573 -18.309  1.00  0.00           O  
ATOM   1354  N   ASN A 177      -0.500  -5.551 -15.265  1.00  0.00           N  
ATOM   1355  CA  ASN A 177      -0.821  -4.663 -14.153  1.00  0.00           C  
ATOM   1356  C   ASN A 177       0.377  -3.806 -13.755  1.00  0.00           C  
ATOM   1357  CB  ASN A 177      -1.322  -5.467 -12.950  1.00  0.00           C  
ATOM   1358  O   ASN A 177       1.487  -4.017 -14.248  1.00  0.00           O  
ATOM   1359  CG  ASN A 177      -2.625  -6.188 -13.232  1.00  0.00           C  
ATOM   1360  ND2 ASN A 177      -2.603  -7.512 -13.133  1.00  0.00           N  
ATOM   1361  OD1 ASN A 177      -3.643  -5.561 -13.536  1.00  0.00           O  
ATOM   1362  N   TYR A 178       0.034  -2.752 -12.966  1.00  0.00           N  
ATOM   1363  CA  TYR A 178       1.078  -1.829 -12.535  1.00  0.00           C  
ATOM   1364  C   TYR A 178       1.095  -1.696 -11.017  1.00  0.00           C  
ATOM   1365  CB  TYR A 178       0.878  -0.453 -13.178  1.00  0.00           C  
ATOM   1366  O   TYR A 178       0.049  -1.776 -10.369  1.00  0.00           O  
ATOM   1367  CG  TYR A 178       0.942  -0.472 -14.685  1.00  0.00           C  
ATOM   1368  CD1 TYR A 178       2.131  -0.195 -15.355  1.00  0.00           C  
ATOM   1369  CD2 TYR A 178      -0.187  -0.766 -15.443  1.00  0.00           C  
ATOM   1370  CE1 TYR A 178       2.194  -0.209 -16.745  1.00  0.00           C  
ATOM   1371  CE2 TYR A 178      -0.135  -0.784 -16.833  1.00  0.00           C  
ATOM   1372  OH  TYR A 178       1.114  -0.520 -18.850  1.00  0.00           O  
ATOM   1373  CZ  TYR A 178       1.058  -0.505 -17.474  1.00  0.00           C  
ATOM   1374  N   PHE A 179       2.282  -1.636 -10.499  1.00  0.00           N  
ATOM   1375  CA  PHE A 179       2.371  -1.259  -9.094  1.00  0.00           C  
ATOM   1376  C   PHE A 179       3.235  -0.016  -8.921  1.00  0.00           C  
ATOM   1377  CB  PHE A 179       2.938  -2.413  -8.261  1.00  0.00           C  
ATOM   1378  O   PHE A 179       4.043   0.312  -9.793  1.00  0.00           O  
ATOM   1379  CG  PHE A 179       4.395  -2.688  -8.518  1.00  0.00           C  
ATOM   1380  CD1 PHE A 179       4.783  -3.588  -9.503  1.00  0.00           C  
ATOM   1381  CD2 PHE A 179       5.377  -2.047  -7.774  1.00  0.00           C  
ATOM   1382  CE1 PHE A 179       6.131  -3.845  -9.744  1.00  0.00           C  
ATOM   1383  CE2 PHE A 179       6.726  -2.298  -8.009  1.00  0.00           C  
ATOM   1384  CZ  PHE A 179       7.101  -3.198  -8.993  1.00  0.00           C  
ATOM   1385  N   THR A 180       2.901   0.745  -7.902  1.00  0.00           N  
ATOM   1386  CA  THR A 180       3.685   1.915  -7.521  1.00  0.00           C  
ATOM   1387  C   THR A 180       4.945   1.499  -6.766  1.00  0.00           C  
ATOM   1388  CB  THR A 180       2.860   2.883  -6.652  1.00  0.00           C  
ATOM   1389  O   THR A 180       4.864   0.831  -5.733  1.00  0.00           O  
ATOM   1390  CG2 THR A 180       3.643   4.156  -6.351  1.00  0.00           C  
ATOM   1391  OG1 THR A 180       1.655   3.229  -7.347  1.00  0.00           O  
ATOM   1392  N   ALA A 181       6.082   1.872  -7.246  1.00  0.00           N  
ATOM   1393  CA  ALA A 181       7.368   1.509  -6.656  1.00  0.00           C  
ATOM   1394  C   ALA A 181       7.591   2.238  -5.334  1.00  0.00           C  
ATOM   1395  CB  ALA A 181       8.505   1.816  -7.628  1.00  0.00           C  
ATOM   1396  O   ALA A 181       7.226   3.408  -5.194  1.00  0.00           O  
ATOM   1397  N   ILE A 182       8.137   1.534  -4.372  1.00  0.00           N  
ATOM   1398  CA  ILE A 182       8.613   2.181  -3.154  1.00  0.00           C  
ATOM   1399  C   ILE A 182       9.785   3.102  -3.484  1.00  0.00           C  
ATOM   1400  CB  ILE A 182       9.031   1.142  -2.089  1.00  0.00           C  
ATOM   1401  O   ILE A 182      10.734   2.693  -4.158  1.00  0.00           O  
ATOM   1402  CG1 ILE A 182       7.838   0.256  -1.710  1.00  0.00           C  
ATOM   1403  CG2 ILE A 182       9.609   1.838  -0.853  1.00  0.00           C  
ATOM   1404  CD1 ILE A 182       6.648   1.025  -1.152  1.00  0.00           C  
ATOM   1405  N   PRO A 183       9.707   4.412  -3.051  1.00  0.00           N  
ATOM   1406  CA  PRO A 183      10.801   5.337  -3.354  1.00  0.00           C  
ATOM   1407  C   PRO A 183      12.059   5.050  -2.538  1.00  0.00           C  
ATOM   1408  CB  PRO A 183      10.217   6.705  -2.994  1.00  0.00           C  
ATOM   1409  O   PRO A 183      12.002   4.322  -1.544  1.00  0.00           O  
ATOM   1410  CG  PRO A 183       9.243   6.427  -1.894  1.00  0.00           C  
ATOM   1411  CD  PRO A 183       8.601   5.094  -2.151  1.00  0.00           C  
ATOM   1412  N   PRO A 184      13.188   5.684  -3.044  1.00  0.00           N  
ATOM   1413  CA  PRO A 184      14.401   5.549  -2.235  1.00  0.00           C  
ATOM   1414  C   PRO A 184      14.259   6.175  -0.850  1.00  0.00           C  
ATOM   1415  CB  PRO A 184      15.459   6.286  -3.061  1.00  0.00           C  
ATOM   1416  O   PRO A 184      13.496   7.128  -0.674  1.00  0.00           O  
ATOM   1417  CG  PRO A 184      14.683   7.238  -3.913  1.00  0.00           C  
ATOM   1418  CD  PRO A 184      13.339   6.634  -4.202  1.00  0.00           C  
ATOM   1419  N   ASN A 185      14.847   5.602   0.191  1.00  0.00           N  
ATOM   1420  CA  ASN A 185      14.922   6.122   1.552  1.00  0.00           C  
ATOM   1421  C   ASN A 185      13.559   6.101   2.236  1.00  0.00           C  
ATOM   1422  CB  ASN A 185      15.495   7.541   1.554  1.00  0.00           C  
ATOM   1423  O   ASN A 185      13.264   6.960   3.069  1.00  0.00           O  
ATOM   1424  CG  ASN A 185      16.886   7.610   0.955  1.00  0.00           C  
ATOM   1425  ND2 ASN A 185      17.122   8.612   0.116  1.00  0.00           N  
ATOM   1426  OD1 ASN A 185      17.742   6.769   1.243  1.00  0.00           O  
ATOM   1427  N   PHE A 186      12.677   5.265   1.777  1.00  0.00           N  
ATOM   1428  CA  PHE A 186      11.320   5.162   2.300  1.00  0.00           C  
ATOM   1429  C   PHE A 186      11.336   4.775   3.774  1.00  0.00           C  
ATOM   1430  CB  PHE A 186      10.509   4.140   1.497  1.00  0.00           C  
ATOM   1431  O   PHE A 186      10.540   5.286   4.564  1.00  0.00           O  
ATOM   1432  CG  PHE A 186       9.024   4.230   1.724  1.00  0.00           C  
ATOM   1433  CD1 PHE A 186       8.306   3.125   2.164  1.00  0.00           C  
ATOM   1434  CD2 PHE A 186       8.346   5.421   1.497  1.00  0.00           C  
ATOM   1435  CE1 PHE A 186       6.931   3.206   2.375  1.00  0.00           C  
ATOM   1436  CE2 PHE A 186       6.973   5.509   1.705  1.00  0.00           C  
ATOM   1437  CZ  PHE A 186       6.267   4.400   2.144  1.00  0.00           C  
ATOM   1438  N   MET A 187      12.239   3.946   4.100  1.00  0.00           N  
ATOM   1439  CA  MET A 187      12.324   3.516   5.493  1.00  0.00           C  
ATOM   1440  C   MET A 187      12.643   4.694   6.407  1.00  0.00           C  
ATOM   1441  CB  MET A 187      13.384   2.425   5.656  1.00  0.00           C  
ATOM   1442  O   MET A 187      12.088   4.802   7.503  1.00  0.00           O  
ATOM   1443  CG  MET A 187      12.995   1.094   5.034  1.00  0.00           C  
ATOM   1444  SD  MET A 187      11.508   0.359   5.819  1.00  0.00           S  
ATOM   1445  CE  MET A 187      12.191  -0.092   7.438  1.00  0.00           C  
ATOM   1446  N   GLU A 188      13.552   5.541   5.989  1.00  0.00           N  
ATOM   1447  CA  GLU A 188      13.886   6.743   6.746  1.00  0.00           C  
ATOM   1448  C   GLU A 188      12.663   7.636   6.932  1.00  0.00           C  
ATOM   1449  CB  GLU A 188      15.006   7.523   6.051  1.00  0.00           C  
ATOM   1450  O   GLU A 188      12.447   8.184   8.015  1.00  0.00           O  
ATOM   1451  CG  GLU A 188      16.343   6.796   6.035  1.00  0.00           C  
ATOM   1452  CD  GLU A 188      17.412   7.525   5.237  1.00  0.00           C  
ATOM   1453  OE1 GLU A 188      18.479   6.929   4.965  1.00  0.00           O  
ATOM   1454  OE2 GLU A 188      17.181   8.702   4.881  1.00  0.00           O  
ATOM   1455  N   LEU A 189      11.909   7.718   5.863  1.00  0.00           N  
ATOM   1456  CA  LEU A 189      10.685   8.511   5.900  1.00  0.00           C  
ATOM   1457  C   LEU A 189       9.708   7.956   6.932  1.00  0.00           C  
ATOM   1458  CB  LEU A 189      10.024   8.541   4.520  1.00  0.00           C  
ATOM   1459  O   LEU A 189       9.122   8.713   7.709  1.00  0.00           O  
ATOM   1460  CG  LEU A 189       8.674   9.255   4.430  1.00  0.00           C  
ATOM   1461  CD1 LEU A 189       8.850  10.751   4.667  1.00  0.00           C  
ATOM   1462  CD2 LEU A 189       8.022   8.997   3.076  1.00  0.00           C  
ATOM   1463  N   LEU A 190       9.597   6.645   7.039  1.00  0.00           N  
ATOM   1464  CA  LEU A 190       8.640   6.003   7.933  1.00  0.00           C  
ATOM   1465  C   LEU A 190       9.084   6.130   9.387  1.00  0.00           C  
ATOM   1466  CB  LEU A 190       8.470   4.527   7.566  1.00  0.00           C  
ATOM   1467  O   LEU A 190       8.249   6.240  10.288  1.00  0.00           O  
ATOM   1468  CG  LEU A 190       7.794   4.234   6.226  1.00  0.00           C  
ATOM   1469  CD1 LEU A 190       7.691   2.729   6.002  1.00  0.00           C  
ATOM   1470  CD2 LEU A 190       6.416   4.884   6.169  1.00  0.00           C  
ATOM   1471  N   ASN A 191      10.335   6.204   9.628  1.00  0.00           N  
ATOM   1472  CA  ASN A 191      10.869   6.121  10.983  1.00  0.00           C  
ATOM   1473  C   ASN A 191      11.195   7.502  11.543  1.00  0.00           C  
ATOM   1474  CB  ASN A 191      12.111   5.228  11.017  1.00  0.00           C  
ATOM   1475  O   ASN A 191      11.413   7.654  12.747  1.00  0.00           O  
ATOM   1476  CG  ASN A 191      11.787   3.768  10.769  1.00  0.00           C  
ATOM   1477  ND2 ASN A 191      12.671   3.077  10.058  1.00  0.00           N  
ATOM   1478  OD1 ASN A 191      10.751   3.265  11.212  1.00  0.00           O  
ATOM   1479  N   ASP A 192      11.230   8.491  10.628  1.00  0.00           N  
ATOM   1480  CA  ASP A 192      11.586   9.842  11.053  1.00  0.00           C  
ATOM   1481  C   ASP A 192      10.409  10.800  10.882  1.00  0.00           C  
ATOM   1482  CB  ASP A 192      12.796  10.350  10.267  1.00  0.00           C  
ATOM   1483  O   ASP A 192      10.128  11.254   9.771  1.00  0.00           O  
ATOM   1484  CG  ASP A 192      13.361  11.646  10.820  1.00  0.00           C  
ATOM   1485  OD1 ASP A 192      12.679  12.313  11.628  1.00  0.00           O  
ATOM   1486  OD2 ASP A 192      14.498  12.005  10.443  1.00  0.00           O  
ATOM   1487  N   GLU A 193       9.829  11.153  11.987  1.00  0.00           N  
ATOM   1488  CA  GLU A 193       8.642  12.003  12.000  1.00  0.00           C  
ATOM   1489  C   GLU A 193       8.932  13.365  11.376  1.00  0.00           C  
ATOM   1490  CB  GLU A 193       8.123  12.179  13.429  1.00  0.00           C  
ATOM   1491  O   GLU A 193       8.039  13.992  10.802  1.00  0.00           O  
ATOM   1492  CG  GLU A 193       7.442  10.940  13.993  1.00  0.00           C  
ATOM   1493  CD  GLU A 193       6.855  11.157  15.379  1.00  0.00           C  
ATOM   1494  OE1 GLU A 193       6.278  10.203  15.949  1.00  0.00           O  
ATOM   1495  OE2 GLU A 193       6.972  12.289  15.898  1.00  0.00           O  
ATOM   1496  N   ASP A 194      10.146  13.800  11.447  1.00  0.00           N  
ATOM   1497  CA  ASP A 194      10.533  15.120  10.958  1.00  0.00           C  
ATOM   1498  C   ASP A 194      10.531  15.163   9.432  1.00  0.00           C  
ATOM   1499  CB  ASP A 194      11.914  15.507  11.493  1.00  0.00           C  
ATOM   1500  O   ASP A 194      10.449  16.239   8.836  1.00  0.00           O  
ATOM   1501  CG  ASP A 194      11.925  15.737  12.994  1.00  0.00           C  
ATOM   1502  OD1 ASP A 194      10.893  16.166  13.553  1.00  0.00           O  
ATOM   1503  OD2 ASP A 194      12.977  15.490  13.623  1.00  0.00           O  
ATOM   1504  N   LYS A 195      10.524  14.039   8.790  1.00  0.00           N  
ATOM   1505  CA  LYS A 195      10.576  13.984   7.332  1.00  0.00           C  
ATOM   1506  C   LYS A 195       9.173  13.911   6.735  1.00  0.00           C  
ATOM   1507  CB  LYS A 195      11.405  12.785   6.869  1.00  0.00           C  
ATOM   1508  O   LYS A 195       9.002  14.045   5.521  1.00  0.00           O  
ATOM   1509  CG  LYS A 195      12.896  12.924   7.136  1.00  0.00           C  
ATOM   1510  CD  LYS A 195      13.690  11.805   6.474  1.00  0.00           C  
ATOM   1511  CE  LYS A 195      15.188  11.980   6.684  1.00  0.00           C  
ATOM   1512  NZ  LYS A 195      15.969  10.877   6.049  1.00  0.00           N  
ATOM   1513  N   GLN A 196       8.213  13.811   7.629  1.00  0.00           N  
ATOM   1514  CA  GLN A 196       6.839  13.671   7.159  1.00  0.00           C  
ATOM   1515  C   GLN A 196       6.130  15.023   7.121  1.00  0.00           C  
ATOM   1516  CB  GLN A 196       6.063  12.696   8.046  1.00  0.00           C  
ATOM   1517  O   GLN A 196       6.179  15.782   8.091  1.00  0.00           O  
ATOM   1518  CG  GLN A 196       6.655  11.294   8.083  1.00  0.00           C  
ATOM   1519  CD  GLN A 196       6.156  10.477   9.259  1.00  0.00           C  
ATOM   1520  NE2 GLN A 196       6.502   9.194   9.280  1.00  0.00           N  
ATOM   1521  OE1 GLN A 196       5.466  10.994  10.143  1.00  0.00           O  
ATOM   1522  N   LYS A 197       5.637  15.399   5.948  1.00  0.00           N  
ATOM   1523  CA  LYS A 197       4.800  16.585   5.790  1.00  0.00           C  
ATOM   1524  C   LYS A 197       3.325  16.207   5.693  1.00  0.00           C  
ATOM   1525  CB  LYS A 197       5.220  17.378   4.551  1.00  0.00           C  
ATOM   1526  O   LYS A 197       2.869  15.721   4.656  1.00  0.00           O  
ATOM   1527  CG  LYS A 197       6.648  17.901   4.605  1.00  0.00           C  
ATOM   1528  CD  LYS A 197       7.000  18.697   3.355  1.00  0.00           C  
ATOM   1529  CE  LYS A 197       8.440  19.191   3.393  1.00  0.00           C  
ATOM   1530  NZ  LYS A 197       8.797  19.950   2.157  1.00  0.00           N  
ATOM   1531  N   TRP A 198       2.584  16.542   6.763  1.00  0.00           N  
ATOM   1532  CA  TRP A 198       1.213  16.059   6.894  1.00  0.00           C  
ATOM   1533  C   TRP A 198       0.218  17.101   6.394  1.00  0.00           C  
ATOM   1534  CB  TRP A 198       0.906  15.699   8.350  1.00  0.00           C  
ATOM   1535  O   TRP A 198       0.388  18.298   6.639  1.00  0.00           O  
ATOM   1536  CG  TRP A 198       1.825  14.665   8.929  1.00  0.00           C  
ATOM   1537  CD1 TRP A 198       2.861  14.876   9.795  1.00  0.00           C  
ATOM   1538  CD2 TRP A 198       1.791  13.257   8.678  1.00  0.00           C  
ATOM   1539  CE2 TRP A 198       2.838  12.674   9.427  1.00  0.00           C  
ATOM   1540  CE3 TRP A 198       0.977  12.430   7.893  1.00  0.00           C  
ATOM   1541  NE1 TRP A 198       3.475  13.682  10.098  1.00  0.00           N  
ATOM   1542  CH2 TRP A 198       2.279  10.514   8.636  1.00  0.00           C  
ATOM   1543  CZ2 TRP A 198       3.091  11.300   9.412  1.00  0.00           C  
ATOM   1544  CZ3 TRP A 198       1.230  11.063   7.880  1.00  0.00           C  
ATOM   1545  N   VAL A 199      -0.687  16.601   5.620  1.00  0.00           N  
ATOM   1546  CA  VAL A 199      -1.801  17.434   5.178  1.00  0.00           C  
ATOM   1547  C   VAL A 199      -3.123  16.791   5.593  1.00  0.00           C  
ATOM   1548  CB  VAL A 199      -1.773  17.656   3.649  1.00  0.00           C  
ATOM   1549  O   VAL A 199      -3.184  15.584   5.838  1.00  0.00           O  
ATOM   1550  CG1 VAL A 199      -0.500  18.391   3.234  1.00  0.00           C  
ATOM   1551  CG2 VAL A 199      -1.887  16.321   2.915  1.00  0.00           C  
ATOM   1552  N   SER A 200      -4.161  17.579   5.800  1.00  0.00           N  
ATOM   1553  CA  SER A 200      -5.506  17.085   6.077  1.00  0.00           C  
ATOM   1554  C   SER A 200      -6.503  17.586   5.038  1.00  0.00           C  
ATOM   1555  CB  SER A 200      -5.957  17.509   7.475  1.00  0.00           C  
ATOM   1556  O   SER A 200      -6.272  18.610   4.391  1.00  0.00           O  
ATOM   1557  OG  SER A 200      -5.099  16.970   8.465  1.00  0.00           O  
ATOM   1558  N   GLY A 201      -7.540  16.811   4.780  1.00  0.00           N  
ATOM   1559  CA  GLY A 201      -8.622  17.229   3.902  1.00  0.00           C  
ATOM   1560  C   GLY A 201      -8.265  17.139   2.430  1.00  0.00           C  
ATOM   1561  O   GLY A 201      -8.852  17.835   1.600  1.00  0.00           O  
ATOM   1562  N   TRP A 202      -7.292  16.318   2.143  1.00  0.00           N  
ATOM   1563  CA  TRP A 202      -6.800  16.181   0.776  1.00  0.00           C  
ATOM   1564  C   TRP A 202      -7.692  15.245  -0.032  1.00  0.00           C  
ATOM   1565  CB  TRP A 202      -5.359  15.665   0.772  1.00  0.00           C  
ATOM   1566  O   TRP A 202      -8.218  14.265   0.500  1.00  0.00           O  
ATOM   1567  CG  TRP A 202      -4.739  15.600  -0.592  1.00  0.00           C  
ATOM   1568  CD1 TRP A 202      -3.994  16.567  -1.205  1.00  0.00           C  
ATOM   1569  CD2 TRP A 202      -4.817  14.508  -1.514  1.00  0.00           C  
ATOM   1570  CE2 TRP A 202      -4.094  14.883  -2.667  1.00  0.00           C  
ATOM   1571  CE3 TRP A 202      -5.428  13.248  -1.476  1.00  0.00           C  
ATOM   1572  NE1 TRP A 202      -3.602  16.143  -2.454  1.00  0.00           N  
ATOM   1573  CH2 TRP A 202      -4.573  12.814  -3.711  1.00  0.00           C  
ATOM   1574  CZ2 TRP A 202      -3.965  14.041  -3.775  1.00  0.00           C  
ATOM   1575  CZ3 TRP A 202      -5.299  12.411  -2.579  1.00  0.00           C  
ATOM   1576  N   SER A 203      -7.972  15.532  -1.309  1.00  0.00           N  
ATOM   1577  CA  SER A 203      -8.607  14.634  -2.268  1.00  0.00           C  
ATOM   1578  C   SER A 203      -7.909  14.688  -3.623  1.00  0.00           C  
ATOM   1579  CB  SER A 203     -10.087  14.984  -2.433  1.00  0.00           C  
ATOM   1580  O   SER A 203      -7.283  15.693  -3.964  1.00  0.00           O  
ATOM   1581  OG  SER A 203     -10.238  16.283  -2.979  1.00  0.00           O  
ATOM   1582  N   LEU A 204      -7.911  13.577  -4.322  1.00  0.00           N  
ATOM   1583  CA  LEU A 204      -7.311  13.477  -5.648  1.00  0.00           C  
ATOM   1584  C   LEU A 204      -8.159  14.207  -6.684  1.00  0.00           C  
ATOM   1585  CB  LEU A 204      -7.143  12.009  -6.051  1.00  0.00           C  
ATOM   1586  O   LEU A 204      -9.373  14.004  -6.754  1.00  0.00           O  
ATOM   1587  CG  LEU A 204      -6.455  11.749  -7.392  1.00  0.00           C  
ATOM   1588  CD1 LEU A 204      -4.985  12.148  -7.319  1.00  0.00           C  
ATOM   1589  CD2 LEU A 204      -6.598  10.284  -7.791  1.00  0.00           C  
ATOM   1590  N   ASP A 205      -7.485  15.103  -7.379  1.00  0.00           N  
ATOM   1591  CA  ASP A 205      -8.123  15.766  -8.512  1.00  0.00           C  
ATOM   1592  C   ASP A 205      -8.169  14.847  -9.731  1.00  0.00           C  
ATOM   1593  CB  ASP A 205      -7.388  17.062  -8.859  1.00  0.00           C  
ATOM   1594  O   ASP A 205      -7.140  14.584 -10.357  1.00  0.00           O  
ATOM   1595  CG  ASP A 205      -8.110  17.891  -9.907  1.00  0.00           C  
ATOM   1596  OD1 ASP A 205      -9.179  17.463 -10.392  1.00  0.00           O  
ATOM   1597  OD2 ASP A 205      -7.602  18.980 -10.253  1.00  0.00           O  
ATOM   1598  N   SER A 206      -9.334  14.277 -10.131  1.00  0.00           N  
ATOM   1599  CA  SER A 206      -9.518  13.199 -11.097  1.00  0.00           C  
ATOM   1600  C   SER A 206      -9.497  13.729 -12.527  1.00  0.00           C  
ATOM   1601  CB  SER A 206     -10.833  12.464 -10.837  1.00  0.00           C  
ATOM   1602  O   SER A 206      -9.422  12.952 -13.482  1.00  0.00           O  
ATOM   1603  OG  SER A 206     -11.921  13.372 -10.813  1.00  0.00           O  
ATOM   1604  N   ASP A 207      -9.555  15.008 -12.836  1.00  0.00           N  
ATOM   1605  CA  ASP A 207      -9.779  15.562 -14.168  1.00  0.00           C  
ATOM   1606  C   ASP A 207      -8.507  15.498 -15.011  1.00  0.00           C  
ATOM   1607  CB  ASP A 207     -10.274  17.006 -14.073  1.00  0.00           C  
ATOM   1608  O   ASP A 207      -8.573  15.348 -16.233  1.00  0.00           O  
ATOM   1609  CG  ASP A 207     -11.696  17.112 -13.549  1.00  0.00           C  
ATOM   1610  OD1 ASP A 207     -12.469  16.139 -13.682  1.00  0.00           O  
ATOM   1611  OD2 ASP A 207     -12.047  18.180 -13.001  1.00  0.00           O  
ATOM   1612  N   SER A 208      -7.356  14.995 -14.514  1.00  0.00           N  
ATOM   1613  CA  SER A 208      -6.195  14.891 -15.391  1.00  0.00           C  
ATOM   1614  C   SER A 208      -4.957  14.443 -14.621  1.00  0.00           C  
ATOM   1615  CB  SER A 208      -5.920  16.230 -16.079  1.00  0.00           C  
ATOM   1616  O   SER A 208      -3.947  15.149 -14.594  1.00  0.00           O  
ATOM   1617  OG  SER A 208      -5.733  17.257 -15.121  1.00  0.00           O  
ATOM   1618  N   VAL A 209      -5.100  13.248 -14.128  1.00  0.00           N  
ATOM   1619  CA  VAL A 209      -3.900  12.869 -13.391  1.00  0.00           C  
ATOM   1620  C   VAL A 209      -2.947  12.108 -14.310  1.00  0.00           C  
ATOM   1621  CB  VAL A 209      -4.243  12.011 -12.152  1.00  0.00           C  
ATOM   1622  O   VAL A 209      -3.370  11.225 -15.060  1.00  0.00           O  
ATOM   1623  CG1 VAL A 209      -2.971  11.589 -11.418  1.00  0.00           C  
ATOM   1624  CG2 VAL A 209      -5.174  12.778 -11.214  1.00  0.00           C  
ATOM   1625  N   GLU A 210      -1.771  12.642 -14.420  1.00  0.00           N  
ATOM   1626  CA  GLU A 210      -0.661  11.953 -15.072  1.00  0.00           C  
ATOM   1627  C   GLU A 210       0.419  11.570 -14.065  1.00  0.00           C  
ATOM   1628  CB  GLU A 210      -0.063  12.825 -16.179  1.00  0.00           C  
ATOM   1629  O   GLU A 210       0.886  12.413 -13.296  1.00  0.00           O  
ATOM   1630  CG  GLU A 210       0.937  12.095 -17.065  1.00  0.00           C  
ATOM   1631  CD  GLU A 210       1.468  12.951 -18.203  1.00  0.00           C  
ATOM   1632  OE1 GLU A 210       2.458  12.549 -18.854  1.00  0.00           O  
ATOM   1633  OE2 GLU A 210       0.890  14.034 -18.444  1.00  0.00           O  
ATOM   1634  N   TRP A 211       0.646  10.272 -14.020  1.00  0.00           N  
ATOM   1635  CA  TRP A 211       1.702   9.751 -13.159  1.00  0.00           C  
ATOM   1636  C   TRP A 211       2.814   9.115 -13.986  1.00  0.00           C  
ATOM   1637  CB  TRP A 211       1.135   8.729 -12.170  1.00  0.00           C  
ATOM   1638  O   TRP A 211       2.579   8.148 -14.714  1.00  0.00           O  
ATOM   1639  CG  TRP A 211       0.293   9.332 -11.086  1.00  0.00           C  
ATOM   1640  CD1 TRP A 211       0.451  10.559 -10.506  1.00  0.00           C  
ATOM   1641  CD2 TRP A 211      -0.839   8.730 -10.450  1.00  0.00           C  
ATOM   1642  CE2 TRP A 211      -1.318   9.651  -9.492  1.00  0.00           C  
ATOM   1643  CE3 TRP A 211      -1.495   7.501 -10.597  1.00  0.00           C  
ATOM   1644  NE1 TRP A 211      -0.514  10.758  -9.547  1.00  0.00           N  
ATOM   1645  CH2 TRP A 211      -3.049   8.170  -8.849  1.00  0.00           C  
ATOM   1646  CZ2 TRP A 211      -2.426   9.380  -8.685  1.00  0.00           C  
ATOM   1647  CZ3 TRP A 211      -2.597   7.233  -9.792  1.00  0.00           C  
ATOM   1648  N   GLY A 212       3.991   9.624 -13.799  1.00  0.00           N  
ATOM   1649  CA  GLY A 212       5.151   8.938 -14.347  1.00  0.00           C  
ATOM   1650  C   GLY A 212       5.040   8.677 -15.838  1.00  0.00           C  
ATOM   1651  O   GLY A 212       5.496   7.642 -16.327  1.00  0.00           O  
ATOM   1652  N   GLY A 213       4.287   9.494 -16.550  1.00  0.00           N  
ATOM   1653  CA  GLY A 213       4.134   9.388 -17.992  1.00  0.00           C  
ATOM   1654  C   GLY A 213       2.871   8.658 -18.407  1.00  0.00           C  
ATOM   1655  O   GLY A 213       2.616   8.475 -19.599  1.00  0.00           O  
ATOM   1656  N   HIS A 214       2.142   8.188 -17.379  1.00  0.00           N  
ATOM   1657  CA  HIS A 214       0.894   7.488 -17.662  1.00  0.00           C  
ATOM   1658  C   HIS A 214      -0.306   8.415 -17.499  1.00  0.00           C  
ATOM   1659  CB  HIS A 214       0.744   6.270 -16.750  1.00  0.00           C  
ATOM   1660  O   HIS A 214      -0.398   9.151 -16.514  1.00  0.00           O  
ATOM   1661  CG  HIS A 214       1.807   5.237 -16.949  1.00  0.00           C  
ATOM   1662  CD2 HIS A 214       2.962   5.009 -16.279  1.00  0.00           C  
ATOM   1663  ND1 HIS A 214       1.744   4.286 -17.944  1.00  0.00           N  
ATOM   1664  CE1 HIS A 214       2.817   3.516 -17.878  1.00  0.00           C  
ATOM   1665  NE2 HIS A 214       3.572   3.934 -16.876  1.00  0.00           N  
ATOM   1666  N   LYS A 215      -1.073   8.331 -18.522  1.00  0.00           N  
ATOM   1667  CA  LYS A 215      -2.389   8.929 -18.317  1.00  0.00           C  
ATOM   1668  C   LYS A 215      -3.274   8.030 -17.460  1.00  0.00           C  
ATOM   1669  CB  LYS A 215      -3.067   9.207 -19.660  1.00  0.00           C  
ATOM   1670  O   LYS A 215      -3.359   6.824 -17.699  1.00  0.00           O  
ATOM   1671  CG  LYS A 215      -2.407  10.313 -20.470  1.00  0.00           C  
ATOM   1672  CD  LYS A 215      -3.190  10.618 -21.740  1.00  0.00           C  
ATOM   1673  CE  LYS A 215      -2.500  11.684 -22.581  1.00  0.00           C  
ATOM   1674  NZ  LYS A 215      -3.273  11.999 -23.819  1.00  0.00           N  
ATOM   1675  N   VAL A 216      -3.785   8.585 -16.432  1.00  0.00           N  
ATOM   1676  CA  VAL A 216      -4.569   7.822 -15.467  1.00  0.00           C  
ATOM   1677  C   VAL A 216      -6.058   7.993 -15.759  1.00  0.00           C  
ATOM   1678  CB  VAL A 216      -4.257   8.251 -14.016  1.00  0.00           C  
ATOM   1679  O   VAL A 216      -6.545   9.118 -15.896  1.00  0.00           O  
ATOM   1680  CG1 VAL A 216      -5.068   7.423 -13.021  1.00  0.00           C  
ATOM   1681  CG2 VAL A 216      -2.762   8.121 -13.731  1.00  0.00           C  
ATOM   1682  N   PHE A 217      -6.611   6.758 -15.980  1.00  0.00           N  
ATOM   1683  CA  PHE A 217      -8.052   6.745 -16.207  1.00  0.00           C  
ATOM   1684  C   PHE A 217      -8.774   6.049 -15.059  1.00  0.00           C  
ATOM   1685  CB  PHE A 217      -8.382   6.052 -17.532  1.00  0.00           C  
ATOM   1686  O   PHE A 217      -8.311   5.022 -14.558  1.00  0.00           O  
ATOM   1687  CG  PHE A 217      -7.799   6.738 -18.738  1.00  0.00           C  
ATOM   1688  CD1 PHE A 217      -8.536   7.684 -19.441  1.00  0.00           C  
ATOM   1689  CD2 PHE A 217      -6.514   6.438 -19.168  1.00  0.00           C  
ATOM   1690  CE1 PHE A 217      -7.999   8.321 -20.557  1.00  0.00           C  
ATOM   1691  CE2 PHE A 217      -5.970   7.070 -20.283  1.00  0.00           C  
ATOM   1692  CZ  PHE A 217      -6.715   8.011 -20.977  1.00  0.00           C  
ATOM   1693  N   MET A 218      -9.877   6.657 -14.623  1.00  0.00           N  
ATOM   1694  CA  MET A 218     -10.633   6.152 -13.480  1.00  0.00           C  
ATOM   1695  C   MET A 218     -11.674   5.130 -13.925  1.00  0.00           C  
ATOM   1696  CB  MET A 218     -11.314   7.301 -12.735  1.00  0.00           C  
ATOM   1697  O   MET A 218     -12.102   4.288 -13.133  1.00  0.00           O  
ATOM   1698  CG  MET A 218     -10.344   8.336 -12.188  1.00  0.00           C  
ATOM   1699  SD  MET A 218      -9.213   7.640 -10.922  1.00  0.00           S  
ATOM   1700  CE  MET A 218      -7.842   8.824 -11.033  1.00  0.00           C  
ATOM   1701  N   ASP A 219     -11.982   5.176 -15.280  1.00  0.00           N  
ATOM   1702  CA  ASP A 219     -12.869   4.214 -15.927  1.00  0.00           C  
ATOM   1703  C   ASP A 219     -12.327   3.798 -17.292  1.00  0.00           C  
ATOM   1704  CB  ASP A 219     -14.276   4.797 -16.075  1.00  0.00           C  
ATOM   1705  O   ASP A 219     -11.532   4.521 -17.897  1.00  0.00           O  
ATOM   1706  CG  ASP A 219     -14.934   5.107 -14.742  1.00  0.00           C  
ATOM   1707  OD1 ASP A 219     -14.976   4.220 -13.862  1.00  0.00           O  
ATOM   1708  OD2 ASP A 219     -15.416   6.247 -14.570  1.00  0.00           O  
ATOM   1709  N   LYS A 220     -12.563   2.534 -17.558  1.00  0.00           N  
ATOM   1710  CA  LYS A 220     -12.212   2.151 -18.922  1.00  0.00           C  
ATOM   1711  C   LYS A 220     -12.841   3.099 -19.939  1.00  0.00           C  
ATOM   1712  CB  LYS A 220     -12.650   0.713 -19.206  1.00  0.00           C  
ATOM   1713  O   LYS A 220     -13.972   3.554 -19.755  1.00  0.00           O  
ATOM   1714  CG  LYS A 220     -11.823  -0.340 -18.483  1.00  0.00           C  
ATOM   1715  CD  LYS A 220     -12.231  -1.749 -18.894  1.00  0.00           C  
ATOM   1716  CE  LYS A 220     -11.421  -2.804 -18.153  1.00  0.00           C  
ATOM   1717  NZ  LYS A 220     -11.838  -4.188 -18.529  1.00  0.00           N  
ATOM   1718  N   PRO A 221     -11.978   3.677 -20.751  1.00  0.00           N  
ATOM   1719  CA  PRO A 221     -12.650   4.476 -21.778  1.00  0.00           C  
ATOM   1720  C   PRO A 221     -13.838   3.751 -22.407  1.00  0.00           C  
ATOM   1721  CB  PRO A 221     -11.548   4.718 -22.813  1.00  0.00           C  
ATOM   1722  O   PRO A 221     -13.914   2.521 -22.353  1.00  0.00           O  
ATOM   1723  CG  PRO A 221     -10.313   4.144 -22.198  1.00  0.00           C  
ATOM   1724  CD  PRO A 221     -10.707   3.368 -20.974  1.00  0.00           C  
ATOM   1725  N   GLU A 422     -10.481  -3.200 -11.058  1.00  0.00           N  
ATOM   1726  CA  GLU A 422      -9.440  -2.194 -10.874  1.00  0.00           C  
ATOM   1727  C   GLU A 422     -10.041  -0.802 -10.708  1.00  0.00           C  
ATOM   1728  CB  GLU A 422      -8.464  -2.209 -12.053  1.00  0.00           C  
ATOM   1729  O   GLU A 422     -11.085  -0.497 -11.288  1.00  0.00           O  
ATOM   1730  CG  GLU A 422      -7.726  -3.529 -12.225  1.00  0.00           C  
ATOM   1731  CD  GLU A 422      -6.738  -3.814 -11.106  1.00  0.00           C  
ATOM   1732  OE1 GLU A 422      -6.163  -4.926 -11.072  1.00  0.00           O  
ATOM   1733  OE2 GLU A 422      -6.536  -2.919 -10.255  1.00  0.00           O  
ATOM   1734  N   ASN A 423      -9.323   0.007  -9.858  1.00  0.00           N  
ATOM   1735  CA  ASN A 423      -9.770   1.369  -9.587  1.00  0.00           C  
ATOM   1736  C   ASN A 423      -9.127   2.370 -10.542  1.00  0.00           C  
ATOM   1737  CB  ASN A 423      -9.471   1.753  -8.136  1.00  0.00           C  
ATOM   1738  O   ASN A 423      -9.637   3.477 -10.724  1.00  0.00           O  
ATOM   1739  CG  ASN A 423     -10.302   0.967  -7.141  1.00  0.00           C  
ATOM   1740  ND2 ASN A 423      -9.687   0.580  -6.029  1.00  0.00           N  
ATOM   1741  OD1 ASN A 423     -11.486   0.707  -7.370  1.00  0.00           O  
ATOM   1742  N   LEU A 424      -8.064   1.968 -11.220  1.00  0.00           N  
ATOM   1743  CA  LEU A 424      -7.343   2.837 -12.143  1.00  0.00           C  
ATOM   1744  C   LEU A 424      -6.863   2.057 -13.363  1.00  0.00           C  
ATOM   1745  CB  LEU A 424      -6.151   3.494 -11.442  1.00  0.00           C  
ATOM   1746  O   LEU A 424      -6.523   0.877 -13.255  1.00  0.00           O  
ATOM   1747  CG  LEU A 424      -6.484   4.505 -10.344  1.00  0.00           C  
ATOM   1748  CD1 LEU A 424      -5.206   4.998  -9.672  1.00  0.00           C  
ATOM   1749  CD2 LEU A 424      -7.278   5.674 -10.915  1.00  0.00           C  
ATOM   1750  N   TYR A 425      -6.849   2.771 -14.536  1.00  0.00           N  
ATOM   1751  CA  TYR A 425      -6.282   2.227 -15.765  1.00  0.00           C  
ATOM   1752  C   TYR A 425      -5.203   3.148 -16.322  1.00  0.00           C  
ATOM   1753  CB  TYR A 425      -7.378   2.013 -16.814  1.00  0.00           C  
ATOM   1754  O   TYR A 425      -5.365   4.370 -16.330  1.00  0.00           O  
ATOM   1755  CG  TYR A 425      -8.446   1.037 -16.385  1.00  0.00           C  
ATOM   1756  CD1 TYR A 425      -8.316  -0.326 -16.643  1.00  0.00           C  
ATOM   1757  CD2 TYR A 425      -9.588   1.474 -15.722  1.00  0.00           C  
ATOM   1758  CE1 TYR A 425      -9.298  -1.230 -16.252  1.00  0.00           C  
ATOM   1759  CE2 TYR A 425     -10.577   0.580 -15.325  1.00  0.00           C  
ATOM   1760  OH  TYR A 425     -11.399  -1.658 -15.204  1.00  0.00           O  
ATOM   1761  CZ  TYR A 425     -10.423  -0.768 -15.594  1.00  0.00           C  
ATOM   1762  N   PHE A 426      -4.015   2.461 -16.653  1.00  0.00           N  
ATOM   1763  CA  PHE A 426      -2.916   3.209 -17.251  1.00  0.00           C  
ATOM   1764  C   PHE A 426      -2.905   3.038 -18.766  1.00  0.00           C  
ATOM   1765  CB  PHE A 426      -1.575   2.759 -16.663  1.00  0.00           C  
ATOM   1766  O   PHE A 426      -3.197   1.955 -19.275  1.00  0.00           O  
ATOM   1767  CG  PHE A 426      -1.335   3.241 -15.258  1.00  0.00           C  
ATOM   1768  CD1 PHE A 426      -2.293   4.000 -14.596  1.00  0.00           C  
ATOM   1769  CD2 PHE A 426      -0.152   2.935 -14.598  1.00  0.00           C  
ATOM   1770  CE1 PHE A 426      -2.074   4.448 -13.295  1.00  0.00           C  
ATOM   1771  CE2 PHE A 426       0.073   3.379 -13.298  1.00  0.00           C  
ATOM   1772  CZ  PHE A 426      -0.889   4.136 -12.649  1.00  0.00           C  
ATOM   1773  N   GLN A 427      -2.817   4.203 -19.505  1.00  0.00           N  
ATOM   1774  CA  GLN A 427      -2.544   4.201 -20.938  1.00  0.00           C  
ATOM   1775  C   GLN A 427      -1.212   4.880 -21.245  1.00  0.00           C  
ATOM   1776  CB  GLN A 427      -3.674   4.893 -21.702  1.00  0.00           C  
ATOM   1777  O   GLN A 427      -0.850   5.868 -20.603  1.00  0.00           O  
ATOM   1778  CG  GLN A 427      -3.545   4.792 -23.216  1.00  0.00           C  
ATOM   1779  CD  GLN A 427      -4.736   5.384 -23.947  1.00  0.00           C  
ATOM   1780  NE2 GLN A 427      -4.957   4.938 -25.179  1.00  0.00           N  
ATOM   1781  OE1 GLN A 427      -5.451   6.235 -23.408  1.00  0.00           O  
TER    1782      GLN A 427
ENDMDL
END
