# Supplementary material for: Improving Protein Expression, Stability, and Function with ProteinMPNN
Source: J Am Chem Soc. 2024 Jan 9;146(3):2054–61. doi: 10.1021/jacs.3c10941 (PMC10811672; doi:10.1021/jacs.3c10941)
Supplement: Supplementary file 2 — ja3c10941_si_002.zip [file ja3c10941_si_002.zip › Sumida_Design_Structures_Idealizing_with_ProteinMPNN/TEV/hyperTEV0013_m2_23.pdb]

MODEL     1
ATOM      1  N   MET A   1       0.542 -21.739 -28.716  1.00  0.00           N  
ATOM      2  CA  MET A   1       1.701 -21.081 -29.312  1.00  0.00           C  
ATOM      3  C   MET A   1       2.550 -20.401 -28.243  1.00  0.00           C  
ATOM      4  CB  MET A   1       1.259 -20.057 -30.359  1.00  0.00           C  
ATOM      5  O   MET A   1       2.027 -19.671 -27.400  1.00  0.00           O  
ATOM      6  CG  MET A   1       1.375 -20.555 -31.790  1.00  0.00           C  
ATOM      7  SD  MET A   1       1.098 -19.223 -33.022  1.00  0.00           S  
ATOM      8  CE  MET A   1       0.950 -20.213 -34.536  1.00  0.00           C  
ATOM      9  N   LEU A   2       3.607 -21.040 -27.692  1.00  0.00           N  
ATOM     10  CA  LEU A   2       4.573 -20.478 -26.755  1.00  0.00           C  
ATOM     11  C   LEU A   2       5.459 -19.443 -27.442  1.00  0.00           C  
ATOM     12  CB  LEU A   2       5.438 -21.585 -26.148  1.00  0.00           C  
ATOM     13  O   LEU A   2       6.035 -19.716 -28.498  1.00  0.00           O  
ATOM     14  CG  LEU A   2       4.948 -22.182 -24.828  1.00  0.00           C  
ATOM     15  CD1 LEU A   2       4.950 -23.705 -24.902  1.00  0.00           C  
ATOM     16  CD2 LEU A   2       5.810 -21.697 -23.668  1.00  0.00           C  
ATOM     17  N   SER A   3       5.025 -18.292 -27.602  1.00  0.00           N  
ATOM     18  CA  SER A   3       5.821 -17.192 -28.136  1.00  0.00           C  
ATOM     19  C   SER A   3       6.914 -16.775 -27.157  1.00  0.00           C  
ATOM     20  CB  SER A   3       4.930 -15.992 -28.459  1.00  0.00           C  
ATOM     21  O   SER A   3       6.848 -17.099 -25.970  1.00  0.00           O  
ATOM     22  OG  SER A   3       5.712 -14.840 -28.723  1.00  0.00           O  
ATOM     23  N   ALA A   4       8.121 -16.283 -27.761  1.00  0.00           N  
ATOM     24  CA  ALA A   4       9.292 -15.762 -27.061  1.00  0.00           C  
ATOM     25  C   ALA A   4       8.911 -14.606 -26.140  1.00  0.00           C  
ATOM     26  CB  ALA A   4      10.354 -15.313 -28.061  1.00  0.00           C  
ATOM     27  O   ALA A   4       9.537 -14.404 -25.096  1.00  0.00           O  
ATOM     28  N   ALA A   5       7.734 -13.997 -26.510  1.00  0.00           N  
ATOM     29  CA  ALA A   5       7.300 -12.860 -25.702  1.00  0.00           C  
ATOM     30  C   ALA A   5       5.949 -13.135 -25.048  1.00  0.00           C  
ATOM     31  CB  ALA A   5       7.226 -11.597 -26.558  1.00  0.00           C  
ATOM     32  O   ALA A   5       5.094 -13.804 -25.633  1.00  0.00           O  
ATOM     33  N   PRO A   6       5.892 -12.750 -23.735  1.00  0.00           N  
ATOM     34  CA  PRO A   6       4.581 -12.932 -23.109  1.00  0.00           C  
ATOM     35  C   PRO A   6       3.467 -12.191 -23.845  1.00  0.00           C  
ATOM     36  CB  PRO A   6       4.779 -12.362 -21.702  1.00  0.00           C  
ATOM     37  O   PRO A   6       3.722 -11.172 -24.493  1.00  0.00           O  
ATOM     38  CG  PRO A   6       6.260 -12.242 -21.544  1.00  0.00           C  
ATOM     39  CD  PRO A   6       6.883 -12.190 -22.910  1.00  0.00           C  
ATOM     40  N   GLY A   7       2.314 -12.881 -24.143  1.00  0.00           N  
ATOM     41  CA  GLY A   7       1.144 -12.268 -24.754  1.00  0.00           C  
ATOM     42  C   GLY A   7       0.550 -11.152 -23.917  1.00  0.00           C  
ATOM     43  O   GLY A   7       1.085 -10.808 -22.861  1.00  0.00           O  
ATOM     44  N   PRO A   8      -0.414 -10.532 -24.464  1.00  0.00           N  
ATOM     45  CA  PRO A   8      -1.092  -9.467 -23.722  1.00  0.00           C  
ATOM     46  C   PRO A   8      -1.647  -9.944 -22.381  1.00  0.00           C  
ATOM     47  CB  PRO A   8      -2.223  -9.046 -24.663  1.00  0.00           C  
ATOM     48  O   PRO A   8      -2.065 -11.098 -22.258  1.00  0.00           O  
ATOM     49  CG  PRO A   8      -2.456 -10.236 -25.536  1.00  0.00           C  
ATOM     50  CD  PRO A   8      -1.173 -11.009 -25.642  1.00  0.00           C  
ATOM     51  N   ARG A   9      -1.494  -9.106 -21.410  1.00  0.00           N  
ATOM     52  CA  ARG A   9      -2.082  -9.412 -20.110  1.00  0.00           C  
ATOM     53  C   ARG A   9      -3.194  -8.427 -19.767  1.00  0.00           C  
ATOM     54  CB  ARG A   9      -1.010  -9.394 -19.018  1.00  0.00           C  
ATOM     55  O   ARG A   9      -3.058  -7.224 -19.999  1.00  0.00           O  
ATOM     56  CG  ARG A   9      -1.536  -9.744 -17.634  1.00  0.00           C  
ATOM     57  CD  ARG A   9      -0.406  -9.900 -16.625  1.00  0.00           C  
ATOM     58  NE  ARG A   9       0.406 -11.081 -16.905  1.00  0.00           N  
ATOM     59  NH1 ARG A   9      -1.100 -12.585 -16.007  1.00  0.00           N  
ATOM     60  NH2 ARG A   9       0.874 -13.329 -16.904  1.00  0.00           N  
ATOM     61  CZ  ARG A   9       0.058 -12.329 -16.605  1.00  0.00           C  
ATOM     62  N   ASP A  10      -4.199  -8.963 -19.207  1.00  0.00           N  
ATOM     63  CA  ASP A  10      -5.314  -8.139 -18.751  1.00  0.00           C  
ATOM     64  C   ASP A  10      -5.070  -7.621 -17.335  1.00  0.00           C  
ATOM     65  CB  ASP A  10      -6.622  -8.929 -18.804  1.00  0.00           C  
ATOM     66  O   ASP A  10      -5.121  -8.387 -16.371  1.00  0.00           O  
ATOM     67  CG  ASP A  10      -7.839  -8.087 -18.463  1.00  0.00           C  
ATOM     68  OD1 ASP A  10      -7.698  -6.858 -18.283  1.00  0.00           O  
ATOM     69  OD2 ASP A  10      -8.947  -8.657 -18.370  1.00  0.00           O  
ATOM     70  N   TYR A  11      -4.856  -6.259 -17.179  1.00  0.00           N  
ATOM     71  CA  TYR A  11      -4.572  -5.682 -15.870  1.00  0.00           C  
ATOM     72  C   TYR A  11      -5.834  -5.098 -15.246  1.00  0.00           C  
ATOM     73  CB  TYR A  11      -3.496  -4.598 -15.982  1.00  0.00           C  
ATOM     74  O   TYR A  11      -5.781  -4.496 -14.171  1.00  0.00           O  
ATOM     75  CG  TYR A  11      -2.118  -5.139 -16.279  1.00  0.00           C  
ATOM     76  CD1 TYR A  11      -1.318  -5.655 -15.263  1.00  0.00           C  
ATOM     77  CD2 TYR A  11      -1.614  -5.134 -17.575  1.00  0.00           C  
ATOM     78  CE1 TYR A  11      -0.047  -6.153 -15.531  1.00  0.00           C  
ATOM     79  CE2 TYR A  11      -0.344  -5.629 -17.855  1.00  0.00           C  
ATOM     80  OH  TYR A  11       1.688  -6.627 -17.099  1.00  0.00           O  
ATOM     81  CZ  TYR A  11       0.430  -6.136 -16.828  1.00  0.00           C  
ATOM     82  N   ASN A  12      -6.954  -5.278 -15.861  1.00  0.00           N  
ATOM     83  CA  ASN A  12      -8.217  -4.706 -15.407  1.00  0.00           C  
ATOM     84  C   ASN A  12      -8.635  -5.273 -14.054  1.00  0.00           C  
ATOM     85  CB  ASN A  12      -9.316  -4.943 -16.445  1.00  0.00           C  
ATOM     86  O   ASN A  12      -9.108  -4.536 -13.187  1.00  0.00           O  
ATOM     87  CG  ASN A  12      -9.231  -3.984 -17.616  1.00  0.00           C  
ATOM     88  ND2 ASN A  12      -9.803  -4.378 -18.748  1.00  0.00           N  
ATOM     89  OD1 ASN A  12      -8.655  -2.899 -17.505  1.00  0.00           O  
ATOM     90  N   PRO A  13      -8.373  -6.522 -13.853  1.00  0.00           N  
ATOM     91  CA  PRO A  13      -8.743  -7.039 -12.534  1.00  0.00           C  
ATOM     92  C   PRO A  13      -8.000  -6.340 -11.397  1.00  0.00           C  
ATOM     93  CB  PRO A  13      -8.354  -8.517 -12.612  1.00  0.00           C  
ATOM     94  O   PRO A  13      -8.547  -6.183 -10.302  1.00  0.00           O  
ATOM     95  CG  PRO A  13      -8.481  -8.869 -14.060  1.00  0.00           C  
ATOM     96  CD  PRO A  13      -8.014  -7.699 -14.877  1.00  0.00           C  
ATOM     97  N   ILE A  14      -6.828  -5.876 -11.659  1.00  0.00           N  
ATOM     98  CA  ILE A  14      -6.054  -5.151 -10.659  1.00  0.00           C  
ATOM     99  C   ILE A  14      -6.490  -3.687 -10.630  1.00  0.00           C  
ATOM    100  CB  ILE A  14      -4.537  -5.253 -10.934  1.00  0.00           C  
ATOM    101  O   ILE A  14      -6.781  -3.141  -9.564  1.00  0.00           O  
ATOM    102  CG1 ILE A  14      -4.072  -6.710 -10.826  1.00  0.00           C  
ATOM    103  CG2 ILE A  14      -3.752  -4.354  -9.975  1.00  0.00           C  
ATOM    104  CD1 ILE A  14      -2.650  -6.943 -11.318  1.00  0.00           C  
ATOM    105  N   SER A  15      -6.583  -3.085 -11.810  1.00  0.00           N  
ATOM    106  CA  SER A  15      -6.889  -1.660 -11.880  1.00  0.00           C  
ATOM    107  C   SER A  15      -8.270  -1.362 -11.305  1.00  0.00           C  
ATOM    108  CB  SER A  15      -6.812  -1.166 -13.325  1.00  0.00           C  
ATOM    109  O   SER A  15      -8.488  -0.301 -10.718  1.00  0.00           O  
ATOM    110  OG  SER A  15      -7.760  -1.836 -14.138  1.00  0.00           O  
ATOM    111  N   ASP A  16      -9.242  -2.299 -11.399  1.00  0.00           N  
ATOM    112  CA  ASP A  16     -10.599  -2.123 -10.890  1.00  0.00           C  
ATOM    113  C   ASP A  16     -10.619  -2.137  -9.363  1.00  0.00           C  
ATOM    114  CB  ASP A  16     -11.524  -3.211 -11.438  1.00  0.00           C  
ATOM    115  O   ASP A  16     -11.610  -1.739  -8.747  1.00  0.00           O  
ATOM    116  CG  ASP A  16     -11.838  -3.035 -12.914  1.00  0.00           C  
ATOM    117  OD1 ASP A  16     -11.578  -1.945 -13.467  1.00  0.00           O  
ATOM    118  OD2 ASP A  16     -12.353  -3.994 -13.528  1.00  0.00           O  
ATOM    119  N   ARG A  17      -9.470  -2.566  -8.783  1.00  0.00           N  
ATOM    120  CA  ARG A  17      -9.411  -2.668  -7.329  1.00  0.00           C  
ATOM    121  C   ARG A  17      -8.651  -1.491  -6.728  1.00  0.00           C  
ATOM    122  CB  ARG A  17      -8.756  -3.985  -6.908  1.00  0.00           C  
ATOM    123  O   ARG A  17      -8.483  -1.410  -5.509  1.00  0.00           O  
ATOM    124  CG  ARG A  17      -9.509  -5.223  -7.368  1.00  0.00           C  
ATOM    125  CD  ARG A  17     -10.945  -5.230  -6.863  1.00  0.00           C  
ATOM    126  NE  ARG A  17     -11.653  -6.440  -7.270  1.00  0.00           N  
ATOM    127  NH1 ARG A  17     -13.508  -5.328  -8.084  1.00  0.00           N  
ATOM    128  NH2 ARG A  17     -13.408  -7.617  -8.170  1.00  0.00           N  
ATOM    129  CZ  ARG A  17     -12.855  -6.459  -7.840  1.00  0.00           C  
ATOM    130  N   ILE A  18      -8.156  -0.621  -7.582  1.00  0.00           N  
ATOM    131  CA  ILE A  18      -7.406   0.539  -7.113  1.00  0.00           C  
ATOM    132  C   ILE A  18      -8.372   1.613  -6.620  1.00  0.00           C  
ATOM    133  CB  ILE A  18      -6.492   1.107  -8.222  1.00  0.00           C  
ATOM    134  O   ILE A  18      -9.378   1.900  -7.274  1.00  0.00           O  
ATOM    135  CG1 ILE A  18      -5.367   0.118  -8.546  1.00  0.00           C  
ATOM    136  CG2 ILE A  18      -5.923   2.468  -7.807  1.00  0.00           C  
ATOM    137  CD1 ILE A  18      -4.502   0.531  -9.730  1.00  0.00           C  
ATOM    138  N   VAL A  19      -8.094   2.167  -5.446  1.00  0.00           N  
ATOM    139  CA  VAL A  19      -8.882   3.253  -4.870  1.00  0.00           C  
ATOM    140  C   VAL A  19      -7.990   4.469  -4.633  1.00  0.00           C  
ATOM    141  CB  VAL A  19      -9.560   2.824  -3.550  1.00  0.00           C  
ATOM    142  O   VAL A  19      -6.775   4.334  -4.473  1.00  0.00           O  
ATOM    143  CG1 VAL A  19     -10.512   1.652  -3.788  1.00  0.00           C  
ATOM    144  CG2 VAL A  19      -8.508   2.458  -2.504  1.00  0.00           C  
ATOM    145  N   ARG A  20      -8.643   5.631  -4.740  1.00  0.00           N  
ATOM    146  CA  ARG A  20      -7.995   6.869  -4.322  1.00  0.00           C  
ATOM    147  C   ARG A  20      -8.351   7.214  -2.880  1.00  0.00           C  
ATOM    148  CB  ARG A  20      -8.388   8.022  -5.249  1.00  0.00           C  
ATOM    149  O   ARG A  20      -9.530   7.300  -2.529  1.00  0.00           O  
ATOM    150  CG  ARG A  20      -7.641   9.317  -4.972  1.00  0.00           C  
ATOM    151  CD  ARG A  20      -7.987  10.396  -5.988  1.00  0.00           C  
ATOM    152  NE  ARG A  20      -9.355  10.878  -5.818  1.00  0.00           N  
ATOM    153  NH1 ARG A  20      -9.328  12.238  -7.686  1.00  0.00           N  
ATOM    154  NH2 ARG A  20     -11.208  12.114  -6.380  1.00  0.00           N  
ATOM    155  CZ  ARG A  20      -9.960  11.742  -6.629  1.00  0.00           C  
ATOM    156  N   LEU A  21      -7.272   7.368  -2.066  1.00  0.00           N  
ATOM    157  CA  LEU A  21      -7.444   7.694  -0.655  1.00  0.00           C  
ATOM    158  C   LEU A  21      -6.988   9.120  -0.367  1.00  0.00           C  
ATOM    159  CB  LEU A  21      -6.664   6.710   0.222  1.00  0.00           C  
ATOM    160  O   LEU A  21      -5.875   9.506  -0.731  1.00  0.00           O  
ATOM    161  CG  LEU A  21      -6.952   5.225  -0.006  1.00  0.00           C  
ATOM    162  CD1 LEU A  21      -5.903   4.368   0.696  1.00  0.00           C  
ATOM    163  CD2 LEU A  21      -8.352   4.870   0.482  1.00  0.00           C  
ATOM    164  N   THR A  22      -7.896   9.838   0.232  1.00  0.00           N  
ATOM    165  CA  THR A  22      -7.544  11.189   0.655  1.00  0.00           C  
ATOM    166  C   THR A  22      -7.780  11.365   2.153  1.00  0.00           C  
ATOM    167  CB  THR A  22      -8.351  12.245  -0.122  1.00  0.00           C  
ATOM    168  O   THR A  22      -8.922  11.329   2.615  1.00  0.00           O  
ATOM    169  CG2 THR A  22      -7.921  13.657   0.261  1.00  0.00           C  
ATOM    170  OG1 THR A  22      -8.142  12.059  -1.527  1.00  0.00           O  
ATOM    171  N   ASN A  23      -6.646  11.485   2.914  1.00  0.00           N  
ATOM    172  CA  ASN A  23      -6.686  11.751   4.348  1.00  0.00           C  
ATOM    173  C   ASN A  23      -6.550  13.242   4.645  1.00  0.00           C  
ATOM    174  CB  ASN A  23      -5.592  10.964   5.071  1.00  0.00           C  
ATOM    175  O   ASN A  23      -5.504  13.838   4.385  1.00  0.00           O  
ATOM    176  CG  ASN A  23      -5.681  11.091   6.579  1.00  0.00           C  
ATOM    177  ND2 ASN A  23      -5.018  10.187   7.290  1.00  0.00           N  
ATOM    178  OD1 ASN A  23      -6.341  11.993   7.100  1.00  0.00           O  
ATOM    179  N   THR A  24      -7.627  13.798   5.155  1.00  0.00           N  
ATOM    180  CA  THR A  24      -7.658  15.207   5.529  1.00  0.00           C  
ATOM    181  C   THR A  24      -7.682  15.364   7.046  1.00  0.00           C  
ATOM    182  CB  THR A  24      -8.878  15.921   4.917  1.00  0.00           C  
ATOM    183  O   THR A  24      -8.626  14.924   7.706  1.00  0.00           O  
ATOM    184  CG2 THR A  24      -8.847  17.417   5.216  1.00  0.00           C  
ATOM    185  OG1 THR A  24      -8.874  15.729   3.497  1.00  0.00           O  
ATOM    186  N   SER A  25      -6.536  15.885   7.590  1.00  0.00           N  
ATOM    187  CA  SER A  25      -6.406  16.087   9.030  1.00  0.00           C  
ATOM    188  C   SER A  25      -5.600  17.344   9.341  1.00  0.00           C  
ATOM    189  CB  SER A  25      -5.745  14.873   9.684  1.00  0.00           C  
ATOM    190  O   SER A  25      -4.585  17.613   8.694  1.00  0.00           O  
ATOM    191  OG  SER A  25      -6.519  13.704   9.472  1.00  0.00           O  
ATOM    192  N   ASP A  26      -6.142  18.159  10.280  1.00  0.00           N  
ATOM    193  CA  ASP A  26      -5.443  19.332  10.795  1.00  0.00           C  
ATOM    194  C   ASP A  26      -5.040  20.273   9.662  1.00  0.00           C  
ATOM    195  CB  ASP A  26      -4.208  18.913  11.595  1.00  0.00           C  
ATOM    196  O   ASP A  26      -3.912  20.767   9.630  1.00  0.00           O  
ATOM    197  CG  ASP A  26      -4.550  18.105  12.834  1.00  0.00           C  
ATOM    198  OD1 ASP A  26      -5.609  18.352  13.451  1.00  0.00           O  
ATOM    199  OD2 ASP A  26      -3.752  17.215  13.200  1.00  0.00           O  
ATOM    200  N   GLY A  27      -5.934  20.496   8.610  1.00  0.00           N  
ATOM    201  CA  GLY A  27      -5.705  21.445   7.532  1.00  0.00           C  
ATOM    202  C   GLY A  27      -4.821  20.894   6.429  1.00  0.00           C  
ATOM    203  O   GLY A  27      -4.496  21.602   5.474  1.00  0.00           O  
ATOM    204  N   TYR A  28      -4.352  19.655   6.585  1.00  0.00           N  
ATOM    205  CA  TYR A  28      -3.516  19.020   5.572  1.00  0.00           C  
ATOM    206  C   TYR A  28      -4.241  17.846   4.924  1.00  0.00           C  
ATOM    207  CB  TYR A  28      -2.196  18.543   6.186  1.00  0.00           C  
ATOM    208  O   TYR A  28      -5.074  17.196   5.560  1.00  0.00           O  
ATOM    209  CG  TYR A  28      -1.311  19.667   6.670  1.00  0.00           C  
ATOM    210  CD1 TYR A  28      -0.337  20.218   5.841  1.00  0.00           C  
ATOM    211  CD2 TYR A  28      -1.448  20.178   7.956  1.00  0.00           C  
ATOM    212  CE1 TYR A  28       0.482  21.252   6.283  1.00  0.00           C  
ATOM    213  CE2 TYR A  28      -0.634  21.212   8.409  1.00  0.00           C  
ATOM    214  OH  TYR A  28       1.134  22.765   8.009  1.00  0.00           O  
ATOM    215  CZ  TYR A  28       0.326  21.742   7.566  1.00  0.00           C  
ATOM    216  N   SER A  29      -3.911  17.642   3.634  1.00  0.00           N  
ATOM    217  CA  SER A  29      -4.491  16.517   2.907  1.00  0.00           C  
ATOM    218  C   SER A  29      -3.414  15.700   2.202  1.00  0.00           C  
ATOM    219  CB  SER A  29      -5.518  17.010   1.887  1.00  0.00           C  
ATOM    220  O   SER A  29      -2.514  16.260   1.573  1.00  0.00           O  
ATOM    221  OG  SER A  29      -6.169  15.918   1.260  1.00  0.00           O  
ATOM    222  N   ILE A  30      -3.442  14.413   2.507  1.00  0.00           N  
ATOM    223  CA  ILE A  30      -2.571  13.478   1.803  1.00  0.00           C  
ATOM    224  C   ILE A  30      -3.410  12.557   0.920  1.00  0.00           C  
ATOM    225  CB  ILE A  30      -1.720  12.647   2.789  1.00  0.00           C  
ATOM    226  O   ILE A  30      -4.381  11.956   1.386  1.00  0.00           O  
ATOM    227  CG1 ILE A  30      -0.865  13.570   3.666  1.00  0.00           C  
ATOM    228  CG2 ILE A  30      -0.844  11.644   2.033  1.00  0.00           C  
ATOM    229  CD1 ILE A  30      -0.107  12.846   4.771  1.00  0.00           C  
ATOM    230  N   THR A  31      -3.044  12.578  -0.373  1.00  0.00           N  
ATOM    231  CA  THR A  31      -3.741  11.719  -1.324  1.00  0.00           C  
ATOM    232  C   THR A  31      -2.804  10.647  -1.873  1.00  0.00           C  
ATOM    233  CB  THR A  31      -4.326  12.538  -2.490  1.00  0.00           C  
ATOM    234  O   THR A  31      -1.688  10.950  -2.300  1.00  0.00           O  
ATOM    235  CG2 THR A  31      -5.052  11.637  -3.484  1.00  0.00           C  
ATOM    236  OG1 THR A  31      -5.252  13.501  -1.972  1.00  0.00           O  
ATOM    237  N   GLU A  32      -3.295   9.432  -1.840  1.00  0.00           N  
ATOM    238  CA  GLU A  32      -2.560   8.284  -2.360  1.00  0.00           C  
ATOM    239  C   GLU A  32      -3.508   7.234  -2.932  1.00  0.00           C  
ATOM    240  CB  GLU A  32      -1.687   7.664  -1.266  1.00  0.00           C  
ATOM    241  O   GLU A  32      -4.729   7.370  -2.829  1.00  0.00           O  
ATOM    242  CG  GLU A  32      -0.674   8.629  -0.667  1.00  0.00           C  
ATOM    243  CD  GLU A  32       0.172   8.005   0.432  1.00  0.00           C  
ATOM    244  OE1 GLU A  32       1.122   8.663   0.914  1.00  0.00           O  
ATOM    245  OE2 GLU A  32      -0.118   6.849   0.814  1.00  0.00           O  
ATOM    246  N   TYR A  33      -2.929   6.245  -3.491  1.00  0.00           N  
ATOM    247  CA  TYR A  33      -3.717   5.111  -3.962  1.00  0.00           C  
ATOM    248  C   TYR A  33      -3.752   4.001  -2.918  1.00  0.00           C  
ATOM    249  CB  TYR A  33      -3.150   4.571  -5.278  1.00  0.00           C  
ATOM    250  O   TYR A  33      -2.984   4.023  -1.953  1.00  0.00           O  
ATOM    251  CG  TYR A  33      -3.414   5.466  -6.465  1.00  0.00           C  
ATOM    252  CD1 TYR A  33      -4.715   5.742  -6.878  1.00  0.00           C  
ATOM    253  CD2 TYR A  33      -2.363   6.035  -7.176  1.00  0.00           C  
ATOM    254  CE1 TYR A  33      -4.963   6.564  -7.972  1.00  0.00           C  
ATOM    255  CE2 TYR A  33      -2.600   6.859  -8.272  1.00  0.00           C  
ATOM    256  OH  TYR A  33      -4.141   7.932  -9.745  1.00  0.00           O  
ATOM    257  CZ  TYR A  33      -3.901   7.118  -8.661  1.00  0.00           C  
ATOM    258  N   GLY A  34      -4.647   3.117  -3.088  1.00  0.00           N  
ATOM    259  CA  GLY A  34      -4.785   1.877  -2.341  1.00  0.00           C  
ATOM    260  C   GLY A  34      -5.366   0.744  -3.166  1.00  0.00           C  
ATOM    261  O   GLY A  34      -5.823   0.960  -4.290  1.00  0.00           O  
ATOM    262  N   ILE A  35      -5.176  -0.452  -2.603  1.00  0.00           N  
ATOM    263  CA  ILE A  35      -5.704  -1.640  -3.264  1.00  0.00           C  
ATOM    264  C   ILE A  35      -6.845  -2.227  -2.435  1.00  0.00           C  
ATOM    265  CB  ILE A  35      -4.602  -2.701  -3.486  1.00  0.00           C  
ATOM    266  O   ILE A  35      -6.654  -2.587  -1.271  1.00  0.00           O  
ATOM    267  CG1 ILE A  35      -3.426  -2.094  -4.259  1.00  0.00           C  
ATOM    268  CG2 ILE A  35      -5.168  -3.922  -4.217  1.00  0.00           C  
ATOM    269  CD1 ILE A  35      -2.155  -2.932  -4.210  1.00  0.00           C  
ATOM    270  N   GLY A  36      -8.025  -2.311  -3.081  1.00  0.00           N  
ATOM    271  CA  GLY A  36      -9.144  -2.963  -2.420  1.00  0.00           C  
ATOM    272  C   GLY A  36      -9.065  -4.477  -2.467  1.00  0.00           C  
ATOM    273  O   GLY A  36      -8.720  -5.054  -3.500  1.00  0.00           O  
ATOM    274  N   TYR A  37      -9.374  -5.190  -1.367  1.00  0.00           N  
ATOM    275  CA  TYR A  37      -9.407  -6.636  -1.177  1.00  0.00           C  
ATOM    276  C   TYR A  37     -10.424  -7.022  -0.109  1.00  0.00           C  
ATOM    277  CB  TYR A  37      -8.020  -7.160  -0.791  1.00  0.00           C  
ATOM    278  O   TYR A  37     -10.143  -6.926   1.088  1.00  0.00           O  
ATOM    279  CG  TYR A  37      -7.917  -8.665  -0.798  1.00  0.00           C  
ATOM    280  CD1 TYR A  37      -8.229  -9.410   0.337  1.00  0.00           C  
ATOM    281  CD2 TYR A  37      -7.506  -9.346  -1.939  1.00  0.00           C  
ATOM    282  CE1 TYR A  37      -8.133 -10.798   0.336  1.00  0.00           C  
ATOM    283  CE2 TYR A  37      -7.406 -10.734  -1.952  1.00  0.00           C  
ATOM    284  OH  TYR A  37      -7.625 -12.823  -0.819  1.00  0.00           O  
ATOM    285  CZ  TYR A  37      -7.722 -11.450  -0.812  1.00  0.00           C  
ATOM    286  N   GLY A  38     -11.630  -7.502  -0.581  1.00  0.00           N  
ATOM    287  CA  GLY A  38     -12.677  -7.727   0.403  1.00  0.00           C  
ATOM    288  C   GLY A  38     -13.066  -6.470   1.158  1.00  0.00           C  
ATOM    289  O   GLY A  38     -13.337  -5.432   0.549  1.00  0.00           O  
ATOM    290  N   PRO A  39     -13.134  -6.508   2.493  1.00  0.00           N  
ATOM    291  CA  PRO A  39     -13.437  -5.325   3.301  1.00  0.00           C  
ATOM    292  C   PRO A  39     -12.190  -4.520   3.661  1.00  0.00           C  
ATOM    293  CB  PRO A  39     -14.089  -5.912   4.556  1.00  0.00           C  
ATOM    294  O   PRO A  39     -12.225  -3.698   4.580  1.00  0.00           O  
ATOM    295  CG  PRO A  39     -13.407  -7.226   4.761  1.00  0.00           C  
ATOM    296  CD  PRO A  39     -13.125  -7.832   3.416  1.00  0.00           C  
ATOM    297  N   LEU A  40     -11.135  -4.789   2.927  1.00  0.00           N  
ATOM    298  CA  LEU A  40      -9.846  -4.218   3.303  1.00  0.00           C  
ATOM    299  C   LEU A  40      -9.320  -3.296   2.209  1.00  0.00           C  
ATOM    300  CB  LEU A  40      -8.830  -5.329   3.584  1.00  0.00           C  
ATOM    301  O   LEU A  40      -9.648  -3.470   1.033  1.00  0.00           O  
ATOM    302  CG  LEU A  40      -9.276  -6.428   4.549  1.00  0.00           C  
ATOM    303  CD1 LEU A  40      -8.225  -7.531   4.619  1.00  0.00           C  
ATOM    304  CD2 LEU A  40      -9.542  -5.848   5.934  1.00  0.00           C  
ATOM    305  N   VAL A  41      -8.521  -2.365   2.623  1.00  0.00           N  
ATOM    306  CA  VAL A  41      -7.720  -1.559   1.707  1.00  0.00           C  
ATOM    307  C   VAL A  41      -6.251  -1.617   2.118  1.00  0.00           C  
ATOM    308  CB  VAL A  41      -8.206  -0.093   1.669  1.00  0.00           C  
ATOM    309  O   VAL A  41      -5.915  -1.381   3.281  1.00  0.00           O  
ATOM    310  CG1 VAL A  41      -7.248   0.771   0.850  1.00  0.00           C  
ATOM    311  CG2 VAL A  41      -9.621  -0.014   1.100  1.00  0.00           C  
ATOM    312  N   ILE A  42      -5.433  -2.012   1.173  1.00  0.00           N  
ATOM    313  CA  ILE A  42      -3.990  -2.084   1.368  1.00  0.00           C  
ATOM    314  C   ILE A  42      -3.331  -0.824   0.812  1.00  0.00           C  
ATOM    315  CB  ILE A  42      -3.391  -3.342   0.700  1.00  0.00           C  
ATOM    316  O   ILE A  42      -3.498  -0.496  -0.365  1.00  0.00           O  
ATOM    317  CG1 ILE A  42      -4.078  -4.606   1.228  1.00  0.00           C  
ATOM    318  CG2 ILE A  42      -1.877  -3.406   0.928  1.00  0.00           C  
ATOM    319  CD1 ILE A  42      -5.232  -5.091   0.360  1.00  0.00           C  
ATOM    320  N   THR A  43      -2.525  -0.087   1.643  1.00  0.00           N  
ATOM    321  CA  THR A  43      -1.875   1.139   1.193  1.00  0.00           C  
ATOM    322  C   THR A  43      -0.645   1.443   2.045  1.00  0.00           C  
ATOM    323  CB  THR A  43      -2.844   2.335   1.241  1.00  0.00           C  
ATOM    324  O   THR A  43      -0.163   0.578   2.778  1.00  0.00           O  
ATOM    325  CG2 THR A  43      -3.151   2.737   2.680  1.00  0.00           C  
ATOM    326  OG1 THR A  43      -2.252   3.449   0.561  1.00  0.00           O  
ATOM    327  N   ASN A  44      -0.069   2.668   1.832  1.00  0.00           N  
ATOM    328  CA  ASN A  44       1.107   3.064   2.598  1.00  0.00           C  
ATOM    329  C   ASN A  44       0.729   3.553   3.994  1.00  0.00           C  
ATOM    330  CB  ASN A  44       1.895   4.144   1.853  1.00  0.00           C  
ATOM    331  O   ASN A  44      -0.290   4.225   4.166  1.00  0.00           O  
ATOM    332  CG  ASN A  44       2.404   3.671   0.506  1.00  0.00           C  
ATOM    333  ND2 ASN A  44       3.546   2.993   0.509  1.00  0.00           N  
ATOM    334  OD1 ASN A  44       1.777   3.914  -0.528  1.00  0.00           O  
ATOM    335  N   ALA A  45       1.534   3.199   4.974  1.00  0.00           N  
ATOM    336  CA  ALA A  45       1.344   3.651   6.349  1.00  0.00           C  
ATOM    337  C   ALA A  45       1.476   5.168   6.451  1.00  0.00           C  
ATOM    338  CB  ALA A  45       2.346   2.970   7.277  1.00  0.00           C  
ATOM    339  O   ALA A  45       0.822   5.800   7.284  1.00  0.00           O  
ATOM    340  N   HIS A  46       2.263   5.691   5.578  1.00  0.00           N  
ATOM    341  CA  HIS A  46       2.506   7.126   5.679  1.00  0.00           C  
ATOM    342  C   HIS A  46       1.283   7.924   5.240  1.00  0.00           C  
ATOM    343  CB  HIS A  46       3.721   7.524   4.839  1.00  0.00           C  
ATOM    344  O   HIS A  46       1.295   9.157   5.277  1.00  0.00           O  
ATOM    345  CG  HIS A  46       3.522   7.337   3.369  1.00  0.00           C  
ATOM    346  CD2 HIS A  46       2.824   8.066   2.466  1.00  0.00           C  
ATOM    347  ND1 HIS A  46       4.078   6.287   2.670  1.00  0.00           N  
ATOM    348  CE1 HIS A  46       3.730   6.381   1.397  1.00  0.00           C  
ATOM    349  NE2 HIS A  46       2.969   7.451   1.247  1.00  0.00           N  
ATOM    350  N   LEU A  47       0.208   7.266   4.800  1.00  0.00           N  
ATOM    351  CA  LEU A  47      -1.072   7.929   4.575  1.00  0.00           C  
ATOM    352  C   LEU A  47      -1.590   8.561   5.862  1.00  0.00           C  
ATOM    353  CB  LEU A  47      -2.101   6.936   4.029  1.00  0.00           C  
ATOM    354  O   LEU A  47      -2.327   9.550   5.821  1.00  0.00           O  
ATOM    355  CG  LEU A  47      -3.512   7.481   3.798  1.00  0.00           C  
ATOM    356  CD1 LEU A  47      -3.504   8.512   2.674  1.00  0.00           C  
ATOM    357  CD2 LEU A  47      -4.479   6.345   3.481  1.00  0.00           C  
ATOM    358  N   PHE A  48      -1.192   7.977   7.045  1.00  0.00           N  
ATOM    359  CA  PHE A  48      -1.696   8.407   8.344  1.00  0.00           C  
ATOM    360  C   PHE A  48      -0.623   9.163   9.118  1.00  0.00           C  
ATOM    361  CB  PHE A  48      -2.182   7.203   9.159  1.00  0.00           C  
ATOM    362  O   PHE A  48      -0.376   8.873  10.291  1.00  0.00           O  
ATOM    363  CG  PHE A  48      -3.389   6.521   8.573  1.00  0.00           C  
ATOM    364  CD1 PHE A  48      -4.657   7.066   8.731  1.00  0.00           C  
ATOM    365  CD2 PHE A  48      -3.254   5.334   7.865  1.00  0.00           C  
ATOM    366  CE1 PHE A  48      -5.776   6.436   8.190  1.00  0.00           C  
ATOM    367  CE2 PHE A  48      -4.367   4.699   7.322  1.00  0.00           C  
ATOM    368  CZ  PHE A  48      -5.627   5.251   7.486  1.00  0.00           C  
ATOM    369  N   ARG A  49      -0.026  10.099   8.442  1.00  0.00           N  
ATOM    370  CA  ARG A  49       0.919  10.989   9.108  1.00  0.00           C  
ATOM    371  C   ARG A  49       0.215  11.858  10.145  1.00  0.00           C  
ATOM    372  CB  ARG A  49       1.639  11.871   8.086  1.00  0.00           C  
ATOM    373  O   ARG A  49       0.803  12.209  11.171  1.00  0.00           O  
ATOM    374  CG  ARG A  49       2.673  11.131   7.253  1.00  0.00           C  
ATOM    375  CD  ARG A  49       3.342  12.048   6.239  1.00  0.00           C  
ATOM    376  NE  ARG A  49       4.282  11.320   5.392  1.00  0.00           N  
ATOM    377  NH1 ARG A  49       4.953  13.174   4.188  1.00  0.00           N  
ATOM    378  NH2 ARG A  49       5.848  11.115   3.724  1.00  0.00           N  
ATOM    379  CZ  ARG A  49       5.026  11.871   4.437  1.00  0.00           C  
ATOM    380  N   ARG A  50      -0.891  12.194   9.647  1.00  0.00           N  
ATOM    381  CA  ARG A  50      -1.799  12.898  10.546  1.00  0.00           C  
ATOM    382  C   ARG A  50      -3.127  12.158  10.672  1.00  0.00           C  
ATOM    383  CB  ARG A  50      -2.041  14.328  10.056  1.00  0.00           C  
ATOM    384  O   ARG A  50      -3.532  11.438   9.757  1.00  0.00           O  
ATOM    385  CG  ARG A  50      -0.795  15.199  10.058  1.00  0.00           C  
ATOM    386  CD  ARG A  50      -1.092  16.609   9.569  1.00  0.00           C  
ATOM    387  NE  ARG A  50       0.082  17.472   9.669  1.00  0.00           N  
ATOM    388  NH1 ARG A  50       1.004  16.798   7.661  1.00  0.00           N  
ATOM    389  NH2 ARG A  50       2.073  18.363   8.951  1.00  0.00           N  
ATOM    390  CZ  ARG A  50       1.050  17.542   8.760  1.00  0.00           C  
ATOM    391  N   ASN A  51      -3.571  12.290  11.831  1.00  0.00           N  
ATOM    392  CA  ASN A  51      -4.812  11.579  12.120  1.00  0.00           C  
ATOM    393  C   ASN A  51      -5.830  12.484  12.808  1.00  0.00           C  
ATOM    394  CB  ASN A  51      -4.534  10.343  12.979  1.00  0.00           C  
ATOM    395  O   ASN A  51      -5.553  13.659  13.058  1.00  0.00           O  
ATOM    396  CG  ASN A  51      -5.556   9.243  12.768  1.00  0.00           C  
ATOM    397  ND2 ASN A  51      -5.248   8.047  13.254  1.00  0.00           N  
ATOM    398  OD1 ASN A  51      -6.612   9.467  12.171  1.00  0.00           O  
ATOM    399  N   ASN A  52      -6.985  12.087  12.975  1.00  0.00           N  
ATOM    400  CA  ASN A  52      -8.071  12.828  13.609  1.00  0.00           C  
ATOM    401  C   ASN A  52      -8.797  13.724  12.610  1.00  0.00           C  
ATOM    402  CB  ASN A  52      -7.541  13.658  14.780  1.00  0.00           C  
ATOM    403  O   ASN A  52      -9.077  14.888  12.903  1.00  0.00           O  
ATOM    404  CG  ASN A  52      -8.648  14.169  15.682  1.00  0.00           C  
ATOM    405  ND2 ASN A  52      -8.405  15.297  16.339  1.00  0.00           N  
ATOM    406  OD1 ASN A  52      -9.713  13.554  15.787  1.00  0.00           O  
ATOM    407  N   GLY A  53      -9.117  13.198  11.487  1.00  0.00           N  
ATOM    408  CA  GLY A  53      -9.844  13.879  10.427  1.00  0.00           C  
ATOM    409  C   GLY A  53     -10.747  12.953   9.633  1.00  0.00           C  
ATOM    410  O   GLY A  53     -11.438  12.109  10.207  1.00  0.00           O  
ATOM    411  N   THR A  54     -10.800  13.238   8.296  1.00  0.00           N  
ATOM    412  CA  THR A  54     -11.665  12.460   7.416  1.00  0.00           C  
ATOM    413  C   THR A  54     -10.841  11.687   6.392  1.00  0.00           C  
ATOM    414  CB  THR A  54     -12.678  13.363   6.688  1.00  0.00           C  
ATOM    415  O   THR A  54      -9.770  12.139   5.980  1.00  0.00           O  
ATOM    416  CG2 THR A  54     -13.564  14.109   7.680  1.00  0.00           C  
ATOM    417  OG1 THR A  54     -11.970  14.317   5.887  1.00  0.00           O  
ATOM    418  N   LEU A  55     -11.267  10.495   6.153  1.00  0.00           N  
ATOM    419  CA  LEU A  55     -10.699   9.706   5.065  1.00  0.00           C  
ATOM    420  C   LEU A  55     -11.720   9.505   3.950  1.00  0.00           C  
ATOM    421  CB  LEU A  55     -10.215   8.349   5.582  1.00  0.00           C  
ATOM    422  O   LEU A  55     -12.801   8.959   4.184  1.00  0.00           O  
ATOM    423  CG  LEU A  55      -9.574   7.420   4.550  1.00  0.00           C  
ATOM    424  CD1 LEU A  55      -8.254   8.005   4.058  1.00  0.00           C  
ATOM    425  CD2 LEU A  55      -9.362   6.030   5.140  1.00  0.00           C  
ATOM    426  N   THR A  56     -11.401   9.993   2.780  1.00  0.00           N  
ATOM    427  CA  THR A  56     -12.242   9.790   1.605  1.00  0.00           C  
ATOM    428  C   THR A  56     -11.703   8.650   0.745  1.00  0.00           C  
ATOM    429  CB  THR A  56     -12.338  11.073   0.759  1.00  0.00           C  
ATOM    430  O   THR A  56     -10.534   8.660   0.352  1.00  0.00           O  
ATOM    431  CG2 THR A  56     -13.241  10.865  -0.453  1.00  0.00           C  
ATOM    432  OG1 THR A  56     -12.873  12.130   1.564  1.00  0.00           O  
ATOM    433  N   VAL A  57     -12.578   7.672   0.468  1.00  0.00           N  
ATOM    434  CA  VAL A  57     -12.239   6.532  -0.378  1.00  0.00           C  
ATOM    435  C   VAL A  57     -12.988   6.633  -1.705  1.00  0.00           C  
ATOM    436  CB  VAL A  57     -12.566   5.192   0.318  1.00  0.00           C  
ATOM    437  O   VAL A  57     -14.220   6.573  -1.736  1.00  0.00           O  
ATOM    438  CG1 VAL A  57     -12.088   4.013  -0.528  1.00  0.00           C  
ATOM    439  CG2 VAL A  57     -11.934   5.146   1.709  1.00  0.00           C  
ATOM    440  N   THR A  58     -12.254   6.800  -2.779  1.00  0.00           N  
ATOM    441  CA  THR A  58     -12.839   6.866  -4.114  1.00  0.00           C  
ATOM    442  C   THR A  58     -12.485   5.621  -4.922  1.00  0.00           C  
ATOM    443  CB  THR A  58     -12.369   8.123  -4.869  1.00  0.00           C  
ATOM    444  O   THR A  58     -11.308   5.350  -5.170  1.00  0.00           O  
ATOM    445  CG2 THR A  58     -13.058   8.240  -6.225  1.00  0.00           C  
ATOM    446  OG1 THR A  58     -12.675   9.284  -4.088  1.00  0.00           O  
ATOM    447  N   SER A  59     -13.495   4.853  -5.241  1.00  0.00           N  
ATOM    448  CA  SER A  59     -13.355   3.662  -6.073  1.00  0.00           C  
ATOM    449  C   SER A  59     -14.126   3.809  -7.381  1.00  0.00           C  
ATOM    450  CB  SER A  59     -13.842   2.422  -5.321  1.00  0.00           C  
ATOM    451  O   SER A  59     -14.693   4.867  -7.658  1.00  0.00           O  
ATOM    452  OG  SER A  59     -15.257   2.393  -5.261  1.00  0.00           O  
ATOM    453  N   ILE A  60     -14.176   2.721  -8.170  1.00  0.00           N  
ATOM    454  CA  ILE A  60     -14.932   2.748  -9.417  1.00  0.00           C  
ATOM    455  C   ILE A  60     -16.428   2.766  -9.113  1.00  0.00           C  
ATOM    456  CB  ILE A  60     -14.582   1.541 -10.317  1.00  0.00           C  
ATOM    457  O   ILE A  60     -17.239   3.116  -9.974  1.00  0.00           O  
ATOM    458  CG1 ILE A  60     -14.920   0.227  -9.603  1.00  0.00           C  
ATOM    459  CG2 ILE A  60     -13.106   1.580 -10.722  1.00  0.00           C  
ATOM    460  CD1 ILE A  60     -14.916  -0.992 -10.515  1.00  0.00           C  
ATOM    461  N   HIS A  61     -16.690   2.433  -7.888  1.00  0.00           N  
ATOM    462  CA  HIS A  61     -18.098   2.303  -7.530  1.00  0.00           C  
ATOM    463  C   HIS A  61     -18.605   3.554  -6.821  1.00  0.00           C  
ATOM    464  CB  HIS A  61     -18.314   1.074  -6.644  1.00  0.00           C  
ATOM    465  O   HIS A  61     -19.782   3.637  -6.465  1.00  0.00           O  
ATOM    466  CG  HIS A  61     -17.887  -0.209  -7.284  1.00  0.00           C  
ATOM    467  CD2 HIS A  61     -16.881  -1.062  -6.981  1.00  0.00           C  
ATOM    468  ND1 HIS A  61     -18.529  -0.743  -8.380  1.00  0.00           N  
ATOM    469  CE1 HIS A  61     -17.934  -1.873  -8.724  1.00  0.00           C  
ATOM    470  NE2 HIS A  61     -16.931  -2.089  -7.891  1.00  0.00           N  
ATOM    471  N   GLY A  62     -17.681   4.465  -6.613  1.00  0.00           N  
ATOM    472  CA  GLY A  62     -18.140   5.688  -5.974  1.00  0.00           C  
ATOM    473  C   GLY A  62     -17.207   6.177  -4.882  1.00  0.00           C  
ATOM    474  O   GLY A  62     -16.088   5.678  -4.745  1.00  0.00           O  
ATOM    475  N   THR A  63     -17.676   7.176  -4.236  1.00  0.00           N  
ATOM    476  CA  THR A  63     -16.893   7.840  -3.200  1.00  0.00           C  
ATOM    477  C   THR A  63     -17.540   7.655  -1.831  1.00  0.00           C  
ATOM    478  CB  THR A  63     -16.734   9.343  -3.497  1.00  0.00           C  
ATOM    479  O   THR A  63     -18.759   7.776  -1.693  1.00  0.00           O  
ATOM    480  CG2 THR A  63     -15.937  10.039  -2.399  1.00  0.00           C  
ATOM    481  OG1 THR A  63     -16.051   9.508  -4.746  1.00  0.00           O  
ATOM    482  N   PHE A  64     -16.728   7.304  -0.916  1.00  0.00           N  
ATOM    483  CA  PHE A  64     -17.144   7.077   0.462  1.00  0.00           C  
ATOM    484  C   PHE A  64     -16.263   7.858   1.430  1.00  0.00           C  
ATOM    485  CB  PHE A  64     -17.099   5.583   0.800  1.00  0.00           C  
ATOM    486  O   PHE A  64     -15.036   7.839   1.313  1.00  0.00           O  
ATOM    487  CG  PHE A  64     -17.602   5.257   2.180  1.00  0.00           C  
ATOM    488  CD1 PHE A  64     -16.722   5.154   3.250  1.00  0.00           C  
ATOM    489  CD2 PHE A  64     -18.957   5.053   2.407  1.00  0.00           C  
ATOM    490  CE1 PHE A  64     -17.185   4.852   4.528  1.00  0.00           C  
ATOM    491  CE2 PHE A  64     -19.427   4.751   3.682  1.00  0.00           C  
ATOM    492  CZ  PHE A  64     -18.540   4.650   4.741  1.00  0.00           C  
ATOM    493  N   THR A  65     -16.964   8.489   2.412  1.00  0.00           N  
ATOM    494  CA  THR A  65     -16.213   9.299   3.364  1.00  0.00           C  
ATOM    495  C   THR A  65     -16.359   8.747   4.779  1.00  0.00           C  
ATOM    496  CB  THR A  65     -16.674  10.768   3.333  1.00  0.00           C  
ATOM    497  O   THR A  65     -17.475   8.499   5.242  1.00  0.00           O  
ATOM    498  CG2 THR A  65     -15.900  11.609   4.343  1.00  0.00           C  
ATOM    499  OG1 THR A  65     -16.462  11.302   2.021  1.00  0.00           O  
ATOM    500  N   ILE A  66     -15.202   8.512   5.355  1.00  0.00           N  
ATOM    501  CA  ILE A  66     -15.126   8.175   6.772  1.00  0.00           C  
ATOM    502  C   ILE A  66     -14.810   9.428   7.585  1.00  0.00           C  
ATOM    503  CB  ILE A  66     -14.066   7.082   7.038  1.00  0.00           C  
ATOM    504  O   ILE A  66     -13.743  10.025   7.427  1.00  0.00           O  
ATOM    505  CG1 ILE A  66     -14.364   5.833   6.201  1.00  0.00           C  
ATOM    506  CG2 ILE A  66     -14.004   6.741   8.529  1.00  0.00           C  
ATOM    507  CD1 ILE A  66     -13.158   4.930   5.984  1.00  0.00           C  
ATOM    508  N   GLU A  67     -15.692   9.837   8.525  1.00  0.00           N  
ATOM    509  CA  GLU A  67     -15.651  11.150   9.163  1.00  0.00           C  
ATOM    510  C   GLU A  67     -14.570  11.207  10.239  1.00  0.00           C  
ATOM    511  CB  GLU A  67     -17.014  11.498   9.767  1.00  0.00           C  
ATOM    512  O   GLU A  67     -13.993  12.267  10.490  1.00  0.00           O  
ATOM    513  CG  GLU A  67     -18.114  11.692   8.733  1.00  0.00           C  
ATOM    514  CD  GLU A  67     -17.861  12.867   7.802  1.00  0.00           C  
ATOM    515  OE1 GLU A  67     -18.357  12.847   6.652  1.00  0.00           O  
ATOM    516  OE2 GLU A  67     -17.161  13.814   8.225  1.00  0.00           O  
ATOM    517  N   ASN A  68     -14.325  10.145  10.842  1.00  0.00           N  
ATOM    518  CA  ASN A  68     -13.340  10.127  11.919  1.00  0.00           C  
ATOM    519  C   ASN A  68     -12.303   9.027  11.712  1.00  0.00           C  
ATOM    520  CB  ASN A  68     -14.029   9.958  13.274  1.00  0.00           C  
ATOM    521  O   ASN A  68     -12.578   7.853  11.965  1.00  0.00           O  
ATOM    522  CG  ASN A  68     -13.070  10.101  14.439  1.00  0.00           C  
ATOM    523  ND2 ASN A  68     -13.607  10.095  15.654  1.00  0.00           N  
ATOM    524  OD1 ASN A  68     -11.857  10.217  14.249  1.00  0.00           O  
ATOM    525  N   THR A  69     -11.045   9.441  11.292  1.00  0.00           N  
ATOM    526  CA  THR A  69      -9.998   8.475  10.979  1.00  0.00           C  
ATOM    527  C   THR A  69      -9.520   7.767  12.244  1.00  0.00           C  
ATOM    528  CB  THR A  69      -8.802   9.153  10.285  1.00  0.00           C  
ATOM    529  O   THR A  69      -8.916   6.694  12.170  1.00  0.00           O  
ATOM    530  CG2 THR A  69      -9.176   9.626   8.884  1.00  0.00           C  
ATOM    531  OG1 THR A  69      -8.383  10.282  11.062  1.00  0.00           O  
ATOM    532  N   LYS A  70      -9.894   8.223  13.424  1.00  0.00           N  
ATOM    533  CA  LYS A  70      -9.477   7.594  14.674  1.00  0.00           C  
ATOM    534  C   LYS A  70     -10.276   6.322  14.942  1.00  0.00           C  
ATOM    535  CB  LYS A  70      -9.633   8.568  15.843  1.00  0.00           C  
ATOM    536  O   LYS A  70      -9.856   5.475  15.734  1.00  0.00           O  
ATOM    537  CG  LYS A  70      -8.602   9.687  15.858  1.00  0.00           C  
ATOM    538  CD  LYS A  70      -8.679  10.499  17.145  1.00  0.00           C  
ATOM    539  CE  LYS A  70      -7.569  11.539  17.217  1.00  0.00           C  
ATOM    540  NZ  LYS A  70      -7.674  12.377  18.449  1.00  0.00           N  
ATOM    541  N   THR A  71     -11.335   6.229  14.280  1.00  0.00           N  
ATOM    542  CA  THR A  71     -12.195   5.071  14.498  1.00  0.00           C  
ATOM    543  C   THR A  71     -11.834   3.941  13.538  1.00  0.00           C  
ATOM    544  CB  THR A  71     -13.680   5.439  14.327  1.00  0.00           C  
ATOM    545  O   THR A  71     -12.368   2.836  13.643  1.00  0.00           O  
ATOM    546  CG2 THR A  71     -14.069   6.596  15.241  1.00  0.00           C  
ATOM    547  OG1 THR A  71     -13.919   5.818  12.966  1.00  0.00           O  
ATOM    548  N   LEU A  72     -10.884   4.202  12.641  1.00  0.00           N  
ATOM    549  CA  LEU A  72     -10.505   3.213  11.637  1.00  0.00           C  
ATOM    550  C   LEU A  72      -9.673   2.098  12.259  1.00  0.00           C  
ATOM    551  CB  LEU A  72      -9.723   3.876  10.500  1.00  0.00           C  
ATOM    552  O   LEU A  72      -8.800   2.359  13.090  1.00  0.00           O  
ATOM    553  CG  LEU A  72     -10.545   4.682   9.492  1.00  0.00           C  
ATOM    554  CD1 LEU A  72      -9.623   5.469   8.566  1.00  0.00           C  
ATOM    555  CD2 LEU A  72     -11.459   3.763   8.689  1.00  0.00           C  
ATOM    556  N   LYS A  73     -10.039   0.913  11.875  1.00  0.00           N  
ATOM    557  CA  LYS A  73      -9.211  -0.226  12.262  1.00  0.00           C  
ATOM    558  C   LYS A  73      -8.056  -0.423  11.284  1.00  0.00           C  
ATOM    559  CB  LYS A  73     -10.053  -1.500  12.342  1.00  0.00           C  
ATOM    560  O   LYS A  73      -8.276  -0.614  10.086  1.00  0.00           O  
ATOM    561  CG  LYS A  73     -11.096  -1.484  13.450  1.00  0.00           C  
ATOM    562  CD  LYS A  73     -11.866  -2.797  13.512  1.00  0.00           C  
ATOM    563  CE  LYS A  73     -12.924  -2.774  14.607  1.00  0.00           C  
ATOM    564  NZ  LYS A  73     -13.697  -4.051  14.657  1.00  0.00           N  
ATOM    565  N   LEU A  74      -6.850  -0.291  11.891  1.00  0.00           N  
ATOM    566  CA  LEU A  74      -5.643  -0.399  11.079  1.00  0.00           C  
ATOM    567  C   LEU A  74      -4.792  -1.583  11.526  1.00  0.00           C  
ATOM    568  CB  LEU A  74      -4.824   0.892  11.162  1.00  0.00           C  
ATOM    569  O   LEU A  74      -4.668  -1.848  12.724  1.00  0.00           O  
ATOM    570  CG  LEU A  74      -5.581   2.193  10.892  1.00  0.00           C  
ATOM    571  CD1 LEU A  74      -4.665   3.394  11.104  1.00  0.00           C  
ATOM    572  CD2 LEU A  74      -6.156   2.195   9.479  1.00  0.00           C  
ATOM    573  N   HIS A  75      -4.300  -2.287  10.543  1.00  0.00           N  
ATOM    574  CA  HIS A  75      -3.261  -3.282  10.782  1.00  0.00           C  
ATOM    575  C   HIS A  75      -1.942  -2.866  10.140  1.00  0.00           C  
ATOM    576  CB  HIS A  75      -3.696  -4.648  10.249  1.00  0.00           C  
ATOM    577  O   HIS A  75      -1.808  -2.891   8.914  1.00  0.00           O  
ATOM    578  CG  HIS A  75      -2.719  -5.744  10.539  1.00  0.00           C  
ATOM    579  CD2 HIS A  75      -1.638  -6.176   9.849  1.00  0.00           C  
ATOM    580  ND1 HIS A  75      -2.804  -6.539  11.661  1.00  0.00           N  
ATOM    581  CE1 HIS A  75      -1.813  -7.415  11.648  1.00  0.00           C  
ATOM    582  NE2 HIS A  75      -1.091  -7.216  10.559  1.00  0.00           N  
ATOM    583  N   LEU A  76      -0.956  -2.507  10.997  1.00  0.00           N  
ATOM    584  CA  LEU A  76       0.348  -2.059  10.519  1.00  0.00           C  
ATOM    585  C   LEU A  76       1.270  -3.246  10.264  1.00  0.00           C  
ATOM    586  CB  LEU A  76       0.991  -1.106  11.530  1.00  0.00           C  
ATOM    587  O   LEU A  76       1.363  -4.155  11.092  1.00  0.00           O  
ATOM    588  CG  LEU A  76       0.188   0.146  11.887  1.00  0.00           C  
ATOM    589  CD1 LEU A  76      -0.472  -0.018  13.252  1.00  0.00           C  
ATOM    590  CD2 LEU A  76       1.085   1.380  11.866  1.00  0.00           C  
ATOM    591  N   ILE A  77       1.863  -3.181   9.068  1.00  0.00           N  
ATOM    592  CA  ILE A  77       2.868  -4.200   8.784  1.00  0.00           C  
ATOM    593  C   ILE A  77       4.224  -3.752   9.324  1.00  0.00           C  
ATOM    594  CB  ILE A  77       2.964  -4.492   7.269  1.00  0.00           C  
ATOM    595  O   ILE A  77       4.789  -2.761   8.857  1.00  0.00           O  
ATOM    596  CG1 ILE A  77       1.572  -4.767   6.689  1.00  0.00           C  
ATOM    597  CG2 ILE A  77       3.910  -5.667   7.005  1.00  0.00           C  
ATOM    598  CD1 ILE A  77       0.877  -5.979   7.295  1.00  0.00           C  
ATOM    599  N   GLU A  78       4.675  -4.466  10.242  1.00  0.00           N  
ATOM    600  CA  GLU A  78       5.859  -4.054  10.990  1.00  0.00           C  
ATOM    601  C   GLU A  78       7.066  -3.897  10.069  1.00  0.00           C  
ATOM    602  CB  GLU A  78       6.172  -5.060  12.100  1.00  0.00           C  
ATOM    603  O   GLU A  78       7.335  -4.765   9.236  1.00  0.00           O  
ATOM    604  CG  GLU A  78       7.198  -4.564  13.109  1.00  0.00           C  
ATOM    605  CD  GLU A  78       7.442  -5.543  14.246  1.00  0.00           C  
ATOM    606  OE1 GLU A  78       8.238  -5.225  15.160  1.00  0.00           O  
ATOM    607  OE2 GLU A  78       6.834  -6.636  14.224  1.00  0.00           O  
ATOM    608  N   GLY A  79       7.756  -2.768  10.218  1.00  0.00           N  
ATOM    609  CA  GLY A  79       9.024  -2.514   9.553  1.00  0.00           C  
ATOM    610  C   GLY A  79       8.866  -2.112   8.099  1.00  0.00           C  
ATOM    611  O   GLY A  79       9.847  -2.055   7.355  1.00  0.00           O  
ATOM    612  N   ARG A  80       7.554  -1.860   7.725  1.00  0.00           N  
ATOM    613  CA  ARG A  80       7.283  -1.561   6.323  1.00  0.00           C  
ATOM    614  C   ARG A  80       6.331  -0.377   6.189  1.00  0.00           C  
ATOM    615  CB  ARG A  80       6.699  -2.786   5.615  1.00  0.00           C  
ATOM    616  O   ARG A  80       5.513  -0.129   7.077  1.00  0.00           O  
ATOM    617  CG  ARG A  80       7.612  -4.001   5.632  1.00  0.00           C  
ATOM    618  CD  ARG A  80       6.913  -5.239   5.088  1.00  0.00           C  
ATOM    619  NE  ARG A  80       7.761  -6.424   5.186  1.00  0.00           N  
ATOM    620  NH1 ARG A  80       8.448  -6.369   2.981  1.00  0.00           N  
ATOM    621  NH2 ARG A  80       9.209  -8.016   4.383  1.00  0.00           N  
ATOM    622  CZ  ARG A  80       8.471  -6.933   4.183  1.00  0.00           C  
ATOM    623  N   ASP A  81       6.500   0.378   5.153  1.00  0.00           N  
ATOM    624  CA  ASP A  81       5.537   1.417   4.802  1.00  0.00           C  
ATOM    625  C   ASP A  81       4.290   0.815   4.157  1.00  0.00           C  
ATOM    626  CB  ASP A  81       6.173   2.442   3.861  1.00  0.00           C  
ATOM    627  O   ASP A  81       4.039   1.021   2.968  1.00  0.00           O  
ATOM    628  CG  ASP A  81       5.285   3.650   3.613  1.00  0.00           C  
ATOM    629  OD1 ASP A  81       4.371   3.911   4.424  1.00  0.00           O  
ATOM    630  OD2 ASP A  81       5.501   4.344   2.596  1.00  0.00           O  
ATOM    631  N   LEU A  82       3.635  -0.016   4.950  1.00  0.00           N  
ATOM    632  CA  LEU A  82       2.452  -0.762   4.536  1.00  0.00           C  
ATOM    633  C   LEU A  82       1.442  -0.854   5.675  1.00  0.00           C  
ATOM    634  CB  LEU A  82       2.840  -2.167   4.068  1.00  0.00           C  
ATOM    635  O   LEU A  82       1.810  -1.144   6.815  1.00  0.00           O  
ATOM    636  CG  LEU A  82       1.770  -2.947   3.303  1.00  0.00           C  
ATOM    637  CD1 LEU A  82       1.471  -2.269   1.971  1.00  0.00           C  
ATOM    638  CD2 LEU A  82       2.211  -4.390   3.087  1.00  0.00           C  
ATOM    639  N   VAL A  83       0.170  -0.582   5.333  1.00  0.00           N  
ATOM    640  CA  VAL A  83      -0.894  -0.676   6.328  1.00  0.00           C  
ATOM    641  C   VAL A  83      -2.147  -1.272   5.691  1.00  0.00           C  
ATOM    642  CB  VAL A  83      -1.215   0.703   6.947  1.00  0.00           C  
ATOM    643  O   VAL A  83      -2.400  -1.073   4.500  1.00  0.00           O  
ATOM    644  CG1 VAL A  83      -1.754   1.659   5.885  1.00  0.00           C  
ATOM    645  CG2 VAL A  83      -2.215   0.553   8.093  1.00  0.00           C  
ATOM    646  N   ILE A  84      -2.899  -2.072   6.442  1.00  0.00           N  
ATOM    647  CA  ILE A  84      -4.202  -2.592   6.042  1.00  0.00           C  
ATOM    648  C   ILE A  84      -5.307  -1.848   6.789  1.00  0.00           C  
ATOM    649  CB  ILE A  84      -4.308  -4.111   6.302  1.00  0.00           C  
ATOM    650  O   ILE A  84      -5.283  -1.762   8.020  1.00  0.00           O  
ATOM    651  CG1 ILE A  84      -3.169  -4.855   5.596  1.00  0.00           C  
ATOM    652  CG2 ILE A  84      -5.672  -4.643   5.850  1.00  0.00           C  
ATOM    653  CD1 ILE A  84      -3.034  -6.315   6.007  1.00  0.00           C  
ATOM    654  N   ILE A  85      -6.234  -1.342   5.996  1.00  0.00           N  
ATOM    655  CA  ILE A  85      -7.375  -0.635   6.567  1.00  0.00           C  
ATOM    656  C   ILE A  85      -8.624  -1.508   6.470  1.00  0.00           C  
ATOM    657  CB  ILE A  85      -7.610   0.720   5.863  1.00  0.00           C  
ATOM    658  O   ILE A  85      -8.956  -2.009   5.393  1.00  0.00           O  
ATOM    659  CG1 ILE A  85      -6.330   1.562   5.884  1.00  0.00           C  
ATOM    660  CG2 ILE A  85      -8.773   1.473   6.516  1.00  0.00           C  
ATOM    661  CD1 ILE A  85      -6.373   2.777   4.967  1.00  0.00           C  
ATOM    662  N   GLU A  86      -9.264  -1.640   7.581  1.00  0.00           N  
ATOM    663  CA  GLU A  86     -10.579  -2.272   7.536  1.00  0.00           C  
ATOM    664  C   GLU A  86     -11.682  -1.238   7.331  1.00  0.00           C  
ATOM    665  CB  GLU A  86     -10.837  -3.069   8.817  1.00  0.00           C  
ATOM    666  O   GLU A  86     -11.890  -0.368   8.180  1.00  0.00           O  
ATOM    667  CG  GLU A  86     -12.098  -3.920   8.769  1.00  0.00           C  
ATOM    668  CD  GLU A  86     -12.330  -4.722  10.039  1.00  0.00           C  
ATOM    669  OE1 GLU A  86     -13.186  -5.635  10.033  1.00  0.00           O  
ATOM    670  OE2 GLU A  86     -11.650  -4.435  11.050  1.00  0.00           O  
ATOM    671  N   LEU A  87     -12.395  -1.409   6.175  1.00  0.00           N  
ATOM    672  CA  LEU A  87     -13.468  -0.467   5.879  1.00  0.00           C  
ATOM    673  C   LEU A  87     -14.708  -0.776   6.712  1.00  0.00           C  
ATOM    674  CB  LEU A  87     -13.818  -0.503   4.389  1.00  0.00           C  
ATOM    675  O   LEU A  87     -14.907  -1.916   7.138  1.00  0.00           O  
ATOM    676  CG  LEU A  87     -12.709  -0.086   3.422  1.00  0.00           C  
ATOM    677  CD1 LEU A  87     -13.145  -0.325   1.980  1.00  0.00           C  
ATOM    678  CD2 LEU A  87     -12.334   1.376   3.637  1.00  0.00           C  
ATOM    679  N   PRO A  88     -15.502   0.249   6.968  1.00  0.00           N  
ATOM    680  CA  PRO A  88     -16.752   0.021   7.696  1.00  0.00           C  
ATOM    681  C   PRO A  88     -17.667  -0.982   6.997  1.00  0.00           C  
ATOM    682  CB  PRO A  88     -17.395   1.410   7.736  1.00  0.00           C  
ATOM    683  O   PRO A  88     -17.579  -1.160   5.780  1.00  0.00           O  
ATOM    684  CG  PRO A  88     -16.260   2.362   7.542  1.00  0.00           C  
ATOM    685  CD  PRO A  88     -15.234   1.709   6.661  1.00  0.00           C  
ATOM    686  N   LYS A  89     -18.519  -1.590   7.707  1.00  0.00           N  
ATOM    687  CA  LYS A  89     -19.366  -2.685   7.241  1.00  0.00           C  
ATOM    688  C   LYS A  89     -20.319  -2.215   6.146  1.00  0.00           C  
ATOM    689  CB  LYS A  89     -20.159  -3.283   8.404  1.00  0.00           C  
ATOM    690  O   LYS A  89     -20.778  -3.017   5.330  1.00  0.00           O  
ATOM    691  CG  LYS A  89     -19.309  -4.065   9.395  1.00  0.00           C  
ATOM    692  CD  LYS A  89     -20.168  -4.748  10.451  1.00  0.00           C  
ATOM    693  CE  LYS A  89     -19.321  -5.548  11.431  1.00  0.00           C  
ATOM    694  NZ  LYS A  89     -20.153  -6.174  12.502  1.00  0.00           N  
ATOM    695  N   ASP A  90     -20.593  -0.959   6.105  1.00  0.00           N  
ATOM    696  CA  ASP A  90     -21.532  -0.456   5.108  1.00  0.00           C  
ATOM    697  C   ASP A  90     -20.833  -0.204   3.774  1.00  0.00           C  
ATOM    698  CB  ASP A  90     -22.202   0.828   5.601  1.00  0.00           C  
ATOM    699  O   ASP A  90     -21.468   0.213   2.803  1.00  0.00           O  
ATOM    700  CG  ASP A  90     -21.206   1.910   5.980  1.00  0.00           C  
ATOM    701  OD1 ASP A  90     -19.999   1.609   6.110  1.00  0.00           O  
ATOM    702  OD2 ASP A  90     -21.631   3.072   6.152  1.00  0.00           O  
ATOM    703  N   PHE A  91     -19.548  -0.464   3.704  1.00  0.00           N  
ATOM    704  CA  PHE A  91     -18.787  -0.424   2.461  1.00  0.00           C  
ATOM    705  C   PHE A  91     -18.809  -1.782   1.769  1.00  0.00           C  
ATOM    706  CB  PHE A  91     -17.341   0.006   2.727  1.00  0.00           C  
ATOM    707  O   PHE A  91     -18.430  -2.794   2.363  1.00  0.00           O  
ATOM    708  CG  PHE A  91     -16.589   0.405   1.486  1.00  0.00           C  
ATOM    709  CD1 PHE A  91     -16.019  -0.557   0.662  1.00  0.00           C  
ATOM    710  CD2 PHE A  91     -16.451   1.744   1.145  1.00  0.00           C  
ATOM    711  CE1 PHE A  91     -15.322  -0.190  -0.487  1.00  0.00           C  
ATOM    712  CE2 PHE A  91     -15.756   2.119  -0.002  1.00  0.00           C  
ATOM    713  CZ  PHE A  91     -15.191   1.150  -0.816  1.00  0.00           C  
ATOM    714  N   PRO A  92     -19.364  -1.774   0.509  1.00  0.00           N  
ATOM    715  CA  PRO A  92     -19.360  -3.065  -0.182  1.00  0.00           C  
ATOM    716  C   PRO A  92     -17.957  -3.644  -0.344  1.00  0.00           C  
ATOM    717  CB  PRO A  92     -19.977  -2.738  -1.545  1.00  0.00           C  
ATOM    718  O   PRO A  92     -17.011  -2.907  -0.635  1.00  0.00           O  
ATOM    719  CG  PRO A  92     -20.706  -1.450  -1.335  1.00  0.00           C  
ATOM    720  CD  PRO A  92     -20.008  -0.678  -0.252  1.00  0.00           C  
ATOM    721  N   PRO A  93     -17.880  -4.969  -0.130  1.00  0.00           N  
ATOM    722  CA  PRO A  93     -16.554  -5.586  -0.216  1.00  0.00           C  
ATOM    723  C   PRO A  93     -16.025  -5.651  -1.647  1.00  0.00           C  
ATOM    724  CB  PRO A  93     -16.781  -6.991   0.347  1.00  0.00           C  
ATOM    725  O   PRO A  93     -16.808  -5.769  -2.594  1.00  0.00           O  
ATOM    726  CG  PRO A  93     -18.230  -7.269   0.106  1.00  0.00           C  
ATOM    727  CD  PRO A  93     -18.984  -5.973   0.186  1.00  0.00           C  
ATOM    728  N   PHE A  94     -14.690  -5.557  -1.829  1.00  0.00           N  
ATOM    729  CA  PHE A  94     -13.996  -5.732  -3.099  1.00  0.00           C  
ATOM    730  C   PHE A  94     -13.847  -7.210  -3.436  1.00  0.00           C  
ATOM    731  CB  PHE A  94     -12.618  -5.062  -3.056  1.00  0.00           C  
ATOM    732  O   PHE A  94     -13.866  -8.061  -2.544  1.00  0.00           O  
ATOM    733  CG  PHE A  94     -12.674  -3.569  -2.876  1.00  0.00           C  
ATOM    734  CD1 PHE A  94     -12.870  -2.730  -3.966  1.00  0.00           C  
ATOM    735  CD2 PHE A  94     -12.531  -3.005  -1.615  1.00  0.00           C  
ATOM    736  CE1 PHE A  94     -12.923  -1.348  -3.802  1.00  0.00           C  
ATOM    737  CE2 PHE A  94     -12.582  -1.624  -1.444  1.00  0.00           C  
ATOM    738  CZ  PHE A  94     -12.777  -0.798  -2.539  1.00  0.00           C  
ATOM    739  N   PRO A  95     -13.742  -7.532  -4.659  1.00  0.00           N  
ATOM    740  CA  PRO A  95     -13.345  -8.899  -5.002  1.00  0.00           C  
ATOM    741  C   PRO A  95     -12.019  -9.306  -4.364  1.00  0.00           C  
ATOM    742  CB  PRO A  95     -13.228  -8.861  -6.527  1.00  0.00           C  
ATOM    743  O   PRO A  95     -11.156  -8.456  -4.129  1.00  0.00           O  
ATOM    744  CG  PRO A  95     -14.104  -7.725  -6.949  1.00  0.00           C  
ATOM    745  CD  PRO A  95     -14.039  -6.656  -5.897  1.00  0.00           C  
ATOM    746  N   THR A  96     -11.779 -10.617  -4.136  1.00  0.00           N  
ATOM    747  CA  THR A  96     -10.616 -11.069  -3.379  1.00  0.00           C  
ATOM    748  C   THR A  96      -9.735 -11.976  -4.233  1.00  0.00           C  
ATOM    749  CB  THR A  96     -11.038 -11.815  -2.100  1.00  0.00           C  
ATOM    750  O   THR A  96      -9.045 -12.853  -3.708  1.00  0.00           O  
ATOM    751  CG2 THR A  96     -11.809 -10.897  -1.157  1.00  0.00           C  
ATOM    752  OG1 THR A  96     -11.871 -12.926  -2.454  1.00  0.00           O  
ATOM    753  N   ASP A  97      -9.691 -11.850  -5.557  1.00  0.00           N  
ATOM    754  CA  ASP A  97      -8.992 -12.801  -6.417  1.00  0.00           C  
ATOM    755  C   ASP A  97      -7.597 -12.293  -6.775  1.00  0.00           C  
ATOM    756  CB  ASP A  97      -9.798 -13.067  -7.689  1.00  0.00           C  
ATOM    757  O   ASP A  97      -6.913 -12.882  -7.615  1.00  0.00           O  
ATOM    758  CG  ASP A  97     -10.151 -11.798  -8.444  1.00  0.00           C  
ATOM    759  OD1 ASP A  97     -10.131 -10.704  -7.841  1.00  0.00           O  
ATOM    760  OD2 ASP A  97     -10.455 -11.894  -9.653  1.00  0.00           O  
ATOM    761  N   LEU A  98      -7.218 -11.113  -6.139  1.00  0.00           N  
ATOM    762  CA  LEU A  98      -5.856 -10.638  -6.358  1.00  0.00           C  
ATOM    763  C   LEU A  98      -4.845 -11.547  -5.666  1.00  0.00           C  
ATOM    764  CB  LEU A  98      -5.701  -9.202  -5.850  1.00  0.00           C  
ATOM    765  O   LEU A  98      -5.138 -12.120  -4.615  1.00  0.00           O  
ATOM    766  CG  LEU A  98      -6.569  -8.144  -6.532  1.00  0.00           C  
ATOM    767  CD1 LEU A  98      -6.319  -6.773  -5.913  1.00  0.00           C  
ATOM    768  CD2 LEU A  98      -6.298  -8.116  -8.033  1.00  0.00           C  
ATOM    769  N   VAL A  99      -3.720 -11.680  -6.282  1.00  0.00           N  
ATOM    770  CA  VAL A  99      -2.654 -12.503  -5.722  1.00  0.00           C  
ATOM    771  C   VAL A  99      -1.469 -11.622  -5.336  1.00  0.00           C  
ATOM    772  CB  VAL A  99      -2.203 -13.599  -6.713  1.00  0.00           C  
ATOM    773  O   VAL A  99      -1.009 -10.803  -6.136  1.00  0.00           O  
ATOM    774  CG1 VAL A  99      -1.082 -14.444  -6.111  1.00  0.00           C  
ATOM    775  CG2 VAL A  99      -3.386 -14.480  -7.109  1.00  0.00           C  
ATOM    776  N   PHE A 100      -0.974 -11.821  -4.038  1.00  0.00           N  
ATOM    777  CA  PHE A 100       0.161 -11.081  -3.500  1.00  0.00           C  
ATOM    778  C   PHE A 100       1.326 -12.018  -3.201  1.00  0.00           C  
ATOM    779  CB  PHE A 100      -0.242 -10.323  -2.231  1.00  0.00           C  
ATOM    780  O   PHE A 100       1.126 -13.120  -2.685  1.00  0.00           O  
ATOM    781  CG  PHE A 100      -1.375  -9.355  -2.437  1.00  0.00           C  
ATOM    782  CD1 PHE A 100      -1.123  -8.015  -2.708  1.00  0.00           C  
ATOM    783  CD2 PHE A 100      -2.693  -9.784  -2.360  1.00  0.00           C  
ATOM    784  CE1 PHE A 100      -2.170  -7.117  -2.899  1.00  0.00           C  
ATOM    785  CE2 PHE A 100      -3.745  -8.892  -2.549  1.00  0.00           C  
ATOM    786  CZ  PHE A 100      -3.481  -7.558  -2.818  1.00  0.00           C  
ATOM    787  N   ARG A 101       2.484 -11.591  -3.555  1.00  0.00           N  
ATOM    788  CA  ARG A 101       3.681 -12.340  -3.187  1.00  0.00           C  
ATOM    789  C   ARG A 101       4.903 -11.428  -3.134  1.00  0.00           C  
ATOM    790  CB  ARG A 101       3.924 -13.484  -4.174  1.00  0.00           C  
ATOM    791  O   ARG A 101       4.840 -10.273  -3.559  1.00  0.00           O  
ATOM    792  CG  ARG A 101       4.249 -13.021  -5.586  1.00  0.00           C  
ATOM    793  CD  ARG A 101       4.800 -14.155  -6.438  1.00  0.00           C  
ATOM    794  NE  ARG A 101       5.027 -13.732  -7.817  1.00  0.00           N  
ATOM    795  NH1 ARG A 101       7.015 -12.642  -7.375  1.00  0.00           N  
ATOM    796  NH2 ARG A 101       6.180 -12.692  -9.509  1.00  0.00           N  
ATOM    797  CZ  ARG A 101       6.073 -13.023  -8.231  1.00  0.00           C  
ATOM    798  N   GLU A 102       5.963 -12.013  -2.610  1.00  0.00           N  
ATOM    799  CA  GLU A 102       7.211 -11.258  -2.558  1.00  0.00           C  
ATOM    800  C   GLU A 102       7.796 -11.060  -3.954  1.00  0.00           C  
ATOM    801  CB  GLU A 102       8.229 -11.961  -1.656  1.00  0.00           C  
ATOM    802  O   GLU A 102       7.615 -11.905  -4.833  1.00  0.00           O  
ATOM    803  CG  GLU A 102       7.818 -12.017  -0.192  1.00  0.00           C  
ATOM    804  CD  GLU A 102       8.796 -12.792   0.677  1.00  0.00           C  
ATOM    805  OE1 GLU A 102       9.773 -12.189   1.176  1.00  0.00           O  
ATOM    806  OE2 GLU A 102       8.585 -14.012   0.858  1.00  0.00           O  
ATOM    807  N   PRO A 103       8.547  -9.863  -4.102  1.00  0.00           N  
ATOM    808  CA  PRO A 103       9.248  -9.697  -5.377  1.00  0.00           C  
ATOM    809  C   PRO A 103      10.469 -10.607  -5.502  1.00  0.00           C  
ATOM    810  CB  PRO A 103       9.665  -8.224  -5.362  1.00  0.00           C  
ATOM    811  O   PRO A 103      11.002 -11.072  -4.491  1.00  0.00           O  
ATOM    812  CG  PRO A 103       9.861  -7.898  -3.916  1.00  0.00           C  
ATOM    813  CD  PRO A 103       8.854  -8.670  -3.112  1.00  0.00           C  
ATOM    814  N   VAL A 104      10.829 -10.867  -6.759  1.00  0.00           N  
ATOM    815  CA  VAL A 104      12.036 -11.617  -7.090  1.00  0.00           C  
ATOM    816  C   VAL A 104      13.074 -10.680  -7.704  1.00  0.00           C  
ATOM    817  CB  VAL A 104      11.733 -12.783  -8.057  1.00  0.00           C  
ATOM    818  O   VAL A 104      12.754  -9.883  -8.589  1.00  0.00           O  
ATOM    819  CG1 VAL A 104      13.013 -13.540  -8.408  1.00  0.00           C  
ATOM    820  CG2 VAL A 104      10.701 -13.729  -7.444  1.00  0.00           C  
ATOM    821  N   GLU A 105      14.276 -10.724  -7.160  1.00  0.00           N  
ATOM    822  CA  GLU A 105      15.345  -9.874  -7.674  1.00  0.00           C  
ATOM    823  C   GLU A 105      15.507 -10.044  -9.182  1.00  0.00           C  
ATOM    824  CB  GLU A 105      16.666 -10.183  -6.965  1.00  0.00           C  
ATOM    825  O   GLU A 105      15.611 -11.167  -9.678  1.00  0.00           O  
ATOM    826  CG  GLU A 105      17.812  -9.270  -7.377  1.00  0.00           C  
ATOM    827  CD  GLU A 105      19.090  -9.522  -6.593  1.00  0.00           C  
ATOM    828  OE1 GLU A 105      20.163  -9.022  -7.003  1.00  0.00           O  
ATOM    829  OE2 GLU A 105      19.019 -10.225  -5.560  1.00  0.00           O  
ATOM    830  N   GLY A 106      15.517  -8.930  -9.890  1.00  0.00           N  
ATOM    831  CA  GLY A 106      15.736  -8.937 -11.327  1.00  0.00           C  
ATOM    832  C   GLY A 106      14.466  -9.175 -12.123  1.00  0.00           C  
ATOM    833  O   GLY A 106      14.512  -9.318 -13.347  1.00  0.00           O  
ATOM    834  N   GLU A 107      13.348  -9.226 -11.395  1.00  0.00           N  
ATOM    835  CA  GLU A 107      12.106  -9.453 -12.127  1.00  0.00           C  
ATOM    836  C   GLU A 107      11.538  -8.145 -12.670  1.00  0.00           C  
ATOM    837  CB  GLU A 107      11.073 -10.144 -11.233  1.00  0.00           C  
ATOM    838  O   GLU A 107      11.809  -7.072 -12.127  1.00  0.00           O  
ATOM    839  CG  GLU A 107      10.551  -9.266 -10.105  1.00  0.00           C  
ATOM    840  CD  GLU A 107       9.466  -9.936  -9.276  1.00  0.00           C  
ATOM    841  OE1 GLU A 107       9.415  -9.708  -8.046  1.00  0.00           O  
ATOM    842  OE2 GLU A 107       8.662 -10.695  -9.861  1.00  0.00           O  
ATOM    843  N   ASP A 108      10.838  -8.313 -13.832  1.00  0.00           N  
ATOM    844  CA  ASP A 108      10.195  -7.163 -14.460  1.00  0.00           C  
ATOM    845  C   ASP A 108       8.838  -6.875 -13.820  1.00  0.00           C  
ATOM    846  CB  ASP A 108      10.028  -7.396 -15.963  1.00  0.00           C  
ATOM    847  O   ASP A 108       8.054  -7.794 -13.576  1.00  0.00           O  
ATOM    848  CG  ASP A 108      11.345  -7.353 -16.719  1.00  0.00           C  
ATOM    849  OD1 ASP A 108      12.317  -6.748 -16.218  1.00  0.00           O  
ATOM    850  OD2 ASP A 108      11.410  -7.927 -17.828  1.00  0.00           O  
ATOM    851  N   VAL A 109       8.595  -5.538 -13.604  1.00  0.00           N  
ATOM    852  CA  VAL A 109       7.319  -5.138 -13.021  1.00  0.00           C  
ATOM    853  C   VAL A 109       6.725  -3.980 -13.821  1.00  0.00           C  
ATOM    854  CB  VAL A 109       7.474  -4.736 -11.537  1.00  0.00           C  
ATOM    855  O   VAL A 109       7.436  -3.305 -14.568  1.00  0.00           O  
ATOM    856  CG1 VAL A 109       7.985  -5.914 -10.710  1.00  0.00           C  
ATOM    857  CG2 VAL A 109       8.412  -3.538 -11.405  1.00  0.00           C  
ATOM    858  N   VAL A 110       5.444  -3.878 -13.717  1.00  0.00           N  
ATOM    859  CA  VAL A 110       4.750  -2.702 -14.232  1.00  0.00           C  
ATOM    860  C   VAL A 110       3.988  -2.014 -13.101  1.00  0.00           C  
ATOM    861  CB  VAL A 110       3.782  -3.071 -15.378  1.00  0.00           C  
ATOM    862  O   VAL A 110       3.647  -2.648 -12.099  1.00  0.00           O  
ATOM    863  CG1 VAL A 110       4.553  -3.600 -16.586  1.00  0.00           C  
ATOM    864  CG2 VAL A 110       2.758  -4.099 -14.902  1.00  0.00           C  
ATOM    865  N   LEU A 111       3.794  -0.711 -13.263  1.00  0.00           N  
ATOM    866  CA  LEU A 111       2.960   0.078 -12.363  1.00  0.00           C  
ATOM    867  C   LEU A 111       1.549   0.229 -12.921  1.00  0.00           C  
ATOM    868  CB  LEU A 111       3.580   1.459 -12.131  1.00  0.00           C  
ATOM    869  O   LEU A 111       1.371   0.661 -14.062  1.00  0.00           O  
ATOM    870  CG  LEU A 111       2.885   2.349 -11.100  1.00  0.00           C  
ATOM    871  CD1 LEU A 111       3.244   1.902  -9.686  1.00  0.00           C  
ATOM    872  CD2 LEU A 111       3.260   3.811 -11.315  1.00  0.00           C  
ATOM    873  N   VAL A 112       0.610  -0.190 -12.113  1.00  0.00           N  
ATOM    874  CA  VAL A 112      -0.779  -0.113 -12.554  1.00  0.00           C  
ATOM    875  C   VAL A 112      -1.502   0.996 -11.794  1.00  0.00           C  
ATOM    876  CB  VAL A 112      -1.512  -1.460 -12.358  1.00  0.00           C  
ATOM    877  O   VAL A 112      -1.491   1.021 -10.561  1.00  0.00           O  
ATOM    878  CG1 VAL A 112      -2.936  -1.384 -12.905  1.00  0.00           C  
ATOM    879  CG2 VAL A 112      -0.737  -2.591 -13.031  1.00  0.00           C  
ATOM    880  N   THR A 113      -2.089   1.948 -12.541  1.00  0.00           N  
ATOM    881  CA  THR A 113      -2.827   3.056 -11.944  1.00  0.00           C  
ATOM    882  C   THR A 113      -4.178   3.237 -12.630  1.00  0.00           C  
ATOM    883  CB  THR A 113      -2.027   4.369 -12.025  1.00  0.00           C  
ATOM    884  O   THR A 113      -4.487   2.540 -13.598  1.00  0.00           O  
ATOM    885  CG2 THR A 113      -0.653   4.216 -11.381  1.00  0.00           C  
ATOM    886  OG1 THR A 113      -1.860   4.735 -13.400  1.00  0.00           O  
ATOM    887  N   ARG A 114      -4.889   4.098 -11.997  1.00  0.00           N  
ATOM    888  CA  ARG A 114      -6.168   4.519 -12.559  1.00  0.00           C  
ATOM    889  C   ARG A 114      -6.291   6.039 -12.562  1.00  0.00           C  
ATOM    890  CB  ARG A 114      -7.329   3.901 -11.776  1.00  0.00           C  
ATOM    891  O   ARG A 114      -5.840   6.706 -11.628  1.00  0.00           O  
ATOM    892  CG  ARG A 114      -8.675   4.022 -12.473  1.00  0.00           C  
ATOM    893  CD  ARG A 114      -9.657   2.965 -11.989  1.00  0.00           C  
ATOM    894  NE  ARG A 114     -10.846   2.907 -12.834  1.00  0.00           N  
ATOM    895  NH1 ARG A 114     -11.105   0.617 -12.669  1.00  0.00           N  
ATOM    896  NH2 ARG A 114     -12.577   1.854 -13.916  1.00  0.00           N  
ATOM    897  CZ  ARG A 114     -11.507   1.793 -13.138  1.00  0.00           C  
ATOM    898  N   ASP A 115      -6.937   6.481 -13.654  1.00  0.00           N  
ATOM    899  CA  ASP A 115      -7.182   7.916 -13.754  1.00  0.00           C  
ATOM    900  C   ASP A 115      -8.579   8.271 -13.249  1.00  0.00           C  
ATOM    901  CB  ASP A 115      -7.009   8.390 -15.199  1.00  0.00           C  
ATOM    902  O   ASP A 115      -9.574   8.023 -13.934  1.00  0.00           O  
ATOM    903  CG  ASP A 115      -7.107   9.899 -15.344  1.00  0.00           C  
ATOM    904  OD1 ASP A 115      -7.269  10.600 -14.322  1.00  0.00           O  
ATOM    905  OD2 ASP A 115      -7.026  10.390 -16.490  1.00  0.00           O  
ATOM    906  N   PHE A 116      -8.602   8.879 -11.996  1.00  0.00           N  
ATOM    907  CA  PHE A 116      -9.884   9.208 -11.384  1.00  0.00           C  
ATOM    908  C   PHE A 116     -10.365  10.580 -11.839  1.00  0.00           C  
ATOM    909  CB  PHE A 116      -9.777   9.170  -9.856  1.00  0.00           C  
ATOM    910  O   PHE A 116     -11.444  11.028 -11.444  1.00  0.00           O  
ATOM    911  CG  PHE A 116      -9.663   7.780  -9.290  1.00  0.00           C  
ATOM    912  CD1 PHE A 116     -10.796   6.997  -9.100  1.00  0.00           C  
ATOM    913  CD2 PHE A 116      -8.424   7.256  -8.948  1.00  0.00           C  
ATOM    914  CE1 PHE A 116     -10.694   5.710  -8.576  1.00  0.00           C  
ATOM    915  CE2 PHE A 116      -8.314   5.970  -8.424  1.00  0.00           C  
ATOM    916  CZ  PHE A 116      -9.450   5.200  -8.238  1.00  0.00           C  
ATOM    917  N   GLN A 117      -9.677  11.348 -12.673  1.00  0.00           N  
ATOM    918  CA  GLN A 117     -10.052  12.688 -13.112  1.00  0.00           C  
ATOM    919  C   GLN A 117     -11.011  12.629 -14.298  1.00  0.00           C  
ATOM    920  CB  GLN A 117      -8.810  13.501 -13.481  1.00  0.00           C  
ATOM    921  O   GLN A 117     -11.799  13.553 -14.512  1.00  0.00           O  
ATOM    922  CG  GLN A 117      -7.938  13.866 -12.287  1.00  0.00           C  
ATOM    923  CD  GLN A 117      -6.726  14.691 -12.677  1.00  0.00           C  
ATOM    924  NE2 GLN A 117      -5.824  14.906 -11.726  1.00  0.00           N  
ATOM    925  OE1 GLN A 117      -6.601  15.132 -13.824  1.00  0.00           O  
ATOM    926  N   SER A 118     -11.012  11.478 -14.906  1.00  0.00           N  
ATOM    927  CA  SER A 118     -11.791  11.401 -16.138  1.00  0.00           C  
ATOM    928  C   SER A 118     -13.180  10.827 -15.879  1.00  0.00           C  
ATOM    929  CB  SER A 118     -11.064  10.548 -17.178  1.00  0.00           C  
ATOM    930  O   SER A 118     -13.423  10.223 -14.832  1.00  0.00           O  
ATOM    931  OG  SER A 118     -10.961   9.203 -16.743  1.00  0.00           O  
ATOM    932  N   GLU A 119     -14.178  11.339 -16.504  1.00  0.00           N  
ATOM    933  CA  GLU A 119     -15.550  10.847 -16.429  1.00  0.00           C  
ATOM    934  C   GLU A 119     -15.597   9.326 -16.537  1.00  0.00           C  
ATOM    935  CB  GLU A 119     -16.409  11.480 -17.527  1.00  0.00           C  
ATOM    936  O   GLU A 119     -16.444   8.680 -15.915  1.00  0.00           O  
ATOM    937  CG  GLU A 119     -16.695  12.958 -17.309  1.00  0.00           C  
ATOM    938  CD  GLU A 119     -17.797  13.495 -18.208  1.00  0.00           C  
ATOM    939  OE1 GLU A 119     -18.239  14.649 -18.004  1.00  0.00           O  
ATOM    940  OE2 GLU A 119     -18.222  12.757 -19.124  1.00  0.00           O  
ATOM    941  N   THR A 120     -14.623   8.805 -17.310  1.00  0.00           N  
ATOM    942  CA  THR A 120     -14.505   7.355 -17.420  1.00  0.00           C  
ATOM    943  C   THR A 120     -13.145   6.882 -16.916  1.00  0.00           C  
ATOM    944  CB  THR A 120     -14.708   6.887 -18.874  1.00  0.00           C  
ATOM    945  O   THR A 120     -12.116   7.164 -17.533  1.00  0.00           O  
ATOM    946  CG2 THR A 120     -16.157   7.067 -19.313  1.00  0.00           C  
ATOM    947  OG1 THR A 120     -13.859   7.653 -19.738  1.00  0.00           O  
ATOM    948  N   PRO A 121     -13.126   6.436 -15.725  1.00  0.00           N  
ATOM    949  CA  PRO A 121     -11.828   5.984 -15.218  1.00  0.00           C  
ATOM    950  C   PRO A 121     -11.127   5.018 -16.171  1.00  0.00           C  
ATOM    951  CB  PRO A 121     -12.186   5.289 -13.902  1.00  0.00           C  
ATOM    952  O   PRO A 121     -11.765   4.119 -16.725  1.00  0.00           O  
ATOM    953  CG  PRO A 121     -13.591   5.713 -13.616  1.00  0.00           C  
ATOM    954  CD  PRO A 121     -14.228   6.151 -14.903  1.00  0.00           C  
ATOM    955  N   THR A 122      -9.955   5.449 -16.683  1.00  0.00           N  
ATOM    956  CA  THR A 122      -9.118   4.632 -17.555  1.00  0.00           C  
ATOM    957  C   THR A 122      -7.944   4.042 -16.780  1.00  0.00           C  
ATOM    958  CB  THR A 122      -8.591   5.449 -18.749  1.00  0.00           C  
ATOM    959  O   THR A 122      -7.345   4.718 -15.940  1.00  0.00           O  
ATOM    960  CG2 THR A 122      -7.861   4.556 -19.747  1.00  0.00           C  
ATOM    961  OG1 THR A 122      -9.692   6.085 -19.409  1.00  0.00           O  
ATOM    962  N   SER A 123      -7.745   2.756 -17.077  1.00  0.00           N  
ATOM    963  CA  SER A 123      -6.579   2.081 -16.518  1.00  0.00           C  
ATOM    964  C   SER A 123      -5.305   2.472 -17.259  1.00  0.00           C  
ATOM    965  CB  SER A 123      -6.762   0.563 -16.569  1.00  0.00           C  
ATOM    966  O   SER A 123      -5.300   2.568 -18.488  1.00  0.00           O  
ATOM    967  OG  SER A 123      -7.930   0.174 -15.866  1.00  0.00           O  
ATOM    968  N   LEU A 124      -4.294   2.827 -16.466  1.00  0.00           N  
ATOM    969  CA  LEU A 124      -2.983   3.155 -17.016  1.00  0.00           C  
ATOM    970  C   LEU A 124      -1.930   2.160 -16.539  1.00  0.00           C  
ATOM    971  CB  LEU A 124      -2.575   4.576 -16.619  1.00  0.00           C  
ATOM    972  O   LEU A 124      -1.854   1.853 -15.347  1.00  0.00           O  
ATOM    973  CG  LEU A 124      -3.551   5.691 -16.996  1.00  0.00           C  
ATOM    974  CD1 LEU A 124      -3.134   7.005 -16.343  1.00  0.00           C  
ATOM    975  CD2 LEU A 124      -3.631   5.843 -18.511  1.00  0.00           C  
ATOM    976  N   VAL A 125      -1.209   1.677 -17.487  1.00  0.00           N  
ATOM    977  CA  VAL A 125      -0.130   0.751 -17.158  1.00  0.00           C  
ATOM    978  C   VAL A 125       1.200   1.309 -17.658  1.00  0.00           C  
ATOM    979  CB  VAL A 125      -0.381  -0.650 -17.760  1.00  0.00           C  
ATOM    980  O   VAL A 125       1.297   1.776 -18.795  1.00  0.00           O  
ATOM    981  CG1 VAL A 125       0.728  -1.619 -17.354  1.00  0.00           C  
ATOM    982  CG2 VAL A 125      -1.745  -1.181 -17.324  1.00  0.00           C  
ATOM    983  N   SER A 126       2.149   1.340 -16.875  1.00  0.00           N  
ATOM    984  CA  SER A 126       3.464   1.851 -17.250  1.00  0.00           C  
ATOM    985  C   SER A 126       4.180   0.892 -18.195  1.00  0.00           C  
ATOM    986  CB  SER A 126       4.321   2.089 -16.007  1.00  0.00           C  
ATOM    987  O   SER A 126       3.699  -0.214 -18.448  1.00  0.00           O  
ATOM    988  OG  SER A 126       4.752   0.859 -15.449  1.00  0.00           O  
ATOM    989  N   ASP A 127       5.397   1.350 -18.672  1.00  0.00           N  
ATOM    990  CA  ASP A 127       6.366   0.440 -19.275  1.00  0.00           C  
ATOM    991  C   ASP A 127       7.014  -0.451 -18.217  1.00  0.00           C  
ATOM    992  CB  ASP A 127       7.440   1.225 -20.031  1.00  0.00           C  
ATOM    993  O   ASP A 127       6.871  -0.204 -17.018  1.00  0.00           O  
ATOM    994  CG  ASP A 127       7.004   1.631 -21.428  1.00  0.00           C  
ATOM    995  OD1 ASP A 127       6.098   0.983 -21.997  1.00  0.00           O  
ATOM    996  OD2 ASP A 127       7.573   2.605 -21.966  1.00  0.00           O  
ATOM    997  N   VAL A 128       7.698  -1.433 -18.629  1.00  0.00           N  
ATOM    998  CA  VAL A 128       8.307  -2.424 -17.748  1.00  0.00           C  
ATOM    999  C   VAL A 128       9.551  -1.835 -17.088  1.00  0.00           C  
ATOM   1000  CB  VAL A 128       8.670  -3.717 -18.513  1.00  0.00           C  
ATOM   1001  O   VAL A 128      10.258  -1.025 -17.693  1.00  0.00           O  
ATOM   1002  CG1 VAL A 128       9.491  -4.655 -17.630  1.00  0.00           C  
ATOM   1003  CG2 VAL A 128       7.406  -4.415 -19.011  1.00  0.00           C  
ATOM   1004  N   SER A 129       9.744  -2.186 -15.846  1.00  0.00           N  
ATOM   1005  CA  SER A 129      10.963  -1.855 -15.115  1.00  0.00           C  
ATOM   1006  C   SER A 129      11.512  -3.071 -14.375  1.00  0.00           C  
ATOM   1007  CB  SER A 129      10.702  -0.720 -14.123  1.00  0.00           C  
ATOM   1008  O   SER A 129      10.754  -3.827 -13.764  1.00  0.00           O  
ATOM   1009  OG  SER A 129      11.890  -0.373 -13.432  1.00  0.00           O  
ATOM   1010  N   THR A 130      12.750  -3.220 -14.488  1.00  0.00           N  
ATOM   1011  CA  THR A 130      13.404  -4.258 -13.698  1.00  0.00           C  
ATOM   1012  C   THR A 130      13.653  -3.777 -12.272  1.00  0.00           C  
ATOM   1013  CB  THR A 130      14.736  -4.691 -14.338  1.00  0.00           C  
ATOM   1014  O   THR A 130      14.087  -2.642 -12.062  1.00  0.00           O  
ATOM   1015  CG2 THR A 130      15.377  -5.832 -13.555  1.00  0.00           C  
ATOM   1016  OG1 THR A 130      14.496  -5.124 -15.683  1.00  0.00           O  
ATOM   1017  N   THR A 131      13.369  -4.704 -11.332  1.00  0.00           N  
ATOM   1018  CA  THR A 131      13.404  -4.245  -9.948  1.00  0.00           C  
ATOM   1019  C   THR A 131      14.493  -4.973  -9.164  1.00  0.00           C  
ATOM   1020  CB  THR A 131      12.044  -4.453  -9.256  1.00  0.00           C  
ATOM   1021  O   THR A 131      14.825  -6.120  -9.472  1.00  0.00           O  
ATOM   1022  CG2 THR A 131      11.634  -5.922  -9.279  1.00  0.00           C  
ATOM   1023  OG1 THR A 131      12.136  -4.015  -7.895  1.00  0.00           O  
ATOM   1024  N   PHE A 132      15.090  -4.273  -8.150  1.00  0.00           N  
ATOM   1025  CA  PHE A 132      16.143  -4.785  -7.281  1.00  0.00           C  
ATOM   1026  C   PHE A 132      15.908  -4.360  -5.836  1.00  0.00           C  
ATOM   1027  CB  PHE A 132      17.516  -4.298  -7.754  1.00  0.00           C  
ATOM   1028  O   PHE A 132      15.389  -3.271  -5.581  1.00  0.00           O  
ATOM   1029  CG  PHE A 132      17.887  -4.774  -9.133  1.00  0.00           C  
ATOM   1030  CD1 PHE A 132      18.516  -6.000  -9.315  1.00  0.00           C  
ATOM   1031  CD2 PHE A 132      17.606  -3.995 -10.248  1.00  0.00           C  
ATOM   1032  CE1 PHE A 132      18.860  -6.443 -10.590  1.00  0.00           C  
ATOM   1033  CE2 PHE A 132      17.947  -4.431 -11.525  1.00  0.00           C  
ATOM   1034  CZ  PHE A 132      18.575  -5.655 -11.694  1.00  0.00           C  
ATOM   1035  N   PRO A 133      16.192  -5.317  -4.989  1.00  0.00           N  
ATOM   1036  CA  PRO A 133      16.055  -4.934  -3.582  1.00  0.00           C  
ATOM   1037  C   PRO A 133      17.036  -3.837  -3.172  1.00  0.00           C  
ATOM   1038  CB  PRO A 133      16.348  -6.235  -2.831  1.00  0.00           C  
ATOM   1039  O   PRO A 133      18.129  -3.738  -3.735  1.00  0.00           O  
ATOM   1040  CG  PRO A 133      17.275  -6.992  -3.726  1.00  0.00           C  
ATOM   1041  CD  PRO A 133      16.902  -6.705  -5.153  1.00  0.00           C  
ATOM   1042  N   SER A 134      16.592  -2.971  -2.321  1.00  0.00           N  
ATOM   1043  CA  SER A 134      17.440  -1.977  -1.672  1.00  0.00           C  
ATOM   1044  C   SER A 134      17.607  -2.277  -0.186  1.00  0.00           C  
ATOM   1045  CB  SER A 134      16.858  -0.574  -1.855  1.00  0.00           C  
ATOM   1046  O   SER A 134      16.628  -2.552   0.511  1.00  0.00           O  
ATOM   1047  OG  SER A 134      17.689   0.398  -1.245  1.00  0.00           O  
ATOM   1048  N   GLY A 135      18.816  -2.192   0.301  1.00  0.00           N  
ATOM   1049  CA  GLY A 135      19.075  -2.434   1.711  1.00  0.00           C  
ATOM   1050  C   GLY A 135      18.677  -3.827   2.161  1.00  0.00           C  
ATOM   1051  O   GLY A 135      19.127  -4.822   1.589  1.00  0.00           O  
ATOM   1052  N   ASP A 136      17.716  -3.853   3.160  1.00  0.00           N  
ATOM   1053  CA  ASP A 136      17.336  -5.104   3.808  1.00  0.00           C  
ATOM   1054  C   ASP A 136      16.242  -5.821   3.020  1.00  0.00           C  
ATOM   1055  CB  ASP A 136      16.868  -4.845   5.242  1.00  0.00           C  
ATOM   1056  O   ASP A 136      15.719  -6.845   3.465  1.00  0.00           O  
ATOM   1057  CG  ASP A 136      15.658  -3.932   5.315  1.00  0.00           C  
ATOM   1058  OD1 ASP A 136      15.186  -3.458   4.259  1.00  0.00           O  
ATOM   1059  OD2 ASP A 136      15.172  -3.681   6.439  1.00  0.00           O  
ATOM   1060  N   GLY A 137      15.825  -5.296   1.865  1.00  0.00           N  
ATOM   1061  CA  GLY A 137      14.860  -5.992   1.029  1.00  0.00           C  
ATOM   1062  C   GLY A 137      13.428  -5.565   1.288  1.00  0.00           C  
ATOM   1063  O   GLY A 137      12.495  -6.106   0.692  1.00  0.00           O  
ATOM   1064  N   VAL A 138      13.212  -4.621   2.146  1.00  0.00           N  
ATOM   1065  CA  VAL A 138      11.880  -4.100   2.433  1.00  0.00           C  
ATOM   1066  C   VAL A 138      11.447  -3.147   1.322  1.00  0.00           C  
ATOM   1067  CB  VAL A 138      11.834  -3.382   3.800  1.00  0.00           C  
ATOM   1068  O   VAL A 138      10.292  -3.172   0.889  1.00  0.00           O  
ATOM   1069  CG1 VAL A 138      10.511  -2.639   3.976  1.00  0.00           C  
ATOM   1070  CG2 VAL A 138      12.045  -4.382   4.936  1.00  0.00           C  
ATOM   1071  N   PHE A 139      12.432  -2.447   0.885  1.00  0.00           N  
ATOM   1072  CA  PHE A 139      12.194  -1.548  -0.239  1.00  0.00           C  
ATOM   1073  C   PHE A 139      12.903  -2.049  -1.492  1.00  0.00           C  
ATOM   1074  CB  PHE A 139      12.662  -0.129   0.098  1.00  0.00           C  
ATOM   1075  O   PHE A 139      13.982  -2.638  -1.407  1.00  0.00           O  
ATOM   1076  CG  PHE A 139      11.850   0.538   1.175  1.00  0.00           C  
ATOM   1077  CD1 PHE A 139      10.580   1.032   0.902  1.00  0.00           C  
ATOM   1078  CD2 PHE A 139      12.357   0.672   2.461  1.00  0.00           C  
ATOM   1079  CE1 PHE A 139       9.826   1.650   1.898  1.00  0.00           C  
ATOM   1080  CE2 PHE A 139      11.610   1.288   3.460  1.00  0.00           C  
ATOM   1081  CZ  PHE A 139      10.345   1.777   3.177  1.00  0.00           C  
ATOM   1082  N   TRP A 140      12.240  -1.848  -2.573  1.00  0.00           N  
ATOM   1083  CA  TRP A 140      12.758  -2.242  -3.879  1.00  0.00           C  
ATOM   1084  C   TRP A 140      12.790  -1.053  -4.833  1.00  0.00           C  
ATOM   1085  CB  TRP A 140      11.912  -3.370  -4.476  1.00  0.00           C  
ATOM   1086  O   TRP A 140      11.931  -0.170  -4.763  1.00  0.00           O  
ATOM   1087  CG  TRP A 140      12.094  -4.694  -3.797  1.00  0.00           C  
ATOM   1088  CD1 TRP A 140      11.741  -5.018  -2.517  1.00  0.00           C  
ATOM   1089  CD2 TRP A 140      12.680  -5.870  -4.362  1.00  0.00           C  
ATOM   1090  CE2 TRP A 140      12.649  -6.872  -3.367  1.00  0.00           C  
ATOM   1091  CE3 TRP A 140      13.229  -6.175  -5.615  1.00  0.00           C  
ATOM   1092  NE1 TRP A 140      12.071  -6.327  -2.252  1.00  0.00           N  
ATOM   1093  CH2 TRP A 140      13.677  -8.430  -4.822  1.00  0.00           C  
ATOM   1094  CZ2 TRP A 140      13.146  -8.159  -3.588  1.00  0.00           C  
ATOM   1095  CZ3 TRP A 140      13.723  -7.456  -5.832  1.00  0.00           C  
ATOM   1096  N   GLU A 141      13.783  -1.089  -5.631  1.00  0.00           N  
ATOM   1097  CA  GLU A 141      13.934   0.004  -6.586  1.00  0.00           C  
ATOM   1098  C   GLU A 141      13.232  -0.313  -7.903  1.00  0.00           C  
ATOM   1099  CB  GLU A 141      15.415   0.299  -6.837  1.00  0.00           C  
ATOM   1100  O   GLU A 141      13.185  -1.471  -8.324  1.00  0.00           O  
ATOM   1101  CG  GLU A 141      16.170   0.753  -5.596  1.00  0.00           C  
ATOM   1102  CD  GLU A 141      17.650   0.994  -5.849  1.00  0.00           C  
ATOM   1103  OE1 GLU A 141      18.341   1.524  -4.949  1.00  0.00           O  
ATOM   1104  OE2 GLU A 141      18.122   0.651  -6.956  1.00  0.00           O  
ATOM   1105  N   HIS A 142      12.719   0.725  -8.525  1.00  0.00           N  
ATOM   1106  CA  HIS A 142      12.217   0.694  -9.894  1.00  0.00           C  
ATOM   1107  C   HIS A 142      12.439   2.032 -10.593  1.00  0.00           C  
ATOM   1108  CB  HIS A 142      10.730   0.334  -9.912  1.00  0.00           C  
ATOM   1109  O   HIS A 142      12.762   3.030  -9.944  1.00  0.00           O  
ATOM   1110  CG  HIS A 142       9.851   1.380  -9.303  1.00  0.00           C  
ATOM   1111  CD2 HIS A 142       9.412   1.543  -8.033  1.00  0.00           C  
ATOM   1112  ND1 HIS A 142       9.318   2.420 -10.033  1.00  0.00           N  
ATOM   1113  CE1 HIS A 142       8.587   3.180  -9.236  1.00  0.00           C  
ATOM   1114  NE2 HIS A 142       8.627   2.670  -8.017  1.00  0.00           N  
ATOM   1115  N   TRP A 143      12.300   2.050 -11.937  1.00  0.00           N  
ATOM   1116  CA  TRP A 143      12.674   3.234 -12.704  1.00  0.00           C  
ATOM   1117  C   TRP A 143      11.474   3.797 -13.457  1.00  0.00           C  
ATOM   1118  CB  TRP A 143      13.801   2.905 -13.687  1.00  0.00           C  
ATOM   1119  O   TRP A 143      11.635   4.544 -14.425  1.00  0.00           O  
ATOM   1120  CG  TRP A 143      15.155   2.805 -13.051  1.00  0.00           C  
ATOM   1121  CD1 TRP A 143      16.097   3.792 -12.960  1.00  0.00           C  
ATOM   1122  CD2 TRP A 143      15.720   1.652 -12.420  1.00  0.00           C  
ATOM   1123  CE2 TRP A 143      17.009   2.012 -11.968  1.00  0.00           C  
ATOM   1124  CE3 TRP A 143      15.261   0.348 -12.193  1.00  0.00           C  
ATOM   1125  NE1 TRP A 143      17.214   3.321 -12.310  1.00  0.00           N  
ATOM   1126  CH2 TRP A 143      17.371  -0.157 -11.092  1.00  0.00           C  
ATOM   1127  CZ2 TRP A 143      17.844   1.112 -11.301  1.00  0.00           C  
ATOM   1128  CZ3 TRP A 143      16.094  -0.546 -11.529  1.00  0.00           C  
ATOM   1129  N   ILE A 144      10.331   3.394 -12.971  1.00  0.00           N  
ATOM   1130  CA  ILE A 144       9.096   3.937 -13.525  1.00  0.00           C  
ATOM   1131  C   ILE A 144       8.855   5.341 -12.973  1.00  0.00           C  
ATOM   1132  CB  ILE A 144       7.888   3.025 -13.214  1.00  0.00           C  
ATOM   1133  O   ILE A 144       8.852   5.544 -11.757  1.00  0.00           O  
ATOM   1134  CG1 ILE A 144       8.122   1.619 -13.778  1.00  0.00           C  
ATOM   1135  CG2 ILE A 144       6.596   3.631 -13.771  1.00  0.00           C  
ATOM   1136  CD1 ILE A 144       7.160   0.568 -13.240  1.00  0.00           C  
ATOM   1137  N   PRO A 145       8.672   6.336 -13.947  1.00  0.00           N  
ATOM   1138  CA  PRO A 145       8.374   7.689 -13.472  1.00  0.00           C  
ATOM   1139  C   PRO A 145       7.034   7.776 -12.745  1.00  0.00           C  
ATOM   1140  CB  PRO A 145       8.352   8.517 -14.759  1.00  0.00           C  
ATOM   1141  O   PRO A 145       6.043   7.195 -13.195  1.00  0.00           O  
ATOM   1142  CG  PRO A 145       9.050   7.668 -15.772  1.00  0.00           C  
ATOM   1143  CD  PRO A 145       8.861   6.226 -15.397  1.00  0.00           C  
ATOM   1144  N   THR A 146       7.040   8.406 -11.584  1.00  0.00           N  
ATOM   1145  CA  THR A 146       5.819   8.591 -10.807  1.00  0.00           C  
ATOM   1146  C   THR A 146       5.633  10.059 -10.435  1.00  0.00           C  
ATOM   1147  CB  THR A 146       5.834   7.732  -9.529  1.00  0.00           C  
ATOM   1148  O   THR A 146       6.575  10.850 -10.515  1.00  0.00           O  
ATOM   1149  CG2 THR A 146       5.966   6.250  -9.864  1.00  0.00           C  
ATOM   1150  OG1 THR A 146       6.942   8.126  -8.709  1.00  0.00           O  
ATOM   1151  N   LYS A 147       4.408  10.452 -10.202  1.00  0.00           N  
ATOM   1152  CA  LYS A 147       4.059  11.795  -9.748  1.00  0.00           C  
ATOM   1153  C   LYS A 147       3.518  11.769  -8.321  1.00  0.00           C  
ATOM   1154  CB  LYS A 147       3.033  12.430 -10.687  1.00  0.00           C  
ATOM   1155  O   LYS A 147       3.176  10.706  -7.800  1.00  0.00           O  
ATOM   1156  CG  LYS A 147       3.512  12.571 -12.124  1.00  0.00           C  
ATOM   1157  CD  LYS A 147       2.426  13.150 -13.021  1.00  0.00           C  
ATOM   1158  CE  LYS A 147       2.888  13.245 -14.469  1.00  0.00           C  
ATOM   1159  NZ  LYS A 147       1.816  13.786 -15.358  1.00  0.00           N  
ATOM   1160  N   ASP A 148       3.494  12.958  -7.787  1.00  0.00           N  
ATOM   1161  CA  ASP A 148       2.893  13.097  -6.464  1.00  0.00           C  
ATOM   1162  C   ASP A 148       1.468  12.548  -6.447  1.00  0.00           C  
ATOM   1163  CB  ASP A 148       2.897  14.563  -6.024  1.00  0.00           C  
ATOM   1164  O   ASP A 148       0.677  12.833  -7.348  1.00  0.00           O  
ATOM   1165  CG  ASP A 148       4.292  15.094  -5.742  1.00  0.00           C  
ATOM   1166  OD1 ASP A 148       5.233  14.285  -5.591  1.00  0.00           O  
ATOM   1167  OD2 ASP A 148       4.451  16.331  -5.669  1.00  0.00           O  
ATOM   1168  N   GLY A 149       1.211  11.753  -5.418  1.00  0.00           N  
ATOM   1169  CA  GLY A 149      -0.127  11.196  -5.293  1.00  0.00           C  
ATOM   1170  C   GLY A 149      -0.219   9.755  -5.758  1.00  0.00           C  
ATOM   1171  O   GLY A 149      -1.242   9.097  -5.560  1.00  0.00           O  
ATOM   1172  N   GLN A 150       0.859   9.245  -6.345  1.00  0.00           N  
ATOM   1173  CA  GLN A 150       0.782   7.902  -6.911  1.00  0.00           C  
ATOM   1174  C   GLN A 150       1.287   6.858  -5.919  1.00  0.00           C  
ATOM   1175  CB  GLN A 150       1.582   7.821  -8.212  1.00  0.00           C  
ATOM   1176  O   GLN A 150       1.387   5.675  -6.253  1.00  0.00           O  
ATOM   1177  CG  GLN A 150       0.939   8.562  -9.376  1.00  0.00           C  
ATOM   1178  CD  GLN A 150       1.728   8.429 -10.665  1.00  0.00           C  
ATOM   1179  NE2 GLN A 150       1.025   8.224 -11.773  1.00  0.00           N  
ATOM   1180  OE1 GLN A 150       2.961   8.510 -10.664  1.00  0.00           O  
ATOM   1181  N   CYS A 151       1.689   7.352  -4.760  1.00  0.00           N  
ATOM   1182  CA  CYS A 151       1.983   6.369  -3.724  1.00  0.00           C  
ATOM   1183  C   CYS A 151       0.804   5.426  -3.516  1.00  0.00           C  
ATOM   1184  CB  CYS A 151       2.329   7.064  -2.407  1.00  0.00           C  
ATOM   1185  O   CYS A 151      -0.351   5.826  -3.674  1.00  0.00           O  
ATOM   1186  SG  CYS A 151       3.903   7.950  -2.444  1.00  0.00           S  
ATOM   1187  N   GLY A 152       1.155   4.191  -3.220  1.00  0.00           N  
ATOM   1188  CA  GLY A 152       0.102   3.220  -2.970  1.00  0.00           C  
ATOM   1189  C   GLY A 152      -0.305   2.447  -4.210  1.00  0.00           C  
ATOM   1190  O   GLY A 152      -1.073   1.487  -4.125  1.00  0.00           O  
ATOM   1191  N   ALA A 153       0.264   2.885  -5.351  1.00  0.00           N  
ATOM   1192  CA  ALA A 153      -0.050   2.172  -6.587  1.00  0.00           C  
ATOM   1193  C   ALA A 153       0.638   0.810  -6.624  1.00  0.00           C  
ATOM   1194  CB  ALA A 153       0.359   3.004  -7.800  1.00  0.00           C  
ATOM   1195  O   ALA A 153       1.788   0.677  -6.200  1.00  0.00           O  
ATOM   1196  N   PRO A 154      -0.060  -0.178  -7.177  1.00  0.00           N  
ATOM   1197  CA  PRO A 154       0.493  -1.535  -7.174  1.00  0.00           C  
ATOM   1198  C   PRO A 154       1.603  -1.722  -8.206  1.00  0.00           C  
ATOM   1199  CB  PRO A 154      -0.718  -2.409  -7.510  1.00  0.00           C  
ATOM   1200  O   PRO A 154       1.503  -1.212  -9.325  1.00  0.00           O  
ATOM   1201  CG  PRO A 154      -1.640  -1.510  -8.269  1.00  0.00           C  
ATOM   1202  CD  PRO A 154      -1.452  -0.105  -7.772  1.00  0.00           C  
ATOM   1203  N   LEU A 155       2.645  -2.385  -7.760  1.00  0.00           N  
ATOM   1204  CA  LEU A 155       3.644  -2.945  -8.664  1.00  0.00           C  
ATOM   1205  C   LEU A 155       3.359  -4.417  -8.944  1.00  0.00           C  
ATOM   1206  CB  LEU A 155       5.048  -2.789  -8.074  1.00  0.00           C  
ATOM   1207  O   LEU A 155       3.274  -5.225  -8.016  1.00  0.00           O  
ATOM   1208  CG  LEU A 155       5.703  -1.416  -8.238  1.00  0.00           C  
ATOM   1209  CD1 LEU A 155       6.080  -1.180  -9.697  1.00  0.00           C  
ATOM   1210  CD2 LEU A 155       4.774  -0.317  -7.736  1.00  0.00           C  
ATOM   1211  N   VAL A 156       3.222  -4.733 -10.255  1.00  0.00           N  
ATOM   1212  CA  VAL A 156       2.740  -6.051 -10.656  1.00  0.00           C  
ATOM   1213  C   VAL A 156       3.817  -6.772 -11.464  1.00  0.00           C  
ATOM   1214  CB  VAL A 156       1.434  -5.953 -11.476  1.00  0.00           C  
ATOM   1215  O   VAL A 156       4.409  -6.191 -12.377  1.00  0.00           O  
ATOM   1216  CG1 VAL A 156       0.928  -7.344 -11.854  1.00  0.00           C  
ATOM   1217  CG2 VAL A 156       0.369  -5.188 -10.693  1.00  0.00           C  
ATOM   1218  N   SER A 157       4.073  -8.020 -11.116  1.00  0.00           N  
ATOM   1219  CA  SER A 157       5.014  -8.845 -11.867  1.00  0.00           C  
ATOM   1220  C   SER A 157       4.481  -9.161 -13.260  1.00  0.00           C  
ATOM   1221  CB  SER A 157       5.306 -10.145 -11.117  1.00  0.00           C  
ATOM   1222  O   SER A 157       3.340  -9.603 -13.409  1.00  0.00           O  
ATOM   1223  OG  SER A 157       6.098 -11.015 -11.907  1.00  0.00           O  
ATOM   1224  N   THR A 158       5.338  -8.973 -14.231  1.00  0.00           N  
ATOM   1225  CA  THR A 158       4.924  -9.253 -15.601  1.00  0.00           C  
ATOM   1226  C   THR A 158       4.948 -10.753 -15.877  1.00  0.00           C  
ATOM   1227  CB  THR A 158       5.825  -8.527 -16.617  1.00  0.00           C  
ATOM   1228  O   THR A 158       4.353 -11.220 -16.851  1.00  0.00           O  
ATOM   1229  CG2 THR A 158       5.752  -7.014 -16.434  1.00  0.00           C  
ATOM   1230  OG1 THR A 158       7.181  -8.954 -16.434  1.00  0.00           O  
ATOM   1231  N   SER A 159       5.572 -11.482 -14.999  1.00  0.00           N  
ATOM   1232  CA  SER A 159       5.729 -12.917 -15.217  1.00  0.00           C  
ATOM   1233  C   SER A 159       4.460 -13.675 -14.840  1.00  0.00           C  
ATOM   1234  CB  SER A 159       6.913 -13.456 -14.413  1.00  0.00           C  
ATOM   1235  O   SER A 159       4.054 -14.603 -15.543  1.00  0.00           O  
ATOM   1236  OG  SER A 159       6.691 -13.295 -13.023  1.00  0.00           O  
ATOM   1237  N   ASP A 160       3.811 -13.175 -13.732  1.00  0.00           N  
ATOM   1238  CA  ASP A 160       2.689 -13.991 -13.278  1.00  0.00           C  
ATOM   1239  C   ASP A 160       1.484 -13.120 -12.926  1.00  0.00           C  
ATOM   1240  CB  ASP A 160       3.095 -14.838 -12.070  1.00  0.00           C  
ATOM   1241  O   ASP A 160       0.447 -13.630 -12.498  1.00  0.00           O  
ATOM   1242  CG  ASP A 160       3.641 -14.010 -10.921  1.00  0.00           C  
ATOM   1243  OD1 ASP A 160       3.501 -12.768 -10.943  1.00  0.00           O  
ATOM   1244  OD2 ASP A 160       4.219 -14.604  -9.985  1.00  0.00           O  
ATOM   1245  N   GLY A 161       1.576 -11.812 -12.937  1.00  0.00           N  
ATOM   1246  CA  GLY A 161       0.453 -10.920 -12.692  1.00  0.00           C  
ATOM   1247  C   GLY A 161       0.185 -10.691 -11.217  1.00  0.00           C  
ATOM   1248  O   GLY A 161      -0.844 -10.121 -10.849  1.00  0.00           O  
ATOM   1249  N   SER A 162       1.112 -11.173 -10.384  1.00  0.00           N  
ATOM   1250  CA  SER A 162       0.971 -11.002  -8.941  1.00  0.00           C  
ATOM   1251  C   SER A 162       1.412  -9.610  -8.503  1.00  0.00           C  
ATOM   1252  CB  SER A 162       1.784 -12.061  -8.194  1.00  0.00           C  
ATOM   1253  O   SER A 162       2.309  -9.018  -9.107  1.00  0.00           O  
ATOM   1254  OG  SER A 162       1.343 -13.365  -8.534  1.00  0.00           O  
ATOM   1255  N   ILE A 163       0.692  -9.048  -7.527  1.00  0.00           N  
ATOM   1256  CA  ILE A 163       1.128  -7.798  -6.915  1.00  0.00           C  
ATOM   1257  C   ILE A 163       2.317  -8.061  -5.994  1.00  0.00           C  
ATOM   1258  CB  ILE A 163      -0.018  -7.122  -6.131  1.00  0.00           C  
ATOM   1259  O   ILE A 163       2.208  -8.825  -5.032  1.00  0.00           O  
ATOM   1260  CG1 ILE A 163      -1.180  -6.780  -7.071  1.00  0.00           C  
ATOM   1261  CG2 ILE A 163       0.487  -5.870  -5.407  1.00  0.00           C  
ATOM   1262  CD1 ILE A 163      -2.432  -6.291  -6.356  1.00  0.00           C  
ATOM   1263  N   VAL A 164       3.447  -7.401  -6.241  1.00  0.00           N  
ATOM   1264  CA  VAL A 164       4.666  -7.728  -5.509  1.00  0.00           C  
ATOM   1265  C   VAL A 164       5.041  -6.570  -4.587  1.00  0.00           C  
ATOM   1266  CB  VAL A 164       5.835  -8.046  -6.468  1.00  0.00           C  
ATOM   1267  O   VAL A 164       5.951  -6.694  -3.764  1.00  0.00           O  
ATOM   1268  CG1 VAL A 164       5.552  -9.321  -7.260  1.00  0.00           C  
ATOM   1269  CG2 VAL A 164       6.086  -6.872  -7.411  1.00  0.00           C  
ATOM   1270  N   GLY A 165       4.313  -5.455  -4.729  1.00  0.00           N  
ATOM   1271  CA  GLY A 165       4.577  -4.298  -3.888  1.00  0.00           C  
ATOM   1272  C   GLY A 165       3.683  -3.114  -4.205  1.00  0.00           C  
ATOM   1273  O   GLY A 165       2.826  -3.195  -5.087  1.00  0.00           O  
ATOM   1274  N   ILE A 166       3.823  -2.069  -3.355  1.00  0.00           N  
ATOM   1275  CA  ILE A 166       3.120  -0.817  -3.609  1.00  0.00           C  
ATOM   1276  C   ILE A 166       4.115   0.342  -3.614  1.00  0.00           C  
ATOM   1277  CB  ILE A 166       2.012  -0.568  -2.561  1.00  0.00           C  
ATOM   1278  O   ILE A 166       5.074   0.348  -2.838  1.00  0.00           O  
ATOM   1279  CG1 ILE A 166       2.617  -0.478  -1.156  1.00  0.00           C  
ATOM   1280  CG2 ILE A 166       0.948  -1.667  -2.630  1.00  0.00           C  
ATOM   1281  CD1 ILE A 166       1.621  -0.070  -0.079  1.00  0.00           C  
ATOM   1282  N   HIS A 167       3.913   1.196  -4.649  1.00  0.00           N  
ATOM   1283  CA  HIS A 167       4.803   2.346  -4.765  1.00  0.00           C  
ATOM   1284  C   HIS A 167       4.848   3.142  -3.464  1.00  0.00           C  
ATOM   1285  CB  HIS A 167       4.364   3.249  -5.918  1.00  0.00           C  
ATOM   1286  O   HIS A 167       3.805   3.441  -2.879  1.00  0.00           O  
ATOM   1287  CG  HIS A 167       5.152   4.516  -6.021  1.00  0.00           C  
ATOM   1288  CD2 HIS A 167       4.796   5.804  -5.802  1.00  0.00           C  
ATOM   1289  ND1 HIS A 167       6.478   4.540  -6.394  1.00  0.00           N  
ATOM   1290  CE1 HIS A 167       6.906   5.791  -6.398  1.00  0.00           C  
ATOM   1291  NE2 HIS A 167       5.904   6.578  -6.043  1.00  0.00           N  
ATOM   1292  N   SER A 168       6.078   3.643  -2.996  1.00  0.00           N  
ATOM   1293  CA  SER A 168       6.228   4.291  -1.698  1.00  0.00           C  
ATOM   1294  C   SER A 168       6.918   5.645  -1.832  1.00  0.00           C  
ATOM   1295  CB  SER A 168       7.020   3.399  -0.741  1.00  0.00           C  
ATOM   1296  O   SER A 168       6.422   6.653  -1.326  1.00  0.00           O  
ATOM   1297  OG  SER A 168       6.966   3.907   0.581  1.00  0.00           O  
ATOM   1298  N   ALA A 169       8.021   5.664  -2.474  1.00  0.00           N  
ATOM   1299  CA  ALA A 169       8.840   6.871  -2.397  1.00  0.00           C  
ATOM   1300  C   ALA A 169       9.765   6.984  -3.605  1.00  0.00           C  
ATOM   1301  CB  ALA A 169       9.654   6.880  -1.105  1.00  0.00           C  
ATOM   1302  O   ALA A 169       9.774   6.107  -4.472  1.00  0.00           O  
ATOM   1303  N   SER A 170      10.351   8.166  -3.693  1.00  0.00           N  
ATOM   1304  CA  SER A 170      11.389   8.435  -4.682  1.00  0.00           C  
ATOM   1305  C   SER A 170      12.690   8.870  -4.014  1.00  0.00           C  
ATOM   1306  CB  SER A 170      10.927   9.511  -5.665  1.00  0.00           C  
ATOM   1307  O   SER A 170      12.702   9.205  -2.828  1.00  0.00           O  
ATOM   1308  OG  SER A 170      10.683  10.735  -4.994  1.00  0.00           O  
ATOM   1309  N   ASN A 171      13.782   8.641  -4.784  1.00  0.00           N  
ATOM   1310  CA  ASN A 171      15.035   9.185  -4.272  1.00  0.00           C  
ATOM   1311  C   ASN A 171      15.121  10.693  -4.487  1.00  0.00           C  
ATOM   1312  CB  ASN A 171      16.230   8.486  -4.924  1.00  0.00           C  
ATOM   1313  O   ASN A 171      14.248  11.285  -5.124  1.00  0.00           O  
ATOM   1314  CG  ASN A 171      16.377   8.831  -6.393  1.00  0.00           C  
ATOM   1315  ND2 ASN A 171      17.415   8.297  -7.026  1.00  0.00           N  
ATOM   1316  OD1 ASN A 171      15.566   9.572  -6.954  1.00  0.00           O  
ATOM   1317  N   PHE A 172      16.128  11.343  -3.937  1.00  0.00           N  
ATOM   1318  CA  PHE A 172      16.255  12.796  -3.938  1.00  0.00           C  
ATOM   1319  C   PHE A 172      16.542  13.313  -5.342  1.00  0.00           C  
ATOM   1320  CB  PHE A 172      17.362  13.241  -2.977  1.00  0.00           C  
ATOM   1321  O   PHE A 172      16.169  14.437  -5.683  1.00  0.00           O  
ATOM   1322  CG  PHE A 172      16.963  13.194  -1.527  1.00  0.00           C  
ATOM   1323  CD1 PHE A 172      16.112  14.154  -0.994  1.00  0.00           C  
ATOM   1324  CD2 PHE A 172      17.440  12.188  -0.696  1.00  0.00           C  
ATOM   1325  CE1 PHE A 172      15.741  14.113   0.348  1.00  0.00           C  
ATOM   1326  CE2 PHE A 172      17.074  12.141   0.646  1.00  0.00           C  
ATOM   1327  CZ  PHE A 172      16.225  13.104   1.166  1.00  0.00           C  
ATOM   1328  N   ASP A 173      17.263  12.446  -6.100  1.00  0.00           N  
ATOM   1329  CA  ASP A 173      17.615  12.876  -7.450  1.00  0.00           C  
ATOM   1330  C   ASP A 173      16.515  12.515  -8.446  1.00  0.00           C  
ATOM   1331  CB  ASP A 173      18.943  12.251  -7.883  1.00  0.00           C  
ATOM   1332  O   ASP A 173      16.658  12.747  -9.648  1.00  0.00           O  
ATOM   1333  CG  ASP A 173      20.110  12.669  -7.005  1.00  0.00           C  
ATOM   1334  OD1 ASP A 173      20.126  13.821  -6.520  1.00  0.00           O  
ATOM   1335  OD2 ASP A 173      21.022  11.840  -6.799  1.00  0.00           O  
ATOM   1336  N   ASN A 174      15.464  11.950  -7.903  1.00  0.00           N  
ATOM   1337  CA  ASN A 174      14.309  11.516  -8.682  1.00  0.00           C  
ATOM   1338  C   ASN A 174      14.723  10.633  -9.855  1.00  0.00           C  
ATOM   1339  CB  ASN A 174      13.513  12.723  -9.181  1.00  0.00           C  
ATOM   1340  O   ASN A 174      14.153  10.730 -10.943  1.00  0.00           O  
ATOM   1341  CG  ASN A 174      12.048  12.405  -9.406  1.00  0.00           C  
ATOM   1342  ND2 ASN A 174      11.402  13.170 -10.279  1.00  0.00           N  
ATOM   1343  OD1 ASN A 174      11.501  11.480  -8.800  1.00  0.00           O  
ATOM   1344  N   THR A 175      15.853   9.912  -9.651  1.00  0.00           N  
ATOM   1345  CA  THR A 175      16.326   9.038 -10.719  1.00  0.00           C  
ATOM   1346  C   THR A 175      15.661   7.667 -10.631  1.00  0.00           C  
ATOM   1347  CB  THR A 175      17.856   8.873 -10.668  1.00  0.00           C  
ATOM   1348  O   THR A 175      15.565   6.953 -11.631  1.00  0.00           O  
ATOM   1349  CG2 THR A 175      18.561  10.196 -10.951  1.00  0.00           C  
ATOM   1350  OG1 THR A 175      18.239   8.409  -9.368  1.00  0.00           O  
ATOM   1351  N   ASN A 176      15.385   7.331  -9.464  1.00  0.00           N  
ATOM   1352  CA  ASN A 176      14.688   6.066  -9.259  1.00  0.00           C  
ATOM   1353  C   ASN A 176      13.677   6.161  -8.120  1.00  0.00           C  
ATOM   1354  CB  ASN A 176      15.688   4.939  -8.989  1.00  0.00           C  
ATOM   1355  O   ASN A 176      13.691   7.124  -7.351  1.00  0.00           O  
ATOM   1356  CG  ASN A 176      16.576   5.221  -7.794  1.00  0.00           C  
ATOM   1357  ND2 ASN A 176      16.853   4.190  -7.004  1.00  0.00           N  
ATOM   1358  OD1 ASN A 176      17.010   6.356  -7.581  1.00  0.00           O  
ATOM   1359  N   ASN A 177      12.724   5.263  -8.181  1.00  0.00           N  
ATOM   1360  CA  ASN A 177      11.666   5.188  -7.179  1.00  0.00           C  
ATOM   1361  C   ASN A 177      11.751   3.897  -6.370  1.00  0.00           C  
ATOM   1362  CB  ASN A 177      10.292   5.312  -7.840  1.00  0.00           C  
ATOM   1363  O   ASN A 177      12.546   3.011  -6.688  1.00  0.00           O  
ATOM   1364  CG  ASN A 177      10.079   6.662  -8.496  1.00  0.00           C  
ATOM   1365  ND2 ASN A 177       9.863   6.657  -9.806  1.00  0.00           N  
ATOM   1366  OD1 ASN A 177      10.108   7.701  -7.831  1.00  0.00           O  
ATOM   1367  N   TYR A 178      10.994   3.944  -5.237  1.00  0.00           N  
ATOM   1368  CA  TYR A 178      10.992   2.785  -4.351  1.00  0.00           C  
ATOM   1369  C   TYR A 178       9.572   2.282  -4.115  1.00  0.00           C  
ATOM   1370  CB  TYR A 178      11.653   3.128  -3.013  1.00  0.00           C  
ATOM   1371  O   TYR A 178       8.622   3.068  -4.107  1.00  0.00           O  
ATOM   1372  CG  TYR A 178      13.093   3.563  -3.142  1.00  0.00           C  
ATOM   1373  CD1 TYR A 178      14.130   2.636  -3.065  1.00  0.00           C  
ATOM   1374  CD2 TYR A 178      13.419   4.900  -3.341  1.00  0.00           C  
ATOM   1375  CE1 TYR A 178      15.459   3.032  -3.181  1.00  0.00           C  
ATOM   1376  CE2 TYR A 178      14.744   5.307  -3.458  1.00  0.00           C  
ATOM   1377  OH  TYR A 178      17.068   4.765  -3.493  1.00  0.00           O  
ATOM   1378  CZ  TYR A 178      15.755   4.367  -3.377  1.00  0.00           C  
ATOM   1379  N   PHE A 179       9.465   0.983  -4.072  1.00  0.00           N  
ATOM   1380  CA  PHE A 179       8.200   0.433  -3.600  1.00  0.00           C  
ATOM   1381  C   PHE A 179       8.420  -0.475  -2.397  1.00  0.00           C  
ATOM   1382  CB  PHE A 179       7.497  -0.340  -4.720  1.00  0.00           C  
ATOM   1383  O   PHE A 179       9.530  -0.967  -2.178  1.00  0.00           O  
ATOM   1384  CG  PHE A 179       8.187  -1.623  -5.098  1.00  0.00           C  
ATOM   1385  CD1 PHE A 179       9.163  -1.637  -6.088  1.00  0.00           C  
ATOM   1386  CD2 PHE A 179       7.861  -2.814  -4.464  1.00  0.00           C  
ATOM   1387  CE1 PHE A 179       9.804  -2.823  -6.440  1.00  0.00           C  
ATOM   1388  CE2 PHE A 179       8.497  -4.003  -4.810  1.00  0.00           C  
ATOM   1389  CZ  PHE A 179       9.467  -4.005  -5.799  1.00  0.00           C  
ATOM   1390  N   THR A 180       7.429  -0.506  -1.541  1.00  0.00           N  
ATOM   1391  CA  THR A 180       7.427  -1.408  -0.395  1.00  0.00           C  
ATOM   1392  C   THR A 180       7.053  -2.825  -0.822  1.00  0.00           C  
ATOM   1393  CB  THR A 180       6.454  -0.924   0.696  1.00  0.00           C  
ATOM   1394  O   THR A 180       5.987  -3.043  -1.402  1.00  0.00           O  
ATOM   1395  CG2 THR A 180       6.537  -1.806   1.938  1.00  0.00           C  
ATOM   1396  OG1 THR A 180       6.782   0.423   1.057  1.00  0.00           O  
ATOM   1397  N   ALA A 181       7.893  -3.765  -0.543  1.00  0.00           N  
ATOM   1398  CA  ALA A 181       7.697  -5.157  -0.940  1.00  0.00           C  
ATOM   1399  C   ALA A 181       6.577  -5.806  -0.132  1.00  0.00           C  
ATOM   1400  CB  ALA A 181       8.994  -5.945  -0.774  1.00  0.00           C  
ATOM   1401  O   ALA A 181       6.429  -5.537   1.063  1.00  0.00           O  
ATOM   1402  N   ILE A 182       5.768  -6.599  -0.795  1.00  0.00           N  
ATOM   1403  CA  ILE A 182       4.818  -7.460  -0.099  1.00  0.00           C  
ATOM   1404  C   ILE A 182       5.572  -8.500   0.726  1.00  0.00           C  
ATOM   1405  CB  ILE A 182       3.856  -8.155  -1.089  1.00  0.00           C  
ATOM   1406  O   ILE A 182       6.473  -9.171   0.217  1.00  0.00           O  
ATOM   1407  CG1 ILE A 182       3.045  -7.113  -1.867  1.00  0.00           C  
ATOM   1408  CG2 ILE A 182       2.933  -9.129  -0.351  1.00  0.00           C  
ATOM   1409  CD1 ILE A 182       2.195  -6.208  -0.986  1.00  0.00           C  
ATOM   1410  N   PRO A 183       5.270  -8.600   2.050  1.00  0.00           N  
ATOM   1411  CA  PRO A 183       5.969  -9.585   2.878  1.00  0.00           C  
ATOM   1412  C   PRO A 183       5.542 -11.019   2.577  1.00  0.00           C  
ATOM   1413  CB  PRO A 183       5.579  -9.187   4.304  1.00  0.00           C  
ATOM   1414  O   PRO A 183       4.532 -11.237   1.903  1.00  0.00           O  
ATOM   1415  CG  PRO A 183       4.221  -8.576   4.172  1.00  0.00           C  
ATOM   1416  CD  PRO A 183       4.153  -7.843   2.864  1.00  0.00           C  
ATOM   1417  N   PRO A 184       6.398 -11.951   3.132  1.00  0.00           N  
ATOM   1418  CA  PRO A 184       5.986 -13.348   2.976  1.00  0.00           C  
ATOM   1419  C   PRO A 184       4.667 -13.656   3.681  1.00  0.00           C  
ATOM   1420  CB  PRO A 184       7.139 -14.129   3.610  1.00  0.00           C  
ATOM   1421  O   PRO A 184       4.350 -13.041   4.702  1.00  0.00           O  
ATOM   1422  CG  PRO A 184       7.794 -13.157   4.538  1.00  0.00           C  
ATOM   1423  CD  PRO A 184       7.540 -11.767   4.030  1.00  0.00           C  
ATOM   1424  N   ASP A 185       3.765 -14.463   3.141  1.00  0.00           N  
ATOM   1425  CA  ASP A 185       2.534 -14.976   3.733  1.00  0.00           C  
ATOM   1426  C   ASP A 185       1.472 -13.883   3.826  1.00  0.00           C  
ATOM   1427  CB  ASP A 185       2.809 -15.562   5.120  1.00  0.00           C  
ATOM   1428  O   ASP A 185       0.635 -13.899   4.731  1.00  0.00           O  
ATOM   1429  CG  ASP A 185       3.683 -16.803   5.077  1.00  0.00           C  
ATOM   1430  OD1 ASP A 185       3.528 -17.626   4.149  1.00  0.00           O  
ATOM   1431  OD2 ASP A 185       4.531 -16.961   5.981  1.00  0.00           O  
ATOM   1432  N   PHE A 186       1.646 -12.854   3.024  1.00  0.00           N  
ATOM   1433  CA  PHE A 186       0.728 -11.720   3.035  1.00  0.00           C  
ATOM   1434  C   PHE A 186      -0.685 -12.164   2.677  1.00  0.00           C  
ATOM   1435  CB  PHE A 186       1.201 -10.635   2.063  1.00  0.00           C  
ATOM   1436  O   PHE A 186      -1.658 -11.689   3.265  1.00  0.00           O  
ATOM   1437  CG  PHE A 186       0.508  -9.312   2.245  1.00  0.00           C  
ATOM   1438  CD1 PHE A 186      -0.253  -8.763   1.221  1.00  0.00           C  
ATOM   1439  CD2 PHE A 186       0.617  -8.618   3.443  1.00  0.00           C  
ATOM   1440  CE1 PHE A 186      -0.896  -7.539   1.387  1.00  0.00           C  
ATOM   1441  CE2 PHE A 186      -0.023  -7.394   3.617  1.00  0.00           C  
ATOM   1442  CZ  PHE A 186      -0.778  -6.855   2.587  1.00  0.00           C  
ATOM   1443  N   GLN A 187      -0.777 -13.027   1.765  1.00  0.00           N  
ATOM   1444  CA  GLN A 187      -2.085 -13.527   1.355  1.00  0.00           C  
ATOM   1445  C   GLN A 187      -2.833 -14.143   2.534  1.00  0.00           C  
ATOM   1446  CB  GLN A 187      -1.940 -14.554   0.231  1.00  0.00           C  
ATOM   1447  O   GLN A 187      -4.031 -13.911   2.706  1.00  0.00           O  
ATOM   1448  CG  GLN A 187      -3.266 -14.993  -0.376  1.00  0.00           C  
ATOM   1449  CD  GLN A 187      -3.930 -13.899  -1.191  1.00  0.00           C  
ATOM   1450  NE2 GLN A 187      -5.246 -13.777  -1.059  1.00  0.00           N  
ATOM   1451  OE1 GLN A 187      -3.265 -13.169  -1.932  1.00  0.00           O  
ATOM   1452  N   ARG A 188      -2.145 -14.951   3.279  1.00  0.00           N  
ATOM   1453  CA  ARG A 188      -2.711 -15.590   4.463  1.00  0.00           C  
ATOM   1454  C   ARG A 188      -3.151 -14.550   5.489  1.00  0.00           C  
ATOM   1455  CB  ARG A 188      -1.700 -16.551   5.092  1.00  0.00           C  
ATOM   1456  O   ARG A 188      -4.200 -14.697   6.119  1.00  0.00           O  
ATOM   1457  CG  ARG A 188      -2.269 -17.390   6.224  1.00  0.00           C  
ATOM   1458  CD  ARG A 188      -1.245 -18.379   6.764  1.00  0.00           C  
ATOM   1459  NE  ARG A 188      -1.689 -18.985   8.016  1.00  0.00           N  
ATOM   1460  NH1 ARG A 188       0.358 -19.928   8.525  1.00  0.00           N  
ATOM   1461  NH2 ARG A 188      -1.424 -20.212   9.939  1.00  0.00           N  
ATOM   1462  CZ  ARG A 188      -0.917 -19.707   8.824  1.00  0.00           C  
ATOM   1463  N   LEU A 189      -2.317 -13.524   5.644  1.00  0.00           N  
ATOM   1464  CA  LEU A 189      -2.644 -12.435   6.557  1.00  0.00           C  
ATOM   1465  C   LEU A 189      -3.975 -11.793   6.183  1.00  0.00           C  
ATOM   1466  CB  LEU A 189      -1.535 -11.379   6.551  1.00  0.00           C  
ATOM   1467  O   LEU A 189      -4.776 -11.459   7.060  1.00  0.00           O  
ATOM   1468  CG  LEU A 189      -1.788 -10.125   7.390  1.00  0.00           C  
ATOM   1469  CD1 LEU A 189      -1.792 -10.473   8.875  1.00  0.00           C  
ATOM   1470  CD2 LEU A 189      -0.740  -9.059   7.088  1.00  0.00           C  
ATOM   1471  N   LEU A 190      -4.296 -11.705   4.902  1.00  0.00           N  
ATOM   1472  CA  LEU A 190      -5.499 -11.038   4.417  1.00  0.00           C  
ATOM   1473  C   LEU A 190      -6.730 -11.911   4.634  1.00  0.00           C  
ATOM   1474  CB  LEU A 190      -5.359 -10.693   2.932  1.00  0.00           C  
ATOM   1475  O   LEU A 190      -7.836 -11.398   4.818  1.00  0.00           O  
ATOM   1476  CG  LEU A 190      -4.278  -9.672   2.572  1.00  0.00           C  
ATOM   1477  CD1 LEU A 190      -4.240  -9.449   1.064  1.00  0.00           C  
ATOM   1478  CD2 LEU A 190      -4.518  -8.358   3.307  1.00  0.00           C  
ATOM   1479  N   THR A 191      -6.563 -13.183   4.688  1.00  0.00           N  
ATOM   1480  CA  THR A 191      -7.719 -14.073   4.679  1.00  0.00           C  
ATOM   1481  C   THR A 191      -7.951 -14.672   6.063  1.00  0.00           C  
ATOM   1482  CB  THR A 191      -7.544 -15.205   3.649  1.00  0.00           C  
ATOM   1483  O   THR A 191      -9.043 -15.163   6.357  1.00  0.00           O  
ATOM   1484  CG2 THR A 191      -7.497 -14.653   2.228  1.00  0.00           C  
ATOM   1485  OG1 THR A 191      -6.323 -15.904   3.919  1.00  0.00           O  
ATOM   1486  N   ASP A 192      -6.939 -14.618   6.909  1.00  0.00           N  
ATOM   1487  CA  ASP A 192      -7.040 -15.209   8.240  1.00  0.00           C  
ATOM   1488  C   ASP A 192      -7.130 -14.129   9.315  1.00  0.00           C  
ATOM   1489  CB  ASP A 192      -5.845 -16.125   8.512  1.00  0.00           C  
ATOM   1490  O   ASP A 192      -6.117 -13.535   9.692  1.00  0.00           O  
ATOM   1491  CG  ASP A 192      -5.977 -16.902   9.811  1.00  0.00           C  
ATOM   1492  OD1 ASP A 192      -6.902 -16.615  10.601  1.00  0.00           O  
ATOM   1493  OD2 ASP A 192      -5.147 -17.806  10.046  1.00  0.00           O  
ATOM   1494  N   PRO A 193      -8.301 -13.889   9.789  1.00  0.00           N  
ATOM   1495  CA  PRO A 193      -8.520 -12.841  10.788  1.00  0.00           C  
ATOM   1496  C   PRO A 193      -7.671 -13.035  12.043  1.00  0.00           C  
ATOM   1497  CB  PRO A 193     -10.010 -12.969  11.112  1.00  0.00           C  
ATOM   1498  O   PRO A 193      -7.365 -12.065  12.742  1.00  0.00           O  
ATOM   1499  CG  PRO A 193     -10.615 -13.586   9.893  1.00  0.00           C  
ATOM   1500  CD  PRO A 193      -9.613 -14.527   9.287  1.00  0.00           C  
ATOM   1501  N   SER A 194      -7.275 -14.293  12.376  1.00  0.00           N  
ATOM   1502  CA  SER A 194      -6.505 -14.589  13.580  1.00  0.00           C  
ATOM   1503  C   SER A 194      -5.095 -14.015  13.489  1.00  0.00           C  
ATOM   1504  CB  SER A 194      -6.436 -16.098  13.815  1.00  0.00           C  
ATOM   1505  O   SER A 194      -4.429 -13.825  14.509  1.00  0.00           O  
ATOM   1506  OG  SER A 194      -5.590 -16.718  12.861  1.00  0.00           O  
ATOM   1507  N   LEU A 195      -4.619 -13.647  12.287  1.00  0.00           N  
ATOM   1508  CA  LEU A 195      -3.267 -13.130  12.099  1.00  0.00           C  
ATOM   1509  C   LEU A 195      -3.262 -11.605  12.113  1.00  0.00           C  
ATOM   1510  CB  LEU A 195      -2.675 -13.643  10.784  1.00  0.00           C  
ATOM   1511  O   LEU A 195      -2.196 -10.984  12.118  1.00  0.00           O  
ATOM   1512  CG  LEU A 195      -2.450 -15.152  10.684  1.00  0.00           C  
ATOM   1513  CD1 LEU A 195      -1.943 -15.522   9.294  1.00  0.00           C  
ATOM   1514  CD2 LEU A 195      -1.471 -15.619  11.757  1.00  0.00           C  
ATOM   1515  N   GLN A 196      -4.458 -11.025  12.194  1.00  0.00           N  
ATOM   1516  CA  GLN A 196      -4.569  -9.573  12.103  1.00  0.00           C  
ATOM   1517  C   GLN A 196      -4.620  -8.937  13.489  1.00  0.00           C  
ATOM   1518  CB  GLN A 196      -5.809  -9.179  11.298  1.00  0.00           C  
ATOM   1519  O   GLN A 196      -5.393  -9.368  14.347  1.00  0.00           O  
ATOM   1520  CG  GLN A 196      -5.809  -9.707   9.870  1.00  0.00           C  
ATOM   1521  CD  GLN A 196      -7.182  -9.660   9.227  1.00  0.00           C  
ATOM   1522  NE2 GLN A 196      -7.259 -10.066   7.964  1.00  0.00           N  
ATOM   1523  OE1 GLN A 196      -8.166  -9.264   9.860  1.00  0.00           O  
ATOM   1524  N   LYS A 197      -3.732  -7.985  13.716  1.00  0.00           N  
ATOM   1525  CA  LYS A 197      -3.722  -7.178  14.932  1.00  0.00           C  
ATOM   1526  C   LYS A 197      -4.144  -5.741  14.642  1.00  0.00           C  
ATOM   1527  CB  LYS A 197      -2.336  -7.198  15.578  1.00  0.00           C  
ATOM   1528  O   LYS A 197      -3.349  -4.945  14.138  1.00  0.00           O  
ATOM   1529  CG  LYS A 197      -1.874  -8.581  16.012  1.00  0.00           C  
ATOM   1530  CD  LYS A 197      -0.496  -8.533  16.660  1.00  0.00           C  
ATOM   1531  CE  LYS A 197      -0.015  -9.922  17.056  1.00  0.00           C  
ATOM   1532  NZ  LYS A 197       1.350  -9.884  17.661  1.00  0.00           N  
ATOM   1533  N   TRP A 198      -5.368  -5.411  15.089  1.00  0.00           N  
ATOM   1534  CA  TRP A 198      -5.980  -4.142  14.708  1.00  0.00           C  
ATOM   1535  C   TRP A 198      -5.746  -3.082  15.779  1.00  0.00           C  
ATOM   1536  CB  TRP A 198      -7.482  -4.320  14.469  1.00  0.00           C  
ATOM   1537  O   TRP A 198      -5.804  -3.375  16.975  1.00  0.00           O  
ATOM   1538  CG  TRP A 198      -7.814  -5.307  13.390  1.00  0.00           C  
ATOM   1539  CD1 TRP A 198      -8.242  -6.595  13.555  1.00  0.00           C  
ATOM   1540  CD2 TRP A 198      -7.739  -5.087  11.978  1.00  0.00           C  
ATOM   1541  CE2 TRP A 198      -8.138  -6.285  11.346  1.00  0.00           C  
ATOM   1542  CE3 TRP A 198      -7.375  -3.990  11.185  1.00  0.00           C  
ATOM   1543  NE1 TRP A 198      -8.438  -7.189  12.329  1.00  0.00           N  
ATOM   1544  CH2 TRP A 198      -7.820  -5.330   9.204  1.00  0.00           C  
ATOM   1545  CZ2 TRP A 198      -8.181  -6.418   9.956  1.00  0.00           C  
ATOM   1546  CZ3 TRP A 198      -7.419  -4.124   9.802  1.00  0.00           C  
ATOM   1547  N   VAL A 199      -5.369  -1.947  15.292  1.00  0.00           N  
ATOM   1548  CA  VAL A 199      -5.243  -0.789  16.171  1.00  0.00           C  
ATOM   1549  C   VAL A 199      -6.107   0.356  15.646  1.00  0.00           C  
ATOM   1550  CB  VAL A 199      -3.772  -0.331  16.299  1.00  0.00           C  
ATOM   1551  O   VAL A 199      -6.476   0.374  14.469  1.00  0.00           O  
ATOM   1552  CG1 VAL A 199      -2.915  -1.436  16.914  1.00  0.00           C  
ATOM   1553  CG2 VAL A 199      -3.222   0.081  14.935  1.00  0.00           C  
ATOM   1554  N   SER A 200      -6.555   1.240  16.525  1.00  0.00           N  
ATOM   1555  CA  SER A 200      -7.264   2.457  16.142  1.00  0.00           C  
ATOM   1556  C   SER A 200      -6.535   3.701  16.641  1.00  0.00           C  
ATOM   1557  CB  SER A 200      -8.692   2.439  16.689  1.00  0.00           C  
ATOM   1558  O   SER A 200      -5.770   3.634  17.605  1.00  0.00           O  
ATOM   1559  OG  SER A 200      -9.416   1.338  16.167  1.00  0.00           O  
ATOM   1560  N   GLY A 201      -6.663   4.777  15.911  1.00  0.00           N  
ATOM   1561  CA  GLY A 201      -6.115   6.053  16.341  1.00  0.00           C  
ATOM   1562  C   GLY A 201      -4.619   6.168  16.112  1.00  0.00           C  
ATOM   1563  O   GLY A 201      -3.946   6.970  16.763  1.00  0.00           O  
ATOM   1564  N   TRP A 202      -4.126   5.347  15.233  1.00  0.00           N  
ATOM   1565  CA  TRP A 202      -2.692   5.315  14.963  1.00  0.00           C  
ATOM   1566  C   TRP A 202      -2.286   6.459  14.040  1.00  0.00           C  
ATOM   1567  CB  TRP A 202      -2.291   3.974  14.341  1.00  0.00           C  
ATOM   1568  O   TRP A 202      -3.037   6.832  13.135  1.00  0.00           O  
ATOM   1569  CG  TRP A 202      -0.819   3.833  14.096  1.00  0.00           C  
ATOM   1570  CD1 TRP A 202       0.113   3.313  14.951  1.00  0.00           C  
ATOM   1571  CD2 TRP A 202      -0.108   4.222  12.917  1.00  0.00           C  
ATOM   1572  CE2 TRP A 202       1.253   3.908  13.126  1.00  0.00           C  
ATOM   1573  CE3 TRP A 202      -0.491   4.806  11.702  1.00  0.00           C  
ATOM   1574  NE1 TRP A 202       1.361   3.355  14.373  1.00  0.00           N  
ATOM   1575  CH2 TRP A 202       1.832   4.731  10.984  1.00  0.00           C  
ATOM   1576  CZ2 TRP A 202       2.233   4.159  12.163  1.00  0.00           C  
ATOM   1577  CZ3 TRP A 202       0.487   5.055  10.745  1.00  0.00           C  
ATOM   1578  N   SER A 203      -1.173   7.112  14.257  1.00  0.00           N  
ATOM   1579  CA  SER A 203      -0.542   8.064  13.348  1.00  0.00           C  
ATOM   1580  C   SER A 203       0.966   7.849  13.283  1.00  0.00           C  
ATOM   1581  CB  SER A 203      -0.842   9.499  13.783  1.00  0.00           C  
ATOM   1582  O   SER A 203       1.571   7.357  14.238  1.00  0.00           O  
ATOM   1583  OG  SER A 203      -0.266   9.773  15.048  1.00  0.00           O  
ATOM   1584  N   LEU A 204       1.526   8.077  12.131  1.00  0.00           N  
ATOM   1585  CA  LEU A 204       2.964   7.956  11.922  1.00  0.00           C  
ATOM   1586  C   LEU A 204       3.710   9.106  12.592  1.00  0.00           C  
ATOM   1587  CB  LEU A 204       3.288   7.926  10.425  1.00  0.00           C  
ATOM   1588  O   LEU A 204       3.352  10.272  12.412  1.00  0.00           O  
ATOM   1589  CG  LEU A 204       4.756   7.719  10.053  1.00  0.00           C  
ATOM   1590  CD1 LEU A 204       5.198   6.302  10.407  1.00  0.00           C  
ATOM   1591  CD2 LEU A 204       4.977   7.999   8.571  1.00  0.00           C  
ATOM   1592  N   ASP A 205       4.654   8.694  13.403  1.00  0.00           N  
ATOM   1593  CA  ASP A 205       5.540   9.678  14.016  1.00  0.00           C  
ATOM   1594  C   ASP A 205       6.540  10.225  13.000  1.00  0.00           C  
ATOM   1595  CB  ASP A 205       6.282   9.064  15.206  1.00  0.00           C  
ATOM   1596  O   ASP A 205       7.400   9.491  12.510  1.00  0.00           O  
ATOM   1597  CG  ASP A 205       7.059  10.089  16.013  1.00  0.00           C  
ATOM   1598  OD1 ASP A 205       7.045  11.286  15.654  1.00  0.00           O  
ATOM   1599  OD2 ASP A 205       7.693   9.696  17.016  1.00  0.00           O  
ATOM   1600  N   SER A 206       6.453  11.513  12.540  1.00  0.00           N  
ATOM   1601  CA  SER A 206       7.161  12.157  11.439  1.00  0.00           C  
ATOM   1602  C   SER A 206       8.596  12.496  11.828  1.00  0.00           C  
ATOM   1603  CB  SER A 206       6.430  13.426  10.999  1.00  0.00           C  
ATOM   1604  O   SER A 206       9.425  12.796  10.965  1.00  0.00           O  
ATOM   1605  OG  SER A 206       6.230  14.298  12.098  1.00  0.00           O  
ATOM   1606  N   ASP A 207       9.030  12.475  13.105  1.00  0.00           N  
ATOM   1607  CA  ASP A 207      10.300  13.019  13.574  1.00  0.00           C  
ATOM   1608  C   ASP A 207      11.447  12.047  13.307  1.00  0.00           C  
ATOM   1609  CB  ASP A 207      10.226  13.346  15.067  1.00  0.00           C  
ATOM   1610  O   ASP A 207      12.579  12.467  13.060  1.00  0.00           O  
ATOM   1611  CG  ASP A 207       9.356  14.555  15.367  1.00  0.00           C  
ATOM   1612  OD1 ASP A 207       9.177  15.413  14.476  1.00  0.00           O  
ATOM   1613  OD2 ASP A 207       8.848  14.651  16.505  1.00  0.00           O  
ATOM   1614  N   SER A 208      11.236  10.870  12.680  1.00  0.00           N  
ATOM   1615  CA  SER A 208      12.346  10.001  12.302  1.00  0.00           C  
ATOM   1616  C   SER A 208      11.852   8.611  11.913  1.00  0.00           C  
ATOM   1617  CB  SER A 208      13.355   9.891  13.446  1.00  0.00           C  
ATOM   1618  O   SER A 208      11.506   7.805  12.779  1.00  0.00           O  
ATOM   1619  OG  SER A 208      12.706   9.538  14.656  1.00  0.00           O  
ATOM   1620  N   VAL A 209      11.342   8.567  10.729  1.00  0.00           N  
ATOM   1621  CA  VAL A 209      10.929   7.221  10.344  1.00  0.00           C  
ATOM   1622  C   VAL A 209      12.068   6.524   9.602  1.00  0.00           C  
ATOM   1623  CB  VAL A 209       9.658   7.247   9.466  1.00  0.00           C  
ATOM   1624  O   VAL A 209      12.696   7.115   8.721  1.00  0.00           O  
ATOM   1625  CG1 VAL A 209       9.251   5.830   9.065  1.00  0.00           C  
ATOM   1626  CG2 VAL A 209       8.516   7.946  10.201  1.00  0.00           C  
ATOM   1627  N   PHE A 210      12.423   5.403  10.187  1.00  0.00           N  
ATOM   1628  CA  PHE A 210      13.396   4.508   9.571  1.00  0.00           C  
ATOM   1629  C   PHE A 210      12.724   3.231   9.082  1.00  0.00           C  
ATOM   1630  CB  PHE A 210      14.515   4.167  10.560  1.00  0.00           C  
ATOM   1631  O   PHE A 210      12.115   2.503   9.869  1.00  0.00           O  
ATOM   1632  CG  PHE A 210      15.553   5.248  10.700  1.00  0.00           C  
ATOM   1633  CD1 PHE A 210      16.661   5.279   9.863  1.00  0.00           C  
ATOM   1634  CD2 PHE A 210      15.419   6.234  11.668  1.00  0.00           C  
ATOM   1635  CE1 PHE A 210      17.623   6.279   9.990  1.00  0.00           C  
ATOM   1636  CE2 PHE A 210      16.376   7.237  11.801  1.00  0.00           C  
ATOM   1637  CZ  PHE A 210      17.477   7.257  10.962  1.00  0.00           C  
ATOM   1638  N   TRP A 211      12.686   3.079   7.787  1.00  0.00           N  
ATOM   1639  CA  TRP A 211      12.175   1.843   7.204  1.00  0.00           C  
ATOM   1640  C   TRP A 211      13.282   1.086   6.478  1.00  0.00           C  
ATOM   1641  CB  TRP A 211      11.024   2.138   6.239  1.00  0.00           C  
ATOM   1642  O   TRP A 211      13.860   1.593   5.513  1.00  0.00           O  
ATOM   1643  CG  TRP A 211       9.755   2.563   6.917  1.00  0.00           C  
ATOM   1644  CD1 TRP A 211       9.260   2.099   8.104  1.00  0.00           C  
ATOM   1645  CD2 TRP A 211       8.818   3.534   6.443  1.00  0.00           C  
ATOM   1646  CE2 TRP A 211       7.777   3.609   7.395  1.00  0.00           C  
ATOM   1647  CE3 TRP A 211       8.757   4.350   5.306  1.00  0.00           C  
ATOM   1648  NE1 TRP A 211       8.071   2.725   8.398  1.00  0.00           N  
ATOM   1649  CH2 TRP A 211       6.652   5.257   6.122  1.00  0.00           C  
ATOM   1650  CZ2 TRP A 211       6.687   4.470   7.244  1.00  0.00           C  
ATOM   1651  CZ3 TRP A 211       7.671   5.206   5.157  1.00  0.00           C  
ATOM   1652  N   GLY A 212      13.467  -0.131   6.933  1.00  0.00           N  
ATOM   1653  CA  GLY A 212      14.289  -1.053   6.166  1.00  0.00           C  
ATOM   1654  C   GLY A 212      15.637  -0.472   5.783  1.00  0.00           C  
ATOM   1655  O   GLY A 212      16.130  -0.710   4.678  1.00  0.00           O  
ATOM   1656  N   GLY A 213      16.202   0.333   6.628  1.00  0.00           N  
ATOM   1657  CA  GLY A 213      17.540   0.871   6.439  1.00  0.00           C  
ATOM   1658  C   GLY A 213      17.545   2.240   5.784  1.00  0.00           C  
ATOM   1659  O   GLY A 213      18.609   2.788   5.490  1.00  0.00           O  
ATOM   1660  N   HIS A 214      16.349   2.727   5.440  1.00  0.00           N  
ATOM   1661  CA  HIS A 214      16.237   4.045   4.827  1.00  0.00           C  
ATOM   1662  C   HIS A 214      15.722   5.076   5.825  1.00  0.00           C  
ATOM   1663  CB  HIS A 214      15.317   3.991   3.606  1.00  0.00           C  
ATOM   1664  O   HIS A 214      14.758   4.817   6.550  1.00  0.00           O  
ATOM   1665  CG  HIS A 214      15.862   3.171   2.480  1.00  0.00           C  
ATOM   1666  CD2 HIS A 214      15.670   1.872   2.152  1.00  0.00           C  
ATOM   1667  ND1 HIS A 214      16.723   3.685   1.534  1.00  0.00           N  
ATOM   1668  CE1 HIS A 214      17.036   2.734   0.669  1.00  0.00           C  
ATOM   1669  NE2 HIS A 214      16.410   1.624   1.022  1.00  0.00           N  
ATOM   1670  N   LYS A 215      16.541   6.076   5.873  1.00  0.00           N  
ATOM   1671  CA  LYS A 215      15.981   7.242   6.551  1.00  0.00           C  
ATOM   1672  C   LYS A 215      14.968   7.960   5.664  1.00  0.00           C  
ATOM   1673  CB  LYS A 215      17.093   8.208   6.964  1.00  0.00           C  
ATOM   1674  O   LYS A 215      15.238   8.222   4.490  1.00  0.00           O  
ATOM   1675  CG  LYS A 215      16.653   9.265   7.967  1.00  0.00           C  
ATOM   1676  CD  LYS A 215      17.838  10.071   8.484  1.00  0.00           C  
ATOM   1677  CE  LYS A 215      17.402  11.117   9.501  1.00  0.00           C  
ATOM   1678  NZ  LYS A 215      18.562  11.899  10.023  1.00  0.00           N  
ATOM   1679  N   VAL A 216      13.814   8.071   6.153  1.00  0.00           N  
ATOM   1680  CA  VAL A 216      12.717   8.670   5.402  1.00  0.00           C  
ATOM   1681  C   VAL A 216      12.669  10.173   5.667  1.00  0.00           C  
ATOM   1682  CB  VAL A 216      11.361   8.022   5.762  1.00  0.00           C  
ATOM   1683  O   VAL A 216      12.661  10.606   6.822  1.00  0.00           O  
ATOM   1684  CG1 VAL A 216      10.232   8.636   4.937  1.00  0.00           C  
ATOM   1685  CG2 VAL A 216      11.420   6.510   5.550  1.00  0.00           C  
ATOM   1686  N   PHE A 217      12.872  10.864   4.469  1.00  0.00           N  
ATOM   1687  CA  PHE A 217      12.769  12.316   4.555  1.00  0.00           C  
ATOM   1688  C   PHE A 217      11.469  12.805   3.927  1.00  0.00           C  
ATOM   1689  CB  PHE A 217      13.966  12.982   3.870  1.00  0.00           C  
ATOM   1690  O   PHE A 217      11.038  12.286   2.895  1.00  0.00           O  
ATOM   1691  CG  PHE A 217      15.291  12.639   4.495  1.00  0.00           C  
ATOM   1692  CD1 PHE A 217      15.813  13.415   5.523  1.00  0.00           C  
ATOM   1693  CD2 PHE A 217      16.016  11.539   4.054  1.00  0.00           C  
ATOM   1694  CE1 PHE A 217      17.039  13.099   6.103  1.00  0.00           C  
ATOM   1695  CE2 PHE A 217      17.243  11.218   4.629  1.00  0.00           C  
ATOM   1696  CZ  PHE A 217      17.753  12.000   5.653  1.00  0.00           C  
ATOM   1697  N   MET A 218      10.860  13.755   4.567  1.00  0.00           N  
ATOM   1698  CA  MET A 218       9.547  14.269   4.188  1.00  0.00           C  
ATOM   1699  C   MET A 218       9.675  15.369   3.140  1.00  0.00           C  
ATOM   1700  CB  MET A 218       8.802  14.799   5.414  1.00  0.00           C  
ATOM   1701  O   MET A 218       8.771  15.566   2.326  1.00  0.00           O  
ATOM   1702  CG  MET A 218       8.520  13.738   6.466  1.00  0.00           C  
ATOM   1703  SD  MET A 218       7.056  14.140   7.495  1.00  0.00           S  
ATOM   1704  CE  MET A 218       6.506  12.468   7.937  1.00  0.00           C  
ATOM   1705  N   ASP A 219      10.953  16.033   3.123  1.00  0.00           N  
ATOM   1706  CA  ASP A 219      11.342  17.065   2.166  1.00  0.00           C  
ATOM   1707  C   ASP A 219      12.794  16.888   1.727  1.00  0.00           C  
ATOM   1708  CB  ASP A 219      11.139  18.458   2.766  1.00  0.00           C  
ATOM   1709  O   ASP A 219      13.585  16.249   2.424  1.00  0.00           O  
ATOM   1710  CG  ASP A 219       9.677  18.802   2.986  1.00  0.00           C  
ATOM   1711  OD1 ASP A 219       8.828  18.419   2.152  1.00  0.00           O  
ATOM   1712  OD2 ASP A 219       9.371  19.464   4.001  1.00  0.00           O  
ATOM   1713  N   LYS A 220      12.948  17.115   0.440  1.00  0.00           N  
ATOM   1714  CA  LYS A 220      14.354  17.121   0.046  1.00  0.00           C  
ATOM   1715  C   LYS A 220      15.202  17.898   1.049  1.00  0.00           C  
ATOM   1716  CB  LYS A 220      14.517  17.718  -1.353  1.00  0.00           C  
ATOM   1717  O   LYS A 220      14.774  18.936   1.558  1.00  0.00           O  
ATOM   1718  CG  LYS A 220      14.063  16.797  -2.475  1.00  0.00           C  
ATOM   1719  CD  LYS A 220      14.357  17.397  -3.844  1.00  0.00           C  
ATOM   1720  CE  LYS A 220      13.844  16.507  -4.968  1.00  0.00           C  
ATOM   1721  NZ  LYS A 220      14.053  17.132  -6.309  1.00  0.00           N  
ATOM   1722  N   PRO A 221      16.139  17.209   1.641  1.00  0.00           N  
ATOM   1723  CA  PRO A 221      16.983  18.053   2.491  1.00  0.00           C  
ATOM   1724  C   PRO A 221      17.327  19.390   1.839  1.00  0.00           C  
ATOM   1725  CB  PRO A 221      18.241  17.204   2.693  1.00  0.00           C  
ATOM   1726  O   PRO A 221      17.276  19.515   0.613  1.00  0.00           O  
ATOM   1727  CG  PRO A 221      18.020  15.988   1.853  1.00  0.00           C  
ATOM   1728  CD  PRO A 221      16.668  16.093   1.207  1.00  0.00           C  
ATOM   1729  N   GLU A 422       2.560  15.173  -0.638  1.00  0.00           N  
ATOM   1730  CA  GLU A 422       3.844  15.147   0.056  1.00  0.00           C  
ATOM   1731  C   GLU A 422       4.610  13.862  -0.248  1.00  0.00           C  
ATOM   1732  CB  GLU A 422       3.643  15.295   1.566  1.00  0.00           C  
ATOM   1733  O   GLU A 422       4.097  12.762  -0.033  1.00  0.00           O  
ATOM   1734  CG  GLU A 422       3.302  16.712   2.005  1.00  0.00           C  
ATOM   1735  CD  GLU A 422       3.170  16.858   3.513  1.00  0.00           C  
ATOM   1736  OE1 GLU A 422       2.963  17.994   3.997  1.00  0.00           O  
ATOM   1737  OE2 GLU A 422       3.276  15.828   4.215  1.00  0.00           O  
ATOM   1738  N   ASN A 423       5.787  13.880  -0.928  1.00  0.00           N  
ATOM   1739  CA  ASN A 423       6.577  12.721  -1.329  1.00  0.00           C  
ATOM   1740  C   ASN A 423       7.602  12.345  -0.263  1.00  0.00           C  
ATOM   1741  CB  ASN A 423       7.273  12.982  -2.666  1.00  0.00           C  
ATOM   1742  O   ASN A 423       8.068  13.204   0.487  1.00  0.00           O  
ATOM   1743  CG  ASN A 423       6.317  12.928  -3.842  1.00  0.00           C  
ATOM   1744  ND2 ASN A 423       6.589  13.731  -4.864  1.00  0.00           N  
ATOM   1745  OD1 ASN A 423       5.343  12.171  -3.832  1.00  0.00           O  
ATOM   1746  N   LEU A 424       7.719  11.034  -0.076  1.00  0.00           N  
ATOM   1747  CA  LEU A 424       8.804  10.515   0.750  1.00  0.00           C  
ATOM   1748  C   LEU A 424      10.076  10.336  -0.071  1.00  0.00           C  
ATOM   1749  CB  LEU A 424       8.402   9.181   1.387  1.00  0.00           C  
ATOM   1750  O   LEU A 424      10.017   9.935  -1.236  1.00  0.00           O  
ATOM   1751  CG  LEU A 424       7.249   9.229   2.390  1.00  0.00           C  
ATOM   1752  CD1 LEU A 424       6.906   7.823   2.871  1.00  0.00           C  
ATOM   1753  CD2 LEU A 424       7.601  10.132   3.568  1.00  0.00           C  
ATOM   1754  N   TYR A 425      11.171  10.839   0.523  1.00  0.00           N  
ATOM   1755  CA  TYR A 425      12.470  10.627  -0.105  1.00  0.00           C  
ATOM   1756  C   TYR A 425      13.341   9.706   0.741  1.00  0.00           C  
ATOM   1757  CB  TYR A 425      13.185  11.963  -0.327  1.00  0.00           C  
ATOM   1758  O   TYR A 425      13.363   9.818   1.969  1.00  0.00           O  
ATOM   1759  CG  TYR A 425      12.445  12.902  -1.248  1.00  0.00           C  
ATOM   1760  CD1 TYR A 425      12.604  12.823  -2.630  1.00  0.00           C  
ATOM   1761  CD2 TYR A 425      11.586  13.870  -0.739  1.00  0.00           C  
ATOM   1762  CE1 TYR A 425      11.926  13.687  -3.483  1.00  0.00           C  
ATOM   1763  CE2 TYR A 425      10.903  14.740  -1.583  1.00  0.00           C  
ATOM   1764  OH  TYR A 425      10.404  15.499  -3.790  1.00  0.00           O  
ATOM   1765  CZ  TYR A 425      11.078  14.641  -2.951  1.00  0.00           C  
ATOM   1766  N   PHE A 426      13.863   8.687  -0.020  1.00  0.00           N  
ATOM   1767  CA  PHE A 426      14.741   7.748   0.668  1.00  0.00           C  
ATOM   1768  C   PHE A 426      16.204   8.101   0.432  1.00  0.00           C  
ATOM   1769  CB  PHE A 426      14.465   6.314   0.205  1.00  0.00           C  
ATOM   1770  O   PHE A 426      16.580   8.507  -0.670  1.00  0.00           O  
ATOM   1771  CG  PHE A 426      13.133   5.776   0.653  1.00  0.00           C  
ATOM   1772  CD1 PHE A 426      12.421   6.404   1.668  1.00  0.00           C  
ATOM   1773  CD2 PHE A 426      12.593   4.642   0.060  1.00  0.00           C  
ATOM   1774  CE1 PHE A 426      11.187   5.908   2.085  1.00  0.00           C  
ATOM   1775  CE2 PHE A 426      11.362   4.141   0.472  1.00  0.00           C  
ATOM   1776  CZ  PHE A 426      10.661   4.775   1.485  1.00  0.00           C  
ATOM   1777  N   GLN A 427      16.999   8.275   1.566  1.00  0.00           N  
ATOM   1778  CA  GLN A 427      18.455   8.351   1.503  1.00  0.00           C  
ATOM   1779  C   GLN A 427      19.097   7.094   2.083  1.00  0.00           C  
ATOM   1780  CB  GLN A 427      18.961   9.589   2.245  1.00  0.00           C  
ATOM   1781  O   GLN A 427      18.598   6.530   3.059  1.00  0.00           O  
ATOM   1782  CG  GLN A 427      20.446   9.861   2.046  1.00  0.00           C  
ATOM   1783  CD  GLN A 427      20.893  11.167   2.677  1.00  0.00           C  
ATOM   1784  NE2 GLN A 427      22.017  11.698   2.207  1.00  0.00           N  
ATOM   1785  OE1 GLN A 427      20.234  11.694   3.578  1.00  0.00           O  
TER    1786      GLN A 427
ENDMDL
END
