# Supplementary material for: Improving Protein Expression, Stability, and Function with ProteinMPNN
Source: J Am Chem Soc. 2024 Jan 9;146(3):2054–61. doi: 10.1021/jacs.3c10941 (PMC10811672; doi:10.1021/jacs.3c10941)
Supplement: Supplementary file 2 — ja3c10941_si_002.zip [file ja3c10941_si_002.zip › Sumida_Design_Structures_Idealizing_with_ProteinMPNN/TEV/hyperTEV0010_m1_20.pdb]

MODEL     1
ATOM      1  N   ALA A   1      24.412 -31.035  -4.214  1.00  0.00           N  
ATOM      2  CA  ALA A   1      23.817 -29.880  -4.882  1.00  0.00           C  
ATOM      3  C   ALA A   1      22.840 -29.156  -3.960  1.00  0.00           C  
ATOM      4  CB  ALA A   1      23.111 -30.313  -6.165  1.00  0.00           C  
ATOM      5  O   ALA A   1      21.984 -29.786  -3.334  1.00  0.00           O  
ATOM      6  N   ALA A   2      23.224 -28.130  -3.132  1.00  0.00           N  
ATOM      7  CA  ALA A   2      22.333 -27.302  -2.323  1.00  0.00           C  
ATOM      8  C   ALA A   2      21.139 -26.820  -3.141  1.00  0.00           C  
ATOM      9  CB  ALA A   2      23.094 -26.112  -1.744  1.00  0.00           C  
ATOM     10  O   ALA A   2      21.244 -26.639  -4.357  1.00  0.00           O  
ATOM     11  N   ALA A   3      19.991 -27.275  -2.829  1.00  0.00           N  
ATOM     12  CA  ALA A   3      18.741 -26.837  -3.443  1.00  0.00           C  
ATOM     13  C   ALA A   3      18.851 -25.400  -3.944  1.00  0.00           C  
ATOM     14  CB  ALA A   3      17.587 -26.964  -2.451  1.00  0.00           C  
ATOM     15  O   ALA A   3      19.410 -24.538  -3.262  1.00  0.00           O  
ATOM     16  N   ALA A   4      18.631 -25.099  -5.260  1.00  0.00           N  
ATOM     17  CA  ALA A   4      18.727 -23.850  -6.011  1.00  0.00           C  
ATOM     18  C   ALA A   4      17.497 -22.978  -5.784  1.00  0.00           C  
ATOM     19  CB  ALA A   4      18.905 -24.138  -7.500  1.00  0.00           C  
ATOM     20  O   ALA A   4      17.549 -21.759  -5.969  1.00  0.00           O  
ATOM     21  N   ALA A   5      16.408 -23.580  -5.171  1.00  0.00           N  
ATOM     22  CA  ALA A   5      15.184 -22.793  -5.053  1.00  0.00           C  
ATOM     23  C   ALA A   5      14.973 -22.319  -3.617  1.00  0.00           C  
ATOM     24  CB  ALA A   5      13.980 -23.607  -5.523  1.00  0.00           C  
ATOM     25  O   ALA A   5      15.351 -23.009  -2.667  1.00  0.00           O  
ATOM     26  N   PRO A   6      14.540 -20.988  -3.496  1.00  0.00           N  
ATOM     27  CA  PRO A   6      14.245 -20.548  -2.131  1.00  0.00           C  
ATOM     28  C   PRO A   6      13.235 -21.450  -1.425  1.00  0.00           C  
ATOM     29  CB  PRO A   6      13.674 -19.141  -2.330  1.00  0.00           C  
ATOM     30  O   PRO A   6      12.382 -22.057  -2.077  1.00  0.00           O  
ATOM     31  CG  PRO A   6      14.075 -18.760  -3.718  1.00  0.00           C  
ATOM     32  CD  PRO A   6      14.299 -20.015  -4.512  1.00  0.00           C  
ATOM     33  N   GLY A   7      13.549 -21.853  -0.131  1.00  0.00           N  
ATOM     34  CA  GLY A   7      12.617 -22.602   0.696  1.00  0.00           C  
ATOM     35  C   GLY A   7      11.310 -21.870   0.935  1.00  0.00           C  
ATOM     36  O   GLY A   7      11.078 -20.802   0.366  1.00  0.00           O  
ATOM     37  N   PRO A   8      10.435 -22.520   1.626  1.00  0.00           N  
ATOM     38  CA  PRO A   8       9.169 -21.869   1.970  1.00  0.00           C  
ATOM     39  C   PRO A   8       9.367 -20.510   2.638  1.00  0.00           C  
ATOM     40  CB  PRO A   8       8.513 -22.861   2.934  1.00  0.00           C  
ATOM     41  O   PRO A   8      10.286 -20.343   3.444  1.00  0.00           O  
ATOM     42  CG  PRO A   8       9.207 -24.159   2.677  1.00  0.00           C  
ATOM     43  CD  PRO A   8      10.601 -23.869   2.201  1.00  0.00           C  
ATOM     44  N   GLN A   9       8.544 -19.587   2.189  1.00  0.00           N  
ATOM     45  CA  GLN A   9       8.600 -18.243   2.755  1.00  0.00           C  
ATOM     46  C   GLN A   9       7.302 -17.896   3.478  1.00  0.00           C  
ATOM     47  CB  GLN A   9       8.885 -17.211   1.663  1.00  0.00           C  
ATOM     48  O   GLN A   9       6.221 -18.317   3.061  1.00  0.00           O  
ATOM     49  CG  GLN A   9      10.254 -17.364   1.014  1.00  0.00           C  
ATOM     50  CD  GLN A   9      10.545 -16.278  -0.005  1.00  0.00           C  
ATOM     51  NE2 GLN A   9      10.930 -16.684  -1.210  1.00  0.00           N  
ATOM     52  OE1 GLN A   9      10.424 -15.085   0.289  1.00  0.00           O  
ATOM     53  N   ASP A  10       7.486 -17.276   4.611  1.00  0.00           N  
ATOM     54  CA  ASP A  10       6.339 -16.840   5.402  1.00  0.00           C  
ATOM     55  C   ASP A  10       5.937 -15.411   5.044  1.00  0.00           C  
ATOM     56  CB  ASP A  10       6.649 -16.940   6.897  1.00  0.00           C  
ATOM     57  O   ASP A  10       6.657 -14.461   5.357  1.00  0.00           O  
ATOM     58  CG  ASP A  10       5.449 -16.626   7.774  1.00  0.00           C  
ATOM     59  OD1 ASP A  10       4.337 -16.430   7.238  1.00  0.00           O  
ATOM     60  OD2 ASP A  10       5.618 -16.571   9.011  1.00  0.00           O  
ATOM     61  N   TYR A  11       4.733 -15.265   4.408  1.00  0.00           N  
ATOM     62  CA  TYR A  11       4.284 -13.946   3.977  1.00  0.00           C  
ATOM     63  C   TYR A  11       3.237 -13.388   4.933  1.00  0.00           C  
ATOM     64  CB  TYR A  11       3.714 -14.009   2.557  1.00  0.00           C  
ATOM     65  O   TYR A  11       2.614 -12.361   4.651  1.00  0.00           O  
ATOM     66  CG  TYR A  11       4.756 -14.268   1.496  1.00  0.00           C  
ATOM     67  CD1 TYR A  11       5.563 -13.238   1.019  1.00  0.00           C  
ATOM     68  CD2 TYR A  11       4.935 -15.542   0.968  1.00  0.00           C  
ATOM     69  CE1 TYR A  11       6.523 -13.471   0.039  1.00  0.00           C  
ATOM     70  CE2 TYR A  11       5.891 -15.787  -0.012  1.00  0.00           C  
ATOM     71  OH  TYR A  11       7.629 -14.983  -1.438  1.00  0.00           O  
ATOM     72  CZ  TYR A  11       6.680 -14.747  -0.469  1.00  0.00           C  
ATOM     73  N   THR A  12       3.073 -14.048   6.046  1.00  0.00           N  
ATOM     74  CA  THR A  12       2.054 -13.678   7.022  1.00  0.00           C  
ATOM     75  C   THR A  12       2.336 -12.295   7.601  1.00  0.00           C  
ATOM     76  CB  THR A  12       1.972 -14.709   8.163  1.00  0.00           C  
ATOM     77  O   THR A  12       1.425 -11.475   7.737  1.00  0.00           O  
ATOM     78  CG2 THR A  12       0.918 -14.310   9.190  1.00  0.00           C  
ATOM     79  OG1 THR A  12       1.631 -15.990   7.618  1.00  0.00           O  
ATOM     80  N   PRO A  13       3.582 -11.978   7.848  1.00  0.00           N  
ATOM     81  CA  PRO A  13       3.850 -10.647   8.399  1.00  0.00           C  
ATOM     82  C   PRO A  13       3.464  -9.523   7.439  1.00  0.00           C  
ATOM     83  CB  PRO A  13       5.361 -10.663   8.642  1.00  0.00           C  
ATOM     84  O   PRO A  13       2.989  -8.471   7.874  1.00  0.00           O  
ATOM     85  CG  PRO A  13       5.692 -12.099   8.890  1.00  0.00           C  
ATOM     86  CD  PRO A  13       4.842 -12.948   7.989  1.00  0.00           C  
ATOM     87  N   ILE A  14       3.577  -9.767   6.187  1.00  0.00           N  
ATOM     88  CA  ILE A  14       3.184  -8.775   5.193  1.00  0.00           C  
ATOM     89  C   ILE A  14       1.665  -8.772   5.038  1.00  0.00           C  
ATOM     90  CB  ILE A  14       3.862  -9.041   3.830  1.00  0.00           C  
ATOM     91  O   ILE A  14       1.034  -7.713   5.067  1.00  0.00           O  
ATOM     92  CG1 ILE A  14       5.380  -8.861   3.944  1.00  0.00           C  
ATOM     93  CG2 ILE A  14       3.280  -8.124   2.750  1.00  0.00           C  
ATOM     94  CD1 ILE A  14       6.153  -9.338   2.723  1.00  0.00           C  
ATOM     95  N   SER A  15       1.067  -9.976   4.931  1.00  0.00           N  
ATOM     96  CA  SER A  15      -0.370 -10.113   4.717  1.00  0.00           C  
ATOM     97  C   SER A  15      -1.161  -9.493   5.863  1.00  0.00           C  
ATOM     98  CB  SER A  15      -0.750 -11.586   4.562  1.00  0.00           C  
ATOM     99  O   SER A  15      -2.205  -8.876   5.641  1.00  0.00           O  
ATOM    100  OG  SER A  15      -2.148 -11.728   4.375  1.00  0.00           O  
ATOM    101  N   ASP A  16      -0.643  -9.518   7.092  1.00  0.00           N  
ATOM    102  CA  ASP A  16      -1.310  -8.982   8.274  1.00  0.00           C  
ATOM    103  C   ASP A  16      -1.321  -7.455   8.254  1.00  0.00           C  
ATOM    104  CB  ASP A  16      -0.630  -9.486   9.549  1.00  0.00           C  
ATOM    105  O   ASP A  16      -2.075  -6.825   8.998  1.00  0.00           O  
ATOM    106  CG  ASP A  16      -0.994 -10.921   9.888  1.00  0.00           C  
ATOM    107  OD1 ASP A  16      -1.937 -11.471   9.279  1.00  0.00           O  
ATOM    108  OD2 ASP A  16      -0.333 -11.506  10.773  1.00  0.00           O  
ATOM    109  N   ARG A  17      -0.501  -6.890   7.332  1.00  0.00           N  
ATOM    110  CA  ARG A  17      -0.414  -5.435   7.260  1.00  0.00           C  
ATOM    111  C   ARG A  17      -1.272  -4.891   6.122  1.00  0.00           C  
ATOM    112  CB  ARG A  17       1.039  -4.991   7.080  1.00  0.00           C  
ATOM    113  O   ARG A  17      -1.355  -3.677   5.927  1.00  0.00           O  
ATOM    114  CG  ARG A  17       1.949  -5.377   8.235  1.00  0.00           C  
ATOM    115  CD  ARG A  17       1.463  -4.795   9.555  1.00  0.00           C  
ATOM    116  NE  ARG A  17       2.356  -5.140  10.657  1.00  0.00           N  
ATOM    117  NH1 ARG A  17       0.778  -6.354  11.829  1.00  0.00           N  
ATOM    118  NH2 ARG A  17       2.903  -6.125  12.658  1.00  0.00           N  
ATOM    119  CZ  ARG A  17       2.010  -5.872  11.712  1.00  0.00           C  
ATOM    120  N   ILE A  18      -1.870  -5.795   5.374  1.00  0.00           N  
ATOM    121  CA  ILE A  18      -2.702  -5.378   4.250  1.00  0.00           C  
ATOM    122  C   ILE A  18      -4.056  -4.893   4.762  1.00  0.00           C  
ATOM    123  CB  ILE A  18      -2.893  -6.526   3.233  1.00  0.00           C  
ATOM    124  O   ILE A  18      -4.669  -5.534   5.619  1.00  0.00           O  
ATOM    125  CG1 ILE A  18      -1.567  -6.846   2.533  1.00  0.00           C  
ATOM    126  CG2 ILE A  18      -3.978  -6.167   2.213  1.00  0.00           C  
ATOM    127  CD1 ILE A  18      -1.617  -8.083   1.648  1.00  0.00           C  
ATOM    128  N   VAL A  19      -4.464  -3.735   4.265  1.00  0.00           N  
ATOM    129  CA  VAL A  19      -5.761  -3.163   4.611  1.00  0.00           C  
ATOM    130  C   VAL A  19      -6.609  -3.006   3.350  1.00  0.00           C  
ATOM    131  CB  VAL A  19      -5.609  -1.801   5.324  1.00  0.00           C  
ATOM    132  O   VAL A  19      -6.075  -2.817   2.255  1.00  0.00           O  
ATOM    133  CG1 VAL A  19      -4.811  -1.954   6.617  1.00  0.00           C  
ATOM    134  CG2 VAL A  19      -4.942  -0.786   4.397  1.00  0.00           C  
ATOM    135  N   LYS A  20      -7.891  -3.249   3.540  1.00  0.00           N  
ATOM    136  CA  LYS A  20      -8.859  -2.945   2.491  1.00  0.00           C  
ATOM    137  C   LYS A  20      -9.440  -1.545   2.669  1.00  0.00           C  
ATOM    138  CB  LYS A  20      -9.984  -3.981   2.481  1.00  0.00           C  
ATOM    139  O   LYS A  20      -9.974  -1.218   3.731  1.00  0.00           O  
ATOM    140  CG  LYS A  20     -10.944  -3.842   1.309  1.00  0.00           C  
ATOM    141  CD  LYS A  20     -12.008  -4.931   1.325  1.00  0.00           C  
ATOM    142  CE  LYS A  20     -12.976  -4.787   0.159  1.00  0.00           C  
ATOM    143  NZ  LYS A  20     -13.991  -5.882   0.142  1.00  0.00           N  
ATOM    144  N   LEU A  21      -9.299  -0.730   1.592  1.00  0.00           N  
ATOM    145  CA  LEU A  21      -9.736   0.661   1.627  1.00  0.00           C  
ATOM    146  C   LEU A  21     -10.912   0.886   0.684  1.00  0.00           C  
ATOM    147  CB  LEU A  21      -8.581   1.595   1.255  1.00  0.00           C  
ATOM    148  O   LEU A  21     -10.851   0.515  -0.491  1.00  0.00           O  
ATOM    149  CG  LEU A  21      -7.279   1.407   2.034  1.00  0.00           C  
ATOM    150  CD1 LEU A  21      -6.127   2.103   1.317  1.00  0.00           C  
ATOM    151  CD2 LEU A  21      -7.426   1.935   3.457  1.00  0.00           C  
ATOM    152  N   THR A  22     -11.916   1.438   1.262  1.00  0.00           N  
ATOM    153  CA  THR A  22     -13.057   1.823   0.440  1.00  0.00           C  
ATOM    154  C   THR A  22     -13.350   3.314   0.585  1.00  0.00           C  
ATOM    155  CB  THR A  22     -14.313   1.012   0.812  1.00  0.00           C  
ATOM    156  O   THR A  22     -13.762   3.770   1.653  1.00  0.00           O  
ATOM    157  CG2 THR A  22     -15.478   1.348  -0.113  1.00  0.00           C  
ATOM    158  OG1 THR A  22     -14.020  -0.386   0.704  1.00  0.00           O  
ATOM    159  N   ASN A  23     -13.060   4.066  -0.517  1.00  0.00           N  
ATOM    160  CA  ASN A  23     -13.359   5.492  -0.584  1.00  0.00           C  
ATOM    161  C   ASN A  23     -14.691   5.754  -1.281  1.00  0.00           C  
ATOM    162  CB  ASN A  23     -12.231   6.245  -1.294  1.00  0.00           C  
ATOM    163  O   ASN A  23     -14.860   5.415  -2.453  1.00  0.00           O  
ATOM    164  CG  ASN A  23     -12.429   7.748  -1.274  1.00  0.00           C  
ATOM    165  ND2 ASN A  23     -11.525   8.473  -1.921  1.00  0.00           N  
ATOM    166  OD1 ASN A  23     -13.386   8.252  -0.681  1.00  0.00           O  
ATOM    167  N   THR A  24     -15.612   6.316  -0.543  1.00  0.00           N  
ATOM    168  CA  THR A  24     -16.934   6.649  -1.062  1.00  0.00           C  
ATOM    169  C   THR A  24     -17.123   8.161  -1.130  1.00  0.00           C  
ATOM    170  CB  THR A  24     -18.046   6.027  -0.198  1.00  0.00           C  
ATOM    171  O   THR A  24     -17.044   8.848  -0.109  1.00  0.00           O  
ATOM    172  CG2 THR A  24     -19.423   6.294  -0.798  1.00  0.00           C  
ATOM    173  OG1 THR A  24     -17.841   4.612  -0.111  1.00  0.00           O  
ATOM    174  N   ALA A  25     -17.247   8.662  -2.333  1.00  0.00           N  
ATOM    175  CA  ALA A  25     -17.463  10.088  -2.565  1.00  0.00           C  
ATOM    176  C   ALA A  25     -18.305  10.319  -3.817  1.00  0.00           C  
ATOM    177  CB  ALA A  25     -16.126  10.816  -2.686  1.00  0.00           C  
ATOM    178  O   ALA A  25     -18.139   9.623  -4.821  1.00  0.00           O  
ATOM    179  N   ASP A  26     -19.288  11.239  -3.673  1.00  0.00           N  
ATOM    180  CA  ASP A  26     -20.127  11.663  -4.790  1.00  0.00           C  
ATOM    181  C   ASP A  26     -20.850  10.473  -5.416  1.00  0.00           C  
ATOM    182  CB  ASP A  26     -19.289  12.385  -5.847  1.00  0.00           C  
ATOM    183  O   ASP A  26     -20.902  10.346  -6.641  1.00  0.00           O  
ATOM    184  CG  ASP A  26     -18.702  13.693  -5.347  1.00  0.00           C  
ATOM    185  OD1 ASP A  26     -19.325  14.351  -4.485  1.00  0.00           O  
ATOM    186  OD2 ASP A  26     -17.610  14.072  -5.821  1.00  0.00           O  
ATOM    187  N   GLY A  27     -21.355   9.462  -4.564  1.00  0.00           N  
ATOM    188  CA  GLY A  27     -22.173   8.344  -5.006  1.00  0.00           C  
ATOM    189  C   GLY A  27     -21.361   7.212  -5.608  1.00  0.00           C  
ATOM    190  O   GLY A  27     -21.924   6.235  -6.107  1.00  0.00           O  
ATOM    191  N   GLU A  28     -20.049   7.346  -5.615  1.00  0.00           N  
ATOM    192  CA  GLU A  28     -19.175   6.306  -6.150  1.00  0.00           C  
ATOM    193  C   GLU A  28     -18.227   5.777  -5.078  1.00  0.00           C  
ATOM    194  CB  GLU A  28     -18.376   6.836  -7.343  1.00  0.00           C  
ATOM    195  O   GLU A  28     -17.863   6.502  -4.150  1.00  0.00           O  
ATOM    196  CG  GLU A  28     -19.229   7.150  -8.564  1.00  0.00           C  
ATOM    197  CD  GLU A  28     -18.409   7.518  -9.790  1.00  0.00           C  
ATOM    198  OE1 GLU A  28     -18.998   7.952 -10.806  1.00  0.00           O  
ATOM    199  OE2 GLU A  28     -17.168   7.371  -9.735  1.00  0.00           O  
ATOM    200  N   SER A  29     -17.917   4.494  -5.246  1.00  0.00           N  
ATOM    201  CA  SER A  29     -16.980   3.873  -4.315  1.00  0.00           C  
ATOM    202  C   SER A  29     -15.809   3.234  -5.053  1.00  0.00           C  
ATOM    203  CB  SER A  29     -17.690   2.821  -3.462  1.00  0.00           C  
ATOM    204  O   SER A  29     -15.993   2.616  -6.104  1.00  0.00           O  
ATOM    205  OG  SER A  29     -18.659   3.425  -2.622  1.00  0.00           O  
ATOM    206  N   ILE A  30     -14.655   3.563  -4.560  1.00  0.00           N  
ATOM    207  CA  ILE A  30     -13.446   2.901  -5.037  1.00  0.00           C  
ATOM    208  C   ILE A  30     -12.852   2.044  -3.921  1.00  0.00           C  
ATOM    209  CB  ILE A  30     -12.403   3.924  -5.540  1.00  0.00           C  
ATOM    210  O   ILE A  30     -12.631   2.529  -2.808  1.00  0.00           O  
ATOM    211  CG1 ILE A  30     -12.980   4.751  -6.694  1.00  0.00           C  
ATOM    212  CG2 ILE A  30     -11.114   3.216  -5.966  1.00  0.00           C  
ATOM    213  CD1 ILE A  30     -12.087   5.901  -7.139  1.00  0.00           C  
ATOM    214  N   THR A  31     -12.753   0.754  -4.270  1.00  0.00           N  
ATOM    215  CA  THR A  31     -12.149  -0.161  -3.308  1.00  0.00           C  
ATOM    216  C   THR A  31     -10.788  -0.644  -3.802  1.00  0.00           C  
ATOM    217  CB  THR A  31     -13.061  -1.373  -3.042  1.00  0.00           C  
ATOM    218  O   THR A  31     -10.666  -1.125  -4.931  1.00  0.00           O  
ATOM    219  CG2 THR A  31     -12.407  -2.351  -2.072  1.00  0.00           C  
ATOM    220  OG1 THR A  31     -14.299  -0.918  -2.482  1.00  0.00           O  
ATOM    221  N   GLU A  32      -9.820  -0.496  -2.917  1.00  0.00           N  
ATOM    222  CA  GLU A  32      -8.459  -0.961  -3.164  1.00  0.00           C  
ATOM    223  C   GLU A  32      -7.803  -1.458  -1.879  1.00  0.00           C  
ATOM    224  CB  GLU A  32      -7.615   0.154  -3.788  1.00  0.00           C  
ATOM    225  O   GLU A  32      -8.450  -1.523  -0.832  1.00  0.00           O  
ATOM    226  CG  GLU A  32      -8.170   0.685  -5.101  1.00  0.00           C  
ATOM    227  CD  GLU A  32      -7.339   1.812  -5.693  1.00  0.00           C  
ATOM    228  OE1 GLU A  32      -7.648   2.270  -6.816  1.00  0.00           O  
ATOM    229  OE2 GLU A  32      -6.369   2.240  -5.028  1.00  0.00           O  
ATOM    230  N   TYR A  33      -6.537  -1.766  -2.003  1.00  0.00           N  
ATOM    231  CA  TYR A  33      -5.798  -2.240  -0.838  1.00  0.00           C  
ATOM    232  C   TYR A  33      -4.643  -1.303  -0.507  1.00  0.00           C  
ATOM    233  CB  TYR A  33      -5.268  -3.657  -1.078  1.00  0.00           C  
ATOM    234  O   TYR A  33      -4.331  -0.394  -1.280  1.00  0.00           O  
ATOM    235  CG  TYR A  33      -6.354  -4.691  -1.245  1.00  0.00           C  
ATOM    236  CD1 TYR A  33      -6.841  -5.401  -0.150  1.00  0.00           C  
ATOM    237  CD2 TYR A  33      -6.895  -4.962  -2.497  1.00  0.00           C  
ATOM    238  CE1 TYR A  33      -7.841  -6.356  -0.299  1.00  0.00           C  
ATOM    239  CE2 TYR A  33      -7.895  -5.915  -2.658  1.00  0.00           C  
ATOM    240  OH  TYR A  33      -9.351  -7.551  -1.708  1.00  0.00           O  
ATOM    241  CZ  TYR A  33      -8.361  -6.606  -1.555  1.00  0.00           C  
ATOM    242  N   GLY A  34      -4.073  -1.489   0.599  1.00  0.00           N  
ATOM    243  CA  GLY A  34      -2.906  -0.762   1.073  1.00  0.00           C  
ATOM    244  C   GLY A  34      -2.154  -1.491   2.170  1.00  0.00           C  
ATOM    245  O   GLY A  34      -2.508  -2.616   2.531  1.00  0.00           O  
ATOM    246  N   LEU A  35      -1.035  -0.867   2.561  1.00  0.00           N  
ATOM    247  CA  LEU A  35      -0.208  -1.421   3.627  1.00  0.00           C  
ATOM    248  C   LEU A  35      -0.200  -0.501   4.844  1.00  0.00           C  
ATOM    249  CB  LEU A  35       1.224  -1.645   3.133  1.00  0.00           C  
ATOM    250  O   LEU A  35       0.024   0.704   4.714  1.00  0.00           O  
ATOM    251  CG  LEU A  35       1.417  -2.747   2.090  1.00  0.00           C  
ATOM    252  CD1 LEU A  35       2.800  -2.640   1.456  1.00  0.00           C  
ATOM    253  CD2 LEU A  35       1.217  -4.121   2.721  1.00  0.00           C  
ATOM    254  N   GLY A  36      -0.510  -1.119   5.975  1.00  0.00           N  
ATOM    255  CA  GLY A  36      -0.326  -0.387   7.218  1.00  0.00           C  
ATOM    256  C   GLY A  36       1.111  -0.385   7.703  1.00  0.00           C  
ATOM    257  O   GLY A  36       1.794  -1.410   7.641  1.00  0.00           O  
ATOM    258  N   TYR A  37       1.650   0.765   8.168  1.00  0.00           N  
ATOM    259  CA  TYR A  37       2.978   1.000   8.722  1.00  0.00           C  
ATOM    260  C   TYR A  37       2.943   2.101   9.775  1.00  0.00           C  
ATOM    261  CB  TYR A  37       3.967   1.369   7.612  1.00  0.00           C  
ATOM    262  O   TYR A  37       2.881   3.287   9.440  1.00  0.00           O  
ATOM    263  CG  TYR A  37       5.400   1.451   8.078  1.00  0.00           C  
ATOM    264  CD1 TYR A  37       5.908   2.625   8.629  1.00  0.00           C  
ATOM    265  CD2 TYR A  37       6.249   0.355   7.967  1.00  0.00           C  
ATOM    266  CE1 TYR A  37       7.229   2.706   9.058  1.00  0.00           C  
ATOM    267  CE2 TYR A  37       7.572   0.425   8.393  1.00  0.00           C  
ATOM    268  OH  TYR A  37       9.360   1.676   9.359  1.00  0.00           O  
ATOM    269  CZ  TYR A  37       8.051   1.602   8.936  1.00  0.00           C  
ATOM    270  N   GLY A  38       3.028   1.678  11.079  1.00  0.00           N  
ATOM    271  CA  GLY A  38       2.889   2.694  12.110  1.00  0.00           C  
ATOM    272  C   GLY A  38       1.574   3.446  12.033  1.00  0.00           C  
ATOM    273  O   GLY A  38       0.505   2.833  11.983  1.00  0.00           O  
ATOM    274  N   PRO A  39       1.625   4.796  11.962  1.00  0.00           N  
ATOM    275  CA  PRO A  39       0.408   5.604  11.863  1.00  0.00           C  
ATOM    276  C   PRO A  39      -0.016   5.859  10.418  1.00  0.00           C  
ATOM    277  CB  PRO A  39       0.795   6.913  12.556  1.00  0.00           C  
ATOM    278  O   PRO A  39      -0.828   6.750  10.156  1.00  0.00           O  
ATOM    279  CG  PRO A  39       2.245   7.097  12.242  1.00  0.00           C  
ATOM    280  CD  PRO A  39       2.909   5.751  12.251  1.00  0.00           C  
ATOM    281  N   TYR A  40       0.554   5.029   9.546  1.00  0.00           N  
ATOM    282  CA  TYR A  40       0.361   5.344   8.135  1.00  0.00           C  
ATOM    283  C   TYR A  40      -0.312   4.188   7.405  1.00  0.00           C  
ATOM    284  CB  TYR A  40       1.701   5.674   7.469  1.00  0.00           C  
ATOM    285  O   TYR A  40      -0.202   3.033   7.824  1.00  0.00           O  
ATOM    286  CG  TYR A  40       2.495   6.733   8.195  1.00  0.00           C  
ATOM    287  CD1 TYR A  40       1.918   7.954   8.533  1.00  0.00           C  
ATOM    288  CD2 TYR A  40       3.824   6.514   8.542  1.00  0.00           C  
ATOM    289  CE1 TYR A  40       2.646   8.934   9.200  1.00  0.00           C  
ATOM    290  CE2 TYR A  40       4.562   7.487   9.209  1.00  0.00           C  
ATOM    291  OH  TYR A  40       4.691   9.657  10.194  1.00  0.00           O  
ATOM    292  CZ  TYR A  40       3.965   8.691   9.534  1.00  0.00           C  
ATOM    293  N   VAL A  41      -0.961   4.559   6.354  1.00  0.00           N  
ATOM    294  CA  VAL A  41      -1.355   3.623   5.306  1.00  0.00           C  
ATOM    295  C   VAL A  41      -0.723   4.036   3.979  1.00  0.00           C  
ATOM    296  CB  VAL A  41      -2.892   3.546   5.163  1.00  0.00           C  
ATOM    297  O   VAL A  41      -0.833   5.192   3.565  1.00  0.00           O  
ATOM    298  CG1 VAL A  41      -3.279   2.750   3.918  1.00  0.00           C  
ATOM    299  CG2 VAL A  41      -3.513   2.925   6.413  1.00  0.00           C  
ATOM    300  N   ILE A  42      -0.005   3.096   3.402  1.00  0.00           N  
ATOM    301  CA  ILE A  42       0.623   3.298   2.102  1.00  0.00           C  
ATOM    302  C   ILE A  42      -0.225   2.647   1.012  1.00  0.00           C  
ATOM    303  CB  ILE A  42       2.060   2.730   2.074  1.00  0.00           C  
ATOM    304  O   ILE A  42      -0.470   1.439   1.046  1.00  0.00           O  
ATOM    305  CG1 ILE A  42       2.905   3.359   3.187  1.00  0.00           C  
ATOM    306  CG2 ILE A  42       2.704   2.957   0.703  1.00  0.00           C  
ATOM    307  CD1 ILE A  42       3.054   2.481   4.422  1.00  0.00           C  
ATOM    308  N   THR A  43      -0.673   3.425  -0.014  1.00  0.00           N  
ATOM    309  CA  THR A  43      -1.541   2.887  -1.056  1.00  0.00           C  
ATOM    310  C   THR A  43      -1.398   3.691  -2.346  1.00  0.00           C  
ATOM    311  CB  THR A  43      -3.014   2.886  -0.610  1.00  0.00           C  
ATOM    312  O   THR A  43      -0.441   4.451  -2.507  1.00  0.00           O  
ATOM    313  CG2 THR A  43      -3.567   4.305  -0.532  1.00  0.00           C  
ATOM    314  OG1 THR A  43      -3.791   2.134  -1.551  1.00  0.00           O  
ATOM    315  N   ASN A  44      -2.331   3.430  -3.312  1.00  0.00           N  
ATOM    316  CA  ASN A  44      -2.289   4.148  -4.582  1.00  0.00           C  
ATOM    317  C   ASN A  44      -2.951   5.518  -4.473  1.00  0.00           C  
ATOM    318  CB  ASN A  44      -2.952   3.323  -5.687  1.00  0.00           C  
ATOM    319  O   ASN A  44      -3.949   5.676  -3.767  1.00  0.00           O  
ATOM    320  CG  ASN A  44      -2.248   2.003  -5.934  1.00  0.00           C  
ATOM    321  ND2 ASN A  44      -1.172   2.042  -6.711  1.00  0.00           N  
ATOM    322  OD1 ASN A  44      -2.667   0.958  -5.430  1.00  0.00           O  
ATOM    323  N   LEU A  45      -2.362   6.474  -5.144  1.00  0.00           N  
ATOM    324  CA  LEU A  45      -2.860   7.845  -5.184  1.00  0.00           C  
ATOM    325  C   LEU A  45      -4.252   7.900  -5.804  1.00  0.00           C  
ATOM    326  CB  LEU A  45      -1.901   8.740  -5.974  1.00  0.00           C  
ATOM    327  O   LEU A  45      -5.095   8.692  -5.376  1.00  0.00           O  
ATOM    328  CG  LEU A  45      -2.279  10.219  -6.069  1.00  0.00           C  
ATOM    329  CD1 LEU A  45      -2.329  10.845  -4.679  1.00  0.00           C  
ATOM    330  CD2 LEU A  45      -1.293  10.966  -6.962  1.00  0.00           C  
ATOM    331  N   HIS A  46      -4.480   7.018  -6.733  1.00  0.00           N  
ATOM    332  CA  HIS A  46      -5.737   7.068  -7.470  1.00  0.00           C  
ATOM    333  C   HIS A  46      -6.903   6.605  -6.603  1.00  0.00           C  
ATOM    334  CB  HIS A  46      -5.652   6.213  -8.736  1.00  0.00           C  
ATOM    335  O   HIS A  46      -8.048   6.575  -7.060  1.00  0.00           O  
ATOM    336  CG  HIS A  46      -5.503   4.750  -8.462  1.00  0.00           C  
ATOM    337  CD2 HIS A  46      -6.416   3.815  -8.108  1.00  0.00           C  
ATOM    338  ND1 HIS A  46      -4.292   4.098  -8.540  1.00  0.00           N  
ATOM    339  CE1 HIS A  46      -4.467   2.820  -8.246  1.00  0.00           C  
ATOM    340  NE2 HIS A  46      -5.747   2.623  -7.980  1.00  0.00           N  
ATOM    341  N   LEU A  47      -6.660   6.220  -5.352  1.00  0.00           N  
ATOM    342  CA  LEU A  47      -7.730   5.975  -4.390  1.00  0.00           C  
ATOM    343  C   LEU A  47      -8.570   7.231  -4.180  1.00  0.00           C  
ATOM    344  CB  LEU A  47      -7.152   5.504  -3.053  1.00  0.00           C  
ATOM    345  O   LEU A  47      -9.760   7.142  -3.869  1.00  0.00           O  
ATOM    346  CG  LEU A  47      -8.158   5.262  -1.927  1.00  0.00           C  
ATOM    347  CD1 LEU A  47      -9.058   4.078  -2.267  1.00  0.00           C  
ATOM    348  CD2 LEU A  47      -7.435   5.028  -0.605  1.00  0.00           C  
ATOM    349  N   PHE A  48      -7.924   8.431  -4.333  1.00  0.00           N  
ATOM    350  CA  PHE A  48      -8.568   9.712  -4.068  1.00  0.00           C  
ATOM    351  C   PHE A  48      -8.919  10.422  -5.370  1.00  0.00           C  
ATOM    352  CB  PHE A  48      -7.663  10.604  -3.212  1.00  0.00           C  
ATOM    353  O   PHE A  48      -8.627  11.608  -5.535  1.00  0.00           O  
ATOM    354  CG  PHE A  48      -7.449  10.088  -1.814  1.00  0.00           C  
ATOM    355  CD1 PHE A  48      -8.439  10.223  -0.849  1.00  0.00           C  
ATOM    356  CD2 PHE A  48      -6.257   9.467  -1.466  1.00  0.00           C  
ATOM    357  CE1 PHE A  48      -8.244   9.746   0.445  1.00  0.00           C  
ATOM    358  CE2 PHE A  48      -6.054   8.988  -0.174  1.00  0.00           C  
ATOM    359  CZ  PHE A  48      -7.049   9.129   0.780  1.00  0.00           C  
ATOM    360  N   ARG A  49      -9.522   9.667  -6.242  1.00  0.00           N  
ATOM    361  CA  ARG A  49     -10.058  10.264  -7.461  1.00  0.00           C  
ATOM    362  C   ARG A  49     -11.160  11.267  -7.140  1.00  0.00           C  
ATOM    363  CB  ARG A  49     -10.592   9.180  -8.401  1.00  0.00           C  
ATOM    364  O   ARG A  49     -11.291  12.291  -7.815  1.00  0.00           O  
ATOM    365  CG  ARG A  49     -10.992   9.698  -9.773  1.00  0.00           C  
ATOM    366  CD  ARG A  49     -11.314   8.561 -10.733  1.00  0.00           C  
ATOM    367  NE  ARG A  49     -12.530   7.853 -10.341  1.00  0.00           N  
ATOM    368  NH1 ARG A  49     -12.432   6.310 -12.058  1.00  0.00           N  
ATOM    369  NH2 ARG A  49     -14.145   6.232 -10.537  1.00  0.00           N  
ATOM    370  CZ  ARG A  49     -13.033   6.800 -10.979  1.00  0.00           C  
ATOM    371  N   ARG A  50     -11.874  10.769  -6.240  1.00  0.00           N  
ATOM    372  CA  ARG A  50     -12.883  11.638  -5.642  1.00  0.00           C  
ATOM    373  C   ARG A  50     -12.658  11.786  -4.141  1.00  0.00           C  
ATOM    374  CB  ARG A  50     -14.288  11.096  -5.911  1.00  0.00           C  
ATOM    375  O   ARG A  50     -12.110  10.888  -3.498  1.00  0.00           O  
ATOM    376  CG  ARG A  50     -14.658  11.049  -7.385  1.00  0.00           C  
ATOM    377  CD  ARG A  50     -16.070  10.518  -7.595  1.00  0.00           C  
ATOM    378  NE  ARG A  50     -16.471  10.593  -8.997  1.00  0.00           N  
ATOM    379  NH1 ARG A  50     -16.120   8.351  -9.431  1.00  0.00           N  
ATOM    380  NH2 ARG A  50     -16.868   9.742 -11.093  1.00  0.00           N  
ATOM    381  CZ  ARG A  50     -16.486   9.562  -9.837  1.00  0.00           C  
ATOM    382  N   ASN A  51     -12.952  12.961  -3.755  1.00  0.00           N  
ATOM    383  CA  ASN A  51     -12.721  13.267  -2.347  1.00  0.00           C  
ATOM    384  C   ASN A  51     -13.936  13.939  -1.713  1.00  0.00           C  
ATOM    385  CB  ASN A  51     -11.482  14.150  -2.187  1.00  0.00           C  
ATOM    386  O   ASN A  51     -14.966  14.112  -2.366  1.00  0.00           O  
ATOM    387  CG  ASN A  51     -10.838  14.010  -0.821  1.00  0.00           C  
ATOM    388  ND2 ASN A  51      -9.705  14.675  -0.629  1.00  0.00           N  
ATOM    389  OD1 ASN A  51     -11.353  13.308   0.053  1.00  0.00           O  
ATOM    390  N   ASN A  52     -13.886  14.192  -0.465  1.00  0.00           N  
ATOM    391  CA  ASN A  52     -14.989  14.807   0.267  1.00  0.00           C  
ATOM    392  C   ASN A  52     -16.089  13.796   0.575  1.00  0.00           C  
ATOM    393  CB  ASN A  52     -15.559  15.990  -0.518  1.00  0.00           C  
ATOM    394  O   ASN A  52     -17.273  14.084   0.388  1.00  0.00           O  
ATOM    395  CG  ASN A  52     -16.485  16.853   0.317  1.00  0.00           C  
ATOM    396  ND2 ASN A  52     -17.433  17.512  -0.338  1.00  0.00           N  
ATOM    397  OD1 ASN A  52     -16.348  16.927   1.541  1.00  0.00           O  
ATOM    398  N   GLY A  53     -15.714  12.650   1.049  1.00  0.00           N  
ATOM    399  CA  GLY A  53     -16.604  11.567   1.436  1.00  0.00           C  
ATOM    400  C   GLY A  53     -16.110  10.792   2.643  1.00  0.00           C  
ATOM    401  O   GLY A  53     -15.647  11.383   3.620  1.00  0.00           O  
ATOM    402  N   THR A  54     -16.343   9.429   2.564  1.00  0.00           N  
ATOM    403  CA  THR A  54     -15.967   8.556   3.671  1.00  0.00           C  
ATOM    404  C   THR A  54     -14.916   7.542   3.228  1.00  0.00           C  
ATOM    405  CB  THR A  54     -17.192   7.815   4.238  1.00  0.00           C  
ATOM    406  O   THR A  54     -14.904   7.118   2.071  1.00  0.00           O  
ATOM    407  CG2 THR A  54     -18.239   8.796   4.755  1.00  0.00           C  
ATOM    408  OG1 THR A  54     -17.776   7.010   3.206  1.00  0.00           O  
ATOM    409  N   LEU A  55     -14.004   7.288   4.120  1.00  0.00           N  
ATOM    410  CA  LEU A  55     -13.019   6.233   3.907  1.00  0.00           C  
ATOM    411  C   LEU A  55     -13.185   5.119   4.935  1.00  0.00           C  
ATOM    412  CB  LEU A  55     -11.600   6.801   3.977  1.00  0.00           C  
ATOM    413  O   LEU A  55     -13.080   5.361   6.140  1.00  0.00           O  
ATOM    414  CG  LEU A  55     -10.459   5.806   3.758  1.00  0.00           C  
ATOM    415  CD1 LEU A  55     -10.496   5.263   2.333  1.00  0.00           C  
ATOM    416  CD2 LEU A  55      -9.114   6.461   4.052  1.00  0.00           C  
ATOM    417  N   THR A  56     -13.501   3.936   4.442  1.00  0.00           N  
ATOM    418  CA  THR A  56     -13.579   2.755   5.295  1.00  0.00           C  
ATOM    419  C   THR A  56     -12.298   1.932   5.196  1.00  0.00           C  
ATOM    420  CB  THR A  56     -14.787   1.876   4.922  1.00  0.00           C  
ATOM    421  O   THR A  56     -11.851   1.597   4.097  1.00  0.00           O  
ATOM    422  CG2 THR A  56     -14.867   0.643   5.817  1.00  0.00           C  
ATOM    423  OG1 THR A  56     -15.990   2.640   5.072  1.00  0.00           O  
ATOM    424  N   ILE A  57     -11.752   1.594   6.385  1.00  0.00           N  
ATOM    425  CA  ILE A  57     -10.521   0.813   6.451  1.00  0.00           C  
ATOM    426  C   ILE A  57     -10.786  -0.509   7.167  1.00  0.00           C  
ATOM    427  CB  ILE A  57      -9.395   1.594   7.165  1.00  0.00           C  
ATOM    428  O   ILE A  57     -11.170  -0.522   8.338  1.00  0.00           O  
ATOM    429  CG1 ILE A  57      -9.187   2.959   6.501  1.00  0.00           C  
ATOM    430  CG2 ILE A  57      -8.096   0.783   7.170  1.00  0.00           C  
ATOM    431  CD1 ILE A  57      -8.196   3.857   7.229  1.00  0.00           C  
ATOM    432  N   GLU A  58     -10.620  -1.578   6.408  1.00  0.00           N  
ATOM    433  CA  GLU A  58     -10.673  -2.918   6.985  1.00  0.00           C  
ATOM    434  C   GLU A  58      -9.272  -3.498   7.163  1.00  0.00           C  
ATOM    435  CB  GLU A  58     -11.520  -3.847   6.112  1.00  0.00           C  
ATOM    436  O   GLU A  58      -8.513  -3.608   6.198  1.00  0.00           O  
ATOM    437  CG  GLU A  58     -12.974  -3.416   5.986  1.00  0.00           C  
ATOM    438  CD  GLU A  58     -13.792  -4.322   5.080  1.00  0.00           C  
ATOM    439  OE1 GLU A  58     -14.111  -3.914   3.940  1.00  0.00           O  
ATOM    440  OE2 GLU A  58     -14.119  -5.449   5.515  1.00  0.00           O  
ATOM    441  N   SER A  59      -8.923  -3.770   8.424  1.00  0.00           N  
ATOM    442  CA  SER A  59      -7.614  -4.316   8.765  1.00  0.00           C  
ATOM    443  C   SER A  59      -7.737  -5.477   9.746  1.00  0.00           C  
ATOM    444  CB  SER A  59      -6.717  -3.229   9.359  1.00  0.00           C  
ATOM    445  O   SER A  59      -8.845  -5.922  10.053  1.00  0.00           O  
ATOM    446  OG  SER A  59      -7.110  -2.923  10.686  1.00  0.00           O  
ATOM    447  N   ALA A  60      -6.538  -5.975  10.169  1.00  0.00           N  
ATOM    448  CA  ALA A  60      -6.504  -7.018  11.190  1.00  0.00           C  
ATOM    449  C   ALA A  60      -7.090  -6.515  12.507  1.00  0.00           C  
ATOM    450  CB  ALA A  60      -5.075  -7.511  11.401  1.00  0.00           C  
ATOM    451  O   ALA A  60      -7.545  -7.308  13.335  1.00  0.00           O  
ATOM    452  N   HIS A  61      -7.148  -5.196  12.662  1.00  0.00           N  
ATOM    453  CA  HIS A  61      -7.612  -4.570  13.895  1.00  0.00           C  
ATOM    454  C   HIS A  61      -9.114  -4.312  13.851  1.00  0.00           C  
ATOM    455  CB  HIS A  61      -6.861  -3.260  14.146  1.00  0.00           C  
ATOM    456  O   HIS A  61      -9.707  -3.900  14.850  1.00  0.00           O  
ATOM    457  CG  HIS A  61      -5.389  -3.440  14.340  1.00  0.00           C  
ATOM    458  CD2 HIS A  61      -4.335  -2.922  13.668  1.00  0.00           C  
ATOM    459  ND1 HIS A  61      -4.861  -4.242  15.329  1.00  0.00           N  
ATOM    460  CE1 HIS A  61      -3.541  -4.208  15.256  1.00  0.00           C  
ATOM    461  NE2 HIS A  61      -3.196  -3.414  14.257  1.00  0.00           N  
ATOM    462  N   GLY A  62      -9.669  -4.525  12.750  1.00  0.00           N  
ATOM    463  CA  GLY A  62     -11.096  -4.277  12.617  1.00  0.00           C  
ATOM    464  C   GLY A  62     -11.432  -3.313  11.495  1.00  0.00           C  
ATOM    465  O   GLY A  62     -10.620  -3.095  10.593  1.00  0.00           O  
ATOM    466  N   THR A  63     -12.653  -2.877  11.504  1.00  0.00           N  
ATOM    467  CA  THR A  63     -13.148  -1.954  10.489  1.00  0.00           C  
ATOM    468  C   THR A  63     -13.355  -0.561  11.079  1.00  0.00           C  
ATOM    469  CB  THR A  63     -14.468  -2.455   9.875  1.00  0.00           C  
ATOM    470  O   THR A  63     -13.993  -0.412  12.123  1.00  0.00           O  
ATOM    471  CG2 THR A  63     -14.985  -1.485   8.816  1.00  0.00           C  
ATOM    472  OG1 THR A  63     -14.251  -3.735   9.269  1.00  0.00           O  
ATOM    473  N   PHE A  64     -12.734   0.389  10.419  1.00  0.00           N  
ATOM    474  CA  PHE A  64     -12.809   1.778  10.857  1.00  0.00           C  
ATOM    475  C   PHE A  64     -13.299   2.676   9.728  1.00  0.00           C  
ATOM    476  CB  PHE A  64     -11.443   2.260  11.356  1.00  0.00           C  
ATOM    477  O   PHE A  64     -12.971   2.449   8.561  1.00  0.00           O  
ATOM    478  CG  PHE A  64     -10.850   1.392  12.433  1.00  0.00           C  
ATOM    479  CD1 PHE A  64     -11.042   1.696  13.775  1.00  0.00           C  
ATOM    480  CD2 PHE A  64     -10.099   0.271  12.103  1.00  0.00           C  
ATOM    481  CE1 PHE A  64     -10.494   0.894  14.774  1.00  0.00           C  
ATOM    482  CE2 PHE A  64      -9.548  -0.535  13.095  1.00  0.00           C  
ATOM    483  CZ  PHE A  64      -9.746  -0.221  14.430  1.00  0.00           C  
ATOM    484  N   THR A  65     -14.065   3.710  10.174  1.00  0.00           N  
ATOM    485  CA  THR A  65     -14.579   4.643   9.177  1.00  0.00           C  
ATOM    486  C   THR A  65     -14.172   6.075   9.515  1.00  0.00           C  
ATOM    487  CB  THR A  65     -16.113   4.556   9.069  1.00  0.00           C  
ATOM    488  O   THR A  65     -14.348   6.524  10.649  1.00  0.00           O  
ATOM    489  CG2 THR A  65     -16.651   5.559   8.054  1.00  0.00           C  
ATOM    490  OG1 THR A  65     -16.482   3.233   8.658  1.00  0.00           O  
ATOM    491  N   ILE A  66     -13.560   6.669   8.531  1.00  0.00           N  
ATOM    492  CA  ILE A  66     -13.300   8.104   8.578  1.00  0.00           C  
ATOM    493  C   ILE A  66     -14.368   8.848   7.780  1.00  0.00           C  
ATOM    494  CB  ILE A  66     -11.893   8.441   8.034  1.00  0.00           C  
ATOM    495  O   ILE A  66     -14.477   8.675   6.564  1.00  0.00           O  
ATOM    496  CG1 ILE A  66     -10.818   7.703   8.841  1.00  0.00           C  
ATOM    497  CG2 ILE A  66     -11.654   9.953   8.057  1.00  0.00           C  
ATOM    498  CD1 ILE A  66      -9.453   7.672   8.169  1.00  0.00           C  
ATOM    499  N   ASP A  67     -15.146   9.715   8.378  1.00  0.00           N  
ATOM    500  CA  ASP A  67     -16.374  10.268   7.816  1.00  0.00           C  
ATOM    501  C   ASP A  67     -16.070  11.411   6.851  1.00  0.00           C  
ATOM    502  CB  ASP A  67     -17.303  10.754   8.931  1.00  0.00           C  
ATOM    503  O   ASP A  67     -16.877  11.718   5.971  1.00  0.00           O  
ATOM    504  CG  ASP A  67     -17.914   9.617   9.732  1.00  0.00           C  
ATOM    505  OD1 ASP A  67     -18.156   8.531   9.162  1.00  0.00           O  
ATOM    506  OD2 ASP A  67     -18.158   9.811  10.942  1.00  0.00           O  
ATOM    507  N   ASP A  68     -14.959  12.014   7.030  1.00  0.00           N  
ATOM    508  CA  ASP A  68     -14.589  13.138   6.176  1.00  0.00           C  
ATOM    509  C   ASP A  68     -13.159  12.990   5.663  1.00  0.00           C  
ATOM    510  CB  ASP A  68     -14.743  14.460   6.930  1.00  0.00           C  
ATOM    511  O   ASP A  68     -12.202  13.279   6.385  1.00  0.00           O  
ATOM    512  CG  ASP A  68     -14.460  15.674   6.064  1.00  0.00           C  
ATOM    513  OD1 ASP A  68     -14.257  15.517   4.840  1.00  0.00           O  
ATOM    514  OD2 ASP A  68     -14.436  16.799   6.609  1.00  0.00           O  
ATOM    515  N   THR A  69     -13.032  12.555   4.337  1.00  0.00           N  
ATOM    516  CA  THR A  69     -11.719  12.279   3.765  1.00  0.00           C  
ATOM    517  C   THR A  69     -10.938  13.573   3.553  1.00  0.00           C  
ATOM    518  CB  THR A  69     -11.840  11.524   2.428  1.00  0.00           C  
ATOM    519  O   THR A  69      -9.718  13.546   3.382  1.00  0.00           O  
ATOM    520  CG2 THR A  69     -12.377  10.113   2.640  1.00  0.00           C  
ATOM    521  OG1 THR A  69     -12.731  12.238   1.562  1.00  0.00           O  
ATOM    522  N   THR A  70     -11.554  14.759   3.669  1.00  0.00           N  
ATOM    523  CA  THR A  70     -10.864  16.027   3.461  1.00  0.00           C  
ATOM    524  C   THR A  70     -10.017  16.388   4.679  1.00  0.00           C  
ATOM    525  CB  THR A  70     -11.861  17.164   3.170  1.00  0.00           C  
ATOM    526  O   THR A  70      -9.159  17.270   4.605  1.00  0.00           O  
ATOM    527  CG2 THR A  70     -12.777  16.807   2.005  1.00  0.00           C  
ATOM    528  OG1 THR A  70     -12.659  17.401   4.337  1.00  0.00           O  
ATOM    529  N   THR A  71     -10.231  15.697   5.730  1.00  0.00           N  
ATOM    530  CA  THR A  71      -9.483  15.974   6.951  1.00  0.00           C  
ATOM    531  C   THR A  71      -8.217  15.124   7.014  1.00  0.00           C  
ATOM    532  CB  THR A  71     -10.341  15.716   8.203  1.00  0.00           C  
ATOM    533  O   THR A  71      -7.377  15.317   7.896  1.00  0.00           O  
ATOM    534  CG2 THR A  71     -11.657  16.485   8.136  1.00  0.00           C  
ATOM    535  OG1 THR A  71     -10.625  14.314   8.300  1.00  0.00           O  
ATOM    536  N   LEU A  72      -8.081  14.190   6.066  1.00  0.00           N  
ATOM    537  CA  LEU A  72      -6.932  13.290   6.061  1.00  0.00           C  
ATOM    538  C   LEU A  72      -5.670  14.023   5.619  1.00  0.00           C  
ATOM    539  CB  LEU A  72      -7.192  12.095   5.141  1.00  0.00           C  
ATOM    540  O   LEU A  72      -5.708  14.824   4.682  1.00  0.00           O  
ATOM    541  CG  LEU A  72      -8.202  11.061   5.641  1.00  0.00           C  
ATOM    542  CD1 LEU A  72      -8.536  10.067   4.534  1.00  0.00           C  
ATOM    543  CD2 LEU A  72      -7.664  10.338   6.871  1.00  0.00           C  
ATOM    544  N   GLU A  73      -4.639  13.756   6.334  1.00  0.00           N  
ATOM    545  CA  GLU A  73      -3.326  14.233   5.910  1.00  0.00           C  
ATOM    546  C   GLU A  73      -2.667  13.252   4.946  1.00  0.00           C  
ATOM    547  CB  GLU A  73      -2.421  14.466   7.123  1.00  0.00           C  
ATOM    548  O   GLU A  73      -2.478  12.079   5.277  1.00  0.00           O  
ATOM    549  CG  GLU A  73      -2.918  15.558   8.060  1.00  0.00           C  
ATOM    550  CD  GLU A  73      -2.016  15.769   9.266  1.00  0.00           C  
ATOM    551  OE1 GLU A  73      -1.242  16.753   9.280  1.00  0.00           O  
ATOM    552  OE2 GLU A  73      -2.085  14.944  10.204  1.00  0.00           O  
ATOM    553  N   LEU A  74      -2.387  13.803   3.736  1.00  0.00           N  
ATOM    554  CA  LEU A  74      -1.813  12.970   2.685  1.00  0.00           C  
ATOM    555  C   LEU A  74      -0.420  13.459   2.303  1.00  0.00           C  
ATOM    556  CB  LEU A  74      -2.720  12.963   1.451  1.00  0.00           C  
ATOM    557  O   LEU A  74      -0.192  14.665   2.184  1.00  0.00           O  
ATOM    558  CG  LEU A  74      -4.199  12.662   1.699  1.00  0.00           C  
ATOM    559  CD1 LEU A  74      -4.977  12.715   0.389  1.00  0.00           C  
ATOM    560  CD2 LEU A  74      -4.364  11.303   2.370  1.00  0.00           C  
ATOM    561  N   HIS A  75       0.455  12.504   2.234  1.00  0.00           N  
ATOM    562  CA  HIS A  75       1.739  12.765   1.592  1.00  0.00           C  
ATOM    563  C   HIS A  75       1.802  12.129   0.208  1.00  0.00           C  
ATOM    564  CB  HIS A  75       2.887  12.249   2.460  1.00  0.00           C  
ATOM    565  O   HIS A  75       1.882  10.904   0.086  1.00  0.00           O  
ATOM    566  CG  HIS A  75       4.242  12.600   1.934  1.00  0.00           C  
ATOM    567  CD2 HIS A  75       5.032  11.979   1.026  1.00  0.00           C  
ATOM    568  ND1 HIS A  75       4.936  13.715   2.351  1.00  0.00           N  
ATOM    569  CE1 HIS A  75       6.097  13.765   1.719  1.00  0.00           C  
ATOM    570  NE2 HIS A  75       6.180  12.723   0.909  1.00  0.00           N  
ATOM    571  N   ILE A  76       1.802  12.981  -0.810  1.00  0.00           N  
ATOM    572  CA  ILE A  76       1.795  12.522  -2.195  1.00  0.00           C  
ATOM    573  C   ILE A  76       3.229  12.311  -2.676  1.00  0.00           C  
ATOM    574  CB  ILE A  76       1.061  13.522  -3.117  1.00  0.00           C  
ATOM    575  O   ILE A  76       4.071  13.202  -2.546  1.00  0.00           O  
ATOM    576  CG1 ILE A  76      -0.386  13.715  -2.651  1.00  0.00           C  
ATOM    577  CG2 ILE A  76       1.109  13.048  -4.573  1.00  0.00           C  
ATOM    578  CD1 ILE A  76      -1.084  14.914  -3.279  1.00  0.00           C  
ATOM    579  N   ILE A  77       3.447  11.066  -3.178  1.00  0.00           N  
ATOM    580  CA  ILE A  77       4.754  10.787  -3.763  1.00  0.00           C  
ATOM    581  C   ILE A  77       4.783  11.265  -5.213  1.00  0.00           C  
ATOM    582  CB  ILE A  77       5.098   9.283  -3.687  1.00  0.00           C  
ATOM    583  O   ILE A  77       4.128  10.680  -6.079  1.00  0.00           O  
ATOM    584  CG1 ILE A  77       4.868   8.753  -2.267  1.00  0.00           C  
ATOM    585  CG2 ILE A  77       6.541   9.036  -4.137  1.00  0.00           C  
ATOM    586  CD1 ILE A  77       5.769   9.389  -1.216  1.00  0.00           C  
ATOM    587  N   GLU A  78       5.533  12.237  -5.441  1.00  0.00           N  
ATOM    588  CA  GLU A  78       5.511  12.924  -6.729  1.00  0.00           C  
ATOM    589  C   GLU A  78       5.907  11.983  -7.863  1.00  0.00           C  
ATOM    590  CB  GLU A  78       6.440  14.140  -6.706  1.00  0.00           C  
ATOM    591  O   GLU A  78       6.872  11.225  -7.739  1.00  0.00           O  
ATOM    592  CG  GLU A  78       5.970  15.256  -5.784  1.00  0.00           C  
ATOM    593  CD  GLU A  78       6.818  16.514  -5.883  1.00  0.00           C  
ATOM    594  OE1 GLU A  78       6.473  17.531  -5.240  1.00  0.00           O  
ATOM    595  OE2 GLU A  78       7.836  16.482  -6.610  1.00  0.00           O  
ATOM    596  N   GLY A  79       5.140  12.004  -8.925  1.00  0.00           N  
ATOM    597  CA  GLY A  79       5.453  11.290 -10.152  1.00  0.00           C  
ATOM    598  C   GLY A  79       5.088   9.818 -10.095  1.00  0.00           C  
ATOM    599  O   GLY A  79       5.441   9.051 -10.993  1.00  0.00           O  
ATOM    600  N   ARG A  80       4.373   9.468  -8.986  1.00  0.00           N  
ATOM    601  CA  ARG A  80       4.060   8.056  -8.788  1.00  0.00           C  
ATOM    602  C   ARG A  80       2.620   7.875  -8.319  1.00  0.00           C  
ATOM    603  CB  ARG A  80       5.022   7.429  -7.777  1.00  0.00           C  
ATOM    604  O   ARG A  80       2.048   8.770  -7.694  1.00  0.00           O  
ATOM    605  CG  ARG A  80       6.481   7.483  -8.200  1.00  0.00           C  
ATOM    606  CD  ARG A  80       7.409   7.024  -7.084  1.00  0.00           C  
ATOM    607  NE  ARG A  80       8.814   7.169  -7.457  1.00  0.00           N  
ATOM    608  NH1 ARG A  80       9.040   5.010  -8.247  1.00  0.00           N  
ATOM    609  NH2 ARG A  80      10.824   6.449  -8.302  1.00  0.00           N  
ATOM    610  CZ  ARG A  80       9.556   6.209  -8.001  1.00  0.00           C  
ATOM    611  N   ASP A  81       2.049   6.753  -8.650  1.00  0.00           N  
ATOM    612  CA  ASP A  81       0.736   6.376  -8.137  1.00  0.00           C  
ATOM    613  C   ASP A  81       0.842   5.796  -6.728  1.00  0.00           C  
ATOM    614  CB  ASP A  81       0.065   5.367  -9.072  1.00  0.00           C  
ATOM    615  O   ASP A  81       0.535   4.622  -6.510  1.00  0.00           O  
ATOM    616  CG  ASP A  81      -1.385   5.097  -8.710  1.00  0.00           C  
ATOM    617  OD1 ASP A  81      -2.012   5.940  -8.032  1.00  0.00           O  
ATOM    618  OD2 ASP A  81      -1.905   4.031  -9.104  1.00  0.00           O  
ATOM    619  N   LEU A  82       1.418   6.625  -5.826  1.00  0.00           N  
ATOM    620  CA  LEU A  82       1.625   6.271  -4.427  1.00  0.00           C  
ATOM    621  C   LEU A  82       1.274   7.440  -3.512  1.00  0.00           C  
ATOM    622  CB  LEU A  82       3.076   5.842  -4.191  1.00  0.00           C  
ATOM    623  O   LEU A  82       1.576   8.593  -3.829  1.00  0.00           O  
ATOM    624  CG  LEU A  82       3.472   4.466  -4.731  1.00  0.00           C  
ATOM    625  CD1 LEU A  82       4.956   4.209  -4.489  1.00  0.00           C  
ATOM    626  CD2 LEU A  82       2.623   3.375  -4.089  1.00  0.00           C  
ATOM    627  N   VAL A  83       0.658   7.106  -2.400  1.00  0.00           N  
ATOM    628  CA  VAL A  83       0.334   8.119  -1.401  1.00  0.00           C  
ATOM    629  C   VAL A  83       0.478   7.529  -0.000  1.00  0.00           C  
ATOM    630  CB  VAL A  83      -1.093   8.677  -1.601  1.00  0.00           C  
ATOM    631  O   VAL A  83       0.242   6.336   0.205  1.00  0.00           O  
ATOM    632  CG1 VAL A  83      -2.135   7.575  -1.414  1.00  0.00           C  
ATOM    633  CG2 VAL A  83      -1.354   9.832  -0.636  1.00  0.00           C  
ATOM    634  N   ILE A  84       0.957   8.340   0.964  1.00  0.00           N  
ATOM    635  CA  ILE A  84       0.967   8.001   2.383  1.00  0.00           C  
ATOM    636  C   ILE A  84      -0.165   8.736   3.097  1.00  0.00           C  
ATOM    637  CB  ILE A  84       2.325   8.344   3.036  1.00  0.00           C  
ATOM    638  O   ILE A  84      -0.255   9.964   3.031  1.00  0.00           O  
ATOM    639  CG1 ILE A  84       3.470   7.661   2.279  1.00  0.00           C  
ATOM    640  CG2 ILE A  84       2.330   7.944   4.514  1.00  0.00           C  
ATOM    641  CD1 ILE A  84       4.856   8.130   2.699  1.00  0.00           C  
ATOM    642  N   ILE A  85      -0.995   7.927   3.726  1.00  0.00           N  
ATOM    643  CA  ILE A  85      -2.096   8.496   4.495  1.00  0.00           C  
ATOM    644  C   ILE A  85      -1.748   8.481   5.982  1.00  0.00           C  
ATOM    645  CB  ILE A  85      -3.415   7.732   4.246  1.00  0.00           C  
ATOM    646  O   ILE A  85      -1.467   7.423   6.550  1.00  0.00           O  
ATOM    647  CG1 ILE A  85      -3.710   7.653   2.743  1.00  0.00           C  
ATOM    648  CG2 ILE A  85      -4.573   8.395   4.997  1.00  0.00           C  
ATOM    649  CD1 ILE A  85      -4.827   6.683   2.382  1.00  0.00           C  
ATOM    650  N   LYS A  86      -1.746   9.654   6.538  1.00  0.00           N  
ATOM    651  CA  LYS A  86      -1.621   9.708   7.992  1.00  0.00           C  
ATOM    652  C   LYS A  86      -2.973   9.494   8.668  1.00  0.00           C  
ATOM    653  CB  LYS A  86      -1.022  11.046   8.430  1.00  0.00           C  
ATOM    654  O   LYS A  86      -3.903  10.279   8.470  1.00  0.00           O  
ATOM    655  CG  LYS A  86      -0.639  11.100   9.902  1.00  0.00           C  
ATOM    656  CD  LYS A  86       0.059  12.408  10.250  1.00  0.00           C  
ATOM    657  CE  LYS A  86       0.506  12.435  11.705  1.00  0.00           C  
ATOM    658  NZ  LYS A  86       1.269  13.677  12.028  1.00  0.00           N  
ATOM    659  N   LEU A  87      -3.026   8.426   9.506  1.00  0.00           N  
ATOM    660  CA  LEU A  87      -4.286   8.095  10.164  1.00  0.00           C  
ATOM    661  C   LEU A  87      -4.488   8.948  11.412  1.00  0.00           C  
ATOM    662  CB  LEU A  87      -4.322   6.610  10.536  1.00  0.00           C  
ATOM    663  O   LEU A  87      -3.518   9.418  12.012  1.00  0.00           O  
ATOM    664  CG  LEU A  87      -4.221   5.618   9.376  1.00  0.00           C  
ATOM    665  CD1 LEU A  87      -4.119   4.192   9.905  1.00  0.00           C  
ATOM    666  CD2 LEU A  87      -5.417   5.764   8.441  1.00  0.00           C  
ATOM    667  N   PRO A  88      -5.775   9.157  11.753  1.00  0.00           N  
ATOM    668  CA  PRO A  88      -6.054   9.889  12.991  1.00  0.00           C  
ATOM    669  C   PRO A  88      -5.465   9.208  14.224  1.00  0.00           C  
ATOM    670  CB  PRO A  88      -7.583   9.907  13.054  1.00  0.00           C  
ATOM    671  O   PRO A  88      -5.221   7.999  14.209  1.00  0.00           O  
ATOM    672  CG  PRO A  88      -8.026   9.672  11.646  1.00  0.00           C  
ATOM    673  CD  PRO A  88      -7.012   8.797  10.966  1.00  0.00           C  
ATOM    674  N   ASP A  89      -5.333   9.885  15.276  1.00  0.00           N  
ATOM    675  CA  ASP A  89      -4.661   9.417  16.485  1.00  0.00           C  
ATOM    676  C   ASP A  89      -5.447   8.288  17.148  1.00  0.00           C  
ATOM    677  CB  ASP A  89      -4.465  10.571  17.470  1.00  0.00           C  
ATOM    678  O   ASP A  89      -4.876   7.467  17.868  1.00  0.00           O  
ATOM    679  CG  ASP A  89      -3.402  11.559  17.022  1.00  0.00           C  
ATOM    680  OD1 ASP A  89      -2.580  11.215  16.146  1.00  0.00           O  
ATOM    681  OD2 ASP A  89      -3.385  12.691  17.553  1.00  0.00           O  
ATOM    682  N   TRP A  90      -6.755   8.255  16.879  1.00  0.00           N  
ATOM    683  CA  TRP A  90      -7.584   7.232  17.506  1.00  0.00           C  
ATOM    684  C   TRP A  90      -7.412   5.888  16.806  1.00  0.00           C  
ATOM    685  CB  TRP A  90      -9.058   7.647  17.486  1.00  0.00           C  
ATOM    686  O   TRP A  90      -7.846   4.853  17.319  1.00  0.00           O  
ATOM    687  CG  TRP A  90      -9.549   8.087  16.139  1.00  0.00           C  
ATOM    688  CD1 TRP A  90      -9.684   9.371  15.691  1.00  0.00           C  
ATOM    689  CD2 TRP A  90      -9.974   7.241  15.067  1.00  0.00           C  
ATOM    690  CE2 TRP A  90     -10.354   8.081  13.997  1.00  0.00           C  
ATOM    691  CE3 TRP A  90     -10.071   5.852  14.906  1.00  0.00           C  
ATOM    692  NE1 TRP A  90     -10.168   9.375  14.403  1.00  0.00           N  
ATOM    693  CH2 TRP A  90     -10.908   6.214  12.651  1.00  0.00           C  
ATOM    694  CZ2 TRP A  90     -10.823   7.576  12.782  1.00  0.00           C  
ATOM    695  CZ3 TRP A  90     -10.538   5.352  13.696  1.00  0.00           C  
ATOM    696  N   PHE A  91      -6.782   5.869  15.632  1.00  0.00           N  
ATOM    697  CA  PHE A  91      -6.505   4.642  14.895  1.00  0.00           C  
ATOM    698  C   PHE A  91      -5.289   3.926  15.471  1.00  0.00           C  
ATOM    699  CB  PHE A  91      -6.282   4.944  13.410  1.00  0.00           C  
ATOM    700  O   PHE A  91      -4.210   4.513  15.578  1.00  0.00           O  
ATOM    701  CG  PHE A  91      -6.514   3.762  12.508  1.00  0.00           C  
ATOM    702  CD1 PHE A  91      -5.569   2.748  12.412  1.00  0.00           C  
ATOM    703  CD2 PHE A  91      -7.678   3.665  11.757  1.00  0.00           C  
ATOM    704  CE1 PHE A  91      -5.782   1.652  11.578  1.00  0.00           C  
ATOM    705  CE2 PHE A  91      -7.897   2.573  10.921  1.00  0.00           C  
ATOM    706  CZ  PHE A  91      -6.947   1.569  10.833  1.00  0.00           C  
ATOM    707  N   PRO A  92      -5.477   2.631  15.819  1.00  0.00           N  
ATOM    708  CA  PRO A  92      -4.311   1.919  16.348  1.00  0.00           C  
ATOM    709  C   PRO A  92      -3.173   1.815  15.336  1.00  0.00           C  
ATOM    710  CB  PRO A  92      -4.869   0.535  16.688  1.00  0.00           C  
ATOM    711  O   PRO A  92      -3.413   1.538  14.158  1.00  0.00           O  
ATOM    712  CG  PRO A  92      -6.076   0.385  15.819  1.00  0.00           C  
ATOM    713  CD  PRO A  92      -6.630   1.751  15.534  1.00  0.00           C  
ATOM    714  N   PRO A  93      -1.951   2.051  15.859  1.00  0.00           N  
ATOM    715  CA  PRO A  93      -0.833   1.980  14.915  1.00  0.00           C  
ATOM    716  C   PRO A  93      -0.543   0.554  14.451  1.00  0.00           C  
ATOM    717  CB  PRO A  93       0.342   2.542  15.718  1.00  0.00           C  
ATOM    718  O   PRO A  93      -0.819  -0.404  15.178  1.00  0.00           O  
ATOM    719  CG  PRO A  93      -0.002   2.264  17.146  1.00  0.00           C  
ATOM    720  CD  PRO A  93      -1.493   2.357  17.304  1.00  0.00           C  
ATOM    721  N   PHE A  94       0.028   0.415  13.235  1.00  0.00           N  
ATOM    722  CA  PHE A  94       0.458  -0.855  12.662  1.00  0.00           C  
ATOM    723  C   PHE A  94       1.891  -1.175  13.071  1.00  0.00           C  
ATOM    724  CB  PHE A  94       0.342  -0.823  11.135  1.00  0.00           C  
ATOM    725  O   PHE A  94       2.662  -0.274  13.408  1.00  0.00           O  
ATOM    726  CG  PHE A  94      -1.067  -0.649  10.636  1.00  0.00           C  
ATOM    727  CD1 PHE A  94      -1.908  -1.745  10.489  1.00  0.00           C  
ATOM    728  CD2 PHE A  94      -1.551   0.613  10.315  1.00  0.00           C  
ATOM    729  CE1 PHE A  94      -3.213  -1.586  10.028  1.00  0.00           C  
ATOM    730  CE2 PHE A  94      -2.853   0.779   9.854  1.00  0.00           C  
ATOM    731  CZ  PHE A  94      -3.682  -0.321   9.710  1.00  0.00           C  
ATOM    732  N   PRO A  95       2.253  -2.398  13.087  1.00  0.00           N  
ATOM    733  CA  PRO A  95       3.672  -2.734  13.227  1.00  0.00           C  
ATOM    734  C   PRO A  95       4.540  -2.093  12.147  1.00  0.00           C  
ATOM    735  CB  PRO A  95       3.687  -4.260  13.105  1.00  0.00           C  
ATOM    736  O   PRO A  95       4.071  -1.861  11.030  1.00  0.00           O  
ATOM    737  CG  PRO A  95       2.317  -4.690  13.522  1.00  0.00           C  
ATOM    738  CD  PRO A  95       1.331  -3.658  13.054  1.00  0.00           C  
ATOM    739  N   THR A  96       5.839  -1.845  12.412  1.00  0.00           N  
ATOM    740  CA  THR A  96       6.697  -1.098  11.500  1.00  0.00           C  
ATOM    741  C   THR A  96       7.833  -1.976  10.984  1.00  0.00           C  
ATOM    742  CB  THR A  96       7.282   0.153  12.182  1.00  0.00           C  
ATOM    743  O   THR A  96       8.921  -1.481  10.684  1.00  0.00           O  
ATOM    744  CG2 THR A  96       6.178   1.126  12.585  1.00  0.00           C  
ATOM    745  OG1 THR A  96       8.006  -0.242  13.353  1.00  0.00           O  
ATOM    746  N   ASP A  97       7.678  -3.296  10.855  1.00  0.00           N  
ATOM    747  CA  ASP A  97       8.781  -4.191  10.519  1.00  0.00           C  
ATOM    748  C   ASP A  97       8.803  -4.498   9.023  1.00  0.00           C  
ATOM    749  CB  ASP A  97       8.682  -5.490  11.321  1.00  0.00           C  
ATOM    750  O   ASP A  97       9.554  -5.366   8.573  1.00  0.00           O  
ATOM    751  CG  ASP A  97       7.330  -6.169  11.186  1.00  0.00           C  
ATOM    752  OD1 ASP A  97       6.353  -5.506  10.776  1.00  0.00           O  
ATOM    753  OD2 ASP A  97       7.241  -7.377  11.496  1.00  0.00           O  
ATOM    754  N   LEU A  98       7.891  -3.809   8.248  1.00  0.00           N  
ATOM    755  CA  LEU A  98       7.960  -3.962   6.799  1.00  0.00           C  
ATOM    756  C   LEU A  98       9.213  -3.294   6.241  1.00  0.00           C  
ATOM    757  CB  LEU A  98       6.714  -3.368   6.137  1.00  0.00           C  
ATOM    758  O   LEU A  98       9.648  -2.258   6.749  1.00  0.00           O  
ATOM    759  CG  LEU A  98       5.377  -4.013   6.508  1.00  0.00           C  
ATOM    760  CD1 LEU A  98       4.230  -3.299   5.801  1.00  0.00           C  
ATOM    761  CD2 LEU A  98       5.385  -5.498   6.161  1.00  0.00           C  
ATOM    762  N   VAL A  99       9.756  -3.904   5.235  1.00  0.00           N  
ATOM    763  CA  VAL A  99      10.927  -3.352   4.562  1.00  0.00           C  
ATOM    764  C   VAL A  99      10.586  -3.036   3.108  1.00  0.00           C  
ATOM    765  CB  VAL A  99      12.129  -4.320   4.629  1.00  0.00           C  
ATOM    766  O   VAL A  99       9.997  -3.862   2.408  1.00  0.00           O  
ATOM    767  CG1 VAL A  99      13.344  -3.723   3.921  1.00  0.00           C  
ATOM    768  CG2 VAL A  99      12.464  -4.654   6.082  1.00  0.00           C  
ATOM    769  N   PHE A 100      10.969  -1.780   2.689  1.00  0.00           N  
ATOM    770  CA  PHE A 100      10.714  -1.311   1.332  1.00  0.00           C  
ATOM    771  C   PHE A 100      12.022  -1.062   0.590  1.00  0.00           C  
ATOM    772  CB  PHE A 100       9.871  -0.033   1.354  1.00  0.00           C  
ATOM    773  O   PHE A 100      12.999  -0.600   1.183  1.00  0.00           O  
ATOM    774  CG  PHE A 100       8.548  -0.189   2.055  1.00  0.00           C  
ATOM    775  CD1 PHE A 100       7.399  -0.502   1.339  1.00  0.00           C  
ATOM    776  CD2 PHE A 100       8.454  -0.024   3.430  1.00  0.00           C  
ATOM    777  CE1 PHE A 100       6.174  -0.647   1.985  1.00  0.00           C  
ATOM    778  CE2 PHE A 100       7.233  -0.168   4.083  1.00  0.00           C  
ATOM    779  CZ  PHE A 100       6.094  -0.478   3.359  1.00  0.00           C  
ATOM    780  N   LYS A 101      12.007  -1.434  -0.666  1.00  0.00           N  
ATOM    781  CA  LYS A 101      13.159  -1.135  -1.511  1.00  0.00           C  
ATOM    782  C   LYS A 101      12.738  -0.929  -2.963  1.00  0.00           C  
ATOM    783  CB  LYS A 101      14.197  -2.255  -1.420  1.00  0.00           C  
ATOM    784  O   LYS A 101      11.621  -1.284  -3.347  1.00  0.00           O  
ATOM    785  CG  LYS A 101      13.779  -3.543  -2.115  1.00  0.00           C  
ATOM    786  CD  LYS A 101      14.895  -4.580  -2.088  1.00  0.00           C  
ATOM    787  CE  LYS A 101      14.501  -5.846  -2.836  1.00  0.00           C  
ATOM    788  NZ  LYS A 101      15.666  -6.458  -3.542  1.00  0.00           N  
ATOM    789  N   GLU A 102      13.733  -0.351  -3.642  1.00  0.00           N  
ATOM    790  CA  GLU A 102      13.504  -0.242  -5.080  1.00  0.00           C  
ATOM    791  C   GLU A 102      13.599  -1.605  -5.759  1.00  0.00           C  
ATOM    792  CB  GLU A 102      14.504   0.731  -5.711  1.00  0.00           C  
ATOM    793  O   GLU A 102      14.384  -2.459  -5.342  1.00  0.00           O  
ATOM    794  CG  GLU A 102      14.330   2.173  -5.257  1.00  0.00           C  
ATOM    795  CD  GLU A 102      15.375   3.114  -5.835  1.00  0.00           C  
ATOM    796  OE1 GLU A 102      15.277   3.467  -7.033  1.00  0.00           O  
ATOM    797  OE2 GLU A 102      16.299   3.501  -5.085  1.00  0.00           O  
ATOM    798  N   PRO A 103      12.721  -1.780  -6.854  1.00  0.00           N  
ATOM    799  CA  PRO A 103      12.881  -3.032  -7.597  1.00  0.00           C  
ATOM    800  C   PRO A 103      14.151  -3.059  -8.443  1.00  0.00           C  
ATOM    801  CB  PRO A 103      11.633  -3.078  -8.483  1.00  0.00           C  
ATOM    802  O   PRO A 103      14.690  -2.004  -8.788  1.00  0.00           O  
ATOM    803  CG  PRO A 103      11.291  -1.645  -8.735  1.00  0.00           C  
ATOM    804  CD  PRO A 103      11.632  -0.850  -7.507  1.00  0.00           C  
ATOM    805  N   VAL A 104      14.591  -4.266  -8.695  1.00  0.00           N  
ATOM    806  CA  VAL A 104      15.724  -4.512  -9.581  1.00  0.00           C  
ATOM    807  C   VAL A 104      15.251  -5.250 -10.832  1.00  0.00           C  
ATOM    808  CB  VAL A 104      16.833  -5.321  -8.872  1.00  0.00           C  
ATOM    809  O   VAL A 104      14.443  -6.178 -10.744  1.00  0.00           O  
ATOM    810  CG1 VAL A 104      18.008  -5.568  -9.817  1.00  0.00           C  
ATOM    811  CG2 VAL A 104      17.300  -4.594  -7.612  1.00  0.00           C  
ATOM    812  N   GLU A 105      15.717  -4.749 -11.975  1.00  0.00           N  
ATOM    813  CA  GLU A 105      15.333  -5.382 -13.234  1.00  0.00           C  
ATOM    814  C   GLU A 105      15.593  -6.885 -13.197  1.00  0.00           C  
ATOM    815  CB  GLU A 105      16.085  -4.747 -14.406  1.00  0.00           C  
ATOM    816  O   GLU A 105      16.690  -7.322 -12.843  1.00  0.00           O  
ATOM    817  CG  GLU A 105      15.667  -5.284 -15.768  1.00  0.00           C  
ATOM    818  CD  GLU A 105      16.332  -4.561 -16.928  1.00  0.00           C  
ATOM    819  OE1 GLU A 105      16.261  -5.059 -18.074  1.00  0.00           O  
ATOM    820  OE2 GLU A 105      16.930  -3.489 -16.689  1.00  0.00           O  
ATOM    821  N   GLY A 106      14.583  -7.661 -13.563  1.00  0.00           N  
ATOM    822  CA  GLY A 106      14.700  -9.110 -13.606  1.00  0.00           C  
ATOM    823  C   GLY A 106      14.473  -9.767 -12.257  1.00  0.00           C  
ATOM    824  O   GLY A 106      14.593 -10.987 -12.128  1.00  0.00           O  
ATOM    825  N   GLU A 107      14.190  -8.905 -11.257  1.00  0.00           N  
ATOM    826  CA  GLU A 107      13.927  -9.424  -9.918  1.00  0.00           C  
ATOM    827  C   GLU A 107      12.642 -10.247  -9.887  1.00  0.00           C  
ATOM    828  CB  GLU A 107      13.843  -8.280  -8.905  1.00  0.00           C  
ATOM    829  O   GLU A 107      11.655  -9.890 -10.534  1.00  0.00           O  
ATOM    830  CG  GLU A 107      13.697  -8.745  -7.463  1.00  0.00           C  
ATOM    831  CD  GLU A 107      13.725  -7.603  -6.459  1.00  0.00           C  
ATOM    832  OE1 GLU A 107      14.034  -7.848  -5.270  1.00  0.00           O  
ATOM    833  OE2 GLU A 107      13.436  -6.455  -6.863  1.00  0.00           O  
ATOM    834  N   GLU A 108      12.749 -11.395  -9.196  1.00  0.00           N  
ATOM    835  CA  GLU A 108      11.562 -12.228  -9.022  1.00  0.00           C  
ATOM    836  C   GLU A 108      10.715 -11.742  -7.849  1.00  0.00           C  
ATOM    837  CB  GLU A 108      11.958 -13.692  -8.814  1.00  0.00           C  
ATOM    838  O   GLU A 108      11.231 -11.529  -6.750  1.00  0.00           O  
ATOM    839  CG  GLU A 108      12.642 -14.321 -10.020  1.00  0.00           C  
ATOM    840  CD  GLU A 108      12.933 -15.802  -9.839  1.00  0.00           C  
ATOM    841  OE1 GLU A 108      12.698 -16.586 -10.786  1.00  0.00           O  
ATOM    842  OE2 GLU A 108      13.399 -16.181  -8.741  1.00  0.00           O  
ATOM    843  N   VAL A 109       9.364 -11.638  -8.141  1.00  0.00           N  
ATOM    844  CA  VAL A 109       8.467 -11.119  -7.114  1.00  0.00           C  
ATOM    845  C   VAL A 109       7.211 -11.984  -7.040  1.00  0.00           C  
ATOM    846  CB  VAL A 109       8.086  -9.647  -7.385  1.00  0.00           C  
ATOM    847  O   VAL A 109       6.927 -12.758  -7.957  1.00  0.00           O  
ATOM    848  CG1 VAL A 109       9.331  -8.763  -7.417  1.00  0.00           C  
ATOM    849  CG2 VAL A 109       7.310  -9.530  -8.696  1.00  0.00           C  
ATOM    850  N   VAL A 110       6.585 -11.884  -5.886  1.00  0.00           N  
ATOM    851  CA  VAL A 110       5.243 -12.434  -5.726  1.00  0.00           C  
ATOM    852  C   VAL A 110       4.274 -11.324  -5.327  1.00  0.00           C  
ATOM    853  CB  VAL A 110       5.216 -13.567  -4.676  1.00  0.00           C  
ATOM    854  O   VAL A 110       4.683 -10.305  -4.766  1.00  0.00           O  
ATOM    855  CG1 VAL A 110       6.048 -14.759  -5.146  1.00  0.00           C  
ATOM    856  CG2 VAL A 110       5.721 -13.057  -3.328  1.00  0.00           C  
ATOM    857  N   LEU A 111       2.992 -11.522  -5.708  1.00  0.00           N  
ATOM    858  CA  LEU A 111       1.903 -10.673  -5.240  1.00  0.00           C  
ATOM    859  C   LEU A 111       1.270 -11.247  -3.976  1.00  0.00           C  
ATOM    860  CB  LEU A 111       0.840 -10.515  -6.330  1.00  0.00           C  
ATOM    861  O   LEU A 111       0.846 -12.404  -3.960  1.00  0.00           O  
ATOM    862  CG  LEU A 111      -0.345  -9.608  -5.995  1.00  0.00           C  
ATOM    863  CD1 LEU A 111       0.108  -8.155  -5.904  1.00  0.00           C  
ATOM    864  CD2 LEU A 111      -1.450  -9.765  -7.035  1.00  0.00           C  
ATOM    865  N   VAL A 112       1.302 -10.447  -2.950  1.00  0.00           N  
ATOM    866  CA  VAL A 112       0.794 -10.926  -1.668  1.00  0.00           C  
ATOM    867  C   VAL A 112      -0.547 -10.263  -1.364  1.00  0.00           C  
ATOM    868  CB  VAL A 112       1.795 -10.653  -0.524  1.00  0.00           C  
ATOM    869  O   VAL A 112      -0.688  -9.045  -1.491  1.00  0.00           O  
ATOM    870  CG1 VAL A 112       1.240 -11.150   0.810  1.00  0.00           C  
ATOM    871  CG2 VAL A 112       3.141 -11.311  -0.824  1.00  0.00           C  
ATOM    872  N   GLY A 113      -1.537 -11.039  -1.020  1.00  0.00           N  
ATOM    873  CA  GLY A 113      -2.853 -10.570  -0.618  1.00  0.00           C  
ATOM    874  C   GLY A 113      -3.310 -11.139   0.712  1.00  0.00           C  
ATOM    875  O   GLY A 113      -2.589 -11.917   1.341  1.00  0.00           O  
ATOM    876  N   ARG A 114      -4.491 -10.618   1.091  1.00  0.00           N  
ATOM    877  CA  ARG A 114      -5.179 -11.098   2.285  1.00  0.00           C  
ATOM    878  C   ARG A 114      -6.647 -11.390   1.991  1.00  0.00           C  
ATOM    879  CB  ARG A 114      -5.066 -10.077   3.419  1.00  0.00           C  
ATOM    880  O   ARG A 114      -7.342 -10.566   1.393  1.00  0.00           O  
ATOM    881  CG  ARG A 114      -5.658 -10.551   4.736  1.00  0.00           C  
ATOM    882  CD  ARG A 114      -5.358  -9.581   5.871  1.00  0.00           C  
ATOM    883  NE  ARG A 114      -5.940 -10.030   7.132  1.00  0.00           N  
ATOM    884  NH1 ARG A 114      -3.922 -10.194   8.244  1.00  0.00           N  
ATOM    885  NH2 ARG A 114      -5.876 -10.713   9.324  1.00  0.00           N  
ATOM    886  CZ  ARG A 114      -5.245 -10.311   8.230  1.00  0.00           C  
ATOM    887  N   ASP A 115      -7.032 -12.608   2.356  1.00  0.00           N  
ATOM    888  CA  ASP A 115      -8.430 -12.984   2.170  1.00  0.00           C  
ATOM    889  C   ASP A 115      -9.284 -12.520   3.348  1.00  0.00           C  
ATOM    890  CB  ASP A 115      -8.559 -14.498   1.991  1.00  0.00           C  
ATOM    891  O   ASP A 115      -9.226 -13.104   4.432  1.00  0.00           O  
ATOM    892  CG  ASP A 115      -9.972 -14.936   1.646  1.00  0.00           C  
ATOM    893  OD1 ASP A 115     -10.876 -14.076   1.573  1.00  0.00           O  
ATOM    894  OD2 ASP A 115     -10.183 -16.152   1.447  1.00  0.00           O  
ATOM    895  N   PHE A 116     -10.154 -11.466   3.057  1.00  0.00           N  
ATOM    896  CA  PHE A 116     -10.975 -10.879   4.110  1.00  0.00           C  
ATOM    897  C   PHE A 116     -12.304 -11.615   4.233  1.00  0.00           C  
ATOM    898  CB  PHE A 116     -11.222  -9.392   3.835  1.00  0.00           C  
ATOM    899  O   PHE A 116     -13.135 -11.269   5.076  1.00  0.00           O  
ATOM    900  CG  PHE A 116     -10.025  -8.520   4.099  1.00  0.00           C  
ATOM    901  CD1 PHE A 116      -9.805  -7.980   5.360  1.00  0.00           C  
ATOM    902  CD2 PHE A 116      -9.118  -8.239   3.085  1.00  0.00           C  
ATOM    903  CE1 PHE A 116      -8.698  -7.172   5.607  1.00  0.00           C  
ATOM    904  CE2 PHE A 116      -8.009  -7.433   3.324  1.00  0.00           C  
ATOM    905  CZ  PHE A 116      -7.801  -6.899   4.586  1.00  0.00           C  
ATOM    906  N   SER A 117     -12.601 -12.628   3.444  1.00  0.00           N  
ATOM    907  CA  SER A 117     -13.881 -13.328   3.439  1.00  0.00           C  
ATOM    908  C   SER A 117     -13.953 -14.357   4.562  1.00  0.00           C  
ATOM    909  CB  SER A 117     -14.113 -14.014   2.092  1.00  0.00           C  
ATOM    910  O   SER A 117     -15.043 -14.722   5.009  1.00  0.00           O  
ATOM    911  OG  SER A 117     -13.158 -15.040   1.880  1.00  0.00           O  
ATOM    912  N   SER A 118     -12.805 -14.710   5.073  1.00  0.00           N  
ATOM    913  CA  SER A 118     -12.794 -15.791   6.054  1.00  0.00           C  
ATOM    914  C   SER A 118     -12.673 -15.248   7.474  1.00  0.00           C  
ATOM    915  CB  SER A 118     -11.647 -16.761   5.770  1.00  0.00           C  
ATOM    916  O   SER A 118     -12.271 -14.100   7.673  1.00  0.00           O  
ATOM    917  OG  SER A 118     -10.394 -16.134   5.985  1.00  0.00           O  
ATOM    918  N   ALA A 119     -13.291 -15.878   8.418  1.00  0.00           N  
ATOM    919  CA  ALA A 119     -13.198 -15.534   9.834  1.00  0.00           C  
ATOM    920  C   ALA A 119     -11.743 -15.371  10.265  1.00  0.00           C  
ATOM    921  CB  ALA A 119     -13.886 -16.598  10.686  1.00  0.00           C  
ATOM    922  O   ALA A 119     -11.427 -14.516  11.095  1.00  0.00           O  
ATOM    923  N   LYS A 120     -10.897 -16.195   9.626  1.00  0.00           N  
ATOM    924  CA  LYS A 120      -9.463 -16.087   9.879  1.00  0.00           C  
ATOM    925  C   LYS A 120      -8.712 -15.675   8.616  1.00  0.00           C  
ATOM    926  CB  LYS A 120      -8.910 -17.411  10.409  1.00  0.00           C  
ATOM    927  O   LYS A 120      -8.516 -16.489   7.711  1.00  0.00           O  
ATOM    928  CG  LYS A 120      -9.411 -17.779  11.797  1.00  0.00           C  
ATOM    929  CD  LYS A 120      -8.772 -19.068  12.299  1.00  0.00           C  
ATOM    930  CE  LYS A 120      -9.330 -19.479  13.655  1.00  0.00           C  
ATOM    931  NZ  LYS A 120      -8.655 -20.702  14.184  1.00  0.00           N  
ATOM    932  N   PRO A 121      -8.453 -14.426   8.505  1.00  0.00           N  
ATOM    933  CA  PRO A 121      -7.770 -13.985   7.286  1.00  0.00           C  
ATOM    934  C   PRO A 121      -6.458 -14.727   7.043  1.00  0.00           C  
ATOM    935  CB  PRO A 121      -7.517 -12.497   7.542  1.00  0.00           C  
ATOM    936  O   PRO A 121      -5.716 -15.003   7.989  1.00  0.00           O  
ATOM    937  CG  PRO A 121      -8.446 -12.138   8.657  1.00  0.00           C  
ATOM    938  CD  PRO A 121      -8.731 -13.375   9.458  1.00  0.00           C  
ATOM    939  N   THR A 122      -6.364 -15.347   5.833  1.00  0.00           N  
ATOM    940  CA  THR A 122      -5.178 -16.087   5.416  1.00  0.00           C  
ATOM    941  C   THR A 122      -4.470 -15.372   4.269  1.00  0.00           C  
ATOM    942  CB  THR A 122      -5.537 -17.522   4.987  1.00  0.00           C  
ATOM    943  O   THR A 122      -5.114 -14.716   3.448  1.00  0.00           O  
ATOM    944  CG2 THR A 122      -6.085 -18.326   6.161  1.00  0.00           C  
ATOM    945  OG1 THR A 122      -6.528 -17.471   3.953  1.00  0.00           O  
ATOM    946  N   PRO A 123      -3.151 -15.458   4.333  1.00  0.00           N  
ATOM    947  CA  PRO A 123      -2.392 -14.906   3.208  1.00  0.00           C  
ATOM    948  C   PRO A 123      -2.678 -15.628   1.893  1.00  0.00           C  
ATOM    949  CB  PRO A 123      -0.936 -15.104   3.635  1.00  0.00           C  
ATOM    950  O   PRO A 123      -2.879 -16.845   1.884  1.00  0.00           O  
ATOM    951  CG  PRO A 123      -0.994 -15.295   5.116  1.00  0.00           C  
ATOM    952  CD  PRO A 123      -2.322 -15.902   5.467  1.00  0.00           C  
ATOM    953  N   VAL A 124      -2.844 -14.908   0.849  1.00  0.00           N  
ATOM    954  CA  VAL A 124      -2.891 -15.437  -0.510  1.00  0.00           C  
ATOM    955  C   VAL A 124      -1.708 -14.902  -1.315  1.00  0.00           C  
ATOM    956  CB  VAL A 124      -4.219 -15.079  -1.213  1.00  0.00           C  
ATOM    957  O   VAL A 124      -1.414 -13.705  -1.276  1.00  0.00           O  
ATOM    958  CG1 VAL A 124      -5.392 -15.802  -0.553  1.00  0.00           C  
ATOM    959  CG2 VAL A 124      -4.441 -13.568  -1.196  1.00  0.00           C  
ATOM    960  N   VAL A 125      -1.062 -15.845  -1.959  1.00  0.00           N  
ATOM    961  CA  VAL A 125       0.171 -15.475  -2.645  1.00  0.00           C  
ATOM    962  C   VAL A 125       0.125 -15.963  -4.091  1.00  0.00           C  
ATOM    963  CB  VAL A 125       1.413 -16.050  -1.928  1.00  0.00           C  
ATOM    964  O   VAL A 125      -0.345 -17.070  -4.365  1.00  0.00           O  
ATOM    965  CG1 VAL A 125       2.697 -15.565  -2.599  1.00  0.00           C  
ATOM    966  CG2 VAL A 125       1.401 -15.667  -0.450  1.00  0.00           C  
ATOM    967  N   SER A 126       0.521 -15.198  -5.004  1.00  0.00           N  
ATOM    968  CA  SER A 126       0.589 -15.575  -6.412  1.00  0.00           C  
ATOM    969  C   SER A 126       1.796 -16.466  -6.688  1.00  0.00           C  
ATOM    970  CB  SER A 126       0.650 -14.331  -7.299  1.00  0.00           C  
ATOM    971  O   SER A 126       2.609 -16.713  -5.795  1.00  0.00           O  
ATOM    972  OG  SER A 126       1.929 -13.724  -7.227  1.00  0.00           O  
ATOM    973  N   SER A 127       1.894 -16.872  -8.011  1.00  0.00           N  
ATOM    974  CA  SER A 127       3.132 -17.461  -8.510  1.00  0.00           C  
ATOM    975  C   SER A 127       4.223 -16.408  -8.665  1.00  0.00           C  
ATOM    976  CB  SER A 127       2.892 -18.158  -9.850  1.00  0.00           C  
ATOM    977  O   SER A 127       3.947 -15.208  -8.614  1.00  0.00           O  
ATOM    978  OG  SER A 127       1.952 -19.210  -9.709  1.00  0.00           O  
ATOM    979  N   VAL A 128       5.425 -16.818  -8.879  1.00  0.00           N  
ATOM    980  CA  VAL A 128       6.573 -15.931  -9.032  1.00  0.00           C  
ATOM    981  C   VAL A 128       6.590 -15.345 -10.442  1.00  0.00           C  
ATOM    982  CB  VAL A 128       7.901 -16.666  -8.745  1.00  0.00           C  
ATOM    983  O   VAL A 128       6.204 -16.014 -11.404  1.00  0.00           O  
ATOM    984  CG1 VAL A 128       9.096 -15.769  -9.067  1.00  0.00           C  
ATOM    985  CG2 VAL A 128       7.952 -17.127  -7.290  1.00  0.00           C  
ATOM    986  N   SER A 129       6.997 -14.083 -10.534  1.00  0.00           N  
ATOM    987  CA  SER A 129       7.158 -13.428 -11.828  1.00  0.00           C  
ATOM    988  C   SER A 129       8.378 -12.513 -11.837  1.00  0.00           C  
ATOM    989  CB  SER A 129       5.906 -12.625 -12.183  1.00  0.00           C  
ATOM    990  O   SER A 129       8.675 -11.856 -10.837  1.00  0.00           O  
ATOM    991  OG  SER A 129       6.050 -12.002 -13.448  1.00  0.00           O  
ATOM    992  N   SER A 130       9.005 -12.522 -12.937  1.00  0.00           N  
ATOM    993  CA  SER A 130      10.064 -11.538 -13.136  1.00  0.00           C  
ATOM    994  C   SER A 130       9.489 -10.173 -13.498  1.00  0.00           C  
ATOM    995  CB  SER A 130      11.027 -12.001 -14.231  1.00  0.00           C  
ATOM    996  O   SER A 130       8.451 -10.086 -14.158  1.00  0.00           O  
ATOM    997  OG  SER A 130      11.671 -13.207 -13.856  1.00  0.00           O  
ATOM    998  N   THR A 131      10.214  -9.157 -13.013  1.00  0.00           N  
ATOM    999  CA  THR A 131       9.687  -7.818 -13.248  1.00  0.00           C  
ATOM   1000  C   THR A 131      10.687  -6.972 -14.031  1.00  0.00           C  
ATOM   1001  CB  THR A 131       9.340  -7.113 -11.924  1.00  0.00           C  
ATOM   1002  O   THR A 131      11.899  -7.164 -13.910  1.00  0.00           O  
ATOM   1003  CG2 THR A 131       8.279  -7.888 -11.149  1.00  0.00           C  
ATOM   1004  OG1 THR A 131      10.522  -7.009 -11.121  1.00  0.00           O  
ATOM   1005  N   PHE A 132      10.158  -6.062 -14.862  1.00  0.00           N  
ATOM   1006  CA  PHE A 132      10.959  -5.188 -15.712  1.00  0.00           C  
ATOM   1007  C   PHE A 132      10.397  -3.771 -15.713  1.00  0.00           C  
ATOM   1008  CB  PHE A 132      11.015  -5.731 -17.143  1.00  0.00           C  
ATOM   1009  O   PHE A 132       9.180  -3.580 -15.663  1.00  0.00           O  
ATOM   1010  CG  PHE A 132      11.605  -7.112 -17.245  1.00  0.00           C  
ATOM   1011  CD1 PHE A 132      12.972  -7.288 -17.418  1.00  0.00           C  
ATOM   1012  CD2 PHE A 132      10.791  -8.235 -17.169  1.00  0.00           C  
ATOM   1013  CE1 PHE A 132      13.521  -8.565 -17.513  1.00  0.00           C  
ATOM   1014  CE2 PHE A 132      11.332  -9.514 -17.263  1.00  0.00           C  
ATOM   1015  CZ  PHE A 132      12.697  -9.677 -17.436  1.00  0.00           C  
ATOM   1016  N   PRO A 133      11.340  -2.846 -15.647  1.00  0.00           N  
ATOM   1017  CA  PRO A 133      10.864  -1.461 -15.683  1.00  0.00           C  
ATOM   1018  C   PRO A 133      10.163  -1.112 -16.994  1.00  0.00           C  
ATOM   1019  CB  PRO A 133      12.148  -0.644 -15.517  1.00  0.00           C  
ATOM   1020  O   PRO A 133      10.498  -1.665 -18.044  1.00  0.00           O  
ATOM   1021  CG  PRO A 133      13.227  -1.507 -16.085  1.00  0.00           C  
ATOM   1022  CD  PRO A 133      12.884  -2.943 -15.810  1.00  0.00           C  
ATOM   1023  N   SER A 134       9.157  -0.351 -16.895  1.00  0.00           N  
ATOM   1024  CA  SER A 134       8.479   0.240 -18.044  1.00  0.00           C  
ATOM   1025  C   SER A 134       8.713   1.745 -18.111  1.00  0.00           C  
ATOM   1026  CB  SER A 134       6.978  -0.049 -17.989  1.00  0.00           C  
ATOM   1027  O   SER A 134       8.568   2.446 -17.107  1.00  0.00           O  
ATOM   1028  OG  SER A 134       6.314   0.525 -19.101  1.00  0.00           O  
ATOM   1029  N   GLY A 135       9.011   2.272 -19.280  1.00  0.00           N  
ATOM   1030  CA  GLY A 135       9.242   3.698 -19.444  1.00  0.00           C  
ATOM   1031  C   GLY A 135      10.374   4.223 -18.582  1.00  0.00           C  
ATOM   1032  O   GLY A 135      11.501   3.730 -18.662  1.00  0.00           O  
ATOM   1033  N   ASP A 136      10.005   5.209 -17.667  1.00  0.00           N  
ATOM   1034  CA  ASP A 136      11.001   5.905 -16.859  1.00  0.00           C  
ATOM   1035  C   ASP A 136      11.319   5.124 -15.586  1.00  0.00           C  
ATOM   1036  CB  ASP A 136      10.515   7.313 -16.505  1.00  0.00           C  
ATOM   1037  O   ASP A 136      12.057   5.606 -14.724  1.00  0.00           O  
ATOM   1038  CG  ASP A 136       9.208   7.312 -15.732  1.00  0.00           C  
ATOM   1039  OD1 ASP A 136       8.622   6.228 -15.525  1.00  0.00           O  
ATOM   1040  OD2 ASP A 136       8.759   8.407 -15.328  1.00  0.00           O  
ATOM   1041  N   GLY A 137      10.737   3.927 -15.408  1.00  0.00           N  
ATOM   1042  CA  GLY A 137      11.085   3.105 -14.260  1.00  0.00           C  
ATOM   1043  C   GLY A 137      10.159   3.311 -13.076  1.00  0.00           C  
ATOM   1044  O   GLY A 137      10.375   2.738 -12.006  1.00  0.00           O  
ATOM   1045  N   VAL A 138       9.139   4.090 -13.217  1.00  0.00           N  
ATOM   1046  CA  VAL A 138       8.160   4.323 -12.160  1.00  0.00           C  
ATOM   1047  C   VAL A 138       7.184   3.151 -12.092  1.00  0.00           C  
ATOM   1048  CB  VAL A 138       7.391   5.645 -12.381  1.00  0.00           C  
ATOM   1049  O   VAL A 138       6.813   2.707 -11.003  1.00  0.00           O  
ATOM   1050  CG1 VAL A 138       6.220   5.757 -11.407  1.00  0.00           C  
ATOM   1051  CG2 VAL A 138       8.331   6.840 -12.232  1.00  0.00           C  
ATOM   1052  N   PHE A 139       6.928   2.680 -13.261  1.00  0.00           N  
ATOM   1053  CA  PHE A 139       6.070   1.505 -13.355  1.00  0.00           C  
ATOM   1054  C   PHE A 139       6.865   0.290 -13.820  1.00  0.00           C  
ATOM   1055  CB  PHE A 139       4.902   1.766 -14.311  1.00  0.00           C  
ATOM   1056  O   PHE A 139       7.821   0.424 -14.586  1.00  0.00           O  
ATOM   1057  CG  PHE A 139       3.945   2.820 -13.826  1.00  0.00           C  
ATOM   1058  CD1 PHE A 139       3.019   2.533 -12.831  1.00  0.00           C  
ATOM   1059  CD2 PHE A 139       3.970   4.099 -14.367  1.00  0.00           C  
ATOM   1060  CE1 PHE A 139       2.131   3.507 -12.380  1.00  0.00           C  
ATOM   1061  CE2 PHE A 139       3.086   5.078 -13.921  1.00  0.00           C  
ATOM   1062  CZ  PHE A 139       2.167   4.780 -12.929  1.00  0.00           C  
ATOM   1063  N   TRP A 140       6.487  -0.817 -13.278  1.00  0.00           N  
ATOM   1064  CA  TRP A 140       7.136  -2.084 -13.601  1.00  0.00           C  
ATOM   1065  C   TRP A 140       6.117  -3.108 -14.090  1.00  0.00           C  
ATOM   1066  CB  TRP A 140       7.885  -2.631 -12.383  1.00  0.00           C  
ATOM   1067  O   TRP A 140       4.981  -3.139 -13.612  1.00  0.00           O  
ATOM   1068  CG  TRP A 140       9.129  -1.868 -12.040  1.00  0.00           C  
ATOM   1069  CD1 TRP A 140       9.208  -0.582 -11.584  1.00  0.00           C  
ATOM   1070  CD2 TRP A 140      10.475  -2.345 -12.132  1.00  0.00           C  
ATOM   1071  CE2 TRP A 140      11.321  -1.293 -11.714  1.00  0.00           C  
ATOM   1072  CE3 TRP A 140      11.050  -3.561 -12.526  1.00  0.00           C  
ATOM   1073  NE1 TRP A 140      10.523  -0.230 -11.385  1.00  0.00           N  
ATOM   1074  CH2 TRP A 140      13.247  -2.621 -12.070  1.00  0.00           C  
ATOM   1075  CZ2 TRP A 140      12.711  -1.421 -11.679  1.00  0.00           C  
ATOM   1076  CZ3 TRP A 140      12.434  -3.686 -12.491  1.00  0.00           C  
ATOM   1077  N   THR A 141       6.547  -3.863 -15.054  1.00  0.00           N  
ATOM   1078  CA  THR A 141       5.641  -4.847 -15.636  1.00  0.00           C  
ATOM   1079  C   THR A 141       5.915  -6.237 -15.068  1.00  0.00           C  
ATOM   1080  CB  THR A 141       5.765  -4.883 -17.170  1.00  0.00           C  
ATOM   1081  O   THR A 141       7.033  -6.528 -14.638  1.00  0.00           O  
ATOM   1082  CG2 THR A 141       5.495  -3.510 -17.776  1.00  0.00           C  
ATOM   1083  OG1 THR A 141       7.090  -5.299 -17.527  1.00  0.00           O  
ATOM   1084  N   HIS A 142       4.899  -7.133 -15.109  1.00  0.00           N  
ATOM   1085  CA  HIS A 142       4.943  -8.522 -14.666  1.00  0.00           C  
ATOM   1086  C   HIS A 142       3.826  -9.340 -15.305  1.00  0.00           C  
ATOM   1087  CB  HIS A 142       4.845  -8.601 -13.141  1.00  0.00           C  
ATOM   1088  O   HIS A 142       2.944  -8.785 -15.964  1.00  0.00           O  
ATOM   1089  CG  HIS A 142       3.565  -8.057 -12.593  1.00  0.00           C  
ATOM   1090  CD2 HIS A 142       3.247  -6.823 -12.136  1.00  0.00           C  
ATOM   1091  ND1 HIS A 142       2.425  -8.821 -12.467  1.00  0.00           N  
ATOM   1092  CE1 HIS A 142       1.458  -8.078 -11.955  1.00  0.00           C  
ATOM   1093  NE2 HIS A 142       1.931  -6.861 -11.744  1.00  0.00           N  
ATOM   1094  N   SER A 143       3.904 -10.691 -15.103  1.00  0.00           N  
ATOM   1095  CA  SER A 143       2.958 -11.560 -15.795  1.00  0.00           C  
ATOM   1096  C   SER A 143       1.951 -12.166 -14.822  1.00  0.00           C  
ATOM   1097  CB  SER A 143       3.697 -12.675 -16.537  1.00  0.00           C  
ATOM   1098  O   SER A 143       1.241 -13.114 -15.166  1.00  0.00           O  
ATOM   1099  OG  SER A 143       4.542 -12.137 -17.539  1.00  0.00           O  
ATOM   1100  N   ILE A 144       1.923 -11.628 -13.575  1.00  0.00           N  
ATOM   1101  CA  ILE A 144       0.943 -12.109 -12.607  1.00  0.00           C  
ATOM   1102  C   ILE A 144      -0.438 -11.561 -12.957  1.00  0.00           C  
ATOM   1103  CB  ILE A 144       1.330 -11.709 -11.166  1.00  0.00           C  
ATOM   1104  O   ILE A 144      -0.623 -10.346 -13.063  1.00  0.00           O  
ATOM   1105  CG1 ILE A 144       2.697 -12.297 -10.796  1.00  0.00           C  
ATOM   1106  CG2 ILE A 144       0.254 -12.160 -10.173  1.00  0.00           C  
ATOM   1107  CD1 ILE A 144       3.270 -11.758  -9.493  1.00  0.00           C  
ATOM   1108  N   PRO A 145      -1.426 -12.544 -13.178  1.00  0.00           N  
ATOM   1109  CA  PRO A 145      -2.780 -12.061 -13.459  1.00  0.00           C  
ATOM   1110  C   PRO A 145      -3.400 -11.319 -12.277  1.00  0.00           C  
ATOM   1111  CB  PRO A 145      -3.556 -13.345 -13.764  1.00  0.00           C  
ATOM   1112  O   PRO A 145      -3.250 -11.744 -11.129  1.00  0.00           O  
ATOM   1113  CG  PRO A 145      -2.780 -14.430 -13.090  1.00  0.00           C  
ATOM   1114  CD  PRO A 145      -1.343 -14.002 -13.000  1.00  0.00           C  
ATOM   1115  N   THR A 146      -3.945 -10.180 -12.558  1.00  0.00           N  
ATOM   1116  CA  THR A 146      -4.630  -9.398 -11.534  1.00  0.00           C  
ATOM   1117  C   THR A 146      -6.046  -9.045 -11.981  1.00  0.00           C  
ATOM   1118  CB  THR A 146      -3.856  -8.107 -11.206  1.00  0.00           C  
ATOM   1119  O   THR A 146      -6.362  -9.108 -13.171  1.00  0.00           O  
ATOM   1120  CG2 THR A 146      -2.449  -8.422 -10.709  1.00  0.00           C  
ATOM   1121  OG1 THR A 146      -3.765  -7.299 -12.386  1.00  0.00           O  
ATOM   1122  N   LYS A 147      -6.931  -8.881 -11.031  1.00  0.00           N  
ATOM   1123  CA  LYS A 147      -8.314  -8.485 -11.281  1.00  0.00           C  
ATOM   1124  C   LYS A 147      -8.587  -7.079 -10.754  1.00  0.00           C  
ATOM   1125  CB  LYS A 147      -9.282  -9.482 -10.640  1.00  0.00           C  
ATOM   1126  O   LYS A 147      -7.820  -6.554  -9.946  1.00  0.00           O  
ATOM   1127  CG  LYS A 147      -9.143 -10.904 -11.164  1.00  0.00           C  
ATOM   1128  CD  LYS A 147     -10.095 -11.857 -10.453  1.00  0.00           C  
ATOM   1129  CE  LYS A 147      -9.926 -13.288 -10.945  1.00  0.00           C  
ATOM   1130  NZ  LYS A 147     -10.831 -14.232 -10.225  1.00  0.00           N  
ATOM   1131  N   ASP A 148      -9.714  -6.599 -11.280  1.00  0.00           N  
ATOM   1132  CA  ASP A 148     -10.169  -5.309 -10.770  1.00  0.00           C  
ATOM   1133  C   ASP A 148     -10.363  -5.355  -9.256  1.00  0.00           C  
ATOM   1134  CB  ASP A 148     -11.471  -4.889 -11.455  1.00  0.00           C  
ATOM   1135  O   ASP A 148     -10.927  -6.315  -8.726  1.00  0.00           O  
ATOM   1136  CG  ASP A 148     -11.291  -4.577 -12.930  1.00  0.00           C  
ATOM   1137  OD1 ASP A 148     -10.138  -4.403 -13.381  1.00  0.00           O  
ATOM   1138  OD2 ASP A 148     -12.311  -4.502 -13.648  1.00  0.00           O  
ATOM   1139  N   GLY A 149      -9.828  -4.312  -8.622  1.00  0.00           N  
ATOM   1140  CA  GLY A 149      -9.991  -4.242  -7.179  1.00  0.00           C  
ATOM   1141  C   GLY A 149      -8.752  -4.671  -6.417  1.00  0.00           C  
ATOM   1142  O   GLY A 149      -8.702  -4.563  -5.190  1.00  0.00           O  
ATOM   1143  N   GLN A 150      -7.747  -5.128  -7.136  1.00  0.00           N  
ATOM   1144  CA  GLN A 150      -6.561  -5.630  -6.452  1.00  0.00           C  
ATOM   1145  C   GLN A 150      -5.480  -4.557  -6.364  1.00  0.00           C  
ATOM   1146  CB  GLN A 150      -6.014  -6.869  -7.163  1.00  0.00           C  
ATOM   1147  O   GLN A 150      -4.349  -4.838  -5.961  1.00  0.00           O  
ATOM   1148  CG  GLN A 150      -6.906  -8.096  -7.033  1.00  0.00           C  
ATOM   1149  CD  GLN A 150      -6.354  -9.303  -7.769  1.00  0.00           C  
ATOM   1150  NE2 GLN A 150      -6.452 -10.473  -7.146  1.00  0.00           N  
ATOM   1151  OE1 GLN A 150      -5.845  -9.186  -8.888  1.00  0.00           O  
ATOM   1152  N   CYS A 151      -5.839  -3.352  -6.830  1.00  0.00           N  
ATOM   1153  CA  CYS A 151      -4.898  -2.248  -6.677  1.00  0.00           C  
ATOM   1154  C   CYS A 151      -4.480  -2.085  -5.221  1.00  0.00           C  
ATOM   1155  CB  CYS A 151      -5.511  -0.946  -7.190  1.00  0.00           C  
ATOM   1156  O   CYS A 151      -5.293  -2.265  -4.313  1.00  0.00           O  
ATOM   1157  SG  CYS A 151      -5.744  -0.906  -8.981  1.00  0.00           S  
ATOM   1158  N   GLY A 152      -3.197  -1.795  -5.077  1.00  0.00           N  
ATOM   1159  CA  GLY A 152      -2.704  -1.539  -3.733  1.00  0.00           C  
ATOM   1160  C   GLY A 152      -2.074  -2.759  -3.086  1.00  0.00           C  
ATOM   1161  O   GLY A 152      -1.445  -2.653  -2.032  1.00  0.00           O  
ATOM   1162  N   LEU A 153      -2.232  -3.959  -3.744  1.00  0.00           N  
ATOM   1163  CA  LEU A 153      -1.562  -5.139  -3.209  1.00  0.00           C  
ATOM   1164  C   LEU A 153      -0.055  -5.054  -3.427  1.00  0.00           C  
ATOM   1165  CB  LEU A 153      -2.113  -6.410  -3.861  1.00  0.00           C  
ATOM   1166  O   LEU A 153       0.399  -4.589  -4.475  1.00  0.00           O  
ATOM   1167  CG  LEU A 153      -3.545  -6.797  -3.488  1.00  0.00           C  
ATOM   1168  CD1 LEU A 153      -3.989  -8.018  -4.287  1.00  0.00           C  
ATOM   1169  CD2 LEU A 153      -3.655  -7.062  -1.990  1.00  0.00           C  
ATOM   1170  N   PRO A 154       0.698  -5.569  -2.462  1.00  0.00           N  
ATOM   1171  CA  PRO A 154       2.152  -5.399  -2.522  1.00  0.00           C  
ATOM   1172  C   PRO A 154       2.838  -6.475  -3.360  1.00  0.00           C  
ATOM   1173  CB  PRO A 154       2.578  -5.495  -1.055  1.00  0.00           C  
ATOM   1174  O   PRO A 154       2.421  -7.636  -3.343  1.00  0.00           O  
ATOM   1175  CG  PRO A 154       1.569  -6.397  -0.421  1.00  0.00           C  
ATOM   1176  CD  PRO A 154       0.228  -6.118  -1.038  1.00  0.00           C  
ATOM   1177  N   TYR A 155       3.803  -6.057  -4.057  1.00  0.00           N  
ATOM   1178  CA  TYR A 155       4.773  -6.956  -4.673  1.00  0.00           C  
ATOM   1179  C   TYR A 155       6.000  -7.126  -3.786  1.00  0.00           C  
ATOM   1180  CB  TYR A 155       5.193  -6.431  -6.050  1.00  0.00           C  
ATOM   1181  O   TYR A 155       6.611  -6.141  -3.365  1.00  0.00           O  
ATOM   1182  CG  TYR A 155       4.143  -6.618  -7.117  1.00  0.00           C  
ATOM   1183  CD1 TYR A 155       4.075  -7.797  -7.856  1.00  0.00           C  
ATOM   1184  CD2 TYR A 155       3.217  -5.617  -7.390  1.00  0.00           C  
ATOM   1185  CE1 TYR A 155       3.110  -7.974  -8.842  1.00  0.00           C  
ATOM   1186  CE2 TYR A 155       2.248  -5.783  -8.374  1.00  0.00           C  
ATOM   1187  OH  TYR A 155       1.245  -7.132 -10.069  1.00  0.00           O  
ATOM   1188  CZ  TYR A 155       2.202  -6.963  -9.093  1.00  0.00           C  
ATOM   1189  N   VAL A 156       6.358  -8.406  -3.550  1.00  0.00           N  
ATOM   1190  CA  VAL A 156       7.396  -8.731  -2.578  1.00  0.00           C  
ATOM   1191  C   VAL A 156       8.525  -9.497  -3.264  1.00  0.00           C  
ATOM   1192  CB  VAL A 156       6.832  -9.556  -1.400  1.00  0.00           C  
ATOM   1193  O   VAL A 156       8.275 -10.444  -4.014  1.00  0.00           O  
ATOM   1194  CG1 VAL A 156       7.932  -9.878  -0.390  1.00  0.00           C  
ATOM   1195  CG2 VAL A 156       5.685  -8.806  -0.725  1.00  0.00           C  
ATOM   1196  N   SER A 157       9.750  -9.055  -3.014  1.00  0.00           N  
ATOM   1197  CA  SER A 157      10.918  -9.759  -3.535  1.00  0.00           C  
ATOM   1198  C   SER A 157      11.052 -11.144  -2.911  1.00  0.00           C  
ATOM   1199  CB  SER A 157      12.190  -8.950  -3.278  1.00  0.00           C  
ATOM   1200  O   SER A 157      11.043 -11.283  -1.687  1.00  0.00           O  
ATOM   1201  OG  SER A 157      13.342  -9.701  -3.621  1.00  0.00           O  
ATOM   1202  N   VAL A 158      11.227 -12.117  -3.746  1.00  0.00           N  
ATOM   1203  CA  VAL A 158      11.369 -13.490  -3.271  1.00  0.00           C  
ATOM   1204  C   VAL A 158      12.741 -13.676  -2.628  1.00  0.00           C  
ATOM   1205  CB  VAL A 158      11.173 -14.509  -4.416  1.00  0.00           C  
ATOM   1206  O   VAL A 158      12.925 -14.559  -1.787  1.00  0.00           O  
ATOM   1207  CG1 VAL A 158      11.428 -15.932  -3.921  1.00  0.00           C  
ATOM   1208  CG2 VAL A 158       9.769 -14.388  -5.004  1.00  0.00           C  
ATOM   1209  N   GLU A 159      13.638 -12.795  -2.996  1.00  0.00           N  
ATOM   1210  CA  GLU A 159      15.019 -12.913  -2.538  1.00  0.00           C  
ATOM   1211  C   GLU A 159      15.150 -12.516  -1.070  1.00  0.00           C  
ATOM   1212  CB  GLU A 159      15.948 -12.054  -3.400  1.00  0.00           C  
ATOM   1213  O   GLU A 159      15.790 -13.219  -0.286  1.00  0.00           O  
ATOM   1214  CG  GLU A 159      17.422 -12.203  -3.053  1.00  0.00           C  
ATOM   1215  CD  GLU A 159      18.336 -11.388  -3.954  1.00  0.00           C  
ATOM   1216  OE1 GLU A 159      19.567 -11.383  -3.726  1.00  0.00           O  
ATOM   1217  OE2 GLU A 159      17.817 -10.747  -4.895  1.00  0.00           O  
ATOM   1218  N   ASP A 160      14.434 -11.429  -0.705  1.00  0.00           N  
ATOM   1219  CA  ASP A 160      14.726 -10.950   0.643  1.00  0.00           C  
ATOM   1220  C   ASP A 160      13.443 -10.569   1.380  1.00  0.00           C  
ATOM   1221  CB  ASP A 160      15.679  -9.754   0.593  1.00  0.00           C  
ATOM   1222  O   ASP A 160      13.492 -10.097   2.518  1.00  0.00           O  
ATOM   1223  CG  ASP A 160      15.144  -8.604  -0.244  1.00  0.00           C  
ATOM   1224  OD1 ASP A 160      13.946  -8.615  -0.601  1.00  0.00           O  
ATOM   1225  OD2 ASP A 160      15.929  -7.681  -0.551  1.00  0.00           O  
ATOM   1226  N   GLY A 161      12.290 -10.626   0.751  1.00  0.00           N  
ATOM   1227  CA  GLY A 161      11.026 -10.382   1.426  1.00  0.00           C  
ATOM   1228  C   GLY A 161      10.668  -8.910   1.509  1.00  0.00           C  
ATOM   1229  O   GLY A 161       9.732  -8.532   2.216  1.00  0.00           O  
ATOM   1230  N   SER A 162      11.444  -8.079   0.810  1.00  0.00           N  
ATOM   1231  CA  SER A 162      11.183  -6.643   0.804  1.00  0.00           C  
ATOM   1232  C   SER A 162      10.058  -6.290  -0.163  1.00  0.00           C  
ATOM   1233  CB  SER A 162      12.448  -5.870   0.432  1.00  0.00           C  
ATOM   1234  O   SER A 162       9.886  -6.948  -1.191  1.00  0.00           O  
ATOM   1235  OG  SER A 162      13.510  -6.187   1.315  1.00  0.00           O  
ATOM   1236  N   ILE A 163       9.266  -5.298   0.212  1.00  0.00           N  
ATOM   1237  CA  ILE A 163       8.221  -4.786  -0.668  1.00  0.00           C  
ATOM   1238  C   ILE A 163       8.838  -3.874  -1.726  1.00  0.00           C  
ATOM   1239  CB  ILE A 163       7.135  -4.027   0.126  1.00  0.00           C  
ATOM   1240  O   ILE A 163       9.519  -2.901  -1.394  1.00  0.00           O  
ATOM   1241  CG1 ILE A 163       6.430  -4.974   1.105  1.00  0.00           C  
ATOM   1242  CG2 ILE A 163       6.128  -3.373  -0.824  1.00  0.00           C  
ATOM   1243  CD1 ILE A 163       5.572  -4.264   2.143  1.00  0.00           C  
ATOM   1244  N   VAL A 164       8.534  -4.133  -3.006  1.00  0.00           N  
ATOM   1245  CA  VAL A 164       9.222  -3.395  -4.059  1.00  0.00           C  
ATOM   1246  C   VAL A 164       8.227  -2.508  -4.804  1.00  0.00           C  
ATOM   1247  CB  VAL A 164       9.931  -4.347  -5.049  1.00  0.00           C  
ATOM   1248  O   VAL A 164       8.623  -1.646  -5.592  1.00  0.00           O  
ATOM   1249  CG1 VAL A 164      11.069  -5.096  -4.356  1.00  0.00           C  
ATOM   1250  CG2 VAL A 164       8.930  -5.330  -5.653  1.00  0.00           C  
ATOM   1251  N   GLY A 165       6.928  -2.725  -4.548  1.00  0.00           N  
ATOM   1252  CA  GLY A 165       5.925  -1.913  -5.217  1.00  0.00           C  
ATOM   1253  C   GLY A 165       4.504  -2.324  -4.881  1.00  0.00           C  
ATOM   1254  O   GLY A 165       4.289  -3.271  -4.121  1.00  0.00           O  
ATOM   1255  N   LEU A 166       3.580  -1.487  -5.345  1.00  0.00           N  
ATOM   1256  CA  LEU A 166       2.155  -1.757  -5.188  1.00  0.00           C  
ATOM   1257  C   LEU A 166       1.469  -1.865  -6.545  1.00  0.00           C  
ATOM   1258  CB  LEU A 166       1.490  -0.661  -4.352  1.00  0.00           C  
ATOM   1259  O   LEU A 166       1.750  -1.077  -7.452  1.00  0.00           O  
ATOM   1260  CG  LEU A 166       2.089  -0.405  -2.968  1.00  0.00           C  
ATOM   1261  CD1 LEU A 166       1.249   0.616  -2.207  1.00  0.00           C  
ATOM   1262  CD2 LEU A 166       2.196  -1.708  -2.183  1.00  0.00           C  
ATOM   1263  N   HIS A 167       0.578  -2.964  -6.582  1.00  0.00           N  
ATOM   1264  CA  HIS A 167      -0.177  -3.096  -7.823  1.00  0.00           C  
ATOM   1265  C   HIS A 167      -0.882  -1.792  -8.181  1.00  0.00           C  
ATOM   1266  CB  HIS A 167      -1.197  -4.231  -7.711  1.00  0.00           C  
ATOM   1267  O   HIS A 167      -1.535  -1.181  -7.332  1.00  0.00           O  
ATOM   1268  CG  HIS A 167      -2.079  -4.365  -8.911  1.00  0.00           C  
ATOM   1269  CD2 HIS A 167      -3.410  -4.170  -9.063  1.00  0.00           C  
ATOM   1270  ND1 HIS A 167      -1.602  -4.748 -10.146  1.00  0.00           N  
ATOM   1271  CE1 HIS A 167      -2.604  -4.782 -11.008  1.00  0.00           C  
ATOM   1272  NE2 HIS A 167      -3.713  -4.435 -10.375  1.00  0.00           N  
ATOM   1273  N   SER A 168      -0.875  -1.320  -9.478  1.00  0.00           N  
ATOM   1274  CA  SER A 168      -1.420  -0.033  -9.898  1.00  0.00           C  
ATOM   1275  C   SER A 168      -2.398  -0.198 -11.056  1.00  0.00           C  
ATOM   1276  CB  SER A 168      -0.295   0.921 -10.301  1.00  0.00           C  
ATOM   1277  O   SER A 168      -3.540   0.259 -10.981  1.00  0.00           O  
ATOM   1278  OG  SER A 168      -0.795   2.230 -10.510  1.00  0.00           O  
ATOM   1279  N   ALA A 169      -1.959  -0.841 -12.032  1.00  0.00           N  
ATOM   1280  CA  ALA A 169      -2.762  -0.797 -13.251  1.00  0.00           C  
ATOM   1281  C   ALA A 169      -2.488  -2.012 -14.133  1.00  0.00           C  
ATOM   1282  CB  ALA A 169      -2.488   0.491 -14.023  1.00  0.00           C  
ATOM   1283  O   ALA A 169      -1.647  -2.851 -13.801  1.00  0.00           O  
ATOM   1284  N   SER A 170      -3.364  -2.107 -15.129  1.00  0.00           N  
ATOM   1285  CA  SER A 170      -3.169  -3.052 -16.224  1.00  0.00           C  
ATOM   1286  C   SER A 170      -3.305  -2.366 -17.578  1.00  0.00           C  
ATOM   1287  CB  SER A 170      -4.171  -4.203 -16.123  1.00  0.00           C  
ATOM   1288  O   SER A 170      -3.771  -1.227 -17.659  1.00  0.00           O  
ATOM   1289  OG  SER A 170      -5.498  -3.729 -16.272  1.00  0.00           O  
ATOM   1290  N   ASN A 171      -2.668  -2.962 -18.572  1.00  0.00           N  
ATOM   1291  CA  ASN A 171      -2.916  -2.431 -19.909  1.00  0.00           C  
ATOM   1292  C   ASN A 171      -4.307  -2.808 -20.412  1.00  0.00           C  
ATOM   1293  CB  ASN A 171      -1.847  -2.919 -20.888  1.00  0.00           C  
ATOM   1294  O   ASN A 171      -5.036  -3.542 -19.743  1.00  0.00           O  
ATOM   1295  CG  ASN A 171      -1.904  -4.416 -21.117  1.00  0.00           C  
ATOM   1296  ND2 ASN A 171      -1.023  -4.920 -21.972  1.00  0.00           N  
ATOM   1297  OD1 ASN A 171      -2.735  -5.115 -20.530  1.00  0.00           O  
ATOM   1298  N   PHE A 172      -4.730  -2.236 -21.541  1.00  0.00           N  
ATOM   1299  CA  PHE A 172      -6.084  -2.372 -22.064  1.00  0.00           C  
ATOM   1300  C   PHE A 172      -6.383  -3.822 -22.425  1.00  0.00           C  
ATOM   1301  CB  PHE A 172      -6.282  -1.474 -23.289  1.00  0.00           C  
ATOM   1302  O   PHE A 172      -7.530  -4.266 -22.339  1.00  0.00           O  
ATOM   1303  CG  PHE A 172      -6.491  -0.023 -22.951  1.00  0.00           C  
ATOM   1304  CD1 PHE A 172      -7.713   0.422 -22.463  1.00  0.00           C  
ATOM   1305  CD2 PHE A 172      -5.464   0.897 -23.123  1.00  0.00           C  
ATOM   1306  CE1 PHE A 172      -7.909   1.765 -22.149  1.00  0.00           C  
ATOM   1307  CE2 PHE A 172      -5.653   2.240 -22.812  1.00  0.00           C  
ATOM   1308  CZ  PHE A 172      -6.876   2.673 -22.326  1.00  0.00           C  
ATOM   1309  N   ASP A 173      -5.317  -4.560 -22.831  1.00  0.00           N  
ATOM   1310  CA  ASP A 173      -5.517  -5.951 -23.226  1.00  0.00           C  
ATOM   1311  C   ASP A 173      -5.311  -6.893 -22.043  1.00  0.00           C  
ATOM   1312  CB  ASP A 173      -4.570  -6.326 -24.368  1.00  0.00           C  
ATOM   1313  O   ASP A 173      -5.340  -8.115 -22.203  1.00  0.00           O  
ATOM   1314  CG  ASP A 173      -4.797  -5.500 -25.622  1.00  0.00           C  
ATOM   1315  OD1 ASP A 173      -5.945  -5.074 -25.872  1.00  0.00           O  
ATOM   1316  OD2 ASP A 173      -3.820  -5.276 -26.369  1.00  0.00           O  
ATOM   1317  N   ASN A 174      -5.120  -6.236 -20.861  1.00  0.00           N  
ATOM   1318  CA  ASN A 174      -4.876  -6.956 -19.616  1.00  0.00           C  
ATOM   1319  C   ASN A 174      -3.773  -7.998 -19.777  1.00  0.00           C  
ATOM   1320  CB  ASN A 174      -6.163  -7.617 -19.117  1.00  0.00           C  
ATOM   1321  O   ASN A 174      -3.831  -9.069 -19.171  1.00  0.00           O  
ATOM   1322  CG  ASN A 174      -6.222  -7.713 -17.605  1.00  0.00           C  
ATOM   1323  ND2 ASN A 174      -6.948  -8.704 -17.102  1.00  0.00           N  
ATOM   1324  OD1 ASN A 174      -5.620  -6.903 -16.896  1.00  0.00           O  
ATOM   1325  N   THR A 175      -2.936  -7.752 -20.765  1.00  0.00           N  
ATOM   1326  CA  THR A 175      -1.848  -8.698 -20.986  1.00  0.00           C  
ATOM   1327  C   THR A 175      -0.661  -8.377 -20.084  1.00  0.00           C  
ATOM   1328  CB  THR A 175      -1.395  -8.692 -22.458  1.00  0.00           C  
ATOM   1329  O   THR A 175       0.152  -9.254 -19.784  1.00  0.00           O  
ATOM   1330  CG2 THR A 175      -2.498  -9.210 -23.376  1.00  0.00           C  
ATOM   1331  OG1 THR A 175      -1.057  -7.354 -22.843  1.00  0.00           O  
ATOM   1332  N   ASN A 176      -0.616  -7.076 -19.761  1.00  0.00           N  
ATOM   1333  CA  ASN A 176       0.461  -6.660 -18.869  1.00  0.00           C  
ATOM   1334  C   ASN A 176      -0.071  -5.868 -17.678  1.00  0.00           C  
ATOM   1335  CB  ASN A 176       1.502  -5.837 -19.632  1.00  0.00           C  
ATOM   1336  O   ASN A 176      -0.942  -5.011 -17.837  1.00  0.00           O  
ATOM   1337  CG  ASN A 176       2.257  -6.658 -20.659  1.00  0.00           C  
ATOM   1338  ND2 ASN A 176       2.513  -6.066 -21.819  1.00  0.00           N  
ATOM   1339  OD1 ASN A 176       2.606  -7.815 -20.411  1.00  0.00           O  
ATOM   1340  N   ASN A 177       0.422  -6.391 -16.566  1.00  0.00           N  
ATOM   1341  CA  ASN A 177       0.080  -5.684 -15.336  1.00  0.00           C  
ATOM   1342  C   ASN A 177       1.248  -4.840 -14.832  1.00  0.00           C  
ATOM   1343  CB  ASN A 177      -0.367  -6.671 -14.256  1.00  0.00           C  
ATOM   1344  O   ASN A 177       2.403  -5.107 -15.168  1.00  0.00           O  
ATOM   1345  CG  ASN A 177      -1.661  -7.376 -14.610  1.00  0.00           C  
ATOM   1346  ND2 ASN A 177      -1.575  -8.673 -14.883  1.00  0.00           N  
ATOM   1347  OD1 ASN A 177      -2.731  -6.761 -14.638  1.00  0.00           O  
ATOM   1348  N   TYR A 178       0.818  -3.757 -14.157  1.00  0.00           N  
ATOM   1349  CA  TYR A 178       1.840  -2.814 -13.715  1.00  0.00           C  
ATOM   1350  C   TYR A 178       1.755  -2.584 -12.211  1.00  0.00           C  
ATOM   1351  CB  TYR A 178       1.699  -1.481 -14.456  1.00  0.00           C  
ATOM   1352  O   TYR A 178       0.667  -2.621 -11.631  1.00  0.00           O  
ATOM   1353  CG  TYR A 178       1.817  -1.605 -15.955  1.00  0.00           C  
ATOM   1354  CD1 TYR A 178       3.047  -1.458 -16.592  1.00  0.00           C  
ATOM   1355  CD2 TYR A 178       0.698  -1.868 -16.739  1.00  0.00           C  
ATOM   1356  CE1 TYR A 178       3.160  -1.569 -17.974  1.00  0.00           C  
ATOM   1357  CE2 TYR A 178       0.799  -1.982 -18.122  1.00  0.00           C  
ATOM   1358  OH  TYR A 178       2.139  -1.943 -20.097  1.00  0.00           O  
ATOM   1359  CZ  TYR A 178       2.033  -1.831 -18.729  1.00  0.00           C  
ATOM   1360  N   PHE A 179       2.910  -2.480 -11.619  1.00  0.00           N  
ATOM   1361  CA  PHE A 179       2.925  -1.950 -10.260  1.00  0.00           C  
ATOM   1362  C   PHE A 179       3.796  -0.702 -10.176  1.00  0.00           C  
ATOM   1363  CB  PHE A 179       3.428  -3.010  -9.275  1.00  0.00           C  
ATOM   1364  O   PHE A 179       4.660  -0.483 -11.027  1.00  0.00           O  
ATOM   1365  CG  PHE A 179       4.885  -3.350  -9.441  1.00  0.00           C  
ATOM   1366  CD1 PHE A 179       5.274  -4.447 -10.201  1.00  0.00           C  
ATOM   1367  CD2 PHE A 179       5.865  -2.574  -8.837  1.00  0.00           C  
ATOM   1368  CE1 PHE A 179       6.621  -4.765 -10.357  1.00  0.00           C  
ATOM   1369  CE2 PHE A 179       7.213  -2.885  -8.988  1.00  0.00           C  
ATOM   1370  CZ  PHE A 179       7.589  -3.982  -9.747  1.00  0.00           C  
ATOM   1371  N   THR A 180       3.426   0.165  -9.290  1.00  0.00           N  
ATOM   1372  CA  THR A 180       4.212   1.362  -9.012  1.00  0.00           C  
ATOM   1373  C   THR A 180       5.400   1.033  -8.112  1.00  0.00           C  
ATOM   1374  CB  THR A 180       3.352   2.455  -8.351  1.00  0.00           C  
ATOM   1375  O   THR A 180       5.226   0.484  -7.022  1.00  0.00           O  
ATOM   1376  CG2 THR A 180       4.143   3.747  -8.175  1.00  0.00           C  
ATOM   1377  OG1 THR A 180       2.208   2.717  -9.174  1.00  0.00           O  
ATOM   1378  N   ALA A 181       6.572   1.361  -8.513  1.00  0.00           N  
ATOM   1379  CA  ALA A 181       7.811   1.049  -7.806  1.00  0.00           C  
ATOM   1380  C   ALA A 181       7.947   1.888  -6.539  1.00  0.00           C  
ATOM   1381  CB  ALA A 181       9.015   1.271  -8.719  1.00  0.00           C  
ATOM   1382  O   ALA A 181       7.555   3.057  -6.516  1.00  0.00           O  
ATOM   1383  N   ILE A 182       8.451   1.264  -5.496  1.00  0.00           N  
ATOM   1384  CA  ILE A 182       8.873   2.002  -4.311  1.00  0.00           C  
ATOM   1385  C   ILE A 182      10.061   2.897  -4.655  1.00  0.00           C  
ATOM   1386  CB  ILE A 182       9.239   1.047  -3.152  1.00  0.00           C  
ATOM   1387  O   ILE A 182      11.028   2.445  -5.272  1.00  0.00           O  
ATOM   1388  CG1 ILE A 182       8.024   0.202  -2.752  1.00  0.00           C  
ATOM   1389  CG2 ILE A 182       9.776   1.835  -1.953  1.00  0.00           C  
ATOM   1390  CD1 ILE A 182       6.830   1.019  -2.279  1.00  0.00           C  
ATOM   1391  N   PRO A 183       9.969   4.234  -4.311  1.00  0.00           N  
ATOM   1392  CA  PRO A 183      11.080   5.133  -4.629  1.00  0.00           C  
ATOM   1393  C   PRO A 183      12.295   4.910  -3.731  1.00  0.00           C  
ATOM   1394  CB  PRO A 183      10.483   6.525  -4.404  1.00  0.00           C  
ATOM   1395  O   PRO A 183      12.190   4.247  -2.696  1.00  0.00           O  
ATOM   1396  CG  PRO A 183       9.462   6.333  -3.330  1.00  0.00           C  
ATOM   1397  CD  PRO A 183       8.827   4.984  -3.511  1.00  0.00           C  
ATOM   1398  N   PRO A 184      13.440   5.527  -4.221  1.00  0.00           N  
ATOM   1399  CA  PRO A 184      14.614   5.462  -3.347  1.00  0.00           C  
ATOM   1400  C   PRO A 184      14.403   6.188  -2.021  1.00  0.00           C  
ATOM   1401  CB  PRO A 184      15.707   6.143  -4.175  1.00  0.00           C  
ATOM   1402  O   PRO A 184      13.649   7.162  -1.959  1.00  0.00           O  
ATOM   1403  CG  PRO A 184      14.969   7.012  -5.141  1.00  0.00           C  
ATOM   1404  CD  PRO A 184      13.637   6.381  -5.429  1.00  0.00           C  
ATOM   1405  N   ASP A 185      14.926   5.687  -0.922  1.00  0.00           N  
ATOM   1406  CA  ASP A 185      14.955   6.312   0.396  1.00  0.00           C  
ATOM   1407  C   ASP A 185      13.557   6.368   1.008  1.00  0.00           C  
ATOM   1408  CB  ASP A 185      15.547   7.721   0.310  1.00  0.00           C  
ATOM   1409  O   ASP A 185      13.230   7.305   1.739  1.00  0.00           O  
ATOM   1410  CG  ASP A 185      16.999   7.727  -0.135  1.00  0.00           C  
ATOM   1411  OD1 ASP A 185      17.769   6.837   0.284  1.00  0.00           O  
ATOM   1412  OD2 ASP A 185      17.377   8.632  -0.910  1.00  0.00           O  
ATOM   1413  N   PHE A 186      12.692   5.486   0.551  1.00  0.00           N  
ATOM   1414  CA  PHE A 186      11.314   5.444   1.025  1.00  0.00           C  
ATOM   1415  C   PHE A 186      11.265   5.207   2.529  1.00  0.00           C  
ATOM   1416  CB  PHE A 186      10.527   4.351   0.295  1.00  0.00           C  
ATOM   1417  O   PHE A 186      10.451   5.809   3.232  1.00  0.00           O  
ATOM   1418  CG  PHE A 186       9.037   4.444   0.490  1.00  0.00           C  
ATOM   1419  CD1 PHE A 186       8.331   3.395   1.066  1.00  0.00           C  
ATOM   1420  CD2 PHE A 186       8.343   5.580   0.096  1.00  0.00           C  
ATOM   1421  CE1 PHE A 186       6.953   3.477   1.247  1.00  0.00           C  
ATOM   1422  CE2 PHE A 186       6.965   5.670   0.274  1.00  0.00           C  
ATOM   1423  CZ  PHE A 186       6.272   4.617   0.849  1.00  0.00           C  
ATOM   1424  N   MET A 187      12.136   4.389   2.975  1.00  0.00           N  
ATOM   1425  CA  MET A 187      12.163   4.099   4.406  1.00  0.00           C  
ATOM   1426  C   MET A 187      12.483   5.355   5.210  1.00  0.00           C  
ATOM   1427  CB  MET A 187      13.187   3.006   4.715  1.00  0.00           C  
ATOM   1428  O   MET A 187      11.912   5.575   6.280  1.00  0.00           O  
ATOM   1429  CG  MET A 187      12.771   1.624   4.238  1.00  0.00           C  
ATOM   1430  SD  MET A 187      11.229   1.037   5.042  1.00  0.00           S  
ATOM   1431  CE  MET A 187      11.799   0.892   6.758  1.00  0.00           C  
ATOM   1432  N   LYS A 188      13.390   6.156   4.733  1.00  0.00           N  
ATOM   1433  CA  LYS A 188      13.741   7.417   5.380  1.00  0.00           C  
ATOM   1434  C   LYS A 188      12.538   8.353   5.450  1.00  0.00           C  
ATOM   1435  CB  LYS A 188      14.893   8.099   4.638  1.00  0.00           C  
ATOM   1436  O   LYS A 188      12.325   9.024   6.462  1.00  0.00           O  
ATOM   1437  CG  LYS A 188      16.237   7.408   4.814  1.00  0.00           C  
ATOM   1438  CD  LYS A 188      17.351   8.163   4.100  1.00  0.00           C  
ATOM   1439  CE  LYS A 188      18.679   7.424   4.195  1.00  0.00           C  
ATOM   1440  NZ  LYS A 188      19.759   8.126   3.440  1.00  0.00           N  
ATOM   1441  N   LEU A 189      11.803   8.342   4.338  1.00  0.00           N  
ATOM   1442  CA  LEU A 189      10.596   9.160   4.280  1.00  0.00           C  
ATOM   1443  C   LEU A 189       9.609   8.751   5.368  1.00  0.00           C  
ATOM   1444  CB  LEU A 189       9.935   9.043   2.905  1.00  0.00           C  
ATOM   1445  O   LEU A 189       9.003   9.608   6.016  1.00  0.00           O  
ATOM   1446  CG  LEU A 189       8.606   9.779   2.726  1.00  0.00           C  
ATOM   1447  CD1 LEU A 189       8.819  11.287   2.815  1.00  0.00           C  
ATOM   1448  CD2 LEU A 189       7.959   9.402   1.398  1.00  0.00           C  
ATOM   1449  N   LEU A 190       9.520   7.468   5.679  1.00  0.00           N  
ATOM   1450  CA  LEU A 190       8.546   6.949   6.632  1.00  0.00           C  
ATOM   1451  C   LEU A 190       8.984   7.230   8.065  1.00  0.00           C  
ATOM   1452  CB  LEU A 190       8.349   5.444   6.431  1.00  0.00           C  
ATOM   1453  O   LEU A 190       8.145   7.390   8.955  1.00  0.00           O  
ATOM   1454  CG  LEU A 190       7.642   5.018   5.143  1.00  0.00           C  
ATOM   1455  CD1 LEU A 190       7.577   3.497   5.052  1.00  0.00           C  
ATOM   1456  CD2 LEU A 190       6.244   5.623   5.076  1.00  0.00           C  
ATOM   1457  N   THR A 191      10.230   7.372   8.297  1.00  0.00           N  
ATOM   1458  CA  THR A 191      10.716   7.411   9.672  1.00  0.00           C  
ATOM   1459  C   THR A 191      11.160   8.822  10.049  1.00  0.00           C  
ATOM   1460  CB  THR A 191      11.885   6.430   9.880  1.00  0.00           C  
ATOM   1461  O   THR A 191      11.323   9.132  11.231  1.00  0.00           O  
ATOM   1462  CG2 THR A 191      11.431   4.986   9.694  1.00  0.00           C  
ATOM   1463  OG1 THR A 191      12.919   6.720   8.930  1.00  0.00           O  
ATOM   1464  N   ASP A 192      11.352   9.669   9.043  1.00  0.00           N  
ATOM   1465  CA  ASP A 192      11.820  11.028   9.299  1.00  0.00           C  
ATOM   1466  C   ASP A 192      10.721  12.049   9.016  1.00  0.00           C  
ATOM   1467  CB  ASP A 192      13.057  11.338   8.452  1.00  0.00           C  
ATOM   1468  O   ASP A 192      10.462  12.386   7.859  1.00  0.00           O  
ATOM   1469  CG  ASP A 192      13.687  12.677   8.792  1.00  0.00           C  
ATOM   1470  OD1 ASP A 192      13.090  13.453   9.569  1.00  0.00           O  
ATOM   1471  OD2 ASP A 192      14.790  12.960   8.276  1.00  0.00           O  
ATOM   1472  N   PRO A 193      10.124  12.546  10.023  1.00  0.00           N  
ATOM   1473  CA  PRO A 193       9.016  13.491   9.873  1.00  0.00           C  
ATOM   1474  C   PRO A 193       9.408  14.740   9.087  1.00  0.00           C  
ATOM   1475  CB  PRO A 193       8.658  13.846  11.319  1.00  0.00           C  
ATOM   1476  O   PRO A 193       8.552  15.377   8.467  1.00  0.00           O  
ATOM   1477  CG  PRO A 193       9.110  12.671  12.124  1.00  0.00           C  
ATOM   1478  CD  PRO A 193      10.336  12.093  11.477  1.00  0.00           C  
ATOM   1479  N   SER A 194      10.701  15.123   9.111  1.00  0.00           N  
ATOM   1480  CA  SER A 194      11.163  16.331   8.436  1.00  0.00           C  
ATOM   1481  C   SER A 194      11.062  16.190   6.921  1.00  0.00           C  
ATOM   1482  CB  SER A 194      12.605  16.649   8.832  1.00  0.00           C  
ATOM   1483  O   SER A 194      11.043  17.189   6.199  1.00  0.00           O  
ATOM   1484  OG  SER A 194      13.505  15.730   8.235  1.00  0.00           O  
ATOM   1485  N   LEU A 195      10.914  14.960   6.382  1.00  0.00           N  
ATOM   1486  CA  LEU A 195      10.854  14.725   4.943  1.00  0.00           C  
ATOM   1487  C   LEU A 195       9.409  14.643   4.465  1.00  0.00           C  
ATOM   1488  CB  LEU A 195      11.598  13.437   4.580  1.00  0.00           C  
ATOM   1489  O   LEU A 195       9.152  14.566   3.261  1.00  0.00           O  
ATOM   1490  CG  LEU A 195      13.106  13.429   4.836  1.00  0.00           C  
ATOM   1491  CD1 LEU A 195      13.695  12.066   4.488  1.00  0.00           C  
ATOM   1492  CD2 LEU A 195      13.790  14.533   4.039  1.00  0.00           C  
ATOM   1493  N   GLN A 196       8.466  14.745   5.402  1.00  0.00           N  
ATOM   1494  CA  GLN A 196       7.061  14.556   5.059  1.00  0.00           C  
ATOM   1495  C   GLN A 196       6.360  15.895   4.851  1.00  0.00           C  
ATOM   1496  CB  GLN A 196       6.346  13.753   6.146  1.00  0.00           C  
ATOM   1497  O   GLN A 196       6.453  16.788   5.696  1.00  0.00           O  
ATOM   1498  CG  GLN A 196       6.946  12.374   6.388  1.00  0.00           C  
ATOM   1499  CD  GLN A 196       6.501  11.762   7.703  1.00  0.00           C  
ATOM   1500  NE2 GLN A 196       6.871  10.506   7.928  1.00  0.00           N  
ATOM   1501  OE1 GLN A 196       5.831  12.413   8.511  1.00  0.00           O  
ATOM   1502  N   LYS A 197       5.750  16.036   3.710  1.00  0.00           N  
ATOM   1503  CA  LYS A 197       4.905  17.184   3.393  1.00  0.00           C  
ATOM   1504  C   LYS A 197       3.442  16.771   3.263  1.00  0.00           C  
ATOM   1505  CB  LYS A 197       5.376  17.857   2.103  1.00  0.00           C  
ATOM   1506  O   LYS A 197       3.066  16.090   2.307  1.00  0.00           O  
ATOM   1507  CG  LYS A 197       6.793  18.409   2.174  1.00  0.00           C  
ATOM   1508  CD  LYS A 197       7.194  19.087   0.870  1.00  0.00           C  
ATOM   1509  CE  LYS A 197       8.622  19.613   0.929  1.00  0.00           C  
ATOM   1510  NZ  LYS A 197       9.033  20.246  -0.359  1.00  0.00           N  
ATOM   1511  N   TRP A 198       2.636  17.299   4.193  1.00  0.00           N  
ATOM   1512  CA  TRP A 198       1.259  16.830   4.301  1.00  0.00           C  
ATOM   1513  C   TRP A 198       0.292  17.832   3.679  1.00  0.00           C  
ATOM   1514  CB  TRP A 198       0.887  16.583   5.765  1.00  0.00           C  
ATOM   1515  O   TRP A 198       0.454  19.043   3.843  1.00  0.00           O  
ATOM   1516  CG  TRP A 198       1.791  15.617   6.469  1.00  0.00           C  
ATOM   1517  CD1 TRP A 198       2.787  15.916   7.357  1.00  0.00           C  
ATOM   1518  CD2 TRP A 198       1.784  14.192   6.340  1.00  0.00           C  
ATOM   1519  CE2 TRP A 198       2.804  13.691   7.179  1.00  0.00           C  
ATOM   1520  CE3 TRP A 198       1.013  13.289   5.595  1.00  0.00           C  
ATOM   1521  NE1 TRP A 198       3.400  14.762   7.788  1.00  0.00           N  
ATOM   1522  CH2 TRP A 198       2.304  11.463   6.555  1.00  0.00           C  
ATOM   1523  CZ2 TRP A 198       3.072  12.325   7.294  1.00  0.00           C  
ATOM   1524  CZ3 TRP A 198       1.282  11.930   5.711  1.00  0.00           C  
ATOM   1525  N   VAL A 199      -0.596  17.253   2.924  1.00  0.00           N  
ATOM   1526  CA  VAL A 199      -1.667  18.065   2.354  1.00  0.00           C  
ATOM   1527  C   VAL A 199      -3.022  17.494   2.763  1.00  0.00           C  
ATOM   1528  CB  VAL A 199      -1.563  18.140   0.814  1.00  0.00           C  
ATOM   1529  O   VAL A 199      -3.132  16.309   3.088  1.00  0.00           O  
ATOM   1530  CG1 VAL A 199      -0.257  18.811   0.393  1.00  0.00           C  
ATOM   1531  CG2 VAL A 199      -1.671  16.744   0.204  1.00  0.00           C  
ATOM   1532  N   LYS A 200      -4.058  18.339   2.867  1.00  0.00           N  
ATOM   1533  CA  LYS A 200      -5.432  17.921   3.129  1.00  0.00           C  
ATOM   1534  C   LYS A 200      -6.347  18.276   1.961  1.00  0.00           C  
ATOM   1535  CB  LYS A 200      -5.952  18.563   4.416  1.00  0.00           C  
ATOM   1536  O   LYS A 200      -6.064  19.208   1.205  1.00  0.00           O  
ATOM   1537  CG  LYS A 200      -5.229  18.104   5.673  1.00  0.00           C  
ATOM   1538  CD  LYS A 200      -5.804  18.762   6.921  1.00  0.00           C  
ATOM   1539  CE  LYS A 200      -5.106  18.273   8.184  1.00  0.00           C  
ATOM   1540  NZ  LYS A 200      -5.672  18.910   9.410  1.00  0.00           N  
ATOM   1541  N   GLY A 201      -7.377  17.490   1.777  1.00  0.00           N  
ATOM   1542  CA  GLY A 201      -8.414  17.818   0.813  1.00  0.00           C  
ATOM   1543  C   GLY A 201      -7.977  17.617  -0.626  1.00  0.00           C  
ATOM   1544  O   GLY A 201      -8.481  18.284  -1.532  1.00  0.00           O  
ATOM   1545  N   TRP A 202      -7.019  16.728  -0.790  1.00  0.00           N  
ATOM   1546  CA  TRP A 202      -6.456  16.481  -2.113  1.00  0.00           C  
ATOM   1547  C   TRP A 202      -7.339  15.529  -2.912  1.00  0.00           C  
ATOM   1548  CB  TRP A 202      -5.041  15.908  -1.997  1.00  0.00           C  
ATOM   1549  O   TRP A 202      -7.923  14.597  -2.354  1.00  0.00           O  
ATOM   1550  CG  TRP A 202      -4.315  15.809  -3.305  1.00  0.00           C  
ATOM   1551  CD1 TRP A 202      -3.431  16.712  -3.828  1.00  0.00           C  
ATOM   1552  CD2 TRP A 202      -4.415  14.747  -4.259  1.00  0.00           C  
ATOM   1553  CE2 TRP A 202      -3.563  15.072  -5.338  1.00  0.00           C  
ATOM   1554  CE3 TRP A 202      -5.143  13.551  -4.307  1.00  0.00           C  
ATOM   1555  NE1 TRP A 202      -2.975  16.274  -5.050  1.00  0.00           N  
ATOM   1556  CH2 TRP A 202      -4.143  13.078  -6.473  1.00  0.00           C  
ATOM   1557  CZ2 TRP A 202      -3.419  14.242  -6.452  1.00  0.00           C  
ATOM   1558  CZ3 TRP A 202      -4.999  12.726  -5.417  1.00  0.00           C  
ATOM   1559  N   SER A 203      -7.563  15.771  -4.226  1.00  0.00           N  
ATOM   1560  CA  SER A 203      -8.188  14.836  -5.157  1.00  0.00           C  
ATOM   1561  C   SER A 203      -7.433  14.788  -6.481  1.00  0.00           C  
ATOM   1562  CB  SER A 203      -9.647  15.221  -5.405  1.00  0.00           C  
ATOM   1563  O   SER A 203      -6.796  15.767  -6.875  1.00  0.00           O  
ATOM   1564  OG  SER A 203      -9.732  16.474  -6.062  1.00  0.00           O  
ATOM   1565  N   LEU A 204      -7.387  13.626  -7.101  1.00  0.00           N  
ATOM   1566  CA  LEU A 204      -6.720  13.431  -8.383  1.00  0.00           C  
ATOM   1567  C   LEU A 204      -7.488  14.123  -9.505  1.00  0.00           C  
ATOM   1568  CB  LEU A 204      -6.577  11.939  -8.692  1.00  0.00           C  
ATOM   1569  O   LEU A 204      -8.705  13.964  -9.621  1.00  0.00           O  
ATOM   1570  CG  LEU A 204      -5.797  11.580  -9.958  1.00  0.00           C  
ATOM   1571  CD1 LEU A 204      -4.320  11.916  -9.783  1.00  0.00           C  
ATOM   1572  CD2 LEU A 204      -5.978  10.105 -10.298  1.00  0.00           C  
ATOM   1573  N   ASN A 205      -6.750  14.932 -10.207  1.00  0.00           N  
ATOM   1574  CA  ASN A 205      -7.302  15.509 -11.428  1.00  0.00           C  
ATOM   1575  C   ASN A 205      -7.234  14.526 -12.593  1.00  0.00           C  
ATOM   1576  CB  ASN A 205      -6.574  16.807 -11.785  1.00  0.00           C  
ATOM   1577  O   ASN A 205      -6.151  14.240 -13.108  1.00  0.00           O  
ATOM   1578  CG  ASN A 205      -7.226  17.543 -12.939  1.00  0.00           C  
ATOM   1579  ND2 ASN A 205      -6.845  18.801 -13.130  1.00  0.00           N  
ATOM   1580  OD1 ASN A 205      -8.064  16.987 -13.652  1.00  0.00           O  
ATOM   1581  N   SER A 206      -8.345  13.907 -13.032  1.00  0.00           N  
ATOM   1582  CA  SER A 206      -8.405  12.805 -13.987  1.00  0.00           C  
ATOM   1583  C   SER A 206      -8.204  13.300 -15.416  1.00  0.00           C  
ATOM   1584  CB  SER A 206      -9.743  12.072 -13.877  1.00  0.00           C  
ATOM   1585  O   SER A 206      -7.965  12.504 -16.326  1.00  0.00           O  
ATOM   1586  OG  SER A 206     -10.825  12.983 -13.969  1.00  0.00           O  
ATOM   1587  N   ASP A 207      -8.288  14.580 -15.720  1.00  0.00           N  
ATOM   1588  CA  ASP A 207      -8.278  15.117 -17.077  1.00  0.00           C  
ATOM   1589  C   ASP A 207      -6.876  15.060 -17.681  1.00  0.00           C  
ATOM   1590  CB  ASP A 207      -8.797  16.557 -17.088  1.00  0.00           C  
ATOM   1591  O   ASP A 207      -6.723  14.920 -18.896  1.00  0.00           O  
ATOM   1592  CG  ASP A 207     -10.280  16.655 -16.776  1.00  0.00           C  
ATOM   1593  OD1 ASP A 207     -11.017  15.671 -17.002  1.00  0.00           O  
ATOM   1594  OD2 ASP A 207     -10.716  17.727 -16.303  1.00  0.00           O  
ATOM   1595  N   SER A 208      -5.835  14.573 -16.947  1.00  0.00           N  
ATOM   1596  CA  SER A 208      -4.518  14.619 -17.575  1.00  0.00           C  
ATOM   1597  C   SER A 208      -3.464  13.955 -16.695  1.00  0.00           C  
ATOM   1598  CB  SER A 208      -4.114  16.064 -17.868  1.00  0.00           C  
ATOM   1599  O   SER A 208      -2.348  14.463 -16.565  1.00  0.00           O  
ATOM   1600  OG  SER A 208      -4.158  16.848 -16.688  1.00  0.00           O  
ATOM   1601  N   VAL A 209      -3.714  12.686 -16.352  1.00  0.00           N  
ATOM   1602  CA  VAL A 209      -2.608  12.181 -15.546  1.00  0.00           C  
ATOM   1603  C   VAL A 209      -1.622  11.427 -16.435  1.00  0.00           C  
ATOM   1604  CB  VAL A 209      -3.108  11.263 -14.408  1.00  0.00           C  
ATOM   1605  O   VAL A 209      -2.022  10.588 -17.245  1.00  0.00           O  
ATOM   1606  CG1 VAL A 209      -1.932  10.716 -13.600  1.00  0.00           C  
ATOM   1607  CG2 VAL A 209      -4.078  12.018 -13.501  1.00  0.00           C  
ATOM   1608  N   ASN A 210      -0.430  11.977 -16.510  1.00  0.00           N  
ATOM   1609  CA  ASN A 210       0.724  11.301 -17.093  1.00  0.00           C  
ATOM   1610  C   ASN A 210       1.707  10.843 -16.020  1.00  0.00           C  
ATOM   1611  CB  ASN A 210       1.427  12.212 -18.102  1.00  0.00           C  
ATOM   1612  O   ASN A 210       2.255  11.664 -15.282  1.00  0.00           O  
ATOM   1613  CG  ASN A 210       2.474  11.480 -18.919  1.00  0.00           C  
ATOM   1614  ND2 ASN A 210       2.694  11.937 -20.146  1.00  0.00           N  
ATOM   1615  OD1 ASN A 210       3.080  10.513 -18.451  1.00  0.00           O  
ATOM   1616  N   TRP A 211       1.718   9.533 -15.860  1.00  0.00           N  
ATOM   1617  CA  TRP A 211       2.687   8.955 -14.935  1.00  0.00           C  
ATOM   1618  C   TRP A 211       3.835   8.295 -15.690  1.00  0.00           C  
ATOM   1619  CB  TRP A 211       2.011   7.935 -14.015  1.00  0.00           C  
ATOM   1620  O   TRP A 211       3.642   7.277 -16.359  1.00  0.00           O  
ATOM   1621  CG  TRP A 211       1.137   8.549 -12.963  1.00  0.00           C  
ATOM   1622  CD1 TRP A 211       1.325   9.747 -12.332  1.00  0.00           C  
ATOM   1623  CD2 TRP A 211      -0.062   7.991 -12.415  1.00  0.00           C  
ATOM   1624  CE2 TRP A 211      -0.549   8.906 -11.456  1.00  0.00           C  
ATOM   1625  CE3 TRP A 211      -0.772   6.805 -12.644  1.00  0.00           C  
ATOM   1626  NE1 TRP A 211       0.314   9.968 -11.425  1.00  0.00           N  
ATOM   1627  CH2 TRP A 211      -2.392   7.503 -10.968  1.00  0.00           C  
ATOM   1628  CZ2 TRP A 211      -1.716   8.671 -10.726  1.00  0.00           C  
ATOM   1629  CZ3 TRP A 211      -1.933   6.573 -11.915  1.00  0.00           C  
ATOM   1630  N   GLY A 212       4.977   8.865 -15.541  1.00  0.00           N  
ATOM   1631  CA  GLY A 212       6.175   8.177 -15.995  1.00  0.00           C  
ATOM   1632  C   GLY A 212       6.126   7.799 -17.464  1.00  0.00           C  
ATOM   1633  O   GLY A 212       6.640   6.750 -17.858  1.00  0.00           O  
ATOM   1634  N   GLY A 213       5.414   8.568 -18.260  1.00  0.00           N  
ATOM   1635  CA  GLY A 213       5.360   8.361 -19.699  1.00  0.00           C  
ATOM   1636  C   GLY A 213       4.118   7.614 -20.147  1.00  0.00           C  
ATOM   1637  O   GLY A 213       3.914   7.401 -21.344  1.00  0.00           O  
ATOM   1638  N   HIS A 214       3.345   7.137 -19.123  1.00  0.00           N  
ATOM   1639  CA  HIS A 214       2.101   6.448 -19.447  1.00  0.00           C  
ATOM   1640  C   HIS A 214       0.910   7.399 -19.378  1.00  0.00           C  
ATOM   1641  CB  HIS A 214       1.882   5.264 -18.504  1.00  0.00           C  
ATOM   1642  O   HIS A 214       0.781   8.170 -18.425  1.00  0.00           O  
ATOM   1643  CG  HIS A 214       2.907   4.184 -18.649  1.00  0.00           C  
ATOM   1644  CD2 HIS A 214       4.031   3.924 -17.941  1.00  0.00           C  
ATOM   1645  ND1 HIS A 214       2.833   3.215 -19.626  1.00  0.00           N  
ATOM   1646  CE1 HIS A 214       3.870   2.402 -19.511  1.00  0.00           C  
ATOM   1647  NE2 HIS A 214       4.613   2.811 -18.497  1.00  0.00           N  
ATOM   1648  N   LYS A 215       0.244   7.410 -20.490  1.00  0.00           N  
ATOM   1649  CA  LYS A 215      -1.061   8.056 -20.395  1.00  0.00           C  
ATOM   1650  C   LYS A 215      -2.056   7.177 -19.641  1.00  0.00           C  
ATOM   1651  CB  LYS A 215      -1.602   8.382 -21.788  1.00  0.00           C  
ATOM   1652  O   LYS A 215      -2.180   5.985 -19.928  1.00  0.00           O  
ATOM   1653  CG  LYS A 215      -0.880   9.530 -22.479  1.00  0.00           C  
ATOM   1654  CD  LYS A 215      -1.533   9.881 -23.809  1.00  0.00           C  
ATOM   1655  CE  LYS A 215      -0.766  10.976 -24.538  1.00  0.00           C  
ATOM   1656  NZ  LYS A 215      -1.411  11.335 -25.836  1.00  0.00           N  
ATOM   1657  N   VAL A 216      -2.525   7.690 -18.596  1.00  0.00           N  
ATOM   1658  CA  VAL A 216      -3.422   6.948 -17.717  1.00  0.00           C  
ATOM   1659  C   VAL A 216      -4.870   7.173 -18.146  1.00  0.00           C  
ATOM   1660  CB  VAL A 216      -3.235   7.355 -16.238  1.00  0.00           C  
ATOM   1661  O   VAL A 216      -5.305   8.316 -18.310  1.00  0.00           O  
ATOM   1662  CG1 VAL A 216      -4.159   6.543 -15.333  1.00  0.00           C  
ATOM   1663  CG2 VAL A 216      -1.777   7.178 -15.817  1.00  0.00           C  
ATOM   1664  N   PHE A 217      -5.432   5.970 -18.516  1.00  0.00           N  
ATOM   1665  CA  PHE A 217      -6.847   6.017 -18.868  1.00  0.00           C  
ATOM   1666  C   PHE A 217      -7.695   5.353 -17.790  1.00  0.00           C  
ATOM   1667  CB  PHE A 217      -7.089   5.338 -20.220  1.00  0.00           C  
ATOM   1668  O   PHE A 217      -7.290   4.346 -17.206  1.00  0.00           O  
ATOM   1669  CG  PHE A 217      -6.358   5.986 -21.364  1.00  0.00           C  
ATOM   1670  CD1 PHE A 217      -6.956   6.998 -22.106  1.00  0.00           C  
ATOM   1671  CD2 PHE A 217      -5.071   5.584 -21.698  1.00  0.00           C  
ATOM   1672  CE1 PHE A 217      -6.282   7.599 -23.166  1.00  0.00           C  
ATOM   1673  CE2 PHE A 217      -4.391   6.181 -22.756  1.00  0.00           C  
ATOM   1674  CZ  PHE A 217      -4.998   7.187 -23.489  1.00  0.00           C  
ATOM   1675  N   MET A 218      -8.815   5.957 -17.492  1.00  0.00           N  
ATOM   1676  CA  MET A 218      -9.686   5.537 -16.397  1.00  0.00           C  
ATOM   1677  C   MET A 218     -10.755   4.569 -16.892  1.00  0.00           C  
ATOM   1678  CB  MET A 218     -10.344   6.750 -15.738  1.00  0.00           C  
ATOM   1679  O   MET A 218     -11.246   3.737 -16.128  1.00  0.00           O  
ATOM   1680  CG  MET A 218      -9.356   7.707 -15.090  1.00  0.00           C  
ATOM   1681  SD  MET A 218     -10.143   8.780 -13.826  1.00  0.00           S  
ATOM   1682  CE  MET A 218      -8.795   8.892 -12.617  1.00  0.00           C  
ATOM   1683  N   ASP A 219     -11.015   4.531 -18.339  1.00  0.00           N  
ATOM   1684  CA  ASP A 219     -11.967   3.633 -18.987  1.00  0.00           C  
ATOM   1685  C   ASP A 219     -11.391   3.063 -20.281  1.00  0.00           C  
ATOM   1686  CB  ASP A 219     -13.282   4.361 -19.272  1.00  0.00           C  
ATOM   1687  O   ASP A 219     -10.589   3.718 -20.951  1.00  0.00           O  
ATOM   1688  CG  ASP A 219     -14.024   4.763 -18.010  1.00  0.00           C  
ATOM   1689  OD1 ASP A 219     -13.945   4.033 -16.998  1.00  0.00           O  
ATOM   1690  OD2 ASP A 219     -14.696   5.817 -18.028  1.00  0.00           O  
ATOM   1691  N   LYS A 220     -11.561   1.714 -20.352  1.00  0.00           N  
ATOM   1692  CA  LYS A 220     -11.220   1.163 -21.661  1.00  0.00           C  
ATOM   1693  C   LYS A 220     -11.998   1.863 -22.771  1.00  0.00           C  
ATOM   1694  CB  LYS A 220     -11.493  -0.342 -21.698  1.00  0.00           C  
ATOM   1695  O   LYS A 220     -13.193   2.128 -22.628  1.00  0.00           O  
ATOM   1696  CG  LYS A 220     -10.824  -1.064 -22.858  1.00  0.00           C  
ATOM   1697  CD  LYS A 220     -11.044  -2.569 -22.781  1.00  0.00           C  
ATOM   1698  CE  LYS A 220     -10.477  -3.281 -24.002  1.00  0.00           C  
ATOM   1699  NZ  LYS A 220     -10.668  -4.760 -23.919  1.00  0.00           N  
ATOM   1700  N   GLU A 221     -11.559   3.013 -23.291  1.00  0.00           N  
ATOM   1701  CA  GLU A 221     -12.379   3.513 -24.391  1.00  0.00           C  
ATOM   1702  C   GLU A 221     -13.182   2.388 -25.037  1.00  0.00           C  
ATOM   1703  CB  GLU A 221     -11.505   4.205 -25.441  1.00  0.00           C  
ATOM   1704  O   GLU A 221     -12.710   1.252 -25.125  1.00  0.00           O  
ATOM   1705  CG  GLU A 221     -11.064   5.607 -25.045  1.00  0.00           C  
ATOM   1706  CD  GLU A 221     -10.096   6.233 -26.037  1.00  0.00           C  
ATOM   1707  OE1 GLU A 221      -9.630   7.370 -25.795  1.00  0.00           O  
ATOM   1708  OE2 GLU A 221      -9.802   5.582 -27.065  1.00  0.00           O  
ATOM   1709  N   GLU A 422     -12.907   0.400 -10.450  1.00  0.00           N  
ATOM   1710  CA  GLU A 422     -12.470   1.041 -11.687  1.00  0.00           C  
ATOM   1711  C   GLU A 422     -10.948   1.107 -11.767  1.00  0.00           C  
ATOM   1712  CB  GLU A 422     -13.065   2.447 -11.803  1.00  0.00           C  
ATOM   1713  O   GLU A 422     -10.286   1.479 -10.796  1.00  0.00           O  
ATOM   1714  CG  GLU A 422     -14.512   2.465 -12.275  1.00  0.00           C  
ATOM   1715  CD  GLU A 422     -15.070   3.870 -12.441  1.00  0.00           C  
ATOM   1716  OE1 GLU A 422     -16.226   4.013 -12.901  1.00  0.00           O  
ATOM   1717  OE2 GLU A 422     -14.346   4.835 -12.110  1.00  0.00           O  
ATOM   1718  N   ASN A 423     -10.244   0.522 -12.826  1.00  0.00           N  
ATOM   1719  CA  ASN A 423      -8.813   0.321 -13.030  1.00  0.00           C  
ATOM   1720  C   ASN A 423      -8.216   1.407 -13.920  1.00  0.00           C  
ATOM   1721  CB  ASN A 423      -8.546  -1.062 -13.628  1.00  0.00           C  
ATOM   1722  O   ASN A 423      -8.943   2.104 -14.630  1.00  0.00           O  
ATOM   1723  CG  ASN A 423      -8.500  -2.154 -12.577  1.00  0.00           C  
ATOM   1724  ND2 ASN A 423      -8.878  -3.366 -12.965  1.00  0.00           N  
ATOM   1725  OD1 ASN A 423      -8.129  -1.909 -11.426  1.00  0.00           O  
ATOM   1726  N   LEU A 424      -6.947   1.686 -13.597  1.00  0.00           N  
ATOM   1727  CA  LEU A 424      -6.124   2.503 -14.482  1.00  0.00           C  
ATOM   1728  C   LEU A 424      -5.558   1.666 -15.624  1.00  0.00           C  
ATOM   1729  CB  LEU A 424      -4.984   3.159 -13.699  1.00  0.00           C  
ATOM   1730  O   LEU A 424      -5.142   0.524 -15.415  1.00  0.00           O  
ATOM   1731  CG  LEU A 424      -5.392   4.155 -12.613  1.00  0.00           C  
ATOM   1732  CD1 LEU A 424      -4.168   4.609 -11.823  1.00  0.00           C  
ATOM   1733  CD2 LEU A 424      -6.111   5.351 -13.227  1.00  0.00           C  
ATOM   1734  N   TYR A 425      -5.790   2.133 -16.843  1.00  0.00           N  
ATOM   1735  CA  TYR A 425      -5.177   1.491 -18.000  1.00  0.00           C  
ATOM   1736  C   TYR A 425      -4.056   2.351 -18.571  1.00  0.00           C  
ATOM   1737  CB  TYR A 425      -6.226   1.215 -19.081  1.00  0.00           C  
ATOM   1738  O   TYR A 425      -4.199   3.570 -18.689  1.00  0.00           O  
ATOM   1739  CG  TYR A 425      -7.329   0.286 -18.634  1.00  0.00           C  
ATOM   1740  CD1 TYR A 425      -7.160  -1.096 -18.674  1.00  0.00           C  
ATOM   1741  CD2 TYR A 425      -8.541   0.788 -18.173  1.00  0.00           C  
ATOM   1742  CE1 TYR A 425      -8.174  -1.956 -18.265  1.00  0.00           C  
ATOM   1743  CE2 TYR A 425      -9.562  -0.063 -17.762  1.00  0.00           C  
ATOM   1744  OH  TYR A 425     -10.376  -2.278 -17.406  1.00  0.00           O  
ATOM   1745  CZ  TYR A 425      -9.369  -1.431 -17.811  1.00  0.00           C  
ATOM   1746  N   PHE A 426      -2.899   1.578 -18.675  1.00  0.00           N  
ATOM   1747  CA  PHE A 426      -1.748   2.284 -19.225  1.00  0.00           C  
ATOM   1748  C   PHE A 426      -1.644   2.061 -20.729  1.00  0.00           C  
ATOM   1749  CB  PHE A 426      -0.457   1.829 -18.537  1.00  0.00           C  
ATOM   1750  O   PHE A 426      -1.910   0.962 -21.219  1.00  0.00           O  
ATOM   1751  CG  PHE A 426      -0.366   2.232 -17.090  1.00  0.00           C  
ATOM   1752  CD1 PHE A 426      -1.170   3.247 -16.585  1.00  0.00           C  
ATOM   1753  CD2 PHE A 426       0.523   1.596 -16.234  1.00  0.00           C  
ATOM   1754  CE1 PHE A 426      -1.088   3.623 -15.246  1.00  0.00           C  
ATOM   1755  CE2 PHE A 426       0.611   1.966 -14.895  1.00  0.00           C  
ATOM   1756  CZ  PHE A 426      -0.195   2.980 -14.403  1.00  0.00           C  
ATOM   1757  N   GLN A 427      -1.620   3.182 -21.546  1.00  0.00           N  
ATOM   1758  CA  GLN A 427      -1.228   3.127 -22.950  1.00  0.00           C  
ATOM   1759  C   GLN A 427       0.172   3.700 -23.153  1.00  0.00           C  
ATOM   1760  CB  GLN A 427      -2.235   3.882 -23.819  1.00  0.00           C  
ATOM   1761  O   GLN A 427       0.554   4.669 -22.492  1.00  0.00           O  
ATOM   1762  CG  GLN A 427      -2.040   3.668 -25.314  1.00  0.00           C  
ATOM   1763  CD  GLN A 427      -3.144   4.293 -26.146  1.00  0.00           C  
ATOM   1764  NE2 GLN A 427      -3.269   3.852 -27.393  1.00  0.00           N  
ATOM   1765  OE1 GLN A 427      -3.880   5.164 -25.671  1.00  0.00           O  
TER    1766      GLN A 427
ENDMDL
END
