# Supplementary material for: Improving Protein Expression, Stability, and Function with ProteinMPNN
Source: J Am Chem Soc. 2024 Jan 9;146(3):2054–61. doi: 10.1021/jacs.3c10941 (PMC10811672; doi:10.1021/jacs.3c10941)
Supplement: Supplementary file 2 — ja3c10941_si_002.zip [file ja3c10941_si_002.zip › Sumida_Design_Structures_Idealizing_with_ProteinMPNN/TEV/hyperTEV0035_m1_42.pdb]

MODEL     1
ATOM      1  N   ALA A   1      35.592 -12.843  -6.591  1.00  0.00           N  
ATOM      2  CA  ALA A   1      34.203 -12.770  -7.037  1.00  0.00           C  
ATOM      3  C   ALA A   1      33.430 -11.712  -6.255  1.00  0.00           C  
ATOM      4  CB  ALA A   1      33.526 -14.132  -6.895  1.00  0.00           C  
ATOM      5  O   ALA A   1      33.461 -11.696  -5.023  1.00  0.00           O  
ATOM      6  N   ALA A   2      33.605 -10.372  -6.454  1.00  0.00           N  
ATOM      7  CA  ALA A   2      32.745  -9.332  -5.895  1.00  0.00           C  
ATOM      8  C   ALA A   2      31.358  -9.882  -5.574  1.00  0.00           C  
ATOM      9  CB  ALA A   2      32.638  -8.154  -6.860  1.00  0.00           C  
ATOM     10  O   ALA A   2      30.874 -10.795  -6.248  1.00  0.00           O  
ATOM     11  N   MET A   3      31.172 -10.265  -4.304  1.00  0.00           N  
ATOM     12  CA  MET A   3      29.888 -10.736  -3.795  1.00  0.00           C  
ATOM     13  C   MET A   3      28.768 -10.447  -4.789  1.00  0.00           C  
ATOM     14  CB  MET A   3      29.571 -10.085  -2.447  1.00  0.00           C  
ATOM     15  O   MET A   3      28.669  -9.335  -5.312  1.00  0.00           O  
ATOM     16  CG  MET A   3      30.543 -10.463  -1.341  1.00  0.00           C  
ATOM     17  SD  MET A   3      29.787 -10.350   0.327  1.00  0.00           S  
ATOM     18  CE  MET A   3      28.643 -11.757   0.256  1.00  0.00           C  
ATOM     19  N   ALA A   4      28.161 -11.416  -5.464  1.00  0.00           N  
ATOM     20  CA  ALA A   4      27.114 -11.480  -6.480  1.00  0.00           C  
ATOM     21  C   ALA A   4      25.753 -11.128  -5.888  1.00  0.00           C  
ATOM     22  CB  ALA A   4      27.073 -12.868  -7.114  1.00  0.00           C  
ATOM     23  O   ALA A   4      24.875 -10.623  -6.591  1.00  0.00           O  
ATOM     24  N   ALA A   5      25.659 -11.170  -4.485  1.00  0.00           N  
ATOM     25  CA  ALA A   5      24.333 -10.966  -3.908  1.00  0.00           C  
ATOM     26  C   ALA A   5      24.267  -9.651  -3.137  1.00  0.00           C  
ATOM     27  CB  ALA A   5      23.964 -12.133  -2.996  1.00  0.00           C  
ATOM     28  O   ALA A   5      25.244  -9.246  -2.504  1.00  0.00           O  
ATOM     29  N   PRO A   6      23.138  -8.889  -3.402  1.00  0.00           N  
ATOM     30  CA  PRO A   6      23.016  -7.663  -2.609  1.00  0.00           C  
ATOM     31  C   PRO A   6      23.052  -7.927  -1.105  1.00  0.00           C  
ATOM     32  CB  PRO A   6      21.656  -7.103  -3.033  1.00  0.00           C  
ATOM     33  O   PRO A   6      22.665  -9.009  -0.655  1.00  0.00           O  
ATOM     34  CG  PRO A   6      21.257  -7.923  -4.217  1.00  0.00           C  
ATOM     35  CD  PRO A   6      22.084  -9.177  -4.229  1.00  0.00           C  
ATOM     36  N   GLY A   7      23.904  -7.204  -0.313  1.00  0.00           N  
ATOM     37  CA  GLY A   7      23.906  -7.244   1.141  1.00  0.00           C  
ATOM     38  C   GLY A   7      22.558  -6.904   1.749  1.00  0.00           C  
ATOM     39  O   GLY A   7      21.566  -6.761   1.032  1.00  0.00           O  
ATOM     40  N   PRO A   8      22.510  -6.966   3.031  1.00  0.00           N  
ATOM     41  CA  PRO A   8      21.273  -6.584   3.716  1.00  0.00           C  
ATOM     42  C   PRO A   8      20.745  -5.224   3.265  1.00  0.00           C  
ATOM     43  CB  PRO A   8      21.683  -6.549   5.191  1.00  0.00           C  
ATOM     44  O   PRO A   8      21.527  -4.295   3.050  1.00  0.00           O  
ATOM     45  CG  PRO A   8      22.914  -7.394   5.265  1.00  0.00           C  
ATOM     46  CD  PRO A   8      23.635  -7.303   3.951  1.00  0.00           C  
ATOM     47  N   GLN A   9      19.451  -5.219   3.053  1.00  0.00           N  
ATOM     48  CA  GLN A   9      18.809  -3.980   2.629  1.00  0.00           C  
ATOM     49  C   GLN A   9      17.867  -3.451   3.707  1.00  0.00           C  
ATOM     50  CB  GLN A   9      18.045  -4.191   1.321  1.00  0.00           C  
ATOM     51  O   GLN A   9      17.243  -4.231   4.430  1.00  0.00           O  
ATOM     52  CG  GLN A   9      18.934  -4.562   0.142  1.00  0.00           C  
ATOM     53  CD  GLN A   9      18.158  -4.714  -1.153  1.00  0.00           C  
ATOM     54  NE2 GLN A   9      18.424  -5.793  -1.881  1.00  0.00           N  
ATOM     55  OE1 GLN A   9      17.327  -3.868  -1.496  1.00  0.00           O  
ATOM     56  N   ASP A  10      17.926  -2.181   3.892  1.00  0.00           N  
ATOM     57  CA  ASP A  10      17.028  -1.518   4.834  1.00  0.00           C  
ATOM     58  C   ASP A  10      15.724  -1.109   4.154  1.00  0.00           C  
ATOM     59  CB  ASP A  10      17.707  -0.293   5.449  1.00  0.00           C  
ATOM     60  O   ASP A  10      15.709  -0.199   3.323  1.00  0.00           O  
ATOM     61  CG  ASP A  10      16.857   0.386   6.509  1.00  0.00           C  
ATOM     62  OD1 ASP A  10      15.799  -0.163   6.887  1.00  0.00           O  
ATOM     63  OD2 ASP A  10      17.246   1.482   6.968  1.00  0.00           O  
ATOM     64  N   TRP A  11      14.623  -1.756   4.620  1.00  0.00           N  
ATOM     65  CA  TRP A  11      13.343  -1.475   3.978  1.00  0.00           C  
ATOM     66  C   TRP A  11      12.473  -0.590   4.862  1.00  0.00           C  
ATOM     67  CB  TRP A  11      12.606  -2.778   3.655  1.00  0.00           C  
ATOM     68  O   TRP A  11      11.288  -0.393   4.580  1.00  0.00           O  
ATOM     69  CG  TRP A  11      13.297  -3.632   2.634  1.00  0.00           C  
ATOM     70  CD1 TRP A  11      14.029  -4.763   2.865  1.00  0.00           C  
ATOM     71  CD2 TRP A  11      13.323  -3.419   1.220  1.00  0.00           C  
ATOM     72  CE2 TRP A  11      14.090  -4.461   0.654  1.00  0.00           C  
ATOM     73  CE3 TRP A  11      12.771  -2.447   0.375  1.00  0.00           C  
ATOM     74  NE1 TRP A  11      14.508  -5.267   1.678  1.00  0.00           N  
ATOM     75  CH2 TRP A  11      13.767  -3.595  -1.525  1.00  0.00           C  
ATOM     76  CZ2 TRP A  11      14.318  -4.558  -0.721  1.00  0.00           C  
ATOM     77  CZ3 TRP A  11      12.999  -2.545  -0.993  1.00  0.00           C  
ATOM     78  N   SER A  12      13.073  -0.055   5.871  1.00  0.00           N  
ATOM     79  CA  SER A  12      12.349   0.752   6.847  1.00  0.00           C  
ATOM     80  C   SER A  12      11.830   2.043   6.223  1.00  0.00           C  
ATOM     81  CB  SER A  12      13.245   1.079   8.043  1.00  0.00           C  
ATOM     82  O   SER A  12      10.724   2.489   6.536  1.00  0.00           O  
ATOM     83  OG  SER A  12      13.592  -0.100   8.749  1.00  0.00           O  
ATOM     84  N   PRO A  13      12.545   2.574   5.267  1.00  0.00           N  
ATOM     85  CA  PRO A  13      12.027   3.799   4.653  1.00  0.00           C  
ATOM     86  C   PRO A  13      10.676   3.592   3.972  1.00  0.00           C  
ATOM     87  CB  PRO A  13      13.105   4.164   3.629  1.00  0.00           C  
ATOM     88  O   PRO A  13       9.859   4.515   3.921  1.00  0.00           O  
ATOM     89  CG  PRO A  13      14.376   3.633   4.207  1.00  0.00           C  
ATOM     90  CD  PRO A  13      14.090   2.306   4.851  1.00  0.00           C  
ATOM     91  N   ILE A  14      10.415   2.419   3.575  1.00  0.00           N  
ATOM     92  CA  ILE A  14       9.142   2.114   2.932  1.00  0.00           C  
ATOM     93  C   ILE A  14       8.159   1.570   3.966  1.00  0.00           C  
ATOM     94  CB  ILE A  14       9.319   1.103   1.777  1.00  0.00           C  
ATOM     95  O   ILE A  14       7.025   2.044   4.064  1.00  0.00           O  
ATOM     96  CG1 ILE A  14      10.256   1.674   0.706  1.00  0.00           C  
ATOM     97  CG2 ILE A  14       7.962   0.728   1.175  1.00  0.00           C  
ATOM     98  CD1 ILE A  14      10.732   0.647  -0.312  1.00  0.00           C  
ATOM     99  N   SER A  15       8.625   0.597   4.791  1.00  0.00           N  
ATOM    100  CA  SER A  15       7.726  -0.088   5.713  1.00  0.00           C  
ATOM    101  C   SER A  15       7.160   0.875   6.752  1.00  0.00           C  
ATOM    102  CB  SER A  15       8.451  -1.238   6.414  1.00  0.00           C  
ATOM    103  O   SER A  15       6.035   0.698   7.222  1.00  0.00           O  
ATOM    104  OG  SER A  15       9.534  -0.752   7.188  1.00  0.00           O  
ATOM    105  N   ASP A  16       7.836   1.975   7.093  1.00  0.00           N  
ATOM    106  CA  ASP A  16       7.393   2.951   8.085  1.00  0.00           C  
ATOM    107  C   ASP A  16       6.245   3.800   7.546  1.00  0.00           C  
ATOM    108  CB  ASP A  16       8.557   3.849   8.511  1.00  0.00           C  
ATOM    109  O   ASP A  16       5.556   4.479   8.310  1.00  0.00           O  
ATOM    110  CG  ASP A  16       9.564   3.136   9.396  1.00  0.00           C  
ATOM    111  OD1 ASP A  16       9.292   1.997   9.834  1.00  0.00           O  
ATOM    112  OD2 ASP A  16      10.637   3.719   9.660  1.00  0.00           O  
ATOM    113  N   ARG A  17       5.989   3.690   6.219  1.00  0.00           N  
ATOM    114  CA  ARG A  17       4.958   4.508   5.590  1.00  0.00           C  
ATOM    115  C   ARG A  17       3.713   3.681   5.284  1.00  0.00           C  
ATOM    116  CB  ARG A  17       5.488   5.151   4.307  1.00  0.00           C  
ATOM    117  O   ARG A  17       2.762   4.181   4.681  1.00  0.00           O  
ATOM    118  CG  ARG A  17       6.501   6.259   4.546  1.00  0.00           C  
ATOM    119  CD  ARG A  17       7.750   5.741   5.245  1.00  0.00           C  
ATOM    120  NE  ARG A  17       8.670   6.825   5.578  1.00  0.00           N  
ATOM    121  NH1 ARG A  17      10.046   5.527   6.904  1.00  0.00           N  
ATOM    122  NH2 ARG A  17      10.509   7.751   6.595  1.00  0.00           N  
ATOM    123  CZ  ARG A  17       9.739   6.699   6.358  1.00  0.00           C  
ATOM    124  N   ILE A  18       3.748   2.426   5.687  1.00  0.00           N  
ATOM    125  CA  ILE A  18       2.618   1.539   5.433  1.00  0.00           C  
ATOM    126  C   ILE A  18       1.553   1.739   6.510  1.00  0.00           C  
ATOM    127  CB  ILE A  18       3.060   0.060   5.386  1.00  0.00           C  
ATOM    128  O   ILE A  18       1.874   1.852   7.695  1.00  0.00           O  
ATOM    129  CG1 ILE A  18       3.930  -0.198   4.150  1.00  0.00           C  
ATOM    130  CG2 ILE A  18       1.843  -0.869   5.401  1.00  0.00           C  
ATOM    131  CD1 ILE A  18       4.519  -1.601   4.089  1.00  0.00           C  
ATOM    132  N   VAL A  19       0.310   1.821   6.059  1.00  0.00           N  
ATOM    133  CA  VAL A  19      -0.814   1.996   6.973  1.00  0.00           C  
ATOM    134  C   VAL A  19      -1.814   0.858   6.784  1.00  0.00           C  
ATOM    135  CB  VAL A  19      -1.511   3.358   6.762  1.00  0.00           C  
ATOM    136  O   VAL A  19      -1.920   0.290   5.694  1.00  0.00           O  
ATOM    137  CG1 VAL A  19      -0.531   4.507   6.993  1.00  0.00           C  
ATOM    138  CG2 VAL A  19      -2.112   3.439   5.361  1.00  0.00           C  
ATOM    139  N   LYS A  20      -2.411   0.509   7.911  1.00  0.00           N  
ATOM    140  CA  LYS A  20      -3.537  -0.419   7.862  1.00  0.00           C  
ATOM    141  C   LYS A  20      -4.863   0.330   7.769  1.00  0.00           C  
ATOM    142  CB  LYS A  20      -3.535  -1.331   9.090  1.00  0.00           C  
ATOM    143  O   LYS A  20      -5.120   1.247   8.551  1.00  0.00           O  
ATOM    144  CG  LYS A  20      -4.592  -2.425   9.050  1.00  0.00           C  
ATOM    145  CD  LYS A  20      -4.505  -3.331  10.271  1.00  0.00           C  
ATOM    146  CE  LYS A  20      -5.590  -4.400  10.254  1.00  0.00           C  
ATOM    147  NZ  LYS A  20      -5.506  -5.294  11.447  1.00  0.00           N  
ATOM    148  N   LEU A  21      -5.695  -0.102   6.764  1.00  0.00           N  
ATOM    149  CA  LEU A  21      -6.980   0.544   6.520  1.00  0.00           C  
ATOM    150  C   LEU A  21      -8.131  -0.425   6.770  1.00  0.00           C  
ATOM    151  CB  LEU A  21      -7.049   1.077   5.086  1.00  0.00           C  
ATOM    152  O   LEU A  21      -8.113  -1.557   6.281  1.00  0.00           O  
ATOM    153  CG  LEU A  21      -5.894   1.975   4.641  1.00  0.00           C  
ATOM    154  CD1 LEU A  21      -5.948   2.200   3.134  1.00  0.00           C  
ATOM    155  CD2 LEU A  21      -5.931   3.304   5.387  1.00  0.00           C  
ATOM    156  N   THR A  22      -9.028   0.072   7.547  1.00  0.00           N  
ATOM    157  CA  THR A  22     -10.249  -0.691   7.776  1.00  0.00           C  
ATOM    158  C   THR A  22     -11.480   0.137   7.417  1.00  0.00           C  
ATOM    159  CB  THR A  22     -10.350  -1.159   9.239  1.00  0.00           C  
ATOM    160  O   THR A  22     -11.786   1.125   8.086  1.00  0.00           O  
ATOM    161  CG2 THR A  22     -11.567  -2.055   9.448  1.00  0.00           C  
ATOM    162  OG1 THR A  22      -9.167  -1.890   9.584  1.00  0.00           O  
ATOM    163  N   ASN A  23     -12.136  -0.260   6.305  1.00  0.00           N  
ATOM    164  CA  ASN A  23     -13.374   0.376   5.869  1.00  0.00           C  
ATOM    165  C   ASN A  23     -14.600  -0.405   6.335  1.00  0.00           C  
ATOM    166  CB  ASN A  23     -13.392   0.532   4.347  1.00  0.00           C  
ATOM    167  O   ASN A  23     -14.776  -1.569   5.969  1.00  0.00           O  
ATOM    168  CG  ASN A  23     -14.613   1.280   3.850  1.00  0.00           C  
ATOM    169  ND2 ASN A  23     -14.935   1.107   2.574  1.00  0.00           N  
ATOM    170  OD1 ASN A  23     -15.262   2.007   4.607  1.00  0.00           O  
ATOM    171  N   THR A  24     -15.398   0.234   7.164  1.00  0.00           N  
ATOM    172  CA  THR A  24     -16.636  -0.350   7.669  1.00  0.00           C  
ATOM    173  C   THR A  24     -17.849   0.388   7.111  1.00  0.00           C  
ATOM    174  CB  THR A  24     -16.679  -0.324   9.208  1.00  0.00           C  
ATOM    175  O   THR A  24     -18.007   1.591   7.332  1.00  0.00           O  
ATOM    176  CG2 THR A  24     -17.918  -1.041   9.735  1.00  0.00           C  
ATOM    177  OG1 THR A  24     -15.510  -0.971   9.724  1.00  0.00           O  
ATOM    178  N   ALA A  25     -18.608  -0.302   6.276  1.00  0.00           N  
ATOM    179  CA  ALA A  25     -19.801   0.278   5.665  1.00  0.00           C  
ATOM    180  C   ALA A  25     -20.875  -0.783   5.443  1.00  0.00           C  
ATOM    181  CB  ALA A  25     -19.446   0.957   4.344  1.00  0.00           C  
ATOM    182  O   ALA A  25     -20.571  -1.906   5.035  1.00  0.00           O  
ATOM    183  N   ASP A  26     -22.139  -0.422   5.832  1.00  0.00           N  
ATOM    184  CA  ASP A  26     -23.317  -1.245   5.579  1.00  0.00           C  
ATOM    185  C   ASP A  26     -23.155  -2.637   6.184  1.00  0.00           C  
ATOM    186  CB  ASP A  26     -23.584  -1.353   4.076  1.00  0.00           C  
ATOM    187  O   ASP A  26     -23.477  -3.640   5.544  1.00  0.00           O  
ATOM    188  CG  ASP A  26     -23.915  -0.017   3.435  1.00  0.00           C  
ATOM    189  OD1 ASP A  26     -24.538   0.841   4.099  1.00  0.00           O  
ATOM    190  OD2 ASP A  26     -23.553   0.180   2.255  1.00  0.00           O  
ATOM    191  N   GLY A  27     -22.534  -2.797   7.421  1.00  0.00           N  
ATOM    192  CA  GLY A  27     -22.402  -4.050   8.147  1.00  0.00           C  
ATOM    193  C   GLY A  27     -21.221  -4.884   7.688  1.00  0.00           C  
ATOM    194  O   GLY A  27     -21.013  -5.997   8.177  1.00  0.00           O  
ATOM    195  N   TYR A  28     -20.473  -4.394   6.704  1.00  0.00           N  
ATOM    196  CA  TYR A  28     -19.298  -5.101   6.206  1.00  0.00           C  
ATOM    197  C   TYR A  28     -18.021  -4.339   6.538  1.00  0.00           C  
ATOM    198  CB  TYR A  28     -19.401  -5.313   4.692  1.00  0.00           C  
ATOM    199  O   TYR A  28     -18.037  -3.112   6.660  1.00  0.00           O  
ATOM    200  CG  TYR A  28     -20.534  -6.222   4.282  1.00  0.00           C  
ATOM    201  CD1 TYR A  28     -20.332  -7.591   4.124  1.00  0.00           C  
ATOM    202  CD2 TYR A  28     -21.807  -5.713   4.050  1.00  0.00           C  
ATOM    203  CE1 TYR A  28     -21.373  -8.432   3.743  1.00  0.00           C  
ATOM    204  CE2 TYR A  28     -22.856  -6.545   3.669  1.00  0.00           C  
ATOM    205  OH  TYR A  28     -23.663  -8.728   3.143  1.00  0.00           O  
ATOM    206  CZ  TYR A  28     -22.629  -7.901   3.519  1.00  0.00           C  
ATOM    207  N   SER A  29     -16.948  -5.127   6.690  1.00  0.00           N  
ATOM    208  CA  SER A  29     -15.637  -4.548   6.963  1.00  0.00           C  
ATOM    209  C   SER A  29     -14.577  -5.108   6.019  1.00  0.00           C  
ATOM    210  CB  SER A  29     -15.227  -4.807   8.413  1.00  0.00           C  
ATOM    211  O   SER A  29     -14.492  -6.322   5.824  1.00  0.00           O  
ATOM    212  OG  SER A  29     -13.988  -4.184   8.706  1.00  0.00           O  
ATOM    213  N   ILE A  30     -13.904  -4.148   5.363  1.00  0.00           N  
ATOM    214  CA  ILE A  30     -12.796  -4.524   4.492  1.00  0.00           C  
ATOM    215  C   ILE A  30     -11.485  -3.993   5.067  1.00  0.00           C  
ATOM    216  CB  ILE A  30     -13.003  -3.996   3.054  1.00  0.00           C  
ATOM    217  O   ILE A  30     -11.394  -2.823   5.446  1.00  0.00           O  
ATOM    218  CG1 ILE A  30     -14.276  -4.594   2.445  1.00  0.00           C  
ATOM    219  CG2 ILE A  30     -11.781  -4.307   2.184  1.00  0.00           C  
ATOM    220  CD1 ILE A  30     -14.659  -3.993   1.099  1.00  0.00           C  
ATOM    221  N   GLU A  31     -10.573  -4.950   5.185  1.00  0.00           N  
ATOM    222  CA  GLU A  31      -9.243  -4.569   5.652  1.00  0.00           C  
ATOM    223  C   GLU A  31      -8.211  -4.684   4.533  1.00  0.00           C  
ATOM    224  CB  GLU A  31      -8.824  -5.433   6.845  1.00  0.00           C  
ATOM    225  O   GLU A  31      -8.133  -5.712   3.857  1.00  0.00           O  
ATOM    226  CG  GLU A  31      -9.642  -5.183   8.103  1.00  0.00           C  
ATOM    227  CD  GLU A  31      -9.117  -5.930   9.319  1.00  0.00           C  
ATOM    228  OE1 GLU A  31      -9.530  -5.606  10.455  1.00  0.00           O  
ATOM    229  OE2 GLU A  31      -8.285  -6.846   9.133  1.00  0.00           O  
ATOM    230  N   GLU A  32      -7.435  -3.632   4.436  1.00  0.00           N  
ATOM    231  CA  GLU A  32      -6.339  -3.566   3.474  1.00  0.00           C  
ATOM    232  C   GLU A  32      -5.206  -2.683   3.988  1.00  0.00           C  
ATOM    233  CB  GLU A  32      -6.839  -3.048   2.123  1.00  0.00           C  
ATOM    234  O   GLU A  32      -5.248  -2.209   5.125  1.00  0.00           O  
ATOM    235  CG  GLU A  32      -7.906  -3.926   1.484  1.00  0.00           C  
ATOM    236  CD  GLU A  32      -8.323  -3.452   0.101  1.00  0.00           C  
ATOM    237  OE1 GLU A  32      -9.136  -4.140  -0.556  1.00  0.00           O  
ATOM    238  OE2 GLU A  32      -7.832  -2.385  -0.329  1.00  0.00           O  
ATOM    239  N   PHE A  33      -4.255  -2.492   3.109  1.00  0.00           N  
ATOM    240  CA  PHE A  33      -3.137  -1.623   3.455  1.00  0.00           C  
ATOM    241  C   PHE A  33      -3.046  -0.447   2.490  1.00  0.00           C  
ATOM    242  CB  PHE A  33      -1.822  -2.409   3.449  1.00  0.00           C  
ATOM    243  O   PHE A  33      -3.740  -0.417   1.472  1.00  0.00           O  
ATOM    244  CG  PHE A  33      -1.717  -3.425   4.554  1.00  0.00           C  
ATOM    245  CD1 PHE A  33      -1.119  -3.097   5.765  1.00  0.00           C  
ATOM    246  CD2 PHE A  33      -2.217  -4.709   4.383  1.00  0.00           C  
ATOM    247  CE1 PHE A  33      -1.020  -4.035   6.789  1.00  0.00           C  
ATOM    248  CE2 PHE A  33      -2.122  -5.652   5.402  1.00  0.00           C  
ATOM    249  CZ  PHE A  33      -1.523  -5.313   6.605  1.00  0.00           C  
ATOM    250  N   GLY A  34      -2.261   0.484   2.834  1.00  0.00           N  
ATOM    251  CA  GLY A  34      -1.956   1.646   2.013  1.00  0.00           C  
ATOM    252  C   GLY A  34      -0.588   2.235   2.298  1.00  0.00           C  
ATOM    253  O   GLY A  34       0.109   1.788   3.212  1.00  0.00           O  
ATOM    254  N   ILE A  35      -0.238   3.135   1.401  1.00  0.00           N  
ATOM    255  CA  ILE A  35       1.037   3.832   1.529  1.00  0.00           C  
ATOM    256  C   ILE A  35       0.792   5.292   1.903  1.00  0.00           C  
ATOM    257  CB  ILE A  35       1.862   3.744   0.225  1.00  0.00           C  
ATOM    258  O   ILE A  35       0.096   6.015   1.187  1.00  0.00           O  
ATOM    259  CG1 ILE A  35       2.070   2.280  -0.178  1.00  0.00           C  
ATOM    260  CG2 ILE A  35       3.204   4.464   0.386  1.00  0.00           C  
ATOM    261  CD1 ILE A  35       2.508   2.092  -1.624  1.00  0.00           C  
ATOM    262  N   GLY A  36       1.376   5.689   3.043  1.00  0.00           N  
ATOM    263  CA  GLY A  36       1.340   7.098   3.400  1.00  0.00           C  
ATOM    264  C   GLY A  36       2.378   7.926   2.666  1.00  0.00           C  
ATOM    265  O   GLY A  36       3.543   7.533   2.576  1.00  0.00           O  
ATOM    266  N   TYR A  37       2.005   9.078   2.115  1.00  0.00           N  
ATOM    267  CA  TYR A  37       2.835  10.041   1.400  1.00  0.00           C  
ATOM    268  C   TYR A  37       2.317  11.460   1.599  1.00  0.00           C  
ATOM    269  CB  TYR A  37       2.882   9.707  -0.094  1.00  0.00           C  
ATOM    270  O   TYR A  37       1.314  11.852   0.997  1.00  0.00           O  
ATOM    271  CG  TYR A  37       3.856  10.555  -0.875  1.00  0.00           C  
ATOM    272  CD1 TYR A  37       3.470  11.783  -1.406  1.00  0.00           C  
ATOM    273  CD2 TYR A  37       5.163  10.129  -1.085  1.00  0.00           C  
ATOM    274  CE1 TYR A  37       4.363  12.567  -2.129  1.00  0.00           C  
ATOM    275  CE2 TYR A  37       6.065  10.904  -1.806  1.00  0.00           C  
ATOM    276  OH  TYR A  37       6.546  12.892  -3.037  1.00  0.00           O  
ATOM    277  CZ  TYR A  37       5.657  12.120  -2.322  1.00  0.00           C  
ATOM    278  N   GLY A  38       3.075  12.242   2.447  1.00  0.00           N  
ATOM    279  CA  GLY A  38       2.540  13.560   2.748  1.00  0.00           C  
ATOM    280  C   GLY A  38       1.148  13.516   3.351  1.00  0.00           C  
ATOM    281  O   GLY A  38       0.917  12.822   4.343  1.00  0.00           O  
ATOM    282  N   ARG A  39       0.196  14.198   2.745  1.00  0.00           N  
ATOM    283  CA  ARG A  39      -1.179  14.226   3.231  1.00  0.00           C  
ATOM    284  C   ARG A  39      -2.039  13.201   2.501  1.00  0.00           C  
ATOM    285  CB  ARG A  39      -1.779  15.625   3.068  1.00  0.00           C  
ATOM    286  O   ARG A  39      -3.269  13.284   2.525  1.00  0.00           O  
ATOM    287  CG  ARG A  39      -1.858  16.096   1.625  1.00  0.00           C  
ATOM    288  CD  ARG A  39      -2.460  17.491   1.520  1.00  0.00           C  
ATOM    289  NE  ARG A  39      -2.623  17.904   0.129  1.00  0.00           N  
ATOM    290  NH1 ARG A  39      -3.285  20.059   0.630  1.00  0.00           N  
ATOM    291  NH2 ARG A  39      -3.127  19.383  -1.554  1.00  0.00           N  
ATOM    292  CZ  ARG A  39      -3.011  19.114  -0.262  1.00  0.00           C  
ATOM    293  N   TYR A  40      -1.371  12.277   1.886  1.00  0.00           N  
ATOM    294  CA  TYR A  40      -2.113  11.337   1.054  1.00  0.00           C  
ATOM    295  C   TYR A  40      -1.924   9.906   1.545  1.00  0.00           C  
ATOM    296  CB  TYR A  40      -1.672  11.449  -0.409  1.00  0.00           C  
ATOM    297  O   TYR A  40      -0.904   9.584   2.158  1.00  0.00           O  
ATOM    298  CG  TYR A  40      -1.766  12.849  -0.965  1.00  0.00           C  
ATOM    299  CD1 TYR A  40      -2.940  13.589  -0.845  1.00  0.00           C  
ATOM    300  CD2 TYR A  40      -0.683  13.433  -1.613  1.00  0.00           C  
ATOM    301  CE1 TYR A  40      -3.033  14.879  -1.358  1.00  0.00           C  
ATOM    302  CE2 TYR A  40      -0.765  14.722  -2.130  1.00  0.00           C  
ATOM    303  OH  TYR A  40      -2.027  16.712  -2.508  1.00  0.00           O  
ATOM    304  CZ  TYR A  40      -1.941  15.436  -1.998  1.00  0.00           C  
ATOM    305  N   ILE A  41      -2.900   9.128   1.269  1.00  0.00           N  
ATOM    306  CA  ILE A  41      -2.787   7.675   1.329  1.00  0.00           C  
ATOM    307  C   ILE A  41      -3.055   7.079  -0.051  1.00  0.00           C  
ATOM    308  CB  ILE A  41      -3.759   7.075   2.370  1.00  0.00           C  
ATOM    309  O   ILE A  41      -4.070   7.387  -0.681  1.00  0.00           O  
ATOM    310  CG1 ILE A  41      -3.327   7.462   3.789  1.00  0.00           C  
ATOM    311  CG2 ILE A  41      -3.840   5.553   2.218  1.00  0.00           C  
ATOM    312  CD1 ILE A  41      -4.274   6.978   4.878  1.00  0.00           C  
ATOM    313  N   ILE A  42      -2.081   6.314  -0.502  1.00  0.00           N  
ATOM    314  CA  ILE A  42      -2.188   5.603  -1.772  1.00  0.00           C  
ATOM    315  C   ILE A  42      -2.589   4.152  -1.519  1.00  0.00           C  
ATOM    316  CB  ILE A  42      -0.864   5.663  -2.567  1.00  0.00           C  
ATOM    317  O   ILE A  42      -1.890   3.423  -0.811  1.00  0.00           O  
ATOM    318  CG1 ILE A  42      -0.448   7.120  -2.801  1.00  0.00           C  
ATOM    319  CG2 ILE A  42      -0.997   4.911  -3.894  1.00  0.00           C  
ATOM    320  CD1 ILE A  42       0.698   7.587  -1.915  1.00  0.00           C  
ATOM    321  N   THR A  43      -3.720   3.664  -2.124  1.00  0.00           N  
ATOM    322  CA  THR A  43      -4.190   2.303  -1.890  1.00  0.00           C  
ATOM    323  C   THR A  43      -5.063   1.826  -3.048  1.00  0.00           C  
ATOM    324  CB  THR A  43      -4.981   2.204  -0.573  1.00  0.00           C  
ATOM    325  O   THR A  43      -5.069   2.435  -4.120  1.00  0.00           O  
ATOM    326  CG2 THR A  43      -6.324   2.917  -0.682  1.00  0.00           C  
ATOM    327  OG1 THR A  43      -5.210   0.823  -0.263  1.00  0.00           O  
ATOM    328  N   ASN A  44      -5.709   0.638  -2.824  1.00  0.00           N  
ATOM    329  CA  ASN A  44      -6.582   0.098  -3.860  1.00  0.00           C  
ATOM    330  C   ASN A  44      -7.934   0.804  -3.879  1.00  0.00           C  
ATOM    331  CB  ASN A  44      -6.772  -1.409  -3.671  1.00  0.00           C  
ATOM    332  O   ASN A  44      -8.475   1.147  -2.827  1.00  0.00           O  
ATOM    333  CG  ASN A  44      -5.468  -2.177  -3.751  1.00  0.00           C  
ATOM    334  ND2 ASN A  44      -5.023  -2.466  -4.968  1.00  0.00           N  
ATOM    335  OD1 ASN A  44      -4.865  -2.508  -2.727  1.00  0.00           O  
ATOM    336  N   PHE A  45      -8.418   1.029  -5.070  1.00  0.00           N  
ATOM    337  CA  PHE A  45      -9.739   1.615  -5.263  1.00  0.00           C  
ATOM    338  C   PHE A  45     -10.821   0.714  -4.679  1.00  0.00           C  
ATOM    339  CB  PHE A  45     -10.007   1.861  -6.751  1.00  0.00           C  
ATOM    340  O   PHE A  45     -11.824   1.201  -4.153  1.00  0.00           O  
ATOM    341  CG  PHE A  45     -11.403   2.340  -7.045  1.00  0.00           C  
ATOM    342  CD1 PHE A  45     -12.180   1.712  -8.011  1.00  0.00           C  
ATOM    343  CD2 PHE A  45     -11.939   3.420  -6.355  1.00  0.00           C  
ATOM    344  CE1 PHE A  45     -13.472   2.153  -8.285  1.00  0.00           C  
ATOM    345  CE2 PHE A  45     -13.230   3.867  -6.624  1.00  0.00           C  
ATOM    346  CZ  PHE A  45     -13.994   3.233  -7.590  1.00  0.00           C  
ATOM    347  N   HIS A  46     -10.567  -0.564  -4.711  1.00  0.00           N  
ATOM    348  CA  HIS A  46     -11.592  -1.502  -4.270  1.00  0.00           C  
ATOM    349  C   HIS A  46     -11.740  -1.484  -2.752  1.00  0.00           C  
ATOM    350  CB  HIS A  46     -11.264  -2.918  -4.748  1.00  0.00           C  
ATOM    351  O   HIS A  46     -12.534  -2.243  -2.192  1.00  0.00           O  
ATOM    352  CG  HIS A  46     -10.035  -3.493  -4.120  1.00  0.00           C  
ATOM    353  CD2 HIS A  46      -9.830  -4.030  -2.894  1.00  0.00           C  
ATOM    354  ND1 HIS A  46      -8.824  -3.555  -4.775  1.00  0.00           N  
ATOM    355  CE1 HIS A  46      -7.926  -4.108  -3.977  1.00  0.00           C  
ATOM    356  NE2 HIS A  46      -8.511  -4.405  -2.829  1.00  0.00           N  
ATOM    357  N   LEU A  47     -10.962  -0.658  -2.056  1.00  0.00           N  
ATOM    358  CA  LEU A  47     -11.174  -0.419  -0.632  1.00  0.00           C  
ATOM    359  C   LEU A  47     -12.572   0.132  -0.375  1.00  0.00           C  
ATOM    360  CB  LEU A  47     -10.122   0.552  -0.089  1.00  0.00           C  
ATOM    361  O   LEU A  47     -13.155  -0.110   0.684  1.00  0.00           O  
ATOM    362  CG  LEU A  47     -10.278   0.973   1.373  1.00  0.00           C  
ATOM    363  CD1 LEU A  47     -10.062  -0.223   2.294  1.00  0.00           C  
ATOM    364  CD2 LEU A  47      -9.307   2.099   1.712  1.00  0.00           C  
ATOM    365  N   PHE A  48     -13.128   0.902  -1.378  1.00  0.00           N  
ATOM    366  CA  PHE A  48     -14.414   1.573  -1.227  1.00  0.00           C  
ATOM    367  C   PHE A  48     -15.490   0.872  -2.047  1.00  0.00           C  
ATOM    368  CB  PHE A  48     -14.307   3.042  -1.648  1.00  0.00           C  
ATOM    369  O   PHE A  48     -16.203   1.512  -2.822  1.00  0.00           O  
ATOM    370  CG  PHE A  48     -13.362   3.850  -0.800  1.00  0.00           C  
ATOM    371  CD1 PHE A  48     -13.717   4.235   0.487  1.00  0.00           C  
ATOM    372  CD2 PHE A  48     -12.117   4.223  -1.290  1.00  0.00           C  
ATOM    373  CE1 PHE A  48     -12.844   4.982   1.274  1.00  0.00           C  
ATOM    374  CE2 PHE A  48     -11.239   4.970  -0.509  1.00  0.00           C  
ATOM    375  CZ  PHE A  48     -11.605   5.349   0.772  1.00  0.00           C  
ATOM    376  N   ARG A  49     -15.575  -0.414  -1.861  1.00  0.00           N  
ATOM    377  CA  ARG A  49     -16.660  -1.171  -2.477  1.00  0.00           C  
ATOM    378  C   ARG A  49     -18.009  -0.765  -1.895  1.00  0.00           C  
ATOM    379  CB  ARG A  49     -16.440  -2.674  -2.291  1.00  0.00           C  
ATOM    380  O   ARG A  49     -19.016  -0.743  -2.606  1.00  0.00           O  
ATOM    381  CG  ARG A  49     -15.331  -3.246  -3.159  1.00  0.00           C  
ATOM    382  CD  ARG A  49     -15.145  -4.739  -2.926  1.00  0.00           C  
ATOM    383  NE  ARG A  49     -14.105  -5.294  -3.787  1.00  0.00           N  
ATOM    384  NH1 ARG A  49     -14.301  -7.451  -2.984  1.00  0.00           N  
ATOM    385  NH2 ARG A  49     -12.769  -6.967  -4.619  1.00  0.00           N  
ATOM    386  CZ  ARG A  49     -13.727  -6.569  -3.795  1.00  0.00           C  
ATOM    387  N   ARG A  50     -17.833  -0.662  -0.645  1.00  0.00           N  
ATOM    388  CA  ARG A  50     -18.960  -0.095   0.088  1.00  0.00           C  
ATOM    389  C   ARG A  50     -18.566   1.205   0.780  1.00  0.00           C  
ATOM    390  CB  ARG A  50     -19.490  -1.096   1.117  1.00  0.00           C  
ATOM    391  O   ARG A  50     -17.433   1.348   1.244  1.00  0.00           O  
ATOM    392  CG  ARG A  50     -20.045  -2.373   0.505  1.00  0.00           C  
ATOM    393  CD  ARG A  50     -20.496  -3.360   1.573  1.00  0.00           C  
ATOM    394  NE  ARG A  50     -21.085  -4.560   0.984  1.00  0.00           N  
ATOM    395  NH1 ARG A  50     -19.063  -5.595   0.565  1.00  0.00           N  
ATOM    396  NH2 ARG A  50     -21.027  -6.635   0.003  1.00  0.00           N  
ATOM    397  CZ  ARG A  50     -20.390  -5.594   0.519  1.00  0.00           C  
ATOM    398  N   ASN A  51     -19.478   2.082   0.591  1.00  0.00           N  
ATOM    399  CA  ASN A  51     -19.202   3.410   1.128  1.00  0.00           C  
ATOM    400  C   ASN A  51     -20.294   3.862   2.093  1.00  0.00           C  
ATOM    401  CB  ASN A  51     -19.041   4.425  -0.005  1.00  0.00           C  
ATOM    402  O   ASN A  51     -21.238   3.118   2.362  1.00  0.00           O  
ATOM    403  CG  ASN A  51     -18.143   5.586   0.373  1.00  0.00           C  
ATOM    404  ND2 ASN A  51     -17.697   6.341  -0.624  1.00  0.00           N  
ATOM    405  OD1 ASN A  51     -17.851   5.802   1.552  1.00  0.00           O  
ATOM    406  N   ASN A  52     -20.190   4.899   2.729  1.00  0.00           N  
ATOM    407  CA  ASN A  52     -21.152   5.419   3.694  1.00  0.00           C  
ATOM    408  C   ASN A  52     -20.918   4.841   5.087  1.00  0.00           C  
ATOM    409  CB  ASN A  52     -22.583   5.132   3.234  1.00  0.00           C  
ATOM    410  O   ASN A  52     -21.859   4.389   5.742  1.00  0.00           O  
ATOM    411  CG  ASN A  52     -23.619   5.891   4.040  1.00  0.00           C  
ATOM    412  ND2 ASN A  52     -24.816   5.327   4.148  1.00  0.00           N  
ATOM    413  OD1 ASN A  52     -23.346   6.976   4.561  1.00  0.00           O  
ATOM    414  N   GLY A  53     -19.700   4.866   5.456  1.00  0.00           N  
ATOM    415  CA  GLY A  53     -19.326   4.353   6.764  1.00  0.00           C  
ATOM    416  C   GLY A  53     -18.109   5.043   7.350  1.00  0.00           C  
ATOM    417  O   GLY A  53     -17.986   6.267   7.273  1.00  0.00           O  
ATOM    418  N   THR A  54     -17.300   4.198   8.064  1.00  0.00           N  
ATOM    419  CA  THR A  54     -16.123   4.725   8.747  1.00  0.00           C  
ATOM    420  C   THR A  54     -14.847   4.115   8.175  1.00  0.00           C  
ATOM    421  CB  THR A  54     -16.189   4.455  10.262  1.00  0.00           C  
ATOM    422  O   THR A  54     -14.852   2.971   7.715  1.00  0.00           O  
ATOM    423  CG2 THR A  54     -17.423   5.102  10.883  1.00  0.00           C  
ATOM    424  OG1 THR A  54     -16.241   3.041  10.488  1.00  0.00           O  
ATOM    425  N   LEU A  55     -13.861   4.923   8.087  1.00  0.00           N  
ATOM    426  CA  LEU A  55     -12.528   4.458   7.718  1.00  0.00           C  
ATOM    427  C   LEU A  55     -11.557   4.613   8.883  1.00  0.00           C  
ATOM    428  CB  LEU A  55     -12.010   5.227   6.500  1.00  0.00           C  
ATOM    429  O   LEU A  55     -11.346   5.723   9.377  1.00  0.00           O  
ATOM    430  CG  LEU A  55     -10.614   4.849   6.003  1.00  0.00           C  
ATOM    431  CD1 LEU A  55     -10.610   3.420   5.471  1.00  0.00           C  
ATOM    432  CD2 LEU A  55     -10.145   5.826   4.930  1.00  0.00           C  
ATOM    433  N   THR A  56     -11.042   3.497   9.341  1.00  0.00           N  
ATOM    434  CA  THR A  56     -10.025   3.501  10.386  1.00  0.00           C  
ATOM    435  C   THR A  56      -8.630   3.360   9.784  1.00  0.00           C  
ATOM    436  CB  THR A  56     -10.264   2.371  11.404  1.00  0.00           C  
ATOM    437  O   THR A  56      -8.373   2.436   9.010  1.00  0.00           O  
ATOM    438  CG2 THR A  56      -9.198   2.378  12.495  1.00  0.00           C  
ATOM    439  OG1 THR A  56     -11.551   2.544  12.008  1.00  0.00           O  
ATOM    440  N   ILE A  57      -7.732   4.285  10.213  1.00  0.00           N  
ATOM    441  CA  ILE A  57      -6.354   4.300   9.735  1.00  0.00           C  
ATOM    442  C   ILE A  57      -5.403   3.994  10.890  1.00  0.00           C  
ATOM    443  CB  ILE A  57      -5.994   5.657   9.089  1.00  0.00           C  
ATOM    444  O   ILE A  57      -5.356   4.734  11.875  1.00  0.00           O  
ATOM    445  CG1 ILE A  57      -6.990   5.999   7.975  1.00  0.00           C  
ATOM    446  CG2 ILE A  57      -4.559   5.637   8.555  1.00  0.00           C  
ATOM    447  CD1 ILE A  57      -7.060   7.482   7.641  1.00  0.00           C  
ATOM    448  N   THR A  58      -4.675   2.920  10.744  1.00  0.00           N  
ATOM    449  CA  THR A  58      -3.662   2.556  11.729  1.00  0.00           C  
ATOM    450  C   THR A  58      -2.262   2.680  11.136  1.00  0.00           C  
ATOM    451  CB  THR A  58      -3.877   1.122  12.247  1.00  0.00           C  
ATOM    452  O   THR A  58      -1.943   2.027  10.140  1.00  0.00           O  
ATOM    453  CG2 THR A  58      -2.886   0.783  13.355  1.00  0.00           C  
ATOM    454  OG1 THR A  58      -5.210   1.000  12.759  1.00  0.00           O  
ATOM    455  N   SER A  59      -1.478   3.597  11.739  1.00  0.00           N  
ATOM    456  CA  SER A  59      -0.101   3.837  11.321  1.00  0.00           C  
ATOM    457  C   SER A  59       0.834   3.920  12.523  1.00  0.00           C  
ATOM    458  CB  SER A  59      -0.006   5.125  10.502  1.00  0.00           C  
ATOM    459  O   SER A  59       0.421   3.665  13.656  1.00  0.00           O  
ATOM    460  OG  SER A  59      -0.081   6.263  11.342  1.00  0.00           O  
ATOM    461  N   LEU A  60       2.142   4.239  12.260  1.00  0.00           N  
ATOM    462  CA  LEU A  60       3.094   4.449  13.346  1.00  0.00           C  
ATOM    463  C   LEU A  60       2.746   5.704  14.138  1.00  0.00           C  
ATOM    464  CB  LEU A  60       4.519   4.557  12.796  1.00  0.00           C  
ATOM    465  O   LEU A  60       3.181   5.862  15.282  1.00  0.00           O  
ATOM    466  CG  LEU A  60       5.141   3.264  12.266  1.00  0.00           C  
ATOM    467  CD1 LEU A  60       6.536   3.535  11.713  1.00  0.00           C  
ATOM    468  CD2 LEU A  60       5.192   2.206  13.363  1.00  0.00           C  
ATOM    469  N   HIS A  61       1.933   6.553  13.541  1.00  0.00           N  
ATOM    470  CA  HIS A  61       1.536   7.805  14.176  1.00  0.00           C  
ATOM    471  C   HIS A  61       0.319   7.606  15.073  1.00  0.00           C  
ATOM    472  CB  HIS A  61       1.241   8.871  13.120  1.00  0.00           C  
ATOM    473  O   HIS A  61      -0.070   8.515  15.810  1.00  0.00           O  
ATOM    474  CG  HIS A  61       2.430   9.238  12.289  1.00  0.00           C  
ATOM    475  CD2 HIS A  61       3.745   9.310  12.602  1.00  0.00           C  
ATOM    476  ND1 HIS A  61       2.329   9.588  10.960  1.00  0.00           N  
ATOM    477  CE1 HIS A  61       3.535   9.860  10.490  1.00  0.00           C  
ATOM    478  NE2 HIS A  61       4.412   9.699  11.466  1.00  0.00           N  
ATOM    479  N   GLY A  62      -0.246   6.476  14.952  1.00  0.00           N  
ATOM    480  CA  GLY A  62      -1.428   6.206  15.754  1.00  0.00           C  
ATOM    481  C   GLY A  62      -2.609   5.723  14.932  1.00  0.00           C  
ATOM    482  O   GLY A  62      -2.449   5.340  13.771  1.00  0.00           O  
ATOM    483  N   THR A  63      -3.724   5.649  15.611  1.00  0.00           N  
ATOM    484  CA  THR A  63      -4.966   5.210  14.984  1.00  0.00           C  
ATOM    485  C   THR A  63      -5.952   6.368  14.866  1.00  0.00           C  
ATOM    486  CB  THR A  63      -5.614   4.059  15.775  1.00  0.00           C  
ATOM    487  O   THR A  63      -6.202   7.079  15.841  1.00  0.00           O  
ATOM    488  CG2 THR A  63      -6.924   3.617  15.130  1.00  0.00           C  
ATOM    489  OG1 THR A  63      -4.713   2.945  15.813  1.00  0.00           O  
ATOM    490  N   PHE A  64      -6.418   6.532  13.650  1.00  0.00           N  
ATOM    491  CA  PHE A  64      -7.349   7.614  13.351  1.00  0.00           C  
ATOM    492  C   PHE A  64      -8.607   7.075  12.680  1.00  0.00           C  
ATOM    493  CB  PHE A  64      -6.686   8.665  12.456  1.00  0.00           C  
ATOM    494  O   PHE A  64      -8.542   6.125  11.898  1.00  0.00           O  
ATOM    495  CG  PHE A  64      -5.348   9.135  12.961  1.00  0.00           C  
ATOM    496  CD1 PHE A  64      -5.260  10.208  13.840  1.00  0.00           C  
ATOM    497  CD2 PHE A  64      -4.179   8.505  12.556  1.00  0.00           C  
ATOM    498  CE1 PHE A  64      -4.024  10.645  14.309  1.00  0.00           C  
ATOM    499  CE2 PHE A  64      -2.940   8.936  13.020  1.00  0.00           C  
ATOM    500  CZ  PHE A  64      -2.864  10.007  13.896  1.00  0.00           C  
ATOM    501  N   THR A  65      -9.708   7.761  13.017  1.00  0.00           N  
ATOM    502  CA  THR A  65     -10.971   7.325  12.431  1.00  0.00           C  
ATOM    503  C   THR A  65     -11.656   8.478  11.703  1.00  0.00           C  
ATOM    504  CB  THR A  65     -11.918   6.757  13.505  1.00  0.00           C  
ATOM    505  O   THR A  65     -11.793   9.573  12.253  1.00  0.00           O  
ATOM    506  CG2 THR A  65     -13.247   6.327  12.893  1.00  0.00           C  
ATOM    507  OG1 THR A  65     -11.301   5.623  14.126  1.00  0.00           O  
ATOM    508  N   ILE A  66     -11.948   8.165  10.449  1.00  0.00           N  
ATOM    509  CA  ILE A  66     -12.809   9.052   9.674  1.00  0.00           C  
ATOM    510  C   ILE A  66     -14.248   8.543   9.717  1.00  0.00           C  
ATOM    511  CB  ILE A  66     -12.326   9.171   8.211  1.00  0.00           C  
ATOM    512  O   ILE A  66     -14.539   7.444   9.240  1.00  0.00           O  
ATOM    513  CG1 ILE A  66     -10.901   9.734   8.163  1.00  0.00           C  
ATOM    514  CG2 ILE A  66     -13.286  10.040   7.394  1.00  0.00           C  
ATOM    515  CD1 ILE A  66     -10.246   9.646   6.791  1.00  0.00           C  
ATOM    516  N   GLU A  67     -15.192   9.353  10.198  1.00  0.00           N  
ATOM    517  CA  GLU A  67     -16.537   8.894  10.532  1.00  0.00           C  
ATOM    518  C   GLU A  67     -17.410   8.786   9.285  1.00  0.00           C  
ATOM    519  CB  GLU A  67     -17.189   9.834  11.550  1.00  0.00           C  
ATOM    520  O   GLU A  67     -18.318   7.955   9.226  1.00  0.00           O  
ATOM    521  CG  GLU A  67     -16.509   9.833  12.911  1.00  0.00           C  
ATOM    522  CD  GLU A  67     -16.595   8.493  13.625  1.00  0.00           C  
ATOM    523  OE1 GLU A  67     -15.725   8.201  14.476  1.00  0.00           O  
ATOM    524  OE2 GLU A  67     -17.541   7.728  13.328  1.00  0.00           O  
ATOM    525  N   ASP A  68     -17.143   9.617   8.367  1.00  0.00           N  
ATOM    526  CA  ASP A  68     -17.969   9.626   7.163  1.00  0.00           C  
ATOM    527  C   ASP A  68     -17.108   9.524   5.906  1.00  0.00           C  
ATOM    528  CB  ASP A  68     -18.829  10.890   7.112  1.00  0.00           C  
ATOM    529  O   ASP A  68     -16.542  10.521   5.453  1.00  0.00           O  
ATOM    530  CG  ASP A  68     -19.875  10.851   6.011  1.00  0.00           C  
ATOM    531  OD1 ASP A  68     -19.857   9.912   5.186  1.00  0.00           O  
ATOM    532  OD2 ASP A  68     -20.722  11.769   5.967  1.00  0.00           O  
ATOM    533  N   THR A  69     -17.070   8.306   5.291  1.00  0.00           N  
ATOM    534  CA  THR A  69     -16.223   8.066   4.128  1.00  0.00           C  
ATOM    535  C   THR A  69     -16.778   8.781   2.898  1.00  0.00           C  
ATOM    536  CB  THR A  69     -16.091   6.561   3.833  1.00  0.00           C  
ATOM    537  O   THR A  69     -16.060   8.989   1.918  1.00  0.00           O  
ATOM    538  CG2 THR A  69     -15.295   5.854   4.926  1.00  0.00           C  
ATOM    539  OG1 THR A  69     -17.397   5.978   3.757  1.00  0.00           O  
ATOM    540  N   ARG A  70     -17.950   9.274   2.900  1.00  0.00           N  
ATOM    541  CA  ARG A  70     -18.540   9.986   1.771  1.00  0.00           C  
ATOM    542  C   ARG A  70     -17.927  11.374   1.619  1.00  0.00           C  
ATOM    543  CB  ARG A  70     -20.056  10.098   1.939  1.00  0.00           C  
ATOM    544  O   ARG A  70     -17.986  11.970   0.542  1.00  0.00           O  
ATOM    545  CG  ARG A  70     -20.787   8.769   1.836  1.00  0.00           C  
ATOM    546  CD  ARG A  70     -22.279   8.923   2.101  1.00  0.00           C  
ATOM    547  NE  ARG A  70     -22.540   9.380   3.462  1.00  0.00           N  
ATOM    548  NH1 ARG A  70     -24.835   9.471   3.213  1.00  0.00           N  
ATOM    549  NH2 ARG A  70     -23.871  10.042   5.213  1.00  0.00           N  
ATOM    550  CZ  ARG A  70     -23.748   9.630   3.960  1.00  0.00           C  
ATOM    551  N   LYS A  71     -17.410  11.834   2.671  1.00  0.00           N  
ATOM    552  CA  LYS A  71     -16.836  13.177   2.661  1.00  0.00           C  
ATOM    553  C   LYS A  71     -15.341  13.134   2.357  1.00  0.00           C  
ATOM    554  CB  LYS A  71     -17.079  13.875   4.000  1.00  0.00           C  
ATOM    555  O   LYS A  71     -14.691  14.177   2.264  1.00  0.00           O  
ATOM    556  CG  LYS A  71     -18.545  14.151   4.297  1.00  0.00           C  
ATOM    557  CD  LYS A  71     -18.717  14.908   5.608  1.00  0.00           C  
ATOM    558  CE  LYS A  71     -20.184  15.195   5.900  1.00  0.00           C  
ATOM    559  NZ  LYS A  71     -20.361  15.894   7.208  1.00  0.00           N  
ATOM    560  N   LEU A  72     -14.848  11.956   2.184  1.00  0.00           N  
ATOM    561  CA  LEU A  72     -13.419  11.775   1.952  1.00  0.00           C  
ATOM    562  C   LEU A  72     -13.050  12.143   0.519  1.00  0.00           C  
ATOM    563  CB  LEU A  72     -13.008  10.329   2.242  1.00  0.00           C  
ATOM    564  O   LEU A  72     -13.676  11.667  -0.430  1.00  0.00           O  
ATOM    565  CG  LEU A  72     -11.507  10.062   2.363  1.00  0.00           C  
ATOM    566  CD1 LEU A  72     -10.928  10.818   3.555  1.00  0.00           C  
ATOM    567  CD2 LEU A  72     -11.238   8.567   2.490  1.00  0.00           C  
ATOM    568  N   LYS A  73     -12.054  13.035   0.434  1.00  0.00           N  
ATOM    569  CA  LYS A  73     -11.562  13.404  -0.890  1.00  0.00           C  
ATOM    570  C   LYS A  73     -10.692  12.298  -1.481  1.00  0.00           C  
ATOM    571  CB  LYS A  73     -10.773  14.712  -0.824  1.00  0.00           C  
ATOM    572  O   LYS A  73      -9.726  11.859  -0.854  1.00  0.00           O  
ATOM    573  CG  LYS A  73     -11.624  15.933  -0.505  1.00  0.00           C  
ATOM    574  CD  LYS A  73     -10.795  17.210  -0.514  1.00  0.00           C  
ATOM    575  CE  LYS A  73     -11.639  18.428  -0.164  1.00  0.00           C  
ATOM    576  NZ  LYS A  73     -10.826  19.681  -0.153  1.00  0.00           N  
ATOM    577  N   GLN A  74     -11.142  11.859  -2.693  1.00  0.00           N  
ATOM    578  CA  GLN A  74     -10.424  10.777  -3.357  1.00  0.00           C  
ATOM    579  C   GLN A  74     -10.145  11.117  -4.818  1.00  0.00           C  
ATOM    580  CB  GLN A  74     -11.215   9.471  -3.265  1.00  0.00           C  
ATOM    581  O   GLN A  74     -10.933  11.815  -5.460  1.00  0.00           O  
ATOM    582  CG  GLN A  74     -11.746   9.171  -1.870  1.00  0.00           C  
ATOM    583  CD  GLN A  74     -12.747   8.031  -1.855  1.00  0.00           C  
ATOM    584  NE2 GLN A  74     -13.549   7.959  -0.798  1.00  0.00           N  
ATOM    585  OE1 GLN A  74     -12.801   7.222  -2.787  1.00  0.00           O  
ATOM    586  N   TYR A  75      -9.019  10.704  -5.208  1.00  0.00           N  
ATOM    587  CA  TYR A  75      -8.692  10.758  -6.628  1.00  0.00           C  
ATOM    588  C   TYR A  75      -8.459   9.360  -7.188  1.00  0.00           C  
ATOM    589  CB  TYR A  75      -7.452  11.626  -6.861  1.00  0.00           C  
ATOM    590  O   TYR A  75      -7.458   8.714  -6.868  1.00  0.00           O  
ATOM    591  CG  TYR A  75      -7.034  11.712  -8.309  1.00  0.00           C  
ATOM    592  CD1 TYR A  75      -5.878  11.077  -8.760  1.00  0.00           C  
ATOM    593  CD2 TYR A  75      -7.793  12.428  -9.229  1.00  0.00           C  
ATOM    594  CE1 TYR A  75      -5.488  11.155 -10.093  1.00  0.00           C  
ATOM    595  CE2 TYR A  75      -7.412  12.512 -10.564  1.00  0.00           C  
ATOM    596  OH  TYR A  75      -5.879  11.954 -12.307  1.00  0.00           O  
ATOM    597  CZ  TYR A  75      -6.261  11.873 -10.986  1.00  0.00           C  
ATOM    598  N   ILE A  76      -9.383   8.933  -8.072  1.00  0.00           N  
ATOM    599  CA  ILE A  76      -9.324   7.606  -8.675  1.00  0.00           C  
ATOM    600  C   ILE A  76      -8.466   7.650  -9.937  1.00  0.00           C  
ATOM    601  CB  ILE A  76     -10.736   7.073  -9.006  1.00  0.00           C  
ATOM    602  O   ILE A  76      -8.699   8.473 -10.826  1.00  0.00           O  
ATOM    603  CG1 ILE A  76     -11.595   7.012  -7.737  1.00  0.00           C  
ATOM    604  CG2 ILE A  76     -10.651   5.698  -9.676  1.00  0.00           C  
ATOM    605  CD1 ILE A  76     -13.082   6.826  -8.004  1.00  0.00           C  
ATOM    606  N   ILE A  77      -7.498   6.803  -9.937  1.00  0.00           N  
ATOM    607  CA  ILE A  77      -6.682   6.678 -11.139  1.00  0.00           C  
ATOM    608  C   ILE A  77      -7.406   5.810 -12.166  1.00  0.00           C  
ATOM    609  CB  ILE A  77      -5.292   6.083 -10.820  1.00  0.00           C  
ATOM    610  O   ILE A  77      -7.588   4.609 -11.955  1.00  0.00           O  
ATOM    611  CG1 ILE A  77      -4.593   6.912  -9.736  1.00  0.00           C  
ATOM    612  CG2 ILE A  77      -4.435   6.003 -12.086  1.00  0.00           C  
ATOM    613  CD1 ILE A  77      -3.188   6.432  -9.400  1.00  0.00           C  
ATOM    614  N   GLU A  78      -7.745   6.385 -13.213  1.00  0.00           N  
ATOM    615  CA  GLU A  78      -8.616   5.746 -14.195  1.00  0.00           C  
ATOM    616  C   GLU A  78      -7.966   4.493 -14.776  1.00  0.00           C  
ATOM    617  CB  GLU A  78      -8.970   6.724 -15.318  1.00  0.00           C  
ATOM    618  O   GLU A  78      -6.779   4.500 -15.109  1.00  0.00           O  
ATOM    619  CG  GLU A  78      -9.873   7.866 -14.876  1.00  0.00           C  
ATOM    620  CD  GLU A  78     -10.328   8.751 -16.026  1.00  0.00           C  
ATOM    621  OE1 GLU A  78     -11.137   9.678 -15.795  1.00  0.00           O  
ATOM    622  OE2 GLU A  78      -9.872   8.514 -17.167  1.00  0.00           O  
ATOM    623  N   GLY A  79      -8.760   3.439 -14.862  1.00  0.00           N  
ATOM    624  CA  GLY A  79      -8.358   2.206 -15.520  1.00  0.00           C  
ATOM    625  C   GLY A  79      -7.497   1.315 -14.644  1.00  0.00           C  
ATOM    626  O   GLY A  79      -6.955   0.312 -15.113  1.00  0.00           O  
ATOM    627  N   ARG A  80      -7.389   1.749 -13.342  1.00  0.00           N  
ATOM    628  CA  ARG A  80      -6.510   1.021 -12.432  1.00  0.00           C  
ATOM    629  C   ARG A  80      -7.167   0.833 -11.069  1.00  0.00           C  
ATOM    630  CB  ARG A  80      -5.175   1.753 -12.274  1.00  0.00           C  
ATOM    631  O   ARG A  80      -8.023   1.626 -10.672  1.00  0.00           O  
ATOM    632  CG  ARG A  80      -4.422   1.950 -13.579  1.00  0.00           C  
ATOM    633  CD  ARG A  80      -3.209   2.852 -13.400  1.00  0.00           C  
ATOM    634  NE  ARG A  80      -2.537   3.111 -14.671  1.00  0.00           N  
ATOM    635  NH1 ARG A  80      -0.963   1.440 -14.416  1.00  0.00           N  
ATOM    636  NH2 ARG A  80      -0.953   2.754 -16.294  1.00  0.00           N  
ATOM    637  CZ  ARG A  80      -1.486   2.435 -15.124  1.00  0.00           C  
ATOM    638  N   ASP A  81      -6.826  -0.236 -10.399  1.00  0.00           N  
ATOM    639  CA  ASP A  81      -7.227  -0.441  -9.011  1.00  0.00           C  
ATOM    640  C   ASP A  81      -6.337   0.354  -8.058  1.00  0.00           C  
ATOM    641  CB  ASP A  81      -7.184  -1.928  -8.654  1.00  0.00           C  
ATOM    642  O   ASP A  81      -5.584  -0.227  -7.274  1.00  0.00           O  
ATOM    643  CG  ASP A  81      -7.800  -2.231  -7.299  1.00  0.00           C  
ATOM    644  OD1 ASP A  81      -8.611  -1.420  -6.803  1.00  0.00           O  
ATOM    645  OD2 ASP A  81      -7.469  -3.289  -6.722  1.00  0.00           O  
ATOM    646  N   LEU A  82      -6.370   1.684  -8.258  1.00  0.00           N  
ATOM    647  CA  LEU A  82      -5.542   2.630  -7.517  1.00  0.00           C  
ATOM    648  C   LEU A  82      -6.322   3.900  -7.196  1.00  0.00           C  
ATOM    649  CB  LEU A  82      -4.282   2.978  -8.315  1.00  0.00           C  
ATOM    650  O   LEU A  82      -7.010   4.446  -8.061  1.00  0.00           O  
ATOM    651  CG  LEU A  82      -3.166   3.686  -7.545  1.00  0.00           C  
ATOM    652  CD1 LEU A  82      -2.588   2.760  -6.479  1.00  0.00           C  
ATOM    653  CD2 LEU A  82      -2.075   4.159  -8.499  1.00  0.00           C  
ATOM    654  N   VAL A  83      -6.168   4.350  -5.936  1.00  0.00           N  
ATOM    655  CA  VAL A  83      -6.836   5.577  -5.514  1.00  0.00           C  
ATOM    656  C   VAL A  83      -5.919   6.372  -4.587  1.00  0.00           C  
ATOM    657  CB  VAL A  83      -8.178   5.279  -4.808  1.00  0.00           C  
ATOM    658  O   VAL A  83      -5.135   5.791  -3.831  1.00  0.00           O  
ATOM    659  CG1 VAL A  83      -7.948   4.483  -3.525  1.00  0.00           C  
ATOM    660  CG2 VAL A  83      -8.923   6.578  -4.508  1.00  0.00           C  
ATOM    661  N   ILE A  84      -5.934   7.697  -4.697  1.00  0.00           N  
ATOM    662  CA  ILE A  84      -5.272   8.615  -3.776  1.00  0.00           C  
ATOM    663  C   ILE A  84      -6.308   9.263  -2.860  1.00  0.00           C  
ATOM    664  CB  ILE A  84      -4.474   9.699  -4.534  1.00  0.00           C  
ATOM    665  O   ILE A  84      -7.264   9.882  -3.334  1.00  0.00           O  
ATOM    666  CG1 ILE A  84      -3.455   9.050  -5.478  1.00  0.00           C  
ATOM    667  CG2 ILE A  84      -3.783  10.648  -3.550  1.00  0.00           C  
ATOM    668  CD1 ILE A  84      -2.777  10.030  -6.426  1.00  0.00           C  
ATOM    669  N   ILE A  85      -6.081   9.098  -1.590  1.00  0.00           N  
ATOM    670  CA  ILE A  85      -6.984   9.674  -0.601  1.00  0.00           C  
ATOM    671  C   ILE A  85      -6.310  10.861   0.084  1.00  0.00           C  
ATOM    672  CB  ILE A  85      -7.418   8.625   0.448  1.00  0.00           C  
ATOM    673  O   ILE A  85      -5.186  10.744   0.578  1.00  0.00           O  
ATOM    674  CG1 ILE A  85      -8.039   7.405  -0.242  1.00  0.00           C  
ATOM    675  CG2 ILE A  85      -8.393   9.241   1.456  1.00  0.00           C  
ATOM    676  CD1 ILE A  85      -8.244   6.211   0.680  1.00  0.00           C  
ATOM    677  N   GLU A  86      -7.046  11.909   0.071  1.00  0.00           N  
ATOM    678  CA  GLU A  86      -6.547  13.058   0.819  1.00  0.00           C  
ATOM    679  C   GLU A  86      -6.985  12.999   2.279  1.00  0.00           C  
ATOM    680  CB  GLU A  86      -7.024  14.365   0.179  1.00  0.00           C  
ATOM    681  O   GLU A  86      -8.181  12.962   2.573  1.00  0.00           O  
ATOM    682  CG  GLU A  86      -6.416  15.613   0.803  1.00  0.00           C  
ATOM    683  CD  GLU A  86      -6.897  16.902   0.156  1.00  0.00           C  
ATOM    684  OE1 GLU A  86      -6.220  17.945   0.304  1.00  0.00           O  
ATOM    685  OE2 GLU A  86      -7.960  16.869  -0.503  1.00  0.00           O  
ATOM    686  N   MET A  87      -5.929  13.090   3.146  1.00  0.00           N  
ATOM    687  CA  MET A  87      -6.218  13.004   4.575  1.00  0.00           C  
ATOM    688  C   MET A  87      -6.620  14.366   5.131  1.00  0.00           C  
ATOM    689  CB  MET A  87      -5.007  12.464   5.338  1.00  0.00           C  
ATOM    690  O   MET A  87      -6.135  15.399   4.666  1.00  0.00           O  
ATOM    691  CG  MET A  87      -4.644  11.033   4.977  1.00  0.00           C  
ATOM    692  SD  MET A  87      -6.010   9.855   5.314  1.00  0.00           S  
ATOM    693  CE  MET A  87      -6.747   9.739   3.660  1.00  0.00           C  
ATOM    694  N   PRO A  88      -7.576  14.340   6.124  1.00  0.00           N  
ATOM    695  CA  PRO A  88      -7.911  15.591   6.807  1.00  0.00           C  
ATOM    696  C   PRO A  88      -6.709  16.223   7.506  1.00  0.00           C  
ATOM    697  CB  PRO A  88      -8.972  15.164   7.825  1.00  0.00           C  
ATOM    698  O   PRO A  88      -5.743  15.527   7.830  1.00  0.00           O  
ATOM    699  CG  PRO A  88      -9.505  13.870   7.300  1.00  0.00           C  
ATOM    700  CD  PRO A  88      -8.404  13.163   6.565  1.00  0.00           C  
ATOM    701  N   ASP A  89      -6.777  17.452   7.782  1.00  0.00           N  
ATOM    702  CA  ASP A  89      -5.667  18.233   8.317  1.00  0.00           C  
ATOM    703  C   ASP A  89      -5.336  17.809   9.747  1.00  0.00           C  
ATOM    704  CB  ASP A  89      -5.991  19.728   8.274  1.00  0.00           C  
ATOM    705  O   ASP A  89      -4.224  18.040  10.226  1.00  0.00           O  
ATOM    706  CG  ASP A  89      -5.978  20.297   6.866  1.00  0.00           C  
ATOM    707  OD1 ASP A  89      -5.364  19.683   5.966  1.00  0.00           O  
ATOM    708  OD2 ASP A  89      -6.584  21.369   6.655  1.00  0.00           O  
ATOM    709  N   ASP A  90      -6.265  17.156  10.388  1.00  0.00           N  
ATOM    710  CA  ASP A  90      -6.040  16.773  11.779  1.00  0.00           C  
ATOM    711  C   ASP A  90      -5.274  15.456  11.869  1.00  0.00           C  
ATOM    712  CB  ASP A  90      -7.371  16.659  12.526  1.00  0.00           C  
ATOM    713  O   ASP A  90      -5.040  14.941  12.965  1.00  0.00           O  
ATOM    714  CG  ASP A  90      -8.317  15.649  11.902  1.00  0.00           C  
ATOM    715  OD1 ASP A  90      -8.121  15.276  10.725  1.00  0.00           O  
ATOM    716  OD2 ASP A  90      -9.269  15.224  12.592  1.00  0.00           O  
ATOM    717  N   ILE A  91      -4.965  14.874  10.798  1.00  0.00           N  
ATOM    718  CA  ILE A  91      -4.113  13.692  10.728  1.00  0.00           C  
ATOM    719  C   ILE A  91      -2.721  14.087  10.240  1.00  0.00           C  
ATOM    720  CB  ILE A  91      -4.719  12.613   9.803  1.00  0.00           C  
ATOM    721  O   ILE A  91      -2.582  14.735   9.200  1.00  0.00           O  
ATOM    722  CG1 ILE A  91      -6.094  12.177  10.320  1.00  0.00           C  
ATOM    723  CG2 ILE A  91      -3.774  11.414   9.681  1.00  0.00           C  
ATOM    724  CD1 ILE A  91      -6.813  11.189   9.412  1.00  0.00           C  
ATOM    725  N   PRO A  92      -1.691  13.713  11.084  1.00  0.00           N  
ATOM    726  CA  PRO A  92      -0.337  14.123  10.704  1.00  0.00           C  
ATOM    727  C   PRO A  92       0.083  13.581   9.340  1.00  0.00           C  
ATOM    728  CB  PRO A  92       0.535  13.535  11.817  1.00  0.00           C  
ATOM    729  O   PRO A  92      -0.249  12.444   8.994  1.00  0.00           O  
ATOM    730  CG  PRO A  92      -0.415  13.248  12.935  1.00  0.00           C  
ATOM    731  CD  PRO A  92      -1.782  13.025  12.354  1.00  0.00           C  
ATOM    732  N   PRO A  93       0.773  14.473   8.610  1.00  0.00           N  
ATOM    733  CA  PRO A  93       1.231  14.011   7.297  1.00  0.00           C  
ATOM    734  C   PRO A  93       2.373  13.002   7.392  1.00  0.00           C  
ATOM    735  CB  PRO A  93       1.695  15.299   6.612  1.00  0.00           C  
ATOM    736  O   PRO A  93       3.047  12.922   8.422  1.00  0.00           O  
ATOM    737  CG  PRO A  93       2.127  16.192   7.731  1.00  0.00           C  
ATOM    738  CD  PRO A  93       1.236  15.940   8.913  1.00  0.00           C  
ATOM    739  N   PHE A  94       2.599  12.236   6.297  1.00  0.00           N  
ATOM    740  CA  PHE A  94       3.688  11.277   6.159  1.00  0.00           C  
ATOM    741  C   PHE A  94       4.896  11.921   5.489  1.00  0.00           C  
ATOM    742  CB  PHE A  94       3.231  10.055   5.356  1.00  0.00           C  
ATOM    743  O   PHE A  94       4.775  12.976   4.863  1.00  0.00           O  
ATOM    744  CG  PHE A  94       2.078   9.316   5.978  1.00  0.00           C  
ATOM    745  CD1 PHE A  94       2.301   8.271   6.866  1.00  0.00           C  
ATOM    746  CD2 PHE A  94       0.768   9.667   5.675  1.00  0.00           C  
ATOM    747  CE1 PHE A  94       1.235   7.585   7.443  1.00  0.00           C  
ATOM    748  CE2 PHE A  94      -0.302   8.987   6.249  1.00  0.00           C  
ATOM    749  CZ  PHE A  94      -0.066   7.945   7.131  1.00  0.00           C  
ATOM    750  N   ASP A  95       6.051  11.366   5.598  1.00  0.00           N  
ATOM    751  CA  ASP A  95       7.240  11.775   4.858  1.00  0.00           C  
ATOM    752  C   ASP A  95       7.050  11.571   3.357  1.00  0.00           C  
ATOM    753  CB  ASP A  95       8.467  11.000   5.343  1.00  0.00           C  
ATOM    754  O   ASP A  95       6.341  10.654   2.935  1.00  0.00           O  
ATOM    755  CG  ASP A  95       9.759  11.474   4.701  1.00  0.00           C  
ATOM    756  OD1 ASP A  95       9.998  11.167   3.513  1.00  0.00           O  
ATOM    757  OD2 ASP A  95      10.547  12.157   5.390  1.00  0.00           O  
ATOM    758  N   THR A  96       7.684  12.371   2.527  1.00  0.00           N  
ATOM    759  CA  THR A  96       7.460  12.342   1.086  1.00  0.00           C  
ATOM    760  C   THR A  96       8.703  11.844   0.355  1.00  0.00           C  
ATOM    761  CB  THR A  96       7.071  13.734   0.552  1.00  0.00           C  
ATOM    762  O   THR A  96       8.964  12.245  -0.781  1.00  0.00           O  
ATOM    763  CG2 THR A  96       5.761  14.213   1.170  1.00  0.00           C  
ATOM    764  OG1 THR A  96       8.108  14.669   0.873  1.00  0.00           O  
ATOM    765  N   THR A  97       9.526  10.988   0.947  1.00  0.00           N  
ATOM    766  CA  THR A  97      10.818  10.613   0.382  1.00  0.00           C  
ATOM    767  C   THR A  97      10.684   9.374  -0.499  1.00  0.00           C  
ATOM    768  CB  THR A  97      11.856  10.350   1.489  1.00  0.00           C  
ATOM    769  O   THR A  97      11.650   8.954  -1.138  1.00  0.00           O  
ATOM    770  CG2 THR A  97      12.174  11.626   2.260  1.00  0.00           C  
ATOM    771  OG1 THR A  97      11.338   9.371   2.398  1.00  0.00           O  
ATOM    772  N   LEU A  98       9.443   8.762  -0.483  1.00  0.00           N  
ATOM    773  CA  LEU A  98       9.242   7.567  -1.296  1.00  0.00           C  
ATOM    774  C   LEU A  98       9.351   7.895  -2.781  1.00  0.00           C  
ATOM    775  CB  LEU A  98       7.878   6.939  -0.998  1.00  0.00           C  
ATOM    776  O   LEU A  98       9.019   9.005  -3.202  1.00  0.00           O  
ATOM    777  CG  LEU A  98       7.646   6.472   0.440  1.00  0.00           C  
ATOM    778  CD1 LEU A  98       6.220   5.959   0.607  1.00  0.00           C  
ATOM    779  CD2 LEU A  98       8.655   5.395   0.822  1.00  0.00           C  
ATOM    780  N   LYS A  99       9.841   6.937  -3.513  1.00  0.00           N  
ATOM    781  CA  LYS A  99       9.946   7.064  -4.964  1.00  0.00           C  
ATOM    782  C   LYS A  99       9.026   6.074  -5.671  1.00  0.00           C  
ATOM    783  CB  LYS A  99      11.391   6.853  -5.418  1.00  0.00           C  
ATOM    784  O   LYS A  99       8.922   4.915  -5.263  1.00  0.00           O  
ATOM    785  CG  LYS A  99      12.389   7.804  -4.772  1.00  0.00           C  
ATOM    786  CD  LYS A  99      12.156   9.243  -5.215  1.00  0.00           C  
ATOM    787  CE  LYS A  99      13.187  10.187  -4.613  1.00  0.00           C  
ATOM    788  NZ  LYS A  99      12.866  11.617  -4.904  1.00  0.00           N  
ATOM    789  N   PHE A 100       8.359   6.618  -6.753  1.00  0.00           N  
ATOM    790  CA  PHE A 100       7.419   5.811  -7.523  1.00  0.00           C  
ATOM    791  C   PHE A 100       7.801   5.795  -8.999  1.00  0.00           C  
ATOM    792  CB  PHE A 100       5.991   6.340  -7.356  1.00  0.00           C  
ATOM    793  O   PHE A 100       8.226   6.815  -9.546  1.00  0.00           O  
ATOM    794  CG  PHE A 100       5.527   6.393  -5.926  1.00  0.00           C  
ATOM    795  CD1 PHE A 100       4.816   5.335  -5.372  1.00  0.00           C  
ATOM    796  CD2 PHE A 100       5.801   7.501  -5.135  1.00  0.00           C  
ATOM    797  CE1 PHE A 100       4.385   5.381  -4.048  1.00  0.00           C  
ATOM    798  CE2 PHE A 100       5.374   7.554  -3.811  1.00  0.00           C  
ATOM    799  CZ  PHE A 100       4.665   6.493  -3.270  1.00  0.00           C  
ATOM    800  N   ARG A 101       7.667   4.642  -9.582  1.00  0.00           N  
ATOM    801  CA  ARG A 101       7.820   4.541 -11.030  1.00  0.00           C  
ATOM    802  C   ARG A 101       7.130   3.291 -11.567  1.00  0.00           C  
ATOM    803  CB  ARG A 101       9.300   4.529 -11.415  1.00  0.00           C  
ATOM    804  O   ARG A 101       6.694   2.436 -10.795  1.00  0.00           O  
ATOM    805  CG  ARG A 101      10.057   3.308 -10.916  1.00  0.00           C  
ATOM    806  CD  ARG A 101      11.415   3.172 -11.590  1.00  0.00           C  
ATOM    807  NE  ARG A 101      12.181   2.057 -11.040  1.00  0.00           N  
ATOM    808  NH1 ARG A 101      11.042   0.426 -12.214  1.00  0.00           N  
ATOM    809  NH2 ARG A 101      12.741  -0.156 -10.788  1.00  0.00           N  
ATOM    810  CZ  ARG A 101      11.986   0.778 -11.349  1.00  0.00           C  
ATOM    811  N   GLU A 102       7.059   3.262 -12.867  1.00  0.00           N  
ATOM    812  CA  GLU A 102       6.493   2.073 -13.497  1.00  0.00           C  
ATOM    813  C   GLU A 102       7.431   0.877 -13.360  1.00  0.00           C  
ATOM    814  CB  GLU A 102       6.192   2.338 -14.974  1.00  0.00           C  
ATOM    815  O   GLU A 102       8.652   1.041 -13.311  1.00  0.00           O  
ATOM    816  CG  GLU A 102       5.042   3.309 -15.202  1.00  0.00           C  
ATOM    817  CD  GLU A 102       4.722   3.525 -16.673  1.00  0.00           C  
ATOM    818  OE1 GLU A 102       3.671   3.033 -17.144  1.00  0.00           O  
ATOM    819  OE2 GLU A 102       5.529   4.190 -17.360  1.00  0.00           O  
ATOM    820  N   PRO A 103       6.775  -0.366 -13.340  1.00  0.00           N  
ATOM    821  CA  PRO A 103       7.636  -1.551 -13.347  1.00  0.00           C  
ATOM    822  C   PRO A 103       8.306  -1.785 -14.700  1.00  0.00           C  
ATOM    823  CB  PRO A 103       6.672  -2.690 -13.010  1.00  0.00           C  
ATOM    824  O   PRO A 103       7.821  -1.299 -15.725  1.00  0.00           O  
ATOM    825  CG  PRO A 103       5.350  -2.243 -13.545  1.00  0.00           C  
ATOM    826  CD  PRO A 103       5.257  -0.751 -13.399  1.00  0.00           C  
ATOM    827  N   VAL A 104       9.429  -2.507 -14.627  1.00  0.00           N  
ATOM    828  CA  VAL A 104      10.163  -2.927 -15.817  1.00  0.00           C  
ATOM    829  C   VAL A 104      10.014  -4.434 -16.012  1.00  0.00           C  
ATOM    830  CB  VAL A 104      11.658  -2.546 -15.726  1.00  0.00           C  
ATOM    831  O   VAL A 104      10.128  -5.204 -15.055  1.00  0.00           O  
ATOM    832  CG1 VAL A 104      12.411  -3.015 -16.969  1.00  0.00           C  
ATOM    833  CG2 VAL A 104      11.813  -1.038 -15.540  1.00  0.00           C  
ATOM    834  N   ASP A 105       9.725  -4.848 -17.219  1.00  0.00           N  
ATOM    835  CA  ASP A 105       9.559  -6.259 -17.553  1.00  0.00           C  
ATOM    836  C   ASP A 105      10.775  -7.074 -17.119  1.00  0.00           C  
ATOM    837  CB  ASP A 105       9.319  -6.431 -19.055  1.00  0.00           C  
ATOM    838  O   ASP A 105      11.900  -6.792 -17.539  1.00  0.00           O  
ATOM    839  CG  ASP A 105       8.938  -7.851 -19.436  1.00  0.00           C  
ATOM    840  OD1 ASP A 105       8.958  -8.744 -18.561  1.00  0.00           O  
ATOM    841  OD2 ASP A 105       8.618  -8.080 -20.622  1.00  0.00           O  
ATOM    842  N   GLY A 106      10.539  -8.077 -16.270  1.00  0.00           N  
ATOM    843  CA  GLY A 106      11.587  -8.996 -15.854  1.00  0.00           C  
ATOM    844  C   GLY A 106      12.388  -8.491 -14.669  1.00  0.00           C  
ATOM    845  O   GLY A 106      13.425  -9.062 -14.325  1.00  0.00           O  
ATOM    846  N   GLU A 107      11.933  -7.388 -14.028  1.00  0.00           N  
ATOM    847  CA  GLU A 107      12.709  -6.890 -12.896  1.00  0.00           C  
ATOM    848  C   GLU A 107      12.347  -7.630 -11.611  1.00  0.00           C  
ATOM    849  CB  GLU A 107      12.492  -5.385 -12.716  1.00  0.00           C  
ATOM    850  O   GLU A 107      11.275  -8.231 -11.516  1.00  0.00           O  
ATOM    851  CG  GLU A 107      11.087  -5.016 -12.264  1.00  0.00           C  
ATOM    852  CD  GLU A 107      10.911  -3.528 -12.007  1.00  0.00           C  
ATOM    853  OE1 GLU A 107       9.900  -2.948 -12.464  1.00  0.00           O  
ATOM    854  OE2 GLU A 107      11.793  -2.936 -11.344  1.00  0.00           O  
ATOM    855  N   ARG A 108      13.343  -7.614 -10.680  1.00  0.00           N  
ATOM    856  CA  ARG A 108      13.158  -8.264  -9.386  1.00  0.00           C  
ATOM    857  C   ARG A 108      12.459  -7.333  -8.402  1.00  0.00           C  
ATOM    858  CB  ARG A 108      14.504  -8.716  -8.815  1.00  0.00           C  
ATOM    859  O   ARG A 108      12.829  -6.164  -8.274  1.00  0.00           O  
ATOM    860  CG  ARG A 108      15.205  -9.772  -9.653  1.00  0.00           C  
ATOM    861  CD  ARG A 108      16.413 -10.355  -8.932  1.00  0.00           C  
ATOM    862  NE  ARG A 108      17.425  -9.336  -8.666  1.00  0.00           N  
ATOM    863  NH1 ARG A 108      18.867 -10.040 -10.327  1.00  0.00           N  
ATOM    864  NH2 ARG A 108      19.417  -8.247  -9.009  1.00  0.00           N  
ATOM    865  CZ  ARG A 108      18.567  -9.210  -9.334  1.00  0.00           C  
ATOM    866  N   ILE A 109      11.465  -7.930  -7.701  1.00  0.00           N  
ATOM    867  CA  ILE A 109      10.670  -7.124  -6.781  1.00  0.00           C  
ATOM    868  C   ILE A 109      10.509  -7.863  -5.455  1.00  0.00           C  
ATOM    869  CB  ILE A 109       9.285  -6.785  -7.378  1.00  0.00           C  
ATOM    870  O   ILE A 109      10.704  -9.079  -5.387  1.00  0.00           O  
ATOM    871  CG1 ILE A 109       8.520  -8.071  -7.713  1.00  0.00           C  
ATOM    872  CG2 ILE A 109       9.433  -5.897  -8.617  1.00  0.00           C  
ATOM    873  CD1 ILE A 109       7.060  -7.843  -8.082  1.00  0.00           C  
ATOM    874  N   VAL A 110      10.250  -7.061  -4.431  1.00  0.00           N  
ATOM    875  CA  VAL A 110       9.872  -7.616  -3.135  1.00  0.00           C  
ATOM    876  C   VAL A 110       8.569  -6.977  -2.660  1.00  0.00           C  
ATOM    877  CB  VAL A 110      10.983  -7.406  -2.082  1.00  0.00           C  
ATOM    878  O   VAL A 110       8.226  -5.868  -3.075  1.00  0.00           O  
ATOM    879  CG1 VAL A 110      12.235  -8.199  -2.453  1.00  0.00           C  
ATOM    880  CG2 VAL A 110      11.310  -5.921  -1.940  1.00  0.00           C  
ATOM    881  N   LEU A 111       7.853  -7.709  -1.841  1.00  0.00           N  
ATOM    882  CA  LEU A 111       6.673  -7.195  -1.154  1.00  0.00           C  
ATOM    883  C   LEU A 111       7.030  -6.701   0.244  1.00  0.00           C  
ATOM    884  CB  LEU A 111       5.591  -8.275  -1.065  1.00  0.00           C  
ATOM    885  O   LEU A 111       7.589  -7.451   1.048  1.00  0.00           O  
ATOM    886  CG  LEU A 111       4.267  -7.856  -0.425  1.00  0.00           C  
ATOM    887  CD1 LEU A 111       3.534  -6.865  -1.323  1.00  0.00           C  
ATOM    888  CD2 LEU A 111       3.397  -9.078  -0.148  1.00  0.00           C  
ATOM    889  N   VAL A 112       6.759  -5.445   0.456  1.00  0.00           N  
ATOM    890  CA  VAL A 112       7.120  -4.841   1.734  1.00  0.00           C  
ATOM    891  C   VAL A 112       5.859  -4.558   2.547  1.00  0.00           C  
ATOM    892  CB  VAL A 112       7.932  -3.541   1.538  1.00  0.00           C  
ATOM    893  O   VAL A 112       4.891  -3.998   2.028  1.00  0.00           O  
ATOM    894  CG1 VAL A 112       8.352  -2.958   2.886  1.00  0.00           C  
ATOM    895  CG2 VAL A 112       9.154  -3.803   0.661  1.00  0.00           C  
ATOM    896  N   GLY A 113       5.884  -4.977   3.798  1.00  0.00           N  
ATOM    897  CA  GLY A 113       4.760  -4.743   4.691  1.00  0.00           C  
ATOM    898  C   GLY A 113       5.185  -4.393   6.104  1.00  0.00           C  
ATOM    899  O   GLY A 113       6.373  -4.207   6.373  1.00  0.00           O  
ATOM    900  N   ARG A 114       4.123  -4.203   6.880  1.00  0.00           N  
ATOM    901  CA  ARG A 114       4.252  -4.028   8.323  1.00  0.00           C  
ATOM    902  C   ARG A 114       3.194  -4.834   9.069  1.00  0.00           C  
ATOM    903  CB  ARG A 114       4.144  -2.548   8.697  1.00  0.00           C  
ATOM    904  O   ARG A 114       2.011  -4.780   8.728  1.00  0.00           O  
ATOM    905  CG  ARG A 114       4.528  -2.248  10.138  1.00  0.00           C  
ATOM    906  CD  ARG A 114       4.897  -0.783  10.329  1.00  0.00           C  
ATOM    907  NE  ARG A 114       6.328  -0.559  10.146  1.00  0.00           N  
ATOM    908  NH1 ARG A 114       6.252   1.692  10.658  1.00  0.00           N  
ATOM    909  NH2 ARG A 114       8.246   0.703  10.114  1.00  0.00           N  
ATOM    910  CZ  ARG A 114       6.939   0.611  10.306  1.00  0.00           C  
ATOM    911  N   ASP A 115       3.676  -5.546  10.047  1.00  0.00           N  
ATOM    912  CA  ASP A 115       2.774  -6.369  10.847  1.00  0.00           C  
ATOM    913  C   ASP A 115       2.242  -5.591  12.049  1.00  0.00           C  
ATOM    914  CB  ASP A 115       3.483  -7.642  11.317  1.00  0.00           C  
ATOM    915  O   ASP A 115       2.970  -5.355  13.014  1.00  0.00           O  
ATOM    916  CG  ASP A 115       2.560  -8.597  12.053  1.00  0.00           C  
ATOM    917  OD1 ASP A 115       1.368  -8.271  12.240  1.00  0.00           O  
ATOM    918  OD2 ASP A 115       3.030  -9.685  12.452  1.00  0.00           O  
ATOM    919  N   PHE A 116       0.882  -5.254  11.966  1.00  0.00           N  
ATOM    920  CA  PHE A 116       0.267  -4.448  13.014  1.00  0.00           C  
ATOM    921  C   PHE A 116      -0.362  -5.336  14.081  1.00  0.00           C  
ATOM    922  CB  PHE A 116      -0.788  -3.508  12.423  1.00  0.00           C  
ATOM    923  O   PHE A 116      -1.023  -4.841  14.997  1.00  0.00           O  
ATOM    924  CG  PHE A 116      -0.208  -2.347  11.661  1.00  0.00           C  
ATOM    925  CD1 PHE A 116       0.192  -1.193  12.324  1.00  0.00           C  
ATOM    926  CD2 PHE A 116      -0.064  -2.410  10.281  1.00  0.00           C  
ATOM    927  CE1 PHE A 116       0.729  -0.117  11.621  1.00  0.00           C  
ATOM    928  CE2 PHE A 116       0.472  -1.338   9.572  1.00  0.00           C  
ATOM    929  CZ  PHE A 116       0.867  -0.193  10.244  1.00  0.00           C  
ATOM    930  N   SER A 117      -0.206  -6.657  14.003  1.00  0.00           N  
ATOM    931  CA  SER A 117      -0.798  -7.580  14.966  1.00  0.00           C  
ATOM    932  C   SER A 117       0.025  -7.642  16.249  1.00  0.00           C  
ATOM    933  CB  SER A 117      -0.921  -8.980  14.362  1.00  0.00           C  
ATOM    934  O   SER A 117      -0.495  -7.995  17.309  1.00  0.00           O  
ATOM    935  OG  SER A 117       0.359  -9.533  14.110  1.00  0.00           O  
ATOM    936  N   ALA A 118       1.233  -7.217  16.130  1.00  0.00           N  
ATOM    937  CA  ALA A 118       2.127  -7.267  17.284  1.00  0.00           C  
ATOM    938  C   ALA A 118       2.023  -5.991  18.114  1.00  0.00           C  
ATOM    939  CB  ALA A 118       3.568  -7.487  16.831  1.00  0.00           C  
ATOM    940  O   ALA A 118       1.530  -4.968  17.633  1.00  0.00           O  
ATOM    941  N   LYS A 119       2.288  -6.104  19.396  1.00  0.00           N  
ATOM    942  CA  LYS A 119       2.305  -4.933  20.268  1.00  0.00           C  
ATOM    943  C   LYS A 119       3.110  -3.795  19.646  1.00  0.00           C  
ATOM    944  CB  LYS A 119       2.880  -5.293  21.639  1.00  0.00           C  
ATOM    945  O   LYS A 119       2.694  -2.636  19.693  1.00  0.00           O  
ATOM    946  CG  LYS A 119       2.786  -4.171  22.663  1.00  0.00           C  
ATOM    947  CD  LYS A 119       3.330  -4.605  24.019  1.00  0.00           C  
ATOM    948  CE  LYS A 119       3.306  -3.461  25.024  1.00  0.00           C  
ATOM    949  NZ  LYS A 119       3.920  -3.855  26.327  1.00  0.00           N  
ATOM    950  N   THR A 120       4.224  -4.208  19.055  1.00  0.00           N  
ATOM    951  CA  THR A 120       5.050  -3.268  18.305  1.00  0.00           C  
ATOM    952  C   THR A 120       5.087  -3.642  16.826  1.00  0.00           C  
ATOM    953  CB  THR A 120       6.485  -3.219  18.861  1.00  0.00           C  
ATOM    954  O   THR A 120       5.587  -4.709  16.462  1.00  0.00           O  
ATOM    955  CG2 THR A 120       7.318  -2.164  18.140  1.00  0.00           C  
ATOM    956  OG1 THR A 120       6.439  -2.902  20.258  1.00  0.00           O  
ATOM    957  N   PRO A 121       4.502  -2.769  16.035  1.00  0.00           N  
ATOM    958  CA  PRO A 121       4.499  -3.088  14.605  1.00  0.00           C  
ATOM    959  C   PRO A 121       5.903  -3.303  14.046  1.00  0.00           C  
ATOM    960  CB  PRO A 121       3.841  -1.860  13.971  1.00  0.00           C  
ATOM    961  O   PRO A 121       6.830  -2.568  14.395  1.00  0.00           O  
ATOM    962  CG  PRO A 121       2.997  -1.275  15.058  1.00  0.00           C  
ATOM    963  CD  PRO A 121       3.693  -1.491  16.371  1.00  0.00           C  
ATOM    964  N   LYS A 122       6.062  -4.391  13.231  1.00  0.00           N  
ATOM    965  CA  LYS A 122       7.361  -4.754  12.673  1.00  0.00           C  
ATOM    966  C   LYS A 122       7.307  -4.813  11.149  1.00  0.00           C  
ATOM    967  CB  LYS A 122       7.829  -6.098  13.232  1.00  0.00           C  
ATOM    968  O   LYS A 122       6.306  -5.245  10.574  1.00  0.00           O  
ATOM    969  CG  LYS A 122       8.017  -6.108  14.742  1.00  0.00           C  
ATOM    970  CD  LYS A 122       8.469  -7.475  15.240  1.00  0.00           C  
ATOM    971  CE  LYS A 122       8.611  -7.500  16.756  1.00  0.00           C  
ATOM    972  NZ  LYS A 122       9.089  -8.827  17.246  1.00  0.00           N  
ATOM    973  N   PRO A 123       8.453  -4.388  10.590  1.00  0.00           N  
ATOM    974  CA  PRO A 123       8.524  -4.532   9.134  1.00  0.00           C  
ATOM    975  C   PRO A 123       8.607  -5.990   8.689  1.00  0.00           C  
ATOM    976  CB  PRO A 123       9.802  -3.775   8.766  1.00  0.00           C  
ATOM    977  O   PRO A 123       9.226  -6.813   9.368  1.00  0.00           O  
ATOM    978  CG  PRO A 123      10.635  -3.806  10.007  1.00  0.00           C  
ATOM    979  CD  PRO A 123       9.718  -3.871  11.195  1.00  0.00           C  
ATOM    980  N   VAL A 124       7.981  -6.334   7.609  1.00  0.00           N  
ATOM    981  CA  VAL A 124       8.056  -7.656   6.996  1.00  0.00           C  
ATOM    982  C   VAL A 124       8.326  -7.516   5.499  1.00  0.00           C  
ATOM    983  CB  VAL A 124       6.761  -8.465   7.230  1.00  0.00           C  
ATOM    984  O   VAL A 124       7.802  -6.609   4.849  1.00  0.00           O  
ATOM    985  CG1 VAL A 124       6.574  -8.766   8.716  1.00  0.00           C  
ATOM    986  CG2 VAL A 124       5.553  -7.710   6.679  1.00  0.00           C  
ATOM    987  N   VAL A 125       9.201  -8.410   5.021  1.00  0.00           N  
ATOM    988  CA  VAL A 125       9.555  -8.364   3.606  1.00  0.00           C  
ATOM    989  C   VAL A 125       9.534  -9.774   3.021  1.00  0.00           C  
ATOM    990  CB  VAL A 125      10.942  -7.717   3.389  1.00  0.00           C  
ATOM    991  O   VAL A 125       9.948 -10.732   3.679  1.00  0.00           O  
ATOM    992  CG1 VAL A 125      11.301  -7.696   1.905  1.00  0.00           C  
ATOM    993  CG2 VAL A 125      10.967  -6.304   3.968  1.00  0.00           C  
ATOM    994  N   SER A 126       9.048  -9.928   1.902  1.00  0.00           N  
ATOM    995  CA  SER A 126       9.027 -11.219   1.221  1.00  0.00           C  
ATOM    996  C   SER A 126      10.385 -11.540   0.605  1.00  0.00           C  
ATOM    997  CB  SER A 126       7.950 -11.236   0.136  1.00  0.00           C  
ATOM    998  O   SER A 126      11.284 -10.697   0.597  1.00  0.00           O  
ATOM    999  OG  SER A 126       8.345 -10.453  -0.978  1.00  0.00           O  
ATOM   1000  N   SER A 127      10.452 -12.782   0.038  1.00  0.00           N  
ATOM   1001  CA  SER A 127      11.541 -13.098  -0.881  1.00  0.00           C  
ATOM   1002  C   SER A 127      11.369 -12.374  -2.212  1.00  0.00           C  
ATOM   1003  CB  SER A 127      11.620 -14.607  -1.119  1.00  0.00           C  
ATOM   1004  O   SER A 127      10.282 -11.882  -2.521  1.00  0.00           O  
ATOM   1005  OG  SER A 127      11.851 -15.296   0.098  1.00  0.00           O  
ATOM   1006  N   GLU A 128      12.414 -12.346  -3.008  1.00  0.00           N  
ATOM   1007  CA  GLU A 128      12.375 -11.683  -4.308  1.00  0.00           C  
ATOM   1008  C   GLU A 128      11.605 -12.516  -5.329  1.00  0.00           C  
ATOM   1009  CB  GLU A 128      13.794 -11.410  -4.814  1.00  0.00           C  
ATOM   1010  O   GLU A 128      11.569 -13.744  -5.236  1.00  0.00           O  
ATOM   1011  CG  GLU A 128      14.569 -10.414  -3.964  1.00  0.00           C  
ATOM   1012  CD  GLU A 128      15.960 -10.119  -4.503  1.00  0.00           C  
ATOM   1013  OE1 GLU A 128      16.681  -9.292  -3.901  1.00  0.00           O  
ATOM   1014  OE2 GLU A 128      16.330 -10.720  -5.536  1.00  0.00           O  
ATOM   1015  N   SER A 129      10.956 -11.816  -6.250  1.00  0.00           N  
ATOM   1016  CA  SER A 129      10.305 -12.437  -7.400  1.00  0.00           C  
ATOM   1017  C   SER A 129      10.498 -11.602  -8.661  1.00  0.00           C  
ATOM   1018  CB  SER A 129       8.812 -12.631  -7.131  1.00  0.00           C  
ATOM   1019  O   SER A 129      10.722 -10.392  -8.583  1.00  0.00           O  
ATOM   1020  OG  SER A 129       8.187 -13.292  -8.217  1.00  0.00           O  
ATOM   1021  N   THR A 130      10.468 -12.265  -9.705  1.00  0.00           N  
ATOM   1022  CA  THR A 130      10.468 -11.577 -10.992  1.00  0.00           C  
ATOM   1023  C   THR A 130       9.044 -11.245 -11.427  1.00  0.00           C  
ATOM   1024  CB  THR A 130      11.155 -12.425 -12.078  1.00  0.00           C  
ATOM   1025  O   THR A 130       8.122 -12.035 -11.211  1.00  0.00           O  
ATOM   1026  CG2 THR A 130      11.254 -11.659 -13.393  1.00  0.00           C  
ATOM   1027  OG1 THR A 130      12.475 -12.773 -11.641  1.00  0.00           O  
ATOM   1028  N   THR A 131       8.903 -10.039 -11.997  1.00  0.00           N  
ATOM   1029  CA  THR A 131       7.557  -9.610 -12.360  1.00  0.00           C  
ATOM   1030  C   THR A 131       7.450  -9.380 -13.865  1.00  0.00           C  
ATOM   1031  CB  THR A 131       7.159  -8.325 -11.612  1.00  0.00           C  
ATOM   1032  O   THR A 131       8.426  -8.994 -14.510  1.00  0.00           O  
ATOM   1033  CG2 THR A 131       7.999  -7.138 -12.072  1.00  0.00           C  
ATOM   1034  OG1 THR A 131       5.777  -8.042 -11.861  1.00  0.00           O  
ATOM   1035  N   PHE A 132       6.207  -9.640 -14.436  1.00  0.00           N  
ATOM   1036  CA  PHE A 132       5.899  -9.492 -15.853  1.00  0.00           C  
ATOM   1037  C   PHE A 132       4.534  -8.842 -16.046  1.00  0.00           C  
ATOM   1038  CB  PHE A 132       5.938 -10.851 -16.558  1.00  0.00           C  
ATOM   1039  O   PHE A 132       3.629  -9.032 -15.230  1.00  0.00           O  
ATOM   1040  CG  PHE A 132       7.268 -11.548 -16.460  1.00  0.00           C  
ATOM   1041  CD1 PHE A 132       8.278 -11.282 -17.376  1.00  0.00           C  
ATOM   1042  CD2 PHE A 132       7.509 -12.470 -15.449  1.00  0.00           C  
ATOM   1043  CE1 PHE A 132       9.510 -11.925 -17.287  1.00  0.00           C  
ATOM   1044  CE2 PHE A 132       8.738 -13.117 -15.354  1.00  0.00           C  
ATOM   1045  CZ  PHE A 132       9.737 -12.844 -16.275  1.00  0.00           C  
ATOM   1046  N   PRO A 133       4.506  -8.006 -17.081  1.00  0.00           N  
ATOM   1047  CA  PRO A 133       3.194  -7.412 -17.349  1.00  0.00           C  
ATOM   1048  C   PRO A 133       2.143  -8.450 -17.735  1.00  0.00           C  
ATOM   1049  CB  PRO A 133       3.471  -6.457 -18.513  1.00  0.00           C  
ATOM   1050  O   PRO A 133       2.475  -9.478 -18.330  1.00  0.00           O  
ATOM   1051  CG  PRO A 133       4.627  -7.065 -19.240  1.00  0.00           C  
ATOM   1052  CD  PRO A 133       5.512  -7.749 -18.238  1.00  0.00           C  
ATOM   1053  N   SER A 134       0.977  -8.254 -17.282  1.00  0.00           N  
ATOM   1054  CA  SER A 134      -0.187  -9.030 -17.696  1.00  0.00           C  
ATOM   1055  C   SER A 134      -1.143  -8.189 -18.535  1.00  0.00           C  
ATOM   1056  CB  SER A 134      -0.922  -9.588 -16.476  1.00  0.00           C  
ATOM   1057  O   SER A 134      -1.496  -7.072 -18.150  1.00  0.00           O  
ATOM   1058  OG  SER A 134      -2.051 -10.346 -16.872  1.00  0.00           O  
ATOM   1059  N   GLY A 135      -1.623  -8.728 -19.638  1.00  0.00           N  
ATOM   1060  CA  GLY A 135      -2.546  -8.003 -20.497  1.00  0.00           C  
ATOM   1061  C   GLY A 135      -1.967  -6.708 -21.036  1.00  0.00           C  
ATOM   1062  O   GLY A 135      -0.916  -6.713 -21.681  1.00  0.00           O  
ATOM   1063  N   ASP A 136      -2.682  -5.546 -20.649  1.00  0.00           N  
ATOM   1064  CA  ASP A 136      -2.333  -4.239 -21.197  1.00  0.00           C  
ATOM   1065  C   ASP A 136      -1.247  -3.565 -20.361  1.00  0.00           C  
ATOM   1066  CB  ASP A 136      -3.571  -3.342 -21.273  1.00  0.00           C  
ATOM   1067  O   ASP A 136      -0.901  -2.406 -20.601  1.00  0.00           O  
ATOM   1068  CG  ASP A 136      -4.207  -3.092 -19.917  1.00  0.00           C  
ATOM   1069  OD1 ASP A 136      -3.724  -3.645 -18.906  1.00  0.00           O  
ATOM   1070  OD2 ASP A 136      -5.201  -2.337 -19.860  1.00  0.00           O  
ATOM   1071  N   GLY A 137      -0.727  -4.259 -19.321  1.00  0.00           N  
ATOM   1072  CA  GLY A 137       0.377  -3.705 -18.553  1.00  0.00           C  
ATOM   1073  C   GLY A 137      -0.076  -2.942 -17.323  1.00  0.00           C  
ATOM   1074  O   GLY A 137       0.746  -2.377 -16.599  1.00  0.00           O  
ATOM   1075  N   VAL A 138      -1.335  -2.908 -17.055  1.00  0.00           N  
ATOM   1076  CA  VAL A 138      -1.874  -2.253 -15.868  1.00  0.00           C  
ATOM   1077  C   VAL A 138      -1.658  -3.142 -14.645  1.00  0.00           C  
ATOM   1078  CB  VAL A 138      -3.376  -1.929 -16.032  1.00  0.00           C  
ATOM   1079  O   VAL A 138      -1.310  -2.652 -13.568  1.00  0.00           O  
ATOM   1080  CG1 VAL A 138      -3.978  -1.471 -14.704  1.00  0.00           C  
ATOM   1081  CG2 VAL A 138      -3.577  -0.865 -17.109  1.00  0.00           C  
ATOM   1082  N   PHE A 139      -1.789  -4.385 -14.935  1.00  0.00           N  
ATOM   1083  CA  PHE A 139      -1.532  -5.373 -13.893  1.00  0.00           C  
ATOM   1084  C   PHE A 139      -0.276  -6.177 -14.208  1.00  0.00           C  
ATOM   1085  CB  PHE A 139      -2.731  -6.312 -13.734  1.00  0.00           C  
ATOM   1086  O   PHE A 139       0.049  -6.397 -15.377  1.00  0.00           O  
ATOM   1087  CG  PHE A 139      -3.979  -5.626 -13.247  1.00  0.00           C  
ATOM   1088  CD1 PHE A 139      -4.121  -5.280 -11.909  1.00  0.00           C  
ATOM   1089  CD2 PHE A 139      -5.010  -5.328 -14.128  1.00  0.00           C  
ATOM   1090  CE1 PHE A 139      -5.275  -4.645 -11.455  1.00  0.00           C  
ATOM   1091  CE2 PHE A 139      -6.166  -4.694 -13.682  1.00  0.00           C  
ATOM   1092  CZ  PHE A 139      -6.297  -4.354 -12.345  1.00  0.00           C  
ATOM   1093  N   TRP A 140       0.416  -6.504 -13.178  1.00  0.00           N  
ATOM   1094  CA  TRP A 140       1.650  -7.276 -13.286  1.00  0.00           C  
ATOM   1095  C   TRP A 140       1.583  -8.532 -12.423  1.00  0.00           C  
ATOM   1096  CB  TRP A 140       2.855  -6.424 -12.877  1.00  0.00           C  
ATOM   1097  O   TRP A 140       0.949  -8.533 -11.365  1.00  0.00           O  
ATOM   1098  CG  TRP A 140       3.214  -5.360 -13.870  1.00  0.00           C  
ATOM   1099  CD1 TRP A 140       2.472  -4.262 -14.205  1.00  0.00           C  
ATOM   1100  CD2 TRP A 140       4.405  -5.296 -14.660  1.00  0.00           C  
ATOM   1101  CE2 TRP A 140       4.318  -4.131 -15.453  1.00  0.00           C  
ATOM   1102  CE3 TRP A 140       5.539  -6.112 -14.774  1.00  0.00           C  
ATOM   1103  NE1 TRP A 140       3.130  -3.519 -15.157  1.00  0.00           N  
ATOM   1104  CH2 TRP A 140       6.422  -4.576 -16.442  1.00  0.00           C  
ATOM   1105  CZ2 TRP A 140       5.324  -3.761 -16.350  1.00  0.00           C  
ATOM   1106  CZ3 TRP A 140       6.538  -5.742 -15.667  1.00  0.00           C  
ATOM   1107  N   THR A 141       2.191  -9.566 -12.924  1.00  0.00           N  
ATOM   1108  CA  THR A 141       2.130 -10.838 -12.212  1.00  0.00           C  
ATOM   1109  C   THR A 141       3.460 -11.140 -11.528  1.00  0.00           C  
ATOM   1110  CB  THR A 141       1.765 -11.993 -13.163  1.00  0.00           C  
ATOM   1111  O   THR A 141       4.512 -10.675 -11.972  1.00  0.00           O  
ATOM   1112  CG2 THR A 141       2.830 -12.178 -14.238  1.00  0.00           C  
ATOM   1113  OG1 THR A 141       1.648 -13.206 -12.408  1.00  0.00           O  
ATOM   1114  N   HIS A 142       3.430 -12.005 -10.482  1.00  0.00           N  
ATOM   1115  CA  HIS A 142       4.567 -12.470  -9.697  1.00  0.00           C  
ATOM   1116  C   HIS A 142       4.212 -13.721  -8.900  1.00  0.00           C  
ATOM   1117  CB  HIS A 142       5.055 -11.368  -8.755  1.00  0.00           C  
ATOM   1118  O   HIS A 142       3.057 -14.154  -8.897  1.00  0.00           O  
ATOM   1119  CG  HIS A 142       4.044 -10.968  -7.727  1.00  0.00           C  
ATOM   1120  CD2 HIS A 142       3.126  -9.973  -7.724  1.00  0.00           C  
ATOM   1121  ND1 HIS A 142       3.906 -11.626  -6.524  1.00  0.00           N  
ATOM   1122  CE1 HIS A 142       2.942 -11.052  -5.824  1.00  0.00           C  
ATOM   1123  NE2 HIS A 142       2.452 -10.047  -6.529  1.00  0.00           N  
ATOM   1124  N   ASN A 143       5.277 -14.313  -8.236  1.00  0.00           N  
ATOM   1125  CA  ASN A 143       5.038 -15.577  -7.549  1.00  0.00           C  
ATOM   1126  C   ASN A 143       5.187 -15.431  -6.038  1.00  0.00           C  
ATOM   1127  CB  ASN A 143       5.984 -16.660  -8.074  1.00  0.00           C  
ATOM   1128  O   ASN A 143       5.397 -16.419  -5.332  1.00  0.00           O  
ATOM   1129  CG  ASN A 143       5.698 -17.037  -9.514  1.00  0.00           C  
ATOM   1130  ND2 ASN A 143       6.749 -17.334 -10.269  1.00  0.00           N  
ATOM   1131  OD1 ASN A 143       4.542 -17.061  -9.945  1.00  0.00           O  
ATOM   1132  N   ILE A 144       5.130 -14.157  -5.579  1.00  0.00           N  
ATOM   1133  CA  ILE A 144       5.145 -13.952  -4.135  1.00  0.00           C  
ATOM   1134  C   ILE A 144       3.789 -14.335  -3.545  1.00  0.00           C  
ATOM   1135  CB  ILE A 144       5.491 -12.490  -3.775  1.00  0.00           C  
ATOM   1136  O   ILE A 144       2.754 -13.808  -3.958  1.00  0.00           O  
ATOM   1137  CG1 ILE A 144       6.881 -12.123  -4.309  1.00  0.00           C  
ATOM   1138  CG2 ILE A 144       5.412 -12.273  -2.261  1.00  0.00           C  
ATOM   1139  CD1 ILE A 144       7.215 -10.642  -4.200  1.00  0.00           C  
ATOM   1140  N   PRO A 145       3.836 -15.347  -2.576  1.00  0.00           N  
ATOM   1141  CA  PRO A 145       2.565 -15.723  -1.952  1.00  0.00           C  
ATOM   1142  C   PRO A 145       1.948 -14.589  -1.138  1.00  0.00           C  
ATOM   1143  CB  PRO A 145       2.951 -16.897  -1.048  1.00  0.00           C  
ATOM   1144  O   PRO A 145       2.662 -13.870  -0.434  1.00  0.00           O  
ATOM   1145  CG  PRO A 145       4.413 -16.719  -0.793  1.00  0.00           C  
ATOM   1146  CD  PRO A 145       5.015 -15.990  -1.960  1.00  0.00           C  
ATOM   1147  N   THR A 146       0.666 -14.366  -1.349  1.00  0.00           N  
ATOM   1148  CA  THR A 146      -0.066 -13.362  -0.585  1.00  0.00           C  
ATOM   1149  C   THR A 146      -1.325 -13.965   0.033  1.00  0.00           C  
ATOM   1150  CB  THR A 146      -0.449 -12.159  -1.466  1.00  0.00           C  
ATOM   1151  O   THR A 146      -1.788 -15.023  -0.397  1.00  0.00           O  
ATOM   1152  CG2 THR A 146       0.790 -11.496  -2.060  1.00  0.00           C  
ATOM   1153  OG1 THR A 146      -1.296 -12.605  -2.532  1.00  0.00           O  
ATOM   1154  N   LYS A 147      -1.747 -13.404   1.145  1.00  0.00           N  
ATOM   1155  CA  LYS A 147      -2.971 -13.806   1.831  1.00  0.00           C  
ATOM   1156  C   LYS A 147      -4.035 -12.715   1.742  1.00  0.00           C  
ATOM   1157  CB  LYS A 147      -2.682 -14.137   3.296  1.00  0.00           C  
ATOM   1158  O   LYS A 147      -3.726 -11.564   1.427  1.00  0.00           O  
ATOM   1159  CG  LYS A 147      -1.678 -15.264   3.489  1.00  0.00           C  
ATOM   1160  CD  LYS A 147      -1.382 -15.502   4.964  1.00  0.00           C  
ATOM   1161  CE  LYS A 147      -0.340 -16.595   5.157  1.00  0.00           C  
ATOM   1162  NZ  LYS A 147      -0.023 -16.811   6.600  1.00  0.00           N  
ATOM   1163  N   ASP A 148      -5.221 -13.201   2.055  1.00  0.00           N  
ATOM   1164  CA  ASP A 148      -6.312 -12.234   2.129  1.00  0.00           C  
ATOM   1165  C   ASP A 148      -5.995 -11.124   3.129  1.00  0.00           C  
ATOM   1166  CB  ASP A 148      -7.620 -12.929   2.512  1.00  0.00           C  
ATOM   1167  O   ASP A 148      -5.511 -11.394   4.231  1.00  0.00           O  
ATOM   1168  CG  ASP A 148      -8.129 -13.870   1.434  1.00  0.00           C  
ATOM   1169  OD1 ASP A 148      -7.639 -13.804   0.286  1.00  0.00           O  
ATOM   1170  OD2 ASP A 148      -9.030 -14.682   1.735  1.00  0.00           O  
ATOM   1171  N   GLY A 149      -6.266  -9.888   2.677  1.00  0.00           N  
ATOM   1172  CA  GLY A 149      -6.026  -8.763   3.567  1.00  0.00           C  
ATOM   1173  C   GLY A 149      -4.731  -8.031   3.269  1.00  0.00           C  
ATOM   1174  O   GLY A 149      -4.448  -6.991   3.866  1.00  0.00           O  
ATOM   1175  N   GLN A 150      -3.972  -8.549   2.337  1.00  0.00           N  
ATOM   1176  CA  GLN A 150      -2.671  -7.943   2.075  1.00  0.00           C  
ATOM   1177  C   GLN A 150      -2.743  -6.974   0.898  1.00  0.00           C  
ATOM   1178  CB  GLN A 150      -1.620  -9.020   1.806  1.00  0.00           C  
ATOM   1179  O   GLN A 150      -1.714  -6.488   0.424  1.00  0.00           O  
ATOM   1180  CG  GLN A 150      -1.250  -9.840   3.034  1.00  0.00           C  
ATOM   1181  CD  GLN A 150      -0.202 -10.897   2.741  1.00  0.00           C  
ATOM   1182  NE2 GLN A 150       0.783 -11.017   3.624  1.00  0.00           N  
ATOM   1183  OE1 GLN A 150      -0.279 -11.602   1.729  1.00  0.00           O  
ATOM   1184  N   CYS A 151      -3.950  -6.775   0.390  1.00  0.00           N  
ATOM   1185  CA  CYS A 151      -4.112  -5.764  -0.649  1.00  0.00           C  
ATOM   1186  C   CYS A 151      -3.588  -4.412  -0.181  1.00  0.00           C  
ATOM   1187  CB  CYS A 151      -5.581  -5.640  -1.053  1.00  0.00           C  
ATOM   1188  O   CYS A 151      -3.718  -4.064   0.994  1.00  0.00           O  
ATOM   1189  SG  CYS A 151      -6.218  -7.083  -1.934  1.00  0.00           S  
ATOM   1190  N   GLY A 152      -2.976  -3.733  -1.120  1.00  0.00           N  
ATOM   1191  CA  GLY A 152      -2.500  -2.398  -0.797  1.00  0.00           C  
ATOM   1192  C   GLY A 152      -1.037  -2.365  -0.398  1.00  0.00           C  
ATOM   1193  O   GLY A 152      -0.440  -1.292  -0.294  1.00  0.00           O  
ATOM   1194  N   LEU A 153      -0.452  -3.572  -0.184  1.00  0.00           N  
ATOM   1195  CA  LEU A 153       0.974  -3.601   0.122  1.00  0.00           C  
ATOM   1196  C   LEU A 153       1.802  -3.257  -1.112  1.00  0.00           C  
ATOM   1197  CB  LEU A 153       1.380  -4.978   0.655  1.00  0.00           C  
ATOM   1198  O   LEU A 153       1.473  -3.680  -2.223  1.00  0.00           O  
ATOM   1199  CG  LEU A 153       0.872  -5.340   2.052  1.00  0.00           C  
ATOM   1200  CD1 LEU A 153       1.241  -6.779   2.393  1.00  0.00           C  
ATOM   1201  CD2 LEU A 153       1.436  -4.377   3.092  1.00  0.00           C  
ATOM   1202  N   PRO A 154       2.906  -2.559  -0.904  1.00  0.00           N  
ATOM   1203  CA  PRO A 154       3.703  -2.095  -2.042  1.00  0.00           C  
ATOM   1204  C   PRO A 154       4.669  -3.158  -2.559  1.00  0.00           C  
ATOM   1205  CB  PRO A 154       4.465  -0.895  -1.473  1.00  0.00           C  
ATOM   1206  O   PRO A 154       5.227  -3.926  -1.771  1.00  0.00           O  
ATOM   1207  CG  PRO A 154       4.610  -1.191  -0.015  1.00  0.00           C  
ATOM   1208  CD  PRO A 154       3.378  -1.914   0.450  1.00  0.00           C  
ATOM   1209  N   TYR A 155       4.787  -3.210  -3.808  1.00  0.00           N  
ATOM   1210  CA  TYR A 155       5.883  -3.909  -4.470  1.00  0.00           C  
ATOM   1211  C   TYR A 155       7.019  -2.950  -4.804  1.00  0.00           C  
ATOM   1212  CB  TYR A 155       5.389  -4.598  -5.745  1.00  0.00           C  
ATOM   1213  O   TYR A 155       6.793  -1.893  -5.399  1.00  0.00           O  
ATOM   1214  CG  TYR A 155       4.571  -5.840  -5.487  1.00  0.00           C  
ATOM   1215  CD1 TYR A 155       5.187  -7.048  -5.166  1.00  0.00           C  
ATOM   1216  CD2 TYR A 155       3.183  -5.809  -5.563  1.00  0.00           C  
ATOM   1217  CE1 TYR A 155       4.438  -8.196  -4.929  1.00  0.00           C  
ATOM   1218  CE2 TYR A 155       2.424  -6.951  -5.327  1.00  0.00           C  
ATOM   1219  OH  TYR A 155       2.313  -9.271  -4.777  1.00  0.00           O  
ATOM   1220  CZ  TYR A 155       3.059  -8.137  -5.011  1.00  0.00           C  
ATOM   1221  N   VAL A 156       8.236  -3.370  -4.442  1.00  0.00           N  
ATOM   1222  CA  VAL A 156       9.390  -2.481  -4.534  1.00  0.00           C  
ATOM   1223  C   VAL A 156      10.473  -3.127  -5.395  1.00  0.00           C  
ATOM   1224  CB  VAL A 156       9.953  -2.137  -3.137  1.00  0.00           C  
ATOM   1225  O   VAL A 156      10.756  -4.319  -5.257  1.00  0.00           O  
ATOM   1226  CG1 VAL A 156      11.100  -1.134  -3.249  1.00  0.00           C  
ATOM   1227  CG2 VAL A 156       8.848  -1.591  -2.236  1.00  0.00           C  
ATOM   1228  N   SER A 157      11.046  -2.330  -6.273  1.00  0.00           N  
ATOM   1229  CA  SER A 157      12.174  -2.794  -7.075  1.00  0.00           C  
ATOM   1230  C   SER A 157      13.425  -2.969  -6.220  1.00  0.00           C  
ATOM   1231  CB  SER A 157      12.459  -1.817  -8.216  1.00  0.00           C  
ATOM   1232  O   SER A 157      13.803  -2.065  -5.472  1.00  0.00           O  
ATOM   1233  OG  SER A 157      13.651  -2.171  -8.896  1.00  0.00           O  
ATOM   1234  N   THR A 158      14.050  -4.106  -6.384  1.00  0.00           N  
ATOM   1235  CA  THR A 158      15.261  -4.364  -5.612  1.00  0.00           C  
ATOM   1236  C   THR A 158      16.455  -3.632  -6.217  1.00  0.00           C  
ATOM   1237  CB  THR A 158      15.564  -5.872  -5.536  1.00  0.00           C  
ATOM   1238  O   THR A 158      17.506  -3.518  -5.584  1.00  0.00           O  
ATOM   1239  CG2 THR A 158      14.440  -6.624  -4.832  1.00  0.00           C  
ATOM   1240  OG1 THR A 158      15.713  -6.391  -6.863  1.00  0.00           O  
ATOM   1241  N   GLU A 159      16.254  -3.115  -7.399  1.00  0.00           N  
ATOM   1242  CA  GLU A 159      17.339  -2.438  -8.103  1.00  0.00           C  
ATOM   1243  C   GLU A 159      17.524  -1.012  -7.591  1.00  0.00           C  
ATOM   1244  CB  GLU A 159      17.077  -2.425  -9.611  1.00  0.00           C  
ATOM   1245  O   GLU A 159      18.651  -0.577  -7.344  1.00  0.00           O  
ATOM   1246  CG  GLU A 159      18.235  -1.876 -10.432  1.00  0.00           C  
ATOM   1247  CD  GLU A 159      18.000  -1.961 -11.932  1.00  0.00           C  
ATOM   1248  OE1 GLU A 159      18.797  -1.382 -12.704  1.00  0.00           O  
ATOM   1249  OE2 GLU A 159      17.011  -2.611 -12.337  1.00  0.00           O  
ATOM   1250  N   ASP A 160      16.366  -0.338  -7.359  1.00  0.00           N  
ATOM   1251  CA  ASP A 160      16.535   1.075  -7.032  1.00  0.00           C  
ATOM   1252  C   ASP A 160      15.692   1.462  -5.819  1.00  0.00           C  
ATOM   1253  CB  ASP A 160      16.166   1.951  -8.231  1.00  0.00           C  
ATOM   1254  O   ASP A 160      15.680   2.625  -5.411  1.00  0.00           O  
ATOM   1255  CG  ASP A 160      14.757   1.699  -8.738  1.00  0.00           C  
ATOM   1256  OD1 ASP A 160      13.974   1.009  -8.049  1.00  0.00           O  
ATOM   1257  OD2 ASP A 160      14.427   2.191  -9.839  1.00  0.00           O  
ATOM   1258  N   GLY A 161      14.862   0.575  -5.290  1.00  0.00           N  
ATOM   1259  CA  GLY A 161      14.090   0.849  -4.089  1.00  0.00           C  
ATOM   1260  C   GLY A 161      12.812   1.619  -4.363  1.00  0.00           C  
ATOM   1261  O   GLY A 161      12.155   2.093  -3.434  1.00  0.00           O  
ATOM   1262  N   SER A 162      12.456   1.763  -5.651  1.00  0.00           N  
ATOM   1263  CA  SER A 162      11.244   2.479  -6.036  1.00  0.00           C  
ATOM   1264  C   SER A 162      10.012   1.590  -5.909  1.00  0.00           C  
ATOM   1265  CB  SER A 162      11.362   3.000  -7.470  1.00  0.00           C  
ATOM   1266  O   SER A 162      10.083   0.383  -6.152  1.00  0.00           O  
ATOM   1267  OG  SER A 162      12.431   3.923  -7.583  1.00  0.00           O  
ATOM   1268  N   ILE A 163       8.910   2.189  -5.438  1.00  0.00           N  
ATOM   1269  CA  ILE A 163       7.633   1.484  -5.435  1.00  0.00           C  
ATOM   1270  C   ILE A 163       7.095   1.383  -6.860  1.00  0.00           C  
ATOM   1271  CB  ILE A 163       6.603   2.185  -4.521  1.00  0.00           C  
ATOM   1272  O   ILE A 163       6.883   2.400  -7.524  1.00  0.00           O  
ATOM   1273  CG1 ILE A 163       7.091   2.186  -3.068  1.00  0.00           C  
ATOM   1274  CG2 ILE A 163       5.232   1.512  -4.638  1.00  0.00           C  
ATOM   1275  CD1 ILE A 163       6.229   3.015  -2.126  1.00  0.00           C  
ATOM   1276  N   VAL A 164       6.822   0.158  -7.314  1.00  0.00           N  
ATOM   1277  CA  VAL A 164       6.467  -0.021  -8.718  1.00  0.00           C  
ATOM   1278  C   VAL A 164       5.010  -0.466  -8.831  1.00  0.00           C  
ATOM   1279  CB  VAL A 164       7.392  -1.047  -9.412  1.00  0.00           C  
ATOM   1280  O   VAL A 164       4.450  -0.506  -9.929  1.00  0.00           O  
ATOM   1281  CG1 VAL A 164       8.825  -0.521  -9.481  1.00  0.00           C  
ATOM   1282  CG2 VAL A 164       7.346  -2.386  -8.679  1.00  0.00           C  
ATOM   1283  N   GLY A 165       4.421  -0.782  -7.673  1.00  0.00           N  
ATOM   1284  CA  GLY A 165       3.028  -1.202  -7.683  1.00  0.00           C  
ATOM   1285  C   GLY A 165       2.498  -1.543  -6.304  1.00  0.00           C  
ATOM   1286  O   GLY A 165       3.238  -1.495  -5.319  1.00  0.00           O  
ATOM   1287  N   ILE A 166       1.153  -1.762  -6.236  1.00  0.00           N  
ATOM   1288  CA  ILE A 166       0.529  -2.196  -4.991  1.00  0.00           C  
ATOM   1289  C   ILE A 166      -0.282  -3.467  -5.236  1.00  0.00           C  
ATOM   1290  CB  ILE A 166      -0.373  -1.091  -4.395  1.00  0.00           C  
ATOM   1291  O   ILE A 166      -0.844  -3.653  -6.318  1.00  0.00           O  
ATOM   1292  CG1 ILE A 166      -1.504  -0.743  -5.369  1.00  0.00           C  
ATOM   1293  CG2 ILE A 166       0.453   0.151  -4.048  1.00  0.00           C  
ATOM   1294  CD1 ILE A 166      -2.541   0.214  -4.796  1.00  0.00           C  
ATOM   1295  N   HIS A 167      -0.135  -4.374  -4.240  1.00  0.00           N  
ATOM   1296  CA  HIS A 167      -0.845  -5.642  -4.362  1.00  0.00           C  
ATOM   1297  C   HIS A 167      -2.333  -5.419  -4.611  1.00  0.00           C  
ATOM   1298  CB  HIS A 167      -0.644  -6.492  -3.106  1.00  0.00           C  
ATOM   1299  O   HIS A 167      -2.975  -4.640  -3.903  1.00  0.00           O  
ATOM   1300  CG  HIS A 167      -1.408  -7.778  -3.124  1.00  0.00           C  
ATOM   1301  CD2 HIS A 167      -2.434  -8.213  -2.356  1.00  0.00           C  
ATOM   1302  ND1 HIS A 167      -1.134  -8.794  -4.015  1.00  0.00           N  
ATOM   1303  CE1 HIS A 167      -1.963  -9.800  -3.793  1.00  0.00           C  
ATOM   1304  NE2 HIS A 167      -2.762  -9.473  -2.792  1.00  0.00           N  
ATOM   1305  N   SER A 168      -3.012  -6.185  -5.570  1.00  0.00           N  
ATOM   1306  CA  SER A 168      -4.405  -5.982  -5.955  1.00  0.00           C  
ATOM   1307  C   SER A 168      -5.200  -7.280  -5.856  1.00  0.00           C  
ATOM   1308  CB  SER A 168      -4.493  -5.428  -7.377  1.00  0.00           C  
ATOM   1309  O   SER A 168      -6.258  -7.319  -5.225  1.00  0.00           O  
ATOM   1310  OG  SER A 168      -5.813  -5.000  -7.669  1.00  0.00           O  
ATOM   1311  N   ALA A 169      -4.688  -8.273  -6.467  1.00  0.00           N  
ATOM   1312  CA  ALA A 169      -5.546  -9.446  -6.613  1.00  0.00           C  
ATOM   1313  C   ALA A 169      -4.717 -10.707  -6.845  1.00  0.00           C  
ATOM   1314  CB  ALA A 169      -6.533  -9.245  -7.760  1.00  0.00           C  
ATOM   1315  O   ALA A 169      -3.490 -10.639  -6.949  1.00  0.00           O  
ATOM   1316  N   SER A 170      -5.444 -11.807  -6.758  1.00  0.00           N  
ATOM   1317  CA  SER A 170      -4.915 -13.109  -7.148  1.00  0.00           C  
ATOM   1318  C   SER A 170      -5.849 -13.817  -8.124  1.00  0.00           C  
ATOM   1319  CB  SER A 170      -4.691 -13.987  -5.916  1.00  0.00           C  
ATOM   1320  O   SER A 170      -6.985 -13.383  -8.329  1.00  0.00           O  
ATOM   1321  OG  SER A 170      -5.918 -14.254  -5.259  1.00  0.00           O  
ATOM   1322  N   ASN A 171      -5.263 -14.754  -8.851  1.00  0.00           N  
ATOM   1323  CA  ASN A 171      -6.149 -15.569  -9.675  1.00  0.00           C  
ATOM   1324  C   ASN A 171      -6.910 -16.593  -8.838  1.00  0.00           C  
ATOM   1325  CB  ASN A 171      -5.360 -16.269 -10.783  1.00  0.00           C  
ATOM   1326  O   ASN A 171      -6.701 -16.689  -7.627  1.00  0.00           O  
ATOM   1327  CG  ASN A 171      -4.385 -17.297 -10.244  1.00  0.00           C  
ATOM   1328  ND2 ASN A 171      -3.701 -17.994 -11.144  1.00  0.00           N  
ATOM   1329  OD1 ASN A 171      -4.248 -17.465  -9.030  1.00  0.00           O  
ATOM   1330  N   PHE A 172      -7.847 -17.316  -9.441  1.00  0.00           N  
ATOM   1331  CA  PHE A 172      -8.759 -18.207  -8.733  1.00  0.00           C  
ATOM   1332  C   PHE A 172      -8.002 -19.379  -8.119  1.00  0.00           C  
ATOM   1333  CB  PHE A 172      -9.849 -18.723  -9.677  1.00  0.00           C  
ATOM   1334  O   PHE A 172      -8.403 -19.906  -7.079  1.00  0.00           O  
ATOM   1335  CG  PHE A 172     -10.949 -17.728  -9.935  1.00  0.00           C  
ATOM   1336  CD1 PHE A 172     -11.954 -17.523  -8.998  1.00  0.00           C  
ATOM   1337  CD2 PHE A 172     -10.977 -16.998 -11.116  1.00  0.00           C  
ATOM   1338  CE1 PHE A 172     -12.973 -16.603  -9.235  1.00  0.00           C  
ATOM   1339  CE2 PHE A 172     -11.992 -16.077 -11.360  1.00  0.00           C  
ATOM   1340  CZ  PHE A 172     -12.989 -15.882 -10.418  1.00  0.00           C  
ATOM   1341  N   ASP A 173      -6.893 -19.753  -8.778  1.00  0.00           N  
ATOM   1342  CA  ASP A 173      -6.130 -20.891  -8.277  1.00  0.00           C  
ATOM   1343  C   ASP A 173      -5.028 -20.437  -7.323  1.00  0.00           C  
ATOM   1344  CB  ASP A 173      -5.527 -21.686  -9.437  1.00  0.00           C  
ATOM   1345  O   ASP A 173      -4.218 -21.248  -6.870  1.00  0.00           O  
ATOM   1346  CG  ASP A 173      -6.577 -22.262 -10.371  1.00  0.00           C  
ATOM   1347  OD1 ASP A 173      -7.699 -22.569  -9.912  1.00  0.00           O  
ATOM   1348  OD2 ASP A 173      -6.279 -22.414 -11.575  1.00  0.00           O  
ATOM   1349  N   ASN A 174      -5.032 -19.105  -7.064  1.00  0.00           N  
ATOM   1350  CA  ASN A 174      -4.052 -18.470  -6.190  1.00  0.00           C  
ATOM   1351  C   ASN A 174      -2.625 -18.829  -6.593  1.00  0.00           C  
ATOM   1352  CB  ASN A 174      -4.304 -18.856  -4.731  1.00  0.00           C  
ATOM   1353  O   ASN A 174      -1.757 -19.001  -5.735  1.00  0.00           O  
ATOM   1354  CG  ASN A 174      -3.841 -17.791  -3.756  1.00  0.00           C  
ATOM   1355  ND2 ASN A 174      -3.519 -18.204  -2.536  1.00  0.00           N  
ATOM   1356  OD1 ASN A 174      -3.775 -16.607  -4.097  1.00  0.00           O  
ATOM   1357  N   THR A 175      -2.485 -19.148  -7.855  1.00  0.00           N  
ATOM   1358  CA  THR A 175      -1.156 -19.507  -8.337  1.00  0.00           C  
ATOM   1359  C   THR A 175      -0.389 -18.265  -8.783  1.00  0.00           C  
ATOM   1360  CB  THR A 175      -1.237 -20.509  -9.504  1.00  0.00           C  
ATOM   1361  O   THR A 175       0.843 -18.276  -8.837  1.00  0.00           O  
ATOM   1362  CG2 THR A 175      -1.817 -21.843  -9.044  1.00  0.00           C  
ATOM   1363  OG1 THR A 175      -2.071 -19.968 -10.535  1.00  0.00           O  
ATOM   1364  N   ASN A 176      -1.193 -17.279  -9.152  1.00  0.00           N  
ATOM   1365  CA  ASN A 176      -0.586 -16.021  -9.573  1.00  0.00           C  
ATOM   1366  C   ASN A 176      -1.215 -14.828  -8.858  1.00  0.00           C  
ATOM   1367  CB  ASN A 176      -0.699 -15.851 -11.089  1.00  0.00           C  
ATOM   1368  O   ASN A 176      -2.432 -14.783  -8.670  1.00  0.00           O  
ATOM   1369  CG  ASN A 176       0.123 -16.869 -11.854  1.00  0.00           C  
ATOM   1370  ND2 ASN A 176      -0.431 -17.378 -12.948  1.00  0.00           N  
ATOM   1371  OD1 ASN A 176       1.247 -17.198 -11.463  1.00  0.00           O  
ATOM   1372  N   ASN A 177      -0.260 -14.057  -8.397  1.00  0.00           N  
ATOM   1373  CA  ASN A 177      -0.713 -12.811  -7.789  1.00  0.00           C  
ATOM   1374  C   ASN A 177      -0.478 -11.619  -8.712  1.00  0.00           C  
ATOM   1375  CB  ASN A 177      -0.019 -12.586  -6.444  1.00  0.00           C  
ATOM   1376  O   ASN A 177       0.355 -11.684  -9.618  1.00  0.00           O  
ATOM   1377  CG  ASN A 177      -0.466 -13.572  -5.384  1.00  0.00           C  
ATOM   1378  ND2 ASN A 177       0.445 -14.439  -4.958  1.00  0.00           N  
ATOM   1379  OD1 ASN A 177      -1.622 -13.557  -4.952  1.00  0.00           O  
ATOM   1380  N   TYR A 178      -1.368 -10.644  -8.507  1.00  0.00           N  
ATOM   1381  CA  TYR A 178      -1.302  -9.469  -9.369  1.00  0.00           C  
ATOM   1382  C   TYR A 178      -1.159  -8.195  -8.545  1.00  0.00           C  
ATOM   1383  CB  TYR A 178      -2.550  -9.380 -10.254  1.00  0.00           C  
ATOM   1384  O   TYR A 178      -1.673  -8.110  -7.428  1.00  0.00           O  
ATOM   1385  CG  TYR A 178      -2.746 -10.580 -11.149  1.00  0.00           C  
ATOM   1386  CD1 TYR A 178      -2.241 -10.595 -12.447  1.00  0.00           C  
ATOM   1387  CD2 TYR A 178      -3.436 -11.700 -10.698  1.00  0.00           C  
ATOM   1388  CE1 TYR A 178      -2.421 -11.698 -13.276  1.00  0.00           C  
ATOM   1389  CE2 TYR A 178      -3.622 -12.808 -11.518  1.00  0.00           C  
ATOM   1390  OH  TYR A 178      -3.293 -13.892 -13.619  1.00  0.00           O  
ATOM   1391  CZ  TYR A 178      -3.111 -12.798 -12.803  1.00  0.00           C  
ATOM   1392  N   PHE A 179      -0.365  -7.310  -9.067  1.00  0.00           N  
ATOM   1393  CA  PHE A 179      -0.372  -5.971  -8.489  1.00  0.00           C  
ATOM   1394  C   PHE A 179      -0.671  -4.924  -9.555  1.00  0.00           C  
ATOM   1395  CB  PHE A 179       0.971  -5.667  -7.817  1.00  0.00           C  
ATOM   1396  O   PHE A 179      -0.504  -5.180 -10.749  1.00  0.00           O  
ATOM   1397  CG  PHE A 179       2.119  -5.545  -8.782  1.00  0.00           C  
ATOM   1398  CD1 PHE A 179       2.944  -6.632  -9.044  1.00  0.00           C  
ATOM   1399  CD2 PHE A 179       2.374  -4.342  -9.427  1.00  0.00           C  
ATOM   1400  CE1 PHE A 179       4.007  -6.522  -9.936  1.00  0.00           C  
ATOM   1401  CE2 PHE A 179       3.435  -4.224 -10.320  1.00  0.00           C  
ATOM   1402  CZ  PHE A 179       4.251  -5.315 -10.573  1.00  0.00           C  
ATOM   1403  N   THR A 180      -1.274  -3.854  -9.118  1.00  0.00           N  
ATOM   1404  CA  THR A 180      -1.535  -2.705  -9.979  1.00  0.00           C  
ATOM   1405  C   THR A 180      -0.277  -1.858 -10.146  1.00  0.00           C  
ATOM   1406  CB  THR A 180      -2.673  -1.833  -9.416  1.00  0.00           C  
ATOM   1407  O   THR A 180       0.313  -1.411  -9.159  1.00  0.00           O  
ATOM   1408  CG2 THR A 180      -3.012  -0.690 -10.368  1.00  0.00           C  
ATOM   1409  OG1 THR A 180      -3.840  -2.644  -9.228  1.00  0.00           O  
ATOM   1410  N   ALA A 181       0.117  -1.612 -11.348  1.00  0.00           N  
ATOM   1411  CA  ALA A 181       1.334  -0.867 -11.660  1.00  0.00           C  
ATOM   1412  C   ALA A 181       1.164   0.616 -11.347  1.00  0.00           C  
ATOM   1413  CB  ALA A 181       1.714  -1.059 -13.126  1.00  0.00           C  
ATOM   1414  O   ALA A 181       0.089   1.183 -11.558  1.00  0.00           O  
ATOM   1415  N   ILE A 182       2.198   1.196 -10.808  1.00  0.00           N  
ATOM   1416  CA  ILE A 182       2.273   2.650 -10.707  1.00  0.00           C  
ATOM   1417  C   ILE A 182       2.383   3.259 -12.103  1.00  0.00           C  
ATOM   1418  CB  ILE A 182       3.467   3.095  -9.833  1.00  0.00           C  
ATOM   1419  O   ILE A 182       3.214   2.834 -12.909  1.00  0.00           O  
ATOM   1420  CG1 ILE A 182       3.323   2.541  -8.411  1.00  0.00           C  
ATOM   1421  CG2 ILE A 182       3.584   4.622  -9.816  1.00  0.00           C  
ATOM   1422  CD1 ILE A 182       2.074   3.019  -7.683  1.00  0.00           C  
ATOM   1423  N   PRO A 183       1.505   4.223 -12.439  1.00  0.00           N  
ATOM   1424  CA  PRO A 183       1.573   4.819 -13.775  1.00  0.00           C  
ATOM   1425  C   PRO A 183       2.776   5.743 -13.947  1.00  0.00           C  
ATOM   1426  CB  PRO A 183       0.263   5.603 -13.879  1.00  0.00           C  
ATOM   1427  O   PRO A 183       3.392   6.152 -12.959  1.00  0.00           O  
ATOM   1428  CG  PRO A 183      -0.061   5.995 -12.473  1.00  0.00           C  
ATOM   1429  CD  PRO A 183       0.408   4.903 -11.554  1.00  0.00           C  
ATOM   1430  N   LYS A 184       2.990   6.020 -15.222  1.00  0.00           N  
ATOM   1431  CA  LYS A 184       4.032   6.987 -15.553  1.00  0.00           C  
ATOM   1432  C   LYS A 184       3.724   8.355 -14.952  1.00  0.00           C  
ATOM   1433  CB  LYS A 184       4.193   7.105 -17.070  1.00  0.00           C  
ATOM   1434  O   LYS A 184       2.566   8.775 -14.914  1.00  0.00           O  
ATOM   1435  CG  LYS A 184       5.402   7.920 -17.503  1.00  0.00           C  
ATOM   1436  CD  LYS A 184       5.553   7.935 -19.018  1.00  0.00           C  
ATOM   1437  CE  LYS A 184       6.756   8.762 -19.453  1.00  0.00           C  
ATOM   1438  NZ  LYS A 184       6.913   8.772 -20.939  1.00  0.00           N  
ATOM   1439  N   ASN A 185       4.690   9.037 -14.409  1.00  0.00           N  
ATOM   1440  CA  ASN A 185       4.603  10.402 -13.901  1.00  0.00           C  
ATOM   1441  C   ASN A 185       3.711  10.484 -12.665  1.00  0.00           C  
ATOM   1442  CB  ASN A 185       4.092  11.349 -14.989  1.00  0.00           C  
ATOM   1443  O   ASN A 185       2.992  11.468 -12.478  1.00  0.00           O  
ATOM   1444  CG  ASN A 185       4.999  11.388 -16.202  1.00  0.00           C  
ATOM   1445  ND2 ASN A 185       4.403  11.404 -17.389  1.00  0.00           N  
ATOM   1446  OD1 ASN A 185       6.226  11.402 -16.075  1.00  0.00           O  
ATOM   1447  N   PHE A 186       3.556   9.395 -11.972  1.00  0.00           N  
ATOM   1448  CA  PHE A 186       2.735   9.305 -10.771  1.00  0.00           C  
ATOM   1449  C   PHE A 186       3.149  10.360  -9.752  1.00  0.00           C  
ATOM   1450  CB  PHE A 186       2.838   7.908 -10.151  1.00  0.00           C  
ATOM   1451  O   PHE A 186       2.299  10.949  -9.080  1.00  0.00           O  
ATOM   1452  CG  PHE A 186       1.861   7.666  -9.032  1.00  0.00           C  
ATOM   1453  CD1 PHE A 186       2.309   7.418  -7.741  1.00  0.00           C  
ATOM   1454  CD2 PHE A 186       0.493   7.688  -9.273  1.00  0.00           C  
ATOM   1455  CE1 PHE A 186       1.406   7.194  -6.704  1.00  0.00           C  
ATOM   1456  CE2 PHE A 186      -0.415   7.465  -8.242  1.00  0.00           C  
ATOM   1457  CZ  PHE A 186       0.044   7.217  -6.958  1.00  0.00           C  
ATOM   1458  N   GLU A 187       4.316  10.659  -9.656  1.00  0.00           N  
ATOM   1459  CA  GLU A 187       4.819  11.625  -8.684  1.00  0.00           C  
ATOM   1460  C   GLU A 187       4.272  13.022  -8.961  1.00  0.00           C  
ATOM   1461  CB  GLU A 187       6.349  11.648  -8.691  1.00  0.00           C  
ATOM   1462  O   GLU A 187       4.077  13.813  -8.036  1.00  0.00           O  
ATOM   1463  CG  GLU A 187       6.986  10.425  -8.047  1.00  0.00           C  
ATOM   1464  CD  GLU A 187       8.493  10.547  -7.888  1.00  0.00           C  
ATOM   1465  OE1 GLU A 187       9.081   9.792  -7.080  1.00  0.00           O  
ATOM   1466  OE2 GLU A 187       9.091  11.404  -8.576  1.00  0.00           O  
ATOM   1467  N   ASP A 188       4.111  13.324 -10.242  1.00  0.00           N  
ATOM   1468  CA  ASP A 188       3.508  14.602 -10.608  1.00  0.00           C  
ATOM   1469  C   ASP A 188       2.103  14.734 -10.024  1.00  0.00           C  
ATOM   1470  CB  ASP A 188       3.461  14.757 -12.130  1.00  0.00           C  
ATOM   1471  O   ASP A 188       1.709  15.814  -9.581  1.00  0.00           O  
ATOM   1472  CG  ASP A 188       4.840  14.841 -12.760  1.00  0.00           C  
ATOM   1473  OD1 ASP A 188       5.826  15.101 -12.038  1.00  0.00           O  
ATOM   1474  OD2 ASP A 188       4.941  14.649 -13.991  1.00  0.00           O  
ATOM   1475  N   LEU A 189       1.437  13.593  -9.992  1.00  0.00           N  
ATOM   1476  CA  LEU A 189       0.088  13.577  -9.436  1.00  0.00           C  
ATOM   1477  C   LEU A 189       0.113  13.872  -7.940  1.00  0.00           C  
ATOM   1478  CB  LEU A 189      -0.579  12.222  -9.690  1.00  0.00           C  
ATOM   1479  O   LEU A 189      -0.818  14.482  -7.409  1.00  0.00           O  
ATOM   1480  CG  LEU A 189      -0.945  11.907 -11.141  1.00  0.00           C  
ATOM   1481  CD1 LEU A 189      -1.431  10.467 -11.265  1.00  0.00           C  
ATOM   1482  CD2 LEU A 189      -2.003  12.880 -11.649  1.00  0.00           C  
ATOM   1483  N   LEU A 190       1.195  13.501  -7.313  1.00  0.00           N  
ATOM   1484  CA  LEU A 190       1.300  13.651  -5.865  1.00  0.00           C  
ATOM   1485  C   LEU A 190       1.704  15.073  -5.493  1.00  0.00           C  
ATOM   1486  CB  LEU A 190       2.313  12.654  -5.296  1.00  0.00           C  
ATOM   1487  O   LEU A 190       1.362  15.558  -4.412  1.00  0.00           O  
ATOM   1488  CG  LEU A 190       1.959  11.173  -5.435  1.00  0.00           C  
ATOM   1489  CD1 LEU A 190       3.090  10.305  -4.893  1.00  0.00           C  
ATOM   1490  CD2 LEU A 190       0.650  10.866  -4.716  1.00  0.00           C  
ATOM   1491  N   THR A 191       2.333  15.753  -6.347  1.00  0.00           N  
ATOM   1492  CA  THR A 191       2.902  17.050  -6.000  1.00  0.00           C  
ATOM   1493  C   THR A 191       2.051  18.183  -6.567  1.00  0.00           C  
ATOM   1494  CB  THR A 191       4.347  17.183  -6.515  1.00  0.00           C  
ATOM   1495  O   THR A 191       2.082  19.305  -6.057  1.00  0.00           O  
ATOM   1496  CG2 THR A 191       5.274  16.196  -5.814  1.00  0.00           C  
ATOM   1497  OG1 THR A 191       4.371  16.925  -7.925  1.00  0.00           O  
ATOM   1498  N   ASP A 192       1.329  17.905  -7.640  1.00  0.00           N  
ATOM   1499  CA  ASP A 192       0.547  18.939  -8.310  1.00  0.00           C  
ATOM   1500  C   ASP A 192      -0.950  18.697  -8.135  1.00  0.00           C  
ATOM   1501  CB  ASP A 192       0.900  18.999  -9.798  1.00  0.00           C  
ATOM   1502  O   ASP A 192      -1.539  17.879  -8.845  1.00  0.00           O  
ATOM   1503  CG  ASP A 192       0.264  20.179 -10.511  1.00  0.00           C  
ATOM   1504  OD1 ASP A 192      -0.600  20.859  -9.915  1.00  0.00           O  
ATOM   1505  OD2 ASP A 192       0.627  20.430 -11.681  1.00  0.00           O  
ATOM   1506  N   ASP A 193      -1.520  19.408  -7.219  1.00  0.00           N  
ATOM   1507  CA  ASP A 193      -2.929  19.250  -6.872  1.00  0.00           C  
ATOM   1508  C   ASP A 193      -3.827  19.555  -8.068  1.00  0.00           C  
ATOM   1509  CB  ASP A 193      -3.296  20.154  -5.694  1.00  0.00           C  
ATOM   1510  O   ASP A 193      -4.954  19.063  -8.146  1.00  0.00           O  
ATOM   1511  CG  ASP A 193      -4.579  19.733  -5.000  1.00  0.00           C  
ATOM   1512  OD1 ASP A 193      -4.644  18.601  -4.472  1.00  0.00           O  
ATOM   1513  OD2 ASP A 193      -5.535  20.538  -4.983  1.00  0.00           O  
ATOM   1514  N   SER A 194      -3.375  20.366  -8.979  1.00  0.00           N  
ATOM   1515  CA  SER A 194      -4.169  20.771 -10.134  1.00  0.00           C  
ATOM   1516  C   SER A 194      -4.410  19.597 -11.078  1.00  0.00           C  
ATOM   1517  CB  SER A 194      -3.479  21.908 -10.888  1.00  0.00           C  
ATOM   1518  O   SER A 194      -5.334  19.629 -11.894  1.00  0.00           O  
ATOM   1519  OG  SER A 194      -2.314  21.442 -11.545  1.00  0.00           O  
ATOM   1520  N   LEU A 195      -3.647  18.546 -10.908  1.00  0.00           N  
ATOM   1521  CA  LEU A 195      -3.773  17.392 -11.792  1.00  0.00           C  
ATOM   1522  C   LEU A 195      -4.832  16.424 -11.275  1.00  0.00           C  
ATOM   1523  CB  LEU A 195      -2.430  16.672 -11.929  1.00  0.00           C  
ATOM   1524  O   LEU A 195      -5.214  15.484 -11.975  1.00  0.00           O  
ATOM   1525  CG  LEU A 195      -1.309  17.452 -12.618  1.00  0.00           C  
ATOM   1526  CD1 LEU A 195      -0.016  16.643 -12.609  1.00  0.00           C  
ATOM   1527  CD2 LEU A 195      -1.708  17.815 -14.044  1.00  0.00           C  
ATOM   1528  N   LYS A 196      -5.355  16.753 -10.029  1.00  0.00           N  
ATOM   1529  CA  LYS A 196      -6.309  15.823  -9.430  1.00  0.00           C  
ATOM   1530  C   LYS A 196      -7.718  16.407  -9.429  1.00  0.00           C  
ATOM   1531  CB  LYS A 196      -5.888  15.466  -8.004  1.00  0.00           C  
ATOM   1532  O   LYS A 196      -7.913  17.573  -9.077  1.00  0.00           O  
ATOM   1533  CG  LYS A 196      -4.553  14.740  -7.915  1.00  0.00           C  
ATOM   1534  CD  LYS A 196      -4.112  14.556  -6.469  1.00  0.00           C  
ATOM   1535  CE  LYS A 196      -2.630  14.217  -6.375  1.00  0.00           C  
ATOM   1536  NZ  LYS A 196      -1.789  15.199  -7.122  1.00  0.00           N  
ATOM   1537  N   LYS A 197      -8.612  15.717 -10.097  1.00  0.00           N  
ATOM   1538  CA  LYS A 197     -10.021  16.059  -9.925  1.00  0.00           C  
ATOM   1539  C   LYS A 197     -10.620  15.334  -8.723  1.00  0.00           C  
ATOM   1540  CB  LYS A 197     -10.813  15.720 -11.189  1.00  0.00           C  
ATOM   1541  O   LYS A 197     -11.067  14.190  -8.840  1.00  0.00           O  
ATOM   1542  CG  LYS A 197     -10.432  16.557 -12.401  1.00  0.00           C  
ATOM   1543  CD  LYS A 197     -11.288  16.211 -13.612  1.00  0.00           C  
ATOM   1544  CE  LYS A 197     -10.883  17.022 -14.835  1.00  0.00           C  
ATOM   1545  NZ  LYS A 197     -11.707  16.671 -16.030  1.00  0.00           N  
ATOM   1546  N   TRP A 198     -10.567  15.981  -7.599  1.00  0.00           N  
ATOM   1547  CA  TRP A 198     -11.005  15.364  -6.352  1.00  0.00           C  
ATOM   1548  C   TRP A 198     -12.505  15.090  -6.378  1.00  0.00           C  
ATOM   1549  CB  TRP A 198     -10.657  16.257  -5.158  1.00  0.00           C  
ATOM   1550  O   TRP A 198     -13.285  15.914  -6.862  1.00  0.00           O  
ATOM   1551  CG  TRP A 198      -9.184  16.438  -4.942  1.00  0.00           C  
ATOM   1552  CD1 TRP A 198      -8.437  17.542  -5.247  1.00  0.00           C  
ATOM   1553  CD2 TRP A 198      -8.280  15.484  -4.379  1.00  0.00           C  
ATOM   1554  CE2 TRP A 198      -6.998  16.077  -4.371  1.00  0.00           C  
ATOM   1555  CE3 TRP A 198      -8.429  14.183  -3.878  1.00  0.00           C  
ATOM   1556  NE1 TRP A 198      -7.121  17.331  -4.906  1.00  0.00           N  
ATOM   1557  CH2 TRP A 198      -6.044  14.141  -3.398  1.00  0.00           C  
ATOM   1558  CZ2 TRP A 198      -5.870  15.412  -3.882  1.00  0.00           C  
ATOM   1559  CZ3 TRP A 198      -7.306  13.524  -3.391  1.00  0.00           C  
ATOM   1560  N   GLN A 199     -12.764  13.948  -5.961  1.00  0.00           N  
ATOM   1561  CA  GLN A 199     -14.166  13.567  -5.821  1.00  0.00           C  
ATOM   1562  C   GLN A 199     -14.443  12.989  -4.436  1.00  0.00           C  
ATOM   1563  CB  GLN A 199     -14.558  12.556  -6.900  1.00  0.00           C  
ATOM   1564  O   GLN A 199     -13.515  12.619  -3.715  1.00  0.00           O  
ATOM   1565  CG  GLN A 199     -14.201  12.996  -8.313  1.00  0.00           C  
ATOM   1566  CD  GLN A 199     -14.505  11.933  -9.353  1.00  0.00           C  
ATOM   1567  NE2 GLN A 199     -14.400  12.301 -10.625  1.00  0.00           N  
ATOM   1568  OE1 GLN A 199     -14.832  10.791  -9.015  1.00  0.00           O  
ATOM   1569  N   SER A 200     -15.702  13.019  -4.009  1.00  0.00           N  
ATOM   1570  CA  SER A 200     -16.137  12.380  -2.771  1.00  0.00           C  
ATOM   1571  C   SER A 200     -17.378  11.524  -2.998  1.00  0.00           C  
ATOM   1572  CB  SER A 200     -16.421  13.431  -1.697  1.00  0.00           C  
ATOM   1573  O   SER A 200     -18.092  11.705  -3.986  1.00  0.00           O  
ATOM   1574  OG  SER A 200     -15.280  14.240  -1.470  1.00  0.00           O  
ATOM   1575  N   GLY A 201     -17.518  10.471  -2.188  1.00  0.00           N  
ATOM   1576  CA  GLY A 201     -18.756   9.709  -2.182  1.00  0.00           C  
ATOM   1577  C   GLY A 201     -18.771   8.586  -3.202  1.00  0.00           C  
ATOM   1578  O   GLY A 201     -19.839   8.109  -3.593  1.00  0.00           O  
ATOM   1579  N   TRP A 202     -17.588   8.171  -3.624  1.00  0.00           N  
ATOM   1580  CA  TRP A 202     -17.558   7.133  -4.649  1.00  0.00           C  
ATOM   1581  C   TRP A 202     -17.645   5.745  -4.022  1.00  0.00           C  
ATOM   1582  CB  TRP A 202     -16.284   7.246  -5.492  1.00  0.00           C  
ATOM   1583  O   TRP A 202     -17.170   5.532  -2.904  1.00  0.00           O  
ATOM   1584  CG  TRP A 202     -16.426   8.135  -6.692  1.00  0.00           C  
ATOM   1585  CD1 TRP A 202     -16.044   9.443  -6.798  1.00  0.00           C  
ATOM   1586  CD2 TRP A 202     -16.994   7.779  -7.956  1.00  0.00           C  
ATOM   1587  CE2 TRP A 202     -16.924   8.922  -8.782  1.00  0.00           C  
ATOM   1588  CE3 TRP A 202     -17.556   6.602  -8.470  1.00  0.00           C  
ATOM   1589  NE1 TRP A 202     -16.341   9.922  -8.053  1.00  0.00           N  
ATOM   1590  CH2 TRP A 202     -17.940   7.759 -10.576  1.00  0.00           C  
ATOM   1591  CZ2 TRP A 202     -17.395   8.922 -10.097  1.00  0.00           C  
ATOM   1592  CZ3 TRP A 202     -18.024   6.605  -9.779  1.00  0.00           C  
ATOM   1593  N   SER A 203     -18.359   4.821  -4.682  1.00  0.00           N  
ATOM   1594  CA  SER A 203     -18.333   3.392  -4.390  1.00  0.00           C  
ATOM   1595  C   SER A 203     -18.143   2.571  -5.662  1.00  0.00           C  
ATOM   1596  CB  SER A 203     -19.621   2.965  -3.686  1.00  0.00           C  
ATOM   1597  O   SER A 203     -18.581   2.977  -6.740  1.00  0.00           O  
ATOM   1598  OG  SER A 203     -20.740   3.130  -4.540  1.00  0.00           O  
ATOM   1599  N   LEU A 204     -17.327   1.542  -5.598  1.00  0.00           N  
ATOM   1600  CA  LEU A 204     -17.087   0.653  -6.730  1.00  0.00           C  
ATOM   1601  C   LEU A 204     -18.348  -0.129  -7.083  1.00  0.00           C  
ATOM   1602  CB  LEU A 204     -15.943  -0.315  -6.419  1.00  0.00           C  
ATOM   1603  O   LEU A 204     -18.984  -0.718  -6.207  1.00  0.00           O  
ATOM   1604  CG  LEU A 204     -15.539  -1.271  -7.542  1.00  0.00           C  
ATOM   1605  CD1 LEU A 204     -14.854  -0.505  -8.669  1.00  0.00           C  
ATOM   1606  CD2 LEU A 204     -14.630  -2.372  -7.007  1.00  0.00           C  
ATOM   1607  N   ASN A 205     -18.746   0.005  -8.364  1.00  0.00           N  
ATOM   1608  CA  ASN A 205     -19.818  -0.834  -8.889  1.00  0.00           C  
ATOM   1609  C   ASN A 205     -19.351  -2.270  -9.106  1.00  0.00           C  
ATOM   1610  CB  ASN A 205     -20.365  -0.251 -10.194  1.00  0.00           C  
ATOM   1611  O   ASN A 205     -18.480  -2.526  -9.938  1.00  0.00           O  
ATOM   1612  CG  ASN A 205     -21.592  -0.988 -10.694  1.00  0.00           C  
ATOM   1613  ND2 ASN A 205     -22.359  -0.340 -11.563  1.00  0.00           N  
ATOM   1614  OD1 ASN A 205     -21.848  -2.129 -10.302  1.00  0.00           O  
ATOM   1615  N   SER A 206     -19.889  -3.261  -8.386  1.00  0.00           N  
ATOM   1616  CA  SER A 206     -19.412  -4.633  -8.249  1.00  0.00           C  
ATOM   1617  C   SER A 206     -19.966  -5.525  -9.355  1.00  0.00           C  
ATOM   1618  CB  SER A 206     -19.798  -5.202  -6.883  1.00  0.00           C  
ATOM   1619  O   SER A 206     -19.632  -6.709  -9.431  1.00  0.00           O  
ATOM   1620  OG  SER A 206     -21.194  -5.084  -6.666  1.00  0.00           O  
ATOM   1621  N   ASP A 207     -20.876  -5.129 -10.284  1.00  0.00           N  
ATOM   1622  CA  ASP A 207     -21.639  -5.961 -11.210  1.00  0.00           C  
ATOM   1623  C   ASP A 207     -20.756  -6.467 -12.349  1.00  0.00           C  
ATOM   1624  CB  ASP A 207     -22.831  -5.184 -11.773  1.00  0.00           C  
ATOM   1625  O   ASP A 207     -20.894  -7.611 -12.787  1.00  0.00           O  
ATOM   1626  CG  ASP A 207     -23.921  -4.944 -10.743  1.00  0.00           C  
ATOM   1627  OD1 ASP A 207     -23.997  -5.696  -9.748  1.00  0.00           O  
ATOM   1628  OD2 ASP A 207     -24.714  -3.996 -10.932  1.00  0.00           O  
ATOM   1629  N   SER A 208     -19.398  -6.121 -12.452  1.00  0.00           N  
ATOM   1630  CA  SER A 208     -18.416  -6.627 -13.405  1.00  0.00           C  
ATOM   1631  C   SER A 208     -17.469  -5.523 -13.863  1.00  0.00           C  
ATOM   1632  CB  SER A 208     -19.114  -7.246 -14.617  1.00  0.00           C  
ATOM   1633  O   SER A 208     -17.892  -4.564 -14.512  1.00  0.00           O  
ATOM   1634  OG  SER A 208     -19.952  -6.296 -15.254  1.00  0.00           O  
ATOM   1635  N   VAL A 209     -16.413  -5.492 -13.143  1.00  0.00           N  
ATOM   1636  CA  VAL A 209     -15.394  -4.510 -13.498  1.00  0.00           C  
ATOM   1637  C   VAL A 209     -14.325  -5.166 -14.367  1.00  0.00           C  
ATOM   1638  CB  VAL A 209     -14.749  -3.882 -12.242  1.00  0.00           C  
ATOM   1639  O   VAL A 209     -13.939  -6.313 -14.128  1.00  0.00           O  
ATOM   1640  CG1 VAL A 209     -13.705  -2.839 -12.635  1.00  0.00           C  
ATOM   1641  CG2 VAL A 209     -15.820  -3.259 -11.347  1.00  0.00           C  
ATOM   1642  N   PHE A 210     -14.139  -4.556 -15.496  1.00  0.00           N  
ATOM   1643  CA  PHE A 210     -13.044  -4.936 -16.381  1.00  0.00           C  
ATOM   1644  C   PHE A 210     -11.857  -3.996 -16.209  1.00  0.00           C  
ATOM   1645  CB  PHE A 210     -13.507  -4.935 -17.841  1.00  0.00           C  
ATOM   1646  O   PHE A 210     -11.992  -2.781 -16.369  1.00  0.00           O  
ATOM   1647  CG  PHE A 210     -14.241  -6.184 -18.246  1.00  0.00           C  
ATOM   1648  CD1 PHE A 210     -13.555  -7.268 -18.781  1.00  0.00           C  
ATOM   1649  CD2 PHE A 210     -15.619  -6.275 -18.092  1.00  0.00           C  
ATOM   1650  CE1 PHE A 210     -14.233  -8.426 -19.156  1.00  0.00           C  
ATOM   1651  CE2 PHE A 210     -16.302  -7.429 -18.466  1.00  0.00           C  
ATOM   1652  CZ  PHE A 210     -15.608  -8.502 -18.998  1.00  0.00           C  
ATOM   1653  N   TRP A 211     -10.749  -4.550 -15.690  1.00  0.00           N  
ATOM   1654  CA  TRP A 211      -9.517  -3.781 -15.551  1.00  0.00           C  
ATOM   1655  C   TRP A 211      -8.413  -4.358 -16.430  1.00  0.00           C  
ATOM   1656  CB  TRP A 211      -9.062  -3.753 -14.089  1.00  0.00           C  
ATOM   1657  O   TRP A 211      -7.988  -5.499 -16.234  1.00  0.00           O  
ATOM   1658  CG  TRP A 211      -9.873  -2.844 -13.216  1.00  0.00           C  
ATOM   1659  CD1 TRP A 211     -10.559  -1.726 -13.602  1.00  0.00           C  
ATOM   1660  CD2 TRP A 211     -10.079  -2.974 -11.806  1.00  0.00           C  
ATOM   1661  CE2 TRP A 211     -10.902  -1.899 -11.403  1.00  0.00           C  
ATOM   1662  CE3 TRP A 211      -9.648  -3.897 -10.843  1.00  0.00           C  
ATOM   1663  NE1 TRP A 211     -11.180  -1.153 -12.516  1.00  0.00           N  
ATOM   1664  CH2 TRP A 211     -10.866  -2.639  -9.155  1.00  0.00           C  
ATOM   1665  CZ2 TRP A 211     -11.302  -1.722 -10.076  1.00  0.00           C  
ATOM   1666  CZ3 TRP A 211     -10.048  -3.719  -9.524  1.00  0.00           C  
ATOM   1667  N   GLY A 212      -7.941  -3.510 -17.273  1.00  0.00           N  
ATOM   1668  CA  GLY A 212      -6.706  -3.839 -17.965  1.00  0.00           C  
ATOM   1669  C   GLY A 212      -6.728  -5.214 -18.605  1.00  0.00           C  
ATOM   1670  O   GLY A 212      -5.718  -5.920 -18.607  1.00  0.00           O  
ATOM   1671  N   GLY A 213      -7.861  -5.670 -19.062  1.00  0.00           N  
ATOM   1672  CA  GLY A 213      -8.021  -6.928 -19.772  1.00  0.00           C  
ATOM   1673  C   GLY A 213      -8.471  -8.066 -18.875  1.00  0.00           C  
ATOM   1674  O   GLY A 213      -8.560  -9.214 -19.317  1.00  0.00           O  
ATOM   1675  N   HIS A 214      -8.629  -7.744 -17.590  1.00  0.00           N  
ATOM   1676  CA  HIS A 214      -9.069  -8.762 -16.643  1.00  0.00           C  
ATOM   1677  C   HIS A 214     -10.514  -8.529 -16.215  1.00  0.00           C  
ATOM   1678  CB  HIS A 214      -8.155  -8.785 -15.417  1.00  0.00           C  
ATOM   1679  O   HIS A 214     -10.906  -7.395 -15.931  1.00  0.00           O  
ATOM   1680  CG  HIS A 214      -6.741  -9.159 -15.730  1.00  0.00           C  
ATOM   1681  CD2 HIS A 214      -5.648  -8.393 -15.959  1.00  0.00           C  
ATOM   1682  ND1 HIS A 214      -6.324 -10.468 -15.839  1.00  0.00           N  
ATOM   1683  CE1 HIS A 214      -5.032 -10.490 -16.122  1.00  0.00           C  
ATOM   1684  NE2 HIS A 214      -4.598  -9.244 -16.201  1.00  0.00           N  
ATOM   1685  N   LYS A 215     -11.151  -9.630 -16.358  1.00  0.00           N  
ATOM   1686  CA  LYS A 215     -12.441  -9.604 -15.674  1.00  0.00           C  
ATOM   1687  C   LYS A 215     -12.267  -9.764 -14.167  1.00  0.00           C  
ATOM   1688  CB  LYS A 215     -13.358 -10.702 -16.215  1.00  0.00           C  
ATOM   1689  O   LYS A 215     -11.564 -10.667 -13.710  1.00  0.00           O  
ATOM   1690  CG  LYS A 215     -14.818 -10.541 -15.818  1.00  0.00           C  
ATOM   1691  CD  LYS A 215     -15.705 -11.557 -16.525  1.00  0.00           C  
ATOM   1692  CE  LYS A 215     -17.164 -11.408 -16.114  1.00  0.00           C  
ATOM   1693  NZ  LYS A 215     -18.040 -12.395 -16.814  1.00  0.00           N  
ATOM   1694  N   VAL A 216     -12.745  -8.811 -13.463  1.00  0.00           N  
ATOM   1695  CA  VAL A 216     -12.582  -8.782 -12.013  1.00  0.00           C  
ATOM   1696  C   VAL A 216     -13.786  -9.443 -11.345  1.00  0.00           C  
ATOM   1697  CB  VAL A 216     -12.408  -7.339 -11.490  1.00  0.00           C  
ATOM   1698  O   VAL A 216     -14.933  -9.091 -11.630  1.00  0.00           O  
ATOM   1699  CG1 VAL A 216     -12.207  -7.335  -9.976  1.00  0.00           C  
ATOM   1700  CG2 VAL A 216     -11.235  -6.656 -12.190  1.00  0.00           C  
ATOM   1701  N   PHE A 217     -13.372 -10.522 -10.601  1.00  0.00           N  
ATOM   1702  CA  PHE A 217     -14.401 -11.216  -9.836  1.00  0.00           C  
ATOM   1703  C   PHE A 217     -14.229 -10.965  -8.343  1.00  0.00           C  
ATOM   1704  CB  PHE A 217     -14.363 -12.721 -10.124  1.00  0.00           C  
ATOM   1705  O   PHE A 217     -13.103 -10.900  -7.845  1.00  0.00           O  
ATOM   1706  CG  PHE A 217     -14.631 -13.071 -11.563  1.00  0.00           C  
ATOM   1707  CD1 PHE A 217     -15.919 -13.359 -11.994  1.00  0.00           C  
ATOM   1708  CD2 PHE A 217     -13.592 -13.111 -12.484  1.00  0.00           C  
ATOM   1709  CE1 PHE A 217     -16.170 -13.684 -13.326  1.00  0.00           C  
ATOM   1710  CE2 PHE A 217     -13.835 -13.434 -13.816  1.00  0.00           C  
ATOM   1711  CZ  PHE A 217     -15.124 -13.721 -14.235  1.00  0.00           C  
ATOM   1712  N   MET A 218     -15.347 -10.801  -7.667  1.00  0.00           N  
ATOM   1713  CA  MET A 218     -15.356 -10.456  -6.248  1.00  0.00           C  
ATOM   1714  C   MET A 218     -15.501 -11.705  -5.386  1.00  0.00           C  
ATOM   1715  CB  MET A 218     -16.486  -9.473  -5.940  1.00  0.00           C  
ATOM   1716  O   MET A 218     -15.168 -11.688  -4.200  1.00  0.00           O  
ATOM   1717  CG  MET A 218     -16.357  -8.143  -6.665  1.00  0.00           C  
ATOM   1718  SD  MET A 218     -17.667  -6.950  -6.185  1.00  0.00           S  
ATOM   1719  CE  MET A 218     -16.645  -5.539  -5.680  1.00  0.00           C  
ATOM   1720  N   ASP A 219     -15.961 -12.900  -6.040  1.00  0.00           N  
ATOM   1721  CA  ASP A 219     -16.076 -14.203  -5.394  1.00  0.00           C  
ATOM   1722  C   ASP A 219     -15.598 -15.319  -6.321  1.00  0.00           C  
ATOM   1723  CB  ASP A 219     -17.520 -14.462  -4.960  1.00  0.00           C  
ATOM   1724  O   ASP A 219     -15.703 -15.205  -7.544  1.00  0.00           O  
ATOM   1725  CG  ASP A 219     -17.996 -13.504  -3.883  1.00  0.00           C  
ATOM   1726  OD1 ASP A 219     -17.164 -13.020  -3.086  1.00  0.00           O  
ATOM   1727  OD2 ASP A 219     -19.215 -13.232  -3.830  1.00  0.00           O  
ATOM   1728  N   LYS A 220     -14.843 -16.208  -5.695  1.00  0.00           N  
ATOM   1729  CA  LYS A 220     -14.352 -17.367  -6.435  1.00  0.00           C  
ATOM   1730  C   LYS A 220     -15.505 -18.146  -7.064  1.00  0.00           C  
ATOM   1731  CB  LYS A 220     -13.538 -18.284  -5.521  1.00  0.00           C  
ATOM   1732  O   LYS A 220     -15.352 -18.731  -8.138  1.00  0.00           O  
ATOM   1733  CG  LYS A 220     -12.127 -17.787  -5.245  1.00  0.00           C  
ATOM   1734  CD  LYS A 220     -11.322 -18.805  -4.447  1.00  0.00           C  
ATOM   1735  CE  LYS A 220      -9.921 -18.294  -4.139  1.00  0.00           C  
ATOM   1736  NZ  LYS A 220      -9.119 -19.300  -3.381  1.00  0.00           N  
ATOM   1737  N   ASN A 221     -16.777 -17.700  -6.856  1.00  0.00           N  
ATOM   1738  CA  ASN A 221     -17.841 -18.520  -7.425  1.00  0.00           C  
ATOM   1739  C   ASN A 221     -18.471 -17.853  -8.645  1.00  0.00           C  
ATOM   1740  CB  ASN A 221     -18.910 -18.820  -6.373  1.00  0.00           C  
ATOM   1741  O   ASN A 221     -18.647 -16.634  -8.669  1.00  0.00           O  
ATOM   1742  CG  ASN A 221     -18.426 -19.784  -5.307  1.00  0.00           C  
ATOM   1743  ND2 ASN A 221     -19.021 -19.706  -4.122  1.00  0.00           N  
ATOM   1744  OD1 ASN A 221     -17.524 -20.591  -5.546  1.00  0.00           O  
ATOM   1745  N   GLU A 422     -12.620  -9.345   1.830  1.00  0.00           N  
ATOM   1746  CA  GLU A 422     -13.149  -9.461   0.475  1.00  0.00           C  
ATOM   1747  C   GLU A 422     -12.055  -9.244  -0.566  1.00  0.00           C  
ATOM   1748  CB  GLU A 422     -14.289  -8.463   0.255  1.00  0.00           C  
ATOM   1749  O   GLU A 422     -11.391  -8.206  -0.569  1.00  0.00           O  
ATOM   1750  CG  GLU A 422     -15.569  -8.818   0.997  1.00  0.00           C  
ATOM   1751  CD  GLU A 422     -16.714  -7.858   0.712  1.00  0.00           C  
ATOM   1752  OE1 GLU A 422     -17.890  -8.247   0.892  1.00  0.00           O  
ATOM   1753  OE2 GLU A 422     -16.432  -6.709   0.305  1.00  0.00           O  
ATOM   1754  N   ASN A 423     -11.696 -10.247  -1.533  1.00  0.00           N  
ATOM   1755  CA  ASN A 423     -10.592 -10.221  -2.488  1.00  0.00           C  
ATOM   1756  C   ASN A 423     -11.097 -10.177  -3.927  1.00  0.00           C  
ATOM   1757  CB  ASN A 423      -9.676 -11.429  -2.283  1.00  0.00           C  
ATOM   1758  O   ASN A 423     -12.254 -10.508  -4.194  1.00  0.00           O  
ATOM   1759  CG  ASN A 423      -8.828 -11.313  -1.032  1.00  0.00           C  
ATOM   1760  ND2 ASN A 423      -8.601 -12.437  -0.363  1.00  0.00           N  
ATOM   1761  OD1 ASN A 423      -8.381 -10.222  -0.668  1.00  0.00           O  
ATOM   1762  N   LEU A 424     -10.206  -9.581  -4.760  1.00  0.00           N  
ATOM   1763  CA  LEU A 424     -10.461  -9.578  -6.196  1.00  0.00           C  
ATOM   1764  C   LEU A 424      -9.755 -10.746  -6.876  1.00  0.00           C  
ATOM   1765  CB  LEU A 424     -10.002  -8.257  -6.819  1.00  0.00           C  
ATOM   1766  O   LEU A 424      -8.627 -11.090  -6.514  1.00  0.00           O  
ATOM   1767  CG  LEU A 424     -10.710  -6.993  -6.326  1.00  0.00           C  
ATOM   1768  CD1 LEU A 424     -10.104  -5.757  -6.981  1.00  0.00           C  
ATOM   1769  CD2 LEU A 424     -12.207  -7.074  -6.608  1.00  0.00           C  
ATOM   1770  N   TYR A 425     -10.507 -11.439  -7.723  1.00  0.00           N  
ATOM   1771  CA  TYR A 425      -9.928 -12.503  -8.535  1.00  0.00           C  
ATOM   1772  C   TYR A 425      -9.951 -12.135 -10.014  1.00  0.00           C  
ATOM   1773  CB  TYR A 425     -10.682 -13.818  -8.313  1.00  0.00           C  
ATOM   1774  O   TYR A 425     -10.950 -11.611 -10.514  1.00  0.00           O  
ATOM   1775  CG  TYR A 425     -10.658 -14.297  -6.882  1.00  0.00           C  
ATOM   1776  CD1 TYR A 425      -9.598 -15.062  -6.400  1.00  0.00           C  
ATOM   1777  CD2 TYR A 425     -11.695 -13.986  -6.009  1.00  0.00           C  
ATOM   1778  CE1 TYR A 425      -9.573 -15.507  -5.082  1.00  0.00           C  
ATOM   1779  CE2 TYR A 425     -11.681 -14.426  -4.690  1.00  0.00           C  
ATOM   1780  OH  TYR A 425     -10.598 -15.622  -2.931  1.00  0.00           O  
ATOM   1781  CZ  TYR A 425     -10.617 -15.184  -4.236  1.00  0.00           C  
ATOM   1782  N   PHE A 426      -8.690 -12.331 -10.606  1.00  0.00           N  
ATOM   1783  CA  PHE A 426      -8.571 -12.015 -12.025  1.00  0.00           C  
ATOM   1784  C   PHE A 426      -8.713 -13.272 -12.874  1.00  0.00           C  
ATOM   1785  CB  PHE A 426      -7.229 -11.335 -12.314  1.00  0.00           C  
ATOM   1786  O   PHE A 426      -8.213 -14.337 -12.505  1.00  0.00           O  
ATOM   1787  CG  PHE A 426      -7.130  -9.933 -11.776  1.00  0.00           C  
ATOM   1788  CD1 PHE A 426      -8.188  -9.365 -11.077  1.00  0.00           C  
ATOM   1789  CD2 PHE A 426      -5.977  -9.183 -11.968  1.00  0.00           C  
ATOM   1790  CE1 PHE A 426      -8.099  -8.068 -10.577  1.00  0.00           C  
ATOM   1791  CE2 PHE A 426      -5.881  -7.886 -11.472  1.00  0.00           C  
ATOM   1792  CZ  PHE A 426      -6.943  -7.330 -10.778  1.00  0.00           C  
ATOM   1793  N   GLN A 427      -9.645 -13.247 -13.880  1.00  0.00           N  
ATOM   1794  CA  GLN A 427      -9.724 -14.255 -14.932  1.00  0.00           C  
ATOM   1795  C   GLN A 427      -9.356 -13.664 -16.290  1.00  0.00           C  
ATOM   1796  CB  GLN A 427     -11.125 -14.865 -14.987  1.00  0.00           C  
ATOM   1797  O   GLN A 427      -9.680 -12.510 -16.578  1.00  0.00           O  
ATOM   1798  CG  GLN A 427     -11.240 -16.058 -15.926  1.00  0.00           C  
ATOM   1799  CD  GLN A 427     -12.600 -16.728 -15.860  1.00  0.00           C  
ATOM   1800  NE2 GLN A 427     -12.692 -17.936 -16.407  1.00  0.00           N  
ATOM   1801  OE1 GLN A 427     -13.558 -16.166 -15.322  1.00  0.00           O  
TER    1802      GLN A 427
ENDMDL
END
