# Supplementary material for: Improving Protein Expression, Stability, and Function with ProteinMPNN
Source: J Am Chem Soc. 2024 Jan 9;146(3):2054–61. doi: 10.1021/jacs.3c10941 (PMC10811672; doi:10.1021/jacs.3c10941)
Supplement: Supplementary file 2 — ja3c10941_si_002.zip [file ja3c10941_si_002.zip › Sumida_Design_Structures_Idealizing_with_ProteinMPNN/TEV/hyperTEV0025_m1_34.pdb]

MODEL     1
ATOM      1  N   ALA A   1      22.677   8.750 -31.483  1.00  0.00           N  
ATOM      2  CA  ALA A   1      22.374   7.762 -30.451  1.00  0.00           C  
ATOM      3  C   ALA A   1      21.042   8.068 -29.773  1.00  0.00           C  
ATOM      4  CB  ALA A   1      23.495   7.712 -29.416  1.00  0.00           C  
ATOM      5  O   ALA A   1      20.787   9.207 -29.377  1.00  0.00           O  
ATOM      6  N   MET A   2      19.822   7.794 -30.344  1.00  0.00           N  
ATOM      7  CA  MET A   2      18.514   7.839 -29.698  1.00  0.00           C  
ATOM      8  C   MET A   2      18.631   7.524 -28.210  1.00  0.00           C  
ATOM      9  CB  MET A   2      17.549   6.857 -30.365  1.00  0.00           C  
ATOM     10  O   MET A   2      19.390   6.638 -27.817  1.00  0.00           O  
ATOM     11  CG  MET A   2      16.086   7.243 -30.225  1.00  0.00           C  
ATOM     12  SD  MET A   2      14.976   6.165 -31.211  1.00  0.00           S  
ATOM     13  CE  MET A   2      14.393   5.036 -29.917  1.00  0.00           C  
ATOM     14  N   MET A   3      18.852   8.535 -27.407  1.00  0.00           N  
ATOM     15  CA  MET A   3      18.960   8.423 -25.956  1.00  0.00           C  
ATOM     16  C   MET A   3      18.346   7.117 -25.463  1.00  0.00           C  
ATOM     17  CB  MET A   3      18.281   9.611 -25.272  1.00  0.00           C  
ATOM     18  O   MET A   3      17.235   6.760 -25.859  1.00  0.00           O  
ATOM     19  CG  MET A   3      18.935  10.949 -25.577  1.00  0.00           C  
ATOM     20  SD  MET A   3      20.302  11.344 -24.419  1.00  0.00           S  
ATOM     21  CE  MET A   3      21.729  11.107 -25.515  1.00  0.00           C  
ATOM     22  N   ALA A   4      19.092   6.131 -24.986  1.00  0.00           N  
ATOM     23  CA  ALA A   4      18.848   4.789 -24.463  1.00  0.00           C  
ATOM     24  C   ALA A   4      18.125   4.846 -23.121  1.00  0.00           C  
ATOM     25  CB  ALA A   4      20.162   4.025 -24.324  1.00  0.00           C  
ATOM     26  O   ALA A   4      17.396   3.918 -22.761  1.00  0.00           O  
ATOM     27  N   ALA A   5      18.096   6.096 -22.478  1.00  0.00           N  
ATOM     28  CA  ALA A   5      17.540   6.119 -21.127  1.00  0.00           C  
ATOM     29  C   ALA A   5      16.227   6.896 -21.087  1.00  0.00           C  
ATOM     30  CB  ALA A   5      18.543   6.725 -20.149  1.00  0.00           C  
ATOM     31  O   ALA A   5      16.061   7.884 -21.806  1.00  0.00           O  
ATOM     32  N   PRO A   6      15.188   6.275 -20.397  1.00  0.00           N  
ATOM     33  CA  PRO A   6      13.949   7.047 -20.271  1.00  0.00           C  
ATOM     34  C   PRO A   6      14.173   8.424 -19.652  1.00  0.00           C  
ATOM     35  CB  PRO A   6      13.081   6.173 -19.362  1.00  0.00           C  
ATOM     36  O   PRO A   6      15.112   8.611 -18.874  1.00  0.00           O  
ATOM     37  CG  PRO A   6      13.813   4.874 -19.268  1.00  0.00           C  
ATOM     38  CD  PRO A   6      15.227   5.089 -19.726  1.00  0.00           C  
ATOM     39  N   GLY A   7      13.624   9.533 -20.282  1.00  0.00           N  
ATOM     40  CA  GLY A   7      13.621  10.871 -19.714  1.00  0.00           C  
ATOM     41  C   GLY A   7      12.943  10.942 -18.358  1.00  0.00           C  
ATOM     42  O   GLY A   7      12.569   9.913 -17.791  1.00  0.00           O  
ATOM     43  N   PRO A   8      12.962  12.115 -17.816  1.00  0.00           N  
ATOM     44  CA  PRO A   8      12.267  12.314 -16.542  1.00  0.00           C  
ATOM     45  C   PRO A   8      10.826  11.812 -16.571  1.00  0.00           C  
ATOM     46  CB  PRO A   8      12.313  13.831 -16.348  1.00  0.00           C  
ATOM     47  O   PRO A   8      10.130  11.978 -17.576  1.00  0.00           O  
ATOM     48  CG  PRO A   8      13.419  14.297 -17.239  1.00  0.00           C  
ATOM     49  CD  PRO A   8      13.538  13.341 -18.392  1.00  0.00           C  
ATOM     50  N   GLN A   9      10.499  11.096 -15.520  1.00  0.00           N  
ATOM     51  CA  GLN A   9       9.147  10.562 -15.403  1.00  0.00           C  
ATOM     52  C   GLN A   9       8.381  11.247 -14.274  1.00  0.00           C  
ATOM     53  CB  GLN A   9       9.184   9.051 -15.170  1.00  0.00           C  
ATOM     54  O   GLN A   9       8.964  11.601 -13.247  1.00  0.00           O  
ATOM     55  CG  GLN A   9       9.757   8.263 -16.340  1.00  0.00           C  
ATOM     56  CD  GLN A   9       9.740   6.764 -16.102  1.00  0.00           C  
ATOM     57  NE2 GLN A   9      10.888   6.122 -16.287  1.00  0.00           N  
ATOM     58  OE1 GLN A   9       8.704   6.189 -15.755  1.00  0.00           O  
ATOM     59  N   ASP A  10       7.146  11.557 -14.565  1.00  0.00           N  
ATOM     60  CA  ASP A  10       6.262  12.145 -13.563  1.00  0.00           C  
ATOM     61  C   ASP A  10       5.550  11.062 -12.756  1.00  0.00           C  
ATOM     62  CB  ASP A  10       5.237  13.067 -14.226  1.00  0.00           C  
ATOM     63  O   ASP A  10       4.688  10.355 -13.282  1.00  0.00           O  
ATOM     64  CG  ASP A  10       4.357  13.793 -13.224  1.00  0.00           C  
ATOM     65  OD1 ASP A  10       4.623  13.709 -12.005  1.00  0.00           O  
ATOM     66  OD2 ASP A  10       3.388  14.453 -13.656  1.00  0.00           O  
ATOM     67  N   TRP A  11       5.897  11.035 -11.434  1.00  0.00           N  
ATOM     68  CA  TRP A  11       5.326   9.983 -10.600  1.00  0.00           C  
ATOM     69  C   TRP A  11       4.218  10.535  -9.709  1.00  0.00           C  
ATOM     70  CB  TRP A  11       6.412   9.329  -9.740  1.00  0.00           C  
ATOM     71  O   TRP A  11       3.736   9.844  -8.808  1.00  0.00           O  
ATOM     72  CG  TRP A  11       7.463   8.610 -10.531  1.00  0.00           C  
ATOM     73  CD1 TRP A  11       8.725   9.051 -10.817  1.00  0.00           C  
ATOM     74  CD2 TRP A  11       7.340   7.321 -11.142  1.00  0.00           C  
ATOM     75  CE2 TRP A  11       8.568   7.043 -11.782  1.00  0.00           C  
ATOM     76  CE3 TRP A  11       6.310   6.374 -11.209  1.00  0.00           C  
ATOM     77  NE1 TRP A  11       9.395   8.113 -11.568  1.00  0.00           N  
ATOM     78  CH2 TRP A  11       7.769   4.946 -12.532  1.00  0.00           C  
ATOM     79  CZ2 TRP A  11       8.794   5.855 -12.481  1.00  0.00           C  
ATOM     80  CZ3 TRP A  11       6.536   5.192 -11.906  1.00  0.00           C  
ATOM     81  N   SER A  12       3.814  11.723  -9.992  1.00  0.00           N  
ATOM     82  CA  SER A  12       2.814  12.410  -9.180  1.00  0.00           C  
ATOM     83  C   SER A  12       1.458  11.718  -9.270  1.00  0.00           C  
ATOM     84  CB  SER A  12       2.681  13.870  -9.614  1.00  0.00           C  
ATOM     85  O   SER A  12       0.746  11.603  -8.271  1.00  0.00           O  
ATOM     86  OG  SER A  12       3.879  14.583  -9.354  1.00  0.00           O  
ATOM     87  N   PRO A  13       1.146  11.155 -10.416  1.00  0.00           N  
ATOM     88  CA  PRO A  13      -0.152  10.482 -10.500  1.00  0.00           C  
ATOM     89  C   PRO A  13      -0.266   9.298  -9.542  1.00  0.00           C  
ATOM     90  CB  PRO A  13      -0.213  10.013 -11.956  1.00  0.00           C  
ATOM     91  O   PRO A  13      -1.359   8.994  -9.057  1.00  0.00           O  
ATOM     92  CG  PRO A  13       0.602  11.012 -12.713  1.00  0.00           C  
ATOM     93  CD  PRO A  13       1.787  11.395 -11.873  1.00  0.00           C  
ATOM     94  N   ILE A  14       0.820   8.739  -9.208  1.00  0.00           N  
ATOM     95  CA  ILE A  14       0.817   7.619  -8.274  1.00  0.00           C  
ATOM     96  C   ILE A  14       1.027   8.132  -6.851  1.00  0.00           C  
ATOM     97  CB  ILE A  14       1.902   6.580  -8.634  1.00  0.00           C  
ATOM     98  O   ILE A  14       0.275   7.780  -5.940  1.00  0.00           O  
ATOM     99  CG1 ILE A  14       1.636   5.989 -10.023  1.00  0.00           C  
ATOM    100  CG2 ILE A  14       1.967   5.477  -7.573  1.00  0.00           C  
ATOM    101  CD1 ILE A  14       2.772   5.129 -10.558  1.00  0.00           C  
ATOM    102  N   SER A  15       2.014   9.019  -6.656  1.00  0.00           N  
ATOM    103  CA  SER A  15       2.376   9.468  -5.316  1.00  0.00           C  
ATOM    104  C   SER A  15       1.225  10.219  -4.655  1.00  0.00           C  
ATOM    105  CB  SER A  15       3.616  10.362  -5.367  1.00  0.00           C  
ATOM    106  O   SER A  15       1.050  10.148  -3.437  1.00  0.00           O  
ATOM    107  OG  SER A  15       3.340  11.566  -6.062  1.00  0.00           O  
ATOM    108  N   ASP A  16       0.324  10.878  -5.430  1.00  0.00           N  
ATOM    109  CA  ASP A  16      -0.808  11.637  -4.907  1.00  0.00           C  
ATOM    110  C   ASP A  16      -1.893  10.706  -4.371  1.00  0.00           C  
ATOM    111  CB  ASP A  16      -1.386  12.552  -5.988  1.00  0.00           C  
ATOM    112  O   ASP A  16      -2.800  11.146  -3.661  1.00  0.00           O  
ATOM    113  CG  ASP A  16      -0.504  13.752  -6.284  1.00  0.00           C  
ATOM    114  OD1 ASP A  16       0.401  14.057  -5.478  1.00  0.00           O  
ATOM    115  OD2 ASP A  16      -0.719  14.401  -7.331  1.00  0.00           O  
ATOM    116  N   ARG A  17      -1.744   9.391  -4.696  1.00  0.00           N  
ATOM    117  CA  ARG A  17      -2.764   8.434  -4.278  1.00  0.00           C  
ATOM    118  C   ARG A  17      -2.288   7.614  -3.084  1.00  0.00           C  
ATOM    119  CB  ARG A  17      -3.136   7.506  -5.436  1.00  0.00           C  
ATOM    120  O   ARG A  17      -2.990   6.711  -2.624  1.00  0.00           O  
ATOM    121  CG  ARG A  17      -3.895   8.195  -6.559  1.00  0.00           C  
ATOM    122  CD  ARG A  17      -3.177   8.054  -7.894  1.00  0.00           C  
ATOM    123  NE  ARG A  17      -3.912   8.709  -8.973  1.00  0.00           N  
ATOM    124  NH1 ARG A  17      -2.040   9.172 -10.245  1.00  0.00           N  
ATOM    125  NH2 ARG A  17      -4.118   9.798 -10.984  1.00  0.00           N  
ATOM    126  CZ  ARG A  17      -3.355   9.225 -10.065  1.00  0.00           C  
ATOM    127  N   ILE A  18      -1.075   7.920  -2.619  1.00  0.00           N  
ATOM    128  CA  ILE A  18      -0.517   7.189  -1.486  1.00  0.00           C  
ATOM    129  C   ILE A  18      -1.071   7.759  -0.182  1.00  0.00           C  
ATOM    130  CB  ILE A  18       1.027   7.245  -1.482  1.00  0.00           C  
ATOM    131  O   ILE A  18      -1.159   8.978  -0.018  1.00  0.00           O  
ATOM    132  CG1 ILE A  18       1.593   6.446  -2.662  1.00  0.00           C  
ATOM    133  CG2 ILE A  18       1.583   6.725  -0.153  1.00  0.00           C  
ATOM    134  CD1 ILE A  18       3.101   6.575  -2.830  1.00  0.00           C  
ATOM    135  N   VAL A  19      -1.488   6.856   0.696  1.00  0.00           N  
ATOM    136  CA  VAL A  19      -2.020   7.252   1.996  1.00  0.00           C  
ATOM    137  C   VAL A  19      -1.191   6.615   3.109  1.00  0.00           C  
ATOM    138  CB  VAL A  19      -3.506   6.856   2.145  1.00  0.00           C  
ATOM    139  O   VAL A  19      -0.618   5.539   2.927  1.00  0.00           O  
ATOM    140  CG1 VAL A  19      -4.357   7.538   1.075  1.00  0.00           C  
ATOM    141  CG2 VAL A  19      -3.664   5.339   2.070  1.00  0.00           C  
ATOM    142  N   LYS A  20      -1.063   7.385   4.169  1.00  0.00           N  
ATOM    143  CA  LYS A  20      -0.482   6.851   5.398  1.00  0.00           C  
ATOM    144  C   LYS A  20      -1.563   6.301   6.324  1.00  0.00           C  
ATOM    145  CB  LYS A  20       0.329   7.927   6.121  1.00  0.00           C  
ATOM    146  O   LYS A  20      -2.523   7.002   6.650  1.00  0.00           O  
ATOM    147  CG  LYS A  20       1.100   7.415   7.329  1.00  0.00           C  
ATOM    148  CD  LYS A  20       1.912   8.524   7.984  1.00  0.00           C  
ATOM    149  CE  LYS A  20       2.670   8.017   9.204  1.00  0.00           C  
ATOM    150  NZ  LYS A  20       3.506   9.089   9.822  1.00  0.00           N  
ATOM    151  N   LEU A  21      -1.380   4.999   6.723  1.00  0.00           N  
ATOM    152  CA  LEU A  21      -2.352   4.309   7.564  1.00  0.00           C  
ATOM    153  C   LEU A  21      -1.763   4.004   8.937  1.00  0.00           C  
ATOM    154  CB  LEU A  21      -2.815   3.012   6.894  1.00  0.00           C  
ATOM    155  O   LEU A  21      -0.688   3.407   9.038  1.00  0.00           O  
ATOM    156  CG  LEU A  21      -3.301   3.131   5.449  1.00  0.00           C  
ATOM    157  CD1 LEU A  21      -3.396   1.752   4.807  1.00  0.00           C  
ATOM    158  CD2 LEU A  21      -4.647   3.846   5.395  1.00  0.00           C  
ATOM    159  N   THR A  22      -2.473   4.459   9.897  1.00  0.00           N  
ATOM    160  CA  THR A  22      -2.082   4.132  11.264  1.00  0.00           C  
ATOM    161  C   THR A  22      -3.216   3.421  11.996  1.00  0.00           C  
ATOM    162  CB  THR A  22      -1.676   5.395  12.045  1.00  0.00           C  
ATOM    163  O   THR A  22      -4.254   4.023  12.278  1.00  0.00           O  
ATOM    164  CG2 THR A  22      -1.189   5.042  13.447  1.00  0.00           C  
ATOM    165  OG1 THR A  22      -0.624   6.068  11.341  1.00  0.00           O  
ATOM    166  N   ASN A  23      -2.999   2.093  12.238  1.00  0.00           N  
ATOM    167  CA  ASN A  23      -3.941   1.268  12.986  1.00  0.00           C  
ATOM    168  C   ASN A  23      -3.557   1.173  14.459  1.00  0.00           C  
ATOM    169  CB  ASN A  23      -4.036  -0.130  12.371  1.00  0.00           C  
ATOM    170  O   ASN A  23      -2.502   0.635  14.797  1.00  0.00           O  
ATOM    171  CG  ASN A  23      -5.130  -0.971  12.997  1.00  0.00           C  
ATOM    172  ND2 ASN A  23      -5.182  -2.246  12.631  1.00  0.00           N  
ATOM    173  OD1 ASN A  23      -5.924  -0.478  13.803  1.00  0.00           O  
ATOM    174  N   THR A  24      -4.420   1.670  15.303  1.00  0.00           N  
ATOM    175  CA  THR A  24      -4.174   1.692  16.741  1.00  0.00           C  
ATOM    176  C   THR A  24      -5.193   0.826  17.477  1.00  0.00           C  
ATOM    177  CB  THR A  24      -4.222   3.128  17.294  1.00  0.00           C  
ATOM    178  O   THR A  24      -6.402   1.007  17.313  1.00  0.00           O  
ATOM    179  CG2 THR A  24      -3.862   3.159  18.775  1.00  0.00           C  
ATOM    180  OG1 THR A  24      -3.292   3.943  16.570  1.00  0.00           O  
ATOM    181  N   ALA A  25      -4.717  -0.179  18.148  1.00  0.00           N  
ATOM    182  CA  ALA A  25      -5.540  -1.059  18.974  1.00  0.00           C  
ATOM    183  C   ALA A  25      -4.739  -1.620  20.145  1.00  0.00           C  
ATOM    184  CB  ALA A  25      -6.113  -2.197  18.132  1.00  0.00           C  
ATOM    185  O   ALA A  25      -3.549  -1.916  20.007  1.00  0.00           O  
ATOM    186  N   ASP A  26      -5.359  -1.647  21.304  1.00  0.00           N  
ATOM    187  CA  ASP A  26      -4.779  -2.251  22.499  1.00  0.00           C  
ATOM    188  C   ASP A  26      -3.450  -1.589  22.859  1.00  0.00           C  
ATOM    189  CB  ASP A  26      -4.580  -3.755  22.298  1.00  0.00           C  
ATOM    190  O   ASP A  26      -2.476  -2.274  23.179  1.00  0.00           O  
ATOM    191  CG  ASP A  26      -5.885  -4.502  22.090  1.00  0.00           C  
ATOM    192  OD1 ASP A  26      -6.921  -4.092  22.656  1.00  0.00           O  
ATOM    193  OD2 ASP A  26      -5.877  -5.513  21.354  1.00  0.00           O  
ATOM    194  N   GLY A  27      -3.309  -0.249  22.729  1.00  0.00           N  
ATOM    195  CA  GLY A  27      -2.132   0.510  23.121  1.00  0.00           C  
ATOM    196  C   GLY A  27      -0.985   0.385  22.135  1.00  0.00           C  
ATOM    197  O   GLY A  27       0.113   0.885  22.386  1.00  0.00           O  
ATOM    198  N   ARG A  28      -1.190  -0.334  21.060  1.00  0.00           N  
ATOM    199  CA  ARG A  28      -0.183  -0.511  20.018  1.00  0.00           C  
ATOM    200  C   ARG A  28      -0.636   0.123  18.707  1.00  0.00           C  
ATOM    201  CB  ARG A  28       0.117  -1.996  19.806  1.00  0.00           C  
ATOM    202  O   ARG A  28      -1.835   0.282  18.469  1.00  0.00           O  
ATOM    203  CG  ARG A  28       0.756  -2.673  21.007  1.00  0.00           C  
ATOM    204  CD  ARG A  28       1.081  -4.133  20.725  1.00  0.00           C  
ATOM    205  NE  ARG A  28      -0.128  -4.925  20.518  1.00  0.00           N  
ATOM    206  NH1 ARG A  28       0.989  -6.853  19.910  1.00  0.00           N  
ATOM    207  NH2 ARG A  28      -1.302  -6.823  19.977  1.00  0.00           N  
ATOM    208  CZ  ARG A  28      -0.144  -6.199  20.135  1.00  0.00           C  
ATOM    209  N   SER A  29       0.379   0.566  17.929  1.00  0.00           N  
ATOM    210  CA  SER A  29       0.072   1.162  16.633  1.00  0.00           C  
ATOM    211  C   SER A  29       0.931   0.557  15.529  1.00  0.00           C  
ATOM    212  CB  SER A  29       0.277   2.677  16.678  1.00  0.00           C  
ATOM    213  O   SER A  29       2.109   0.263  15.742  1.00  0.00           O  
ATOM    214  OG  SER A  29      -0.618   3.279  17.597  1.00  0.00           O  
ATOM    215  N   ILE A  30       0.238   0.236  14.486  1.00  0.00           N  
ATOM    216  CA  ILE A  30       0.928  -0.188  13.273  1.00  0.00           C  
ATOM    217  C   ILE A  30       0.738   0.860  12.178  1.00  0.00           C  
ATOM    218  CB  ILE A  30       0.426  -1.566  12.788  1.00  0.00           C  
ATOM    219  O   ILE A  30      -0.393   1.222  11.847  1.00  0.00           O  
ATOM    220  CG1 ILE A  30       0.602  -2.616  13.890  1.00  0.00           C  
ATOM    221  CG2 ILE A  30       1.154  -1.987  11.508  1.00  0.00           C  
ATOM    222  CD1 ILE A  30      -0.024  -3.966  13.565  1.00  0.00           C  
ATOM    223  N   THR A  31       1.892   1.382  11.729  1.00  0.00           N  
ATOM    224  CA  THR A  31       1.836   2.371  10.659  1.00  0.00           C  
ATOM    225  C   THR A  31       2.414   1.803   9.366  1.00  0.00           C  
ATOM    226  CB  THR A  31       2.597   3.654  11.044  1.00  0.00           C  
ATOM    227  O   THR A  31       3.523   1.264   9.360  1.00  0.00           O  
ATOM    228  CG2 THR A  31       2.572   4.670   9.907  1.00  0.00           C  
ATOM    229  OG1 THR A  31       1.986   4.235  12.203  1.00  0.00           O  
ATOM    230  N   GLU A  32       1.638   1.969   8.322  1.00  0.00           N  
ATOM    231  CA  GLU A  32       2.015   1.562   6.972  1.00  0.00           C  
ATOM    232  C   GLU A  32       1.432   2.510   5.927  1.00  0.00           C  
ATOM    233  CB  GLU A  32       1.556   0.128   6.695  1.00  0.00           C  
ATOM    234  O   GLU A  32       0.849   3.539   6.272  1.00  0.00           O  
ATOM    235  CG  GLU A  32       2.130  -0.899   7.660  1.00  0.00           C  
ATOM    236  CD  GLU A  32       1.676  -2.319   7.366  1.00  0.00           C  
ATOM    237  OE1 GLU A  32       2.158  -3.262   8.035  1.00  0.00           O  
ATOM    238  OE2 GLU A  32       0.831  -2.491   6.460  1.00  0.00           O  
ATOM    239  N   TYR A  33       1.592   2.122   4.687  1.00  0.00           N  
ATOM    240  CA  TYR A  33       1.049   2.931   3.602  1.00  0.00           C  
ATOM    241  C   TYR A  33       0.024   2.143   2.795  1.00  0.00           C  
ATOM    242  CB  TYR A  33       2.172   3.422   2.683  1.00  0.00           C  
ATOM    243  O   TYR A  33      -0.139   0.937   2.995  1.00  0.00           O  
ATOM    244  CG  TYR A  33       3.109   4.405   3.342  1.00  0.00           C  
ATOM    245  CD1 TYR A  33       2.912   5.778   3.214  1.00  0.00           C  
ATOM    246  CD2 TYR A  33       4.194   3.963   4.091  1.00  0.00           C  
ATOM    247  CE1 TYR A  33       3.775   6.687   3.817  1.00  0.00           C  
ATOM    248  CE2 TYR A  33       5.063   4.863   4.699  1.00  0.00           C  
ATOM    249  OH  TYR A  33       5.702   7.117   5.156  1.00  0.00           O  
ATOM    250  CZ  TYR A  33       4.845   6.221   4.557  1.00  0.00           C  
ATOM    251  N   GLY A  34      -0.656   2.814   1.977  1.00  0.00           N  
ATOM    252  CA  GLY A  34      -1.627   2.245   1.056  1.00  0.00           C  
ATOM    253  C   GLY A  34      -1.843   3.092  -0.184  1.00  0.00           C  
ATOM    254  O   GLY A  34      -1.273   4.178  -0.307  1.00  0.00           O  
ATOM    255  N   ILE A  35      -2.565   2.479  -1.094  1.00  0.00           N  
ATOM    256  CA  ILE A  35      -2.878   3.147  -2.353  1.00  0.00           C  
ATOM    257  C   ILE A  35      -4.372   3.456  -2.415  1.00  0.00           C  
ATOM    258  CB  ILE A  35      -2.456   2.290  -3.567  1.00  0.00           C  
ATOM    259  O   ILE A  35      -5.204   2.552  -2.303  1.00  0.00           O  
ATOM    260  CG1 ILE A  35      -0.971   1.922  -3.472  1.00  0.00           C  
ATOM    261  CG2 ILE A  35      -2.755   3.025  -4.877  1.00  0.00           C  
ATOM    262  CD1 ILE A  35      -0.566   0.747  -4.351  1.00  0.00           C  
ATOM    263  N   GLY A  36      -4.685   4.749  -2.598  1.00  0.00           N  
ATOM    264  CA  GLY A  36      -6.073   5.128  -2.809  1.00  0.00           C  
ATOM    265  C   GLY A  36      -6.542   4.904  -4.234  1.00  0.00           C  
ATOM    266  O   GLY A  36      -5.818   5.205  -5.186  1.00  0.00           O  
ATOM    267  N   TYR A  37      -7.765   4.374  -4.443  1.00  0.00           N  
ATOM    268  CA  TYR A  37      -8.451   4.109  -5.703  1.00  0.00           C  
ATOM    269  C   TYR A  37      -9.963   4.182  -5.527  1.00  0.00           C  
ATOM    270  CB  TYR A  37      -8.055   2.734  -6.251  1.00  0.00           C  
ATOM    271  O   TYR A  37     -10.578   3.255  -4.994  1.00  0.00           O  
ATOM    272  CG  TYR A  37      -8.568   2.466  -7.645  1.00  0.00           C  
ATOM    273  CD1 TYR A  37      -9.859   1.987  -7.853  1.00  0.00           C  
ATOM    274  CD2 TYR A  37      -7.762   2.690  -8.756  1.00  0.00           C  
ATOM    275  CE1 TYR A  37     -10.335   1.736  -9.135  1.00  0.00           C  
ATOM    276  CE2 TYR A  37      -8.228   2.443 -10.043  1.00  0.00           C  
ATOM    277  OH  TYR A  37      -9.980   1.721 -11.495  1.00  0.00           O  
ATOM    278  CZ  TYR A  37      -9.514   1.967 -10.223  1.00  0.00           C  
ATOM    279  N   GLY A  38     -10.562   5.326  -6.017  1.00  0.00           N  
ATOM    280  CA  GLY A  38     -11.989   5.472  -5.775  1.00  0.00           C  
ATOM    281  C   GLY A  38     -12.346   5.479  -4.301  1.00  0.00           C  
ATOM    282  O   GLY A  38     -11.817   6.285  -3.532  1.00  0.00           O  
ATOM    283  N   LYS A  39     -13.168   4.552  -3.862  1.00  0.00           N  
ATOM    284  CA  LYS A  39     -13.588   4.447  -2.468  1.00  0.00           C  
ATOM    285  C   LYS A  39     -12.790   3.372  -1.734  1.00  0.00           C  
ATOM    286  CB  LYS A  39     -15.084   4.142  -2.379  1.00  0.00           C  
ATOM    287  O   LYS A  39     -13.217   2.884  -0.685  1.00  0.00           O  
ATOM    288  CG  LYS A  39     -15.492   2.841  -3.056  1.00  0.00           C  
ATOM    289  CD  LYS A  39     -16.988   2.589  -2.926  1.00  0.00           C  
ATOM    290  CE  LYS A  39     -17.408   1.322  -3.658  1.00  0.00           C  
ATOM    291  NZ  LYS A  39     -18.883   1.101  -3.581  1.00  0.00           N  
ATOM    292  N   TYR A  40     -11.665   3.063  -2.343  1.00  0.00           N  
ATOM    293  CA  TYR A  40     -10.911   1.944  -1.790  1.00  0.00           C  
ATOM    294  C   TYR A  40      -9.511   2.381  -1.376  1.00  0.00           C  
ATOM    295  CB  TYR A  40     -10.822   0.801  -2.805  1.00  0.00           C  
ATOM    296  O   TYR A  40      -8.975   3.355  -1.909  1.00  0.00           O  
ATOM    297  CG  TYR A  40     -12.163   0.360  -3.342  1.00  0.00           C  
ATOM    298  CD1 TYR A  40     -13.195  -0.003  -2.480  1.00  0.00           C  
ATOM    299  CD2 TYR A  40     -12.399   0.306  -4.711  1.00  0.00           C  
ATOM    300  CE1 TYR A  40     -14.431  -0.412  -2.970  1.00  0.00           C  
ATOM    301  CE2 TYR A  40     -13.631  -0.101  -5.213  1.00  0.00           C  
ATOM    302  OH  TYR A  40     -15.861  -0.861  -4.826  1.00  0.00           O  
ATOM    303  CZ  TYR A  40     -14.639  -0.457  -4.336  1.00  0.00           C  
ATOM    304  N   VAL A  41      -8.984   1.649  -0.455  1.00  0.00           N  
ATOM    305  CA  VAL A  41      -7.562   1.683  -0.129  1.00  0.00           C  
ATOM    306  C   VAL A  41      -6.974   0.278  -0.233  1.00  0.00           C  
ATOM    307  CB  VAL A  41      -7.317   2.261   1.283  1.00  0.00           C  
ATOM    308  O   VAL A  41      -7.502  -0.668   0.357  1.00  0.00           O  
ATOM    309  CG1 VAL A  41      -5.866   2.049   1.709  1.00  0.00           C  
ATOM    310  CG2 VAL A  41      -7.678   3.745   1.321  1.00  0.00           C  
ATOM    311  N   ILE A  42      -5.959   0.182  -1.063  1.00  0.00           N  
ATOM    312  CA  ILE A  42      -5.231  -1.071  -1.233  1.00  0.00           C  
ATOM    313  C   ILE A  42      -3.985  -1.067  -0.350  1.00  0.00           C  
ATOM    314  CB  ILE A  42      -4.840  -1.302  -2.710  1.00  0.00           C  
ATOM    315  O   ILE A  42      -3.131  -0.186  -0.474  1.00  0.00           O  
ATOM    316  CG1 ILE A  42      -6.085  -1.261  -3.604  1.00  0.00           C  
ATOM    317  CG2 ILE A  42      -4.094  -2.630  -2.870  1.00  0.00           C  
ATOM    318  CD1 ILE A  42      -6.386   0.114  -4.184  1.00  0.00           C  
ATOM    319  N   THR A  43      -3.816  -2.085   0.559  1.00  0.00           N  
ATOM    320  CA  THR A  43      -2.676  -2.134   1.468  1.00  0.00           C  
ATOM    321  C   THR A  43      -2.383  -3.571   1.891  1.00  0.00           C  
ATOM    322  CB  THR A  43      -2.920  -1.268   2.717  1.00  0.00           C  
ATOM    323  O   THR A  43      -2.879  -4.518   1.276  1.00  0.00           O  
ATOM    324  CG2 THR A  43      -3.975  -1.894   3.623  1.00  0.00           C  
ATOM    325  OG1 THR A  43      -1.694  -1.138   3.448  1.00  0.00           O  
ATOM    326  N   ASN A  44      -1.448  -3.712   2.894  1.00  0.00           N  
ATOM    327  CA  ASN A  44      -1.100  -5.043   3.380  1.00  0.00           C  
ATOM    328  C   ASN A  44      -2.114  -5.549   4.403  1.00  0.00           C  
ATOM    329  CB  ASN A  44       0.306  -5.044   3.982  1.00  0.00           C  
ATOM    330  O   ASN A  44      -2.645  -4.769   5.196  1.00  0.00           O  
ATOM    331  CG  ASN A  44       1.372  -4.656   2.976  1.00  0.00           C  
ATOM    332  ND2 ASN A  44       1.807  -5.620   2.173  1.00  0.00           N  
ATOM    333  OD1 ASN A  44       1.802  -3.501   2.923  1.00  0.00           O  
ATOM    334  N   MET A  45      -2.350  -6.823   4.394  1.00  0.00           N  
ATOM    335  CA  MET A  45      -3.216  -7.475   5.372  1.00  0.00           C  
ATOM    336  C   MET A  45      -2.643  -7.345   6.779  1.00  0.00           C  
ATOM    337  CB  MET A  45      -3.410  -8.951   5.020  1.00  0.00           C  
ATOM    338  O   MET A  45      -3.392  -7.272   7.755  1.00  0.00           O  
ATOM    339  CG  MET A  45      -4.311  -9.181   3.817  1.00  0.00           C  
ATOM    340  SD  MET A  45      -4.610 -10.963   3.495  1.00  0.00           S  
ATOM    341  CE  MET A  45      -5.563 -10.853   1.954  1.00  0.00           C  
ATOM    342  N   HIS A  46      -1.324  -7.360   6.794  1.00  0.00           N  
ATOM    343  CA  HIS A  46      -0.700  -7.367   8.112  1.00  0.00           C  
ATOM    344  C   HIS A  46      -0.867  -6.021   8.809  1.00  0.00           C  
ATOM    345  CB  HIS A  46       0.784  -7.720   8.001  1.00  0.00           C  
ATOM    346  O   HIS A  46      -0.398  -5.837   9.934  1.00  0.00           O  
ATOM    347  CG  HIS A  46       1.590  -6.698   7.265  1.00  0.00           C  
ATOM    348  CD2 HIS A  46       2.086  -5.502   7.662  1.00  0.00           C  
ATOM    349  ND1 HIS A  46       1.969  -6.855   5.949  1.00  0.00           N  
ATOM    350  CE1 HIS A  46       2.666  -5.798   5.568  1.00  0.00           C  
ATOM    351  NE2 HIS A  46       2.751  -4.962   6.589  1.00  0.00           N  
ATOM    352  N   LEU A  47      -1.539  -5.049   8.180  1.00  0.00           N  
ATOM    353  CA  LEU A  47      -1.954  -3.824   8.854  1.00  0.00           C  
ATOM    354  C   LEU A  47      -2.934  -4.129   9.983  1.00  0.00           C  
ATOM    355  CB  LEU A  47      -2.593  -2.853   7.857  1.00  0.00           C  
ATOM    356  O   LEU A  47      -3.015  -3.380  10.959  1.00  0.00           O  
ATOM    357  CG  LEU A  47      -3.137  -1.546   8.437  1.00  0.00           C  
ATOM    358  CD1 LEU A  47      -1.996  -0.693   8.982  1.00  0.00           C  
ATOM    359  CD2 LEU A  47      -3.926  -0.781   7.380  1.00  0.00           C  
ATOM    360  N   PHE A  48      -3.704  -5.238   9.838  1.00  0.00           N  
ATOM    361  CA  PHE A  48      -4.773  -5.570  10.771  1.00  0.00           C  
ATOM    362  C   PHE A  48      -4.371  -6.739  11.663  1.00  0.00           C  
ATOM    363  CB  PHE A  48      -6.063  -5.906  10.016  1.00  0.00           C  
ATOM    364  O   PHE A  48      -5.150  -7.674  11.859  1.00  0.00           O  
ATOM    365  CG  PHE A  48      -6.672  -4.730   9.302  1.00  0.00           C  
ATOM    366  CD1 PHE A  48      -7.405  -3.779  10.000  1.00  0.00           C  
ATOM    367  CD2 PHE A  48      -6.511  -4.576   7.931  1.00  0.00           C  
ATOM    368  CE1 PHE A  48      -7.970  -2.689   9.342  1.00  0.00           C  
ATOM    369  CE2 PHE A  48      -7.073  -3.490   7.266  1.00  0.00           C  
ATOM    370  CZ  PHE A  48      -7.803  -2.548   7.973  1.00  0.00           C  
ATOM    371  N   ARG A  49      -3.185  -6.639  12.227  1.00  0.00           N  
ATOM    372  CA  ARG A  49      -2.747  -7.570  13.262  1.00  0.00           C  
ATOM    373  C   ARG A  49      -3.441  -7.280  14.588  1.00  0.00           C  
ATOM    374  CB  ARG A  49      -1.229  -7.504  13.439  1.00  0.00           C  
ATOM    375  O   ARG A  49      -3.531  -8.155  15.452  1.00  0.00           O  
ATOM    376  CG  ARG A  49      -0.446  -8.072  12.266  1.00  0.00           C  
ATOM    377  CD  ARG A  49       1.056  -7.923  12.465  1.00  0.00           C  
ATOM    378  NE  ARG A  49       1.800  -8.334  11.278  1.00  0.00           N  
ATOM    379  NH1 ARG A  49       3.884  -7.962  12.202  1.00  0.00           N  
ATOM    380  NH2 ARG A  49       3.700  -8.737  10.053  1.00  0.00           N  
ATOM    381  CZ  ARG A  49       3.126  -8.343  11.180  1.00  0.00           C  
ATOM    382  N   LEU A  50      -3.697  -5.991  14.543  1.00  0.00           N  
ATOM    383  CA  LEU A  50      -4.538  -5.514  15.636  1.00  0.00           C  
ATOM    384  C   LEU A  50      -5.892  -5.044  15.116  1.00  0.00           C  
ATOM    385  CB  LEU A  50      -3.844  -4.375  16.388  1.00  0.00           C  
ATOM    386  O   LEU A  50      -5.988  -4.533  13.998  1.00  0.00           O  
ATOM    387  CG  LEU A  50      -2.408  -4.639  16.845  1.00  0.00           C  
ATOM    388  CD1 LEU A  50      -1.744  -3.339  17.285  1.00  0.00           C  
ATOM    389  CD2 LEU A  50      -2.386  -5.666  17.972  1.00  0.00           C  
ATOM    390  N   ASN A  51      -6.885  -5.412  15.847  1.00  0.00           N  
ATOM    391  CA  ASN A  51      -8.222  -4.979  15.455  1.00  0.00           C  
ATOM    392  C   ASN A  51      -9.012  -4.450  16.649  1.00  0.00           C  
ATOM    393  CB  ASN A  51      -8.980  -6.125  14.782  1.00  0.00           C  
ATOM    394  O   ASN A  51      -8.505  -4.424  17.772  1.00  0.00           O  
ATOM    395  CG  ASN A  51     -10.003  -5.635  13.775  1.00  0.00           C  
ATOM    396  ND2 ASN A  51     -10.448  -6.529  12.900  1.00  0.00           N  
ATOM    397  OD1 ASN A  51     -10.389  -4.464  13.784  1.00  0.00           O  
ATOM    398  N   ASN A  52     -10.186  -3.941  16.348  1.00  0.00           N  
ATOM    399  CA  ASN A  52     -11.023  -3.377  17.401  1.00  0.00           C  
ATOM    400  C   ASN A  52     -10.428  -2.087  17.960  1.00  0.00           C  
ATOM    401  CB  ASN A  52     -11.232  -4.395  18.525  1.00  0.00           C  
ATOM    402  O   ASN A  52     -10.393  -1.890  19.176  1.00  0.00           O  
ATOM    403  CG  ASN A  52     -12.337  -3.990  19.481  1.00  0.00           C  
ATOM    404  ND2 ASN A  52     -12.235  -4.437  20.727  1.00  0.00           N  
ATOM    405  OD1 ASN A  52     -13.274  -3.283  19.103  1.00  0.00           O  
ATOM    406  N   GLY A  53      -9.971  -1.239  17.089  1.00  0.00           N  
ATOM    407  CA  GLY A  53      -9.393   0.055  17.416  1.00  0.00           C  
ATOM    408  C   GLY A  53      -9.749   1.137  16.414  1.00  0.00           C  
ATOM    409  O   GLY A  53     -10.891   1.215  15.956  1.00  0.00           O  
ATOM    410  N   THR A  54      -8.746   2.066  16.227  1.00  0.00           N  
ATOM    411  CA  THR A  54      -8.949   3.204  15.336  1.00  0.00           C  
ATOM    412  C   THR A  54      -7.974   3.153  14.163  1.00  0.00           C  
ATOM    413  CB  THR A  54      -8.783   4.538  16.087  1.00  0.00           C  
ATOM    414  O   THR A  54      -6.828   2.728  14.320  1.00  0.00           O  
ATOM    415  CG2 THR A  54      -9.816   4.673  17.202  1.00  0.00           C  
ATOM    416  OG1 THR A  54      -7.470   4.598  16.658  1.00  0.00           O  
ATOM    417  N   LEU A  55      -8.506   3.466  13.025  1.00  0.00           N  
ATOM    418  CA  LEU A  55      -7.669   3.601  11.838  1.00  0.00           C  
ATOM    419  C   LEU A  55      -7.606   5.054  11.380  1.00  0.00           C  
ATOM    420  CB  LEU A  55      -8.198   2.719  10.705  1.00  0.00           C  
ATOM    421  O   LEU A  55      -8.634   5.653  11.058  1.00  0.00           O  
ATOM    422  CG  LEU A  55      -7.423   2.769   9.388  1.00  0.00           C  
ATOM    423  CD1 LEU A  55      -6.017   2.209   9.579  1.00  0.00           C  
ATOM    424  CD2 LEU A  55      -8.166   2.002   8.299  1.00  0.00           C  
ATOM    425  N   THR A  56      -6.402   5.612  11.424  1.00  0.00           N  
ATOM    426  CA  THR A  56      -6.168   6.959  10.916  1.00  0.00           C  
ATOM    427  C   THR A  56      -5.594   6.913   9.503  1.00  0.00           C  
ATOM    428  CB  THR A  56      -5.214   7.745  11.835  1.00  0.00           C  
ATOM    429  O   THR A  56      -4.589   6.242   9.257  1.00  0.00           O  
ATOM    430  CG2 THR A  56      -4.987   9.159  11.311  1.00  0.00           C  
ATOM    431  OG1 THR A  56      -5.780   7.819  13.149  1.00  0.00           O  
ATOM    432  N   ILE A  57      -6.263   7.668   8.588  1.00  0.00           N  
ATOM    433  CA  ILE A  57      -5.837   7.727   7.194  1.00  0.00           C  
ATOM    434  C   ILE A  57      -5.398   9.147   6.847  1.00  0.00           C  
ATOM    435  CB  ILE A  57      -6.960   7.264   6.240  1.00  0.00           C  
ATOM    436  O   ILE A  57      -6.197  10.084   6.916  1.00  0.00           O  
ATOM    437  CG1 ILE A  57      -7.461   5.872   6.639  1.00  0.00           C  
ATOM    438  CG2 ILE A  57      -6.474   7.276   4.788  1.00  0.00           C  
ATOM    439  CD1 ILE A  57      -8.681   5.405   5.858  1.00  0.00           C  
ATOM    440  N   THR A  58      -4.120   9.291   6.508  1.00  0.00           N  
ATOM    441  CA  THR A  58      -3.574  10.568   6.063  1.00  0.00           C  
ATOM    442  C   THR A  58      -3.284  10.539   4.565  1.00  0.00           C  
ATOM    443  CB  THR A  58      -2.287  10.924   6.830  1.00  0.00           C  
ATOM    444  O   THR A  58      -2.513   9.702   4.092  1.00  0.00           O  
ATOM    445  CG2 THR A  58      -1.774  12.304   6.434  1.00  0.00           C  
ATOM    446  OG1 THR A  58      -2.558  10.912   8.237  1.00  0.00           O  
ATOM    447  N   SER A  59      -3.994  11.402   3.846  1.00  0.00           N  
ATOM    448  CA  SER A  59      -3.834  11.516   2.400  1.00  0.00           C  
ATOM    449  C   SER A  59      -3.598  12.964   1.983  1.00  0.00           C  
ATOM    450  CB  SER A  59      -5.063  10.963   1.678  1.00  0.00           C  
ATOM    451  O   SER A  59      -3.462  13.846   2.833  1.00  0.00           O  
ATOM    452  OG  SER A  59      -6.155  11.860   1.785  1.00  0.00           O  
ATOM    453  N   ALA A  60      -3.491  13.176   0.651  1.00  0.00           N  
ATOM    454  CA  ALA A  60      -3.370  14.527   0.109  1.00  0.00           C  
ATOM    455  C   ALA A  60      -4.599  15.366   0.447  1.00  0.00           C  
ATOM    456  CB  ALA A  60      -3.163  14.477  -1.403  1.00  0.00           C  
ATOM    457  O   ALA A  60      -4.521  16.595   0.509  1.00  0.00           O  
ATOM    458  N   GLN A  61      -5.697  14.677   0.744  1.00  0.00           N  
ATOM    459  CA  GLN A  61      -6.976  15.343   0.963  1.00  0.00           C  
ATOM    460  C   GLN A  61      -7.194  15.643   2.444  1.00  0.00           C  
ATOM    461  CB  GLN A  61      -8.126  14.488   0.426  1.00  0.00           C  
ATOM    462  O   GLN A  61      -8.166  16.307   2.811  1.00  0.00           O  
ATOM    463  CG  GLN A  61      -8.072  14.262  -1.079  1.00  0.00           C  
ATOM    464  CD  GLN A  61      -9.081  13.233  -1.554  1.00  0.00           C  
ATOM    465  NE2 GLN A  61      -8.778  12.576  -2.668  1.00  0.00           N  
ATOM    466  OE1 GLN A  61     -10.124  13.030  -0.924  1.00  0.00           O  
ATOM    467  N   GLY A  62      -6.333  15.117   3.282  1.00  0.00           N  
ATOM    468  CA  GLY A  62      -6.471  15.365   4.708  1.00  0.00           C  
ATOM    469  C   GLY A  62      -6.317  14.113   5.550  1.00  0.00           C  
ATOM    470  O   GLY A  62      -5.871  13.076   5.054  1.00  0.00           O  
ATOM    471  N   THR A  63      -6.580  14.297   6.801  1.00  0.00           N  
ATOM    472  CA  THR A  63      -6.496  13.204   7.763  1.00  0.00           C  
ATOM    473  C   THR A  63      -7.885  12.813   8.260  1.00  0.00           C  
ATOM    474  CB  THR A  63      -5.607  13.583   8.962  1.00  0.00           C  
ATOM    475  O   THR A  63      -8.665  13.672   8.677  1.00  0.00           O  
ATOM    476  CG2 THR A  63      -5.537  12.445   9.975  1.00  0.00           C  
ATOM    477  OG1 THR A  63      -4.283  13.873   8.495  1.00  0.00           O  
ATOM    478  N   PHE A  64      -8.145  11.537   8.129  1.00  0.00           N  
ATOM    479  CA  PHE A  64      -9.446  10.995   8.502  1.00  0.00           C  
ATOM    480  C   PHE A  64      -9.289   9.831   9.474  1.00  0.00           C  
ATOM    481  CB  PHE A  64     -10.218  10.541   7.259  1.00  0.00           C  
ATOM    482  O   PHE A  64      -8.319   9.075   9.393  1.00  0.00           O  
ATOM    483  CG  PHE A  64     -10.330  11.598   6.195  1.00  0.00           C  
ATOM    484  CD1 PHE A  64     -11.434  12.440   6.146  1.00  0.00           C  
ATOM    485  CD2 PHE A  64      -9.331  11.750   5.242  1.00  0.00           C  
ATOM    486  CE1 PHE A  64     -11.540  13.420   5.161  1.00  0.00           C  
ATOM    487  CE2 PHE A  64      -9.430  12.726   4.255  1.00  0.00           C  
ATOM    488  CZ  PHE A  64     -10.536  13.560   4.216  1.00  0.00           C  
ATOM    489  N   THR A  65     -10.330   9.751  10.342  1.00  0.00           N  
ATOM    490  CA  THR A  65     -10.254   8.697  11.347  1.00  0.00           C  
ATOM    491  C   THR A  65     -11.507   7.827  11.316  1.00  0.00           C  
ATOM    492  CB  THR A  65     -10.069   9.284  12.759  1.00  0.00           C  
ATOM    493  O   THR A  65     -12.627   8.343  11.300  1.00  0.00           O  
ATOM    494  CG2 THR A  65     -10.019   8.181  13.811  1.00  0.00           C  
ATOM    495  OG1 THR A  65      -8.845  10.028  12.804  1.00  0.00           O  
ATOM    496  N   ILE A  66     -11.249   6.532  11.197  1.00  0.00           N  
ATOM    497  CA  ILE A  66     -12.284   5.529  11.417  1.00  0.00           C  
ATOM    498  C   ILE A  66     -12.182   4.985  12.840  1.00  0.00           C  
ATOM    499  CB  ILE A  66     -12.180   4.375  10.394  1.00  0.00           C  
ATOM    500  O   ILE A  66     -11.192   4.343  13.196  1.00  0.00           O  
ATOM    501  CG1 ILE A  66     -12.306   4.916   8.965  1.00  0.00           C  
ATOM    502  CG2 ILE A  66     -13.243   3.309  10.672  1.00  0.00           C  
ATOM    503  CD1 ILE A  66     -11.938   3.906   7.886  1.00  0.00           C  
ATOM    504  N   ASP A  67     -13.161   5.166  13.685  1.00  0.00           N  
ATOM    505  CA  ASP A  67     -13.083   4.955  15.127  1.00  0.00           C  
ATOM    506  C   ASP A  67     -13.182   3.470  15.470  1.00  0.00           C  
ATOM    507  CB  ASP A  67     -14.186   5.736  15.844  1.00  0.00           C  
ATOM    508  O   ASP A  67     -12.691   3.035  16.514  1.00  0.00           O  
ATOM    509  CG  ASP A  67     -13.954   7.236  15.832  1.00  0.00           C  
ATOM    510  OD1 ASP A  67     -12.783   7.672  15.809  1.00  0.00           O  
ATOM    511  OD2 ASP A  67     -14.951   7.990  15.849  1.00  0.00           O  
ATOM    512  N   ASP A  68     -13.818   2.745  14.643  1.00  0.00           N  
ATOM    513  CA  ASP A  68     -14.004   1.322  14.908  1.00  0.00           C  
ATOM    514  C   ASP A  68     -13.616   0.481  13.694  1.00  0.00           C  
ATOM    515  CB  ASP A  68     -15.453   1.034  15.306  1.00  0.00           C  
ATOM    516  O   ASP A  68     -14.388   0.368  12.739  1.00  0.00           O  
ATOM    517  CG  ASP A  68     -15.688  -0.418  15.682  1.00  0.00           C  
ATOM    518  OD1 ASP A  68     -14.712  -1.196  15.750  1.00  0.00           O  
ATOM    519  OD2 ASP A  68     -16.860  -0.789  15.910  1.00  0.00           O  
ATOM    520  N   THR A  69     -12.386  -0.153  13.760  1.00  0.00           N  
ATOM    521  CA  THR A  69     -11.866  -0.906  12.624  1.00  0.00           C  
ATOM    522  C   THR A  69     -12.675  -2.182  12.405  1.00  0.00           C  
ATOM    523  CB  THR A  69     -10.382  -1.264  12.822  1.00  0.00           C  
ATOM    524  O   THR A  69     -12.606  -2.792  11.336  1.00  0.00           O  
ATOM    525  CG2 THR A  69      -9.504  -0.018  12.769  1.00  0.00           C  
ATOM    526  OG1 THR A  69     -10.215  -1.898  14.096  1.00  0.00           O  
ATOM    527  N   THR A  70     -13.531  -2.588  13.332  1.00  0.00           N  
ATOM    528  CA  THR A  70     -14.323  -3.803  13.173  1.00  0.00           C  
ATOM    529  C   THR A  70     -15.479  -3.573  12.204  1.00  0.00           C  
ATOM    530  CB  THR A  70     -14.874  -4.291  14.526  1.00  0.00           C  
ATOM    531  O   THR A  70     -16.072  -4.528  11.699  1.00  0.00           O  
ATOM    532  CG2 THR A  70     -13.751  -4.487  15.539  1.00  0.00           C  
ATOM    533  OG1 THR A  70     -15.798  -3.322  15.037  1.00  0.00           O  
ATOM    534  N   THR A  71     -15.761  -2.348  11.962  1.00  0.00           N  
ATOM    535  CA  THR A  71     -16.863  -2.018  11.065  1.00  0.00           C  
ATOM    536  C   THR A  71     -16.356  -1.795   9.643  1.00  0.00           C  
ATOM    537  CB  THR A  71     -17.618  -0.764  11.546  1.00  0.00           C  
ATOM    538  O   THR A  71     -17.149  -1.613   8.717  1.00  0.00           O  
ATOM    539  CG2 THR A  71     -18.047  -0.905  13.002  1.00  0.00           C  
ATOM    540  OG1 THR A  71     -16.762   0.379  11.420  1.00  0.00           O  
ATOM    541  N   LEU A  72     -15.047  -1.804   9.470  1.00  0.00           N  
ATOM    542  CA  LEU A  72     -14.421  -1.529   8.182  1.00  0.00           C  
ATOM    543  C   LEU A  72     -14.550  -2.728   7.248  1.00  0.00           C  
ATOM    544  CB  LEU A  72     -12.945  -1.168   8.368  1.00  0.00           C  
ATOM    545  O   LEU A  72     -14.164  -3.843   7.607  1.00  0.00           O  
ATOM    546  CG  LEU A  72     -12.187  -0.742   7.110  1.00  0.00           C  
ATOM    547  CD1 LEU A  72     -12.803   0.523   6.523  1.00  0.00           C  
ATOM    548  CD2 LEU A  72     -10.710  -0.528   7.423  1.00  0.00           C  
ATOM    549  N   LYS A  73     -15.142  -2.442   6.068  1.00  0.00           N  
ATOM    550  CA  LYS A  73     -15.273  -3.501   5.071  1.00  0.00           C  
ATOM    551  C   LYS A  73     -13.928  -3.812   4.421  1.00  0.00           C  
ATOM    552  CB  LYS A  73     -16.293  -3.108   4.001  1.00  0.00           C  
ATOM    553  O   LYS A  73     -13.231  -2.906   3.959  1.00  0.00           O  
ATOM    554  CG  LYS A  73     -17.724  -3.020   4.513  1.00  0.00           C  
ATOM    555  CD  LYS A  73     -18.698  -2.677   3.394  1.00  0.00           C  
ATOM    556  CE  LYS A  73     -20.126  -2.563   3.909  1.00  0.00           C  
ATOM    557  NZ  LYS A  73     -21.081  -2.200   2.820  1.00  0.00           N  
ATOM    558  N   GLN A  74     -13.645  -5.162   4.480  1.00  0.00           N  
ATOM    559  CA  GLN A  74     -12.373  -5.624   3.935  1.00  0.00           C  
ATOM    560  C   GLN A  74     -12.584  -6.742   2.918  1.00  0.00           C  
ATOM    561  CB  GLN A  74     -11.449  -6.101   5.056  1.00  0.00           C  
ATOM    562  O   GLN A  74     -13.401  -7.639   3.135  1.00  0.00           O  
ATOM    563  CG  GLN A  74     -11.184  -5.048   6.124  1.00  0.00           C  
ATOM    564  CD  GLN A  74     -10.420  -5.598   7.314  1.00  0.00           C  
ATOM    565  NE2 GLN A  74     -10.773  -5.139   8.510  1.00  0.00           N  
ATOM    566  OE1 GLN A  74      -9.521  -6.431   7.160  1.00  0.00           O  
ATOM    567  N   HIS A  75     -11.902  -6.540   1.814  1.00  0.00           N  
ATOM    568  CA  HIS A  75     -11.794  -7.641   0.864  1.00  0.00           C  
ATOM    569  C   HIS A  75     -10.404  -8.267   0.901  1.00  0.00           C  
ATOM    570  CB  HIS A  75     -12.116  -7.160  -0.552  1.00  0.00           C  
ATOM    571  O   HIS A  75      -9.433  -7.660   0.443  1.00  0.00           O  
ATOM    572  CG  HIS A  75     -12.180  -8.263  -1.560  1.00  0.00           C  
ATOM    573  CD2 HIS A  75     -11.214  -8.831  -2.320  1.00  0.00           C  
ATOM    574  ND1 HIS A  75     -13.354  -8.910  -1.882  1.00  0.00           N  
ATOM    575  CE1 HIS A  75     -13.105  -9.831  -2.798  1.00  0.00           C  
ATOM    576  NE2 HIS A  75     -11.814  -9.803  -3.081  1.00  0.00           N  
ATOM    577  N   ILE A  76     -10.374  -9.501   1.398  1.00  0.00           N  
ATOM    578  CA  ILE A  76      -9.113 -10.212   1.577  1.00  0.00           C  
ATOM    579  C   ILE A  76      -8.732 -10.922   0.281  1.00  0.00           C  
ATOM    580  CB  ILE A  76      -9.197 -11.226   2.740  1.00  0.00           C  
ATOM    581  O   ILE A  76      -9.538 -11.662  -0.289  1.00  0.00           O  
ATOM    582  CG1 ILE A  76      -9.750 -10.551   4.000  1.00  0.00           C  
ATOM    583  CG2 ILE A  76      -7.825 -11.851   3.011  1.00  0.00           C  
ATOM    584  CD1 ILE A  76      -8.920  -9.370   4.485  1.00  0.00           C  
ATOM    585  N   ILE A  77      -7.474 -10.619  -0.142  1.00  0.00           N  
ATOM    586  CA  ILE A  77      -6.955 -11.334  -1.303  1.00  0.00           C  
ATOM    587  C   ILE A  77      -6.281 -12.628  -0.854  1.00  0.00           C  
ATOM    588  CB  ILE A  77      -5.963 -10.463  -2.106  1.00  0.00           C  
ATOM    589  O   ILE A  77      -5.208 -12.598  -0.246  1.00  0.00           O  
ATOM    590  CG1 ILE A  77      -6.573  -9.087  -2.395  1.00  0.00           C  
ATOM    591  CG2 ILE A  77      -5.557 -11.166  -3.405  1.00  0.00           C  
ATOM    592  CD1 ILE A  77      -7.827  -9.134  -3.257  1.00  0.00           C  
ATOM    593  N   GLU A  78      -6.891 -13.682  -1.164  1.00  0.00           N  
ATOM    594  CA  GLU A  78      -6.480 -14.976  -0.629  1.00  0.00           C  
ATOM    595  C   GLU A  78      -5.046 -15.310  -1.031  1.00  0.00           C  
ATOM    596  CB  GLU A  78      -7.429 -16.080  -1.102  1.00  0.00           C  
ATOM    597  O   GLU A  78      -4.663 -15.132  -2.189  1.00  0.00           O  
ATOM    598  CG  GLU A  78      -8.831 -15.977  -0.518  1.00  0.00           C  
ATOM    599  CD  GLU A  78      -9.723 -17.150  -0.891  1.00  0.00           C  
ATOM    600  OE1 GLU A  78     -10.865 -17.229  -0.384  1.00  0.00           O  
ATOM    601  OE2 GLU A  78      -9.276 -17.998  -1.696  1.00  0.00           O  
ATOM    602  N   GLY A  79      -4.263 -15.741  -0.063  1.00  0.00           N  
ATOM    603  CA  GLY A  79      -2.918 -16.246  -0.289  1.00  0.00           C  
ATOM    604  C   GLY A  79      -1.887 -15.145  -0.448  1.00  0.00           C  
ATOM    605  O   GLY A  79      -0.717 -15.418  -0.723  1.00  0.00           O  
ATOM    606  N   ARG A  80      -2.357 -13.876  -0.281  1.00  0.00           N  
ATOM    607  CA  ARG A  80      -1.469 -12.738  -0.501  1.00  0.00           C  
ATOM    608  C   ARG A  80      -1.559 -11.743   0.650  1.00  0.00           C  
ATOM    609  CB  ARG A  80      -1.804 -12.043  -1.823  1.00  0.00           C  
ATOM    610  O   ARG A  80      -2.626 -11.562   1.240  1.00  0.00           O  
ATOM    611  CG  ARG A  80      -1.660 -12.938  -3.043  1.00  0.00           C  
ATOM    612  CD  ARG A  80      -2.173 -12.257  -4.305  1.00  0.00           C  
ATOM    613  NE  ARG A  80      -2.106 -13.145  -5.462  1.00  0.00           N  
ATOM    614  NH1 ARG A  80      -0.119 -12.285  -6.268  1.00  0.00           N  
ATOM    615  NH2 ARG A  80      -1.170 -13.991  -7.381  1.00  0.00           N  
ATOM    616  CZ  ARG A  80      -1.132 -13.139  -6.368  1.00  0.00           C  
ATOM    617  N   ASP A  81      -0.452 -11.189   1.046  1.00  0.00           N  
ATOM    618  CA  ASP A  81      -0.436 -10.099   2.017  1.00  0.00           C  
ATOM    619  C   ASP A  81      -0.983  -8.812   1.405  1.00  0.00           C  
ATOM    620  CB  ASP A  81       0.983  -9.870   2.543  1.00  0.00           C  
ATOM    621  O   ASP A  81      -0.246  -7.839   1.230  1.00  0.00           O  
ATOM    622  CG  ASP A  81       1.034  -8.892   3.703  1.00  0.00           C  
ATOM    623  OD1 ASP A  81      -0.002  -8.684   4.372  1.00  0.00           O  
ATOM    624  OD2 ASP A  81       2.118  -8.321   3.950  1.00  0.00           O  
ATOM    625  N   LEU A  82      -2.253  -8.884   0.958  1.00  0.00           N  
ATOM    626  CA  LEU A  82      -2.973  -7.813   0.277  1.00  0.00           C  
ATOM    627  C   LEU A  82      -4.427  -7.759   0.734  1.00  0.00           C  
ATOM    628  CB  LEU A  82      -2.909  -8.005  -1.240  1.00  0.00           C  
ATOM    629  O   LEU A  82      -5.085  -8.796   0.846  1.00  0.00           O  
ATOM    630  CG  LEU A  82      -3.334  -6.808  -2.093  1.00  0.00           C  
ATOM    631  CD1 LEU A  82      -2.345  -5.659  -1.924  1.00  0.00           C  
ATOM    632  CD2 LEU A  82      -3.449  -7.210  -3.560  1.00  0.00           C  
ATOM    633  N   VAL A  83      -4.909  -6.512   0.984  1.00  0.00           N  
ATOM    634  CA  VAL A  83      -6.303  -6.324   1.374  1.00  0.00           C  
ATOM    635  C   VAL A  83      -6.849  -5.046   0.741  1.00  0.00           C  
ATOM    636  CB  VAL A  83      -6.459  -6.268   2.910  1.00  0.00           C  
ATOM    637  O   VAL A  83      -6.112  -4.076   0.551  1.00  0.00           O  
ATOM    638  CG1 VAL A  83      -5.678  -5.090   3.490  1.00  0.00           C  
ATOM    639  CG2 VAL A  83      -7.935  -6.174   3.292  1.00  0.00           C  
ATOM    640  N   ILE A  84      -8.128  -5.060   0.326  1.00  0.00           N  
ATOM    641  CA  ILE A  84      -8.844  -3.878  -0.140  1.00  0.00           C  
ATOM    642  C   ILE A  84      -9.809  -3.399   0.942  1.00  0.00           C  
ATOM    643  CB  ILE A  84      -9.609  -4.162  -1.453  1.00  0.00           C  
ATOM    644  O   ILE A  84     -10.668  -4.158   1.397  1.00  0.00           O  
ATOM    645  CG1 ILE A  84      -8.652  -4.702  -2.522  1.00  0.00           C  
ATOM    646  CG2 ILE A  84     -10.324  -2.900  -1.945  1.00  0.00           C  
ATOM    647  CD1 ILE A  84      -9.351  -5.242  -3.762  1.00  0.00           C  
ATOM    648  N   LEU A  85      -9.618  -2.146   1.320  1.00  0.00           N  
ATOM    649  CA  LEU A  85     -10.530  -1.533   2.279  1.00  0.00           C  
ATOM    650  C   LEU A  85     -11.570  -0.674   1.568  1.00  0.00           C  
ATOM    651  CB  LEU A  85      -9.754  -0.683   3.289  1.00  0.00           C  
ATOM    652  O   LEU A  85     -11.227   0.139   0.706  1.00  0.00           O  
ATOM    653  CG  LEU A  85      -8.525  -1.337   3.923  1.00  0.00           C  
ATOM    654  CD1 LEU A  85      -7.811  -0.347   4.837  1.00  0.00           C  
ATOM    655  CD2 LEU A  85      -8.924  -2.591   4.692  1.00  0.00           C  
ATOM    656  N   GLU A  86     -12.792  -0.952   1.934  1.00  0.00           N  
ATOM    657  CA  GLU A  86     -13.821  -0.024   1.474  1.00  0.00           C  
ATOM    658  C   GLU A  86     -14.041   1.100   2.483  1.00  0.00           C  
ATOM    659  CB  GLU A  86     -15.136  -0.764   1.217  1.00  0.00           C  
ATOM    660  O   GLU A  86     -14.455   0.851   3.617  1.00  0.00           O  
ATOM    661  CG  GLU A  86     -16.208   0.096   0.563  1.00  0.00           C  
ATOM    662  CD  GLU A  86     -17.502  -0.657   0.297  1.00  0.00           C  
ATOM    663  OE1 GLU A  86     -18.406  -0.096  -0.363  1.00  0.00           O  
ATOM    664  OE2 GLU A  86     -17.613  -1.817   0.753  1.00  0.00           O  
ATOM    665  N   LEU A  87     -13.814   2.355   1.980  1.00  0.00           N  
ATOM    666  CA  LEU A  87     -13.936   3.504   2.870  1.00  0.00           C  
ATOM    667  C   LEU A  87     -15.397   3.907   3.041  1.00  0.00           C  
ATOM    668  CB  LEU A  87     -13.128   4.688   2.333  1.00  0.00           C  
ATOM    669  O   LEU A  87     -16.223   3.651   2.161  1.00  0.00           O  
ATOM    670  CG  LEU A  87     -11.630   4.451   2.133  1.00  0.00           C  
ATOM    671  CD1 LEU A  87     -10.972   5.690   1.535  1.00  0.00           C  
ATOM    672  CD2 LEU A  87     -10.968   4.072   3.453  1.00  0.00           C  
ATOM    673  N   PRO A  88     -15.681   4.519   4.198  1.00  0.00           N  
ATOM    674  CA  PRO A  88     -17.042   5.015   4.410  1.00  0.00           C  
ATOM    675  C   PRO A  88     -17.452   6.070   3.385  1.00  0.00           C  
ATOM    676  CB  PRO A  88     -16.984   5.615   5.817  1.00  0.00           C  
ATOM    677  O   PRO A  88     -16.592   6.703   2.768  1.00  0.00           O  
ATOM    678  CG  PRO A  88     -15.806   4.960   6.463  1.00  0.00           C  
ATOM    679  CD  PRO A  88     -14.786   4.661   5.402  1.00  0.00           C  
ATOM    680  N   ASP A  89     -18.678   6.340   3.259  1.00  0.00           N  
ATOM    681  CA  ASP A  89     -19.233   7.220   2.235  1.00  0.00           C  
ATOM    682  C   ASP A  89     -18.809   8.669   2.467  1.00  0.00           C  
ATOM    683  CB  ASP A  89     -20.760   7.117   2.210  1.00  0.00           C  
ATOM    684  O   ASP A  89     -18.768   9.467   1.528  1.00  0.00           O  
ATOM    685  CG  ASP A  89     -21.256   5.805   1.626  1.00  0.00           C  
ATOM    686  OD1 ASP A  89     -20.488   5.128   0.909  1.00  0.00           O  
ATOM    687  OD2 ASP A  89     -22.425   5.448   1.884  1.00  0.00           O  
ATOM    688  N   TRP A  90     -18.469   8.959   3.712  1.00  0.00           N  
ATOM    689  CA  TRP A  90     -18.092  10.333   4.026  1.00  0.00           C  
ATOM    690  C   TRP A  90     -16.660  10.620   3.584  1.00  0.00           C  
ATOM    691  CB  TRP A  90     -18.240  10.603   5.526  1.00  0.00           C  
ATOM    692  O   TRP A  90     -16.231  11.775   3.560  1.00  0.00           O  
ATOM    693  CG  TRP A  90     -17.626   9.549   6.398  1.00  0.00           C  
ATOM    694  CD1 TRP A  90     -18.274   8.533   7.044  1.00  0.00           C  
ATOM    695  CD2 TRP A  90     -16.239   9.412   6.723  1.00  0.00           C  
ATOM    696  CE2 TRP A  90     -16.118   8.289   7.571  1.00  0.00           C  
ATOM    697  CE3 TRP A  90     -15.086  10.129   6.379  1.00  0.00           C  
ATOM    698  NE1 TRP A  90     -17.373   7.771   7.751  1.00  0.00           N  
ATOM    699  CH2 TRP A  90     -13.776   8.586   7.728  1.00  0.00           C  
ATOM    700  CZ2 TRP A  90     -14.888   7.866   8.080  1.00  0.00           C  
ATOM    701  CZ3 TRP A  90     -13.862   9.707   6.887  1.00  0.00           C  
ATOM    702  N   PHE A  91     -15.915   9.587   3.232  1.00  0.00           N  
ATOM    703  CA  PHE A  91     -14.547   9.725   2.748  1.00  0.00           C  
ATOM    704  C   PHE A  91     -14.530  10.136   1.281  1.00  0.00           C  
ATOM    705  CB  PHE A  91     -13.774   8.415   2.935  1.00  0.00           C  
ATOM    706  O   PHE A  91     -15.150   9.481   0.440  1.00  0.00           O  
ATOM    707  CG  PHE A  91     -12.281   8.592   2.978  1.00  0.00           C  
ATOM    708  CD1 PHE A  91     -11.558   8.801   1.809  1.00  0.00           C  
ATOM    709  CD2 PHE A  91     -11.599   8.550   4.187  1.00  0.00           C  
ATOM    710  CE1 PHE A  91     -10.175   8.965   1.846  1.00  0.00           C  
ATOM    711  CE2 PHE A  91     -10.217   8.713   4.231  1.00  0.00           C  
ATOM    712  CZ  PHE A  91      -9.507   8.919   3.060  1.00  0.00           C  
ATOM    713  N   PRO A  92     -13.784  11.233   0.971  1.00  0.00           N  
ATOM    714  CA  PRO A  92     -13.713  11.608  -0.444  1.00  0.00           C  
ATOM    715  C   PRO A  92     -13.039  10.540  -1.303  1.00  0.00           C  
ATOM    716  CB  PRO A  92     -12.886  12.896  -0.426  1.00  0.00           C  
ATOM    717  O   PRO A  92     -12.018   9.975  -0.905  1.00  0.00           O  
ATOM    718  CG  PRO A  92     -12.096  12.825   0.840  1.00  0.00           C  
ATOM    719  CD  PRO A  92     -12.867  12.012   1.840  1.00  0.00           C  
ATOM    720  N   PRO A  93     -13.656  10.292  -2.480  1.00  0.00           N  
ATOM    721  CA  PRO A  93     -13.064   9.250  -3.322  1.00  0.00           C  
ATOM    722  C   PRO A  93     -11.744   9.683  -3.956  1.00  0.00           C  
ATOM    723  CB  PRO A  93     -14.132   9.012  -4.392  1.00  0.00           C  
ATOM    724  O   PRO A  93     -11.523  10.876  -4.176  1.00  0.00           O  
ATOM    725  CG  PRO A  93     -14.861  10.312  -4.501  1.00  0.00           C  
ATOM    726  CD  PRO A  93     -14.911  10.946  -3.140  1.00  0.00           C  
ATOM    727  N   PHE A  94     -10.870   8.709  -4.272  1.00  0.00           N  
ATOM    728  CA  PHE A  94      -9.608   8.908  -4.975  1.00  0.00           C  
ATOM    729  C   PHE A  94      -9.805   8.802  -6.482  1.00  0.00           C  
ATOM    730  CB  PHE A  94      -8.564   7.889  -4.508  1.00  0.00           C  
ATOM    731  O   PHE A  94     -10.764   8.183  -6.946  1.00  0.00           O  
ATOM    732  CG  PHE A  94      -8.230   7.988  -3.045  1.00  0.00           C  
ATOM    733  CD1 PHE A  94      -7.283   8.900  -2.594  1.00  0.00           C  
ATOM    734  CD2 PHE A  94      -8.863   7.170  -2.119  1.00  0.00           C  
ATOM    735  CE1 PHE A  94      -6.972   8.994  -1.239  1.00  0.00           C  
ATOM    736  CE2 PHE A  94      -8.557   7.258  -0.763  1.00  0.00           C  
ATOM    737  CZ  PHE A  94      -7.611   8.170  -0.326  1.00  0.00           C  
ATOM    738  N   PRO A  95      -8.967   9.416  -7.257  1.00  0.00           N  
ATOM    739  CA  PRO A  95      -8.974   9.148  -8.697  1.00  0.00           C  
ATOM    740  C   PRO A  95      -8.798   7.667  -9.023  1.00  0.00           C  
ATOM    741  CB  PRO A  95      -7.788   9.966  -9.214  1.00  0.00           C  
ATOM    742  O   PRO A  95      -8.143   6.940  -8.272  1.00  0.00           O  
ATOM    743  CG  PRO A  95      -7.613  11.060  -8.211  1.00  0.00           C  
ATOM    744  CD  PRO A  95      -7.935  10.515  -6.850  1.00  0.00           C  
ATOM    745  N   THR A  96      -9.312   7.174 -10.189  1.00  0.00           N  
ATOM    746  CA  THR A  96      -9.355   5.747 -10.484  1.00  0.00           C  
ATOM    747  C   THR A  96      -8.547   5.429 -11.739  1.00  0.00           C  
ATOM    748  CB  THR A  96     -10.803   5.257 -10.664  1.00  0.00           C  
ATOM    749  O   THR A  96      -8.828   4.449 -12.432  1.00  0.00           O  
ATOM    750  CG2 THR A  96     -11.612   5.447  -9.385  1.00  0.00           C  
ATOM    751  OG1 THR A  96     -11.423   5.997 -11.723  1.00  0.00           O  
ATOM    752  N   ASP A  97      -7.523   6.212 -12.112  1.00  0.00           N  
ATOM    753  CA  ASP A  97      -6.841   6.038 -13.391  1.00  0.00           C  
ATOM    754  C   ASP A  97      -5.560   5.224 -13.224  1.00  0.00           C  
ATOM    755  CB  ASP A  97      -6.522   7.397 -14.017  1.00  0.00           C  
ATOM    756  O   ASP A  97      -4.763   5.112 -14.158  1.00  0.00           O  
ATOM    757  CG  ASP A  97      -5.764   8.320 -13.079  1.00  0.00           C  
ATOM    758  OD1 ASP A  97      -5.865   8.151 -11.845  1.00  0.00           O  
ATOM    759  OD2 ASP A  97      -5.063   9.226 -13.578  1.00  0.00           O  
ATOM    760  N   LEU A  98      -5.362   4.679 -11.951  1.00  0.00           N  
ATOM    761  CA  LEU A  98      -4.213   3.803 -11.754  1.00  0.00           C  
ATOM    762  C   LEU A  98      -4.429   2.459 -12.441  1.00  0.00           C  
ATOM    763  CB  LEU A  98      -3.952   3.589 -10.260  1.00  0.00           C  
ATOM    764  O   LEU A  98      -5.563   1.986 -12.546  1.00  0.00           O  
ATOM    765  CG  LEU A  98      -3.587   4.834  -9.451  1.00  0.00           C  
ATOM    766  CD1 LEU A  98      -3.406   4.476  -7.980  1.00  0.00           C  
ATOM    767  CD2 LEU A  98      -2.326   5.484 -10.008  1.00  0.00           C  
ATOM    768  N   VAL A  99      -3.349   1.923 -12.910  1.00  0.00           N  
ATOM    769  CA  VAL A  99      -3.401   0.618 -13.561  1.00  0.00           C  
ATOM    770  C   VAL A  99      -2.609  -0.400 -12.744  1.00  0.00           C  
ATOM    771  CB  VAL A  99      -2.855   0.683 -15.006  1.00  0.00           C  
ATOM    772  O   VAL A  99      -1.471  -0.138 -12.349  1.00  0.00           O  
ATOM    773  CG1 VAL A  99      -2.884  -0.699 -15.656  1.00  0.00           C  
ATOM    774  CG2 VAL A  99      -3.658   1.684 -15.834  1.00  0.00           C  
ATOM    775  N   PHE A 100      -3.269  -1.600 -12.516  1.00  0.00           N  
ATOM    776  CA  PHE A 100      -2.664  -2.690 -11.760  1.00  0.00           C  
ATOM    777  C   PHE A 100      -2.484  -3.923 -12.637  1.00  0.00           C  
ATOM    778  CB  PHE A 100      -3.519  -3.037 -10.536  1.00  0.00           C  
ATOM    779  O   PHE A 100      -3.378  -4.278 -13.409  1.00  0.00           O  
ATOM    780  CG  PHE A 100      -3.739  -1.878  -9.602  1.00  0.00           C  
ATOM    781  CD1 PHE A 100      -2.922  -1.696  -8.493  1.00  0.00           C  
ATOM    782  CD2 PHE A 100      -4.765  -0.970  -9.832  1.00  0.00           C  
ATOM    783  CE1 PHE A 100      -3.123  -0.624  -7.627  1.00  0.00           C  
ATOM    784  CE2 PHE A 100      -4.973   0.103  -8.971  1.00  0.00           C  
ATOM    785  CZ  PHE A 100      -4.151   0.274  -7.868  1.00  0.00           C  
ATOM    786  N   ARG A 101      -1.332  -4.506 -12.510  1.00  0.00           N  
ATOM    787  CA  ARG A 101      -1.107  -5.774 -13.197  1.00  0.00           C  
ATOM    788  C   ARG A 101      -0.014  -6.584 -12.508  1.00  0.00           C  
ATOM    789  CB  ARG A 101      -0.735  -5.534 -14.662  1.00  0.00           C  
ATOM    790  O   ARG A 101       0.672  -6.079 -11.617  1.00  0.00           O  
ATOM    791  CG  ARG A 101       0.587  -4.808 -14.852  1.00  0.00           C  
ATOM    792  CD  ARG A 101       1.069  -4.881 -16.294  1.00  0.00           C  
ATOM    793  NE  ARG A 101       2.287  -4.101 -16.495  1.00  0.00           N  
ATOM    794  NH1 ARG A 101       3.697  -5.677 -15.565  1.00  0.00           N  
ATOM    795  NH2 ARG A 101       4.546  -3.707 -16.374  1.00  0.00           N  
ATOM    796  CZ  ARG A 101       3.507  -4.497 -16.144  1.00  0.00           C  
ATOM    797  N   GLU A 102       0.091  -7.794 -12.981  1.00  0.00           N  
ATOM    798  CA  GLU A 102       1.139  -8.652 -12.436  1.00  0.00           C  
ATOM    799  C   GLU A 102       2.521  -8.192 -12.890  1.00  0.00           C  
ATOM    800  CB  GLU A 102       0.908 -10.109 -12.846  1.00  0.00           C  
ATOM    801  O   GLU A 102       2.672  -7.652 -13.988  1.00  0.00           O  
ATOM    802  CG  GLU A 102      -0.317 -10.742 -12.202  1.00  0.00           C  
ATOM    803  CD  GLU A 102      -0.525 -12.193 -12.606  1.00  0.00           C  
ATOM    804  OE1 GLU A 102      -0.212 -13.099 -11.801  1.00  0.00           O  
ATOM    805  OE2 GLU A 102      -1.004 -12.425 -13.739  1.00  0.00           O  
ATOM    806  N   PRO A 103       3.546  -8.511 -11.958  1.00  0.00           N  
ATOM    807  CA  PRO A 103       4.910  -8.229 -12.413  1.00  0.00           C  
ATOM    808  C   PRO A 103       5.405  -9.234 -13.451  1.00  0.00           C  
ATOM    809  CB  PRO A 103       5.736  -8.319 -11.128  1.00  0.00           C  
ATOM    810  O   PRO A 103       4.884 -10.349 -13.533  1.00  0.00           O  
ATOM    811  CG  PRO A 103       5.009  -9.308 -10.275  1.00  0.00           C  
ATOM    812  CD  PRO A 103       3.535  -9.157 -10.521  1.00  0.00           C  
ATOM    813  N   VAL A 104       6.365  -8.766 -14.233  1.00  0.00           N  
ATOM    814  CA  VAL A 104       7.053  -9.610 -15.205  1.00  0.00           C  
ATOM    815  C   VAL A 104       8.485  -9.870 -14.743  1.00  0.00           C  
ATOM    816  CB  VAL A 104       7.054  -8.970 -16.612  1.00  0.00           C  
ATOM    817  O   VAL A 104       9.185  -8.946 -14.323  1.00  0.00           O  
ATOM    818  CG1 VAL A 104       7.788  -9.863 -17.611  1.00  0.00           C  
ATOM    819  CG2 VAL A 104       5.624  -8.705 -17.078  1.00  0.00           C  
ATOM    820  N   GLU A 105       8.851 -11.156 -14.739  1.00  0.00           N  
ATOM    821  CA  GLU A 105      10.206 -11.516 -14.331  1.00  0.00           C  
ATOM    822  C   GLU A 105      11.247 -10.713 -15.105  1.00  0.00           C  
ATOM    823  CB  GLU A 105      10.446 -13.015 -14.527  1.00  0.00           C  
ATOM    824  O   GLU A 105      11.201 -10.648 -16.335  1.00  0.00           O  
ATOM    825  CG  GLU A 105      11.801 -13.492 -14.026  1.00  0.00           C  
ATOM    826  CD  GLU A 105      11.977 -15.000 -14.113  1.00  0.00           C  
ATOM    827  OE1 GLU A 105      13.123 -15.486 -13.982  1.00  0.00           O  
ATOM    828  OE2 GLU A 105      10.960 -15.700 -14.315  1.00  0.00           O  
ATOM    829  N   GLY A 106      12.169 -10.083 -14.369  1.00  0.00           N  
ATOM    830  CA  GLY A 106      13.249  -9.323 -14.977  1.00  0.00           C  
ATOM    831  C   GLY A 106      12.865  -7.889 -15.293  1.00  0.00           C  
ATOM    832  O   GLY A 106      13.635  -7.159 -15.920  1.00  0.00           O  
ATOM    833  N   GLU A 107      11.644  -7.524 -14.855  1.00  0.00           N  
ATOM    834  CA  GLU A 107      11.172  -6.169 -15.122  1.00  0.00           C  
ATOM    835  C   GLU A 107      11.796  -5.167 -14.155  1.00  0.00           C  
ATOM    836  CB  GLU A 107       9.645  -6.104 -15.035  1.00  0.00           C  
ATOM    837  O   GLU A 107      12.106  -5.510 -13.012  1.00  0.00           O  
ATOM    838  CG  GLU A 107       9.063  -4.758 -15.442  1.00  0.00           C  
ATOM    839  CD  GLU A 107       7.546  -4.712 -15.364  1.00  0.00           C  
ATOM    840  OE1 GLU A 107       6.953  -3.654 -15.676  1.00  0.00           O  
ATOM    841  OE2 GLU A 107       6.944  -5.742 -14.987  1.00  0.00           O  
ATOM    842  N   LYS A 108      12.050  -3.928 -14.694  1.00  0.00           N  
ATOM    843  CA  LYS A 108      12.569  -2.840 -13.871  1.00  0.00           C  
ATOM    844  C   LYS A 108      11.443  -2.122 -13.133  1.00  0.00           C  
ATOM    845  CB  LYS A 108      13.352  -1.844 -14.728  1.00  0.00           C  
ATOM    846  O   LYS A 108      10.449  -1.723 -13.744  1.00  0.00           O  
ATOM    847  CG  LYS A 108      14.608  -2.425 -15.361  1.00  0.00           C  
ATOM    848  CD  LYS A 108      15.349  -1.384 -16.190  1.00  0.00           C  
ATOM    849  CE  LYS A 108      16.602  -1.967 -16.831  1.00  0.00           C  
ATOM    850  NZ  LYS A 108      17.353  -0.939 -17.612  1.00  0.00           N  
ATOM    851  N   VAL A 109      11.683  -1.931 -11.798  1.00  0.00           N  
ATOM    852  CA  VAL A 109      10.637  -1.315 -10.988  1.00  0.00           C  
ATOM    853  C   VAL A 109      11.240  -0.218 -10.113  1.00  0.00           C  
ATOM    854  CB  VAL A 109       9.912  -2.359 -10.109  1.00  0.00           C  
ATOM    855  O   VAL A 109      12.449  -0.204  -9.870  1.00  0.00           O  
ATOM    856  CG1 VAL A 109       9.195  -3.391 -10.977  1.00  0.00           C  
ATOM    857  CG2 VAL A 109      10.901  -3.042  -9.167  1.00  0.00           C  
ATOM    858  N   VAL A 110      10.386   0.710  -9.754  1.00  0.00           N  
ATOM    859  CA  VAL A 110      10.736   1.718  -8.759  1.00  0.00           C  
ATOM    860  C   VAL A 110       9.745   1.665  -7.598  1.00  0.00           C  
ATOM    861  CB  VAL A 110      10.762   3.136  -9.373  1.00  0.00           C  
ATOM    862  O   VAL A 110       8.614   1.202  -7.760  1.00  0.00           O  
ATOM    863  CG1 VAL A 110      11.866   3.251 -10.422  1.00  0.00           C  
ATOM    864  CG2 VAL A 110       9.403   3.478  -9.983  1.00  0.00           C  
ATOM    865  N   LEU A 111      10.207   2.077  -6.438  1.00  0.00           N  
ATOM    866  CA  LEU A 111       9.357   2.275  -5.269  1.00  0.00           C  
ATOM    867  C   LEU A 111       8.916   3.731  -5.158  1.00  0.00           C  
ATOM    868  CB  LEU A 111      10.092   1.854  -3.994  1.00  0.00           C  
ATOM    869  O   LEU A 111       9.752   4.637  -5.135  1.00  0.00           O  
ATOM    870  CG  LEU A 111       9.292   1.933  -2.693  1.00  0.00           C  
ATOM    871  CD1 LEU A 111       8.210   0.858  -2.669  1.00  0.00           C  
ATOM    872  CD2 LEU A 111      10.216   1.796  -1.487  1.00  0.00           C  
ATOM    873  N   VAL A 112       7.631   3.903  -5.168  1.00  0.00           N  
ATOM    874  CA  VAL A 112       7.096   5.261  -5.140  1.00  0.00           C  
ATOM    875  C   VAL A 112       6.494   5.551  -3.767  1.00  0.00           C  
ATOM    876  CB  VAL A 112       6.036   5.476  -6.243  1.00  0.00           C  
ATOM    877  O   VAL A 112       5.728   4.744  -3.235  1.00  0.00           O  
ATOM    878  CG1 VAL A 112       5.520   6.914  -6.223  1.00  0.00           C  
ATOM    879  CG2 VAL A 112       6.616   5.132  -7.614  1.00  0.00           C  
ATOM    880  N   GLY A 113       6.876   6.650  -3.189  1.00  0.00           N  
ATOM    881  CA  GLY A 113       6.351   7.087  -1.905  1.00  0.00           C  
ATOM    882  C   GLY A 113       5.952   8.551  -1.891  1.00  0.00           C  
ATOM    883  O   GLY A 113       6.023   9.229  -2.918  1.00  0.00           O  
ATOM    884  N   ARG A 114       5.425   8.880  -0.719  1.00  0.00           N  
ATOM    885  CA  ARG A 114       5.082  10.265  -0.412  1.00  0.00           C  
ATOM    886  C   ARG A 114       5.587  10.660   0.971  1.00  0.00           C  
ATOM    887  CB  ARG A 114       3.568  10.476  -0.498  1.00  0.00           C  
ATOM    888  O   ARG A 114       5.369   9.939   1.947  1.00  0.00           O  
ATOM    889  CG  ARG A 114       3.143  11.933  -0.410  1.00  0.00           C  
ATOM    890  CD  ARG A 114       1.684  12.119  -0.799  1.00  0.00           C  
ATOM    891  NE  ARG A 114       1.292  13.525  -0.767  1.00  0.00           N  
ATOM    892  NH1 ARG A 114       0.154  13.468  -2.777  1.00  0.00           N  
ATOM    893  NH2 ARG A 114       0.275  15.418  -1.578  1.00  0.00           N  
ATOM    894  CZ  ARG A 114       0.575  14.134  -1.707  1.00  0.00           C  
ATOM    895  N   ASP A 115       6.303  11.799   0.977  1.00  0.00           N  
ATOM    896  CA  ASP A 115       6.823  12.286   2.252  1.00  0.00           C  
ATOM    897  C   ASP A 115       5.807  13.184   2.953  1.00  0.00           C  
ATOM    898  CB  ASP A 115       8.137  13.041   2.042  1.00  0.00           C  
ATOM    899  O   ASP A 115       5.646  14.351   2.588  1.00  0.00           O  
ATOM    900  CG  ASP A 115       8.812  13.430   3.345  1.00  0.00           C  
ATOM    901  OD1 ASP A 115       8.267  13.127   4.428  1.00  0.00           O  
ATOM    902  OD2 ASP A 115       9.897  14.049   3.288  1.00  0.00           O  
ATOM    903  N   PHE A 116       5.163  12.595   4.040  1.00  0.00           N  
ATOM    904  CA  PHE A 116       4.119  13.320   4.754  1.00  0.00           C  
ATOM    905  C   PHE A 116       4.721  14.216   5.830  1.00  0.00           C  
ATOM    906  CB  PHE A 116       3.118  12.345   5.383  1.00  0.00           C  
ATOM    907  O   PHE A 116       4.005  14.978   6.483  1.00  0.00           O  
ATOM    908  CG  PHE A 116       2.207  11.683   4.385  1.00  0.00           C  
ATOM    909  CD1 PHE A 116       1.065  12.330   3.929  1.00  0.00           C  
ATOM    910  CD2 PHE A 116       2.494  10.413   3.901  1.00  0.00           C  
ATOM    911  CE1 PHE A 116       0.220  11.719   3.005  1.00  0.00           C  
ATOM    912  CE2 PHE A 116       1.654   9.796   2.978  1.00  0.00           C  
ATOM    913  CZ  PHE A 116       0.517  10.451   2.532  1.00  0.00           C  
ATOM    914  N   ASN A 117       6.038  14.188   6.056  1.00  0.00           N  
ATOM    915  CA  ASN A 117       6.702  15.005   7.067  1.00  0.00           C  
ATOM    916  C   ASN A 117       7.082  16.377   6.518  1.00  0.00           C  
ATOM    917  CB  ASN A 117       7.940  14.287   7.608  1.00  0.00           C  
ATOM    918  O   ASN A 117       7.407  17.287   7.282  1.00  0.00           O  
ATOM    919  CG  ASN A 117       7.597  13.015   8.358  1.00  0.00           C  
ATOM    920  ND2 ASN A 117       8.416  11.985   8.184  1.00  0.00           N  
ATOM    921  OD1 ASN A 117       6.604  12.959   9.088  1.00  0.00           O  
ATOM    922  N   ALA A 118       6.978  16.484   5.256  1.00  0.00           N  
ATOM    923  CA  ALA A 118       7.345  17.753   4.632  1.00  0.00           C  
ATOM    924  C   ALA A 118       6.192  18.750   4.698  1.00  0.00           C  
ATOM    925  CB  ALA A 118       7.771  17.530   3.183  1.00  0.00           C  
ATOM    926  O   ALA A 118       5.036  18.360   4.874  1.00  0.00           O  
ATOM    927  N   GLU A 119       6.503  19.998   4.943  1.00  0.00           N  
ATOM    928  CA  GLU A 119       5.467  21.026   4.944  1.00  0.00           C  
ATOM    929  C   GLU A 119       4.463  20.800   3.817  1.00  0.00           C  
ATOM    930  CB  GLU A 119       6.090  22.419   4.822  1.00  0.00           C  
ATOM    931  O   GLU A 119       3.256  20.948   4.015  1.00  0.00           O  
ATOM    932  CG  GLU A 119       6.742  22.916   6.104  1.00  0.00           C  
ATOM    933  CD  GLU A 119       7.235  24.351   6.009  1.00  0.00           C  
ATOM    934  OE1 GLU A 119       7.725  24.893   7.026  1.00  0.00           O  
ATOM    935  OE2 GLU A 119       7.130  24.938   4.909  1.00  0.00           O  
ATOM    936  N   THR A 120       5.086  20.406   2.676  1.00  0.00           N  
ATOM    937  CA  THR A 120       4.275  20.010   1.531  1.00  0.00           C  
ATOM    938  C   THR A 120       4.591  18.577   1.113  1.00  0.00           C  
ATOM    939  CB  THR A 120       4.496  20.956   0.336  1.00  0.00           C  
ATOM    940  O   THR A 120       5.742  18.251   0.816  1.00  0.00           O  
ATOM    941  CG2 THR A 120       3.499  20.673  -0.783  1.00  0.00           C  
ATOM    942  OG1 THR A 120       4.336  22.312   0.772  1.00  0.00           O  
ATOM    943  N   PRO A 121       3.618  17.753   1.239  1.00  0.00           N  
ATOM    944  CA  PRO A 121       3.890  16.381   0.805  1.00  0.00           C  
ATOM    945  C   PRO A 121       4.488  16.314  -0.599  1.00  0.00           C  
ATOM    946  CB  PRO A 121       2.511  15.719   0.843  1.00  0.00           C  
ATOM    947  O   PRO A 121       4.009  16.993  -1.511  1.00  0.00           O  
ATOM    948  CG  PRO A 121       1.716  16.547   1.800  1.00  0.00           C  
ATOM    949  CD  PRO A 121       2.195  17.967   1.714  1.00  0.00           C  
ATOM    950  N   THR A 122       5.711  15.689  -0.691  1.00  0.00           N  
ATOM    951  CA  THR A 122       6.415  15.564  -1.963  1.00  0.00           C  
ATOM    952  C   THR A 122       6.619  14.096  -2.326  1.00  0.00           C  
ATOM    953  CB  THR A 122       7.778  16.279  -1.920  1.00  0.00           C  
ATOM    954  O   THR A 122       6.805  13.253  -1.445  1.00  0.00           O  
ATOM    955  CG2 THR A 122       7.604  17.783  -1.730  1.00  0.00           C  
ATOM    956  OG1 THR A 122       8.550  15.758  -0.832  1.00  0.00           O  
ATOM    957  N   PRO A 123       6.481  13.835  -3.624  1.00  0.00           N  
ATOM    958  CA  PRO A 123       6.775  12.474  -4.079  1.00  0.00           C  
ATOM    959  C   PRO A 123       8.230  12.074  -3.845  1.00  0.00           C  
ATOM    960  CB  PRO A 123       6.458  12.527  -5.576  1.00  0.00           C  
ATOM    961  O   PRO A 123       9.130  12.909  -3.962  1.00  0.00           O  
ATOM    962  CG  PRO A 123       5.593  13.735  -5.740  1.00  0.00           C  
ATOM    963  CD  PRO A 123       5.929  14.714  -4.651  1.00  0.00           C  
ATOM    964  N   VAL A 124       8.456  10.884  -3.404  1.00  0.00           N  
ATOM    965  CA  VAL A 124       9.781  10.282  -3.300  1.00  0.00           C  
ATOM    966  C   VAL A 124       9.825   8.986  -4.106  1.00  0.00           C  
ATOM    967  CB  VAL A 124      10.167  10.009  -1.829  1.00  0.00           C  
ATOM    968  O   VAL A 124       8.888   8.186  -4.058  1.00  0.00           O  
ATOM    969  CG1 VAL A 124      10.324  11.319  -1.059  1.00  0.00           C  
ATOM    970  CG2 VAL A 124       9.122   9.115  -1.162  1.00  0.00           C  
ATOM    971  N   VAL A 125      10.909   8.884  -4.873  1.00  0.00           N  
ATOM    972  CA  VAL A 125      11.030   7.715  -5.737  1.00  0.00           C  
ATOM    973  C   VAL A 125      12.405   7.077  -5.555  1.00  0.00           C  
ATOM    974  CB  VAL A 125      10.804   8.080  -7.222  1.00  0.00           C  
ATOM    975  O   VAL A 125      13.412   7.780  -5.442  1.00  0.00           O  
ATOM    976  CG1 VAL A 125      10.879   6.833  -8.102  1.00  0.00           C  
ATOM    977  CG2 VAL A 125       9.460   8.783  -7.399  1.00  0.00           C  
ATOM    978  N   SER A 126      12.491   5.839  -5.472  1.00  0.00           N  
ATOM    979  CA  SER A 126      13.752   5.114  -5.355  1.00  0.00           C  
ATOM    980  C   SER A 126      14.487   5.066  -6.690  1.00  0.00           C  
ATOM    981  CB  SER A 126      13.508   3.693  -4.847  1.00  0.00           C  
ATOM    982  O   SER A 126      13.953   5.494  -7.715  1.00  0.00           O  
ATOM    983  OG  SER A 126      12.943   2.884  -5.865  1.00  0.00           O  
ATOM    984  N   GLY A 127      15.738   4.458  -6.647  1.00  0.00           N  
ATOM    985  CA  GLY A 127      16.384   4.011  -7.871  1.00  0.00           C  
ATOM    986  C   GLY A 127      15.692   2.822  -8.511  1.00  0.00           C  
ATOM    987  O   GLY A 127      14.788   2.230  -7.918  1.00  0.00           O  
ATOM    988  N   VAL A 128      16.066   2.459  -9.678  1.00  0.00           N  
ATOM    989  CA  VAL A 128      15.476   1.357 -10.431  1.00  0.00           C  
ATOM    990  C   VAL A 128      16.084   0.034  -9.973  1.00  0.00           C  
ATOM    991  CB  VAL A 128      15.676   1.537 -11.952  1.00  0.00           C  
ATOM    992  O   VAL A 128      17.271  -0.030  -9.642  1.00  0.00           O  
ATOM    993  CG1 VAL A 128      15.166   0.315 -12.713  1.00  0.00           C  
ATOM    994  CG2 VAL A 128      14.973   2.804 -12.436  1.00  0.00           C  
ATOM    995  N   SER A 129      15.253  -0.968  -9.856  1.00  0.00           N  
ATOM    996  CA  SER A 129      15.706  -2.319  -9.542  1.00  0.00           C  
ATOM    997  C   SER A 129      15.018  -3.353 -10.428  1.00  0.00           C  
ATOM    998  CB  SER A 129      15.448  -2.644  -8.071  1.00  0.00           C  
ATOM    999  O   SER A 129      13.875  -3.157 -10.845  1.00  0.00           O  
ATOM   1000  OG  SER A 129      15.933  -3.936  -7.748  1.00  0.00           O  
ATOM   1001  N   THR A 130      15.731  -4.333 -10.681  1.00  0.00           N  
ATOM   1002  CA  THR A 130      15.151  -5.487 -11.360  1.00  0.00           C  
ATOM   1003  C   THR A 130      14.508  -6.439 -10.356  1.00  0.00           C  
ATOM   1004  CB  THR A 130      16.211  -6.243 -12.182  1.00  0.00           C  
ATOM   1005  O   THR A 130      15.065  -6.688  -9.285  1.00  0.00           O  
ATOM   1006  CG2 THR A 130      15.584  -7.391 -12.966  1.00  0.00           C  
ATOM   1007  OG1 THR A 130      16.832  -5.335 -13.101  1.00  0.00           O  
ATOM   1008  N   THR A 131      13.318  -6.938 -10.746  1.00  0.00           N  
ATOM   1009  CA  THR A 131      12.591  -7.763  -9.787  1.00  0.00           C  
ATOM   1010  C   THR A 131      12.409  -9.180 -10.323  1.00  0.00           C  
ATOM   1011  CB  THR A 131      11.215  -7.155  -9.458  1.00  0.00           C  
ATOM   1012  O   THR A 131      12.320  -9.385 -11.535  1.00  0.00           O  
ATOM   1013  CG2 THR A 131      10.309  -7.150 -10.684  1.00  0.00           C  
ATOM   1014  OG1 THR A 131      10.594  -7.927  -8.422  1.00  0.00           O  
ATOM   1015  N   PHE A 132      12.378 -10.193  -9.382  1.00  0.00           N  
ATOM   1016  CA  PHE A 132      12.235 -11.613  -9.677  1.00  0.00           C  
ATOM   1017  C   PHE A 132      11.316 -12.286  -8.665  1.00  0.00           C  
ATOM   1018  CB  PHE A 132      13.602 -12.303  -9.684  1.00  0.00           C  
ATOM   1019  O   PHE A 132      11.226 -11.852  -7.515  1.00  0.00           O  
ATOM   1020  CG  PHE A 132      14.556 -11.749 -10.708  1.00  0.00           C  
ATOM   1021  CD1 PHE A 132      14.589 -12.263 -11.998  1.00  0.00           C  
ATOM   1022  CD2 PHE A 132      15.421 -10.713 -10.379  1.00  0.00           C  
ATOM   1023  CE1 PHE A 132      15.471 -11.752 -12.948  1.00  0.00           C  
ATOM   1024  CE2 PHE A 132      16.306 -10.198 -11.322  1.00  0.00           C  
ATOM   1025  CZ  PHE A 132      16.329 -10.719 -12.606  1.00  0.00           C  
ATOM   1026  N   PRO A 133      10.588 -13.250  -9.199  1.00  0.00           N  
ATOM   1027  CA  PRO A 133       9.820 -14.024  -8.221  1.00  0.00           C  
ATOM   1028  C   PRO A 133      10.703 -14.674  -7.158  1.00  0.00           C  
ATOM   1029  CB  PRO A 133       9.127 -15.086  -9.078  1.00  0.00           C  
ATOM   1030  O   PRO A 133      11.844 -15.047  -7.442  1.00  0.00           O  
ATOM   1031  CG  PRO A 133       9.950 -15.169 -10.323  1.00  0.00           C  
ATOM   1032  CD  PRO A 133      10.672 -13.865 -10.505  1.00  0.00           C  
ATOM   1033  N   SER A 134      10.244 -14.600  -5.939  1.00  0.00           N  
ATOM   1034  CA  SER A 134      10.926 -15.271  -4.837  1.00  0.00           C  
ATOM   1035  C   SER A 134      10.189 -16.541  -4.423  1.00  0.00           C  
ATOM   1036  CB  SER A 134      11.057 -14.333  -3.637  1.00  0.00           C  
ATOM   1037  O   SER A 134       9.036 -16.483  -3.991  1.00  0.00           O  
ATOM   1038  OG  SER A 134      11.710 -14.982  -2.560  1.00  0.00           O  
ATOM   1039  N   GLY A 135      10.823 -17.658  -4.527  1.00  0.00           N  
ATOM   1040  CA  GLY A 135      10.259 -18.938  -4.129  1.00  0.00           C  
ATOM   1041  C   GLY A 135       8.997 -19.297  -4.889  1.00  0.00           C  
ATOM   1042  O   GLY A 135       8.826 -18.898  -6.043  1.00  0.00           O  
ATOM   1043  N   ASP A 136       8.162 -20.190  -4.266  1.00  0.00           N  
ATOM   1044  CA  ASP A 136       6.933 -20.717  -4.850  1.00  0.00           C  
ATOM   1045  C   ASP A 136       5.726 -19.876  -4.441  1.00  0.00           C  
ATOM   1046  CB  ASP A 136       6.723 -22.175  -4.435  1.00  0.00           C  
ATOM   1047  O   ASP A 136       4.591 -20.191  -4.804  1.00  0.00           O  
ATOM   1048  CG  ASP A 136       7.747 -23.118  -5.042  1.00  0.00           C  
ATOM   1049  OD1 ASP A 136       8.289 -22.812  -6.126  1.00  0.00           O  
ATOM   1050  OD2 ASP A 136       8.012 -24.177  -4.433  1.00  0.00           O  
ATOM   1051  N   GLY A 137       5.908 -18.576  -4.391  1.00  0.00           N  
ATOM   1052  CA  GLY A 137       4.779 -17.820  -3.873  1.00  0.00           C  
ATOM   1053  C   GLY A 137       4.539 -16.520  -4.617  1.00  0.00           C  
ATOM   1054  O   GLY A 137       4.839 -16.416  -5.808  1.00  0.00           O  
ATOM   1055  N   VAL A 138       3.855 -15.614  -3.933  1.00  0.00           N  
ATOM   1056  CA  VAL A 138       3.307 -14.393  -4.514  1.00  0.00           C  
ATOM   1057  C   VAL A 138       4.246 -13.221  -4.233  1.00  0.00           C  
ATOM   1058  CB  VAL A 138       1.895 -14.087  -3.966  1.00  0.00           C  
ATOM   1059  O   VAL A 138       3.935 -12.075  -4.569  1.00  0.00           O  
ATOM   1060  CG1 VAL A 138       0.904 -15.166  -4.399  1.00  0.00           C  
ATOM   1061  CG2 VAL A 138       1.928 -13.967  -2.444  1.00  0.00           C  
ATOM   1062  N   PHE A 139       5.423 -13.605  -3.692  1.00  0.00           N  
ATOM   1063  CA  PHE A 139       6.355 -12.542  -3.332  1.00  0.00           C  
ATOM   1064  C   PHE A 139       7.439 -12.391  -4.394  1.00  0.00           C  
ATOM   1065  CB  PHE A 139       6.993 -12.823  -1.968  1.00  0.00           C  
ATOM   1066  O   PHE A 139       7.829 -13.369  -5.034  1.00  0.00           O  
ATOM   1067  CG  PHE A 139       6.029 -12.724  -0.816  1.00  0.00           C  
ATOM   1068  CD1 PHE A 139       5.592 -11.486  -0.363  1.00  0.00           C  
ATOM   1069  CD2 PHE A 139       5.561 -13.870  -0.187  1.00  0.00           C  
ATOM   1070  CE1 PHE A 139       4.700 -11.391   0.704  1.00  0.00           C  
ATOM   1071  CE2 PHE A 139       4.670 -13.783   0.879  1.00  0.00           C  
ATOM   1072  CZ  PHE A 139       4.242 -12.543   1.323  1.00  0.00           C  
ATOM   1073  N   TRP A 140       7.840 -11.201  -4.557  1.00  0.00           N  
ATOM   1074  CA  TRP A 140       8.898 -10.824  -5.489  1.00  0.00           C  
ATOM   1075  C   TRP A 140      10.033 -10.109  -4.763  1.00  0.00           C  
ATOM   1076  CB  TRP A 140       8.343  -9.930  -6.601  1.00  0.00           C  
ATOM   1077  O   TRP A 140       9.803  -9.414  -3.770  1.00  0.00           O  
ATOM   1078  CG  TRP A 140       7.476 -10.653  -7.588  1.00  0.00           C  
ATOM   1079  CD1 TRP A 140       6.256 -11.223  -7.351  1.00  0.00           C  
ATOM   1080  CD2 TRP A 140       7.768 -10.888  -8.969  1.00  0.00           C  
ATOM   1081  CE2 TRP A 140       6.679 -11.607  -9.510  1.00  0.00           C  
ATOM   1082  CE3 TRP A 140       8.845 -10.560  -9.802  1.00  0.00           C  
ATOM   1083  NE1 TRP A 140       5.771 -11.798  -8.503  1.00  0.00           N  
ATOM   1084  CH2 TRP A 140       7.703 -11.669 -11.642  1.00  0.00           C  
ATOM   1085  CZ2 TRP A 140       6.637 -12.003 -10.849  1.00  0.00           C  
ATOM   1086  CZ3 TRP A 140       8.801 -10.955 -11.135  1.00  0.00           C  
ATOM   1087  N   THR A 141      11.228 -10.342  -5.238  1.00  0.00           N  
ATOM   1088  CA  THR A 141      12.386  -9.751  -4.576  1.00  0.00           C  
ATOM   1089  C   THR A 141      12.974  -8.623  -5.419  1.00  0.00           C  
ATOM   1090  CB  THR A 141      13.471 -10.808  -4.299  1.00  0.00           C  
ATOM   1091  O   THR A 141      12.829  -8.616  -6.643  1.00  0.00           O  
ATOM   1092  CG2 THR A 141      14.038 -11.368  -5.599  1.00  0.00           C  
ATOM   1093  OG1 THR A 141      14.533 -10.207  -3.547  1.00  0.00           O  
ATOM   1094  N   HIS A 142      13.722  -7.695  -4.750  1.00  0.00           N  
ATOM   1095  CA  HIS A 142      14.408  -6.545  -5.327  1.00  0.00           C  
ATOM   1096  C   HIS A 142      15.484  -6.015  -4.385  1.00  0.00           C  
ATOM   1097  CB  HIS A 142      13.409  -5.435  -5.659  1.00  0.00           C  
ATOM   1098  O   HIS A 142      15.596  -6.472  -3.245  1.00  0.00           O  
ATOM   1099  CG  HIS A 142      12.709  -4.879  -4.460  1.00  0.00           C  
ATOM   1100  CD2 HIS A 142      11.522  -5.200  -3.895  1.00  0.00           C  
ATOM   1101  ND1 HIS A 142      13.237  -3.860  -3.696  1.00  0.00           N  
ATOM   1102  CE1 HIS A 142      12.401  -3.579  -2.710  1.00  0.00           C  
ATOM   1103  NE2 HIS A 142      11.353  -4.378  -2.809  1.00  0.00           N  
ATOM   1104  N   ASN A 143      16.313  -5.038  -4.924  1.00  0.00           N  
ATOM   1105  CA  ASN A 143      17.427  -4.553  -4.116  1.00  0.00           C  
ATOM   1106  C   ASN A 143      17.237  -3.092  -3.719  1.00  0.00           C  
ATOM   1107  CB  ASN A 143      18.750  -4.732  -4.863  1.00  0.00           C  
ATOM   1108  O   ASN A 143      18.206  -2.397  -3.410  1.00  0.00           O  
ATOM   1109  CG  ASN A 143      19.110  -6.190  -5.071  1.00  0.00           C  
ATOM   1110  ND2 ASN A 143      19.738  -6.490  -6.202  1.00  0.00           N  
ATOM   1111  OD1 ASN A 143      18.826  -7.040  -4.223  1.00  0.00           O  
ATOM   1112  N   ILE A 144      15.945  -2.666  -3.781  1.00  0.00           N  
ATOM   1113  CA  ILE A 144      15.655  -1.319  -3.305  1.00  0.00           C  
ATOM   1114  C   ILE A 144      15.644  -1.302  -1.778  1.00  0.00           C  
ATOM   1115  CB  ILE A 144      14.307  -0.802  -3.856  1.00  0.00           C  
ATOM   1116  O   ILE A 144      14.914  -2.070  -1.148  1.00  0.00           O  
ATOM   1117  CG1 ILE A 144      14.345  -0.738  -5.387  1.00  0.00           C  
ATOM   1118  CG2 ILE A 144      13.968   0.566  -3.258  1.00  0.00           C  
ATOM   1119  CD1 ILE A 144      12.991  -0.470  -6.029  1.00  0.00           C  
ATOM   1120  N   PRO A 145      16.564  -0.411  -1.195  1.00  0.00           N  
ATOM   1121  CA  PRO A 145      16.554  -0.323   0.267  1.00  0.00           C  
ATOM   1122  C   PRO A 145      15.236   0.217   0.817  1.00  0.00           C  
ATOM   1123  CB  PRO A 145      17.706   0.639   0.570  1.00  0.00           C  
ATOM   1124  O   PRO A 145      14.668   1.158   0.257  1.00  0.00           O  
ATOM   1125  CG  PRO A 145      17.876   1.437  -0.682  1.00  0.00           C  
ATOM   1126  CD  PRO A 145      17.422   0.603  -1.846  1.00  0.00           C  
ATOM   1127  N   THR A 146      14.711  -0.470   1.805  1.00  0.00           N  
ATOM   1128  CA  THR A 146      13.493  -0.029   2.476  1.00  0.00           C  
ATOM   1129  C   THR A 146      13.709   0.060   3.984  1.00  0.00           C  
ATOM   1130  CB  THR A 146      12.316  -0.976   2.178  1.00  0.00           C  
ATOM   1131  O   THR A 146      14.668  -0.507   4.514  1.00  0.00           O  
ATOM   1132  CG2 THR A 146      12.041  -1.056   0.681  1.00  0.00           C  
ATOM   1133  OG1 THR A 146      12.629  -2.286   2.666  1.00  0.00           O  
ATOM   1134  N   LYS A 147      12.956   0.892   4.621  1.00  0.00           N  
ATOM   1135  CA  LYS A 147      12.974   1.043   6.074  1.00  0.00           C  
ATOM   1136  C   LYS A 147      11.679   0.529   6.696  1.00  0.00           C  
ATOM   1137  CB  LYS A 147      13.196   2.507   6.459  1.00  0.00           C  
ATOM   1138  O   LYS A 147      10.666   0.389   6.007  1.00  0.00           O  
ATOM   1139  CG  LYS A 147      14.507   3.088   5.951  1.00  0.00           C  
ATOM   1140  CD  LYS A 147      14.644   4.561   6.316  1.00  0.00           C  
ATOM   1141  CE  LYS A 147      15.937   5.154   5.775  1.00  0.00           C  
ATOM   1142  NZ  LYS A 147      16.049   6.612   6.082  1.00  0.00           N  
ATOM   1143  N   ASP A 148      11.847   0.253   7.980  1.00  0.00           N  
ATOM   1144  CA  ASP A 148      10.643  -0.117   8.717  1.00  0.00           C  
ATOM   1145  C   ASP A 148       9.568   0.959   8.588  1.00  0.00           C  
ATOM   1146  CB  ASP A 148      10.969  -0.360  10.192  1.00  0.00           C  
ATOM   1147  O   ASP A 148       9.859   2.152   8.701  1.00  0.00           O  
ATOM   1148  CG  ASP A 148      11.831  -1.591  10.414  1.00  0.00           C  
ATOM   1149  OD1 ASP A 148      11.998  -2.396   9.473  1.00  0.00           O  
ATOM   1150  OD2 ASP A 148      12.346  -1.757  11.541  1.00  0.00           O  
ATOM   1151  N   GLY A 149       8.361   0.479   8.298  1.00  0.00           N  
ATOM   1152  CA  GLY A 149       7.258   1.418   8.179  1.00  0.00           C  
ATOM   1153  C   GLY A 149       6.889   1.726   6.740  1.00  0.00           C  
ATOM   1154  O   GLY A 149       5.902   2.418   6.481  1.00  0.00           O  
ATOM   1155  N   GLN A 150       7.633   1.211   5.810  1.00  0.00           N  
ATOM   1156  CA  GLN A 150       7.384   1.541   4.410  1.00  0.00           C  
ATOM   1157  C   GLN A 150       6.504   0.487   3.745  1.00  0.00           C  
ATOM   1158  CB  GLN A 150       8.703   1.681   3.648  1.00  0.00           C  
ATOM   1159  O   GLN A 150       6.335   0.494   2.524  1.00  0.00           O  
ATOM   1160  CG  GLN A 150       9.506   2.917   4.030  1.00  0.00           C  
ATOM   1161  CD  GLN A 150      10.805   3.036   3.255  1.00  0.00           C  
ATOM   1162  NE2 GLN A 150      11.078   4.227   2.734  1.00  0.00           N  
ATOM   1163  OE1 GLN A 150      11.557   2.065   3.126  1.00  0.00           O  
ATOM   1164  N   CYS A 151       6.018  -0.442   4.539  1.00  0.00           N  
ATOM   1165  CA  CYS A 151       5.071  -1.410   3.996  1.00  0.00           C  
ATOM   1166  C   CYS A 151       3.881  -0.708   3.354  1.00  0.00           C  
ATOM   1167  CB  CYS A 151       4.585  -2.356   5.094  1.00  0.00           C  
ATOM   1168  O   CYS A 151       3.434   0.334   3.838  1.00  0.00           O  
ATOM   1169  SG  CYS A 151       5.859  -3.483   5.701  1.00  0.00           S  
ATOM   1170  N   GLY A 152       3.468  -1.290   2.259  1.00  0.00           N  
ATOM   1171  CA  GLY A 152       2.291  -0.743   1.604  1.00  0.00           C  
ATOM   1172  C   GLY A 152       2.626   0.206   0.468  1.00  0.00           C  
ATOM   1173  O   GLY A 152       1.749   0.586  -0.309  1.00  0.00           O  
ATOM   1174  N   LEU A 153       3.931   0.577   0.357  1.00  0.00           N  
ATOM   1175  CA  LEU A 153       4.320   1.427  -0.763  1.00  0.00           C  
ATOM   1176  C   LEU A 153       4.285   0.648  -2.074  1.00  0.00           C  
ATOM   1177  CB  LEU A 153       5.719   2.006  -0.537  1.00  0.00           C  
ATOM   1178  O   LEU A 153       4.661  -0.526  -2.114  1.00  0.00           O  
ATOM   1179  CG  LEU A 153       5.849   3.052   0.570  1.00  0.00           C  
ATOM   1180  CD1 LEU A 153       7.309   3.453   0.752  1.00  0.00           C  
ATOM   1181  CD2 LEU A 153       4.989   4.272   0.257  1.00  0.00           C  
ATOM   1182  N   PRO A 154       3.914   1.333  -3.145  1.00  0.00           N  
ATOM   1183  CA  PRO A 154       3.732   0.638  -4.422  1.00  0.00           C  
ATOM   1184  C   PRO A 154       5.041   0.454  -5.186  1.00  0.00           C  
ATOM   1185  CB  PRO A 154       2.776   1.555  -5.189  1.00  0.00           C  
ATOM   1186  O   PRO A 154       5.901   1.339  -5.166  1.00  0.00           O  
ATOM   1187  CG  PRO A 154       3.055   2.925  -4.660  1.00  0.00           C  
ATOM   1188  CD  PRO A 154       3.392   2.814  -3.201  1.00  0.00           C  
ATOM   1189  N   TYR A 155       5.148  -0.658  -5.771  1.00  0.00           N  
ATOM   1190  CA  TYR A 155       6.145  -0.901  -6.807  1.00  0.00           C  
ATOM   1191  C   TYR A 155       5.552  -0.689  -8.195  1.00  0.00           C  
ATOM   1192  CB  TYR A 155       6.707  -2.321  -6.690  1.00  0.00           C  
ATOM   1193  O   TYR A 155       4.511  -1.262  -8.526  1.00  0.00           O  
ATOM   1194  CG  TYR A 155       7.699  -2.490  -5.565  1.00  0.00           C  
ATOM   1195  CD1 TYR A 155       9.052  -2.216  -5.756  1.00  0.00           C  
ATOM   1196  CD2 TYR A 155       7.287  -2.925  -4.310  1.00  0.00           C  
ATOM   1197  CE1 TYR A 155       9.970  -2.372  -4.723  1.00  0.00           C  
ATOM   1198  CE2 TYR A 155       8.196  -3.085  -3.270  1.00  0.00           C  
ATOM   1199  OH  TYR A 155      10.438  -2.963  -2.459  1.00  0.00           O  
ATOM   1200  CZ  TYR A 155       9.533  -2.806  -3.485  1.00  0.00           C  
ATOM   1201  N   VAL A 156       6.263   0.128  -8.975  1.00  0.00           N  
ATOM   1202  CA  VAL A 156       5.732   0.563 -10.263  1.00  0.00           C  
ATOM   1203  C   VAL A 156       6.695   0.168 -11.380  1.00  0.00           C  
ATOM   1204  CB  VAL A 156       5.484   2.088 -10.288  1.00  0.00           C  
ATOM   1205  O   VAL A 156       7.908   0.352 -11.256  1.00  0.00           O  
ATOM   1206  CG1 VAL A 156       4.858   2.512 -11.616  1.00  0.00           C  
ATOM   1207  CG2 VAL A 156       4.593   2.503  -9.118  1.00  0.00           C  
ATOM   1208  N   SER A 157       6.147  -0.391 -12.453  1.00  0.00           N  
ATOM   1209  CA  SER A 157       6.941  -0.723 -13.631  1.00  0.00           C  
ATOM   1210  C   SER A 157       7.413   0.535 -14.352  1.00  0.00           C  
ATOM   1211  CB  SER A 157       6.135  -1.599 -14.592  1.00  0.00           C  
ATOM   1212  O   SER A 157       6.615   1.431 -14.636  1.00  0.00           O  
ATOM   1213  OG  SER A 157       6.839  -1.795 -15.806  1.00  0.00           O  
ATOM   1214  N   THR A 158       8.694   0.558 -14.654  1.00  0.00           N  
ATOM   1215  CA  THR A 158       9.238   1.711 -15.362  1.00  0.00           C  
ATOM   1216  C   THR A 158       8.871   1.660 -16.842  1.00  0.00           C  
ATOM   1217  CB  THR A 158      10.769   1.787 -15.213  1.00  0.00           C  
ATOM   1218  O   THR A 158       8.998   2.659 -17.554  1.00  0.00           O  
ATOM   1219  CG2 THR A 158      11.173   1.935 -13.750  1.00  0.00           C  
ATOM   1220  OG1 THR A 158      11.355   0.590 -15.740  1.00  0.00           O  
ATOM   1221  N   LYS A 159       8.410   0.510 -17.247  1.00  0.00           N  
ATOM   1222  CA  LYS A 159       8.074   0.309 -18.653  1.00  0.00           C  
ATOM   1223  C   LYS A 159       6.737   0.959 -18.998  1.00  0.00           C  
ATOM   1224  CB  LYS A 159       8.034  -1.182 -18.988  1.00  0.00           C  
ATOM   1225  O   LYS A 159       6.621   1.657 -20.007  1.00  0.00           O  
ATOM   1226  CG  LYS A 159       7.749  -1.481 -20.453  1.00  0.00           C  
ATOM   1227  CD  LYS A 159       7.726  -2.979 -20.724  1.00  0.00           C  
ATOM   1228  CE  LYS A 159       7.350  -3.282 -22.168  1.00  0.00           C  
ATOM   1229  NZ  LYS A 159       7.296  -4.751 -22.431  1.00  0.00           N  
ATOM   1230  N   ASP A 160       5.747   0.797 -18.074  1.00  0.00           N  
ATOM   1231  CA  ASP A 160       4.419   1.248 -18.477  1.00  0.00           C  
ATOM   1232  C   ASP A 160       3.747   2.044 -17.361  1.00  0.00           C  
ATOM   1233  CB  ASP A 160       3.545   0.055 -18.872  1.00  0.00           C  
ATOM   1234  O   ASP A 160       2.597   2.466 -17.498  1.00  0.00           O  
ATOM   1235  CG  ASP A 160       3.466  -1.007 -17.790  1.00  0.00           C  
ATOM   1236  OD1 ASP A 160       3.906  -0.748 -16.649  1.00  0.00           O  
ATOM   1237  OD2 ASP A 160       2.961  -2.113 -18.081  1.00  0.00           O  
ATOM   1238  N   GLY A 161       4.337   2.141 -16.189  1.00  0.00           N  
ATOM   1239  CA  GLY A 161       3.789   2.945 -15.108  1.00  0.00           C  
ATOM   1240  C   GLY A 161       2.723   2.221 -14.308  1.00  0.00           C  
ATOM   1241  O   GLY A 161       2.039   2.830 -13.483  1.00  0.00           O  
ATOM   1242  N   SER A 162       2.581   0.921 -14.563  1.00  0.00           N  
ATOM   1243  CA  SER A 162       1.590   0.120 -13.851  1.00  0.00           C  
ATOM   1244  C   SER A 162       2.094  -0.281 -12.468  1.00  0.00           C  
ATOM   1245  CB  SER A 162       1.235  -1.132 -14.655  1.00  0.00           C  
ATOM   1246  O   SER A 162       3.292  -0.497 -12.277  1.00  0.00           O  
ATOM   1247  OG  SER A 162       0.687  -0.781 -15.914  1.00  0.00           O  
ATOM   1248  N   ILE A 163       1.176  -0.290 -11.485  1.00  0.00           N  
ATOM   1249  CA  ILE A 163       1.502  -0.811 -10.162  1.00  0.00           C  
ATOM   1250  C   ILE A 163       1.545  -2.337 -10.205  1.00  0.00           C  
ATOM   1251  CB  ILE A 163       0.486  -0.333  -9.101  1.00  0.00           C  
ATOM   1252  O   ILE A 163       0.547  -2.983 -10.534  1.00  0.00           O  
ATOM   1253  CG1 ILE A 163       0.524   1.194  -8.975  1.00  0.00           C  
ATOM   1254  CG2 ILE A 163       0.762  -1.001  -7.750  1.00  0.00           C  
ATOM   1255  CD1 ILE A 163      -0.572   1.770  -8.090  1.00  0.00           C  
ATOM   1256  N   VAL A 164       2.686  -2.923  -9.804  1.00  0.00           N  
ATOM   1257  CA  VAL A 164       2.855  -4.361  -9.989  1.00  0.00           C  
ATOM   1258  C   VAL A 164       2.925  -5.052  -8.630  1.00  0.00           C  
ATOM   1259  CB  VAL A 164       4.120  -4.682 -10.816  1.00  0.00           C  
ATOM   1260  O   VAL A 164       2.907  -6.283  -8.551  1.00  0.00           O  
ATOM   1261  CG1 VAL A 164       3.977  -4.163 -12.246  1.00  0.00           C  
ATOM   1262  CG2 VAL A 164       5.358  -4.085 -10.150  1.00  0.00           C  
ATOM   1263  N   GLY A 165       3.000  -4.240  -7.575  1.00  0.00           N  
ATOM   1264  CA  GLY A 165       3.058  -4.810  -6.239  1.00  0.00           C  
ATOM   1265  C   GLY A 165       3.136  -3.761  -5.145  1.00  0.00           C  
ATOM   1266  O   GLY A 165       3.193  -2.563  -5.430  1.00  0.00           O  
ATOM   1267  N   ILE A 166       2.991  -4.227  -3.882  1.00  0.00           N  
ATOM   1268  CA  ILE A 166       3.159  -3.344  -2.733  1.00  0.00           C  
ATOM   1269  C   ILE A 166       4.181  -3.941  -1.768  1.00  0.00           C  
ATOM   1270  CB  ILE A 166       1.817  -3.099  -2.007  1.00  0.00           C  
ATOM   1271  O   ILE A 166       4.279  -5.163  -1.636  1.00  0.00           O  
ATOM   1272  CG1 ILE A 166       1.248  -4.420  -1.475  1.00  0.00           C  
ATOM   1273  CG2 ILE A 166       0.817  -2.409  -2.940  1.00  0.00           C  
ATOM   1274  CD1 ILE A 166       0.014  -4.254  -0.599  1.00  0.00           C  
ATOM   1275  N   HIS A 167       5.033  -3.016  -1.272  1.00  0.00           N  
ATOM   1276  CA  HIS A 167       6.071  -3.464  -0.350  1.00  0.00           C  
ATOM   1277  C   HIS A 167       5.475  -4.263   0.803  1.00  0.00           C  
ATOM   1278  CB  HIS A 167       6.859  -2.269   0.191  1.00  0.00           C  
ATOM   1279  O   HIS A 167       4.498  -3.835   1.422  1.00  0.00           O  
ATOM   1280  CG  HIS A 167       7.891  -2.642   1.206  1.00  0.00           C  
ATOM   1281  CD2 HIS A 167       7.982  -2.359   2.527  1.00  0.00           C  
ATOM   1282  ND1 HIS A 167       9.001  -3.399   0.897  1.00  0.00           N  
ATOM   1283  CE1 HIS A 167       9.731  -3.565   1.987  1.00  0.00           C  
ATOM   1284  NE2 HIS A 167       9.135  -2.944   2.990  1.00  0.00           N  
ATOM   1285  N   SER A 168       6.118  -5.438   1.238  1.00  0.00           N  
ATOM   1286  CA  SER A 168       5.573  -6.323   2.262  1.00  0.00           C  
ATOM   1287  C   SER A 168       6.604  -6.610   3.349  1.00  0.00           C  
ATOM   1288  CB  SER A 168       5.098  -7.636   1.639  1.00  0.00           C  
ATOM   1289  O   SER A 168       6.304  -6.501   4.540  1.00  0.00           O  
ATOM   1290  OG  SER A 168       4.357  -8.398   2.576  1.00  0.00           O  
ATOM   1291  N   ALA A 169       7.746  -6.959   2.964  1.00  0.00           N  
ATOM   1292  CA  ALA A 169       8.676  -7.474   3.966  1.00  0.00           C  
ATOM   1293  C   ALA A 169      10.123  -7.295   3.515  1.00  0.00           C  
ATOM   1294  CB  ALA A 169       8.389  -8.946   4.252  1.00  0.00           C  
ATOM   1295  O   ALA A 169      10.380  -6.905   2.374  1.00  0.00           O  
ATOM   1296  N   SER A 170      11.004  -7.463   4.502  1.00  0.00           N  
ATOM   1297  CA  SER A 170      12.441  -7.531   4.258  1.00  0.00           C  
ATOM   1298  C   SER A 170      13.069  -8.716   4.984  1.00  0.00           C  
ATOM   1299  CB  SER A 170      13.122  -6.234   4.696  1.00  0.00           C  
ATOM   1300  O   SER A 170      12.427  -9.344   5.829  1.00  0.00           O  
ATOM   1301  OG  SER A 170      13.009  -6.056   6.098  1.00  0.00           O  
ATOM   1302  N   ASN A 171      14.221  -9.117   4.489  1.00  0.00           N  
ATOM   1303  CA  ASN A 171      14.951 -10.097   5.286  1.00  0.00           C  
ATOM   1304  C   ASN A 171      15.638  -9.446   6.484  1.00  0.00           C  
ATOM   1305  CB  ASN A 171      15.976 -10.835   4.423  1.00  0.00           C  
ATOM   1306  O   ASN A 171      15.577  -8.227   6.653  1.00  0.00           O  
ATOM   1307  CG  ASN A 171      17.118  -9.941   3.980  1.00  0.00           C  
ATOM   1308  ND2 ASN A 171      18.057 -10.506   3.230  1.00  0.00           N  
ATOM   1309  OD1 ASN A 171      17.158  -8.753   4.311  1.00  0.00           O  
ATOM   1310  N   PHE A 172      16.247 -10.232   7.361  1.00  0.00           N  
ATOM   1311  CA  PHE A 172      16.785  -9.748   8.627  1.00  0.00           C  
ATOM   1312  C   PHE A 172      17.966  -8.813   8.391  1.00  0.00           C  
ATOM   1313  CB  PHE A 172      17.214 -10.921   9.514  1.00  0.00           C  
ATOM   1314  O   PHE A 172      18.233  -7.925   9.203  1.00  0.00           O  
ATOM   1315  CG  PHE A 172      16.064 -11.649  10.155  1.00  0.00           C  
ATOM   1316  CD1 PHE A 172      15.395 -11.101  11.242  1.00  0.00           C  
ATOM   1317  CD2 PHE A 172      15.651 -12.883   9.669  1.00  0.00           C  
ATOM   1318  CE1 PHE A 172      14.330 -11.772  11.837  1.00  0.00           C  
ATOM   1319  CE2 PHE A 172      14.587 -13.561  10.259  1.00  0.00           C  
ATOM   1320  CZ  PHE A 172      13.929 -13.004  11.343  1.00  0.00           C  
ATOM   1321  N   THR A 173      18.690  -9.036   7.250  1.00  0.00           N  
ATOM   1322  CA  THR A 173      19.857  -8.210   6.961  1.00  0.00           C  
ATOM   1323  C   THR A 173      19.480  -7.038   6.060  1.00  0.00           C  
ATOM   1324  CB  THR A 173      20.975  -9.034   6.296  1.00  0.00           C  
ATOM   1325  O   THR A 173      20.340  -6.246   5.669  1.00  0.00           O  
ATOM   1326  CG2 THR A 173      21.469 -10.140   7.223  1.00  0.00           C  
ATOM   1327  OG1 THR A 173      20.472  -9.624   5.091  1.00  0.00           O  
ATOM   1328  N   ASN A 174      18.154  -6.967   5.724  1.00  0.00           N  
ATOM   1329  CA  ASN A 174      17.608  -5.944   4.839  1.00  0.00           C  
ATOM   1330  C   ASN A 174      18.361  -5.890   3.513  1.00  0.00           C  
ATOM   1331  CB  ASN A 174      17.635  -4.574   5.521  1.00  0.00           C  
ATOM   1332  O   ASN A 174      18.509  -4.819   2.921  1.00  0.00           O  
ATOM   1333  CG  ASN A 174      16.600  -3.621   4.957  1.00  0.00           C  
ATOM   1334  ND2 ASN A 174      16.823  -2.325   5.144  1.00  0.00           N  
ATOM   1335  OD1 ASN A 174      15.608  -4.045   4.358  1.00  0.00           O  
ATOM   1336  N   THR A 175      18.947  -7.010   3.187  1.00  0.00           N  
ATOM   1337  CA  THR A 175      19.663  -7.069   1.917  1.00  0.00           C  
ATOM   1338  C   THR A 175      18.711  -7.410   0.775  1.00  0.00           C  
ATOM   1339  CB  THR A 175      20.802  -8.104   1.966  1.00  0.00           C  
ATOM   1340  O   THR A 175      19.005  -7.131  -0.389  1.00  0.00           O  
ATOM   1341  CG2 THR A 175      21.900  -7.669   2.932  1.00  0.00           C  
ATOM   1342  OG1 THR A 175      20.276  -9.365   2.396  1.00  0.00           O  
ATOM   1343  N   ASN A 176      17.617  -8.067   1.163  1.00  0.00           N  
ATOM   1344  CA  ASN A 176      16.567  -8.414   0.211  1.00  0.00           C  
ATOM   1345  C   ASN A 176      15.190  -7.992   0.715  1.00  0.00           C  
ATOM   1346  CB  ASN A 176      16.587  -9.915  -0.087  1.00  0.00           C  
ATOM   1347  O   ASN A 176      14.847  -8.238   1.873  1.00  0.00           O  
ATOM   1348  CG  ASN A 176      17.797 -10.334  -0.897  1.00  0.00           C  
ATOM   1349  ND2 ASN A 176      18.329 -11.514  -0.601  1.00  0.00           N  
ATOM   1350  OD1 ASN A 176      18.251  -9.603  -1.782  1.00  0.00           O  
ATOM   1351  N   ASN A 177      14.636  -7.251  -0.185  1.00  0.00           N  
ATOM   1352  CA  ASN A 177      13.279  -6.827   0.142  1.00  0.00           C  
ATOM   1353  C   ASN A 177      12.247  -7.513  -0.748  1.00  0.00           C  
ATOM   1354  CB  ASN A 177      13.151  -5.306   0.029  1.00  0.00           C  
ATOM   1355  O   ASN A 177      12.586  -8.029  -1.815  1.00  0.00           O  
ATOM   1356  CG  ASN A 177      14.002  -4.571   1.045  1.00  0.00           C  
ATOM   1357  ND2 ASN A 177      15.127  -4.028   0.595  1.00  0.00           N  
ATOM   1358  OD1 ASN A 177      13.652  -4.492   2.225  1.00  0.00           O  
ATOM   1359  N   TYR A 178      11.053  -7.577  -0.140  1.00  0.00           N  
ATOM   1360  CA  TYR A 178      10.015  -8.330  -0.835  1.00  0.00           C  
ATOM   1361  C   TYR A 178       8.747  -7.499  -0.986  1.00  0.00           C  
ATOM   1362  CB  TYR A 178       9.702  -9.629  -0.087  1.00  0.00           C  
ATOM   1363  O   TYR A 178       8.426  -6.682  -0.120  1.00  0.00           O  
ATOM   1364  CG  TYR A 178      10.911 -10.500   0.150  1.00  0.00           C  
ATOM   1365  CD1 TYR A 178      11.271 -11.489  -0.763  1.00  0.00           C  
ATOM   1366  CD2 TYR A 178      11.696 -10.337   1.287  1.00  0.00           C  
ATOM   1367  CE1 TYR A 178      12.384 -12.296  -0.548  1.00  0.00           C  
ATOM   1368  CE2 TYR A 178      12.811 -11.138   1.512  1.00  0.00           C  
ATOM   1369  OH  TYR A 178      14.249 -12.908   0.808  1.00  0.00           O  
ATOM   1370  CZ  TYR A 178      13.147 -12.113   0.590  1.00  0.00           C  
ATOM   1371  N   PHE A 179       8.145  -7.645  -2.131  1.00  0.00           N  
ATOM   1372  CA  PHE A 179       6.808  -7.077  -2.261  1.00  0.00           C  
ATOM   1373  C   PHE A 179       5.805  -8.145  -2.681  1.00  0.00           C  
ATOM   1374  CB  PHE A 179       6.807  -5.929  -3.274  1.00  0.00           C  
ATOM   1375  O   PHE A 179       6.188  -9.189  -3.213  1.00  0.00           O  
ATOM   1376  CG  PHE A 179       7.091  -6.365  -4.687  1.00  0.00           C  
ATOM   1377  CD1 PHE A 179       8.369  -6.253  -5.220  1.00  0.00           C  
ATOM   1378  CD2 PHE A 179       6.078  -6.886  -5.481  1.00  0.00           C  
ATOM   1379  CE1 PHE A 179       8.635  -6.656  -6.526  1.00  0.00           C  
ATOM   1380  CE2 PHE A 179       6.336  -7.291  -6.788  1.00  0.00           C  
ATOM   1381  CZ  PHE A 179       7.614  -7.174  -7.309  1.00  0.00           C  
ATOM   1382  N   THR A 180       4.585  -7.949  -2.265  1.00  0.00           N  
ATOM   1383  CA  THR A 180       3.478  -8.803  -2.679  1.00  0.00           C  
ATOM   1384  C   THR A 180       3.009  -8.439  -4.085  1.00  0.00           C  
ATOM   1385  CB  THR A 180       2.295  -8.699  -1.698  1.00  0.00           C  
ATOM   1386  O   THR A 180       2.654  -7.288  -4.348  1.00  0.00           O  
ATOM   1387  CG2 THR A 180       1.183  -9.674  -2.071  1.00  0.00           C  
ATOM   1388  OG1 THR A 180       2.753  -8.999  -0.373  1.00  0.00           O  
ATOM   1389  N   ALA A 181       2.968  -9.373  -4.958  1.00  0.00           N  
ATOM   1390  CA  ALA A 181       2.589  -9.154  -6.352  1.00  0.00           C  
ATOM   1391  C   ALA A 181       1.092  -8.891  -6.479  1.00  0.00           C  
ATOM   1392  CB  ALA A 181       2.990 -10.354  -7.207  1.00  0.00           C  
ATOM   1393  O   ALA A 181       0.287  -9.491  -5.763  1.00  0.00           O  
ATOM   1394  N   ILE A 182       0.741  -7.959  -7.358  1.00  0.00           N  
ATOM   1395  CA  ILE A 182      -0.651  -7.784  -7.758  1.00  0.00           C  
ATOM   1396  C   ILE A 182      -1.127  -9.017  -8.523  1.00  0.00           C  
ATOM   1397  CB  ILE A 182      -0.835  -6.514  -8.619  1.00  0.00           C  
ATOM   1398  O   ILE A 182      -0.451  -9.483  -9.443  1.00  0.00           O  
ATOM   1399  CG1 ILE A 182      -0.429  -5.267  -7.826  1.00  0.00           C  
ATOM   1400  CG2 ILE A 182      -2.281  -6.402  -9.113  1.00  0.00           C  
ATOM   1401  CD1 ILE A 182      -1.243  -5.048  -6.558  1.00  0.00           C  
ATOM   1402  N   PRO A 183      -2.271  -9.621  -8.126  1.00  0.00           N  
ATOM   1403  CA  PRO A 183      -2.763 -10.800  -8.843  1.00  0.00           C  
ATOM   1404  C   PRO A 183      -3.327 -10.460 -10.221  1.00  0.00           C  
ATOM   1405  CB  PRO A 183      -3.860 -11.340  -7.922  1.00  0.00           C  
ATOM   1406  O   PRO A 183      -3.588  -9.290 -10.513  1.00  0.00           O  
ATOM   1407  CG  PRO A 183      -4.391 -10.136  -7.213  1.00  0.00           C  
ATOM   1408  CD  PRO A 183      -3.259  -9.172  -6.997  1.00  0.00           C  
ATOM   1409  N   PRO A 184      -3.492 -11.586 -11.004  1.00  0.00           N  
ATOM   1410  CA  PRO A 184      -4.145 -11.343 -12.293  1.00  0.00           C  
ATOM   1411  C   PRO A 184      -5.576 -10.833 -12.142  1.00  0.00           C  
ATOM   1412  CB  PRO A 184      -4.123 -12.719 -12.963  1.00  0.00           C  
ATOM   1413  O   PRO A 184      -6.260 -11.178 -11.175  1.00  0.00           O  
ATOM   1414  CG  PRO A 184      -4.005 -13.692 -11.835  1.00  0.00           C  
ATOM   1415  CD  PRO A 184      -3.305 -13.015 -10.692  1.00  0.00           C  
ATOM   1416  N   ASP A 185      -6.021  -9.917 -12.932  1.00  0.00           N  
ATOM   1417  CA  ASP A 185      -7.391  -9.421 -13.023  1.00  0.00           C  
ATOM   1418  C   ASP A 185      -7.753  -8.580 -11.801  1.00  0.00           C  
ATOM   1419  CB  ASP A 185      -8.373 -10.585 -13.171  1.00  0.00           C  
ATOM   1420  O   ASP A 185      -8.898  -8.602 -11.343  1.00  0.00           O  
ATOM   1421  CG  ASP A 185      -8.220 -11.328 -14.486  1.00  0.00           C  
ATOM   1422  OD1 ASP A 185      -7.922 -10.687 -15.517  1.00  0.00           O  
ATOM   1423  OD2 ASP A 185      -8.401 -12.565 -14.493  1.00  0.00           O  
ATOM   1424  N   PHE A 186      -6.722  -8.063 -11.140  1.00  0.00           N  
ATOM   1425  CA  PHE A 186      -6.916  -7.243  -9.951  1.00  0.00           C  
ATOM   1426  C   PHE A 186      -7.800  -6.041 -10.260  1.00  0.00           C  
ATOM   1427  CB  PHE A 186      -5.568  -6.774  -9.394  1.00  0.00           C  
ATOM   1428  O   PHE A 186      -8.630  -5.646  -9.438  1.00  0.00           O  
ATOM   1429  CG  PHE A 186      -5.663  -6.131  -8.036  1.00  0.00           C  
ATOM   1430  CD1 PHE A 186      -5.411  -4.774  -7.875  1.00  0.00           C  
ATOM   1431  CD2 PHE A 186      -6.005  -6.884  -6.921  1.00  0.00           C  
ATOM   1432  CE1 PHE A 186      -5.498  -4.176  -6.620  1.00  0.00           C  
ATOM   1433  CE2 PHE A 186      -6.094  -6.294  -5.663  1.00  0.00           C  
ATOM   1434  CZ  PHE A 186      -5.839  -4.940  -5.515  1.00  0.00           C  
ATOM   1435  N   GLN A 187      -7.654  -5.495 -11.378  1.00  0.00           N  
ATOM   1436  CA  GLN A 187      -8.429  -4.328 -11.785  1.00  0.00           C  
ATOM   1437  C   GLN A 187      -9.927  -4.615 -11.727  1.00  0.00           C  
ATOM   1438  CB  GLN A 187      -8.033  -3.886 -13.195  1.00  0.00           C  
ATOM   1439  O   GLN A 187     -10.715  -3.750 -11.339  1.00  0.00           O  
ATOM   1440  CG  GLN A 187      -8.648  -2.558 -13.618  1.00  0.00           C  
ATOM   1441  CD  GLN A 187      -8.073  -1.377 -12.858  1.00  0.00           C  
ATOM   1442  NE2 GLN A 187      -8.930  -0.424 -12.508  1.00  0.00           N  
ATOM   1443  OE1 GLN A 187      -6.870  -1.322 -12.587  1.00  0.00           O  
ATOM   1444  N   ARG A 188     -10.334  -5.832 -12.097  1.00  0.00           N  
ATOM   1445  CA  ARG A 188     -11.729  -6.263 -12.088  1.00  0.00           C  
ATOM   1446  C   ARG A 188     -12.302  -6.233 -10.676  1.00  0.00           C  
ATOM   1447  CB  ARG A 188     -11.862  -7.668 -12.678  1.00  0.00           C  
ATOM   1448  O   ARG A 188     -13.466  -5.876 -10.480  1.00  0.00           O  
ATOM   1449  CG  ARG A 188     -13.296  -8.166 -12.767  1.00  0.00           C  
ATOM   1450  CD  ARG A 188     -13.374  -9.551 -13.394  1.00  0.00           C  
ATOM   1451  NE  ARG A 188     -14.674 -10.174 -13.164  1.00  0.00           N  
ATOM   1452  NH1 ARG A 188     -14.146 -12.153 -14.232  1.00  0.00           N  
ATOM   1453  NH2 ARG A 188     -16.222 -11.865 -13.304  1.00  0.00           N  
ATOM   1454  CZ  ARG A 188     -15.011 -11.396 -13.567  1.00  0.00           C  
ATOM   1455  N   LEU A 189     -11.461  -6.525  -9.710  1.00  0.00           N  
ATOM   1456  CA  LEU A 189     -11.893  -6.505  -8.317  1.00  0.00           C  
ATOM   1457  C   LEU A 189     -12.266  -5.092  -7.884  1.00  0.00           C  
ATOM   1458  CB  LEU A 189     -10.794  -7.059  -7.407  1.00  0.00           C  
ATOM   1459  O   LEU A 189     -13.121  -4.909  -7.015  1.00  0.00           O  
ATOM   1460  CG  LEU A 189     -10.510  -8.557  -7.520  1.00  0.00           C  
ATOM   1461  CD1 LEU A 189      -9.304  -8.934  -6.665  1.00  0.00           C  
ATOM   1462  CD2 LEU A 189     -11.736  -9.367  -7.112  1.00  0.00           C  
ATOM   1463  N   LEU A 190     -11.677  -4.133  -8.547  1.00  0.00           N  
ATOM   1464  CA  LEU A 190     -11.864  -2.742  -8.148  1.00  0.00           C  
ATOM   1465  C   LEU A 190     -13.047  -2.120  -8.883  1.00  0.00           C  
ATOM   1466  CB  LEU A 190     -10.595  -1.931  -8.420  1.00  0.00           C  
ATOM   1467  O   LEU A 190     -13.671  -1.183  -8.381  1.00  0.00           O  
ATOM   1468  CG  LEU A 190      -9.337  -2.367  -7.667  1.00  0.00           C  
ATOM   1469  CD1 LEU A 190      -8.134  -1.551  -8.128  1.00  0.00           C  
ATOM   1470  CD2 LEU A 190      -9.539  -2.228  -6.162  1.00  0.00           C  
ATOM   1471  N   THR A 191     -13.410  -2.668  -9.980  1.00  0.00           N  
ATOM   1472  CA  THR A 191     -14.376  -1.978 -10.828  1.00  0.00           C  
ATOM   1473  C   THR A 191     -15.691  -2.749 -10.888  1.00  0.00           C  
ATOM   1474  CB  THR A 191     -13.828  -1.780 -12.253  1.00  0.00           C  
ATOM   1475  O   THR A 191     -16.731  -2.188 -11.238  1.00  0.00           O  
ATOM   1476  CG2 THR A 191     -12.613  -0.858 -12.252  1.00  0.00           C  
ATOM   1477  OG1 THR A 191     -13.449  -3.052 -12.794  1.00  0.00           O  
ATOM   1478  N   ASP A 192     -15.628  -4.046 -10.536  1.00  0.00           N  
ATOM   1479  CA  ASP A 192     -16.807  -4.900 -10.636  1.00  0.00           C  
ATOM   1480  C   ASP A 192     -17.302  -5.317  -9.253  1.00  0.00           C  
ATOM   1481  CB  ASP A 192     -16.503  -6.138 -11.481  1.00  0.00           C  
ATOM   1482  O   ASP A 192     -16.691  -6.165  -8.599  1.00  0.00           O  
ATOM   1483  CG  ASP A 192     -17.723  -7.012 -11.714  1.00  0.00           C  
ATOM   1484  OD1 ASP A 192     -18.811  -6.694 -11.186  1.00  0.00           O  
ATOM   1485  OD2 ASP A 192     -17.596  -8.028 -12.430  1.00  0.00           O  
ATOM   1486  N   PRO A 193     -18.375  -4.754  -8.839  1.00  0.00           N  
ATOM   1487  CA  PRO A 193     -18.917  -5.063  -7.514  1.00  0.00           C  
ATOM   1488  C   PRO A 193     -19.165  -6.556  -7.311  1.00  0.00           C  
ATOM   1489  CB  PRO A 193     -20.232  -4.281  -7.479  1.00  0.00           C  
ATOM   1490  O   PRO A 193     -19.058  -7.057  -6.189  1.00  0.00           O  
ATOM   1491  CG  PRO A 193     -20.024  -3.142  -8.424  1.00  0.00           C  
ATOM   1492  CD  PRO A 193     -19.152  -3.612  -9.553  1.00  0.00           C  
ATOM   1493  N   SER A 194     -19.515  -7.292  -8.385  1.00  0.00           N  
ATOM   1494  CA  SER A 194     -19.833  -8.713  -8.293  1.00  0.00           C  
ATOM   1495  C   SER A 194     -18.594  -9.535  -7.953  1.00  0.00           C  
ATOM   1496  CB  SER A 194     -20.441  -9.212  -9.604  1.00  0.00           C  
ATOM   1497  O   SER A 194     -18.705 -10.678  -7.504  1.00  0.00           O  
ATOM   1498  OG  SER A 194     -19.480  -9.189 -10.646  1.00  0.00           O  
ATOM   1499  N   ALA A 195     -17.411  -8.981  -8.124  1.00  0.00           N  
ATOM   1500  CA  ALA A 195     -16.158  -9.690  -7.878  1.00  0.00           C  
ATOM   1501  C   ALA A 195     -15.685  -9.483  -6.442  1.00  0.00           C  
ATOM   1502  CB  ALA A 195     -15.084  -9.230  -8.860  1.00  0.00           C  
ATOM   1503  O   ALA A 195     -14.689 -10.076  -6.018  1.00  0.00           O  
ATOM   1504  N   GLN A 196     -16.489  -8.704  -5.636  1.00  0.00           N  
ATOM   1505  CA  GLN A 196     -16.024  -8.322  -4.307  1.00  0.00           C  
ATOM   1506  C   GLN A 196     -16.758  -9.103  -3.221  1.00  0.00           C  
ATOM   1507  CB  GLN A 196     -16.204  -6.819  -4.085  1.00  0.00           C  
ATOM   1508  O   GLN A 196     -17.981  -9.248  -3.273  1.00  0.00           O  
ATOM   1509  CG  GLN A 196     -15.437  -5.955  -5.077  1.00  0.00           C  
ATOM   1510  CD  GLN A 196     -15.912  -4.514  -5.089  1.00  0.00           C  
ATOM   1511  NE2 GLN A 196     -15.147  -3.643  -5.739  1.00  0.00           N  
ATOM   1512  OE1 GLN A 196     -16.958  -4.186  -4.520  1.00  0.00           O  
ATOM   1513  N   HIS A 197     -16.030  -9.695  -2.344  1.00  0.00           N  
ATOM   1514  CA  HIS A 197     -16.544 -10.310  -1.125  1.00  0.00           C  
ATOM   1515  C   HIS A 197     -16.010  -9.604   0.116  1.00  0.00           C  
ATOM   1516  CB  HIS A 197     -16.181 -11.796  -1.081  1.00  0.00           C  
ATOM   1517  O   HIS A 197     -14.813  -9.671   0.408  1.00  0.00           O  
ATOM   1518  CG  HIS A 197     -16.710 -12.577  -2.241  1.00  0.00           C  
ATOM   1519  CD2 HIS A 197     -16.086 -13.082  -3.331  1.00  0.00           C  
ATOM   1520  ND1 HIS A 197     -18.039 -12.918  -2.364  1.00  0.00           N  
ATOM   1521  CE1 HIS A 197     -18.210 -13.602  -3.483  1.00  0.00           C  
ATOM   1522  NE2 HIS A 197     -17.040 -13.714  -4.089  1.00  0.00           N  
ATOM   1523  N   TRP A 198     -16.946  -8.986   0.821  1.00  0.00           N  
ATOM   1524  CA  TRP A 198     -16.541  -8.110   1.915  1.00  0.00           C  
ATOM   1525  C   TRP A 198     -16.751  -8.791   3.264  1.00  0.00           C  
ATOM   1526  CB  TRP A 198     -17.322  -6.793   1.867  1.00  0.00           C  
ATOM   1527  O   TRP A 198     -17.745  -9.492   3.465  1.00  0.00           O  
ATOM   1528  CG  TRP A 198     -17.146  -6.028   0.590  1.00  0.00           C  
ATOM   1529  CD1 TRP A 198     -18.008  -5.985  -0.470  1.00  0.00           C  
ATOM   1530  CD2 TRP A 198     -16.035  -5.197   0.239  1.00  0.00           C  
ATOM   1531  CE2 TRP A 198     -16.291  -4.681  -1.051  1.00  0.00           C  
ATOM   1532  CE3 TRP A 198     -14.848  -4.838   0.890  1.00  0.00           C  
ATOM   1533  NE1 TRP A 198     -17.500  -5.177  -1.461  1.00  0.00           N  
ATOM   1534  CH2 TRP A 198     -14.247  -3.489  -1.043  1.00  0.00           C  
ATOM   1535  CZ2 TRP A 198     -15.401  -3.824  -1.703  1.00  0.00           C  
ATOM   1536  CZ3 TRP A 198     -13.963  -3.985   0.240  1.00  0.00           C  
ATOM   1537  N   VAL A 199     -15.739  -8.647   4.062  1.00  0.00           N  
ATOM   1538  CA  VAL A 199     -15.832  -9.081   5.452  1.00  0.00           C  
ATOM   1539  C   VAL A 199     -15.541  -7.905   6.381  1.00  0.00           C  
ATOM   1540  CB  VAL A 199     -14.863 -10.248   5.748  1.00  0.00           C  
ATOM   1541  O   VAL A 199     -14.995  -6.887   5.952  1.00  0.00           O  
ATOM   1542  CG1 VAL A 199     -15.207 -11.466   4.894  1.00  0.00           C  
ATOM   1543  CG2 VAL A 199     -13.418  -9.814   5.509  1.00  0.00           C  
ATOM   1544  N   SER A 200     -16.049  -7.948   7.581  1.00  0.00           N  
ATOM   1545  CA  SER A 200     -15.710  -6.973   8.612  1.00  0.00           C  
ATOM   1546  C   SER A 200     -15.185  -7.658   9.869  1.00  0.00           C  
ATOM   1547  CB  SER A 200     -16.928  -6.116   8.960  1.00  0.00           C  
ATOM   1548  O   SER A 200     -15.454  -8.839  10.098  1.00  0.00           O  
ATOM   1549  OG  SER A 200     -17.392  -5.415   7.819  1.00  0.00           O  
ATOM   1550  N   GLY A 201     -14.338  -6.915  10.572  1.00  0.00           N  
ATOM   1551  CA  GLY A 201     -13.839  -7.422  11.841  1.00  0.00           C  
ATOM   1552  C   GLY A 201     -12.751  -8.467  11.679  1.00  0.00           C  
ATOM   1553  O   GLY A 201     -12.551  -9.303  12.563  1.00  0.00           O  
ATOM   1554  N   TRP A 202     -12.154  -8.400  10.521  1.00  0.00           N  
ATOM   1555  CA  TRP A 202     -11.122  -9.383  10.206  1.00  0.00           C  
ATOM   1556  C   TRP A 202      -9.817  -9.049  10.920  1.00  0.00           C  
ATOM   1557  CB  TRP A 202     -10.889  -9.452   8.694  1.00  0.00           C  
ATOM   1558  O   TRP A 202      -9.472  -7.876  11.081  1.00  0.00           O  
ATOM   1559  CG  TRP A 202      -9.943 -10.537   8.273  1.00  0.00           C  
ATOM   1560  CD1 TRP A 202     -10.264 -11.815   7.911  1.00  0.00           C  
ATOM   1561  CD2 TRP A 202      -8.519 -10.437   8.177  1.00  0.00           C  
ATOM   1562  CE2 TRP A 202      -8.040 -11.695   7.748  1.00  0.00           C  
ATOM   1563  CE3 TRP A 202      -7.600  -9.405   8.410  1.00  0.00           C  
ATOM   1564  NE1 TRP A 202      -9.124 -12.517   7.593  1.00  0.00           N  
ATOM   1565  CH2 TRP A 202      -5.804 -10.922   7.784  1.00  0.00           C  
ATOM   1566  CZ2 TRP A 202      -6.681 -11.949   7.548  1.00  0.00           C  
ATOM   1567  CZ3 TRP A 202      -6.248  -9.660   8.210  1.00  0.00           C  
ATOM   1568  N   LYS A 203      -9.118 -10.026  11.398  1.00  0.00           N  
ATOM   1569  CA  LYS A 203      -7.778  -9.929  11.968  1.00  0.00           C  
ATOM   1570  C   LYS A 203      -6.838 -10.954  11.339  1.00  0.00           C  
ATOM   1571  CB  LYS A 203      -7.824 -10.122  13.485  1.00  0.00           C  
ATOM   1572  O   LYS A 203      -7.234 -12.093  11.083  1.00  0.00           O  
ATOM   1573  CG  LYS A 203      -6.472  -9.978  14.168  1.00  0.00           C  
ATOM   1574  CD  LYS A 203      -6.577 -10.213  15.670  1.00  0.00           C  
ATOM   1575  CE  LYS A 203      -5.211 -10.176  16.340  1.00  0.00           C  
ATOM   1576  NZ  LYS A 203      -5.303 -10.456  17.804  1.00  0.00           N  
ATOM   1577  N   LEU A 204      -5.591 -10.541  11.050  1.00  0.00           N  
ATOM   1578  CA  LEU A 204      -4.628 -11.450  10.438  1.00  0.00           C  
ATOM   1579  C   LEU A 204      -4.404 -12.676  11.316  1.00  0.00           C  
ATOM   1580  CB  LEU A 204      -3.297 -10.734  10.193  1.00  0.00           C  
ATOM   1581  O   LEU A 204      -4.183 -12.549  12.523  1.00  0.00           O  
ATOM   1582  CG  LEU A 204      -2.196 -11.559   9.525  1.00  0.00           C  
ATOM   1583  CD1 LEU A 204      -2.569 -11.870   8.079  1.00  0.00           C  
ATOM   1584  CD2 LEU A 204      -0.861 -10.825   9.593  1.00  0.00           C  
ATOM   1585  N   ASP A 205      -4.623 -13.827  10.632  1.00  0.00           N  
ATOM   1586  CA  ASP A 205      -4.241 -15.114  11.205  1.00  0.00           C  
ATOM   1587  C   ASP A 205      -3.061 -15.722  10.451  1.00  0.00           C  
ATOM   1588  CB  ASP A 205      -5.427 -16.080  11.192  1.00  0.00           C  
ATOM   1589  O   ASP A 205      -2.905 -15.501   9.248  1.00  0.00           O  
ATOM   1590  CG  ASP A 205      -5.110 -17.417  11.840  1.00  0.00           C  
ATOM   1591  OD1 ASP A 205      -4.015 -17.567  12.424  1.00  0.00           O  
ATOM   1592  OD2 ASP A 205      -5.962 -18.329  11.763  1.00  0.00           O  
ATOM   1593  N   SER A 206      -1.964 -16.243  11.087  1.00  0.00           N  
ATOM   1594  CA  SER A 206      -0.716 -16.746  10.521  1.00  0.00           C  
ATOM   1595  C   SER A 206      -0.978 -17.660   9.329  1.00  0.00           C  
ATOM   1596  CB  SER A 206       0.089 -17.496  11.583  1.00  0.00           C  
ATOM   1597  O   SER A 206      -0.132 -17.791   8.443  1.00  0.00           O  
ATOM   1598  OG  SER A 206      -0.676 -18.549  12.144  1.00  0.00           O  
ATOM   1599  N   ASP A 207      -2.129 -18.122   9.070  1.00  0.00           N  
ATOM   1600  CA  ASP A 207      -2.387 -19.079   7.999  1.00  0.00           C  
ATOM   1601  C   ASP A 207      -3.013 -18.393   6.788  1.00  0.00           C  
ATOM   1602  CB  ASP A 207      -3.296 -20.206   8.494  1.00  0.00           C  
ATOM   1603  O   ASP A 207      -3.255 -19.031   5.761  1.00  0.00           O  
ATOM   1604  CG  ASP A 207      -2.622 -21.109   9.511  1.00  0.00           C  
ATOM   1605  OD1 ASP A 207      -1.380 -21.249   9.474  1.00  0.00           O  
ATOM   1606  OD2 ASP A 207      -3.339 -21.689  10.355  1.00  0.00           O  
ATOM   1607  N   SER A 208      -3.164 -17.118   6.840  1.00  0.00           N  
ATOM   1608  CA  SER A 208      -3.951 -16.443   5.814  1.00  0.00           C  
ATOM   1609  C   SER A 208      -3.087 -16.058   4.618  1.00  0.00           C  
ATOM   1610  CB  SER A 208      -4.624 -15.196   6.389  1.00  0.00           C  
ATOM   1611  O   SER A 208      -3.597 -15.867   3.512  1.00  0.00           O  
ATOM   1612  OG  SER A 208      -5.522 -15.543   7.429  1.00  0.00           O  
ATOM   1613  N   VAL A 209      -1.788 -16.067   4.878  1.00  0.00           N  
ATOM   1614  CA  VAL A 209      -0.889 -15.665   3.800  1.00  0.00           C  
ATOM   1615  C   VAL A 209       0.011 -16.836   3.414  1.00  0.00           C  
ATOM   1616  CB  VAL A 209      -0.033 -14.443   4.201  1.00  0.00           C  
ATOM   1617  O   VAL A 209       0.543 -17.532   4.283  1.00  0.00           O  
ATOM   1618  CG1 VAL A 209       0.921 -14.058   3.071  1.00  0.00           C  
ATOM   1619  CG2 VAL A 209      -0.929 -13.264   4.574  1.00  0.00           C  
ATOM   1620  N   ASP A 210       0.012 -17.112   2.067  1.00  0.00           N  
ATOM   1621  CA  ASP A 210       1.008 -18.048   1.553  1.00  0.00           C  
ATOM   1622  C   ASP A 210       2.380 -17.386   1.445  1.00  0.00           C  
ATOM   1623  CB  ASP A 210       0.578 -18.594   0.190  1.00  0.00           C  
ATOM   1624  O   ASP A 210       2.638 -16.632   0.505  1.00  0.00           O  
ATOM   1625  CG  ASP A 210       1.514 -19.665  -0.342  1.00  0.00           C  
ATOM   1626  OD1 ASP A 210       2.521 -19.982   0.327  1.00  0.00           O  
ATOM   1627  OD2 ASP A 210       1.242 -20.196  -1.441  1.00  0.00           O  
ATOM   1628  N   TRP A 211       3.217 -17.713   2.294  1.00  0.00           N  
ATOM   1629  CA  TRP A 211       4.501 -17.027   2.393  1.00  0.00           C  
ATOM   1630  C   TRP A 211       5.553 -17.714   1.528  1.00  0.00           C  
ATOM   1631  CB  TRP A 211       4.973 -16.976   3.848  1.00  0.00           C  
ATOM   1632  O   TRP A 211       6.740 -17.392   1.612  1.00  0.00           O  
ATOM   1633  CG  TRP A 211       4.016 -16.286   4.775  1.00  0.00           C  
ATOM   1634  CD1 TRP A 211       3.185 -16.874   5.687  1.00  0.00           C  
ATOM   1635  CD2 TRP A 211       3.790 -14.877   4.874  1.00  0.00           C  
ATOM   1636  CE2 TRP A 211       2.807 -14.681   5.870  1.00  0.00           C  
ATOM   1637  CE3 TRP A 211       4.325 -13.759   4.219  1.00  0.00           C  
ATOM   1638  NE1 TRP A 211       2.455 -15.913   6.349  1.00  0.00           N  
ATOM   1639  CH2 TRP A 211       2.887 -12.334   5.568  1.00  0.00           C  
ATOM   1640  CZ2 TRP A 211       2.348 -13.410   6.225  1.00  0.00           C  
ATOM   1641  CZ3 TRP A 211       3.866 -12.496   4.574  1.00  0.00           C  
ATOM   1642  N   GLY A 212       5.141 -18.597   0.718  1.00  0.00           N  
ATOM   1643  CA  GLY A 212       5.997 -19.209  -0.285  1.00  0.00           C  
ATOM   1644  C   GLY A 212       7.226 -19.874   0.305  1.00  0.00           C  
ATOM   1645  O   GLY A 212       8.318 -19.787  -0.261  1.00  0.00           O  
ATOM   1646  N   GLY A 213       7.070 -20.467   1.491  1.00  0.00           N  
ATOM   1647  CA  GLY A 213       8.151 -21.207   2.122  1.00  0.00           C  
ATOM   1648  C   GLY A 213       8.992 -20.356   3.055  1.00  0.00           C  
ATOM   1649  O   GLY A 213       9.889 -20.866   3.729  1.00  0.00           O  
ATOM   1650  N   HIS A 214       8.693 -19.061   3.060  1.00  0.00           N  
ATOM   1651  CA  HIS A 214       9.424 -18.179   3.963  1.00  0.00           C  
ATOM   1652  C   HIS A 214       8.952 -18.350   5.403  1.00  0.00           C  
ATOM   1653  CB  HIS A 214       9.269 -16.721   3.529  1.00  0.00           C  
ATOM   1654  O   HIS A 214       7.755 -18.504   5.654  1.00  0.00           O  
ATOM   1655  CG  HIS A 214       9.840 -16.433   2.177  1.00  0.00           C  
ATOM   1656  CD2 HIS A 214       9.244 -16.309   0.968  1.00  0.00           C  
ATOM   1657  ND1 HIS A 214      11.188 -16.238   1.965  1.00  0.00           N  
ATOM   1658  CE1 HIS A 214      11.396 -16.006   0.680  1.00  0.00           C  
ATOM   1659  NE2 HIS A 214      10.233 -16.044   0.053  1.00  0.00           N  
ATOM   1660  N   LYS A 215       9.979 -18.503   6.204  1.00  0.00           N  
ATOM   1661  CA  LYS A 215       9.645 -18.316   7.613  1.00  0.00           C  
ATOM   1662  C   LYS A 215       9.427 -16.841   7.935  1.00  0.00           C  
ATOM   1663  CB  LYS A 215      10.745 -18.891   8.506  1.00  0.00           C  
ATOM   1664  O   LYS A 215      10.251 -15.995   7.582  1.00  0.00           O  
ATOM   1665  CG  LYS A 215      10.864 -20.407   8.444  1.00  0.00           C  
ATOM   1666  CD  LYS A 215      11.919 -20.925   9.413  1.00  0.00           C  
ATOM   1667  CE  LYS A 215      12.088 -22.434   9.303  1.00  0.00           C  
ATOM   1668  NZ  LYS A 215      13.101 -22.950  10.271  1.00  0.00           N  
ATOM   1669  N   VAL A 216       8.253 -16.574   8.489  1.00  0.00           N  
ATOM   1670  CA  VAL A 216       7.869 -15.185   8.720  1.00  0.00           C  
ATOM   1671  C   VAL A 216       8.069 -14.831  10.192  1.00  0.00           C  
ATOM   1672  CB  VAL A 216       6.405 -14.923   8.303  1.00  0.00           C  
ATOM   1673  O   VAL A 216       7.622 -15.562  11.079  1.00  0.00           O  
ATOM   1674  CG1 VAL A 216       6.039 -13.454   8.508  1.00  0.00           C  
ATOM   1675  CG2 VAL A 216       6.183 -15.335   6.849  1.00  0.00           C  
ATOM   1676  N   PHE A 217       8.916 -13.723  10.355  1.00  0.00           N  
ATOM   1677  CA  PHE A 217       9.148 -13.207  11.699  1.00  0.00           C  
ATOM   1678  C   PHE A 217       8.565 -11.807  11.850  1.00  0.00           C  
ATOM   1679  CB  PHE A 217      10.647 -13.188  12.018  1.00  0.00           C  
ATOM   1680  O   PHE A 217       8.687 -10.977  10.946  1.00  0.00           O  
ATOM   1681  CG  PHE A 217      11.294 -14.546  11.972  1.00  0.00           C  
ATOM   1682  CD1 PHE A 217      11.388 -15.326  13.118  1.00  0.00           C  
ATOM   1683  CD2 PHE A 217      11.808 -15.043  10.781  1.00  0.00           C  
ATOM   1684  CE1 PHE A 217      11.986 -16.584  13.077  1.00  0.00           C  
ATOM   1685  CE2 PHE A 217      12.408 -16.298  10.733  1.00  0.00           C  
ATOM   1686  CZ  PHE A 217      12.496 -17.066  11.883  1.00  0.00           C  
ATOM   1687  N   MET A 218       7.918 -11.547  12.935  1.00  0.00           N  
ATOM   1688  CA  MET A 218       7.187 -10.308  13.185  1.00  0.00           C  
ATOM   1689  C   MET A 218       8.052  -9.311  13.949  1.00  0.00           C  
ATOM   1690  CB  MET A 218       5.902 -10.590  13.965  1.00  0.00           C  
ATOM   1691  O   MET A 218       7.850  -8.100  13.844  1.00  0.00           O  
ATOM   1692  CG  MET A 218       4.909 -11.463  13.215  1.00  0.00           C  
ATOM   1693  SD  MET A 218       3.359 -11.736  14.159  1.00  0.00           S  
ATOM   1694  CE  MET A 218       2.499 -12.876  13.040  1.00  0.00           C  
ATOM   1695  N   ASP A 219       9.221  -9.783  14.443  1.00  0.00           N  
ATOM   1696  CA  ASP A 219      10.223  -8.973  15.128  1.00  0.00           C  
ATOM   1697  C   ASP A 219      11.622  -9.557  14.944  1.00  0.00           C  
ATOM   1698  CB  ASP A 219       9.893  -8.858  16.617  1.00  0.00           C  
ATOM   1699  O   ASP A 219      11.776 -10.767  14.760  1.00  0.00           O  
ATOM   1700  CG  ASP A 219       8.644  -8.037  16.886  1.00  0.00           C  
ATOM   1701  OD1 ASP A 219       8.356  -7.095  16.117  1.00  0.00           O  
ATOM   1702  OD2 ASP A 219       7.943  -8.333  17.878  1.00  0.00           O  
ATOM   1703  N   LYS A 220      12.532  -8.573  14.706  1.00  0.00           N  
ATOM   1704  CA  LYS A 220      13.929  -8.963  14.535  1.00  0.00           C  
ATOM   1705  C   LYS A 220      14.443  -9.715  15.759  1.00  0.00           C  
ATOM   1706  CB  LYS A 220      14.801  -7.735  14.270  1.00  0.00           C  
ATOM   1707  O   LYS A 220      15.313 -10.581  15.642  1.00  0.00           O  
ATOM   1708  CG  LYS A 220      14.742  -7.232  12.835  1.00  0.00           C  
ATOM   1709  CD  LYS A 220      15.734  -6.101  12.598  1.00  0.00           C  
ATOM   1710  CE  LYS A 220      15.628  -5.550  11.182  1.00  0.00           C  
ATOM   1711  NZ  LYS A 220      16.624  -4.466  10.933  1.00  0.00           N  
ATOM   1712  N   GLU A 221      13.575 -10.199  16.682  1.00  0.00           N  
ATOM   1713  CA  GLU A 221      14.143 -10.963  17.789  1.00  0.00           C  
ATOM   1714  C   GLU A 221      13.730 -12.431  17.715  1.00  0.00           C  
ATOM   1715  CB  GLU A 221      13.717 -10.364  19.131  1.00  0.00           C  
ATOM   1716  O   GLU A 221      14.538 -13.323  17.980  1.00  0.00           O  
ATOM   1717  CG  GLU A 221      14.442  -9.074  19.487  1.00  0.00           C  
ATOM   1718  CD  GLU A 221      13.811  -8.333  20.654  1.00  0.00           C  
ATOM   1719  OE1 GLU A 221      14.278  -7.221  20.991  1.00  0.00           O  
ATOM   1720  OE2 GLU A 221      12.842  -8.869  21.238  1.00  0.00           O  
ATOM   1721  N   GLU A 422       5.718  -2.441  13.429  1.00  0.00           N  
ATOM   1722  CA  GLU A 422       5.930  -3.884  13.368  1.00  0.00           C  
ATOM   1723  C   GLU A 422       6.084  -4.359  11.925  1.00  0.00           C  
ATOM   1724  CB  GLU A 422       4.776  -4.627  14.045  1.00  0.00           C  
ATOM   1725  O   GLU A 422       5.257  -4.039  11.069  1.00  0.00           O  
ATOM   1726  CG  GLU A 422       4.790  -4.532  15.564  1.00  0.00           C  
ATOM   1727  CD  GLU A 422       3.724  -5.388  16.229  1.00  0.00           C  
ATOM   1728  OE1 GLU A 422       3.721  -5.493  17.476  1.00  0.00           O  
ATOM   1729  OE2 GLU A 422       2.886  -5.960  15.496  1.00  0.00           O  
ATOM   1730  N   ASN A 423       7.237  -4.957  11.549  1.00  0.00           N  
ATOM   1731  CA  ASN A 423       7.647  -5.344  10.203  1.00  0.00           C  
ATOM   1732  C   ASN A 423       7.733  -6.861  10.059  1.00  0.00           C  
ATOM   1733  CB  ASN A 423       8.987  -4.699   9.844  1.00  0.00           C  
ATOM   1734  O   ASN A 423       7.853  -7.578  11.054  1.00  0.00           O  
ATOM   1735  CG  ASN A 423       8.906  -3.188   9.765  1.00  0.00           C  
ATOM   1736  ND2 ASN A 423       9.699  -2.508  10.584  1.00  0.00           N  
ATOM   1737  OD1 ASN A 423       8.135  -2.636   8.975  1.00  0.00           O  
ATOM   1738  N   LEU A 424       7.474  -7.339   8.836  1.00  0.00           N  
ATOM   1739  CA  LEU A 424       7.642  -8.756   8.534  1.00  0.00           C  
ATOM   1740  C   LEU A 424       9.038  -9.034   7.987  1.00  0.00           C  
ATOM   1741  CB  LEU A 424       6.585  -9.219   7.528  1.00  0.00           C  
ATOM   1742  O   LEU A 424       9.532  -8.297   7.131  1.00  0.00           O  
ATOM   1743  CG  LEU A 424       5.129  -9.147   7.992  1.00  0.00           C  
ATOM   1744  CD1 LEU A 424       4.194  -9.599   6.875  1.00  0.00           C  
ATOM   1745  CD2 LEU A 424       4.925  -9.995   9.243  1.00  0.00           C  
ATOM   1746  N   TYR A 425       9.708 -10.031   8.606  1.00  0.00           N  
ATOM   1747  CA  TYR A 425      11.013 -10.472   8.128  1.00  0.00           C  
ATOM   1748  C   TYR A 425      10.943 -11.895   7.587  1.00  0.00           C  
ATOM   1749  CB  TYR A 425      12.053 -10.391   9.249  1.00  0.00           C  
ATOM   1750  O   TYR A 425      10.333 -12.772   8.204  1.00  0.00           O  
ATOM   1751  CG  TYR A 425      12.272  -8.992   9.774  1.00  0.00           C  
ATOM   1752  CD1 TYR A 425      13.187  -8.135   9.166  1.00  0.00           C  
ATOM   1753  CD2 TYR A 425      11.566  -8.526  10.877  1.00  0.00           C  
ATOM   1754  CE1 TYR A 425      13.393  -6.846   9.647  1.00  0.00           C  
ATOM   1755  CE2 TYR A 425      11.765  -7.239  11.366  1.00  0.00           C  
ATOM   1756  OH  TYR A 425      12.879  -5.133  11.225  1.00  0.00           O  
ATOM   1757  CZ  TYR A 425      12.678  -6.408  10.745  1.00  0.00           C  
ATOM   1758  N   PHE A 426      11.520 -12.012   6.280  1.00  0.00           N  
ATOM   1759  CA  PHE A 426      11.559 -13.326   5.649  1.00  0.00           C  
ATOM   1760  C   PHE A 426      12.913 -13.991   5.867  1.00  0.00           C  
ATOM   1761  CB  PHE A 426      11.266 -13.213   4.150  1.00  0.00           C  
ATOM   1762  O   PHE A 426      13.951 -13.327   5.826  1.00  0.00           O  
ATOM   1763  CG  PHE A 426       9.835 -12.869   3.836  1.00  0.00           C  
ATOM   1764  CD1 PHE A 426       8.914 -12.666   4.857  1.00  0.00           C  
ATOM   1765  CD2 PHE A 426       9.410 -12.748   2.519  1.00  0.00           C  
ATOM   1766  CE1 PHE A 426       7.589 -12.348   4.569  1.00  0.00           C  
ATOM   1767  CE2 PHE A 426       8.087 -12.430   2.224  1.00  0.00           C  
ATOM   1768  CZ  PHE A 426       7.178 -12.232   3.250  1.00  0.00           C  
ATOM   1769  N   GLN A 427      12.904 -15.218   6.376  1.00  0.00           N  
ATOM   1770  CA  GLN A 427      14.082 -16.078   6.393  1.00  0.00           C  
ATOM   1771  C   GLN A 427      13.895 -17.285   5.479  1.00  0.00           C  
ATOM   1772  CB  GLN A 427      14.389 -16.541   7.818  1.00  0.00           C  
ATOM   1773  O   GLN A 427      12.796 -17.836   5.386  1.00  0.00           O  
ATOM   1774  CG  GLN A 427      15.701 -17.302   7.948  1.00  0.00           C  
ATOM   1775  CD  GLN A 427      16.036 -17.652   9.386  1.00  0.00           C  
ATOM   1776  NE2 GLN A 427      17.282 -18.049   9.625  1.00  0.00           N  
ATOM   1777  OE1 GLN A 427      15.183 -17.566  10.275  1.00  0.00           O  
TER    1778      GLN A 427
ENDMDL
END
