# Supplementary material for: Improving Protein Expression, Stability, and Function with ProteinMPNN
Source: J Am Chem Soc. 2024 Jan 9;146(3):2054–61. doi: 10.1021/jacs.3c10941 (PMC10811672; doi:10.1021/jacs.3c10941)
Supplement: Supplementary file 2 — ja3c10941_si_002.zip [file ja3c10941_si_002.zip › Sumida_Design_Structures_Idealizing_with_ProteinMPNN/TEV/hyperTEV0008_m1_19.pdb]

MODEL     1
ATOM      1  N   ALA A   1      20.269 -32.882  -8.042  1.00  0.00           N  
ATOM      2  CA  ALA A   1      19.873 -31.548  -8.485  1.00  0.00           C  
ATOM      3  C   ALA A   1      19.008 -30.856  -7.437  1.00  0.00           C  
ATOM      4  CB  ALA A   1      19.129 -31.629  -9.816  1.00  0.00           C  
ATOM      5  O   ALA A   1      18.030 -31.431  -6.951  1.00  0.00           O  
ATOM      6  N   ALA A   2      19.503 -30.364  -6.267  1.00  0.00           N  
ATOM      7  CA  ALA A   2      18.775 -29.537  -5.308  1.00  0.00           C  
ATOM      8  C   ALA A   2      17.635 -28.785  -5.987  1.00  0.00           C  
ATOM      9  CB  ALA A   2      19.723 -28.556  -4.624  1.00  0.00           C  
ATOM     10  O   ALA A   2      17.739 -28.413  -7.158  1.00  0.00           O  
ATOM     11  N   MET A   3      16.438 -29.359  -5.944  1.00  0.00           N  
ATOM     12  CA  MET A   3      15.209 -28.764  -6.462  1.00  0.00           C  
ATOM     13  C   MET A   3      15.406 -27.282  -6.762  1.00  0.00           C  
ATOM     14  CB  MET A   3      14.061 -28.948  -5.468  1.00  0.00           C  
ATOM     15  O   MET A   3      15.965 -26.548  -5.946  1.00  0.00           O  
ATOM     16  CG  MET A   3      13.675 -30.401  -5.240  1.00  0.00           C  
ATOM     17  SD  MET A   3      11.879 -30.609  -4.925  1.00  0.00           S  
ATOM     18  CE  MET A   3      11.238 -30.460  -6.616  1.00  0.00           C  
ATOM     19  N   ALA A   4      15.390 -26.813  -8.012  1.00  0.00           N  
ATOM     20  CA  ALA A   4      15.589 -25.508  -8.637  1.00  0.00           C  
ATOM     21  C   ALA A   4      14.405 -24.584  -8.367  1.00  0.00           C  
ATOM     22  CB  ALA A   4      15.805 -25.666 -10.141  1.00  0.00           C  
ATOM     23  O   ALA A   4      14.556 -23.360  -8.348  1.00  0.00           O  
ATOM     24  N   ALA A   5      13.226 -25.190  -7.895  1.00  0.00           N  
ATOM     25  CA  ALA A   5      12.050 -24.332  -7.771  1.00  0.00           C  
ATOM     26  C   ALA A   5      11.691 -24.101  -6.306  1.00  0.00           C  
ATOM     27  CB  ALA A   5      10.866 -24.941  -8.517  1.00  0.00           C  
ATOM     28  O   ALA A   5      11.844 -24.999  -5.474  1.00  0.00           O  
ATOM     29  N   PRO A   6      11.412 -22.766  -5.969  1.00  0.00           N  
ATOM     30  CA  PRO A   6      10.976 -22.537  -4.589  1.00  0.00           C  
ATOM     31  C   PRO A   6       9.755 -23.372  -4.210  1.00  0.00           C  
ATOM     32  CB  PRO A   6      10.644 -21.043  -4.568  1.00  0.00           C  
ATOM     33  O   PRO A   6       8.949 -23.721  -5.076  1.00  0.00           O  
ATOM     34  CG  PRO A   6      11.208 -20.508  -5.844  1.00  0.00           C  
ATOM     35  CD  PRO A   6      11.411 -21.654  -6.793  1.00  0.00           C  
ATOM     36  N   GLY A   7       9.782 -24.072  -3.034  1.00  0.00           N  
ATOM     37  CA  GLY A   7       8.635 -24.781  -2.490  1.00  0.00           C  
ATOM     38  C   GLY A   7       7.429 -23.886  -2.273  1.00  0.00           C  
ATOM     39  O   GLY A   7       7.444 -22.713  -2.652  1.00  0.00           O  
ATOM     40  N   PRO A   8       6.379 -24.492  -1.830  1.00  0.00           N  
ATOM     41  CA  PRO A   8       5.184 -23.704  -1.517  1.00  0.00           C  
ATOM     42  C   PRO A   8       5.482 -22.522  -0.597  1.00  0.00           C  
ATOM     43  CB  PRO A   8       4.265 -24.715  -0.827  1.00  0.00           C  
ATOM     44  O   PRO A   8       6.299 -22.639   0.319  1.00  0.00           O  
ATOM     45  CG  PRO A   8       4.803 -26.052  -1.224  1.00  0.00           C  
ATOM     46  CD  PRO A   8       6.274 -25.915  -1.490  1.00  0.00           C  
ATOM     47  N   GLN A   9       4.875 -21.415  -0.971  1.00  0.00           N  
ATOM     48  CA  GLN A   9       5.056 -20.208  -0.170  1.00  0.00           C  
ATOM     49  C   GLN A   9       3.755 -19.801   0.514  1.00  0.00           C  
ATOM     50  CB  GLN A   9       5.575 -19.061  -1.039  1.00  0.00           C  
ATOM     51  O   GLN A   9       2.673 -19.949  -0.059  1.00  0.00           O  
ATOM     52  CG  GLN A   9       6.968 -19.299  -1.605  1.00  0.00           C  
ATOM     53  CD  GLN A   9       7.496 -18.109  -2.384  1.00  0.00           C  
ATOM     54  NE2 GLN A   9       8.253 -18.381  -3.442  1.00  0.00           N  
ATOM     55  OE1 GLN A   9       7.225 -16.954  -2.039  1.00  0.00           O  
ATOM     56  N   ASP A  10       3.906 -19.459   1.751  1.00  0.00           N  
ATOM     57  CA  ASP A  10       2.761 -19.002   2.532  1.00  0.00           C  
ATOM     58  C   ASP A  10       2.613 -17.484   2.454  1.00  0.00           C  
ATOM     59  CB  ASP A  10       2.898 -19.442   3.991  1.00  0.00           C  
ATOM     60  O   ASP A  10       3.429 -16.746   3.008  1.00  0.00           O  
ATOM     61  CG  ASP A  10       1.679 -19.100   4.831  1.00  0.00           C  
ATOM     62  OD1 ASP A  10       0.666 -18.629   4.271  1.00  0.00           O  
ATOM     63  OD2 ASP A  10       1.734 -19.299   6.063  1.00  0.00           O  
ATOM     64  N   TYR A  11       1.497 -17.020   1.794  1.00  0.00           N  
ATOM     65  CA  TYR A  11       1.295 -15.586   1.616  1.00  0.00           C  
ATOM     66  C   TYR A  11       0.259 -15.055   2.599  1.00  0.00           C  
ATOM     67  CB  TYR A  11       0.858 -15.279   0.180  1.00  0.00           C  
ATOM     68  O   TYR A  11      -0.178 -13.907   2.491  1.00  0.00           O  
ATOM     69  CG  TYR A  11       1.943 -15.502  -0.845  1.00  0.00           C  
ATOM     70  CD1 TYR A  11       2.940 -14.551  -1.052  1.00  0.00           C  
ATOM     71  CD2 TYR A  11       1.973 -16.663  -1.610  1.00  0.00           C  
ATOM     72  CE1 TYR A  11       3.940 -14.751  -1.997  1.00  0.00           C  
ATOM     73  CE2 TYR A  11       2.969 -16.874  -2.558  1.00  0.00           C  
ATOM     74  OH  TYR A  11       4.935 -16.118  -3.681  1.00  0.00           O  
ATOM     75  CZ  TYR A  11       3.947 -15.914  -2.744  1.00  0.00           C  
ATOM     76  N   SER A  12      -0.092 -15.902   3.543  1.00  0.00           N  
ATOM     77  CA  SER A  12      -1.132 -15.558   4.507  1.00  0.00           C  
ATOM     78  C   SER A  12      -0.709 -14.381   5.380  1.00  0.00           C  
ATOM     79  CB  SER A  12      -1.466 -16.763   5.388  1.00  0.00           C  
ATOM     80  O   SER A  12      -1.511 -13.486   5.655  1.00  0.00           O  
ATOM     81  OG  SER A  12      -2.045 -17.803   4.619  1.00  0.00           O  
ATOM     82  N   PRO A  13       0.549 -14.310   5.733  1.00  0.00           N  
ATOM     83  CA  PRO A  13       0.955 -13.177   6.568  1.00  0.00           C  
ATOM     84  C   PRO A  13       0.791 -11.834   5.860  1.00  0.00           C  
ATOM     85  CB  PRO A  13       2.430 -13.464   6.860  1.00  0.00           C  
ATOM     86  O   PRO A  13       0.414 -10.842   6.489  1.00  0.00           O  
ATOM     87  CG  PRO A  13       2.545 -14.954   6.817  1.00  0.00           C  
ATOM     88  CD  PRO A  13       1.653 -15.470   5.724  1.00  0.00           C  
ATOM     89  N   ILE A  14       0.968 -11.803   4.606  1.00  0.00           N  
ATOM     90  CA  ILE A  14       0.772 -10.578   3.839  1.00  0.00           C  
ATOM     91  C   ILE A  14      -0.720 -10.343   3.615  1.00  0.00           C  
ATOM     92  CB  ILE A  14       1.515 -10.633   2.486  1.00  0.00           C  
ATOM     93  O   ILE A  14      -1.221  -9.237   3.832  1.00  0.00           O  
ATOM     94  CG1 ILE A  14       3.029 -10.722   2.711  1.00  0.00           C  
ATOM     95  CG2 ILE A  14       1.160  -9.418   1.624  1.00  0.00           C  
ATOM     96  CD1 ILE A  14       3.826 -11.030   1.451  1.00  0.00           C  
ATOM     97  N   ALA A  15      -1.439 -11.416   3.226  1.00  0.00           N  
ATOM     98  CA  ALA A  15      -2.865 -11.322   2.921  1.00  0.00           C  
ATOM     99  C   ALA A  15      -3.652 -10.816   4.127  1.00  0.00           C  
ATOM    100  CB  ALA A  15      -3.402 -12.678   2.470  1.00  0.00           C  
ATOM    101  O   ALA A  15      -4.590 -10.029   3.978  1.00  0.00           O  
ATOM    102  N   ASP A  16      -3.228 -11.153   5.337  1.00  0.00           N  
ATOM    103  CA  ASP A  16      -3.916 -10.781   6.569  1.00  0.00           C  
ATOM    104  C   ASP A  16      -3.724  -9.299   6.880  1.00  0.00           C  
ATOM    105  CB  ASP A  16      -3.418 -11.633   7.739  1.00  0.00           C  
ATOM    106  O   ASP A  16      -4.428  -8.740   7.724  1.00  0.00           O  
ATOM    107  CG  ASP A  16      -3.929 -13.062   7.692  1.00  0.00           C  
ATOM    108  OD1 ASP A  16      -4.898 -13.340   6.953  1.00  0.00           O  
ATOM    109  OD2 ASP A  16      -3.359 -13.918   8.402  1.00  0.00           O  
ATOM    110  N   ARG A  17      -2.795  -8.656   6.139  1.00  0.00           N  
ATOM    111  CA  ARG A  17      -2.516  -7.245   6.384  1.00  0.00           C  
ATOM    112  C   ARG A  17      -3.178  -6.365   5.329  1.00  0.00           C  
ATOM    113  CB  ARG A  17      -1.007  -6.990   6.407  1.00  0.00           C  
ATOM    114  O   ARG A  17      -3.052  -5.139   5.367  1.00  0.00           O  
ATOM    115  CG  ARG A  17      -0.293  -7.624   7.590  1.00  0.00           C  
ATOM    116  CD  ARG A  17      -1.270  -8.035   8.684  1.00  0.00           C  
ATOM    117  NE  ARG A  17      -0.587  -8.681   9.801  1.00  0.00           N  
ATOM    118  NH1 ARG A  17      -2.369  -8.505  11.261  1.00  0.00           N  
ATOM    119  NH2 ARG A  17      -0.414  -9.487  11.944  1.00  0.00           N  
ATOM    120  CZ  ARG A  17      -1.125  -8.890  11.000  1.00  0.00           C  
ATOM    121  N   ILE A  18      -3.829  -7.029   4.371  1.00  0.00           N  
ATOM    122  CA  ILE A  18      -4.490  -6.282   3.306  1.00  0.00           C  
ATOM    123  C   ILE A  18      -5.789  -5.676   3.831  1.00  0.00           C  
ATOM    124  CB  ILE A  18      -4.774  -7.179   2.080  1.00  0.00           C  
ATOM    125  O   ILE A  18      -6.551  -6.340   4.538  1.00  0.00           O  
ATOM    126  CG1 ILE A  18      -3.463  -7.577   1.394  1.00  0.00           C  
ATOM    127  CG2 ILE A  18      -5.712  -6.470   1.098  1.00  0.00           C  
ATOM    128  CD1 ILE A  18      -3.630  -8.616   0.293  1.00  0.00           C  
ATOM    129  N   VAL A  19      -5.974  -4.396   3.521  1.00  0.00           N  
ATOM    130  CA  VAL A  19      -7.190  -3.687   3.905  1.00  0.00           C  
ATOM    131  C   VAL A  19      -7.904  -3.173   2.656  1.00  0.00           C  
ATOM    132  CB  VAL A  19      -6.886  -2.516   4.866  1.00  0.00           C  
ATOM    133  O   VAL A  19      -7.264  -2.889   1.641  1.00  0.00           O  
ATOM    134  CG1 VAL A  19      -6.221  -3.025   6.143  1.00  0.00           C  
ATOM    135  CG2 VAL A  19      -6.003  -1.477   4.177  1.00  0.00           C  
ATOM    136  N   LYS A  20      -9.211  -3.223   2.739  1.00  0.00           N  
ATOM    137  CA  LYS A  20     -10.042  -2.576   1.727  1.00  0.00           C  
ATOM    138  C   LYS A  20     -10.425  -1.162   2.152  1.00  0.00           C  
ATOM    139  CB  LYS A  20     -11.301  -3.402   1.458  1.00  0.00           C  
ATOM    140  O   LYS A  20     -10.987  -0.963   3.232  1.00  0.00           O  
ATOM    141  CG  LYS A  20     -12.140  -2.891   0.296  1.00  0.00           C  
ATOM    142  CD  LYS A  20     -13.352  -3.780   0.048  1.00  0.00           C  
ATOM    143  CE  LYS A  20     -14.200  -3.262  -1.106  1.00  0.00           C  
ATOM    144  NZ  LYS A  20     -15.356  -4.163  -1.392  1.00  0.00           N  
ATOM    145  N   LEU A  21     -10.084  -0.188   1.273  1.00  0.00           N  
ATOM    146  CA  LEU A  21     -10.313   1.223   1.565  1.00  0.00           C  
ATOM    147  C   LEU A  21     -11.366   1.808   0.629  1.00  0.00           C  
ATOM    148  CB  LEU A  21      -9.009   2.015   1.444  1.00  0.00           C  
ATOM    149  O   LEU A  21     -11.266   1.664  -0.591  1.00  0.00           O  
ATOM    150  CG  LEU A  21      -7.814   1.479   2.234  1.00  0.00           C  
ATOM    151  CD1 LEU A  21      -6.518   2.095   1.718  1.00  0.00           C  
ATOM    152  CD2 LEU A  21      -7.989   1.756   3.723  1.00  0.00           C  
ATOM    153  N   THR A  22     -12.324   2.393   1.259  1.00  0.00           N  
ATOM    154  CA  THR A  22     -13.329   3.102   0.475  1.00  0.00           C  
ATOM    155  C   THR A  22     -13.410   4.566   0.897  1.00  0.00           C  
ATOM    156  CB  THR A  22     -14.715   2.446   0.618  1.00  0.00           C  
ATOM    157  O   THR A  22     -13.838   4.873   2.012  1.00  0.00           O  
ATOM    158  CG2 THR A  22     -15.741   3.127  -0.281  1.00  0.00           C  
ATOM    159  OG1 THR A  22     -14.622   1.062   0.256  1.00  0.00           O  
ATOM    160  N   ASN A  23     -12.925   5.460  -0.019  1.00  0.00           N  
ATOM    161  CA  ASN A  23     -13.003   6.903   0.183  1.00  0.00           C  
ATOM    162  C   ASN A  23     -14.230   7.499  -0.501  1.00  0.00           C  
ATOM    163  CB  ASN A  23     -11.729   7.585  -0.321  1.00  0.00           C  
ATOM    164  O   ASN A  23     -14.356   7.434  -1.725  1.00  0.00           O  
ATOM    165  CG  ASN A  23     -11.705   9.071  -0.021  1.00  0.00           C  
ATOM    166  ND2 ASN A  23     -10.654   9.749  -0.466  1.00  0.00           N  
ATOM    167  OD1 ASN A  23     -12.623   9.605   0.608  1.00  0.00           O  
ATOM    168  N   THR A  24     -15.110   8.033   0.300  1.00  0.00           N  
ATOM    169  CA  THR A  24     -16.327   8.669  -0.193  1.00  0.00           C  
ATOM    170  C   THR A  24     -16.278  10.177   0.032  1.00  0.00           C  
ATOM    171  CB  THR A  24     -17.578   8.085   0.488  1.00  0.00           C  
ATOM    172  O   THR A  24     -16.186  10.637   1.172  1.00  0.00           O  
ATOM    173  CG2 THR A  24     -18.853   8.679  -0.102  1.00  0.00           C  
ATOM    174  OG1 THR A  24     -17.597   6.664   0.305  1.00  0.00           O  
ATOM    175  N   ALA A  25     -16.199  10.921  -1.054  1.00  0.00           N  
ATOM    176  CA  ALA A  25     -16.165  12.380  -1.003  1.00  0.00           C  
ATOM    177  C   ALA A  25     -16.871  12.988  -2.212  1.00  0.00           C  
ATOM    178  CB  ALA A  25     -14.723  12.876  -0.928  1.00  0.00           C  
ATOM    179  O   ALA A  25     -16.731  12.495  -3.333  1.00  0.00           O  
ATOM    180  N   ASP A  26     -17.718  14.014  -1.911  1.00  0.00           N  
ATOM    181  CA  ASP A  26     -18.396  14.794  -2.941  1.00  0.00           C  
ATOM    182  C   ASP A  26     -19.228  13.895  -3.853  1.00  0.00           C  
ATOM    183  CB  ASP A  26     -17.382  15.588  -3.768  1.00  0.00           C  
ATOM    184  O   ASP A  26     -19.200  14.046  -5.076  1.00  0.00           O  
ATOM    185  CG  ASP A  26     -16.644  16.636  -2.954  1.00  0.00           C  
ATOM    186  OD1 ASP A  26     -17.229  17.190  -1.999  1.00  0.00           O  
ATOM    187  OD2 ASP A  26     -15.468  16.913  -3.274  1.00  0.00           O  
ATOM    188  N   GLY A  27     -19.939  12.822  -3.285  1.00  0.00           N  
ATOM    189  CA  GLY A  27     -20.873  11.971  -4.004  1.00  0.00           C  
ATOM    190  C   GLY A  27     -20.192  10.862  -4.783  1.00  0.00           C  
ATOM    191  O   GLY A  27     -20.848  10.112  -5.508  1.00  0.00           O  
ATOM    192  N   GLU A  28     -18.885  10.781  -4.687  1.00  0.00           N  
ATOM    193  CA  GLU A  28     -18.135   9.735  -5.376  1.00  0.00           C  
ATOM    194  C   GLU A  28     -17.375   8.858  -4.386  1.00  0.00           C  
ATOM    195  CB  GLU A  28     -17.163  10.348  -6.389  1.00  0.00           C  
ATOM    196  O   GLU A  28     -16.979   9.321  -3.314  1.00  0.00           O  
ATOM    197  CG  GLU A  28     -17.849  11.012  -7.574  1.00  0.00           C  
ATOM    198  CD  GLU A  28     -16.877  11.470  -8.650  1.00  0.00           C  
ATOM    199  OE1 GLU A  28     -17.306  12.162  -9.601  1.00  0.00           O  
ATOM    200  OE2 GLU A  28     -15.676  11.133  -8.541  1.00  0.00           O  
ATOM    201  N   SER A  29     -17.273   7.592  -4.785  1.00  0.00           N  
ATOM    202  CA  SER A  29     -16.527   6.654  -3.953  1.00  0.00           C  
ATOM    203  C   SER A  29     -15.413   5.978  -4.745  1.00  0.00           C  
ATOM    204  CB  SER A  29     -17.462   5.596  -3.367  1.00  0.00           C  
ATOM    205  O   SER A  29     -15.607   5.602  -5.902  1.00  0.00           O  
ATOM    206  OG  SER A  29     -18.390   6.185  -2.471  1.00  0.00           O  
ATOM    207  N   ILE A  30     -14.258   6.015  -4.141  1.00  0.00           N  
ATOM    208  CA  ILE A  30     -13.128   5.271  -4.688  1.00  0.00           C  
ATOM    209  C   ILE A  30     -12.748   4.137  -3.737  1.00  0.00           C  
ATOM    210  CB  ILE A  30     -11.913   6.191  -4.937  1.00  0.00           C  
ATOM    211  O   ILE A  30     -12.545   4.363  -2.542  1.00  0.00           O  
ATOM    212  CG1 ILE A  30     -12.280   7.305  -5.924  1.00  0.00           C  
ATOM    213  CG2 ILE A  30     -10.717   5.381  -5.445  1.00  0.00           C  
ATOM    214  CD1 ILE A  30     -11.197   8.362  -6.096  1.00  0.00           C  
ATOM    215  N   THR A  31     -12.807   2.938  -4.323  1.00  0.00           N  
ATOM    216  CA  THR A  31     -12.416   1.775  -3.534  1.00  0.00           C  
ATOM    217  C   THR A  31     -11.104   1.190  -4.048  1.00  0.00           C  
ATOM    218  CB  THR A  31     -13.509   0.691  -3.558  1.00  0.00           C  
ATOM    219  O   THR A  31     -10.963   0.923  -5.243  1.00  0.00           O  
ATOM    220  CG2 THR A  31     -13.080  -0.541  -2.768  1.00  0.00           C  
ATOM    221  OG1 THR A  31     -14.711   1.219  -2.983  1.00  0.00           O  
ATOM    222  N   GLU A  32     -10.201   1.006  -3.103  1.00  0.00           N  
ATOM    223  CA  GLU A  32      -8.903   0.395  -3.369  1.00  0.00           C  
ATOM    224  C   GLU A  32      -8.440  -0.453  -2.187  1.00  0.00           C  
ATOM    225  CB  GLU A  32      -7.858   1.468  -3.687  1.00  0.00           C  
ATOM    226  O   GLU A  32      -9.172  -0.617  -1.209  1.00  0.00           O  
ATOM    227  CG  GLU A  32      -8.207   2.327  -4.894  1.00  0.00           C  
ATOM    228  CD  GLU A  32      -7.156   3.381  -5.204  1.00  0.00           C  
ATOM    229  OE1 GLU A  32      -7.291   4.090  -6.227  1.00  0.00           O  
ATOM    230  OE2 GLU A  32      -6.190   3.498  -4.417  1.00  0.00           O  
ATOM    231  N   TYR A  33      -7.233  -0.930  -2.317  1.00  0.00           N  
ATOM    232  CA  TYR A  33      -6.671  -1.740  -1.242  1.00  0.00           C  
ATOM    233  C   TYR A  33      -5.412  -1.094  -0.675  1.00  0.00           C  
ATOM    234  CB  TYR A  33      -6.353  -3.152  -1.742  1.00  0.00           C  
ATOM    235  O   TYR A  33      -4.907  -0.114  -1.227  1.00  0.00           O  
ATOM    236  CG  TYR A  33      -7.573  -3.936  -2.162  1.00  0.00           C  
ATOM    237  CD1 TYR A  33      -8.238  -4.763  -1.261  1.00  0.00           C  
ATOM    238  CD2 TYR A  33      -8.062  -3.851  -3.462  1.00  0.00           C  
ATOM    239  CE1 TYR A  33      -9.361  -5.489  -1.644  1.00  0.00           C  
ATOM    240  CE2 TYR A  33      -9.184  -4.572  -3.856  1.00  0.00           C  
ATOM    241  OH  TYR A  33     -10.938  -6.102  -3.327  1.00  0.00           O  
ATOM    242  CZ  TYR A  33      -9.826  -5.386  -2.942  1.00  0.00           C  
ATOM    243  N   GLY A  34      -4.951  -1.594   0.387  1.00  0.00           N  
ATOM    244  CA  GLY A  34      -3.724  -1.177   1.047  1.00  0.00           C  
ATOM    245  C   GLY A  34      -3.172  -2.223   1.997  1.00  0.00           C  
ATOM    246  O   GLY A  34      -3.725  -3.318   2.113  1.00  0.00           O  
ATOM    247  N   LEU A  35      -2.014  -1.878   2.550  1.00  0.00           N  
ATOM    248  CA  LEU A  35      -1.360  -2.760   3.510  1.00  0.00           C  
ATOM    249  C   LEU A  35      -1.282  -2.105   4.885  1.00  0.00           C  
ATOM    250  CB  LEU A  35       0.046  -3.128   3.028  1.00  0.00           C  
ATOM    251  O   LEU A  35      -0.858  -0.953   5.006  1.00  0.00           O  
ATOM    252  CG  LEU A  35       0.127  -4.157   1.899  1.00  0.00           C  
ATOM    253  CD1 LEU A  35       1.556  -4.256   1.374  1.00  0.00           C  
ATOM    254  CD2 LEU A  35      -0.368  -5.517   2.378  1.00  0.00           C  
ATOM    255  N   GLY A  36      -1.768  -2.872   5.849  1.00  0.00           N  
ATOM    256  CA  GLY A  36      -1.572  -2.429   7.221  1.00  0.00           C  
ATOM    257  C   GLY A  36      -0.189  -2.745   7.758  1.00  0.00           C  
ATOM    258  O   GLY A  36       0.357  -3.817   7.489  1.00  0.00           O  
ATOM    259  N   TYR A  37       0.459  -1.827   8.523  1.00  0.00           N  
ATOM    260  CA  TYR A  37       1.759  -1.917   9.177  1.00  0.00           C  
ATOM    261  C   TYR A  37       1.803  -1.046  10.426  1.00  0.00           C  
ATOM    262  CB  TYR A  37       2.876  -1.504   8.213  1.00  0.00           C  
ATOM    263  O   TYR A  37       1.939   0.176  10.334  1.00  0.00           O  
ATOM    264  CG  TYR A  37       4.264  -1.724   8.762  1.00  0.00           C  
ATOM    265  CD1 TYR A  37       4.907  -0.734   9.502  1.00  0.00           C  
ATOM    266  CD2 TYR A  37       4.937  -2.921   8.542  1.00  0.00           C  
ATOM    267  CE1 TYR A  37       6.187  -0.931  10.009  1.00  0.00           C  
ATOM    268  CE2 TYR A  37       6.218  -3.129   9.044  1.00  0.00           C  
ATOM    269  OH  TYR A  37       8.101  -2.331  10.274  1.00  0.00           O  
ATOM    270  CZ  TYR A  37       6.833  -2.130   9.775  1.00  0.00           C  
ATOM    271  N   GLY A  38       1.732  -1.721  11.615  1.00  0.00           N  
ATOM    272  CA  GLY A  38       1.660  -0.914  12.823  1.00  0.00           C  
ATOM    273  C   GLY A  38       0.470   0.026  12.842  1.00  0.00           C  
ATOM    274  O   GLY A  38      -0.665  -0.396  12.615  1.00  0.00           O  
ATOM    275  N   PRO A  39       0.703   1.341  13.055  1.00  0.00           N  
ATOM    276  CA  PRO A  39      -0.380   2.327  13.067  1.00  0.00           C  
ATOM    277  C   PRO A  39      -0.644   2.931  11.690  1.00  0.00           C  
ATOM    278  CB  PRO A  39       0.125   3.393  14.043  1.00  0.00           C  
ATOM    279  O   PRO A  39      -1.286   3.979  11.584  1.00  0.00           O  
ATOM    280  CG  PRO A  39       1.607   3.414  13.852  1.00  0.00           C  
ATOM    281  CD  PRO A  39       2.077   2.009  13.608  1.00  0.00           C  
ATOM    282  N   TYR A  40      -0.149   2.207  10.693  1.00  0.00           N  
ATOM    283  CA  TYR A  40      -0.186   2.828   9.374  1.00  0.00           C  
ATOM    284  C   TYR A  40      -0.943   1.955   8.381  1.00  0.00           C  
ATOM    285  CB  TYR A  40       1.234   3.090   8.863  1.00  0.00           C  
ATOM    286  O   TYR A  40      -1.026   0.737   8.553  1.00  0.00           O  
ATOM    287  CG  TYR A  40       2.102   3.843   9.841  1.00  0.00           C  
ATOM    288  CD1 TYR A  40       1.694   5.066  10.367  1.00  0.00           C  
ATOM    289  CD2 TYR A  40       3.333   3.332  10.241  1.00  0.00           C  
ATOM    290  CE1 TYR A  40       2.492   5.764  11.268  1.00  0.00           C  
ATOM    291  CE2 TYR A  40       4.139   4.022  11.141  1.00  0.00           C  
ATOM    292  OH  TYR A  40       4.504   5.921  12.540  1.00  0.00           O  
ATOM    293  CZ  TYR A  40       3.710   5.234  11.649  1.00  0.00           C  
ATOM    294  N   VAL A  41      -1.443   2.612   7.390  1.00  0.00           N  
ATOM    295  CA  VAL A  41      -1.886   1.968   6.158  1.00  0.00           C  
ATOM    296  C   VAL A  41      -1.112   2.536   4.970  1.00  0.00           C  
ATOM    297  CB  VAL A  41      -3.405   2.146   5.938  1.00  0.00           C  
ATOM    298  O   VAL A  41      -1.034   3.755   4.798  1.00  0.00           O  
ATOM    299  CG1 VAL A  41      -3.808   1.674   4.543  1.00  0.00           C  
ATOM    300  CG2 VAL A  41      -4.190   1.391   7.009  1.00  0.00           C  
ATOM    301  N   ILE A  42      -0.495   1.627   4.240  1.00  0.00           N  
ATOM    302  CA  ILE A  42       0.242   1.986   3.034  1.00  0.00           C  
ATOM    303  C   ILE A  42      -0.618   1.712   1.802  1.00  0.00           C  
ATOM    304  CB  ILE A  42       1.578   1.216   2.937  1.00  0.00           C  
ATOM    305  O   ILE A  42      -1.049   0.579   1.578  1.00  0.00           O  
ATOM    306  CG1 ILE A  42       2.429   1.463   4.187  1.00  0.00           C  
ATOM    307  CG2 ILE A  42       2.339   1.612   1.668  1.00  0.00           C  
ATOM    308  CD1 ILE A  42       2.288   0.387   5.255  1.00  0.00           C  
ATOM    309  N   THR A  43      -0.868   2.735   0.927  1.00  0.00           N  
ATOM    310  CA  THR A  43      -1.724   2.562  -0.241  1.00  0.00           C  
ATOM    311  C   THR A  43      -1.357   3.563  -1.333  1.00  0.00           C  
ATOM    312  CB  THR A  43      -3.211   2.723   0.128  1.00  0.00           C  
ATOM    313  O   THR A  43      -0.290   4.178  -1.285  1.00  0.00           O  
ATOM    314  CG2 THR A  43      -3.539   4.173   0.470  1.00  0.00           C  
ATOM    315  OG1 THR A  43      -4.020   2.310  -0.980  1.00  0.00           O  
ATOM    316  N   ASN A  44      -2.229   3.630  -2.381  1.00  0.00           N  
ATOM    317  CA  ASN A  44      -1.976   4.562  -3.475  1.00  0.00           C  
ATOM    318  C   ASN A  44      -2.438   5.974  -3.127  1.00  0.00           C  
ATOM    319  CB  ASN A  44      -2.657   4.081  -4.758  1.00  0.00           C  
ATOM    320  O   ASN A  44      -3.459   6.151  -2.460  1.00  0.00           O  
ATOM    321  CG  ASN A  44      -2.128   2.742  -5.234  1.00  0.00           C  
ATOM    322  ND2 ASN A  44      -0.994   2.765  -5.925  1.00  0.00           N  
ATOM    323  OD1 ASN A  44      -2.733   1.697  -4.984  1.00  0.00           O  
ATOM    324  N   LEU A  45      -1.660   6.933  -3.554  1.00  0.00           N  
ATOM    325  CA  LEU A  45      -1.947   8.347  -3.339  1.00  0.00           C  
ATOM    326  C   LEU A  45      -3.256   8.744  -4.013  1.00  0.00           C  
ATOM    327  CB  LEU A  45      -0.803   9.214  -3.869  1.00  0.00           C  
ATOM    328  O   LEU A  45      -4.007   9.568  -3.484  1.00  0.00           O  
ATOM    329  CG  LEU A  45      -0.954  10.725  -3.684  1.00  0.00           C  
ATOM    330  CD1 LEU A  45      -1.050  11.070  -2.202  1.00  0.00           C  
ATOM    331  CD2 LEU A  45       0.210  11.463  -4.336  1.00  0.00           C  
ATOM    332  N   HIS A  46      -3.538   8.107  -5.112  1.00  0.00           N  
ATOM    333  CA  HIS A  46      -4.707   8.500  -5.890  1.00  0.00           C  
ATOM    334  C   HIS A  46      -5.998   8.076  -5.198  1.00  0.00           C  
ATOM    335  CB  HIS A  46      -4.642   7.898  -7.295  1.00  0.00           C  
ATOM    336  O   HIS A  46      -7.092   8.325  -5.709  1.00  0.00           O  
ATOM    337  CG  HIS A  46      -4.739   6.406  -7.314  1.00  0.00           C  
ATOM    338  CD2 HIS A  46      -5.809   5.583  -7.206  1.00  0.00           C  
ATOM    339  ND1 HIS A  46      -3.637   5.591  -7.454  1.00  0.00           N  
ATOM    340  CE1 HIS A  46      -4.026   4.327  -7.433  1.00  0.00           C  
ATOM    341  NE2 HIS A  46      -5.340   4.295  -7.283  1.00  0.00           N  
ATOM    342  N   LEU A  47      -5.918   7.426  -4.038  1.00  0.00           N  
ATOM    343  CA  LEU A  47      -7.088   7.177  -3.203  1.00  0.00           C  
ATOM    344  C   LEU A  47      -7.739   8.488  -2.774  1.00  0.00           C  
ATOM    345  CB  LEU A  47      -6.702   6.357  -1.969  1.00  0.00           C  
ATOM    346  O   LEU A  47      -8.949   8.539  -2.543  1.00  0.00           O  
ATOM    347  CG  LEU A  47      -7.822   6.073  -0.967  1.00  0.00           C  
ATOM    348  CD1 LEU A  47      -8.868   5.153  -1.588  1.00  0.00           C  
ATOM    349  CD2 LEU A  47      -7.254   5.460   0.309  1.00  0.00           C  
ATOM    350  N   PHE A  48      -6.904   9.570  -2.653  1.00  0.00           N  
ATOM    351  CA  PHE A  48      -7.362  10.861  -2.153  1.00  0.00           C  
ATOM    352  C   PHE A  48      -7.501  11.865  -3.291  1.00  0.00           C  
ATOM    353  CB  PHE A  48      -6.398  11.401  -1.091  1.00  0.00           C  
ATOM    354  O   PHE A  48      -7.013  12.993  -3.194  1.00  0.00           O  
ATOM    355  CG  PHE A  48      -6.365  10.582   0.170  1.00  0.00           C  
ATOM    356  CD1 PHE A  48      -7.389  10.675   1.104  1.00  0.00           C  
ATOM    357  CD2 PHE A  48      -5.307   9.717   0.423  1.00  0.00           C  
ATOM    358  CE1 PHE A  48      -7.361   9.918   2.273  1.00  0.00           C  
ATOM    359  CE2 PHE A  48      -5.272   8.958   1.589  1.00  0.00           C  
ATOM    360  CZ  PHE A  48      -6.299   9.060   2.513  1.00  0.00           C  
ATOM    361  N   ARG A  49      -8.142  11.414  -4.326  1.00  0.00           N  
ATOM    362  CA  ARG A  49      -8.479  12.321  -5.419  1.00  0.00           C  
ATOM    363  C   ARG A  49      -9.437  13.411  -4.950  1.00  0.00           C  
ATOM    364  CB  ARG A  49      -9.096  11.548  -6.587  1.00  0.00           C  
ATOM    365  O   ARG A  49      -9.353  14.555  -5.403  1.00  0.00           O  
ATOM    366  CG  ARG A  49      -9.291  12.383  -7.842  1.00  0.00           C  
ATOM    367  CD  ARG A  49      -9.695  11.525  -9.033  1.00  0.00           C  
ATOM    368  NE  ARG A  49     -11.040  10.980  -8.873  1.00  0.00           N  
ATOM    369  NH1 ARG A  49     -11.023   9.803 -10.861  1.00  0.00           N  
ATOM    370  NH2 ARG A  49     -12.867   9.737  -9.500  1.00  0.00           N  
ATOM    371  CZ  ARG A  49     -11.640  10.175  -9.745  1.00  0.00           C  
ATOM    372  N   ARG A  50     -10.289  12.855  -4.212  1.00  0.00           N  
ATOM    373  CA  ARG A  50     -11.206  13.753  -3.517  1.00  0.00           C  
ATOM    374  C   ARG A  50     -11.103  13.578  -2.006  1.00  0.00           C  
ATOM    375  CB  ARG A  50     -12.645  13.512  -3.976  1.00  0.00           C  
ATOM    376  O   ARG A  50     -10.759  12.497  -1.523  1.00  0.00           O  
ATOM    377  CG  ARG A  50     -12.878  13.800  -5.451  1.00  0.00           C  
ATOM    378  CD  ARG A  50     -14.339  13.614  -5.838  1.00  0.00           C  
ATOM    379  NE  ARG A  50     -14.586  14.021  -7.218  1.00  0.00           N  
ATOM    380  NH1 ARG A  50     -15.140  11.904  -7.960  1.00  0.00           N  
ATOM    381  NH2 ARG A  50     -15.159  13.675  -9.415  1.00  0.00           N  
ATOM    382  CZ  ARG A  50     -14.961  13.199  -8.195  1.00  0.00           C  
ATOM    383  N   ASN A  51     -11.240  14.699  -1.429  1.00  0.00           N  
ATOM    384  CA  ASN A  51     -11.116  14.707   0.025  1.00  0.00           C  
ATOM    385  C   ASN A  51     -12.286  15.432   0.683  1.00  0.00           C  
ATOM    386  CB  ASN A  51      -9.791  15.344   0.448  1.00  0.00           C  
ATOM    387  O   ASN A  51     -13.183  15.924  -0.004  1.00  0.00           O  
ATOM    388  CG  ASN A  51      -9.318  14.863   1.806  1.00  0.00           C  
ATOM    389  ND2 ASN A  51      -8.116  15.272   2.194  1.00  0.00           N  
ATOM    390  OD1 ASN A  51     -10.028  14.130   2.499  1.00  0.00           O  
ATOM    391  N   ASN A  52     -12.426  15.395   1.904  1.00  0.00           N  
ATOM    392  CA  ASN A  52     -13.514  16.030   2.641  1.00  0.00           C  
ATOM    393  C   ASN A  52     -14.735  15.120   2.733  1.00  0.00           C  
ATOM    394  CB  ASN A  52     -13.893  17.365   1.996  1.00  0.00           C  
ATOM    395  O   ASN A  52     -15.860  15.556   2.481  1.00  0.00           O  
ATOM    396  CG  ASN A  52     -14.814  18.195   2.868  1.00  0.00           C  
ATOM    397  ND2 ASN A  52     -15.629  19.033   2.240  1.00  0.00           N  
ATOM    398  OD1 ASN A  52     -14.791  18.084   4.097  1.00  0.00           O  
ATOM    399  N   GLY A  53     -14.494  13.911   3.094  1.00  0.00           N  
ATOM    400  CA  GLY A  53     -15.542  12.913   3.247  1.00  0.00           C  
ATOM    401  C   GLY A  53     -15.221  11.867   4.297  1.00  0.00           C  
ATOM    402  O   GLY A  53     -14.741  12.197   5.383  1.00  0.00           O  
ATOM    403  N   THR A  54     -15.618  10.586   3.952  1.00  0.00           N  
ATOM    404  CA  THR A  54     -15.423   9.482   4.885  1.00  0.00           C  
ATOM    405  C   THR A  54     -14.505   8.422   4.284  1.00  0.00           C  
ATOM    406  CB  THR A  54     -16.766   8.838   5.278  1.00  0.00           C  
ATOM    407  O   THR A  54     -14.463   8.249   3.064  1.00  0.00           O  
ATOM    408  CG2 THR A  54     -17.690   9.855   5.939  1.00  0.00           C  
ATOM    409  OG1 THR A  54     -17.403   8.322   4.104  1.00  0.00           O  
ATOM    410  N   LEU A  55     -13.701   7.860   5.137  1.00  0.00           N  
ATOM    411  CA  LEU A  55     -12.878   6.718   4.754  1.00  0.00           C  
ATOM    412  C   LEU A  55     -13.281   5.471   5.533  1.00  0.00           C  
ATOM    413  CB  LEU A  55     -11.396   7.023   4.989  1.00  0.00           C  
ATOM    414  O   LEU A  55     -13.212   5.453   6.764  1.00  0.00           O  
ATOM    415  CG  LEU A  55     -10.408   5.916   4.615  1.00  0.00           C  
ATOM    416  CD1 LEU A  55     -10.424   5.678   3.109  1.00  0.00           C  
ATOM    417  CD2 LEU A  55      -9.004   6.269   5.092  1.00  0.00           C  
ATOM    418  N   THR A  56     -13.763   4.475   4.790  1.00  0.00           N  
ATOM    419  CA  THR A  56     -14.084   3.182   5.386  1.00  0.00           C  
ATOM    420  C   THR A  56     -12.937   2.195   5.187  1.00  0.00           C  
ATOM    421  CB  THR A  56     -15.378   2.598   4.791  1.00  0.00           C  
ATOM    422  O   THR A  56     -12.465   2.003   4.064  1.00  0.00           O  
ATOM    423  CG2 THR A  56     -15.715   1.251   5.422  1.00  0.00           C  
ATOM    424  OG1 THR A  56     -16.459   3.508   5.027  1.00  0.00           O  
ATOM    425  N   ILE A  57     -12.524   1.559   6.319  1.00  0.00           N  
ATOM    426  CA  ILE A  57     -11.431   0.593   6.287  1.00  0.00           C  
ATOM    427  C   ILE A  57     -11.944  -0.781   6.714  1.00  0.00           C  
ATOM    428  CB  ILE A  57     -10.260   1.033   7.193  1.00  0.00           C  
ATOM    429  O   ILE A  57     -12.420  -0.950   7.839  1.00  0.00           O  
ATOM    430  CG1 ILE A  57      -9.799   2.447   6.821  1.00  0.00           C  
ATOM    431  CG2 ILE A  57      -9.100   0.037   7.100  1.00  0.00           C  
ATOM    432  CD1 ILE A  57      -8.753   3.026   7.764  1.00  0.00           C  
ATOM    433  N   GLU A  58     -11.888  -1.712   5.774  1.00  0.00           N  
ATOM    434  CA  GLU A  58     -12.180  -3.110   6.073  1.00  0.00           C  
ATOM    435  C   GLU A  58     -10.898  -3.929   6.193  1.00  0.00           C  
ATOM    436  CB  GLU A  58     -13.089  -3.712   4.998  1.00  0.00           C  
ATOM    437  O   GLU A  58     -10.083  -3.954   5.269  1.00  0.00           O  
ATOM    438  CG  GLU A  58     -14.450  -3.039   4.897  1.00  0.00           C  
ATOM    439  CD  GLU A  58     -15.325  -3.617   3.796  1.00  0.00           C  
ATOM    440  OE1 GLU A  58     -15.442  -2.988   2.720  1.00  0.00           O  
ATOM    441  OE2 GLU A  58     -15.900  -4.708   4.012  1.00  0.00           O  
ATOM    442  N   SER A  59     -10.691  -4.502   7.378  1.00  0.00           N  
ATOM    443  CA  SER A  59      -9.509  -5.311   7.654  1.00  0.00           C  
ATOM    444  C   SER A  59      -9.878  -6.598   8.386  1.00  0.00           C  
ATOM    445  CB  SER A  59      -8.496  -4.518   8.481  1.00  0.00           C  
ATOM    446  O   SER A  59     -11.060  -6.902   8.559  1.00  0.00           O  
ATOM    447  OG  SER A  59      -8.922  -4.408   9.828  1.00  0.00           O  
ATOM    448  N   ALA A  60      -8.814  -7.356   8.744  1.00  0.00           N  
ATOM    449  CA  ALA A  60      -9.016  -8.561   9.544  1.00  0.00           C  
ATOM    450  C   ALA A  60      -9.605  -8.220  10.910  1.00  0.00           C  
ATOM    451  CB  ALA A  60      -7.701  -9.317   9.710  1.00  0.00           C  
ATOM    452  O   ALA A  60     -10.231  -9.066  11.552  1.00  0.00           O  
ATOM    453  N   HIS A  61      -9.465  -6.958  11.315  1.00  0.00           N  
ATOM    454  CA  HIS A  61      -9.916  -6.500  12.624  1.00  0.00           C  
ATOM    455  C   HIS A  61     -11.358  -6.008  12.569  1.00  0.00           C  
ATOM    456  CB  HIS A  61      -9.002  -5.390  13.148  1.00  0.00           C  
ATOM    457  O   HIS A  61     -11.957  -5.710  13.605  1.00  0.00           O  
ATOM    458  CG  HIS A  61      -7.590  -5.830  13.369  1.00  0.00           C  
ATOM    459  CD2 HIS A  61      -6.422  -5.352  12.878  1.00  0.00           C  
ATOM    460  ND1 HIS A  61      -7.260  -6.892  14.183  1.00  0.00           N  
ATOM    461  CE1 HIS A  61      -5.947  -7.048  14.184  1.00  0.00           C  
ATOM    462  NE2 HIS A  61      -5.415  -6.125  13.400  1.00  0.00           N  
ATOM    463  N   GLY A  62     -11.878  -5.914  11.425  1.00  0.00           N  
ATOM    464  CA  GLY A  62     -13.239  -5.422  11.282  1.00  0.00           C  
ATOM    465  C   GLY A  62     -13.346  -4.223  10.359  1.00  0.00           C  
ATOM    466  O   GLY A  62     -12.450  -3.974   9.550  1.00  0.00           O  
ATOM    467  N   THR A  63     -14.478  -3.601  10.403  1.00  0.00           N  
ATOM    468  CA  THR A  63     -14.755  -2.436   9.569  1.00  0.00           C  
ATOM    469  C   THR A  63     -14.793  -1.164  10.412  1.00  0.00           C  
ATOM    470  CB  THR A  63     -16.088  -2.594   8.814  1.00  0.00           C  
ATOM    471  O   THR A  63     -15.478  -1.112  11.436  1.00  0.00           O  
ATOM    472  CG2 THR A  63     -16.377  -1.373   7.947  1.00  0.00           C  
ATOM    473  OG1 THR A  63     -16.021  -3.755   7.977  1.00  0.00           O  
ATOM    474  N   PHE A  64     -13.993  -0.219   9.986  1.00  0.00           N  
ATOM    475  CA  PHE A  64     -13.890   1.056  10.686  1.00  0.00           C  
ATOM    476  C   PHE A  64     -14.145   2.218   9.734  1.00  0.00           C  
ATOM    477  CB  PHE A  64     -12.511   1.203  11.337  1.00  0.00           C  
ATOM    478  O   PHE A  64     -13.765   2.163   8.563  1.00  0.00           O  
ATOM    479  CG  PHE A  64     -12.141   0.060  12.242  1.00  0.00           C  
ATOM    480  CD1 PHE A  64     -12.395   0.125  13.607  1.00  0.00           C  
ATOM    481  CD2 PHE A  64     -11.539  -1.082  11.728  1.00  0.00           C  
ATOM    482  CE1 PHE A  64     -12.054  -0.932  14.447  1.00  0.00           C  
ATOM    483  CE2 PHE A  64     -11.196  -2.142  12.562  1.00  0.00           C  
ATOM    484  CZ  PHE A  64     -11.453  -2.065  13.921  1.00  0.00           C  
ATOM    485  N   THR A  65     -14.776   3.258  10.330  1.00  0.00           N  
ATOM    486  CA  THR A  65     -15.058   4.431   9.511  1.00  0.00           C  
ATOM    487  C   THR A  65     -14.474   5.689  10.148  1.00  0.00           C  
ATOM    488  CB  THR A  65     -16.573   4.615   9.301  1.00  0.00           C  
ATOM    489  O   THR A  65     -14.691   5.949  11.333  1.00  0.00           O  
ATOM    490  CG2 THR A  65     -16.867   5.870   8.486  1.00  0.00           C  
ATOM    491  OG1 THR A  65     -17.095   3.475   8.607  1.00  0.00           O  
ATOM    492  N   ILE A  66     -13.675   6.336   9.341  1.00  0.00           N  
ATOM    493  CA  ILE A  66     -13.209   7.673   9.688  1.00  0.00           C  
ATOM    494  C   ILE A  66     -14.106   8.720   9.031  1.00  0.00           C  
ATOM    495  CB  ILE A  66     -11.738   7.887   9.266  1.00  0.00           C  
ATOM    496  O   ILE A  66     -14.184   8.796   7.803  1.00  0.00           O  
ATOM    497  CG1 ILE A  66     -10.833   6.850   9.941  1.00  0.00           C  
ATOM    498  CG2 ILE A  66     -11.282   9.311   9.598  1.00  0.00           C  
ATOM    499  CD1 ILE A  66      -9.445   6.745   9.324  1.00  0.00           C  
ATOM    500  N   SER A  67     -14.781   9.552   9.782  1.00  0.00           N  
ATOM    501  CA  SER A  67     -15.874  10.399   9.318  1.00  0.00           C  
ATOM    502  C   SER A  67     -15.349  11.610   8.554  1.00  0.00           C  
ATOM    503  CB  SER A  67     -16.733  10.861  10.496  1.00  0.00           C  
ATOM    504  O   SER A  67     -16.044  12.160   7.698  1.00  0.00           O  
ATOM    505  OG  SER A  67     -15.923  11.390  11.531  1.00  0.00           O  
ATOM    506  N   ASP A  68     -14.162  12.024   8.898  1.00  0.00           N  
ATOM    507  CA  ASP A  68     -13.593  13.198   8.242  1.00  0.00           C  
ATOM    508  C   ASP A  68     -12.172  12.921   7.757  1.00  0.00           C  
ATOM    509  CB  ASP A  68     -13.601  14.399   9.190  1.00  0.00           C  
ATOM    510  O   ASP A  68     -11.229  12.917   8.551  1.00  0.00           O  
ATOM    511  CG  ASP A  68     -13.153  15.686   8.519  1.00  0.00           C  
ATOM    512  OD1 ASP A  68     -12.894  15.679   7.297  1.00  0.00           O  
ATOM    513  OD2 ASP A  68     -13.054  16.716   9.221  1.00  0.00           O  
ATOM    514  N   THR A  69     -12.026  12.755   6.386  1.00  0.00           N  
ATOM    515  CA  THR A  69     -10.732  12.400   5.814  1.00  0.00           C  
ATOM    516  C   THR A  69      -9.753  13.565   5.926  1.00  0.00           C  
ATOM    517  CB  THR A  69     -10.869  11.980   4.339  1.00  0.00           C  
ATOM    518  O   THR A  69      -8.540  13.376   5.814  1.00  0.00           O  
ATOM    519  CG2 THR A  69     -11.615  10.656   4.211  1.00  0.00           C  
ATOM    520  OG1 THR A  69     -11.588  12.993   3.625  1.00  0.00           O  
ATOM    521  N   ARG A  70     -10.151  14.750   6.270  1.00  0.00           N  
ATOM    522  CA  ARG A  70      -9.276  15.910   6.406  1.00  0.00           C  
ATOM    523  C   ARG A  70      -8.460  15.833   7.692  1.00  0.00           C  
ATOM    524  CB  ARG A  70     -10.091  17.205   6.380  1.00  0.00           C  
ATOM    525  O   ARG A  70      -7.444  16.518   7.832  1.00  0.00           O  
ATOM    526  CG  ARG A  70     -10.764  17.483   5.045  1.00  0.00           C  
ATOM    527  CD  ARG A  70     -11.631  18.733   5.100  1.00  0.00           C  
ATOM    528  NE  ARG A  70     -12.718  18.593   6.064  1.00  0.00           N  
ATOM    529  NH1 ARG A  70     -13.520  20.741   5.783  1.00  0.00           N  
ATOM    530  NH2 ARG A  70     -14.542  19.315   7.259  1.00  0.00           N  
ATOM    531  CZ  ARG A  70     -13.591  19.550   6.366  1.00  0.00           C  
ATOM    532  N   THR A  71      -8.929  15.027   8.552  1.00  0.00           N  
ATOM    533  CA  THR A  71      -8.250  14.911   9.837  1.00  0.00           C  
ATOM    534  C   THR A  71      -7.138  13.868   9.769  1.00  0.00           C  
ATOM    535  CB  THR A  71      -9.237  14.541  10.959  1.00  0.00           C  
ATOM    536  O   THR A  71      -6.349  13.732  10.707  1.00  0.00           O  
ATOM    537  CG2 THR A  71     -10.395  15.531  11.022  1.00  0.00           C  
ATOM    538  OG1 THR A  71      -9.758  13.228  10.715  1.00  0.00           O  
ATOM    539  N   LEU A  72      -7.070  13.160   8.640  1.00  0.00           N  
ATOM    540  CA  LEU A  72      -6.080  12.098   8.497  1.00  0.00           C  
ATOM    541  C   LEU A  72      -4.684  12.679   8.300  1.00  0.00           C  
ATOM    542  CB  LEU A  72      -6.437  11.188   7.319  1.00  0.00           C  
ATOM    543  O   LEU A  72      -4.509  13.649   7.559  1.00  0.00           O  
ATOM    544  CG  LEU A  72      -7.625  10.247   7.526  1.00  0.00           C  
ATOM    545  CD1 LEU A  72      -8.008   9.580   6.209  1.00  0.00           C  
ATOM    546  CD2 LEU A  72      -7.300   9.200   8.586  1.00  0.00           C  
ATOM    547  N   GLU A  73      -3.772  12.105   9.005  1.00  0.00           N  
ATOM    548  CA  GLU A  73      -2.367  12.432   8.776  1.00  0.00           C  
ATOM    549  C   GLU A  73      -1.771  11.563   7.672  1.00  0.00           C  
ATOM    550  CB  GLU A  73      -1.560  12.269  10.067  1.00  0.00           C  
ATOM    551  O   GLU A  73      -1.780  10.334   7.769  1.00  0.00           O  
ATOM    552  CG  GLU A  73      -1.973  13.226  11.176  1.00  0.00           C  
ATOM    553  CD  GLU A  73      -1.165  13.052  12.451  1.00  0.00           C  
ATOM    554  OE1 GLU A  73      -0.244  13.862  12.701  1.00  0.00           O  
ATOM    555  OE2 GLU A  73      -1.453  12.096  13.206  1.00  0.00           O  
ATOM    556  N   LEU A  74      -1.325  12.291   6.623  1.00  0.00           N  
ATOM    557  CA  LEU A  74      -0.788  11.597   5.457  1.00  0.00           C  
ATOM    558  C   LEU A  74       0.689  11.922   5.264  1.00  0.00           C  
ATOM    559  CB  LEU A  74      -1.574  11.975   4.199  1.00  0.00           C  
ATOM    560  O   LEU A  74       1.100  13.075   5.411  1.00  0.00           O  
ATOM    561  CG  LEU A  74      -3.097  11.873   4.295  1.00  0.00           C  
ATOM    562  CD1 LEU A  74      -3.742  12.321   2.988  1.00  0.00           C  
ATOM    563  CD2 LEU A  74      -3.517  10.448   4.643  1.00  0.00           C  
ATOM    564  N   HIS A  75       1.426  10.873   5.057  1.00  0.00           N  
ATOM    565  CA  HIS A  75       2.784  11.046   4.553  1.00  0.00           C  
ATOM    566  C   HIS A  75       2.871  10.692   3.072  1.00  0.00           C  
ATOM    567  CB  HIS A  75       3.766  10.191   5.355  1.00  0.00           C  
ATOM    568  O   HIS A  75       2.798   9.518   2.704  1.00  0.00           O  
ATOM    569  CG  HIS A  75       5.200  10.445   5.014  1.00  0.00           C  
ATOM    570  CD2 HIS A  75       5.975   9.964   4.014  1.00  0.00           C  
ATOM    571  ND1 HIS A  75       6.002  11.288   5.752  1.00  0.00           N  
ATOM    572  CE1 HIS A  75       7.212  11.314   5.218  1.00  0.00           C  
ATOM    573  NE2 HIS A  75       7.222  10.519   4.162  1.00  0.00           N  
ATOM    574  N   ILE A  76       3.065  11.715   2.251  1.00  0.00           N  
ATOM    575  CA  ILE A  76       3.101  11.547   0.803  1.00  0.00           C  
ATOM    576  C   ILE A  76       4.520  11.197   0.359  1.00  0.00           C  
ATOM    577  CB  ILE A  76       2.610  12.818   0.074  1.00  0.00           C  
ATOM    578  O   ILE A  76       5.476  11.891   0.712  1.00  0.00           O  
ATOM    579  CG1 ILE A  76       1.179  13.161   0.504  1.00  0.00           C  
ATOM    580  CG2 ILE A  76       2.697  12.637  -1.444  1.00  0.00           C  
ATOM    581  CD1 ILE A  76       0.728  14.557   0.097  1.00  0.00           C  
ATOM    582  N   ILE A  77       4.559  10.059  -0.377  1.00  0.00           N  
ATOM    583  CA  ILE A  77       5.850   9.686  -0.945  1.00  0.00           C  
ATOM    584  C   ILE A  77       6.071  10.433  -2.258  1.00  0.00           C  
ATOM    585  CB  ILE A  77       5.948   8.161  -1.173  1.00  0.00           C  
ATOM    586  O   ILE A  77       5.404  10.156  -3.257  1.00  0.00           O  
ATOM    587  CG1 ILE A  77       5.521   7.404   0.090  1.00  0.00           C  
ATOM    588  CG2 ILE A  77       7.366   7.768  -1.594  1.00  0.00           C  
ATOM    589  CD1 ILE A  77       6.392   7.689   1.306  1.00  0.00           C  
ATOM    590  N   GLU A  78       6.994  11.283  -2.241  1.00  0.00           N  
ATOM    591  CA  GLU A  78       7.183  12.208  -3.355  1.00  0.00           C  
ATOM    592  C   GLU A  78       7.533  11.462  -4.639  1.00  0.00           C  
ATOM    593  CB  GLU A  78       8.274  13.230  -3.025  1.00  0.00           C  
ATOM    594  O   GLU A  78       8.362  10.550  -4.627  1.00  0.00           O  
ATOM    595  CG  GLU A  78       7.897  14.194  -1.910  1.00  0.00           C  
ATOM    596  CD  GLU A  78       8.926  15.292  -1.692  1.00  0.00           C  
ATOM    597  OE1 GLU A  78       8.672  16.210  -0.880  1.00  0.00           O  
ATOM    598  OE2 GLU A  78       9.994  15.235  -2.341  1.00  0.00           O  
ATOM    599  N   GLY A  79       6.870  11.824  -5.706  1.00  0.00           N  
ATOM    600  CA  GLY A  79       7.183  11.330  -7.038  1.00  0.00           C  
ATOM    601  C   GLY A  79       6.602   9.958  -7.317  1.00  0.00           C  
ATOM    602  O   GLY A  79       6.925   9.336  -8.331  1.00  0.00           O  
ATOM    603  N   ARG A  80       5.729   9.504  -6.346  1.00  0.00           N  
ATOM    604  CA  ARG A  80       5.196   8.151  -6.470  1.00  0.00           C  
ATOM    605  C   ARG A  80       3.710   8.115  -6.126  1.00  0.00           C  
ATOM    606  CB  ARG A  80       5.966   7.184  -5.570  1.00  0.00           C  
ATOM    607  O   ARG A  80       3.226   8.946  -5.355  1.00  0.00           O  
ATOM    608  CG  ARG A  80       7.451   7.098  -5.886  1.00  0.00           C  
ATOM    609  CD  ARG A  80       8.203   6.280  -4.845  1.00  0.00           C  
ATOM    610  NE  ARG A  80       9.641   6.275  -5.099  1.00  0.00           N  
ATOM    611  NH1 ARG A  80       9.649   4.244  -6.199  1.00  0.00           N  
ATOM    612  NH2 ARG A  80      11.604   5.405  -5.913  1.00  0.00           N  
ATOM    613  CZ  ARG A  80      10.294   5.308  -5.737  1.00  0.00           C  
ATOM    614  N   ASP A  81       3.003   7.194  -6.716  1.00  0.00           N  
ATOM    615  CA  ASP A  81       1.613   6.931  -6.356  1.00  0.00           C  
ATOM    616  C   ASP A  81       1.526   6.080  -5.091  1.00  0.00           C  
ATOM    617  CB  ASP A  81       0.883   6.237  -7.508  1.00  0.00           C  
ATOM    618  O   ASP A  81       1.047   4.945  -5.131  1.00  0.00           O  
ATOM    619  CG  ASP A  81      -0.614   6.123  -7.278  1.00  0.00           C  
ATOM    620  OD1 ASP A  81      -1.168   6.903  -6.473  1.00  0.00           O  
ATOM    621  OD2 ASP A  81      -1.244   5.245  -7.905  1.00  0.00           O  
ATOM    622  N   LEU A  82       2.134   6.626  -4.010  1.00  0.00           N  
ATOM    623  CA  LEU A  82       2.193   5.971  -2.708  1.00  0.00           C  
ATOM    624  C   LEU A  82       1.956   6.974  -1.584  1.00  0.00           C  
ATOM    625  CB  LEU A  82       3.546   5.281  -2.516  1.00  0.00           C  
ATOM    626  O   LEU A  82       2.448   8.103  -1.640  1.00  0.00           O  
ATOM    627  CG  LEU A  82       3.757   3.975  -3.284  1.00  0.00           C  
ATOM    628  CD1 LEU A  82       5.175   3.457  -3.069  1.00  0.00           C  
ATOM    629  CD2 LEU A  82       2.730   2.932  -2.857  1.00  0.00           C  
ATOM    630  N   VAL A  83       1.211   6.522  -0.594  1.00  0.00           N  
ATOM    631  CA  VAL A  83       0.967   7.358   0.576  1.00  0.00           C  
ATOM    632  C   VAL A  83       0.907   6.489   1.830  1.00  0.00           C  
ATOM    633  CB  VAL A  83      -0.337   8.174   0.429  1.00  0.00           C  
ATOM    634  O   VAL A  83       0.467   5.338   1.774  1.00  0.00           O  
ATOM    635  CG1 VAL A  83      -1.546   7.245   0.331  1.00  0.00           C  
ATOM    636  CG2 VAL A  83      -0.496   9.141   1.600  1.00  0.00           C  
ATOM    637  N   VAL A  84       1.440   7.000   2.947  1.00  0.00           N  
ATOM    638  CA  VAL A  84       1.296   6.385   4.263  1.00  0.00           C  
ATOM    639  C   VAL A  84       0.246   7.140   5.074  1.00  0.00           C  
ATOM    640  CB  VAL A  84       2.640   6.356   5.025  1.00  0.00           C  
ATOM    641  O   VAL A  84       0.358   8.352   5.272  1.00  0.00           O  
ATOM    642  CG1 VAL A  84       2.476   5.671   6.381  1.00  0.00           C  
ATOM    643  CG2 VAL A  84       3.710   5.652   4.193  1.00  0.00           C  
ATOM    644  N   ILE A  85      -0.774   6.376   5.495  1.00  0.00           N  
ATOM    645  CA  ILE A  85      -1.834   6.956   6.313  1.00  0.00           C  
ATOM    646  C   ILE A  85      -1.607   6.599   7.780  1.00  0.00           C  
ATOM    647  CB  ILE A  85      -3.229   6.475   5.854  1.00  0.00           C  
ATOM    648  O   ILE A  85      -1.524   5.421   8.134  1.00  0.00           O  
ATOM    649  CG1 ILE A  85      -3.418   6.738   4.356  1.00  0.00           C  
ATOM    650  CG2 ILE A  85      -4.331   7.155   6.673  1.00  0.00           C  
ATOM    651  CD1 ILE A  85      -4.640   6.054   3.757  1.00  0.00           C  
ATOM    652  N   LYS A  86      -1.467   7.624   8.578  1.00  0.00           N  
ATOM    653  CA  LYS A  86      -1.449   7.375  10.017  1.00  0.00           C  
ATOM    654  C   LYS A  86      -2.866   7.243  10.569  1.00  0.00           C  
ATOM    655  CB  LYS A  86      -0.705   8.494  10.746  1.00  0.00           C  
ATOM    656  O   LYS A  86      -3.659   8.184  10.490  1.00  0.00           O  
ATOM    657  CG  LYS A  86      -0.444   8.208  12.218  1.00  0.00           C  
ATOM    658  CD  LYS A  86       0.390   9.307  12.862  1.00  0.00           C  
ATOM    659  CE  LYS A  86       0.710   8.988  14.316  1.00  0.00           C  
ATOM    660  NZ  LYS A  86       1.600  10.020  14.927  1.00  0.00           N  
ATOM    661  N   LEU A  87      -3.140   6.052  11.171  1.00  0.00           N  
ATOM    662  CA  LEU A  87      -4.480   5.798  11.689  1.00  0.00           C  
ATOM    663  C   LEU A  87      -4.653   6.418  13.072  1.00  0.00           C  
ATOM    664  CB  LEU A  87      -4.754   4.293  11.753  1.00  0.00           C  
ATOM    665  O   LEU A  87      -3.677   6.601  13.802  1.00  0.00           O  
ATOM    666  CG  LEU A  87      -4.705   3.539  10.424  1.00  0.00           C  
ATOM    667  CD1 LEU A  87      -4.845   2.039  10.661  1.00  0.00           C  
ATOM    668  CD2 LEU A  87      -5.795   4.041   9.483  1.00  0.00           C  
ATOM    669  N   PRO A  88      -5.897   6.749  13.368  1.00  0.00           N  
ATOM    670  CA  PRO A  88      -6.162   7.262  14.714  1.00  0.00           C  
ATOM    671  C   PRO A  88      -5.780   6.270  15.810  1.00  0.00           C  
ATOM    672  CB  PRO A  88      -7.672   7.511  14.705  1.00  0.00           C  
ATOM    673  O   PRO A  88      -5.708   5.064  15.558  1.00  0.00           O  
ATOM    674  CG  PRO A  88      -8.032   7.628  13.260  1.00  0.00           C  
ATOM    675  CD  PRO A  88      -7.106   6.753  12.465  1.00  0.00           C  
ATOM    676  N   ASP A  89      -5.636   6.701  16.988  1.00  0.00           N  
ATOM    677  CA  ASP A  89      -5.138   5.905  18.106  1.00  0.00           C  
ATOM    678  C   ASP A  89      -6.130   4.808  18.483  1.00  0.00           C  
ATOM    679  CB  ASP A  89      -4.855   6.798  19.316  1.00  0.00           C  
ATOM    680  O   ASP A  89      -5.744   3.782  19.048  1.00  0.00           O  
ATOM    681  CG  ASP A  89      -3.625   7.669  19.135  1.00  0.00           C  
ATOM    682  OD1 ASP A  89      -2.793   7.375  18.250  1.00  0.00           O  
ATOM    683  OD2 ASP A  89      -3.484   8.658  19.888  1.00  0.00           O  
ATOM    684  N   TRP A  90      -7.408   5.042  18.133  1.00  0.00           N  
ATOM    685  CA  TRP A  90      -8.425   4.061  18.496  1.00  0.00           C  
ATOM    686  C   TRP A  90      -8.400   2.872  17.542  1.00  0.00           C  
ATOM    687  CB  TRP A  90      -9.816   4.703  18.495  1.00  0.00           C  
ATOM    688  O   TRP A  90      -9.022   1.841  17.808  1.00  0.00           O  
ATOM    689  CG  TRP A  90     -10.125   5.483  17.252  1.00  0.00           C  
ATOM    690  CD1 TRP A  90     -10.023   6.836  17.081  1.00  0.00           C  
ATOM    691  CD2 TRP A  90     -10.593   4.955  16.007  1.00  0.00           C  
ATOM    692  CE2 TRP A  90     -10.753   6.047  15.125  1.00  0.00           C  
ATOM    693  CE3 TRP A  90     -10.892   3.664  15.551  1.00  0.00           C  
ATOM    694  NE1 TRP A  90     -10.399   7.181  15.804  1.00  0.00           N  
ATOM    695  CH2 TRP A  90     -11.485   4.612  13.390  1.00  0.00           C  
ATOM    696  CZ2 TRP A  90     -11.200   5.885  13.811  1.00  0.00           C  
ATOM    697  CZ3 TRP A  90     -11.337   3.506  14.244  1.00  0.00           C  
ATOM    698  N   PHE A  91      -7.687   2.988  16.442  1.00  0.00           N  
ATOM    699  CA  PHE A  91      -7.537   1.903  15.479  1.00  0.00           C  
ATOM    700  C   PHE A  91      -6.489   0.902  15.951  1.00  0.00           C  
ATOM    701  CB  PHE A  91      -7.154   2.454  14.102  1.00  0.00           C  
ATOM    702  O   PHE A  91      -5.349   1.276  16.236  1.00  0.00           O  
ATOM    703  CG  PHE A  91      -7.491   1.530  12.963  1.00  0.00           C  
ATOM    704  CD1 PHE A  91      -6.703   0.417  12.696  1.00  0.00           C  
ATOM    705  CD2 PHE A  91      -8.598   1.774  12.160  1.00  0.00           C  
ATOM    706  CE1 PHE A  91      -7.013  -0.440  11.643  1.00  0.00           C  
ATOM    707  CE2 PHE A  91      -8.914   0.922  11.105  1.00  0.00           C  
ATOM    708  CZ  PHE A  91      -8.120  -0.184  10.848  1.00  0.00           C  
ATOM    709  N   PRO A  92      -6.891  -0.392  16.011  1.00  0.00           N  
ATOM    710  CA  PRO A  92      -5.890  -1.373  16.436  1.00  0.00           C  
ATOM    711  C   PRO A  92      -4.702  -1.456  15.479  1.00  0.00           C  
ATOM    712  CB  PRO A  92      -6.671  -2.689  16.452  1.00  0.00           C  
ATOM    713  O   PRO A  92      -4.886  -1.443  14.259  1.00  0.00           O  
ATOM    714  CG  PRO A  92      -7.813  -2.468  15.514  1.00  0.00           C  
ATOM    715  CD  PRO A  92      -8.133  -1.001  15.490  1.00  0.00           C  
ATOM    716  N   PRO A  93      -3.502  -1.524  16.103  1.00  0.00           N  
ATOM    717  CA  PRO A  93      -2.332  -1.582  15.223  1.00  0.00           C  
ATOM    718  C   PRO A  93      -2.208  -2.916  14.492  1.00  0.00           C  
ATOM    719  CB  PRO A  93      -1.158  -1.375  16.184  1.00  0.00           C  
ATOM    720  O   PRO A  93      -2.693  -3.940  14.982  1.00  0.00           O  
ATOM    721  CG  PRO A  93      -1.651  -1.877  17.503  1.00  0.00           C  
ATOM    722  CD  PRO A  93      -3.120  -1.583  17.606  1.00  0.00           C  
ATOM    723  N   PHE A  94      -1.543  -2.910  13.310  1.00  0.00           N  
ATOM    724  CA  PHE A  94      -1.243  -4.094  12.513  1.00  0.00           C  
ATOM    725  C   PHE A  94       0.098  -4.693  12.917  1.00  0.00           C  
ATOM    726  CB  PHE A  94      -1.237  -3.751  11.020  1.00  0.00           C  
ATOM    727  O   PHE A  94       0.953  -3.998  13.472  1.00  0.00           O  
ATOM    728  CG  PHE A  94      -2.566  -3.272  10.501  1.00  0.00           C  
ATOM    729  CD1 PHE A  94      -3.529  -4.179  10.077  1.00  0.00           C  
ATOM    730  CD2 PHE A  94      -2.852  -1.914  10.438  1.00  0.00           C  
ATOM    731  CE1 PHE A  94      -4.761  -3.739   9.596  1.00  0.00           C  
ATOM    732  CE2 PHE A  94      -4.080  -1.467   9.959  1.00  0.00           C  
ATOM    733  CZ  PHE A  94      -5.032  -2.381   9.538  1.00  0.00           C  
ATOM    734  N   PRO A  95       0.293  -5.951  12.704  1.00  0.00           N  
ATOM    735  CA  PRO A  95       1.637  -6.513  12.853  1.00  0.00           C  
ATOM    736  C   PRO A  95       2.673  -5.803  11.984  1.00  0.00           C  
ATOM    737  CB  PRO A  95       1.462  -7.969  12.413  1.00  0.00           C  
ATOM    738  O   PRO A  95       2.339  -5.295  10.910  1.00  0.00           O  
ATOM    739  CG  PRO A  95       0.016  -8.266  12.647  1.00  0.00           C  
ATOM    740  CD  PRO A  95      -0.780  -7.026  12.354  1.00  0.00           C  
ATOM    741  N   THR A  96       3.965  -5.795  12.376  1.00  0.00           N  
ATOM    742  CA  THR A  96       4.986  -5.002  11.700  1.00  0.00           C  
ATOM    743  C   THR A  96       6.062  -5.903  11.101  1.00  0.00           C  
ATOM    744  CB  THR A  96       5.637  -3.992  12.663  1.00  0.00           C  
ATOM    745  O   THR A  96       7.214  -5.490  10.955  1.00  0.00           O  
ATOM    746  CG2 THR A  96       4.615  -2.982  13.174  1.00  0.00           C  
ATOM    747  OG1 THR A  96       6.196  -4.696  13.779  1.00  0.00           O  
ATOM    748  N   ASP A  97       5.778  -7.146  10.740  1.00  0.00           N  
ATOM    749  CA  ASP A  97       6.814  -8.086  10.321  1.00  0.00           C  
ATOM    750  C   ASP A  97       6.930  -8.132   8.799  1.00  0.00           C  
ATOM    751  CB  ASP A  97       6.523  -9.484  10.869  1.00  0.00           C  
ATOM    752  O   ASP A  97       7.649  -8.971   8.252  1.00  0.00           O  
ATOM    753  CG  ASP A  97       5.131  -9.981  10.520  1.00  0.00           C  
ATOM    754  OD1 ASP A  97       4.235  -9.150  10.259  1.00  0.00           O  
ATOM    755  OD2 ASP A  97       4.928 -11.214  10.510  1.00  0.00           O  
ATOM    756  N   LEU A  98       6.127  -7.236   8.107  1.00  0.00           N  
ATOM    757  CA  LEU A  98       6.301  -7.151   6.661  1.00  0.00           C  
ATOM    758  C   LEU A  98       7.655  -6.544   6.311  1.00  0.00           C  
ATOM    759  CB  LEU A  98       5.178  -6.321   6.034  1.00  0.00           C  
ATOM    760  O   LEU A  98       8.148  -5.665   7.021  1.00  0.00           O  
ATOM    761  CG  LEU A  98       3.764  -6.893   6.154  1.00  0.00           C  
ATOM    762  CD1 LEU A  98       2.757  -5.959   5.489  1.00  0.00           C  
ATOM    763  CD2 LEU A  98       3.697  -8.286   5.538  1.00  0.00           C  
ATOM    764  N   VAL A  99       8.202  -7.041   5.278  1.00  0.00           N  
ATOM    765  CA  VAL A  99       9.458  -6.505   4.764  1.00  0.00           C  
ATOM    766  C   VAL A  99       9.210  -5.783   3.441  1.00  0.00           C  
ATOM    767  CB  VAL A  99      10.514  -7.617   4.574  1.00  0.00           C  
ATOM    768  O   VAL A  99       8.573  -6.331   2.538  1.00  0.00           O  
ATOM    769  CG1 VAL A  99      11.802  -7.044   3.986  1.00  0.00           C  
ATOM    770  CG2 VAL A  99      10.795  -8.318   5.902  1.00  0.00           C  
ATOM    771  N   PHE A 100       9.760  -4.498   3.382  1.00  0.00           N  
ATOM    772  CA  PHE A 100       9.621  -3.680   2.183  1.00  0.00           C  
ATOM    773  C   PHE A 100      10.981  -3.414   1.549  1.00  0.00           C  
ATOM    774  CB  PHE A 100       8.928  -2.355   2.513  1.00  0.00           C  
ATOM    775  O   PHE A 100      11.949  -3.107   2.248  1.00  0.00           O  
ATOM    776  CG  PHE A 100       7.563  -2.520   3.125  1.00  0.00           C  
ATOM    777  CD1 PHE A 100       6.433  -2.617   2.323  1.00  0.00           C  
ATOM    778  CD2 PHE A 100       7.411  -2.578   4.505  1.00  0.00           C  
ATOM    779  CE1 PHE A 100       5.168  -2.770   2.888  1.00  0.00           C  
ATOM    780  CE2 PHE A 100       6.151  -2.730   5.076  1.00  0.00           C  
ATOM    781  CZ  PHE A 100       5.031  -2.825   4.266  1.00  0.00           C  
ATOM    782  N   ARG A 101      11.012  -3.545   0.272  1.00  0.00           N  
ATOM    783  CA  ARG A 101      12.219  -3.171  -0.457  1.00  0.00           C  
ATOM    784  C   ARG A 101      11.907  -2.886  -1.923  1.00  0.00           C  
ATOM    785  CB  ARG A 101      13.275  -4.273  -0.350  1.00  0.00           C  
ATOM    786  O   ARG A 101      10.810  -3.184  -2.399  1.00  0.00           O  
ATOM    787  CG  ARG A 101      12.867  -5.583  -1.005  1.00  0.00           C  
ATOM    788  CD  ARG A 101      14.062  -6.501  -1.221  1.00  0.00           C  
ATOM    789  NE  ARG A 101      13.656  -7.793  -1.769  1.00  0.00           N  
ATOM    790  NH1 ARG A 101      13.439  -7.036  -3.941  1.00  0.00           N  
ATOM    791  NH2 ARG A 101      13.011  -9.231  -3.439  1.00  0.00           N  
ATOM    792  CZ  ARG A 101      13.370  -8.017  -3.049  1.00  0.00           C  
ATOM    793  N   GLU A 102      12.906  -2.364  -2.545  1.00  0.00           N  
ATOM    794  CA  GLU A 102      12.748  -2.092  -3.971  1.00  0.00           C  
ATOM    795  C   GLU A 102      12.755  -3.383  -4.783  1.00  0.00           C  
ATOM    796  CB  GLU A 102      13.853  -1.154  -4.465  1.00  0.00           C  
ATOM    797  O   GLU A 102      13.417  -4.354  -4.410  1.00  0.00           O  
ATOM    798  CG  GLU A 102      13.749   0.262  -3.915  1.00  0.00           C  
ATOM    799  CD  GLU A 102      14.827   1.192  -4.447  1.00  0.00           C  
ATOM    800  OE1 GLU A 102      14.525   2.032  -5.326  1.00  0.00           O  
ATOM    801  OE2 GLU A 102      15.983   1.080  -3.983  1.00  0.00           O  
ATOM    802  N   PRO A 103      12.007  -3.295  -5.982  1.00  0.00           N  
ATOM    803  CA  PRO A 103      12.123  -4.444  -6.881  1.00  0.00           C  
ATOM    804  C   PRO A 103      13.464  -4.491  -7.610  1.00  0.00           C  
ATOM    805  CB  PRO A 103      10.972  -4.237  -7.869  1.00  0.00           C  
ATOM    806  O   PRO A 103      14.151  -3.471  -7.713  1.00  0.00           O  
ATOM    807  CG  PRO A 103      10.799  -2.754  -7.947  1.00  0.00           C  
ATOM    808  CD  PRO A 103      11.102  -2.167  -6.599  1.00  0.00           C  
ATOM    809  N   VAL A 104      13.792  -5.696  -8.070  1.00  0.00           N  
ATOM    810  CA  VAL A 104      14.976  -5.923  -8.893  1.00  0.00           C  
ATOM    811  C   VAL A 104      14.555  -6.292 -10.314  1.00  0.00           C  
ATOM    812  CB  VAL A 104      15.876  -7.029  -8.299  1.00  0.00           C  
ATOM    813  O   VAL A 104      13.646  -7.103 -10.508  1.00  0.00           O  
ATOM    814  CG1 VAL A 104      17.100  -7.262  -9.183  1.00  0.00           C  
ATOM    815  CG2 VAL A 104      16.301  -6.664  -6.878  1.00  0.00           C  
ATOM    816  N   PRO A 105      15.237  -5.645 -11.327  1.00  0.00           N  
ATOM    817  CA  PRO A 105      14.880  -5.979 -12.708  1.00  0.00           C  
ATOM    818  C   PRO A 105      14.973  -7.476 -12.996  1.00  0.00           C  
ATOM    819  CB  PRO A 105      15.904  -5.199 -13.536  1.00  0.00           C  
ATOM    820  O   PRO A 105      15.973  -8.113 -12.656  1.00  0.00           O  
ATOM    821  CG  PRO A 105      16.286  -4.038 -12.676  1.00  0.00           C  
ATOM    822  CD  PRO A 105      16.303  -4.490 -11.244  1.00  0.00           C  
ATOM    823  N   GLY A 106      13.915  -8.038 -13.566  1.00  0.00           N  
ATOM    824  CA  GLY A 106      13.882  -9.443 -13.943  1.00  0.00           C  
ATOM    825  C   GLY A 106      13.419 -10.351 -12.819  1.00  0.00           C  
ATOM    826  O   GLY A 106      13.440 -11.576 -12.955  1.00  0.00           O  
ATOM    827  N   GLU A 107      13.018  -9.703 -11.702  1.00  0.00           N  
ATOM    828  CA  GLU A 107      12.552 -10.478 -10.556  1.00  0.00           C  
ATOM    829  C   GLU A 107      11.131 -10.988 -10.776  1.00  0.00           C  
ATOM    830  CB  GLU A 107      12.617  -9.640  -9.277  1.00  0.00           C  
ATOM    831  O   GLU A 107      10.333 -10.344 -11.461  1.00  0.00           O  
ATOM    832  CG  GLU A 107      12.306 -10.424  -8.011  1.00  0.00           C  
ATOM    833  CD  GLU A 107      12.357  -9.575  -6.751  1.00  0.00           C  
ATOM    834  OE1 GLU A 107      12.235 -10.133  -5.637  1.00  0.00           O  
ATOM    835  OE2 GLU A 107      12.518  -8.340  -6.879  1.00  0.00           O  
ATOM    836  N   ARG A 108      10.904 -12.225 -10.234  1.00  0.00           N  
ATOM    837  CA  ARG A 108       9.560 -12.789 -10.294  1.00  0.00           C  
ATOM    838  C   ARG A 108       8.710 -12.305  -9.124  1.00  0.00           C  
ATOM    839  CB  ARG A 108       9.618 -14.318 -10.302  1.00  0.00           C  
ATOM    840  O   ARG A 108       9.154 -12.333  -7.974  1.00  0.00           O  
ATOM    841  CG  ARG A 108      10.313 -14.902 -11.521  1.00  0.00           C  
ATOM    842  CD  ARG A 108      10.138 -16.412 -11.601  1.00  0.00           C  
ATOM    843  NE  ARG A 108      10.712 -17.084 -10.439  1.00  0.00           N  
ATOM    844  NH1 ARG A 108      12.767 -17.473 -11.421  1.00  0.00           N  
ATOM    845  NH2 ARG A 108      12.368 -18.165  -9.272  1.00  0.00           N  
ATOM    846  CZ  ARG A 108      11.948 -17.573 -10.380  1.00  0.00           C  
ATOM    847  N   VAL A 109       7.467 -11.897  -9.475  1.00  0.00           N  
ATOM    848  CA  VAL A 109       6.584 -11.363  -8.443  1.00  0.00           C  
ATOM    849  C   VAL A 109       5.200 -11.995  -8.571  1.00  0.00           C  
ATOM    850  CB  VAL A 109       6.478  -9.824  -8.528  1.00  0.00           C  
ATOM    851  O   VAL A 109       4.848 -12.527  -9.626  1.00  0.00           O  
ATOM    852  CG1 VAL A 109       7.836  -9.174  -8.271  1.00  0.00           C  
ATOM    853  CG2 VAL A 109       5.928  -9.402  -9.889  1.00  0.00           C  
ATOM    854  N   VAL A 110       4.517 -11.983  -7.440  1.00  0.00           N  
ATOM    855  CA  VAL A 110       3.110 -12.370  -7.439  1.00  0.00           C  
ATOM    856  C   VAL A 110       2.262 -11.235  -6.870  1.00  0.00           C  
ATOM    857  CB  VAL A 110       2.879 -13.666  -6.630  1.00  0.00           C  
ATOM    858  O   VAL A 110       2.758 -10.404  -6.105  1.00  0.00           O  
ATOM    859  CG1 VAL A 110       3.581 -14.849  -7.293  1.00  0.00           C  
ATOM    860  CG2 VAL A 110       3.364 -13.490  -5.192  1.00  0.00           C  
ATOM    861  N   LEU A 111       1.015 -11.183  -7.307  1.00  0.00           N  
ATOM    862  CA  LEU A 111       0.014 -10.285  -6.741  1.00  0.00           C  
ATOM    863  C   LEU A 111      -0.787 -10.984  -5.648  1.00  0.00           C  
ATOM    864  CB  LEU A 111      -0.928  -9.776  -7.835  1.00  0.00           C  
ATOM    865  O   LEU A 111      -1.362 -12.051  -5.879  1.00  0.00           O  
ATOM    866  CG  LEU A 111      -2.004  -8.782  -7.395  1.00  0.00           C  
ATOM    867  CD1 LEU A 111      -1.368  -7.451  -7.005  1.00  0.00           C  
ATOM    868  CD2 LEU A 111      -3.035  -8.584  -8.500  1.00  0.00           C  
ATOM    869  N   VAL A 112      -0.728 -10.393  -4.498  1.00  0.00           N  
ATOM    870  CA  VAL A 112      -1.400 -11.014  -3.361  1.00  0.00           C  
ATOM    871  C   VAL A 112      -2.660 -10.224  -3.011  1.00  0.00           C  
ATOM    872  CB  VAL A 112      -0.469 -11.103  -2.131  1.00  0.00           C  
ATOM    873  O   VAL A 112      -2.623  -8.995  -2.914  1.00  0.00           O  
ATOM    874  CG1 VAL A 112      -1.178 -11.790  -0.965  1.00  0.00           C  
ATOM    875  CG2 VAL A 112       0.817 -11.845  -2.490  1.00  0.00           C  
ATOM    876  N   GLY A 113      -3.764 -10.907  -2.874  1.00  0.00           N  
ATOM    877  CA  GLY A 113      -5.031 -10.317  -2.475  1.00  0.00           C  
ATOM    878  C   GLY A 113      -5.701 -11.058  -1.333  1.00  0.00           C  
ATOM    879  O   GLY A 113      -5.182 -12.066  -0.851  1.00  0.00           O  
ATOM    880  N   ARG A 114      -6.793 -10.405  -0.924  1.00  0.00           N  
ATOM    881  CA  ARG A 114      -7.677 -10.989   0.080  1.00  0.00           C  
ATOM    882  C   ARG A 114      -9.135 -10.907  -0.360  1.00  0.00           C  
ATOM    883  CB  ARG A 114      -7.497 -10.288   1.428  1.00  0.00           C  
ATOM    884  O   ARG A 114      -9.601  -9.850  -0.791  1.00  0.00           O  
ATOM    885  CG  ARG A 114      -8.254 -10.946   2.571  1.00  0.00           C  
ATOM    886  CD  ARG A 114      -7.886 -10.337   3.916  1.00  0.00           C  
ATOM    887  NE  ARG A 114      -8.658 -10.930   5.005  1.00  0.00           N  
ATOM    888  NH1 ARG A 114      -6.926 -10.883   6.534  1.00  0.00           N  
ATOM    889  NH2 ARG A 114      -8.973 -11.717   7.140  1.00  0.00           N  
ATOM    890  CZ  ARG A 114      -8.184 -11.175   6.224  1.00  0.00           C  
ATOM    891  N   ASP A 115      -9.774 -12.061  -0.290  1.00  0.00           N  
ATOM    892  CA  ASP A 115     -11.182 -12.103  -0.673  1.00  0.00           C  
ATOM    893  C   ASP A 115     -12.081 -11.702   0.494  1.00  0.00           C  
ATOM    894  CB  ASP A 115     -11.560 -13.499  -1.173  1.00  0.00           C  
ATOM    895  O   ASP A 115     -12.345 -12.509   1.387  1.00  0.00           O  
ATOM    896  CG  ASP A 115     -12.974 -13.568  -1.724  1.00  0.00           C  
ATOM    897  OD1 ASP A 115     -13.672 -12.532  -1.745  1.00  0.00           O  
ATOM    898  OD2 ASP A 115     -13.394 -14.670  -2.140  1.00  0.00           O  
ATOM    899  N   PHE A 116     -12.598 -10.417   0.429  1.00  0.00           N  
ATOM    900  CA  PHE A 116     -13.411  -9.880   1.514  1.00  0.00           C  
ATOM    901  C   PHE A 116     -14.865 -10.313   1.366  1.00  0.00           C  
ATOM    902  CB  PHE A 116     -13.320  -8.351   1.550  1.00  0.00           C  
ATOM    903  O   PHE A 116     -15.670 -10.125   2.280  1.00  0.00           O  
ATOM    904  CG  PHE A 116     -12.025  -7.834   2.116  1.00  0.00           C  
ATOM    905  CD1 PHE A 116     -11.874  -7.645   3.484  1.00  0.00           C  
ATOM    906  CD2 PHE A 116     -10.958  -7.535   1.279  1.00  0.00           C  
ATOM    907  CE1 PHE A 116     -10.677  -7.166   4.011  1.00  0.00           C  
ATOM    908  CE2 PHE A 116      -9.758  -7.056   1.797  1.00  0.00           C  
ATOM    909  CZ  PHE A 116      -9.620  -6.872   3.163  1.00  0.00           C  
ATOM    910  N   ASP A 117     -15.263 -10.910   0.301  1.00  0.00           N  
ATOM    911  CA  ASP A 117     -16.648 -11.290   0.038  1.00  0.00           C  
ATOM    912  C   ASP A 117     -16.951 -12.679   0.595  1.00  0.00           C  
ATOM    913  CB  ASP A 117     -16.939 -11.251  -1.464  1.00  0.00           C  
ATOM    914  O   ASP A 117     -18.116 -13.067   0.708  1.00  0.00           O  
ATOM    915  CG  ASP A 117     -16.904  -9.845  -2.038  1.00  0.00           C  
ATOM    916  OD1 ASP A 117     -17.232  -8.882  -1.312  1.00  0.00           O  
ATOM    917  OD2 ASP A 117     -16.548  -9.700  -3.227  1.00  0.00           O  
ATOM    918  N   SER A 118     -15.928 -13.360   0.979  1.00  0.00           N  
ATOM    919  CA  SER A 118     -16.133 -14.719   1.471  1.00  0.00           C  
ATOM    920  C   SER A 118     -16.349 -14.733   2.981  1.00  0.00           C  
ATOM    921  CB  SER A 118     -14.941 -15.606   1.109  1.00  0.00           C  
ATOM    922  O   SER A 118     -15.995 -13.776   3.672  1.00  0.00           O  
ATOM    923  OG  SER A 118     -13.779 -15.196   1.808  1.00  0.00           O  
ATOM    924  N   ALA A 119     -17.215 -15.591   3.477  1.00  0.00           N  
ATOM    925  CA  ALA A 119     -17.472 -15.742   4.907  1.00  0.00           C  
ATOM    926  C   ALA A 119     -16.167 -15.787   5.697  1.00  0.00           C  
ATOM    927  CB  ALA A 119     -18.293 -17.002   5.170  1.00  0.00           C  
ATOM    928  O   ALA A 119     -16.076 -15.224   6.791  1.00  0.00           O  
ATOM    929  N   THR A 120     -15.199 -16.447   5.054  1.00  0.00           N  
ATOM    930  CA  THR A 120     -13.861 -16.498   5.634  1.00  0.00           C  
ATOM    931  C   THR A 120     -12.833 -15.903   4.677  1.00  0.00           C  
ATOM    932  CB  THR A 120     -13.461 -17.942   5.989  1.00  0.00           C  
ATOM    933  O   THR A 120     -12.583 -16.457   3.604  1.00  0.00           O  
ATOM    934  CG2 THR A 120     -12.187 -17.970   6.827  1.00  0.00           C  
ATOM    935  OG1 THR A 120     -14.522 -18.557   6.731  1.00  0.00           O  
ATOM    936  N   PRO A 121     -12.426 -14.726   4.980  1.00  0.00           N  
ATOM    937  CA  PRO A 121     -11.437 -14.129   4.078  1.00  0.00           C  
ATOM    938  C   PRO A 121     -10.237 -15.041   3.833  1.00  0.00           C  
ATOM    939  CB  PRO A 121     -11.014 -12.855   4.813  1.00  0.00           C  
ATOM    940  O   PRO A 121      -9.698 -15.626   4.776  1.00  0.00           O  
ATOM    941  CG  PRO A 121     -12.133 -12.571   5.762  1.00  0.00           C  
ATOM    942  CD  PRO A 121     -12.760 -13.875   6.164  1.00  0.00           C  
ATOM    943  N   THR A 122     -10.042 -15.406   2.541  1.00  0.00           N  
ATOM    944  CA  THR A 122      -8.934 -16.264   2.138  1.00  0.00           C  
ATOM    945  C   THR A 122      -7.971 -15.511   1.224  1.00  0.00           C  
ATOM    946  CB  THR A 122      -9.440 -17.531   1.423  1.00  0.00           C  
ATOM    947  O   THR A 122      -8.389 -14.644   0.454  1.00  0.00           O  
ATOM    948  CG2 THR A 122     -10.266 -18.401   2.365  1.00  0.00           C  
ATOM    949  OG1 THR A 122     -10.252 -17.150   0.306  1.00  0.00           O  
ATOM    950  N   PRO A 123      -6.702 -15.813   1.441  1.00  0.00           N  
ATOM    951  CA  PRO A 123      -5.714 -15.230   0.530  1.00  0.00           C  
ATOM    952  C   PRO A 123      -5.911 -15.674  -0.917  1.00  0.00           C  
ATOM    953  CB  PRO A 123      -4.381 -15.742   1.082  1.00  0.00           C  
ATOM    954  O   PRO A 123      -6.293 -16.820  -1.169  1.00  0.00           O  
ATOM    955  CG  PRO A 123      -4.678 -16.138   2.492  1.00  0.00           C  
ATOM    956  CD  PRO A 123      -6.112 -16.574   2.573  1.00  0.00           C  
ATOM    957  N   VAL A 124      -5.803 -14.770  -1.828  1.00  0.00           N  
ATOM    958  CA  VAL A 124      -5.768 -15.054  -3.259  1.00  0.00           C  
ATOM    959  C   VAL A 124      -4.443 -14.578  -3.848  1.00  0.00           C  
ATOM    960  CB  VAL A 124      -6.951 -14.388  -3.998  1.00  0.00           C  
ATOM    961  O   VAL A 124      -3.981 -13.476  -3.544  1.00  0.00           O  
ATOM    962  CG1 VAL A 124      -8.276 -15.023  -3.580  1.00  0.00           C  
ATOM    963  CG2 VAL A 124      -6.967 -12.884  -3.731  1.00  0.00           C  
ATOM    964  N   VAL A 125      -3.871 -15.479  -4.615  1.00  0.00           N  
ATOM    965  CA  VAL A 125      -2.550 -15.176  -5.158  1.00  0.00           C  
ATOM    966  C   VAL A 125      -2.550 -15.394  -6.669  1.00  0.00           C  
ATOM    967  CB  VAL A 125      -1.453 -16.038  -4.494  1.00  0.00           C  
ATOM    968  O   VAL A 125      -3.122 -16.369  -7.162  1.00  0.00           O  
ATOM    969  CG1 VAL A 125      -0.069 -15.634  -5.002  1.00  0.00           C  
ATOM    970  CG2 VAL A 125      -1.524 -15.914  -2.973  1.00  0.00           C  
ATOM    971  N   SER A 126      -2.009 -14.543  -7.410  1.00  0.00           N  
ATOM    972  CA  SER A 126      -1.887 -14.680  -8.858  1.00  0.00           C  
ATOM    973  C   SER A 126      -0.787 -15.668  -9.229  1.00  0.00           C  
ATOM    974  CB  SER A 126      -1.604 -13.323  -9.503  1.00  0.00           C  
ATOM    975  O   SER A 126      -0.046 -16.135  -8.362  1.00  0.00           O  
ATOM    976  OG  SER A 126      -0.270 -12.915  -9.250  1.00  0.00           O  
ATOM    977  N   SER A 127      -0.703 -15.905 -10.574  1.00  0.00           N  
ATOM    978  CA  SER A 127       0.497 -16.543 -11.105  1.00  0.00           C  
ATOM    979  C   SER A 127       1.697 -15.605 -11.040  1.00  0.00           C  
ATOM    980  CB  SER A 127       0.270 -16.996 -12.548  1.00  0.00           C  
ATOM    981  O   SER A 127       1.538 -14.396 -10.865  1.00  0.00           O  
ATOM    982  OG  SER A 127      -0.798 -17.925 -12.622  1.00  0.00           O  
ATOM    983  N   GLU A 128       2.875 -16.159 -11.217  1.00  0.00           N  
ATOM    984  CA  GLU A 128       4.095 -15.357 -11.190  1.00  0.00           C  
ATOM    985  C   GLU A 128       4.268 -14.570 -12.486  1.00  0.00           C  
ATOM    986  CB  GLU A 128       5.318 -16.247 -10.949  1.00  0.00           C  
ATOM    987  O   GLU A 128       3.813 -15.002 -13.546  1.00  0.00           O  
ATOM    988  CG  GLU A 128       5.311 -16.949  -9.599  1.00  0.00           C  
ATOM    989  CD  GLU A 128       6.517 -17.849  -9.384  1.00  0.00           C  
ATOM    990  OE1 GLU A 128       6.596 -18.516  -8.328  1.00  0.00           O  
ATOM    991  OE2 GLU A 128       7.391 -17.885 -10.279  1.00  0.00           O  
ATOM    992  N   SER A 129       4.891 -13.413 -12.336  1.00  0.00           N  
ATOM    993  CA  SER A 129       5.272 -12.602 -13.487  1.00  0.00           C  
ATOM    994  C   SER A 129       6.651 -11.980 -13.294  1.00  0.00           C  
ATOM    995  CB  SER A 129       4.237 -11.503 -13.734  1.00  0.00           C  
ATOM    996  O   SER A 129       7.027 -11.627 -12.175  1.00  0.00           O  
ATOM    997  OG  SER A 129       4.600 -10.713 -14.854  1.00  0.00           O  
ATOM    998  N   THR A 130       7.322 -11.926 -14.343  1.00  0.00           N  
ATOM    999  CA  THR A 130       8.579 -11.186 -14.332  1.00  0.00           C  
ATOM   1000  C   THR A 130       8.326  -9.689 -14.485  1.00  0.00           C  
ATOM   1001  CB  THR A 130       9.521 -11.667 -15.451  1.00  0.00           C  
ATOM   1002  O   THR A 130       7.487  -9.275 -15.287  1.00  0.00           O  
ATOM   1003  CG2 THR A 130      10.874 -10.968 -15.369  1.00  0.00           C  
ATOM   1004  OG1 THR A 130       9.718 -13.081 -15.326  1.00  0.00           O  
ATOM   1005  N   THR A 131       9.076  -8.917 -13.658  1.00  0.00           N  
ATOM   1006  CA  THR A 131       8.796  -7.486 -13.660  1.00  0.00           C  
ATOM   1007  C   THR A 131      10.034  -6.693 -14.069  1.00  0.00           C  
ATOM   1008  CB  THR A 131       8.311  -7.009 -12.279  1.00  0.00           C  
ATOM   1009  O   THR A 131      11.162  -7.118 -13.813  1.00  0.00           O  
ATOM   1010  CG2 THR A 131       9.403  -7.172 -11.226  1.00  0.00           C  
ATOM   1011  OG1 THR A 131       7.943  -5.626 -12.359  1.00  0.00           O  
ATOM   1012  N   PHE A 132       9.812  -5.531 -14.750  1.00  0.00           N  
ATOM   1013  CA  PHE A 132      10.855  -4.630 -15.225  1.00  0.00           C  
ATOM   1014  C   PHE A 132      10.470  -3.176 -14.977  1.00  0.00           C  
ATOM   1015  CB  PHE A 132      11.123  -4.855 -16.717  1.00  0.00           C  
ATOM   1016  O   PHE A 132       9.286  -2.835 -14.971  1.00  0.00           O  
ATOM   1017  CG  PHE A 132      11.638  -6.231 -17.040  1.00  0.00           C  
ATOM   1018  CD1 PHE A 132      13.000  -6.505 -17.006  1.00  0.00           C  
ATOM   1019  CD2 PHE A 132      10.759  -7.252 -17.379  1.00  0.00           C  
ATOM   1020  CE1 PHE A 132      13.479  -7.779 -17.305  1.00  0.00           C  
ATOM   1021  CE2 PHE A 132      11.230  -8.527 -17.679  1.00  0.00           C  
ATOM   1022  CZ  PHE A 132      12.591  -8.788 -17.642  1.00  0.00           C  
ATOM   1023  N   PRO A 133      11.502  -2.432 -14.670  1.00  0.00           N  
ATOM   1024  CA  PRO A 133      11.199  -1.011 -14.489  1.00  0.00           C  
ATOM   1025  C   PRO A 133      10.708  -0.344 -15.772  1.00  0.00           C  
ATOM   1026  CB  PRO A 133      12.538  -0.418 -14.044  1.00  0.00           C  
ATOM   1027  O   PRO A 133      11.098  -0.748 -16.870  1.00  0.00           O  
ATOM   1028  CG  PRO A 133      13.571  -1.306 -14.659  1.00  0.00           C  
ATOM   1029  CD  PRO A 133      13.034  -2.708 -14.696  1.00  0.00           C  
ATOM   1030  N   SER A 134       9.790   0.513 -15.628  1.00  0.00           N  
ATOM   1031  CA  SER A 134       9.342   1.387 -16.708  1.00  0.00           C  
ATOM   1032  C   SER A 134       9.800   2.824 -16.481  1.00  0.00           C  
ATOM   1033  CB  SER A 134       7.819   1.342 -16.837  1.00  0.00           C  
ATOM   1034  O   SER A 134       9.655   3.361 -15.381  1.00  0.00           O  
ATOM   1035  OG  SER A 134       7.378   2.197 -17.878  1.00  0.00           O  
ATOM   1036  N   GLY A 135      10.306   3.473 -17.498  1.00  0.00           N  
ATOM   1037  CA  GLY A 135      10.761   4.849 -17.379  1.00  0.00           C  
ATOM   1038  C   GLY A 135      11.860   5.027 -16.348  1.00  0.00           C  
ATOM   1039  O   GLY A 135      12.903   4.374 -16.426  1.00  0.00           O  
ATOM   1040  N   ASP A 136      11.540   5.891 -15.297  1.00  0.00           N  
ATOM   1041  CA  ASP A 136      12.537   6.274 -14.302  1.00  0.00           C  
ATOM   1042  C   ASP A 136      12.605   5.251 -13.170  1.00  0.00           C  
ATOM   1043  CB  ASP A 136      12.227   7.662 -13.738  1.00  0.00           C  
ATOM   1044  O   ASP A 136      13.311   5.458 -12.181  1.00  0.00           O  
ATOM   1045  CG  ASP A 136      10.864   7.742 -13.074  1.00  0.00           C  
ATOM   1046  OD1 ASP A 136      10.117   6.740 -13.093  1.00  0.00           O  
ATOM   1047  OD2 ASP A 136      10.534   8.817 -12.528  1.00  0.00           O  
ATOM   1048  N   GLY A 137      11.840   4.154 -13.256  1.00  0.00           N  
ATOM   1049  CA  GLY A 137      11.952   3.104 -12.256  1.00  0.00           C  
ATOM   1050  C   GLY A 137      10.943   3.240 -11.132  1.00  0.00           C  
ATOM   1051  O   GLY A 137      10.962   2.461 -10.176  1.00  0.00           O  
ATOM   1052  N   VAL A 138      10.056   4.181 -11.202  1.00  0.00           N  
ATOM   1053  CA  VAL A 138       9.014   4.379 -10.199  1.00  0.00           C  
ATOM   1054  C   VAL A 138       7.883   3.379 -10.425  1.00  0.00           C  
ATOM   1055  CB  VAL A 138       8.464   5.823 -10.230  1.00  0.00           C  
ATOM   1056  O   VAL A 138       7.349   2.810  -9.470  1.00  0.00           O  
ATOM   1057  CG1 VAL A 138       7.223   5.947  -9.348  1.00  0.00           C  
ATOM   1058  CG2 VAL A 138       9.540   6.813  -9.786  1.00  0.00           C  
ATOM   1059  N   PHE A 139       7.682   3.166 -11.679  1.00  0.00           N  
ATOM   1060  CA  PHE A 139       6.673   2.182 -12.054  1.00  0.00           C  
ATOM   1061  C   PHE A 139       7.322   0.955 -12.683  1.00  0.00           C  
ATOM   1062  CB  PHE A 139       5.658   2.794 -13.024  1.00  0.00           C  
ATOM   1063  O   PHE A 139       8.355   1.063 -13.346  1.00  0.00           O  
ATOM   1064  CG  PHE A 139       4.831   3.897 -12.421  1.00  0.00           C  
ATOM   1065  CD1 PHE A 139       3.806   3.607 -11.528  1.00  0.00           C  
ATOM   1066  CD2 PHE A 139       5.078   5.224 -12.746  1.00  0.00           C  
ATOM   1067  CE1 PHE A 139       3.038   4.626 -10.968  1.00  0.00           C  
ATOM   1068  CE2 PHE A 139       4.315   6.248 -12.191  1.00  0.00           C  
ATOM   1069  CZ  PHE A 139       3.295   5.946 -11.303  1.00  0.00           C  
ATOM   1070  N   TRP A 140       6.722  -0.143 -12.393  1.00  0.00           N  
ATOM   1071  CA  TRP A 140       7.207  -1.420 -12.905  1.00  0.00           C  
ATOM   1072  C   TRP A 140       6.107  -2.155 -13.664  1.00  0.00           C  
ATOM   1073  CB  TRP A 140       7.727  -2.296 -11.761  1.00  0.00           C  
ATOM   1074  O   TRP A 140       4.937  -2.106 -13.277  1.00  0.00           O  
ATOM   1075  CG  TRP A 140       9.029  -1.830 -11.182  1.00  0.00           C  
ATOM   1076  CD1 TRP A 140       9.256  -0.676 -10.484  1.00  0.00           C  
ATOM   1077  CD2 TRP A 140      10.287  -2.508 -11.255  1.00  0.00           C  
ATOM   1078  CE2 TRP A 140      11.234  -1.707 -10.579  1.00  0.00           C  
ATOM   1079  CE3 TRP A 140      10.706  -3.717 -11.827  1.00  0.00           C  
ATOM   1080  NE1 TRP A 140      10.579  -0.596 -10.119  1.00  0.00           N  
ATOM   1081  CH2 TRP A 140      12.959  -3.264 -11.028  1.00  0.00           C  
ATOM   1082  CZ2 TRP A 140      12.576  -2.077 -10.459  1.00  0.00           C  
ATOM   1083  CZ3 TRP A 140      12.042  -4.084 -11.707  1.00  0.00           C  
ATOM   1084  N   THR A 141       6.525  -2.753 -14.736  1.00  0.00           N  
ATOM   1085  CA  THR A 141       5.554  -3.443 -15.578  1.00  0.00           C  
ATOM   1086  C   THR A 141       5.515  -4.932 -15.250  1.00  0.00           C  
ATOM   1087  CB  THR A 141       5.874  -3.252 -17.072  1.00  0.00           C  
ATOM   1088  O   THR A 141       6.510  -5.500 -14.795  1.00  0.00           O  
ATOM   1089  CG2 THR A 141       5.901  -1.773 -17.444  1.00  0.00           C  
ATOM   1090  OG1 THR A 141       7.154  -3.829 -17.358  1.00  0.00           O  
ATOM   1091  N   HIS A 142       4.359  -5.579 -15.528  1.00  0.00           N  
ATOM   1092  CA  HIS A 142       4.120  -7.007 -15.352  1.00  0.00           C  
ATOM   1093  C   HIS A 142       2.948  -7.479 -16.206  1.00  0.00           C  
ATOM   1094  CB  HIS A 142       3.859  -7.329 -13.879  1.00  0.00           C  
ATOM   1095  O   HIS A 142       2.232  -6.663 -16.790  1.00  0.00           O  
ATOM   1096  CG  HIS A 142       2.629  -6.678 -13.331  1.00  0.00           C  
ATOM   1097  CD2 HIS A 142       2.459  -5.498 -12.689  1.00  0.00           C  
ATOM   1098  ND1 HIS A 142       1.381  -7.257 -13.414  1.00  0.00           N  
ATOM   1099  CE1 HIS A 142       0.493  -6.457 -12.847  1.00  0.00           C  
ATOM   1100  NE2 HIS A 142       1.121  -5.384 -12.398  1.00  0.00           N  
ATOM   1101  N   SER A 143       2.800  -8.846 -16.276  1.00  0.00           N  
ATOM   1102  CA  SER A 143       1.788  -9.384 -17.181  1.00  0.00           C  
ATOM   1103  C   SER A 143       0.629 -10.004 -16.408  1.00  0.00           C  
ATOM   1104  CB  SER A 143       2.404 -10.425 -18.115  1.00  0.00           C  
ATOM   1105  O   SER A 143      -0.173 -10.749 -16.974  1.00  0.00           O  
ATOM   1106  OG  SER A 143       3.402  -9.839 -18.934  1.00  0.00           O  
ATOM   1107  N   ILE A 144       0.579  -9.712 -15.084  1.00  0.00           N  
ATOM   1108  CA  ILE A 144      -0.537 -10.212 -14.288  1.00  0.00           C  
ATOM   1109  C   ILE A 144      -1.795  -9.405 -14.599  1.00  0.00           C  
ATOM   1110  CB  ILE A 144      -0.223 -10.155 -12.776  1.00  0.00           C  
ATOM   1111  O   ILE A 144      -1.798  -8.177 -14.479  1.00  0.00           O  
ATOM   1112  CG1 ILE A 144       1.009 -11.008 -12.454  1.00  0.00           C  
ATOM   1113  CG2 ILE A 144      -1.434 -10.610 -11.956  1.00  0.00           C  
ATOM   1114  CD1 ILE A 144       1.536 -10.823 -11.038  1.00  0.00           C  
ATOM   1115  N   PRO A 145      -2.876 -10.188 -15.056  1.00  0.00           N  
ATOM   1116  CA  PRO A 145      -4.122  -9.465 -15.320  1.00  0.00           C  
ATOM   1117  C   PRO A 145      -4.729  -8.855 -14.059  1.00  0.00           C  
ATOM   1118  CB  PRO A 145      -5.039 -10.545 -15.900  1.00  0.00           C  
ATOM   1119  O   PRO A 145      -4.745  -9.495 -13.005  1.00  0.00           O  
ATOM   1120  CG  PRO A 145      -4.469 -11.836 -15.406  1.00  0.00           C  
ATOM   1121  CD  PRO A 145      -3.003 -11.642 -15.148  1.00  0.00           C  
ATOM   1122  N   THR A 146      -5.083  -7.598 -14.155  1.00  0.00           N  
ATOM   1123  CA  THR A 146      -5.731  -6.910 -13.044  1.00  0.00           C  
ATOM   1124  C   THR A 146      -7.030  -6.251 -13.500  1.00  0.00           C  
ATOM   1125  CB  THR A 146      -4.803  -5.847 -12.427  1.00  0.00           C  
ATOM   1126  O   THR A 146      -7.242  -6.049 -14.698  1.00  0.00           O  
ATOM   1127  CG2 THR A 146      -3.513  -6.476 -11.912  1.00  0.00           C  
ATOM   1128  OG1 THR A 146      -4.480  -4.867 -13.422  1.00  0.00           O  
ATOM   1129  N   LYS A 147      -7.972  -6.133 -12.592  1.00  0.00           N  
ATOM   1130  CA  LYS A 147      -9.251  -5.475 -12.845  1.00  0.00           C  
ATOM   1131  C   LYS A 147      -9.358  -4.166 -12.068  1.00  0.00           C  
ATOM   1132  CB  LYS A 147     -10.412  -6.400 -12.477  1.00  0.00           C  
ATOM   1133  O   LYS A 147      -8.591  -3.928 -11.133  1.00  0.00           O  
ATOM   1134  CG  LYS A 147     -10.436  -7.705 -13.259  1.00  0.00           C  
ATOM   1135  CD  LYS A 147     -11.581  -8.604 -12.811  1.00  0.00           C  
ATOM   1136  CE  LYS A 147     -11.578  -9.930 -13.561  1.00  0.00           C  
ATOM   1137  NZ  LYS A 147     -12.677 -10.830 -13.099  1.00  0.00           N  
ATOM   1138  N   ASP A 148     -10.365  -3.428 -12.538  1.00  0.00           N  
ATOM   1139  CA  ASP A 148     -10.666  -2.196 -11.815  1.00  0.00           C  
ATOM   1140  C   ASP A 148     -10.986  -2.482 -10.350  1.00  0.00           C  
ATOM   1141  CB  ASP A 148     -11.834  -1.458 -12.474  1.00  0.00           C  
ATOM   1142  O   ASP A 148     -11.724  -3.421 -10.042  1.00  0.00           O  
ATOM   1143  CG  ASP A 148     -11.494  -0.923 -13.854  1.00  0.00           C  
ATOM   1144  OD1 ASP A 148     -10.296  -0.850 -14.202  1.00  0.00           O  
ATOM   1145  OD2 ASP A 148     -12.433  -0.567 -14.599  1.00  0.00           O  
ATOM   1146  N   GLY A 149     -10.342  -1.661  -9.510  1.00  0.00           N  
ATOM   1147  CA  GLY A 149     -10.613  -1.821  -8.090  1.00  0.00           C  
ATOM   1148  C   GLY A 149      -9.523  -2.581  -7.357  1.00  0.00           C  
ATOM   1149  O   GLY A 149      -9.570  -2.716  -6.132  1.00  0.00           O  
ATOM   1150  N   GLN A 150      -8.540  -3.042  -8.092  1.00  0.00           N  
ATOM   1151  CA  GLN A 150      -7.505  -3.847  -7.452  1.00  0.00           C  
ATOM   1152  C   GLN A 150      -6.286  -2.998  -7.102  1.00  0.00           C  
ATOM   1153  CB  GLN A 150      -7.093  -5.010  -8.355  1.00  0.00           C  
ATOM   1154  O   GLN A 150      -5.248  -3.529  -6.701  1.00  0.00           O  
ATOM   1155  CG  GLN A 150      -8.168  -6.077  -8.514  1.00  0.00           C  
ATOM   1156  CD  GLN A 150      -7.743  -7.207  -9.432  1.00  0.00           C  
ATOM   1157  NE2 GLN A 150      -8.066  -8.437  -9.048  1.00  0.00           N  
ATOM   1158  OE1 GLN A 150      -7.131  -6.976 -10.480  1.00  0.00           O  
ATOM   1159  N   CYS A 151      -6.422  -1.699  -7.339  1.00  0.00           N  
ATOM   1160  CA  CYS A 151      -5.342  -0.808  -6.932  1.00  0.00           C  
ATOM   1161  C   CYS A 151      -5.025  -0.976  -5.451  1.00  0.00           C  
ATOM   1162  CB  CYS A 151      -5.709   0.647  -7.222  1.00  0.00           C  
ATOM   1163  O   CYS A 151      -5.928  -1.181  -4.638  1.00  0.00           O  
ATOM   1164  SG  CYS A 151      -5.785   1.041  -8.983  1.00  0.00           S  
ATOM   1165  N   GLY A 152      -3.743  -0.927  -5.197  1.00  0.00           N  
ATOM   1166  CA  GLY A 152      -3.329  -0.995  -3.805  1.00  0.00           C  
ATOM   1167  C   GLY A 152      -2.946  -2.396  -3.364  1.00  0.00           C  
ATOM   1168  O   GLY A 152      -2.396  -2.581  -2.276  1.00  0.00           O  
ATOM   1169  N   LEU A 153      -3.233  -3.408  -4.243  1.00  0.00           N  
ATOM   1170  CA  LEU A 153      -2.795  -4.757  -3.898  1.00  0.00           C  
ATOM   1171  C   LEU A 153      -1.277  -4.875  -3.992  1.00  0.00           C  
ATOM   1172  CB  LEU A 153      -3.457  -5.787  -4.817  1.00  0.00           C  
ATOM   1173  O   LEU A 153      -0.661  -4.317  -4.902  1.00  0.00           O  
ATOM   1174  CG  LEU A 153      -4.956  -6.011  -4.616  1.00  0.00           C  
ATOM   1175  CD1 LEU A 153      -5.496  -6.966  -5.675  1.00  0.00           C  
ATOM   1176  CD2 LEU A 153      -5.233  -6.547  -3.215  1.00  0.00           C  
ATOM   1177  N   PRO A 154      -0.714  -5.663  -3.082  1.00  0.00           N  
ATOM   1178  CA  PRO A 154       0.748  -5.718  -3.005  1.00  0.00           C  
ATOM   1179  C   PRO A 154       1.355  -6.702  -4.003  1.00  0.00           C  
ATOM   1180  CB  PRO A 154       1.008  -6.170  -1.566  1.00  0.00           C  
ATOM   1181  O   PRO A 154       0.779  -7.764  -4.256  1.00  0.00           O  
ATOM   1182  CG  PRO A 154      -0.184  -6.995  -1.203  1.00  0.00           C  
ATOM   1183  CD  PRO A 154      -1.398  -6.387  -1.844  1.00  0.00           C  
ATOM   1184  N   TYR A 155       2.437  -6.314  -4.536  1.00  0.00           N  
ATOM   1185  CA  TYR A 155       3.324  -7.210  -5.269  1.00  0.00           C  
ATOM   1186  C   TYR A 155       4.448  -7.718  -4.373  1.00  0.00           C  
ATOM   1187  CB  TYR A 155       3.913  -6.501  -6.493  1.00  0.00           C  
ATOM   1188  O   TYR A 155       5.128  -6.930  -3.712  1.00  0.00           O  
ATOM   1189  CG  TYR A 155       2.953  -6.394  -7.653  1.00  0.00           C  
ATOM   1190  CD1 TYR A 155       2.907  -7.379  -8.636  1.00  0.00           C  
ATOM   1191  CD2 TYR A 155       2.092  -5.308  -7.768  1.00  0.00           C  
ATOM   1192  CE1 TYR A 155       2.026  -7.284  -9.708  1.00  0.00           C  
ATOM   1193  CE2 TYR A 155       1.207  -5.203  -8.835  1.00  0.00           C  
ATOM   1194  OH  TYR A 155       0.306  -6.096 -10.858  1.00  0.00           O  
ATOM   1195  CZ  TYR A 155       1.180  -6.195  -9.799  1.00  0.00           C  
ATOM   1196  N   VAL A 156       4.622  -9.049  -4.413  1.00  0.00           N  
ATOM   1197  CA  VAL A 156       5.548  -9.704  -3.495  1.00  0.00           C  
ATOM   1198  C   VAL A 156       6.586 -10.497  -4.286  1.00  0.00           C  
ATOM   1199  CB  VAL A 156       4.807 -10.633  -2.507  1.00  0.00           C  
ATOM   1200  O   VAL A 156       6.244 -11.206  -5.234  1.00  0.00           O  
ATOM   1201  CG1 VAL A 156       5.796 -11.325  -1.571  1.00  0.00           C  
ATOM   1202  CG2 VAL A 156       3.773  -9.843  -1.707  1.00  0.00           C  
ATOM   1203  N   SER A 157       7.834 -10.343  -3.885  1.00  0.00           N  
ATOM   1204  CA  SER A 157       8.906 -11.123  -4.496  1.00  0.00           C  
ATOM   1205  C   SER A 157       8.803 -12.596  -4.116  1.00  0.00           C  
ATOM   1206  CB  SER A 157      10.271 -10.575  -4.080  1.00  0.00           C  
ATOM   1207  O   SER A 157       8.657 -12.931  -2.939  1.00  0.00           O  
ATOM   1208  OG  SER A 157      11.313 -11.425  -4.529  1.00  0.00           O  
ATOM   1209  N   THR A 158       8.919 -13.426  -5.121  1.00  0.00           N  
ATOM   1210  CA  THR A 158       8.843 -14.859  -4.859  1.00  0.00           C  
ATOM   1211  C   THR A 158      10.160 -15.376  -4.290  1.00  0.00           C  
ATOM   1212  CB  THR A 158       8.490 -15.643  -6.137  1.00  0.00           C  
ATOM   1213  O   THR A 158      10.223 -16.493  -3.771  1.00  0.00           O  
ATOM   1214  CG2 THR A 158       7.135 -15.213  -6.690  1.00  0.00           C  
ATOM   1215  OG1 THR A 158       9.496 -15.404  -7.130  1.00  0.00           O  
ATOM   1216  N   GLU A 159      11.160 -14.551  -4.350  1.00  0.00           N  
ATOM   1217  CA  GLU A 159      12.485 -14.951  -3.887  1.00  0.00           C  
ATOM   1218  C   GLU A 159      12.602 -14.823  -2.371  1.00  0.00           C  
ATOM   1219  CB  GLU A 159      13.569 -14.114  -4.571  1.00  0.00           C  
ATOM   1220  O   GLU A 159      13.114 -15.725  -1.704  1.00  0.00           O  
ATOM   1221  CG  GLU A 159      14.987 -14.567  -4.254  1.00  0.00           C  
ATOM   1222  CD  GLU A 159      16.049 -13.793  -5.019  1.00  0.00           C  
ATOM   1223  OE1 GLU A 159      17.253 -13.955  -4.718  1.00  0.00           O  
ATOM   1224  OE2 GLU A 159      15.673 -13.018  -5.927  1.00  0.00           O  
ATOM   1225  N   ASP A 160      12.048 -13.705  -1.848  1.00  0.00           N  
ATOM   1226  CA  ASP A 160      12.303 -13.482  -0.428  1.00  0.00           C  
ATOM   1227  C   ASP A 160      11.017 -13.118   0.310  1.00  0.00           C  
ATOM   1228  CB  ASP A 160      13.349 -12.382  -0.237  1.00  0.00           C  
ATOM   1229  O   ASP A 160      11.039 -12.857   1.514  1.00  0.00           O  
ATOM   1230  CG  ASP A 160      12.992 -11.093  -0.956  1.00  0.00           C  
ATOM   1231  OD1 ASP A 160      11.841 -10.954  -1.424  1.00  0.00           O  
ATOM   1232  OD2 ASP A 160      13.870 -10.209  -1.057  1.00  0.00           O  
ATOM   1233  N   GLY A 161       9.916 -12.940  -0.371  1.00  0.00           N  
ATOM   1234  CA  GLY A 161       8.645 -12.656   0.277  1.00  0.00           C  
ATOM   1235  C   GLY A 161       8.468 -11.190   0.627  1.00  0.00           C  
ATOM   1236  O   GLY A 161       7.536 -10.827   1.347  1.00  0.00           O  
ATOM   1237  N   ALA A 162       9.372 -10.327   0.127  1.00  0.00           N  
ATOM   1238  CA  ALA A 162       9.313  -8.894   0.402  1.00  0.00           C  
ATOM   1239  C   ALA A 162       8.264  -8.211  -0.471  1.00  0.00           C  
ATOM   1240  CB  ALA A 162      10.682  -8.254   0.183  1.00  0.00           C  
ATOM   1241  O   ALA A 162       8.073  -8.585  -1.630  1.00  0.00           O  
ATOM   1242  N   VAL A 163       7.550  -7.252   0.165  1.00  0.00           N  
ATOM   1243  CA  VAL A 163       6.664  -6.400  -0.621  1.00  0.00           C  
ATOM   1244  C   VAL A 163       7.491  -5.419  -1.450  1.00  0.00           C  
ATOM   1245  CB  VAL A 163       5.669  -5.631   0.278  1.00  0.00           C  
ATOM   1246  O   VAL A 163       8.239  -4.608  -0.899  1.00  0.00           O  
ATOM   1247  CG1 VAL A 163       4.778  -4.717  -0.561  1.00  0.00           C  
ATOM   1248  CG2 VAL A 163       4.823  -6.608   1.092  1.00  0.00           C  
ATOM   1249  N   VAL A 164       7.285  -5.428  -2.782  1.00  0.00           N  
ATOM   1250  CA  VAL A 164       8.172  -4.638  -3.629  1.00  0.00           C  
ATOM   1251  C   VAL A 164       7.381  -3.522  -4.306  1.00  0.00           C  
ATOM   1252  CB  VAL A 164       8.873  -5.515  -4.691  1.00  0.00           C  
ATOM   1253  O   VAL A 164       7.962  -2.627  -4.925  1.00  0.00           O  
ATOM   1254  CG1 VAL A 164       9.836  -6.499  -4.030  1.00  0.00           C  
ATOM   1255  CG2 VAL A 164       7.839  -6.260  -5.534  1.00  0.00           C  
ATOM   1256  N   GLY A 165       6.046  -3.577  -4.167  1.00  0.00           N  
ATOM   1257  CA  GLY A 165       5.241  -2.527  -4.772  1.00  0.00           C  
ATOM   1258  C   GLY A 165       3.750  -2.734  -4.583  1.00  0.00           C  
ATOM   1259  O   GLY A 165       3.326  -3.736  -4.004  1.00  0.00           O  
ATOM   1260  N   LEU A 166       3.021  -1.702  -4.975  1.00  0.00           N  
ATOM   1261  CA  LEU A 166       1.563  -1.748  -4.960  1.00  0.00           C  
ATOM   1262  C   LEU A 166       0.997  -1.499  -6.353  1.00  0.00           C  
ATOM   1263  CB  LEU A 166       1.004  -0.716  -3.977  1.00  0.00           C  
ATOM   1264  O   LEU A 166       1.473  -0.617  -7.073  1.00  0.00           O  
ATOM   1265  CG  LEU A 166       1.494  -0.822  -2.531  1.00  0.00           C  
ATOM   1266  CD1 LEU A 166       0.764   0.186  -1.650  1.00  0.00           C  
ATOM   1267  CD2 LEU A 166       1.302  -2.240  -2.004  1.00  0.00           C  
ATOM   1268  N   HIS A 167      -0.038  -2.411  -6.648  1.00  0.00           N  
ATOM   1269  CA  HIS A 167      -0.686  -2.201  -7.938  1.00  0.00           C  
ATOM   1270  C   HIS A 167      -1.159  -0.759  -8.088  1.00  0.00           C  
ATOM   1271  CB  HIS A 167      -1.864  -3.161  -8.108  1.00  0.00           C  
ATOM   1272  O   HIS A 167      -1.792  -0.211  -7.183  1.00  0.00           O  
ATOM   1273  CG  HIS A 167      -2.637  -2.944  -9.370  1.00  0.00           C  
ATOM   1274  CD2 HIS A 167      -3.905  -2.516  -9.574  1.00  0.00           C  
ATOM   1275  ND1 HIS A 167      -2.103  -3.180 -10.619  1.00  0.00           N  
ATOM   1276  CE1 HIS A 167      -3.013  -2.905 -11.538  1.00  0.00           C  
ATOM   1277  NE2 HIS A 167      -4.115  -2.500 -10.931  1.00  0.00           N  
ATOM   1278  N   SER A 168      -0.952  -0.077  -9.272  1.00  0.00           N  
ATOM   1279  CA  SER A 168      -1.266   1.334  -9.472  1.00  0.00           C  
ATOM   1280  C   SER A 168      -2.144   1.536 -10.703  1.00  0.00           C  
ATOM   1281  CB  SER A 168       0.017   2.154  -9.611  1.00  0.00           C  
ATOM   1282  O   SER A 168      -3.215   2.140 -10.615  1.00  0.00           O  
ATOM   1283  OG  SER A 168      -0.267   3.542  -9.575  1.00  0.00           O  
ATOM   1284  N   ALA A 169      -1.702   1.016 -11.757  1.00  0.00           N  
ATOM   1285  CA  ALA A 169      -2.373   1.422 -12.989  1.00  0.00           C  
ATOM   1286  C   ALA A 169      -2.182   0.379 -14.087  1.00  0.00           C  
ATOM   1287  CB  ALA A 169      -1.854   2.781 -13.455  1.00  0.00           C  
ATOM   1288  O   ALA A 169      -1.501  -0.628 -13.883  1.00  0.00           O  
ATOM   1289  N   SER A 170      -2.957   0.618 -15.152  1.00  0.00           N  
ATOM   1290  CA  SER A 170      -2.783  -0.110 -16.404  1.00  0.00           C  
ATOM   1291  C   SER A 170      -2.652   0.845 -17.586  1.00  0.00           C  
ATOM   1292  CB  SER A 170      -3.956  -1.064 -16.637  1.00  0.00           C  
ATOM   1293  O   SER A 170      -2.928   2.040 -17.459  1.00  0.00           O  
ATOM   1294  OG  SER A 170      -5.169  -0.345 -16.774  1.00  0.00           O  
ATOM   1295  N   ASN A 171      -2.001   0.356 -18.633  1.00  0.00           N  
ATOM   1296  CA  ASN A 171      -1.993   1.181 -19.836  1.00  0.00           C  
ATOM   1297  C   ASN A 171      -3.350   1.167 -20.535  1.00  0.00           C  
ATOM   1298  CB  ASN A 171      -0.896   0.719 -20.797  1.00  0.00           C  
ATOM   1299  O   ASN A 171      -4.262   0.453 -20.115  1.00  0.00           O  
ATOM   1300  CG  ASN A 171      -1.160  -0.663 -21.363  1.00  0.00           C  
ATOM   1301  ND2 ASN A 171      -0.277  -1.122 -22.242  1.00  0.00           N  
ATOM   1302  OD1 ASN A 171      -2.149  -1.312 -21.014  1.00  0.00           O  
ATOM   1303  N   PHE A 172      -3.529   2.028 -21.556  1.00  0.00           N  
ATOM   1304  CA  PHE A 172      -4.811   2.245 -22.216  1.00  0.00           C  
ATOM   1305  C   PHE A 172      -5.276   0.979 -22.925  1.00  0.00           C  
ATOM   1306  CB  PHE A 172      -4.714   3.401 -23.216  1.00  0.00           C  
ATOM   1307  O   PHE A 172      -6.479   0.738 -23.051  1.00  0.00           O  
ATOM   1308  CG  PHE A 172      -4.747   4.763 -22.575  1.00  0.00           C  
ATOM   1309  CD1 PHE A 172      -5.946   5.313 -22.141  1.00  0.00           C  
ATOM   1310  CD2 PHE A 172      -3.577   5.492 -22.407  1.00  0.00           C  
ATOM   1311  CE1 PHE A 172      -5.980   6.573 -21.548  1.00  0.00           C  
ATOM   1312  CE2 PHE A 172      -3.602   6.752 -21.815  1.00  0.00           C  
ATOM   1313  CZ  PHE A 172      -4.805   7.291 -21.387  1.00  0.00           C  
ATOM   1314  N   ASP A 173      -4.283   0.167 -23.373  1.00  0.00           N  
ATOM   1315  CA  ASP A 173      -4.637  -1.052 -24.094  1.00  0.00           C  
ATOM   1316  C   ASP A 173      -4.754  -2.240 -23.141  1.00  0.00           C  
ATOM   1317  CB  ASP A 173      -3.603  -1.351 -25.182  1.00  0.00           C  
ATOM   1318  O   ASP A 173      -4.950  -3.376 -23.578  1.00  0.00           O  
ATOM   1319  CG  ASP A 173      -3.515  -0.258 -26.233  1.00  0.00           C  
ATOM   1320  OD1 ASP A 173      -4.540   0.399 -26.517  1.00  0.00           O  
ATOM   1321  OD2 ASP A 173      -2.412  -0.055 -26.785  1.00  0.00           O  
ATOM   1322  N   ASN A 174      -4.626  -1.884 -21.827  1.00  0.00           N  
ATOM   1323  CA  ASN A 174      -4.679  -2.878 -20.761  1.00  0.00           C  
ATOM   1324  C   ASN A 174      -3.749  -4.054 -21.044  1.00  0.00           C  
ATOM   1325  CB  ASN A 174      -6.113  -3.371 -20.557  1.00  0.00           C  
ATOM   1326  O   ASN A 174      -4.077  -5.199 -20.729  1.00  0.00           O  
ATOM   1327  CG  ASN A 174      -6.396  -3.767 -19.122  1.00  0.00           C  
ATOM   1328  ND2 ASN A 174      -7.349  -4.673 -18.933  1.00  0.00           N  
ATOM   1329  OD1 ASN A 174      -5.765  -3.262 -18.189  1.00  0.00           O  
ATOM   1330  N   THR A 175      -2.741  -3.782 -21.845  1.00  0.00           N  
ATOM   1331  CA  THR A 175      -1.800  -4.848 -22.170  1.00  0.00           C  
ATOM   1332  C   THR A 175      -0.712  -4.952 -21.105  1.00  0.00           C  
ATOM   1333  CB  THR A 175      -1.153  -4.621 -23.549  1.00  0.00           C  
ATOM   1334  O   THR A 175      -0.091  -6.005 -20.945  1.00  0.00           O  
ATOM   1335  CG2 THR A 175      -2.187  -4.717 -24.665  1.00  0.00           C  
ATOM   1336  OG1 THR A 175      -0.552  -3.320 -23.580  1.00  0.00           O  
ATOM   1337  N   ASN A 176      -0.507  -3.798 -20.479  1.00  0.00           N  
ATOM   1338  CA  ASN A 176       0.496  -3.781 -19.420  1.00  0.00           C  
ATOM   1339  C   ASN A 176      -0.042  -3.127 -18.150  1.00  0.00           C  
ATOM   1340  CB  ASN A 176       1.762  -3.063 -19.891  1.00  0.00           C  
ATOM   1341  O   ASN A 176      -0.747  -2.119 -18.216  1.00  0.00           O  
ATOM   1342  CG  ASN A 176       2.481  -3.812 -20.996  1.00  0.00           C  
ATOM   1343  ND2 ASN A 176       2.980  -3.078 -21.983  1.00  0.00           N  
ATOM   1344  OD1 ASN A 176       2.587  -5.041 -20.962  1.00  0.00           O  
ATOM   1345  N   ASN A 177       0.233  -3.911 -17.125  1.00  0.00           N  
ATOM   1346  CA  ASN A 177      -0.110  -3.362 -15.818  1.00  0.00           C  
ATOM   1347  C   ASN A 177       1.121  -2.827 -15.093  1.00  0.00           C  
ATOM   1348  CB  ASN A 177      -0.815  -4.415 -14.961  1.00  0.00           C  
ATOM   1349  O   ASN A 177       2.249  -3.208 -15.413  1.00  0.00           O  
ATOM   1350  CG  ASN A 177      -2.181  -4.789 -15.502  1.00  0.00           C  
ATOM   1351  ND2 ASN A 177      -2.373  -6.070 -15.794  1.00  0.00           N  
ATOM   1352  OD1 ASN A 177      -3.056  -3.934 -15.658  1.00  0.00           O  
ATOM   1353  N   TYR A 178       0.806  -1.834 -14.246  1.00  0.00           N  
ATOM   1354  CA  TYR A 178       1.910  -1.182 -13.552  1.00  0.00           C  
ATOM   1355  C   TYR A 178       1.701  -1.213 -12.043  1.00  0.00           C  
ATOM   1356  CB  TYR A 178       2.065   0.266 -14.027  1.00  0.00           C  
ATOM   1357  O   TYR A 178       0.564  -1.161 -11.566  1.00  0.00           O  
ATOM   1358  CG  TYR A 178       2.321   0.394 -15.509  1.00  0.00           C  
ATOM   1359  CD1 TYR A 178       3.620   0.426 -16.011  1.00  0.00           C  
ATOM   1360  CD2 TYR A 178       1.266   0.483 -16.411  1.00  0.00           C  
ATOM   1361  CE1 TYR A 178       3.862   0.546 -17.375  1.00  0.00           C  
ATOM   1362  CE2 TYR A 178       1.495   0.603 -17.777  1.00  0.00           C  
ATOM   1363  OH  TYR A 178       3.028   0.752 -19.601  1.00  0.00           O  
ATOM   1364  CZ  TYR A 178       2.795   0.633 -18.249  1.00  0.00           C  
ATOM   1365  N   PHE A 179       2.782  -1.423 -11.362  1.00  0.00           N  
ATOM   1366  CA  PHE A 179       2.737  -1.154  -9.930  1.00  0.00           C  
ATOM   1367  C   PHE A 179       3.785  -0.120  -9.539  1.00  0.00           C  
ATOM   1368  CB  PHE A 179       2.950  -2.445  -9.133  1.00  0.00           C  
ATOM   1369  O   PHE A 179       4.764   0.082 -10.260  1.00  0.00           O  
ATOM   1370  CG  PHE A 179       4.330  -3.028  -9.280  1.00  0.00           C  
ATOM   1371  CD1 PHE A 179       4.578  -4.036 -10.204  1.00  0.00           C  
ATOM   1372  CD2 PHE A 179       5.378  -2.569  -8.494  1.00  0.00           C  
ATOM   1373  CE1 PHE A 179       5.854  -4.577 -10.343  1.00  0.00           C  
ATOM   1374  CE2 PHE A 179       6.656  -3.105  -8.627  1.00  0.00           C  
ATOM   1375  CZ  PHE A 179       6.891  -4.110  -9.551  1.00  0.00           C  
ATOM   1376  N   THR A 180       3.474   0.637  -8.533  1.00  0.00           N  
ATOM   1377  CA  THR A 180       4.403   1.612  -7.974  1.00  0.00           C  
ATOM   1378  C   THR A 180       5.427   0.928  -7.071  1.00  0.00           C  
ATOM   1379  CB  THR A 180       3.659   2.700  -7.178  1.00  0.00           C  
ATOM   1380  O   THR A 180       5.059   0.235  -6.120  1.00  0.00           O  
ATOM   1381  CG2 THR A 180       4.619   3.784  -6.699  1.00  0.00           C  
ATOM   1382  OG1 THR A 180       2.661   3.297  -8.014  1.00  0.00           O  
ATOM   1383  N   ALA A 181       6.659   1.121  -7.325  1.00  0.00           N  
ATOM   1384  CA  ALA A 181       7.748   0.478  -6.595  1.00  0.00           C  
ATOM   1385  C   ALA A 181       7.885   1.059  -5.191  1.00  0.00           C  
ATOM   1386  CB  ALA A 181       9.061   0.625  -7.359  1.00  0.00           C  
ATOM   1387  O   ALA A 181       7.703   2.262  -4.990  1.00  0.00           O  
ATOM   1388  N   ILE A 182       8.136   0.208  -4.246  1.00  0.00           N  
ATOM   1389  CA  ILE A 182       8.559   0.654  -2.923  1.00  0.00           C  
ATOM   1390  C   ILE A 182       9.913   1.354  -3.023  1.00  0.00           C  
ATOM   1391  CB  ILE A 182       8.638  -0.526  -1.928  1.00  0.00           C  
ATOM   1392  O   ILE A 182      10.845   0.831  -3.639  1.00  0.00           O  
ATOM   1393  CG1 ILE A 182       7.263  -1.182  -1.767  1.00  0.00           C  
ATOM   1394  CG2 ILE A 182       9.182  -0.055  -0.575  1.00  0.00           C  
ATOM   1395  CD1 ILE A 182       6.192  -0.250  -1.217  1.00  0.00           C  
ATOM   1396  N   PRO A 183      10.021   2.596  -2.463  1.00  0.00           N  
ATOM   1397  CA  PRO A 183      11.304   3.299  -2.540  1.00  0.00           C  
ATOM   1398  C   PRO A 183      12.366   2.691  -1.627  1.00  0.00           C  
ATOM   1399  CB  PRO A 183      10.954   4.722  -2.099  1.00  0.00           C  
ATOM   1400  O   PRO A 183      12.041   1.900  -0.738  1.00  0.00           O  
ATOM   1401  CG  PRO A 183       9.800   4.558  -1.163  1.00  0.00           C  
ATOM   1402  CD  PRO A 183       8.956   3.412  -1.642  1.00  0.00           C  
ATOM   1403  N   PRO A 184      13.631   3.146  -1.925  1.00  0.00           N  
ATOM   1404  CA  PRO A 184      14.681   2.691  -1.010  1.00  0.00           C  
ATOM   1405  C   PRO A 184      14.486   3.207   0.414  1.00  0.00           C  
ATOM   1406  CB  PRO A 184      15.959   3.264  -1.628  1.00  0.00           C  
ATOM   1407  O   PRO A 184      13.923   4.286   0.612  1.00  0.00           O  
ATOM   1408  CG  PRO A 184      15.499   4.419  -2.456  1.00  0.00           C  
ATOM   1409  CD  PRO A 184      14.102   4.140  -2.930  1.00  0.00           C  
ATOM   1410  N   ASP A 185      14.769   2.447   1.437  1.00  0.00           N  
ATOM   1411  CA  ASP A 185      14.785   2.825   2.847  1.00  0.00           C  
ATOM   1412  C   ASP A 185      13.368   3.046   3.373  1.00  0.00           C  
ATOM   1413  CB  ASP A 185      15.626   4.086   3.056  1.00  0.00           C  
ATOM   1414  O   ASP A 185      13.152   3.873   4.261  1.00  0.00           O  
ATOM   1415  CG  ASP A 185      17.099   3.873   2.755  1.00  0.00           C  
ATOM   1416  OD1 ASP A 185      17.638   2.793   3.078  1.00  0.00           O  
ATOM   1417  OD2 ASP A 185      17.727   4.796   2.192  1.00  0.00           O  
ATOM   1418  N   PHE A 186      12.409   2.482   2.672  1.00  0.00           N  
ATOM   1419  CA  PHE A 186      11.007   2.632   3.043  1.00  0.00           C  
ATOM   1420  C   PHE A 186      10.757   2.094   4.446  1.00  0.00           C  
ATOM   1421  CB  PHE A 186      10.103   1.913   2.036  1.00  0.00           C  
ATOM   1422  O   PHE A 186      10.004   2.688   5.220  1.00  0.00           O  
ATOM   1423  CG  PHE A 186       8.643   2.244   2.187  1.00  0.00           C  
ATOM   1424  CD1 PHE A 186       7.718   1.252   2.491  1.00  0.00           C  
ATOM   1425  CD2 PHE A 186       8.194   3.548   2.024  1.00  0.00           C  
ATOM   1426  CE1 PHE A 186       6.366   1.556   2.631  1.00  0.00           C  
ATOM   1427  CE2 PHE A 186       6.844   3.859   2.163  1.00  0.00           C  
ATOM   1428  CZ  PHE A 186       5.932   2.862   2.465  1.00  0.00           C  
ATOM   1429  N   GLN A 187      11.354   1.030   4.734  1.00  0.00           N  
ATOM   1430  CA  GLN A 187      11.194   0.436   6.057  1.00  0.00           C  
ATOM   1431  C   GLN A 187      11.616   1.411   7.153  1.00  0.00           C  
ATOM   1432  CB  GLN A 187      12.002  -0.859   6.167  1.00  0.00           C  
ATOM   1433  O   GLN A 187      10.947   1.524   8.182  1.00  0.00           O  
ATOM   1434  CG  GLN A 187      11.756  -1.630   7.456  1.00  0.00           C  
ATOM   1435  CD  GLN A 187      10.415  -2.340   7.469  1.00  0.00           C  
ATOM   1436  NE2 GLN A 187       9.785  -2.397   8.637  1.00  0.00           N  
ATOM   1437  OE1 GLN A 187       9.948  -2.831   6.436  1.00  0.00           O  
ATOM   1438  N   ARG A 188      12.714   2.056   6.950  1.00  0.00           N  
ATOM   1439  CA  ARG A 188      13.229   3.044   7.892  1.00  0.00           C  
ATOM   1440  C   ARG A 188      12.249   4.201   8.061  1.00  0.00           C  
ATOM   1441  CB  ARG A 188      14.588   3.572   7.430  1.00  0.00           C  
ATOM   1442  O   ARG A 188      12.056   4.700   9.172  1.00  0.00           O  
ATOM   1443  CG  ARG A 188      15.275   4.476   8.441  1.00  0.00           C  
ATOM   1444  CD  ARG A 188      16.653   4.913   7.964  1.00  0.00           C  
ATOM   1445  NE  ARG A 188      17.059   6.176   8.573  1.00  0.00           N  
ATOM   1446  NH1 ARG A 188      19.008   6.378   7.349  1.00  0.00           N  
ATOM   1447  NH2 ARG A 188      18.442   7.983   8.884  1.00  0.00           N  
ATOM   1448  CZ  ARG A 188      18.169   6.843   8.267  1.00  0.00           C  
ATOM   1449  N   LEU A 189      11.667   4.625   6.930  1.00  0.00           N  
ATOM   1450  CA  LEU A 189      10.661   5.681   6.973  1.00  0.00           C  
ATOM   1451  C   LEU A 189       9.521   5.308   7.915  1.00  0.00           C  
ATOM   1452  CB  LEU A 189      10.112   5.956   5.571  1.00  0.00           C  
ATOM   1453  O   LEU A 189       9.032   6.152   8.669  1.00  0.00           O  
ATOM   1454  CG  LEU A 189       8.936   6.930   5.483  1.00  0.00           C  
ATOM   1455  CD1 LEU A 189       9.413   8.360   5.713  1.00  0.00           C  
ATOM   1456  CD2 LEU A 189       8.237   6.804   4.133  1.00  0.00           C  
ATOM   1457  N   LEU A 190       9.168   4.046   7.968  1.00  0.00           N  
ATOM   1458  CA  LEU A 190       8.021   3.594   8.748  1.00  0.00           C  
ATOM   1459  C   LEU A 190       8.371   3.511  10.230  1.00  0.00           C  
ATOM   1460  CB  LEU A 190       7.538   2.230   8.249  1.00  0.00           C  
ATOM   1461  O   LEU A 190       7.494   3.638  11.087  1.00  0.00           O  
ATOM   1462  CG  LEU A 190       6.968   2.190   6.830  1.00  0.00           C  
ATOM   1463  CD1 LEU A 190       6.602   0.760   6.446  1.00  0.00           C  
ATOM   1464  CD2 LEU A 190       5.756   3.108   6.714  1.00  0.00           C  
ATOM   1465  N   THR A 191       9.612   3.379  10.541  1.00  0.00           N  
ATOM   1466  CA  THR A 191       9.978   3.095  11.924  1.00  0.00           C  
ATOM   1467  C   THR A 191      10.637   4.310  12.570  1.00  0.00           C  
ATOM   1468  CB  THR A 191      10.926   1.884  12.013  1.00  0.00           C  
ATOM   1469  O   THR A 191      10.703   4.408  13.797  1.00  0.00           O  
ATOM   1470  CG2 THR A 191      10.232   0.607  11.553  1.00  0.00           C  
ATOM   1471  OG1 THR A 191      12.070   2.119  11.183  1.00  0.00           O  
ATOM   1472  N   ASP A 192      11.109   5.242  11.758  1.00  0.00           N  
ATOM   1473  CA  ASP A 192      11.816   6.409  12.275  1.00  0.00           C  
ATOM   1474  C   ASP A 192      10.946   7.661  12.189  1.00  0.00           C  
ATOM   1475  CB  ASP A 192      13.125   6.625  11.514  1.00  0.00           C  
ATOM   1476  O   ASP A 192      10.785   8.238  11.112  1.00  0.00           O  
ATOM   1477  CG  ASP A 192      13.993   7.712  12.123  1.00  0.00           C  
ATOM   1478  OD1 ASP A 192      13.515   8.448  13.013  1.00  0.00           O  
ATOM   1479  OD2 ASP A 192      15.166   7.836  11.707  1.00  0.00           O  
ATOM   1480  N   PRO A 193      10.448   8.103  13.290  1.00  0.00           N  
ATOM   1481  CA  PRO A 193       9.569   9.275  13.316  1.00  0.00           C  
ATOM   1482  C   PRO A 193      10.234  10.524  12.742  1.00  0.00           C  
ATOM   1483  CB  PRO A 193       9.264   9.454  14.805  1.00  0.00           C  
ATOM   1484  O   PRO A 193       9.548  11.416  12.236  1.00  0.00           O  
ATOM   1485  CG  PRO A 193       9.447   8.095  15.399  1.00  0.00           C  
ATOM   1486  CD  PRO A 193      10.537   7.388  14.644  1.00  0.00           C  
ATOM   1487  N   ALA A 194      11.554  10.597  12.797  1.00  0.00           N  
ATOM   1488  CA  ALA A 194      12.299  11.760  12.322  1.00  0.00           C  
ATOM   1489  C   ALA A 194      12.180  11.907  10.808  1.00  0.00           C  
ATOM   1490  CB  ALA A 194      13.766  11.655  12.731  1.00  0.00           C  
ATOM   1491  O   ALA A 194      12.359  13.001  10.268  1.00  0.00           O  
ATOM   1492  N   LEU A 195      11.836  10.832  10.094  1.00  0.00           N  
ATOM   1493  CA  LEU A 195      11.771  10.852   8.637  1.00  0.00           C  
ATOM   1494  C   LEU A 195      10.343  11.094   8.159  1.00  0.00           C  
ATOM   1495  CB  LEU A 195      12.299   9.537   8.058  1.00  0.00           C  
ATOM   1496  O   LEU A 195      10.111  11.316   6.969  1.00  0.00           O  
ATOM   1497  CG  LEU A 195      13.782   9.242   8.289  1.00  0.00           C  
ATOM   1498  CD1 LEU A 195      14.144   7.871   7.727  1.00  0.00           C  
ATOM   1499  CD2 LEU A 195      14.648  10.328   7.660  1.00  0.00           C  
ATOM   1500  N   GLN A 196       9.433  11.136   9.094  1.00  0.00           N  
ATOM   1501  CA  GLN A 196       8.024  11.236   8.729  1.00  0.00           C  
ATOM   1502  C   GLN A 196       7.563  12.690   8.705  1.00  0.00           C  
ATOM   1503  CB  GLN A 196       7.159  10.427   9.697  1.00  0.00           C  
ATOM   1504  O   GLN A 196       7.763  13.426   9.674  1.00  0.00           O  
ATOM   1505  CG  GLN A 196       7.496   8.942   9.729  1.00  0.00           C  
ATOM   1506  CD  GLN A 196       6.918   8.234  10.940  1.00  0.00           C  
ATOM   1507  NE2 GLN A 196       7.090   6.918  10.996  1.00  0.00           N  
ATOM   1508  OE1 GLN A 196       6.322   8.866  11.818  1.00  0.00           O  
ATOM   1509  N   LYS A 197       7.030  13.114   7.583  1.00  0.00           N  
ATOM   1510  CA  LYS A 197       6.410  14.424   7.410  1.00  0.00           C  
ATOM   1511  C   LYS A 197       4.916  14.292   7.125  1.00  0.00           C  
ATOM   1512  CB  LYS A 197       7.092  15.196   6.279  1.00  0.00           C  
ATOM   1513  O   LYS A 197       4.521  13.889   6.030  1.00  0.00           O  
ATOM   1514  CG  LYS A 197       8.569  15.470   6.521  1.00  0.00           C  
ATOM   1515  CD  LYS A 197       9.190  16.248   5.367  1.00  0.00           C  
ATOM   1516  CE  LYS A 197      10.676  16.491   5.591  1.00  0.00           C  
ATOM   1517  NZ  LYS A 197      11.295  17.228   4.448  1.00  0.00           N  
ATOM   1518  N   TRP A 198       4.117  14.741   8.107  1.00  0.00           N  
ATOM   1519  CA  TRP A 198       2.680  14.496   8.043  1.00  0.00           C  
ATOM   1520  C   TRP A 198       1.934  15.746   7.590  1.00  0.00           C  
ATOM   1521  CB  TRP A 198       2.152  14.037   9.406  1.00  0.00           C  
ATOM   1522  O   TRP A 198       2.256  16.857   8.015  1.00  0.00           O  
ATOM   1523  CG  TRP A 198       2.839  12.818   9.946  1.00  0.00           C  
ATOM   1524  CD1 TRP A 198       3.777  12.774  10.940  1.00  0.00           C  
ATOM   1525  CD2 TRP A 198       2.645  11.467   9.517  1.00  0.00           C  
ATOM   1526  CE2 TRP A 198       3.497  10.655  10.296  1.00  0.00           C  
ATOM   1527  CE3 TRP A 198       1.830  10.864   8.549  1.00  0.00           C  
ATOM   1528  NE1 TRP A 198       4.177  11.475  11.155  1.00  0.00           N  
ATOM   1529  CH2 TRP A 198       2.752   8.704   9.182  1.00  0.00           C  
ATOM   1530  CZ2 TRP A 198       3.559   9.268  10.136  1.00  0.00           C  
ATOM   1531  CZ3 TRP A 198       1.892   9.485   8.391  1.00  0.00           C  
ATOM   1532  N   VAL A 199       1.038  15.486   6.668  1.00  0.00           N  
ATOM   1533  CA  VAL A 199       0.160  16.559   6.215  1.00  0.00           C  
ATOM   1534  C   VAL A 199      -1.298  16.153   6.416  1.00  0.00           C  
ATOM   1535  CB  VAL A 199       0.416  16.915   4.734  1.00  0.00           C  
ATOM   1536  O   VAL A 199      -1.614  14.963   6.480  1.00  0.00           O  
ATOM   1537  CG1 VAL A 199       1.842  17.425   4.539  1.00  0.00           C  
ATOM   1538  CG2 VAL A 199       0.152  15.703   3.842  1.00  0.00           C  
ATOM   1539  N   LYS A 200      -2.190  17.116   6.645  1.00  0.00           N  
ATOM   1540  CA  LYS A 200      -3.630  16.893   6.730  1.00  0.00           C  
ATOM   1541  C   LYS A 200      -4.366  17.624   5.610  1.00  0.00           C  
ATOM   1542  CB  LYS A 200      -4.165  17.346   8.089  1.00  0.00           C  
ATOM   1543  O   LYS A 200      -3.873  18.624   5.084  1.00  0.00           O  
ATOM   1544  CG  LYS A 200      -3.640  16.531   9.262  1.00  0.00           C  
ATOM   1545  CD  LYS A 200      -4.219  17.018  10.585  1.00  0.00           C  
ATOM   1546  CE  LYS A 200      -3.719  16.184  11.756  1.00  0.00           C  
ATOM   1547  NZ  LYS A 200      -4.285  16.657  13.055  1.00  0.00           N  
ATOM   1548  N   GLY A 201      -5.489  17.094   5.188  1.00  0.00           N  
ATOM   1549  CA  GLY A 201      -6.369  17.781   4.256  1.00  0.00           C  
ATOM   1550  C   GLY A 201      -5.845  17.784   2.833  1.00  0.00           C  
ATOM   1551  O   GLY A 201      -6.147  18.692   2.056  1.00  0.00           O  
ATOM   1552  N   TRP A 202      -5.043  16.778   2.538  1.00  0.00           N  
ATOM   1553  CA  TRP A 202      -4.419  16.693   1.221  1.00  0.00           C  
ATOM   1554  C   TRP A 202      -5.376  16.081   0.204  1.00  0.00           C  
ATOM   1555  CB  TRP A 202      -3.130  15.870   1.289  1.00  0.00           C  
ATOM   1556  O   TRP A 202      -6.149  15.179   0.534  1.00  0.00           O  
ATOM   1557  CG  TRP A 202      -2.321  15.900   0.027  1.00  0.00           C  
ATOM   1558  CD1 TRP A 202      -1.262  16.718  -0.253  1.00  0.00           C  
ATOM   1559  CD2 TRP A 202      -2.510  15.078  -1.128  1.00  0.00           C  
ATOM   1560  CE2 TRP A 202      -1.527  15.451  -2.072  1.00  0.00           C  
ATOM   1561  CE3 TRP A 202      -3.415  14.059  -1.457  1.00  0.00           C  
ATOM   1562  NE1 TRP A 202      -0.780  16.453  -1.514  1.00  0.00           N  
ATOM   1563  CH2 TRP A 202      -2.323  13.848  -3.621  1.00  0.00           C  
ATOM   1564  CZ2 TRP A 202      -1.425  14.841  -3.324  1.00  0.00           C  
ATOM   1565  CZ3 TRP A 202      -3.311  13.454  -2.704  1.00  0.00           C  
ATOM   1566  N   SER A 203      -5.450  16.601  -1.043  1.00  0.00           N  
ATOM   1567  CA  SER A 203      -6.139  15.989  -2.174  1.00  0.00           C  
ATOM   1568  C   SER A 203      -5.299  16.071  -3.444  1.00  0.00           C  
ATOM   1569  CB  SER A 203      -7.494  16.661  -2.405  1.00  0.00           C  
ATOM   1570  O   SER A 203      -4.496  16.993  -3.604  1.00  0.00           O  
ATOM   1571  OG  SER A 203      -7.325  18.017  -2.778  1.00  0.00           O  
ATOM   1572  N   LEU A 204      -5.377  15.060  -4.285  1.00  0.00           N  
ATOM   1573  CA  LEU A 204      -4.646  15.010  -5.547  1.00  0.00           C  
ATOM   1574  C   LEU A 204      -5.220  16.008  -6.547  1.00  0.00           C  
ATOM   1575  CB  LEU A 204      -4.690  13.597  -6.136  1.00  0.00           C  
ATOM   1576  O   LEU A 204      -6.435  16.059  -6.753  1.00  0.00           O  
ATOM   1577  CG  LEU A 204      -3.872  13.367  -7.407  1.00  0.00           C  
ATOM   1578  CD1 LEU A 204      -2.380  13.426  -7.096  1.00  0.00           C  
ATOM   1579  CD2 LEU A 204      -4.238  12.030  -8.044  1.00  0.00           C  
ATOM   1580  N   ASN A 205      -4.317  16.822  -7.051  1.00  0.00           N  
ATOM   1581  CA  ASN A 205      -4.684  17.689  -8.165  1.00  0.00           C  
ATOM   1582  C   ASN A 205      -4.714  16.924  -9.485  1.00  0.00           C  
ATOM   1583  CB  ASN A 205      -3.724  18.876  -8.261  1.00  0.00           C  
ATOM   1584  O   ASN A 205      -3.669  16.508  -9.990  1.00  0.00           O  
ATOM   1585  CG  ASN A 205      -4.156  19.896  -9.297  1.00  0.00           C  
ATOM   1586  ND2 ASN A 205      -3.565  21.083  -9.242  1.00  0.00           N  
ATOM   1587  OD1 ASN A 205      -5.015  19.618 -10.138  1.00  0.00           O  
ATOM   1588  N   SER A 206      -5.868  16.659 -10.097  1.00  0.00           N  
ATOM   1589  CA  SER A 206      -6.064  15.756 -11.226  1.00  0.00           C  
ATOM   1590  C   SER A 206      -5.743  16.445 -12.548  1.00  0.00           C  
ATOM   1591  CB  SER A 206      -7.500  15.231 -11.250  1.00  0.00           C  
ATOM   1592  O   SER A 206      -5.756  15.810 -13.604  1.00  0.00           O  
ATOM   1593  OG  SER A 206      -8.428  16.301 -11.198  1.00  0.00           O  
ATOM   1594  N   ASP A 207      -5.492  17.756 -12.642  1.00  0.00           N  
ATOM   1595  CA  ASP A 207      -5.370  18.519 -13.881  1.00  0.00           C  
ATOM   1596  C   ASP A 207      -4.091  18.149 -14.630  1.00  0.00           C  
ATOM   1597  CB  ASP A 207      -5.393  20.021 -13.591  1.00  0.00           C  
ATOM   1598  O   ASP A 207      -4.073  18.122 -15.862  1.00  0.00           O  
ATOM   1599  CG  ASP A 207      -6.752  20.514 -13.126  1.00  0.00           C  
ATOM   1600  OD1 ASP A 207      -7.774  19.858 -13.423  1.00  0.00           O  
ATOM   1601  OD2 ASP A 207      -6.802  21.570 -12.458  1.00  0.00           O  
ATOM   1602  N   SER A 208      -3.134  17.354 -14.084  1.00  0.00           N  
ATOM   1603  CA  SER A 208      -1.948  16.895 -14.800  1.00  0.00           C  
ATOM   1604  C   SER A 208      -0.954  16.230 -13.854  1.00  0.00           C  
ATOM   1605  CB  SER A 208      -1.274  18.062 -15.523  1.00  0.00           C  
ATOM   1606  O   SER A 208      -0.287  16.907 -13.069  1.00  0.00           O  
ATOM   1607  OG  SER A 208      -0.832  19.040 -14.597  1.00  0.00           O  
ATOM   1608  N   VAL A 209      -1.231  14.973 -13.636  1.00  0.00           N  
ATOM   1609  CA  VAL A 209      -0.261  14.308 -12.773  1.00  0.00           C  
ATOM   1610  C   VAL A 209       0.730  13.515 -13.623  1.00  0.00           C  
ATOM   1611  CB  VAL A 209      -0.953  13.376 -11.753  1.00  0.00           C  
ATOM   1612  O   VAL A 209       0.334  12.816 -14.558  1.00  0.00           O  
ATOM   1613  CG1 VAL A 209       0.081  12.683 -10.867  1.00  0.00           C  
ATOM   1614  CG2 VAL A 209      -1.949  14.162 -10.903  1.00  0.00           C  
ATOM   1615  N   GLU A 210       1.992  13.882 -13.466  1.00  0.00           N  
ATOM   1616  CA  GLU A 210       3.074  13.092 -14.045  1.00  0.00           C  
ATOM   1617  C   GLU A 210       3.865  12.362 -12.963  1.00  0.00           C  
ATOM   1618  CB  GLU A 210       4.009  13.981 -14.869  1.00  0.00           C  
ATOM   1619  O   GLU A 210       4.352  12.984 -12.016  1.00  0.00           O  
ATOM   1620  CG  GLU A 210       5.012  13.206 -15.711  1.00  0.00           C  
ATOM   1621  CD  GLU A 210       5.887  14.099 -16.575  1.00  0.00           C  
ATOM   1622  OE1 GLU A 210       6.899  13.608 -17.126  1.00  0.00           O  
ATOM   1623  OE2 GLU A 210       5.559  15.300 -16.702  1.00  0.00           O  
ATOM   1624  N   TRP A 211       3.804  11.045 -13.055  1.00  0.00           N  
ATOM   1625  CA  TRP A 211       4.612  10.210 -12.171  1.00  0.00           C  
ATOM   1626  C   TRP A 211       5.679   9.458 -12.958  1.00  0.00           C  
ATOM   1627  CB  TRP A 211       3.727   9.219 -11.410  1.00  0.00           C  
ATOM   1628  O   TRP A 211       5.361   8.666 -13.848  1.00  0.00           O  
ATOM   1629  CG  TRP A 211       2.844   9.856 -10.380  1.00  0.00           C  
ATOM   1630  CD1 TRP A 211       3.141  10.935  -9.594  1.00  0.00           C  
ATOM   1631  CD2 TRP A 211       1.520   9.450 -10.020  1.00  0.00           C  
ATOM   1632  CE2 TRP A 211       1.074  10.330  -9.009  1.00  0.00           C  
ATOM   1633  CE3 TRP A 211       0.667   8.428 -10.456  1.00  0.00           C  
ATOM   1634  NE1 TRP A 211       2.080  11.225  -8.768  1.00  0.00           N  
ATOM   1635  CH2 TRP A 211      -1.006   9.208  -8.870  1.00  0.00           C  
ATOM   1636  CZ2 TRP A 211      -0.191  10.216  -8.426  1.00  0.00           C  
ATOM   1637  CZ3 TRP A 211      -0.591   8.317  -9.875  1.00  0.00           C  
ATOM   1638  N   GLY A 212       6.886   9.688 -12.554  1.00  0.00           N  
ATOM   1639  CA  GLY A 212       7.949   8.842 -13.074  1.00  0.00           C  
ATOM   1640  C   GLY A 212       8.010   8.826 -14.590  1.00  0.00           C  
ATOM   1641  O   GLY A 212       8.290   7.788 -15.194  1.00  0.00           O  
ATOM   1642  N   GLY A 213       7.664   9.924 -15.223  1.00  0.00           N  
ATOM   1643  CA  GLY A 213       7.748  10.066 -16.668  1.00  0.00           C  
ATOM   1644  C   GLY A 213       6.463   9.688 -17.380  1.00  0.00           C  
ATOM   1645  O   GLY A 213       6.390   9.739 -18.610  1.00  0.00           O  
ATOM   1646  N   HIS A 214       5.471   9.200 -16.575  1.00  0.00           N  
ATOM   1647  CA  HIS A 214       4.178   8.841 -17.146  1.00  0.00           C  
ATOM   1648  C   HIS A 214       3.150   9.944 -16.918  1.00  0.00           C  
ATOM   1649  CB  HIS A 214       3.676   7.524 -16.550  1.00  0.00           C  
ATOM   1650  O   HIS A 214       3.046  10.483 -15.814  1.00  0.00           O  
ATOM   1651  CG  HIS A 214       4.541   6.349 -16.879  1.00  0.00           C  
ATOM   1652  CD2 HIS A 214       5.542   5.759 -16.185  1.00  0.00           C  
ATOM   1653  ND1 HIS A 214       4.419   5.642 -18.056  1.00  0.00           N  
ATOM   1654  CE1 HIS A 214       5.311   4.665 -18.070  1.00  0.00           C  
ATOM   1655  NE2 HIS A 214       6.005   4.714 -16.946  1.00  0.00           N  
ATOM   1656  N   LYS A 215       2.586  10.277 -18.019  1.00  0.00           N  
ATOM   1657  CA  LYS A 215       1.390  11.097 -17.846  1.00  0.00           C  
ATOM   1658  C   LYS A 215       0.216  10.259 -17.348  1.00  0.00           C  
ATOM   1659  CB  LYS A 215       1.019  11.789 -19.159  1.00  0.00           C  
ATOM   1660  O   LYS A 215      -0.043   9.171 -17.868  1.00  0.00           O  
ATOM   1661  CG  LYS A 215       2.005  12.865 -19.590  1.00  0.00           C  
ATOM   1662  CD  LYS A 215       1.525  13.594 -20.839  1.00  0.00           C  
ATOM   1663  CE  LYS A 215       2.535  14.635 -21.303  1.00  0.00           C  
ATOM   1664  NZ  LYS A 215       2.053  15.376 -22.507  1.00  0.00           N  
ATOM   1665  N   VAL A 216      -0.296  10.664 -16.274  1.00  0.00           N  
ATOM   1666  CA  VAL A 216      -1.372   9.918 -15.630  1.00  0.00           C  
ATOM   1667  C   VAL A 216      -2.724  10.466 -16.082  1.00  0.00           C  
ATOM   1668  CB  VAL A 216      -1.262   9.978 -14.090  1.00  0.00           C  
ATOM   1669  O   VAL A 216      -2.967  11.673 -16.011  1.00  0.00           O  
ATOM   1670  CG1 VAL A 216      -2.376   9.163 -13.436  1.00  0.00           C  
ATOM   1671  CG2 VAL A 216       0.108   9.478 -13.634  1.00  0.00           C  
ATOM   1672  N   PHE A 217      -3.420   9.481 -16.717  1.00  0.00           N  
ATOM   1673  CA  PHE A 217      -4.768   9.836 -17.144  1.00  0.00           C  
ATOM   1674  C   PHE A 217      -5.811   9.113 -16.300  1.00  0.00           C  
ATOM   1675  CB  PHE A 217      -4.970   9.505 -18.625  1.00  0.00           C  
ATOM   1676  O   PHE A 217      -5.632   7.945 -15.949  1.00  0.00           O  
ATOM   1677  CG  PHE A 217      -4.040  10.249 -19.546  1.00  0.00           C  
ATOM   1678  CD1 PHE A 217      -4.408  11.476 -20.085  1.00  0.00           C  
ATOM   1679  CD2 PHE A 217      -2.798   9.721 -19.872  1.00  0.00           C  
ATOM   1680  CE1 PHE A 217      -3.549  12.167 -20.937  1.00  0.00           C  
ATOM   1681  CE2 PHE A 217      -1.934  10.406 -20.723  1.00  0.00           C  
ATOM   1682  CZ  PHE A 217      -2.313  11.628 -21.255  1.00  0.00           C  
ATOM   1683  N   MET A 218      -6.825   9.839 -15.924  1.00  0.00           N  
ATOM   1684  CA  MET A 218      -7.864   9.332 -15.032  1.00  0.00           C  
ATOM   1685  C   MET A 218      -9.002   8.700 -15.826  1.00  0.00           C  
ATOM   1686  CB  MET A 218      -8.406  10.453 -14.144  1.00  0.00           C  
ATOM   1687  O   MET A 218      -9.703   7.820 -15.322  1.00  0.00           O  
ATOM   1688  CG  MET A 218      -7.375  11.029 -13.186  1.00  0.00           C  
ATOM   1689  SD  MET A 218      -8.084  12.303 -12.073  1.00  0.00           S  
ATOM   1690  CE  MET A 218      -8.526  11.272 -10.646  1.00  0.00           C  
ATOM   1691  N   ASP A 219      -9.093   9.073 -17.222  1.00  0.00           N  
ATOM   1692  CA  ASP A 219     -10.077   8.515 -18.145  1.00  0.00           C  
ATOM   1693  C   ASP A 219      -9.435   8.159 -19.484  1.00  0.00           C  
ATOM   1694  CB  ASP A 219     -11.230   9.499 -18.360  1.00  0.00           C  
ATOM   1695  O   ASP A 219      -8.484   8.815 -19.916  1.00  0.00           O  
ATOM   1696  CG  ASP A 219     -12.071   9.707 -17.113  1.00  0.00           C  
ATOM   1697  OD1 ASP A 219     -12.246   8.750 -16.328  1.00  0.00           O  
ATOM   1698  OD2 ASP A 219     -12.567  10.838 -16.916  1.00  0.00           O  
ATOM   1699  N   LYS A 220      -9.769   6.939 -19.891  1.00  0.00           N  
ATOM   1700  CA  LYS A 220      -9.278   6.479 -21.187  1.00  0.00           C  
ATOM   1701  C   LYS A 220      -9.634   7.468 -22.293  1.00  0.00           C  
ATOM   1702  CB  LYS A 220      -9.847   5.098 -21.517  1.00  0.00           C  
ATOM   1703  O   LYS A 220      -8.873   7.640 -23.248  1.00  0.00           O  
ATOM   1704  CG  LYS A 220      -9.194   4.431 -22.719  1.00  0.00           C  
ATOM   1705  CD  LYS A 220      -9.772   3.045 -22.972  1.00  0.00           C  
ATOM   1706  CE  LYS A 220      -9.218   2.431 -24.250  1.00  0.00           C  
ATOM   1707  NZ  LYS A 220      -9.734   1.047 -24.470  1.00  0.00           N  
ATOM   1708  N   ASP A 221     -10.395   8.569 -21.977  1.00  0.00           N  
ATOM   1709  CA  ASP A 221     -10.762   9.434 -23.094  1.00  0.00           C  
ATOM   1710  C   ASP A 221      -9.926  10.712 -23.097  1.00  0.00           C  
ATOM   1711  CB  ASP A 221     -12.252   9.780 -23.039  1.00  0.00           C  
ATOM   1712  O   ASP A 221      -9.544  11.212 -22.038  1.00  0.00           O  
ATOM   1713  CG  ASP A 221     -13.149   8.578 -23.278  1.00  0.00           C  
ATOM   1714  OD1 ASP A 221     -12.742   7.648 -24.008  1.00  0.00           O  
ATOM   1715  OD2 ASP A 221     -14.274   8.562 -22.734  1.00  0.00           O  
ATOM   1716  N   GLU A 422     -12.304   3.451 -10.499  1.00  0.00           N  
ATOM   1717  CA  GLU A 422     -11.711   4.294 -11.533  1.00  0.00           C  
ATOM   1718  C   GLU A 422     -10.197   4.116 -11.590  1.00  0.00           C  
ATOM   1719  CB  GLU A 422     -12.059   5.765 -11.292  1.00  0.00           C  
ATOM   1720  O   GLU A 422      -9.527   4.118 -10.555  1.00  0.00           O  
ATOM   1721  CG  GLU A 422     -13.470   6.142 -11.719  1.00  0.00           C  
ATOM   1722  CD  GLU A 422     -13.766   7.626 -11.569  1.00  0.00           C  
ATOM   1723  OE1 GLU A 422     -14.859   8.072 -11.987  1.00  0.00           O  
ATOM   1724  OE2 GLU A 422     -12.898   8.348 -11.030  1.00  0.00           O  
ATOM   1725  N   ASN A 423      -9.564   3.711 -12.773  1.00  0.00           N  
ATOM   1726  CA  ASN A 423      -8.175   3.330 -13.005  1.00  0.00           C  
ATOM   1727  C   ASN A 423      -7.359   4.495 -13.556  1.00  0.00           C  
ATOM   1728  CB  ASN A 423      -8.098   2.132 -13.954  1.00  0.00           C  
ATOM   1729  O   ASN A 423      -7.917   5.439 -14.119  1.00  0.00           O  
ATOM   1730  CG  ASN A 423      -8.297   0.809 -13.242  1.00  0.00           C  
ATOM   1731  ND2 ASN A 423      -8.830  -0.175 -13.956  1.00  0.00           N  
ATOM   1732  OD1 ASN A 423      -7.975   0.672 -12.058  1.00  0.00           O  
ATOM   1733  N   LEU A 424      -6.104   4.501 -13.103  1.00  0.00           N  
ATOM   1734  CA  LEU A 424      -5.101   5.358 -13.726  1.00  0.00           C  
ATOM   1735  C   LEU A 424      -4.530   4.705 -14.980  1.00  0.00           C  
ATOM   1736  CB  LEU A 424      -3.972   5.667 -12.738  1.00  0.00           C  
ATOM   1737  O   LEU A 424      -4.316   3.491 -15.010  1.00  0.00           O  
ATOM   1738  CG  LEU A 424      -4.363   6.455 -11.487  1.00  0.00           C  
ATOM   1739  CD1 LEU A 424      -3.172   6.573 -10.542  1.00  0.00           C  
ATOM   1740  CD2 LEU A 424      -4.890   7.834 -11.866  1.00  0.00           C  
ATOM   1741  N   TYR A 425      -4.545   5.474 -16.075  1.00  0.00           N  
ATOM   1742  CA  TYR A 425      -3.910   5.001 -17.300  1.00  0.00           C  
ATOM   1743  C   TYR A 425      -2.615   5.758 -17.570  1.00  0.00           C  
ATOM   1744  CB  TYR A 425      -4.860   5.151 -18.492  1.00  0.00           C  
ATOM   1745  O   TYR A 425      -2.557   6.979 -17.409  1.00  0.00           O  
ATOM   1746  CG  TYR A 425      -6.135   4.354 -18.356  1.00  0.00           C  
ATOM   1747  CD1 TYR A 425      -6.184   3.014 -18.732  1.00  0.00           C  
ATOM   1748  CD2 TYR A 425      -7.292   4.940 -17.853  1.00  0.00           C  
ATOM   1749  CE1 TYR A 425      -7.357   2.276 -18.610  1.00  0.00           C  
ATOM   1750  CE2 TYR A 425      -8.470   4.211 -17.727  1.00  0.00           C  
ATOM   1751  OH  TYR A 425      -9.657   2.156 -17.985  1.00  0.00           O  
ATOM   1752  CZ  TYR A 425      -8.493   2.882 -18.107  1.00  0.00           C  
ATOM   1753  N   PHE A 426      -1.576   4.854 -17.785  1.00  0.00           N  
ATOM   1754  CA  PHE A 426      -0.277   5.454 -18.065  1.00  0.00           C  
ATOM   1755  C   PHE A 426      -0.034   5.542 -19.566  1.00  0.00           C  
ATOM   1756  CB  PHE A 426       0.843   4.649 -17.398  1.00  0.00           C  
ATOM   1757  O   PHE A 426      -0.391   4.629 -20.314  1.00  0.00           O  
ATOM   1758  CG  PHE A 426       0.829   4.720 -15.895  1.00  0.00           C  
ATOM   1759  CD1 PHE A 426       0.082   5.690 -15.238  1.00  0.00           C  
ATOM   1760  CD2 PHE A 426       1.564   3.816 -15.138  1.00  0.00           C  
ATOM   1761  CE1 PHE A 426       0.067   5.758 -13.846  1.00  0.00           C  
ATOM   1762  CE2 PHE A 426       1.554   3.878 -13.748  1.00  0.00           C  
ATOM   1763  CZ  PHE A 426       0.806   4.850 -13.104  1.00  0.00           C  
ATOM   1764  N   GLN A 427       0.266   6.789 -20.095  1.00  0.00           N  
ATOM   1765  CA  GLN A 427       0.787   6.980 -21.445  1.00  0.00           C  
ATOM   1766  C   GLN A 427       2.264   7.364 -21.416  1.00  0.00           C  
ATOM   1767  CB  GLN A 427      -0.019   8.048 -22.186  1.00  0.00           C  
ATOM   1768  O   GLN A 427       2.701   8.103 -20.531  1.00  0.00           O  
ATOM   1769  CG  GLN A 427       0.323   8.161 -23.665  1.00  0.00           C  
ATOM   1770  CD  GLN A 427      -0.589   9.120 -24.407  1.00  0.00           C  
ATOM   1771  NE2 GLN A 427      -0.613   9.010 -25.731  1.00  0.00           N  
ATOM   1772  OE1 GLN A 427      -1.266   9.952 -23.795  1.00  0.00           O  
TER    1773      GLN A 427
ENDMDL
END
