# Supplementary material for: Improving Protein Expression, Stability, and Function with ProteinMPNN
Source: J Am Chem Soc. 2024 Jan 9;146(3):2054–61. doi: 10.1021/jacs.3c10941 (PMC10811672; doi:10.1021/jacs.3c10941)
Supplement: Supplementary file 2 — ja3c10941_si_002.zip [file ja3c10941_si_002.zip › Sumida_Design_Structures_Idealizing_with_ProteinMPNN/TEV/hyperTEV0068_m3_28.pdb]

MODEL     1
ATOM      1  N   ALA A   1     -23.043  10.399  22.886  1.00  0.00           N  
ATOM      2  CA  ALA A   1     -21.594  10.396  23.070  1.00  0.00           C  
ATOM      3  C   ALA A   1     -21.001   9.029  22.741  1.00  0.00           C  
ATOM      4  CB  ALA A   1     -21.238  10.797  24.499  1.00  0.00           C  
ATOM      5  O   ALA A   1     -19.828   8.926  22.376  1.00  0.00           O  
ATOM      6  N   GLU A   2     -21.759   7.902  22.915  1.00  0.00           N  
ATOM      7  CA  GLU A   2     -21.365   6.518  22.668  1.00  0.00           C  
ATOM      8  C   GLU A   2     -20.980   6.306  21.207  1.00  0.00           C  
ATOM      9  CB  GLU A   2     -22.493   5.560  23.059  1.00  0.00           C  
ATOM     10  O   GLU A   2     -20.063   5.539  20.906  1.00  0.00           O  
ATOM     11  CG  GLU A   2     -22.046   4.114  23.213  1.00  0.00           C  
ATOM     12  CD  GLU A   2     -23.134   3.204  23.761  1.00  0.00           C  
ATOM     13  OE1 GLU A   2     -22.905   1.978  23.864  1.00  0.00           O  
ATOM     14  OE2 GLU A   2     -24.225   3.722  24.088  1.00  0.00           O  
ATOM     15  N   SER A   3     -21.524   7.077  20.252  1.00  0.00           N  
ATOM     16  CA  SER A   3     -21.228   6.948  18.829  1.00  0.00           C  
ATOM     17  C   SER A   3     -19.973   7.728  18.452  1.00  0.00           C  
ATOM     18  CB  SER A   3     -22.411   7.433  17.990  1.00  0.00           C  
ATOM     19  O   SER A   3     -19.450   7.576  17.346  1.00  0.00           O  
ATOM     20  OG  SER A   3     -22.686   8.799  18.250  1.00  0.00           O  
ATOM     21  N   ALA A   4     -19.534   8.630  19.436  1.00  0.00           N  
ATOM     22  CA  ALA A   4     -18.398   9.500  19.142  1.00  0.00           C  
ATOM     23  C   ALA A   4     -17.084   8.727  19.202  1.00  0.00           C  
ATOM     24  CB  ALA A   4     -18.364  10.677  20.114  1.00  0.00           C  
ATOM     25  O   ALA A   4     -16.077   9.156  18.634  1.00  0.00           O  
ATOM     26  N   ALA A   5     -17.117   7.524  19.899  1.00  0.00           N  
ATOM     27  CA  ALA A   5     -15.871   6.775  20.036  1.00  0.00           C  
ATOM     28  C   ALA A   5     -16.059   5.316  19.628  1.00  0.00           C  
ATOM     29  CB  ALA A   5     -15.353   6.860  21.470  1.00  0.00           C  
ATOM     30  O   ALA A   5     -16.595   4.514  20.397  1.00  0.00           O  
ATOM     31  N   PRO A   6     -15.797   5.070  18.403  1.00  0.00           N  
ATOM     32  CA  PRO A   6     -15.929   3.654  18.053  1.00  0.00           C  
ATOM     33  C   PRO A   6     -15.100   2.743  18.955  1.00  0.00           C  
ATOM     34  CB  PRO A   6     -15.425   3.599  16.609  1.00  0.00           C  
ATOM     35  O   PRO A   6     -14.126   3.192  19.565  1.00  0.00           O  
ATOM     36  CG  PRO A   6     -14.849   4.954  16.354  1.00  0.00           C  
ATOM     37  CD  PRO A   6     -15.129   5.824  17.546  1.00  0.00           C  
ATOM     38  N   GLY A   7     -15.708   1.621  19.487  1.00  0.00           N  
ATOM     39  CA  GLY A   7     -15.049   0.606  20.293  1.00  0.00           C  
ATOM     40  C   GLY A   7     -13.823   0.015  19.623  1.00  0.00           C  
ATOM     41  O   GLY A   7     -13.401   0.484  18.565  1.00  0.00           O  
ATOM     42  N   PRO A   8     -13.211  -0.861  20.319  1.00  0.00           N  
ATOM     43  CA  PRO A   8     -12.029  -1.530  19.772  1.00  0.00           C  
ATOM     44  C   PRO A   8     -12.307  -2.227  18.442  1.00  0.00           C  
ATOM     45  CB  PRO A   8     -11.666  -2.548  20.856  1.00  0.00           C  
ATOM     46  O   PRO A   8     -13.401  -2.759  18.237  1.00  0.00           O  
ATOM     47  CG  PRO A   8     -12.391  -2.080  22.077  1.00  0.00           C  
ATOM     48  CD  PRO A   8     -13.590  -1.287  21.645  1.00  0.00           C  
ATOM     49  N   ARG A   9     -11.409  -2.087  17.545  1.00  0.00           N  
ATOM     50  CA  ARG A   9     -11.513  -2.758  16.253  1.00  0.00           C  
ATOM     51  C   ARG A   9     -10.318  -3.676  16.015  1.00  0.00           C  
ATOM     52  CB  ARG A   9     -11.619  -1.733  15.122  1.00  0.00           C  
ATOM     53  O   ARG A   9      -9.188  -3.339  16.374  1.00  0.00           O  
ATOM     54  CG  ARG A   9     -11.787  -2.353  13.743  1.00  0.00           C  
ATOM     55  CD  ARG A   9     -12.062  -1.298  12.681  1.00  0.00           C  
ATOM     56  NE  ARG A   9     -13.415  -0.760  12.792  1.00  0.00           N  
ATOM     57  NH1 ARG A   9     -14.418  -2.482  11.623  1.00  0.00           N  
ATOM     58  NH2 ARG A   9     -15.685  -0.759  12.448  1.00  0.00           N  
ATOM     59  CZ  ARG A   9     -14.503  -1.335  12.287  1.00  0.00           C  
ATOM     60  N   ASP A  10     -10.616  -4.737  15.457  1.00  0.00           N  
ATOM     61  CA  ASP A  10      -9.584  -5.704  15.096  1.00  0.00           C  
ATOM     62  C   ASP A  10      -9.030  -5.421  13.701  1.00  0.00           C  
ATOM     63  CB  ASP A  10     -10.138  -7.129  15.162  1.00  0.00           C  
ATOM     64  O   ASP A  10      -9.711  -5.648  12.699  1.00  0.00           O  
ATOM     65  CG  ASP A  10      -9.074  -8.190  14.936  1.00  0.00           C  
ATOM     66  OD1 ASP A  10      -7.880  -7.840  14.820  1.00  0.00           O  
ATOM     67  OD2 ASP A  10      -9.434  -9.385  14.870  1.00  0.00           O  
ATOM     68  N   TYR A  11      -7.720  -4.966  13.605  1.00  0.00           N  
ATOM     69  CA  TYR A  11      -7.112  -4.638  12.320  1.00  0.00           C  
ATOM     70  C   TYR A  11      -6.259  -5.794  11.810  1.00  0.00           C  
ATOM     71  CB  TYR A  11      -6.258  -3.372  12.437  1.00  0.00           C  
ATOM     72  O   TYR A  11      -5.574  -5.666  10.792  1.00  0.00           O  
ATOM     73  CG  TYR A  11      -7.064  -2.112  12.642  1.00  0.00           C  
ATOM     74  CD1 TYR A  11      -7.661  -1.461  11.564  1.00  0.00           C  
ATOM     75  CD2 TYR A  11      -7.231  -1.571  13.912  1.00  0.00           C  
ATOM     76  CE1 TYR A  11      -8.403  -0.300  11.748  1.00  0.00           C  
ATOM     77  CE2 TYR A  11      -7.971  -0.409  14.107  1.00  0.00           C  
ATOM     78  OH  TYR A  11      -9.287   1.368  13.208  1.00  0.00           O  
ATOM     79  CZ  TYR A  11      -8.553   0.218  13.021  1.00  0.00           C  
ATOM     80  N   ASN A  12      -6.287  -6.891  12.487  1.00  0.00           N  
ATOM     81  CA  ASN A  12      -5.450  -8.041  12.163  1.00  0.00           C  
ATOM     82  C   ASN A  12      -5.792  -8.614  10.790  1.00  0.00           C  
ATOM     83  CB  ASN A  12      -5.584  -9.122  13.238  1.00  0.00           C  
ATOM     84  O   ASN A  12      -4.898  -8.972  10.022  1.00  0.00           O  
ATOM     85  CG  ASN A  12      -4.798  -8.798  14.493  1.00  0.00           C  
ATOM     86  ND2 ASN A  12      -5.226  -9.353  15.620  1.00  0.00           N  
ATOM     87  OD1 ASN A  12      -3.814  -8.055  14.449  1.00  0.00           O  
ATOM     88  N   PRO A  13      -7.045  -8.622  10.447  1.00  0.00           N  
ATOM     89  CA  PRO A  13      -7.355  -9.144   9.115  1.00  0.00           C  
ATOM     90  C   PRO A  13      -6.723  -8.320   7.996  1.00  0.00           C  
ATOM     91  CB  PRO A  13      -8.883  -9.068   9.053  1.00  0.00           C  
ATOM     92  O   PRO A  13      -6.354  -8.867   6.953  1.00  0.00           O  
ATOM     93  CG  PRO A  13      -9.330  -9.203  10.473  1.00  0.00           C  
ATOM     94  CD  PRO A  13      -8.352  -8.477  11.352  1.00  0.00           C  
ATOM     95  N   ILE A  14      -6.547  -7.050   8.224  1.00  0.00           N  
ATOM     96  CA  ILE A  14      -5.902  -6.183   7.244  1.00  0.00           C  
ATOM     97  C   ILE A  14      -4.385  -6.334   7.341  1.00  0.00           C  
ATOM     98  CB  ILE A  14      -6.307  -4.705   7.444  1.00  0.00           C  
ATOM     99  O   ILE A  14      -3.711  -6.548   6.330  1.00  0.00           O  
ATOM    100  CG1 ILE A  14      -7.809  -4.526   7.200  1.00  0.00           C  
ATOM    101  CG2 ILE A  14      -5.490  -3.792   6.525  1.00  0.00           C  
ATOM    102  CD1 ILE A  14      -8.342  -3.156   7.597  1.00  0.00           C  
ATOM    103  N   SER A  15      -3.870  -6.283   8.568  1.00  0.00           N  
ATOM    104  CA  SER A  15      -2.425  -6.317   8.766  1.00  0.00           C  
ATOM    105  C   SER A  15      -1.830  -7.633   8.276  1.00  0.00           C  
ATOM    106  CB  SER A  15      -2.081  -6.111  10.242  1.00  0.00           C  
ATOM    107  O   SER A  15      -0.706  -7.662   7.770  1.00  0.00           O  
ATOM    108  OG  SER A  15      -2.667  -7.124  11.041  1.00  0.00           O  
ATOM    109  N   ASP A  16      -2.579  -8.751   8.337  1.00  0.00           N  
ATOM    110  CA  ASP A  16      -2.107 -10.076   7.945  1.00  0.00           C  
ATOM    111  C   ASP A  16      -1.947 -10.175   6.430  1.00  0.00           C  
ATOM    112  CB  ASP A  16      -3.067 -11.157   8.445  1.00  0.00           C  
ATOM    113  O   ASP A  16      -1.309 -11.103   5.928  1.00  0.00           O  
ATOM    114  CG  ASP A  16      -2.946 -11.415   9.936  1.00  0.00           C  
ATOM    115  OD1 ASP A  16      -1.953 -10.973  10.553  1.00  0.00           O  
ATOM    116  OD2 ASP A  16      -3.851 -12.069  10.499  1.00  0.00           O  
ATOM    117  N   THR A  17      -2.504  -9.205   5.694  1.00  0.00           N  
ATOM    118  CA  THR A  17      -2.436  -9.266   4.238  1.00  0.00           C  
ATOM    119  C   THR A  17      -1.350  -8.334   3.707  1.00  0.00           C  
ATOM    120  CB  THR A  17      -3.788  -8.899   3.599  1.00  0.00           C  
ATOM    121  O   THR A  17      -1.094  -8.294   2.502  1.00  0.00           O  
ATOM    122  CG2 THR A  17      -4.916  -9.751   4.172  1.00  0.00           C  
ATOM    123  OG1 THR A  17      -4.071  -7.518   3.854  1.00  0.00           O  
ATOM    124  N   ILE A  18      -0.716  -7.579   4.602  1.00  0.00           N  
ATOM    125  CA  ILE A  18       0.293  -6.601   4.208  1.00  0.00           C  
ATOM    126  C   ILE A  18       1.592  -7.317   3.845  1.00  0.00           C  
ATOM    127  CB  ILE A  18       0.546  -5.568   5.329  1.00  0.00           C  
ATOM    128  O   ILE A  18       2.011  -8.246   4.539  1.00  0.00           O  
ATOM    129  CG1 ILE A  18      -0.697  -4.696   5.541  1.00  0.00           C  
ATOM    130  CG2 ILE A  18       1.770  -4.707   5.003  1.00  0.00           C  
ATOM    131  CD1 ILE A  18      -0.602  -3.765   6.742  1.00  0.00           C  
ATOM    132  N   VAL A  19       2.202  -6.903   2.745  1.00  0.00           N  
ATOM    133  CA  VAL A  19       3.469  -7.460   2.282  1.00  0.00           C  
ATOM    134  C   VAL A  19       4.496  -6.343   2.120  1.00  0.00           C  
ATOM    135  CB  VAL A  19       3.300  -8.227   0.951  1.00  0.00           C  
ATOM    136  O   VAL A  19       4.133  -5.179   1.936  1.00  0.00           O  
ATOM    137  CG1 VAL A  19       2.360  -9.417   1.129  1.00  0.00           C  
ATOM    138  CG2 VAL A  19       2.782  -7.292  -0.140  1.00  0.00           C  
ATOM    139  N   LEU A  20       5.733  -6.725   2.289  1.00  0.00           N  
ATOM    140  CA  LEU A  20       6.848  -5.837   1.981  1.00  0.00           C  
ATOM    141  C   LEU A  20       7.460  -6.181   0.627  1.00  0.00           C  
ATOM    142  CB  LEU A  20       7.917  -5.920   3.074  1.00  0.00           C  
ATOM    143  O   LEU A  20       7.914  -7.308   0.415  1.00  0.00           O  
ATOM    144  CG  LEU A  20       9.163  -5.056   2.871  1.00  0.00           C  
ATOM    145  CD1 LEU A  20       8.794  -3.577   2.907  1.00  0.00           C  
ATOM    146  CD2 LEU A  20      10.214  -5.377   3.928  1.00  0.00           C  
ATOM    147  N   LEU A  21       7.451  -5.175  -0.267  1.00  0.00           N  
ATOM    148  CA  LEU A  21       7.957  -5.357  -1.623  1.00  0.00           C  
ATOM    149  C   LEU A  21       9.265  -4.598  -1.822  1.00  0.00           C  
ATOM    150  CB  LEU A  21       6.921  -4.888  -2.649  1.00  0.00           C  
ATOM    151  O   LEU A  21       9.350  -3.407  -1.512  1.00  0.00           O  
ATOM    152  CG  LEU A  21       5.510  -5.458  -2.496  1.00  0.00           C  
ATOM    153  CD1 LEU A  21       4.523  -4.664  -3.345  1.00  0.00           C  
ATOM    154  CD2 LEU A  21       5.484  -6.934  -2.876  1.00  0.00           C  
ATOM    155  N   THR A  22      10.212  -5.345  -2.287  1.00  0.00           N  
ATOM    156  CA  THR A  22      11.480  -4.709  -2.626  1.00  0.00           C  
ATOM    157  C   THR A  22      11.857  -4.994  -4.078  1.00  0.00           C  
ATOM    158  CB  THR A  22      12.611  -5.187  -1.697  1.00  0.00           C  
ATOM    159  O   THR A  22      12.108  -6.143  -4.445  1.00  0.00           O  
ATOM    160  CG2 THR A  22      13.911  -4.443  -1.985  1.00  0.00           C  
ATOM    161  OG1 THR A  22      12.232  -4.954  -0.334  1.00  0.00           O  
ATOM    162  N   ASN A  23      11.838  -3.891  -4.903  1.00  0.00           N  
ATOM    163  CA  ASN A  23      12.259  -3.976  -6.297  1.00  0.00           C  
ATOM    164  C   ASN A  23      13.706  -3.525  -6.474  1.00  0.00           C  
ATOM    165  CB  ASN A  23      11.332  -3.148  -7.190  1.00  0.00           C  
ATOM    166  O   ASN A  23      14.025  -2.353  -6.266  1.00  0.00           O  
ATOM    167  CG  ASN A  23      11.656  -3.295  -8.663  1.00  0.00           C  
ATOM    168  ND2 ASN A  23      10.821  -2.712  -9.515  1.00  0.00           N  
ATOM    169  OD1 ASN A  23      12.649  -3.927  -9.034  1.00  0.00           O  
ATOM    170  N   THR A  24      14.531  -4.460  -6.870  1.00  0.00           N  
ATOM    171  CA  THR A  24      15.938  -4.187  -7.141  1.00  0.00           C  
ATOM    172  C   THR A  24      16.221  -4.247  -8.640  1.00  0.00           C  
ATOM    173  CB  THR A  24      16.852  -5.182  -6.403  1.00  0.00           C  
ATOM    174  O   THR A  24      16.140  -5.314  -9.250  1.00  0.00           O  
ATOM    175  CG2 THR A  24      18.323  -4.828  -6.600  1.00  0.00           C  
ATOM    176  OG1 THR A  24      16.549  -5.153  -5.003  1.00  0.00           O  
ATOM    177  N   SER A  25      16.428  -3.007  -9.203  1.00  0.00           N  
ATOM    178  CA  SER A  25      16.695  -2.892 -10.633  1.00  0.00           C  
ATOM    179  C   SER A  25      17.749  -1.826 -10.914  1.00  0.00           C  
ATOM    180  CB  SER A  25      15.410  -2.565 -11.395  1.00  0.00           C  
ATOM    181  O   SER A  25      17.737  -0.757 -10.301  1.00  0.00           O  
ATOM    182  OG  SER A  25      14.437  -3.576 -11.197  1.00  0.00           O  
ATOM    183  N   ASP A  26      18.724  -2.192 -11.749  1.00  0.00           N  
ATOM    184  CA  ASP A  26      19.748  -1.254 -12.201  1.00  0.00           C  
ATOM    185  C   ASP A  26      20.534  -0.689 -11.020  1.00  0.00           C  
ATOM    186  CB  ASP A  26      19.116  -0.117 -13.005  1.00  0.00           C  
ATOM    187  O   ASP A  26      20.776   0.518 -10.950  1.00  0.00           O  
ATOM    188  CG  ASP A  26      18.543  -0.577 -14.334  1.00  0.00           C  
ATOM    189  OD1 ASP A  26      19.006  -1.605 -14.875  1.00  0.00           O  
ATOM    190  OD2 ASP A  26      17.622   0.095 -14.846  1.00  0.00           O  
ATOM    191  N   GLY A  27      20.876  -1.512  -9.952  1.00  0.00           N  
ATOM    192  CA  GLY A  27      21.705  -1.132  -8.820  1.00  0.00           C  
ATOM    193  C   GLY A  27      20.955  -0.329  -7.774  1.00  0.00           C  
ATOM    194  O   GLY A  27      21.548   0.139  -6.800  1.00  0.00           O  
ATOM    195  N   ARG A  28      19.670  -0.088  -7.986  1.00  0.00           N  
ATOM    196  CA  ARG A  28      18.846   0.653  -7.036  1.00  0.00           C  
ATOM    197  C   ARG A  28      17.716  -0.217  -6.495  1.00  0.00           C  
ATOM    198  CB  ARG A  28      18.271   1.911  -7.691  1.00  0.00           C  
ATOM    199  O   ARG A  28      17.298  -1.176  -7.147  1.00  0.00           O  
ATOM    200  CG  ARG A  28      19.323   2.935  -8.088  1.00  0.00           C  
ATOM    201  CD  ARG A  28      18.693   4.248  -8.530  1.00  0.00           C  
ATOM    202  NE  ARG A  28      19.705   5.233  -8.902  1.00  0.00           N  
ATOM    203  NH1 ARG A  28      18.193   6.916  -9.369  1.00  0.00           N  
ATOM    204  NH2 ARG A  28      20.441   7.291  -9.608  1.00  0.00           N  
ATOM    205  CZ  ARG A  28      19.444   6.478  -9.292  1.00  0.00           C  
ATOM    206  N   SER A  29      17.323   0.132  -5.256  1.00  0.00           N  
ATOM    207  CA  SER A  29      16.248  -0.628  -4.627  1.00  0.00           C  
ATOM    208  C   SER A  29      15.150   0.294  -4.107  1.00  0.00           C  
ATOM    209  CB  SER A  29      16.793  -1.482  -3.482  1.00  0.00           C  
ATOM    210  O   SER A  29      15.435   1.375  -3.588  1.00  0.00           O  
ATOM    211  OG  SER A  29      15.771  -2.293  -2.928  1.00  0.00           O  
ATOM    212  N   ILE A  30      13.923  -0.082  -4.460  1.00  0.00           N  
ATOM    213  CA  ILE A  30      12.758   0.600  -3.907  1.00  0.00           C  
ATOM    214  C   ILE A  30      11.939  -0.377  -3.066  1.00  0.00           C  
ATOM    215  CB  ILE A  30      11.881   1.214  -5.021  1.00  0.00           C  
ATOM    216  O   ILE A  30      11.604  -1.471  -3.525  1.00  0.00           O  
ATOM    217  CG1 ILE A  30      12.677   2.260  -5.811  1.00  0.00           C  
ATOM    218  CG2 ILE A  30      10.608   1.827  -4.430  1.00  0.00           C  
ATOM    219  CD1 ILE A  30      11.928   2.833  -7.007  1.00  0.00           C  
ATOM    220  N   SER A  31      11.704   0.047  -1.801  1.00  0.00           N  
ATOM    221  CA  SER A  31      10.904  -0.779  -0.903  1.00  0.00           C  
ATOM    222  C   SER A  31       9.609  -0.075  -0.511  1.00  0.00           C  
ATOM    223  CB  SER A  31      11.701  -1.135   0.352  1.00  0.00           C  
ATOM    224  O   SER A  31       9.630   1.080  -0.081  1.00  0.00           O  
ATOM    225  OG  SER A  31      12.819  -1.943   0.026  1.00  0.00           O  
ATOM    226  N   LEU A  32       8.528  -0.811  -0.721  1.00  0.00           N  
ATOM    227  CA  LEU A  32       7.201  -0.339  -0.343  1.00  0.00           C  
ATOM    228  C   LEU A  32       6.367  -1.474   0.242  1.00  0.00           C  
ATOM    229  CB  LEU A  32       6.483   0.267  -1.552  1.00  0.00           C  
ATOM    230  O   LEU A  32       6.736  -2.645   0.126  1.00  0.00           O  
ATOM    231  CG  LEU A  32       7.245   1.346  -2.322  1.00  0.00           C  
ATOM    232  CD1 LEU A  32       6.474   1.747  -3.575  1.00  0.00           C  
ATOM    233  CD2 LEU A  32       7.499   2.559  -1.434  1.00  0.00           C  
ATOM    234  N   TYR A  33       5.298  -1.090   0.802  1.00  0.00           N  
ATOM    235  CA  TYR A  33       4.336  -2.087   1.258  1.00  0.00           C  
ATOM    236  C   TYR A  33       3.270  -2.341   0.199  1.00  0.00           C  
ATOM    237  CB  TYR A  33       3.676  -1.638   2.565  1.00  0.00           C  
ATOM    238  O   TYR A  33       3.162  -1.591  -0.774  1.00  0.00           O  
ATOM    239  CG  TYR A  33       4.612  -1.637   3.749  1.00  0.00           C  
ATOM    240  CD1 TYR A  33       4.848  -2.801   4.477  1.00  0.00           C  
ATOM    241  CD2 TYR A  33       5.262  -0.472   4.143  1.00  0.00           C  
ATOM    242  CE1 TYR A  33       5.709  -2.805   5.570  1.00  0.00           C  
ATOM    243  CE2 TYR A  33       6.125  -0.464   5.234  1.00  0.00           C  
ATOM    244  OH  TYR A  33       7.195  -1.631   7.021  1.00  0.00           O  
ATOM    245  CZ  TYR A  33       6.342  -1.633   5.940  1.00  0.00           C  
ATOM    246  N   GLY A  34       2.558  -3.389   0.385  1.00  0.00           N  
ATOM    247  CA  GLY A  34       1.425  -3.752  -0.452  1.00  0.00           C  
ATOM    248  C   GLY A  34       0.355  -4.525   0.295  1.00  0.00           C  
ATOM    249  O   GLY A  34       0.556  -4.923   1.444  1.00  0.00           O  
ATOM    250  N   ILE A  35      -0.797  -4.570  -0.362  1.00  0.00           N  
ATOM    251  CA  ILE A  35      -1.928  -5.296   0.207  1.00  0.00           C  
ATOM    252  C   ILE A  35      -2.195  -6.558  -0.610  1.00  0.00           C  
ATOM    253  CB  ILE A  35      -3.195  -4.414   0.261  1.00  0.00           C  
ATOM    254  O   ILE A  35      -2.389  -6.488  -1.826  1.00  0.00           O  
ATOM    255  CG1 ILE A  35      -2.908  -3.112   1.017  1.00  0.00           C  
ATOM    256  CG2 ILE A  35      -4.356  -5.177   0.906  1.00  0.00           C  
ATOM    257  CD1 ILE A  35      -3.970  -2.037   0.824  1.00  0.00           C  
ATOM    258  N   GLY A  36      -2.198  -7.700   0.082  1.00  0.00           N  
ATOM    259  CA  GLY A  36      -2.576  -8.943  -0.570  1.00  0.00           C  
ATOM    260  C   GLY A  36      -4.078  -9.148  -0.640  1.00  0.00           C  
ATOM    261  O   GLY A  36      -4.795  -8.847   0.316  1.00  0.00           O  
ATOM    262  N   PHE A  37      -4.610  -9.638  -1.743  1.00  0.00           N  
ATOM    263  CA  PHE A  37      -6.003  -9.972  -2.018  1.00  0.00           C  
ATOM    264  C   PHE A  37      -6.097 -11.132  -3.002  1.00  0.00           C  
ATOM    265  CB  PHE A  37      -6.750  -8.753  -2.570  1.00  0.00           C  
ATOM    266  O   PHE A  37      -5.953 -10.941  -4.211  1.00  0.00           O  
ATOM    267  CG  PHE A  37      -8.238  -8.950  -2.674  1.00  0.00           C  
ATOM    268  CD1 PHE A  37      -8.806  -9.465  -3.833  1.00  0.00           C  
ATOM    269  CD2 PHE A  37      -9.070  -8.620  -1.611  1.00  0.00           C  
ATOM    270  CE1 PHE A  37     -10.184  -9.648  -3.932  1.00  0.00           C  
ATOM    271  CE2 PHE A  37     -10.447  -8.801  -1.703  1.00  0.00           C  
ATOM    272  CZ  PHE A  37     -11.002  -9.313  -2.864  1.00  0.00           C  
ATOM    273  N   GLY A  38      -6.340 -12.375  -2.422  1.00  0.00           N  
ATOM    274  CA  GLY A  38      -6.288 -13.528  -3.308  1.00  0.00           C  
ATOM    275  C   GLY A  38      -4.933 -13.715  -3.963  1.00  0.00           C  
ATOM    276  O   GLY A  38      -3.905 -13.728  -3.283  1.00  0.00           O  
ATOM    277  N   PRO A  39      -4.863 -13.849  -5.334  1.00  0.00           N  
ATOM    278  CA  PRO A  39      -3.593 -13.968  -6.055  1.00  0.00           C  
ATOM    279  C   PRO A  39      -3.021 -12.614  -6.470  1.00  0.00           C  
ATOM    280  CB  PRO A  39      -3.962 -14.804  -7.284  1.00  0.00           C  
ATOM    281  O   PRO A  39      -2.169 -12.546  -7.359  1.00  0.00           O  
ATOM    282  CG  PRO A  39      -5.366 -14.408  -7.608  1.00  0.00           C  
ATOM    283  CD  PRO A  39      -6.099 -14.154  -6.322  1.00  0.00           C  
ATOM    284  N   LEU A  40      -3.517 -11.590  -5.822  1.00  0.00           N  
ATOM    285  CA  LEU A  40      -3.161 -10.244  -6.261  1.00  0.00           C  
ATOM    286  C   LEU A  40      -2.436  -9.486  -5.154  1.00  0.00           C  
ATOM    287  CB  LEU A  40      -4.411  -9.472  -6.690  1.00  0.00           C  
ATOM    288  O   LEU A  40      -2.667  -9.738  -3.969  1.00  0.00           O  
ATOM    289  CG  LEU A  40      -5.325 -10.169  -7.699  1.00  0.00           C  
ATOM    290  CD1 LEU A  40      -6.594  -9.351  -7.918  1.00  0.00           C  
ATOM    291  CD2 LEU A  40      -4.593 -10.394  -9.018  1.00  0.00           C  
ATOM    292  N   ILE A  41      -1.580  -8.627  -5.574  1.00  0.00           N  
ATOM    293  CA  ILE A  41      -0.997  -7.643  -4.668  1.00  0.00           C  
ATOM    294  C   ILE A  41      -1.310  -6.234  -5.167  1.00  0.00           C  
ATOM    295  CB  ILE A  41       0.530  -7.836  -4.531  1.00  0.00           C  
ATOM    296  O   ILE A  41      -1.076  -5.915  -6.335  1.00  0.00           O  
ATOM    297  CG1 ILE A  41       0.840  -9.169  -3.840  1.00  0.00           C  
ATOM    298  CG2 ILE A  41       1.156  -6.665  -3.768  1.00  0.00           C  
ATOM    299  CD1 ILE A  41       2.326  -9.492  -3.757  1.00  0.00           C  
ATOM    300  N   ILE A  42      -1.883  -5.435  -4.281  1.00  0.00           N  
ATOM    301  CA  ILE A  42      -2.196  -4.038  -4.563  1.00  0.00           C  
ATOM    302  C   ILE A  42      -1.129  -3.136  -3.949  1.00  0.00           C  
ATOM    303  CB  ILE A  42      -3.595  -3.654  -4.030  1.00  0.00           C  
ATOM    304  O   ILE A  42      -0.873  -3.198  -2.744  1.00  0.00           O  
ATOM    305  CG1 ILE A  42      -4.665  -4.578  -4.622  1.00  0.00           C  
ATOM    306  CG2 ILE A  42      -3.906  -2.187  -4.340  1.00  0.00           C  
ATOM    307  CD1 ILE A  42      -5.117  -5.685  -3.680  1.00  0.00           C  
ATOM    308  N   THR A  43      -0.479  -2.280  -4.750  1.00  0.00           N  
ATOM    309  CA  THR A  43       0.565  -1.399  -4.239  1.00  0.00           C  
ATOM    310  C   THR A  43       0.691  -0.150  -5.106  1.00  0.00           C  
ATOM    311  CB  THR A  43       1.924  -2.122  -4.176  1.00  0.00           C  
ATOM    312  O   THR A  43      -0.191   0.141  -5.917  1.00  0.00           O  
ATOM    313  CG2 THR A  43       2.483  -2.365  -5.573  1.00  0.00           C  
ATOM    314  OG1 THR A  43       2.851  -1.319  -3.435  1.00  0.00           O  
ATOM    315  N   ASN A  44       1.764   0.657  -4.834  1.00  0.00           N  
ATOM    316  CA  ASN A  44       1.980   1.883  -5.594  1.00  0.00           C  
ATOM    317  C   ASN A  44       2.682   1.604  -6.920  1.00  0.00           C  
ATOM    318  CB  ASN A  44       2.782   2.892  -4.769  1.00  0.00           C  
ATOM    319  O   ASN A  44       3.545   0.727  -6.998  1.00  0.00           O  
ATOM    320  CG  ASN A  44       2.053   3.333  -3.516  1.00  0.00           C  
ATOM    321  ND2 ASN A  44       1.172   4.316  -3.657  1.00  0.00           N  
ATOM    322  OD1 ASN A  44       2.280   2.795  -2.429  1.00  0.00           O  
ATOM    323  N   LEU A  45       2.286   2.371  -7.910  1.00  0.00           N  
ATOM    324  CA  LEU A  45       2.861   2.282  -9.247  1.00  0.00           C  
ATOM    325  C   LEU A  45       4.349   2.615  -9.224  1.00  0.00           C  
ATOM    326  CB  LEU A  45       2.130   3.223 -10.209  1.00  0.00           C  
ATOM    327  O   LEU A  45       5.131   2.039  -9.983  1.00  0.00           O  
ATOM    328  CG  LEU A  45       2.504   3.105 -11.688  1.00  0.00           C  
ATOM    329  CD1 LEU A  45       2.131   1.725 -12.220  1.00  0.00           C  
ATOM    330  CD2 LEU A  45       1.822   4.200 -12.501  1.00  0.00           C  
ATOM    331  N   HIS A  46       4.741   3.467  -8.334  1.00  0.00           N  
ATOM    332  CA  HIS A  46       6.122   3.937  -8.334  1.00  0.00           C  
ATOM    333  C   HIS A  46       7.066   2.874  -7.782  1.00  0.00           C  
ATOM    334  CB  HIS A  46       6.249   5.226  -7.519  1.00  0.00           C  
ATOM    335  O   HIS A  46       8.267   3.116  -7.644  1.00  0.00           O  
ATOM    336  CG  HIS A  46       5.967   5.044  -6.062  1.00  0.00           C  
ATOM    337  CD2 HIS A  46       6.739   4.559  -5.061  1.00  0.00           C  
ATOM    338  ND1 HIS A  46       4.759   5.380  -5.491  1.00  0.00           N  
ATOM    339  CE1 HIS A  46       4.800   5.109  -4.197  1.00  0.00           C  
ATOM    340  NE2 HIS A  46       5.990   4.610  -3.910  1.00  0.00           N  
ATOM    341  N   LEU A  47       6.555   1.710  -7.414  1.00  0.00           N  
ATOM    342  CA  LEU A  47       7.406   0.566  -7.108  1.00  0.00           C  
ATOM    343  C   LEU A  47       8.246   0.174  -8.319  1.00  0.00           C  
ATOM    344  CB  LEU A  47       6.560  -0.626  -6.652  1.00  0.00           C  
ATOM    345  O   LEU A  47       9.352  -0.351  -8.169  1.00  0.00           O  
ATOM    346  CG  LEU A  47       7.314  -1.927  -6.376  1.00  0.00           C  
ATOM    347  CD1 LEU A  47       8.246  -1.757  -5.181  1.00  0.00           C  
ATOM    348  CD2 LEU A  47       6.336  -3.073  -6.140  1.00  0.00           C  
ATOM    349  N   PHE A  48       7.699   0.478  -9.538  1.00  0.00           N  
ATOM    350  CA  PHE A  48       8.331   0.050 -10.779  1.00  0.00           C  
ATOM    351  C   PHE A  48       8.915   1.241 -11.529  1.00  0.00           C  
ATOM    352  CB  PHE A  48       7.327  -0.689 -11.669  1.00  0.00           C  
ATOM    353  O   PHE A  48       8.692   1.395 -12.732  1.00  0.00           O  
ATOM    354  CG  PHE A  48       6.816  -1.972 -11.072  1.00  0.00           C  
ATOM    355  CD1 PHE A  48       7.611  -3.112 -11.053  1.00  0.00           C  
ATOM    356  CD2 PHE A  48       5.539  -2.039 -10.528  1.00  0.00           C  
ATOM    357  CE1 PHE A  48       7.140  -4.301 -10.501  1.00  0.00           C  
ATOM    358  CE2 PHE A  48       5.062  -3.224  -9.974  1.00  0.00           C  
ATOM    359  CZ  PHE A  48       5.864  -4.354  -9.962  1.00  0.00           C  
ATOM    360  N   ARG A  49       9.628   2.146 -10.774  1.00  0.00           N  
ATOM    361  CA  ARG A  49      10.364   3.226 -11.422  1.00  0.00           C  
ATOM    362  C   ARG A  49      11.433   2.676 -12.359  1.00  0.00           C  
ATOM    363  CB  ARG A  49      11.005   4.143 -10.377  1.00  0.00           C  
ATOM    364  O   ARG A  49      11.742   3.287 -13.385  1.00  0.00           O  
ATOM    365  CG  ARG A  49      10.017   5.059  -9.673  1.00  0.00           C  
ATOM    366  CD  ARG A  49      10.720   6.035  -8.740  1.00  0.00           C  
ATOM    367  NE  ARG A  49       9.771   6.924  -8.075  1.00  0.00           N  
ATOM    368  NH1 ARG A  49      11.365   8.023  -6.816  1.00  0.00           N  
ATOM    369  NH2 ARG A  49       9.155   8.603  -6.634  1.00  0.00           N  
ATOM    370  CZ  ARG A  49      10.099   7.848  -7.177  1.00  0.00           C  
ATOM    371  N   ARG A  50      11.901   1.572 -11.866  1.00  0.00           N  
ATOM    372  CA  ARG A  50      12.825   0.777 -12.669  1.00  0.00           C  
ATOM    373  C   ARG A  50      12.343  -0.665 -12.791  1.00  0.00           C  
ATOM    374  CB  ARG A  50      14.230   0.811 -12.066  1.00  0.00           C  
ATOM    375  O   ARG A  50      11.574  -1.140 -11.953  1.00  0.00           O  
ATOM    376  CG  ARG A  50      14.853   2.198 -12.033  1.00  0.00           C  
ATOM    377  CD  ARG A  50      16.204   2.193 -11.332  1.00  0.00           C  
ATOM    378  NE  ARG A  50      16.813   3.520 -11.325  1.00  0.00           N  
ATOM    379  NH1 ARG A  50      15.829   4.188  -9.345  1.00  0.00           N  
ATOM    380  NH2 ARG A  50      17.225   5.613 -10.475  1.00  0.00           N  
ATOM    381  CZ  ARG A  50      16.621   4.437 -10.382  1.00  0.00           C  
ATOM    382  N   ASN A  51      12.699  -1.220 -13.879  1.00  0.00           N  
ATOM    383  CA  ASN A  51      12.199  -2.561 -14.158  1.00  0.00           C  
ATOM    384  C   ASN A  51      13.308  -3.478 -14.667  1.00  0.00           C  
ATOM    385  CB  ASN A  51      11.050  -2.507 -15.167  1.00  0.00           C  
ATOM    386  O   ASN A  51      14.473  -3.080 -14.721  1.00  0.00           O  
ATOM    387  CG  ASN A  51      10.091  -3.671 -15.023  1.00  0.00           C  
ATOM    388  ND2 ASN A  51       9.050  -3.688 -15.848  1.00  0.00           N  
ATOM    389  OD1 ASN A  51      10.282  -4.548 -14.176  1.00  0.00           O  
ATOM    390  N   ASN A  52      13.000  -4.715 -14.915  1.00  0.00           N  
ATOM    391  CA  ASN A  52      13.939  -5.720 -15.403  1.00  0.00           C  
ATOM    392  C   ASN A  52      14.939  -6.124 -14.323  1.00  0.00           C  
ATOM    393  CB  ASN A  52      14.675  -5.209 -16.644  1.00  0.00           C  
ATOM    394  O   ASN A  52      16.123  -6.317 -14.608  1.00  0.00           O  
ATOM    395  CG  ASN A  52      15.381  -6.317 -17.401  1.00  0.00           C  
ATOM    396  ND2 ASN A  52      16.455  -5.967 -18.098  1.00  0.00           N  
ATOM    397  OD1 ASN A  52      14.964  -7.477 -17.360  1.00  0.00           O  
ATOM    398  N   GLY A  53      14.451  -6.234 -13.133  1.00  0.00           N  
ATOM    399  CA  GLY A  53      15.238  -6.664 -11.988  1.00  0.00           C  
ATOM    400  C   GLY A  53      14.565  -7.756 -11.178  1.00  0.00           C  
ATOM    401  O   GLY A  53      13.929  -8.650 -11.739  1.00  0.00           O  
ATOM    402  N   THR A  54      14.912  -7.768  -9.841  1.00  0.00           N  
ATOM    403  CA  THR A  54      14.401  -8.776  -8.919  1.00  0.00           C  
ATOM    404  C   THR A  54      13.403  -8.159  -7.943  1.00  0.00           C  
ATOM    405  CB  THR A  54      15.544  -9.446  -8.135  1.00  0.00           C  
ATOM    406  O   THR A  54      13.654  -7.090  -7.383  1.00  0.00           O  
ATOM    407  CG2 THR A  54      15.009 -10.523  -7.196  1.00  0.00           C  
ATOM    408  OG1 THR A  54      16.462 -10.045  -9.058  1.00  0.00           O  
ATOM    409  N   LEU A  55      12.246  -8.778  -7.842  1.00  0.00           N  
ATOM    410  CA  LEU A  55      11.256  -8.369  -6.851  1.00  0.00           C  
ATOM    411  C   LEU A  55      11.213  -9.354  -5.688  1.00  0.00           C  
ATOM    412  CB  LEU A  55       9.870  -8.257  -7.492  1.00  0.00           C  
ATOM    413  O   LEU A  55      10.954 -10.544  -5.886  1.00  0.00           O  
ATOM    414  CG  LEU A  55       8.732  -7.811  -6.573  1.00  0.00           C  
ATOM    415  CD1 LEU A  55       8.969  -6.385  -6.089  1.00  0.00           C  
ATOM    416  CD2 LEU A  55       7.391  -7.922  -7.290  1.00  0.00           C  
ATOM    417  N   THR A  56      11.529  -8.873  -4.500  1.00  0.00           N  
ATOM    418  CA  THR A  56      11.432  -9.665  -3.279  1.00  0.00           C  
ATOM    419  C   THR A  56      10.160  -9.319  -2.510  1.00  0.00           C  
ATOM    420  CB  THR A  56      12.658  -9.449  -2.374  1.00  0.00           C  
ATOM    421  O   THR A  56       9.895  -8.147  -2.233  1.00  0.00           O  
ATOM    422  CG2 THR A  56      12.568 -10.303  -1.113  1.00  0.00           C  
ATOM    423  OG1 THR A  56      13.845  -9.803  -3.094  1.00  0.00           O  
ATOM    424  N   ILE A  57       9.415 -10.372  -2.148  1.00  0.00           N  
ATOM    425  CA  ILE A  57       8.164 -10.189  -1.420  1.00  0.00           C  
ATOM    426  C   ILE A  57       8.259 -10.862  -0.053  1.00  0.00           C  
ATOM    427  CB  ILE A  57       6.962 -10.751  -2.211  1.00  0.00           C  
ATOM    428  O   ILE A  57       8.488 -12.070   0.037  1.00  0.00           O  
ATOM    429  CG1 ILE A  57       6.920 -10.147  -3.620  1.00  0.00           C  
ATOM    430  CG2 ILE A  57       5.652 -10.487  -1.463  1.00  0.00           C  
ATOM    431  CD1 ILE A  57       6.047 -10.920  -4.599  1.00  0.00           C  
ATOM    432  N   VAL A  58       8.077 -10.062   0.980  1.00  0.00           N  
ATOM    433  CA  VAL A  58       8.026 -10.588   2.340  1.00  0.00           C  
ATOM    434  C   VAL A  58       6.595 -10.518   2.868  1.00  0.00           C  
ATOM    435  CB  VAL A  58       8.980  -9.820   3.283  1.00  0.00           C  
ATOM    436  O   VAL A  58       6.004  -9.438   2.937  1.00  0.00           O  
ATOM    437  CG1 VAL A  58       8.979 -10.443   4.677  1.00  0.00           C  
ATOM    438  CG2 VAL A  58      10.394  -9.796   2.705  1.00  0.00           C  
ATOM    439  N   SER A  59       6.050 -11.652   3.173  1.00  0.00           N  
ATOM    440  CA  SER A  59       4.693 -11.751   3.700  1.00  0.00           C  
ATOM    441  C   SER A  59       4.643 -12.648   4.933  1.00  0.00           C  
ATOM    442  CB  SER A  59       3.740 -12.286   2.631  1.00  0.00           C  
ATOM    443  O   SER A  59       5.683 -13.076   5.438  1.00  0.00           O  
ATOM    444  OG  SER A  59       3.963 -13.667   2.404  1.00  0.00           O  
ATOM    445  N   LYS A  60       3.408 -12.843   5.392  1.00  0.00           N  
ATOM    446  CA  LYS A  60       3.203 -13.757   6.512  1.00  0.00           C  
ATOM    447  C   LYS A  60       3.596 -15.183   6.137  1.00  0.00           C  
ATOM    448  CB  LYS A  60       1.745 -13.720   6.974  1.00  0.00           C  
ATOM    449  O   LYS A  60       3.954 -15.982   7.005  1.00  0.00           O  
ATOM    450  CG  LYS A  60       1.443 -14.648   8.142  1.00  0.00           C  
ATOM    451  CD  LYS A  60      -0.031 -14.601   8.525  1.00  0.00           C  
ATOM    452  CE  LYS A  60      -0.349 -15.584   9.644  1.00  0.00           C  
ATOM    453  NZ  LYS A  60      -1.789 -15.528  10.036  1.00  0.00           N  
ATOM    454  N   HIS A  61       3.588 -15.458   4.844  1.00  0.00           N  
ATOM    455  CA  HIS A  61       3.868 -16.797   4.336  1.00  0.00           C  
ATOM    456  C   HIS A  61       5.359 -16.989   4.081  1.00  0.00           C  
ATOM    457  CB  HIS A  61       3.078 -17.059   3.053  1.00  0.00           C  
ATOM    458  O   HIS A  61       5.790 -18.072   3.679  1.00  0.00           O  
ATOM    459  CG  HIS A  61       1.595 -16.978   3.234  1.00  0.00           C  
ATOM    460  CD2 HIS A  61       0.679 -16.138   2.698  1.00  0.00           C  
ATOM    461  ND1 HIS A  61       0.898 -17.835   4.058  1.00  0.00           N  
ATOM    462  CE1 HIS A  61      -0.387 -17.525   4.019  1.00  0.00           C  
ATOM    463  NE2 HIS A  61      -0.546 -16.498   3.202  1.00  0.00           N  
ATOM    464  N   GLY A  62       6.120 -15.958   4.269  1.00  0.00           N  
ATOM    465  CA  GLY A  62       7.552 -16.053   4.040  1.00  0.00           C  
ATOM    466  C   GLY A  62       8.045 -15.123   2.947  1.00  0.00           C  
ATOM    467  O   GLY A  62       7.411 -14.107   2.656  1.00  0.00           O  
ATOM    468  N   THR A  63       9.205 -15.432   2.506  1.00  0.00           N  
ATOM    469  CA  THR A  63       9.844 -14.608   1.486  1.00  0.00           C  
ATOM    470  C   THR A  63       9.751 -15.274   0.116  1.00  0.00           C  
ATOM    471  CB  THR A  63      11.321 -14.340   1.829  1.00  0.00           C  
ATOM    472  O   THR A  63       9.984 -16.478  -0.012  1.00  0.00           O  
ATOM    473  CG2 THR A  63      11.986 -13.476   0.763  1.00  0.00           C  
ATOM    474  OG1 THR A  63      11.397 -13.664   3.091  1.00  0.00           O  
ATOM    475  N   PHE A  64       9.328 -14.522  -0.832  1.00  0.00           N  
ATOM    476  CA  PHE A  64       9.196 -14.966  -2.215  1.00  0.00           C  
ATOM    477  C   PHE A  64       9.963 -14.043  -3.155  1.00  0.00           C  
ATOM    478  CB  PHE A  64       7.721 -15.024  -2.623  1.00  0.00           C  
ATOM    479  O   PHE A  64       9.854 -12.819  -3.057  1.00  0.00           O  
ATOM    480  CG  PHE A  64       7.482 -15.721  -3.936  1.00  0.00           C  
ATOM    481  CD1 PHE A  64       7.508 -15.012  -5.130  1.00  0.00           C  
ATOM    482  CD2 PHE A  64       7.230 -17.086  -3.974  1.00  0.00           C  
ATOM    483  CE1 PHE A  64       7.287 -15.654  -6.346  1.00  0.00           C  
ATOM    484  CE2 PHE A  64       7.008 -17.735  -5.186  1.00  0.00           C  
ATOM    485  CZ  PHE A  64       7.036 -17.017  -6.370  1.00  0.00           C  
ATOM    486  N   THR A  65      10.715 -14.695  -4.081  1.00  0.00           N  
ATOM    487  CA  THR A  65      11.533 -13.892  -4.982  1.00  0.00           C  
ATOM    488  C   THR A  65      11.161 -14.164  -6.437  1.00  0.00           C  
ATOM    489  CB  THR A  65      13.033 -14.170  -4.772  1.00  0.00           C  
ATOM    490  O   THR A  65      11.055 -15.320  -6.851  1.00  0.00           O  
ATOM    491  CG2 THR A  65      13.886 -13.333  -5.720  1.00  0.00           C  
ATOM    492  OG1 THR A  65      13.388 -13.852  -3.421  1.00  0.00           O  
ATOM    493  N   ILE A  66      10.911 -13.018  -7.124  1.00  0.00           N  
ATOM    494  CA  ILE A  66      10.741 -13.049  -8.573  1.00  0.00           C  
ATOM    495  C   ILE A  66      11.984 -12.475  -9.249  1.00  0.00           C  
ATOM    496  CB  ILE A  66       9.483 -12.266  -9.011  1.00  0.00           C  
ATOM    497  O   ILE A  66      12.304 -11.296  -9.078  1.00  0.00           O  
ATOM    498  CG1 ILE A  66       8.231 -12.857  -8.352  1.00  0.00           C  
ATOM    499  CG2 ILE A  66       9.351 -12.267 -10.537  1.00  0.00           C  
ATOM    500  CD1 ILE A  66       6.996 -11.974  -8.468  1.00  0.00           C  
ATOM    501  N   SER A  67      12.719 -13.236 -10.027  1.00  0.00           N  
ATOM    502  CA  SER A  67      14.037 -12.890 -10.548  1.00  0.00           C  
ATOM    503  C   SER A  67      13.934 -11.883 -11.690  1.00  0.00           C  
ATOM    504  CB  SER A  67      14.770 -14.143 -11.028  1.00  0.00           C  
ATOM    505  O   SER A  67      14.873 -11.125 -11.942  1.00  0.00           O  
ATOM    506  OG  SER A  67      15.011 -15.029  -9.948  1.00  0.00           O  
ATOM    507  N   ASN A  68      12.828 -11.851 -12.353  1.00  0.00           N  
ATOM    508  CA  ASN A  68      12.635 -10.942 -13.478  1.00  0.00           C  
ATOM    509  C   ASN A  68      11.284 -10.237 -13.403  1.00  0.00           C  
ATOM    510  CB  ASN A  68      12.768 -11.694 -14.805  1.00  0.00           C  
ATOM    511  O   ASN A  68      10.248 -10.836 -13.699  1.00  0.00           O  
ATOM    512  CG  ASN A  68      12.729 -10.770 -16.006  1.00  0.00           C  
ATOM    513  ND2 ASN A  68      12.961 -11.325 -17.189  1.00  0.00           N  
ATOM    514  OD1 ASN A  68      12.492  -9.566 -15.871  1.00  0.00           O  
ATOM    515  N   THR A  69      11.306  -8.932 -13.062  1.00  0.00           N  
ATOM    516  CA  THR A  69      10.077  -8.175 -12.851  1.00  0.00           C  
ATOM    517  C   THR A  69       9.348  -7.948 -14.172  1.00  0.00           C  
ATOM    518  CB  THR A  69      10.364  -6.820 -12.180  1.00  0.00           C  
ATOM    519  O   THR A  69       8.159  -7.623 -14.183  1.00  0.00           O  
ATOM    520  CG2 THR A  69      10.841  -7.007 -10.743  1.00  0.00           C  
ATOM    521  OG1 THR A  69      11.378  -6.131 -12.922  1.00  0.00           O  
ATOM    522  N   THR A  70       9.963  -8.191 -15.332  1.00  0.00           N  
ATOM    523  CA  THR A  70       9.330  -7.977 -16.629  1.00  0.00           C  
ATOM    524  C   THR A  70       8.320  -9.081 -16.927  1.00  0.00           C  
ATOM    525  CB  THR A  70      10.376  -7.917 -17.758  1.00  0.00           C  
ATOM    526  O   THR A  70       7.466  -8.929 -17.803  1.00  0.00           O  
ATOM    527  CG2 THR A  70      11.380  -6.794 -17.518  1.00  0.00           C  
ATOM    528  OG1 THR A  70      11.078  -9.165 -17.818  1.00  0.00           O  
ATOM    529  N   THR A  71       8.403 -10.115 -16.208  1.00  0.00           N  
ATOM    530  CA  THR A  71       7.509 -11.245 -16.436  1.00  0.00           C  
ATOM    531  C   THR A  71       6.220 -11.084 -15.635  1.00  0.00           C  
ATOM    532  CB  THR A  71       8.185 -12.577 -16.063  1.00  0.00           C  
ATOM    533  O   THR A  71       5.278 -11.862 -15.802  1.00  0.00           O  
ATOM    534  CG2 THR A  71       9.491 -12.764 -16.829  1.00  0.00           C  
ATOM    535  OG1 THR A  71       8.463 -12.588 -14.657  1.00  0.00           O  
ATOM    536  N   LEU A  72       6.162 -10.049 -14.814  1.00  0.00           N  
ATOM    537  CA  LEU A  72       4.998  -9.837 -13.961  1.00  0.00           C  
ATOM    538  C   LEU A  72       3.822  -9.299 -14.769  1.00  0.00           C  
ATOM    539  CB  LEU A  72       5.336  -8.869 -12.824  1.00  0.00           C  
ATOM    540  O   LEU A  72       4.005  -8.470 -15.663  1.00  0.00           O  
ATOM    541  CG  LEU A  72       6.236  -9.415 -11.714  1.00  0.00           C  
ATOM    542  CD1 LEU A  72       6.686  -8.285 -10.793  1.00  0.00           C  
ATOM    543  CD2 LEU A  72       5.513 -10.500 -10.924  1.00  0.00           C  
ATOM    544  N   GLN A  73       2.702  -9.825 -14.443  1.00  0.00           N  
ATOM    545  CA  GLN A  73       1.471  -9.272 -14.997  1.00  0.00           C  
ATOM    546  C   GLN A  73       0.920  -8.158 -14.110  1.00  0.00           C  
ATOM    547  CB  GLN A  73       0.421 -10.370 -15.173  1.00  0.00           C  
ATOM    548  O   GLN A  73       0.623  -8.383 -12.935  1.00  0.00           O  
ATOM    549  CG  GLN A  73       0.813 -11.439 -16.184  1.00  0.00           C  
ATOM    550  CD  GLN A  73      -0.257 -12.501 -16.360  1.00  0.00           C  
ATOM    551  NE2 GLN A  73      -0.576 -12.818 -17.610  1.00  0.00           N  
ATOM    552  OE1 GLN A  73      -0.791 -13.031 -15.381  1.00  0.00           O  
ATOM    553  N   LEU A  74       0.849  -6.958 -14.746  1.00  0.00           N  
ATOM    554  CA  LEU A  74       0.432  -5.775 -14.001  1.00  0.00           C  
ATOM    555  C   LEU A  74      -0.861  -5.201 -14.571  1.00  0.00           C  
ATOM    556  CB  LEU A  74       1.532  -4.710 -14.027  1.00  0.00           C  
ATOM    557  O   LEU A  74      -1.077  -5.233 -15.785  1.00  0.00           O  
ATOM    558  CG  LEU A  74       2.935  -5.174 -13.634  1.00  0.00           C  
ATOM    559  CD1 LEU A  74       3.938  -4.039 -13.812  1.00  0.00           C  
ATOM    560  CD2 LEU A  74       2.947  -5.684 -12.197  1.00  0.00           C  
ATOM    561  N   HIS A  75      -1.694  -4.813 -13.689  1.00  0.00           N  
ATOM    562  CA  HIS A  75      -2.848  -3.997 -14.048  1.00  0.00           C  
ATOM    563  C   HIS A  75      -2.736  -2.595 -13.460  1.00  0.00           C  
ATOM    564  CB  HIS A  75      -4.142  -4.663 -13.575  1.00  0.00           C  
ATOM    565  O   HIS A  75      -2.819  -2.419 -12.243  1.00  0.00           O  
ATOM    566  CG  HIS A  75      -5.379  -3.932 -13.990  1.00  0.00           C  
ATOM    567  CD2 HIS A  75      -6.102  -2.978 -13.359  1.00  0.00           C  
ATOM    568  ND1 HIS A  75      -6.010  -4.162 -15.194  1.00  0.00           N  
ATOM    569  CE1 HIS A  75      -7.071  -3.377 -15.285  1.00  0.00           C  
ATOM    570  NE2 HIS A  75      -7.149  -2.649 -14.184  1.00  0.00           N  
ATOM    571  N   LEU A  76      -2.593  -1.583 -14.366  1.00  0.00           N  
ATOM    572  CA  LEU A  76      -2.432  -0.197 -13.939  1.00  0.00           C  
ATOM    573  C   LEU A  76      -3.787   0.481 -13.771  1.00  0.00           C  
ATOM    574  CB  LEU A  76      -1.581   0.579 -14.947  1.00  0.00           C  
ATOM    575  O   LEU A  76      -4.661   0.352 -14.631  1.00  0.00           O  
ATOM    576  CG  LEU A  76      -0.107   0.182 -15.038  1.00  0.00           C  
ATOM    577  CD1 LEU A  76       0.032  -1.204 -15.660  1.00  0.00           C  
ATOM    578  CD2 LEU A  76       0.677   1.214 -15.841  1.00  0.00           C  
ATOM    579  N   ILE A  77      -3.890   1.142 -12.616  1.00  0.00           N  
ATOM    580  CA  ILE A  77      -5.102   1.926 -12.402  1.00  0.00           C  
ATOM    581  C   ILE A  77      -4.921   3.325 -12.986  1.00  0.00           C  
ATOM    582  CB  ILE A  77      -5.460   2.013 -10.901  1.00  0.00           C  
ATOM    583  O   ILE A  77      -4.073   4.092 -12.524  1.00  0.00           O  
ATOM    584  CG1 ILE A  77      -5.497   0.613 -10.278  1.00  0.00           C  
ATOM    585  CG2 ILE A  77      -6.798   2.734 -10.707  1.00  0.00           C  
ATOM    586  CD1 ILE A  77      -6.537  -0.312 -10.895  1.00  0.00           C  
ATOM    587  N   GLU A  78      -5.677   3.632 -13.939  1.00  0.00           N  
ATOM    588  CA  GLU A  78      -5.496   4.854 -14.716  1.00  0.00           C  
ATOM    589  C   GLU A  78      -5.600   6.092 -13.831  1.00  0.00           C  
ATOM    590  CB  GLU A  78      -6.525   4.929 -15.848  1.00  0.00           C  
ATOM    591  O   GLU A  78      -6.521   6.206 -13.019  1.00  0.00           O  
ATOM    592  CG  GLU A  78      -6.296   3.912 -16.956  1.00  0.00           C  
ATOM    593  CD  GLU A  78      -7.265   4.061 -18.118  1.00  0.00           C  
ATOM    594  OE1 GLU A  78      -7.170   3.280 -19.092  1.00  0.00           O  
ATOM    595  OE2 GLU A  78      -8.126   4.967 -18.054  1.00  0.00           O  
ATOM    596  N   GLY A  79      -4.588   6.980 -13.986  1.00  0.00           N  
ATOM    597  CA  GLY A  79      -4.607   8.294 -13.364  1.00  0.00           C  
ATOM    598  C   GLY A  79      -4.255   8.262 -11.889  1.00  0.00           C  
ATOM    599  O   GLY A  79      -4.425   9.258 -11.182  1.00  0.00           O  
ATOM    600  N   ARG A  80      -3.806   7.045 -11.430  1.00  0.00           N  
ATOM    601  CA  ARG A  80      -3.547   6.888 -10.002  1.00  0.00           C  
ATOM    602  C   ARG A  80      -2.217   6.182  -9.762  1.00  0.00           C  
ATOM    603  CB  ARG A  80      -4.682   6.111  -9.332  1.00  0.00           C  
ATOM    604  O   ARG A  80      -1.776   5.380 -10.588  1.00  0.00           O  
ATOM    605  CG  ARG A  80      -6.044   6.771  -9.467  1.00  0.00           C  
ATOM    606  CD  ARG A  80      -7.157   5.885  -8.926  1.00  0.00           C  
ATOM    607  NE  ARG A  80      -8.472   6.487  -9.125  1.00  0.00           N  
ATOM    608  NH1 ARG A  80      -8.683   7.246  -6.953  1.00  0.00           N  
ATOM    609  NH2 ARG A  80     -10.354   7.631  -8.474  1.00  0.00           N  
ATOM    610  CZ  ARG A  80      -9.167   7.120  -8.184  1.00  0.00           C  
ATOM    611  N   ASP A  81      -1.528   6.555  -8.705  1.00  0.00           N  
ATOM    612  CA  ASP A  81      -0.336   5.835  -8.266  1.00  0.00           C  
ATOM    613  C   ASP A  81      -0.708   4.508  -7.609  1.00  0.00           C  
ATOM    614  CB  ASP A  81       0.481   6.692  -7.296  1.00  0.00           C  
ATOM    615  O   ASP A  81      -0.513   4.329  -6.405  1.00  0.00           O  
ATOM    616  CG  ASP A  81       1.822   6.073  -6.945  1.00  0.00           C  
ATOM    617  OD1 ASP A  81       2.320   5.220  -7.711  1.00  0.00           O  
ATOM    618  OD2 ASP A  81       2.385   6.439  -5.890  1.00  0.00           O  
ATOM    619  N   LEU A  82      -1.402   3.678  -8.358  1.00  0.00           N  
ATOM    620  CA  LEU A  82      -1.917   2.385  -7.922  1.00  0.00           C  
ATOM    621  C   LEU A  82      -1.733   1.331  -9.009  1.00  0.00           C  
ATOM    622  CB  LEU A  82      -3.398   2.496  -7.548  1.00  0.00           C  
ATOM    623  O   LEU A  82      -2.018   1.586 -10.181  1.00  0.00           O  
ATOM    624  CG  LEU A  82      -3.990   1.322  -6.768  1.00  0.00           C  
ATOM    625  CD1 LEU A  82      -3.365   1.239  -5.379  1.00  0.00           C  
ATOM    626  CD2 LEU A  82      -5.506   1.455  -6.670  1.00  0.00           C  
ATOM    627  N   VAL A  83      -1.259   0.136  -8.572  1.00  0.00           N  
ATOM    628  CA  VAL A  83      -1.067  -0.959  -9.517  1.00  0.00           C  
ATOM    629  C   VAL A  83      -1.465  -2.281  -8.864  1.00  0.00           C  
ATOM    630  CB  VAL A  83       0.393  -1.029 -10.017  1.00  0.00           C  
ATOM    631  O   VAL A  83      -1.312  -2.453  -7.652  1.00  0.00           O  
ATOM    632  CG1 VAL A  83       1.347  -1.317  -8.859  1.00  0.00           C  
ATOM    633  CG2 VAL A  83       0.534  -2.092 -11.105  1.00  0.00           C  
ATOM    634  N   ILE A  84      -2.049  -3.207  -9.659  1.00  0.00           N  
ATOM    635  CA  ILE A  84      -2.356  -4.567  -9.230  1.00  0.00           C  
ATOM    636  C   ILE A  84      -1.371  -5.545  -9.868  1.00  0.00           C  
ATOM    637  CB  ILE A  84      -3.807  -4.959  -9.589  1.00  0.00           C  
ATOM    638  O   ILE A  84      -1.184  -5.541 -11.087  1.00  0.00           O  
ATOM    639  CG1 ILE A  84      -4.795  -3.950  -8.993  1.00  0.00           C  
ATOM    640  CG2 ILE A  84      -4.118  -6.379  -9.106  1.00  0.00           C  
ATOM    641  CD1 ILE A  84      -6.221  -4.105  -9.502  1.00  0.00           C  
ATOM    642  N   ILE A  85      -0.773  -6.323  -9.008  1.00  0.00           N  
ATOM    643  CA  ILE A  85       0.178  -7.322  -9.483  1.00  0.00           C  
ATOM    644  C   ILE A  85      -0.443  -8.714  -9.380  1.00  0.00           C  
ATOM    645  CB  ILE A  85       1.502  -7.265  -8.688  1.00  0.00           C  
ATOM    646  O   ILE A  85      -0.867  -9.133  -8.300  1.00  0.00           O  
ATOM    647  CG1 ILE A  85       2.045  -5.832  -8.657  1.00  0.00           C  
ATOM    648  CG2 ILE A  85       2.532  -8.228  -9.286  1.00  0.00           C  
ATOM    649  CD1 ILE A  85       3.210  -5.632  -7.698  1.00  0.00           C  
ATOM    650  N   LYS A  86      -0.464  -9.338 -10.520  1.00  0.00           N  
ATOM    651  CA  LYS A  86      -0.872 -10.739 -10.498  1.00  0.00           C  
ATOM    652  C   LYS A  86       0.306 -11.650 -10.163  1.00  0.00           C  
ATOM    653  CB  LYS A  86      -1.481 -11.142 -11.842  1.00  0.00           C  
ATOM    654  O   LYS A  86       1.291 -11.696 -10.902  1.00  0.00           O  
ATOM    655  CG  LYS A  86      -2.125 -12.521 -11.841  1.00  0.00           C  
ATOM    656  CD  LYS A  86      -2.777 -12.834 -13.182  1.00  0.00           C  
ATOM    657  CE  LYS A  86      -3.464 -14.193 -13.166  1.00  0.00           C  
ATOM    658  NZ  LYS A  86      -4.165 -14.474 -14.455  1.00  0.00           N  
ATOM    659  N   MET A  87       0.102 -12.411  -9.089  1.00  0.00           N  
ATOM    660  CA  MET A  87       1.193 -13.266  -8.628  1.00  0.00           C  
ATOM    661  C   MET A  87       1.188 -14.600  -9.366  1.00  0.00           C  
ATOM    662  CB  MET A  87       1.093 -13.501  -7.120  1.00  0.00           C  
ATOM    663  O   MET A  87       0.138 -15.059  -9.821  1.00  0.00           O  
ATOM    664  CG  MET A  87       1.172 -12.228  -6.294  1.00  0.00           C  
ATOM    665  SD  MET A  87       2.685 -11.253  -6.649  1.00  0.00           S  
ATOM    666  CE  MET A  87       3.958 -12.438  -6.132  1.00  0.00           C  
ATOM    667  N   PRO A  88       2.394 -15.171  -9.525  1.00  0.00           N  
ATOM    668  CA  PRO A  88       2.467 -16.500 -10.137  1.00  0.00           C  
ATOM    669  C   PRO A  88       1.685 -17.553  -9.355  1.00  0.00           C  
ATOM    670  CB  PRO A  88       3.966 -16.812 -10.124  1.00  0.00           C  
ATOM    671  O   PRO A  88       1.393 -17.359  -8.172  1.00  0.00           O  
ATOM    672  CG  PRO A  88       4.629 -15.489  -9.914  1.00  0.00           C  
ATOM    673  CD  PRO A  88       3.664 -14.577  -9.212  1.00  0.00           C  
ATOM    674  N   LYS A  89       1.386 -18.601  -9.937  1.00  0.00           N  
ATOM    675  CA  LYS A  89       0.522 -19.643  -9.389  1.00  0.00           C  
ATOM    676  C   LYS A  89       1.162 -20.303  -8.171  1.00  0.00           C  
ATOM    677  CB  LYS A  89       0.208 -20.696 -10.452  1.00  0.00           C  
ATOM    678  O   LYS A  89       0.462 -20.830  -7.304  1.00  0.00           O  
ATOM    679  CG  LYS A  89      -0.742 -20.215 -11.539  1.00  0.00           C  
ATOM    680  CD  LYS A  89      -1.107 -21.339 -12.500  1.00  0.00           C  
ATOM    681  CE  LYS A  89      -2.060 -20.859 -13.587  1.00  0.00           C  
ATOM    682  NZ  LYS A  89      -2.388 -21.947 -14.556  1.00  0.00           N  
ATOM    683  N   ASP A  90       2.462 -20.271  -8.089  1.00  0.00           N  
ATOM    684  CA  ASP A  90       3.135 -20.926  -6.971  1.00  0.00           C  
ATOM    685  C   ASP A  90       3.209 -20.002  -5.757  1.00  0.00           C  
ATOM    686  CB  ASP A  90       4.540 -21.374  -7.378  1.00  0.00           C  
ATOM    687  O   ASP A  90       3.783 -20.366  -4.728  1.00  0.00           O  
ATOM    688  CG  ASP A  90       5.412 -20.228  -7.860  1.00  0.00           C  
ATOM    689  OD1 ASP A  90       4.876 -19.141  -8.164  1.00  0.00           O  
ATOM    690  OD2 ASP A  90       6.645 -20.415  -7.939  1.00  0.00           O  
ATOM    691  N   PHE A  91       2.668 -18.784  -5.870  1.00  0.00           N  
ATOM    692  CA  PHE A  91       2.531 -17.854  -4.756  1.00  0.00           C  
ATOM    693  C   PHE A  91       1.235 -18.108  -3.995  1.00  0.00           C  
ATOM    694  CB  PHE A  91       2.571 -16.406  -5.255  1.00  0.00           C  
ATOM    695  O   PHE A  91       0.156 -18.143  -4.590  1.00  0.00           O  
ATOM    696  CG  PHE A  91       2.668 -15.386  -4.152  1.00  0.00           C  
ATOM    697  CD1 PHE A  91       1.522 -14.828  -3.600  1.00  0.00           C  
ATOM    698  CD2 PHE A  91       3.906 -14.986  -3.668  1.00  0.00           C  
ATOM    699  CE1 PHE A  91       1.608 -13.884  -2.579  1.00  0.00           C  
ATOM    700  CE2 PHE A  91       4.001 -14.044  -2.648  1.00  0.00           C  
ATOM    701  CZ  PHE A  91       2.851 -13.493  -2.106  1.00  0.00           C  
ATOM    702  N   PRO A  92       1.387 -18.374  -2.645  1.00  0.00           N  
ATOM    703  CA  PRO A  92       0.160 -18.632  -1.888  1.00  0.00           C  
ATOM    704  C   PRO A  92      -0.815 -17.458  -1.926  1.00  0.00           C  
ATOM    705  CB  PRO A  92       0.669 -18.875  -0.465  1.00  0.00           C  
ATOM    706  O   PRO A  92      -0.400 -16.303  -1.797  1.00  0.00           O  
ATOM    707  CG  PRO A  92       2.124 -19.175  -0.624  1.00  0.00           C  
ATOM    708  CD  PRO A  92       2.613 -18.510  -1.879  1.00  0.00           C  
ATOM    709  N   PRO A  93      -2.094 -17.804  -2.119  1.00  0.00           N  
ATOM    710  CA  PRO A  93      -3.072 -16.717  -2.189  1.00  0.00           C  
ATOM    711  C   PRO A  93      -3.376 -16.107  -0.823  1.00  0.00           C  
ATOM    712  CB  PRO A  93      -4.314 -17.396  -2.772  1.00  0.00           C  
ATOM    713  O   PRO A  93      -3.245 -16.783   0.201  1.00  0.00           O  
ATOM    714  CG  PRO A  93      -4.212 -18.821  -2.332  1.00  0.00           C  
ATOM    715  CD  PRO A  93      -2.761 -19.206  -2.297  1.00  0.00           C  
ATOM    716  N   PHE A  94      -3.816 -14.795  -0.772  1.00  0.00           N  
ATOM    717  CA  PHE A  94      -4.242 -14.067   0.417  1.00  0.00           C  
ATOM    718  C   PHE A  94      -5.742 -14.220   0.639  1.00  0.00           C  
ATOM    719  CB  PHE A  94      -3.878 -12.583   0.300  1.00  0.00           C  
ATOM    720  O   PHE A  94      -6.478 -14.572  -0.286  1.00  0.00           O  
ATOM    721  CG  PHE A  94      -2.396 -12.323   0.267  1.00  0.00           C  
ATOM    722  CD1 PHE A  94      -1.665 -12.232   1.445  1.00  0.00           C  
ATOM    723  CD2 PHE A  94      -1.733 -12.168  -0.944  1.00  0.00           C  
ATOM    724  CE1 PHE A  94      -0.294 -11.991   1.417  1.00  0.00           C  
ATOM    725  CE2 PHE A  94      -0.363 -11.927  -0.980  1.00  0.00           C  
ATOM    726  CZ  PHE A  94       0.355 -11.838   0.202  1.00  0.00           C  
ATOM    727  N   PRO A  95      -6.199 -14.003   1.832  1.00  0.00           N  
ATOM    728  CA  PRO A  95      -7.646 -13.933   2.052  1.00  0.00           C  
ATOM    729  C   PRO A  95      -8.312 -12.820   1.245  1.00  0.00           C  
ATOM    730  CB  PRO A  95      -7.762 -13.662   3.554  1.00  0.00           C  
ATOM    731  O   PRO A  95      -7.681 -11.800   0.956  1.00  0.00           O  
ATOM    732  CG  PRO A  95      -6.470 -14.146   4.130  1.00  0.00           C  
ATOM    733  CD  PRO A  95      -5.391 -13.961   3.102  1.00  0.00           C  
ATOM    734  N   THR A  96      -9.580 -12.972   0.856  1.00  0.00           N  
ATOM    735  CA  THR A  96     -10.291 -12.021   0.009  1.00  0.00           C  
ATOM    736  C   THR A  96     -11.415 -11.340   0.786  1.00  0.00           C  
ATOM    737  CB  THR A  96     -10.872 -12.711  -1.239  1.00  0.00           C  
ATOM    738  O   THR A  96     -12.410 -10.911   0.199  1.00  0.00           O  
ATOM    739  CG2 THR A  96      -9.763 -13.287  -2.114  1.00  0.00           C  
ATOM    740  OG1 THR A  96     -11.743 -13.772  -0.831  1.00  0.00           O  
ATOM    741  N   THR A  97     -11.331 -11.204   2.080  1.00  0.00           N  
ATOM    742  CA  THR A  97     -12.425 -10.689   2.896  1.00  0.00           C  
ATOM    743  C   THR A  97     -12.312  -9.176   3.059  1.00  0.00           C  
ATOM    744  CB  THR A  97     -12.450 -11.357   4.283  1.00  0.00           C  
ATOM    745  O   THR A  97     -13.195  -8.541   3.640  1.00  0.00           O  
ATOM    746  CG2 THR A  97     -12.796 -12.838   4.174  1.00  0.00           C  
ATOM    747  OG1 THR A  97     -11.161 -11.222   4.895  1.00  0.00           O  
ATOM    748  N   LEU A  98     -11.143  -8.636   2.534  1.00  0.00           N  
ATOM    749  CA  LEU A  98     -10.957  -7.194   2.655  1.00  0.00           C  
ATOM    750  C   LEU A  98     -11.995  -6.442   1.829  1.00  0.00           C  
ATOM    751  CB  LEU A  98      -9.548  -6.796   2.210  1.00  0.00           C  
ATOM    752  O   LEU A  98     -12.436  -6.928   0.785  1.00  0.00           O  
ATOM    753  CG  LEU A  98      -8.389  -7.454   2.960  1.00  0.00           C  
ATOM    754  CD1 LEU A  98      -7.056  -7.040   2.345  1.00  0.00           C  
ATOM    755  CD2 LEU A  98      -8.435  -7.093   4.441  1.00  0.00           C  
ATOM    756  N   VAL A  99     -12.353  -5.288   2.330  1.00  0.00           N  
ATOM    757  CA  VAL A  99     -13.305  -4.430   1.632  1.00  0.00           C  
ATOM    758  C   VAL A  99     -12.637  -3.107   1.266  1.00  0.00           C  
ATOM    759  CB  VAL A  99     -14.568  -4.172   2.484  1.00  0.00           C  
ATOM    760  O   VAL A  99     -11.979  -2.484   2.104  1.00  0.00           O  
ATOM    761  CG1 VAL A  99     -15.540  -3.255   1.744  1.00  0.00           C  
ATOM    762  CG2 VAL A  99     -15.245  -5.492   2.847  1.00  0.00           C  
ATOM    763  N   PHE A 100     -12.836  -2.690  -0.059  1.00  0.00           N  
ATOM    764  CA  PHE A 100     -12.288  -1.441  -0.573  1.00  0.00           C  
ATOM    765  C   PHE A 100     -13.404  -0.487  -0.981  1.00  0.00           C  
ATOM    766  CB  PHE A 100     -11.363  -1.707  -1.765  1.00  0.00           C  
ATOM    767  O   PHE A 100     -14.413  -0.910  -1.549  1.00  0.00           O  
ATOM    768  CG  PHE A 100     -10.178  -2.572  -1.432  1.00  0.00           C  
ATOM    769  CD1 PHE A 100      -8.939  -2.004  -1.163  1.00  0.00           C  
ATOM    770  CD2 PHE A 100     -10.303  -3.955  -1.389  1.00  0.00           C  
ATOM    771  CE1 PHE A 100      -7.840  -2.803  -0.854  1.00  0.00           C  
ATOM    772  CE2 PHE A 100      -9.209  -4.759  -1.081  1.00  0.00           C  
ATOM    773  CZ  PHE A 100      -7.979  -4.181  -0.815  1.00  0.00           C  
ATOM    774  N   ARG A 101     -13.200   0.734  -0.623  1.00  0.00           N  
ATOM    775  CA  ARG A 101     -14.128   1.759  -1.090  1.00  0.00           C  
ATOM    776  C   ARG A 101     -13.450   3.123  -1.155  1.00  0.00           C  
ATOM    777  CB  ARG A 101     -15.357   1.828  -0.181  1.00  0.00           C  
ATOM    778  O   ARG A 101     -12.342   3.297  -0.642  1.00  0.00           O  
ATOM    779  CG  ARG A 101     -15.052   2.304   1.231  1.00  0.00           C  
ATOM    780  CD  ARG A 101     -16.320   2.683   1.984  1.00  0.00           C  
ATOM    781  NE  ARG A 101     -16.036   3.045   3.369  1.00  0.00           N  
ATOM    782  NH1 ARG A 101     -15.255   5.162   2.873  1.00  0.00           N  
ATOM    783  NH2 ARG A 101     -15.317   4.439   5.047  1.00  0.00           N  
ATOM    784  CZ  ARG A 101     -15.536   4.214   3.760  1.00  0.00           C  
ATOM    785  N   GLU A 102     -14.158   4.029  -1.782  1.00  0.00           N  
ATOM    786  CA  GLU A 102     -13.640   5.392  -1.857  1.00  0.00           C  
ATOM    787  C   GLU A 102     -13.687   6.076  -0.493  1.00  0.00           C  
ATOM    788  CB  GLU A 102     -14.427   6.211  -2.883  1.00  0.00           C  
ATOM    789  O   GLU A 102     -14.575   5.799   0.315  1.00  0.00           O  
ATOM    790  CG  GLU A 102     -14.204   5.771  -4.323  1.00  0.00           C  
ATOM    791  CD  GLU A 102     -14.973   6.608  -5.332  1.00  0.00           C  
ATOM    792  OE1 GLU A 102     -14.371   7.511  -5.957  1.00  0.00           O  
ATOM    793  OE2 GLU A 102     -16.188   6.360  -5.499  1.00  0.00           O  
ATOM    794  N   PRO A 103     -12.659   7.016  -0.306  1.00  0.00           N  
ATOM    795  CA  PRO A 103     -12.722   7.791   0.935  1.00  0.00           C  
ATOM    796  C   PRO A 103     -13.857   8.813   0.935  1.00  0.00           C  
ATOM    797  CB  PRO A 103     -11.360   8.487   0.986  1.00  0.00           C  
ATOM    798  O   PRO A 103     -14.316   9.231  -0.130  1.00  0.00           O  
ATOM    799  CG  PRO A 103     -10.951   8.631  -0.445  1.00  0.00           C  
ATOM    800  CD  PRO A 103     -11.479   7.453  -1.212  1.00  0.00           C  
ATOM    801  N   ILE A 104     -14.308   9.151   2.136  1.00  0.00           N  
ATOM    802  CA  ILE A 104     -15.291  10.205   2.361  1.00  0.00           C  
ATOM    803  C   ILE A 104     -14.604  11.432   2.959  1.00  0.00           C  
ATOM    804  CB  ILE A 104     -16.432   9.727   3.286  1.00  0.00           C  
ATOM    805  O   ILE A 104     -13.830  11.315   3.911  1.00  0.00           O  
ATOM    806  CG1 ILE A 104     -17.138   8.509   2.678  1.00  0.00           C  
ATOM    807  CG2 ILE A 104     -17.426  10.861   3.549  1.00  0.00           C  
ATOM    808  CD1 ILE A 104     -18.093   7.806   3.632  1.00  0.00           C  
ATOM    809  N   GLU A 105     -14.841  12.585   2.331  1.00  0.00           N  
ATOM    810  CA  GLU A 105     -14.241  13.824   2.817  1.00  0.00           C  
ATOM    811  C   GLU A 105     -14.546  14.042   4.296  1.00  0.00           C  
ATOM    812  CB  GLU A 105     -14.734  15.019   1.996  1.00  0.00           C  
ATOM    813  O   GLU A 105     -15.706  13.982   4.711  1.00  0.00           O  
ATOM    814  CG  GLU A 105     -14.089  16.341   2.385  1.00  0.00           C  
ATOM    815  CD  GLU A 105     -14.530  17.504   1.512  1.00  0.00           C  
ATOM    816  OE1 GLU A 105     -14.257  18.672   1.872  1.00  0.00           O  
ATOM    817  OE2 GLU A 105     -15.155  17.246   0.459  1.00  0.00           O  
ATOM    818  N   GLY A 106     -13.488  14.241   5.092  1.00  0.00           N  
ATOM    819  CA  GLY A 106     -13.633  14.569   6.502  1.00  0.00           C  
ATOM    820  C   GLY A 106     -13.725  13.345   7.393  1.00  0.00           C  
ATOM    821  O   GLY A 106     -13.864  13.466   8.611  1.00  0.00           O  
ATOM    822  N   GLU A 107     -13.654  12.149   6.778  1.00  0.00           N  
ATOM    823  CA  GLU A 107     -13.751  10.973   7.637  1.00  0.00           C  
ATOM    824  C   GLU A 107     -12.413  10.664   8.302  1.00  0.00           C  
ATOM    825  CB  GLU A 107     -14.233   9.760   6.837  1.00  0.00           C  
ATOM    826  O   GLU A 107     -11.365  11.128   7.847  1.00  0.00           O  
ATOM    827  CG  GLU A 107     -13.244   9.287   5.782  1.00  0.00           C  
ATOM    828  CD  GLU A 107     -13.705   8.039   5.045  1.00  0.00           C  
ATOM    829  OE1 GLU A 107     -13.540   7.971   3.806  1.00  0.00           O  
ATOM    830  OE2 GLU A 107     -14.235   7.123   5.712  1.00  0.00           O  
ATOM    831  N   ASN A 108     -12.563   9.939   9.455  1.00  0.00           N  
ATOM    832  CA  ASN A 108     -11.372   9.533  10.194  1.00  0.00           C  
ATOM    833  C   ASN A 108     -10.764   8.257   9.619  1.00  0.00           C  
ATOM    834  CB  ASN A 108     -11.699   9.344  11.676  1.00  0.00           C  
ATOM    835  O   ASN A 108     -11.475   7.280   9.375  1.00  0.00           O  
ATOM    836  CG  ASN A 108     -12.000  10.653  12.380  1.00  0.00           C  
ATOM    837  ND2 ASN A 108     -12.831  10.593  13.413  1.00  0.00           N  
ATOM    838  OD1 ASN A 108     -11.490  11.709  11.996  1.00  0.00           O  
ATOM    839  N   ILE A 109      -9.422   8.348   9.402  1.00  0.00           N  
ATOM    840  CA  ILE A 109      -8.712   7.199   8.851  1.00  0.00           C  
ATOM    841  C   ILE A 109      -7.506   6.869   9.729  1.00  0.00           C  
ATOM    842  CB  ILE A 109      -8.261   7.457   7.396  1.00  0.00           C  
ATOM    843  O   ILE A 109      -7.051   7.708  10.510  1.00  0.00           O  
ATOM    844  CG1 ILE A 109      -7.344   8.684   7.331  1.00  0.00           C  
ATOM    845  CG2 ILE A 109      -9.474   7.629   6.478  1.00  0.00           C  
ATOM    846  CD1 ILE A 109      -6.647   8.865   5.989  1.00  0.00           C  
ATOM    847  N   THR A 110      -7.101   5.630   9.655  1.00  0.00           N  
ATOM    848  CA  THR A 110      -5.872   5.193  10.308  1.00  0.00           C  
ATOM    849  C   THR A 110      -4.968   4.458   9.323  1.00  0.00           C  
ATOM    850  CB  THR A 110      -6.173   4.281  11.512  1.00  0.00           C  
ATOM    851  O   THR A 110      -5.436   3.953   8.300  1.00  0.00           O  
ATOM    852  CG2 THR A 110      -6.743   2.941  11.057  1.00  0.00           C  
ATOM    853  OG1 THR A 110      -4.963   4.049  12.243  1.00  0.00           O  
ATOM    854  N   LEU A 111      -3.719   4.488   9.607  1.00  0.00           N  
ATOM    855  CA  LEU A 111      -2.708   3.779   8.830  1.00  0.00           C  
ATOM    856  C   LEU A 111      -2.344   2.454   9.492  1.00  0.00           C  
ATOM    857  CB  LEU A 111      -1.455   4.643   8.666  1.00  0.00           C  
ATOM    858  O   LEU A 111      -2.022   2.418  10.682  1.00  0.00           O  
ATOM    859  CG  LEU A 111      -0.355   4.077   7.767  1.00  0.00           C  
ATOM    860  CD1 LEU A 111       0.220   5.174   6.878  1.00  0.00           C  
ATOM    861  CD2 LEU A 111       0.743   3.432   8.607  1.00  0.00           C  
ATOM    862  N   VAL A 112      -2.475   1.398   8.707  1.00  0.00           N  
ATOM    863  CA  VAL A 112      -2.152   0.075   9.232  1.00  0.00           C  
ATOM    864  C   VAL A 112      -0.871  -0.440   8.581  1.00  0.00           C  
ATOM    865  CB  VAL A 112      -3.307  -0.925   9.002  1.00  0.00           C  
ATOM    866  O   VAL A 112      -0.751  -0.449   7.353  1.00  0.00           O  
ATOM    867  CG1 VAL A 112      -2.977  -2.282   9.620  1.00  0.00           C  
ATOM    868  CG2 VAL A 112      -4.611  -0.375   9.577  1.00  0.00           C  
ATOM    869  N   THR A 113       0.094  -0.832   9.400  1.00  0.00           N  
ATOM    870  CA  THR A 113       1.368  -1.354   8.920  1.00  0.00           C  
ATOM    871  C   THR A 113       1.735  -2.642   9.651  1.00  0.00           C  
ATOM    872  CB  THR A 113       2.497  -0.321   9.096  1.00  0.00           C  
ATOM    873  O   THR A 113       1.021  -3.071  10.560  1.00  0.00           O  
ATOM    874  CG2 THR A 113       2.170   0.980   8.370  1.00  0.00           C  
ATOM    875  OG1 THR A 113       2.671  -0.045  10.491  1.00  0.00           O  
ATOM    876  N   ARG A 114       2.725  -3.232   9.073  1.00  0.00           N  
ATOM    877  CA  ARG A 114       3.257  -4.452   9.672  1.00  0.00           C  
ATOM    878  C   ARG A 114       4.767  -4.354   9.862  1.00  0.00           C  
ATOM    879  CB  ARG A 114       2.915  -5.668   8.809  1.00  0.00           C  
ATOM    880  O   ARG A 114       5.476  -3.841   8.994  1.00  0.00           O  
ATOM    881  CG  ARG A 114       3.224  -7.001   9.473  1.00  0.00           C  
ATOM    882  CD  ARG A 114       2.541  -8.159   8.758  1.00  0.00           C  
ATOM    883  NE  ARG A 114       2.707  -9.414   9.485  1.00  0.00           N  
ATOM    884  NH1 ARG A 114       1.418 -10.665   8.032  1.00  0.00           N  
ATOM    885  NH2 ARG A 114       2.385 -11.657   9.858  1.00  0.00           N  
ATOM    886  CZ  ARG A 114       2.170 -10.576   9.124  1.00  0.00           C  
ATOM    887  N   ASN A 115       5.144  -4.795  11.065  1.00  0.00           N  
ATOM    888  CA  ASN A 115       6.571  -4.882  11.352  1.00  0.00           C  
ATOM    889  C   ASN A 115       7.112  -6.284  11.087  1.00  0.00           C  
ATOM    890  CB  ASN A 115       6.855  -4.468  12.797  1.00  0.00           C  
ATOM    891  O   ASN A 115       6.792  -7.225  11.816  1.00  0.00           O  
ATOM    892  CG  ASN A 115       8.338  -4.358  13.093  1.00  0.00           C  
ATOM    893  ND2 ASN A 115       8.673  -4.075  14.346  1.00  0.00           N  
ATOM    894  OD1 ASN A 115       9.175  -4.526  12.203  1.00  0.00           O  
ATOM    895  N   PHE A 116       7.919  -6.408   9.967  1.00  0.00           N  
ATOM    896  CA  PHE A 116       8.433  -7.717   9.581  1.00  0.00           C  
ATOM    897  C   PHE A 116       9.707  -8.046  10.350  1.00  0.00           C  
ATOM    898  CB  PHE A 116       8.702  -7.767   8.074  1.00  0.00           C  
ATOM    899  O   PHE A 116      10.787  -7.557  10.011  1.00  0.00           O  
ATOM    900  CG  PHE A 116       7.454  -7.743   7.233  1.00  0.00           C  
ATOM    901  CD1 PHE A 116       6.723  -8.904   7.017  1.00  0.00           C  
ATOM    902  CD2 PHE A 116       7.012  -6.558   6.659  1.00  0.00           C  
ATOM    903  CE1 PHE A 116       5.567  -8.885   6.240  1.00  0.00           C  
ATOM    904  CE2 PHE A 116       5.858  -6.531   5.881  1.00  0.00           C  
ATOM    905  CZ  PHE A 116       5.138  -7.696   5.672  1.00  0.00           C  
ATOM    906  N   GLN A 117       9.624  -8.460  11.636  1.00  0.00           N  
ATOM    907  CA  GLN A 117      10.733  -8.930  12.459  1.00  0.00           C  
ATOM    908  C   GLN A 117      10.840 -10.451  12.422  1.00  0.00           C  
ATOM    909  CB  GLN A 117      10.571  -8.450  13.903  1.00  0.00           C  
ATOM    910  O   GLN A 117       9.872 -11.139  12.091  1.00  0.00           O  
ATOM    911  CG  GLN A 117      10.640  -6.937  14.059  1.00  0.00           C  
ATOM    912  CD  GLN A 117      10.403  -6.483  15.488  1.00  0.00           C  
ATOM    913  NE2 GLN A 117      10.281  -5.174  15.682  1.00  0.00           N  
ATOM    914  OE1 GLN A 117      10.330  -7.302  16.409  1.00  0.00           O  
ATOM    915  N   THR A 118      11.965 -11.034  12.491  1.00  0.00           N  
ATOM    916  CA  THR A 118      12.336 -12.432  12.296  1.00  0.00           C  
ATOM    917  C   THR A 118      11.507 -13.341  13.199  1.00  0.00           C  
ATOM    918  CB  THR A 118      13.834 -12.656  12.573  1.00  0.00           C  
ATOM    919  O   THR A 118      11.020 -14.385  12.758  1.00  0.00           O  
ATOM    920  CG2 THR A 118      14.692 -12.094  11.445  1.00  0.00           C  
ATOM    921  OG1 THR A 118      14.190 -12.006  13.799  1.00  0.00           O  
ATOM    922  N   LYS A 119      11.055 -12.885  14.360  1.00  0.00           N  
ATOM    923  CA  LYS A 119      10.446 -13.855  15.265  1.00  0.00           C  
ATOM    924  C   LYS A 119       8.937 -13.648  15.359  1.00  0.00           C  
ATOM    925  CB  LYS A 119      11.076 -13.761  16.655  1.00  0.00           C  
ATOM    926  O   LYS A 119       8.168 -14.608  15.284  1.00  0.00           O  
ATOM    927  CG  LYS A 119      12.475 -14.355  16.743  1.00  0.00           C  
ATOM    928  CD  LYS A 119      12.993 -14.356  18.175  1.00  0.00           C  
ATOM    929  CE  LYS A 119      14.408 -14.910  18.258  1.00  0.00           C  
ATOM    930  NZ  LYS A 119      14.923 -14.908  19.660  1.00  0.00           N  
ATOM    931  N   THR A 120       8.519 -12.425  15.444  1.00  0.00           N  
ATOM    932  CA  THR A 120       7.082 -12.211  15.573  1.00  0.00           C  
ATOM    933  C   THR A 120       6.654 -10.950  14.828  1.00  0.00           C  
ATOM    934  CB  THR A 120       6.663 -12.104  17.051  1.00  0.00           C  
ATOM    935  O   THR A 120       6.889  -9.835  15.299  1.00  0.00           O  
ATOM    936  CG2 THR A 120       5.184 -12.429  17.229  1.00  0.00           C  
ATOM    937  OG1 THR A 120       7.440 -13.024  17.829  1.00  0.00           O  
ATOM    938  N   PRO A 121       6.163 -11.193  13.675  1.00  0.00           N  
ATOM    939  CA  PRO A 121       5.647  -9.972  13.051  1.00  0.00           C  
ATOM    940  C   PRO A 121       4.535  -9.316  13.867  1.00  0.00           C  
ATOM    941  CB  PRO A 121       5.117 -10.463  11.702  1.00  0.00           C  
ATOM    942  O   PRO A 121       3.734 -10.012  14.496  1.00  0.00           O  
ATOM    943  CG  PRO A 121       4.907 -11.931  11.885  1.00  0.00           C  
ATOM    944  CD  PRO A 121       5.777 -12.400  13.016  1.00  0.00           C  
ATOM    945  N   THR A 122       4.681  -8.040  14.116  1.00  0.00           N  
ATOM    946  CA  THR A 122       3.676  -7.280  14.852  1.00  0.00           C  
ATOM    947  C   THR A 122       3.018  -6.239  13.950  1.00  0.00           C  
ATOM    948  CB  THR A 122       4.291  -6.584  16.080  1.00  0.00           C  
ATOM    949  O   THR A 122       3.596  -5.829  12.942  1.00  0.00           O  
ATOM    950  CG2 THR A 122       4.869  -7.602  17.057  1.00  0.00           C  
ATOM    951  OG1 THR A 122       5.337  -5.704  15.649  1.00  0.00           O  
ATOM    952  N   SER A 123       1.776  -6.002  14.273  1.00  0.00           N  
ATOM    953  CA  SER A 123       1.042  -4.964  13.556  1.00  0.00           C  
ATOM    954  C   SER A 123       1.152  -3.619  14.265  1.00  0.00           C  
ATOM    955  CB  SER A 123      -0.430  -5.353  13.409  1.00  0.00           C  
ATOM    956  O   SER A 123       1.292  -3.565  15.488  1.00  0.00           O  
ATOM    957  OG  SER A 123      -1.038  -5.509  14.680  1.00  0.00           O  
ATOM    958  N   GLU A 124       1.280  -2.593  13.430  1.00  0.00           N  
ATOM    959  CA  GLU A 124       1.291  -1.221  13.926  1.00  0.00           C  
ATOM    960  C   GLU A 124       0.138  -0.412  13.339  1.00  0.00           C  
ATOM    961  CB  GLU A 124       2.626  -0.543  13.606  1.00  0.00           C  
ATOM    962  O   GLU A 124      -0.088  -0.434  12.127  1.00  0.00           O  
ATOM    963  CG  GLU A 124       3.834  -1.252  14.201  1.00  0.00           C  
ATOM    964  CD  GLU A 124       5.159  -0.674  13.733  1.00  0.00           C  
ATOM    965  OE1 GLU A 124       6.094  -0.554  14.558  1.00  0.00           O  
ATOM    966  OE2 GLU A 124       5.264  -0.337  12.533  1.00  0.00           O  
ATOM    967  N   VAL A 125      -0.578   0.235  14.203  1.00  0.00           N  
ATOM    968  CA  VAL A 125      -1.697   1.065  13.768  1.00  0.00           C  
ATOM    969  C   VAL A 125      -1.492   2.500  14.249  1.00  0.00           C  
ATOM    970  CB  VAL A 125      -3.046   0.517  14.284  1.00  0.00           C  
ATOM    971  O   VAL A 125      -1.157   2.729  15.413  1.00  0.00           O  
ATOM    972  CG1 VAL A 125      -4.208   1.355  13.754  1.00  0.00           C  
ATOM    973  CG2 VAL A 125      -3.213  -0.948  13.886  1.00  0.00           C  
ATOM    974  N   SER A 126      -1.620   3.384  13.432  1.00  0.00           N  
ATOM    975  CA  SER A 126      -1.446   4.786  13.799  1.00  0.00           C  
ATOM    976  C   SER A 126      -2.652   5.309  14.571  1.00  0.00           C  
ATOM    977  CB  SER A 126      -1.217   5.642  12.553  1.00  0.00           C  
ATOM    978  O   SER A 126      -3.685   4.641  14.647  1.00  0.00           O  
ATOM    979  OG  SER A 126      -2.422   5.801  11.824  1.00  0.00           O  
ATOM    980  N   ASP A 127      -2.497   6.544  15.088  1.00  0.00           N  
ATOM    981  CA  ASP A 127      -3.649   7.312  15.550  1.00  0.00           C  
ATOM    982  C   ASP A 127      -4.521   7.754  14.377  1.00  0.00           C  
ATOM    983  CB  ASP A 127      -3.194   8.531  16.355  1.00  0.00           C  
ATOM    984  O   ASP A 127      -4.169   7.532  13.216  1.00  0.00           O  
ATOM    985  CG  ASP A 127      -4.113   8.848  17.522  1.00  0.00           C  
ATOM    986  OD1 ASP A 127      -5.306   8.477  17.477  1.00  0.00           O  
ATOM    987  OD2 ASP A 127      -3.641   9.477  18.493  1.00  0.00           O  
ATOM    988  N   VAL A 128      -5.650   8.322  14.632  1.00  0.00           N  
ATOM    989  CA  VAL A 128      -6.620   8.687  13.605  1.00  0.00           C  
ATOM    990  C   VAL A 128      -6.271  10.057  13.027  1.00  0.00           C  
ATOM    991  CB  VAL A 128      -8.061   8.696  14.164  1.00  0.00           C  
ATOM    992  O   VAL A 128      -5.686  10.897  13.715  1.00  0.00           O  
ATOM    993  CG1 VAL A 128      -9.033   9.279  13.140  1.00  0.00           C  
ATOM    994  CG2 VAL A 128      -8.486   7.285  14.565  1.00  0.00           C  
ATOM    995  N   SER A 129      -6.576  10.230  11.777  1.00  0.00           N  
ATOM    996  CA  SER A 129      -6.469  11.510  11.085  1.00  0.00           C  
ATOM    997  C   SER A 129      -7.654  11.735  10.152  1.00  0.00           C  
ATOM    998  CB  SER A 129      -5.163  11.582  10.291  1.00  0.00           C  
ATOM    999  O   SER A 129      -8.176  10.786   9.563  1.00  0.00           O  
ATOM   1000  OG  SER A 129      -5.050  12.827   9.623  1.00  0.00           O  
ATOM   1001  N   SER A 130      -8.055  12.955  10.124  1.00  0.00           N  
ATOM   1002  CA  SER A 130      -9.054  13.286   9.113  1.00  0.00           C  
ATOM   1003  C   SER A 130      -8.435  13.336   7.720  1.00  0.00           C  
ATOM   1004  CB  SER A 130      -9.717  14.627   9.433  1.00  0.00           C  
ATOM   1005  O   SER A 130      -7.248  13.632   7.573  1.00  0.00           O  
ATOM   1006  OG  SER A 130     -10.365  14.579  10.693  1.00  0.00           O  
ATOM   1007  N   THR A 131      -9.279  12.939   6.749  1.00  0.00           N  
ATOM   1008  CA  THR A 131      -8.752  12.945   5.389  1.00  0.00           C  
ATOM   1009  C   THR A 131      -9.596  13.841   4.487  1.00  0.00           C  
ATOM   1010  CB  THR A 131      -8.702  11.523   4.802  1.00  0.00           C  
ATOM   1011  O   THR A 131     -10.809  13.954   4.675  1.00  0.00           O  
ATOM   1012  CG2 THR A 131     -10.106  10.965   4.592  1.00  0.00           C  
ATOM   1013  OG1 THR A 131      -8.020  11.555   3.543  1.00  0.00           O  
ATOM   1014  N   PHE A 132      -8.889  14.534   3.507  1.00  0.00           N  
ATOM   1015  CA  PHE A 132      -9.509  15.454   2.562  1.00  0.00           C  
ATOM   1016  C   PHE A 132      -8.908  15.289   1.171  1.00  0.00           C  
ATOM   1017  CB  PHE A 132      -9.347  16.902   3.035  1.00  0.00           C  
ATOM   1018  O   PHE A 132      -7.725  14.970   1.035  1.00  0.00           O  
ATOM   1019  CG  PHE A 132     -10.038  17.196   4.339  1.00  0.00           C  
ATOM   1020  CD1 PHE A 132     -11.341  17.678   4.359  1.00  0.00           C  
ATOM   1021  CD2 PHE A 132      -9.383  16.989   5.547  1.00  0.00           C  
ATOM   1022  CE1 PHE A 132     -11.983  17.950   5.565  1.00  0.00           C  
ATOM   1023  CE2 PHE A 132     -10.018  17.259   6.756  1.00  0.00           C  
ATOM   1024  CZ  PHE A 132     -11.317  17.740   6.763  1.00  0.00           C  
ATOM   1025  N   PRO A 133      -9.783  15.397   0.236  1.00  0.00           N  
ATOM   1026  CA  PRO A 133      -9.241  15.350  -1.124  1.00  0.00           C  
ATOM   1027  C   PRO A 133      -8.286  16.505  -1.418  1.00  0.00           C  
ATOM   1028  CB  PRO A 133     -10.489  15.435  -2.005  1.00  0.00           C  
ATOM   1029  O   PRO A 133      -8.472  17.611  -0.904  1.00  0.00           O  
ATOM   1030  CG  PRO A 133     -11.490  16.176  -1.178  1.00  0.00           C  
ATOM   1031  CD  PRO A 133     -11.253  15.846   0.267  1.00  0.00           C  
ATOM   1032  N   SER A 134      -7.206  16.107  -2.173  1.00  0.00           N  
ATOM   1033  CA  SER A 134      -6.328  17.159  -2.676  1.00  0.00           C  
ATOM   1034  C   SER A 134      -6.943  17.866  -3.878  1.00  0.00           C  
ATOM   1035  CB  SER A 134      -4.964  16.582  -3.056  1.00  0.00           C  
ATOM   1036  O   SER A 134      -7.851  17.333  -4.520  1.00  0.00           O  
ATOM   1037  OG  SER A 134      -5.056  15.813  -4.243  1.00  0.00           O  
ATOM   1038  N   SER A 135      -6.661  19.087  -4.064  1.00  0.00           N  
ATOM   1039  CA  SER A 135      -7.204  19.900  -5.148  1.00  0.00           C  
ATOM   1040  C   SER A 135      -6.955  19.250  -6.504  1.00  0.00           C  
ATOM   1041  CB  SER A 135      -6.592  21.301  -5.125  1.00  0.00           C  
ATOM   1042  O   SER A 135      -7.750  19.413  -7.432  1.00  0.00           O  
ATOM   1043  OG  SER A 135      -5.177  21.232  -5.089  1.00  0.00           O  
ATOM   1044  N   ASP A 136      -5.972  18.271  -6.546  1.00  0.00           N  
ATOM   1045  CA  ASP A 136      -5.544  17.700  -7.819  1.00  0.00           C  
ATOM   1046  C   ASP A 136      -6.268  16.386  -8.103  1.00  0.00           C  
ATOM   1047  CB  ASP A 136      -4.030  17.478  -7.825  1.00  0.00           C  
ATOM   1048  O   ASP A 136      -6.167  15.841  -9.204  1.00  0.00           O  
ATOM   1049  CG  ASP A 136      -3.242  18.760  -7.621  1.00  0.00           C  
ATOM   1050  OD1 ASP A 136      -3.743  19.848  -7.980  1.00  0.00           O  
ATOM   1051  OD2 ASP A 136      -2.108  18.682  -7.100  1.00  0.00           O  
ATOM   1052  N   GLY A 137      -7.223  15.907  -7.192  1.00  0.00           N  
ATOM   1053  CA  GLY A 137      -8.338  14.983  -7.331  1.00  0.00           C  
ATOM   1054  C   GLY A 137      -7.954  13.541  -7.057  1.00  0.00           C  
ATOM   1055  O   GLY A 137      -8.767  12.762  -6.555  1.00  0.00           O  
ATOM   1056  N   VAL A 138      -6.658  13.139  -7.198  1.00  0.00           N  
ATOM   1057  CA  VAL A 138      -6.426  11.704  -7.066  1.00  0.00           C  
ATOM   1058  C   VAL A 138      -5.825  11.402  -5.695  1.00  0.00           C  
ATOM   1059  CB  VAL A 138      -5.501  11.173  -8.183  1.00  0.00           C  
ATOM   1060  O   VAL A 138      -6.047  10.326  -5.136  1.00  0.00           O  
ATOM   1061  CG1 VAL A 138      -5.275   9.670  -8.028  1.00  0.00           C  
ATOM   1062  CG2 VAL A 138      -6.088  11.490  -9.557  1.00  0.00           C  
ATOM   1063  N   PHE A 139      -5.285  12.391  -5.190  1.00  0.00           N  
ATOM   1064  CA  PHE A 139      -4.628  12.226  -3.899  1.00  0.00           C  
ATOM   1065  C   PHE A 139      -5.490  12.791  -2.777  1.00  0.00           C  
ATOM   1066  CB  PHE A 139      -3.257  12.908  -3.902  1.00  0.00           C  
ATOM   1067  O   PHE A 139      -6.293  13.699  -3.001  1.00  0.00           O  
ATOM   1068  CG  PHE A 139      -2.234  12.211  -4.757  1.00  0.00           C  
ATOM   1069  CD1 PHE A 139      -1.755  10.955  -4.408  1.00  0.00           C  
ATOM   1070  CD2 PHE A 139      -1.751  12.813  -5.912  1.00  0.00           C  
ATOM   1071  CE1 PHE A 139      -0.808  10.307  -5.198  1.00  0.00           C  
ATOM   1072  CE2 PHE A 139      -0.804  12.172  -6.706  1.00  0.00           C  
ATOM   1073  CZ  PHE A 139      -0.333  10.920  -6.347  1.00  0.00           C  
ATOM   1074  N   TRP A 140      -5.356  12.140  -1.711  1.00  0.00           N  
ATOM   1075  CA  TRP A 140      -6.012  12.567  -0.480  1.00  0.00           C  
ATOM   1076  C   TRP A 140      -4.986  12.892   0.600  1.00  0.00           C  
ATOM   1077  CB  TRP A 140      -6.974  11.486   0.020  1.00  0.00           C  
ATOM   1078  O   TRP A 140      -3.931  12.257   0.674  1.00  0.00           O  
ATOM   1079  CG  TRP A 140      -8.229  11.364  -0.791  1.00  0.00           C  
ATOM   1080  CD1 TRP A 140      -8.336  10.935  -2.084  1.00  0.00           C  
ATOM   1081  CD2 TRP A 140      -9.557  11.681  -0.362  1.00  0.00           C  
ATOM   1082  CE2 TRP A 140     -10.421  11.419  -1.448  1.00  0.00           C  
ATOM   1083  CE3 TRP A 140     -10.101  12.161   0.837  1.00  0.00           C  
ATOM   1084  NE1 TRP A 140      -9.651  10.965  -2.486  1.00  0.00           N  
ATOM   1085  CH2 TRP A 140     -12.307  12.092  -0.187  1.00  0.00           C  
ATOM   1086  CZ2 TRP A 140     -11.801  11.622  -1.371  1.00  0.00           C  
ATOM   1087  CZ3 TRP A 140     -11.474  12.362   0.912  1.00  0.00           C  
ATOM   1088  N   LYS A 141      -5.349  13.883   1.335  1.00  0.00           N  
ATOM   1089  CA  LYS A 141      -4.433  14.335   2.378  1.00  0.00           C  
ATOM   1090  C   LYS A 141      -4.746  13.664   3.713  1.00  0.00           C  
ATOM   1091  CB  LYS A 141      -4.498  15.855   2.528  1.00  0.00           C  
ATOM   1092  O   LYS A 141      -5.901  13.336   3.992  1.00  0.00           O  
ATOM   1093  CG  LYS A 141      -4.095  16.619   1.275  1.00  0.00           C  
ATOM   1094  CD  LYS A 141      -4.244  18.123   1.465  1.00  0.00           C  
ATOM   1095  CE  LYS A 141      -3.944  18.881   0.179  1.00  0.00           C  
ATOM   1096  NZ  LYS A 141      -4.177  20.348   0.334  1.00  0.00           N  
ATOM   1097  N   HIS A 142      -3.705  13.488   4.480  1.00  0.00           N  
ATOM   1098  CA  HIS A 142      -3.794  13.079   5.877  1.00  0.00           C  
ATOM   1099  C   HIS A 142      -2.617  13.616   6.685  1.00  0.00           C  
ATOM   1100  CB  HIS A 142      -3.854  11.554   5.986  1.00  0.00           C  
ATOM   1101  O   HIS A 142      -1.651  14.130   6.116  1.00  0.00           O  
ATOM   1102  CG  HIS A 142      -2.586  10.874   5.577  1.00  0.00           C  
ATOM   1103  CD2 HIS A 142      -2.188  10.379   4.382  1.00  0.00           C  
ATOM   1104  ND1 HIS A 142      -1.553  10.635   6.458  1.00  0.00           N  
ATOM   1105  CE1 HIS A 142      -0.571  10.022   5.818  1.00  0.00           C  
ATOM   1106  NE2 HIS A 142      -0.931   9.854   4.557  1.00  0.00           N  
ATOM   1107  N   TRP A 143      -2.655  13.498   8.024  1.00  0.00           N  
ATOM   1108  CA  TRP A 143      -1.651  14.138   8.868  1.00  0.00           C  
ATOM   1109  C   TRP A 143      -0.946  13.111   9.749  1.00  0.00           C  
ATOM   1110  CB  TRP A 143      -2.292  15.222   9.739  1.00  0.00           C  
ATOM   1111  O   TRP A 143      -0.366  13.462  10.779  1.00  0.00           O  
ATOM   1112  CG  TRP A 143      -2.618  16.484   8.999  1.00  0.00           C  
ATOM   1113  CD1 TRP A 143      -1.838  17.602   8.894  1.00  0.00           C  
ATOM   1114  CD2 TRP A 143      -3.814  16.759   8.264  1.00  0.00           C  
ATOM   1115  CE2 TRP A 143      -3.691  18.064   7.737  1.00  0.00           C  
ATOM   1116  CE3 TRP A 143      -4.979  16.026   7.997  1.00  0.00           C  
ATOM   1117  NE1 TRP A 143      -2.478  18.556   8.136  1.00  0.00           N  
ATOM   1118  CH2 TRP A 143      -5.820  17.914   6.714  1.00  0.00           C  
ATOM   1119  CZ2 TRP A 143      -4.691  18.652   6.960  1.00  0.00           C  
ATOM   1120  CZ3 TRP A 143      -5.973  16.614   7.223  1.00  0.00           C  
ATOM   1121  N   ILE A 144      -1.068  11.892   9.312  1.00  0.00           N  
ATOM   1122  CA  ILE A 144      -0.347  10.827  10.000  1.00  0.00           C  
ATOM   1123  C   ILE A 144       1.134  10.883   9.629  1.00  0.00           C  
ATOM   1124  CB  ILE A 144      -0.932   9.438   9.661  1.00  0.00           C  
ATOM   1125  O   ILE A 144       1.485  10.866   8.447  1.00  0.00           O  
ATOM   1126  CG1 ILE A 144      -2.409   9.368  10.062  1.00  0.00           C  
ATOM   1127  CG2 ILE A 144      -0.125   8.330  10.345  1.00  0.00           C  
ATOM   1128  CD1 ILE A 144      -3.143   8.152   9.513  1.00  0.00           C  
ATOM   1129  N   PRO A 145       2.001  10.977  10.717  1.00  0.00           N  
ATOM   1130  CA  PRO A 145       3.437  10.979  10.429  1.00  0.00           C  
ATOM   1131  C   PRO A 145       3.919   9.663   9.822  1.00  0.00           C  
ATOM   1132  CB  PRO A 145       4.072  11.213  11.802  1.00  0.00           C  
ATOM   1133  O   PRO A 145       3.569   8.587  10.315  1.00  0.00           O  
ATOM   1134  CG  PRO A 145       2.963  11.748  12.649  1.00  0.00           C  
ATOM   1135  CD  PRO A 145       1.662  11.210  12.127  1.00  0.00           C  
ATOM   1136  N   THR A 146       4.593   9.805   8.715  1.00  0.00           N  
ATOM   1137  CA  THR A 146       5.118   8.617   8.052  1.00  0.00           C  
ATOM   1138  C   THR A 146       6.609   8.772   7.766  1.00  0.00           C  
ATOM   1139  CB  THR A 146       4.368   8.333   6.738  1.00  0.00           C  
ATOM   1140  O   THR A 146       7.150   9.877   7.841  1.00  0.00           O  
ATOM   1141  CG2 THR A 146       2.875   8.146   6.987  1.00  0.00           C  
ATOM   1142  OG1 THR A 146       4.556   9.433   5.839  1.00  0.00           O  
ATOM   1143  N   LYS A 147       7.301   7.720   7.684  1.00  0.00           N  
ATOM   1144  CA  LYS A 147       8.710   7.668   7.304  1.00  0.00           C  
ATOM   1145  C   LYS A 147       8.877   7.124   5.888  1.00  0.00           C  
ATOM   1146  CB  LYS A 147       9.502   6.810   8.292  1.00  0.00           C  
ATOM   1147  O   LYS A 147       7.950   6.533   5.331  1.00  0.00           O  
ATOM   1148  CG  LYS A 147       9.472   7.327   9.723  1.00  0.00           C  
ATOM   1149  CD  LYS A 147      10.244   6.412  10.664  1.00  0.00           C  
ATOM   1150  CE  LYS A 147      10.184   6.908  12.102  1.00  0.00           C  
ATOM   1151  NZ  LYS A 147      10.909   5.994  13.034  1.00  0.00           N  
ATOM   1152  N   ASP A 148      10.077   7.458   5.393  1.00  0.00           N  
ATOM   1153  CA  ASP A 148      10.413   6.867   4.101  1.00  0.00           C  
ATOM   1154  C   ASP A 148      10.264   5.348   4.137  1.00  0.00           C  
ATOM   1155  CB  ASP A 148      11.838   7.246   3.692  1.00  0.00           C  
ATOM   1156  O   ASP A 148      10.714   4.696   5.082  1.00  0.00           O  
ATOM   1157  CG  ASP A 148      11.977   8.711   3.317  1.00  0.00           C  
ATOM   1158  OD1 ASP A 148      10.959   9.356   2.988  1.00  0.00           O  
ATOM   1159  OD2 ASP A 148      13.117   9.224   3.348  1.00  0.00           O  
ATOM   1160  N   GLY A 149       9.527   4.816   3.214  1.00  0.00           N  
ATOM   1161  CA  GLY A 149       9.385   3.371   3.137  1.00  0.00           C  
ATOM   1162  C   GLY A 149       8.009   2.884   3.550  1.00  0.00           C  
ATOM   1163  O   GLY A 149       7.710   1.692   3.449  1.00  0.00           O  
ATOM   1164  N   GLN A 150       7.183   3.771   4.002  1.00  0.00           N  
ATOM   1165  CA  GLN A 150       5.864   3.363   4.473  1.00  0.00           C  
ATOM   1166  C   GLN A 150       4.824   3.473   3.361  1.00  0.00           C  
ATOM   1167  CB  GLN A 150       5.438   4.205   5.676  1.00  0.00           C  
ATOM   1168  O   GLN A 150       3.630   3.280   3.600  1.00  0.00           O  
ATOM   1169  CG  GLN A 150       6.219   3.901   6.947  1.00  0.00           C  
ATOM   1170  CD  GLN A 150       5.773   4.745   8.126  1.00  0.00           C  
ATOM   1171  NE2 GLN A 150       5.759   4.147   9.313  1.00  0.00           N  
ATOM   1172  OE1 GLN A 150       5.445   5.926   7.973  1.00  0.00           O  
ATOM   1173  N   CYS A 151       5.329   3.858   2.196  1.00  0.00           N  
ATOM   1174  CA  CYS A 151       4.431   3.844   1.047  1.00  0.00           C  
ATOM   1175  C   CYS A 151       3.843   2.454   0.831  1.00  0.00           C  
ATOM   1176  CB  CYS A 151       5.167   4.298  -0.213  1.00  0.00           C  
ATOM   1177  O   CYS A 151       4.498   1.448   1.108  1.00  0.00           O  
ATOM   1178  SG  CYS A 151       5.589   6.054  -0.217  1.00  0.00           S  
ATOM   1179  N   GLY A 152       2.603   2.502   0.428  1.00  0.00           N  
ATOM   1180  CA  GLY A 152       1.958   1.233   0.129  1.00  0.00           C  
ATOM   1181  C   GLY A 152       1.133   0.697   1.284  1.00  0.00           C  
ATOM   1182  O   GLY A 152       0.393  -0.277   1.126  1.00  0.00           O  
ATOM   1183  N   SER A 153       1.257   1.393   2.439  1.00  0.00           N  
ATOM   1184  CA  SER A 153       0.479   0.959   3.595  1.00  0.00           C  
ATOM   1185  C   SER A 153      -0.995   1.315   3.434  1.00  0.00           C  
ATOM   1186  CB  SER A 153       1.027   1.588   4.876  1.00  0.00           C  
ATOM   1187  O   SER A 153      -1.329   2.375   2.900  1.00  0.00           O  
ATOM   1188  OG  SER A 153       2.373   1.200   5.091  1.00  0.00           O  
ATOM   1189  N   PRO A 154      -1.864   0.477   3.915  1.00  0.00           N  
ATOM   1190  CA  PRO A 154      -3.302   0.716   3.767  1.00  0.00           C  
ATOM   1191  C   PRO A 154      -3.800   1.870   4.634  1.00  0.00           C  
ATOM   1192  CB  PRO A 154      -3.927  -0.609   4.210  1.00  0.00           C  
ATOM   1193  O   PRO A 154      -3.413   1.983   5.800  1.00  0.00           O  
ATOM   1194  CG  PRO A 154      -2.803  -1.594   4.168  1.00  0.00           C  
ATOM   1195  CD  PRO A 154      -1.512  -0.854   4.368  1.00  0.00           C  
ATOM   1196  N   MET A 155      -4.582   2.700   4.012  1.00  0.00           N  
ATOM   1197  CA  MET A 155      -5.393   3.683   4.726  1.00  0.00           C  
ATOM   1198  C   MET A 155      -6.794   3.143   4.990  1.00  0.00           C  
ATOM   1199  CB  MET A 155      -5.476   4.989   3.934  1.00  0.00           C  
ATOM   1200  O   MET A 155      -7.521   2.807   4.054  1.00  0.00           O  
ATOM   1201  CG  MET A 155      -4.121   5.604   3.622  1.00  0.00           C  
ATOM   1202  SD  MET A 155      -3.180   6.036   5.136  1.00  0.00           S  
ATOM   1203  CE  MET A 155      -4.218   7.374   5.787  1.00  0.00           C  
ATOM   1204  N   VAL A 156      -7.182   3.121   6.280  1.00  0.00           N  
ATOM   1205  CA  VAL A 156      -8.394   2.396   6.649  1.00  0.00           C  
ATOM   1206  C   VAL A 156      -9.379   3.346   7.325  1.00  0.00           C  
ATOM   1207  CB  VAL A 156      -8.081   1.202   7.578  1.00  0.00           C  
ATOM   1208  O   VAL A 156      -8.995   4.134   8.192  1.00  0.00           O  
ATOM   1209  CG1 VAL A 156      -9.359   0.446   7.935  1.00  0.00           C  
ATOM   1210  CG2 VAL A 156      -7.068   0.266   6.921  1.00  0.00           C  
ATOM   1211  N   SER A 157     -10.637   3.256   6.930  1.00  0.00           N  
ATOM   1212  CA  SER A 157     -11.698   4.011   7.589  1.00  0.00           C  
ATOM   1213  C   SER A 157     -11.966   3.477   8.992  1.00  0.00           C  
ATOM   1214  CB  SER A 157     -12.983   3.963   6.762  1.00  0.00           C  
ATOM   1215  O   SER A 157     -12.198   2.280   9.173  1.00  0.00           O  
ATOM   1216  OG  SER A 157     -14.063   4.538   7.478  1.00  0.00           O  
ATOM   1217  N   VAL A 158     -11.993   4.370   9.929  1.00  0.00           N  
ATOM   1218  CA  VAL A 158     -12.221   3.988  11.319  1.00  0.00           C  
ATOM   1219  C   VAL A 158     -13.695   3.646  11.526  1.00  0.00           C  
ATOM   1220  CB  VAL A 158     -11.792   5.109  12.293  1.00  0.00           C  
ATOM   1221  O   VAL A 158     -14.038   2.868  12.419  1.00  0.00           O  
ATOM   1222  CG1 VAL A 158     -12.153   4.741  13.731  1.00  0.00           C  
ATOM   1223  CG2 VAL A 158     -10.294   5.379  12.168  1.00  0.00           C  
ATOM   1224  N   GLU A 159     -14.528   4.169  10.650  1.00  0.00           N  
ATOM   1225  CA  GLU A 159     -15.972   4.000  10.791  1.00  0.00           C  
ATOM   1226  C   GLU A 159     -16.401   2.584  10.420  1.00  0.00           C  
ATOM   1227  CB  GLU A 159     -16.719   5.019   9.927  1.00  0.00           C  
ATOM   1228  O   GLU A 159     -17.169   1.952  11.148  1.00  0.00           O  
ATOM   1229  CG  GLU A 159     -18.229   4.994  10.113  1.00  0.00           C  
ATOM   1230  CD  GLU A 159     -18.945   6.109   9.368  1.00  0.00           C  
ATOM   1231  OE1 GLU A 159     -20.192   6.185   9.440  1.00  0.00           O  
ATOM   1232  OE2 GLU A 159     -18.252   6.913   8.705  1.00  0.00           O  
ATOM   1233  N   ASP A 160     -15.798   2.076   9.294  1.00  0.00           N  
ATOM   1234  CA  ASP A 160     -16.334   0.798   8.836  1.00  0.00           C  
ATOM   1235  C   ASP A 160     -15.216  -0.215   8.601  1.00  0.00           C  
ATOM   1236  CB  ASP A 160     -17.151   0.986   7.556  1.00  0.00           C  
ATOM   1237  O   ASP A 160     -15.474  -1.352   8.202  1.00  0.00           O  
ATOM   1238  CG  ASP A 160     -16.360   1.647   6.441  1.00  0.00           C  
ATOM   1239  OD1 ASP A 160     -15.122   1.767   6.559  1.00  0.00           O  
ATOM   1240  OD2 ASP A 160     -16.982   2.055   5.436  1.00  0.00           O  
ATOM   1241  N   GLY A 161     -13.966   0.133   8.674  1.00  0.00           N  
ATOM   1242  CA  GLY A 161     -12.849  -0.789   8.541  1.00  0.00           C  
ATOM   1243  C   GLY A 161     -12.476  -1.069   7.097  1.00  0.00           C  
ATOM   1244  O   GLY A 161     -11.695  -1.981   6.818  1.00  0.00           O  
ATOM   1245  N   SER A 162     -13.089  -0.308   6.211  1.00  0.00           N  
ATOM   1246  CA  SER A 162     -12.796  -0.472   4.791  1.00  0.00           C  
ATOM   1247  C   SER A 162     -11.481   0.204   4.416  1.00  0.00           C  
ATOM   1248  CB  SER A 162     -13.932   0.097   3.940  1.00  0.00           C  
ATOM   1249  O   SER A 162     -11.116   1.228   4.996  1.00  0.00           O  
ATOM   1250  OG  SER A 162     -15.154  -0.562   4.226  1.00  0.00           O  
ATOM   1251  N   ILE A 163     -10.718  -0.421   3.524  1.00  0.00           N  
ATOM   1252  CA  ILE A 163      -9.523   0.211   2.977  1.00  0.00           C  
ATOM   1253  C   ILE A 163      -9.922   1.286   1.969  1.00  0.00           C  
ATOM   1254  CB  ILE A 163      -8.589  -0.826   2.313  1.00  0.00           C  
ATOM   1255  O   ILE A 163     -10.602   0.998   0.982  1.00  0.00           O  
ATOM   1256  CG1 ILE A 163      -8.110  -1.853   3.346  1.00  0.00           C  
ATOM   1257  CG2 ILE A 163      -7.402  -0.131   1.640  1.00  0.00           C  
ATOM   1258  CD1 ILE A 163      -7.356  -3.030   2.744  1.00  0.00           C  
ATOM   1259  N   VAL A 164      -9.480   2.526   2.201  1.00  0.00           N  
ATOM   1260  CA  VAL A 164      -9.955   3.632   1.376  1.00  0.00           C  
ATOM   1261  C   VAL A 164      -8.822   4.136   0.485  1.00  0.00           C  
ATOM   1262  CB  VAL A 164     -10.507   4.788   2.240  1.00  0.00           C  
ATOM   1263  O   VAL A 164      -9.039   4.977  -0.390  1.00  0.00           O  
ATOM   1264  CG1 VAL A 164     -11.758   4.345   2.997  1.00  0.00           C  
ATOM   1265  CG2 VAL A 164      -9.439   5.285   3.212  1.00  0.00           C  
ATOM   1266  N   GLY A 165      -7.639   3.586   0.713  1.00  0.00           N  
ATOM   1267  CA  GLY A 165      -6.495   3.995  -0.087  1.00  0.00           C  
ATOM   1268  C   GLY A 165      -5.185   3.406   0.400  1.00  0.00           C  
ATOM   1269  O   GLY A 165      -5.173   2.567   1.304  1.00  0.00           O  
ATOM   1270  N   ILE A 166      -4.128   3.702  -0.328  1.00  0.00           N  
ATOM   1271  CA  ILE A 166      -2.791   3.288   0.083  1.00  0.00           C  
ATOM   1272  C   ILE A 166      -1.873   4.507   0.154  1.00  0.00           C  
ATOM   1273  CB  ILE A 166      -2.205   2.232  -0.881  1.00  0.00           C  
ATOM   1274  O   ILE A 166      -1.964   5.410  -0.681  1.00  0.00           O  
ATOM   1275  CG1 ILE A 166      -2.101   2.803  -2.300  1.00  0.00           C  
ATOM   1276  CG2 ILE A 166      -3.052   0.956  -0.864  1.00  0.00           C  
ATOM   1277  CD1 ILE A 166      -1.371   1.895  -3.280  1.00  0.00           C  
ATOM   1278  N   HIS A 167      -1.119   4.535   1.243  1.00  0.00           N  
ATOM   1279  CA  HIS A 167      -0.199   5.649   1.442  1.00  0.00           C  
ATOM   1280  C   HIS A 167       0.754   5.794   0.259  1.00  0.00           C  
ATOM   1281  CB  HIS A 167       0.595   5.464   2.736  1.00  0.00           C  
ATOM   1282  O   HIS A 167       1.316   4.804  -0.215  1.00  0.00           O  
ATOM   1283  CG  HIS A 167       1.610   6.536   2.976  1.00  0.00           C  
ATOM   1284  CD2 HIS A 167       2.964   6.500   2.953  1.00  0.00           C  
ATOM   1285  ND1 HIS A 167       1.264   7.833   3.286  1.00  0.00           N  
ATOM   1286  CE1 HIS A 167       2.363   8.550   3.443  1.00  0.00           C  
ATOM   1287  NE2 HIS A 167       3.409   7.765   3.246  1.00  0.00           N  
ATOM   1288  N   SER A 168       1.063   6.992  -0.308  1.00  0.00           N  
ATOM   1289  CA  SER A 168       1.849   7.224  -1.515  1.00  0.00           C  
ATOM   1290  C   SER A 168       3.042   8.131  -1.232  1.00  0.00           C  
ATOM   1291  CB  SER A 168       0.979   7.839  -2.611  1.00  0.00           C  
ATOM   1292  O   SER A 168       4.179   7.792  -1.566  1.00  0.00           O  
ATOM   1293  OG  SER A 168       1.659   7.835  -3.855  1.00  0.00           O  
ATOM   1294  N   ALA A 169       2.887   9.263  -0.794  1.00  0.00           N  
ATOM   1295  CA  ALA A 169       4.003  10.201  -0.715  1.00  0.00           C  
ATOM   1296  C   ALA A 169       3.875  11.103   0.510  1.00  0.00           C  
ATOM   1297  CB  ALA A 169       4.082  11.043  -1.986  1.00  0.00           C  
ATOM   1298  O   ALA A 169       2.809  11.178   1.124  1.00  0.00           O  
ATOM   1299  N   SER A 170       5.103  11.562   0.848  1.00  0.00           N  
ATOM   1300  CA  SER A 170       5.243  12.623   1.839  1.00  0.00           C  
ATOM   1301  C   SER A 170       5.747  13.913   1.201  1.00  0.00           C  
ATOM   1302  CB  SER A 170       6.195  12.191   2.956  1.00  0.00           C  
ATOM   1303  O   SER A 170       6.418  13.879   0.167  1.00  0.00           O  
ATOM   1304  OG  SER A 170       7.508  12.011   2.456  1.00  0.00           O  
ATOM   1305  N   ASN A 171       4.953  14.943   1.290  1.00  0.00           N  
ATOM   1306  CA  ASN A 171       5.468  16.255   0.913  1.00  0.00           C  
ATOM   1307  C   ASN A 171       6.577  16.714   1.855  1.00  0.00           C  
ATOM   1308  CB  ASN A 171       4.338  17.287   0.882  1.00  0.00           C  
ATOM   1309  O   ASN A 171       6.432  16.638   3.077  1.00  0.00           O  
ATOM   1310  CG  ASN A 171       4.751  18.586   0.219  1.00  0.00           C  
ATOM   1311  ND2 ASN A 171       3.779  19.450  -0.049  1.00  0.00           N  
ATOM   1312  OD1 ASN A 171       5.934  18.810  -0.051  1.00  0.00           O  
ATOM   1313  N   PHE A 172       7.851  16.936   1.316  1.00  0.00           N  
ATOM   1314  CA  PHE A 172       9.056  17.396   1.996  1.00  0.00           C  
ATOM   1315  C   PHE A 172       8.843  18.778   2.601  1.00  0.00           C  
ATOM   1316  CB  PHE A 172      10.243  17.424   1.028  1.00  0.00           C  
ATOM   1317  O   PHE A 172       9.423  19.104   3.639  1.00  0.00           O  
ATOM   1318  CG  PHE A 172      10.684  16.060   0.568  1.00  0.00           C  
ATOM   1319  CD1 PHE A 172      11.461  15.252   1.389  1.00  0.00           C  
ATOM   1320  CD2 PHE A 172      10.321  15.587  -0.686  1.00  0.00           C  
ATOM   1321  CE1 PHE A 172      11.870  13.989   0.965  1.00  0.00           C  
ATOM   1322  CE2 PHE A 172      10.726  14.326  -1.116  1.00  0.00           C  
ATOM   1323  CZ  PHE A 172      11.501  13.529  -0.289  1.00  0.00           C  
ATOM   1324  N   THR A 173       7.748  19.498   2.062  1.00  0.00           N  
ATOM   1325  CA  THR A 173       7.611  20.889   2.480  1.00  0.00           C  
ATOM   1326  C   THR A 173       6.372  21.072   3.351  1.00  0.00           C  
ATOM   1327  CB  THR A 173       7.533  21.832   1.266  1.00  0.00           C  
ATOM   1328  O   THR A 173       6.339  21.949   4.217  1.00  0.00           O  
ATOM   1329  CG2 THR A 173       8.836  21.820   0.474  1.00  0.00           C  
ATOM   1330  OG1 THR A 173       6.463  21.412   0.410  1.00  0.00           O  
ATOM   1331  N   ASN A 174       5.501  20.158   3.298  1.00  0.00           N  
ATOM   1332  CA  ASN A 174       4.244  20.286   4.027  1.00  0.00           C  
ATOM   1333  C   ASN A 174       4.094  19.194   5.083  1.00  0.00           C  
ATOM   1334  CB  ASN A 174       3.058  20.258   3.061  1.00  0.00           C  
ATOM   1335  O   ASN A 174       4.836  18.210   5.073  1.00  0.00           O  
ATOM   1336  CG  ASN A 174       2.663  21.640   2.581  1.00  0.00           C  
ATOM   1337  ND2 ASN A 174       1.936  21.697   1.471  1.00  0.00           N  
ATOM   1338  OD1 ASN A 174       3.010  22.649   3.201  1.00  0.00           O  
ATOM   1339  N   THR A 175       3.468  19.575   6.259  1.00  0.00           N  
ATOM   1340  CA  THR A 175       3.139  18.737   7.407  1.00  0.00           C  
ATOM   1341  C   THR A 175       2.123  17.666   7.021  1.00  0.00           C  
ATOM   1342  CB  THR A 175       2.584  19.579   8.571  1.00  0.00           C  
ATOM   1343  O   THR A 175       1.728  16.849   7.856  1.00  0.00           O  
ATOM   1344  CG2 THR A 175       3.650  20.515   9.131  1.00  0.00           C  
ATOM   1345  OG1 THR A 175       1.476  20.359   8.104  1.00  0.00           O  
ATOM   1346  N   ASN A 176       1.710  17.731   5.664  1.00  0.00           N  
ATOM   1347  CA  ASN A 176       0.700  16.724   5.358  1.00  0.00           C  
ATOM   1348  C   ASN A 176       1.252  15.637   4.441  1.00  0.00           C  
ATOM   1349  CB  ASN A 176      -0.533  17.375   4.728  1.00  0.00           C  
ATOM   1350  O   ASN A 176       2.289  15.825   3.802  1.00  0.00           O  
ATOM   1351  CG  ASN A 176      -0.197  18.194   3.498  1.00  0.00           C  
ATOM   1352  ND2 ASN A 176      -1.067  19.138   3.158  1.00  0.00           N  
ATOM   1353  OD1 ASN A 176       0.835  17.979   2.857  1.00  0.00           O  
ATOM   1354  N   ASN A 177       0.700  14.465   4.583  1.00  0.00           N  
ATOM   1355  CA  ASN A 177       0.994  13.316   3.734  1.00  0.00           C  
ATOM   1356  C   ASN A 177      -0.165  13.005   2.791  1.00  0.00           C  
ATOM   1357  CB  ASN A 177       1.328  12.090   4.587  1.00  0.00           C  
ATOM   1358  O   ASN A 177      -1.248  13.578   2.922  1.00  0.00           O  
ATOM   1359  CG  ASN A 177       2.614  12.257   5.372  1.00  0.00           C  
ATOM   1360  ND2 ASN A 177       2.545  12.031   6.678  1.00  0.00           N  
ATOM   1361  OD1 ASN A 177       3.660  12.589   4.809  1.00  0.00           O  
ATOM   1362  N   TYR A 178       0.185  12.152   1.754  1.00  0.00           N  
ATOM   1363  CA  TYR A 178      -0.831  11.854   0.751  1.00  0.00           C  
ATOM   1364  C   TYR A 178      -1.003  10.350   0.579  1.00  0.00           C  
ATOM   1365  CB  TYR A 178      -0.465  12.494  -0.592  1.00  0.00           C  
ATOM   1366  O   TYR A 178      -0.070   9.580   0.821  1.00  0.00           O  
ATOM   1367  CG  TYR A 178      -0.350  13.998  -0.536  1.00  0.00           C  
ATOM   1368  CD1 TYR A 178      -1.469  14.809  -0.710  1.00  0.00           C  
ATOM   1369  CD2 TYR A 178       0.878  14.611  -0.310  1.00  0.00           C  
ATOM   1370  CE1 TYR A 178      -1.367  16.195  -0.661  1.00  0.00           C  
ATOM   1371  CE2 TYR A 178       0.992  15.997  -0.259  1.00  0.00           C  
ATOM   1372  OH  TYR A 178      -0.028  18.151  -0.386  1.00  0.00           O  
ATOM   1373  CZ  TYR A 178      -0.135  16.779  -0.435  1.00  0.00           C  
ATOM   1374  N   PHE A 179      -2.187   9.992   0.295  1.00  0.00           N  
ATOM   1375  CA  PHE A 179      -2.424   8.620  -0.138  1.00  0.00           C  
ATOM   1376  C   PHE A 179      -3.255   8.590  -1.415  1.00  0.00           C  
ATOM   1377  CB  PHE A 179      -3.127   7.821   0.965  1.00  0.00           C  
ATOM   1378  O   PHE A 179      -3.900   9.581  -1.765  1.00  0.00           O  
ATOM   1379  CG  PHE A 179      -4.561   8.221   1.184  1.00  0.00           C  
ATOM   1380  CD1 PHE A 179      -4.885   9.244   2.065  1.00  0.00           C  
ATOM   1381  CD2 PHE A 179      -5.586   7.572   0.507  1.00  0.00           C  
ATOM   1382  CE1 PHE A 179      -6.212   9.617   2.270  1.00  0.00           C  
ATOM   1383  CE2 PHE A 179      -6.914   7.938   0.706  1.00  0.00           C  
ATOM   1384  CZ  PHE A 179      -7.225   8.960   1.589  1.00  0.00           C  
ATOM   1385  N   THR A 180      -3.068   7.560  -2.166  1.00  0.00           N  
ATOM   1386  CA  THR A 180      -3.851   7.323  -3.374  1.00  0.00           C  
ATOM   1387  C   THR A 180      -5.182   6.659  -3.034  1.00  0.00           C  
ATOM   1388  CB  THR A 180      -3.079   6.446  -4.377  1.00  0.00           C  
ATOM   1389  O   THR A 180      -5.210   5.574  -2.451  1.00  0.00           O  
ATOM   1390  CG2 THR A 180      -3.845   6.304  -5.688  1.00  0.00           C  
ATOM   1391  OG1 THR A 180      -1.804   7.044  -4.644  1.00  0.00           O  
ATOM   1392  N   ALA A 181      -6.259   7.301  -3.393  1.00  0.00           N  
ATOM   1393  CA  ALA A 181      -7.601   6.818  -3.077  1.00  0.00           C  
ATOM   1394  C   ALA A 181      -7.955   5.595  -3.917  1.00  0.00           C  
ATOM   1395  CB  ALA A 181      -8.630   7.925  -3.293  1.00  0.00           C  
ATOM   1396  O   ALA A 181      -7.549   5.491  -5.077  1.00  0.00           O  
ATOM   1397  N   VAL A 182      -8.658   4.701  -3.293  1.00  0.00           N  
ATOM   1398  CA  VAL A 182      -9.251   3.580  -4.016  1.00  0.00           C  
ATOM   1399  C   VAL A 182     -10.331   4.092  -4.967  1.00  0.00           C  
ATOM   1400  CB  VAL A 182      -9.846   2.532  -3.049  1.00  0.00           C  
ATOM   1401  O   VAL A 182     -11.175   4.904  -4.579  1.00  0.00           O  
ATOM   1402  CG1 VAL A 182     -10.635   1.474  -3.818  1.00  0.00           C  
ATOM   1403  CG2 VAL A 182      -8.739   1.881  -2.222  1.00  0.00           C  
ATOM   1404  N   PRO A 183     -10.261   3.680  -6.285  1.00  0.00           N  
ATOM   1405  CA  PRO A 183     -11.291   4.137  -7.221  1.00  0.00           C  
ATOM   1406  C   PRO A 183     -12.655   3.504  -6.952  1.00  0.00           C  
ATOM   1407  CB  PRO A 183     -10.746   3.703  -8.584  1.00  0.00           C  
ATOM   1408  O   PRO A 183     -12.744   2.501  -6.240  1.00  0.00           O  
ATOM   1409  CG  PRO A 183      -9.923   2.489  -8.297  1.00  0.00           C  
ATOM   1410  CD  PRO A 183      -9.275   2.658  -6.953  1.00  0.00           C  
ATOM   1411  N   PRO A 184     -13.679   4.169  -7.600  1.00  0.00           N  
ATOM   1412  CA  PRO A 184     -15.000   3.548  -7.475  1.00  0.00           C  
ATOM   1413  C   PRO A 184     -15.063   2.162  -8.113  1.00  0.00           C  
ATOM   1414  CB  PRO A 184     -15.921   4.528  -8.206  1.00  0.00           C  
ATOM   1415  O   PRO A 184     -14.369   1.900  -9.099  1.00  0.00           O  
ATOM   1416  CG  PRO A 184     -15.021   5.276  -9.136  1.00  0.00           C  
ATOM   1417  CD  PRO A 184     -13.643   5.310  -8.541  1.00  0.00           C  
ATOM   1418  N   ASP A 185     -15.722   1.191  -7.536  1.00  0.00           N  
ATOM   1419  CA  ASP A 185     -15.991  -0.141  -8.071  1.00  0.00           C  
ATOM   1420  C   ASP A 185     -14.725  -0.995  -8.078  1.00  0.00           C  
ATOM   1421  CB  ASP A 185     -16.569  -0.045  -9.484  1.00  0.00           C  
ATOM   1422  O   ASP A 185     -14.542  -1.835  -8.962  1.00  0.00           O  
ATOM   1423  CG  ASP A 185     -17.911   0.663  -9.529  1.00  0.00           C  
ATOM   1424  OD1 ASP A 185     -18.739   0.461  -8.614  1.00  0.00           O  
ATOM   1425  OD2 ASP A 185     -18.146   1.428 -10.489  1.00  0.00           O  
ATOM   1426  N   PHE A 186     -13.798  -0.627  -7.253  1.00  0.00           N  
ATOM   1427  CA  PHE A 186     -12.522  -1.327  -7.154  1.00  0.00           C  
ATOM   1428  C   PHE A 186     -12.736  -2.797  -6.815  1.00  0.00           C  
ATOM   1429  CB  PHE A 186     -11.627  -0.669  -6.099  1.00  0.00           C  
ATOM   1430  O   PHE A 186     -12.041  -3.668  -7.341  1.00  0.00           O  
ATOM   1431  CG  PHE A 186     -10.187  -1.098  -6.173  1.00  0.00           C  
ATOM   1432  CD1 PHE A 186      -9.535  -1.591  -5.049  1.00  0.00           C  
ATOM   1433  CD2 PHE A 186      -9.483  -1.007  -7.367  1.00  0.00           C  
ATOM   1434  CE1 PHE A 186      -8.202  -1.988  -5.114  1.00  0.00           C  
ATOM   1435  CE2 PHE A 186      -8.151  -1.402  -7.440  1.00  0.00           C  
ATOM   1436  CZ  PHE A 186      -7.511  -1.891  -6.312  1.00  0.00           C  
ATOM   1437  N   MET A 187     -13.692  -3.022  -6.043  1.00  0.00           N  
ATOM   1438  CA  MET A 187     -13.984  -4.399  -5.654  1.00  0.00           C  
ATOM   1439  C   MET A 187     -14.369  -5.237  -6.869  1.00  0.00           C  
ATOM   1440  CB  MET A 187     -15.106  -4.438  -4.615  1.00  0.00           C  
ATOM   1441  O   MET A 187     -13.979  -6.402  -6.972  1.00  0.00           O  
ATOM   1442  CG  MET A 187     -14.663  -4.035  -3.218  1.00  0.00           C  
ATOM   1443  SD  MET A 187     -13.320  -5.106  -2.571  1.00  0.00           S  
ATOM   1444  CE  MET A 187     -14.216  -6.675  -2.404  1.00  0.00           C  
ATOM   1445  N   LYS A 188     -15.159  -4.695  -7.722  1.00  0.00           N  
ATOM   1446  CA  LYS A 188     -15.557  -5.376  -8.950  1.00  0.00           C  
ATOM   1447  C   LYS A 188     -14.340  -5.723  -9.804  1.00  0.00           C  
ATOM   1448  CB  LYS A 188     -16.531  -4.512  -9.753  1.00  0.00           C  
ATOM   1449  O   LYS A 188     -14.257  -6.822 -10.358  1.00  0.00           O  
ATOM   1450  CG  LYS A 188     -17.925  -4.428  -9.150  1.00  0.00           C  
ATOM   1451  CD  LYS A 188     -18.868  -3.620 -10.032  1.00  0.00           C  
ATOM   1452  CE  LYS A 188     -20.226  -3.427  -9.371  1.00  0.00           C  
ATOM   1453  NZ  LYS A 188     -21.141  -2.602 -10.215  1.00  0.00           N  
ATOM   1454  N   LEU A 189     -13.442  -4.765  -9.847  1.00  0.00           N  
ATOM   1455  CA  LEU A 189     -12.205  -4.968 -10.594  1.00  0.00           C  
ATOM   1456  C   LEU A 189     -11.405  -6.130 -10.015  1.00  0.00           C  
ATOM   1457  CB  LEU A 189     -11.356  -3.693 -10.582  1.00  0.00           C  
ATOM   1458  O   LEU A 189     -10.864  -6.949 -10.761  1.00  0.00           O  
ATOM   1459  CG  LEU A 189     -10.004  -3.773 -11.293  1.00  0.00           C  
ATOM   1460  CD1 LEU A 189     -10.203  -3.911 -12.798  1.00  0.00           C  
ATOM   1461  CD2 LEU A 189      -9.158  -2.546 -10.971  1.00  0.00           C  
ATOM   1462  N   LEU A 190     -11.415  -6.296  -8.714  1.00  0.00           N  
ATOM   1463  CA  LEU A 190     -10.610  -7.304  -8.032  1.00  0.00           C  
ATOM   1464  C   LEU A 190     -11.248  -8.683  -8.156  1.00  0.00           C  
ATOM   1465  CB  LEU A 190     -10.434  -6.940  -6.555  1.00  0.00           C  
ATOM   1466  O   LEU A 190     -10.546  -9.697  -8.174  1.00  0.00           O  
ATOM   1467  CG  LEU A 190      -9.604  -5.690  -6.259  1.00  0.00           C  
ATOM   1468  CD1 LEU A 190      -9.522  -5.453  -4.755  1.00  0.00           C  
ATOM   1469  CD2 LEU A 190      -8.209  -5.820  -6.862  1.00  0.00           C  
ATOM   1470  N   THR A 191     -12.525  -8.746  -8.303  1.00  0.00           N  
ATOM   1471  CA  THR A 191     -13.219 -10.025  -8.215  1.00  0.00           C  
ATOM   1472  C   THR A 191     -13.629 -10.515  -9.600  1.00  0.00           C  
ATOM   1473  CB  THR A 191     -14.464  -9.924  -7.314  1.00  0.00           C  
ATOM   1474  O   THR A 191     -13.910 -11.701  -9.788  1.00  0.00           O  
ATOM   1475  CG2 THR A 191     -14.073  -9.656  -5.864  1.00  0.00           C  
ATOM   1476  OG1 THR A 191     -15.297  -8.855  -7.778  1.00  0.00           O  
ATOM   1477  N   ASP A 192     -13.644  -9.598 -10.583  1.00  0.00           N  
ATOM   1478  CA  ASP A 192     -14.039  -9.957 -11.942  1.00  0.00           C  
ATOM   1479  C   ASP A 192     -12.837  -9.948 -12.884  1.00  0.00           C  
ATOM   1480  CB  ASP A 192     -15.118  -9.002 -12.456  1.00  0.00           C  
ATOM   1481  O   ASP A 192     -12.389  -8.884 -13.316  1.00  0.00           O  
ATOM   1482  CG  ASP A 192     -15.699  -9.428 -13.793  1.00  0.00           C  
ATOM   1483  OD1 ASP A 192     -15.178 -10.384 -14.407  1.00  0.00           O  
ATOM   1484  OD2 ASP A 192     -16.684  -8.800 -14.238  1.00  0.00           O  
ATOM   1485  N   PRO A 193     -12.330 -11.075 -13.196  1.00  0.00           N  
ATOM   1486  CA  PRO A 193     -11.141 -11.187 -14.044  1.00  0.00           C  
ATOM   1487  C   PRO A 193     -11.330 -10.537 -15.413  1.00  0.00           C  
ATOM   1488  CB  PRO A 193     -10.945 -12.699 -14.180  1.00  0.00           C  
ATOM   1489  O   PRO A 193     -10.354 -10.119 -16.042  1.00  0.00           O  
ATOM   1490  CG  PRO A 193     -11.618 -13.280 -12.979  1.00  0.00           C  
ATOM   1491  CD  PRO A 193     -12.787 -12.409 -12.618  1.00  0.00           C  
ATOM   1492  N   SER A 194     -12.580 -10.444 -15.904  1.00  0.00           N  
ATOM   1493  CA  SER A 194     -12.859  -9.904 -17.231  1.00  0.00           C  
ATOM   1494  C   SER A 194     -12.579  -8.406 -17.289  1.00  0.00           C  
ATOM   1495  CB  SER A 194     -14.312 -10.176 -17.626  1.00  0.00           C  
ATOM   1496  O   SER A 194     -12.382  -7.848 -18.370  1.00  0.00           O  
ATOM   1497  OG  SER A 194     -15.199  -9.397 -16.842  1.00  0.00           O  
ATOM   1498  N   LEU A 195     -12.473  -7.730 -16.132  1.00  0.00           N  
ATOM   1499  CA  LEU A 195     -12.265  -6.287 -16.090  1.00  0.00           C  
ATOM   1500  C   LEU A 195     -10.780  -5.955 -15.990  1.00  0.00           C  
ATOM   1501  CB  LEU A 195     -13.018  -5.671 -14.907  1.00  0.00           C  
ATOM   1502  O   LEU A 195     -10.392  -4.789 -16.092  1.00  0.00           O  
ATOM   1503  CG  LEU A 195     -14.544  -5.750 -14.960  1.00  0.00           C  
ATOM   1504  CD1 LEU A 195     -15.149  -5.182 -13.681  1.00  0.00           C  
ATOM   1505  CD2 LEU A 195     -15.076  -5.011 -16.183  1.00  0.00           C  
ATOM   1506  N   GLN A 196      -9.969  -7.026 -15.879  1.00  0.00           N  
ATOM   1507  CA  GLN A 196      -8.540  -6.813 -15.673  1.00  0.00           C  
ATOM   1508  C   GLN A 196      -7.775  -6.906 -16.990  1.00  0.00           C  
ATOM   1509  CB  GLN A 196      -7.984  -7.825 -14.670  1.00  0.00           C  
ATOM   1510  O   GLN A 196      -7.937  -7.869 -17.742  1.00  0.00           O  
ATOM   1511  CG  GLN A 196      -8.650  -7.765 -13.303  1.00  0.00           C  
ATOM   1512  CD  GLN A 196      -8.372  -8.995 -12.459  1.00  0.00           C  
ATOM   1513  NE2 GLN A 196      -8.699  -8.919 -11.174  1.00  0.00           N  
ATOM   1514  OE1 GLN A 196      -7.868 -10.005 -12.959  1.00  0.00           O  
ATOM   1515  N   LYS A 197      -7.095  -5.819 -17.335  1.00  0.00           N  
ATOM   1516  CA  LYS A 197      -6.193  -5.797 -18.484  1.00  0.00           C  
ATOM   1517  C   LYS A 197      -4.737  -5.901 -18.041  1.00  0.00           C  
ATOM   1518  CB  LYS A 197      -6.402  -4.525 -19.306  1.00  0.00           C  
ATOM   1519  O   LYS A 197      -4.169  -4.936 -17.525  1.00  0.00           O  
ATOM   1520  CG  LYS A 197      -7.792  -4.399 -19.910  1.00  0.00           C  
ATOM   1521  CD  LYS A 197      -7.932  -3.124 -20.732  1.00  0.00           C  
ATOM   1522  CE  LYS A 197      -9.333  -2.981 -21.311  1.00  0.00           C  
ATOM   1523  NZ  LYS A 197      -9.483  -1.718 -22.094  1.00  0.00           N  
ATOM   1524  N   TRP A 198      -4.168  -7.074 -18.331  1.00  0.00           N  
ATOM   1525  CA  TRP A 198      -2.838  -7.373 -17.811  1.00  0.00           C  
ATOM   1526  C   TRP A 198      -1.762  -7.016 -18.830  1.00  0.00           C  
ATOM   1527  CB  TRP A 198      -2.729  -8.853 -17.432  1.00  0.00           C  
ATOM   1528  O   TRP A 198      -1.910  -7.295 -20.023  1.00  0.00           O  
ATOM   1529  CG  TRP A 198      -3.739  -9.298 -16.418  1.00  0.00           C  
ATOM   1530  CD1 TRP A 198      -4.854 -10.056 -16.643  1.00  0.00           C  
ATOM   1531  CD2 TRP A 198      -3.729  -9.006 -15.017  1.00  0.00           C  
ATOM   1532  CE2 TRP A 198      -4.868  -9.622 -14.453  1.00  0.00           C  
ATOM   1533  CE3 TRP A 198      -2.864  -8.285 -14.182  1.00  0.00           C  
ATOM   1534  NE1 TRP A 198      -5.537 -10.255 -15.466  1.00  0.00           N  
ATOM   1535  CH2 TRP A 198      -4.304  -8.824 -12.297  1.00  0.00           C  
ATOM   1536  CZ2 TRP A 198      -5.166  -9.536 -13.091  1.00  0.00           C  
ATOM   1537  CZ3 TRP A 198      -3.163  -8.201 -12.827  1.00  0.00           C  
ATOM   1538  N   ILE A 199      -0.821  -6.271 -18.272  1.00  0.00           N  
ATOM   1539  CA  ILE A 199       0.332  -5.926 -19.096  1.00  0.00           C  
ATOM   1540  C   ILE A 199       1.609  -6.445 -18.439  1.00  0.00           C  
ATOM   1541  CB  ILE A 199       0.427  -4.401 -19.325  1.00  0.00           C  
ATOM   1542  O   ILE A 199       1.642  -6.675 -17.228  1.00  0.00           O  
ATOM   1543  CG1 ILE A 199       0.569  -3.668 -17.986  1.00  0.00           C  
ATOM   1544  CG2 ILE A 199      -0.792  -3.894 -20.100  1.00  0.00           C  
ATOM   1545  CD1 ILE A 199       0.958  -2.203 -18.120  1.00  0.00           C  
ATOM   1546  N   SER A 200       2.588  -6.841 -19.262  1.00  0.00           N  
ATOM   1547  CA  SER A 200       3.899  -7.248 -18.767  1.00  0.00           C  
ATOM   1548  C   SER A 200       4.997  -6.326 -19.287  1.00  0.00           C  
ATOM   1549  CB  SER A 200       4.200  -8.692 -19.173  1.00  0.00           C  
ATOM   1550  O   SER A 200       4.804  -5.620 -20.279  1.00  0.00           O  
ATOM   1551  OG  SER A 200       3.235  -9.578 -18.633  1.00  0.00           O  
ATOM   1552  N   GLY A 201       6.124  -6.223 -18.530  1.00  0.00           N  
ATOM   1553  CA  GLY A 201       7.277  -5.465 -18.987  1.00  0.00           C  
ATOM   1554  C   GLY A 201       7.106  -3.966 -18.832  1.00  0.00           C  
ATOM   1555  O   GLY A 201       7.700  -3.187 -19.580  1.00  0.00           O  
ATOM   1556  N   TRP A 202       6.265  -3.600 -17.917  1.00  0.00           N  
ATOM   1557  CA  TRP A 202       5.937  -2.190 -17.737  1.00  0.00           C  
ATOM   1558  C   TRP A 202       6.911  -1.524 -16.771  1.00  0.00           C  
ATOM   1559  CB  TRP A 202       4.503  -2.032 -17.225  1.00  0.00           C  
ATOM   1560  O   TRP A 202       7.381  -2.153 -15.820  1.00  0.00           O  
ATOM   1561  CG  TRP A 202       4.036  -0.609 -17.151  1.00  0.00           C  
ATOM   1562  CD1 TRP A 202       3.364   0.089 -18.115  1.00  0.00           C  
ATOM   1563  CD2 TRP A 202       4.210   0.291 -16.052  1.00  0.00           C  
ATOM   1564  CE2 TRP A 202       3.618   1.519 -16.420  1.00  0.00           C  
ATOM   1565  CE3 TRP A 202       4.810   0.178 -14.790  1.00  0.00           C  
ATOM   1566  NE1 TRP A 202       3.110   1.370 -17.682  1.00  0.00           N  
ATOM   1567  CH2 TRP A 202       4.202   2.490 -14.342  1.00  0.00           C  
ATOM   1568  CZ2 TRP A 202       3.609   2.628 -15.570  1.00  0.00           C  
ATOM   1569  CZ3 TRP A 202       4.799   1.282 -13.946  1.00  0.00           C  
ATOM   1570  N   SER A 203       7.384  -0.294 -16.973  1.00  0.00           N  
ATOM   1571  CA  SER A 203       8.103   0.574 -16.046  1.00  0.00           C  
ATOM   1572  C   SER A 203       7.456   1.952 -15.963  1.00  0.00           C  
ATOM   1573  CB  SER A 203       9.566   0.713 -16.468  1.00  0.00           C  
ATOM   1574  O   SER A 203       6.792   2.390 -16.906  1.00  0.00           O  
ATOM   1575  OG  SER A 203       9.671   1.409 -17.698  1.00  0.00           O  
ATOM   1576  N   LEU A 204       7.466   2.593 -14.750  1.00  0.00           N  
ATOM   1577  CA  LEU A 204       6.825   3.885 -14.530  1.00  0.00           C  
ATOM   1578  C   LEU A 204       7.360   4.929 -15.503  1.00  0.00           C  
ATOM   1579  CB  LEU A 204       7.045   4.353 -13.089  1.00  0.00           C  
ATOM   1580  O   LEU A 204       8.574   5.064 -15.671  1.00  0.00           O  
ATOM   1581  CG  LEU A 204       6.375   5.670 -12.694  1.00  0.00           C  
ATOM   1582  CD1 LEU A 204       4.861   5.499 -12.638  1.00  0.00           C  
ATOM   1583  CD2 LEU A 204       6.913   6.164 -11.356  1.00  0.00           C  
ATOM   1584  N   ASN A 205       6.366   5.507 -16.212  1.00  0.00           N  
ATOM   1585  CA  ASN A 205       6.518   6.771 -16.925  1.00  0.00           C  
ATOM   1586  C   ASN A 205       5.850   7.921 -16.177  1.00  0.00           C  
ATOM   1587  CB  ASN A 205       5.952   6.659 -18.342  1.00  0.00           C  
ATOM   1588  O   ASN A 205       4.627   7.948 -16.036  1.00  0.00           O  
ATOM   1589  CG  ASN A 205       6.249   7.882 -19.188  1.00  0.00           C  
ATOM   1590  ND2 ASN A 205       6.157   7.730 -20.504  1.00  0.00           N  
ATOM   1591  OD1 ASN A 205       6.559   8.955 -18.663  1.00  0.00           O  
ATOM   1592  N   SER A 206       6.547   8.734 -15.413  1.00  0.00           N  
ATOM   1593  CA  SER A 206       6.014   9.790 -14.559  1.00  0.00           C  
ATOM   1594  C   SER A 206       4.886  10.546 -15.252  1.00  0.00           C  
ATOM   1595  CB  SER A 206       7.121  10.766 -14.157  1.00  0.00           C  
ATOM   1596  O   SER A 206       4.029  11.137 -14.591  1.00  0.00           O  
ATOM   1597  OG  SER A 206       7.766  11.294 -15.304  1.00  0.00           O  
ATOM   1598  N   ASP A 207       4.800  10.500 -16.565  1.00  0.00           N  
ATOM   1599  CA  ASP A 207       3.752  11.190 -17.310  1.00  0.00           C  
ATOM   1600  C   ASP A 207       2.437  10.415 -17.254  1.00  0.00           C  
ATOM   1601  CB  ASP A 207       4.177  11.400 -18.765  1.00  0.00           C  
ATOM   1602  O   ASP A 207       1.374  10.964 -17.552  1.00  0.00           O  
ATOM   1603  CG  ASP A 207       5.306  12.405 -18.914  1.00  0.00           C  
ATOM   1604  OD1 ASP A 207       5.450  13.293 -18.046  1.00  0.00           O  
ATOM   1605  OD2 ASP A 207       6.055  12.311 -19.910  1.00  0.00           O  
ATOM   1606  N   SER A 208       2.449   9.162 -16.817  1.00  0.00           N  
ATOM   1607  CA  SER A 208       1.274   8.296 -16.853  1.00  0.00           C  
ATOM   1608  C   SER A 208       0.442   8.441 -15.583  1.00  0.00           C  
ATOM   1609  CB  SER A 208       1.690   6.836 -17.036  1.00  0.00           C  
ATOM   1610  O   SER A 208      -0.721   8.034 -15.547  1.00  0.00           O  
ATOM   1611  OG  SER A 208       2.575   6.431 -16.006  1.00  0.00           O  
ATOM   1612  N   VAL A 209       1.080   9.039 -14.520  1.00  0.00           N  
ATOM   1613  CA  VAL A 209       0.359   9.252 -13.270  1.00  0.00           C  
ATOM   1614  C   VAL A 209       0.020  10.732 -13.113  1.00  0.00           C  
ATOM   1615  CB  VAL A 209       1.175   8.760 -12.053  1.00  0.00           C  
ATOM   1616  O   VAL A 209       0.862  11.598 -13.364  1.00  0.00           O  
ATOM   1617  CG1 VAL A 209       0.408   9.004 -10.755  1.00  0.00           C  
ATOM   1618  CG2 VAL A 209       1.518   7.279 -12.205  1.00  0.00           C  
ATOM   1619  N   ASP A 210      -1.310  10.990 -12.952  1.00  0.00           N  
ATOM   1620  CA  ASP A 210      -1.716  12.352 -12.619  1.00  0.00           C  
ATOM   1621  C   ASP A 210      -1.294  12.720 -11.199  1.00  0.00           C  
ATOM   1622  CB  ASP A 210      -3.229  12.514 -12.777  1.00  0.00           C  
ATOM   1623  O   ASP A 210      -1.927  12.298 -10.229  1.00  0.00           O  
ATOM   1624  CG  ASP A 210      -3.696  13.947 -12.584  1.00  0.00           C  
ATOM   1625  OD1 ASP A 210      -2.851  14.836 -12.345  1.00  0.00           O  
ATOM   1626  OD2 ASP A 210      -4.919  14.187 -12.668  1.00  0.00           O  
ATOM   1627  N   TRP A 211      -0.181  13.170 -11.097  1.00  0.00           N  
ATOM   1628  CA  TRP A 211       0.355  13.530  -9.788  1.00  0.00           C  
ATOM   1629  C   TRP A 211      -0.224  14.857  -9.308  1.00  0.00           C  
ATOM   1630  CB  TRP A 211       1.883  13.613  -9.836  1.00  0.00           C  
ATOM   1631  O   TRP A 211       0.182  15.378  -8.267  1.00  0.00           O  
ATOM   1632  CG  TRP A 211       2.553  12.312 -10.163  1.00  0.00           C  
ATOM   1633  CD1 TRP A 211       2.996  11.898 -11.389  1.00  0.00           C  
ATOM   1634  CD2 TRP A 211       2.853  11.253  -9.249  1.00  0.00           C  
ATOM   1635  CE2 TRP A 211       3.479  10.226  -9.991  1.00  0.00           C  
ATOM   1636  CE3 TRP A 211       2.653  11.072  -7.874  1.00  0.00           C  
ATOM   1637  NE1 TRP A 211       3.554  10.645 -11.292  1.00  0.00           N  
ATOM   1638  CH2 TRP A 211       3.700   8.883  -8.054  1.00  0.00           C  
ATOM   1639  CZ2 TRP A 211       3.907   9.034  -9.401  1.00  0.00           C  
ATOM   1640  CZ3 TRP A 211       3.080   9.885  -7.289  1.00  0.00           C  
ATOM   1641  N   GLY A 212      -1.234  15.292 -10.095  1.00  0.00           N  
ATOM   1642  CA  GLY A 212      -1.706  16.629  -9.768  1.00  0.00           C  
ATOM   1643  C   GLY A 212      -0.605  17.672  -9.792  1.00  0.00           C  
ATOM   1644  O   GLY A 212       0.161  17.752 -10.755  1.00  0.00           O  
ATOM   1645  N   GLY A 213      -0.542  18.587  -8.884  1.00  0.00           N  
ATOM   1646  CA  GLY A 213       0.455  19.638  -8.754  1.00  0.00           C  
ATOM   1647  C   GLY A 213       1.763  19.149  -8.161  1.00  0.00           C  
ATOM   1648  O   GLY A 213       2.721  19.915  -8.041  1.00  0.00           O  
ATOM   1649  N   HIS A 214       1.834  17.775  -7.910  1.00  0.00           N  
ATOM   1650  CA  HIS A 214       3.023  17.220  -7.273  1.00  0.00           C  
ATOM   1651  C   HIS A 214       4.068  16.821  -8.310  1.00  0.00           C  
ATOM   1652  CB  HIS A 214       2.654  16.013  -6.409  1.00  0.00           C  
ATOM   1653  O   HIS A 214       3.725  16.316  -9.381  1.00  0.00           O  
ATOM   1654  CG  HIS A 214       1.669  16.327  -5.329  1.00  0.00           C  
ATOM   1655  CD2 HIS A 214       0.329  16.142  -5.266  1.00  0.00           C  
ATOM   1656  ND1 HIS A 214       2.035  16.909  -4.134  1.00  0.00           N  
ATOM   1657  CE1 HIS A 214       0.959  17.068  -3.381  1.00  0.00           C  
ATOM   1658  NE2 HIS A 214      -0.089  16.611  -4.045  1.00  0.00           N  
ATOM   1659  N   LYS A 215       5.296  17.364  -8.197  1.00  0.00           N  
ATOM   1660  CA  LYS A 215       6.409  17.031  -9.081  1.00  0.00           C  
ATOM   1661  C   LYS A 215       7.137  15.779  -8.602  1.00  0.00           C  
ATOM   1662  CB  LYS A 215       7.387  18.203  -9.176  1.00  0.00           C  
ATOM   1663  O   LYS A 215       7.415  15.634  -7.410  1.00  0.00           O  
ATOM   1664  CG  LYS A 215       6.856  19.391  -9.965  1.00  0.00           C  
ATOM   1665  CD  LYS A 215       7.918  20.471 -10.132  1.00  0.00           C  
ATOM   1666  CE  LYS A 215       7.365  21.692 -10.854  1.00  0.00           C  
ATOM   1667  NZ  LYS A 215       8.402  22.755 -11.018  1.00  0.00           N  
ATOM   1668  N   VAL A 216       7.076  14.713  -9.384  1.00  0.00           N  
ATOM   1669  CA  VAL A 216       7.872  13.522  -9.105  1.00  0.00           C  
ATOM   1670  C   VAL A 216       9.295  13.719  -9.622  1.00  0.00           C  
ATOM   1671  CB  VAL A 216       7.245  12.259  -9.736  1.00  0.00           C  
ATOM   1672  O   VAL A 216       9.496  14.036 -10.797  1.00  0.00           O  
ATOM   1673  CG1 VAL A 216       8.079  11.021  -9.410  1.00  0.00           C  
ATOM   1674  CG2 VAL A 216       5.807  12.080  -9.253  1.00  0.00           C  
ATOM   1675  N   PHE A 217      10.221  13.917  -8.746  1.00  0.00           N  
ATOM   1676  CA  PHE A 217      11.604  14.079  -9.178  1.00  0.00           C  
ATOM   1677  C   PHE A 217      12.240  12.726  -9.473  1.00  0.00           C  
ATOM   1678  CB  PHE A 217      12.418  14.822  -8.114  1.00  0.00           C  
ATOM   1679  O   PHE A 217      12.214  11.825  -8.632  1.00  0.00           O  
ATOM   1680  CG  PHE A 217      11.974  16.243  -7.893  1.00  0.00           C  
ATOM   1681  CD1 PHE A 217      12.410  17.261  -8.731  1.00  0.00           C  
ATOM   1682  CD2 PHE A 217      11.119  16.560  -6.845  1.00  0.00           C  
ATOM   1683  CE1 PHE A 217      12.001  18.577  -8.528  1.00  0.00           C  
ATOM   1684  CE2 PHE A 217      10.705  17.872  -6.636  1.00  0.00           C  
ATOM   1685  CZ  PHE A 217      11.148  18.879  -7.478  1.00  0.00           C  
ATOM   1686  N   MET A 218      12.258  12.220 -10.743  1.00  0.00           N  
ATOM   1687  CA  MET A 218      12.779  10.942 -11.218  1.00  0.00           C  
ATOM   1688  C   MET A 218      14.301  10.906 -11.125  1.00  0.00           C  
ATOM   1689  CB  MET A 218      12.338  10.682 -12.660  1.00  0.00           C  
ATOM   1690  O   MET A 218      14.887   9.853 -10.865  1.00  0.00           O  
ATOM   1691  CG  MET A 218      10.853  10.388 -12.802  1.00  0.00           C  
ATOM   1692  SD  MET A 218      10.440   8.646 -12.400  1.00  0.00           S  
ATOM   1693  CE  MET A 218       9.300   8.265 -13.759  1.00  0.00           C  
ATOM   1694  N   ASP A 219      14.970  11.975 -10.545  1.00  0.00           N  
ATOM   1695  CA  ASP A 219      16.425  11.953 -10.657  1.00  0.00           C  
ATOM   1696  C   ASP A 219      17.044  13.193 -10.017  1.00  0.00           C  
ATOM   1697  CB  ASP A 219      16.849  11.850 -12.124  1.00  0.00           C  
ATOM   1698  O   ASP A 219      16.972  14.289 -10.578  1.00  0.00           O  
ATOM   1699  CG  ASP A 219      16.694  10.450 -12.689  1.00  0.00           C  
ATOM   1700  OD1 ASP A 219      16.799   9.467 -11.923  1.00  0.00           O  
ATOM   1701  OD2 ASP A 219      16.468  10.327 -13.913  1.00  0.00           O  
ATOM   1702  N   LYS A 220      16.879  13.347  -8.756  1.00  0.00           N  
ATOM   1703  CA  LYS A 220      17.789  14.396  -8.305  1.00  0.00           C  
ATOM   1704  C   LYS A 220      19.234  13.906  -8.299  1.00  0.00           C  
ATOM   1705  CB  LYS A 220      17.396  14.884  -6.910  1.00  0.00           C  
ATOM   1706  O   LYS A 220      19.499  12.740  -7.997  1.00  0.00           O  
ATOM   1707  CG  LYS A 220      16.180  15.798  -6.893  1.00  0.00           C  
ATOM   1708  CD  LYS A 220      15.982  16.442  -5.527  1.00  0.00           C  
ATOM   1709  CE  LYS A 220      14.727  17.303  -5.489  1.00  0.00           C  
ATOM   1710  NZ  LYS A 220      14.545  17.960  -4.160  1.00  0.00           N  
ATOM   1711  N   PRO A 221      20.155  14.438  -9.127  1.00  0.00           N  
ATOM   1712  CA  PRO A 221      21.569  14.060  -9.188  1.00  0.00           C  
ATOM   1713  C   PRO A 221      22.081  13.476  -7.873  1.00  0.00           C  
ATOM   1714  CB  PRO A 221      22.273  15.380  -9.510  1.00  0.00           C  
ATOM   1715  O   PRO A 221      21.591  13.838  -6.800  1.00  0.00           O  
ATOM   1716  CG  PRO A 221      21.180  16.399  -9.542  1.00  0.00           C  
ATOM   1717  CD  PRO A 221      19.878  15.711  -9.247  1.00  0.00           C  
TER    1718      PRO A 221
ENDMDL
END
