# Supplementary material for: Improving Protein Expression, Stability, and Function with ProteinMPNN
Source: J Am Chem Soc. 2024 Jan 9;146(3):2054–61. doi: 10.1021/jacs.3c10941 (PMC10811672; doi:10.1021/jacs.3c10941)
Supplement: Supplementary file 2 — ja3c10941_si_002.zip [file ja3c10941_si_002.zip › Sumida_Design_Structures_Idealizing_with_ProteinMPNN/TEV/hyperTEV0114_m4_26.pdb]

MODEL     1
ATOM      1  N   GLY A   1     -16.133  26.514  15.572  1.00  0.00           N  
ATOM      2  CA  GLY A   1     -14.864  25.892  15.915  1.00  0.00           C  
ATOM      3  C   GLY A   1     -14.575  24.642  15.106  1.00  0.00           C  
ATOM      4  O   GLY A   1     -15.276  23.636  15.236  1.00  0.00           O  
ATOM      5  N   GLU A   2     -14.740  24.699  13.735  1.00  0.00           N  
ATOM      6  CA  GLU A   2     -14.351  23.468  13.055  1.00  0.00           C  
ATOM      7  C   GLU A   2     -13.253  22.737  13.821  1.00  0.00           C  
ATOM      8  CB  GLU A   2     -13.888  23.766  11.627  1.00  0.00           C  
ATOM      9  O   GLU A   2     -12.350  23.368  14.375  1.00  0.00           O  
ATOM     10  CG  GLU A   2     -14.709  23.065  10.554  1.00  0.00           C  
ATOM     11  CD  GLU A   2     -14.212  23.338   9.144  1.00  0.00           C  
ATOM     12  OE1 GLU A   2     -14.746  22.736   8.185  1.00  0.00           O  
ATOM     13  OE2 GLU A   2     -13.280  24.159   8.996  1.00  0.00           O  
ATOM     14  N   SER A   3     -13.610  21.801  14.738  1.00  0.00           N  
ATOM     15  CA  SER A   3     -12.719  20.995  15.567  1.00  0.00           C  
ATOM     16  C   SER A   3     -11.393  20.734  14.861  1.00  0.00           C  
ATOM     17  CB  SER A   3     -13.382  19.667  15.932  1.00  0.00           C  
ATOM     18  O   SER A   3     -11.371  20.385  13.679  1.00  0.00           O  
ATOM     19  OG  SER A   3     -12.415  18.720  16.352  1.00  0.00           O  
ATOM     20  N   LEU A   4     -10.292  21.362  15.318  1.00  0.00           N  
ATOM     21  CA  LEU A   4      -8.894  21.154  14.958  1.00  0.00           C  
ATOM     22  C   LEU A   4      -8.543  19.670  14.971  1.00  0.00           C  
ATOM     23  CB  LEU A   4      -7.975  21.916  15.918  1.00  0.00           C  
ATOM     24  O   LEU A   4      -7.626  19.239  14.269  1.00  0.00           O  
ATOM     25  CG  LEU A   4      -8.008  23.442  15.820  1.00  0.00           C  
ATOM     26  CD1 LEU A   4      -7.261  24.064  16.996  1.00  0.00           C  
ATOM     27  CD2 LEU A   4      -7.413  23.907  14.496  1.00  0.00           C  
ATOM     28  N   LEU A   5      -9.479  18.869  15.753  1.00  0.00           N  
ATOM     29  CA  LEU A   5      -9.172  17.451  15.903  1.00  0.00           C  
ATOM     30  C   LEU A   5     -10.356  16.590  15.476  1.00  0.00           C  
ATOM     31  CB  LEU A   5      -8.793  17.135  17.353  1.00  0.00           C  
ATOM     32  O   LEU A   5     -11.426  16.652  16.086  1.00  0.00           O  
ATOM     33  CG  LEU A   5      -7.596  17.898  17.922  1.00  0.00           C  
ATOM     34  CD1 LEU A   5      -7.504  17.691  19.430  1.00  0.00           C  
ATOM     35  CD2 LEU A   5      -6.306  17.457  17.238  1.00  0.00           C  
ATOM     36  N   PRO A   6     -10.235  15.964  14.364  1.00  0.00           N  
ATOM     37  CA  PRO A   6     -11.337  15.096  13.943  1.00  0.00           C  
ATOM     38  C   PRO A   6     -11.670  14.022  14.977  1.00  0.00           C  
ATOM     39  CB  PRO A   6     -10.814  14.465  12.650  1.00  0.00           C  
ATOM     40  O   PRO A   6     -10.837  13.700  15.828  1.00  0.00           O  
ATOM     41  CG  PRO A   6      -9.534  15.182  12.365  1.00  0.00           C  
ATOM     42  CD  PRO A   6      -9.109  15.911  13.607  1.00  0.00           C  
ATOM     43  N   GLY A   7     -13.036  13.662  15.163  1.00  0.00           N  
ATOM     44  CA  GLY A   7     -13.522  12.610  16.042  1.00  0.00           C  
ATOM     45  C   GLY A   7     -13.031  11.230  15.649  1.00  0.00           C  
ATOM     46  O   GLY A   7     -12.185  11.095  14.762  1.00  0.00           O  
ATOM     47  N   PRO A   8     -13.466  10.262  16.395  1.00  0.00           N  
ATOM     48  CA  PRO A   8     -13.075   8.878  16.114  1.00  0.00           C  
ATOM     49  C   PRO A   8     -13.435   8.439  14.697  1.00  0.00           C  
ATOM     50  CB  PRO A   8     -13.862   8.072  17.151  1.00  0.00           C  
ATOM     51  O   PRO A   8     -14.464   8.857  14.160  1.00  0.00           O  
ATOM     52  CG  PRO A   8     -14.263   9.072  18.188  1.00  0.00           C  
ATOM     53  CD  PRO A   8     -14.331  10.426  17.543  1.00  0.00           C  
ATOM     54  N   ARG A   9     -12.554   7.720  14.097  1.00  0.00           N  
ATOM     55  CA  ARG A   9     -12.779   7.174  12.762  1.00  0.00           C  
ATOM     56  C   ARG A   9     -12.598   5.660  12.752  1.00  0.00           C  
ATOM     57  CB  ARG A   9     -11.833   7.821  11.749  1.00  0.00           C  
ATOM     58  O   ARG A   9     -11.707   5.131  13.420  1.00  0.00           O  
ATOM     59  CG  ARG A   9     -12.021   7.324  10.325  1.00  0.00           C  
ATOM     60  CD  ARG A   9     -11.149   8.090   9.340  1.00  0.00           C  
ATOM     61  NE  ARG A   9     -11.629   9.455   9.144  1.00  0.00           N  
ATOM     62  NH1 ARG A   9     -13.308   8.873   7.668  1.00  0.00           N  
ATOM     63  NH2 ARG A   9     -12.997  11.069   8.249  1.00  0.00           N  
ATOM     64  CZ  ARG A   9     -12.644   9.796   8.354  1.00  0.00           C  
ATOM     65  N   ASP A  10     -13.428   5.056  12.025  1.00  0.00           N  
ATOM     66  CA  ASP A  10     -13.340   3.610  11.845  1.00  0.00           C  
ATOM     67  C   ASP A  10     -12.427   3.257  10.674  1.00  0.00           C  
ATOM     68  CB  ASP A  10     -14.731   3.011  11.627  1.00  0.00           C  
ATOM     69  O   ASP A  10     -12.786   3.469   9.514  1.00  0.00           O  
ATOM     70  CG  ASP A  10     -14.725   1.493  11.597  1.00  0.00           C  
ATOM     71  OD1 ASP A  10     -13.657   0.883  11.818  1.00  0.00           O  
ATOM     72  OD2 ASP A  10     -15.798   0.902  11.346  1.00  0.00           O  
ATOM     73  N   TYR A  11     -11.220   2.631  10.970  1.00  0.00           N  
ATOM     74  CA  TYR A  11     -10.264   2.291   9.923  1.00  0.00           C  
ATOM     75  C   TYR A  11     -10.409   0.832   9.506  1.00  0.00           C  
ATOM     76  CB  TYR A  11      -8.832   2.559  10.394  1.00  0.00           C  
ATOM     77  O   TYR A  11      -9.616   0.327   8.708  1.00  0.00           O  
ATOM     78  CG  TYR A  11      -8.518   4.024  10.578  1.00  0.00           C  
ATOM     79  CD1 TYR A  11      -8.184   4.827   9.489  1.00  0.00           C  
ATOM     80  CD2 TYR A  11      -8.554   4.609  11.839  1.00  0.00           C  
ATOM     81  CE1 TYR A  11      -7.892   6.177   9.654  1.00  0.00           C  
ATOM     82  CE2 TYR A  11      -8.263   5.958  12.016  1.00  0.00           C  
ATOM     83  OH  TYR A  11      -7.647   8.068  11.087  1.00  0.00           O  
ATOM     84  CZ  TYR A  11      -7.935   6.733  10.919  1.00  0.00           C  
ATOM     85  N   ASN A  12     -11.393   0.150  10.022  1.00  0.00           N  
ATOM     86  CA  ASN A  12     -11.589  -1.276   9.779  1.00  0.00           C  
ATOM     87  C   ASN A  12     -11.885  -1.558   8.308  1.00  0.00           C  
ATOM     88  CB  ASN A  12     -12.714  -1.822  10.661  1.00  0.00           C  
ATOM     89  O   ASN A  12     -11.369  -2.522   7.741  1.00  0.00           O  
ATOM     90  CG  ASN A  12     -12.277  -2.039  12.096  1.00  0.00           C  
ATOM     91  ND2 ASN A  12     -13.225  -1.964  13.023  1.00  0.00           N  
ATOM     92  OD1 ASN A  12     -11.096  -2.272  12.370  1.00  0.00           O  
ATOM     93  N   PRO A  13     -12.610  -0.700   7.690  1.00  0.00           N  
ATOM     94  CA  PRO A  13     -12.857  -0.967   6.271  1.00  0.00           C  
ATOM     95  C   PRO A  13     -11.577  -0.962   5.438  1.00  0.00           C  
ATOM     96  CB  PRO A  13     -13.785   0.177   5.853  1.00  0.00           C  
ATOM     97  O   PRO A  13     -11.462  -1.720   4.472  1.00  0.00           O  
ATOM     98  CG  PRO A  13     -14.529   0.538   7.098  1.00  0.00           C  
ATOM     99  CD  PRO A  13     -13.591   0.427   8.265  1.00  0.00           C  
ATOM    100  N   ILE A  14     -10.621  -0.178   5.839  1.00  0.00           N  
ATOM    101  CA  ILE A  14      -9.334  -0.143   5.152  1.00  0.00           C  
ATOM    102  C   ILE A  14      -8.489  -1.341   5.579  1.00  0.00           C  
ATOM    103  CB  ILE A  14      -8.578   1.174   5.436  1.00  0.00           C  
ATOM    104  O   ILE A  14      -7.946  -2.058   4.735  1.00  0.00           O  
ATOM    105  CG1 ILE A  14      -9.362   2.370   4.881  1.00  0.00           C  
ATOM    106  CG2 ILE A  14      -7.166   1.124   4.846  1.00  0.00           C  
ATOM    107  CD1 ILE A  14      -8.815   3.723   5.314  1.00  0.00           C  
ATOM    108  N   SER A  15      -8.436  -1.582   6.874  1.00  0.00           N  
ATOM    109  CA  SER A  15      -7.593  -2.648   7.406  1.00  0.00           C  
ATOM    110  C   SER A  15      -8.034  -4.012   6.887  1.00  0.00           C  
ATOM    111  CB  SER A  15      -7.621  -2.641   8.935  1.00  0.00           C  
ATOM    112  O   SER A  15      -7.204  -4.896   6.665  1.00  0.00           O  
ATOM    113  OG  SER A  15      -8.942  -2.827   9.415  1.00  0.00           O  
ATOM    114  N   ASP A  16      -9.363  -4.219   6.616  1.00  0.00           N  
ATOM    115  CA  ASP A  16      -9.914  -5.492   6.162  1.00  0.00           C  
ATOM    116  C   ASP A  16      -9.484  -5.796   4.728  1.00  0.00           C  
ATOM    117  CB  ASP A  16     -11.440  -5.483   6.263  1.00  0.00           C  
ATOM    118  O   ASP A  16      -9.627  -6.926   4.258  1.00  0.00           O  
ATOM    119  CG  ASP A  16     -11.941  -5.609   7.691  1.00  0.00           C  
ATOM    120  OD1 ASP A  16     -11.146  -5.968   8.587  1.00  0.00           O  
ATOM    121  OD2 ASP A  16     -13.141  -5.350   7.923  1.00  0.00           O  
ATOM    122  N   THR A  17      -8.929  -4.775   4.047  1.00  0.00           N  
ATOM    123  CA  THR A  17      -8.543  -4.987   2.657  1.00  0.00           C  
ATOM    124  C   THR A  17      -7.035  -5.193   2.540  1.00  0.00           C  
ATOM    125  CB  THR A  17      -8.971  -3.802   1.771  1.00  0.00           C  
ATOM    126  O   THR A  17      -6.522  -5.461   1.452  1.00  0.00           O  
ATOM    127  CG2 THR A  17     -10.460  -3.511   1.926  1.00  0.00           C  
ATOM    128  OG1 THR A  17      -8.226  -2.637   2.148  1.00  0.00           O  
ATOM    129  N   ILE A  18      -6.322  -5.065   3.648  1.00  0.00           N  
ATOM    130  CA  ILE A  18      -4.868  -5.183   3.652  1.00  0.00           C  
ATOM    131  C   ILE A  18      -4.470  -6.654   3.541  1.00  0.00           C  
ATOM    132  CB  ILE A  18      -4.253  -4.556   4.922  1.00  0.00           C  
ATOM    133  O   ILE A  18      -5.062  -7.515   4.196  1.00  0.00           O  
ATOM    134  CG1 ILE A  18      -4.471  -3.039   4.928  1.00  0.00           C  
ATOM    135  CG2 ILE A  18      -2.763  -4.896   5.025  1.00  0.00           C  
ATOM    136  CD1 ILE A  18      -4.049  -2.357   6.223  1.00  0.00           C  
ATOM    137  N   VAL A  19      -3.502  -6.949   2.696  1.00  0.00           N  
ATOM    138  CA  VAL A  19      -2.993  -8.302   2.496  1.00  0.00           C  
ATOM    139  C   VAL A  19      -1.484  -8.327   2.729  1.00  0.00           C  
ATOM    140  CB  VAL A  19      -3.323  -8.829   1.081  1.00  0.00           C  
ATOM    141  O   VAL A  19      -0.812  -7.301   2.596  1.00  0.00           O  
ATOM    142  CG1 VAL A  19      -4.834  -8.904   0.872  1.00  0.00           C  
ATOM    143  CG2 VAL A  19      -2.676  -7.944   0.018  1.00  0.00           C  
ATOM    144  N   ARG A  20      -1.046  -9.480   3.169  1.00  0.00           N  
ATOM    145  CA  ARG A  20       0.389  -9.741   3.216  1.00  0.00           C  
ATOM    146  C   ARG A  20       0.848 -10.511   1.982  1.00  0.00           C  
ATOM    147  CB  ARG A  20       0.753 -10.517   4.484  1.00  0.00           C  
ATOM    148  O   ARG A  20       0.277 -11.550   1.645  1.00  0.00           O  
ATOM    149  CG  ARG A  20       2.249 -10.691   4.691  1.00  0.00           C  
ATOM    150  CD  ARG A  20       2.556 -11.452   5.974  1.00  0.00           C  
ATOM    151  NE  ARG A  20       3.978 -11.765   6.087  1.00  0.00           N  
ATOM    152  NH1 ARG A  20       3.757 -13.030   8.008  1.00  0.00           N  
ATOM    153  NH2 ARG A  20       5.821 -12.730   7.059  1.00  0.00           N  
ATOM    154  CZ  ARG A  20       4.515 -12.508   7.051  1.00  0.00           C  
ATOM    155  N   LEU A  21       1.886  -9.942   1.324  1.00  0.00           N  
ATOM    156  CA  LEU A  21       2.422 -10.543   0.107  1.00  0.00           C  
ATOM    157  C   LEU A  21       3.840 -11.057   0.334  1.00  0.00           C  
ATOM    158  CB  LEU A  21       2.411  -9.531  -1.041  1.00  0.00           C  
ATOM    159  O   LEU A  21       4.701 -10.321   0.821  1.00  0.00           O  
ATOM    160  CG  LEU A  21       1.072  -8.853  -1.334  1.00  0.00           C  
ATOM    161  CD1 LEU A  21       1.272  -7.666  -2.270  1.00  0.00           C  
ATOM    162  CD2 LEU A  21       0.087  -9.851  -1.933  1.00  0.00           C  
ATOM    163  N   THR A  22       3.985 -12.302   0.001  1.00  0.00           N  
ATOM    164  CA  THR A  22       5.317 -12.891   0.081  1.00  0.00           C  
ATOM    165  C   THR A  22       5.731 -13.479  -1.265  1.00  0.00           C  
ATOM    166  CB  THR A  22       5.380 -13.984   1.163  1.00  0.00           C  
ATOM    167  O   THR A  22       5.121 -14.438  -1.742  1.00  0.00           O  
ATOM    168  CG2 THR A  22       6.794 -14.541   1.301  1.00  0.00           C  
ATOM    169  OG1 THR A  22       4.973 -13.429   2.420  1.00  0.00           O  
ATOM    170  N   ASN A  23       6.778 -12.843  -1.874  1.00  0.00           N  
ATOM    171  CA  ASN A  23       7.333 -13.309  -3.141  1.00  0.00           C  
ATOM    172  C   ASN A  23       8.615 -14.109  -2.931  1.00  0.00           C  
ATOM    173  CB  ASN A  23       7.591 -12.129  -4.080  1.00  0.00           C  
ATOM    174  O   ASN A  23       9.619 -13.570  -2.463  1.00  0.00           O  
ATOM    175  CG  ASN A  23       8.042 -12.568  -5.459  1.00  0.00           C  
ATOM    176  ND2 ASN A  23       8.006 -11.648  -6.416  1.00  0.00           N  
ATOM    177  OD1 ASN A  23       8.419 -13.725  -5.664  1.00  0.00           O  
ATOM    178  N   ARG A  24       8.539 -15.386  -3.296  1.00  0.00           N  
ATOM    179  CA  ARG A  24       9.700 -16.268  -3.255  1.00  0.00           C  
ATOM    180  C   ARG A  24      10.197 -16.585  -4.662  1.00  0.00           C  
ATOM    181  CB  ARG A  24       9.366 -17.563  -2.513  1.00  0.00           C  
ATOM    182  O   ARG A  24       9.525 -17.288  -5.419  1.00  0.00           O  
ATOM    183  CG  ARG A  24       9.008 -17.360  -1.049  1.00  0.00           C  
ATOM    184  CD  ARG A  24       8.744 -18.683  -0.344  1.00  0.00           C  
ATOM    185  NE  ARG A  24       8.388 -18.485   1.058  1.00  0.00           N  
ATOM    186  NH1 ARG A  24       6.115 -18.732   0.731  1.00  0.00           N  
ATOM    187  NH2 ARG A  24       6.937 -18.320   2.830  1.00  0.00           N  
ATOM    188  CZ  ARG A  24       7.147 -18.513   1.537  1.00  0.00           C  
ATOM    189  N   SER A  25      11.358 -15.915  -5.002  1.00  0.00           N  
ATOM    190  CA  SER A  25      11.933 -16.100  -6.330  1.00  0.00           C  
ATOM    191  C   SER A  25      13.456 -16.157  -6.270  1.00  0.00           C  
ATOM    192  CB  SER A  25      11.494 -14.973  -7.266  1.00  0.00           C  
ATOM    193  O   SER A  25      14.084 -15.378  -5.549  1.00  0.00           O  
ATOM    194  OG  SER A  25      10.083 -14.943  -7.390  1.00  0.00           O  
ATOM    195  N   ASP A  26      14.013 -17.165  -6.933  1.00  0.00           N  
ATOM    196  CA  ASP A  26      15.460 -17.292  -7.082  1.00  0.00           C  
ATOM    197  C   ASP A  26      16.146 -17.382  -5.721  1.00  0.00           C  
ATOM    198  CB  ASP A  26      16.023 -16.113  -7.878  1.00  0.00           C  
ATOM    199  O   ASP A  26      17.163 -16.725  -5.488  1.00  0.00           O  
ATOM    200  CG  ASP A  26      15.599 -16.126  -9.336  1.00  0.00           C  
ATOM    201  OD1 ASP A  26      15.311 -17.215  -9.878  1.00  0.00           O  
ATOM    202  OD2 ASP A  26      15.556 -15.038  -9.950  1.00  0.00           O  
ATOM    203  N   GLY A  27      15.554 -18.121  -4.693  1.00  0.00           N  
ATOM    204  CA  GLY A  27      16.152 -18.350  -3.387  1.00  0.00           C  
ATOM    205  C   GLY A  27      15.983 -17.177  -2.440  1.00  0.00           C  
ATOM    206  O   GLY A  27      16.494 -17.200  -1.318  1.00  0.00           O  
ATOM    207  N   TYR A  28      15.354 -16.100  -2.889  1.00  0.00           N  
ATOM    208  CA  TYR A  28      15.123 -14.928  -2.053  1.00  0.00           C  
ATOM    209  C   TYR A  28      13.643 -14.779  -1.720  1.00  0.00           C  
ATOM    210  CB  TYR A  28      15.631 -13.662  -2.748  1.00  0.00           C  
ATOM    211  O   TYR A  28      12.782 -15.262  -2.460  1.00  0.00           O  
ATOM    212  CG  TYR A  28      17.134 -13.604  -2.882  1.00  0.00           C  
ATOM    213  CD1 TYR A  28      17.914 -12.965  -1.921  1.00  0.00           C  
ATOM    214  CD2 TYR A  28      17.776 -14.188  -3.968  1.00  0.00           C  
ATOM    215  CE1 TYR A  28      19.299 -12.908  -2.041  1.00  0.00           C  
ATOM    216  CE2 TYR A  28      19.160 -14.137  -4.098  1.00  0.00           C  
ATOM    217  OH  TYR A  28      21.282 -13.442  -3.255  1.00  0.00           O  
ATOM    218  CZ  TYR A  28      19.911 -13.496  -3.131  1.00  0.00           C  
ATOM    219  N   GLU A  29      13.450 -14.105  -0.591  1.00  0.00           N  
ATOM    220  CA  GLU A  29      12.089 -13.858  -0.125  1.00  0.00           C  
ATOM    221  C   GLU A  29      11.881 -12.385   0.218  1.00  0.00           C  
ATOM    222  CB  GLU A  29      11.770 -14.731   1.091  1.00  0.00           C  
ATOM    223  O   GLU A  29      12.687 -11.791   0.938  1.00  0.00           O  
ATOM    224  CG  GLU A  29      10.360 -14.540   1.633  1.00  0.00           C  
ATOM    225  CD  GLU A  29      10.057 -15.415   2.839  1.00  0.00           C  
ATOM    226  OE1 GLU A  29       9.397 -14.934   3.787  1.00  0.00           O  
ATOM    227  OE2 GLU A  29      10.485 -16.592   2.835  1.00  0.00           O  
ATOM    228  N   ILE A  30      10.855 -11.806  -0.492  1.00  0.00           N  
ATOM    229  CA  ILE A  30      10.450 -10.445  -0.160  1.00  0.00           C  
ATOM    230  C   ILE A  30       9.010 -10.443   0.346  1.00  0.00           C  
ATOM    231  CB  ILE A  30      10.593  -9.500  -1.375  1.00  0.00           C  
ATOM    232  O   ILE A  30       8.119 -11.005  -0.296  1.00  0.00           O  
ATOM    233  CG1 ILE A  30      12.055  -9.434  -1.832  1.00  0.00           C  
ATOM    234  CG2 ILE A  30      10.060  -8.104  -1.039  1.00  0.00           C  
ATOM    235  CD1 ILE A  30      12.274  -8.601  -3.087  1.00  0.00           C  
ATOM    236  N   SER A  31       8.884  -9.850   1.541  1.00  0.00           N  
ATOM    237  CA  SER A  31       7.555  -9.760   2.137  1.00  0.00           C  
ATOM    238  C   SER A  31       7.156  -8.308   2.380  1.00  0.00           C  
ATOM    239  CB  SER A  31       7.503 -10.539   3.452  1.00  0.00           C  
ATOM    240  O   SER A  31       7.901  -7.550   3.004  1.00  0.00           O  
ATOM    241  OG  SER A  31       6.176 -10.606   3.945  1.00  0.00           O  
ATOM    242  N   LEU A  32       5.972  -7.969   1.830  1.00  0.00           N  
ATOM    243  CA  LEU A  32       5.396  -6.642   2.018  1.00  0.00           C  
ATOM    244  C   LEU A  32       3.880  -6.724   2.168  1.00  0.00           C  
ATOM    245  CB  LEU A  32       5.755  -5.730   0.842  1.00  0.00           C  
ATOM    246  O   LEU A  32       3.304  -7.812   2.102  1.00  0.00           O  
ATOM    247  CG  LEU A  32       5.453  -6.275  -0.555  1.00  0.00           C  
ATOM    248  CD1 LEU A  32       4.093  -5.779  -1.035  1.00  0.00           C  
ATOM    249  CD2 LEU A  32       6.551  -5.873  -1.535  1.00  0.00           C  
ATOM    250  N   TYR A  33       3.267  -5.584   2.321  1.00  0.00           N  
ATOM    251  CA  TYR A  33       1.813  -5.507   2.393  1.00  0.00           C  
ATOM    252  C   TYR A  33       1.231  -4.952   1.098  1.00  0.00           C  
ATOM    253  CB  TYR A  33       1.378  -4.636   3.575  1.00  0.00           C  
ATOM    254  O   TYR A  33       1.968  -4.457   0.241  1.00  0.00           O  
ATOM    255  CG  TYR A  33       1.647  -5.262   4.922  1.00  0.00           C  
ATOM    256  CD1 TYR A  33       0.726  -6.130   5.505  1.00  0.00           C  
ATOM    257  CD2 TYR A  33       2.821  -4.987   5.615  1.00  0.00           C  
ATOM    258  CE1 TYR A  33       0.969  -6.708   6.747  1.00  0.00           C  
ATOM    259  CE2 TYR A  33       3.075  -5.559   6.857  1.00  0.00           C  
ATOM    260  OH  TYR A  33       2.390  -6.987   8.643  1.00  0.00           O  
ATOM    261  CZ  TYR A  33       2.144  -6.418   7.414  1.00  0.00           C  
ATOM    262  N   GLY A  34      -0.046  -5.094   0.967  1.00  0.00           N  
ATOM    263  CA  GLY A  34      -0.798  -4.551  -0.152  1.00  0.00           C  
ATOM    264  C   GLY A  34      -2.238  -4.226   0.198  1.00  0.00           C  
ATOM    265  O   GLY A  34      -2.705  -4.553   1.292  1.00  0.00           O  
ATOM    266  N   ILE A  35      -2.830  -3.463  -0.709  1.00  0.00           N  
ATOM    267  CA  ILE A  35      -4.228  -3.078  -0.546  1.00  0.00           C  
ATOM    268  C   ILE A  35      -5.090  -3.821  -1.564  1.00  0.00           C  
ATOM    269  CB  ILE A  35      -4.415  -1.551  -0.698  1.00  0.00           C  
ATOM    270  O   ILE A  35      -4.842  -3.745  -2.770  1.00  0.00           O  
ATOM    271  CG1 ILE A  35      -3.503  -0.802   0.280  1.00  0.00           C  
ATOM    272  CG2 ILE A  35      -5.881  -1.163  -0.487  1.00  0.00           C  
ATOM    273  CD1 ILE A  35      -3.353   0.682  -0.027  1.00  0.00           C  
ATOM    274  N   GLY A  36      -6.090  -4.523  -1.047  1.00  0.00           N  
ATOM    275  CA  GLY A  36      -7.056  -5.152  -1.935  1.00  0.00           C  
ATOM    276  C   GLY A  36      -8.145  -4.203  -2.399  1.00  0.00           C  
ATOM    277  O   GLY A  36      -8.649  -3.397  -1.615  1.00  0.00           O  
ATOM    278  N   PHE A  37      -8.535  -4.253  -3.649  1.00  0.00           N  
ATOM    279  CA  PHE A  37      -9.589  -3.484  -4.299  1.00  0.00           C  
ATOM    280  C   PHE A  37     -10.198  -4.268  -5.455  1.00  0.00           C  
ATOM    281  CB  PHE A  37      -9.046  -2.143  -4.802  1.00  0.00           C  
ATOM    282  O   PHE A  37      -9.625  -4.322  -6.545  1.00  0.00           O  
ATOM    283  CG  PHE A  37     -10.114  -1.197  -5.281  1.00  0.00           C  
ATOM    284  CD1 PHE A  37     -10.526  -1.206  -6.608  1.00  0.00           C  
ATOM    285  CD2 PHE A  37     -10.705  -0.297  -4.403  1.00  0.00           C  
ATOM    286  CE1 PHE A  37     -11.515  -0.331  -7.054  1.00  0.00           C  
ATOM    287  CE2 PHE A  37     -11.693   0.580  -4.842  1.00  0.00           C  
ATOM    288  CZ  PHE A  37     -12.096   0.562  -6.167  1.00  0.00           C  
ATOM    289  N   GLY A  38     -11.409  -4.889  -5.172  1.00  0.00           N  
ATOM    290  CA  GLY A  38     -11.966  -5.748  -6.206  1.00  0.00           C  
ATOM    291  C   GLY A  38     -11.067  -6.919  -6.556  1.00  0.00           C  
ATOM    292  O   GLY A  38     -10.634  -7.661  -5.673  1.00  0.00           O  
ATOM    293  N   PRO A  39     -10.718  -7.082  -7.877  1.00  0.00           N  
ATOM    294  CA  PRO A  39      -9.826  -8.162  -8.305  1.00  0.00           C  
ATOM    295  C   PRO A  39      -8.353  -7.758  -8.271  1.00  0.00           C  
ATOM    296  CB  PRO A  39     -10.281  -8.448  -9.738  1.00  0.00           C  
ATOM    297  O   PRO A  39      -7.502  -8.469  -8.813  1.00  0.00           O  
ATOM    298  CG  PRO A  39     -10.747  -7.129 -10.262  1.00  0.00           C  
ATOM    299  CD  PRO A  39     -11.409  -6.378  -9.142  1.00  0.00           C  
ATOM    300  N   PHE A  40      -8.113  -6.652  -7.623  1.00  0.00           N  
ATOM    301  CA  PHE A  40      -6.769  -6.096  -7.730  1.00  0.00           C  
ATOM    302  C   PHE A  40      -6.093  -6.046  -6.365  1.00  0.00           C  
ATOM    303  CB  PHE A  40      -6.814  -4.694  -8.345  1.00  0.00           C  
ATOM    304  O   PHE A  40      -6.767  -5.961  -5.336  1.00  0.00           O  
ATOM    305  CG  PHE A  40      -7.544  -4.630  -9.659  1.00  0.00           C  
ATOM    306  CD1 PHE A  40      -7.178  -5.456 -10.714  1.00  0.00           C  
ATOM    307  CD2 PHE A  40      -8.598  -3.744  -9.839  1.00  0.00           C  
ATOM    308  CE1 PHE A  40      -7.852  -5.400 -11.932  1.00  0.00           C  
ATOM    309  CE2 PHE A  40      -9.277  -3.682 -11.053  1.00  0.00           C  
ATOM    310  CZ  PHE A  40      -8.902  -4.510 -12.098  1.00  0.00           C  
ATOM    311  N   ILE A  41      -4.808  -6.133  -6.424  1.00  0.00           N  
ATOM    312  CA  ILE A  41      -3.974  -5.809  -5.272  1.00  0.00           C  
ATOM    313  C   ILE A  41      -3.016  -4.675  -5.631  1.00  0.00           C  
ATOM    314  CB  ILE A  41      -3.184  -7.043  -4.781  1.00  0.00           C  
ATOM    315  O   ILE A  41      -2.302  -4.752  -6.634  1.00  0.00           O  
ATOM    316  CG1 ILE A  41      -4.144  -8.118  -4.258  1.00  0.00           C  
ATOM    317  CG2 ILE A  41      -2.171  -6.643  -3.705  1.00  0.00           C  
ATOM    318  CD1 ILE A  41      -3.461  -9.424  -3.877  1.00  0.00           C  
ATOM    319  N   ILE A  42      -3.063  -3.619  -4.829  1.00  0.00           N  
ATOM    320  CA  ILE A  42      -2.170  -2.477  -4.986  1.00  0.00           C  
ATOM    321  C   ILE A  42      -0.999  -2.599  -4.014  1.00  0.00           C  
ATOM    322  CB  ILE A  42      -2.915  -1.141  -4.763  1.00  0.00           C  
ATOM    323  O   ILE A  42      -1.200  -2.708  -2.802  1.00  0.00           O  
ATOM    324  CG1 ILE A  42      -4.121  -1.039  -5.703  1.00  0.00           C  
ATOM    325  CG2 ILE A  42      -1.966   0.045  -4.958  1.00  0.00           C  
ATOM    326  CD1 ILE A  42      -5.448  -1.398  -5.048  1.00  0.00           C  
ATOM    327  N   THR A  43       0.246  -2.589  -4.519  1.00  0.00           N  
ATOM    328  CA  THR A  43       1.414  -2.732  -3.657  1.00  0.00           C  
ATOM    329  C   THR A  43       2.638  -2.077  -4.292  1.00  0.00           C  
ATOM    330  CB  THR A  43       1.715  -4.213  -3.365  1.00  0.00           C  
ATOM    331  O   THR A  43       2.518  -1.360  -5.288  1.00  0.00           O  
ATOM    332  CG2 THR A  43       2.250  -4.921  -4.605  1.00  0.00           C  
ATOM    333  OG1 THR A  43       2.692  -4.299  -2.320  1.00  0.00           O  
ATOM    334  N   ASN A  44       3.834  -2.245  -3.614  1.00  0.00           N  
ATOM    335  CA  ASN A  44       5.074  -1.680  -4.135  1.00  0.00           C  
ATOM    336  C   ASN A  44       5.632  -2.515  -5.284  1.00  0.00           C  
ATOM    337  CB  ASN A  44       6.114  -1.549  -3.020  1.00  0.00           C  
ATOM    338  O   ASN A  44       5.555  -3.744  -5.258  1.00  0.00           O  
ATOM    339  CG  ASN A  44       5.684  -0.588  -1.929  1.00  0.00           C  
ATOM    340  ND2 ASN A  44       5.938   0.698  -2.138  1.00  0.00           N  
ATOM    341  OD1 ASN A  44       5.128  -0.999  -0.907  1.00  0.00           O  
ATOM    342  N   ALA A  45       6.202  -1.851  -6.262  1.00  0.00           N  
ATOM    343  CA  ALA A  45       6.812  -2.504  -7.418  1.00  0.00           C  
ATOM    344  C   ALA A  45       8.019  -3.339  -7.003  1.00  0.00           C  
ATOM    345  CB  ALA A  45       7.219  -1.466  -8.461  1.00  0.00           C  
ATOM    346  O   ALA A  45       8.328  -4.352  -7.635  1.00  0.00           O  
ATOM    347  N   HIS A  46       8.630  -2.920  -5.954  1.00  0.00           N  
ATOM    348  CA  HIS A  46       9.844  -3.628  -5.565  1.00  0.00           C  
ATOM    349  C   HIS A  46       9.518  -4.992  -4.966  1.00  0.00           C  
ATOM    350  CB  HIS A  46      10.653  -2.797  -4.568  1.00  0.00           C  
ATOM    351  O   HIS A  46      10.419  -5.720  -4.542  1.00  0.00           O  
ATOM    352  CG  HIS A  46       9.953  -2.574  -3.265  1.00  0.00           C  
ATOM    353  CD2 HIS A  46       9.807  -3.378  -2.185  1.00  0.00           C  
ATOM    354  ND1 HIS A  46       9.294  -1.402  -2.965  1.00  0.00           N  
ATOM    355  CE1 HIS A  46       8.773  -1.494  -1.753  1.00  0.00           C  
ATOM    356  NE2 HIS A  46       9.070  -2.684  -1.258  1.00  0.00           N  
ATOM    357  N   LEU A  47       8.234  -5.345  -4.882  1.00  0.00           N  
ATOM    358  CA  LEU A  47       7.846  -6.712  -4.550  1.00  0.00           C  
ATOM    359  C   LEU A  47       8.400  -7.698  -5.574  1.00  0.00           C  
ATOM    360  CB  LEU A  47       6.322  -6.835  -4.478  1.00  0.00           C  
ATOM    361  O   LEU A  47       8.685  -8.850  -5.242  1.00  0.00           O  
ATOM    362  CG  LEU A  47       5.766  -8.238  -4.230  1.00  0.00           C  
ATOM    363  CD1 LEU A  47       6.161  -8.727  -2.840  1.00  0.00           C  
ATOM    364  CD2 LEU A  47       4.250  -8.250  -4.396  1.00  0.00           C  
ATOM    365  N   PHE A  48       8.573  -7.186  -6.845  1.00  0.00           N  
ATOM    366  CA  PHE A  48       8.994  -8.041  -7.948  1.00  0.00           C  
ATOM    367  C   PHE A  48      10.412  -7.697  -8.390  1.00  0.00           C  
ATOM    368  CB  PHE A  48       8.030  -7.909  -9.131  1.00  0.00           C  
ATOM    369  O   PHE A  48      10.668  -7.505  -9.580  1.00  0.00           O  
ATOM    370  CG  PHE A  48       6.656  -8.461  -8.859  1.00  0.00           C  
ATOM    371  CD1 PHE A  48       6.429  -9.832  -8.863  1.00  0.00           C  
ATOM    372  CD2 PHE A  48       5.592  -7.608  -8.598  1.00  0.00           C  
ATOM    373  CE1 PHE A  48       5.159 -10.345  -8.611  1.00  0.00           C  
ATOM    374  CE2 PHE A  48       4.320  -8.113  -8.346  1.00  0.00           C  
ATOM    375  CZ  PHE A  48       4.105  -9.482  -8.354  1.00  0.00           C  
ATOM    376  N   ARG A  49      11.354  -7.557  -7.369  1.00  0.00           N  
ATOM    377  CA  ARG A  49      12.769  -7.420  -7.698  1.00  0.00           C  
ATOM    378  C   ARG A  49      13.291  -8.667  -8.404  1.00  0.00           C  
ATOM    379  CB  ARG A  49      13.592  -7.149  -6.436  1.00  0.00           C  
ATOM    380  O   ARG A  49      14.189  -8.582  -9.244  1.00  0.00           O  
ATOM    381  CG  ARG A  49      13.457  -5.731  -5.905  1.00  0.00           C  
ATOM    382  CD  ARG A  49      14.374  -5.485  -4.715  1.00  0.00           C  
ATOM    383  NE  ARG A  49      14.226  -4.130  -4.192  1.00  0.00           N  
ATOM    384  NH1 ARG A  49      15.772  -4.394  -2.496  1.00  0.00           N  
ATOM    385  NH2 ARG A  49      14.682  -2.395  -2.758  1.00  0.00           N  
ATOM    386  CZ  ARG A  49      14.894  -3.643  -3.150  1.00  0.00           C  
ATOM    387  N   ARG A  50      12.667  -9.691  -7.926  1.00  0.00           N  
ATOM    388  CA  ARG A  50      12.863 -10.987  -8.568  1.00  0.00           C  
ATOM    389  C   ARG A  50      11.529 -11.608  -8.967  1.00  0.00           C  
ATOM    390  CB  ARG A  50      13.627 -11.936  -7.643  1.00  0.00           C  
ATOM    391  O   ARG A  50      10.492 -11.294  -8.379  1.00  0.00           O  
ATOM    392  CG  ARG A  50      15.043 -11.481  -7.326  1.00  0.00           C  
ATOM    393  CD  ARG A  50      15.719 -12.400  -6.318  1.00  0.00           C  
ATOM    394  NE  ARG A  50      17.086 -11.974  -6.032  1.00  0.00           N  
ATOM    395  NH1 ARG A  50      16.487 -10.429  -4.422  1.00  0.00           N  
ATOM    396  NH2 ARG A  50      18.695 -10.736  -4.958  1.00  0.00           N  
ATOM    397  CZ  ARG A  50      17.419 -11.047  -5.138  1.00  0.00           C  
ATOM    398  N   ASN A  51      11.596 -12.364 -10.010  1.00  0.00           N  
ATOM    399  CA  ASN A  51      10.360 -12.909 -10.561  1.00  0.00           C  
ATOM    400  C   ASN A  51      10.523 -14.371 -10.965  1.00  0.00           C  
ATOM    401  CB  ASN A  51       9.893 -12.077 -11.757  1.00  0.00           C  
ATOM    402  O   ASN A  51      11.589 -14.958 -10.771  1.00  0.00           O  
ATOM    403  CG  ASN A  51       8.398 -12.175 -11.989  1.00  0.00           C  
ATOM    404  ND2 ASN A  51       7.908 -11.476 -13.006  1.00  0.00           N  
ATOM    405  OD1 ASN A  51       7.689 -12.873 -11.259  1.00  0.00           O  
ATOM    406  N   ASN A  52       9.489 -15.004 -11.413  1.00  0.00           N  
ATOM    407  CA  ASN A  52       9.474 -16.400 -11.835  1.00  0.00           C  
ATOM    408  C   ASN A  52       9.521 -17.348 -10.640  1.00  0.00           C  
ATOM    409  CB  ASN A  52      10.639 -16.686 -12.785  1.00  0.00           C  
ATOM    410  O   ASN A  52      10.228 -18.356 -10.669  1.00  0.00           O  
ATOM    411  CG  ASN A  52      10.479 -18.000 -13.525  1.00  0.00           C  
ATOM    412  ND2 ASN A  52      11.598 -18.606 -13.905  1.00  0.00           N  
ATOM    413  OD1 ASN A  52       9.360 -18.466 -13.754  1.00  0.00           O  
ATOM    414  N   GLY A  53       8.755 -17.023  -9.635  1.00  0.00           N  
ATOM    415  CA  GLY A  53       8.625 -17.824  -8.428  1.00  0.00           C  
ATOM    416  C   GLY A  53       7.191 -17.957  -7.952  1.00  0.00           C  
ATOM    417  O   GLY A  53       6.277 -18.138  -8.760  1.00  0.00           O  
ATOM    418  N   THR A  54       7.072 -18.042  -6.592  1.00  0.00           N  
ATOM    419  CA  THR A  54       5.766 -18.227  -5.969  1.00  0.00           C  
ATOM    420  C   THR A  54       5.366 -16.987  -5.174  1.00  0.00           C  
ATOM    421  CB  THR A  54       5.757 -19.458  -5.044  1.00  0.00           C  
ATOM    422  O   THR A  54       6.191 -16.403  -4.467  1.00  0.00           O  
ATOM    423  CG2 THR A  54       4.366 -19.704  -4.469  1.00  0.00           C  
ATOM    424  OG1 THR A  54       6.165 -20.611  -5.790  1.00  0.00           O  
ATOM    425  N   LEU A  55       4.141 -16.532  -5.418  1.00  0.00           N  
ATOM    426  CA  LEU A  55       3.586 -15.437  -4.630  1.00  0.00           C  
ATOM    427  C   LEU A  55       2.521 -15.948  -3.665  1.00  0.00           C  
ATOM    428  CB  LEU A  55       2.989 -14.366  -5.546  1.00  0.00           C  
ATOM    429  O   LEU A  55       1.538 -16.562  -4.086  1.00  0.00           O  
ATOM    430  CG  LEU A  55       2.364 -13.154  -4.854  1.00  0.00           C  
ATOM    431  CD1 LEU A  55       3.439 -12.332  -4.151  1.00  0.00           C  
ATOM    432  CD2 LEU A  55       1.602 -12.297  -5.860  1.00  0.00           C  
ATOM    433  N   THR A  56       2.739 -15.756  -2.382  1.00  0.00           N  
ATOM    434  CA  THR A  56       1.758 -16.097  -1.357  1.00  0.00           C  
ATOM    435  C   THR A  56       1.007 -14.853  -0.891  1.00  0.00           C  
ATOM    436  CB  THR A  56       2.427 -16.779  -0.149  1.00  0.00           C  
ATOM    437  O   THR A  56       1.624 -13.862  -0.494  1.00  0.00           O  
ATOM    438  CG2 THR A  56       1.395 -17.167   0.905  1.00  0.00           C  
ATOM    439  OG1 THR A  56       3.110 -17.958  -0.590  1.00  0.00           O  
ATOM    440  N   VAL A  57      -0.344 -14.936  -0.977  1.00  0.00           N  
ATOM    441  CA  VAL A  57      -1.200 -13.842  -0.529  1.00  0.00           C  
ATOM    442  C   VAL A  57      -1.952 -14.257   0.734  1.00  0.00           C  
ATOM    443  CB  VAL A  57      -2.198 -13.415  -1.628  1.00  0.00           C  
ATOM    444  O   VAL A  57      -2.746 -15.201   0.708  1.00  0.00           O  
ATOM    445  CG1 VAL A  57      -3.015 -12.206  -1.176  1.00  0.00           C  
ATOM    446  CG2 VAL A  57      -1.459 -13.109  -2.929  1.00  0.00           C  
ATOM    447  N   THR A  58      -1.668 -13.568   1.837  1.00  0.00           N  
ATOM    448  CA  THR A  58      -2.397 -13.774   3.084  1.00  0.00           C  
ATOM    449  C   THR A  58      -3.386 -12.638   3.326  1.00  0.00           C  
ATOM    450  CB  THR A  58      -1.434 -13.884   4.281  1.00  0.00           C  
ATOM    451  O   THR A  58      -2.990 -11.476   3.437  1.00  0.00           O  
ATOM    452  CG2 THR A  58      -2.187 -14.226   5.562  1.00  0.00           C  
ATOM    453  OG1 THR A  58      -0.469 -14.910   4.018  1.00  0.00           O  
ATOM    454  N   SER A  59      -4.659 -12.970   3.312  1.00  0.00           N  
ATOM    455  CA  SER A  59      -5.732 -12.005   3.529  1.00  0.00           C  
ATOM    456  C   SER A  59      -6.716 -12.499   4.585  1.00  0.00           C  
ATOM    457  CB  SER A  59      -6.474 -11.725   2.221  1.00  0.00           C  
ATOM    458  O   SER A  59      -6.479 -13.522   5.230  1.00  0.00           O  
ATOM    459  OG  SER A  59      -7.276 -12.833   1.850  1.00  0.00           O  
ATOM    460  N   ILE A  60      -7.828 -11.759   4.725  1.00  0.00           N  
ATOM    461  CA  ILE A  60      -8.871 -12.163   5.661  1.00  0.00           C  
ATOM    462  C   ILE A  60      -9.585 -13.406   5.133  1.00  0.00           C  
ATOM    463  CB  ILE A  60      -9.887 -11.023   5.901  1.00  0.00           C  
ATOM    464  O   ILE A  60     -10.238 -14.124   5.894  1.00  0.00           O  
ATOM    465  CG1 ILE A  60     -10.565 -10.626   4.585  1.00  0.00           C  
ATOM    466  CG2 ILE A  60      -9.201  -9.817   6.549  1.00  0.00           C  
ATOM    467  CD1 ILE A  60     -11.790  -9.740   4.763  1.00  0.00           C  
ATOM    468  N   HIS A  61      -9.420 -13.581   3.861  1.00  0.00           N  
ATOM    469  CA  HIS A  61     -10.086 -14.707   3.217  1.00  0.00           C  
ATOM    470  C   HIS A  61      -9.226 -15.965   3.280  1.00  0.00           C  
ATOM    471  CB  HIS A  61     -10.420 -14.372   1.762  1.00  0.00           C  
ATOM    472  O   HIS A  61      -9.640 -17.029   2.814  1.00  0.00           O  
ATOM    473  CG  HIS A  61     -11.362 -13.220   1.613  1.00  0.00           C  
ATOM    474  CD2 HIS A  61     -12.539 -12.950   2.224  1.00  0.00           C  
ATOM    475  ND1 HIS A  61     -11.131 -12.178   0.741  1.00  0.00           N  
ATOM    476  CE1 HIS A  61     -12.129 -11.314   0.824  1.00  0.00           C  
ATOM    477  NE2 HIS A  61     -12.996 -11.758   1.716  1.00  0.00           N  
ATOM    478  N   GLY A  62      -8.044 -15.829   3.800  1.00  0.00           N  
ATOM    479  CA  GLY A  62      -7.153 -16.976   3.885  1.00  0.00           C  
ATOM    480  C   GLY A  62      -5.885 -16.807   3.070  1.00  0.00           C  
ATOM    481  O   GLY A  62      -5.470 -15.683   2.783  1.00  0.00           O  
ATOM    482  N   VAL A  63      -5.283 -17.923   2.853  1.00  0.00           N  
ATOM    483  CA  VAL A  63      -4.009 -17.921   2.141  1.00  0.00           C  
ATOM    484  C   VAL A  63      -4.221 -18.387   0.702  1.00  0.00           C  
ATOM    485  CB  VAL A  63      -2.964 -18.817   2.843  1.00  0.00           C  
ATOM    486  O   VAL A  63      -4.899 -19.389   0.461  1.00  0.00           O  
ATOM    487  CG1 VAL A  63      -1.653 -18.834   2.059  1.00  0.00           C  
ATOM    488  CG2 VAL A  63      -2.728 -18.338   4.275  1.00  0.00           C  
ATOM    489  N   PHE A  64      -3.751 -17.598  -0.205  1.00  0.00           N  
ATOM    490  CA  PHE A  64      -3.801 -17.914  -1.627  1.00  0.00           C  
ATOM    491  C   PHE A  64      -2.399 -17.954  -2.223  1.00  0.00           C  
ATOM    492  CB  PHE A  64      -4.661 -16.890  -2.376  1.00  0.00           C  
ATOM    493  O   PHE A  64      -1.597 -17.045  -1.999  1.00  0.00           O  
ATOM    494  CG  PHE A  64      -4.917 -17.250  -3.815  1.00  0.00           C  
ATOM    495  CD1 PHE A  64      -4.047 -16.835  -4.815  1.00  0.00           C  
ATOM    496  CD2 PHE A  64      -6.030 -18.003  -4.166  1.00  0.00           C  
ATOM    497  CE1 PHE A  64      -4.282 -17.167  -6.148  1.00  0.00           C  
ATOM    498  CE2 PHE A  64      -6.272 -18.338  -5.496  1.00  0.00           C  
ATOM    499  CZ  PHE A  64      -5.397 -17.918  -6.485  1.00  0.00           C  
ATOM    500  N   VAL A  65      -2.170 -19.019  -3.043  1.00  0.00           N  
ATOM    501  CA  VAL A  65      -0.823 -19.173  -3.584  1.00  0.00           C  
ATOM    502  C   VAL A  65      -0.874 -19.151  -5.110  1.00  0.00           C  
ATOM    503  CB  VAL A  65      -0.158 -20.478  -3.091  1.00  0.00           C  
ATOM    504  O   VAL A  65      -1.641 -19.898  -5.723  1.00  0.00           O  
ATOM    505  CG1 VAL A  65       1.245 -20.624  -3.677  1.00  0.00           C  
ATOM    506  CG2 VAL A  65      -0.109 -20.507  -1.564  1.00  0.00           C  
ATOM    507  N   VAL A  66      -0.069 -18.210  -5.639  1.00  0.00           N  
ATOM    508  CA  VAL A  66       0.209 -18.212  -7.071  1.00  0.00           C  
ATOM    509  C   VAL A  66       1.541 -18.907  -7.339  1.00  0.00           C  
ATOM    510  CB  VAL A  66       0.231 -16.778  -7.646  1.00  0.00           C  
ATOM    511  O   VAL A  66       2.600 -18.403  -6.957  1.00  0.00           O  
ATOM    512  CG1 VAL A  66       0.492 -16.803  -9.151  1.00  0.00           C  
ATOM    513  CG2 VAL A  66      -1.083 -16.060  -7.341  1.00  0.00           C  
ATOM    514  N   GLU A  67       1.543 -20.074  -8.009  1.00  0.00           N  
ATOM    515  CA  GLU A  67       2.716 -20.931  -8.154  1.00  0.00           C  
ATOM    516  C   GLU A  67       3.733 -20.317  -9.111  1.00  0.00           C  
ATOM    517  CB  GLU A  67       2.308 -22.324  -8.642  1.00  0.00           C  
ATOM    518  O   GLU A  67       4.937 -20.544  -8.975  1.00  0.00           O  
ATOM    519  CG  GLU A  67       1.467 -23.104  -7.642  1.00  0.00           C  
ATOM    520  CD  GLU A  67       2.227 -23.476  -6.379  1.00  0.00           C  
ATOM    521  OE1 GLU A  67       1.583 -23.767  -5.346  1.00  0.00           O  
ATOM    522  OE2 GLU A  67       3.478 -23.475  -6.423  1.00  0.00           O  
ATOM    523  N   ASN A  68       3.242 -19.578 -10.038  1.00  0.00           N  
ATOM    524  CA  ASN A  68       4.101 -18.934 -11.026  1.00  0.00           C  
ATOM    525  C   ASN A  68       3.765 -17.453 -11.179  1.00  0.00           C  
ATOM    526  CB  ASN A  68       3.993 -19.645 -12.376  1.00  0.00           C  
ATOM    527  O   ASN A  68       2.747 -17.101 -11.778  1.00  0.00           O  
ATOM    528  CG  ASN A  68       4.979 -19.113 -13.397  1.00  0.00           C  
ATOM    529  ND2 ASN A  68       5.069 -19.783 -14.540  1.00  0.00           N  
ATOM    530  OD1 ASN A  68       5.656 -18.109 -13.160  1.00  0.00           O  
ATOM    531  N   THR A  69       4.683 -16.561 -10.645  1.00  0.00           N  
ATOM    532  CA  THR A  69       4.422 -15.126 -10.626  1.00  0.00           C  
ATOM    533  C   THR A  69       4.455 -14.551 -12.040  1.00  0.00           C  
ATOM    534  CB  THR A  69       5.444 -14.385  -9.744  1.00  0.00           C  
ATOM    535  O   THR A  69       3.932 -13.462 -12.285  1.00  0.00           O  
ATOM    536  CG2 THR A  69       5.262 -14.742  -8.273  1.00  0.00           C  
ATOM    537  OG1 THR A  69       6.769 -14.746 -10.152  1.00  0.00           O  
ATOM    538  N   THR A  70       4.962 -15.267 -13.037  1.00  0.00           N  
ATOM    539  CA  THR A  70       5.049 -14.770 -14.406  1.00  0.00           C  
ATOM    540  C   THR A  70       3.678 -14.793 -15.078  1.00  0.00           C  
ATOM    541  CB  THR A  70       6.046 -15.597 -15.239  1.00  0.00           C  
ATOM    542  O   THR A  70       3.478 -14.156 -16.114  1.00  0.00           O  
ATOM    543  CG2 THR A  70       7.433 -15.584 -14.607  1.00  0.00           C  
ATOM    544  OG1 THR A  70       5.583 -16.950 -15.322  1.00  0.00           O  
ATOM    545  N   THR A  71       2.777 -15.460 -14.487  1.00  0.00           N  
ATOM    546  CA  THR A  71       1.439 -15.564 -15.057  1.00  0.00           C  
ATOM    547  C   THR A  71       0.561 -14.406 -14.591  1.00  0.00           C  
ATOM    548  CB  THR A  71       0.773 -16.901 -14.680  1.00  0.00           C  
ATOM    549  O   THR A  71      -0.548 -14.219 -15.096  1.00  0.00           O  
ATOM    550  CG2 THR A  71       1.632 -18.084 -15.112  1.00  0.00           C  
ATOM    551  OG1 THR A  71       0.588 -16.952 -13.260  1.00  0.00           O  
ATOM    552  N   LEU A  72       1.062 -13.628 -13.658  1.00  0.00           N  
ATOM    553  CA  LEU A  72       0.288 -12.517 -13.116  1.00  0.00           C  
ATOM    554  C   LEU A  72       0.269 -11.342 -14.087  1.00  0.00           C  
ATOM    555  CB  LEU A  72       0.863 -12.071 -11.769  1.00  0.00           C  
ATOM    556  O   LEU A  72       1.270 -11.065 -14.752  1.00  0.00           O  
ATOM    557  CG  LEU A  72       0.671 -13.036 -10.597  1.00  0.00           C  
ATOM    558  CD1 LEU A  72       1.507 -12.591  -9.402  1.00  0.00           C  
ATOM    559  CD2 LEU A  72      -0.803 -13.131 -10.219  1.00  0.00           C  
ATOM    560  N   GLN A  73      -0.878 -10.746 -14.170  1.00  0.00           N  
ATOM    561  CA  GLN A  73      -0.999  -9.502 -14.922  1.00  0.00           C  
ATOM    562  C   GLN A  73      -0.735  -8.292 -14.031  1.00  0.00           C  
ATOM    563  CB  GLN A  73      -2.385  -9.392 -15.560  1.00  0.00           C  
ATOM    564  O   GLN A  73      -1.395  -8.114 -13.005  1.00  0.00           O  
ATOM    565  CG  GLN A  73      -2.670 -10.466 -16.601  1.00  0.00           C  
ATOM    566  CD  GLN A  73      -4.042 -10.323 -17.232  1.00  0.00           C  
ATOM    567  NE2 GLN A  73      -4.134 -10.621 -18.524  1.00  0.00           N  
ATOM    568  OE1 GLN A  73      -5.011  -9.948 -16.564  1.00  0.00           O  
ATOM    569  N   LEU A  74       0.295  -7.521 -14.487  1.00  0.00           N  
ATOM    570  CA  LEU A  74       0.718  -6.380 -13.682  1.00  0.00           C  
ATOM    571  C   LEU A  74       0.542  -5.076 -14.453  1.00  0.00           C  
ATOM    572  CB  LEU A  74       2.179  -6.539 -13.254  1.00  0.00           C  
ATOM    573  O   LEU A  74       0.729  -5.040 -15.671  1.00  0.00           O  
ATOM    574  CG  LEU A  74       2.566  -7.892 -12.654  1.00  0.00           C  
ATOM    575  CD1 LEU A  74       4.071  -7.955 -12.415  1.00  0.00           C  
ATOM    576  CD2 LEU A  74       1.804  -8.140 -11.357  1.00  0.00           C  
ATOM    577  N   HIS A  75       0.089  -4.137 -13.732  1.00  0.00           N  
ATOM    578  CA  HIS A  75       0.098  -2.772 -14.246  1.00  0.00           C  
ATOM    579  C   HIS A  75       1.009  -1.875 -13.415  1.00  0.00           C  
ATOM    580  CB  HIS A  75      -1.321  -2.200 -14.271  1.00  0.00           C  
ATOM    581  O   HIS A  75       0.744  -1.638 -12.234  1.00  0.00           O  
ATOM    582  CG  HIS A  75      -1.392  -0.794 -14.776  1.00  0.00           C  
ATOM    583  CD2 HIS A  75      -1.656   0.369 -14.135  1.00  0.00           C  
ATOM    584  ND1 HIS A  75      -1.179  -0.467 -16.098  1.00  0.00           N  
ATOM    585  CE1 HIS A  75      -1.308   0.841 -16.247  1.00  0.00           C  
ATOM    586  NE2 HIS A  75      -1.598   1.371 -15.072  1.00  0.00           N  
ATOM    587  N   LEU A  76       2.028  -1.306 -14.083  1.00  0.00           N  
ATOM    588  CA  LEU A  76       2.992  -0.443 -13.409  1.00  0.00           C  
ATOM    589  C   LEU A  76       2.538   1.012 -13.445  1.00  0.00           C  
ATOM    590  CB  LEU A  76       4.374  -0.576 -14.055  1.00  0.00           C  
ATOM    591  O   LEU A  76       2.159   1.522 -14.502  1.00  0.00           O  
ATOM    592  CG  LEU A  76       5.078  -1.922 -13.880  1.00  0.00           C  
ATOM    593  CD1 LEU A  76       4.608  -2.909 -14.944  1.00  0.00           C  
ATOM    594  CD2 LEU A  76       6.592  -1.746 -13.939  1.00  0.00           C  
ATOM    595  N   ILE A  77       2.601   1.578 -12.247  1.00  0.00           N  
ATOM    596  CA  ILE A  77       2.303   3.005 -12.193  1.00  0.00           C  
ATOM    597  C   ILE A  77       3.555   3.807 -12.545  1.00  0.00           C  
ATOM    598  CB  ILE A  77       1.775   3.421 -10.802  1.00  0.00           C  
ATOM    599  O   ILE A  77       4.568   3.727 -11.847  1.00  0.00           O  
ATOM    600  CG1 ILE A  77       0.595   2.532 -10.392  1.00  0.00           C  
ATOM    601  CG2 ILE A  77       1.375   4.899 -10.796  1.00  0.00           C  
ATOM    602  CD1 ILE A  77      -0.594   2.605 -11.340  1.00  0.00           C  
ATOM    603  N   GLU A  78       3.489   4.532 -13.555  1.00  0.00           N  
ATOM    604  CA  GLU A  78       4.656   5.204 -14.119  1.00  0.00           C  
ATOM    605  C   GLU A  78       5.296   6.145 -13.103  1.00  0.00           C  
ATOM    606  CB  GLU A  78       4.272   5.977 -15.383  1.00  0.00           C  
ATOM    607  O   GLU A  78       4.607   6.951 -12.475  1.00  0.00           O  
ATOM    608  CG  GLU A  78       5.465   6.464 -16.193  1.00  0.00           C  
ATOM    609  CD  GLU A  78       5.070   7.140 -17.496  1.00  0.00           C  
ATOM    610  OE1 GLU A  78       5.970   7.564 -18.257  1.00  0.00           O  
ATOM    611  OE2 GLU A  78       3.851   7.249 -17.757  1.00  0.00           O  
ATOM    612  N   GLY A  79       6.626   5.972 -12.934  1.00  0.00           N  
ATOM    613  CA  GLY A  79       7.434   6.884 -12.141  1.00  0.00           C  
ATOM    614  C   GLY A  79       7.281   6.671 -10.647  1.00  0.00           C  
ATOM    615  O   GLY A  79       7.785   7.463  -9.847  1.00  0.00           O  
ATOM    616  N   ARG A  80       6.509   5.612 -10.292  1.00  0.00           N  
ATOM    617  CA  ARG A  80       6.208   5.387  -8.882  1.00  0.00           C  
ATOM    618  C   ARG A  80       6.511   3.947  -8.480  1.00  0.00           C  
ATOM    619  CB  ARG A  80       4.743   5.716  -8.586  1.00  0.00           C  
ATOM    620  O   ARG A  80       6.360   3.027  -9.287  1.00  0.00           O  
ATOM    621  CG  ARG A  80       4.380   7.174  -8.819  1.00  0.00           C  
ATOM    622  CD  ARG A  80       2.889   7.421  -8.635  1.00  0.00           C  
ATOM    623  NE  ARG A  80       2.557   8.836  -8.769  1.00  0.00           N  
ATOM    624  NH1 ARG A  80       3.313   9.425  -6.667  1.00  0.00           N  
ATOM    625  NH2 ARG A  80       2.425  11.016  -8.057  1.00  0.00           N  
ATOM    626  CZ  ARG A  80       2.766   9.756  -7.831  1.00  0.00           C  
ATOM    627  N   ASP A  81       7.058   3.752  -7.292  1.00  0.00           N  
ATOM    628  CA  ASP A  81       7.212   2.414  -6.731  1.00  0.00           C  
ATOM    629  C   ASP A  81       5.860   1.825  -6.335  1.00  0.00           C  
ATOM    630  CB  ASP A  81       8.147   2.444  -5.520  1.00  0.00           C  
ATOM    631  O   ASP A  81       5.564   1.677  -5.148  1.00  0.00           O  
ATOM    632  CG  ASP A  81       8.466   1.060  -4.982  1.00  0.00           C  
ATOM    633  OD1 ASP A  81       8.323   0.068  -5.729  1.00  0.00           O  
ATOM    634  OD2 ASP A  81       8.862   0.960  -3.801  1.00  0.00           O  
ATOM    635  N   MET A  82       4.988   1.717  -7.325  1.00  0.00           N  
ATOM    636  CA  MET A  82       3.623   1.226  -7.160  1.00  0.00           C  
ATOM    637  C   MET A  82       3.203   0.373  -8.352  1.00  0.00           C  
ATOM    638  CB  MET A  82       2.648   2.392  -6.983  1.00  0.00           C  
ATOM    639  O   MET A  82       3.476   0.727  -9.501  1.00  0.00           O  
ATOM    640  CG  MET A  82       1.215   1.959  -6.723  1.00  0.00           C  
ATOM    641  SD  MET A  82       0.073   3.383  -6.538  1.00  0.00           S  
ATOM    642  CE  MET A  82       0.683   4.083  -4.979  1.00  0.00           C  
ATOM    643  N   ILE A  83       2.558  -0.769  -8.016  1.00  0.00           N  
ATOM    644  CA  ILE A  83       2.061  -1.653  -9.066  1.00  0.00           C  
ATOM    645  C   ILE A  83       0.659  -2.141  -8.708  1.00  0.00           C  
ATOM    646  CB  ILE A  83       3.007  -2.854  -9.288  1.00  0.00           C  
ATOM    647  O   ILE A  83       0.290  -2.182  -7.532  1.00  0.00           O  
ATOM    648  CG1 ILE A  83       3.172  -3.651  -7.988  1.00  0.00           C  
ATOM    649  CG2 ILE A  83       4.364  -2.382  -9.817  1.00  0.00           C  
ATOM    650  CD1 ILE A  83       3.888  -4.983  -8.166  1.00  0.00           C  
ATOM    651  N   ILE A  84      -0.163  -2.442  -9.732  1.00  0.00           N  
ATOM    652  CA  ILE A  84      -1.461  -3.092  -9.586  1.00  0.00           C  
ATOM    653  C   ILE A  84      -1.382  -4.526 -10.104  1.00  0.00           C  
ATOM    654  CB  ILE A  84      -2.570  -2.314 -10.329  1.00  0.00           C  
ATOM    655  O   ILE A  84      -0.978  -4.759 -11.246  1.00  0.00           O  
ATOM    656  CG1 ILE A  84      -2.617  -0.859  -9.847  1.00  0.00           C  
ATOM    657  CG2 ILE A  84      -3.927  -2.997 -10.142  1.00  0.00           C  
ATOM    658  CD1 ILE A  84      -3.529   0.037 -10.673  1.00  0.00           C  
ATOM    659  N   ILE A  85      -1.754  -5.426  -9.219  1.00  0.00           N  
ATOM    660  CA  ILE A  85      -1.744  -6.836  -9.594  1.00  0.00           C  
ATOM    661  C   ILE A  85      -3.173  -7.313  -9.845  1.00  0.00           C  
ATOM    662  CB  ILE A  85      -1.072  -7.705  -8.508  1.00  0.00           C  
ATOM    663  O   ILE A  85      -4.030  -7.216  -8.963  1.00  0.00           O  
ATOM    664  CG1 ILE A  85       0.307  -7.140  -8.149  1.00  0.00           C  
ATOM    665  CG2 ILE A  85      -0.963  -9.161  -8.973  1.00  0.00           C  
ATOM    666  CD1 ILE A  85       0.943  -7.787  -6.927  1.00  0.00           C  
ATOM    667  N   ARG A  86      -3.345  -7.775 -11.031  1.00  0.00           N  
ATOM    668  CA  ARG A  86      -4.614  -8.443 -11.303  1.00  0.00           C  
ATOM    669  C   ARG A  86      -4.568  -9.904 -10.869  1.00  0.00           C  
ATOM    670  CB  ARG A  86      -4.963  -8.348 -12.790  1.00  0.00           C  
ATOM    671  O   ARG A  86      -3.802 -10.697 -11.422  1.00  0.00           O  
ATOM    672  CG  ARG A  86      -6.359  -8.847 -13.128  1.00  0.00           C  
ATOM    673  CD  ARG A  86      -6.705  -8.606 -14.591  1.00  0.00           C  
ATOM    674  NE  ARG A  86      -8.064  -9.040 -14.901  1.00  0.00           N  
ATOM    675  NH1 ARG A  86      -8.017  -8.312 -17.093  1.00  0.00           N  
ATOM    676  NH2 ARG A  86      -9.897  -9.323 -16.256  1.00  0.00           N  
ATOM    677  CZ  ARG A  86      -8.656  -8.891 -16.083  1.00  0.00           C  
ATOM    678  N   MET A  87      -5.498 -10.192  -9.933  1.00  0.00           N  
ATOM    679  CA  MET A  87      -5.490 -11.540  -9.372  1.00  0.00           C  
ATOM    680  C   MET A  87      -6.283 -12.500 -10.253  1.00  0.00           C  
ATOM    681  CB  MET A  87      -6.063 -11.537  -7.954  1.00  0.00           C  
ATOM    682  O   MET A  87      -7.165 -12.077 -11.002  1.00  0.00           O  
ATOM    683  CG  MET A  87      -5.267 -10.692  -6.973  1.00  0.00           C  
ATOM    684  SD  MET A  87      -3.521 -11.238  -6.831  1.00  0.00           S  
ATOM    685  CE  MET A  87      -3.753 -12.846  -6.024  1.00  0.00           C  
ATOM    686  N   PRO A  88      -5.893 -13.812 -10.199  1.00  0.00           N  
ATOM    687  CA  PRO A  88      -6.642 -14.816 -10.958  1.00  0.00           C  
ATOM    688  C   PRO A  88      -8.122 -14.854 -10.586  1.00  0.00           C  
ATOM    689  CB  PRO A  88      -5.950 -16.130 -10.585  1.00  0.00           C  
ATOM    690  O   PRO A  88      -8.498 -14.426  -9.492  1.00  0.00           O  
ATOM    691  CG  PRO A  88      -4.604 -15.722 -10.080  1.00  0.00           C  
ATOM    692  CD  PRO A  88      -4.720 -14.362  -9.455  1.00  0.00           C  
ATOM    693  N   LYS A  89      -8.908 -15.366 -11.398  1.00  0.00           N  
ATOM    694  CA  LYS A  89     -10.363 -15.360 -11.271  1.00  0.00           C  
ATOM    695  C   LYS A  89     -10.811 -16.165 -10.055  1.00  0.00           C  
ATOM    696  CB  LYS A  89     -11.015 -15.916 -12.537  1.00  0.00           C  
ATOM    697  O   LYS A  89     -11.881 -15.912  -9.496  1.00  0.00           O  
ATOM    698  CG  LYS A  89     -10.938 -14.980 -13.735  1.00  0.00           C  
ATOM    699  CD  LYS A  89     -11.702 -15.537 -14.929  1.00  0.00           C  
ATOM    700  CE  LYS A  89     -11.630 -14.599 -16.127  1.00  0.00           C  
ATOM    701  NZ  LYS A  89     -12.357 -15.153 -17.308  1.00  0.00           N  
ATOM    702  N   ASP A  90     -10.015 -17.129  -9.642  1.00  0.00           N  
ATOM    703  CA  ASP A  90     -10.402 -17.956  -8.503  1.00  0.00           C  
ATOM    704  C   ASP A  90     -10.016 -17.291  -7.185  1.00  0.00           C  
ATOM    705  CB  ASP A  90      -9.758 -19.341  -8.602  1.00  0.00           C  
ATOM    706  O   ASP A  90     -10.209 -17.867  -6.112  1.00  0.00           O  
ATOM    707  CG  ASP A  90      -8.242 -19.286  -8.672  1.00  0.00           C  
ATOM    708  OD1 ASP A  90      -7.682 -18.199  -8.931  1.00  0.00           O  
ATOM    709  OD2 ASP A  90      -7.602 -20.341  -8.469  1.00  0.00           O  
ATOM    710  N   PHE A  91      -9.411 -16.084  -7.256  1.00  0.00           N  
ATOM    711  CA  PHE A  91      -9.129 -15.251  -6.092  1.00  0.00           C  
ATOM    712  C   PHE A  91     -10.345 -14.412  -5.720  1.00  0.00           C  
ATOM    713  CB  PHE A  91      -7.925 -14.342  -6.359  1.00  0.00           C  
ATOM    714  O   PHE A  91     -10.906 -13.712  -6.566  1.00  0.00           O  
ATOM    715  CG  PHE A  91      -7.460 -13.580  -5.148  1.00  0.00           C  
ATOM    716  CD1 PHE A  91      -7.892 -12.279  -4.920  1.00  0.00           C  
ATOM    717  CD2 PHE A  91      -6.591 -14.165  -4.236  1.00  0.00           C  
ATOM    718  CE1 PHE A  91      -7.464 -11.571  -3.799  1.00  0.00           C  
ATOM    719  CE2 PHE A  91      -6.158 -13.463  -3.114  1.00  0.00           C  
ATOM    720  CZ  PHE A  91      -6.595 -12.167  -2.898  1.00  0.00           C  
ATOM    721  N   PRO A  92     -10.808 -14.577  -4.418  1.00  0.00           N  
ATOM    722  CA  PRO A  92     -11.982 -13.793  -4.029  1.00  0.00           C  
ATOM    723  C   PRO A  92     -11.747 -12.287  -4.137  1.00  0.00           C  
ATOM    724  CB  PRO A  92     -12.216 -14.206  -2.574  1.00  0.00           C  
ATOM    725  O   PRO A  92     -10.686 -11.795  -3.746  1.00  0.00           O  
ATOM    726  CG  PRO A  92     -11.429 -15.465  -2.403  1.00  0.00           C  
ATOM    727  CD  PRO A  92     -10.312 -15.470  -3.406  1.00  0.00           C  
ATOM    728  N   PRO A  93     -12.763 -11.592  -4.700  1.00  0.00           N  
ATOM    729  CA  PRO A  93     -12.584 -10.145  -4.840  1.00  0.00           C  
ATOM    730  C   PRO A  93     -12.715  -9.403  -3.512  1.00  0.00           C  
ATOM    731  CB  PRO A  93     -13.705  -9.743  -5.803  1.00  0.00           C  
ATOM    732  O   PRO A  93     -13.398  -9.877  -2.601  1.00  0.00           O  
ATOM    733  CG  PRO A  93     -14.784 -10.753  -5.576  1.00  0.00           C  
ATOM    734  CD  PRO A  93     -14.142 -12.072  -5.256  1.00  0.00           C  
ATOM    735  N   PHE A  94     -12.075  -8.178  -3.386  1.00  0.00           N  
ATOM    736  CA  PHE A  94     -12.145  -7.290  -2.232  1.00  0.00           C  
ATOM    737  C   PHE A  94     -13.269  -6.274  -2.398  1.00  0.00           C  
ATOM    738  CB  PHE A  94     -10.811  -6.567  -2.026  1.00  0.00           C  
ATOM    739  O   PHE A  94     -13.726  -6.024  -3.515  1.00  0.00           O  
ATOM    740  CG  PHE A  94      -9.686  -7.477  -1.609  1.00  0.00           C  
ATOM    741  CD1 PHE A  94      -9.512  -7.822  -0.274  1.00  0.00           C  
ATOM    742  CD2 PHE A  94      -8.803  -7.986  -2.552  1.00  0.00           C  
ATOM    743  CE1 PHE A  94      -8.472  -8.664   0.115  1.00  0.00           C  
ATOM    744  CE2 PHE A  94      -7.761  -8.827  -2.171  1.00  0.00           C  
ATOM    745  CZ  PHE A  94      -7.597  -9.164  -0.837  1.00  0.00           C  
ATOM    746  N   PRO A  95     -13.729  -5.723  -1.307  1.00  0.00           N  
ATOM    747  CA  PRO A  95     -14.660  -4.598  -1.419  1.00  0.00           C  
ATOM    748  C   PRO A  95     -14.056  -3.404  -2.154  1.00  0.00           C  
ATOM    749  CB  PRO A  95     -14.964  -4.245   0.039  1.00  0.00           C  
ATOM    750  O   PRO A  95     -12.847  -3.172  -2.075  1.00  0.00           O  
ATOM    751  CG  PRO A  95     -14.646  -5.487   0.807  1.00  0.00           C  
ATOM    752  CD  PRO A  95     -13.546  -6.220   0.094  1.00  0.00           C  
ATOM    753  N   GLN A  96     -14.807  -2.605  -2.903  1.00  0.00           N  
ATOM    754  CA  GLN A  96     -14.341  -1.495  -3.727  1.00  0.00           C  
ATOM    755  C   GLN A  96     -14.816  -0.157  -3.169  1.00  0.00           C  
ATOM    756  CB  GLN A  96     -14.819  -1.661  -5.171  1.00  0.00           C  
ATOM    757  O   GLN A  96     -15.117   0.767  -3.927  1.00  0.00           O  
ATOM    758  CG  GLN A  96     -14.237  -2.879  -5.875  1.00  0.00           C  
ATOM    759  CD  GLN A  96     -14.682  -2.989  -7.321  1.00  0.00           C  
ATOM    760  NE2 GLN A  96     -14.050  -3.886  -8.070  1.00  0.00           N  
ATOM    761  OE1 GLN A  96     -15.588  -2.274  -7.762  1.00  0.00           O  
ATOM    762  N   LYS A  97     -14.884   0.012  -1.838  1.00  0.00           N  
ATOM    763  CA  LYS A  97     -15.423   1.230  -1.240  1.00  0.00           C  
ATOM    764  C   LYS A  97     -14.305   2.190  -0.844  1.00  0.00           C  
ATOM    765  CB  LYS A  97     -16.283   0.895  -0.021  1.00  0.00           C  
ATOM    766  O   LYS A  97     -14.569   3.307  -0.394  1.00  0.00           O  
ATOM    767  CG  LYS A  97     -17.547   0.114  -0.349  1.00  0.00           C  
ATOM    768  CD  LYS A  97     -18.364  -0.180   0.902  1.00  0.00           C  
ATOM    769  CE  LYS A  97     -19.612  -0.990   0.579  1.00  0.00           C  
ATOM    770  NZ  LYS A  97     -20.399  -1.309   1.807  1.00  0.00           N  
ATOM    771  N   LEU A  98     -13.059   1.684  -1.080  1.00  0.00           N  
ATOM    772  CA  LEU A  98     -11.931   2.532  -0.708  1.00  0.00           C  
ATOM    773  C   LEU A  98     -11.823   3.733  -1.641  1.00  0.00           C  
ATOM    774  CB  LEU A  98     -10.626   1.731  -0.736  1.00  0.00           C  
ATOM    775  O   LEU A  98     -12.178   3.644  -2.819  1.00  0.00           O  
ATOM    776  CG  LEU A  98     -10.571   0.494   0.161  1.00  0.00           C  
ATOM    777  CD1 LEU A  98      -9.253  -0.247  -0.037  1.00  0.00           C  
ATOM    778  CD2 LEU A  98     -10.756   0.885   1.623  1.00  0.00           C  
ATOM    779  N   VAL A  99     -11.351   4.820  -1.057  1.00  0.00           N  
ATOM    780  CA  VAL A  99     -11.137   6.038  -1.832  1.00  0.00           C  
ATOM    781  C   VAL A  99      -9.653   6.396  -1.832  1.00  0.00           C  
ATOM    782  CB  VAL A  99     -11.970   7.216  -1.279  1.00  0.00           C  
ATOM    783  O   VAL A  99      -9.007   6.395  -0.782  1.00  0.00           O  
ATOM    784  CG1 VAL A  99     -11.723   8.483  -2.096  1.00  0.00           C  
ATOM    785  CG2 VAL A  99     -13.456   6.862  -1.271  1.00  0.00           C  
ATOM    786  N   PHE A 100      -9.126   6.710  -3.102  1.00  0.00           N  
ATOM    787  CA  PHE A 100      -7.725   7.072  -3.283  1.00  0.00           C  
ATOM    788  C   PHE A 100      -7.598   8.496  -3.811  1.00  0.00           C  
ATOM    789  CB  PHE A 100      -7.035   6.094  -4.239  1.00  0.00           C  
ATOM    790  O   PHE A 100      -8.378   8.918  -4.667  1.00  0.00           O  
ATOM    791  CG  PHE A 100      -7.059   4.665  -3.768  1.00  0.00           C  
ATOM    792  CD1 PHE A 100      -5.987   4.133  -3.063  1.00  0.00           C  
ATOM    793  CD2 PHE A 100      -8.156   3.854  -4.030  1.00  0.00           C  
ATOM    794  CE1 PHE A 100      -6.006   2.810  -2.626  1.00  0.00           C  
ATOM    795  CE2 PHE A 100      -8.183   2.532  -3.596  1.00  0.00           C  
ATOM    796  CZ  PHE A 100      -7.107   2.012  -2.895  1.00  0.00           C  
ATOM    797  N   ARG A 101      -6.653   9.180  -3.238  1.00  0.00           N  
ATOM    798  CA  ARG A 101      -6.354  10.508  -3.763  1.00  0.00           C  
ATOM    799  C   ARG A 101      -4.921  10.916  -3.438  1.00  0.00           C  
ATOM    800  CB  ARG A 101      -7.333  11.542  -3.202  1.00  0.00           C  
ATOM    801  O   ARG A 101      -4.244  10.250  -2.651  1.00  0.00           O  
ATOM    802  CG  ARG A 101      -7.206  11.759  -1.702  1.00  0.00           C  
ATOM    803  CD  ARG A 101      -7.922  13.026  -1.254  1.00  0.00           C  
ATOM    804  NE  ARG A 101      -7.877  13.185   0.197  1.00  0.00           N  
ATOM    805  NH1 ARG A 101      -5.714  13.995   0.248  1.00  0.00           N  
ATOM    806  NH2 ARG A 101      -6.896  13.747   2.196  1.00  0.00           N  
ATOM    807  CZ  ARG A 101      -6.829  13.642   0.877  1.00  0.00           C  
ATOM    808  N   GLU A 102      -4.539  12.007  -4.059  1.00  0.00           N  
ATOM    809  CA  GLU A 102      -3.211  12.542  -3.772  1.00  0.00           C  
ATOM    810  C   GLU A 102      -3.162  13.186  -2.390  1.00  0.00           C  
ATOM    811  CB  GLU A 102      -2.798  13.557  -4.841  1.00  0.00           C  
ATOM    812  O   GLU A 102      -4.167  13.714  -1.909  1.00  0.00           O  
ATOM    813  CG  GLU A 102      -2.525  12.939  -6.204  1.00  0.00           C  
ATOM    814  CD  GLU A 102      -2.051  13.949  -7.237  1.00  0.00           C  
ATOM    815  OE1 GLU A 102      -0.849  13.942  -7.586  1.00  0.00           O  
ATOM    816  OE2 GLU A 102      -2.889  14.755  -7.700  1.00  0.00           O  
ATOM    817  N   PRO A 103      -1.892  13.142  -1.784  1.00  0.00           N  
ATOM    818  CA  PRO A 103      -1.761  13.834  -0.500  1.00  0.00           C  
ATOM    819  C   PRO A 103      -1.742  15.354  -0.647  1.00  0.00           C  
ATOM    820  CB  PRO A 103      -0.424  13.321   0.042  1.00  0.00           C  
ATOM    821  O   PRO A 103      -1.444  15.869  -1.728  1.00  0.00           O  
ATOM    822  CG  PRO A 103       0.388  13.014  -1.175  1.00  0.00           C  
ATOM    823  CD  PRO A 103      -0.533  12.514  -2.250  1.00  0.00           C  
ATOM    824  N   VAL A 104      -2.080  16.020   0.441  1.00  0.00           N  
ATOM    825  CA  VAL A 104      -1.997  17.473   0.553  1.00  0.00           C  
ATOM    826  C   VAL A 104      -0.848  17.855   1.483  1.00  0.00           C  
ATOM    827  CB  VAL A 104      -3.323  18.078   1.067  1.00  0.00           C  
ATOM    828  O   VAL A 104      -0.672  17.251   2.543  1.00  0.00           O  
ATOM    829  CG1 VAL A 104      -3.210  19.597   1.194  1.00  0.00           C  
ATOM    830  CG2 VAL A 104      -4.477  17.701   0.140  1.00  0.00           C  
ATOM    831  N   VAL A 105      -0.054  18.851   1.061  1.00  0.00           N  
ATOM    832  CA  VAL A 105       1.089  19.296   1.852  1.00  0.00           C  
ATOM    833  C   VAL A 105       0.625  19.691   3.252  1.00  0.00           C  
ATOM    834  CB  VAL A 105       1.819  20.479   1.179  1.00  0.00           C  
ATOM    835  O   VAL A 105      -0.313  20.477   3.404  1.00  0.00           O  
ATOM    836  CG1 VAL A 105       2.937  21.006   2.077  1.00  0.00           C  
ATOM    837  CG2 VAL A 105       2.375  20.058  -0.181  1.00  0.00           C  
ATOM    838  N   GLY A 106       1.258  19.076   4.279  1.00  0.00           N  
ATOM    839  CA  GLY A 106       0.997  19.438   5.663  1.00  0.00           C  
ATOM    840  C   GLY A 106      -0.188  18.703   6.259  1.00  0.00           C  
ATOM    841  O   GLY A 106      -0.619  19.010   7.373  1.00  0.00           O  
ATOM    842  N   GLU A 107      -0.747  17.741   5.488  1.00  0.00           N  
ATOM    843  CA  GLU A 107      -1.889  17.012   6.031  1.00  0.00           C  
ATOM    844  C   GLU A 107      -1.438  15.907   6.982  1.00  0.00           C  
ATOM    845  CB  GLU A 107      -2.736  16.420   4.901  1.00  0.00           C  
ATOM    846  O   GLU A 107      -0.303  15.433   6.897  1.00  0.00           O  
ATOM    847  CG  GLU A 107      -2.047  15.296   4.141  1.00  0.00           C  
ATOM    848  CD  GLU A 107      -2.934  14.654   3.085  1.00  0.00           C  
ATOM    849  OE1 GLU A 107      -2.453  14.410   1.955  1.00  0.00           O  
ATOM    850  OE2 GLU A 107      -4.119  14.394   3.391  1.00  0.00           O  
ATOM    851  N   ARG A 108      -2.345  15.611   7.941  1.00  0.00           N  
ATOM    852  CA  ARG A 108      -2.074  14.554   8.909  1.00  0.00           C  
ATOM    853  C   ARG A 108      -2.478  13.190   8.358  1.00  0.00           C  
ATOM    854  CB  ARG A 108      -2.808  14.826  10.224  1.00  0.00           C  
ATOM    855  O   ARG A 108      -3.576  13.033   7.820  1.00  0.00           O  
ATOM    856  CG  ARG A 108      -2.326  16.071  10.951  1.00  0.00           C  
ATOM    857  CD  ARG A 108      -3.074  16.285  12.260  1.00  0.00           C  
ATOM    858  NE  ARG A 108      -2.523  17.404  13.019  1.00  0.00           N  
ATOM    859  NH1 ARG A 108      -4.109  17.314  14.698  1.00  0.00           N  
ATOM    860  NH2 ARG A 108      -2.447  18.891  14.768  1.00  0.00           N  
ATOM    861  CZ  ARG A 108      -3.028  17.867  14.160  1.00  0.00           C  
ATOM    862  N   ILE A 109      -1.563  12.231   8.548  1.00  0.00           N  
ATOM    863  CA  ILE A 109      -1.820  10.895   8.021  1.00  0.00           C  
ATOM    864  C   ILE A 109      -1.549   9.853   9.103  1.00  0.00           C  
ATOM    865  CB  ILE A 109      -0.960  10.605   6.771  1.00  0.00           C  
ATOM    866  O   ILE A 109      -0.866  10.137  10.090  1.00  0.00           O  
ATOM    867  CG1 ILE A 109       0.530  10.746   7.103  1.00  0.00           C  
ATOM    868  CG2 ILE A 109      -1.354  11.533   5.617  1.00  0.00           C  
ATOM    869  CD1 ILE A 109       1.460  10.253   6.003  1.00  0.00           C  
ATOM    870  N   VAL A 110      -2.185   8.729   8.913  1.00  0.00           N  
ATOM    871  CA  VAL A 110      -1.904   7.573   9.758  1.00  0.00           C  
ATOM    872  C   VAL A 110      -1.528   6.376   8.888  1.00  0.00           C  
ATOM    873  CB  VAL A 110      -3.111   7.220  10.656  1.00  0.00           C  
ATOM    874  O   VAL A 110      -1.900   6.312   7.714  1.00  0.00           O  
ATOM    875  CG1 VAL A 110      -3.407   8.356  11.634  1.00  0.00           C  
ATOM    876  CG2 VAL A 110      -4.340   6.913   9.802  1.00  0.00           C  
ATOM    877  N   LEU A 111      -0.742   5.513   9.473  1.00  0.00           N  
ATOM    878  CA  LEU A 111      -0.412   4.234   8.854  1.00  0.00           C  
ATOM    879  C   LEU A 111      -1.329   3.129   9.367  1.00  0.00           C  
ATOM    880  CB  LEU A 111       1.049   3.868   9.128  1.00  0.00           C  
ATOM    881  O   LEU A 111      -1.453   2.930  10.578  1.00  0.00           O  
ATOM    882  CG  LEU A 111       1.576   2.613   8.429  1.00  0.00           C  
ATOM    883  CD1 LEU A 111       1.885   2.912   6.966  1.00  0.00           C  
ATOM    884  CD2 LEU A 111       2.814   2.082   9.145  1.00  0.00           C  
ATOM    885  N   VAL A 112      -1.996   2.516   8.426  1.00  0.00           N  
ATOM    886  CA  VAL A 112      -2.925   1.455   8.802  1.00  0.00           C  
ATOM    887  C   VAL A 112      -2.339   0.097   8.421  1.00  0.00           C  
ATOM    888  CB  VAL A 112      -4.305   1.646   8.135  1.00  0.00           C  
ATOM    889  O   VAL A 112      -1.918  -0.107   7.280  1.00  0.00           O  
ATOM    890  CG1 VAL A 112      -5.283   0.568   8.599  1.00  0.00           C  
ATOM    891  CG2 VAL A 112      -4.856   3.038   8.438  1.00  0.00           C  
ATOM    892  N   THR A 113      -2.261  -0.811   9.398  1.00  0.00           N  
ATOM    893  CA  THR A 113      -1.745  -2.158   9.181  1.00  0.00           C  
ATOM    894  C   THR A 113      -2.666  -3.198   9.810  1.00  0.00           C  
ATOM    895  CB  THR A 113      -0.325  -2.311   9.756  1.00  0.00           C  
ATOM    896  O   THR A 113      -3.699  -2.852  10.388  1.00  0.00           O  
ATOM    897  CG2 THR A 113       0.649  -1.352   9.079  1.00  0.00           C  
ATOM    898  OG1 THR A 113      -0.352  -2.033  11.162  1.00  0.00           O  
ATOM    899  N   ARG A 114      -2.301  -4.388   9.483  1.00  0.00           N  
ATOM    900  CA  ARG A 114      -3.061  -5.503  10.038  1.00  0.00           C  
ATOM    901  C   ARG A 114      -2.135  -6.542  10.659  1.00  0.00           C  
ATOM    902  CB  ARG A 114      -3.928  -6.153   8.957  1.00  0.00           C  
ATOM    903  O   ARG A 114      -1.068  -6.835  10.115  1.00  0.00           O  
ATOM    904  CG  ARG A 114      -4.882  -7.212   9.487  1.00  0.00           C  
ATOM    905  CD  ARG A 114      -5.984  -7.530   8.486  1.00  0.00           C  
ATOM    906  NE  ARG A 114      -7.003  -8.401   9.065  1.00  0.00           N  
ATOM    907  NH1 ARG A 114      -8.698  -7.695   7.663  1.00  0.00           N  
ATOM    908  NH2 ARG A 114      -9.112  -9.288   9.258  1.00  0.00           N  
ATOM    909  CZ  ARG A 114      -8.269  -8.459   8.660  1.00  0.00           C  
ATOM    910  N   ASN A 115      -2.624  -6.992  11.817  1.00  0.00           N  
ATOM    911  CA  ASN A 115      -1.932  -8.101  12.465  1.00  0.00           C  
ATOM    912  C   ASN A 115      -2.542  -9.446  12.078  1.00  0.00           C  
ATOM    913  CB  ASN A 115      -1.947  -7.929  13.985  1.00  0.00           C  
ATOM    914  O   ASN A 115      -3.681  -9.743  12.442  1.00  0.00           O  
ATOM    915  CG  ASN A 115      -1.042  -8.917  14.694  1.00  0.00           C  
ATOM    916  ND2 ASN A 115      -1.183  -9.011  16.011  1.00  0.00           N  
ATOM    917  OD1 ASN A 115      -0.223  -9.590  14.064  1.00  0.00           O  
ATOM    918  N   PHE A 116      -1.734 -10.263  11.301  1.00  0.00           N  
ATOM    919  CA  PHE A 116      -2.249 -11.548  10.844  1.00  0.00           C  
ATOM    920  C   PHE A 116      -1.970 -12.640  11.869  1.00  0.00           C  
ATOM    921  CB  PHE A 116      -1.632 -11.926   9.493  1.00  0.00           C  
ATOM    922  O   PHE A 116      -0.873 -13.202  11.903  1.00  0.00           O  
ATOM    923  CG  PHE A 116      -2.108 -11.073   8.348  1.00  0.00           C  
ATOM    924  CD1 PHE A 116      -3.322 -11.336   7.725  1.00  0.00           C  
ATOM    925  CD2 PHE A 116      -1.340 -10.008   7.895  1.00  0.00           C  
ATOM    926  CE1 PHE A 116      -3.764 -10.548   6.665  1.00  0.00           C  
ATOM    927  CE2 PHE A 116      -1.776  -9.216   6.837  1.00  0.00           C  
ATOM    928  CZ  PHE A 116      -2.988  -9.488   6.222  1.00  0.00           C  
ATOM    929  N   GLN A 117      -2.675 -12.680  13.041  1.00  0.00           N  
ATOM    930  CA  GLN A 117      -2.599 -13.717  14.064  1.00  0.00           C  
ATOM    931  C   GLN A 117      -3.702 -14.755  13.878  1.00  0.00           C  
ATOM    932  CB  GLN A 117      -2.689 -13.101  15.461  1.00  0.00           C  
ATOM    933  O   GLN A 117      -4.790 -14.434  13.395  1.00  0.00           O  
ATOM    934  CG  GLN A 117      -1.493 -12.232  15.827  1.00  0.00           C  
ATOM    935  CD  GLN A 117      -1.611 -11.625  17.213  1.00  0.00           C  
ATOM    936  NE2 GLN A 117      -0.747 -10.662  17.514  1.00  0.00           N  
ATOM    937  OE1 GLN A 117      -2.473 -12.018  18.006  1.00  0.00           O  
ATOM    938  N   THR A 118      -3.303 -15.955  14.154  1.00  0.00           N  
ATOM    939  CA  THR A 118      -4.206 -17.097  14.073  1.00  0.00           C  
ATOM    940  C   THR A 118      -5.383 -16.925  15.029  1.00  0.00           C  
ATOM    941  CB  THR A 118      -3.472 -18.413  14.391  1.00  0.00           C  
ATOM    942  O   THR A 118      -5.202 -16.519  16.178  1.00  0.00           O  
ATOM    943  CG2 THR A 118      -3.998 -19.558  13.531  1.00  0.00           C  
ATOM    944  OG1 THR A 118      -2.071 -18.245  14.138  1.00  0.00           O  
ATOM    945  N   LYS A 119      -6.622 -16.479  14.543  1.00  0.00           N  
ATOM    946  CA  LYS A 119      -7.890 -16.516  15.264  1.00  0.00           C  
ATOM    947  C   LYS A 119      -8.361 -15.109  15.621  1.00  0.00           C  
ATOM    948  CB  LYS A 119      -7.763 -17.363  16.532  1.00  0.00           C  
ATOM    949  O   LYS A 119      -9.544 -14.895  15.893  1.00  0.00           O  
ATOM    950  CG  LYS A 119      -7.578 -18.850  16.267  1.00  0.00           C  
ATOM    951  CD  LYS A 119      -7.595 -19.655  17.560  1.00  0.00           C  
ATOM    952  CE  LYS A 119      -7.376 -21.139  17.299  1.00  0.00           C  
ATOM    953  NZ  LYS A 119      -7.371 -21.929  18.566  1.00  0.00           N  
ATOM    954  N   SER A 120      -7.388 -14.174  15.622  1.00  0.00           N  
ATOM    955  CA  SER A 120      -7.877 -12.845  15.975  1.00  0.00           C  
ATOM    956  C   SER A 120      -7.131 -11.760  15.206  1.00  0.00           C  
ATOM    957  CB  SER A 120      -7.739 -12.604  17.478  1.00  0.00           C  
ATOM    958  O   SER A 120      -6.233 -11.113  15.750  1.00  0.00           O  
ATOM    959  OG  SER A 120      -8.414 -11.419  17.862  1.00  0.00           O  
ATOM    960  N   PRO A 121      -7.500 -11.695  13.907  1.00  0.00           N  
ATOM    961  CA  PRO A 121      -6.852 -10.572  13.224  1.00  0.00           C  
ATOM    962  C   PRO A 121      -7.267  -9.217  13.792  1.00  0.00           C  
ATOM    963  CB  PRO A 121      -7.322 -10.723  11.775  1.00  0.00           C  
ATOM    964  O   PRO A 121      -8.404  -9.054  14.242  1.00  0.00           O  
ATOM    965  CG  PRO A 121      -8.593 -11.504  11.865  1.00  0.00           C  
ATOM    966  CD  PRO A 121      -8.558 -12.330  13.119  1.00  0.00           C  
ATOM    967  N   SER A 122      -6.300  -8.423  14.130  1.00  0.00           N  
ATOM    968  CA  SER A 122      -6.586  -7.093  14.656  1.00  0.00           C  
ATOM    969  C   SER A 122      -5.980  -6.007  13.773  1.00  0.00           C  
ATOM    970  CB  SER A 122      -6.056  -6.955  16.084  1.00  0.00           C  
ATOM    971  O   SER A 122      -5.023  -6.259  13.039  1.00  0.00           O  
ATOM    972  OG  SER A 122      -4.644  -7.084  16.111  1.00  0.00           O  
ATOM    973  N   SER A 123      -6.678  -4.879  13.780  1.00  0.00           N  
ATOM    974  CA  SER A 123      -6.197  -3.702  13.063  1.00  0.00           C  
ATOM    975  C   SER A 123      -5.239  -2.885  13.923  1.00  0.00           C  
ATOM    976  CB  SER A 123      -7.370  -2.827  12.619  1.00  0.00           C  
ATOM    977  O   SER A 123      -5.425  -2.777  15.137  1.00  0.00           O  
ATOM    978  OG  SER A 123      -8.289  -3.575  11.841  1.00  0.00           O  
ATOM    979  N   MET A 124      -4.157  -2.465  13.268  1.00  0.00           N  
ATOM    980  CA  MET A 124      -3.183  -1.600  13.927  1.00  0.00           C  
ATOM    981  C   MET A 124      -3.079  -0.255  13.216  1.00  0.00           C  
ATOM    982  CB  MET A 124      -1.810  -2.273  13.974  1.00  0.00           C  
ATOM    983  O   MET A 124      -2.914  -0.204  11.996  1.00  0.00           O  
ATOM    984  CG  MET A 124      -1.792  -3.574  14.761  1.00  0.00           C  
ATOM    985  SD  MET A 124      -0.111  -4.302  14.877  1.00  0.00           S  
ATOM    986  CE  MET A 124       0.203  -4.663  13.127  1.00  0.00           C  
ATOM    987  N   VAL A 125      -3.219   0.792  13.992  1.00  0.00           N  
ATOM    988  CA  VAL A 125      -3.135   2.137  13.431  1.00  0.00           C  
ATOM    989  C   VAL A 125      -2.055   2.934  14.159  1.00  0.00           C  
ATOM    990  CB  VAL A 125      -4.490   2.873  13.517  1.00  0.00           C  
ATOM    991  O   VAL A 125      -1.967   2.892  15.389  1.00  0.00           O  
ATOM    992  CG1 VAL A 125      -4.401   4.248  12.856  1.00  0.00           C  
ATOM    993  CG2 VAL A 125      -5.593   2.037  12.871  1.00  0.00           C  
ATOM    994  N   SER A 126      -1.261   3.549  13.491  1.00  0.00           N  
ATOM    995  CA  SER A 126      -0.197   4.353  14.084  1.00  0.00           C  
ATOM    996  C   SER A 126      -0.746   5.647  14.676  1.00  0.00           C  
ATOM    997  CB  SER A 126       0.876   4.675  13.043  1.00  0.00           C  
ATOM    998  O   SER A 126      -1.927   5.960  14.509  1.00  0.00           O  
ATOM    999  OG  SER A 126       0.410   5.649  12.125  1.00  0.00           O  
ATOM   1000  N   ASP A 127       0.178   6.398  15.336  1.00  0.00           N  
ATOM   1001  CA  ASP A 127      -0.078   7.806  15.624  1.00  0.00           C  
ATOM   1002  C   ASP A 127      -0.037   8.644  14.348  1.00  0.00           C  
ATOM   1003  CB  ASP A 127       0.938   8.339  16.636  1.00  0.00           C  
ATOM   1004  O   ASP A 127       0.378   8.159  13.294  1.00  0.00           O  
ATOM   1005  CG  ASP A 127       0.351   9.380  17.574  1.00  0.00           C  
ATOM   1006  OD1 ASP A 127      -0.692   9.982  17.241  1.00  0.00           O  
ATOM   1007  OD2 ASP A 127       0.939   9.601  18.655  1.00  0.00           O  
ATOM   1008  N   THR A 128      -0.527   9.853  14.431  1.00  0.00           N  
ATOM   1009  CA  THR A 128      -0.576  10.709  13.252  1.00  0.00           C  
ATOM   1010  C   THR A 128       0.802  11.293  12.951  1.00  0.00           C  
ATOM   1011  CB  THR A 128      -1.593  11.851  13.432  1.00  0.00           C  
ATOM   1012  O   THR A 128       1.644  11.402  13.844  1.00  0.00           O  
ATOM   1013  CG2 THR A 128      -2.991  11.305  13.702  1.00  0.00           C  
ATOM   1014  OG1 THR A 128      -1.190  12.672  14.535  1.00  0.00           O  
ATOM   1015  N   SER A 129       1.026  11.577  11.693  1.00  0.00           N  
ATOM   1016  CA  SER A 129       2.210  12.276  11.206  1.00  0.00           C  
ATOM   1017  C   SER A 129       1.849  13.288  10.123  1.00  0.00           C  
ATOM   1018  CB  SER A 129       3.236  11.280  10.663  1.00  0.00           C  
ATOM   1019  O   SER A 129       0.907  13.074   9.356  1.00  0.00           O  
ATOM   1020  OG  SER A 129       4.398  11.952  10.207  1.00  0.00           O  
ATOM   1021  N   THR A 130       2.536  14.337  10.162  1.00  0.00           N  
ATOM   1022  CA  THR A 130       2.399  15.286   9.062  1.00  0.00           C  
ATOM   1023  C   THR A 130       3.245  14.854   7.867  1.00  0.00           C  
ATOM   1024  CB  THR A 130       2.805  16.706   9.496  1.00  0.00           C  
ATOM   1025  O   THR A 130       4.337  14.309   8.038  1.00  0.00           O  
ATOM   1026  CG2 THR A 130       2.500  17.724   8.402  1.00  0.00           C  
ATOM   1027  OG1 THR A 130       2.081  17.063  10.680  1.00  0.00           O  
ATOM   1028  N   THR A 131       2.664  15.061   6.656  1.00  0.00           N  
ATOM   1029  CA  THR A 131       3.389  14.585   5.483  1.00  0.00           C  
ATOM   1030  C   THR A 131       3.736  15.744   4.554  1.00  0.00           C  
ATOM   1031  CB  THR A 131       2.571  13.532   4.711  1.00  0.00           C  
ATOM   1032  O   THR A 131       2.991  16.723   4.469  1.00  0.00           O  
ATOM   1033  CG2 THR A 131       1.307  14.145   4.117  1.00  0.00           C  
ATOM   1034  OG1 THR A 131       3.373  12.997   3.650  1.00  0.00           O  
ATOM   1035  N   PHE A 132       4.940  15.643   3.884  1.00  0.00           N  
ATOM   1036  CA  PHE A 132       5.464  16.640   2.957  1.00  0.00           C  
ATOM   1037  C   PHE A 132       6.137  15.970   1.765  1.00  0.00           C  
ATOM   1038  CB  PHE A 132       6.456  17.566   3.668  1.00  0.00           C  
ATOM   1039  O   PHE A 132       6.669  14.864   1.886  1.00  0.00           O  
ATOM   1040  CG  PHE A 132       5.832  18.410   4.746  1.00  0.00           C  
ATOM   1041  CD1 PHE A 132       5.270  19.645   4.445  1.00  0.00           C  
ATOM   1042  CD2 PHE A 132       5.808  17.969   6.063  1.00  0.00           C  
ATOM   1043  CE1 PHE A 132       4.692  20.428   5.442  1.00  0.00           C  
ATOM   1044  CE2 PHE A 132       5.233  18.746   7.064  1.00  0.00           C  
ATOM   1045  CZ  PHE A 132       4.676  19.975   6.752  1.00  0.00           C  
ATOM   1046  N   PRO A 133       5.977  16.645   0.670  1.00  0.00           N  
ATOM   1047  CA  PRO A 133       6.703  16.109  -0.483  1.00  0.00           C  
ATOM   1048  C   PRO A 133       8.218  16.146  -0.295  1.00  0.00           C  
ATOM   1049  CB  PRO A 133       6.272  17.026  -1.630  1.00  0.00           C  
ATOM   1050  O   PRO A 133       8.738  17.036   0.383  1.00  0.00           O  
ATOM   1051  CG  PRO A 133       5.908  18.317  -0.970  1.00  0.00           C  
ATOM   1052  CD  PRO A 133       5.363  18.016   0.397  1.00  0.00           C  
ATOM   1053  N   SER A 134       8.838  15.055  -0.852  1.00  0.00           N  
ATOM   1054  CA  SER A 134      10.296  15.073  -0.903  1.00  0.00           C  
ATOM   1055  C   SER A 134      10.799  15.945  -2.048  1.00  0.00           C  
ATOM   1056  CB  SER A 134      10.845  13.653  -1.054  1.00  0.00           C  
ATOM   1057  O   SER A 134      10.059  16.222  -2.995  1.00  0.00           O  
ATOM   1058  OG  SER A 134      12.251  13.673  -1.226  1.00  0.00           O  
ATOM   1059  N   SER A 135      11.886  16.618  -1.857  1.00  0.00           N  
ATOM   1060  CA  SER A 135      12.464  17.540  -2.830  1.00  0.00           C  
ATOM   1061  C   SER A 135      12.736  16.841  -4.159  1.00  0.00           C  
ATOM   1062  CB  SER A 135      13.758  18.148  -2.290  1.00  0.00           C  
ATOM   1063  O   SER A 135      12.655  17.462  -5.220  1.00  0.00           O  
ATOM   1064  OG  SER A 135      14.633  17.136  -1.822  1.00  0.00           O  
ATOM   1065  N   ASP A 136      12.732  15.498  -4.162  1.00  0.00           N  
ATOM   1066  CA  ASP A 136      13.266  14.822  -5.340  1.00  0.00           C  
ATOM   1067  C   ASP A 136      12.276  13.792  -5.879  1.00  0.00           C  
ATOM   1068  CB  ASP A 136      14.600  14.147  -5.012  1.00  0.00           C  
ATOM   1069  O   ASP A 136      12.617  12.993  -6.753  1.00  0.00           O  
ATOM   1070  CG  ASP A 136      15.702  15.140  -4.684  1.00  0.00           C  
ATOM   1071  OD1 ASP A 136      15.659  16.285  -5.182  1.00  0.00           O  
ATOM   1072  OD2 ASP A 136      16.622  14.772  -3.922  1.00  0.00           O  
ATOM   1073  N   GLY A 137      11.051  14.174  -6.166  1.00  0.00           N  
ATOM   1074  CA  GLY A 137      10.334  13.094  -6.826  1.00  0.00           C  
ATOM   1075  C   GLY A 137       8.952  12.855  -6.249  1.00  0.00           C  
ATOM   1076  O   GLY A 137       8.308  13.786  -5.761  1.00  0.00           O  
ATOM   1077  N   VAL A 138       8.446  11.626  -6.490  1.00  0.00           N  
ATOM   1078  CA  VAL A 138       7.071  11.221  -6.220  1.00  0.00           C  
ATOM   1079  C   VAL A 138       6.950  10.728  -4.780  1.00  0.00           C  
ATOM   1080  CB  VAL A 138       6.599  10.124  -7.201  1.00  0.00           C  
ATOM   1081  O   VAL A 138       5.853  10.405  -4.318  1.00  0.00           O  
ATOM   1082  CG1 VAL A 138       6.348  10.711  -8.588  1.00  0.00           C  
ATOM   1083  CG2 VAL A 138       7.627   8.996  -7.272  1.00  0.00           C  
ATOM   1084  N   PHE A 139       8.053  10.839  -4.078  1.00  0.00           N  
ATOM   1085  CA  PHE A 139       8.017  10.344  -2.707  1.00  0.00           C  
ATOM   1086  C   PHE A 139       7.629  11.456  -1.740  1.00  0.00           C  
ATOM   1087  CB  PHE A 139       9.374   9.753  -2.312  1.00  0.00           C  
ATOM   1088  O   PHE A 139       7.920  12.629  -1.986  1.00  0.00           O  
ATOM   1089  CG  PHE A 139       9.678   8.435  -2.971  1.00  0.00           C  
ATOM   1090  CD1 PHE A 139       8.959   7.294  -2.639  1.00  0.00           C  
ATOM   1091  CD2 PHE A 139      10.683   8.338  -3.924  1.00  0.00           C  
ATOM   1092  CE1 PHE A 139       9.238   6.072  -3.247  1.00  0.00           C  
ATOM   1093  CE2 PHE A 139      10.968   7.121  -4.537  1.00  0.00           C  
ATOM   1094  CZ  PHE A 139      10.245   5.989  -4.196  1.00  0.00           C  
ATOM   1095  N   TRP A 140       6.912  11.049  -0.759  1.00  0.00           N  
ATOM   1096  CA  TRP A 140       6.522  11.919   0.346  1.00  0.00           C  
ATOM   1097  C   TRP A 140       7.086  11.407   1.667  1.00  0.00           C  
ATOM   1098  CB  TRP A 140       4.997  12.026   0.434  1.00  0.00           C  
ATOM   1099  O   TRP A 140       7.335  10.209   1.821  1.00  0.00           O  
ATOM   1100  CG  TRP A 140       4.384  12.882  -0.633  1.00  0.00           C  
ATOM   1101  CD1 TRP A 140       4.481  12.708  -1.986  1.00  0.00           C  
ATOM   1102  CD2 TRP A 140       3.583  14.051  -0.436  1.00  0.00           C  
ATOM   1103  CE2 TRP A 140       3.227  14.535  -1.714  1.00  0.00           C  
ATOM   1104  CE3 TRP A 140       3.130  14.736   0.700  1.00  0.00           C  
ATOM   1105  NE1 TRP A 140       3.787  13.698  -2.642  1.00  0.00           N  
ATOM   1106  CH2 TRP A 140       2.008  16.325  -0.760  1.00  0.00           C  
ATOM   1107  CZ2 TRP A 140       2.437  15.674  -1.888  1.00  0.00           C  
ATOM   1108  CZ3 TRP A 140       2.345  15.870   0.525  1.00  0.00           C  
ATOM   1109  N   LYS A 141       7.315  12.334   2.504  1.00  0.00           N  
ATOM   1110  CA  LYS A 141       7.915  11.984   3.788  1.00  0.00           C  
ATOM   1111  C   LYS A 141       6.853  11.876   4.879  1.00  0.00           C  
ATOM   1112  CB  LYS A 141       8.972  13.015   4.186  1.00  0.00           C  
ATOM   1113  O   LYS A 141       5.829  12.560   4.826  1.00  0.00           O  
ATOM   1114  CG  LYS A 141      10.126  13.130   3.201  1.00  0.00           C  
ATOM   1115  CD  LYS A 141      11.108  14.218   3.615  1.00  0.00           C  
ATOM   1116  CE  LYS A 141      12.215  14.395   2.585  1.00  0.00           C  
ATOM   1117  NZ  LYS A 141      13.146  15.502   2.956  1.00  0.00           N  
ATOM   1118  N   HIS A 142       7.134  10.999   5.809  1.00  0.00           N  
ATOM   1119  CA  HIS A 142       6.401  10.900   7.067  1.00  0.00           C  
ATOM   1120  C   HIS A 142       7.312  10.439   8.200  1.00  0.00           C  
ATOM   1121  CB  HIS A 142       5.217   9.943   6.923  1.00  0.00           C  
ATOM   1122  O   HIS A 142       8.436   9.994   7.957  1.00  0.00           O  
ATOM   1123  CG  HIS A 142       5.619   8.516   6.721  1.00  0.00           C  
ATOM   1124  CD2 HIS A 142       5.850   7.809   5.590  1.00  0.00           C  
ATOM   1125  ND1 HIS A 142       5.824   7.646   7.770  1.00  0.00           N  
ATOM   1126  CE1 HIS A 142       6.166   6.462   7.290  1.00  0.00           C  
ATOM   1127  NE2 HIS A 142       6.189   6.534   5.970  1.00  0.00           N  
ATOM   1128  N   TRP A 143       6.864  10.520   9.457  1.00  0.00           N  
ATOM   1129  CA  TRP A 143       7.737  10.275  10.600  1.00  0.00           C  
ATOM   1130  C   TRP A 143       7.191   9.149  11.471  1.00  0.00           C  
ATOM   1131  CB  TRP A 143       7.902  11.549  11.434  1.00  0.00           C  
ATOM   1132  O   TRP A 143       7.540   9.042  12.649  1.00  0.00           O  
ATOM   1133  CG  TRP A 143       8.844  12.551  10.836  1.00  0.00           C  
ATOM   1134  CD1 TRP A 143      10.175  12.696  11.109  1.00  0.00           C  
ATOM   1135  CD2 TRP A 143       8.522  13.551   9.864  1.00  0.00           C  
ATOM   1136  CE2 TRP A 143       9.708  14.268   9.594  1.00  0.00           C  
ATOM   1137  CE3 TRP A 143       7.344  13.910   9.195  1.00  0.00           C  
ATOM   1138  NE1 TRP A 143      10.701  13.727  10.366  1.00  0.00           N  
ATOM   1139  CH2 TRP A 143       8.585  15.656   8.041  1.00  0.00           C  
ATOM   1140  CZ2 TRP A 143       9.750  15.325   8.681  1.00  0.00           C  
ATOM   1141  CZ3 TRP A 143       7.388  14.962   8.287  1.00  0.00           C  
ATOM   1142  N   ILE A 144       6.343   8.391  10.833  1.00  0.00           N  
ATOM   1143  CA  ILE A 144       5.806   7.228  11.530  1.00  0.00           C  
ATOM   1144  C   ILE A 144       6.874   6.140  11.618  1.00  0.00           C  
ATOM   1145  CB  ILE A 144       4.542   6.682  10.829  1.00  0.00           C  
ATOM   1146  O   ILE A 144       7.526   5.820  10.622  1.00  0.00           O  
ATOM   1147  CG1 ILE A 144       3.439   7.747  10.813  1.00  0.00           C  
ATOM   1148  CG2 ILE A 144       4.056   5.401  11.512  1.00  0.00           C  
ATOM   1149  CD1 ILE A 144       2.274   7.418   9.889  1.00  0.00           C  
ATOM   1150  N   GLN A 145       7.055   5.619  12.868  1.00  0.00           N  
ATOM   1151  CA  GLN A 145       8.010   4.534  13.071  1.00  0.00           C  
ATOM   1152  C   GLN A 145       7.566   3.268  12.345  1.00  0.00           C  
ATOM   1153  CB  GLN A 145       8.188   4.249  14.563  1.00  0.00           C  
ATOM   1154  O   GLN A 145       6.424   2.828  12.494  1.00  0.00           O  
ATOM   1155  CG  GLN A 145       8.925   5.348  15.316  1.00  0.00           C  
ATOM   1156  CD  GLN A 145       9.100   5.035  16.790  1.00  0.00           C  
ATOM   1157  NE2 GLN A 145      10.036   5.723  17.436  1.00  0.00           N  
ATOM   1158  OE1 GLN A 145       8.400   4.182  17.344  1.00  0.00           O  
ATOM   1159  N   THR A 146       8.470   2.738  11.490  1.00  0.00           N  
ATOM   1160  CA  THR A 146       8.154   1.522  10.749  1.00  0.00           C  
ATOM   1161  C   THR A 146       9.281   0.501  10.879  1.00  0.00           C  
ATOM   1162  CB  THR A 146       7.901   1.824   9.260  1.00  0.00           C  
ATOM   1163  O   THR A 146      10.386   0.840  11.308  1.00  0.00           O  
ATOM   1164  CG2 THR A 146       6.773   2.835   9.089  1.00  0.00           C  
ATOM   1165  OG1 THR A 146       9.097   2.356   8.677  1.00  0.00           O  
ATOM   1166  N   LYS A 147       8.980  -0.721  10.735  1.00  0.00           N  
ATOM   1167  CA  LYS A 147       9.941  -1.819  10.691  1.00  0.00           C  
ATOM   1168  C   LYS A 147      10.034  -2.413   9.288  1.00  0.00           C  
ATOM   1169  CB  LYS A 147       9.560  -2.907  11.696  1.00  0.00           C  
ATOM   1170  O   LYS A 147       9.173  -2.159   8.443  1.00  0.00           O  
ATOM   1171  CG  LYS A 147       9.565  -2.441  13.144  1.00  0.00           C  
ATOM   1172  CD  LYS A 147       9.174  -3.565  14.095  1.00  0.00           C  
ATOM   1173  CE  LYS A 147       9.154  -3.093  15.542  1.00  0.00           C  
ATOM   1174  NZ  LYS A 147       8.746  -4.185  16.476  1.00  0.00           N  
ATOM   1175  N   ASP A 148      11.145  -3.126   9.145  1.00  0.00           N  
ATOM   1176  CA  ASP A 148      11.275  -3.859   7.889  1.00  0.00           C  
ATOM   1177  C   ASP A 148      10.060  -4.751   7.645  1.00  0.00           C  
ATOM   1178  CB  ASP A 148      12.554  -4.701   7.890  1.00  0.00           C  
ATOM   1179  O   ASP A 148       9.596  -5.440   8.556  1.00  0.00           O  
ATOM   1180  CG  ASP A 148      13.816  -3.861   7.810  1.00  0.00           C  
ATOM   1181  OD1 ASP A 148      13.744  -2.689   7.381  1.00  0.00           O  
ATOM   1182  OD2 ASP A 148      14.894  -4.377   8.177  1.00  0.00           O  
ATOM   1183  N   GLY A 149       9.485  -4.640   6.477  1.00  0.00           N  
ATOM   1184  CA  GLY A 149       8.354  -5.487   6.136  1.00  0.00           C  
ATOM   1185  C   GLY A 149       7.033  -4.740   6.119  1.00  0.00           C  
ATOM   1186  O   GLY A 149       6.001  -5.303   5.750  1.00  0.00           O  
ATOM   1187  N   GLN A 150       7.054  -3.494   6.489  1.00  0.00           N  
ATOM   1188  CA  GLN A 150       5.809  -2.736   6.563  1.00  0.00           C  
ATOM   1189  C   GLN A 150       5.552  -1.973   5.267  1.00  0.00           C  
ATOM   1190  CB  GLN A 150       5.840  -1.766   7.746  1.00  0.00           C  
ATOM   1191  O   GLN A 150       4.605  -1.188   5.180  1.00  0.00           O  
ATOM   1192  CG  GLN A 150       5.751  -2.449   9.104  1.00  0.00           C  
ATOM   1193  CD  GLN A 150       5.777  -1.465  10.258  1.00  0.00           C  
ATOM   1194  NE2 GLN A 150       5.023  -1.765  11.310  1.00  0.00           N  
ATOM   1195  OE1 GLN A 150       6.471  -0.444  10.206  1.00  0.00           O  
ATOM   1196  N   CYS A 151       6.460  -2.189   4.331  1.00  0.00           N  
ATOM   1197  CA  CYS A 151       6.206  -1.617   3.014  1.00  0.00           C  
ATOM   1198  C   CYS A 151       4.873  -2.100   2.457  1.00  0.00           C  
ATOM   1199  CB  CYS A 151       7.334  -1.977   2.047  1.00  0.00           C  
ATOM   1200  O   CYS A 151       4.454  -3.227   2.726  1.00  0.00           O  
ATOM   1201  SG  CYS A 151       8.900  -1.155   2.416  1.00  0.00           S  
ATOM   1202  N   GLY A 152       4.244  -1.175   1.786  1.00  0.00           N  
ATOM   1203  CA  GLY A 152       2.985  -1.541   1.157  1.00  0.00           C  
ATOM   1204  C   GLY A 152       1.773  -1.198   2.002  1.00  0.00           C  
ATOM   1205  O   GLY A 152       0.638  -1.265   1.526  1.00  0.00           O  
ATOM   1206  N   SER A 153       2.039  -0.784   3.273  1.00  0.00           N  
ATOM   1207  CA  SER A 153       0.930  -0.401   4.141  1.00  0.00           C  
ATOM   1208  C   SER A 153       0.332   0.936   3.716  1.00  0.00           C  
ATOM   1209  CB  SER A 153       1.391  -0.324   5.597  1.00  0.00           C  
ATOM   1210  O   SER A 153       1.059   1.850   3.322  1.00  0.00           O  
ATOM   1211  OG  SER A 153       1.864  -1.583   6.042  1.00  0.00           O  
ATOM   1212  N   PRO A 154      -0.965   1.059   3.843  1.00  0.00           N  
ATOM   1213  CA  PRO A 154      -1.630   2.284   3.393  1.00  0.00           C  
ATOM   1214  C   PRO A 154      -1.392   3.464   4.331  1.00  0.00           C  
ATOM   1215  CB  PRO A 154      -3.110   1.894   3.371  1.00  0.00           C  
ATOM   1216  O   PRO A 154      -1.423   3.302   5.554  1.00  0.00           O  
ATOM   1217  CG  PRO A 154      -3.221   0.762   4.340  1.00  0.00           C  
ATOM   1218  CD  PRO A 154      -1.909   0.032   4.373  1.00  0.00           C  
ATOM   1219  N   LEU A 155      -1.116   4.556   3.748  1.00  0.00           N  
ATOM   1220  CA  LEU A 155      -1.158   5.838   4.442  1.00  0.00           C  
ATOM   1221  C   LEU A 155      -2.484   6.548   4.193  1.00  0.00           C  
ATOM   1222  CB  LEU A 155       0.003   6.729   3.992  1.00  0.00           C  
ATOM   1223  O   LEU A 155      -2.854   6.796   3.043  1.00  0.00           O  
ATOM   1224  CG  LEU A 155       1.374   6.412   4.592  1.00  0.00           C  
ATOM   1225  CD1 LEU A 155       1.320   6.506   6.114  1.00  0.00           C  
ATOM   1226  CD2 LEU A 155       1.843   5.028   4.154  1.00  0.00           C  
ATOM   1227  N   VAL A 156      -3.147   6.885   5.291  1.00  0.00           N  
ATOM   1228  CA  VAL A 156      -4.526   7.357   5.210  1.00  0.00           C  
ATOM   1229  C   VAL A 156      -4.626   8.765   5.794  1.00  0.00           C  
ATOM   1230  CB  VAL A 156      -5.496   6.405   5.945  1.00  0.00           C  
ATOM   1231  O   VAL A 156      -4.083   9.038   6.867  1.00  0.00           O  
ATOM   1232  CG1 VAL A 156      -6.936   6.896   5.816  1.00  0.00           C  
ATOM   1233  CG2 VAL A 156      -5.361   4.984   5.402  1.00  0.00           C  
ATOM   1234  N   SER A 157      -5.327   9.630   5.073  1.00  0.00           N  
ATOM   1235  CA  SER A 157      -5.584  10.980   5.564  1.00  0.00           C  
ATOM   1236  C   SER A 157      -6.553  10.964   6.742  1.00  0.00           C  
ATOM   1237  CB  SER A 157      -6.143  11.861   4.446  1.00  0.00           C  
ATOM   1238  O   SER A 157      -7.624  10.360   6.663  1.00  0.00           O  
ATOM   1239  OG  SER A 157      -6.526  13.129   4.949  1.00  0.00           O  
ATOM   1240  N   THR A 158      -6.173  11.652   7.809  1.00  0.00           N  
ATOM   1241  CA  THR A 158      -7.037  11.713   8.983  1.00  0.00           C  
ATOM   1242  C   THR A 158      -8.208  12.662   8.744  1.00  0.00           C  
ATOM   1243  CB  THR A 158      -6.253  12.164  10.230  1.00  0.00           C  
ATOM   1244  O   THR A 158      -9.203  12.622   9.470  1.00  0.00           O  
ATOM   1245  CG2 THR A 158      -5.142  11.176  10.568  1.00  0.00           C  
ATOM   1246  OG1 THR A 158      -5.674  13.451   9.983  1.00  0.00           O  
ATOM   1247  N   GLY A 159      -8.090  13.517   7.698  1.00  0.00           N  
ATOM   1248  CA  GLY A 159      -9.118  14.501   7.399  1.00  0.00           C  
ATOM   1249  C   GLY A 159     -10.349  13.898   6.747  1.00  0.00           C  
ATOM   1250  O   GLY A 159     -11.478  14.222   7.122  1.00  0.00           O  
ATOM   1251  N   ASP A 160     -10.059  12.955   5.792  1.00  0.00           N  
ATOM   1252  CA  ASP A 160     -11.206  12.464   5.034  1.00  0.00           C  
ATOM   1253  C   ASP A 160     -11.201  10.939   4.957  1.00  0.00           C  
ATOM   1254  CB  ASP A 160     -11.213  13.062   3.625  1.00  0.00           C  
ATOM   1255  O   ASP A 160     -12.098  10.340   4.360  1.00  0.00           O  
ATOM   1256  CG  ASP A 160      -9.935  12.781   2.855  1.00  0.00           C  
ATOM   1257  OD1 ASP A 160      -9.115  11.957   3.314  1.00  0.00           O  
ATOM   1258  OD2 ASP A 160      -9.745  13.392   1.781  1.00  0.00           O  
ATOM   1259  N   GLY A 161     -10.192  10.252   5.369  1.00  0.00           N  
ATOM   1260  CA  GLY A 161     -10.137   8.799   5.395  1.00  0.00           C  
ATOM   1261  C   GLY A 161      -9.698   8.195   4.075  1.00  0.00           C  
ATOM   1262  O   GLY A 161      -9.808   6.983   3.874  1.00  0.00           O  
ATOM   1263  N   SER A 162      -9.242   9.063   3.196  1.00  0.00           N  
ATOM   1264  CA  SER A 162      -8.788   8.600   1.888  1.00  0.00           C  
ATOM   1265  C   SER A 162      -7.364   8.058   1.958  1.00  0.00           C  
ATOM   1266  CB  SER A 162      -8.861   9.733   0.863  1.00  0.00           C  
ATOM   1267  O   SER A 162      -6.550   8.537   2.750  1.00  0.00           O  
ATOM   1268  OG  SER A 162     -10.188  10.212   0.737  1.00  0.00           O  
ATOM   1269  N   ILE A 163      -7.102   6.993   1.193  1.00  0.00           N  
ATOM   1270  CA  ILE A 163      -5.741   6.483   1.061  1.00  0.00           C  
ATOM   1271  C   ILE A 163      -4.929   7.410   0.159  1.00  0.00           C  
ATOM   1272  CB  ILE A 163      -5.729   5.044   0.500  1.00  0.00           C  
ATOM   1273  O   ILE A 163      -5.300   7.649  -0.992  1.00  0.00           O  
ATOM   1274  CG1 ILE A 163      -6.459   4.092   1.455  1.00  0.00           C  
ATOM   1275  CG2 ILE A 163      -4.293   4.574   0.252  1.00  0.00           C  
ATOM   1276  CD1 ILE A 163      -6.683   2.697   0.888  1.00  0.00           C  
ATOM   1277  N   VAL A 164      -3.796   7.905   0.686  1.00  0.00           N  
ATOM   1278  CA  VAL A 164      -3.056   8.918  -0.059  1.00  0.00           C  
ATOM   1279  C   VAL A 164      -1.747   8.327  -0.576  1.00  0.00           C  
ATOM   1280  CB  VAL A 164      -2.773  10.165   0.809  1.00  0.00           C  
ATOM   1281  O   VAL A 164      -1.040   8.961  -1.363  1.00  0.00           O  
ATOM   1282  CG1 VAL A 164      -4.075  10.869   1.186  1.00  0.00           C  
ATOM   1283  CG2 VAL A 164      -1.990   9.776   2.061  1.00  0.00           C  
ATOM   1284  N   GLY A 165      -1.452   7.107  -0.145  1.00  0.00           N  
ATOM   1285  CA  GLY A 165      -0.230   6.460  -0.596  1.00  0.00           C  
ATOM   1286  C   GLY A 165       0.057   5.157   0.126  1.00  0.00           C  
ATOM   1287  O   GLY A 165      -0.768   4.679   0.907  1.00  0.00           O  
ATOM   1288  N   ILE A 166       1.129   4.517  -0.299  1.00  0.00           N  
ATOM   1289  CA  ILE A 166       1.573   3.298   0.368  1.00  0.00           C  
ATOM   1290  C   ILE A 166       3.021   3.459   0.826  1.00  0.00           C  
ATOM   1291  CB  ILE A 166       1.437   2.067  -0.556  1.00  0.00           C  
ATOM   1292  O   ILE A 166       3.825   4.105   0.148  1.00  0.00           O  
ATOM   1293  CG1 ILE A 166       2.229   2.281  -1.851  1.00  0.00           C  
ATOM   1294  CG2 ILE A 166      -0.036   1.777  -0.856  1.00  0.00           C  
ATOM   1295  CD1 ILE A 166       2.253   1.067  -2.769  1.00  0.00           C  
ATOM   1296  N   HIS A 167       3.230   2.961   2.032  1.00  0.00           N  
ATOM   1297  CA  HIS A 167       4.570   3.038   2.603  1.00  0.00           C  
ATOM   1298  C   HIS A 167       5.592   2.348   1.705  1.00  0.00           C  
ATOM   1299  CB  HIS A 167       4.594   2.415   4.000  1.00  0.00           C  
ATOM   1300  O   HIS A 167       5.351   1.241   1.220  1.00  0.00           O  
ATOM   1301  CG  HIS A 167       5.951   2.399   4.627  1.00  0.00           C  
ATOM   1302  CD2 HIS A 167       6.788   1.372   4.909  1.00  0.00           C  
ATOM   1303  ND1 HIS A 167       6.592   3.545   5.044  1.00  0.00           N  
ATOM   1304  CE1 HIS A 167       7.768   3.223   5.557  1.00  0.00           C  
ATOM   1305  NE2 HIS A 167       7.911   1.911   5.487  1.00  0.00           N  
ATOM   1306  N   SER A 168       6.812   2.874   1.421  1.00  0.00           N  
ATOM   1307  CA  SER A 168       7.810   2.349   0.496  1.00  0.00           C  
ATOM   1308  C   SER A 168       9.133   2.078   1.204  1.00  0.00           C  
ATOM   1309  CB  SER A 168       8.033   3.323  -0.662  1.00  0.00           C  
ATOM   1310  O   SER A 168       9.636   0.952   1.182  1.00  0.00           O  
ATOM   1311  OG  SER A 168       8.790   2.714  -1.694  1.00  0.00           O  
ATOM   1312  N   ALA A 169       9.772   2.985   1.730  1.00  0.00           N  
ATOM   1313  CA  ALA A 169      11.125   2.768   2.236  1.00  0.00           C  
ATOM   1314  C   ALA A 169      11.388   3.614   3.478  1.00  0.00           C  
ATOM   1315  CB  ALA A 169      12.155   3.082   1.153  1.00  0.00           C  
ATOM   1316  O   ALA A 169      10.625   4.533   3.784  1.00  0.00           O  
ATOM   1317  N   SER A 170      12.396   3.058   4.176  1.00  0.00           N  
ATOM   1318  CA  SER A 170      12.997   3.782   5.291  1.00  0.00           C  
ATOM   1319  C   SER A 170      14.434   4.184   4.980  1.00  0.00           C  
ATOM   1320  CB  SER A 170      12.960   2.934   6.563  1.00  0.00           C  
ATOM   1321  O   SER A 170      15.096   3.552   4.154  1.00  0.00           O  
ATOM   1322  OG  SER A 170      13.777   1.784   6.425  1.00  0.00           O  
ATOM   1323  N   ASN A 171      14.703   5.462   5.037  1.00  0.00           N  
ATOM   1324  CA  ASN A 171      16.095   5.895   4.991  1.00  0.00           C  
ATOM   1325  C   ASN A 171      16.874   5.407   6.209  1.00  0.00           C  
ATOM   1326  CB  ASN A 171      16.180   7.418   4.881  1.00  0.00           C  
ATOM   1327  O   ASN A 171      16.394   5.510   7.340  1.00  0.00           O  
ATOM   1328  CG  ASN A 171      17.567   7.900   4.503  1.00  0.00           C  
ATOM   1329  ND2 ASN A 171      17.693   9.195   4.237  1.00  0.00           N  
ATOM   1330  OD1 ASN A 171      18.517   7.115   4.449  1.00  0.00           O  
ATOM   1331  N   PHE A 172      17.968   4.565   5.999  1.00  0.00           N  
ATOM   1332  CA  PHE A 172      18.888   3.996   6.977  1.00  0.00           C  
ATOM   1333  C   PHE A 172      19.562   5.096   7.789  1.00  0.00           C  
ATOM   1334  CB  PHE A 172      19.946   3.132   6.283  1.00  0.00           C  
ATOM   1335  O   PHE A 172      19.870   4.905   8.967  1.00  0.00           O  
ATOM   1336  CG  PHE A 172      19.399   1.860   5.695  1.00  0.00           C  
ATOM   1337  CD1 PHE A 172      19.146   0.757   6.502  1.00  0.00           C  
ATOM   1338  CD2 PHE A 172      19.139   1.766   4.334  1.00  0.00           C  
ATOM   1339  CE1 PHE A 172      18.640  -0.422   5.960  1.00  0.00           C  
ATOM   1340  CE2 PHE A 172      18.633   0.590   3.785  1.00  0.00           C  
ATOM   1341  CZ  PHE A 172      18.385  -0.502   4.600  1.00  0.00           C  
ATOM   1342  N   THR A 173      19.521   6.384   7.197  1.00  0.00           N  
ATOM   1343  CA  THR A 173      20.311   7.435   7.829  1.00  0.00           C  
ATOM   1344  C   THR A 173      19.405   8.508   8.425  1.00  0.00           C  
ATOM   1345  CB  THR A 173      21.285   8.080   6.826  1.00  0.00           C  
ATOM   1346  O   THR A 173      19.760   9.146   9.418  1.00  0.00           O  
ATOM   1347  CG2 THR A 173      22.338   7.080   6.360  1.00  0.00           C  
ATOM   1348  OG1 THR A 173      20.551   8.549   5.689  1.00  0.00           O  
ATOM   1349  N   ASN A 174      18.193   8.519   8.019  1.00  0.00           N  
ATOM   1350  CA  ASN A 174      17.287   9.581   8.445  1.00  0.00           C  
ATOM   1351  C   ASN A 174      16.071   9.020   9.177  1.00  0.00           C  
ATOM   1352  CB  ASN A 174      16.843  10.422   7.246  1.00  0.00           C  
ATOM   1353  O   ASN A 174      15.794   7.821   9.101  1.00  0.00           O  
ATOM   1354  CG  ASN A 174      17.714  11.644   7.036  1.00  0.00           C  
ATOM   1355  ND2 ASN A 174      17.637  12.230   5.847  1.00  0.00           N  
ATOM   1356  OD1 ASN A 174      18.452  12.058   7.935  1.00  0.00           O  
ATOM   1357  N   THR A 175      15.631   9.743  10.249  1.00  0.00           N  
ATOM   1358  CA  THR A 175      14.472   9.505  11.102  1.00  0.00           C  
ATOM   1359  C   THR A 175      13.182   9.562  10.289  1.00  0.00           C  
ATOM   1360  CB  THR A 175      14.403  10.529  12.250  1.00  0.00           C  
ATOM   1361  O   THR A 175      12.092   9.361  10.829  1.00  0.00           O  
ATOM   1362  CG2 THR A 175      15.567  10.347  13.219  1.00  0.00           C  
ATOM   1363  OG1 THR A 175      14.451  11.853  11.706  1.00  0.00           O  
ATOM   1364  N   ASN A 176      13.390   9.854   8.913  1.00  0.00           N  
ATOM   1365  CA  ASN A 176      12.117   9.960   8.207  1.00  0.00           C  
ATOM   1366  C   ASN A 176      11.898   8.780   7.266  1.00  0.00           C  
ATOM   1367  CB  ASN A 176      12.041  11.278   7.433  1.00  0.00           C  
ATOM   1368  O   ASN A 176      12.850   8.090   6.895  1.00  0.00           O  
ATOM   1369  CG  ASN A 176      13.225  11.482   6.509  1.00  0.00           C  
ATOM   1370  ND2 ASN A 176      13.427  12.718   6.067  1.00  0.00           N  
ATOM   1371  OD1 ASN A 176      13.952  10.536   6.193  1.00  0.00           O  
ATOM   1372  N   ASN A 177      10.650   8.407   7.113  1.00  0.00           N  
ATOM   1373  CA  ASN A 177      10.204   7.384   6.174  1.00  0.00           C  
ATOM   1374  C   ASN A 177       9.567   8.001   4.932  1.00  0.00           C  
ATOM   1375  CB  ASN A 177       9.225   6.423   6.851  1.00  0.00           C  
ATOM   1376  O   ASN A 177       9.245   9.191   4.921  1.00  0.00           O  
ATOM   1377  CG  ASN A 177       9.874   5.607   7.952  1.00  0.00           C  
ATOM   1378  ND2 ASN A 177       9.274   5.626   9.136  1.00  0.00           N  
ATOM   1379  OD1 ASN A 177      10.907   4.966   7.740  1.00  0.00           O  
ATOM   1380  N   TYR A 178       9.541   7.157   3.856  1.00  0.00           N  
ATOM   1381  CA  TYR A 178       8.977   7.637   2.599  1.00  0.00           C  
ATOM   1382  C   TYR A 178       7.813   6.761   2.154  1.00  0.00           C  
ATOM   1383  CB  TYR A 178      10.051   7.673   1.507  1.00  0.00           C  
ATOM   1384  O   TYR A 178       7.743   5.582   2.509  1.00  0.00           O  
ATOM   1385  CG  TYR A 178      11.211   8.585   1.827  1.00  0.00           C  
ATOM   1386  CD1 TYR A 178      11.157   9.944   1.526  1.00  0.00           C  
ATOM   1387  CD2 TYR A 178      12.362   8.089   2.429  1.00  0.00           C  
ATOM   1388  CE1 TYR A 178      12.225  10.787   1.816  1.00  0.00           C  
ATOM   1389  CE2 TYR A 178      13.435   8.923   2.724  1.00  0.00           C  
ATOM   1390  OH  TYR A 178      14.417  11.099   2.705  1.00  0.00           O  
ATOM   1391  CZ  TYR A 178      13.357  10.268   2.415  1.00  0.00           C  
ATOM   1392  N   PHE A 179       6.899   7.415   1.500  1.00  0.00           N  
ATOM   1393  CA  PHE A 179       5.840   6.630   0.876  1.00  0.00           C  
ATOM   1394  C   PHE A 179       5.588   7.099  -0.552  1.00  0.00           C  
ATOM   1395  CB  PHE A 179       4.548   6.722   1.694  1.00  0.00           C  
ATOM   1396  O   PHE A 179       5.965   8.213  -0.921  1.00  0.00           O  
ATOM   1397  CG  PHE A 179       3.889   8.074   1.638  1.00  0.00           C  
ATOM   1398  CD1 PHE A 179       4.319   9.107   2.463  1.00  0.00           C  
ATOM   1399  CD2 PHE A 179       2.839   8.312   0.761  1.00  0.00           C  
ATOM   1400  CE1 PHE A 179       3.712  10.359   2.413  1.00  0.00           C  
ATOM   1401  CE2 PHE A 179       2.227   9.561   0.706  1.00  0.00           C  
ATOM   1402  CZ  PHE A 179       2.664  10.583   1.534  1.00  0.00           C  
ATOM   1403  N   THR A 180       5.107   6.165  -1.346  1.00  0.00           N  
ATOM   1404  CA  THR A 180       4.715   6.444  -2.723  1.00  0.00           C  
ATOM   1405  C   THR A 180       3.286   6.977  -2.781  1.00  0.00           C  
ATOM   1406  CB  THR A 180       4.832   5.185  -3.602  1.00  0.00           C  
ATOM   1407  O   THR A 180       2.366   6.363  -2.237  1.00  0.00           O  
ATOM   1408  CG2 THR A 180       4.542   5.507  -5.065  1.00  0.00           C  
ATOM   1409  OG1 THR A 180       6.159   4.656  -3.495  1.00  0.00           O  
ATOM   1410  N   THR A 181       3.110   8.089  -3.434  1.00  0.00           N  
ATOM   1411  CA  THR A 181       1.813   8.756  -3.443  1.00  0.00           C  
ATOM   1412  C   THR A 181       0.896   8.142  -4.497  1.00  0.00           C  
ATOM   1413  CB  THR A 181       1.964  10.266  -3.706  1.00  0.00           C  
ATOM   1414  O   THR A 181       1.368   7.624  -5.511  1.00  0.00           O  
ATOM   1415  CG2 THR A 181       2.822  10.929  -2.633  1.00  0.00           C  
ATOM   1416  OG1 THR A 181       2.581  10.463  -4.985  1.00  0.00           O  
ATOM   1417  N   VAL A 182      -0.371   8.216  -4.198  1.00  0.00           N  
ATOM   1418  CA  VAL A 182      -1.400   7.844  -5.165  1.00  0.00           C  
ATOM   1419  C   VAL A 182      -1.451   8.877  -6.288  1.00  0.00           C  
ATOM   1420  CB  VAL A 182      -2.787   7.714  -4.496  1.00  0.00           C  
ATOM   1421  O   VAL A 182      -1.495  10.082  -6.030  1.00  0.00           O  
ATOM   1422  CG1 VAL A 182      -3.871   7.473  -5.544  1.00  0.00           C  
ATOM   1423  CG2 VAL A 182      -2.777   6.587  -3.464  1.00  0.00           C  
ATOM   1424  N   PRO A 183      -1.343   8.423  -7.579  1.00  0.00           N  
ATOM   1425  CA  PRO A 183      -1.423   9.386  -8.680  1.00  0.00           C  
ATOM   1426  C   PRO A 183      -2.819   9.984  -8.841  1.00  0.00           C  
ATOM   1427  CB  PRO A 183      -1.041   8.552  -9.905  1.00  0.00           C  
ATOM   1428  O   PRO A 183      -3.793   9.434  -8.322  1.00  0.00           O  
ATOM   1429  CG  PRO A 183      -1.472   7.161  -9.570  1.00  0.00           C  
ATOM   1430  CD  PRO A 183      -1.300   6.951  -8.093  1.00  0.00           C  
ATOM   1431  N   PRO A 184      -2.792  11.132  -9.618  1.00  0.00           N  
ATOM   1432  CA  PRO A 184      -4.115  11.689  -9.909  1.00  0.00           C  
ATOM   1433  C   PRO A 184      -4.981  10.748 -10.743  1.00  0.00           C  
ATOM   1434  CB  PRO A 184      -3.795  12.969 -10.685  1.00  0.00           C  
ATOM   1435  O   PRO A 184      -4.458   9.970 -11.545  1.00  0.00           O  
ATOM   1436  CG  PRO A 184      -2.431  12.741 -11.252  1.00  0.00           C  
ATOM   1437  CD  PRO A 184      -1.686  11.807 -10.342  1.00  0.00           C  
ATOM   1438  N   ASP A 185      -6.225  10.581 -10.476  1.00  0.00           N  
ATOM   1439  CA  ASP A 185      -7.199   9.829 -11.261  1.00  0.00           C  
ATOM   1440  C   ASP A 185      -7.013   8.325 -11.070  1.00  0.00           C  
ATOM   1441  CB  ASP A 185      -7.087  10.188 -12.744  1.00  0.00           C  
ATOM   1442  O   ASP A 185      -7.231   7.545 -11.999  1.00  0.00           O  
ATOM   1443  CG  ASP A 185      -7.436  11.638 -13.030  1.00  0.00           C  
ATOM   1444  OD1 ASP A 185      -8.363  12.180 -12.390  1.00  0.00           O  
ATOM   1445  OD2 ASP A 185      -6.780  12.244 -13.905  1.00  0.00           O  
ATOM   1446  N   PHE A 186      -6.378   7.965  -9.996  1.00  0.00           N  
ATOM   1447  CA  PHE A 186      -6.102   6.572  -9.666  1.00  0.00           C  
ATOM   1448  C   PHE A 186      -7.387   5.753  -9.655  1.00  0.00           C  
ATOM   1449  CB  PHE A 186      -5.401   6.468  -8.308  1.00  0.00           C  
ATOM   1450  O   PHE A 186      -7.407   4.612 -10.120  1.00  0.00           O  
ATOM   1451  CG  PHE A 186      -4.780   5.123  -8.047  1.00  0.00           C  
ATOM   1452  CD1 PHE A 186      -5.067   4.424  -6.881  1.00  0.00           C  
ATOM   1453  CD2 PHE A 186      -3.907   4.557  -8.967  1.00  0.00           C  
ATOM   1454  CE1 PHE A 186      -4.493   3.178  -6.636  1.00  0.00           C  
ATOM   1455  CE2 PHE A 186      -3.330   3.313  -8.730  1.00  0.00           C  
ATOM   1456  CZ  PHE A 186      -3.623   2.626  -7.563  1.00  0.00           C  
ATOM   1457  N   MET A 187      -8.399   6.342  -9.242  1.00  0.00           N  
ATOM   1458  CA  MET A 187      -9.681   5.650  -9.150  1.00  0.00           C  
ATOM   1459  C   MET A 187     -10.188   5.257 -10.534  1.00  0.00           C  
ATOM   1460  CB  MET A 187     -10.717   6.526  -8.444  1.00  0.00           C  
ATOM   1461  O   MET A 187     -10.777   4.188 -10.705  1.00  0.00           O  
ATOM   1462  CG  MET A 187     -10.502   6.640  -6.943  1.00  0.00           C  
ATOM   1463  SD  MET A 187     -10.578   5.014  -6.096  1.00  0.00           S  
ATOM   1464  CE  MET A 187     -12.344   4.641  -6.279  1.00  0.00           C  
ATOM   1465  N   ARG A 188      -9.996   6.103 -11.477  1.00  0.00           N  
ATOM   1466  CA  ARG A 188     -10.381   5.822 -12.856  1.00  0.00           C  
ATOM   1467  C   ARG A 188      -9.664   4.584 -13.383  1.00  0.00           C  
ATOM   1468  CB  ARG A 188     -10.081   7.024 -13.754  1.00  0.00           C  
ATOM   1469  O   ARG A 188     -10.272   3.746 -14.052  1.00  0.00           O  
ATOM   1470  CG  ARG A 188     -10.584   6.869 -15.180  1.00  0.00           C  
ATOM   1471  CD  ARG A 188     -10.323   8.119 -16.010  1.00  0.00           C  
ATOM   1472  NE  ARG A 188     -10.553   7.879 -17.432  1.00  0.00           N  
ATOM   1473  NH1 ARG A 188     -10.221  10.076 -18.066  1.00  0.00           N  
ATOM   1474  NH2 ARG A 188     -10.725   8.487 -19.640  1.00  0.00           N  
ATOM   1475  CZ  ARG A 188     -10.499   8.814 -18.376  1.00  0.00           C  
ATOM   1476  N   LEU A 189      -8.414   4.459 -12.974  1.00  0.00           N  
ATOM   1477  CA  LEU A 189      -7.618   3.308 -13.384  1.00  0.00           C  
ATOM   1478  C   LEU A 189      -8.167   2.022 -12.775  1.00  0.00           C  
ATOM   1479  CB  LEU A 189      -6.154   3.495 -12.976  1.00  0.00           C  
ATOM   1480  O   LEU A 189      -8.237   0.992 -13.448  1.00  0.00           O  
ATOM   1481  CG  LEU A 189      -5.380   4.591 -13.711  1.00  0.00           C  
ATOM   1482  CD1 LEU A 189      -3.996   4.765 -13.097  1.00  0.00           C  
ATOM   1483  CD2 LEU A 189      -5.274   4.265 -15.197  1.00  0.00           C  
ATOM   1484  N   LEU A 190      -8.627   2.120 -11.591  1.00  0.00           N  
ATOM   1485  CA  LEU A 190      -9.105   0.950 -10.864  1.00  0.00           C  
ATOM   1486  C   LEU A 190     -10.495   0.543 -11.341  1.00  0.00           C  
ATOM   1487  CB  LEU A 190      -9.131   1.228  -9.358  1.00  0.00           C  
ATOM   1488  O   LEU A 190     -10.810  -0.648 -11.404  1.00  0.00           O  
ATOM   1489  CG  LEU A 190      -7.772   1.381  -8.674  1.00  0.00           C  
ATOM   1490  CD1 LEU A 190      -7.957   1.736  -7.202  1.00  0.00           C  
ATOM   1491  CD2 LEU A 190      -6.952   0.104  -8.822  1.00  0.00           C  
ATOM   1492  N   ASN A 191     -11.302   1.478 -11.758  1.00  0.00           N  
ATOM   1493  CA  ASN A 191     -12.690   1.226 -12.130  1.00  0.00           C  
ATOM   1494  C   ASN A 191     -12.816   0.844 -13.602  1.00  0.00           C  
ATOM   1495  CB  ASN A 191     -13.559   2.448 -11.823  1.00  0.00           C  
ATOM   1496  O   ASN A 191     -13.820   0.259 -14.012  1.00  0.00           O  
ATOM   1497  CG  ASN A 191     -13.783   2.646 -10.337  1.00  0.00           C  
ATOM   1498  ND2 ASN A 191     -13.923   3.899  -9.920  1.00  0.00           N  
ATOM   1499  OD1 ASN A 191     -13.829   1.681  -9.569  1.00  0.00           O  
ATOM   1500  N   ASP A 192     -11.750   1.137 -14.359  1.00  0.00           N  
ATOM   1501  CA  ASP A 192     -11.748   0.825 -15.785  1.00  0.00           C  
ATOM   1502  C   ASP A 192     -10.484   0.064 -16.178  1.00  0.00           C  
ATOM   1503  CB  ASP A 192     -11.871   2.104 -16.615  1.00  0.00           C  
ATOM   1504  O   ASP A 192      -9.535   0.653 -16.699  1.00  0.00           O  
ATOM   1505  CG  ASP A 192     -12.192   1.836 -18.074  1.00  0.00           C  
ATOM   1506  OD1 ASP A 192     -12.153   0.662 -18.502  1.00  0.00           O  
ATOM   1507  OD2 ASP A 192     -12.483   2.808 -18.805  1.00  0.00           O  
ATOM   1508  N   PRO A 193     -10.465  -1.200 -15.848  1.00  0.00           N  
ATOM   1509  CA  PRO A 193      -9.251  -1.995 -16.048  1.00  0.00           C  
ATOM   1510  C   PRO A 193      -8.806  -2.035 -17.508  1.00  0.00           C  
ATOM   1511  CB  PRO A 193      -9.659  -3.389 -15.563  1.00  0.00           C  
ATOM   1512  O   PRO A 193      -7.631  -2.278 -17.793  1.00  0.00           O  
ATOM   1513  CG  PRO A 193     -10.865  -3.160 -14.712  1.00  0.00           C  
ATOM   1514  CD  PRO A 193     -11.508  -1.869 -15.133  1.00  0.00           C  
ATOM   1515  N   GLU A 194      -9.694  -1.716 -18.397  1.00  0.00           N  
ATOM   1516  CA  GLU A 194      -9.372  -1.779 -19.820  1.00  0.00           C  
ATOM   1517  C   GLU A 194      -8.455  -0.631 -20.230  1.00  0.00           C  
ATOM   1518  CB  GLU A 194     -10.651  -1.757 -20.662  1.00  0.00           C  
ATOM   1519  O   GLU A 194      -7.828  -0.679 -21.290  1.00  0.00           O  
ATOM   1520  CG  GLU A 194     -11.543  -2.972 -20.457  1.00  0.00           C  
ATOM   1521  CD  GLU A 194     -10.874  -4.281 -20.845  1.00  0.00           C  
ATOM   1522  OE1 GLU A 194     -11.117  -5.310 -20.175  1.00  0.00           O  
ATOM   1523  OE2 GLU A 194     -10.098  -4.277 -21.827  1.00  0.00           O  
ATOM   1524  N   LEU A 195      -8.296   0.343 -19.336  1.00  0.00           N  
ATOM   1525  CA  LEU A 195      -7.449   1.497 -19.617  1.00  0.00           C  
ATOM   1526  C   LEU A 195      -5.985   1.180 -19.330  1.00  0.00           C  
ATOM   1527  CB  LEU A 195      -7.894   2.704 -18.788  1.00  0.00           C  
ATOM   1528  O   LEU A 195      -5.088   1.872 -19.817  1.00  0.00           O  
ATOM   1529  CG  LEU A 195      -9.224   3.347 -19.186  1.00  0.00           C  
ATOM   1530  CD1 LEU A 195      -9.620   4.416 -18.173  1.00  0.00           C  
ATOM   1531  CD2 LEU A 195      -9.132   3.940 -20.588  1.00  0.00           C  
ATOM   1532  N   GLN A 196      -5.815   0.037 -18.799  1.00  0.00           N  
ATOM   1533  CA  GLN A 196      -4.476  -0.272 -18.308  1.00  0.00           C  
ATOM   1534  C   GLN A 196      -3.720  -1.159 -19.294  1.00  0.00           C  
ATOM   1535  CB  GLN A 196      -4.549  -0.952 -16.940  1.00  0.00           C  
ATOM   1536  O   GLN A 196      -4.329  -1.932 -20.036  1.00  0.00           O  
ATOM   1537  CG  GLN A 196      -5.246  -0.117 -15.875  1.00  0.00           C  
ATOM   1538  CD  GLN A 196      -5.639  -0.930 -14.656  1.00  0.00           C  
ATOM   1539  NE2 GLN A 196      -6.408  -0.321 -13.759  1.00  0.00           N  
ATOM   1540  OE1 GLN A 196      -5.255  -2.096 -14.521  1.00  0.00           O  
ATOM   1541  N   LYS A 197      -2.424  -0.911 -19.411  1.00  0.00           N  
ATOM   1542  CA  LYS A 197      -1.527  -1.808 -20.134  1.00  0.00           C  
ATOM   1543  C   LYS A 197      -1.005  -2.915 -19.222  1.00  0.00           C  
ATOM   1544  CB  LYS A 197      -0.357  -1.029 -20.735  1.00  0.00           C  
ATOM   1545  O   LYS A 197      -0.086  -2.692 -18.431  1.00  0.00           O  
ATOM   1546  CG  LYS A 197      -0.762  -0.052 -21.830  1.00  0.00           C  
ATOM   1547  CD  LYS A 197       0.450   0.654 -22.425  1.00  0.00           C  
ATOM   1548  CE  LYS A 197       0.043   1.661 -23.492  1.00  0.00           C  
ATOM   1549  NZ  LYS A 197       1.225   2.376 -24.059  1.00  0.00           N  
ATOM   1550  N   TRP A 198      -1.633  -4.054 -19.330  1.00  0.00           N  
ATOM   1551  CA  TRP A 198      -1.275  -5.185 -18.480  1.00  0.00           C  
ATOM   1552  C   TRP A 198      -0.092  -5.951 -19.061  1.00  0.00           C  
ATOM   1553  CB  TRP A 198      -2.471  -6.124 -18.302  1.00  0.00           C  
ATOM   1554  O   TRP A 198      -0.040  -6.203 -20.268  1.00  0.00           O  
ATOM   1555  CG  TRP A 198      -3.644  -5.494 -17.613  1.00  0.00           C  
ATOM   1556  CD1 TRP A 198      -4.744  -4.937 -18.202  1.00  0.00           C  
ATOM   1557  CD2 TRP A 198      -3.830  -5.353 -16.201  1.00  0.00           C  
ATOM   1558  CE2 TRP A 198      -5.067  -4.700 -16.006  1.00  0.00           C  
ATOM   1559  CE3 TRP A 198      -3.070  -5.716 -15.081  1.00  0.00           C  
ATOM   1560  NE1 TRP A 198      -5.604  -4.458 -17.241  1.00  0.00           N  
ATOM   1561  CH2 TRP A 198      -4.799  -4.769 -13.655  1.00  0.00           C  
ATOM   1562  CZ2 TRP A 198      -5.562  -4.403 -14.734  1.00  0.00           C  
ATOM   1563  CZ3 TRP A 198      -3.564  -5.419 -13.816  1.00  0.00           C  
ATOM   1564  N   VAL A 199       0.862  -6.104 -18.182  1.00  0.00           N  
ATOM   1565  CA  VAL A 199       2.039  -6.853 -18.609  1.00  0.00           C  
ATOM   1566  C   VAL A 199       2.202  -8.099 -17.740  1.00  0.00           C  
ATOM   1567  CB  VAL A 199       3.317  -5.987 -18.543  1.00  0.00           C  
ATOM   1568  O   VAL A 199       1.699  -8.150 -16.616  1.00  0.00           O  
ATOM   1569  CG1 VAL A 199       3.226  -4.816 -19.520  1.00  0.00           C  
ATOM   1570  CG2 VAL A 199       3.548  -5.483 -17.120  1.00  0.00           C  
ATOM   1571  N   SER A 200       2.738  -9.165 -18.343  1.00  0.00           N  
ATOM   1572  CA  SER A 200       3.086 -10.378 -17.610  1.00  0.00           C  
ATOM   1573  C   SER A 200       4.589 -10.632 -17.643  1.00  0.00           C  
ATOM   1574  CB  SER A 200       2.343 -11.584 -18.185  1.00  0.00           C  
ATOM   1575  O   SER A 200       5.288 -10.140 -18.531  1.00  0.00           O  
ATOM   1576  OG  SER A 200       0.941 -11.397 -18.104  1.00  0.00           O  
ATOM   1577  N   GLY A 201       5.093 -11.294 -16.582  1.00  0.00           N  
ATOM   1578  CA  GLY A 201       6.497 -11.673 -16.560  1.00  0.00           C  
ATOM   1579  C   GLY A 201       7.427 -10.503 -16.296  1.00  0.00           C  
ATOM   1580  O   GLY A 201       8.574 -10.501 -16.748  1.00  0.00           O  
ATOM   1581  N   TRP A 202       6.915  -9.515 -15.645  1.00  0.00           N  
ATOM   1582  CA  TRP A 202       7.661  -8.284 -15.406  1.00  0.00           C  
ATOM   1583  C   TRP A 202       8.542  -8.412 -14.169  1.00  0.00           C  
ATOM   1584  CB  TRP A 202       6.705  -7.098 -15.247  1.00  0.00           C  
ATOM   1585  O   TRP A 202       8.178  -9.094 -13.207  1.00  0.00           O  
ATOM   1586  CG  TRP A 202       7.395  -5.779 -15.073  1.00  0.00           C  
ATOM   1587  CD1 TRP A 202       7.756  -4.902 -16.058  1.00  0.00           C  
ATOM   1588  CD2 TRP A 202       7.811  -5.189 -13.838  1.00  0.00           C  
ATOM   1589  CE2 TRP A 202       8.419  -3.952 -14.149  1.00  0.00           C  
ATOM   1590  CE3 TRP A 202       7.729  -5.587 -12.496  1.00  0.00           C  
ATOM   1591  NE1 TRP A 202       8.372  -3.801 -15.508  1.00  0.00           N  
ATOM   1592  CH2 TRP A 202       8.848  -3.522 -11.861  1.00  0.00           C  
ATOM   1593  CZ2 TRP A 202       8.941  -3.109 -13.165  1.00  0.00           C  
ATOM   1594  CZ3 TRP A 202       8.250  -4.746 -11.519  1.00  0.00           C  
ATOM   1595  N   ARG A 203       9.728  -7.867 -14.140  1.00  0.00           N  
ATOM   1596  CA  ARG A 203      10.596  -7.692 -12.980  1.00  0.00           C  
ATOM   1597  C   ARG A 203      11.041  -6.239 -12.844  1.00  0.00           C  
ATOM   1598  CB  ARG A 203      11.818  -8.607 -13.079  1.00  0.00           C  
ATOM   1599  O   ARG A 203      11.144  -5.520 -13.840  1.00  0.00           O  
ATOM   1600  CG  ARG A 203      12.793  -8.217 -14.178  1.00  0.00           C  
ATOM   1601  CD  ARG A 203      14.009  -9.131 -14.204  1.00  0.00           C  
ATOM   1602  NE  ARG A 203      14.947  -8.751 -15.257  1.00  0.00           N  
ATOM   1603  NH1 ARG A 203      16.446 -10.454 -14.822  1.00  0.00           N  
ATOM   1604  NH2 ARG A 203      16.863  -8.956 -16.507  1.00  0.00           N  
ATOM   1605  CZ  ARG A 203      16.083  -9.388 -15.526  1.00  0.00           C  
ATOM   1606  N   LEU A 204      11.237  -5.771 -11.589  1.00  0.00           N  
ATOM   1607  CA  LEU A 204      11.602  -4.381 -11.341  1.00  0.00           C  
ATOM   1608  C   LEU A 204      12.912  -4.030 -12.039  1.00  0.00           C  
ATOM   1609  CB  LEU A 204      11.726  -4.119  -9.838  1.00  0.00           C  
ATOM   1610  O   LEU A 204      13.892  -4.772 -11.939  1.00  0.00           O  
ATOM   1611  CG  LEU A 204      12.109  -2.697  -9.426  1.00  0.00           C  
ATOM   1612  CD1 LEU A 204      10.959  -1.736  -9.710  1.00  0.00           C  
ATOM   1613  CD2 LEU A 204      12.498  -2.652  -7.952  1.00  0.00           C  
ATOM   1614  N   ASN A 205      12.800  -2.984 -12.829  1.00  0.00           N  
ATOM   1615  CA  ASN A 205      13.945  -2.227 -13.326  1.00  0.00           C  
ATOM   1616  C   ASN A 205      14.135  -0.926 -12.553  1.00  0.00           C  
ATOM   1617  CB  ASN A 205      13.790  -1.939 -14.821  1.00  0.00           C  
ATOM   1618  O   ASN A 205      13.324  -0.005 -12.670  1.00  0.00           O  
ATOM   1619  CG  ASN A 205      15.031  -1.315 -15.428  1.00  0.00           C  
ATOM   1620  ND2 ASN A 205      15.140  -1.376 -16.749  1.00  0.00           N  
ATOM   1621  OD1 ASN A 205      15.885  -0.783 -14.714  1.00  0.00           O  
ATOM   1622  N   ALA A 206      15.080  -0.900 -11.610  1.00  0.00           N  
ATOM   1623  CA  ALA A 206      15.306   0.228 -10.709  1.00  0.00           C  
ATOM   1624  C   ALA A 206      15.276   1.551 -11.469  1.00  0.00           C  
ATOM   1625  CB  ALA A 206      16.638   0.067  -9.980  1.00  0.00           C  
ATOM   1626  O   ALA A 206      14.957   2.595 -10.896  1.00  0.00           O  
ATOM   1627  N   ASP A 207      15.506   1.534 -12.748  1.00  0.00           N  
ATOM   1628  CA  ASP A 207      15.514   2.743 -13.566  1.00  0.00           C  
ATOM   1629  C   ASP A 207      14.092   3.196 -13.889  1.00  0.00           C  
ATOM   1630  CB  ASP A 207      16.299   2.513 -14.858  1.00  0.00           C  
ATOM   1631  O   ASP A 207      13.877   4.338 -14.301  1.00  0.00           O  
ATOM   1632  CG  ASP A 207      17.790   2.345 -14.624  1.00  0.00           C  
ATOM   1633  OD1 ASP A 207      18.314   2.878 -13.622  1.00  0.00           O  
ATOM   1634  OD2 ASP A 207      18.448   1.677 -15.451  1.00  0.00           O  
ATOM   1635  N   SER A 208      13.129   2.335 -13.682  1.00  0.00           N  
ATOM   1636  CA  SER A 208      11.749   2.632 -14.051  1.00  0.00           C  
ATOM   1637  C   SER A 208      11.039   3.414 -12.951  1.00  0.00           C  
ATOM   1638  CB  SER A 208      10.983   1.341 -14.345  1.00  0.00           C  
ATOM   1639  O   SER A 208       9.992   4.020 -13.189  1.00  0.00           O  
ATOM   1640  OG  SER A 208      10.961   0.498 -13.205  1.00  0.00           O  
ATOM   1641  N   VAL A 209      11.663   3.390 -11.758  1.00  0.00           N  
ATOM   1642  CA  VAL A 209      11.110   4.139 -10.634  1.00  0.00           C  
ATOM   1643  C   VAL A 209      11.933   5.404 -10.400  1.00  0.00           C  
ATOM   1644  CB  VAL A 209      11.069   3.284  -9.347  1.00  0.00           C  
ATOM   1645  O   VAL A 209      13.166   5.357 -10.393  1.00  0.00           O  
ATOM   1646  CG1 VAL A 209      10.507   4.093  -8.179  1.00  0.00           C  
ATOM   1647  CG2 VAL A 209      10.241   2.021  -9.573  1.00  0.00           C  
ATOM   1648  N   GLU A 210      11.219   6.568 -10.418  1.00  0.00           N  
ATOM   1649  CA  GLU A 210      11.892   7.822 -10.094  1.00  0.00           C  
ATOM   1650  C   GLU A 210      12.224   7.902  -8.607  1.00  0.00           C  
ATOM   1651  CB  GLU A 210      11.028   9.017 -10.505  1.00  0.00           C  
ATOM   1652  O   GLU A 210      11.376   8.276  -7.795  1.00  0.00           O  
ATOM   1653  CG  GLU A 210      11.775  10.344 -10.505  1.00  0.00           C  
ATOM   1654  CD  GLU A 210      10.968  11.485 -11.103  1.00  0.00           C  
ATOM   1655  OE1 GLU A 210      11.445  12.643 -11.078  1.00  0.00           O  
ATOM   1656  OE2 GLU A 210       9.851  11.221 -11.600  1.00  0.00           O  
ATOM   1657  N   TRP A 211      13.259   7.407  -8.277  1.00  0.00           N  
ATOM   1658  CA  TRP A 211      13.648   7.329  -6.872  1.00  0.00           C  
ATOM   1659  C   TRP A 211      14.204   8.663  -6.386  1.00  0.00           C  
ATOM   1660  CB  TRP A 211      14.685   6.222  -6.661  1.00  0.00           C  
ATOM   1661  O   TRP A 211      14.460   8.839  -5.192  1.00  0.00           O  
ATOM   1662  CG  TRP A 211      14.184   4.848  -6.993  1.00  0.00           C  
ATOM   1663  CD1 TRP A 211      14.390   4.154  -8.152  1.00  0.00           C  
ATOM   1664  CD2 TRP A 211      13.389   4.004  -6.155  1.00  0.00           C  
ATOM   1665  CE2 TRP A 211      13.150   2.810  -6.871  1.00  0.00           C  
ATOM   1666  CE3 TRP A 211      12.856   4.140  -4.866  1.00  0.00           C  
ATOM   1667  NE1 TRP A 211      13.771   2.927  -8.085  1.00  0.00           N  
ATOM   1668  CH2 TRP A 211      11.889   1.918  -5.078  1.00  0.00           C  
ATOM   1669  CZ2 TRP A 211      12.399   1.758  -6.340  1.00  0.00           C  
ATOM   1670  CZ3 TRP A 211      12.109   3.093  -4.340  1.00  0.00           C  
ATOM   1671  N   GLY A 212      14.216   9.638  -7.286  1.00  0.00           N  
ATOM   1672  CA  GLY A 212      14.881  10.873  -6.902  1.00  0.00           C  
ATOM   1673  C   GLY A 212      16.302  10.659  -6.416  1.00  0.00           C  
ATOM   1674  O   GLY A 212      17.106  10.016  -7.095  1.00  0.00           O  
ATOM   1675  N   GLY A 213      16.708  11.226  -5.312  1.00  0.00           N  
ATOM   1676  CA  GLY A 213      18.032  11.126  -4.719  1.00  0.00           C  
ATOM   1677  C   GLY A 213      18.242   9.841  -3.940  1.00  0.00           C  
ATOM   1678  O   GLY A 213      19.334   9.592  -3.425  1.00  0.00           O  
ATOM   1679  N   HIS A 214      17.176   8.952  -3.961  1.00  0.00           N  
ATOM   1680  CA  HIS A 214      17.254   7.716  -3.191  1.00  0.00           C  
ATOM   1681  C   HIS A 214      17.910   6.602  -4.001  1.00  0.00           C  
ATOM   1682  CB  HIS A 214      15.861   7.281  -2.732  1.00  0.00           C  
ATOM   1683  O   HIS A 214      17.658   6.471  -5.201  1.00  0.00           O  
ATOM   1684  CG  HIS A 214      15.160   8.302  -1.894  1.00  0.00           C  
ATOM   1685  CD2 HIS A 214      14.239   9.239  -2.219  1.00  0.00           C  
ATOM   1686  ND1 HIS A 214      15.387   8.436  -0.541  1.00  0.00           N  
ATOM   1687  CE1 HIS A 214      14.632   9.415  -0.069  1.00  0.00           C  
ATOM   1688  NE2 HIS A 214      13.927   9.918  -1.067  1.00  0.00           N  
ATOM   1689  N   LYS A 215      19.042   6.036  -3.511  1.00  0.00           N  
ATOM   1690  CA  LYS A 215      19.749   4.939  -4.165  1.00  0.00           C  
ATOM   1691  C   LYS A 215      19.149   3.590  -3.778  1.00  0.00           C  
ATOM   1692  CB  LYS A 215      21.237   4.972  -3.811  1.00  0.00           C  
ATOM   1693  O   LYS A 215      18.845   3.354  -2.607  1.00  0.00           O  
ATOM   1694  CG  LYS A 215      22.002   6.117  -4.457  1.00  0.00           C  
ATOM   1695  CD  LYS A 215      23.496   6.022  -4.173  1.00  0.00           C  
ATOM   1696  CE  LYS A 215      24.253   7.206  -4.758  1.00  0.00           C  
ATOM   1697  NZ  LYS A 215      25.718   7.118  -4.482  1.00  0.00           N  
ATOM   1698  N   VAL A 216      18.627   2.877  -4.754  1.00  0.00           N  
ATOM   1699  CA  VAL A 216      18.194   1.500  -4.538  1.00  0.00           C  
ATOM   1700  C   VAL A 216      19.395   0.561  -4.626  1.00  0.00           C  
ATOM   1701  CB  VAL A 216      17.112   1.079  -5.558  1.00  0.00           C  
ATOM   1702  O   VAL A 216      20.135   0.581  -5.613  1.00  0.00           O  
ATOM   1703  CG1 VAL A 216      16.661  -0.358  -5.303  1.00  0.00           C  
ATOM   1704  CG2 VAL A 216      15.922   2.034  -5.497  1.00  0.00           C  
ATOM   1705  N   PHE A 217      19.813   0.047  -3.513  1.00  0.00           N  
ATOM   1706  CA  PHE A 217      20.928  -0.892  -3.554  1.00  0.00           C  
ATOM   1707  C   PHE A 217      20.461  -2.266  -4.018  1.00  0.00           C  
ATOM   1708  CB  PHE A 217      21.592  -1.000  -2.178  1.00  0.00           C  
ATOM   1709  O   PHE A 217      19.545  -2.847  -3.432  1.00  0.00           O  
ATOM   1710  CG  PHE A 217      22.282   0.262  -1.736  1.00  0.00           C  
ATOM   1711  CD1 PHE A 217      23.568   0.558  -2.173  1.00  0.00           C  
ATOM   1712  CD2 PHE A 217      21.645   1.153  -0.883  1.00  0.00           C  
ATOM   1713  CE1 PHE A 217      24.209   1.725  -1.765  1.00  0.00           C  
ATOM   1714  CE2 PHE A 217      22.279   2.322  -0.471  1.00  0.00           C  
ATOM   1715  CZ  PHE A 217      23.561   2.606  -0.913  1.00  0.00           C  
ATOM   1716  N   MET A 218      20.493  -2.609  -5.332  1.00  0.00           N  
ATOM   1717  CA  MET A 218      20.057  -3.855  -5.957  1.00  0.00           C  
ATOM   1718  C   MET A 218      20.972  -5.010  -5.565  1.00  0.00           C  
ATOM   1719  CB  MET A 218      20.020  -3.710  -7.479  1.00  0.00           C  
ATOM   1720  O   MET A 218      20.518  -6.146  -5.418  1.00  0.00           O  
ATOM   1721  CG  MET A 218      18.911  -2.801  -7.982  1.00  0.00           C  
ATOM   1722  SD  MET A 218      17.319  -3.688  -8.200  1.00  0.00           S  
ATOM   1723  CE  MET A 218      16.770  -2.977  -9.776  1.00  0.00           C  
ATOM   1724  N   ASP A 219      22.022  -4.787  -4.698  1.00  0.00           N  
ATOM   1725  CA  ASP A 219      22.962  -5.885  -4.502  1.00  0.00           C  
ATOM   1726  C   ASP A 219      24.046  -5.508  -3.494  1.00  0.00           C  
ATOM   1727  CB  ASP A 219      23.600  -6.291  -5.832  1.00  0.00           C  
ATOM   1728  O   ASP A 219      24.946  -4.726  -3.806  1.00  0.00           O  
ATOM   1729  CG  ASP A 219      22.689  -7.153  -6.688  1.00  0.00           C  
ATOM   1730  OD1 ASP A 219      21.804  -7.841  -6.135  1.00  0.00           O  
ATOM   1731  OD2 ASP A 219      22.860  -7.147  -7.927  1.00  0.00           O  
ATOM   1732  N   LYS A 220      23.691  -5.256  -2.290  1.00  0.00           N  
ATOM   1733  CA  LYS A 220      24.890  -5.190  -1.459  1.00  0.00           C  
ATOM   1734  C   LYS A 220      25.519  -6.571  -1.291  1.00  0.00           C  
ATOM   1735  CB  LYS A 220      24.562  -4.594  -0.090  1.00  0.00           C  
ATOM   1736  O   LYS A 220      24.810  -7.577  -1.224  1.00  0.00           O  
ATOM   1737  CG  LYS A 220      24.356  -3.086  -0.104  1.00  0.00           C  
ATOM   1738  CD  LYS A 220      24.275  -2.519   1.307  1.00  0.00           C  
ATOM   1739  CE  LYS A 220      24.016  -1.018   1.294  1.00  0.00           C  
ATOM   1740  NZ  LYS A 220      23.982  -0.450   2.674  1.00  0.00           N  
ATOM   1741  N   PRO A 221      26.765  -6.829  -1.766  1.00  0.00           N  
ATOM   1742  CA  PRO A 221      27.461  -8.110  -1.629  1.00  0.00           C  
ATOM   1743  C   PRO A 221      27.024  -8.890  -0.391  1.00  0.00           C  
ATOM   1744  CB  PRO A 221      28.933  -7.702  -1.526  1.00  0.00           C  
ATOM   1745  O   PRO A 221      26.640  -8.290   0.616  1.00  0.00           O  
ATOM   1746  CG  PRO A 221      28.917  -6.207  -1.536  1.00  0.00           C  
ATOM   1747  CD  PRO A 221      27.492  -5.747  -1.644  1.00  0.00           C  
TER    1748      PRO A 221
ENDMDL
END
