# Supplementary material for: Improving Protein Expression, Stability, and Function with ProteinMPNN
Source: J Am Chem Soc. 2024 Jan 9;146(3):2054–61. doi: 10.1021/jacs.3c10941 (PMC10811672; doi:10.1021/jacs.3c10941)
Supplement: Supplementary file 2 — ja3c10941_si_002.zip [file ja3c10941_si_002.zip › Sumida_Design_Structures_Idealizing_with_ProteinMPNN/TEV/hyperTEV0084_m3_42.pdb]

MODEL     1
ATOM      1  N   ALA A   1      26.588 -13.672 -15.566  1.00  0.00           N  
ATOM      2  CA  ALA A   1      26.444 -13.705 -14.113  1.00  0.00           C  
ATOM      3  C   ALA A   1      26.010 -12.346 -13.573  1.00  0.00           C  
ATOM      4  CB  ALA A   1      27.753 -14.140 -13.458  1.00  0.00           C  
ATOM      5  O   ALA A   1      25.402 -12.261 -12.503  1.00  0.00           O  
ATOM      6  N   GLU A   2      26.357 -11.210 -14.253  1.00  0.00           N  
ATOM      7  CA  GLU A   2      26.052  -9.831 -13.885  1.00  0.00           C  
ATOM      8  C   GLU A   2      24.545  -9.602 -13.804  1.00  0.00           C  
ATOM      9  CB  GLU A   2      26.679  -8.856 -14.884  1.00  0.00           C  
ATOM     10  O   GLU A   2      24.072  -8.844 -12.955  1.00  0.00           O  
ATOM     11  CG  GLU A   2      26.761  -7.423 -14.377  1.00  0.00           C  
ATOM     12  CD  GLU A   2      27.543  -6.503 -15.300  1.00  0.00           C  
ATOM     13  OE1 GLU A   2      27.639  -5.289 -15.009  1.00  0.00           O  
ATOM     14  OE2 GLU A   2      28.064  -7.000 -16.323  1.00  0.00           O  
ATOM     15  N   SER A   3      23.718 -10.358 -14.531  1.00  0.00           N  
ATOM     16  CA  SER A   3      22.268 -10.200 -14.534  1.00  0.00           C  
ATOM     17  C   SER A   3      21.620 -11.017 -13.421  1.00  0.00           C  
ATOM     18  CB  SER A   3      21.686 -10.615 -15.887  1.00  0.00           C  
ATOM     19  O   SER A   3      20.429 -10.865 -13.145  1.00  0.00           O  
ATOM     20  OG  SER A   3      21.977 -11.974 -16.163  1.00  0.00           O  
ATOM     21  N   ALA A   4      22.460 -11.944 -12.814  1.00  0.00           N  
ATOM     22  CA  ALA A   4      21.906 -12.865 -11.825  1.00  0.00           C  
ATOM     23  C   ALA A   4      21.662 -12.159 -10.495  1.00  0.00           C  
ATOM     24  CB  ALA A   4      22.839 -14.057 -11.627  1.00  0.00           C  
ATOM     25  O   ALA A   4      20.803 -12.574  -9.713  1.00  0.00           O  
ATOM     26  N   ALA A   5      22.405 -11.013 -10.281  1.00  0.00           N  
ATOM     27  CA  ALA A   5      22.257 -10.322  -9.003  1.00  0.00           C  
ATOM     28  C   ALA A   5      22.110  -8.817  -9.208  1.00  0.00           C  
ATOM     29  CB  ALA A   5      23.449 -10.618  -8.097  1.00  0.00           C  
ATOM     30  O   ALA A   5      23.102  -8.111  -9.404  1.00  0.00           O  
ATOM     31  N   PRO A   6      20.906  -8.408  -9.320  1.00  0.00           N  
ATOM     32  CA  PRO A   6      20.781  -6.957  -9.475  1.00  0.00           C  
ATOM     33  C   PRO A   6      21.468  -6.182  -8.353  1.00  0.00           C  
ATOM     34  CB  PRO A   6      19.268  -6.729  -9.449  1.00  0.00           C  
ATOM     35  O   PRO A   6      21.678  -6.722  -7.264  1.00  0.00           O  
ATOM     36  CG  PRO A   6      18.674  -8.101  -9.444  1.00  0.00           C  
ATOM     37  CD  PRO A   6      19.756  -9.087  -9.109  1.00  0.00           C  
ATOM     38  N   GLY A   7      22.270  -5.118  -8.702  1.00  0.00           N  
ATOM     39  CA  GLY A   7      22.943  -4.228  -7.769  1.00  0.00           C  
ATOM     40  C   GLY A   7      21.998  -3.577  -6.778  1.00  0.00           C  
ATOM     41  O   GLY A   7      20.816  -3.922  -6.720  1.00  0.00           O  
ATOM     42  N   PRO A   8      22.565  -2.806  -5.939  1.00  0.00           N  
ATOM     43  CA  PRO A   8      21.758  -2.096  -4.944  1.00  0.00           C  
ATOM     44  C   PRO A   8      20.659  -1.243  -5.574  1.00  0.00           C  
ATOM     45  CB  PRO A   8      22.783  -1.219  -4.220  1.00  0.00           C  
ATOM     46  O   PRO A   8      20.857  -0.670  -6.648  1.00  0.00           O  
ATOM     47  CG  PRO A   8      24.108  -1.822  -4.557  1.00  0.00           C  
ATOM     48  CD  PRO A   8      23.987  -2.533  -5.874  1.00  0.00           C  
ATOM     49  N   ARG A   9      19.518  -1.273  -4.987  1.00  0.00           N  
ATOM     50  CA  ARG A   9      18.396  -0.462  -5.447  1.00  0.00           C  
ATOM     51  C   ARG A   9      17.890   0.452  -4.336  1.00  0.00           C  
ATOM     52  CB  ARG A   9      17.259  -1.352  -5.952  1.00  0.00           C  
ATOM     53  O   ARG A   9      17.842   0.053  -3.171  1.00  0.00           O  
ATOM     54  CG  ARG A   9      16.062  -0.581  -6.484  1.00  0.00           C  
ATOM     55  CD  ARG A   9      15.043  -1.502  -7.140  1.00  0.00           C  
ATOM     56  NE  ARG A   9      15.532  -2.028  -8.411  1.00  0.00           N  
ATOM     57  NH1 ARG A   9      14.976  -0.152  -9.638  1.00  0.00           N  
ATOM     58  NH2 ARG A   9      15.963  -1.948 -10.666  1.00  0.00           N  
ATOM     59  CZ  ARG A   9      15.489  -1.374  -9.569  1.00  0.00           C  
ATOM     60  N   ASP A  10      17.559   1.578  -4.734  1.00  0.00           N  
ATOM     61  CA  ASP A  10      16.983   2.554  -3.814  1.00  0.00           C  
ATOM     62  C   ASP A  10      15.467   2.399  -3.726  1.00  0.00           C  
ATOM     63  CB  ASP A  10      17.342   3.977  -4.247  1.00  0.00           C  
ATOM     64  O   ASP A  10      14.747   2.745  -4.666  1.00  0.00           O  
ATOM     65  CG  ASP A  10      16.888   5.032  -3.253  1.00  0.00           C  
ATOM     66  OD1 ASP A  10      16.382   4.671  -2.169  1.00  0.00           O  
ATOM     67  OD2 ASP A  10      17.035   6.235  -3.559  1.00  0.00           O  
ATOM     68  N   TYR A  11      14.932   1.920  -2.537  1.00  0.00           N  
ATOM     69  CA  TYR A  11      13.498   1.708  -2.371  1.00  0.00           C  
ATOM     70  C   TYR A  11      12.850   2.889  -1.659  1.00  0.00           C  
ATOM     71  CB  TYR A  11      13.233   0.417  -1.590  1.00  0.00           C  
ATOM     72  O   TYR A  11      11.663   2.848  -1.329  1.00  0.00           O  
ATOM     73  CG  TYR A  11      13.556  -0.838  -2.363  1.00  0.00           C  
ATOM     74  CD1 TYR A  11      12.650  -1.367  -3.280  1.00  0.00           C  
ATOM     75  CD2 TYR A  11      14.766  -1.498  -2.179  1.00  0.00           C  
ATOM     76  CE1 TYR A  11      12.942  -2.524  -3.994  1.00  0.00           C  
ATOM     77  CE2 TYR A  11      15.069  -2.656  -2.887  1.00  0.00           C  
ATOM     78  OH  TYR A  11      14.447  -4.307  -4.495  1.00  0.00           O  
ATOM     79  CZ  TYR A  11      14.152  -3.161  -3.791  1.00  0.00           C  
ATOM     80  N   ASN A  12      13.595   3.913  -1.416  1.00  0.00           N  
ATOM     81  CA  ASN A  12      13.126   5.072  -0.665  1.00  0.00           C  
ATOM     82  C   ASN A  12      11.985   5.784  -1.387  1.00  0.00           C  
ATOM     83  CB  ASN A  12      14.278   6.045  -0.405  1.00  0.00           C  
ATOM     84  O   ASN A  12      11.003   6.185  -0.761  1.00  0.00           O  
ATOM     85  CG  ASN A  12      15.185   5.587   0.721  1.00  0.00           C  
ATOM     86  ND2 ASN A  12      16.414   6.089   0.733  1.00  0.00           N  
ATOM     87  OD1 ASN A  12      14.785   4.789   1.572  1.00  0.00           O  
ATOM     88  N   PRO A  13      12.060   5.866  -2.679  1.00  0.00           N  
ATOM     89  CA  PRO A  13      10.944   6.524  -3.362  1.00  0.00           C  
ATOM     90  C   PRO A  13       9.617   5.797  -3.158  1.00  0.00           C  
ATOM     91  CB  PRO A  13      11.364   6.491  -4.834  1.00  0.00           C  
ATOM     92  O   PRO A  13       8.562   6.435  -3.106  1.00  0.00           O  
ATOM     93  CG  PRO A  13      12.858   6.501  -4.806  1.00  0.00           C  
ATOM     94  CD  PRO A  13      13.318   5.659  -3.650  1.00  0.00           C  
ATOM     95  N   ILE A  14       9.672   4.514  -2.989  1.00  0.00           N  
ATOM     96  CA  ILE A  14       8.468   3.731  -2.732  1.00  0.00           C  
ATOM     97  C   ILE A  14       8.098   3.822  -1.253  1.00  0.00           C  
ATOM     98  CB  ILE A  14       8.655   2.254  -3.147  1.00  0.00           C  
ATOM     99  O   ILE A  14       6.950   4.116  -0.911  1.00  0.00           O  
ATOM    100  CG1 ILE A  14       8.871   2.148  -4.661  1.00  0.00           C  
ATOM    101  CG2 ILE A  14       7.454   1.413  -2.705  1.00  0.00           C  
ATOM    102  CD1 ILE A  14       9.291   0.763  -5.131  1.00  0.00           C  
ATOM    103  N   SER A  15       9.092   3.633  -0.391  1.00  0.00           N  
ATOM    104  CA  SER A  15       8.831   3.598   1.044  1.00  0.00           C  
ATOM    105  C   SER A  15       8.295   4.936   1.541  1.00  0.00           C  
ATOM    106  CB  SER A  15      10.101   3.230   1.812  1.00  0.00           C  
ATOM    107  O   SER A  15       7.468   4.979   2.454  1.00  0.00           O  
ATOM    108  OG  SER A  15      11.130   4.172   1.562  1.00  0.00           O  
ATOM    109  N   ASP A  16       8.686   6.092   0.929  1.00  0.00           N  
ATOM    110  CA  ASP A  16       8.276   7.431   1.342  1.00  0.00           C  
ATOM    111  C   ASP A  16       6.804   7.678   1.020  1.00  0.00           C  
ATOM    112  CB  ASP A  16       9.147   8.492   0.667  1.00  0.00           C  
ATOM    113  O   ASP A  16       6.206   8.635   1.516  1.00  0.00           O  
ATOM    114  CG  ASP A  16      10.544   8.574   1.255  1.00  0.00           C  
ATOM    115  OD1 ASP A  16      10.778   8.022   2.352  1.00  0.00           O  
ATOM    116  OD2 ASP A  16      11.419   9.199   0.618  1.00  0.00           O  
ATOM    117  N   THR A  17       6.200   6.785   0.199  1.00  0.00           N  
ATOM    118  CA  THR A  17       4.808   6.987  -0.188  1.00  0.00           C  
ATOM    119  C   THR A  17       3.884   6.091   0.632  1.00  0.00           C  
ATOM    120  CB  THR A  17       4.599   6.708  -1.688  1.00  0.00           C  
ATOM    121  O   THR A  17       2.660   6.176   0.512  1.00  0.00           O  
ATOM    122  CG2 THR A  17       5.567   7.523  -2.539  1.00  0.00           C  
ATOM    123  OG1 THR A  17       4.813   5.314  -1.943  1.00  0.00           O  
ATOM    124  N   ILE A  18       4.461   5.223   1.469  1.00  0.00           N  
ATOM    125  CA  ILE A  18       3.684   4.273   2.257  1.00  0.00           C  
ATOM    126  C   ILE A  18       3.011   4.996   3.421  1.00  0.00           C  
ATOM    127  CB  ILE A  18       4.568   3.119   2.782  1.00  0.00           C  
ATOM    128  O   ILE A  18       3.633   5.826   4.088  1.00  0.00           O  
ATOM    129  CG1 ILE A  18       5.084   2.268   1.616  1.00  0.00           C  
ATOM    130  CG2 ILE A  18       3.794   2.260   3.786  1.00  0.00           C  
ATOM    131  CD1 ILE A  18       6.103   1.212   2.023  1.00  0.00           C  
ATOM    132  N   VAL A  19       1.735   4.709   3.634  1.00  0.00           N  
ATOM    133  CA  VAL A  19       0.961   5.286   4.728  1.00  0.00           C  
ATOM    134  C   VAL A  19       0.362   4.171   5.582  1.00  0.00           C  
ATOM    135  CB  VAL A  19      -0.157   6.215   4.204  1.00  0.00           C  
ATOM    136  O   VAL A  19       0.144   3.058   5.097  1.00  0.00           O  
ATOM    137  CG1 VAL A  19       0.436   7.380   3.413  1.00  0.00           C  
ATOM    138  CG2 VAL A  19      -1.144   5.428   3.344  1.00  0.00           C  
ATOM    139  N   LYS A  20       0.225   4.486   6.846  1.00  0.00           N  
ATOM    140  CA  LYS A  20      -0.526   3.613   7.744  1.00  0.00           C  
ATOM    141  C   LYS A  20      -1.967   4.092   7.898  1.00  0.00           C  
ATOM    142  CB  LYS A  20       0.151   3.542   9.114  1.00  0.00           C  
ATOM    143  O   LYS A  20      -2.209   5.252   8.238  1.00  0.00           O  
ATOM    144  CG  LYS A  20      -0.464   2.517  10.055  1.00  0.00           C  
ATOM    145  CD  LYS A  20       0.294   2.444  11.374  1.00  0.00           C  
ATOM    146  CE  LYS A  20      -0.276   1.368  12.289  1.00  0.00           C  
ATOM    147  NZ  LYS A  20       0.461   1.296  13.586  1.00  0.00           N  
ATOM    148  N   LEU A  21      -2.907   3.155   7.607  1.00  0.00           N  
ATOM    149  CA  LEU A  21      -4.332   3.461   7.674  1.00  0.00           C  
ATOM    150  C   LEU A  21      -4.995   2.711   8.825  1.00  0.00           C  
ATOM    151  CB  LEU A  21      -5.020   3.104   6.354  1.00  0.00           C  
ATOM    152  O   LEU A  21      -4.863   1.490   8.933  1.00  0.00           O  
ATOM    153  CG  LEU A  21      -4.387   3.676   5.084  1.00  0.00           C  
ATOM    154  CD1 LEU A  21      -4.952   2.978   3.850  1.00  0.00           C  
ATOM    155  CD2 LEU A  21      -4.615   5.181   5.004  1.00  0.00           C  
ATOM    156  N   THR A  22      -5.618   3.484   9.641  1.00  0.00           N  
ATOM    157  CA  THR A  22      -6.364   2.884  10.742  1.00  0.00           C  
ATOM    158  C   THR A  22      -7.829   3.309  10.697  1.00  0.00           C  
ATOM    159  CB  THR A  22      -5.757   3.270  12.104  1.00  0.00           C  
ATOM    160  O   THR A  22      -8.144   4.489  10.865  1.00  0.00           O  
ATOM    161  CG2 THR A  22      -6.487   2.574  13.248  1.00  0.00           C  
ATOM    162  OG1 THR A  22      -4.376   2.887  12.130  1.00  0.00           O  
ATOM    163  N   ASN A  23      -8.711   2.311  10.409  1.00  0.00           N  
ATOM    164  CA  ASN A  23     -10.152   2.534  10.377  1.00  0.00           C  
ATOM    165  C   ASN A  23     -10.822   2.055  11.662  1.00  0.00           C  
ATOM    166  CB  ASN A  23     -10.776   1.843   9.163  1.00  0.00           C  
ATOM    167  O   ASN A  23     -10.842   0.857  11.947  1.00  0.00           O  
ATOM    168  CG  ASN A  23     -12.256   2.139   9.019  1.00  0.00           C  
ATOM    169  ND2 ASN A  23     -12.845   1.695   7.915  1.00  0.00           N  
ATOM    170  OD1 ASN A  23     -12.865   2.762   9.892  1.00  0.00           O  
ATOM    171  N   LYS A  24     -11.345   3.004  12.399  1.00  0.00           N  
ATOM    172  CA  LYS A  24     -12.114   2.715  13.606  1.00  0.00           C  
ATOM    173  C   LYS A  24     -13.607   2.925  13.371  1.00  0.00           C  
ATOM    174  CB  LYS A  24     -11.638   3.588  14.768  1.00  0.00           C  
ATOM    175  O   LYS A  24     -14.068   4.062  13.251  1.00  0.00           O  
ATOM    176  CG  LYS A  24     -10.200   3.328  15.190  1.00  0.00           C  
ATOM    177  CD  LYS A  24      -9.794   4.206  16.366  1.00  0.00           C  
ATOM    178  CE  LYS A  24      -8.342   3.975  16.764  1.00  0.00           C  
ATOM    179  NZ  LYS A  24      -7.933   4.853  17.901  1.00  0.00           N  
ATOM    180  N   SER A  25     -14.332   1.750  13.234  1.00  0.00           N  
ATOM    181  CA  SER A  25     -15.768   1.794  12.974  1.00  0.00           C  
ATOM    182  C   SER A  25     -16.506   0.719  13.765  1.00  0.00           C  
ATOM    183  CB  SER A  25     -16.048   1.623  11.481  1.00  0.00           C  
ATOM    184  O   SER A  25     -16.045  -0.421  13.852  1.00  0.00           O  
ATOM    185  OG  SER A  25     -15.430   2.655  10.731  1.00  0.00           O  
ATOM    186  N   ASP A  26     -17.590   1.139  14.425  1.00  0.00           N  
ATOM    187  CA  ASP A  26     -18.477   0.218  15.130  1.00  0.00           C  
ATOM    188  C   ASP A  26     -17.717  -0.567  16.197  1.00  0.00           C  
ATOM    189  CB  ASP A  26     -19.145  -0.744  14.145  1.00  0.00           C  
ATOM    190  O   ASP A  26     -17.879  -1.783  16.313  1.00  0.00           O  
ATOM    191  CG  ASP A  26     -20.159  -0.061  13.245  1.00  0.00           C  
ATOM    192  OD1 ASP A  26     -20.687   1.008  13.622  1.00  0.00           O  
ATOM    193  OD2 ASP A  26     -20.435  -0.597  12.150  1.00  0.00           O  
ATOM    194  N   GLY A  27     -16.740   0.075  16.992  1.00  0.00           N  
ATOM    195  CA  GLY A  27     -16.025  -0.525  18.108  1.00  0.00           C  
ATOM    196  C   GLY A  27     -14.877  -1.415  17.671  1.00  0.00           C  
ATOM    197  O   GLY A  27     -14.241  -2.069  18.501  1.00  0.00           O  
ATOM    198  N   ARG A  28     -14.658  -1.538  16.384  1.00  0.00           N  
ATOM    199  CA  ARG A  28     -13.564  -2.352  15.864  1.00  0.00           C  
ATOM    200  C   ARG A  28     -12.536  -1.490  15.139  1.00  0.00           C  
ATOM    201  CB  ARG A  28     -14.098  -3.433  14.921  1.00  0.00           C  
ATOM    202  O   ARG A  28     -12.860  -0.404  14.653  1.00  0.00           O  
ATOM    203  CG  ARG A  28     -14.939  -4.493  15.614  1.00  0.00           C  
ATOM    204  CD  ARG A  28     -15.149  -5.714  14.729  1.00  0.00           C  
ATOM    205  NE  ARG A  28     -15.951  -6.734  15.399  1.00  0.00           N  
ATOM    206  NH1 ARG A  28     -15.545  -8.379  13.829  1.00  0.00           N  
ATOM    207  NH2 ARG A  28     -16.872  -8.823  15.644  1.00  0.00           N  
ATOM    208  CZ  ARG A  28     -16.121  -7.976  14.956  1.00  0.00           C  
ATOM    209  N   GLU A  29     -11.360  -2.029  15.168  1.00  0.00           N  
ATOM    210  CA  GLU A  29     -10.243  -1.316  14.556  1.00  0.00           C  
ATOM    211  C   GLU A  29      -9.498  -2.204  13.564  1.00  0.00           C  
ATOM    212  CB  GLU A  29      -9.279  -0.804  15.630  1.00  0.00           C  
ATOM    213  O   GLU A  29      -9.177  -3.354  13.871  1.00  0.00           O  
ATOM    214  CG  GLU A  29      -8.082  -0.048  15.071  1.00  0.00           C  
ATOM    215  CD  GLU A  29      -7.148   0.478  16.150  1.00  0.00           C  
ATOM    216  OE1 GLU A  29      -5.963   0.746  15.848  1.00  0.00           O  
ATOM    217  OE2 GLU A  29      -7.606   0.623  17.305  1.00  0.00           O  
ATOM    218  N   ILE A  30      -9.391  -1.659  12.293  1.00  0.00           N  
ATOM    219  CA  ILE A  30      -8.583  -2.336  11.285  1.00  0.00           C  
ATOM    220  C   ILE A  30      -7.434  -1.428  10.850  1.00  0.00           C  
ATOM    221  CB  ILE A  30      -9.433  -2.748  10.063  1.00  0.00           C  
ATOM    222  O   ILE A  30      -7.651  -0.264  10.506  1.00  0.00           O  
ATOM    223  CG1 ILE A  30     -10.527  -3.736  10.482  1.00  0.00           C  
ATOM    224  CG2 ILE A  30      -8.546  -3.345   8.966  1.00  0.00           C  
ATOM    225  CD1 ILE A  30     -11.470  -4.130   9.354  1.00  0.00           C  
ATOM    226  N   SER A  31      -6.231  -2.013  10.979  1.00  0.00           N  
ATOM    227  CA  SER A  31      -5.049  -1.266  10.561  1.00  0.00           C  
ATOM    228  C   SER A  31      -4.308  -1.986   9.439  1.00  0.00           C  
ATOM    229  CB  SER A  31      -4.107  -1.046  11.746  1.00  0.00           C  
ATOM    230  O   SER A  31      -4.019  -3.180   9.545  1.00  0.00           O  
ATOM    231  OG  SER A  31      -4.716  -0.225  12.727  1.00  0.00           O  
ATOM    232  N   LEU A  32      -4.089  -1.222   8.363  1.00  0.00           N  
ATOM    233  CA  LEU A  32      -3.302  -1.709   7.236  1.00  0.00           C  
ATOM    234  C   LEU A  32      -2.437  -0.595   6.655  1.00  0.00           C  
ATOM    235  CB  LEU A  32      -4.217  -2.279   6.149  1.00  0.00           C  
ATOM    236  O   LEU A  32      -2.468   0.538   7.141  1.00  0.00           O  
ATOM    237  CG  LEU A  32      -5.339  -1.362   5.658  1.00  0.00           C  
ATOM    238  CD1 LEU A  32      -4.905  -0.624   4.395  1.00  0.00           C  
ATOM    239  CD2 LEU A  32      -6.612  -2.162   5.405  1.00  0.00           C  
ATOM    240  N   TYR A  33      -1.710  -0.912   5.642  1.00  0.00           N  
ATOM    241  CA  TYR A  33      -0.889   0.074   4.947  1.00  0.00           C  
ATOM    242  C   TYR A  33      -1.504   0.445   3.603  1.00  0.00           C  
ATOM    243  CB  TYR A  33       0.533  -0.457   4.743  1.00  0.00           C  
ATOM    244  O   TYR A  33      -2.455  -0.197   3.150  1.00  0.00           O  
ATOM    245  CG  TYR A  33       1.321  -0.589   6.023  1.00  0.00           C  
ATOM    246  CD1 TYR A  33       2.053   0.484   6.527  1.00  0.00           C  
ATOM    247  CD2 TYR A  33       1.337  -1.786   6.730  1.00  0.00           C  
ATOM    248  CE1 TYR A  33       2.783   0.366   7.705  1.00  0.00           C  
ATOM    249  CE2 TYR A  33       2.064  -1.915   7.909  1.00  0.00           C  
ATOM    250  OH  TYR A  33       3.502  -0.957   9.555  1.00  0.00           O  
ATOM    251  CZ  TYR A  33       2.782  -0.835   8.389  1.00  0.00           C  
ATOM    252  N   GLY A  34      -1.004   1.480   3.027  1.00  0.00           N  
ATOM    253  CA  GLY A  34      -1.384   1.942   1.702  1.00  0.00           C  
ATOM    254  C   GLY A  34      -0.263   2.662   0.977  1.00  0.00           C  
ATOM    255  O   GLY A  34       0.795   2.918   1.556  1.00  0.00           O  
ATOM    256  N   ILE A  35      -0.511   2.817  -0.306  1.00  0.00           N  
ATOM    257  CA  ILE A  35       0.454   3.511  -1.152  1.00  0.00           C  
ATOM    258  C   ILE A  35      -0.113   4.863  -1.579  1.00  0.00           C  
ATOM    259  CB  ILE A  35       0.825   2.669  -2.393  1.00  0.00           C  
ATOM    260  O   ILE A  35      -1.205   4.934  -2.147  1.00  0.00           O  
ATOM    261  CG1 ILE A  35       1.316   1.280  -1.969  1.00  0.00           C  
ATOM    262  CG2 ILE A  35       1.880   3.389  -3.238  1.00  0.00           C  
ATOM    263  CD1 ILE A  35       1.370   0.269  -3.106  1.00  0.00           C  
ATOM    264  N   GLY A  36       0.652   5.920  -1.290  1.00  0.00           N  
ATOM    265  CA  GLY A  36       0.278   7.240  -1.774  1.00  0.00           C  
ATOM    266  C   GLY A  36       0.701   7.491  -3.209  1.00  0.00           C  
ATOM    267  O   GLY A  36       1.797   7.100  -3.616  1.00  0.00           O  
ATOM    268  N   PHE A  37      -0.127   8.117  -4.032  1.00  0.00           N  
ATOM    269  CA  PHE A  37       0.078   8.518  -5.418  1.00  0.00           C  
ATOM    270  C   PHE A  37      -0.711   9.782  -5.739  1.00  0.00           C  
ATOM    271  CB  PHE A  37      -0.329   7.389  -6.371  1.00  0.00           C  
ATOM    272  O   PHE A  37      -1.918   9.721  -5.982  1.00  0.00           O  
ATOM    273  CG  PHE A  37       0.052   7.639  -7.805  1.00  0.00           C  
ATOM    274  CD1 PHE A  37      -0.824   8.286  -8.669  1.00  0.00           C  
ATOM    275  CD2 PHE A  37       1.286   7.226  -8.290  1.00  0.00           C  
ATOM    276  CE1 PHE A  37      -0.474   8.518  -9.997  1.00  0.00           C  
ATOM    277  CE2 PHE A  37       1.642   7.455  -9.616  1.00  0.00           C  
ATOM    278  CZ  PHE A  37       0.761   8.100 -10.468  1.00  0.00           C  
ATOM    279  N   GLY A  38       0.039  10.962  -5.721  1.00  0.00           N  
ATOM    280  CA  GLY A  38      -0.706  12.202  -5.869  1.00  0.00           C  
ATOM    281  C   GLY A  38      -1.728  12.420  -4.770  1.00  0.00           C  
ATOM    282  O   GLY A  38      -1.404  12.318  -3.585  1.00  0.00           O  
ATOM    283  N   PRO A  39      -3.023  12.707  -5.103  1.00  0.00           N  
ATOM    284  CA  PRO A  39      -4.088  12.867  -4.110  1.00  0.00           C  
ATOM    285  C   PRO A  39      -4.789  11.551  -3.780  1.00  0.00           C  
ATOM    286  CB  PRO A  39      -5.054  13.846  -4.783  1.00  0.00           C  
ATOM    287  O   PRO A  39      -5.903  11.557  -3.249  1.00  0.00           O  
ATOM    288  CG  PRO A  39      -4.963  13.530  -6.241  1.00  0.00           C  
ATOM    289  CD  PRO A  39      -3.543  13.161  -6.562  1.00  0.00           C  
ATOM    290  N   LEU A  40      -4.133  10.469  -4.114  1.00  0.00           N  
ATOM    291  CA  LEU A  40      -4.789   9.171  -3.995  1.00  0.00           C  
ATOM    292  C   LEU A  40      -4.044   8.274  -3.012  1.00  0.00           C  
ATOM    293  CB  LEU A  40      -4.876   8.488  -5.362  1.00  0.00           C  
ATOM    294  O   LEU A  40      -2.828   8.400  -2.848  1.00  0.00           O  
ATOM    295  CG  LEU A  40      -5.480   9.317  -6.497  1.00  0.00           C  
ATOM    296  CD1 LEU A  40      -5.368   8.565  -7.820  1.00  0.00           C  
ATOM    297  CD2 LEU A  40      -6.933   9.662  -6.193  1.00  0.00           C  
ATOM    298  N   ILE A  41      -4.787   7.444  -2.394  1.00  0.00           N  
ATOM    299  CA  ILE A  41      -4.210   6.348  -1.624  1.00  0.00           C  
ATOM    300  C   ILE A  41      -4.723   5.013  -2.161  1.00  0.00           C  
ATOM    301  CB  ILE A  41      -4.535   6.481  -0.119  1.00  0.00           C  
ATOM    302  O   ILE A  41      -5.932   4.824  -2.319  1.00  0.00           O  
ATOM    303  CG1 ILE A  41      -3.839   7.713   0.470  1.00  0.00           C  
ATOM    304  CG2 ILE A  41      -4.132   5.211   0.635  1.00  0.00           C  
ATOM    305  CD1 ILE A  41      -4.186   7.982   1.928  1.00  0.00           C  
ATOM    306  N   ILE A  42      -3.790   4.132  -2.485  1.00  0.00           N  
ATOM    307  CA  ILE A  42      -4.096   2.786  -2.957  1.00  0.00           C  
ATOM    308  C   ILE A  42      -3.945   1.791  -1.809  1.00  0.00           C  
ATOM    309  CB  ILE A  42      -3.188   2.382  -4.140  1.00  0.00           C  
ATOM    310  O   ILE A  42      -2.881   1.701  -1.192  1.00  0.00           O  
ATOM    311  CG1 ILE A  42      -3.309   3.401  -5.278  1.00  0.00           C  
ATOM    312  CG2 ILE A  42      -3.534   0.972  -4.628  1.00  0.00           C  
ATOM    313  CD1 ILE A  42      -2.179   4.421  -5.319  1.00  0.00           C  
ATOM    314  N   THR A  43      -5.001   1.018  -1.495  1.00  0.00           N  
ATOM    315  CA  THR A  43      -4.937   0.059  -0.397  1.00  0.00           C  
ATOM    316  C   THR A  43      -5.925  -1.082  -0.618  1.00  0.00           C  
ATOM    317  CB  THR A  43      -5.226   0.738   0.954  1.00  0.00           C  
ATOM    318  O   THR A  43      -6.441  -1.259  -1.723  1.00  0.00           O  
ATOM    319  CG2 THR A  43      -6.693   1.138   1.067  1.00  0.00           C  
ATOM    320  OG1 THR A  43      -4.907  -0.170   2.016  1.00  0.00           O  
ATOM    321  N   ASN A  44      -6.104  -1.943   0.449  1.00  0.00           N  
ATOM    322  CA  ASN A  44      -7.012  -3.081   0.350  1.00  0.00           C  
ATOM    323  C   ASN A  44      -8.449  -2.682   0.674  1.00  0.00           C  
ATOM    324  CB  ASN A  44      -6.555  -4.214   1.271  1.00  0.00           C  
ATOM    325  O   ASN A  44      -8.682  -1.824   1.528  1.00  0.00           O  
ATOM    326  CG  ASN A  44      -5.191  -4.758   0.895  1.00  0.00           C  
ATOM    327  ND2 ASN A  44      -5.160  -5.655  -0.084  1.00  0.00           N  
ATOM    328  OD1 ASN A  44      -4.174  -4.377   1.479  1.00  0.00           O  
ATOM    329  N   THR A  45      -9.392  -3.300   0.014  1.00  0.00           N  
ATOM    330  CA  THR A  45     -10.815  -3.048   0.212  1.00  0.00           C  
ATOM    331  C   THR A  45     -11.250  -3.468   1.613  1.00  0.00           C  
ATOM    332  CB  THR A  45     -11.665  -3.790  -0.837  1.00  0.00           C  
ATOM    333  O   THR A  45     -12.173  -2.884   2.184  1.00  0.00           O  
ATOM    334  CG2 THR A  45     -11.458  -3.203  -2.229  1.00  0.00           C  
ATOM    335  OG1 THR A  45     -11.290  -5.174  -0.854  1.00  0.00           O  
ATOM    336  N   HIS A  46     -10.533  -4.454   2.154  1.00  0.00           N  
ATOM    337  CA  HIS A  46     -10.975  -4.973   3.443  1.00  0.00           C  
ATOM    338  C   HIS A  46     -10.655  -3.996   4.570  1.00  0.00           C  
ATOM    339  CB  HIS A  46     -10.327  -6.330   3.725  1.00  0.00           C  
ATOM    340  O   HIS A  46     -10.899  -4.292   5.742  1.00  0.00           O  
ATOM    341  CG  HIS A  46      -8.834  -6.279   3.799  1.00  0.00           C  
ATOM    342  CD2 HIS A  46      -8.005  -5.985   4.827  1.00  0.00           C  
ATOM    343  ND1 HIS A  46      -8.026  -6.548   2.715  1.00  0.00           N  
ATOM    344  CE1 HIS A  46      -6.760  -6.424   3.076  1.00  0.00           C  
ATOM    345  NE2 HIS A  46      -6.720  -6.083   4.353  1.00  0.00           N  
ATOM    346  N   LEU A  47     -10.085  -2.837   4.233  1.00  0.00           N  
ATOM    347  CA  LEU A  47      -9.959  -1.746   5.194  1.00  0.00           C  
ATOM    348  C   LEU A  47     -11.331  -1.238   5.622  1.00  0.00           C  
ATOM    349  CB  LEU A  47      -9.140  -0.598   4.598  1.00  0.00           C  
ATOM    350  O   LEU A  47     -11.492  -0.736   6.737  1.00  0.00           O  
ATOM    351  CG  LEU A  47      -8.985   0.648   5.470  1.00  0.00           C  
ATOM    352  CD1 LEU A  47      -8.184   0.320   6.726  1.00  0.00           C  
ATOM    353  CD2 LEU A  47      -8.320   1.773   4.684  1.00  0.00           C  
ATOM    354  N   PHE A  48     -12.348  -1.429   4.712  1.00  0.00           N  
ATOM    355  CA  PHE A  48     -13.671  -0.857   4.928  1.00  0.00           C  
ATOM    356  C   PHE A  48     -14.706  -1.954   5.150  1.00  0.00           C  
ATOM    357  CB  PHE A  48     -14.081   0.017   3.738  1.00  0.00           C  
ATOM    358  O   PHE A  48     -15.790  -1.920   4.565  1.00  0.00           O  
ATOM    359  CG  PHE A  48     -13.214   1.233   3.552  1.00  0.00           C  
ATOM    360  CD1 PHE A  48     -13.318   2.317   4.415  1.00  0.00           C  
ATOM    361  CD2 PHE A  48     -12.295   1.292   2.513  1.00  0.00           C  
ATOM    362  CE1 PHE A  48     -12.517   3.444   4.244  1.00  0.00           C  
ATOM    363  CE2 PHE A  48     -11.491   2.415   2.336  1.00  0.00           C  
ATOM    364  CZ  PHE A  48     -11.604   3.490   3.203  1.00  0.00           C  
ATOM    365  N   VAL A  49     -14.266  -3.009   5.964  1.00  0.00           N  
ATOM    366  CA  VAL A  49     -15.235  -4.022   6.371  1.00  0.00           C  
ATOM    367  C   VAL A  49     -16.387  -3.363   7.124  1.00  0.00           C  
ATOM    368  CB  VAL A  49     -14.580  -5.114   7.247  1.00  0.00           C  
ATOM    369  O   VAL A  49     -17.546  -3.754   6.965  1.00  0.00           O  
ATOM    370  CG1 VAL A  49     -15.631  -6.096   7.760  1.00  0.00           C  
ATOM    371  CG2 VAL A  49     -13.496  -5.849   6.461  1.00  0.00           C  
ATOM    372  N   ARG A  50     -15.984  -2.354   7.851  1.00  0.00           N  
ATOM    373  CA  ARG A  50     -16.930  -1.490   8.550  1.00  0.00           C  
ATOM    374  C   ARG A  50     -16.711  -0.026   8.181  1.00  0.00           C  
ATOM    375  CB  ARG A  50     -16.807  -1.672  10.064  1.00  0.00           C  
ATOM    376  O   ARG A  50     -15.613   0.359   7.773  1.00  0.00           O  
ATOM    377  CG  ARG A  50     -17.145  -3.075  10.545  1.00  0.00           C  
ATOM    378  CD  ARG A  50     -16.928  -3.225  12.044  1.00  0.00           C  
ATOM    379  NE  ARG A  50     -17.284  -4.562  12.509  1.00  0.00           N  
ATOM    380  NH1 ARG A  50     -15.189  -5.468  12.157  1.00  0.00           N  
ATOM    381  NH2 ARG A  50     -16.880  -6.770  12.994  1.00  0.00           N  
ATOM    382  CZ  ARG A  50     -16.450  -5.597  12.552  1.00  0.00           C  
ATOM    383  N   ASN A  51     -17.809   0.636   8.214  1.00  0.00           N  
ATOM    384  CA  ASN A  51     -17.754   2.026   7.776  1.00  0.00           C  
ATOM    385  C   ASN A  51     -18.485   2.949   8.747  1.00  0.00           C  
ATOM    386  CB  ASN A  51     -18.334   2.169   6.368  1.00  0.00           C  
ATOM    387  O   ASN A  51     -18.909   2.518   9.820  1.00  0.00           O  
ATOM    388  CG  ASN A  51     -17.761   3.354   5.617  1.00  0.00           C  
ATOM    389  ND2 ASN A  51     -18.192   3.534   4.374  1.00  0.00           N  
ATOM    390  OD1 ASN A  51     -16.935   4.101   6.149  1.00  0.00           O  
ATOM    391  N   ASN A  52     -18.510   4.242   8.448  1.00  0.00           N  
ATOM    392  CA  ASN A  52     -19.169   5.261   9.258  1.00  0.00           C  
ATOM    393  C   ASN A  52     -18.420   5.510  10.564  1.00  0.00           C  
ATOM    394  CB  ASN A  52     -20.619   4.865   9.544  1.00  0.00           C  
ATOM    395  O   ASN A  52     -19.039   5.713  11.610  1.00  0.00           O  
ATOM    396  CG  ASN A  52     -21.450   6.023  10.060  1.00  0.00           C  
ATOM    397  ND2 ASN A  52     -22.467   5.715  10.857  1.00  0.00           N  
ATOM    398  OD1 ASN A  52     -21.181   7.185   9.745  1.00  0.00           O  
ATOM    399  N   GLY A  53     -17.122   5.462  10.488  1.00  0.00           N  
ATOM    400  CA  GLY A  53     -16.239   5.739  11.610  1.00  0.00           C  
ATOM    401  C   GLY A  53     -15.143   6.733  11.276  1.00  0.00           C  
ATOM    402  O   GLY A  53     -15.368   7.683  10.523  1.00  0.00           O  
ATOM    403  N   THR A  54     -14.005   6.606  12.047  1.00  0.00           N  
ATOM    404  CA  THR A  54     -12.874   7.516  11.903  1.00  0.00           C  
ATOM    405  C   THR A  54     -11.704   6.819  11.214  1.00  0.00           C  
ATOM    406  CB  THR A  54     -12.417   8.061  13.269  1.00  0.00           C  
ATOM    407  O   THR A  54     -11.337   5.701  11.581  1.00  0.00           O  
ATOM    408  CG2 THR A  54     -11.268   9.051  13.109  1.00  0.00           C  
ATOM    409  OG1 THR A  54     -13.518   8.722  13.905  1.00  0.00           O  
ATOM    410  N   LEU A  55     -11.221   7.435  10.141  1.00  0.00           N  
ATOM    411  CA  LEU A  55     -10.022   6.950   9.465  1.00  0.00           C  
ATOM    412  C   LEU A  55      -8.816   7.817   9.809  1.00  0.00           C  
ATOM    413  CB  LEU A  55     -10.234   6.927   7.949  1.00  0.00           C  
ATOM    414  O   LEU A  55      -8.831   9.028   9.580  1.00  0.00           O  
ATOM    415  CG  LEU A  55      -9.055   6.435   7.108  1.00  0.00           C  
ATOM    416  CD1 LEU A  55      -8.772   4.965   7.399  1.00  0.00           C  
ATOM    417  CD2 LEU A  55      -9.332   6.647   5.623  1.00  0.00           C  
ATOM    418  N   THR A  56      -7.808   7.213  10.417  1.00  0.00           N  
ATOM    419  CA  THR A  56      -6.551   7.887  10.718  1.00  0.00           C  
ATOM    420  C   THR A  56      -5.470   7.488   9.718  1.00  0.00           C  
ATOM    421  CB  THR A  56      -6.074   7.569  12.148  1.00  0.00           C  
ATOM    422  O   THR A  56      -5.218   6.299   9.509  1.00  0.00           O  
ATOM    423  CG2 THR A  56      -4.783   8.313  12.475  1.00  0.00           C  
ATOM    424  OG1 THR A  56      -7.088   7.960  13.082  1.00  0.00           O  
ATOM    425  N   ILE A  57      -4.842   8.509   9.127  1.00  0.00           N  
ATOM    426  CA  ILE A  57      -3.779   8.284   8.153  1.00  0.00           C  
ATOM    427  C   ILE A  57      -2.453   8.799   8.708  1.00  0.00           C  
ATOM    428  CB  ILE A  57      -4.096   8.964   6.803  1.00  0.00           C  
ATOM    429  O   ILE A  57      -2.322   9.986   9.016  1.00  0.00           O  
ATOM    430  CG1 ILE A  57      -5.464   8.508   6.283  1.00  0.00           C  
ATOM    431  CG2 ILE A  57      -2.996   8.671   5.779  1.00  0.00           C  
ATOM    432  CD1 ILE A  57      -6.083   9.451   5.259  1.00  0.00           C  
ATOM    433  N   THR A  58      -1.498   7.903   8.834  1.00  0.00           N  
ATOM    434  CA  THR A  58      -0.151   8.270   9.257  1.00  0.00           C  
ATOM    435  C   THR A  58       0.830   8.157   8.094  1.00  0.00           C  
ATOM    436  CB  THR A  58       0.328   7.386  10.424  1.00  0.00           C  
ATOM    437  O   THR A  58       0.985   7.084   7.507  1.00  0.00           O  
ATOM    438  CG2 THR A  58       1.684   7.851  10.945  1.00  0.00           C  
ATOM    439  OG1 THR A  58      -0.628   7.451  11.489  1.00  0.00           O  
ATOM    440  N   SER A  59       1.418   9.271   7.738  1.00  0.00           N  
ATOM    441  CA  SER A  59       2.393   9.338   6.655  1.00  0.00           C  
ATOM    442  C   SER A  59       3.642  10.103   7.081  1.00  0.00           C  
ATOM    443  CB  SER A  59       1.778   9.998   5.420  1.00  0.00           C  
ATOM    444  O   SER A  59       3.797  10.443   8.255  1.00  0.00           O  
ATOM    445  OG  SER A  59       1.619  11.392   5.621  1.00  0.00           O  
ATOM    446  N   ILE A  60       4.509  10.363   6.101  1.00  0.00           N  
ATOM    447  CA  ILE A  60       5.712  11.140   6.378  1.00  0.00           C  
ATOM    448  C   ILE A  60       5.335  12.594   6.653  1.00  0.00           C  
ATOM    449  CB  ILE A  60       6.719  11.059   5.209  1.00  0.00           C  
ATOM    450  O   ILE A  60       6.122  13.347   7.232  1.00  0.00           O  
ATOM    451  CG1 ILE A  60       6.086  11.597   3.921  1.00  0.00           C  
ATOM    452  CG2 ILE A  60       7.210   9.621   5.019  1.00  0.00           C  
ATOM    453  CD1 ILE A  60       7.085  11.850   2.800  1.00  0.00           C  
ATOM    454  N   HIS A  61       4.160  12.916   6.215  1.00  0.00           N  
ATOM    455  CA  HIS A  61       3.691  14.287   6.380  1.00  0.00           C  
ATOM    456  C   HIS A  61       2.981  14.470   7.717  1.00  0.00           C  
ATOM    457  CB  HIS A  61       2.757  14.675   5.232  1.00  0.00           C  
ATOM    458  O   HIS A  61       2.522  15.569   8.036  1.00  0.00           O  
ATOM    459  CG  HIS A  61       3.402  14.608   3.885  1.00  0.00           C  
ATOM    460  CD2 HIS A  61       3.101  13.869   2.791  1.00  0.00           C  
ATOM    461  ND1 HIS A  61       4.503  15.366   3.548  1.00  0.00           N  
ATOM    462  CE1 HIS A  61       4.851  15.096   2.301  1.00  0.00           C  
ATOM    463  NE2 HIS A  61       4.016  14.190   1.819  1.00  0.00           N  
ATOM    464  N   GLY A  62       2.847  13.419   8.449  1.00  0.00           N  
ATOM    465  CA  GLY A  62       2.162  13.498   9.729  1.00  0.00           C  
ATOM    466  C   GLY A  62       0.882  12.686   9.773  1.00  0.00           C  
ATOM    467  O   GLY A  62       0.694  11.770   8.970  1.00  0.00           O  
ATOM    468  N   THR A  63       0.126  12.977  10.742  1.00  0.00           N  
ATOM    469  CA  THR A  63      -1.122  12.252  10.956  1.00  0.00           C  
ATOM    470  C   THR A  63      -2.316  13.084  10.499  1.00  0.00           C  
ATOM    471  CB  THR A  63      -1.297  11.867  12.437  1.00  0.00           C  
ATOM    472  O   THR A  63      -2.387  14.283  10.777  1.00  0.00           O  
ATOM    473  CG2 THR A  63      -2.601  11.107  12.657  1.00  0.00           C  
ATOM    474  OG1 THR A  63      -0.200  11.039  12.843  1.00  0.00           O  
ATOM    475  N   PHE A  64      -3.152  12.481   9.734  1.00  0.00           N  
ATOM    476  CA  PHE A  64      -4.374  13.089   9.220  1.00  0.00           C  
ATOM    477  C   PHE A  64      -5.594  12.261   9.604  1.00  0.00           C  
ATOM    478  CB  PHE A  64      -4.300  13.240   7.697  1.00  0.00           C  
ATOM    479  O   PHE A  64      -5.596  11.038   9.447  1.00  0.00           O  
ATOM    480  CG  PHE A  64      -5.409  14.075   7.116  1.00  0.00           C  
ATOM    481  CD1 PHE A  64      -6.608  13.490   6.728  1.00  0.00           C  
ATOM    482  CD2 PHE A  64      -5.252  15.446   6.958  1.00  0.00           C  
ATOM    483  CE1 PHE A  64      -7.637  14.260   6.190  1.00  0.00           C  
ATOM    484  CE2 PHE A  64      -6.275  16.222   6.421  1.00  0.00           C  
ATOM    485  CZ  PHE A  64      -7.466  15.627   6.036  1.00  0.00           C  
ATOM    486  N   THR A  65      -6.628  12.978  10.094  1.00  0.00           N  
ATOM    487  CA  THR A  65      -7.810  12.258  10.557  1.00  0.00           C  
ATOM    488  C   THR A  65      -9.045  12.683   9.769  1.00  0.00           C  
ATOM    489  CB  THR A  65      -8.051  12.490  12.060  1.00  0.00           C  
ATOM    490  O   THR A  65      -9.279  13.876   9.566  1.00  0.00           O  
ATOM    491  CG2 THR A  65      -9.280  11.726  12.543  1.00  0.00           C  
ATOM    492  OG1 THR A  65      -6.906  12.045  12.796  1.00  0.00           O  
ATOM    493  N   ILE A  66      -9.752  11.626   9.288  1.00  0.00           N  
ATOM    494  CA  ILE A  66     -11.072  11.802   8.692  1.00  0.00           C  
ATOM    495  C   ILE A  66     -12.142  11.264   9.640  1.00  0.00           C  
ATOM    496  CB  ILE A  66     -11.171  11.100   7.319  1.00  0.00           C  
ATOM    497  O   ILE A  66     -12.175  10.067   9.933  1.00  0.00           O  
ATOM    498  CG1 ILE A  66     -10.119  11.662   6.355  1.00  0.00           C  
ATOM    499  CG2 ILE A  66     -12.580  11.246   6.737  1.00  0.00           C  
ATOM    500  CD1 ILE A  66      -9.919  10.824   5.100  1.00  0.00           C  
ATOM    501  N   ASP A  67     -13.058  12.072  10.136  1.00  0.00           N  
ATOM    502  CA  ASP A  67     -13.975  11.742  11.223  1.00  0.00           C  
ATOM    503  C   ASP A  67     -15.132  10.880  10.722  1.00  0.00           C  
ATOM    504  CB  ASP A  67     -14.514  13.016  11.876  1.00  0.00           C  
ATOM    505  O   ASP A  67     -15.754  10.153  11.499  1.00  0.00           O  
ATOM    506  CG  ASP A  67     -13.465  13.754  12.689  1.00  0.00           C  
ATOM    507  OD1 ASP A  67     -12.591  13.099  13.297  1.00  0.00           O  
ATOM    508  OD2 ASP A  67     -13.513  15.003  12.723  1.00  0.00           O  
ATOM    509  N   ASN A  68     -15.378  10.928   9.466  1.00  0.00           N  
ATOM    510  CA  ASN A  68     -16.467  10.152   8.882  1.00  0.00           C  
ATOM    511  C   ASN A  68     -16.041   9.483   7.578  1.00  0.00           C  
ATOM    512  CB  ASN A  68     -17.693  11.038   8.649  1.00  0.00           C  
ATOM    513  O   ASN A  68     -15.948  10.140   6.539  1.00  0.00           O  
ATOM    514  CG  ASN A  68     -18.901  10.251   8.182  1.00  0.00           C  
ATOM    515  ND2 ASN A  68     -20.029  10.934   8.024  1.00  0.00           N  
ATOM    516  OD1 ASN A  68     -18.823   9.038   7.967  1.00  0.00           O  
ATOM    517  N   THR A  69     -15.838   8.138   7.628  1.00  0.00           N  
ATOM    518  CA  THR A  69     -15.327   7.397   6.479  1.00  0.00           C  
ATOM    519  C   THR A  69     -16.367   7.345   5.363  1.00  0.00           C  
ATOM    520  CB  THR A  69     -14.921   5.965   6.874  1.00  0.00           C  
ATOM    521  O   THR A  69     -16.033   7.067   4.210  1.00  0.00           O  
ATOM    522  CG2 THR A  69     -13.707   5.972   7.797  1.00  0.00           C  
ATOM    523  OG1 THR A  69     -16.017   5.333   7.547  1.00  0.00           O  
ATOM    524  N   THR A  70     -17.638   7.690   5.607  1.00  0.00           N  
ATOM    525  CA  THR A  70     -18.686   7.640   4.594  1.00  0.00           C  
ATOM    526  C   THR A  70     -18.556   8.809   3.622  1.00  0.00           C  
ATOM    527  CB  THR A  70     -20.085   7.657   5.237  1.00  0.00           C  
ATOM    528  O   THR A  70     -19.145   8.792   2.540  1.00  0.00           O  
ATOM    529  CG2 THR A  70     -20.262   6.489   6.201  1.00  0.00           C  
ATOM    530  OG1 THR A  70     -20.260   8.885   5.955  1.00  0.00           O  
ATOM    531  N   THR A  71     -17.795   9.762   3.985  1.00  0.00           N  
ATOM    532  CA  THR A  71     -17.628  10.943   3.144  1.00  0.00           C  
ATOM    533  C   THR A  71     -16.486  10.744   2.152  1.00  0.00           C  
ATOM    534  CB  THR A  71     -17.361  12.200   3.994  1.00  0.00           C  
ATOM    535  O   THR A  71     -16.286  11.565   1.255  1.00  0.00           O  
ATOM    536  CG2 THR A  71     -18.458  12.404   5.034  1.00  0.00           C  
ATOM    537  OG1 THR A  71     -16.103  12.058   4.664  1.00  0.00           O  
ATOM    538  N   LEU A  72     -15.783   9.627   2.265  1.00  0.00           N  
ATOM    539  CA  LEU A  72     -14.630   9.364   1.412  1.00  0.00           C  
ATOM    540  C   LEU A  72     -15.072   8.961   0.009  1.00  0.00           C  
ATOM    541  CB  LEU A  72     -13.754   8.264   2.018  1.00  0.00           C  
ATOM    542  O   LEU A  72     -16.043   8.218  -0.151  1.00  0.00           O  
ATOM    543  CG  LEU A  72     -12.939   8.651   3.253  1.00  0.00           C  
ATOM    544  CD1 LEU A  72     -12.311   7.412   3.883  1.00  0.00           C  
ATOM    545  CD2 LEU A  72     -11.868   9.673   2.889  1.00  0.00           C  
ATOM    546  N   LYS A  73     -14.357   9.508  -0.937  1.00  0.00           N  
ATOM    547  CA  LYS A  73     -14.543   9.064  -2.316  1.00  0.00           C  
ATOM    548  C   LYS A  73     -13.657   7.863  -2.632  1.00  0.00           C  
ATOM    549  CB  LYS A  73     -14.249  10.205  -3.291  1.00  0.00           C  
ATOM    550  O   LYS A  73     -12.430   7.952  -2.550  1.00  0.00           O  
ATOM    551  CG  LYS A  73     -15.214  11.376  -3.184  1.00  0.00           C  
ATOM    552  CD  LYS A  73     -14.907  12.449  -4.221  1.00  0.00           C  
ATOM    553  CE  LYS A  73     -15.863  13.630  -4.104  1.00  0.00           C  
ATOM    554  NZ  LYS A  73     -15.543  14.701  -5.094  1.00  0.00           N  
ATOM    555  N   LEU A  74     -14.375   6.733  -2.949  1.00  0.00           N  
ATOM    556  CA  LEU A  74     -13.666   5.481  -3.188  1.00  0.00           C  
ATOM    557  C   LEU A  74     -13.868   5.007  -4.623  1.00  0.00           C  
ATOM    558  CB  LEU A  74     -14.139   4.402  -2.210  1.00  0.00           C  
ATOM    559  O   LEU A  74     -14.947   5.184  -5.193  1.00  0.00           O  
ATOM    560  CG  LEU A  74     -14.138   4.781  -0.729  1.00  0.00           C  
ATOM    561  CD1 LEU A  74     -14.729   3.651   0.108  1.00  0.00           C  
ATOM    562  CD2 LEU A  74     -12.724   5.115  -0.264  1.00  0.00           C  
ATOM    563  N   HIS A  75     -12.819   4.522  -5.172  1.00  0.00           N  
ATOM    564  CA  HIS A  75     -12.883   3.790  -6.432  1.00  0.00           C  
ATOM    565  C   HIS A  75     -12.466   2.335  -6.246  1.00  0.00           C  
ATOM    566  CB  HIS A  75     -11.998   4.459  -7.486  1.00  0.00           C  
ATOM    567  O   HIS A  75     -11.289   2.046  -6.018  1.00  0.00           O  
ATOM    568  CG  HIS A  75     -12.093   3.828  -8.838  1.00  0.00           C  
ATOM    569  CD2 HIS A  75     -11.375   2.831  -9.407  1.00  0.00           C  
ATOM    570  ND1 HIS A  75     -13.019   4.222  -9.780  1.00  0.00           N  
ATOM    571  CE1 HIS A  75     -12.866   3.492 -10.872  1.00  0.00           C  
ATOM    572  NE2 HIS A  75     -11.875   2.641 -10.671  1.00  0.00           N  
ATOM    573  N   LEU A  76     -13.451   1.396  -6.398  1.00  0.00           N  
ATOM    574  CA  LEU A  76     -13.191  -0.027  -6.215  1.00  0.00           C  
ATOM    575  C   LEU A  76     -12.700  -0.661  -7.513  1.00  0.00           C  
ATOM    576  CB  LEU A  76     -14.452  -0.745  -5.728  1.00  0.00           C  
ATOM    577  O   LEU A  76     -13.263  -0.413  -8.581  1.00  0.00           O  
ATOM    578  CG  LEU A  76     -15.015  -0.288  -4.381  1.00  0.00           C  
ATOM    579  CD1 LEU A  76     -16.468   0.148  -4.535  1.00  0.00           C  
ATOM    580  CD2 LEU A  76     -14.892  -1.399  -3.344  1.00  0.00           C  
ATOM    581  N   ILE A  77     -11.618  -1.408  -7.334  1.00  0.00           N  
ATOM    582  CA  ILE A  77     -11.141  -2.169  -8.483  1.00  0.00           C  
ATOM    583  C   ILE A  77     -11.883  -3.500  -8.566  1.00  0.00           C  
ATOM    584  CB  ILE A  77      -9.616  -2.409  -8.409  1.00  0.00           C  
ATOM    585  O   ILE A  77     -11.758  -4.344  -7.675  1.00  0.00           O  
ATOM    586  CG1 ILE A  77      -8.879  -1.089  -8.157  1.00  0.00           C  
ATOM    587  CG2 ILE A  77      -9.112  -3.083  -9.688  1.00  0.00           C  
ATOM    588  CD1 ILE A  77      -9.075  -0.051  -9.254  1.00  0.00           C  
ATOM    589  N   GLU A  78     -12.602  -3.668  -9.584  1.00  0.00           N  
ATOM    590  CA  GLU A  78     -13.505  -4.808  -9.712  1.00  0.00           C  
ATOM    591  C   GLU A  78     -12.741  -6.127  -9.647  1.00  0.00           C  
ATOM    592  CB  GLU A  78     -14.297  -4.723 -11.019  1.00  0.00           C  
ATOM    593  O   GLU A  78     -11.707  -6.284 -10.299  1.00  0.00           O  
ATOM    594  CG  GLU A  78     -15.325  -3.601 -11.043  1.00  0.00           C  
ATOM    595  CD  GLU A  78     -16.168  -3.587 -12.309  1.00  0.00           C  
ATOM    596  OE1 GLU A  78     -17.052  -2.710 -12.439  1.00  0.00           O  
ATOM    597  OE2 GLU A  78     -15.942  -4.459 -13.177  1.00  0.00           O  
ATOM    598  N   GLY A  79     -13.269  -7.046  -8.801  1.00  0.00           N  
ATOM    599  CA  GLY A  79     -12.782  -8.415  -8.739  1.00  0.00           C  
ATOM    600  C   GLY A  79     -11.482  -8.552  -7.971  1.00  0.00           C  
ATOM    601  O   GLY A  79     -10.818  -9.589  -8.043  1.00  0.00           O  
ATOM    602  N   ARG A  80     -11.108  -7.414  -7.278  1.00  0.00           N  
ATOM    603  CA  ARG A  80      -9.822  -7.423  -6.587  1.00  0.00           C  
ATOM    604  C   ARG A  80      -9.937  -6.781  -5.209  1.00  0.00           C  
ATOM    605  CB  ARG A  80      -8.760  -6.698  -7.416  1.00  0.00           C  
ATOM    606  O   ARG A  80     -10.779  -5.907  -4.994  1.00  0.00           O  
ATOM    607  CG  ARG A  80      -8.529  -7.307  -8.790  1.00  0.00           C  
ATOM    608  CD  ARG A  80      -7.582  -6.461  -9.630  1.00  0.00           C  
ATOM    609  NE  ARG A  80      -7.420  -7.007 -10.974  1.00  0.00           N  
ATOM    610  NH1 ARG A  80      -5.418  -8.068 -10.525  1.00  0.00           N  
ATOM    611  NH2 ARG A  80      -6.348  -8.203 -12.616  1.00  0.00           N  
ATOM    612  CZ  ARG A  80      -6.395  -7.758 -11.369  1.00  0.00           C  
ATOM    613  N   ASP A  81      -9.184  -7.266  -4.243  1.00  0.00           N  
ATOM    614  CA  ASP A  81      -9.059  -6.628  -2.937  1.00  0.00           C  
ATOM    615  C   ASP A  81      -8.195  -5.372  -3.020  1.00  0.00           C  
ATOM    616  CB  ASP A  81      -8.471  -7.604  -1.916  1.00  0.00           C  
ATOM    617  O   ASP A  81      -7.091  -5.334  -2.473  1.00  0.00           O  
ATOM    618  CG  ASP A  81      -8.477  -7.056  -0.500  1.00  0.00           C  
ATOM    619  OD1 ASP A  81      -9.264  -6.130  -0.207  1.00  0.00           O  
ATOM    620  OD2 ASP A  81      -7.685  -7.553   0.330  1.00  0.00           O  
ATOM    621  N   LEU A  82      -8.648  -4.457  -3.849  1.00  0.00           N  
ATOM    622  CA  LEU A  82      -7.951  -3.209  -4.139  1.00  0.00           C  
ATOM    623  C   LEU A  82      -8.934  -2.048  -4.244  1.00  0.00           C  
ATOM    624  CB  LEU A  82      -7.149  -3.332  -5.438  1.00  0.00           C  
ATOM    625  O   LEU A  82      -9.964  -2.160  -4.912  1.00  0.00           O  
ATOM    626  CG  LEU A  82      -6.123  -2.230  -5.708  1.00  0.00           C  
ATOM    627  CD1 LEU A  82      -4.990  -2.300  -4.690  1.00  0.00           C  
ATOM    628  CD2 LEU A  82      -5.580  -2.342  -7.129  1.00  0.00           C  
ATOM    629  N   VAL A  83      -8.585  -0.931  -3.547  1.00  0.00           N  
ATOM    630  CA  VAL A  83      -9.436   0.254  -3.587  1.00  0.00           C  
ATOM    631  C   VAL A  83      -8.571   1.509  -3.671  1.00  0.00           C  
ATOM    632  CB  VAL A  83     -10.364   0.328  -2.354  1.00  0.00           C  
ATOM    633  O   VAL A  83      -7.459   1.542  -3.138  1.00  0.00           O  
ATOM    634  CG1 VAL A  83      -9.547   0.450  -1.069  1.00  0.00           C  
ATOM    635  CG2 VAL A  83     -11.335   1.499  -2.487  1.00  0.00           C  
ATOM    636  N   ILE A  84      -9.035   2.532  -4.419  1.00  0.00           N  
ATOM    637  CA  ILE A  84      -8.402   3.844  -4.494  1.00  0.00           C  
ATOM    638  C   ILE A  84      -9.212   4.855  -3.686  1.00  0.00           C  
ATOM    639  CB  ILE A  84      -8.257   4.319  -5.957  1.00  0.00           C  
ATOM    640  O   ILE A  84     -10.426   4.976  -3.870  1.00  0.00           O  
ATOM    641  CG1 ILE A  84      -7.476   3.288  -6.779  1.00  0.00           C  
ATOM    642  CG2 ILE A  84      -7.581   5.692  -6.014  1.00  0.00           C  
ATOM    643  CD1 ILE A  84      -7.515   3.536  -8.280  1.00  0.00           C  
ATOM    644  N   ILE A  85      -8.500   5.530  -2.812  1.00  0.00           N  
ATOM    645  CA  ILE A  85      -9.141   6.552  -1.991  1.00  0.00           C  
ATOM    646  C   ILE A  85      -8.717   7.938  -2.470  1.00  0.00           C  
ATOM    647  CB  ILE A  85      -8.797   6.373  -0.496  1.00  0.00           C  
ATOM    648  O   ILE A  85      -7.523   8.241  -2.536  1.00  0.00           O  
ATOM    649  CG1 ILE A  85      -9.083   4.934  -0.051  1.00  0.00           C  
ATOM    650  CG2 ILE A  85      -9.575   7.376   0.361  1.00  0.00           C  
ATOM    651  CD1 ILE A  85      -8.546   4.596   1.334  1.00  0.00           C  
ATOM    652  N   LYS A  86      -9.731   8.692  -2.802  1.00  0.00           N  
ATOM    653  CA  LYS A  86      -9.444  10.093  -3.097  1.00  0.00           C  
ATOM    654  C   LYS A  86      -9.412  10.928  -1.820  1.00  0.00           C  
ATOM    655  CB  LYS A  86     -10.479  10.661  -4.068  1.00  0.00           C  
ATOM    656  O   LYS A  86     -10.417  11.029  -1.113  1.00  0.00           O  
ATOM    657  CG  LYS A  86     -10.143  12.050  -4.590  1.00  0.00           C  
ATOM    658  CD  LYS A  86     -11.154  12.517  -5.629  1.00  0.00           C  
ATOM    659  CE  LYS A  86     -10.784  13.880  -6.197  1.00  0.00           C  
ATOM    660  NZ  LYS A  86     -11.734  14.312  -7.266  1.00  0.00           N  
ATOM    661  N   MET A  87      -8.254  11.573  -1.625  1.00  0.00           N  
ATOM    662  CA  MET A  87      -8.078  12.340  -0.395  1.00  0.00           C  
ATOM    663  C   MET A  87      -8.645  13.747  -0.545  1.00  0.00           C  
ATOM    664  CB  MET A  87      -6.599  12.410  -0.012  1.00  0.00           C  
ATOM    665  O   MET A  87      -8.703  14.283  -1.653  1.00  0.00           O  
ATOM    666  CG  MET A  87      -5.967  11.051   0.243  1.00  0.00           C  
ATOM    667  SD  MET A  87      -6.869  10.082   1.513  1.00  0.00           S  
ATOM    668  CE  MET A  87      -6.660  11.168   2.952  1.00  0.00           C  
ATOM    669  N   PRO A  88      -9.117  14.294   0.589  1.00  0.00           N  
ATOM    670  CA  PRO A  88      -9.591  15.679   0.553  1.00  0.00           C  
ATOM    671  C   PRO A  88      -8.505  16.663   0.123  1.00  0.00           C  
ATOM    672  CB  PRO A  88     -10.023  15.941   1.998  1.00  0.00           C  
ATOM    673  O   PRO A  88      -7.316  16.344   0.190  1.00  0.00           O  
ATOM    674  CG  PRO A  88     -10.147  14.584   2.612  1.00  0.00           C  
ATOM    675  CD  PRO A  88      -9.273  13.633   1.846  1.00  0.00           C  
ATOM    676  N   LYS A  89      -8.866  17.783  -0.270  1.00  0.00           N  
ATOM    677  CA  LYS A  89      -7.975  18.785  -0.849  1.00  0.00           C  
ATOM    678  C   LYS A  89      -6.963  19.282   0.180  1.00  0.00           C  
ATOM    679  CB  LYS A  89      -8.779  19.962  -1.404  1.00  0.00           C  
ATOM    680  O   LYS A  89      -5.874  19.734  -0.180  1.00  0.00           O  
ATOM    681  CG  LYS A  89      -9.549  19.640  -2.677  1.00  0.00           C  
ATOM    682  CD  LYS A  89     -10.226  20.879  -3.248  1.00  0.00           C  
ATOM    683  CE  LYS A  89     -10.995  20.559  -4.523  1.00  0.00           C  
ATOM    684  NZ  LYS A  89     -11.683  21.765  -5.073  1.00  0.00           N  
ATOM    685  N   ASP A  90      -7.301  19.203   1.437  1.00  0.00           N  
ATOM    686  CA  ASP A  90      -6.393  19.703   2.465  1.00  0.00           C  
ATOM    687  C   ASP A  90      -5.365  18.642   2.853  1.00  0.00           C  
ATOM    688  CB  ASP A  90      -7.176  20.153   3.700  1.00  0.00           C  
ATOM    689  O   ASP A  90      -4.553  18.857   3.755  1.00  0.00           O  
ATOM    690  CG  ASP A  90      -8.034  19.049   4.293  1.00  0.00           C  
ATOM    691  OD1 ASP A  90      -8.236  18.010   3.628  1.00  0.00           O  
ATOM    692  OD2 ASP A  90      -8.516  19.222   5.433  1.00  0.00           O  
ATOM    693  N   PHE A  91      -5.413  17.465   2.202  1.00  0.00           N  
ATOM    694  CA  PHE A  91      -4.411  16.417   2.352  1.00  0.00           C  
ATOM    695  C   PHE A  91      -3.264  16.620   1.368  1.00  0.00           C  
ATOM    696  CB  PHE A  91      -5.041  15.036   2.146  1.00  0.00           C  
ATOM    697  O   PHE A  91      -3.490  16.764   0.165  1.00  0.00           O  
ATOM    698  CG  PHE A  91      -4.126  13.893   2.498  1.00  0.00           C  
ATOM    699  CD1 PHE A  91      -3.326  13.301   1.528  1.00  0.00           C  
ATOM    700  CD2 PHE A  91      -4.067  13.411   3.799  1.00  0.00           C  
ATOM    701  CE1 PHE A  91      -2.479  12.244   1.851  1.00  0.00           C  
ATOM    702  CE2 PHE A  91      -3.223  12.354   4.129  1.00  0.00           C  
ATOM    703  CZ  PHE A  91      -2.431  11.772   3.153  1.00  0.00           C  
ATOM    704  N   PRO A  92      -1.992  16.716   1.941  1.00  0.00           N  
ATOM    705  CA  PRO A  92      -0.869  16.920   1.022  1.00  0.00           C  
ATOM    706  C   PRO A  92      -0.719  15.784   0.013  1.00  0.00           C  
ATOM    707  CB  PRO A  92       0.343  16.986   1.955  1.00  0.00           C  
ATOM    708  O   PRO A  92      -0.834  14.611   0.376  1.00  0.00           O  
ATOM    709  CG  PRO A  92      -0.233  17.232   3.312  1.00  0.00           C  
ATOM    710  CD  PRO A  92      -1.640  16.708   3.336  1.00  0.00           C  
ATOM    711  N   PRO A  93      -0.473  16.179  -1.247  1.00  0.00           N  
ATOM    712  CA  PRO A  93      -0.337  15.133  -2.263  1.00  0.00           C  
ATOM    713  C   PRO A  93       0.992  14.387  -2.168  1.00  0.00           C  
ATOM    714  CB  PRO A  93      -0.436  15.907  -3.581  1.00  0.00           C  
ATOM    715  O   PRO A  93       1.979  14.938  -1.673  1.00  0.00           O  
ATOM    716  CG  PRO A  93       0.080  17.273  -3.261  1.00  0.00           C  
ATOM    717  CD  PRO A  93      -0.321  17.617  -1.855  1.00  0.00           C  
ATOM    718  N   PHE A  94       1.057  13.097  -2.664  1.00  0.00           N  
ATOM    719  CA  PHE A  94       2.246  12.257  -2.748  1.00  0.00           C  
ATOM    720  C   PHE A  94       2.930  12.421  -4.100  1.00  0.00           C  
ATOM    721  CB  PHE A  94       1.883  10.787  -2.518  1.00  0.00           C  
ATOM    722  O   PHE A  94       2.316  12.895  -5.059  1.00  0.00           O  
ATOM    723  CG  PHE A  94       1.393  10.493  -1.126  1.00  0.00           C  
ATOM    724  CD1 PHE A  94       2.292  10.247  -0.096  1.00  0.00           C  
ATOM    725  CD2 PHE A  94       0.033  10.462  -0.848  1.00  0.00           C  
ATOM    726  CE1 PHE A  94       1.841   9.974   1.194  1.00  0.00           C  
ATOM    727  CE2 PHE A  94      -0.425  10.191   0.438  1.00  0.00           C  
ATOM    728  CZ  PHE A  94       0.481   9.946   1.457  1.00  0.00           C  
ATOM    729  N   PRO A  95       4.191  12.082  -4.186  1.00  0.00           N  
ATOM    730  CA  PRO A  95       4.839  12.030  -5.498  1.00  0.00           C  
ATOM    731  C   PRO A  95       4.174  11.035  -6.446  1.00  0.00           C  
ATOM    732  CB  PRO A  95       6.270  11.597  -5.168  1.00  0.00           C  
ATOM    733  O   PRO A  95       3.608  10.034  -5.998  1.00  0.00           O  
ATOM    734  CG  PRO A  95       6.457  11.961  -3.730  1.00  0.00           C  
ATOM    735  CD  PRO A  95       5.131  11.849  -3.034  1.00  0.00           C  
ATOM    736  N   THR A  96       4.206  11.261  -7.765  1.00  0.00           N  
ATOM    737  CA  THR A  96       3.528  10.432  -8.757  1.00  0.00           C  
ATOM    738  C   THR A  96       4.541   9.704  -9.636  1.00  0.00           C  
ATOM    739  CB  THR A  96       2.589  11.274  -9.641  1.00  0.00           C  
ATOM    740  O   THR A  96       4.247   9.371 -10.786  1.00  0.00           O  
ATOM    741  CG2 THR A  96       1.474  11.905  -8.813  1.00  0.00           C  
ATOM    742  OG1 THR A  96       3.344  12.313 -10.276  1.00  0.00           O  
ATOM    743  N   THR A  97       5.740   9.434  -9.180  1.00  0.00           N  
ATOM    744  CA  THR A  97       6.794   8.862 -10.011  1.00  0.00           C  
ATOM    745  C   THR A  97       6.769   7.338  -9.944  1.00  0.00           C  
ATOM    746  CB  THR A  97       8.182   9.375  -9.583  1.00  0.00           C  
ATOM    747  O   THR A  97       7.527   6.668 -10.648  1.00  0.00           O  
ATOM    748  CG2 THR A  97       8.328  10.866  -9.866  1.00  0.00           C  
ATOM    749  OG1 THR A  97       8.357   9.147  -8.180  1.00  0.00           O  
ATOM    750  N   LEU A  98       5.855   6.832  -9.023  1.00  0.00           N  
ATOM    751  CA  LEU A  98       5.774   5.381  -8.894  1.00  0.00           C  
ATOM    752  C   LEU A  98       5.241   4.751 -10.177  1.00  0.00           C  
ATOM    753  CB  LEU A  98       4.879   4.997  -7.713  1.00  0.00           C  
ATOM    754  O   LEU A  98       4.437   5.361 -10.886  1.00  0.00           O  
ATOM    755  CG  LEU A  98       5.295   5.537  -6.344  1.00  0.00           C  
ATOM    756  CD1 LEU A  98       4.262   5.156  -5.288  1.00  0.00           C  
ATOM    757  CD2 LEU A  98       6.676   5.018  -5.961  1.00  0.00           C  
ATOM    758  N   VAL A  99       5.715   3.556 -10.428  1.00  0.00           N  
ATOM    759  CA  VAL A  99       5.263   2.802 -11.592  1.00  0.00           C  
ATOM    760  C   VAL A  99       4.579   1.514 -11.141  1.00  0.00           C  
ATOM    761  CB  VAL A  99       6.433   2.477 -12.548  1.00  0.00           C  
ATOM    762  O   VAL A  99       5.110   0.783 -10.300  1.00  0.00           O  
ATOM    763  CG1 VAL A  99       5.945   1.658 -13.741  1.00  0.00           C  
ATOM    764  CG2 VAL A  99       7.109   3.764 -13.019  1.00  0.00           C  
ATOM    765  N   PHE A 100       3.332   1.261 -11.751  1.00  0.00           N  
ATOM    766  CA  PHE A 100       2.551   0.066 -11.455  1.00  0.00           C  
ATOM    767  C   PHE A 100       2.408  -0.808 -12.695  1.00  0.00           C  
ATOM    768  CB  PHE A 100       1.167   0.445 -10.918  1.00  0.00           C  
ATOM    769  O   PHE A 100       2.203  -0.300 -13.799  1.00  0.00           O  
ATOM    770  CG  PHE A 100       1.209   1.245  -9.645  1.00  0.00           C  
ATOM    771  CD1 PHE A 100       1.041   0.626  -8.412  1.00  0.00           C  
ATOM    772  CD2 PHE A 100       1.417   2.618  -9.680  1.00  0.00           C  
ATOM    773  CE1 PHE A 100       1.079   1.364  -7.232  1.00  0.00           C  
ATOM    774  CE2 PHE A 100       1.456   3.363  -8.504  1.00  0.00           C  
ATOM    775  CZ  PHE A 100       1.286   2.734  -7.281  1.00  0.00           C  
ATOM    776  N   ARG A 101       2.572  -2.079 -12.470  1.00  0.00           N  
ATOM    777  CA  ARG A 101       2.317  -3.020 -13.556  1.00  0.00           C  
ATOM    778  C   ARG A 101       1.938  -4.393 -13.013  1.00  0.00           C  
ATOM    779  CB  ARG A 101       3.542  -3.135 -14.466  1.00  0.00           C  
ATOM    780  O   ARG A 101       2.075  -4.653 -11.816  1.00  0.00           O  
ATOM    781  CG  ARG A 101       4.755  -3.754 -13.790  1.00  0.00           C  
ATOM    782  CD  ARG A 101       5.829  -4.136 -14.799  1.00  0.00           C  
ATOM    783  NE  ARG A 101       7.029  -4.646 -14.142  1.00  0.00           N  
ATOM    784  NH1 ARG A 101       6.159  -6.746 -13.726  1.00  0.00           N  
ATOM    785  NH2 ARG A 101       8.295  -6.234 -13.069  1.00  0.00           N  
ATOM    786  CZ  ARG A 101       7.158  -5.874 -13.647  1.00  0.00           C  
ATOM    787  N   GLU A 102       1.491  -5.215 -13.929  1.00  0.00           N  
ATOM    788  CA  GLU A 102       1.140  -6.577 -13.539  1.00  0.00           C  
ATOM    789  C   GLU A 102       2.385  -7.397 -13.214  1.00  0.00           C  
ATOM    790  CB  GLU A 102       0.333  -7.261 -14.646  1.00  0.00           C  
ATOM    791  O   GLU A 102       3.449  -7.177 -13.797  1.00  0.00           O  
ATOM    792  CG  GLU A 102      -1.059  -6.679 -14.842  1.00  0.00           C  
ATOM    793  CD  GLU A 102      -1.859  -7.389 -15.922  1.00  0.00           C  
ATOM    794  OE1 GLU A 102      -2.745  -8.207 -15.583  1.00  0.00           O  
ATOM    795  OE2 GLU A 102      -1.598  -7.126 -17.117  1.00  0.00           O  
ATOM    796  N   PRO A 103       2.166  -8.385 -12.249  1.00  0.00           N  
ATOM    797  CA  PRO A 103       3.290  -9.287 -11.985  1.00  0.00           C  
ATOM    798  C   PRO A 103       3.529 -10.279 -13.121  1.00  0.00           C  
ATOM    799  CB  PRO A 103       2.866 -10.013 -10.706  1.00  0.00           C  
ATOM    800  O   PRO A 103       2.621 -10.549 -13.911  1.00  0.00           O  
ATOM    801  CG  PRO A 103       1.373 -10.047 -10.762  1.00  0.00           C  
ATOM    802  CD  PRO A 103       0.892  -8.782 -11.413  1.00  0.00           C  
ATOM    803  N   VAL A 104       4.742 -10.778 -13.180  1.00  0.00           N  
ATOM    804  CA  VAL A 104       5.146 -11.823 -14.115  1.00  0.00           C  
ATOM    805  C   VAL A 104       5.376 -13.130 -13.361  1.00  0.00           C  
ATOM    806  CB  VAL A 104       6.419 -11.426 -14.896  1.00  0.00           C  
ATOM    807  O   VAL A 104       5.996 -13.138 -12.294  1.00  0.00           O  
ATOM    808  CG1 VAL A 104       6.837 -12.543 -15.850  1.00  0.00           C  
ATOM    809  CG2 VAL A 104       6.191 -10.123 -15.660  1.00  0.00           C  
ATOM    810  N   ILE A 105       4.838 -14.253 -13.896  1.00  0.00           N  
ATOM    811  CA  ILE A 105       4.972 -15.558 -13.258  1.00  0.00           C  
ATOM    812  C   ILE A 105       6.449 -15.867 -13.021  1.00  0.00           C  
ATOM    813  CB  ILE A 105       4.320 -16.672 -14.107  1.00  0.00           C  
ATOM    814  O   ILE A 105       7.266 -15.766 -13.940  1.00  0.00           O  
ATOM    815  CG1 ILE A 105       2.814 -16.425 -14.245  1.00  0.00           C  
ATOM    816  CG2 ILE A 105       4.597 -18.048 -13.496  1.00  0.00           C  
ATOM    817  CD1 ILE A 105       2.122 -17.356 -15.230  1.00  0.00           C  
ATOM    818  N   GLY A 106       6.784 -16.173 -11.758  1.00  0.00           N  
ATOM    819  CA  GLY A 106       8.127 -16.608 -11.408  1.00  0.00           C  
ATOM    820  C   GLY A 106       9.083 -15.455 -11.163  1.00  0.00           C  
ATOM    821  O   GLY A 106      10.269 -15.670 -10.907  1.00  0.00           O  
ATOM    822  N   GLU A 107       8.554 -14.202 -11.249  1.00  0.00           N  
ATOM    823  CA  GLU A 107       9.452 -13.070 -11.042  1.00  0.00           C  
ATOM    824  C   GLU A 107       9.774 -12.885  -9.562  1.00  0.00           C  
ATOM    825  CB  GLU A 107       8.840 -11.787 -11.611  1.00  0.00           C  
ATOM    826  O   GLU A 107       9.023 -13.338  -8.696  1.00  0.00           O  
ATOM    827  CG  GLU A 107       7.635 -11.281 -10.831  1.00  0.00           C  
ATOM    828  CD  GLU A 107       7.095  -9.959 -11.352  1.00  0.00           C  
ATOM    829  OE1 GLU A 107       5.861  -9.749 -11.311  1.00  0.00           O  
ATOM    830  OE2 GLU A 107       7.912  -9.127 -11.806  1.00  0.00           O  
ATOM    831  N   SER A 108      11.016 -12.328  -9.345  1.00  0.00           N  
ATOM    832  CA  SER A 108      11.462 -12.031  -7.988  1.00  0.00           C  
ATOM    833  C   SER A 108      10.850 -10.731  -7.476  1.00  0.00           C  
ATOM    834  CB  SER A 108      12.988 -11.943  -7.932  1.00  0.00           C  
ATOM    835  O   SER A 108      10.941  -9.694  -8.137  1.00  0.00           O  
ATOM    836  OG  SER A 108      13.576 -13.191  -8.254  1.00  0.00           O  
ATOM    837  N   ILE A 109      10.240 -10.841  -6.276  1.00  0.00           N  
ATOM    838  CA  ILE A 109       9.589  -9.671  -5.697  1.00  0.00           C  
ATOM    839  C   ILE A 109      10.061  -9.475  -4.259  1.00  0.00           C  
ATOM    840  CB  ILE A 109       8.049  -9.800  -5.743  1.00  0.00           C  
ATOM    841  O   ILE A 109      10.566 -10.410  -3.632  1.00  0.00           O  
ATOM    842  CG1 ILE A 109       7.597 -11.056  -4.989  1.00  0.00           C  
ATOM    843  CG2 ILE A 109       7.552  -9.821  -7.191  1.00  0.00           C  
ATOM    844  CD1 ILE A 109       6.094 -11.130  -4.755  1.00  0.00           C  
ATOM    845  N   THR A 110       9.983  -8.242  -3.808  1.00  0.00           N  
ATOM    846  CA  THR A 110      10.255  -7.913  -2.413  1.00  0.00           C  
ATOM    847  C   THR A 110       9.110  -7.100  -1.815  1.00  0.00           C  
ATOM    848  CB  THR A 110      11.573  -7.129  -2.271  1.00  0.00           C  
ATOM    849  O   THR A 110       8.340  -6.473  -2.546  1.00  0.00           O  
ATOM    850  CG2 THR A 110      11.447  -5.729  -2.861  1.00  0.00           C  
ATOM    851  OG1 THR A 110      11.911  -7.021  -0.882  1.00  0.00           O  
ATOM    852  N   LEU A 111       8.980  -7.198  -0.547  1.00  0.00           N  
ATOM    853  CA  LEU A 111       7.994  -6.438   0.213  1.00  0.00           C  
ATOM    854  C   LEU A 111       8.630  -5.206   0.848  1.00  0.00           C  
ATOM    855  CB  LEU A 111       7.360  -7.314   1.296  1.00  0.00           C  
ATOM    856  O   LEU A 111       9.651  -5.311   1.532  1.00  0.00           O  
ATOM    857  CG  LEU A 111       6.262  -6.663   2.139  1.00  0.00           C  
ATOM    858  CD1 LEU A 111       4.932  -6.693   1.393  1.00  0.00           C  
ATOM    859  CD2 LEU A 111       6.140  -7.360   3.489  1.00  0.00           C  
ATOM    860  N   VAL A 112       8.037  -4.067   0.538  1.00  0.00           N  
ATOM    861  CA  VAL A 112       8.552  -2.819   1.090  1.00  0.00           C  
ATOM    862  C   VAL A 112       7.579  -2.275   2.134  1.00  0.00           C  
ATOM    863  CB  VAL A 112       8.792  -1.765  -0.015  1.00  0.00           C  
ATOM    864  O   VAL A 112       6.385  -2.131   1.863  1.00  0.00           O  
ATOM    865  CG1 VAL A 112       9.414  -0.500   0.572  1.00  0.00           C  
ATOM    866  CG2 VAL A 112       9.680  -2.341  -1.116  1.00  0.00           C  
ATOM    867  N   THR A 113       8.084  -2.022   3.335  1.00  0.00           N  
ATOM    868  CA  THR A 113       7.272  -1.501   4.429  1.00  0.00           C  
ATOM    869  C   THR A 113       7.964  -0.319   5.102  1.00  0.00           C  
ATOM    870  CB  THR A 113       6.978  -2.591   5.476  1.00  0.00           C  
ATOM    871  O   THR A 113       9.088   0.037   4.740  1.00  0.00           O  
ATOM    872  CG2 THR A 113       6.280  -3.789   4.841  1.00  0.00           C  
ATOM    873  OG1 THR A 113       8.211  -3.026   6.063  1.00  0.00           O  
ATOM    874  N   ARG A 114       7.158   0.285   5.901  1.00  0.00           N  
ATOM    875  CA  ARG A 114       7.675   1.404   6.682  1.00  0.00           C  
ATOM    876  C   ARG A 114       7.331   1.245   8.159  1.00  0.00           C  
ATOM    877  CB  ARG A 114       7.121   2.730   6.155  1.00  0.00           C  
ATOM    878  O   ARG A 114       6.221   0.832   8.503  1.00  0.00           O  
ATOM    879  CG  ARG A 114       7.802   3.957   6.738  1.00  0.00           C  
ATOM    880  CD  ARG A 114       7.748   5.140   5.780  1.00  0.00           C  
ATOM    881  NE  ARG A 114       8.489   6.287   6.298  1.00  0.00           N  
ATOM    882  NH1 ARG A 114       8.711   7.331   4.249  1.00  0.00           N  
ATOM    883  NH2 ARG A 114       9.593   8.294   6.133  1.00  0.00           N  
ATOM    884  CZ  ARG A 114       8.929   7.301   5.559  1.00  0.00           C  
ATOM    885  N   ASN A 115       8.376   1.569   8.947  1.00  0.00           N  
ATOM    886  CA  ASN A 115       8.178   1.575  10.393  1.00  0.00           C  
ATOM    887  C   ASN A 115       7.935   2.986  10.920  1.00  0.00           C  
ATOM    888  CB  ASN A 115       9.378   0.942  11.101  1.00  0.00           C  
ATOM    889  O   ASN A 115       8.847   3.815  10.928  1.00  0.00           O  
ATOM    890  CG  ASN A 115       9.151   0.766  12.590  1.00  0.00           C  
ATOM    891  ND2 ASN A 115      10.199   0.382  13.308  1.00  0.00           N  
ATOM    892  OD1 ASN A 115       8.042   0.973  13.090  1.00  0.00           O  
ATOM    893  N   PHE A 116       6.627   3.271  11.332  1.00  0.00           N  
ATOM    894  CA  PHE A 116       6.263   4.604  11.799  1.00  0.00           C  
ATOM    895  C   PHE A 116       6.575   4.762  13.282  1.00  0.00           C  
ATOM    896  CB  PHE A 116       4.777   4.877  11.543  1.00  0.00           C  
ATOM    897  O   PHE A 116       5.838   4.261  14.134  1.00  0.00           O  
ATOM    898  CG  PHE A 116       4.428   5.020  10.086  1.00  0.00           C  
ATOM    899  CD1 PHE A 116       4.649   6.219   9.419  1.00  0.00           C  
ATOM    900  CD2 PHE A 116       3.879   3.955   9.384  1.00  0.00           C  
ATOM    901  CE1 PHE A 116       4.327   6.354   8.070  1.00  0.00           C  
ATOM    902  CE2 PHE A 116       3.554   4.083   8.036  1.00  0.00           C  
ATOM    903  CZ  PHE A 116       3.778   5.283   7.382  1.00  0.00           C  
ATOM    904  N   GLN A 117       7.844   5.021  13.691  1.00  0.00           N  
ATOM    905  CA  GLN A 117       8.285   5.313  15.051  1.00  0.00           C  
ATOM    906  C   GLN A 117       8.379   6.818  15.288  1.00  0.00           C  
ATOM    907  CB  GLN A 117       9.636   4.652  15.331  1.00  0.00           C  
ATOM    908  O   GLN A 117       8.376   7.603  14.337  1.00  0.00           O  
ATOM    909  CG  GLN A 117       9.604   3.131  15.255  1.00  0.00           C  
ATOM    910  CD  GLN A 117      10.973   2.505  15.442  1.00  0.00           C  
ATOM    911  NE2 GLN A 117      11.025   1.178  15.428  1.00  0.00           N  
ATOM    912  OE1 GLN A 117      11.976   3.209  15.597  1.00  0.00           O  
ATOM    913  N   ASN A 118       8.154   7.342  16.414  1.00  0.00           N  
ATOM    914  CA  ASN A 118       7.998   8.716  16.877  1.00  0.00           C  
ATOM    915  C   ASN A 118       9.147   9.601  16.404  1.00  0.00           C  
ATOM    916  CB  ASN A 118       7.888   8.760  18.403  1.00  0.00           C  
ATOM    917  O   ASN A 118       8.929  10.740  15.987  1.00  0.00           O  
ATOM    918  CG  ASN A 118       6.561   8.228  18.908  1.00  0.00           C  
ATOM    919  ND2 ASN A 118       6.521   7.846  20.179  1.00  0.00           N  
ATOM    920  OD1 ASN A 118       5.581   8.161  18.162  1.00  0.00           O  
ATOM    921  N   LYS A 119      10.339   9.046  16.010  1.00  0.00           N  
ATOM    922  CA  LYS A 119      11.421   9.986  15.732  1.00  0.00           C  
ATOM    923  C   LYS A 119      11.887   9.875  14.283  1.00  0.00           C  
ATOM    924  CB  LYS A 119      12.597   9.748  16.680  1.00  0.00           C  
ATOM    925  O   LYS A 119      11.951  10.877  13.568  1.00  0.00           O  
ATOM    926  CG  LYS A 119      12.347  10.215  18.107  1.00  0.00           C  
ATOM    927  CD  LYS A 119      13.596  10.079  18.967  1.00  0.00           C  
ATOM    928  CE  LYS A 119      13.341  10.526  20.400  1.00  0.00           C  
ATOM    929  NZ  LYS A 119      14.567  10.408  21.244  1.00  0.00           N  
ATOM    930  N   THR A 120      12.060   8.689  13.830  1.00  0.00           N  
ATOM    931  CA  THR A 120      12.524   8.563  12.453  1.00  0.00           C  
ATOM    932  C   THR A 120      11.895   7.347  11.779  1.00  0.00           C  
ATOM    933  CB  THR A 120      14.059   8.452  12.389  1.00  0.00           C  
ATOM    934  O   THR A 120      12.198   6.207  12.136  1.00  0.00           O  
ATOM    935  CG2 THR A 120      14.564   8.633  10.961  1.00  0.00           C  
ATOM    936  OG1 THR A 120      14.640   9.463  13.222  1.00  0.00           O  
ATOM    937  N   PRO A 121      10.958   7.674  10.976  1.00  0.00           N  
ATOM    938  CA  PRO A 121      10.462   6.503  10.249  1.00  0.00           C  
ATOM    939  C   PRO A 121      11.555   5.798   9.449  1.00  0.00           C  
ATOM    940  CB  PRO A 121       9.397   7.090   9.320  1.00  0.00           C  
ATOM    941  O   PRO A 121      12.462   6.452   8.927  1.00  0.00           O  
ATOM    942  CG  PRO A 121       9.689   8.555   9.280  1.00  0.00           C  
ATOM    943  CD  PRO A 121      10.573   8.896  10.445  1.00  0.00           C  
ATOM    944  N   THR A 122      11.660   4.482   9.627  1.00  0.00           N  
ATOM    945  CA  THR A 122      12.627   3.683   8.883  1.00  0.00           C  
ATOM    946  C   THR A 122      11.920   2.758   7.897  1.00  0.00           C  
ATOM    947  CB  THR A 122      13.511   2.850   9.830  1.00  0.00           C  
ATOM    948  O   THR A 122      10.763   2.387   8.106  1.00  0.00           O  
ATOM    949  CG2 THR A 122      14.329   3.748  10.751  1.00  0.00           C  
ATOM    950  OG1 THR A 122      12.677   2.000  10.627  1.00  0.00           O  
ATOM    951  N   SER A 123      12.595   2.575   6.789  1.00  0.00           N  
ATOM    952  CA  SER A 123      12.080   1.646   5.789  1.00  0.00           C  
ATOM    953  C   SER A 123      12.593   0.230   6.033  1.00  0.00           C  
ATOM    954  CB  SER A 123      12.469   2.102   4.382  1.00  0.00           C  
ATOM    955  O   SER A 123      13.700   0.045   6.543  1.00  0.00           O  
ATOM    956  OG  SER A 123      13.878   2.131   4.235  1.00  0.00           O  
ATOM    957  N   GLU A 124      11.687  -0.706   5.828  1.00  0.00           N  
ATOM    958  CA  GLU A 124      12.028  -2.123   5.909  1.00  0.00           C  
ATOM    959  C   GLU A 124      11.760  -2.833   4.585  1.00  0.00           C  
ATOM    960  CB  GLU A 124      11.245  -2.801   7.037  1.00  0.00           C  
ATOM    961  O   GLU A 124      10.685  -2.681   4.000  1.00  0.00           O  
ATOM    962  CG  GLU A 124      11.485  -2.186   8.408  1.00  0.00           C  
ATOM    963  CD  GLU A 124      10.569  -2.745   9.485  1.00  0.00           C  
ATOM    964  OE1 GLU A 124      11.055  -3.045  10.599  1.00  0.00           O  
ATOM    965  OE2 GLU A 124       9.356  -2.886   9.212  1.00  0.00           O  
ATOM    966  N   VAL A 125      12.737  -3.540   4.132  1.00  0.00           N  
ATOM    967  CA  VAL A 125      12.599  -4.286   2.886  1.00  0.00           C  
ATOM    968  C   VAL A 125      12.857  -5.769   3.140  1.00  0.00           C  
ATOM    969  CB  VAL A 125      13.560  -3.757   1.798  1.00  0.00           C  
ATOM    970  O   VAL A 125      13.836  -6.132   3.796  1.00  0.00           O  
ATOM    971  CG1 VAL A 125      13.343  -4.497   0.479  1.00  0.00           C  
ATOM    972  CG2 VAL A 125      13.373  -2.253   1.607  1.00  0.00           C  
ATOM    973  N   SER A 126      12.032  -6.554   2.717  1.00  0.00           N  
ATOM    974  CA  SER A 126      12.192  -7.991   2.912  1.00  0.00           C  
ATOM    975  C   SER A 126      13.254  -8.561   1.978  1.00  0.00           C  
ATOM    976  CB  SER A 126      10.863  -8.714   2.687  1.00  0.00           C  
ATOM    977  O   SER A 126      13.713  -7.877   1.061  1.00  0.00           O  
ATOM    978  OG  SER A 126      10.546  -8.767   1.307  1.00  0.00           O  
ATOM    979  N   ASP A 127      13.592  -9.842   2.218  1.00  0.00           N  
ATOM    980  CA  ASP A 127      14.317 -10.621   1.220  1.00  0.00           C  
ATOM    981  C   ASP A 127      13.440 -10.905   0.002  1.00  0.00           C  
ATOM    982  CB  ASP A 127      14.819 -11.934   1.824  1.00  0.00           C  
ATOM    983  O   ASP A 127      12.248 -10.591   0.002  1.00  0.00           O  
ATOM    984  CG  ASP A 127      16.189 -12.339   1.309  1.00  0.00           C  
ATOM    985  OD1 ASP A 127      16.567 -11.926   0.192  1.00  0.00           O  
ATOM    986  OD2 ASP A 127      16.896 -13.080   2.026  1.00  0.00           O  
ATOM    987  N   VAL A 128      13.981 -11.434  -1.027  1.00  0.00           N  
ATOM    988  CA  VAL A 128      13.281 -11.659  -2.287  1.00  0.00           C  
ATOM    989  C   VAL A 128      12.505 -12.972  -2.220  1.00  0.00           C  
ATOM    990  CB  VAL A 128      14.258 -11.677  -3.484  1.00  0.00           C  
ATOM    991  O   VAL A 128      12.903 -13.900  -1.513  1.00  0.00           O  
ATOM    992  CG1 VAL A 128      13.522 -12.022  -4.777  1.00  0.00           C  
ATOM    993  CG2 VAL A 128      14.969 -10.331  -3.612  1.00  0.00           C  
ATOM    994  N   SER A 129      11.393 -12.991  -2.878  1.00  0.00           N  
ATOM    995  CA  SER A 129      10.584 -14.192  -3.057  1.00  0.00           C  
ATOM    996  C   SER A 129      10.073 -14.306  -4.489  1.00  0.00           C  
ATOM    997  CB  SER A 129       9.404 -14.194  -2.084  1.00  0.00           C  
ATOM    998  O   SER A 129       9.923 -13.298  -5.182  1.00  0.00           O  
ATOM    999  OG  SER A 129       8.621 -15.364  -2.245  1.00  0.00           O  
ATOM   1000  N   SER A 130       9.946 -15.507  -4.915  1.00  0.00           N  
ATOM   1001  CA  SER A 130       9.271 -15.703  -6.194  1.00  0.00           C  
ATOM   1002  C   SER A 130       7.761 -15.547  -6.052  1.00  0.00           C  
ATOM   1003  CB  SER A 130       9.598 -17.082  -6.767  1.00  0.00           C  
ATOM   1004  O   SER A 130       7.222 -15.651  -4.948  1.00  0.00           O  
ATOM   1005  OG  SER A 130       9.135 -18.108  -5.905  1.00  0.00           O  
ATOM   1006  N   THR A 131       7.131 -15.160  -7.154  1.00  0.00           N  
ATOM   1007  CA  THR A 131       5.682 -15.006  -7.105  1.00  0.00           C  
ATOM   1008  C   THR A 131       5.013 -15.815  -8.213  1.00  0.00           C  
ATOM   1009  CB  THR A 131       5.273 -13.526  -7.227  1.00  0.00           C  
ATOM   1010  O   THR A 131       5.597 -16.016  -9.280  1.00  0.00           O  
ATOM   1011  CG2 THR A 131       5.611 -12.975  -8.608  1.00  0.00           C  
ATOM   1012  OG1 THR A 131       3.862 -13.407  -7.010  1.00  0.00           O  
ATOM   1013  N   GLU A 132       3.795 -16.316  -7.905  1.00  0.00           N  
ATOM   1014  CA  GLU A 132       2.975 -17.071  -8.849  1.00  0.00           C  
ATOM   1015  C   GLU A 132       1.491 -16.781  -8.644  1.00  0.00           C  
ATOM   1016  CB  GLU A 132       3.242 -18.572  -8.712  1.00  0.00           C  
ATOM   1017  O   GLU A 132       1.061 -16.473  -7.531  1.00  0.00           O  
ATOM   1018  CG  GLU A 132       4.691 -18.965  -8.961  1.00  0.00           C  
ATOM   1019  CD  GLU A 132       4.945 -20.455  -8.797  1.00  0.00           C  
ATOM   1020  OE1 GLU A 132       6.092 -20.903  -9.025  1.00  0.00           O  
ATOM   1021  OE2 GLU A 132       3.990 -21.179  -8.439  1.00  0.00           O  
ATOM   1022  N   PRO A 133       0.827 -16.852  -9.755  1.00  0.00           N  
ATOM   1023  CA  PRO A 133      -0.618 -16.665  -9.610  1.00  0.00           C  
ATOM   1024  C   PRO A 133      -1.288 -17.809  -8.851  1.00  0.00           C  
ATOM   1025  CB  PRO A 133      -1.114 -16.607 -11.057  1.00  0.00           C  
ATOM   1026  O   PRO A 133      -0.848 -18.958  -8.945  1.00  0.00           O  
ATOM   1027  CG  PRO A 133      -0.108 -17.392 -11.837  1.00  0.00           C  
ATOM   1028  CD  PRO A 133       1.232 -17.239 -11.177  1.00  0.00           C  
ATOM   1029  N   SER A 134      -2.285 -17.376  -8.019  1.00  0.00           N  
ATOM   1030  CA  SER A 134      -3.110 -18.400  -7.387  1.00  0.00           C  
ATOM   1031  C   SER A 134      -4.074 -19.027  -8.388  1.00  0.00           C  
ATOM   1032  CB  SER A 134      -3.893 -17.809  -6.214  1.00  0.00           C  
ATOM   1033  O   SER A 134      -4.295 -18.482  -9.472  1.00  0.00           O  
ATOM   1034  OG  SER A 134      -4.901 -16.926  -6.676  1.00  0.00           O  
ATOM   1035  N   SER A 135      -4.503 -20.194  -8.109  1.00  0.00           N  
ATOM   1036  CA  SER A 135      -5.391 -20.943  -8.991  1.00  0.00           C  
ATOM   1037  C   SER A 135      -6.673 -20.168  -9.274  1.00  0.00           C  
ATOM   1038  CB  SER A 135      -5.732 -22.303  -8.380  1.00  0.00           C  
ATOM   1039  O   SER A 135      -7.254 -20.290 -10.354  1.00  0.00           O  
ATOM   1040  OG  SER A 135      -6.236 -22.151  -7.065  1.00  0.00           O  
ATOM   1041  N   ASP A 136      -7.044 -19.211  -8.348  1.00  0.00           N  
ATOM   1042  CA  ASP A 136      -8.307 -18.497  -8.505  1.00  0.00           C  
ATOM   1043  C   ASP A 136      -8.130 -17.251  -9.371  1.00  0.00           C  
ATOM   1044  CB  ASP A 136      -8.879 -18.111  -7.139  1.00  0.00           C  
ATOM   1045  O   ASP A 136      -9.112 -16.647  -9.806  1.00  0.00           O  
ATOM   1046  CG  ASP A 136      -7.917 -17.282  -6.307  1.00  0.00           C  
ATOM   1047  OD1 ASP A 136      -6.785 -17.017  -6.766  1.00  0.00           O  
ATOM   1048  OD2 ASP A 136      -8.293 -16.893  -5.180  1.00  0.00           O  
ATOM   1049  N   GLY A 137      -6.876 -16.887  -9.749  1.00  0.00           N  
ATOM   1050  CA  GLY A 137      -6.541 -15.843 -10.704  1.00  0.00           C  
ATOM   1051  C   GLY A 137      -6.591 -14.450 -10.107  1.00  0.00           C  
ATOM   1052  O   GLY A 137      -6.154 -13.483 -10.736  1.00  0.00           O  
ATOM   1053  N   VAL A 138      -7.032 -14.313  -8.879  1.00  0.00           N  
ATOM   1054  CA  VAL A 138      -7.208 -12.974  -8.327  1.00  0.00           C  
ATOM   1055  C   VAL A 138      -6.010 -12.614  -7.451  1.00  0.00           C  
ATOM   1056  CB  VAL A 138      -8.516 -12.863  -7.513  1.00  0.00           C  
ATOM   1057  O   VAL A 138      -5.542 -11.473  -7.465  1.00  0.00           O  
ATOM   1058  CG1 VAL A 138      -8.654 -11.471  -6.899  1.00  0.00           C  
ATOM   1059  CG2 VAL A 138      -9.722 -13.183  -8.395  1.00  0.00           C  
ATOM   1060  N   PHE A 139      -5.487 -13.606  -6.864  1.00  0.00           N  
ATOM   1061  CA  PHE A 139      -4.388 -13.425  -5.923  1.00  0.00           C  
ATOM   1062  C   PHE A 139      -3.104 -14.043  -6.464  1.00  0.00           C  
ATOM   1063  CB  PHE A 139      -4.735 -14.041  -4.564  1.00  0.00           C  
ATOM   1064  O   PHE A 139      -3.147 -14.914  -7.335  1.00  0.00           O  
ATOM   1065  CG  PHE A 139      -5.819 -13.306  -3.823  1.00  0.00           C  
ATOM   1066  CD1 PHE A 139      -5.587 -12.040  -3.301  1.00  0.00           C  
ATOM   1067  CD2 PHE A 139      -7.071 -13.882  -3.650  1.00  0.00           C  
ATOM   1068  CE1 PHE A 139      -6.589 -11.357  -2.614  1.00  0.00           C  
ATOM   1069  CE2 PHE A 139      -8.077 -13.205  -2.966  1.00  0.00           C  
ATOM   1070  CZ  PHE A 139      -7.834 -11.943  -2.448  1.00  0.00           C  
ATOM   1071  N   TRP A 140      -2.068 -13.467  -6.001  1.00  0.00           N  
ATOM   1072  CA  TRP A 140      -0.734 -13.988  -6.276  1.00  0.00           C  
ATOM   1073  C   TRP A 140      -0.054 -14.449  -4.991  1.00  0.00           C  
ATOM   1074  CB  TRP A 140       0.125 -12.929  -6.971  1.00  0.00           C  
ATOM   1075  O   TRP A 140      -0.258 -13.860  -3.927  1.00  0.00           O  
ATOM   1076  CG  TRP A 140      -0.233 -12.702  -8.409  1.00  0.00           C  
ATOM   1077  CD1 TRP A 140      -1.392 -12.163  -8.895  1.00  0.00           C  
ATOM   1078  CD2 TRP A 140       0.573 -13.014  -9.550  1.00  0.00           C  
ATOM   1079  CE2 TRP A 140      -0.160 -12.636 -10.696  1.00  0.00           C  
ATOM   1080  CE3 TRP A 140       1.847 -13.576  -9.713  1.00  0.00           C  
ATOM   1081  NE1 TRP A 140      -1.354 -12.121 -10.270  1.00  0.00           N  
ATOM   1082  CH2 TRP A 140       1.587 -13.355 -12.122  1.00  0.00           C  
ATOM   1083  CZ2 TRP A 140       0.339 -12.803 -11.990  1.00  0.00           C  
ATOM   1084  CZ3 TRP A 140       2.341 -13.741 -11.002  1.00  0.00           C  
ATOM   1085  N   LYS A 141       0.668 -15.507  -5.161  1.00  0.00           N  
ATOM   1086  CA  LYS A 141       1.345 -16.075  -3.998  1.00  0.00           C  
ATOM   1087  C   LYS A 141       2.762 -15.525  -3.864  1.00  0.00           C  
ATOM   1088  CB  LYS A 141       1.381 -17.601  -4.090  1.00  0.00           C  
ATOM   1089  O   LYS A 141       3.402 -15.194  -4.865  1.00  0.00           O  
ATOM   1090  CG  LYS A 141       0.006 -18.253  -4.109  1.00  0.00           C  
ATOM   1091  CD  LYS A 141       0.106 -19.763  -4.281  1.00  0.00           C  
ATOM   1092  CE  LYS A 141      -1.267 -20.398  -4.462  1.00  0.00           C  
ATOM   1093  NZ  LYS A 141      -1.169 -21.866  -4.716  1.00  0.00           N  
ATOM   1094  N   HIS A 142       3.195 -15.455  -2.640  1.00  0.00           N  
ATOM   1095  CA  HIS A 142       4.587 -15.198  -2.289  1.00  0.00           C  
ATOM   1096  C   HIS A 142       4.956 -15.873  -0.972  1.00  0.00           C  
ATOM   1097  CB  HIS A 142       4.848 -13.693  -2.200  1.00  0.00           C  
ATOM   1098  O   HIS A 142       4.081 -16.356  -0.250  1.00  0.00           O  
ATOM   1099  CG  HIS A 142       4.155 -13.032  -1.051  1.00  0.00           C  
ATOM   1100  CD2 HIS A 142       2.945 -12.430  -0.969  1.00  0.00           C  
ATOM   1101  ND1 HIS A 142       4.720 -12.935   0.203  1.00  0.00           N  
ATOM   1102  CE1 HIS A 142       3.883 -12.302   1.008  1.00  0.00           C  
ATOM   1103  NE2 HIS A 142       2.799 -11.985   0.321  1.00  0.00           N  
ATOM   1104  N   TRP A 143       6.245 -15.926  -0.618  1.00  0.00           N  
ATOM   1105  CA  TRP A 143       6.692 -16.711   0.528  1.00  0.00           C  
ATOM   1106  C   TRP A 143       7.399 -15.827   1.550  1.00  0.00           C  
ATOM   1107  CB  TRP A 143       7.624 -17.839   0.077  1.00  0.00           C  
ATOM   1108  O   TRP A 143       8.166 -16.320   2.381  1.00  0.00           O  
ATOM   1109  CG  TRP A 143       6.917 -18.991  -0.570  1.00  0.00           C  
ATOM   1110  CD1 TRP A 143       6.471 -20.131   0.039  1.00  0.00           C  
ATOM   1111  CD2 TRP A 143       6.580 -19.117  -1.955  1.00  0.00           C  
ATOM   1112  CE2 TRP A 143       5.928 -20.360  -2.115  1.00  0.00           C  
ATOM   1113  CE3 TRP A 143       6.764 -18.299  -3.077  1.00  0.00           C  
ATOM   1114  NE1 TRP A 143       5.875 -20.958  -0.885  1.00  0.00           N  
ATOM   1115  CH2 TRP A 143       5.654 -19.984  -4.435  1.00  0.00           C  
ATOM   1116  CZ2 TRP A 143       5.460 -20.804  -3.354  1.00  0.00           C  
ATOM   1117  CZ3 TRP A 143       6.298 -18.742  -4.309  1.00  0.00           C  
ATOM   1118  N   ILE A 144       7.127 -14.564   1.412  1.00  0.00           N  
ATOM   1119  CA  ILE A 144       7.658 -13.617   2.387  1.00  0.00           C  
ATOM   1120  C   ILE A 144       6.830 -13.676   3.668  1.00  0.00           C  
ATOM   1121  CB  ILE A 144       7.675 -12.178   1.825  1.00  0.00           C  
ATOM   1122  O   ILE A 144       5.607 -13.515   3.632  1.00  0.00           O  
ATOM   1123  CG1 ILE A 144       8.526 -12.111   0.551  1.00  0.00           C  
ATOM   1124  CG2 ILE A 144       8.190 -11.193   2.879  1.00  0.00           C  
ATOM   1125  CD1 ILE A 144       8.365 -10.817  -0.234  1.00  0.00           C  
ATOM   1126  N   PRO A 145       7.571 -13.933   4.821  1.00  0.00           N  
ATOM   1127  CA  PRO A 145       6.839 -13.933   6.090  1.00  0.00           C  
ATOM   1128  C   PRO A 145       6.271 -12.561   6.443  1.00  0.00           C  
ATOM   1129  CB  PRO A 145       7.898 -14.364   7.108  1.00  0.00           C  
ATOM   1130  O   PRO A 145       6.966 -11.550   6.318  1.00  0.00           O  
ATOM   1131  CG  PRO A 145       8.990 -14.974   6.289  1.00  0.00           C  
ATOM   1132  CD  PRO A 145       8.987 -14.327   4.934  1.00  0.00           C  
ATOM   1133  N   THR A 146       5.007 -12.568   6.745  1.00  0.00           N  
ATOM   1134  CA  THR A 146       4.356 -11.316   7.115  1.00  0.00           C  
ATOM   1135  C   THR A 146       3.615 -11.463   8.441  1.00  0.00           C  
ATOM   1136  CB  THR A 146       3.374 -10.853   6.024  1.00  0.00           C  
ATOM   1137  O   THR A 146       3.392 -12.580   8.913  1.00  0.00           O  
ATOM   1138  CG2 THR A 146       4.085 -10.664   4.688  1.00  0.00           C  
ATOM   1139  OG1 THR A 146       2.343 -11.836   5.869  1.00  0.00           O  
ATOM   1140  N   LYS A 147       3.444 -10.419   9.130  1.00  0.00           N  
ATOM   1141  CA  LYS A 147       2.666 -10.349  10.364  1.00  0.00           C  
ATOM   1142  C   LYS A 147       1.328  -9.652  10.130  1.00  0.00           C  
ATOM   1143  CB  LYS A 147       3.453  -9.621  11.455  1.00  0.00           C  
ATOM   1144  O   LYS A 147       1.142  -8.978   9.115  1.00  0.00           O  
ATOM   1145  CG  LYS A 147       4.767 -10.294  11.823  1.00  0.00           C  
ATOM   1146  CD  LYS A 147       5.524  -9.500  12.880  1.00  0.00           C  
ATOM   1147  CE  LYS A 147       6.860 -10.148  13.216  1.00  0.00           C  
ATOM   1148  NZ  LYS A 147       7.622  -9.355  14.228  1.00  0.00           N  
ATOM   1149  N   ASP A 148       0.458  -9.951  11.094  1.00  0.00           N  
ATOM   1150  CA  ASP A 148      -0.812  -9.232  11.059  1.00  0.00           C  
ATOM   1151  C   ASP A 148      -0.588  -7.722  11.006  1.00  0.00           C  
ATOM   1152  CB  ASP A 148      -1.667  -9.593  12.275  1.00  0.00           C  
ATOM   1153  O   ASP A 148       0.242  -7.186  11.743  1.00  0.00           O  
ATOM   1154  CG  ASP A 148      -2.202 -11.014  12.223  1.00  0.00           C  
ATOM   1155  OD1 ASP A 148      -2.204 -11.625  11.133  1.00  0.00           O  
ATOM   1156  OD2 ASP A 148      -2.627 -11.526  13.281  1.00  0.00           O  
ATOM   1157  N   GLY A 149      -1.232  -7.079  10.076  1.00  0.00           N  
ATOM   1158  CA  GLY A 149      -1.126  -5.631   9.987  1.00  0.00           C  
ATOM   1159  C   GLY A 149      -0.267  -5.166   8.827  1.00  0.00           C  
ATOM   1160  O   GLY A 149      -0.162  -3.965   8.567  1.00  0.00           O  
ATOM   1161  N   GLN A 150       0.328  -6.075   8.123  1.00  0.00           N  
ATOM   1162  CA  GLN A 150       1.223  -5.691   7.036  1.00  0.00           C  
ATOM   1163  C   GLN A 150       0.485  -5.657   5.701  1.00  0.00           C  
ATOM   1164  CB  GLN A 150       2.412  -6.650   6.955  1.00  0.00           C  
ATOM   1165  O   GLN A 150       1.098  -5.451   4.652  1.00  0.00           O  
ATOM   1166  CG  GLN A 150       3.400  -6.503   8.104  1.00  0.00           C  
ATOM   1167  CD  GLN A 150       4.567  -7.467   8.002  1.00  0.00           C  
ATOM   1168  NE2 GLN A 150       5.759  -6.994   8.347  1.00  0.00           N  
ATOM   1169  OE1 GLN A 150       4.398  -8.628   7.616  1.00  0.00           O  
ATOM   1170  N   CYS A 151      -0.811  -5.935   5.791  1.00  0.00           N  
ATOM   1171  CA  CYS A 151      -1.616  -5.776   4.584  1.00  0.00           C  
ATOM   1172  C   CYS A 151      -1.503  -4.358   4.037  1.00  0.00           C  
ATOM   1173  CB  CYS A 151      -3.080  -6.108   4.869  1.00  0.00           C  
ATOM   1174  O   CYS A 151      -1.353  -3.403   4.801  1.00  0.00           O  
ATOM   1175  SG  CYS A 151      -3.383  -7.863   5.171  1.00  0.00           S  
ATOM   1176  N   GLY A 152      -1.508  -4.323   2.737  1.00  0.00           N  
ATOM   1177  CA  GLY A 152      -1.465  -3.013   2.107  1.00  0.00           C  
ATOM   1178  C   GLY A 152      -0.064  -2.586   1.710  1.00  0.00           C  
ATOM   1179  O   GLY A 152       0.111  -1.585   1.014  1.00  0.00           O  
ATOM   1180  N   SER A 153       0.927  -3.399   2.144  1.00  0.00           N  
ATOM   1181  CA  SER A 153       2.305  -3.076   1.789  1.00  0.00           C  
ATOM   1182  C   SER A 153       2.587  -3.393   0.324  1.00  0.00           C  
ATOM   1183  CB  SER A 153       3.282  -3.840   2.683  1.00  0.00           C  
ATOM   1184  O   SER A 153       2.083  -4.383  -0.210  1.00  0.00           O  
ATOM   1185  OG  SER A 153       3.100  -3.488   4.043  1.00  0.00           O  
ATOM   1186  N   PRO A 154       3.403  -2.602  -0.312  1.00  0.00           N  
ATOM   1187  CA  PRO A 154       3.688  -2.797  -1.736  1.00  0.00           C  
ATOM   1188  C   PRO A 154       4.551  -4.028  -2.002  1.00  0.00           C  
ATOM   1189  CB  PRO A 154       4.429  -1.515  -2.125  1.00  0.00           C  
ATOM   1190  O   PRO A 154       5.520  -4.274  -1.279  1.00  0.00           O  
ATOM   1191  CG  PRO A 154       4.144  -0.557  -1.014  1.00  0.00           C  
ATOM   1192  CD  PRO A 154       3.841  -1.343   0.229  1.00  0.00           C  
ATOM   1193  N   MET A 155       4.125  -4.767  -2.980  1.00  0.00           N  
ATOM   1194  CA  MET A 155       4.961  -5.799  -3.587  1.00  0.00           C  
ATOM   1195  C   MET A 155       5.707  -5.251  -4.800  1.00  0.00           C  
ATOM   1196  CB  MET A 155       4.115  -7.006  -3.995  1.00  0.00           C  
ATOM   1197  O   MET A 155       5.086  -4.791  -5.760  1.00  0.00           O  
ATOM   1198  CG  MET A 155       3.349  -7.635  -2.842  1.00  0.00           C  
ATOM   1199  SD  MET A 155       4.457  -8.256  -1.517  1.00  0.00           S  
ATOM   1200  CE  MET A 155       5.298  -9.595  -2.406  1.00  0.00           C  
ATOM   1201  N   VAL A 156       7.052  -5.359  -4.765  1.00  0.00           N  
ATOM   1202  CA  VAL A 156       7.853  -4.648  -5.756  1.00  0.00           C  
ATOM   1203  C   VAL A 156       8.706  -5.642  -6.541  1.00  0.00           C  
ATOM   1204  CB  VAL A 156       8.752  -3.578  -5.097  1.00  0.00           C  
ATOM   1205  O   VAL A 156       9.326  -6.534  -5.958  1.00  0.00           O  
ATOM   1206  CG1 VAL A 156       9.563  -2.829  -6.153  1.00  0.00           C  
ATOM   1207  CG2 VAL A 156       7.908  -2.604  -4.277  1.00  0.00           C  
ATOM   1208  N   SER A 157       8.736  -5.468  -7.858  1.00  0.00           N  
ATOM   1209  CA  SER A 157       9.615  -6.262  -8.709  1.00  0.00           C  
ATOM   1210  C   SER A 157      11.076  -5.869  -8.515  1.00  0.00           C  
ATOM   1211  CB  SER A 157       9.227  -6.101 -10.180  1.00  0.00           C  
ATOM   1212  O   SER A 157      11.427  -4.692  -8.621  1.00  0.00           O  
ATOM   1213  OG  SER A 157      10.178  -6.729 -11.023  1.00  0.00           O  
ATOM   1214  N   VAL A 158      11.899  -6.855  -8.301  1.00  0.00           N  
ATOM   1215  CA  VAL A 158      13.321  -6.608  -8.081  1.00  0.00           C  
ATOM   1216  C   VAL A 158      14.001  -6.285  -9.409  1.00  0.00           C  
ATOM   1217  CB  VAL A 158      14.009  -7.816  -7.409  1.00  0.00           C  
ATOM   1218  O   VAL A 158      15.049  -5.635  -9.436  1.00  0.00           O  
ATOM   1219  CG1 VAL A 158      15.515  -7.585  -7.295  1.00  0.00           C  
ATOM   1220  CG2 VAL A 158      13.401  -8.079  -6.032  1.00  0.00           C  
ATOM   1221  N   THR A 159      13.349  -6.664 -10.500  1.00  0.00           N  
ATOM   1222  CA  THR A 159      13.930  -6.493 -11.827  1.00  0.00           C  
ATOM   1223  C   THR A 159      13.860  -5.033 -12.264  1.00  0.00           C  
ATOM   1224  CB  THR A 159      13.217  -7.378 -12.867  1.00  0.00           C  
ATOM   1225  O   THR A 159      14.857  -4.466 -12.715  1.00  0.00           O  
ATOM   1226  CG2 THR A 159      13.829  -7.199 -14.253  1.00  0.00           C  
ATOM   1227  OG1 THR A 159      13.335  -8.752 -12.478  1.00  0.00           O  
ATOM   1228  N   ASP A 160      12.663  -4.426 -12.013  1.00  0.00           N  
ATOM   1229  CA  ASP A 160      12.525  -3.088 -12.579  1.00  0.00           C  
ATOM   1230  C   ASP A 160      12.063  -2.089 -11.520  1.00  0.00           C  
ATOM   1231  CB  ASP A 160      11.546  -3.100 -13.754  1.00  0.00           C  
ATOM   1232  O   ASP A 160      11.883  -0.905 -11.813  1.00  0.00           O  
ATOM   1233  CG  ASP A 160      10.182  -3.656 -13.383  1.00  0.00           C  
ATOM   1234  OD1 ASP A 160       9.912  -3.858 -12.180  1.00  0.00           O  
ATOM   1235  OD2 ASP A 160       9.371  -3.897 -14.304  1.00  0.00           O  
ATOM   1236  N   GLY A 161      11.713  -2.483 -10.328  1.00  0.00           N  
ATOM   1237  CA  GLY A 161      11.332  -1.586  -9.249  1.00  0.00           C  
ATOM   1238  C   GLY A 161       9.879  -1.157  -9.314  1.00  0.00           C  
ATOM   1239  O   GLY A 161       9.462  -0.247  -8.593  1.00  0.00           O  
ATOM   1240  N   SER A 162       9.152  -1.788 -10.218  1.00  0.00           N  
ATOM   1241  CA  SER A 162       7.733  -1.475 -10.359  1.00  0.00           C  
ATOM   1242  C   SER A 162       6.908  -2.143  -9.265  1.00  0.00           C  
ATOM   1243  CB  SER A 162       7.222  -1.910 -11.733  1.00  0.00           C  
ATOM   1244  O   SER A 162       7.251  -3.231  -8.798  1.00  0.00           O  
ATOM   1245  OG  SER A 162       7.931  -1.247 -12.767  1.00  0.00           O  
ATOM   1246  N   ILE A 163       5.885  -1.449  -8.780  1.00  0.00           N  
ATOM   1247  CA  ILE A 163       4.936  -2.053  -7.851  1.00  0.00           C  
ATOM   1248  C   ILE A 163       4.009  -3.002  -8.606  1.00  0.00           C  
ATOM   1249  CB  ILE A 163       4.113  -0.978  -7.107  1.00  0.00           C  
ATOM   1250  O   ILE A 163       3.312  -2.590  -9.537  1.00  0.00           O  
ATOM   1251  CG1 ILE A 163       5.034  -0.085  -6.268  1.00  0.00           C  
ATOM   1252  CG2 ILE A 163       3.038  -1.631  -6.232  1.00  0.00           C  
ATOM   1253  CD1 ILE A 163       4.339   1.127  -5.663  1.00  0.00           C  
ATOM   1254  N   VAL A 164       3.983  -4.267  -8.196  1.00  0.00           N  
ATOM   1255  CA  VAL A 164       3.247  -5.264  -8.967  1.00  0.00           C  
ATOM   1256  C   VAL A 164       2.007  -5.703  -8.193  1.00  0.00           C  
ATOM   1257  CB  VAL A 164       4.129  -6.488  -9.300  1.00  0.00           C  
ATOM   1258  O   VAL A 164       1.169  -6.441  -8.717  1.00  0.00           O  
ATOM   1259  CG1 VAL A 164       5.265  -6.095 -10.242  1.00  0.00           C  
ATOM   1260  CG2 VAL A 164       4.683  -7.110  -8.020  1.00  0.00           C  
ATOM   1261  N   GLY A 165       1.907  -5.207  -6.966  1.00  0.00           N  
ATOM   1262  CA  GLY A 165       0.757  -5.561  -6.148  1.00  0.00           C  
ATOM   1263  C   GLY A 165       0.858  -5.051  -4.723  1.00  0.00           C  
ATOM   1264  O   GLY A 165       1.798  -4.329  -4.382  1.00  0.00           O  
ATOM   1265  N   ILE A 166      -0.199  -5.294  -3.963  1.00  0.00           N  
ATOM   1266  CA  ILE A 166      -0.196  -4.954  -2.544  1.00  0.00           C  
ATOM   1267  C   ILE A 166      -0.536  -6.192  -1.717  1.00  0.00           C  
ATOM   1268  CB  ILE A 166      -1.189  -3.812  -2.233  1.00  0.00           C  
ATOM   1269  O   ILE A 166      -1.387  -6.993  -2.108  1.00  0.00           O  
ATOM   1270  CG1 ILE A 166      -2.616  -4.230  -2.605  1.00  0.00           C  
ATOM   1271  CG2 ILE A 166      -0.785  -2.531  -2.967  1.00  0.00           C  
ATOM   1272  CD1 ILE A 166      -3.686  -3.240  -2.165  1.00  0.00           C  
ATOM   1273  N   HIS A 167       0.260  -6.359  -0.661  1.00  0.00           N  
ATOM   1274  CA  HIS A 167       0.048  -7.506   0.215  1.00  0.00           C  
ATOM   1275  C   HIS A 167      -1.381  -7.537   0.747  1.00  0.00           C  
ATOM   1276  CB  HIS A 167       1.041  -7.482   1.379  1.00  0.00           C  
ATOM   1277  O   HIS A 167      -1.904  -6.514   1.192  1.00  0.00           O  
ATOM   1278  CG  HIS A 167       0.839  -8.589   2.363  1.00  0.00           C  
ATOM   1279  CD2 HIS A 167       0.387  -8.573   3.639  1.00  0.00           C  
ATOM   1280  ND1 HIS A 167       1.118  -9.906   2.069  1.00  0.00           N  
ATOM   1281  CE1 HIS A 167       0.845 -10.654   3.125  1.00  0.00           C  
ATOM   1282  NE2 HIS A 167       0.400  -9.870   4.091  1.00  0.00           N  
ATOM   1283  N   SER A 168      -2.139  -8.680   0.793  1.00  0.00           N  
ATOM   1284  CA  SER A 168      -3.551  -8.788   1.149  1.00  0.00           C  
ATOM   1285  C   SER A 168      -3.755  -9.749   2.315  1.00  0.00           C  
ATOM   1286  CB  SER A 168      -4.373  -9.250  -0.054  1.00  0.00           C  
ATOM   1287  O   SER A 168      -4.435  -9.416   3.288  1.00  0.00           O  
ATOM   1288  OG  SER A 168      -5.761  -9.146   0.215  1.00  0.00           O  
ATOM   1289  N   ALA A 169      -3.376 -10.901   2.253  1.00  0.00           N  
ATOM   1290  CA  ALA A 169      -3.751 -11.874   3.276  1.00  0.00           C  
ATOM   1291  C   ALA A 169      -2.629 -12.880   3.514  1.00  0.00           C  
ATOM   1292  CB  ALA A 169      -5.034 -12.599   2.876  1.00  0.00           C  
ATOM   1293  O   ALA A 169      -1.718 -13.010   2.692  1.00  0.00           O  
ATOM   1294  N   SER A 170      -2.748 -13.402   4.758  1.00  0.00           N  
ATOM   1295  CA  SER A 170      -1.936 -14.547   5.155  1.00  0.00           C  
ATOM   1296  C   SER A 170      -2.798 -15.786   5.375  1.00  0.00           C  
ATOM   1297  CB  SER A 170      -1.150 -14.231   6.428  1.00  0.00           C  
ATOM   1298  O   SER A 170      -3.983 -15.675   5.695  1.00  0.00           O  
ATOM   1299  OG  SER A 170      -2.026 -14.025   7.523  1.00  0.00           O  
ATOM   1300  N   ASN A 171      -2.536 -16.804   4.605  1.00  0.00           N  
ATOM   1301  CA  ASN A 171      -3.162 -18.086   4.911  1.00  0.00           C  
ATOM   1302  C   ASN A 171      -2.646 -18.661   6.227  1.00  0.00           C  
ATOM   1303  CB  ASN A 171      -2.934 -19.080   3.771  1.00  0.00           C  
ATOM   1304  O   ASN A 171      -1.436 -18.712   6.455  1.00  0.00           O  
ATOM   1305  CG  ASN A 171      -3.794 -20.322   3.899  1.00  0.00           C  
ATOM   1306  ND2 ASN A 171      -3.844 -21.121   2.839  1.00  0.00           N  
ATOM   1307  OD1 ASN A 171      -4.409 -20.562   4.942  1.00  0.00           O  
ATOM   1308  N   PHE A 172      -3.565 -18.891   7.255  1.00  0.00           N  
ATOM   1309  CA  PHE A 172      -3.321 -19.453   8.578  1.00  0.00           C  
ATOM   1310  C   PHE A 172      -2.819 -20.888   8.473  1.00  0.00           C  
ATOM   1311  CB  PHE A 172      -4.595 -19.403   9.428  1.00  0.00           C  
ATOM   1312  O   PHE A 172      -2.037 -21.341   9.312  1.00  0.00           O  
ATOM   1313  CG  PHE A 172      -5.025 -18.008   9.796  1.00  0.00           C  
ATOM   1314  CD1 PHE A 172      -4.409 -17.329  10.840  1.00  0.00           C  
ATOM   1315  CD2 PHE A 172      -6.045 -17.377   9.097  1.00  0.00           C  
ATOM   1316  CE1 PHE A 172      -4.805 -16.038  11.183  1.00  0.00           C  
ATOM   1317  CE2 PHE A 172      -6.446 -16.087   9.434  1.00  0.00           C  
ATOM   1318  CZ  PHE A 172      -5.826 -15.420  10.478  1.00  0.00           C  
ATOM   1319  N   THR A 173      -3.073 -21.517   7.234  1.00  0.00           N  
ATOM   1320  CA  THR A 173      -2.776 -22.943   7.145  1.00  0.00           C  
ATOM   1321  C   THR A 173      -1.602 -23.193   6.203  1.00  0.00           C  
ATOM   1322  CB  THR A 173      -4.003 -23.740   6.664  1.00  0.00           C  
ATOM   1323  O   THR A 173      -0.859 -24.161   6.373  1.00  0.00           O  
ATOM   1324  CG2 THR A 173      -5.139 -23.666   7.679  1.00  0.00           C  
ATOM   1325  OG1 THR A 173      -4.456 -23.202   5.416  1.00  0.00           O  
ATOM   1326  N   ASN A 174      -1.313 -22.261   5.399  1.00  0.00           N  
ATOM   1327  CA  ASN A 174      -0.256 -22.437   4.409  1.00  0.00           C  
ATOM   1328  C   ASN A 174       0.895 -21.462   4.636  1.00  0.00           C  
ATOM   1329  CB  ASN A 174      -0.815 -22.278   2.993  1.00  0.00           C  
ATOM   1330  O   ASN A 174       0.762 -20.506   5.403  1.00  0.00           O  
ATOM   1331  CG  ASN A 174      -1.374 -23.573   2.437  1.00  0.00           C  
ATOM   1332  ND2 ASN A 174      -2.195 -23.466   1.398  1.00  0.00           N  
ATOM   1333  OD1 ASN A 174      -1.072 -24.659   2.937  1.00  0.00           O  
ATOM   1334  N   THR A 175       2.155 -21.940   4.367  1.00  0.00           N  
ATOM   1335  CA  THR A 175       3.422 -21.219   4.439  1.00  0.00           C  
ATOM   1336  C   THR A 175       3.457 -20.085   3.419  1.00  0.00           C  
ATOM   1337  CB  THR A 175       4.615 -22.163   4.203  1.00  0.00           C  
ATOM   1338  O   THR A 175       4.444 -19.352   3.332  1.00  0.00           O  
ATOM   1339  CG2 THR A 175       4.743 -23.181   5.332  1.00  0.00           C  
ATOM   1340  OG1 THR A 175       4.429 -22.860   2.965  1.00  0.00           O  
ATOM   1341  N   ASN A 176       2.288 -19.992   2.621  1.00  0.00           N  
ATOM   1342  CA  ASN A 176       2.393 -18.929   1.627  1.00  0.00           C  
ATOM   1343  C   ASN A 176       1.458 -17.767   1.948  1.00  0.00           C  
ATOM   1344  CB  ASN A 176       2.102 -19.473   0.227  1.00  0.00           C  
ATOM   1345  O   ASN A 176       0.524 -17.916   2.738  1.00  0.00           O  
ATOM   1346  CG  ASN A 176       0.760 -20.173   0.139  1.00  0.00           C  
ATOM   1347  ND2 ASN A 176       0.699 -21.240  -0.648  1.00  0.00           N  
ATOM   1348  OD1 ASN A 176      -0.213 -19.758   0.774  1.00  0.00           O  
ATOM   1349  N   ASN A 177       1.875 -16.594   1.544  1.00  0.00           N  
ATOM   1350  CA  ASN A 177       1.088 -15.369   1.636  1.00  0.00           C  
ATOM   1351  C   ASN A 177       0.581 -14.924   0.267  1.00  0.00           C  
ATOM   1352  CB  ASN A 177       1.906 -14.253   2.288  1.00  0.00           C  
ATOM   1353  O   ASN A 177       0.983 -15.477  -0.758  1.00  0.00           O  
ATOM   1354  CG  ASN A 177       2.239 -14.544   3.738  1.00  0.00           C  
ATOM   1355  ND2 ASN A 177       3.525 -14.522   4.067  1.00  0.00           N  
ATOM   1356  OD1 ASN A 177       1.347 -14.787   4.556  1.00  0.00           O  
ATOM   1357  N   TYR A 178      -0.424 -13.984   0.325  1.00  0.00           N  
ATOM   1358  CA  TYR A 178      -1.040 -13.564  -0.929  1.00  0.00           C  
ATOM   1359  C   TYR A 178      -0.997 -12.048  -1.077  1.00  0.00           C  
ATOM   1360  CB  TYR A 178      -2.489 -14.055  -1.008  1.00  0.00           C  
ATOM   1361  O   TYR A 178      -0.974 -11.321  -0.080  1.00  0.00           O  
ATOM   1362  CG  TYR A 178      -2.624 -15.558  -0.952  1.00  0.00           C  
ATOM   1363  CD1 TYR A 178      -2.536 -16.328  -2.109  1.00  0.00           C  
ATOM   1364  CD2 TYR A 178      -2.842 -16.209   0.257  1.00  0.00           C  
ATOM   1365  CE1 TYR A 178      -2.662 -17.712  -2.063  1.00  0.00           C  
ATOM   1366  CE2 TYR A 178      -2.970 -17.593   0.315  1.00  0.00           C  
ATOM   1367  OH  TYR A 178      -3.004 -19.705  -0.796  1.00  0.00           O  
ATOM   1368  CZ  TYR A 178      -2.878 -18.335  -0.848  1.00  0.00           C  
ATOM   1369  N   PHE A 179      -0.877 -11.640  -2.272  1.00  0.00           N  
ATOM   1370  CA  PHE A 179      -1.063 -10.223  -2.563  1.00  0.00           C  
ATOM   1371  C   PHE A 179      -2.007 -10.033  -3.744  1.00  0.00           C  
ATOM   1372  CB  PHE A 179       0.283  -9.552  -2.854  1.00  0.00           C  
ATOM   1373  O   PHE A 179      -2.259 -10.971  -4.502  1.00  0.00           O  
ATOM   1374  CG  PHE A 179       0.893  -9.959  -4.168  1.00  0.00           C  
ATOM   1375  CD1 PHE A 179       1.704 -11.084  -4.256  1.00  0.00           C  
ATOM   1376  CD2 PHE A 179       0.655  -9.215  -5.317  1.00  0.00           C  
ATOM   1377  CE1 PHE A 179       2.270 -11.462  -5.471  1.00  0.00           C  
ATOM   1378  CE2 PHE A 179       1.217  -9.587  -6.535  1.00  0.00           C  
ATOM   1379  CZ  PHE A 179       2.025 -10.710  -6.610  1.00  0.00           C  
ATOM   1380  N   THR A 180      -2.642  -8.908  -3.762  1.00  0.00           N  
ATOM   1381  CA  THR A 180      -3.508  -8.513  -4.868  1.00  0.00           C  
ATOM   1382  C   THR A 180      -2.696  -7.865  -5.986  1.00  0.00           C  
ATOM   1383  CB  THR A 180      -4.606  -7.542  -4.398  1.00  0.00           C  
ATOM   1384  O   THR A 180      -2.026  -6.853  -5.767  1.00  0.00           O  
ATOM   1385  CG2 THR A 180      -5.577  -7.221  -5.530  1.00  0.00           C  
ATOM   1386  OG1 THR A 180      -5.332  -8.138  -3.316  1.00  0.00           O  
ATOM   1387  N   ALA A 181      -2.767  -8.441  -7.149  1.00  0.00           N  
ATOM   1388  CA  ALA A 181      -1.990  -7.971  -8.293  1.00  0.00           C  
ATOM   1389  C   ALA A 181      -2.542  -6.652  -8.826  1.00  0.00           C  
ATOM   1390  CB  ALA A 181      -1.978  -9.025  -9.397  1.00  0.00           C  
ATOM   1391  O   ALA A 181      -3.753  -6.420  -8.794  1.00  0.00           O  
ATOM   1392  N   VAL A 182      -1.659  -5.828  -9.250  1.00  0.00           N  
ATOM   1393  CA  VAL A 182      -2.037  -4.620  -9.977  1.00  0.00           C  
ATOM   1394  C   VAL A 182      -2.659  -4.999 -11.320  1.00  0.00           C  
ATOM   1395  CB  VAL A 182      -0.826  -3.686 -10.195  1.00  0.00           C  
ATOM   1396  O   VAL A 182      -2.108  -5.820 -12.056  1.00  0.00           O  
ATOM   1397  CG1 VAL A 182      -1.199  -2.524 -11.114  1.00  0.00           C  
ATOM   1398  CG2 VAL A 182      -0.306  -3.167  -8.856  1.00  0.00           C  
ATOM   1399  N   PRO A 183      -3.882  -4.453 -11.633  1.00  0.00           N  
ATOM   1400  CA  PRO A 183      -4.499  -4.778 -12.921  1.00  0.00           C  
ATOM   1401  C   PRO A 183      -3.777  -4.131 -14.101  1.00  0.00           C  
ATOM   1402  CB  PRO A 183      -5.920  -4.226 -12.781  1.00  0.00           C  
ATOM   1403  O   PRO A 183      -2.983  -3.206 -13.911  1.00  0.00           O  
ATOM   1404  CG  PRO A 183      -5.790  -3.071 -11.841  1.00  0.00           C  
ATOM   1405  CD  PRO A 183      -4.719  -3.391 -10.838  1.00  0.00           C  
ATOM   1406  N   PRO A 184      -4.147  -4.694 -15.311  1.00  0.00           N  
ATOM   1407  CA  PRO A 184      -3.573  -4.046 -16.493  1.00  0.00           C  
ATOM   1408  C   PRO A 184      -4.036  -2.600 -16.656  1.00  0.00           C  
ATOM   1409  CB  PRO A 184      -4.074  -4.914 -17.649  1.00  0.00           C  
ATOM   1410  O   PRO A 184      -5.160  -2.261 -16.277  1.00  0.00           O  
ATOM   1411  CG  PRO A 184      -5.299  -5.588 -17.118  1.00  0.00           C  
ATOM   1412  CD  PRO A 184      -5.159  -5.726 -15.629  1.00  0.00           C  
ATOM   1413  N   ASP A 185      -3.204  -1.675 -17.051  1.00  0.00           N  
ATOM   1414  CA  ASP A 185      -3.512  -0.288 -17.384  1.00  0.00           C  
ATOM   1415  C   ASP A 185      -3.834   0.520 -16.129  1.00  0.00           C  
ATOM   1416  CB  ASP A 185      -4.682  -0.219 -18.368  1.00  0.00           C  
ATOM   1417  O   ASP A 185      -4.651   1.443 -16.171  1.00  0.00           O  
ATOM   1418  CG  ASP A 185      -4.372  -0.874 -19.703  1.00  0.00           C  
ATOM   1419  OD1 ASP A 185      -3.238  -0.724 -20.208  1.00  0.00           O  
ATOM   1420  OD2 ASP A 185      -5.271  -1.543 -20.257  1.00  0.00           O  
ATOM   1421  N   PHE A 186      -3.381   0.040 -15.011  1.00  0.00           N  
ATOM   1422  CA  PHE A 186      -3.618   0.686 -13.725  1.00  0.00           C  
ATOM   1423  C   PHE A 186      -3.087   2.114 -13.730  1.00  0.00           C  
ATOM   1424  CB  PHE A 186      -2.964  -0.113 -12.593  1.00  0.00           C  
ATOM   1425  O   PHE A 186      -3.716   3.018 -13.175  1.00  0.00           O  
ATOM   1426  CG  PHE A 186      -3.429   0.288 -11.220  1.00  0.00           C  
ATOM   1427  CD1 PHE A 186      -2.513   0.634 -10.234  1.00  0.00           C  
ATOM   1428  CD2 PHE A 186      -4.784   0.320 -10.914  1.00  0.00           C  
ATOM   1429  CE1 PHE A 186      -2.941   1.006  -8.961  1.00  0.00           C  
ATOM   1430  CE2 PHE A 186      -5.219   0.690  -9.645  1.00  0.00           C  
ATOM   1431  CZ  PHE A 186      -4.296   1.032  -8.670  1.00  0.00           C  
ATOM   1432  N   MET A 187      -2.036   2.278 -14.388  1.00  0.00           N  
ATOM   1433  CA  MET A 187      -1.442   3.610 -14.456  1.00  0.00           C  
ATOM   1434  C   MET A 187      -2.386   4.593 -15.140  1.00  0.00           C  
ATOM   1435  CB  MET A 187      -0.106   3.565 -15.200  1.00  0.00           C  
ATOM   1436  O   MET A 187      -2.488   5.750 -14.729  1.00  0.00           O  
ATOM   1437  CG  MET A 187       1.038   3.002 -14.372  1.00  0.00           C  
ATOM   1438  SD  MET A 187       1.349   3.977 -12.848  1.00  0.00           S  
ATOM   1439  CE  MET A 187       1.937   5.531 -13.576  1.00  0.00           C  
ATOM   1440  N   LYS A 188      -3.010   4.173 -16.189  1.00  0.00           N  
ATOM   1441  CA  LYS A 188      -3.982   5.001 -16.898  1.00  0.00           C  
ATOM   1442  C   LYS A 188      -5.130   5.409 -15.980  1.00  0.00           C  
ATOM   1443  CB  LYS A 188      -4.527   4.261 -18.121  1.00  0.00           C  
ATOM   1444  O   LYS A 188      -5.570   6.561 -16.002  1.00  0.00           O  
ATOM   1445  CG  LYS A 188      -3.534   4.145 -19.268  1.00  0.00           C  
ATOM   1446  CD  LYS A 188      -4.158   3.468 -20.481  1.00  0.00           C  
ATOM   1447  CE  LYS A 188      -3.135   3.248 -21.588  1.00  0.00           C  
ATOM   1448  NZ  LYS A 188      -3.734   2.552 -22.766  1.00  0.00           N  
ATOM   1449  N   LEU A 189      -5.543   4.443 -15.192  1.00  0.00           N  
ATOM   1450  CA  LEU A 189      -6.611   4.696 -14.231  1.00  0.00           C  
ATOM   1451  C   LEU A 189      -6.193   5.758 -13.220  1.00  0.00           C  
ATOM   1452  CB  LEU A 189      -6.994   3.404 -13.503  1.00  0.00           C  
ATOM   1453  O   LEU A 189      -6.981   6.645 -12.883  1.00  0.00           O  
ATOM   1454  CG  LEU A 189      -8.073   3.527 -12.426  1.00  0.00           C  
ATOM   1455  CD1 LEU A 189      -9.422   3.846 -13.061  1.00  0.00           C  
ATOM   1456  CD2 LEU A 189      -8.153   2.247 -11.601  1.00  0.00           C  
ATOM   1457  N   LEU A 190      -4.943   5.764 -12.818  1.00  0.00           N  
ATOM   1458  CA  LEU A 190      -4.445   6.664 -11.783  1.00  0.00           C  
ATOM   1459  C   LEU A 190      -4.231   8.067 -12.340  1.00  0.00           C  
ATOM   1460  CB  LEU A 190      -3.136   6.131 -11.194  1.00  0.00           C  
ATOM   1461  O   LEU A 190      -4.376   9.055 -11.617  1.00  0.00           O  
ATOM   1462  CG  LEU A 190      -3.233   4.833 -10.391  1.00  0.00           C  
ATOM   1463  CD1 LEU A 190      -1.860   4.432  -9.862  1.00  0.00           C  
ATOM   1464  CD2 LEU A 190      -4.229   4.985  -9.246  1.00  0.00           C  
ATOM   1465  N   THR A 191      -3.966   8.186 -13.600  1.00  0.00           N  
ATOM   1466  CA  THR A 191      -3.542   9.467 -14.154  1.00  0.00           C  
ATOM   1467  C   THR A 191      -4.679  10.123 -14.932  1.00  0.00           C  
ATOM   1468  CB  THR A 191      -2.316   9.301 -15.071  1.00  0.00           C  
ATOM   1469  O   THR A 191      -4.654  11.330 -15.179  1.00  0.00           O  
ATOM   1470  CG2 THR A 191      -1.091   8.859 -14.278  1.00  0.00           C  
ATOM   1471  OG1 THR A 191      -2.606   8.316 -16.071  1.00  0.00           O  
ATOM   1472  N   ASP A 192      -5.689   9.327 -15.308  1.00  0.00           N  
ATOM   1473  CA  ASP A 192      -6.819   9.847 -16.072  1.00  0.00           C  
ATOM   1474  C   ASP A 192      -8.081   9.908 -15.214  1.00  0.00           C  
ATOM   1475  CB  ASP A 192      -7.068   8.989 -17.314  1.00  0.00           C  
ATOM   1476  O   ASP A 192      -8.733   8.887 -14.988  1.00  0.00           O  
ATOM   1477  CG  ASP A 192      -8.119   9.576 -18.239  1.00  0.00           C  
ATOM   1478  OD1 ASP A 192      -8.766  10.579 -17.869  1.00  0.00           O  
ATOM   1479  OD2 ASP A 192      -8.304   9.029 -19.348  1.00  0.00           O  
ATOM   1480  N   PRO A 193      -8.427  11.050 -14.747  1.00  0.00           N  
ATOM   1481  CA  PRO A 193      -9.583  11.222 -13.865  1.00  0.00           C  
ATOM   1482  C   PRO A 193     -10.886  10.739 -14.499  1.00  0.00           C  
ATOM   1483  CB  PRO A 193      -9.621  12.733 -13.624  1.00  0.00           C  
ATOM   1484  O   PRO A 193     -11.818  10.356 -13.787  1.00  0.00           O  
ATOM   1485  CG  PRO A 193      -8.217  13.192 -13.854  1.00  0.00           C  
ATOM   1486  CD  PRO A 193      -7.598  12.323 -14.911  1.00  0.00           C  
ATOM   1487  N   SER A 194     -10.978  10.735 -15.851  1.00  0.00           N  
ATOM   1488  CA  SER A 194     -12.201  10.357 -16.552  1.00  0.00           C  
ATOM   1489  C   SER A 194     -12.488   8.867 -16.398  1.00  0.00           C  
ATOM   1490  CB  SER A 194     -12.102  10.715 -18.036  1.00  0.00           C  
ATOM   1491  O   SER A 194     -13.626   8.427 -16.577  1.00  0.00           O  
ATOM   1492  OG  SER A 194     -11.159   9.884 -18.691  1.00  0.00           O  
ATOM   1493  N   LEU A 195     -11.482   8.058 -15.989  1.00  0.00           N  
ATOM   1494  CA  LEU A 195     -11.646   6.613 -15.868  1.00  0.00           C  
ATOM   1495  C   LEU A 195     -12.040   6.228 -14.446  1.00  0.00           C  
ATOM   1496  CB  LEU A 195     -10.356   5.891 -16.267  1.00  0.00           C  
ATOM   1497  O   LEU A 195     -12.368   5.070 -14.180  1.00  0.00           O  
ATOM   1498  CG  LEU A 195      -9.930   6.024 -17.730  1.00  0.00           C  
ATOM   1499  CD1 LEU A 195      -8.589   5.333 -17.955  1.00  0.00           C  
ATOM   1500  CD2 LEU A 195     -10.997   5.445 -18.653  1.00  0.00           C  
ATOM   1501  N   GLN A 196     -12.085   7.252 -13.569  1.00  0.00           N  
ATOM   1502  CA  GLN A 196     -12.349   6.977 -12.160  1.00  0.00           C  
ATOM   1503  C   GLN A 196     -13.824   7.182 -11.827  1.00  0.00           C  
ATOM   1504  CB  GLN A 196     -11.480   7.864 -11.268  1.00  0.00           C  
ATOM   1505  O   GLN A 196     -14.397   8.228 -12.138  1.00  0.00           O  
ATOM   1506  CG  GLN A 196      -9.985   7.691 -11.497  1.00  0.00           C  
ATOM   1507  CD  GLN A 196      -9.166   8.824 -10.907  1.00  0.00           C  
ATOM   1508  NE2 GLN A 196      -7.847   8.659 -10.897  1.00  0.00           N  
ATOM   1509  OE1 GLN A 196      -9.713   9.839 -10.465  1.00  0.00           O  
ATOM   1510  N   LYS A 197     -14.467   6.115 -11.350  1.00  0.00           N  
ATOM   1511  CA  LYS A 197     -15.839   6.177 -10.854  1.00  0.00           C  
ATOM   1512  C   LYS A 197     -15.873   6.184  -9.329  1.00  0.00           C  
ATOM   1513  CB  LYS A 197     -16.658   5.002 -11.391  1.00  0.00           C  
ATOM   1514  O   LYS A 197     -15.672   5.147  -8.693  1.00  0.00           O  
ATOM   1515  CG  LYS A 197     -16.786   4.979 -12.907  1.00  0.00           C  
ATOM   1516  CD  LYS A 197     -17.620   3.794 -13.380  1.00  0.00           C  
ATOM   1517  CE  LYS A 197     -17.720   3.750 -14.898  1.00  0.00           C  
ATOM   1518  NZ  LYS A 197     -18.503   2.568 -15.368  1.00  0.00           N  
ATOM   1519  N   TRP A 198     -16.211   7.370  -8.808  1.00  0.00           N  
ATOM   1520  CA  TRP A 198     -16.108   7.570  -7.366  1.00  0.00           C  
ATOM   1521  C   TRP A 198     -17.441   7.287  -6.681  1.00  0.00           C  
ATOM   1522  CB  TRP A 198     -15.651   8.998  -7.052  1.00  0.00           C  
ATOM   1523  O   TRP A 198     -18.498   7.684  -7.177  1.00  0.00           O  
ATOM   1524  CG  TRP A 198     -14.336   9.366  -7.671  1.00  0.00           C  
ATOM   1525  CD1 TRP A 198     -14.131  10.194  -8.740  1.00  0.00           C  
ATOM   1526  CD2 TRP A 198     -13.042   8.914  -7.260  1.00  0.00           C  
ATOM   1527  CE2 TRP A 198     -12.097   9.509  -8.124  1.00  0.00           C  
ATOM   1528  CE3 TRP A 198     -12.590   8.064  -6.242  1.00  0.00           C  
ATOM   1529  NE1 TRP A 198     -12.787  10.284  -9.017  1.00  0.00           N  
ATOM   1530  CH2 TRP A 198     -10.309   8.444  -6.998  1.00  0.00           C  
ATOM   1531  CZ2 TRP A 198     -10.725   9.280  -8.002  1.00  0.00           C  
ATOM   1532  CZ3 TRP A 198     -11.223   7.837  -6.122  1.00  0.00           C  
ATOM   1533  N   ILE A 199     -17.286   6.484  -5.648  1.00  0.00           N  
ATOM   1534  CA  ILE A 199     -18.455   6.206  -4.820  1.00  0.00           C  
ATOM   1535  C   ILE A 199     -18.176   6.620  -3.377  1.00  0.00           C  
ATOM   1536  CB  ILE A 199     -18.850   4.713  -4.882  1.00  0.00           C  
ATOM   1537  O   ILE A 199     -17.018   6.721  -2.966  1.00  0.00           O  
ATOM   1538  CG1 ILE A 199     -17.700   3.835  -4.375  1.00  0.00           C  
ATOM   1539  CG2 ILE A 199     -19.252   4.320  -6.307  1.00  0.00           C  
ATOM   1540  CD1 ILE A 199     -18.089   2.383  -4.136  1.00  0.00           C  
ATOM   1541  N   SER A 200     -19.216   7.073  -2.665  1.00  0.00           N  
ATOM   1542  CA  SER A 200     -19.113   7.382  -1.243  1.00  0.00           C  
ATOM   1543  C   SER A 200     -20.019   6.477  -0.414  1.00  0.00           C  
ATOM   1544  CB  SER A 200     -19.468   8.846  -0.985  1.00  0.00           C  
ATOM   1545  O   SER A 200     -20.968   5.891  -0.939  1.00  0.00           O  
ATOM   1546  OG  SER A 200     -18.591   9.708  -1.690  1.00  0.00           O  
ATOM   1547  N   GLY A 201     -19.648   6.254   0.869  1.00  0.00           N  
ATOM   1548  CA  GLY A 201     -20.499   5.505   1.780  1.00  0.00           C  
ATOM   1549  C   GLY A 201     -20.434   4.005   1.559  1.00  0.00           C  
ATOM   1550  O   GLY A 201     -21.381   3.284   1.880  1.00  0.00           O  
ATOM   1551  N   TRP A 202     -19.359   3.575   0.946  1.00  0.00           N  
ATOM   1552  CA  TRP A 202     -19.212   2.164   0.603  1.00  0.00           C  
ATOM   1553  C   TRP A 202     -18.662   1.371   1.783  1.00  0.00           C  
ATOM   1554  CB  TRP A 202     -18.294   1.999  -0.612  1.00  0.00           C  
ATOM   1555  O   TRP A 202     -17.829   1.873   2.542  1.00  0.00           O  
ATOM   1556  CG  TRP A 202     -18.172   0.585  -1.095  1.00  0.00           C  
ATOM   1557  CD1 TRP A 202     -18.939  -0.031  -2.044  1.00  0.00           C  
ATOM   1558  CD2 TRP A 202     -17.227  -0.392  -0.647  1.00  0.00           C  
ATOM   1559  CE2 TRP A 202     -17.479  -1.579  -1.369  1.00  0.00           C  
ATOM   1560  CE3 TRP A 202     -16.189  -0.378   0.295  1.00  0.00           C  
ATOM   1561  NE1 TRP A 202     -18.528  -1.333  -2.214  1.00  0.00           N  
ATOM   1562  CH2 TRP A 202     -15.721  -2.702  -0.250  1.00  0.00           C  
ATOM   1563  CZ2 TRP A 202     -16.730  -2.743  -1.178  1.00  0.00           C  
ATOM   1564  CZ3 TRP A 202     -15.445  -1.537   0.484  1.00  0.00           C  
ATOM   1565  N   SER A 203     -19.133   0.203   2.142  1.00  0.00           N  
ATOM   1566  CA  SER A 203     -18.564  -0.775   3.064  1.00  0.00           C  
ATOM   1567  C   SER A 203     -18.471  -2.154   2.419  1.00  0.00           C  
ATOM   1568  CB  SER A 203     -19.400  -0.856   4.342  1.00  0.00           C  
ATOM   1569  O   SER A 203     -19.264  -2.487   1.537  1.00  0.00           O  
ATOM   1570  OG  SER A 203     -20.683  -1.393   4.070  1.00  0.00           O  
ATOM   1571  N   LEU A 204     -17.368  -2.893   2.712  1.00  0.00           N  
ATOM   1572  CA  LEU A 204     -17.154  -4.222   2.149  1.00  0.00           C  
ATOM   1573  C   LEU A 204     -18.296  -5.161   2.523  1.00  0.00           C  
ATOM   1574  CB  LEU A 204     -15.822  -4.801   2.634  1.00  0.00           C  
ATOM   1575  O   LEU A 204     -18.678  -5.246   3.692  1.00  0.00           O  
ATOM   1576  CG  LEU A 204     -15.432  -6.169   2.071  1.00  0.00           C  
ATOM   1577  CD1 LEU A 204     -15.064  -6.050   0.596  1.00  0.00           C  
ATOM   1578  CD2 LEU A 204     -14.278  -6.767   2.869  1.00  0.00           C  
ATOM   1579  N   ASN A 205     -18.881  -5.644   1.441  1.00  0.00           N  
ATOM   1580  CA  ASN A 205     -19.744  -6.813   1.565  1.00  0.00           C  
ATOM   1581  C   ASN A 205     -18.992  -8.102   1.245  1.00  0.00           C  
ATOM   1582  CB  ASN A 205     -20.970  -6.675   0.660  1.00  0.00           C  
ATOM   1583  O   ASN A 205     -18.625  -8.342   0.093  1.00  0.00           O  
ATOM   1584  CG  ASN A 205     -21.996  -7.767   0.895  1.00  0.00           C  
ATOM   1585  ND2 ASN A 205     -23.232  -7.517   0.481  1.00  0.00           N  
ATOM   1586  OD1 ASN A 205     -21.679  -8.825   1.444  1.00  0.00           O  
ATOM   1587  N   SER A 206     -18.438  -8.816   2.198  1.00  0.00           N  
ATOM   1588  CA  SER A 206     -17.613 -10.003   1.994  1.00  0.00           C  
ATOM   1589  C   SER A 206     -18.194 -10.899   0.906  1.00  0.00           C  
ATOM   1590  CB  SER A 206     -17.477 -10.791   3.297  1.00  0.00           C  
ATOM   1591  O   SER A 206     -17.465 -11.661   0.267  1.00  0.00           O  
ATOM   1592  OG  SER A 206     -18.751 -11.119   3.823  1.00  0.00           O  
ATOM   1593  N   ASP A 207     -19.494 -10.750   0.603  1.00  0.00           N  
ATOM   1594  CA  ASP A 207     -20.128 -11.573  -0.422  1.00  0.00           C  
ATOM   1595  C   ASP A 207     -19.834 -11.032  -1.819  1.00  0.00           C  
ATOM   1596  CB  ASP A 207     -21.639 -11.646  -0.193  1.00  0.00           C  
ATOM   1597  O   ASP A 207     -19.947 -11.759  -2.809  1.00  0.00           O  
ATOM   1598  CG  ASP A 207     -22.013 -12.434   1.050  1.00  0.00           C  
ATOM   1599  OD1 ASP A 207     -21.236 -13.320   1.468  1.00  0.00           O  
ATOM   1600  OD2 ASP A 207     -23.096 -12.169   1.616  1.00  0.00           O  
ATOM   1601  N   SER A 208     -19.335  -9.774  -1.933  1.00  0.00           N  
ATOM   1602  CA  SER A 208     -19.200  -9.112  -3.226  1.00  0.00           C  
ATOM   1603  C   SER A 208     -17.762  -9.173  -3.731  1.00  0.00           C  
ATOM   1604  CB  SER A 208     -19.654  -7.654  -3.133  1.00  0.00           C  
ATOM   1605  O   SER A 208     -17.510  -9.004  -4.926  1.00  0.00           O  
ATOM   1606  OG  SER A 208     -18.933  -6.966  -2.125  1.00  0.00           O  
ATOM   1607  N   VAL A 209     -16.772  -9.438  -2.774  1.00  0.00           N  
ATOM   1608  CA  VAL A 209     -15.381  -9.511  -3.210  1.00  0.00           C  
ATOM   1609  C   VAL A 209     -15.032 -10.949  -3.587  1.00  0.00           C  
ATOM   1610  CB  VAL A 209     -14.417  -8.997  -2.117  1.00  0.00           C  
ATOM   1611  O   VAL A 209     -15.387 -11.888  -2.871  1.00  0.00           O  
ATOM   1612  CG1 VAL A 209     -12.966  -9.109  -2.582  1.00  0.00           C  
ATOM   1613  CG2 VAL A 209     -14.752  -7.554  -1.746  1.00  0.00           C  
ATOM   1614  N   ASN A 210     -14.662 -11.130  -4.867  1.00  0.00           N  
ATOM   1615  CA  ASN A 210     -14.180 -12.432  -5.316  1.00  0.00           C  
ATOM   1616  C   ASN A 210     -12.858 -12.801  -4.649  1.00  0.00           C  
ATOM   1617  CB  ASN A 210     -14.032 -12.454  -6.839  1.00  0.00           C  
ATOM   1618  O   ASN A 210     -11.813 -12.238  -4.981  1.00  0.00           O  
ATOM   1619  CG  ASN A 210     -13.677 -13.829  -7.371  1.00  0.00           C  
ATOM   1620  ND2 ASN A 210     -13.739 -13.989  -8.687  1.00  0.00           N  
ATOM   1621  OD1 ASN A 210     -13.351 -14.739  -6.605  1.00  0.00           O  
ATOM   1622  N   TRP A 211     -12.946 -13.375  -3.588  1.00  0.00           N  
ATOM   1623  CA  TRP A 211     -11.758 -13.820  -2.867  1.00  0.00           C  
ATOM   1624  C   TRP A 211     -11.201 -15.103  -3.475  1.00  0.00           C  
ATOM   1625  CB  TRP A 211     -12.078 -14.039  -1.386  1.00  0.00           C  
ATOM   1626  O   TRP A 211     -10.321 -15.742  -2.893  1.00  0.00           O  
ATOM   1627  CG  TRP A 211     -12.494 -12.794  -0.661  1.00  0.00           C  
ATOM   1628  CD1 TRP A 211     -13.770 -12.382  -0.396  1.00  0.00           C  
ATOM   1629  CD2 TRP A 211     -11.627 -11.796  -0.114  1.00  0.00           C  
ATOM   1630  CE2 TRP A 211     -12.448 -10.806   0.471  1.00  0.00           C  
ATOM   1631  CE3 TRP A 211     -10.236 -11.642  -0.059  1.00  0.00           C  
ATOM   1632  NE1 TRP A 211     -13.749 -11.187   0.285  1.00  0.00           N  
ATOM   1633  CH2 TRP A 211     -10.557  -9.551   1.142  1.00  0.00           C  
ATOM   1634  CZ2 TRP A 211     -11.921  -9.676   1.103  1.00  0.00           C  
ATOM   1635  CZ3 TRP A 211      -9.713 -10.518   0.570  1.00  0.00           C  
ATOM   1636  N   GLY A 212     -11.755 -15.411  -4.691  1.00  0.00           N  
ATOM   1637  CA  GLY A 212     -11.411 -16.737  -5.179  1.00  0.00           C  
ATOM   1638  C   GLY A 212     -11.807 -17.845  -4.223  1.00  0.00           C  
ATOM   1639  O   GLY A 212     -12.932 -17.866  -3.720  1.00  0.00           O  
ATOM   1640  N   GLY A 213     -11.040 -18.895  -4.060  1.00  0.00           N  
ATOM   1641  CA  GLY A 213     -11.274 -20.025  -3.174  1.00  0.00           C  
ATOM   1642  C   GLY A 213     -11.028 -19.699  -1.713  1.00  0.00           C  
ATOM   1643  O   GLY A 213     -11.211 -20.552  -0.842  1.00  0.00           O  
ATOM   1644  N   HIS A 214     -10.709 -18.366  -1.412  1.00  0.00           N  
ATOM   1645  CA  HIS A 214     -10.370 -17.979  -0.047  1.00  0.00           C  
ATOM   1646  C   HIS A 214     -11.600 -17.488   0.708  1.00  0.00           C  
ATOM   1647  CB  HIS A 214      -9.289 -16.897  -0.050  1.00  0.00           C  
ATOM   1648  O   HIS A 214     -12.467 -16.829   0.130  1.00  0.00           O  
ATOM   1649  CG  HIS A 214      -8.018 -17.320  -0.715  1.00  0.00           C  
ATOM   1650  CD2 HIS A 214      -7.548 -17.090  -1.964  1.00  0.00           C  
ATOM   1651  ND1 HIS A 214      -7.063 -18.082  -0.078  1.00  0.00           N  
ATOM   1652  CE1 HIS A 214      -6.057 -18.301  -0.908  1.00  0.00           C  
ATOM   1653  NE2 HIS A 214      -6.327 -17.710  -2.059  1.00  0.00           N  
ATOM   1654  N   LYS A 215     -11.888 -18.090   1.865  1.00  0.00           N  
ATOM   1655  CA  LYS A 215     -12.981 -17.671   2.739  1.00  0.00           C  
ATOM   1656  C   LYS A 215     -12.521 -16.593   3.716  1.00  0.00           C  
ATOM   1657  CB  LYS A 215     -13.543 -18.869   3.507  1.00  0.00           C  
ATOM   1658  O   LYS A 215     -11.435 -16.691   4.291  1.00  0.00           O  
ATOM   1659  CG  LYS A 215     -14.357 -19.827   2.651  1.00  0.00           C  
ATOM   1660  CD  LYS A 215     -14.984 -20.932   3.491  1.00  0.00           C  
ATOM   1661  CE  LYS A 215     -15.728 -21.940   2.624  1.00  0.00           C  
ATOM   1662  NZ  LYS A 215     -16.327 -23.037   3.442  1.00  0.00           N  
ATOM   1663  N   VAL A 216     -13.079 -15.384   3.597  1.00  0.00           N  
ATOM   1664  CA  VAL A 216     -12.818 -14.330   4.571  1.00  0.00           C  
ATOM   1665  C   VAL A 216     -13.634 -14.581   5.837  1.00  0.00           C  
ATOM   1666  CB  VAL A 216     -13.143 -12.933   3.996  1.00  0.00           C  
ATOM   1667  O   VAL A 216     -14.856 -14.737   5.774  1.00  0.00           O  
ATOM   1668  CG1 VAL A 216     -12.838 -11.842   5.021  1.00  0.00           C  
ATOM   1669  CG2 VAL A 216     -12.361 -12.692   2.706  1.00  0.00           C  
ATOM   1670  N   PHE A 217     -12.994 -15.072   6.869  1.00  0.00           N  
ATOM   1671  CA  PHE A 217     -13.721 -15.262   8.119  1.00  0.00           C  
ATOM   1672  C   PHE A 217     -13.830 -13.950   8.887  1.00  0.00           C  
ATOM   1673  CB  PHE A 217     -13.034 -16.322   8.986  1.00  0.00           C  
ATOM   1674  O   PHE A 217     -12.818 -13.316   9.191  1.00  0.00           O  
ATOM   1675  CG  PHE A 217     -13.050 -17.701   8.385  1.00  0.00           C  
ATOM   1676  CD1 PHE A 217     -14.152 -18.532   8.546  1.00  0.00           C  
ATOM   1677  CD2 PHE A 217     -11.962 -18.167   7.658  1.00  0.00           C  
ATOM   1678  CE1 PHE A 217     -14.169 -19.810   7.991  1.00  0.00           C  
ATOM   1679  CE2 PHE A 217     -11.972 -19.443   7.100  1.00  0.00           C  
ATOM   1680  CZ  PHE A 217     -13.076 -20.262   7.268  1.00  0.00           C  
ATOM   1681  N   MET A 218     -14.903 -13.160   8.716  1.00  0.00           N  
ATOM   1682  CA  MET A 218     -15.125 -11.856   9.333  1.00  0.00           C  
ATOM   1683  C   MET A 218     -15.467 -12.004  10.812  1.00  0.00           C  
ATOM   1684  CB  MET A 218     -16.244 -11.102   8.611  1.00  0.00           C  
ATOM   1685  O   MET A 218     -15.138 -11.134  11.620  1.00  0.00           O  
ATOM   1686  CG  MET A 218     -15.885 -10.682   7.195  1.00  0.00           C  
ATOM   1687  SD  MET A 218     -14.852  -9.166   7.153  1.00  0.00           S  
ATOM   1688  CE  MET A 218     -14.989  -8.735   5.395  1.00  0.00           C  
ATOM   1689  N   ASP A 219     -15.586 -13.299  11.336  1.00  0.00           N  
ATOM   1690  CA  ASP A 219     -16.092 -13.458  12.696  1.00  0.00           C  
ATOM   1691  C   ASP A 219     -15.530 -14.720  13.347  1.00  0.00           C  
ATOM   1692  CB  ASP A 219     -17.622 -13.502  12.697  1.00  0.00           C  
ATOM   1693  O   ASP A 219     -15.982 -15.829  13.055  1.00  0.00           O  
ATOM   1694  CG  ASP A 219     -18.254 -12.135  12.502  1.00  0.00           C  
ATOM   1695  OD1 ASP A 219     -17.626 -11.116  12.860  1.00  0.00           O  
ATOM   1696  OD2 ASP A 219     -19.392 -12.077  11.989  1.00  0.00           O  
ATOM   1697  N   LYS A 220     -14.241 -14.806  13.415  1.00  0.00           N  
ATOM   1698  CA  LYS A 220     -13.932 -15.930  14.293  1.00  0.00           C  
ATOM   1699  C   LYS A 220     -14.171 -15.567  15.756  1.00  0.00           C  
ATOM   1700  CB  LYS A 220     -12.484 -16.383  14.096  1.00  0.00           C  
ATOM   1701  O   LYS A 220     -13.926 -14.431  16.167  1.00  0.00           O  
ATOM   1702  CG  LYS A 220     -12.248 -17.156  12.806  1.00  0.00           C  
ATOM   1703  CD  LYS A 220     -10.863 -17.788  12.779  1.00  0.00           C  
ATOM   1704  CE  LYS A 220     -10.605 -18.517  11.467  1.00  0.00           C  
ATOM   1705  NZ  LYS A 220      -9.258 -19.162  11.447  1.00  0.00           N  
ATOM   1706  N   PRO A 221     -15.143 -16.167  16.493  1.00  0.00           N  
ATOM   1707  CA  PRO A 221     -15.424 -15.909  17.907  1.00  0.00           C  
ATOM   1708  C   PRO A 221     -14.199 -15.408  18.670  1.00  0.00           C  
ATOM   1709  CB  PRO A 221     -15.872 -17.275  18.432  1.00  0.00           C  
ATOM   1710  O   PRO A 221     -13.067 -15.754  18.323  1.00  0.00           O  
ATOM   1711  CG  PRO A 221     -15.751 -18.194  17.259  1.00  0.00           C  
ATOM   1712  CD  PRO A 221     -15.237 -17.406  16.088  1.00  0.00           C  
TER    1713      PRO A 221
ENDMDL
END
