# Supplementary material for: Improving Protein Expression, Stability, and Function with ProteinMPNN
Source: J Am Chem Soc. 2024 Jan 9;146(3):2054–61. doi: 10.1021/jacs.3c10941 (PMC10811672; doi:10.1021/jacs.3c10941)
Supplement: Supplementary file 2 — ja3c10941_si_002.zip [file ja3c10941_si_002.zip › Sumida_Design_Structures_Idealizing_with_ProteinMPNN/TEV/hyperTEV0140_m4_5.pdb]

MODEL     1
ATOM      1  N   GLY A   1     -23.501  15.945  17.503  1.00  0.00           N  
ATOM      2  CA  GLY A   1     -22.095  15.797  17.841  1.00  0.00           C  
ATOM      3  C   GLY A   1     -21.633  14.352  17.855  1.00  0.00           C  
ATOM      4  O   GLY A   1     -20.512  14.049  17.443  1.00  0.00           O  
ATOM      5  N   GLU A   2     -22.502  13.416  18.391  1.00  0.00           N  
ATOM      6  CA  GLU A   2     -22.260  11.978  18.462  1.00  0.00           C  
ATOM      7  C   GLU A   2     -22.016  11.390  17.075  1.00  0.00           C  
ATOM      8  CB  GLU A   2     -23.438  11.268  19.135  1.00  0.00           C  
ATOM      9  O   GLU A   2     -21.175  10.504  16.911  1.00  0.00           O  
ATOM     10  CG  GLU A   2     -23.159   9.813  19.485  1.00  0.00           C  
ATOM     11  CD  GLU A   2     -24.306   9.144  20.225  1.00  0.00           C  
ATOM     12  OE1 GLU A   2     -24.192   7.945  20.566  1.00  0.00           O  
ATOM     13  OE2 GLU A   2     -25.329   9.824  20.465  1.00  0.00           O  
ATOM     14  N   SER A   3     -22.667  11.887  16.108  1.00  0.00           N  
ATOM     15  CA  SER A   3     -22.568  11.386  14.741  1.00  0.00           C  
ATOM     16  C   SER A   3     -21.231  11.762  14.110  1.00  0.00           C  
ATOM     17  CB  SER A   3     -23.714  11.929  13.887  1.00  0.00           C  
ATOM     18  O   SER A   3     -20.803  11.141  13.135  1.00  0.00           O  
ATOM     19  OG  SER A   3     -23.687  13.345  13.848  1.00  0.00           O  
ATOM     20  N   LEU A   4     -20.511  12.827  14.716  1.00  0.00           N  
ATOM     21  CA  LEU A   4     -19.253  13.329  14.174  1.00  0.00           C  
ATOM     22  C   LEU A   4     -18.077  12.493  14.666  1.00  0.00           C  
ATOM     23  CB  LEU A   4     -19.050  14.796  14.561  1.00  0.00           C  
ATOM     24  O   LEU A   4     -16.984  12.558  14.100  1.00  0.00           O  
ATOM     25  CG  LEU A   4     -20.008  15.805  13.926  1.00  0.00           C  
ATOM     26  CD1 LEU A   4     -19.815  17.184  14.547  1.00  0.00           C  
ATOM     27  CD2 LEU A   4     -19.804  15.859  12.416  1.00  0.00           C  
ATOM     28  N   GLU A   5     -18.347  11.647  15.741  1.00  0.00           N  
ATOM     29  CA  GLU A   5     -17.262  10.883  16.349  1.00  0.00           C  
ATOM     30  C   GLU A   5     -17.537   9.384  16.279  1.00  0.00           C  
ATOM     31  CB  GLU A   5     -17.052  11.312  17.803  1.00  0.00           C  
ATOM     32  O   GLU A   5     -18.197   8.826  17.158  1.00  0.00           O  
ATOM     33  CG  GLU A   5     -16.748  12.794  17.969  1.00  0.00           C  
ATOM     34  CD  GLU A   5     -15.402  13.200  17.389  1.00  0.00           C  
ATOM     35  OE1 GLU A   5     -15.217  14.394  17.064  1.00  0.00           O  
ATOM     36  OE2 GLU A   5     -14.527  12.315  17.257  1.00  0.00           O  
ATOM     37  N   PRO A   6     -17.190   8.824  15.191  1.00  0.00           N  
ATOM     38  CA  PRO A   6     -17.454   7.385  15.112  1.00  0.00           C  
ATOM     39  C   PRO A   6     -16.849   6.609  16.279  1.00  0.00           C  
ATOM     40  CB  PRO A   6     -16.800   6.979  13.789  1.00  0.00           C  
ATOM     41  O   PRO A   6     -15.907   7.083  16.918  1.00  0.00           O  
ATOM     42  CG  PRO A   6     -15.832   8.078  13.488  1.00  0.00           C  
ATOM     43  CD  PRO A   6     -16.236   9.296  14.268  1.00  0.00           C  
ATOM     44  N   GLY A   7     -17.576   5.508  16.748  1.00  0.00           N  
ATOM     45  CA  GLY A   7     -17.135   4.632  17.821  1.00  0.00           C  
ATOM     46  C   GLY A   7     -15.909   3.815  17.459  1.00  0.00           C  
ATOM     47  O   GLY A   7     -15.300   4.033  16.410  1.00  0.00           O  
ATOM     48  N   PRO A   8     -15.517   3.016  18.375  1.00  0.00           N  
ATOM     49  CA  PRO A   8     -14.351   2.158  18.149  1.00  0.00           C  
ATOM     50  C   PRO A   8     -14.496   1.281  16.908  1.00  0.00           C  
ATOM     51  CB  PRO A   8     -14.290   1.304  19.418  1.00  0.00           C  
ATOM     52  O   PRO A   8     -15.600   0.832  16.590  1.00  0.00           O  
ATOM     53  CG  PRO A   8     -15.112   2.049  20.420  1.00  0.00           C  
ATOM     54  CD  PRO A   8     -16.139   2.861  19.685  1.00  0.00           C  
ATOM     55  N   ARG A   9     -13.435   1.143  16.219  1.00  0.00           N  
ATOM     56  CA  ARG A   9     -13.410   0.294  15.032  1.00  0.00           C  
ATOM     57  C   ARG A   9     -12.284  -0.732  15.117  1.00  0.00           C  
ATOM     58  CB  ARG A   9     -13.253   1.141  13.768  1.00  0.00           C  
ATOM     59  O   ARG A   9     -11.189  -0.421  15.590  1.00  0.00           O  
ATOM     60  CG  ARG A   9     -13.249   0.332  12.481  1.00  0.00           C  
ATOM     61  CD  ARG A   9     -13.222   1.229  11.251  1.00  0.00           C  
ATOM     62  NE  ARG A   9     -14.492   1.926  11.064  1.00  0.00           N  
ATOM     63  NH1 ARG A   9     -15.569   0.133  10.084  1.00  0.00           N  
ATOM     64  NH2 ARG A   9     -16.680   2.114  10.392  1.00  0.00           N  
ATOM     65  CZ  ARG A   9     -15.577   1.389  10.514  1.00  0.00           C  
ATOM     66  N   ASP A  10     -12.592  -1.848  14.651  1.00  0.00           N  
ATOM     67  CA  ASP A  10     -11.604  -2.920  14.579  1.00  0.00           C  
ATOM     68  C   ASP A  10     -10.836  -2.872  13.260  1.00  0.00           C  
ATOM     69  CB  ASP A  10     -12.278  -4.284  14.745  1.00  0.00           C  
ATOM     70  O   ASP A  10     -11.385  -3.190  12.204  1.00  0.00           O  
ATOM     71  CG  ASP A  10     -11.285  -5.429  14.838  1.00  0.00           C  
ATOM     72  OD1 ASP A  10     -10.061  -5.175  14.853  1.00  0.00           O  
ATOM     73  OD2 ASP A  10     -11.731  -6.596  14.896  1.00  0.00           O  
ATOM     74  N   TYR A  11      -9.490  -2.539  13.319  1.00  0.00           N  
ATOM     75  CA  TYR A  11      -8.686  -2.424  12.108  1.00  0.00           C  
ATOM     76  C   TYR A  11      -7.904  -3.706  11.848  1.00  0.00           C  
ATOM     77  CB  TYR A  11      -7.723  -1.237  12.213  1.00  0.00           C  
ATOM     78  O   TYR A  11      -7.098  -3.771  10.917  1.00  0.00           O  
ATOM     79  CG  TYR A  11      -8.410   0.107  12.181  1.00  0.00           C  
ATOM     80  CD1 TYR A  11      -8.796   0.685  10.974  1.00  0.00           C  
ATOM     81  CD2 TYR A  11      -8.673   0.801  13.356  1.00  0.00           C  
ATOM     82  CE1 TYR A  11      -9.428   1.924  10.939  1.00  0.00           C  
ATOM     83  CE2 TYR A  11      -9.304   2.041  13.334  1.00  0.00           C  
ATOM     84  OH  TYR A  11     -10.302   3.819  12.094  1.00  0.00           O  
ATOM     85  CZ  TYR A  11      -9.677   2.593  12.122  1.00  0.00           C  
ATOM     86  N   ASN A  12      -8.117  -4.700  12.636  1.00  0.00           N  
ATOM     87  CA  ASN A  12      -7.367  -5.949  12.560  1.00  0.00           C  
ATOM     88  C   ASN A  12      -7.600  -6.664  11.233  1.00  0.00           C  
ATOM     89  CB  ASN A  12      -7.732  -6.866  13.729  1.00  0.00           C  
ATOM     90  O   ASN A  12      -6.662  -7.193  10.634  1.00  0.00           O  
ATOM     91  CG  ASN A  12      -7.081  -6.442  15.030  1.00  0.00           C  
ATOM     92  ND2 ASN A  12      -7.733  -6.745  16.147  1.00  0.00           N  
ATOM     93  OD1 ASN A  12      -6.000  -5.847  15.033  1.00  0.00           O  
ATOM     94  N   PRO A  13      -8.784  -6.617  10.744  1.00  0.00           N  
ATOM     95  CA  PRO A  13      -8.983  -7.278   9.453  1.00  0.00           C  
ATOM     96  C   PRO A  13      -8.144  -6.659   8.337  1.00  0.00           C  
ATOM     97  CB  PRO A  13     -10.477  -7.084   9.184  1.00  0.00           C  
ATOM     98  O   PRO A  13      -7.695  -7.367   7.432  1.00  0.00           O  
ATOM     99  CG  PRO A  13     -11.102  -7.005  10.539  1.00  0.00           C  
ATOM    100  CD  PRO A  13     -10.174  -6.253  11.449  1.00  0.00           C  
ATOM    101  N   ILE A  14      -7.897  -5.384   8.429  1.00  0.00           N  
ATOM    102  CA  ILE A  14      -7.053  -4.707   7.451  1.00  0.00           C  
ATOM    103  C   ILE A  14      -5.583  -4.995   7.751  1.00  0.00           C  
ATOM    104  CB  ILE A  14      -7.309  -3.183   7.441  1.00  0.00           C  
ATOM    105  O   ILE A  14      -4.826  -5.384   6.859  1.00  0.00           O  
ATOM    106  CG1 ILE A  14      -8.747  -2.887   7.001  1.00  0.00           C  
ATOM    107  CG2 ILE A  14      -6.301  -2.472   6.533  1.00  0.00           C  
ATOM    108  CD1 ILE A  14      -9.165  -1.435   7.189  1.00  0.00           C  
ATOM    109  N   SER A  15      -5.209  -4.856   9.012  1.00  0.00           N  
ATOM    110  CA  SER A  15      -3.813  -5.021   9.401  1.00  0.00           C  
ATOM    111  C   SER A  15      -3.323  -6.438   9.118  1.00  0.00           C  
ATOM    112  CB  SER A  15      -3.626  -4.694  10.883  1.00  0.00           C  
ATOM    113  O   SER A  15      -2.159  -6.639   8.768  1.00  0.00           O  
ATOM    114  OG  SER A  15      -4.423  -5.546  11.689  1.00  0.00           O  
ATOM    115  N   ASP A  16      -4.219  -7.475   9.201  1.00  0.00           N  
ATOM    116  CA  ASP A  16      -3.862  -8.876   8.999  1.00  0.00           C  
ATOM    117  C   ASP A  16      -3.538  -9.154   7.533  1.00  0.00           C  
ATOM    118  CB  ASP A  16      -4.993  -9.792   9.471  1.00  0.00           C  
ATOM    119  O   ASP A  16      -2.965 -10.195   7.206  1.00  0.00           O  
ATOM    120  CG  ASP A  16      -5.090  -9.884  10.984  1.00  0.00           C  
ATOM    121  OD1 ASP A  16      -4.142  -9.463  11.682  1.00  0.00           O  
ATOM    122  OD2 ASP A  16      -6.121 -10.385  11.482  1.00  0.00           O  
ATOM    123  N   THR A  17      -3.888  -8.203   6.656  1.00  0.00           N  
ATOM    124  CA  THR A  17      -3.649  -8.427   5.234  1.00  0.00           C  
ATOM    125  C   THR A  17      -2.403  -7.677   4.771  1.00  0.00           C  
ATOM    126  CB  THR A  17      -4.859  -7.989   4.389  1.00  0.00           C  
ATOM    127  O   THR A  17      -1.988  -7.807   3.617  1.00  0.00           O  
ATOM    128  CG2 THR A  17      -6.140  -8.660   4.873  1.00  0.00           C  
ATOM    129  OG1 THR A  17      -5.012  -6.567   4.484  1.00  0.00           O  
ATOM    130  N   ILE A  18      -1.801  -6.886   5.651  1.00  0.00           N  
ATOM    131  CA  ILE A  18      -0.637  -6.076   5.308  1.00  0.00           C  
ATOM    132  C   ILE A  18       0.603  -6.963   5.227  1.00  0.00           C  
ATOM    133  CB  ILE A  18      -0.418  -4.940   6.332  1.00  0.00           C  
ATOM    134  O   ILE A  18       0.806  -7.835   6.074  1.00  0.00           O  
ATOM    135  CG1 ILE A  18      -1.564  -3.925   6.257  1.00  0.00           C  
ATOM    136  CG2 ILE A  18       0.934  -4.258   6.100  1.00  0.00           C  
ATOM    137  CD1 ILE A  18      -1.523  -2.864   7.348  1.00  0.00           C  
ATOM    138  N   VAL A  19       1.403  -6.763   4.211  1.00  0.00           N  
ATOM    139  CA  VAL A  19       2.640  -7.511   4.010  1.00  0.00           C  
ATOM    140  C   VAL A  19       3.813  -6.543   3.879  1.00  0.00           C  
ATOM    141  CB  VAL A  19       2.557  -8.420   2.763  1.00  0.00           C  
ATOM    142  O   VAL A  19       3.632  -5.385   3.497  1.00  0.00           O  
ATOM    143  CG1 VAL A  19       1.452  -9.462   2.927  1.00  0.00           C  
ATOM    144  CG2 VAL A  19       2.322  -7.582   1.507  1.00  0.00           C  
ATOM    145  N   LYS A  20       4.945  -7.032   4.307  1.00  0.00           N  
ATOM    146  CA  LYS A  20       6.195  -6.328   4.040  1.00  0.00           C  
ATOM    147  C   LYS A  20       6.902  -6.906   2.818  1.00  0.00           C  
ATOM    148  CB  LYS A  20       7.118  -6.392   5.258  1.00  0.00           C  
ATOM    149  O   LYS A  20       7.146  -8.112   2.748  1.00  0.00           O  
ATOM    150  CG  LYS A  20       8.363  -5.526   5.138  1.00  0.00           C  
ATOM    151  CD  LYS A  20       9.205  -5.577   6.406  1.00  0.00           C  
ATOM    152  CE  LYS A  20      10.417  -4.660   6.312  1.00  0.00           C  
ATOM    153  NZ  LYS A  20      11.243  -4.703   7.555  1.00  0.00           N  
ATOM    154  N   LEU A  21       7.206  -6.001   1.867  1.00  0.00           N  
ATOM    155  CA  LEU A  21       7.845  -6.404   0.620  1.00  0.00           C  
ATOM    156  C   LEU A  21       9.272  -5.871   0.542  1.00  0.00           C  
ATOM    157  CB  LEU A  21       7.036  -5.908  -0.582  1.00  0.00           C  
ATOM    158  O   LEU A  21       9.507  -4.680   0.758  1.00  0.00           O  
ATOM    159  CG  LEU A  21       5.552  -6.278  -0.600  1.00  0.00           C  
ATOM    160  CD1 LEU A  21       4.818  -5.471  -1.665  1.00  0.00           C  
ATOM    161  CD2 LEU A  21       5.376  -7.773  -0.839  1.00  0.00           C  
ATOM    162  N   THR A  22      10.150  -6.782   0.281  1.00  0.00           N  
ATOM    163  CA  THR A  22      11.538  -6.388   0.068  1.00  0.00           C  
ATOM    164  C   THR A  22      12.039  -6.886  -1.285  1.00  0.00           C  
ATOM    165  CB  THR A  22      12.450  -6.927   1.186  1.00  0.00           C  
ATOM    166  O   THR A  22      12.141  -8.093  -1.509  1.00  0.00           O  
ATOM    167  CG2 THR A  22      13.886  -6.450   1.001  1.00  0.00           C  
ATOM    168  OG1 THR A  22      11.964  -6.466   2.453  1.00  0.00           O  
ATOM    169  N   ASN A  23      12.298  -5.908  -2.197  1.00  0.00           N  
ATOM    170  CA  ASN A  23      12.856  -6.209  -3.511  1.00  0.00           C  
ATOM    171  C   ASN A  23      14.367  -5.994  -3.541  1.00  0.00           C  
ATOM    172  CB  ASN A  23      12.178  -5.362  -4.590  1.00  0.00           C  
ATOM    173  O   ASN A  23      14.842  -4.871  -3.364  1.00  0.00           O  
ATOM    174  CG  ASN A  23      12.657  -5.703  -5.987  1.00  0.00           C  
ATOM    175  ND2 ASN A  23      12.126  -5.003  -6.983  1.00  0.00           N  
ATOM    176  OD1 ASN A  23      13.496  -6.589  -6.170  1.00  0.00           O  
ATOM    177  N   THR A  24      15.071  -7.075  -3.765  1.00  0.00           N  
ATOM    178  CA  THR A  24      16.524  -7.040  -3.891  1.00  0.00           C  
ATOM    179  C   THR A  24      16.948  -7.311  -5.331  1.00  0.00           C  
ATOM    180  CB  THR A  24      17.191  -8.065  -2.955  1.00  0.00           C  
ATOM    181  O   THR A  24      16.759  -8.416  -5.842  1.00  0.00           O  
ATOM    182  CG2 THR A  24      18.710  -7.937  -2.993  1.00  0.00           C  
ATOM    183  OG1 THR A  24      16.737  -7.844  -1.613  1.00  0.00           O  
ATOM    184  N   SER A  25      17.421  -6.188  -5.983  1.00  0.00           N  
ATOM    185  CA  SER A  25      17.842  -6.280  -7.377  1.00  0.00           C  
ATOM    186  C   SER A  25      19.050  -5.391  -7.649  1.00  0.00           C  
ATOM    187  CB  SER A  25      16.693  -5.894  -8.310  1.00  0.00           C  
ATOM    188  O   SER A  25      19.122  -4.264  -7.156  1.00  0.00           O  
ATOM    189  OG  SER A  25      15.582  -6.753  -8.123  1.00  0.00           O  
ATOM    190  N   ASP A  26      20.039  -5.966  -8.331  1.00  0.00           N  
ATOM    191  CA  ASP A  26      21.211  -5.222  -8.782  1.00  0.00           C  
ATOM    192  C   ASP A  26      21.948  -4.592  -7.603  1.00  0.00           C  
ATOM    193  CB  ASP A  26      20.807  -4.142  -9.788  1.00  0.00           C  
ATOM    194  O   ASP A  26      22.336  -3.423  -7.660  1.00  0.00           O  
ATOM    195  CG  ASP A  26      20.312  -4.714 -11.105  1.00  0.00           C  
ATOM    196  OD1 ASP A  26      20.699  -5.848 -11.462  1.00  0.00           O  
ATOM    197  OD2 ASP A  26      19.530  -4.023 -11.794  1.00  0.00           O  
ATOM    198  N   GLY A  27      22.089  -5.302  -6.410  1.00  0.00           N  
ATOM    199  CA  GLY A  27      22.837  -4.851  -5.247  1.00  0.00           C  
ATOM    200  C   GLY A  27      22.073  -3.853  -4.397  1.00  0.00           C  
ATOM    201  O   GLY A  27      22.609  -3.320  -3.423  1.00  0.00           O  
ATOM    202  N   HIS A  28      20.841  -3.500  -4.809  1.00  0.00           N  
ATOM    203  CA  HIS A  28      20.010  -2.571  -4.053  1.00  0.00           C  
ATOM    204  C   HIS A  28      18.795  -3.276  -3.460  1.00  0.00           C  
ATOM    205  CB  HIS A  28      19.561  -1.409  -4.942  1.00  0.00           C  
ATOM    206  O   HIS A  28      18.353  -4.303  -3.979  1.00  0.00           O  
ATOM    207  CG  HIS A  28      20.692  -0.580  -5.463  1.00  0.00           C  
ATOM    208  CD2 HIS A  28      21.409  -0.675  -6.607  1.00  0.00           C  
ATOM    209  ND1 HIS A  28      21.205   0.496  -4.772  1.00  0.00           N  
ATOM    210  CE1 HIS A  28      22.191   1.031  -5.472  1.00  0.00           C  
ATOM    211  NE2 HIS A  28      22.336   0.339  -6.589  1.00  0.00           N  
ATOM    212  N   SER A  29      18.346  -2.688  -2.356  1.00  0.00           N  
ATOM    213  CA  SER A  29      17.167  -3.237  -1.695  1.00  0.00           C  
ATOM    214  C   SER A  29      16.146  -2.147  -1.389  1.00  0.00           C  
ATOM    215  CB  SER A  29      17.562  -3.955  -0.404  1.00  0.00           C  
ATOM    216  O   SER A  29      16.506  -1.069  -0.910  1.00  0.00           O  
ATOM    217  OG  SER A  29      16.428  -4.537   0.215  1.00  0.00           O  
ATOM    218  N   ILE A  30      14.910  -2.401  -1.850  1.00  0.00           N  
ATOM    219  CA  ILE A  30      13.802  -1.507  -1.531  1.00  0.00           C  
ATOM    220  C   ILE A  30      12.751  -2.259  -0.717  1.00  0.00           C  
ATOM    221  CB  ILE A  30      13.167  -0.915  -2.810  1.00  0.00           C  
ATOM    222  O   ILE A  30      12.355  -3.370  -1.078  1.00  0.00           O  
ATOM    223  CG1 ILE A  30      14.183  -0.044  -3.556  1.00  0.00           C  
ATOM    224  CG2 ILE A  30      11.907  -0.116  -2.467  1.00  0.00           C  
ATOM    225  CD1 ILE A  30      13.691   0.465  -4.904  1.00  0.00           C  
ATOM    226  N   SER A  31      12.409  -1.622   0.425  1.00  0.00           N  
ATOM    227  CA  SER A  31      11.388  -2.220   1.279  1.00  0.00           C  
ATOM    228  C   SER A  31      10.184  -1.297   1.432  1.00  0.00           C  
ATOM    229  CB  SER A  31      11.966  -2.550   2.655  1.00  0.00           C  
ATOM    230  O   SER A  31      10.339  -0.112   1.733  1.00  0.00           O  
ATOM    231  OG  SER A  31      12.958  -3.557   2.556  1.00  0.00           O  
ATOM    232  N   LEU A  32       9.031  -1.889   1.169  1.00  0.00           N  
ATOM    233  CA  LEU A  32       7.756  -1.204   1.350  1.00  0.00           C  
ATOM    234  C   LEU A  32       6.695  -2.161   1.883  1.00  0.00           C  
ATOM    235  CB  LEU A  32       7.287  -0.586   0.030  1.00  0.00           C  
ATOM    236  O   LEU A  32       6.961  -3.352   2.061  1.00  0.00           O  
ATOM    237  CG  LEU A  32       7.270  -1.515  -1.185  1.00  0.00           C  
ATOM    238  CD1 LEU A  32       5.861  -2.046  -1.426  1.00  0.00           C  
ATOM    239  CD2 LEU A  32       7.792  -0.789  -2.420  1.00  0.00           C  
ATOM    240  N   TYR A  33       5.534  -1.635   2.075  1.00  0.00           N  
ATOM    241  CA  TYR A  33       4.408  -2.459   2.497  1.00  0.00           C  
ATOM    242  C   TYR A  33       3.435  -2.685   1.346  1.00  0.00           C  
ATOM    243  CB  TYR A  33       3.679  -1.809   3.677  1.00  0.00           C  
ATOM    244  O   TYR A  33       3.545  -2.046   0.297  1.00  0.00           O  
ATOM    245  CG  TYR A  33       4.471  -1.821   4.962  1.00  0.00           C  
ATOM    246  CD1 TYR A  33       4.387  -2.896   5.844  1.00  0.00           C  
ATOM    247  CD2 TYR A  33       5.304  -0.759   5.297  1.00  0.00           C  
ATOM    248  CE1 TYR A  33       5.114  -2.912   7.030  1.00  0.00           C  
ATOM    249  CE2 TYR A  33       6.035  -0.764   6.480  1.00  0.00           C  
ATOM    250  OH  TYR A  33       6.656  -1.853   8.511  1.00  0.00           O  
ATOM    251  CZ  TYR A  33       5.934  -1.843   7.339  1.00  0.00           C  
ATOM    252  N   GLY A  34       2.549  -3.598   1.561  1.00  0.00           N  
ATOM    253  CA  GLY A  34       1.485  -3.899   0.615  1.00  0.00           C  
ATOM    254  C   GLY A  34       0.245  -4.471   1.275  1.00  0.00           C  
ATOM    255  O   GLY A  34       0.251  -4.764   2.472  1.00  0.00           O  
ATOM    256  N   ILE A  35      -0.795  -4.460   0.469  1.00  0.00           N  
ATOM    257  CA  ILE A  35      -2.068  -5.001   0.931  1.00  0.00           C  
ATOM    258  C   ILE A  35      -2.357  -6.321   0.219  1.00  0.00           C  
ATOM    259  CB  ILE A  35      -3.224  -4.003   0.699  1.00  0.00           C  
ATOM    260  O   ILE A  35      -2.367  -6.380  -1.013  1.00  0.00           O  
ATOM    261  CG1 ILE A  35      -2.907  -2.656   1.359  1.00  0.00           C  
ATOM    262  CG2 ILE A  35      -4.545  -4.573   1.225  1.00  0.00           C  
ATOM    263  CD1 ILE A  35      -3.801  -1.514   0.896  1.00  0.00           C  
ATOM    264  N   GLY A  36      -2.589  -7.360   1.019  1.00  0.00           N  
ATOM    265  CA  GLY A  36      -3.016  -8.628   0.449  1.00  0.00           C  
ATOM    266  C   GLY A  36      -4.510  -8.695   0.195  1.00  0.00           C  
ATOM    267  O   GLY A  36      -5.306  -8.230   1.013  1.00  0.00           O  
ATOM    268  N   PHE A  37      -4.936  -9.246  -0.908  1.00  0.00           N  
ATOM    269  CA  PHE A  37      -6.311  -9.470  -1.337  1.00  0.00           C  
ATOM    270  C   PHE A  37      -6.404 -10.696  -2.238  1.00  0.00           C  
ATOM    271  CB  PHE A  37      -6.856  -8.239  -2.067  1.00  0.00           C  
ATOM    272  O   PHE A  37      -6.088 -10.623  -3.428  1.00  0.00           O  
ATOM    273  CG  PHE A  37      -8.334  -8.301  -2.344  1.00  0.00           C  
ATOM    274  CD1 PHE A  37      -8.811  -8.866  -3.520  1.00  0.00           C  
ATOM    275  CD2 PHE A  37      -9.246  -7.795  -1.427  1.00  0.00           C  
ATOM    276  CE1 PHE A  37     -10.179  -8.925  -3.779  1.00  0.00           C  
ATOM    277  CE2 PHE A  37     -10.614  -7.851  -1.679  1.00  0.00           C  
ATOM    278  CZ  PHE A  37     -11.078  -8.415  -2.856  1.00  0.00           C  
ATOM    279  N   GLY A  38      -6.861 -11.849  -1.613  1.00  0.00           N  
ATOM    280  CA  GLY A  38      -6.842 -13.073  -2.398  1.00  0.00           C  
ATOM    281  C   GLY A  38      -5.450 -13.471  -2.850  1.00  0.00           C  
ATOM    282  O   GLY A  38      -4.530 -13.564  -2.034  1.00  0.00           O  
ATOM    283  N   PRO A  39      -5.248 -13.680  -4.203  1.00  0.00           N  
ATOM    284  CA  PRO A  39      -3.928 -14.030  -4.733  1.00  0.00           C  
ATOM    285  C   PRO A  39      -3.096 -12.804  -5.101  1.00  0.00           C  
ATOM    286  CB  PRO A  39      -4.256 -14.861  -5.976  1.00  0.00           C  
ATOM    287  O   PRO A  39      -2.067 -12.929  -5.770  1.00  0.00           O  
ATOM    288  CG  PRO A  39      -5.529 -14.279  -6.499  1.00  0.00           C  
ATOM    289  CD  PRO A  39      -6.379 -13.864  -5.332  1.00  0.00           C  
ATOM    290  N   PHE A  40      -3.555 -11.676  -4.637  1.00  0.00           N  
ATOM    291  CA  PHE A  40      -2.937 -10.448  -5.123  1.00  0.00           C  
ATOM    292  C   PHE A  40      -2.280  -9.684  -3.980  1.00  0.00           C  
ATOM    293  CB  PHE A  40      -3.975  -9.562  -5.819  1.00  0.00           C  
ATOM    294  O   PHE A  40      -2.705  -9.792  -2.828  1.00  0.00           O  
ATOM    295  CG  PHE A  40      -4.752 -10.269  -6.896  1.00  0.00           C  
ATOM    296  CD1 PHE A  40      -4.098 -10.868  -7.965  1.00  0.00           C  
ATOM    297  CD2 PHE A  40      -6.139 -10.333  -6.839  1.00  0.00           C  
ATOM    298  CE1 PHE A  40      -4.816 -11.523  -8.964  1.00  0.00           C  
ATOM    299  CE2 PHE A  40      -6.862 -10.986  -7.833  1.00  0.00           C  
ATOM    300  CZ  PHE A  40      -6.199 -11.580  -8.895  1.00  0.00           C  
ATOM    301  N   ILE A  41      -1.274  -8.975  -4.352  1.00  0.00           N  
ATOM    302  CA  ILE A  41      -0.703  -7.958  -3.476  1.00  0.00           C  
ATOM    303  C   ILE A  41      -0.785  -6.591  -4.151  1.00  0.00           C  
ATOM    304  CB  ILE A  41       0.761  -8.287  -3.107  1.00  0.00           C  
ATOM    305  O   ILE A  41      -0.341  -6.426  -5.291  1.00  0.00           O  
ATOM    306  CG1 ILE A  41       0.824  -9.565  -2.263  1.00  0.00           C  
ATOM    307  CG2 ILE A  41       1.410  -7.111  -2.371  1.00  0.00           C  
ATOM    308  CD1 ILE A  41       2.240 -10.032  -1.952  1.00  0.00           C  
ATOM    309  N   ILE A  42      -1.415  -5.652  -3.456  1.00  0.00           N  
ATOM    310  CA  ILE A  42      -1.525  -4.272  -3.918  1.00  0.00           C  
ATOM    311  C   ILE A  42      -0.447  -3.418  -3.255  1.00  0.00           C  
ATOM    312  CB  ILE A  42      -2.926  -3.689  -3.624  1.00  0.00           C  
ATOM    313  O   ILE A  42      -0.365  -3.353  -2.026  1.00  0.00           O  
ATOM    314  CG1 ILE A  42      -4.012  -4.556  -4.271  1.00  0.00           C  
ATOM    315  CG2 ILE A  42      -3.020  -2.240  -4.111  1.00  0.00           C  
ATOM    316  CD1 ILE A  42      -4.767  -5.440  -3.288  1.00  0.00           C  
ATOM    317  N   THR A  43       0.401  -2.740  -4.052  1.00  0.00           N  
ATOM    318  CA  THR A  43       1.477  -1.931  -3.490  1.00  0.00           C  
ATOM    319  C   THR A  43       1.876  -0.817  -4.454  1.00  0.00           C  
ATOM    320  CB  THR A  43       2.710  -2.793  -3.160  1.00  0.00           C  
ATOM    321  O   THR A  43       1.152  -0.526  -5.409  1.00  0.00           O  
ATOM    322  CG2 THR A  43       3.405  -3.269  -4.432  1.00  0.00           C  
ATOM    323  OG1 THR A  43       3.633  -2.019  -2.385  1.00  0.00           O  
ATOM    324  N   ASN A  44       3.030  -0.115  -4.138  1.00  0.00           N  
ATOM    325  CA  ASN A  44       3.491   0.990  -4.972  1.00  0.00           C  
ATOM    326  C   ASN A  44       4.295   0.491  -6.169  1.00  0.00           C  
ATOM    327  CB  ASN A  44       4.322   1.975  -4.147  1.00  0.00           C  
ATOM    328  O   ASN A  44       5.009  -0.508  -6.069  1.00  0.00           O  
ATOM    329  CG  ASN A  44       3.520   2.632  -3.041  1.00  0.00           C  
ATOM    330  ND2 ASN A  44       2.798   3.693  -3.381  1.00  0.00           N  
ATOM    331  OD1 ASN A  44       3.551   2.190  -1.889  1.00  0.00           O  
ATOM    332  N   LEU A  45       4.198   1.211  -7.277  1.00  0.00           N  
ATOM    333  CA  LEU A  45       4.934   0.917  -8.502  1.00  0.00           C  
ATOM    334  C   LEU A  45       6.438   1.020  -8.270  1.00  0.00           C  
ATOM    335  CB  LEU A  45       4.512   1.871  -9.622  1.00  0.00           C  
ATOM    336  O   LEU A  45       7.215   0.271  -8.868  1.00  0.00           O  
ATOM    337  CG  LEU A  45       3.152   1.600 -10.267  1.00  0.00           C  
ATOM    338  CD1 LEU A  45       2.787   2.726 -11.228  1.00  0.00           C  
ATOM    339  CD2 LEU A  45       3.160   0.256 -10.988  1.00  0.00           C  
ATOM    340  N   HIS A  46       6.779   1.904  -7.386  1.00  0.00           N  
ATOM    341  CA  HIS A  46       8.203   2.171  -7.222  1.00  0.00           C  
ATOM    342  C   HIS A  46       8.889   1.049  -6.449  1.00  0.00           C  
ATOM    343  CB  HIS A  46       8.419   3.508  -6.511  1.00  0.00           C  
ATOM    344  O   HIS A  46      10.080   1.138  -6.145  1.00  0.00           O  
ATOM    345  CG  HIS A  46       7.847   3.551  -5.129  1.00  0.00           C  
ATOM    346  CD2 HIS A  46       8.318   3.067  -3.956  1.00  0.00           C  
ATOM    347  ND1 HIS A  46       6.639   4.149  -4.843  1.00  0.00           N  
ATOM    348  CE1 HIS A  46       6.391   4.032  -3.549  1.00  0.00           C  
ATOM    349  NE2 HIS A  46       7.395   3.379  -2.988  1.00  0.00           N  
ATOM    350  N   LEU A  47       8.140   0.012  -6.082  1.00  0.00           N  
ATOM    351  CA  LEU A  47       8.760  -1.196  -5.549  1.00  0.00           C  
ATOM    352  C   LEU A  47       9.715  -1.811  -6.566  1.00  0.00           C  
ATOM    353  CB  LEU A  47       7.691  -2.217  -5.152  1.00  0.00           C  
ATOM    354  O   LEU A  47      10.718  -2.423  -6.191  1.00  0.00           O  
ATOM    355  CG  LEU A  47       8.198  -3.575  -4.665  1.00  0.00           C  
ATOM    356  CD1 LEU A  47       8.953  -3.418  -3.349  1.00  0.00           C  
ATOM    357  CD2 LEU A  47       7.039  -4.554  -4.508  1.00  0.00           C  
ATOM    358  N   PHE A  48       9.383  -1.614  -7.881  1.00  0.00           N  
ATOM    359  CA  PHE A  48      10.146  -2.239  -8.954  1.00  0.00           C  
ATOM    360  C   PHE A  48      10.946  -1.197  -9.727  1.00  0.00           C  
ATOM    361  CB  PHE A  48       9.216  -2.999  -9.905  1.00  0.00           C  
ATOM    362  O   PHE A  48      10.859  -1.126 -10.955  1.00  0.00           O  
ATOM    363  CG  PHE A  48       8.546  -4.190  -9.276  1.00  0.00           C  
ATOM    364  CD1 PHE A  48       9.268  -5.344  -8.996  1.00  0.00           C  
ATOM    365  CD2 PHE A  48       7.193  -4.157  -8.963  1.00  0.00           C  
ATOM    366  CE1 PHE A  48       8.651  -6.449  -8.413  1.00  0.00           C  
ATOM    367  CE2 PHE A  48       6.569  -5.256  -8.381  1.00  0.00           C  
ATOM    368  CZ  PHE A  48       7.300  -6.402  -8.108  1.00  0.00           C  
ATOM    369  N   ARG A  49      11.704  -0.321  -8.960  1.00  0.00           N  
ATOM    370  CA  ARG A  49      12.658   0.577  -9.603  1.00  0.00           C  
ATOM    371  C   ARG A  49      13.763  -0.207 -10.303  1.00  0.00           C  
ATOM    372  CB  ARG A  49      13.265   1.540  -8.580  1.00  0.00           C  
ATOM    373  O   ARG A  49      14.290   0.233 -11.327  1.00  0.00           O  
ATOM    374  CG  ARG A  49      12.317   2.640  -8.131  1.00  0.00           C  
ATOM    375  CD  ARG A  49      13.003   3.631  -7.201  1.00  0.00           C  
ATOM    376  NE  ARG A  49      12.090   4.685  -6.769  1.00  0.00           N  
ATOM    377  NH1 ARG A  49      13.633   5.752  -5.419  1.00  0.00           N  
ATOM    378  NH2 ARG A  49      11.502   6.576  -5.606  1.00  0.00           N  
ATOM    379  CZ  ARG A  49      12.410   5.669  -5.932  1.00  0.00           C  
ATOM    380  N   ARG A  50      13.993  -1.268  -9.613  1.00  0.00           N  
ATOM    381  CA  ARG A  50      14.876  -2.284 -10.176  1.00  0.00           C  
ATOM    382  C   ARG A  50      14.193  -3.647 -10.208  1.00  0.00           C  
ATOM    383  CB  ARG A  50      16.177  -2.369  -9.374  1.00  0.00           C  
ATOM    384  O   ARG A  50      13.281  -3.909  -9.421  1.00  0.00           O  
ATOM    385  CG  ARG A  50      17.010  -1.098  -9.415  1.00  0.00           C  
ATOM    386  CD  ARG A  50      18.225  -1.190  -8.502  1.00  0.00           C  
ATOM    387  NE  ARG A  50      19.043   0.017  -8.570  1.00  0.00           N  
ATOM    388  NH1 ARG A  50      17.749   1.225  -7.085  1.00  0.00           N  
ATOM    389  NH2 ARG A  50      19.608   2.177  -8.031  1.00  0.00           N  
ATOM    390  CZ  ARG A  50      18.798   1.137  -7.895  1.00  0.00           C  
ATOM    391  N   ASN A  51      14.565  -4.372 -11.195  1.00  0.00           N  
ATOM    392  CA  ASN A  51      13.888  -5.648 -11.396  1.00  0.00           C  
ATOM    393  C   ASN A  51      14.878  -6.765 -11.713  1.00  0.00           C  
ATOM    394  CB  ASN A  51      12.844  -5.533 -12.509  1.00  0.00           C  
ATOM    395  O   ASN A  51      16.091  -6.544 -11.712  1.00  0.00           O  
ATOM    396  CG  ASN A  51      11.716  -6.534 -12.358  1.00  0.00           C  
ATOM    397  ND2 ASN A  51      10.732  -6.457 -13.246  1.00  0.00           N  
ATOM    398  OD1 ASN A  51      11.728  -7.369 -11.450  1.00  0.00           O  
ATOM    399  N   ASN A  52      14.418  -7.969 -11.884  1.00  0.00           N  
ATOM    400  CA  ASN A  52      15.233  -9.144 -12.175  1.00  0.00           C  
ATOM    401  C   ASN A  52      16.043  -9.580 -10.958  1.00  0.00           C  
ATOM    402  CB  ASN A  52      16.162  -8.872 -13.361  1.00  0.00           C  
ATOM    403  O   ASN A  52      17.209  -9.958 -11.085  1.00  0.00           O  
ATOM    404  CG  ASN A  52      16.767 -10.140 -13.931  1.00  0.00           C  
ATOM    405  ND2 ASN A  52      17.945 -10.017 -14.531  1.00  0.00           N  
ATOM    406  OD1 ASN A  52      16.180 -11.221 -13.834  1.00  0.00           O  
ATOM    407  N   GLY A  53      15.425  -9.550  -9.828  1.00  0.00           N  
ATOM    408  CA  GLY A  53      16.009  -9.978  -8.567  1.00  0.00           C  
ATOM    409  C   GLY A  53      15.078 -10.850  -7.745  1.00  0.00           C  
ATOM    410  O   GLY A  53      14.375 -11.703  -8.290  1.00  0.00           O  
ATOM    411  N   THR A  54      15.246 -10.693  -6.400  1.00  0.00           N  
ATOM    412  CA  THR A  54      14.472 -11.502  -5.465  1.00  0.00           C  
ATOM    413  C   THR A  54      13.474 -10.637  -4.700  1.00  0.00           C  
ATOM    414  CB  THR A  54      15.390 -12.235  -4.469  1.00  0.00           C  
ATOM    415  O   THR A  54      13.815  -9.547  -4.237  1.00  0.00           O  
ATOM    416  CG2 THR A  54      14.582 -13.120  -3.526  1.00  0.00           C  
ATOM    417  OG1 THR A  54      16.318 -13.050  -5.194  1.00  0.00           O  
ATOM    418  N   LEU A  55      12.228 -11.093  -4.681  1.00  0.00           N  
ATOM    419  CA  LEU A  55      11.208 -10.436  -3.871  1.00  0.00           C  
ATOM    420  C   LEU A  55      10.882 -11.263  -2.632  1.00  0.00           C  
ATOM    421  CB  LEU A  55       9.938 -10.203  -4.692  1.00  0.00           C  
ATOM    422  O   LEU A  55      10.481 -12.423  -2.743  1.00  0.00           O  
ATOM    423  CG  LEU A  55       8.776  -9.522  -3.967  1.00  0.00           C  
ATOM    424  CD1 LEU A  55       9.143  -8.085  -3.611  1.00  0.00           C  
ATOM    425  CD2 LEU A  55       7.514  -9.562  -4.822  1.00  0.00           C  
ATOM    426  N   THR A  56      11.111 -10.698  -1.481  1.00  0.00           N  
ATOM    427  CA  THR A  56      10.752 -11.332  -0.218  1.00  0.00           C  
ATOM    428  C   THR A  56       9.454 -10.747   0.331  1.00  0.00           C  
ATOM    429  CB  THR A  56      11.872 -11.172   0.827  1.00  0.00           C  
ATOM    430  O   THR A  56       9.332  -9.530   0.487  1.00  0.00           O  
ATOM    431  CG2 THR A  56      11.510 -11.871   2.133  1.00  0.00           C  
ATOM    432  OG1 THR A  56      13.082 -11.741   0.312  1.00  0.00           O  
ATOM    433  N   VAL A  57       8.492 -11.647   0.614  1.00  0.00           N  
ATOM    434  CA  VAL A  57       7.205 -11.241   1.169  1.00  0.00           C  
ATOM    435  C   VAL A  57       7.081 -11.740   2.606  1.00  0.00           C  
ATOM    436  CB  VAL A  57       6.028 -11.769   0.318  1.00  0.00           C  
ATOM    437  O   VAL A  57       7.098 -12.948   2.855  1.00  0.00           O  
ATOM    438  CG1 VAL A  57       4.697 -11.245   0.853  1.00  0.00           C  
ATOM    439  CG2 VAL A  57       6.210 -11.375  -1.147  1.00  0.00           C  
ATOM    440  N   THR A  58       6.995 -10.802   3.534  1.00  0.00           N  
ATOM    441  CA  THR A  58       6.742 -11.128   4.933  1.00  0.00           C  
ATOM    442  C   THR A  58       5.292 -10.832   5.304  1.00  0.00           C  
ATOM    443  CB  THR A  58       7.684 -10.347   5.868  1.00  0.00           C  
ATOM    444  O   THR A  58       4.842  -9.688   5.208  1.00  0.00           O  
ATOM    445  CG2 THR A  58       7.510 -10.788   7.318  1.00  0.00           C  
ATOM    446  OG1 THR A  58       9.041 -10.576   5.470  1.00  0.00           O  
ATOM    447  N   SER A  59       4.557 -11.866   5.648  1.00  0.00           N  
ATOM    448  CA  SER A  59       3.154 -11.754   6.031  1.00  0.00           C  
ATOM    449  C   SER A  59       2.873 -12.505   7.328  1.00  0.00           C  
ATOM    450  CB  SER A  59       2.250 -12.288   4.918  1.00  0.00           C  
ATOM    451  O   SER A  59       3.798 -12.989   7.984  1.00  0.00           O  
ATOM    452  OG  SER A  59       2.319 -13.702   4.848  1.00  0.00           O  
ATOM    453  N   ILE A  60       1.581 -12.599   7.658  1.00  0.00           N  
ATOM    454  CA  ILE A  60       1.183 -13.341   8.849  1.00  0.00           C  
ATOM    455  C   ILE A  60       1.389 -14.836   8.619  1.00  0.00           C  
ATOM    456  CB  ILE A  60      -0.287 -13.054   9.229  1.00  0.00           C  
ATOM    457  O   ILE A  60       1.459 -15.614   9.573  1.00  0.00           O  
ATOM    458  CG1 ILE A  60      -1.223 -13.465   8.087  1.00  0.00           C  
ATOM    459  CG2 ILE A  60      -0.474 -11.576   9.585  1.00  0.00           C  
ATOM    460  CD1 ILE A  60      -2.694 -13.513   8.478  1.00  0.00           C  
ATOM    461  N   HIS A  61       1.461 -15.155   7.371  1.00  0.00           N  
ATOM    462  CA  HIS A  61       1.616 -16.559   7.009  1.00  0.00           C  
ATOM    463  C   HIS A  61       3.087 -16.959   6.974  1.00  0.00           C  
ATOM    464  CB  HIS A  61       0.964 -16.838   5.654  1.00  0.00           C  
ATOM    465  O   HIS A  61       3.413 -18.121   6.718  1.00  0.00           O  
ATOM    466  CG  HIS A  61      -0.507 -16.571   5.630  1.00  0.00           C  
ATOM    467  CD2 HIS A  61      -1.245 -15.722   4.876  1.00  0.00           C  
ATOM    468  ND1 HIS A  61      -1.395 -17.220   6.460  1.00  0.00           N  
ATOM    469  CE1 HIS A  61      -2.619 -16.781   6.217  1.00  0.00           C  
ATOM    470  NE2 HIS A  61      -2.555 -15.871   5.260  1.00  0.00           N  
ATOM    471  N   GLY A  62       3.954 -16.009   7.180  1.00  0.00           N  
ATOM    472  CA  GLY A  62       5.379 -16.297   7.147  1.00  0.00           C  
ATOM    473  C   GLY A  62       6.108 -15.573   6.031  1.00  0.00           C  
ATOM    474  O   GLY A  62       5.635 -14.548   5.535  1.00  0.00           O  
ATOM    475  N   VAL A  63       7.263 -16.074   5.775  1.00  0.00           N  
ATOM    476  CA  VAL A  63       8.111 -15.444   4.769  1.00  0.00           C  
ATOM    477  C   VAL A  63       8.069 -16.254   3.475  1.00  0.00           C  
ATOM    478  CB  VAL A  63       9.569 -15.304   5.263  1.00  0.00           C  
ATOM    479  O   VAL A  63       8.184 -17.481   3.500  1.00  0.00           O  
ATOM    480  CG1 VAL A  63      10.447 -14.676   4.183  1.00  0.00           C  
ATOM    481  CG2 VAL A  63       9.619 -14.476   6.546  1.00  0.00           C  
ATOM    482  N   PHE A  64       7.797 -15.582   2.412  1.00  0.00           N  
ATOM    483  CA  PHE A  64       7.774 -16.175   1.080  1.00  0.00           C  
ATOM    484  C   PHE A  64       8.746 -15.458   0.151  1.00  0.00           C  
ATOM    485  CB  PHE A  64       6.359 -16.130   0.495  1.00  0.00           C  
ATOM    486  O   PHE A  64       8.790 -14.227   0.119  1.00  0.00           O  
ATOM    487  CG  PHE A  64       6.214 -16.880  -0.802  1.00  0.00           C  
ATOM    488  CD1 PHE A  64       6.435 -16.244  -2.017  1.00  0.00           C  
ATOM    489  CD2 PHE A  64       5.856 -18.222  -0.805  1.00  0.00           C  
ATOM    490  CE1 PHE A  64       6.302 -16.935  -3.219  1.00  0.00           C  
ATOM    491  CE2 PHE A  64       5.721 -18.919  -2.002  1.00  0.00           C  
ATOM    492  CZ  PHE A  64       5.943 -18.274  -3.208  1.00  0.00           C  
ATOM    493  N   THR A  65       9.477 -16.281  -0.622  1.00  0.00           N  
ATOM    494  CA  THR A  65      10.477 -15.680  -1.498  1.00  0.00           C  
ATOM    495  C   THR A  65      10.219 -16.058  -2.953  1.00  0.00           C  
ATOM    496  CB  THR A  65      11.901 -16.111  -1.098  1.00  0.00           C  
ATOM    497  O   THR A  65      10.015 -17.232  -3.269  1.00  0.00           O  
ATOM    498  CG2 THR A  65      12.944 -15.474  -2.010  1.00  0.00           C  
ATOM    499  OG1 THR A  65      12.154 -15.707   0.254  1.00  0.00           O  
ATOM    500  N   VAL A  66      10.149 -14.979  -3.762  1.00  0.00           N  
ATOM    501  CA  VAL A  66      10.164 -15.149  -5.211  1.00  0.00           C  
ATOM    502  C   VAL A  66      11.570 -14.890  -5.748  1.00  0.00           C  
ATOM    503  CB  VAL A  66       9.148 -14.213  -5.904  1.00  0.00           C  
ATOM    504  O   VAL A  66      12.075 -13.767  -5.667  1.00  0.00           O  
ATOM    505  CG1 VAL A  66       9.156 -14.431  -7.416  1.00  0.00           C  
ATOM    506  CG2 VAL A  66       7.747 -14.433  -5.336  1.00  0.00           C  
ATOM    507  N   GLU A  67      12.256 -15.888  -6.319  1.00  0.00           N  
ATOM    508  CA  GLU A  67      13.669 -15.824  -6.680  1.00  0.00           C  
ATOM    509  C   GLU A  67      13.887 -14.933  -7.900  1.00  0.00           C  
ATOM    510  CB  GLU A  67      14.219 -17.227  -6.948  1.00  0.00           C  
ATOM    511  O   GLU A  67      14.944 -14.315  -8.043  1.00  0.00           O  
ATOM    512  CG  GLU A  67      14.250 -18.121  -5.718  1.00  0.00           C  
ATOM    513  CD  GLU A  67      15.206 -17.630  -4.642  1.00  0.00           C  
ATOM    514  OE1 GLU A  67      15.012 -17.974  -3.454  1.00  0.00           O  
ATOM    515  OE2 GLU A  67      16.157 -16.894  -4.991  1.00  0.00           O  
ATOM    516  N   ASN A  68      12.914 -14.886  -8.730  1.00  0.00           N  
ATOM    517  CA  ASN A  68      13.000 -14.078  -9.942  1.00  0.00           C  
ATOM    518  C   ASN A  68      11.763 -13.203 -10.121  1.00  0.00           C  
ATOM    519  CB  ASN A  68      13.203 -14.970 -11.168  1.00  0.00           C  
ATOM    520  O   ASN A  68      10.698 -13.697 -10.495  1.00  0.00           O  
ATOM    521  CG  ASN A  68      13.449 -14.174 -12.435  1.00  0.00           C  
ATOM    522  ND2 ASN A  68      13.793 -14.868 -13.514  1.00  0.00           N  
ATOM    523  OD1 ASN A  68      13.333 -12.946 -12.443  1.00  0.00           O  
ATOM    524  N   THR A  69      11.939 -11.874  -9.883  1.00  0.00           N  
ATOM    525  CA  THR A  69      10.811 -10.950  -9.909  1.00  0.00           C  
ATOM    526  C   THR A  69      10.276 -10.789 -11.329  1.00  0.00           C  
ATOM    527  CB  THR A  69      11.204  -9.571  -9.347  1.00  0.00           C  
ATOM    528  O   THR A  69       9.142 -10.347 -11.525  1.00  0.00           O  
ATOM    529  CG2 THR A  69      11.494  -9.649  -7.852  1.00  0.00           C  
ATOM    530  OG1 THR A  69      12.376  -9.102 -10.026  1.00  0.00           O  
ATOM    531  N   THR A  70      10.985 -11.204 -12.369  1.00  0.00           N  
ATOM    532  CA  THR A  70      10.544 -11.055 -13.752  1.00  0.00           C  
ATOM    533  C   THR A  70       9.452 -12.068 -14.084  1.00  0.00           C  
ATOM    534  CB  THR A  70      11.719 -11.222 -14.734  1.00  0.00           C  
ATOM    535  O   THR A  70       8.754 -11.929 -15.090  1.00  0.00           O  
ATOM    536  CG2 THR A  70      12.822 -10.209 -14.448  1.00  0.00           C  
ATOM    537  OG1 THR A  70      12.255 -12.545 -14.608  1.00  0.00           O  
ATOM    538  N   THR A  71       9.294 -13.006 -13.250  1.00  0.00           N  
ATOM    539  CA  THR A  71       8.294 -14.041 -13.485  1.00  0.00           C  
ATOM    540  C   THR A  71       6.942 -13.629 -12.909  1.00  0.00           C  
ATOM    541  CB  THR A  71       8.727 -15.386 -12.873  1.00  0.00           C  
ATOM    542  O   THR A  71       5.928 -14.282 -13.162  1.00  0.00           O  
ATOM    543  CG2 THR A  71      10.087 -15.822 -13.408  1.00  0.00           C  
ATOM    544  OG1 THR A  71       8.807 -15.253 -11.448  1.00  0.00           O  
ATOM    545  N   LEU A  72       6.912 -12.570 -12.160  1.00  0.00           N  
ATOM    546  CA  LEU A  72       5.682 -12.120 -11.518  1.00  0.00           C  
ATOM    547  C   LEU A  72       4.758 -11.445 -12.527  1.00  0.00           C  
ATOM    548  CB  LEU A  72       5.997 -11.155 -10.372  1.00  0.00           C  
ATOM    549  O   LEU A  72       5.209 -10.642 -13.348  1.00  0.00           O  
ATOM    550  CG  LEU A  72       6.663 -11.763  -9.137  1.00  0.00           C  
ATOM    551  CD1 LEU A  72       7.154 -10.663  -8.203  1.00  0.00           C  
ATOM    552  CD2 LEU A  72       5.698 -12.696  -8.413  1.00  0.00           C  
ATOM    553  N   GLN A  73       3.519 -11.840 -12.444  1.00  0.00           N  
ATOM    554  CA  GLN A  73       2.505 -11.141 -13.227  1.00  0.00           C  
ATOM    555  C   GLN A  73       2.027  -9.882 -12.508  1.00  0.00           C  
ATOM    556  CB  GLN A  73       1.319 -12.063 -13.515  1.00  0.00           C  
ATOM    557  O   GLN A  73       1.648  -9.936 -11.337  1.00  0.00           O  
ATOM    558  CG  GLN A  73       1.672 -13.268 -14.377  1.00  0.00           C  
ATOM    559  CD  GLN A  73       0.472 -14.147 -14.677  1.00  0.00           C  
ATOM    560  NE2 GLN A  73       0.383 -14.625 -15.914  1.00  0.00           N  
ATOM    561  OE1 GLN A  73      -0.367 -14.394 -13.806  1.00  0.00           O  
ATOM    562  N   GLN A  74       2.102  -8.771 -13.295  1.00  0.00           N  
ATOM    563  CA  GLN A  74       1.768  -7.487 -12.688  1.00  0.00           C  
ATOM    564  C   GLN A  74       0.751  -6.727 -13.535  1.00  0.00           C  
ATOM    565  CB  GLN A  74       3.027  -6.641 -12.493  1.00  0.00           C  
ATOM    566  O   GLN A  74       0.729  -6.864 -14.759  1.00  0.00           O  
ATOM    567  CG  GLN A  74       4.134  -7.353 -11.726  1.00  0.00           C  
ATOM    568  CD  GLN A  74       5.461  -6.621 -11.797  1.00  0.00           C  
ATOM    569  NE2 GLN A  74       6.513  -7.250 -11.284  1.00  0.00           N  
ATOM    570  OE1 GLN A  74       5.540  -5.500 -12.310  1.00  0.00           O  
ATOM    571  N   HIS A  75      -0.069  -6.063 -12.808  1.00  0.00           N  
ATOM    572  CA  HIS A  75      -0.991  -5.127 -13.441  1.00  0.00           C  
ATOM    573  C   HIS A  75      -0.786  -3.710 -12.915  1.00  0.00           C  
ATOM    574  CB  HIS A  75      -2.439  -5.567 -13.215  1.00  0.00           C  
ATOM    575  O   HIS A  75      -1.010  -3.444 -11.732  1.00  0.00           O  
ATOM    576  CG  HIS A  75      -3.447  -4.661 -13.848  1.00  0.00           C  
ATOM    577  CD2 HIS A  75      -4.295  -3.757 -13.304  1.00  0.00           C  
ATOM    578  ND1 HIS A  75      -3.667  -4.628 -15.208  1.00  0.00           N  
ATOM    579  CE1 HIS A  75      -4.610  -3.740 -15.473  1.00  0.00           C  
ATOM    580  NE2 HIS A  75      -5.008  -3.197 -14.335  1.00  0.00           N  
ATOM    581  N   LEU A  76      -0.409  -2.798 -13.845  1.00  0.00           N  
ATOM    582  CA  LEU A  76      -0.164  -1.407 -13.477  1.00  0.00           C  
ATOM    583  C   LEU A  76      -1.454  -0.597 -13.525  1.00  0.00           C  
ATOM    584  CB  LEU A  76       0.880  -0.783 -14.406  1.00  0.00           C  
ATOM    585  O   LEU A  76      -2.209  -0.680 -14.496  1.00  0.00           O  
ATOM    586  CG  LEU A  76       2.328  -1.232 -14.199  1.00  0.00           C  
ATOM    587  CD1 LEU A  76       2.485  -2.703 -14.569  1.00  0.00           C  
ATOM    588  CD2 LEU A  76       3.279  -0.365 -15.017  1.00  0.00           C  
ATOM    589  N   ILE A  77      -1.620   0.128 -12.427  1.00  0.00           N  
ATOM    590  CA  ILE A  77      -2.775   1.018 -12.413  1.00  0.00           C  
ATOM    591  C   ILE A  77      -2.425   2.328 -13.116  1.00  0.00           C  
ATOM    592  CB  ILE A  77      -3.258   1.295 -10.972  1.00  0.00           C  
ATOM    593  O   ILE A  77      -1.532   3.056 -12.677  1.00  0.00           O  
ATOM    594  CG1 ILE A  77      -3.494  -0.023 -10.225  1.00  0.00           C  
ATOM    595  CG2 ILE A  77      -4.526   2.154 -10.982  1.00  0.00           C  
ATOM    596  CD1 ILE A  77      -4.549  -0.916 -10.864  1.00  0.00           C  
ATOM    597  N   GLU A  78      -3.096   2.608 -14.126  1.00  0.00           N  
ATOM    598  CA  GLU A  78      -2.762   3.737 -14.990  1.00  0.00           C  
ATOM    599  C   GLU A  78      -2.821   5.055 -14.224  1.00  0.00           C  
ATOM    600  CB  GLU A  78      -3.703   3.787 -16.197  1.00  0.00           C  
ATOM    601  O   GLU A  78      -3.788   5.319 -13.506  1.00  0.00           O  
ATOM    602  CG  GLU A  78      -3.252   4.746 -17.289  1.00  0.00           C  
ATOM    603  CD  GLU A  78      -4.142   4.714 -18.521  1.00  0.00           C  
ATOM    604  OE1 GLU A  78      -3.857   5.447 -19.495  1.00  0.00           O  
ATOM    605  OE2 GLU A  78      -5.134   3.951 -18.511  1.00  0.00           O  
ATOM    606  N   GLY A  79      -1.731   5.823 -14.366  1.00  0.00           N  
ATOM    607  CA  GLY A  79      -1.685   7.183 -13.853  1.00  0.00           C  
ATOM    608  C   GLY A  79      -1.472   7.248 -12.353  1.00  0.00           C  
ATOM    609  O   GLY A  79      -1.658   8.301 -11.739  1.00  0.00           O  
ATOM    610  N   ARG A  80      -1.136   6.067 -11.788  1.00  0.00           N  
ATOM    611  CA  ARG A  80      -1.014   6.014 -10.334  1.00  0.00           C  
ATOM    612  C   ARG A  80       0.218   5.218  -9.917  1.00  0.00           C  
ATOM    613  CB  ARG A  80      -2.270   5.401  -9.711  1.00  0.00           C  
ATOM    614  O   ARG A  80       0.638   4.299 -10.622  1.00  0.00           O  
ATOM    615  CG  ARG A  80      -3.534   6.211  -9.951  1.00  0.00           C  
ATOM    616  CD  ARG A  80      -4.775   5.478  -9.459  1.00  0.00           C  
ATOM    617  NE  ARG A  80      -5.977   6.294  -9.606  1.00  0.00           N  
ATOM    618  NH1 ARG A  80      -5.309   7.917  -8.104  1.00  0.00           N  
ATOM    619  NH2 ARG A  80      -7.331   8.096  -9.168  1.00  0.00           N  
ATOM    620  CZ  ARG A  80      -6.203   7.434  -8.959  1.00  0.00           C  
ATOM    621  N   ASP A  81       0.863   5.661  -8.834  1.00  0.00           N  
ATOM    622  CA  ASP A  81       1.935   4.879  -8.226  1.00  0.00           C  
ATOM    623  C   ASP A  81       1.378   3.664  -7.487  1.00  0.00           C  
ATOM    624  CB  ASP A  81       2.756   5.746  -7.270  1.00  0.00           C  
ATOM    625  O   ASP A  81       1.405   3.615  -6.256  1.00  0.00           O  
ATOM    626  CG  ASP A  81       3.976   5.029  -6.718  1.00  0.00           C  
ATOM    627  OD1 ASP A  81       4.438   4.046  -7.338  1.00  0.00           O  
ATOM    628  OD2 ASP A  81       4.478   5.448  -5.653  1.00  0.00           O  
ATOM    629  N   MET A  82       0.691   2.830  -8.238  1.00  0.00           N  
ATOM    630  CA  MET A  82       0.030   1.638  -7.714  1.00  0.00           C  
ATOM    631  C   MET A  82       0.142   0.477  -8.696  1.00  0.00           C  
ATOM    632  CB  MET A  82      -1.441   1.927  -7.411  1.00  0.00           C  
ATOM    633  O   MET A  82      -0.013   0.663  -9.904  1.00  0.00           O  
ATOM    634  CG  MET A  82      -2.178   0.758  -6.778  1.00  0.00           C  
ATOM    635  SD  MET A  82      -3.941   1.139  -6.440  1.00  0.00           S  
ATOM    636  CE  MET A  82      -3.754   2.397  -5.146  1.00  0.00           C  
ATOM    637  N   ILE A  83       0.427  -0.712  -8.095  1.00  0.00           N  
ATOM    638  CA  ILE A  83       0.548  -1.913  -8.914  1.00  0.00           C  
ATOM    639  C   ILE A  83      -0.121  -3.089  -8.207  1.00  0.00           C  
ATOM    640  CB  ILE A  83       2.026  -2.241  -9.220  1.00  0.00           C  
ATOM    641  O   ILE A  83      -0.179  -3.131  -6.976  1.00  0.00           O  
ATOM    642  CG1 ILE A  83       2.120  -3.412 -10.206  1.00  0.00           C  
ATOM    643  CG2 ILE A  83       2.789  -2.551  -7.929  1.00  0.00           C  
ATOM    644  CD1 ILE A  83       3.522  -3.652 -10.750  1.00  0.00           C  
ATOM    645  N   ILE A  84      -0.725  -4.012  -8.992  1.00  0.00           N  
ATOM    646  CA  ILE A  84      -1.258  -5.273  -8.488  1.00  0.00           C  
ATOM    647  C   ILE A  84      -0.355  -6.425  -8.922  1.00  0.00           C  
ATOM    648  CB  ILE A  84      -2.704  -5.511  -8.977  1.00  0.00           C  
ATOM    649  O   ILE A  84      -0.103  -6.609 -10.115  1.00  0.00           O  
ATOM    650  CG1 ILE A  84      -3.596  -4.321  -8.607  1.00  0.00           C  
ATOM    651  CG2 ILE A  84      -3.261  -6.815  -8.399  1.00  0.00           C  
ATOM    652  CD1 ILE A  84      -4.982  -4.368  -9.234  1.00  0.00           C  
ATOM    653  N   ILE A  85       0.104  -7.155  -7.926  1.00  0.00           N  
ATOM    654  CA  ILE A  85       0.985  -8.284  -8.202  1.00  0.00           C  
ATOM    655  C   ILE A  85       0.226  -9.593  -7.994  1.00  0.00           C  
ATOM    656  CB  ILE A  85       2.246  -8.249  -7.310  1.00  0.00           C  
ATOM    657  O   ILE A  85      -0.329  -9.832  -6.919  1.00  0.00           O  
ATOM    658  CG1 ILE A  85       2.961  -6.900  -7.450  1.00  0.00           C  
ATOM    659  CG2 ILE A  85       3.187  -9.406  -7.659  1.00  0.00           C  
ATOM    660  CD1 ILE A  85       4.047  -6.664  -6.409  1.00  0.00           C  
ATOM    661  N   ARG A  86       0.226 -10.333  -9.021  1.00  0.00           N  
ATOM    662  CA  ARG A  86      -0.318 -11.680  -8.886  1.00  0.00           C  
ATOM    663  C   ARG A  86       0.740 -12.648  -8.366  1.00  0.00           C  
ATOM    664  CB  ARG A  86      -0.867 -12.175 -10.226  1.00  0.00           C  
ATOM    665  O   ARG A  86       1.749 -12.889  -9.031  1.00  0.00           O  
ATOM    666  CG  ARG A  86      -1.638 -13.482 -10.131  1.00  0.00           C  
ATOM    667  CD  ARG A  86      -2.301 -13.844 -11.453  1.00  0.00           C  
ATOM    668  NE  ARG A  86      -3.089 -15.068 -11.343  1.00  0.00           N  
ATOM    669  NH1 ARG A  86      -3.927 -14.966 -13.494  1.00  0.00           N  
ATOM    670  NH2 ARG A  86      -4.520 -16.693 -12.108  1.00  0.00           N  
ATOM    671  CZ  ARG A  86      -3.844 -15.573 -12.315  1.00  0.00           C  
ATOM    672  N   MET A  87       0.382 -13.238  -7.210  1.00  0.00           N  
ATOM    673  CA  MET A  87       1.352 -14.119  -6.566  1.00  0.00           C  
ATOM    674  C   MET A  87       1.262 -15.533  -7.132  1.00  0.00           C  
ATOM    675  CB  MET A  87       1.132 -14.147  -5.052  1.00  0.00           C  
ATOM    676  O   MET A  87       0.221 -15.931  -7.657  1.00  0.00           O  
ATOM    677  CG  MET A  87       1.292 -12.791  -4.385  1.00  0.00           C  
ATOM    678  SD  MET A  87       2.955 -12.064  -4.659  1.00  0.00           S  
ATOM    679  CE  MET A  87       3.972 -13.219  -3.698  1.00  0.00           C  
ATOM    680  N   PRO A  88       2.398 -16.270  -7.070  1.00  0.00           N  
ATOM    681  CA  PRO A  88       2.389 -17.659  -7.537  1.00  0.00           C  
ATOM    682  C   PRO A  88       1.364 -18.521  -6.803  1.00  0.00           C  
ATOM    683  CB  PRO A  88       3.814 -18.138  -7.247  1.00  0.00           C  
ATOM    684  O   PRO A  88       0.952 -18.184  -5.690  1.00  0.00           O  
ATOM    685  CG  PRO A  88       4.620 -16.886  -7.126  1.00  0.00           C  
ATOM    686  CD  PRO A  88       3.730 -15.793  -6.606  1.00  0.00           C  
ATOM    687  N   LYS A  89       1.007 -19.580  -7.346  1.00  0.00           N  
ATOM    688  CA  LYS A  89      -0.061 -20.449  -6.861  1.00  0.00           C  
ATOM    689  C   LYS A  89       0.298 -21.059  -5.509  1.00  0.00           C  
ATOM    690  CB  LYS A  89      -0.356 -21.556  -7.874  1.00  0.00           C  
ATOM    691  O   LYS A  89      -0.587 -21.406  -4.724  1.00  0.00           O  
ATOM    692  CG  LYS A  89      -1.068 -21.073  -9.129  1.00  0.00           C  
ATOM    693  CD  LYS A  89      -1.432 -22.233 -10.047  1.00  0.00           C  
ATOM    694  CE  LYS A  89      -2.144 -21.751 -11.303  1.00  0.00           C  
ATOM    695  NZ  LYS A  89      -2.472 -22.881 -12.223  1.00  0.00           N  
ATOM    696  N   ASP A  90       1.580 -21.203  -5.241  1.00  0.00           N  
ATOM    697  CA  ASP A  90       1.987 -21.808  -3.976  1.00  0.00           C  
ATOM    698  C   ASP A  90       2.023 -20.771  -2.856  1.00  0.00           C  
ATOM    699  CB  ASP A  90       3.356 -22.477  -4.118  1.00  0.00           C  
ATOM    700  O   ASP A  90       2.398 -21.084  -1.725  1.00  0.00           O  
ATOM    701  CG  ASP A  90       4.442 -21.516  -4.571  1.00  0.00           C  
ATOM    702  OD1 ASP A  90       4.115 -20.414  -5.062  1.00  0.00           O  
ATOM    703  OD2 ASP A  90       5.635 -21.865  -4.438  1.00  0.00           O  
ATOM    704  N   PHE A  91       1.670 -19.510  -3.156  1.00  0.00           N  
ATOM    705  CA  PHE A  91       1.493 -18.448  -2.173  1.00  0.00           C  
ATOM    706  C   PHE A  91       0.085 -18.479  -1.590  1.00  0.00           C  
ATOM    707  CB  PHE A  91       1.771 -17.079  -2.802  1.00  0.00           C  
ATOM    708  O   PHE A  91      -0.900 -18.480  -2.332  1.00  0.00           O  
ATOM    709  CG  PHE A  91       1.788 -15.947  -1.810  1.00  0.00           C  
ATOM    710  CD1 PHE A  91       0.651 -15.180  -1.590  1.00  0.00           C  
ATOM    711  CD2 PHE A  91       2.943 -15.651  -1.098  1.00  0.00           C  
ATOM    712  CE1 PHE A  91       0.664 -14.132  -0.673  1.00  0.00           C  
ATOM    713  CE2 PHE A  91       2.964 -14.605  -0.179  1.00  0.00           C  
ATOM    714  CZ  PHE A  91       1.824 -13.846   0.031  1.00  0.00           C  
ATOM    715  N   PRO A  92       0.024 -18.591  -0.217  1.00  0.00           N  
ATOM    716  CA  PRO A  92      -1.315 -18.642   0.376  1.00  0.00           C  
ATOM    717  C   PRO A  92      -2.137 -17.388   0.085  1.00  0.00           C  
ATOM    718  CB  PRO A  92      -1.032 -18.773   1.875  1.00  0.00           C  
ATOM    719  O   PRO A  92      -1.616 -16.272   0.161  1.00  0.00           O  
ATOM    720  CG  PRO A  92       0.401 -19.191   1.958  1.00  0.00           C  
ATOM    721  CD  PRO A  92       1.106 -18.727   0.716  1.00  0.00           C  
ATOM    722  N   PRO A  93      -3.419 -17.616  -0.271  1.00  0.00           N  
ATOM    723  CA  PRO A  93      -4.249 -16.447  -0.570  1.00  0.00           C  
ATOM    724  C   PRO A  93      -4.661 -15.679   0.683  1.00  0.00           C  
ATOM    725  CB  PRO A  93      -5.471 -17.052  -1.267  1.00  0.00           C  
ATOM    726  O   PRO A  93      -4.740 -16.259   1.769  1.00  0.00           O  
ATOM    727  CG  PRO A  93      -5.590 -18.430  -0.701  1.00  0.00           C  
ATOM    728  CD  PRO A  93      -4.210 -18.955  -0.428  1.00  0.00           C  
ATOM    729  N   PHE A  94      -4.974 -14.346   0.553  1.00  0.00           N  
ATOM    730  CA  PHE A  94      -5.456 -13.468   1.613  1.00  0.00           C  
ATOM    731  C   PHE A  94      -6.980 -13.439   1.640  1.00  0.00           C  
ATOM    732  CB  PHE A  94      -4.908 -12.049   1.428  1.00  0.00           C  
ATOM    733  O   PHE A  94      -7.630 -13.776   0.649  1.00  0.00           O  
ATOM    734  CG  PHE A  94      -3.419 -11.945   1.619  1.00  0.00           C  
ATOM    735  CD1 PHE A  94      -2.876 -11.798   2.890  1.00  0.00           C  
ATOM    736  CD2 PHE A  94      -2.562 -11.993   0.528  1.00  0.00           C  
ATOM    737  CE1 PHE A  94      -1.498 -11.701   3.070  1.00  0.00           C  
ATOM    738  CE2 PHE A  94      -1.184 -11.897   0.699  1.00  0.00           C  
ATOM    739  CZ  PHE A  94      -0.654 -11.750   1.971  1.00  0.00           C  
ATOM    740  N   PRO A  95      -7.533 -13.073   2.755  1.00  0.00           N  
ATOM    741  CA  PRO A  95      -8.977 -12.832   2.781  1.00  0.00           C  
ATOM    742  C   PRO A  95      -9.407 -11.721   1.826  1.00  0.00           C  
ATOM    743  CB  PRO A  95      -9.243 -12.436   4.235  1.00  0.00           C  
ATOM    744  O   PRO A  95      -8.647 -10.779   1.587  1.00  0.00           O  
ATOM    745  CG  PRO A  95      -8.095 -13.008   5.003  1.00  0.00           C  
ATOM    746  CD  PRO A  95      -6.889 -13.032   4.109  1.00  0.00           C  
ATOM    747  N   GLN A  96     -10.584 -11.744   1.234  1.00  0.00           N  
ATOM    748  CA  GLN A  96     -11.071 -10.801   0.233  1.00  0.00           C  
ATOM    749  C   GLN A  96     -12.225  -9.965   0.780  1.00  0.00           C  
ATOM    750  CB  GLN A  96     -11.511 -11.539  -1.032  1.00  0.00           C  
ATOM    751  O   GLN A  96     -13.157  -9.629   0.046  1.00  0.00           O  
ATOM    752  CG  GLN A  96     -10.375 -12.252  -1.755  1.00  0.00           C  
ATOM    753  CD  GLN A  96     -10.829 -12.935  -3.031  1.00  0.00           C  
ATOM    754  NE2 GLN A  96      -9.874 -13.301  -3.879  1.00  0.00           N  
ATOM    755  OE1 GLN A  96     -12.028 -13.132  -3.253  1.00  0.00           O  
ATOM    756  N   LYS A  97     -12.201  -9.587   2.059  1.00  0.00           N  
ATOM    757  CA  LYS A  97     -13.318  -8.872   2.670  1.00  0.00           C  
ATOM    758  C   LYS A  97     -13.061  -7.368   2.694  1.00  0.00           C  
ATOM    759  CB  LYS A  97     -13.571  -9.383   4.089  1.00  0.00           C  
ATOM    760  O   LYS A  97     -13.927  -6.591   3.100  1.00  0.00           O  
ATOM    761  CG  LYS A  97     -14.045 -10.828   4.151  1.00  0.00           C  
ATOM    762  CD  LYS A  97     -14.290 -11.274   5.586  1.00  0.00           C  
ATOM    763  CE  LYS A  97     -14.725 -12.732   5.653  1.00  0.00           C  
ATOM    764  NZ  LYS A  97     -14.935 -13.184   7.061  1.00  0.00           N  
ATOM    765  N   LEU A  98     -11.842  -7.020   2.209  1.00  0.00           N  
ATOM    766  CA  LEU A  98     -11.509  -5.600   2.219  1.00  0.00           C  
ATOM    767  C   LEU A  98     -12.343  -4.838   1.195  1.00  0.00           C  
ATOM    768  CB  LEU A  98     -10.018  -5.396   1.934  1.00  0.00           C  
ATOM    769  O   LEU A  98     -12.708  -5.388   0.153  1.00  0.00           O  
ATOM    770  CG  LEU A  98      -9.045  -6.082   2.894  1.00  0.00           C  
ATOM    771  CD1 LEU A  98      -7.607  -5.867   2.433  1.00  0.00           C  
ATOM    772  CD2 LEU A  98      -9.239  -5.564   4.315  1.00  0.00           C  
ATOM    773  N   VAL A  99     -12.615  -3.603   1.545  1.00  0.00           N  
ATOM    774  CA  VAL A  99     -13.358  -2.725   0.647  1.00  0.00           C  
ATOM    775  C   VAL A  99     -12.487  -1.536   0.249  1.00  0.00           C  
ATOM    776  CB  VAL A  99     -14.671  -2.231   1.295  1.00  0.00           C  
ATOM    777  O   VAL A  99     -11.865  -0.900   1.103  1.00  0.00           O  
ATOM    778  CG1 VAL A  99     -15.429  -1.307   0.342  1.00  0.00           C  
ATOM    779  CG2 VAL A  99     -15.544  -3.417   1.702  1.00  0.00           C  
ATOM    780  N   PHE A 100     -12.473  -1.249  -1.129  1.00  0.00           N  
ATOM    781  CA  PHE A 100     -11.690  -0.149  -1.679  1.00  0.00           C  
ATOM    782  C   PHE A 100     -12.596   0.884  -2.338  1.00  0.00           C  
ATOM    783  CB  PHE A 100     -10.665  -0.671  -2.692  1.00  0.00           C  
ATOM    784  O   PHE A 100     -13.567   0.528  -3.009  1.00  0.00           O  
ATOM    785  CG  PHE A 100      -9.691  -1.662  -2.114  1.00  0.00           C  
ATOM    786  CD1 PHE A 100      -8.453  -1.246  -1.640  1.00  0.00           C  
ATOM    787  CD2 PHE A 100     -10.014  -3.011  -2.045  1.00  0.00           C  
ATOM    788  CE1 PHE A 100      -7.550  -2.161  -1.105  1.00  0.00           C  
ATOM    789  CE2 PHE A 100      -9.117  -3.931  -1.512  1.00  0.00           C  
ATOM    790  CZ  PHE A 100      -7.885  -3.504  -1.043  1.00  0.00           C  
ATOM    791  N   ARG A 101     -12.249   2.108  -2.094  1.00  0.00           N  
ATOM    792  CA  ARG A 101     -12.961   3.177  -2.787  1.00  0.00           C  
ATOM    793  C   ARG A 101     -12.121   4.448  -2.842  1.00  0.00           C  
ATOM    794  CB  ARG A 101     -14.300   3.463  -2.103  1.00  0.00           C  
ATOM    795  O   ARG A 101     -11.086   4.544  -2.180  1.00  0.00           O  
ATOM    796  CG  ARG A 101     -14.166   4.025  -0.697  1.00  0.00           C  
ATOM    797  CD  ARG A 101     -15.480   4.607  -0.195  1.00  0.00           C  
ATOM    798  NE  ARG A 101     -15.372   5.068   1.186  1.00  0.00           N  
ATOM    799  NH1 ARG A 101     -14.312   7.052   0.658  1.00  0.00           N  
ATOM    800  NH2 ARG A 101     -14.774   6.541   2.844  1.00  0.00           N  
ATOM    801  CZ  ARG A 101     -14.819   6.219   1.560  1.00  0.00           C  
ATOM    802  N   GLU A 102     -12.627   5.366  -3.629  1.00  0.00           N  
ATOM    803  CA  GLU A 102     -11.946   6.654  -3.720  1.00  0.00           C  
ATOM    804  C   GLU A 102     -12.142   7.473  -2.447  1.00  0.00           C  
ATOM    805  CB  GLU A 102     -12.446   7.442  -4.934  1.00  0.00           C  
ATOM    806  O   GLU A 102     -13.170   7.353  -1.777  1.00  0.00           O  
ATOM    807  CG  GLU A 102     -12.022   6.847  -6.269  1.00  0.00           C  
ATOM    808  CD  GLU A 102     -12.480   7.669  -7.464  1.00  0.00           C  
ATOM    809  OE1 GLU A 102     -11.639   8.356  -8.086  1.00  0.00           O  
ATOM    810  OE2 GLU A 102     -13.690   7.626  -7.779  1.00  0.00           O  
ATOM    811  N   PRO A 103     -11.079   8.370  -2.179  1.00  0.00           N  
ATOM    812  CA  PRO A 103     -11.259   9.258  -1.028  1.00  0.00           C  
ATOM    813  C   PRO A 103     -12.246  10.390  -1.305  1.00  0.00           C  
ATOM    814  CB  PRO A 103      -9.852   9.808  -0.784  1.00  0.00           C  
ATOM    815  O   PRO A 103     -12.498  10.724  -2.465  1.00  0.00           O  
ATOM    816  CG  PRO A 103      -9.202   9.807  -2.130  1.00  0.00           C  
ATOM    817  CD  PRO A 103      -9.712   8.625  -2.905  1.00  0.00           C  
ATOM    818  N   ILE A 104     -12.779  10.934  -0.241  1.00  0.00           N  
ATOM    819  CA  ILE A 104     -13.638  12.113  -0.274  1.00  0.00           C  
ATOM    820  C   ILE A 104     -12.875  13.322   0.263  1.00  0.00           C  
ATOM    821  CB  ILE A 104     -14.933  11.893   0.540  1.00  0.00           C  
ATOM    822  O   ILE A 104     -12.187  13.228   1.282  1.00  0.00           O  
ATOM    823  CG1 ILE A 104     -15.712  10.693  -0.011  1.00  0.00           C  
ATOM    824  CG2 ILE A 104     -15.797  13.157   0.532  1.00  0.00           C  
ATOM    825  CD1 ILE A 104     -16.858  10.237   0.880  1.00  0.00           C  
ATOM    826  N   VAL A 105     -12.968  14.473  -0.462  1.00  0.00           N  
ATOM    827  CA  VAL A 105     -12.278  15.691  -0.047  1.00  0.00           C  
ATOM    828  C   VAL A 105     -12.661  16.038   1.389  1.00  0.00           C  
ATOM    829  CB  VAL A 105     -12.601  16.874  -0.986  1.00  0.00           C  
ATOM    830  O   VAL A 105     -13.847  16.109   1.722  1.00  0.00           O  
ATOM    831  CG1 VAL A 105     -11.956  18.161  -0.475  1.00  0.00           C  
ATOM    832  CG2 VAL A 105     -12.134  16.568  -2.409  1.00  0.00           C  
ATOM    833  N   GLY A 106     -11.623  16.208   2.250  1.00  0.00           N  
ATOM    834  CA  GLY A 106     -11.849  16.605   3.630  1.00  0.00           C  
ATOM    835  C   GLY A 106     -12.185  15.437   4.539  1.00  0.00           C  
ATOM    836  O   GLY A 106     -12.601  15.634   5.683  1.00  0.00           O  
ATOM    837  N   GLU A 107     -12.051  14.235   3.992  1.00  0.00           N  
ATOM    838  CA  GLU A 107     -12.362  13.043   4.777  1.00  0.00           C  
ATOM    839  C   GLU A 107     -11.250  12.736   5.776  1.00  0.00           C  
ATOM    840  CB  GLU A 107     -12.592  11.840   3.859  1.00  0.00           C  
ATOM    841  O   GLU A 107     -10.080  13.029   5.521  1.00  0.00           O  
ATOM    842  CG  GLU A 107     -13.005  10.574   4.597  1.00  0.00           C  
ATOM    843  CD  GLU A 107     -13.243   9.391   3.671  1.00  0.00           C  
ATOM    844  OE1 GLU A 107     -14.017   8.479   4.039  1.00  0.00           O  
ATOM    845  OE2 GLU A 107     -12.649   9.376   2.570  1.00  0.00           O  
ATOM    846  N   ARG A 108     -11.667  12.159   6.967  1.00  0.00           N  
ATOM    847  CA  ARG A 108     -10.722  11.746   7.999  1.00  0.00           C  
ATOM    848  C   ARG A 108     -10.187  10.345   7.722  1.00  0.00           C  
ATOM    849  CB  ARG A 108     -11.379  11.791   9.380  1.00  0.00           C  
ATOM    850  O   ARG A 108     -10.962   9.402   7.548  1.00  0.00           O  
ATOM    851  CG  ARG A 108     -11.849  13.177   9.794  1.00  0.00           C  
ATOM    852  CD  ARG A 108     -12.596  13.148  11.119  1.00  0.00           C  
ATOM    853  NE  ARG A 108     -11.697  12.888  12.240  1.00  0.00           N  
ATOM    854  NH1 ARG A 108     -13.379  12.663  13.807  1.00  0.00           N  
ATOM    855  NH2 ARG A 108     -11.186  12.438  14.433  1.00  0.00           N  
ATOM    856  CZ  ARG A 108     -12.089  12.663  13.491  1.00  0.00           C  
ATOM    857  N   ILE A 109      -8.864  10.265   7.718  1.00  0.00           N  
ATOM    858  CA  ILE A 109      -8.252   8.985   7.381  1.00  0.00           C  
ATOM    859  C   ILE A 109      -7.200   8.624   8.428  1.00  0.00           C  
ATOM    860  CB  ILE A 109      -7.618   9.014   5.972  1.00  0.00           C  
ATOM    861  O   ILE A 109      -6.696   9.498   9.137  1.00  0.00           O  
ATOM    862  CG1 ILE A 109      -6.553  10.114   5.889  1.00  0.00           C  
ATOM    863  CG2 ILE A 109      -8.694   9.211   4.900  1.00  0.00           C  
ATOM    864  CD1 ILE A 109      -5.703  10.058   4.627  1.00  0.00           C  
ATOM    865  N   THR A 110      -6.990   7.338   8.557  1.00  0.00           N  
ATOM    866  CA  THR A 110      -5.904   6.838   9.393  1.00  0.00           C  
ATOM    867  C   THR A 110      -4.996   5.904   8.599  1.00  0.00           C  
ATOM    868  CB  THR A 110      -6.446   6.101  10.632  1.00  0.00           C  
ATOM    869  O   THR A 110      -5.424   5.309   7.607  1.00  0.00           O  
ATOM    870  CG2 THR A 110      -7.139   4.801  10.239  1.00  0.00           C  
ATOM    871  OG1 THR A 110      -5.358   5.802  11.516  1.00  0.00           O  
ATOM    872  N   LEU A 111      -3.770   5.852   9.008  1.00  0.00           N  
ATOM    873  CA  LEU A 111      -2.789   4.940   8.431  1.00  0.00           C  
ATOM    874  C   LEU A 111      -2.685   3.661   9.255  1.00  0.00           C  
ATOM    875  CB  LEU A 111      -1.418   5.615   8.339  1.00  0.00           C  
ATOM    876  O   LEU A 111      -2.510   3.716  10.475  1.00  0.00           O  
ATOM    877  CG  LEU A 111      -0.320   4.826   7.624  1.00  0.00           C  
ATOM    878  CD1 LEU A 111      -0.465   4.966   6.113  1.00  0.00           C  
ATOM    879  CD2 LEU A 111       1.058   5.293   8.080  1.00  0.00           C  
ATOM    880  N   VAL A 112      -2.883   2.560   8.565  1.00  0.00           N  
ATOM    881  CA  VAL A 112      -2.821   1.273   9.251  1.00  0.00           C  
ATOM    882  C   VAL A 112      -1.556   0.526   8.836  1.00  0.00           C  
ATOM    883  CB  VAL A 112      -4.070   0.412   8.955  1.00  0.00           C  
ATOM    884  O   VAL A 112      -1.277   0.380   7.644  1.00  0.00           O  
ATOM    885  CG1 VAL A 112      -4.017  -0.901   9.734  1.00  0.00           C  
ATOM    886  CG2 VAL A 112      -5.343   1.186   9.293  1.00  0.00           C  
ATOM    887  N   THR A 113      -0.764   0.106   9.822  1.00  0.00           N  
ATOM    888  CA  THR A 113       0.468  -0.636   9.578  1.00  0.00           C  
ATOM    889  C   THR A 113       0.566  -1.842  10.508  1.00  0.00           C  
ATOM    890  CB  THR A 113       1.706   0.261   9.764  1.00  0.00           C  
ATOM    891  O   THR A 113      -0.351  -2.107  11.289  1.00  0.00           O  
ATOM    892  CG2 THR A 113       1.602   1.083  11.044  1.00  0.00           C  
ATOM    893  OG1 THR A 113       2.878  -0.561   9.831  1.00  0.00           O  
ATOM    894  N   ARG A 114       1.581  -2.566  10.207  1.00  0.00           N  
ATOM    895  CA  ARG A 114       1.831  -3.746  11.027  1.00  0.00           C  
ATOM    896  C   ARG A 114       3.290  -3.809  11.467  1.00  0.00           C  
ATOM    897  CB  ARG A 114       1.458  -5.020  10.265  1.00  0.00           C  
ATOM    898  O   ARG A 114       4.192  -3.486  10.691  1.00  0.00           O  
ATOM    899  CG  ARG A 114       1.504  -6.281  11.113  1.00  0.00           C  
ATOM    900  CD  ARG A 114       0.685  -7.406  10.496  1.00  0.00           C  
ATOM    901  NE  ARG A 114       0.588  -8.555  11.392  1.00  0.00           N  
ATOM    902  NH1 ARG A 114      -1.434  -9.298  10.555  1.00  0.00           N  
ATOM    903  NH2 ARG A 114      -0.404 -10.438  12.256  1.00  0.00           N  
ATOM    904  CZ  ARG A 114      -0.417  -9.428  11.399  1.00  0.00           C  
ATOM    905  N   ASN A 115       3.398  -4.192  12.734  1.00  0.00           N  
ATOM    906  CA  ASN A 115       4.734  -4.446  13.264  1.00  0.00           C  
ATOM    907  C   ASN A 115       5.109  -5.921  13.156  1.00  0.00           C  
ATOM    908  CB  ASN A 115       4.832  -3.978  14.717  1.00  0.00           C  
ATOM    909  O   ASN A 115       4.524  -6.766  13.836  1.00  0.00           O  
ATOM    910  CG  ASN A 115       6.254  -4.005  15.245  1.00  0.00           C  
ATOM    911  ND2 ASN A 115       6.402  -3.869  16.557  1.00  0.00           N  
ATOM    912  OD1 ASN A 115       7.210  -4.146  14.478  1.00  0.00           O  
ATOM    913  N   PHE A 116       6.105  -6.219  12.264  1.00  0.00           N  
ATOM    914  CA  PHE A 116       6.498  -7.608  12.056  1.00  0.00           C  
ATOM    915  C   PHE A 116       7.590  -8.014  13.038  1.00  0.00           C  
ATOM    916  CB  PHE A 116       6.978  -7.822  10.618  1.00  0.00           C  
ATOM    917  O   PHE A 116       8.772  -7.759  12.799  1.00  0.00           O  
ATOM    918  CG  PHE A 116       5.879  -7.745   9.593  1.00  0.00           C  
ATOM    919  CD1 PHE A 116       5.050  -8.835   9.359  1.00  0.00           C  
ATOM    920  CD2 PHE A 116       5.676  -6.582   8.862  1.00  0.00           C  
ATOM    921  CE1 PHE A 116       4.032  -8.767   8.411  1.00  0.00           C  
ATOM    922  CE2 PHE A 116       4.660  -6.506   7.913  1.00  0.00           C  
ATOM    923  CZ  PHE A 116       3.840  -7.600   7.688  1.00  0.00           C  
ATOM    924  N   GLN A 117       7.287  -8.212  14.357  1.00  0.00           N  
ATOM    925  CA  GLN A 117       8.187  -8.705  15.394  1.00  0.00           C  
ATOM    926  C   GLN A 117       8.029 -10.210  15.590  1.00  0.00           C  
ATOM    927  CB  GLN A 117       7.936  -7.975  16.715  1.00  0.00           C  
ATOM    928  O   GLN A 117       6.944 -10.758  15.382  1.00  0.00           O  
ATOM    929  CG  GLN A 117       8.295  -6.496  16.678  1.00  0.00           C  
ATOM    930  CD  GLN A 117       8.022  -5.793  17.994  1.00  0.00           C  
ATOM    931  NE2 GLN A 117       8.248  -4.484  18.025  1.00  0.00           N  
ATOM    932  OE1 GLN A 117       7.611  -6.420  18.975  1.00  0.00           O  
ATOM    933  N   THR A 118       9.147 -10.800  15.842  1.00  0.00           N  
ATOM    934  CA  THR A 118       9.213 -12.236  16.088  1.00  0.00           C  
ATOM    935  C   THR A 118       8.355 -12.619  17.291  1.00  0.00           C  
ATOM    936  CB  THR A 118      10.663 -12.697  16.322  1.00  0.00           C  
ATOM    937  O   THR A 118       8.383 -11.942  18.321  1.00  0.00           O  
ATOM    938  CG2 THR A 118      10.820 -14.187  16.035  1.00  0.00           C  
ATOM    939  OG1 THR A 118      11.537 -11.961  15.457  1.00  0.00           O  
ATOM    940  N   LYS A 119       7.100 -13.207  17.090  1.00  0.00           N  
ATOM    941  CA  LYS A 119       6.288 -13.863  18.110  1.00  0.00           C  
ATOM    942  C   LYS A 119       5.064 -13.024  18.463  1.00  0.00           C  
ATOM    943  CB  LYS A 119       7.119 -14.133  19.366  1.00  0.00           C  
ATOM    944  O   LYS A 119       4.088 -13.540  19.011  1.00  0.00           O  
ATOM    945  CG  LYS A 119       8.205 -15.181  19.176  1.00  0.00           C  
ATOM    946  CD  LYS A 119       8.905 -15.506  20.490  1.00  0.00           C  
ATOM    947  CE  LYS A 119      10.016 -16.528  20.295  1.00  0.00           C  
ATOM    948  NZ  LYS A 119      10.724 -16.827  21.576  1.00  0.00           N  
ATOM    949  N   SER A 120       5.171 -11.722  18.143  1.00  0.00           N  
ATOM    950  CA  SER A 120       3.984 -10.954  18.505  1.00  0.00           C  
ATOM    951  C   SER A 120       3.712  -9.847  17.492  1.00  0.00           C  
ATOM    952  CB  SER A 120       4.139 -10.352  19.902  1.00  0.00           C  
ATOM    953  O   SER A 120       4.038  -8.683  17.734  1.00  0.00           O  
ATOM    954  OG  SER A 120       2.913  -9.800  20.351  1.00  0.00           O  
ATOM    955  N   PRO A 121       3.205 -10.308  16.332  1.00  0.00           N  
ATOM    956  CA  PRO A 121       2.847  -9.217  15.422  1.00  0.00           C  
ATOM    957  C   PRO A 121       1.725  -8.338  15.969  1.00  0.00           C  
ATOM    958  CB  PRO A 121       2.400  -9.948  14.154  1.00  0.00           C  
ATOM    959  O   PRO A 121       0.829  -8.832  16.659  1.00  0.00           O  
ATOM    960  CG  PRO A 121       1.982 -11.304  14.621  1.00  0.00           C  
ATOM    961  CD  PRO A 121       2.737 -11.630  15.878  1.00  0.00           C  
ATOM    962  N   SER A 122       1.966  -7.068  15.997  1.00  0.00           N  
ATOM    963  CA  SER A 122       0.951  -6.134  16.474  1.00  0.00           C  
ATOM    964  C   SER A 122       0.567  -5.134  15.388  1.00  0.00           C  
ATOM    965  CB  SER A 122       1.448  -5.388  17.713  1.00  0.00           C  
ATOM    966  O   SER A 122       1.341  -4.888  14.461  1.00  0.00           O  
ATOM    967  OG  SER A 122       2.584  -4.600  17.404  1.00  0.00           O  
ATOM    968  N   SER A 123      -0.687  -4.713  15.480  1.00  0.00           N  
ATOM    969  CA  SER A 123      -1.196  -3.689  14.574  1.00  0.00           C  
ATOM    970  C   SER A 123      -0.898  -2.289  15.099  1.00  0.00           C  
ATOM    971  CB  SER A 123      -2.703  -3.855  14.369  1.00  0.00           C  
ATOM    972  O   SER A 123      -0.922  -2.055  16.309  1.00  0.00           O  
ATOM    973  OG  SER A 123      -3.008  -5.163  13.917  1.00  0.00           O  
ATOM    974  N   MET A 124      -0.472  -1.440  14.161  1.00  0.00           N  
ATOM    975  CA  MET A 124      -0.232  -0.036  14.481  1.00  0.00           C  
ATOM    976  C   MET A 124      -1.150   0.872  13.670  1.00  0.00           C  
ATOM    977  CB  MET A 124       1.230   0.333  14.222  1.00  0.00           C  
ATOM    978  O   MET A 124      -1.239   0.740  12.448  1.00  0.00           O  
ATOM    979  CG  MET A 124       2.219  -0.448  15.072  1.00  0.00           C  
ATOM    980  SD  MET A 124       3.954   0.081  14.796  1.00  0.00           S  
ATOM    981  CE  MET A 124       4.172  -0.425  13.067  1.00  0.00           C  
ATOM    982  N   VAL A 125      -1.827   1.730  14.362  1.00  0.00           N  
ATOM    983  CA  VAL A 125      -2.741   2.657  13.704  1.00  0.00           C  
ATOM    984  C   VAL A 125      -2.363   4.094  14.058  1.00  0.00           C  
ATOM    985  CB  VAL A 125      -4.210   2.380  14.095  1.00  0.00           C  
ATOM    986  O   VAL A 125      -2.120   4.408  15.225  1.00  0.00           O  
ATOM    987  CG1 VAL A 125      -5.155   3.309  13.335  1.00  0.00           C  
ATOM    988  CG2 VAL A 125      -4.565   0.918  13.831  1.00  0.00           C  
ATOM    989  N   SER A 126      -2.264   4.885  13.155  1.00  0.00           N  
ATOM    990  CA  SER A 126      -1.909   6.281  13.389  1.00  0.00           C  
ATOM    991  C   SER A 126      -3.086   7.062  13.964  1.00  0.00           C  
ATOM    992  CB  SER A 126      -1.436   6.938  12.092  1.00  0.00           C  
ATOM    993  O   SER A 126      -4.207   6.553  14.020  1.00  0.00           O  
ATOM    994  OG  SER A 126      -2.530   7.184  11.224  1.00  0.00           O  
ATOM    995  N   ASP A 127      -2.768   8.334  14.329  1.00  0.00           N  
ATOM    996  CA  ASP A 127      -3.827   9.311  14.559  1.00  0.00           C  
ATOM    997  C   ASP A 127      -4.533   9.673  13.255  1.00  0.00           C  
ATOM    998  CB  ASP A 127      -3.262  10.571  15.218  1.00  0.00           C  
ATOM    999  O   ASP A 127      -4.099   9.267  12.174  1.00  0.00           O  
ATOM   1000  CG  ASP A 127      -4.222  11.203  16.211  1.00  0.00           C  
ATOM   1001  OD1 ASP A 127      -5.445  10.967  16.111  1.00  0.00           O  
ATOM   1002  OD2 ASP A 127      -3.751  11.945  17.099  1.00  0.00           O  
ATOM   1003  N   VAL A 128      -5.622  10.364  13.337  1.00  0.00           N  
ATOM   1004  CA  VAL A 128      -6.437  10.706  12.176  1.00  0.00           C  
ATOM   1005  C   VAL A 128      -5.877  11.956  11.501  1.00  0.00           C  
ATOM   1006  CB  VAL A 128      -7.916  10.927  12.565  1.00  0.00           C  
ATOM   1007  O   VAL A 128      -5.289  12.815  12.162  1.00  0.00           O  
ATOM   1008  CG1 VAL A 128      -8.724  11.412  11.363  1.00  0.00           C  
ATOM   1009  CG2 VAL A 128      -8.516   9.642  13.133  1.00  0.00           C  
ATOM   1010  N   SER A 129      -5.990  12.005  10.219  1.00  0.00           N  
ATOM   1011  CA  SER A 129      -5.645  13.171   9.413  1.00  0.00           C  
ATOM   1012  C   SER A 129      -6.724  13.464   8.375  1.00  0.00           C  
ATOM   1013  CB  SER A 129      -4.299  12.962   8.716  1.00  0.00           C  
ATOM   1014  O   SER A 129      -7.437  12.557   7.941  1.00  0.00           O  
ATOM   1015  OG  SER A 129      -3.945  14.104   7.955  1.00  0.00           O  
ATOM   1016  N   THR A 130      -6.854  14.677   8.105  1.00  0.00           N  
ATOM   1017  CA  THR A 130      -7.726  15.061   7.001  1.00  0.00           C  
ATOM   1018  C   THR A 130      -6.975  15.005   5.674  1.00  0.00           C  
ATOM   1019  CB  THR A 130      -8.302  16.474   7.209  1.00  0.00           C  
ATOM   1020  O   THR A 130      -5.784  15.318   5.615  1.00  0.00           O  
ATOM   1021  CG2 THR A 130      -9.343  16.806   6.145  1.00  0.00           C  
ATOM   1022  OG1 THR A 130      -8.916  16.547   8.502  1.00  0.00           O  
ATOM   1023  N   THR A 131      -7.702  14.544   4.639  1.00  0.00           N  
ATOM   1024  CA  THR A 131      -7.010  14.377   3.366  1.00  0.00           C  
ATOM   1025  C   THR A 131      -7.632  15.263   2.291  1.00  0.00           C  
ATOM   1026  CB  THR A 131      -7.037  12.908   2.905  1.00  0.00           C  
ATOM   1027  O   THR A 131      -8.837  15.524   2.315  1.00  0.00           O  
ATOM   1028  CG2 THR A 131      -8.460  12.456   2.592  1.00  0.00           C  
ATOM   1029  OG1 THR A 131      -6.233  12.769   1.726  1.00  0.00           O  
ATOM   1030  N   PHE A 132      -6.754  15.761   1.341  1.00  0.00           N  
ATOM   1031  CA  PHE A 132      -7.137  16.625   0.231  1.00  0.00           C  
ATOM   1032  C   PHE A 132      -6.361  16.265  -1.030  1.00  0.00           C  
ATOM   1033  CB  PHE A 132      -6.904  18.097   0.588  1.00  0.00           C  
ATOM   1034  O   PHE A 132      -5.226  15.789  -0.951  1.00  0.00           O  
ATOM   1035  CG  PHE A 132      -7.777  18.595   1.708  1.00  0.00           C  
ATOM   1036  CD1 PHE A 132      -9.032  19.131   1.444  1.00  0.00           C  
ATOM   1037  CD2 PHE A 132      -7.343  18.528   3.025  1.00  0.00           C  
ATOM   1038  CE1 PHE A 132      -9.842  19.594   2.478  1.00  0.00           C  
ATOM   1039  CE2 PHE A 132      -8.147  18.988   4.064  1.00  0.00           C  
ATOM   1040  CZ  PHE A 132      -9.396  19.521   3.789  1.00  0.00           C  
ATOM   1041  N   PRO A 133      -7.065  16.403  -2.108  1.00  0.00           N  
ATOM   1042  CA  PRO A 133      -6.329  16.187  -3.356  1.00  0.00           C  
ATOM   1043  C   PRO A 133      -5.206  17.202  -3.562  1.00  0.00           C  
ATOM   1044  CB  PRO A 133      -7.407  16.338  -4.432  1.00  0.00           C  
ATOM   1045  O   PRO A 133      -5.319  18.350  -3.125  1.00  0.00           O  
ATOM   1046  CG  PRO A 133      -8.432  17.239  -3.822  1.00  0.00           C  
ATOM   1047  CD  PRO A 133      -8.456  16.997  -2.340  1.00  0.00           C  
ATOM   1048  N   SER A 134      -4.096  16.635  -4.142  1.00  0.00           N  
ATOM   1049  CA  SER A 134      -3.028  17.543  -4.549  1.00  0.00           C  
ATOM   1050  C   SER A 134      -3.374  18.253  -5.853  1.00  0.00           C  
ATOM   1051  CB  SER A 134      -1.710  16.784  -4.706  1.00  0.00           C  
ATOM   1052  O   SER A 134      -4.245  17.802  -6.600  1.00  0.00           O  
ATOM   1053  OG  SER A 134      -1.743  15.950  -5.852  1.00  0.00           O  
ATOM   1054  N   SER A 135      -2.837  19.395  -6.042  1.00  0.00           N  
ATOM   1055  CA  SER A 135      -3.102  20.210  -7.223  1.00  0.00           C  
ATOM   1056  C   SER A 135      -2.726  19.469  -8.501  1.00  0.00           C  
ATOM   1057  CB  SER A 135      -2.336  21.531  -7.145  1.00  0.00           C  
ATOM   1058  O   SER A 135      -3.342  19.676  -9.549  1.00  0.00           O  
ATOM   1059  OG  SER A 135      -0.963  21.302  -6.883  1.00  0.00           O  
ATOM   1060  N   ASP A 136      -1.869  18.390  -8.357  1.00  0.00           N  
ATOM   1061  CA  ASP A 136      -1.329  17.703  -9.526  1.00  0.00           C  
ATOM   1062  C   ASP A 136      -2.181  16.490  -9.893  1.00  0.00           C  
ATOM   1063  CB  ASP A 136       0.118  17.272  -9.275  1.00  0.00           C  
ATOM   1064  O   ASP A 136      -1.996  15.893 -10.955  1.00  0.00           O  
ATOM   1065  CG  ASP A 136       1.041  18.441  -8.980  1.00  0.00           C  
ATOM   1066  OD1 ASP A 136       0.754  19.573  -9.426  1.00  0.00           O  
ATOM   1067  OD2 ASP A 136       2.067  18.228  -8.298  1.00  0.00           O  
ATOM   1068  N   GLY A 137      -3.288  16.172  -9.140  1.00  0.00           N  
ATOM   1069  CA  GLY A 137      -4.452  15.369  -9.481  1.00  0.00           C  
ATOM   1070  C   GLY A 137      -4.268  13.893  -9.181  1.00  0.00           C  
ATOM   1071  O   GLY A 137      -5.236  13.188  -8.890  1.00  0.00           O  
ATOM   1072  N   VAL A 138      -3.052  13.426  -8.920  1.00  0.00           N  
ATOM   1073  CA  VAL A 138      -2.974  11.979  -8.750  1.00  0.00           C  
ATOM   1074  C   VAL A 138      -2.707  11.645  -7.284  1.00  0.00           C  
ATOM   1075  CB  VAL A 138      -1.878  11.360  -9.646  1.00  0.00           C  
ATOM   1076  O   VAL A 138      -3.181  10.625  -6.777  1.00  0.00           O  
ATOM   1077  CG1 VAL A 138      -1.803   9.848  -9.442  1.00  0.00           C  
ATOM   1078  CG2 VAL A 138      -2.139  11.692 -11.114  1.00  0.00           C  
ATOM   1079  N   PHE A 139      -2.189  12.558  -6.663  1.00  0.00           N  
ATOM   1080  CA  PHE A 139      -1.808  12.345  -5.272  1.00  0.00           C  
ATOM   1081  C   PHE A 139      -2.735  13.110  -4.334  1.00  0.00           C  
ATOM   1082  CB  PHE A 139      -0.356  12.774  -5.039  1.00  0.00           C  
ATOM   1083  O   PHE A 139      -3.339  14.110  -4.729  1.00  0.00           O  
ATOM   1084  CG  PHE A 139       0.656  11.860  -5.677  1.00  0.00           C  
ATOM   1085  CD1 PHE A 139       0.824  10.559  -5.220  1.00  0.00           C  
ATOM   1086  CD2 PHE A 139       1.439  12.304  -6.735  1.00  0.00           C  
ATOM   1087  CE1 PHE A 139       1.760   9.712  -5.808  1.00  0.00           C  
ATOM   1088  CE2 PHE A 139       2.376  11.463  -7.328  1.00  0.00           C  
ATOM   1089  CZ  PHE A 139       2.536  10.167  -6.863  1.00  0.00           C  
ATOM   1090  N   TRP A 140      -2.908  12.505  -3.241  1.00  0.00           N  
ATOM   1091  CA  TRP A 140      -3.632  13.134  -2.142  1.00  0.00           C  
ATOM   1092  C   TRP A 140      -2.707  13.390  -0.956  1.00  0.00           C  
ATOM   1093  CB  TRP A 140      -4.812  12.262  -1.705  1.00  0.00           C  
ATOM   1094  O   TRP A 140      -1.723  12.672  -0.763  1.00  0.00           O  
ATOM   1095  CG  TRP A 140      -5.970  12.282  -2.658  1.00  0.00           C  
ATOM   1096  CD1 TRP A 140      -5.964  11.898  -3.970  1.00  0.00           C  
ATOM   1097  CD2 TRP A 140      -7.303  12.715  -2.373  1.00  0.00           C  
ATOM   1098  CE2 TRP A 140      -8.054  12.564  -3.559  1.00  0.00           C  
ATOM   1099  CE3 TRP A 140      -7.937  13.214  -1.227  1.00  0.00           C  
ATOM   1100  NE1 TRP A 140      -7.214  12.065  -4.518  1.00  0.00           N  
ATOM   1101  CH2 TRP A 140     -10.005  13.383  -2.497  1.00  0.00           C  
ATOM   1102  CZ2 TRP A 140      -9.409  12.896  -3.632  1.00  0.00           C  
ATOM   1103  CZ3 TRP A 140      -9.286  13.544  -1.302  1.00  0.00           C  
ATOM   1104  N   LYS A 141      -3.037  14.427  -0.307  1.00  0.00           N  
ATOM   1105  CA  LYS A 141      -2.190  14.817   0.816  1.00  0.00           C  
ATOM   1106  C   LYS A 141      -2.774  14.331   2.140  1.00  0.00           C  
ATOM   1107  CB  LYS A 141      -2.008  16.335   0.850  1.00  0.00           C  
ATOM   1108  O   LYS A 141      -3.993  14.209   2.279  1.00  0.00           O  
ATOM   1109  CG  LYS A 141      -1.338  16.906  -0.391  1.00  0.00           C  
ATOM   1110  CD  LYS A 141      -1.242  18.425  -0.327  1.00  0.00           C  
ATOM   1111  CE  LYS A 141      -0.652  19.003  -1.606  1.00  0.00           C  
ATOM   1112  NZ  LYS A 141      -0.625  20.496  -1.577  1.00  0.00           N  
ATOM   1113  N   HIS A 142      -1.885  14.053   3.053  1.00  0.00           N  
ATOM   1114  CA  HIS A 142      -2.206  13.811   4.455  1.00  0.00           C  
ATOM   1115  C   HIS A 142      -1.076  14.275   5.368  1.00  0.00           C  
ATOM   1116  CB  HIS A 142      -2.496  12.327   4.690  1.00  0.00           C  
ATOM   1117  O   HIS A 142       0.024  14.574   4.898  1.00  0.00           O  
ATOM   1118  CG  HIS A 142      -1.300  11.447   4.512  1.00  0.00           C  
ATOM   1119  CD2 HIS A 142      -0.835  10.788   3.425  1.00  0.00           C  
ATOM   1120  ND1 HIS A 142      -0.426  11.162   5.539  1.00  0.00           N  
ATOM   1121  CE1 HIS A 142       0.527  10.363   5.089  1.00  0.00           C  
ATOM   1122  NE2 HIS A 142       0.302  10.121   3.809  1.00  0.00           N  
ATOM   1123  N   TRP A 143      -1.293  14.343   6.679  1.00  0.00           N  
ATOM   1124  CA  TRP A 143      -0.329  14.948   7.593  1.00  0.00           C  
ATOM   1125  C   TRP A 143       0.098  13.956   8.669  1.00  0.00           C  
ATOM   1126  CB  TRP A 143      -0.918  16.203   8.242  1.00  0.00           C  
ATOM   1127  O   TRP A 143       0.564  14.354   9.739  1.00  0.00           O  
ATOM   1128  CG  TRP A 143      -0.959  17.396   7.335  1.00  0.00           C  
ATOM   1129  CD1 TRP A 143      -0.018  18.383   7.229  1.00  0.00           C  
ATOM   1130  CD2 TRP A 143      -1.997  17.730   6.408  1.00  0.00           C  
ATOM   1131  CE2 TRP A 143      -1.619  18.933   5.773  1.00  0.00           C  
ATOM   1132  CE3 TRP A 143      -3.210  17.126   6.053  1.00  0.00           C  
ATOM   1133  NE1 TRP A 143      -0.410  19.311   6.291  1.00  0.00           N  
ATOM   1134  CH2 TRP A 143      -3.596  18.935   4.472  1.00  0.00           C  
ATOM   1135  CZ2 TRP A 143      -2.413  19.546   4.801  1.00  0.00           C  
ATOM   1136  CZ3 TRP A 143      -4.000  17.737   5.085  1.00  0.00           C  
ATOM   1137  N   ILE A 144      -0.121  12.716   8.329  1.00  0.00           N  
ATOM   1138  CA  ILE A 144       0.314  11.660   9.237  1.00  0.00           C  
ATOM   1139  C   ILE A 144       1.833  11.514   9.169  1.00  0.00           C  
ATOM   1140  CB  ILE A 144      -0.368  10.314   8.907  1.00  0.00           C  
ATOM   1141  O   ILE A 144       2.409  11.457   8.081  1.00  0.00           O  
ATOM   1142  CG1 ILE A 144      -1.890  10.438   9.046  1.00  0.00           C  
ATOM   1143  CG2 ILE A 144       0.174   9.199   9.806  1.00  0.00           C  
ATOM   1144  CD1 ILE A 144      -2.664   9.270   8.451  1.00  0.00           C  
ATOM   1145  N   GLN A 145       2.457  11.497  10.388  1.00  0.00           N  
ATOM   1146  CA  GLN A 145       3.903  11.309  10.456  1.00  0.00           C  
ATOM   1147  C   GLN A 145       4.300   9.917   9.973  1.00  0.00           C  
ATOM   1148  CB  GLN A 145       4.408  11.535  11.882  1.00  0.00           C  
ATOM   1149  O   GLN A 145       3.745   8.915  10.428  1.00  0.00           O  
ATOM   1150  CG  GLN A 145       4.313  12.982  12.346  1.00  0.00           C  
ATOM   1151  CD  GLN A 145       4.829  13.180  13.759  1.00  0.00           C  
ATOM   1152  NE2 GLN A 145       5.117  14.427  14.116  1.00  0.00           N  
ATOM   1153  OE1 GLN A 145       4.966  12.220  14.524  1.00  0.00           O  
ATOM   1154  N   THR A 146       5.206   9.877   8.990  1.00  0.00           N  
ATOM   1155  CA  THR A 146       5.663   8.596   8.462  1.00  0.00           C  
ATOM   1156  C   THR A 146       7.187   8.549   8.402  1.00  0.00           C  
ATOM   1157  CB  THR A 146       5.083   8.331   7.060  1.00  0.00           C  
ATOM   1158  O   THR A 146       7.850   9.583   8.513  1.00  0.00           O  
ATOM   1159  CG2 THR A 146       3.559   8.358   7.082  1.00  0.00           C  
ATOM   1160  OG1 THR A 146       5.556   9.337   6.156  1.00  0.00           O  
ATOM   1161  N   LYS A 147       7.739   7.413   8.434  1.00  0.00           N  
ATOM   1162  CA  LYS A 147       9.167   7.170   8.253  1.00  0.00           C  
ATOM   1163  C   LYS A 147       9.443   6.474   6.923  1.00  0.00           C  
ATOM   1164  CB  LYS A 147       9.719   6.331   9.407  1.00  0.00           C  
ATOM   1165  O   LYS A 147       8.525   5.946   6.291  1.00  0.00           O  
ATOM   1166  CG  LYS A 147       9.599   6.999  10.769  1.00  0.00           C  
ATOM   1167  CD  LYS A 147      10.153   6.112  11.877  1.00  0.00           C  
ATOM   1168  CE  LYS A 147      10.013   6.769  13.244  1.00  0.00           C  
ATOM   1169  NZ  LYS A 147      10.523   5.888  14.337  1.00  0.00           N  
ATOM   1170  N   ASP A 148      10.724   6.604   6.565  1.00  0.00           N  
ATOM   1171  CA  ASP A 148      11.134   5.857   5.380  1.00  0.00           C  
ATOM   1172  C   ASP A 148      10.780   4.378   5.513  1.00  0.00           C  
ATOM   1173  CB  ASP A 148      12.636   6.019   5.136  1.00  0.00           C  
ATOM   1174  O   ASP A 148      11.009   3.771   6.561  1.00  0.00           O  
ATOM   1175  CG  ASP A 148      13.017   7.420   4.690  1.00  0.00           C  
ATOM   1176  OD1 ASP A 148      12.145   8.157   4.182  1.00  0.00           O  
ATOM   1177  OD2 ASP A 148      14.201   7.789   4.846  1.00  0.00           O  
ATOM   1178  N   GLY A 149      10.125   3.847   4.510  1.00  0.00           N  
ATOM   1179  CA  GLY A 149       9.792   2.431   4.524  1.00  0.00           C  
ATOM   1180  C   GLY A 149       8.319   2.166   4.768  1.00  0.00           C  
ATOM   1181  O   GLY A 149       7.871   1.019   4.710  1.00  0.00           O  
ATOM   1182  N   GLN A 150       7.566   3.193   5.008  1.00  0.00           N  
ATOM   1183  CA  GLN A 150       6.153   3.000   5.320  1.00  0.00           C  
ATOM   1184  C   GLN A 150       5.290   3.133   4.068  1.00  0.00           C  
ATOM   1185  CB  GLN A 150       5.696   4.001   6.382  1.00  0.00           C  
ATOM   1186  O   GLN A 150       4.060   3.115   4.152  1.00  0.00           O  
ATOM   1187  CG  GLN A 150       6.259   3.725   7.770  1.00  0.00           C  
ATOM   1188  CD  GLN A 150       5.786   4.729   8.805  1.00  0.00           C  
ATOM   1189  NE2 GLN A 150       5.521   4.251  10.016  1.00  0.00           N  
ATOM   1190  OE1 GLN A 150       5.662   5.924   8.519  1.00  0.00           O  
ATOM   1191  N   CYS A 151       5.967   3.341   2.970  1.00  0.00           N  
ATOM   1192  CA  CYS A 151       5.229   3.327   1.713  1.00  0.00           C  
ATOM   1193  C   CYS A 151       4.476   2.014   1.536  1.00  0.00           C  
ATOM   1194  CB  CYS A 151       6.176   3.545   0.533  1.00  0.00           C  
ATOM   1195  O   CYS A 151       4.939   0.963   1.983  1.00  0.00           O  
ATOM   1196  SG  CYS A 151       6.855   5.217   0.443  1.00  0.00           S  
ATOM   1197  N   GLY A 152       3.310   2.176   0.954  1.00  0.00           N  
ATOM   1198  CA  GLY A 152       2.524   0.983   0.683  1.00  0.00           C  
ATOM   1199  C   GLY A 152       1.505   0.682   1.766  1.00  0.00           C  
ATOM   1200  O   GLY A 152       0.639  -0.178   1.588  1.00  0.00           O  
ATOM   1201  N   SER A 153       1.616   1.431   2.883  1.00  0.00           N  
ATOM   1202  CA  SER A 153       0.653   1.227   3.961  1.00  0.00           C  
ATOM   1203  C   SER A 153      -0.719   1.778   3.589  1.00  0.00           C  
ATOM   1204  CB  SER A 153       1.145   1.887   5.250  1.00  0.00           C  
ATOM   1205  O   SER A 153      -0.820   2.832   2.957  1.00  0.00           O  
ATOM   1206  OG  SER A 153       2.378   1.325   5.665  1.00  0.00           O  
ATOM   1207  N   PRO A 154      -1.758   1.110   4.011  1.00  0.00           N  
ATOM   1208  CA  PRO A 154      -3.111   1.524   3.632  1.00  0.00           C  
ATOM   1209  C   PRO A 154      -3.583   2.763   4.391  1.00  0.00           C  
ATOM   1210  CB  PRO A 154      -3.967   0.306   3.990  1.00  0.00           C  
ATOM   1211  O   PRO A 154      -3.339   2.884   5.594  1.00  0.00           O  
ATOM   1212  CG  PRO A 154      -3.194  -0.403   5.055  1.00  0.00           C  
ATOM   1213  CD  PRO A 154      -1.732  -0.142   4.838  1.00  0.00           C  
ATOM   1214  N   LEU A 155      -4.154   3.640   3.681  1.00  0.00           N  
ATOM   1215  CA  LEU A 155      -4.931   4.730   4.261  1.00  0.00           C  
ATOM   1216  C   LEU A 155      -6.415   4.381   4.293  1.00  0.00           C  
ATOM   1217  CB  LEU A 155      -4.715   6.023   3.470  1.00  0.00           C  
ATOM   1218  O   LEU A 155      -7.007   4.070   3.257  1.00  0.00           O  
ATOM   1219  CG  LEU A 155      -3.409   6.772   3.738  1.00  0.00           C  
ATOM   1220  CD1 LEU A 155      -3.355   7.240   5.188  1.00  0.00           C  
ATOM   1221  CD2 LEU A 155      -2.209   5.889   3.411  1.00  0.00           C  
ATOM   1222  N   VAL A 156      -6.988   4.491   5.493  1.00  0.00           N  
ATOM   1223  CA  VAL A 156      -8.328   3.962   5.721  1.00  0.00           C  
ATOM   1224  C   VAL A 156      -9.254   5.083   6.188  1.00  0.00           C  
ATOM   1225  CB  VAL A 156      -8.317   2.814   6.755  1.00  0.00           C  
ATOM   1226  O   VAL A 156      -8.886   5.881   7.052  1.00  0.00           O  
ATOM   1227  CG1 VAL A 156      -9.724   2.254   6.956  1.00  0.00           C  
ATOM   1228  CG2 VAL A 156      -7.356   1.710   6.316  1.00  0.00           C  
ATOM   1229  N   SER A 157     -10.438   5.118   5.621  1.00  0.00           N  
ATOM   1230  CA  SER A 157     -11.459   6.067   6.054  1.00  0.00           C  
ATOM   1231  C   SER A 157     -11.991   5.713   7.439  1.00  0.00           C  
ATOM   1232  CB  SER A 157     -12.612   6.110   5.051  1.00  0.00           C  
ATOM   1233  O   SER A 157     -12.384   4.571   7.685  1.00  0.00           O  
ATOM   1234  OG  SER A 157     -13.676   6.907   5.542  1.00  0.00           O  
ATOM   1235  N   THR A 158     -12.016   6.713   8.307  1.00  0.00           N  
ATOM   1236  CA  THR A 158     -12.510   6.478   9.659  1.00  0.00           C  
ATOM   1237  C   THR A 158     -14.034   6.405   9.674  1.00  0.00           C  
ATOM   1238  CB  THR A 158     -12.036   7.579  10.626  1.00  0.00           C  
ATOM   1239  O   THR A 158     -14.629   5.936  10.647  1.00  0.00           O  
ATOM   1240  CG2 THR A 158     -10.514   7.609  10.722  1.00  0.00           C  
ATOM   1241  OG1 THR A 158     -12.499   8.851  10.155  1.00  0.00           O  
ATOM   1242  N   ARG A 159     -14.651   6.830   8.602  1.00  0.00           N  
ATOM   1243  CA  ARG A 159     -16.107   6.858   8.516  1.00  0.00           C  
ATOM   1244  C   ARG A 159     -16.667   5.469   8.227  1.00  0.00           C  
ATOM   1245  CB  ARG A 159     -16.563   7.842   7.436  1.00  0.00           C  
ATOM   1246  O   ARG A 159     -17.602   5.020   8.893  1.00  0.00           O  
ATOM   1247  CG  ARG A 159     -18.073   7.990   7.335  1.00  0.00           C  
ATOM   1248  CD  ARG A 159     -18.472   8.953   6.226  1.00  0.00           C  
ATOM   1249  NE  ARG A 159     -19.920   8.987   6.037  1.00  0.00           N  
ATOM   1250  NH1 ARG A 159     -19.858  10.423   4.228  1.00  0.00           N  
ATOM   1251  NH2 ARG A 159     -21.866   9.642   5.009  1.00  0.00           N  
ATOM   1252  CZ  ARG A 159     -20.545   9.684   5.092  1.00  0.00           C  
ATOM   1253  N   ASP A 160     -16.021   4.760   7.248  1.00  0.00           N  
ATOM   1254  CA  ASP A 160     -16.640   3.504   6.839  1.00  0.00           C  
ATOM   1255  C   ASP A 160     -15.626   2.362   6.852  1.00  0.00           C  
ATOM   1256  CB  ASP A 160     -17.261   3.639   5.447  1.00  0.00           C  
ATOM   1257  O   ASP A 160     -15.961   1.223   6.518  1.00  0.00           O  
ATOM   1258  CG  ASP A 160     -16.270   4.116   4.399  1.00  0.00           C  
ATOM   1259  OD1 ASP A 160     -15.053   4.152   4.683  1.00  0.00           O  
ATOM   1260  OD2 ASP A 160     -16.710   4.461   3.281  1.00  0.00           O  
ATOM   1261  N   GLY A 161     -14.370   2.585   7.065  1.00  0.00           N  
ATOM   1262  CA  GLY A 161     -13.360   1.543   7.167  1.00  0.00           C  
ATOM   1263  C   GLY A 161     -12.835   1.087   5.819  1.00  0.00           C  
ATOM   1264  O   GLY A 161     -12.145   0.070   5.728  1.00  0.00           O  
ATOM   1265  N   SER A 162     -13.216   1.817   4.800  1.00  0.00           N  
ATOM   1266  CA  SER A 162     -12.762   1.485   3.453  1.00  0.00           C  
ATOM   1267  C   SER A 162     -11.336   1.970   3.215  1.00  0.00           C  
ATOM   1268  CB  SER A 162     -13.698   2.091   2.407  1.00  0.00           C  
ATOM   1269  O   SER A 162     -10.932   3.008   3.743  1.00  0.00           O  
ATOM   1270  OG  SER A 162     -15.016   1.595   2.564  1.00  0.00           O  
ATOM   1271  N   ILE A 163     -10.553   1.169   2.495  1.00  0.00           N  
ATOM   1272  CA  ILE A 163      -9.224   1.602   2.077  1.00  0.00           C  
ATOM   1273  C   ILE A 163      -9.346   2.605   0.931  1.00  0.00           C  
ATOM   1274  CB  ILE A 163      -8.347   0.404   1.649  1.00  0.00           C  
ATOM   1275  O   ILE A 163      -9.930   2.298  -0.111  1.00  0.00           O  
ATOM   1276  CG1 ILE A 163      -8.139  -0.553   2.829  1.00  0.00           C  
ATOM   1277  CG2 ILE A 163      -7.005   0.888   1.093  1.00  0.00           C  
ATOM   1278  CD1 ILE A 163      -7.459  -1.861   2.452  1.00  0.00           C  
ATOM   1279  N   VAL A 164      -8.759   3.791   1.108  1.00  0.00           N  
ATOM   1280  CA  VAL A 164      -8.970   4.851   0.128  1.00  0.00           C  
ATOM   1281  C   VAL A 164      -7.677   5.106  -0.644  1.00  0.00           C  
ATOM   1282  CB  VAL A 164      -9.458   6.155   0.797  1.00  0.00           C  
ATOM   1283  O   VAL A 164      -7.669   5.855  -1.624  1.00  0.00           O  
ATOM   1284  CG1 VAL A 164     -10.840   5.959   1.418  1.00  0.00           C  
ATOM   1285  CG2 VAL A 164      -8.456   6.619   1.853  1.00  0.00           C  
ATOM   1286  N   GLY A 165      -6.611   4.460  -0.201  1.00  0.00           N  
ATOM   1287  CA  GLY A 165      -5.338   4.633  -0.883  1.00  0.00           C  
ATOM   1288  C   GLY A 165      -4.176   3.990  -0.149  1.00  0.00           C  
ATOM   1289  O   GLY A 165      -4.374   3.295   0.850  1.00  0.00           O  
ATOM   1290  N   ILE A 166      -3.019   4.083  -0.774  1.00  0.00           N  
ATOM   1291  CA  ILE A 166      -1.803   3.585  -0.139  1.00  0.00           C  
ATOM   1292  C   ILE A 166      -0.761   4.699  -0.075  1.00  0.00           C  
ATOM   1293  CB  ILE A 166      -1.234   2.361  -0.891  1.00  0.00           C  
ATOM   1294  O   ILE A 166      -0.674   5.529  -0.982  1.00  0.00           O  
ATOM   1295  CG1 ILE A 166      -0.954   2.716  -2.355  1.00  0.00           C  
ATOM   1296  CG2 ILE A 166      -2.193   1.171  -0.789  1.00  0.00           C  
ATOM   1297  CD1 ILE A 166      -0.282   1.602  -3.145  1.00  0.00           C  
ATOM   1298  N   HIS A 167      -0.104   4.726   1.071  1.00  0.00           N  
ATOM   1299  CA  HIS A 167       0.928   5.735   1.285  1.00  0.00           C  
ATOM   1300  C   HIS A 167       2.021   5.637   0.226  1.00  0.00           C  
ATOM   1301  CB  HIS A 167       1.535   5.593   2.682  1.00  0.00           C  
ATOM   1302  O   HIS A 167       2.494   4.541  -0.085  1.00  0.00           O  
ATOM   1303  CG  HIS A 167       2.643   6.559   2.955  1.00  0.00           C  
ATOM   1304  CD2 HIS A 167       3.974   6.365   3.110  1.00  0.00           C  
ATOM   1305  ND1 HIS A 167       2.431   7.913   3.102  1.00  0.00           N  
ATOM   1306  CE1 HIS A 167       3.587   8.511   3.336  1.00  0.00           C  
ATOM   1307  NE2 HIS A 167       4.539   7.594   3.346  1.00  0.00           N  
ATOM   1308  N   SER A 168       2.555   6.715  -0.386  1.00  0.00           N  
ATOM   1309  CA  SER A 168       3.517   6.718  -1.483  1.00  0.00           C  
ATOM   1310  C   SER A 168       4.785   7.475  -1.103  1.00  0.00           C  
ATOM   1311  CB  SER A 168       2.899   7.340  -2.736  1.00  0.00           C  
ATOM   1312  O   SER A 168       5.889   6.936  -1.202  1.00  0.00           O  
ATOM   1313  OG  SER A 168       1.888   6.501  -3.267  1.00  0.00           O  
ATOM   1314  N   ALA A 169       4.738   8.669  -0.815  1.00  0.00           N  
ATOM   1315  CA  ALA A 169       5.961   9.447  -0.639  1.00  0.00           C  
ATOM   1316  C   ALA A 169       5.767  10.545   0.403  1.00  0.00           C  
ATOM   1317  CB  ALA A 169       6.403  10.053  -1.969  1.00  0.00           C  
ATOM   1318  O   ALA A 169       4.640  10.821   0.822  1.00  0.00           O  
ATOM   1319  N   SER A 170       6.977  10.914   0.873  1.00  0.00           N  
ATOM   1320  CA  SER A 170       7.091  12.102   1.712  1.00  0.00           C  
ATOM   1321  C   SER A 170       7.891  13.197   1.014  1.00  0.00           C  
ATOM   1322  CB  SER A 170       7.746  11.755   3.049  1.00  0.00           C  
ATOM   1323  O   SER A 170       8.697  12.913   0.125  1.00  0.00           O  
ATOM   1324  OG  SER A 170       9.099  11.377   2.863  1.00  0.00           O  
ATOM   1325  N   ASN A 171       7.311  14.356   0.872  1.00  0.00           N  
ATOM   1326  CA  ASN A 171       8.100  15.493   0.412  1.00  0.00           C  
ATOM   1327  C   ASN A 171       9.180  15.871   1.422  1.00  0.00           C  
ATOM   1328  CB  ASN A 171       7.195  16.694   0.128  1.00  0.00           C  
ATOM   1329  O   ASN A 171       8.934  15.872   2.629  1.00  0.00           O  
ATOM   1330  CG  ASN A 171       7.911  17.799  -0.625  1.00  0.00           C  
ATOM   1331  ND2 ASN A 171       7.162  18.812  -1.044  1.00  0.00           N  
ATOM   1332  OD1 ASN A 171       9.126  17.742  -0.829  1.00  0.00           O  
ATOM   1333  N   PHE A 172      10.504  15.912   1.000  1.00  0.00           N  
ATOM   1334  CA  PHE A 172      11.722  16.240   1.732  1.00  0.00           C  
ATOM   1335  C   PHE A 172      11.634  17.639   2.329  1.00  0.00           C  
ATOM   1336  CB  PHE A 172      12.946  16.136   0.817  1.00  0.00           C  
ATOM   1337  O   PHE A 172      12.171  17.894   3.409  1.00  0.00           O  
ATOM   1338  CG  PHE A 172      13.274  14.727   0.400  1.00  0.00           C  
ATOM   1339  CD1 PHE A 172      13.936  13.867   1.268  1.00  0.00           C  
ATOM   1340  CD2 PHE A 172      12.920  14.263  -0.860  1.00  0.00           C  
ATOM   1341  CE1 PHE A 172      14.241  12.563   0.885  1.00  0.00           C  
ATOM   1342  CE2 PHE A 172      13.222  12.961  -1.250  1.00  0.00           C  
ATOM   1343  CZ  PHE A 172      13.883  12.113  -0.376  1.00  0.00           C  
ATOM   1344  N   THR A 173      10.686  18.489   1.722  1.00  0.00           N  
ATOM   1345  CA  THR A 173      10.665  19.898   2.099  1.00  0.00           C  
ATOM   1346  C   THR A 173       9.342  20.260   2.767  1.00  0.00           C  
ATOM   1347  CB  THR A 173      10.893  20.807   0.878  1.00  0.00           C  
ATOM   1348  O   THR A 173       9.286  21.176   3.590  1.00  0.00           O  
ATOM   1349  CG2 THR A 173      12.290  20.610   0.298  1.00  0.00           C  
ATOM   1350  OG1 THR A 173       9.922  20.497  -0.129  1.00  0.00           O  
ATOM   1351  N   ASN A 174       8.384  19.403   2.672  1.00  0.00           N  
ATOM   1352  CA  ASN A 174       7.031  19.738   3.102  1.00  0.00           C  
ATOM   1353  C   ASN A 174       6.543  18.797   4.200  1.00  0.00           C  
ATOM   1354  CB  ASN A 174       6.068  19.711   1.914  1.00  0.00           C  
ATOM   1355  O   ASN A 174       7.068  17.693   4.356  1.00  0.00           O  
ATOM   1356  CG  ASN A 174       5.564  21.092   1.539  1.00  0.00           C  
ATOM   1357  ND2 ASN A 174       4.950  21.201   0.368  1.00  0.00           N  
ATOM   1358  OD1 ASN A 174       5.727  22.052   2.297  1.00  0.00           O  
ATOM   1359  N   THR A 175       5.940  19.341   5.296  1.00  0.00           N  
ATOM   1360  CA  THR A 175       5.286  18.753   6.460  1.00  0.00           C  
ATOM   1361  C   THR A 175       4.175  17.799   6.032  1.00  0.00           C  
ATOM   1362  CB  THR A 175       4.705  19.841   7.383  1.00  0.00           C  
ATOM   1363  O   THR A 175       3.509  17.195   6.875  1.00  0.00           O  
ATOM   1364  CG2 THR A 175       5.813  20.681   8.009  1.00  0.00           C  
ATOM   1365  OG1 THR A 175       3.844  20.696   6.620  1.00  0.00           O  
ATOM   1366  N   ASN A 176       3.992  17.720   4.616  1.00  0.00           N  
ATOM   1367  CA  ASN A 176       2.874  16.847   4.276  1.00  0.00           C  
ATOM   1368  C   ASN A 176       3.342  15.603   3.526  1.00  0.00           C  
ATOM   1369  CB  ASN A 176       1.833  17.605   3.449  1.00  0.00           C  
ATOM   1370  O   ASN A 176       4.463  15.565   3.016  1.00  0.00           O  
ATOM   1371  CG  ASN A 176       2.428  18.256   2.216  1.00  0.00           C  
ATOM   1372  ND2 ASN A 176       1.696  19.195   1.629  1.00  0.00           N  
ATOM   1373  OD1 ASN A 176       3.536  17.916   1.793  1.00  0.00           O  
ATOM   1374  N   ASN A 177       2.598  14.539   3.711  1.00  0.00           N  
ATOM   1375  CA  ASN A 177       2.797  13.276   3.008  1.00  0.00           C  
ATOM   1376  C   ASN A 177       1.764  13.081   1.902  1.00  0.00           C  
ATOM   1377  CB  ASN A 177       2.753  12.102   3.989  1.00  0.00           C  
ATOM   1378  O   ASN A 177       0.757  13.790   1.855  1.00  0.00           O  
ATOM   1379  CG  ASN A 177       3.913  12.113   4.965  1.00  0.00           C  
ATOM   1380  ND2 ASN A 177       3.603  12.048   6.254  1.00  0.00           N  
ATOM   1381  OD1 ASN A 177       5.077  12.180   4.563  1.00  0.00           O  
ATOM   1382  N   TYR A 178       2.151  12.184   0.939  1.00  0.00           N  
ATOM   1383  CA  TYR A 178       1.259  11.918  -0.184  1.00  0.00           C  
ATOM   1384  C   TYR A 178       0.886  10.442  -0.247  1.00  0.00           C  
ATOM   1385  CB  TYR A 178       1.910  12.349  -1.501  1.00  0.00           C  
ATOM   1386  O   TYR A 178       1.633   9.585   0.233  1.00  0.00           O  
ATOM   1387  CG  TYR A 178       2.231  13.822  -1.567  1.00  0.00           C  
ATOM   1388  CD1 TYR A 178       1.263  14.750  -1.943  1.00  0.00           C  
ATOM   1389  CD2 TYR A 178       3.503  14.289  -1.253  1.00  0.00           C  
ATOM   1390  CE1 TYR A 178       1.555  16.109  -2.006  1.00  0.00           C  
ATOM   1391  CE2 TYR A 178       3.807  15.645  -1.313  1.00  0.00           C  
ATOM   1392  OH  TYR A 178       3.122  17.890  -1.751  1.00  0.00           O  
ATOM   1393  CZ  TYR A 178       2.827  16.546  -1.690  1.00  0.00           C  
ATOM   1394  N   PHE A 179      -0.300  10.233  -0.729  1.00  0.00           N  
ATOM   1395  CA  PHE A 179      -0.676   8.851  -1.005  1.00  0.00           C  
ATOM   1396  C   PHE A 179      -1.378   8.739  -2.353  1.00  0.00           C  
ATOM   1397  CB  PHE A 179      -1.581   8.307   0.105  1.00  0.00           C  
ATOM   1398  O   PHE A 179      -1.851   9.739  -2.897  1.00  0.00           O  
ATOM   1399  CG  PHE A 179      -2.964   8.900   0.106  1.00  0.00           C  
ATOM   1400  CD1 PHE A 179      -3.202  10.144   0.677  1.00  0.00           C  
ATOM   1401  CD2 PHE A 179      -4.027   8.212  -0.465  1.00  0.00           C  
ATOM   1402  CE1 PHE A 179      -4.481  10.695   0.678  1.00  0.00           C  
ATOM   1403  CE2 PHE A 179      -5.308   8.756  -0.467  1.00  0.00           C  
ATOM   1404  CZ  PHE A 179      -5.533   9.998   0.106  1.00  0.00           C  
ATOM   1405  N   THR A 180      -1.273   7.563  -2.909  1.00  0.00           N  
ATOM   1406  CA  THR A 180      -1.954   7.230  -4.155  1.00  0.00           C  
ATOM   1407  C   THR A 180      -3.369   6.730  -3.881  1.00  0.00           C  
ATOM   1408  CB  THR A 180      -1.175   6.164  -4.949  1.00  0.00           C  
ATOM   1409  O   THR A 180      -3.568   5.832  -3.061  1.00  0.00           O  
ATOM   1410  CG2 THR A 180      -1.824   5.905  -6.304  1.00  0.00           C  
ATOM   1411  OG1 THR A 180       0.169   6.617  -5.154  1.00  0.00           O  
ATOM   1412  N   THR A 181      -4.296   7.296  -4.567  1.00  0.00           N  
ATOM   1413  CA  THR A 181      -5.695   6.990  -4.293  1.00  0.00           C  
ATOM   1414  C   THR A 181      -6.127   5.726  -5.031  1.00  0.00           C  
ATOM   1415  CB  THR A 181      -6.612   8.160  -4.694  1.00  0.00           C  
ATOM   1416  O   THR A 181      -5.583   5.402  -6.089  1.00  0.00           O  
ATOM   1417  CG2 THR A 181      -6.243   9.433  -3.939  1.00  0.00           C  
ATOM   1418  OG1 THR A 181      -6.484   8.399  -6.101  1.00  0.00           O  
ATOM   1419  N   VAL A 182      -7.080   5.067  -4.433  1.00  0.00           N  
ATOM   1420  CA  VAL A 182      -7.747   3.944  -5.084  1.00  0.00           C  
ATOM   1421  C   VAL A 182      -8.627   4.454  -6.222  1.00  0.00           C  
ATOM   1422  CB  VAL A 182      -8.592   3.127  -4.081  1.00  0.00           C  
ATOM   1423  O   VAL A 182      -9.417   5.383  -6.036  1.00  0.00           O  
ATOM   1424  CG1 VAL A 182      -9.395   2.048  -4.805  1.00  0.00           C  
ATOM   1425  CG2 VAL A 182      -7.697   2.504  -3.012  1.00  0.00           C  
ATOM   1426  N   PRO A 183      -8.443   3.906  -7.464  1.00  0.00           N  
ATOM   1427  CA  PRO A 183      -9.292   4.354  -8.571  1.00  0.00           C  
ATOM   1428  C   PRO A 183     -10.739   3.887  -8.430  1.00  0.00           C  
ATOM   1429  CB  PRO A 183      -8.632   3.723  -9.799  1.00  0.00           C  
ATOM   1430  O   PRO A 183     -11.023   2.968  -7.657  1.00  0.00           O  
ATOM   1431  CG  PRO A 183      -7.987   2.475  -9.288  1.00  0.00           C  
ATOM   1432  CD  PRO A 183      -7.505   2.726  -7.888  1.00  0.00           C  
ATOM   1433  N   PRO A 184     -11.567   4.592  -9.267  1.00  0.00           N  
ATOM   1434  CA  PRO A 184     -12.952   4.115  -9.264  1.00  0.00           C  
ATOM   1435  C   PRO A 184     -13.086   2.688  -9.791  1.00  0.00           C  
ATOM   1436  CB  PRO A 184     -13.668   5.106 -10.184  1.00  0.00           C  
ATOM   1437  O   PRO A 184     -12.294   2.261 -10.635  1.00  0.00           O  
ATOM   1438  CG  PRO A 184     -12.590   5.668 -11.054  1.00  0.00           C  
ATOM   1439  CD  PRO A 184     -11.299   5.646 -10.287  1.00  0.00           C  
ATOM   1440  N   ASN A 185     -13.909   1.878  -9.227  1.00  0.00           N  
ATOM   1441  CA  ASN A 185     -14.239   0.533  -9.684  1.00  0.00           C  
ATOM   1442  C   ASN A 185     -13.083  -0.437  -9.456  1.00  0.00           C  
ATOM   1443  CB  ASN A 185     -14.635   0.550 -11.162  1.00  0.00           C  
ATOM   1444  O   ASN A 185     -12.860  -1.344 -10.260  1.00  0.00           O  
ATOM   1445  CG  ASN A 185     -15.830   1.441 -11.436  1.00  0.00           C  
ATOM   1446  ND2 ASN A 185     -15.745   2.237 -12.496  1.00  0.00           N  
ATOM   1447  OD1 ASN A 185     -16.821   1.416 -10.702  1.00  0.00           O  
ATOM   1448  N   PHE A 186     -12.222  -0.093  -8.546  1.00  0.00           N  
ATOM   1449  CA  PHE A 186     -11.054  -0.895  -8.200  1.00  0.00           C  
ATOM   1450  C   PHE A 186     -11.464  -2.313  -7.823  1.00  0.00           C  
ATOM   1451  CB  PHE A 186     -10.278  -0.248  -7.048  1.00  0.00           C  
ATOM   1452  O   PHE A 186     -10.785  -3.278  -8.184  1.00  0.00           O  
ATOM   1453  CG  PHE A 186      -8.900  -0.819  -6.850  1.00  0.00           C  
ATOM   1454  CD1 PHE A 186      -8.526  -1.360  -5.626  1.00  0.00           C  
ATOM   1455  CD2 PHE A 186      -7.977  -0.813  -7.888  1.00  0.00           C  
ATOM   1456  CE1 PHE A 186      -7.251  -1.888  -5.439  1.00  0.00           C  
ATOM   1457  CE2 PHE A 186      -6.701  -1.340  -7.709  1.00  0.00           C  
ATOM   1458  CZ  PHE A 186      -6.340  -1.876  -6.483  1.00  0.00           C  
ATOM   1459  N   MET A 187     -12.539  -2.429  -7.232  1.00  0.00           N  
ATOM   1460  CA  MET A 187     -13.018  -3.736  -6.792  1.00  0.00           C  
ATOM   1461  C   MET A 187     -13.327  -4.633  -7.986  1.00  0.00           C  
ATOM   1462  CB  MET A 187     -14.261  -3.586  -5.914  1.00  0.00           C  
ATOM   1463  O   MET A 187     -13.108  -5.844  -7.931  1.00  0.00           O  
ATOM   1464  CG  MET A 187     -13.972  -3.023  -4.532  1.00  0.00           C  
ATOM   1465  SD  MET A 187     -12.812  -4.073  -3.573  1.00  0.00           S  
ATOM   1466  CE  MET A 187     -13.879  -5.502  -3.236  1.00  0.00           C  
ATOM   1467  N   ASP A 188     -13.857  -4.061  -9.032  1.00  0.00           N  
ATOM   1468  CA  ASP A 188     -14.146  -4.804 -10.255  1.00  0.00           C  
ATOM   1469  C   ASP A 188     -12.874  -5.413 -10.841  1.00  0.00           C  
ATOM   1470  CB  ASP A 188     -14.819  -3.897 -11.288  1.00  0.00           C  
ATOM   1471  O   ASP A 188     -12.885  -6.552 -11.312  1.00  0.00           O  
ATOM   1472  CG  ASP A 188     -16.228  -3.492 -10.892  1.00  0.00           C  
ATOM   1473  OD1 ASP A 188     -16.834  -4.160 -10.027  1.00  0.00           O  
ATOM   1474  OD2 ASP A 188     -16.738  -2.498 -11.453  1.00  0.00           O  
ATOM   1475  N   LEU A 189     -11.837  -4.661 -10.692  1.00  0.00           N  
ATOM   1476  CA  LEU A 189     -10.545  -5.133 -11.176  1.00  0.00           C  
ATOM   1477  C   LEU A 189     -10.071  -6.339 -10.373  1.00  0.00           C  
ATOM   1478  CB  LEU A 189      -9.503  -4.014 -11.101  1.00  0.00           C  
ATOM   1479  O   LEU A 189      -9.585  -7.319 -10.944  1.00  0.00           O  
ATOM   1480  CG  LEU A 189      -9.715  -2.826 -12.041  1.00  0.00           C  
ATOM   1481  CD1 LEU A 189      -8.708  -1.722 -11.736  1.00  0.00           C  
ATOM   1482  CD2 LEU A 189      -9.606  -3.269 -13.496  1.00  0.00           C  
ATOM   1483  N   LEU A 190     -10.288  -6.294  -9.127  1.00  0.00           N  
ATOM   1484  CA  LEU A 190      -9.813  -7.340  -8.227  1.00  0.00           C  
ATOM   1485  C   LEU A 190     -10.685  -8.587  -8.334  1.00  0.00           C  
ATOM   1486  CB  LEU A 190      -9.797  -6.837  -6.781  1.00  0.00           C  
ATOM   1487  O   LEU A 190     -10.185  -9.710  -8.236  1.00  0.00           O  
ATOM   1488  CG  LEU A 190      -8.790  -5.732  -6.460  1.00  0.00           C  
ATOM   1489  CD1 LEU A 190      -8.950  -5.274  -5.014  1.00  0.00           C  
ATOM   1490  CD2 LEU A 190      -7.367  -6.212  -6.720  1.00  0.00           C  
ATOM   1491  N   ASN A 191     -11.962  -8.420  -8.613  1.00  0.00           N  
ATOM   1492  CA  ASN A 191     -12.913  -9.526  -8.647  1.00  0.00           C  
ATOM   1493  C   ASN A 191     -12.955 -10.187 -10.022  1.00  0.00           C  
ATOM   1494  CB  ASN A 191     -14.310  -9.045  -8.247  1.00  0.00           C  
ATOM   1495  O   ASN A 191     -13.417 -11.321 -10.156  1.00  0.00           O  
ATOM   1496  CG  ASN A 191     -14.415  -8.724  -6.769  1.00  0.00           C  
ATOM   1497  ND2 ASN A 191     -15.293  -7.789  -6.426  1.00  0.00           N  
ATOM   1498  OD1 ASN A 191     -13.712  -9.311  -5.942  1.00  0.00           O  
ATOM   1499  N   ASN A 192     -12.412  -9.496 -11.005  1.00  0.00           N  
ATOM   1500  CA  ASN A 192     -12.386 -10.008 -12.371  1.00  0.00           C  
ATOM   1501  C   ASN A 192     -10.988  -9.919 -12.976  1.00  0.00           C  
ATOM   1502  CB  ASN A 192     -13.392  -9.257 -13.246  1.00  0.00           C  
ATOM   1503  O   ASN A 192     -10.770  -9.184 -13.941  1.00  0.00           O  
ATOM   1504  CG  ASN A 192     -14.813  -9.373 -12.732  1.00  0.00           C  
ATOM   1505  ND2 ASN A 192     -15.372  -8.258 -12.277  1.00  0.00           N  
ATOM   1506  OD1 ASN A 192     -15.404 -10.456 -12.743  1.00  0.00           O  
ATOM   1507  N   PRO A 193     -10.088 -10.663 -12.395  1.00  0.00           N  
ATOM   1508  CA  PRO A 193      -8.684 -10.533 -12.792  1.00  0.00           C  
ATOM   1509  C   PRO A 193      -8.438 -10.958 -14.237  1.00  0.00           C  
ATOM   1510  CB  PRO A 193      -7.955 -11.462 -11.817  1.00  0.00           C  
ATOM   1511  O   PRO A 193      -7.469 -10.513 -14.859  1.00  0.00           O  
ATOM   1512  CG  PRO A 193      -9.004 -12.411 -11.337  1.00  0.00           C  
ATOM   1513  CD  PRO A 193     -10.323 -11.693 -11.316  1.00  0.00           C  
ATOM   1514  N   GLU A 194      -9.294 -11.718 -14.776  1.00  0.00           N  
ATOM   1515  CA  GLU A 194      -9.094 -12.271 -16.112  1.00  0.00           C  
ATOM   1516  C   GLU A 194      -9.284 -11.203 -17.186  1.00  0.00           C  
ATOM   1517  CB  GLU A 194     -10.050 -13.441 -16.359  1.00  0.00           C  
ATOM   1518  O   GLU A 194      -8.818 -11.361 -18.316  1.00  0.00           O  
ATOM   1519  CG  GLU A 194      -9.861 -14.603 -15.395  1.00  0.00           C  
ATOM   1520  CD  GLU A 194      -8.459 -15.189 -15.430  1.00  0.00           C  
ATOM   1521  OE1 GLU A 194      -7.982 -15.685 -14.384  1.00  0.00           O  
ATOM   1522  OE2 GLU A 194      -7.831 -15.152 -16.512  1.00  0.00           O  
ATOM   1523  N   LEU A 195      -9.832 -10.085 -16.799  1.00  0.00           N  
ATOM   1524  CA  LEU A 195     -10.107  -9.025 -17.763  1.00  0.00           C  
ATOM   1525  C   LEU A 195      -8.945  -8.040 -17.835  1.00  0.00           C  
ATOM   1526  CB  LEU A 195     -11.396  -8.286 -17.393  1.00  0.00           C  
ATOM   1527  O   LEU A 195      -8.895  -7.197 -18.733  1.00  0.00           O  
ATOM   1528  CG  LEU A 195     -12.687  -9.104 -17.452  1.00  0.00           C  
ATOM   1529  CD1 LEU A 195     -13.867  -8.268 -16.967  1.00  0.00           C  
ATOM   1530  CD2 LEU A 195     -12.934  -9.614 -18.869  1.00  0.00           C  
ATOM   1531  N   GLN A 196      -7.993  -8.331 -17.026  1.00  0.00           N  
ATOM   1532  CA  GLN A 196      -6.888  -7.382 -16.942  1.00  0.00           C  
ATOM   1533  C   GLN A 196      -5.709  -7.834 -17.800  1.00  0.00           C  
ATOM   1534  CB  GLN A 196      -6.442  -7.203 -15.490  1.00  0.00           C  
ATOM   1535  O   GLN A 196      -5.580  -9.020 -18.111  1.00  0.00           O  
ATOM   1536  CG  GLN A 196      -7.582  -6.894 -14.530  1.00  0.00           C  
ATOM   1537  CD  GLN A 196      -8.351  -5.643 -14.915  1.00  0.00           C  
ATOM   1538  NE2 GLN A 196      -9.666  -5.674 -14.728  1.00  0.00           N  
ATOM   1539  OE1 GLN A 196      -7.767  -4.657 -15.376  1.00  0.00           O  
ATOM   1540  N   LYS A 197      -4.953  -6.879 -18.262  1.00  0.00           N  
ATOM   1541  CA  LYS A 197      -3.705  -7.153 -18.968  1.00  0.00           C  
ATOM   1542  C   LYS A 197      -2.554  -7.362 -17.988  1.00  0.00           C  
ATOM   1543  CB  LYS A 197      -3.372  -6.014 -19.933  1.00  0.00           C  
ATOM   1544  O   LYS A 197      -2.078  -6.408 -17.369  1.00  0.00           O  
ATOM   1545  CG  LYS A 197      -2.205  -6.312 -20.862  1.00  0.00           C  
ATOM   1546  CD  LYS A 197      -1.956  -5.164 -21.832  1.00  0.00           C  
ATOM   1547  CE  LYS A 197      -0.732  -5.420 -22.701  1.00  0.00           C  
ATOM   1548  NZ  LYS A 197      -0.497  -4.307 -23.669  1.00  0.00           N  
ATOM   1549  N   TRP A 198      -2.151  -8.588 -17.830  1.00  0.00           N  
ATOM   1550  CA  TRP A 198      -1.053  -8.936 -16.934  1.00  0.00           C  
ATOM   1551  C   TRP A 198       0.272  -8.974 -17.686  1.00  0.00           C  
ATOM   1552  CB  TRP A 198      -1.314 -10.289 -16.265  1.00  0.00           C  
ATOM   1553  O   TRP A 198       0.358  -9.540 -18.778  1.00  0.00           O  
ATOM   1554  CG  TRP A 198      -2.518 -10.305 -15.372  1.00  0.00           C  
ATOM   1555  CD1 TRP A 198      -3.796 -10.646 -15.717  1.00  0.00           C  
ATOM   1556  CD2 TRP A 198      -2.556  -9.960 -13.983  1.00  0.00           C  
ATOM   1557  CE2 TRP A 198      -3.891 -10.115 -13.551  1.00  0.00           C  
ATOM   1558  CE3 TRP A 198      -1.589  -9.535 -13.062  1.00  0.00           C  
ATOM   1559  NE1 TRP A 198      -4.627 -10.534 -14.627  1.00  0.00           N  
ATOM   1560  CH2 TRP A 198      -3.319  -9.445 -11.354  1.00  0.00           C  
ATOM   1561  CZ2 TRP A 198      -4.284  -9.860 -12.235  1.00  0.00           C  
ATOM   1562  CZ3 TRP A 198      -1.982  -9.281 -11.753  1.00  0.00           C  
ATOM   1563  N   ILE A 199       1.161  -8.221 -17.115  1.00  0.00           N  
ATOM   1564  CA  ILE A 199       2.473  -8.174 -17.751  1.00  0.00           C  
ATOM   1565  C   ILE A 199       3.530  -8.725 -16.796  1.00  0.00           C  
ATOM   1566  CB  ILE A 199       2.840  -6.737 -18.186  1.00  0.00           C  
ATOM   1567  O   ILE A 199       3.334  -8.726 -15.578  1.00  0.00           O  
ATOM   1568  CG1 ILE A 199       2.860  -5.801 -16.972  1.00  0.00           C  
ATOM   1569  CG2 ILE A 199       1.865  -6.230 -19.252  1.00  0.00           C  
ATOM   1570  CD1 ILE A 199       3.459  -4.431 -17.257  1.00  0.00           C  
ATOM   1571  N   SER A 200       4.526  -9.360 -17.339  1.00  0.00           N  
ATOM   1572  CA  SER A 200       5.668  -9.831 -16.562  1.00  0.00           C  
ATOM   1573  C   SER A 200       6.941  -9.081 -16.940  1.00  0.00           C  
ATOM   1574  CB  SER A 200       5.872 -11.333 -16.765  1.00  0.00           C  
ATOM   1575  O   SER A 200       7.040  -8.528 -18.038  1.00  0.00           O  
ATOM   1576  OG  SER A 200       4.734 -12.058 -16.331  1.00  0.00           O  
ATOM   1577  N   GLY A 201       7.853  -8.949 -15.973  1.00  0.00           N  
ATOM   1578  CA  GLY A 201       9.162  -8.381 -16.251  1.00  0.00           C  
ATOM   1579  C   GLY A 201       9.152  -6.866 -16.327  1.00  0.00           C  
ATOM   1580  O   GLY A 201      10.042  -6.263 -16.930  1.00  0.00           O  
ATOM   1581  N   TRP A 202       8.128  -6.279 -15.795  1.00  0.00           N  
ATOM   1582  CA  TRP A 202       8.005  -4.826 -15.852  1.00  0.00           C  
ATOM   1583  C   TRP A 202       8.971  -4.159 -14.878  1.00  0.00           C  
ATOM   1584  CB  TRP A 202       6.569  -4.395 -15.542  1.00  0.00           C  
ATOM   1585  O   TRP A 202       9.221  -4.679 -13.788  1.00  0.00           O  
ATOM   1586  CG  TRP A 202       6.333  -2.921 -15.676  1.00  0.00           C  
ATOM   1587  CD1 TRP A 202       5.916  -2.252 -16.794  1.00  0.00           C  
ATOM   1588  CD2 TRP A 202       6.505  -1.932 -14.657  1.00  0.00           C  
ATOM   1589  CE2 TRP A 202       6.173  -0.682 -15.227  1.00  0.00           C  
ATOM   1590  CE3 TRP A 202       6.906  -1.980 -13.315  1.00  0.00           C  
ATOM   1591  NE1 TRP A 202       5.818  -0.905 -16.530  1.00  0.00           N  
ATOM   1592  CH2 TRP A 202       6.628   0.433 -13.189  1.00  0.00           C  
ATOM   1593  CZ2 TRP A 202       6.232   0.509 -14.499  1.00  0.00           C  
ATOM   1594  CZ3 TRP A 202       6.964  -0.794 -12.593  1.00  0.00           C  
ATOM   1595  N   ARG A 203       9.593  -3.057 -15.206  1.00  0.00           N  
ATOM   1596  CA  ARG A 203      10.418  -2.218 -14.342  1.00  0.00           C  
ATOM   1597  C   ARG A 203      10.051  -0.746 -14.497  1.00  0.00           C  
ATOM   1598  CB  ARG A 203      11.902  -2.423 -14.651  1.00  0.00           C  
ATOM   1599  O   ARG A 203       9.658  -0.309 -15.581  1.00  0.00           O  
ATOM   1600  CG  ARG A 203      12.349  -1.806 -15.967  1.00  0.00           C  
ATOM   1601  CD  ARG A 203      13.848  -1.962 -16.183  1.00  0.00           C  
ATOM   1602  NE  ARG A 203      14.274  -1.372 -17.449  1.00  0.00           N  
ATOM   1603  NH1 ARG A 203      16.512  -1.871 -17.165  1.00  0.00           N  
ATOM   1604  NH2 ARG A 203      15.806  -0.781 -19.054  1.00  0.00           N  
ATOM   1605  CZ  ARG A 203      15.530  -1.343 -17.886  1.00  0.00           C  
ATOM   1606  N   LEU A 204      10.084  -0.015 -13.358  1.00  0.00           N  
ATOM   1607  CA  LEU A 204       9.754   1.406 -13.383  1.00  0.00           C  
ATOM   1608  C   LEU A 204      10.757   2.183 -14.230  1.00  0.00           C  
ATOM   1609  CB  LEU A 204       9.721   1.974 -11.962  1.00  0.00           C  
ATOM   1610  O   LEU A 204      11.968   2.039 -14.053  1.00  0.00           O  
ATOM   1611  CG  LEU A 204       9.296   3.437 -11.826  1.00  0.00           C  
ATOM   1612  CD1 LEU A 204       7.811   3.589 -12.138  1.00  0.00           C  
ATOM   1613  CD2 LEU A 204       9.609   3.957 -10.427  1.00  0.00           C  
ATOM   1614  N   ASN A 205      10.175   2.774 -15.227  1.00  0.00           N  
ATOM   1615  CA  ASN A 205      10.937   3.762 -15.984  1.00  0.00           C  
ATOM   1616  C   ASN A 205      10.679   5.178 -15.475  1.00  0.00           C  
ATOM   1617  CB  ASN A 205      10.609   3.666 -17.475  1.00  0.00           C  
ATOM   1618  O   ASN A 205       9.607   5.739 -15.706  1.00  0.00           O  
ATOM   1619  CG  ASN A 205      11.536   4.504 -18.333  1.00  0.00           C  
ATOM   1620  ND2 ASN A 205      11.653   4.146 -19.606  1.00  0.00           N  
ATOM   1621  OD1 ASN A 205      12.143   5.466 -17.854  1.00  0.00           O  
ATOM   1622  N   ALA A 206      11.519   5.684 -14.567  1.00  0.00           N  
ATOM   1623  CA  ALA A 206      11.334   6.993 -13.946  1.00  0.00           C  
ATOM   1624  C   ALA A 206      11.008   8.055 -14.992  1.00  0.00           C  
ATOM   1625  CB  ALA A 206      12.581   7.389 -13.160  1.00  0.00           C  
ATOM   1626  O   ALA A 206      10.328   9.040 -14.694  1.00  0.00           O  
ATOM   1627  N   ASP A 207      11.425   7.790 -16.242  1.00  0.00           N  
ATOM   1628  CA  ASP A 207      11.178   8.768 -17.297  1.00  0.00           C  
ATOM   1629  C   ASP A 207       9.721   8.732 -17.750  1.00  0.00           C  
ATOM   1630  CB  ASP A 207      12.106   8.519 -18.488  1.00  0.00           C  
ATOM   1631  O   ASP A 207       9.186   9.738 -18.220  1.00  0.00           O  
ATOM   1632  CG  ASP A 207      13.563   8.811 -18.176  1.00  0.00           C  
ATOM   1633  OD1 ASP A 207      13.841   9.652 -17.294  1.00  0.00           O  
ATOM   1634  OD2 ASP A 207      14.441   8.198 -18.821  1.00  0.00           O  
ATOM   1635  N   SER A 208       9.022   7.645 -17.432  1.00  0.00           N  
ATOM   1636  CA  SER A 208       7.698   7.429 -18.006  1.00  0.00           C  
ATOM   1637  C   SER A 208       6.604   7.616 -16.960  1.00  0.00           C  
ATOM   1638  CB  SER A 208       7.599   6.030 -18.616  1.00  0.00           C  
ATOM   1639  O   SER A 208       5.433   7.790 -17.303  1.00  0.00           O  
ATOM   1640  OG  SER A 208       7.909   5.039 -17.651  1.00  0.00           O  
ATOM   1641  N   VAL A 209       6.984   7.644 -15.637  1.00  0.00           N  
ATOM   1642  CA  VAL A 209       5.921   7.730 -14.641  1.00  0.00           C  
ATOM   1643  C   VAL A 209       5.614   9.194 -14.337  1.00  0.00           C  
ATOM   1644  CB  VAL A 209       6.299   6.983 -13.343  1.00  0.00           C  
ATOM   1645  O   VAL A 209       6.528  10.000 -14.148  1.00  0.00           O  
ATOM   1646  CG1 VAL A 209       5.182   7.103 -12.307  1.00  0.00           C  
ATOM   1647  CG2 VAL A 209       6.600   5.515 -13.640  1.00  0.00           C  
ATOM   1648  N   PHE A 210       4.481   9.642 -14.804  1.00  0.00           N  
ATOM   1649  CA  PHE A 210       3.910  10.958 -14.543  1.00  0.00           C  
ATOM   1650  C   PHE A 210       3.554  11.111 -13.069  1.00  0.00           C  
ATOM   1651  CB  PHE A 210       2.667  11.187 -15.409  1.00  0.00           C  
ATOM   1652  O   PHE A 210       2.645  10.442 -12.571  1.00  0.00           O  
ATOM   1653  CG  PHE A 210       2.234  12.626 -15.480  1.00  0.00           C  
ATOM   1654  CD1 PHE A 210       1.188  13.092 -14.693  1.00  0.00           C  
ATOM   1655  CD2 PHE A 210       2.873  13.515 -16.336  1.00  0.00           C  
ATOM   1656  CE1 PHE A 210       0.785  14.424 -14.757  1.00  0.00           C  
ATOM   1657  CE2 PHE A 210       2.476  14.847 -16.405  1.00  0.00           C  
ATOM   1658  CZ  PHE A 210       1.431  15.299 -15.616  1.00  0.00           C  
ATOM   1659  N   TRP A 211       4.453  11.374 -12.200  1.00  0.00           N  
ATOM   1660  CA  TRP A 211       4.164  11.719 -10.812  1.00  0.00           C  
ATOM   1661  C   TRP A 211       3.560  13.116 -10.713  1.00  0.00           C  
ATOM   1662  CB  TRP A 211       5.434  11.637  -9.961  1.00  0.00           C  
ATOM   1663  O   TRP A 211       3.550  13.720  -9.637  1.00  0.00           O  
ATOM   1664  CG  TRP A 211       6.035  10.265  -9.895  1.00  0.00           C  
ATOM   1665  CD1 TRP A 211       7.017   9.756 -10.699  1.00  0.00           C  
ATOM   1666  CD2 TRP A 211       5.688   9.224  -8.977  1.00  0.00           C  
ATOM   1667  CE2 TRP A 211       6.502   8.110  -9.282  1.00  0.00           C  
ATOM   1668  CE3 TRP A 211       4.769   9.125  -7.924  1.00  0.00           C  
ATOM   1669  NE1 TRP A 211       7.302   8.460 -10.335  1.00  0.00           N  
ATOM   1670  CH2 TRP A 211       5.514   6.840  -7.545  1.00  0.00           C  
ATOM   1671  CZ2 TRP A 211       6.422   6.910  -8.570  1.00  0.00           C  
ATOM   1672  CZ3 TRP A 211       4.691   7.931  -7.217  1.00  0.00           C  
ATOM   1673  N   GLY A 212       2.955  13.623 -11.905  1.00  0.00           N  
ATOM   1674  CA  GLY A 212       2.598  15.032 -11.859  1.00  0.00           C  
ATOM   1675  C   GLY A 212       3.800  15.948 -11.727  1.00  0.00           C  
ATOM   1676  O   GLY A 212       4.746  15.857 -12.512  1.00  0.00           O  
ATOM   1677  N   GLY A 213       3.766  16.976 -10.820  1.00  0.00           N  
ATOM   1678  CA  GLY A 213       4.820  17.939 -10.545  1.00  0.00           C  
ATOM   1679  C   GLY A 213       5.917  17.385  -9.656  1.00  0.00           C  
ATOM   1680  O   GLY A 213       6.904  18.070  -9.378  1.00  0.00           O  
ATOM   1681  N   HIS A 214       5.787  16.073  -9.236  1.00  0.00           N  
ATOM   1682  CA  HIS A 214       6.728  15.503  -8.279  1.00  0.00           C  
ATOM   1683  C   HIS A 214       7.872  14.788  -8.990  1.00  0.00           C  
ATOM   1684  CB  HIS A 214       6.011  14.536  -7.334  1.00  0.00           C  
ATOM   1685  O   HIS A 214       7.643  14.027  -9.934  1.00  0.00           O  
ATOM   1686  CG  HIS A 214       4.981  15.194  -6.472  1.00  0.00           C  
ATOM   1687  CD2 HIS A 214       3.640  15.308  -6.618  1.00  0.00           C  
ATOM   1688  ND1 HIS A 214       5.298  15.838  -5.295  1.00  0.00           N  
ATOM   1689  CE1 HIS A 214       4.192  16.321  -4.754  1.00  0.00           C  
ATOM   1690  NE2 HIS A 214       3.172  16.013  -5.537  1.00  0.00           N  
ATOM   1691  N   LYS A 215       9.001  15.414  -9.257  1.00  0.00           N  
ATOM   1692  CA  LYS A 215      10.201  14.847  -9.864  1.00  0.00           C  
ATOM   1693  C   LYS A 215      10.835  13.799  -8.953  1.00  0.00           C  
ATOM   1694  CB  LYS A 215      11.214  15.948 -10.181  1.00  0.00           C  
ATOM   1695  O   LYS A 215      10.935  14.001  -7.741  1.00  0.00           O  
ATOM   1696  CG  LYS A 215      10.853  16.791 -11.395  1.00  0.00           C  
ATOM   1697  CD  LYS A 215      11.962  17.775 -11.743  1.00  0.00           C  
ATOM   1698  CE  LYS A 215      11.562  18.686 -12.895  1.00  0.00           C  
ATOM   1699  NZ  LYS A 215      12.640  19.665 -13.228  1.00  0.00           N  
ATOM   1700  N   VAL A 216      10.733  12.514  -9.304  1.00  0.00           N  
ATOM   1701  CA  VAL A 216      11.492  11.475  -8.615  1.00  0.00           C  
ATOM   1702  C   VAL A 216      12.988  11.722  -8.797  1.00  0.00           C  
ATOM   1703  CB  VAL A 216      11.118  10.066  -9.127  1.00  0.00           C  
ATOM   1704  O   VAL A 216      13.464  11.884  -9.923  1.00  0.00           O  
ATOM   1705  CG1 VAL A 216      11.910   8.993  -8.381  1.00  0.00           C  
ATOM   1706  CG2 VAL A 216       9.617   9.826  -8.979  1.00  0.00           C  
ATOM   1707  N   PHE A 217      13.607  12.428  -7.887  1.00  0.00           N  
ATOM   1708  CA  PHE A 217      15.050  12.595  -8.010  1.00  0.00           C  
ATOM   1709  C   PHE A 217      15.766  11.259  -7.851  1.00  0.00           C  
ATOM   1710  CB  PHE A 217      15.567  13.595  -6.970  1.00  0.00           C  
ATOM   1711  O   PHE A 217      15.510  10.522  -6.897  1.00  0.00           O  
ATOM   1712  CG  PHE A 217      15.100  15.007  -7.201  1.00  0.00           C  
ATOM   1713  CD1 PHE A 217      15.773  15.840  -8.086  1.00  0.00           C  
ATOM   1714  CD2 PHE A 217      13.988  15.500  -6.531  1.00  0.00           C  
ATOM   1715  CE1 PHE A 217      15.343  17.147  -8.301  1.00  0.00           C  
ATOM   1716  CE2 PHE A 217      13.553  16.806  -6.741  1.00  0.00           C  
ATOM   1717  CZ  PHE A 217      14.232  17.628  -7.626  1.00  0.00           C  
ATOM   1718  N   MET A 218      16.006  10.505  -8.991  1.00  0.00           N  
ATOM   1719  CA  MET A 218      16.835   9.304  -9.042  1.00  0.00           C  
ATOM   1720  C   MET A 218      18.255   9.603  -8.575  1.00  0.00           C  
ATOM   1721  CB  MET A 218      16.861   8.728 -10.459  1.00  0.00           C  
ATOM   1722  O   MET A 218      18.841  10.615  -8.965  1.00  0.00           O  
ATOM   1723  CG  MET A 218      15.530   8.146 -10.908  1.00  0.00           C  
ATOM   1724  SD  MET A 218      15.437   6.330 -10.658  1.00  0.00           S  
ATOM   1725  CE  MET A 218      14.623   5.836 -12.202  1.00  0.00           C  
ATOM   1726  N   ASP A 219      18.513   9.835  -7.277  1.00  0.00           N  
ATOM   1727  CA  ASP A 219      19.937   9.798  -6.959  1.00  0.00           C  
ATOM   1728  C   ASP A 219      20.430  11.164  -6.487  1.00  0.00           C  
ATOM   1729  CB  ASP A 219      20.746   9.339  -8.174  1.00  0.00           C  
ATOM   1730  O   ASP A 219      21.207  11.824  -7.180  1.00  0.00           O  
ATOM   1731  CG  ASP A 219      20.808   7.827  -8.308  1.00  0.00           C  
ATOM   1732  OD1 ASP A 219      20.637   7.118  -7.293  1.00  0.00           O  
ATOM   1733  OD2 ASP A 219      21.033   7.342  -9.437  1.00  0.00           O  
ATOM   1734  N   LYS A 220      19.708  11.792  -5.560  1.00  0.00           N  
ATOM   1735  CA  LYS A 220      20.514  12.872  -4.999  1.00  0.00           C  
ATOM   1736  C   LYS A 220      21.629  12.323  -4.114  1.00  0.00           C  
ATOM   1737  CB  LYS A 220      19.638  13.837  -4.199  1.00  0.00           C  
ATOM   1738  O   LYS A 220      21.437  11.331  -3.407  1.00  0.00           O  
ATOM   1739  CG  LYS A 220      18.847  14.812  -5.059  1.00  0.00           C  
ATOM   1740  CD  LYS A 220      18.198  15.902  -4.215  1.00  0.00           C  
ATOM   1741  CE  LYS A 220      17.362  16.847  -5.068  1.00  0.00           C  
ATOM   1742  NZ  LYS A 220      16.734  17.925  -4.246  1.00  0.00           N  
ATOM   1743  N   PRO A 221      22.916  12.479  -4.485  1.00  0.00           N  
ATOM   1744  CA  PRO A 221      24.071  12.042  -3.698  1.00  0.00           C  
ATOM   1745  C   PRO A 221      23.748  11.882  -2.214  1.00  0.00           C  
ATOM   1746  CB  PRO A 221      25.091  13.162  -3.916  1.00  0.00           C  
ATOM   1747  O   PRO A 221      22.893  12.596  -1.684  1.00  0.00           O  
ATOM   1748  CG  PRO A 221      24.363  14.190  -4.721  1.00  0.00           C  
ATOM   1749  CD  PRO A 221      22.975  13.686  -4.994  1.00  0.00           C  
TER    1750      PRO A 221
ENDMDL
END
