# Supplementary material for: Improving Protein Expression, Stability, and Function with ProteinMPNN
Source: J Am Chem Soc. 2024 Jan 9;146(3):2054–61. doi: 10.1021/jacs.3c10941 (PMC10811672; doi:10.1021/jacs.3c10941)
Supplement: Supplementary file 2 — ja3c10941_si_002.zip [file ja3c10941_si_002.zip › Sumida_Design_Structures_Idealizing_with_ProteinMPNN/TEV/hyperTEV0118_m4_2.pdb]

MODEL     1
ATOM      1  N   GLY A   1     -23.950  12.734  18.865  1.00  0.00           N  
ATOM      2  CA  GLY A   1     -22.514  12.755  19.097  1.00  0.00           C  
ATOM      3  C   GLY A   1     -21.888  11.374  19.086  1.00  0.00           C  
ATOM      4  O   GLY A   1     -20.776  11.195  18.583  1.00  0.00           O  
ATOM      5  N   GLU A   2     -22.597  10.361  19.697  1.00  0.00           N  
ATOM      6  CA  GLU A   2     -22.182   8.963  19.759  1.00  0.00           C  
ATOM      7  C   GLU A   2     -21.969   8.388  18.362  1.00  0.00           C  
ATOM      8  CB  GLU A   2     -23.215   8.128  20.520  1.00  0.00           C  
ATOM      9  O   GLU A   2     -21.038   7.610  18.140  1.00  0.00           O  
ATOM     10  CG  GLU A   2     -22.743   6.720  20.854  1.00  0.00           C  
ATOM     11  CD  GLU A   2     -23.749   5.929  21.675  1.00  0.00           C  
ATOM     12  OE1 GLU A   2     -23.473   4.752  22.003  1.00  0.00           O  
ATOM     13  OE2 GLU A   2     -24.821   6.490  21.993  1.00  0.00           O  
ATOM     14  N   SER A   3     -22.759   8.772  17.448  1.00  0.00           N  
ATOM     15  CA  SER A   3     -22.704   8.265  16.080  1.00  0.00           C  
ATOM     16  C   SER A   3     -21.472   8.786  15.347  1.00  0.00           C  
ATOM     17  CB  SER A   3     -23.968   8.656  15.313  1.00  0.00           C  
ATOM     18  O   SER A   3     -21.044   8.202  14.349  1.00  0.00           O  
ATOM     19  OG  SER A   3     -24.112  10.065  15.265  1.00  0.00           O  
ATOM     20  N   LEU A   4     -20.848   9.942  15.880  1.00  0.00           N  
ATOM     21  CA  LEU A   4     -19.704  10.581  15.239  1.00  0.00           C  
ATOM     22  C   LEU A   4     -18.400   9.910  15.659  1.00  0.00           C  
ATOM     23  CB  LEU A   4     -19.659  12.072  15.586  1.00  0.00           C  
ATOM     24  O   LEU A   4     -17.363  10.106  15.022  1.00  0.00           O  
ATOM     25  CG  LEU A   4     -20.780  12.937  15.008  1.00  0.00           C  
ATOM     26  CD1 LEU A   4     -20.716  14.345  15.588  1.00  0.00           C  
ATOM     27  CD2 LEU A   4     -20.694  12.976  13.486  1.00  0.00           C  
ATOM     28  N   GLU A   5     -18.485   9.058  16.749  1.00  0.00           N  
ATOM     29  CA  GLU A   5     -17.275   8.448  17.291  1.00  0.00           C  
ATOM     30  C   GLU A   5     -17.360   6.924  17.252  1.00  0.00           C  
ATOM     31  CB  GLU A   5     -17.028   8.924  18.725  1.00  0.00           C  
ATOM     32  O   GLU A   5     -17.870   6.302  18.186  1.00  0.00           O  
ATOM     33  CG  GLU A   5     -16.904  10.435  18.858  1.00  0.00           C  
ATOM     34  CD  GLU A   5     -15.661  10.996  18.187  1.00  0.00           C  
ATOM     35  OE1 GLU A   5     -15.649  12.198  17.837  1.00  0.00           O  
ATOM     36  OE2 GLU A   5     -14.690  10.227  18.008  1.00  0.00           O  
ATOM     37  N   PRO A   6     -17.030   6.394  16.136  1.00  0.00           N  
ATOM     38  CA  PRO A   6     -17.110   4.933  16.084  1.00  0.00           C  
ATOM     39  C   PRO A   6     -16.318   4.257  17.201  1.00  0.00           C  
ATOM     40  CB  PRO A   6     -16.517   4.596  14.713  1.00  0.00           C  
ATOM     41  O   PRO A   6     -15.394   4.856  17.756  1.00  0.00           O  
ATOM     42  CG  PRO A   6     -15.724   5.805  14.333  1.00  0.00           C  
ATOM     43  CD  PRO A   6     -16.219   6.972  15.137  1.00  0.00           C  
ATOM     44  N   GLY A   7     -16.857   3.085  17.734  1.00  0.00           N  
ATOM     45  CA  GLY A   7     -16.225   2.289  18.774  1.00  0.00           C  
ATOM     46  C   GLY A   7     -14.938   1.626  18.319  1.00  0.00           C  
ATOM     47  O   GLY A   7     -14.447   1.900  17.223  1.00  0.00           O  
ATOM     48  N   PRO A   8     -14.381   0.901  19.207  1.00  0.00           N  
ATOM     49  CA  PRO A   8     -13.138   0.192  18.895  1.00  0.00           C  
ATOM     50  C   PRO A   8     -13.268  -0.720  17.678  1.00  0.00           C  
ATOM     51  CB  PRO A   8     -12.869  -0.623  20.162  1.00  0.00           C  
ATOM     52  O   PRO A   8     -14.328  -1.311  17.455  1.00  0.00           O  
ATOM     53  CG  PRO A   8     -13.696   0.033  21.221  1.00  0.00           C  
ATOM     54  CD  PRO A   8     -14.873   0.696  20.564  1.00  0.00           C  
ATOM     55  N   ARG A   9     -12.260  -0.737  16.894  1.00  0.00           N  
ATOM     56  CA  ARG A   9     -12.220  -1.595  15.715  1.00  0.00           C  
ATOM     57  C   ARG A   9     -10.969  -2.466  15.713  1.00  0.00           C  
ATOM     58  CB  ARG A   9     -12.275  -0.755  14.437  1.00  0.00           C  
ATOM     59  O   ARG A   9      -9.890  -2.014  16.102  1.00  0.00           O  
ATOM     60  CG  ARG A   9     -12.280  -1.578  13.158  1.00  0.00           C  
ATOM     61  CD  ARG A   9     -12.471  -0.705  11.926  1.00  0.00           C  
ATOM     62  NE  ARG A   9     -13.830  -0.177  11.845  1.00  0.00           N  
ATOM     63  NH1 ARG A   9     -14.750  -2.108  10.972  1.00  0.00           N  
ATOM     64  NH2 ARG A   9     -16.073  -0.277  11.363  1.00  0.00           N  
ATOM     65  CZ  ARG A   9     -14.881  -0.855  11.394  1.00  0.00           C  
ATOM     66  N   ASP A  10     -11.174  -3.616  15.275  1.00  0.00           N  
ATOM     67  CA  ASP A  10     -10.065  -4.555  15.133  1.00  0.00           C  
ATOM     68  C   ASP A  10      -9.407  -4.424  13.761  1.00  0.00           C  
ATOM     69  CB  ASP A  10     -10.546  -5.991  15.351  1.00  0.00           C  
ATOM     70  O   ASP A  10      -9.987  -4.823  12.748  1.00  0.00           O  
ATOM     71  CG  ASP A  10      -9.411  -7.000  15.374  1.00  0.00           C  
ATOM     72  OD1 ASP A  10      -8.231  -6.593  15.295  1.00  0.00           O  
ATOM     73  OD2 ASP A  10      -9.698  -8.212  15.468  1.00  0.00           O  
ATOM     74  N   TYR A  11      -8.117  -3.912  13.717  1.00  0.00           N  
ATOM     75  CA  TYR A  11      -7.423  -3.711  12.450  1.00  0.00           C  
ATOM     76  C   TYR A  11      -6.498  -4.882  12.143  1.00  0.00           C  
ATOM     77  CB  TYR A  11      -6.622  -2.406  12.476  1.00  0.00           C  
ATOM     78  O   TYR A  11      -5.758  -4.854  11.157  1.00  0.00           O  
ATOM     79  CG  TYR A  11      -7.482  -1.165  12.488  1.00  0.00           C  
ATOM     80  CD1 TYR A  11      -8.032  -0.664  11.310  1.00  0.00           C  
ATOM     81  CD2 TYR A  11      -7.746  -0.492  13.676  1.00  0.00           C  
ATOM     82  CE1 TYR A  11      -8.824   0.479  11.316  1.00  0.00           C  
ATOM     83  CE2 TYR A  11      -8.536   0.653  13.693  1.00  0.00           C  
ATOM     84  OH  TYR A  11      -9.853   2.262  12.521  1.00  0.00           O  
ATOM     85  CZ  TYR A  11      -9.070   1.130  12.510  1.00  0.00           C  
ATOM     86  N   ASN A  12      -6.525  -5.889  12.956  1.00  0.00           N  
ATOM     87  CA  ASN A  12      -5.622  -7.029  12.836  1.00  0.00           C  
ATOM     88  C   ASN A  12      -5.851  -7.790  11.533  1.00  0.00           C  
ATOM     89  CB  ASN A  12      -5.780  -7.967  14.034  1.00  0.00           C  
ATOM     90  O   ASN A  12      -4.895  -8.202  10.874  1.00  0.00           O  
ATOM     91  CG  ASN A  12      -5.101  -7.439  15.283  1.00  0.00           C  
ATOM     92  ND2 ASN A  12      -5.634  -7.800  16.444  1.00  0.00           N  
ATOM     93  OD1 ASN A  12      -4.108  -6.712  15.204  1.00  0.00           O  
ATOM     94  N   PRO A  13      -7.062  -7.902  11.131  1.00  0.00           N  
ATOM     95  CA  PRO A  13      -7.262  -8.604   9.861  1.00  0.00           C  
ATOM     96  C   PRO A  13      -6.594  -7.896   8.684  1.00  0.00           C  
ATOM     97  CB  PRO A  13      -8.784  -8.614   9.700  1.00  0.00           C  
ATOM     98  O   PRO A  13      -6.122  -8.551   7.752  1.00  0.00           O  
ATOM     99  CG  PRO A  13      -9.317  -8.596  11.096  1.00  0.00           C  
ATOM    100  CD  PRO A  13      -8.433  -7.715  11.932  1.00  0.00           C  
ATOM    101  N   ILE A  14      -6.510  -6.606   8.755  1.00  0.00           N  
ATOM    102  CA  ILE A  14      -5.835  -5.838   7.714  1.00  0.00           C  
ATOM    103  C   ILE A  14      -4.323  -5.920   7.911  1.00  0.00           C  
ATOM    104  CB  ILE A  14      -6.296  -4.363   7.712  1.00  0.00           C  
ATOM    105  O   ILE A  14      -3.584  -6.217   6.969  1.00  0.00           O  
ATOM    106  CG1 ILE A  14      -7.788  -4.269   7.374  1.00  0.00           C  
ATOM    107  CG2 ILE A  14      -5.459  -3.537   6.731  1.00  0.00           C  
ATOM    108  CD1 ILE A  14      -8.383  -2.883   7.576  1.00  0.00           C  
ATOM    109  N   SER A  15      -3.885  -5.711   9.138  1.00  0.00           N  
ATOM    110  CA  SER A  15      -2.456  -5.680   9.429  1.00  0.00           C  
ATOM    111  C   SER A  15      -1.799  -7.021   9.121  1.00  0.00           C  
ATOM    112  CB  SER A  15      -2.214  -5.309  10.893  1.00  0.00           C  
ATOM    113  O   SER A  15      -0.645  -7.069   8.690  1.00  0.00           O  
ATOM    114  OG  SER A  15      -2.829  -6.248  11.758  1.00  0.00           O  
ATOM    115  N   ASP A  16      -2.537  -8.165   9.274  1.00  0.00           N  
ATOM    116  CA  ASP A  16      -2.009  -9.508   9.056  1.00  0.00           C  
ATOM    117  C   ASP A  16      -1.756  -9.764   7.572  1.00  0.00           C  
ATOM    118  CB  ASP A  16      -2.970 -10.560   9.614  1.00  0.00           C  
ATOM    119  O   ASP A  16      -1.069 -10.722   7.210  1.00  0.00           O  
ATOM    120  CG  ASP A  16      -2.947 -10.639  11.130  1.00  0.00           C  
ATOM    121  OD1 ASP A  16      -2.018 -10.084  11.756  1.00  0.00           O  
ATOM    122  OD2 ASP A  16      -3.865 -11.264  11.705  1.00  0.00           O  
ATOM    123  N   THR A  17      -2.293  -8.889   6.720  1.00  0.00           N  
ATOM    124  CA  THR A  17      -2.129  -9.101   5.286  1.00  0.00           C  
ATOM    125  C   THR A  17      -1.032  -8.200   4.727  1.00  0.00           C  
ATOM    126  CB  THR A  17      -3.445  -8.841   4.529  1.00  0.00           C  
ATOM    127  O   THR A  17      -0.689  -8.289   3.547  1.00  0.00           O  
ATOM    128  CG2 THR A  17      -4.586  -9.672   5.107  1.00  0.00           C  
ATOM    129  OG1 THR A  17      -3.782  -7.452   4.631  1.00  0.00           O  
ATOM    130  N   ILE A  18      -0.487  -7.328   5.561  1.00  0.00           N  
ATOM    131  CA  ILE A  18       0.531  -6.377   5.128  1.00  0.00           C  
ATOM    132  C   ILE A  18       1.868  -7.095   4.955  1.00  0.00           C  
ATOM    133  CB  ILE A  18       0.676  -5.209   6.129  1.00  0.00           C  
ATOM    134  O   ILE A  18       2.251  -7.917   5.792  1.00  0.00           O  
ATOM    135  CG1 ILE A  18      -0.597  -4.355   6.142  1.00  0.00           C  
ATOM    136  CG2 ILE A  18       1.903  -4.357   5.791  1.00  0.00           C  
ATOM    137  CD1 ILE A  18      -0.615  -3.285   7.225  1.00  0.00           C  
ATOM    138  N   VAL A  19       2.546  -6.807   3.871  1.00  0.00           N  
ATOM    139  CA  VAL A  19       3.850  -7.391   3.575  1.00  0.00           C  
ATOM    140  C   VAL A  19       4.872  -6.281   3.338  1.00  0.00           C  
ATOM    141  CB  VAL A  19       3.786  -8.329   2.349  1.00  0.00           C  
ATOM    142  O   VAL A  19       4.508  -5.165   2.962  1.00  0.00           O  
ATOM    143  CG1 VAL A  19       2.842  -9.500   2.613  1.00  0.00           C  
ATOM    144  CG2 VAL A  19       3.347  -7.554   1.108  1.00  0.00           C  
ATOM    145  N   LYS A  20       6.089  -6.608   3.678  1.00  0.00           N  
ATOM    146  CA  LYS A  20       7.208  -5.747   3.306  1.00  0.00           C  
ATOM    147  C   LYS A  20       7.888  -6.248   2.035  1.00  0.00           C  
ATOM    148  CB  LYS A  20       8.224  -5.665   4.447  1.00  0.00           C  
ATOM    149  O   LYS A  20       8.287  -7.412   1.956  1.00  0.00           O  
ATOM    150  CG  LYS A  20       9.330  -4.645   4.218  1.00  0.00           C  
ATOM    151  CD  LYS A  20      10.265  -4.557   5.417  1.00  0.00           C  
ATOM    152  CE  LYS A  20      11.337  -3.494   5.215  1.00  0.00           C  
ATOM    153  NZ  LYS A  20      12.252  -3.400   6.391  1.00  0.00           N  
ATOM    154  N   LEU A  21       7.988  -5.326   1.056  1.00  0.00           N  
ATOM    155  CA  LEU A  21       8.575  -5.663  -0.236  1.00  0.00           C  
ATOM    156  C   LEU A  21       9.902  -4.940  -0.436  1.00  0.00           C  
ATOM    157  CB  LEU A  21       7.611  -5.308  -1.371  1.00  0.00           C  
ATOM    158  O   LEU A  21       9.986  -3.724  -0.250  1.00  0.00           O  
ATOM    159  CG  LEU A  21       6.198  -5.886  -1.267  1.00  0.00           C  
ATOM    160  CD1 LEU A  21       5.274  -5.211  -2.276  1.00  0.00           C  
ATOM    161  CD2 LEU A  21       6.221  -7.395  -1.482  1.00  0.00           C  
ATOM    162  N   THR A  22      10.868  -5.732  -0.760  1.00  0.00           N  
ATOM    163  CA  THR A  22      12.168  -5.155  -1.086  1.00  0.00           C  
ATOM    164  C   THR A  22      12.629  -5.605  -2.469  1.00  0.00           C  
ATOM    165  CB  THR A  22      13.228  -5.540  -0.037  1.00  0.00           C  
ATOM    166  O   THR A  22      12.870  -6.794  -2.692  1.00  0.00           O  
ATOM    167  CG2 THR A  22      14.566  -4.872  -0.337  1.00  0.00           C  
ATOM    168  OG1 THR A  22      12.781  -5.128   1.260  1.00  0.00           O  
ATOM    169  N   ASN A  23      12.696  -4.615  -3.397  1.00  0.00           N  
ATOM    170  CA  ASN A  23      13.194  -4.863  -4.746  1.00  0.00           C  
ATOM    171  C   ASN A  23      14.654  -4.445  -4.889  1.00  0.00           C  
ATOM    172  CB  ASN A  23      12.330  -4.136  -5.779  1.00  0.00           C  
ATOM    173  O   ASN A  23      14.979  -3.261  -4.788  1.00  0.00           O  
ATOM    174  CG  ASN A  23      12.735  -4.452  -7.205  1.00  0.00           C  
ATOM    175  ND2 ASN A  23      11.962  -3.957  -8.164  1.00  0.00           N  
ATOM    176  OD1 ASN A  23      13.734  -5.136  -7.442  1.00  0.00           O  
ATOM    177  N   THR A  24      15.480  -5.437  -5.135  1.00  0.00           N  
ATOM    178  CA  THR A  24      16.903  -5.207  -5.360  1.00  0.00           C  
ATOM    179  C   THR A  24      17.265  -5.448  -6.822  1.00  0.00           C  
ATOM    180  CB  THR A  24      17.764  -6.113  -4.459  1.00  0.00           C  
ATOM    181  O   THR A  24      17.198  -6.580  -7.306  1.00  0.00           O  
ATOM    182  CG2 THR A  24      19.245  -5.779  -4.600  1.00  0.00           C  
ATOM    183  OG1 THR A  24      17.372  -5.930  -3.093  1.00  0.00           O  
ATOM    184  N   SER A  25      17.528  -4.280  -7.514  1.00  0.00           N  
ATOM    185  CA  SER A  25      17.861  -4.345  -8.934  1.00  0.00           C  
ATOM    186  C   SER A  25      18.914  -3.306  -9.302  1.00  0.00           C  
ATOM    187  CB  SER A  25      16.610  -4.140  -9.788  1.00  0.00           C  
ATOM    188  O   SER A  25      18.868  -2.170  -8.823  1.00  0.00           O  
ATOM    189  OG  SER A  25      15.639  -5.132  -9.505  1.00  0.00           O  
ATOM    190  N   ASP A  26      19.921  -3.755 -10.049  1.00  0.00           N  
ATOM    191  CA  ASP A  26      20.945  -2.867 -10.591  1.00  0.00           C  
ATOM    192  C   ASP A  26      21.669  -2.118  -9.474  1.00  0.00           C  
ATOM    193  CB  ASP A  26      20.327  -1.873 -11.576  1.00  0.00           C  
ATOM    194  O   ASP A  26      21.889  -0.909  -9.572  1.00  0.00           O  
ATOM    195  CG  ASP A  26      19.809  -2.536 -12.840  1.00  0.00           C  
ATOM    196  OD1 ASP A  26      20.335  -3.600 -13.231  1.00  0.00           O  
ATOM    197  OD2 ASP A  26      18.867  -1.988 -13.453  1.00  0.00           O  
ATOM    198  N   GLY A  27      21.971  -2.775  -8.291  1.00  0.00           N  
ATOM    199  CA  GLY A  27      22.734  -2.200  -7.195  1.00  0.00           C  
ATOM    200  C   GLY A  27      21.905  -1.302  -6.297  1.00  0.00           C  
ATOM    201  O   GLY A  27      22.428  -0.702  -5.356  1.00  0.00           O  
ATOM    202  N   PHE A  28      20.614  -1.116  -6.615  1.00  0.00           N  
ATOM    203  CA  PHE A  28      19.724  -0.291  -5.806  1.00  0.00           C  
ATOM    204  C   PHE A  28      18.664  -1.147  -5.123  1.00  0.00           C  
ATOM    205  CB  PHE A  28      19.055   0.784  -6.669  1.00  0.00           C  
ATOM    206  O   PHE A  28      18.305  -2.215  -5.623  1.00  0.00           O  
ATOM    207  CG  PHE A  28      20.011   1.817  -7.201  1.00  0.00           C  
ATOM    208  CD1 PHE A  28      20.255   2.988  -6.494  1.00  0.00           C  
ATOM    209  CD2 PHE A  28      20.666   1.617  -8.409  1.00  0.00           C  
ATOM    210  CE1 PHE A  28      21.139   3.946  -6.984  1.00  0.00           C  
ATOM    211  CE2 PHE A  28      21.551   2.570  -8.906  1.00  0.00           C  
ATOM    212  CZ  PHE A  28      21.785   3.734  -8.192  1.00  0.00           C  
ATOM    213  N   SER A  29      18.227  -0.626  -3.973  1.00  0.00           N  
ATOM    214  CA  SER A  29      17.188  -1.316  -3.217  1.00  0.00           C  
ATOM    215  C   SER A  29      16.053  -0.368  -2.845  1.00  0.00           C  
ATOM    216  CB  SER A  29      17.773  -1.945  -1.952  1.00  0.00           C  
ATOM    217  O   SER A  29      16.296   0.740  -2.360  1.00  0.00           O  
ATOM    218  OG  SER A  29      16.782  -2.673  -1.247  1.00  0.00           O  
ATOM    219  N   ILE A  30      14.838  -0.781  -3.263  1.00  0.00           N  
ATOM    220  CA  ILE A  30      13.644  -0.039  -2.875  1.00  0.00           C  
ATOM    221  C   ILE A  30      12.763  -0.909  -1.982  1.00  0.00           C  
ATOM    222  CB  ILE A  30      12.848   0.439  -4.111  1.00  0.00           C  
ATOM    223  O   ILE A  30      12.482  -2.064  -2.313  1.00  0.00           O  
ATOM    224  CG1 ILE A  30      13.697   1.398  -4.953  1.00  0.00           C  
ATOM    225  CG2 ILE A  30      11.534   1.100  -3.684  1.00  0.00           C  
ATOM    226  CD1 ILE A  30      13.037   1.825  -6.257  1.00  0.00           C  
ATOM    227  N   SER A  31      12.424  -0.310  -0.824  1.00  0.00           N  
ATOM    228  CA  SER A  31      11.561  -1.026   0.110  1.00  0.00           C  
ATOM    229  C   SER A  31      10.258  -0.271   0.349  1.00  0.00           C  
ATOM    230  CB  SER A  31      12.281  -1.251   1.441  1.00  0.00           C  
ATOM    231  O   SER A  31      10.272   0.930   0.627  1.00  0.00           O  
ATOM    232  OG  SER A  31      13.390  -2.117   1.272  1.00  0.00           O  
ATOM    233  N   LEU A  32       9.178  -1.026   0.181  1.00  0.00           N  
ATOM    234  CA  LEU A  32       7.838  -0.519   0.455  1.00  0.00           C  
ATOM    235  C   LEU A  32       6.969  -1.598   1.092  1.00  0.00           C  
ATOM    236  CB  LEU A  32       7.182  -0.014  -0.833  1.00  0.00           C  
ATOM    237  O   LEU A  32       7.406  -2.741   1.250  1.00  0.00           O  
ATOM    238  CG  LEU A  32       8.058   0.841  -1.750  1.00  0.00           C  
ATOM    239  CD1 LEU A  32       7.618   0.685  -3.201  1.00  0.00           C  
ATOM    240  CD2 LEU A  32       8.007   2.305  -1.325  1.00  0.00           C  
ATOM    241  N   TYR A  33       5.781  -1.214   1.395  1.00  0.00           N  
ATOM    242  CA  TYR A  33       4.812  -2.174   1.912  1.00  0.00           C  
ATOM    243  C   TYR A  33       3.792  -2.548   0.843  1.00  0.00           C  
ATOM    244  CB  TYR A  33       4.095  -1.606   3.141  1.00  0.00           C  
ATOM    245  O   TYR A  33       3.732  -1.917  -0.215  1.00  0.00           O  
ATOM    246  CG  TYR A  33       4.982  -1.481   4.356  1.00  0.00           C  
ATOM    247  CD1 TYR A  33       5.150  -2.550   5.233  1.00  0.00           C  
ATOM    248  CD2 TYR A  33       5.652  -0.294   4.631  1.00  0.00           C  
ATOM    249  CE1 TYR A  33       5.964  -2.439   6.355  1.00  0.00           C  
ATOM    250  CE2 TYR A  33       6.468  -0.171   5.750  1.00  0.00           C  
ATOM    251  OH  TYR A  33       7.425  -1.132   7.714  1.00  0.00           O  
ATOM    252  CZ  TYR A  33       6.618  -1.248   6.605  1.00  0.00           C  
ATOM    253  N   GLY A  34       3.073  -3.569   1.125  1.00  0.00           N  
ATOM    254  CA  GLY A  34       1.992  -4.026   0.266  1.00  0.00           C  
ATOM    255  C   GLY A  34       0.897  -4.754   1.022  1.00  0.00           C  
ATOM    256  O   GLY A  34       1.028  -5.013   2.220  1.00  0.00           O  
ATOM    257  N   ILE A  35      -0.193  -4.919   0.298  1.00  0.00           N  
ATOM    258  CA  ILE A  35      -1.341  -5.620   0.861  1.00  0.00           C  
ATOM    259  C   ILE A  35      -1.505  -6.975   0.177  1.00  0.00           C  
ATOM    260  CB  ILE A  35      -2.636  -4.788   0.721  1.00  0.00           C  
ATOM    261  O   ILE A  35      -1.598  -7.050  -1.051  1.00  0.00           O  
ATOM    262  CG1 ILE A  35      -2.452  -3.404   1.353  1.00  0.00           C  
ATOM    263  CG2 ILE A  35      -3.822  -5.525   1.351  1.00  0.00           C  
ATOM    264  CD1 ILE A  35      -3.530  -2.400   0.968  1.00  0.00           C  
ATOM    265  N   GLY A  36      -1.529  -8.020   0.999  1.00  0.00           N  
ATOM    266  CA  GLY A  36      -1.825  -9.341   0.468  1.00  0.00           C  
ATOM    267  C   GLY A  36      -3.311  -9.604   0.316  1.00  0.00           C  
ATOM    268  O   GLY A  36      -4.105  -9.230   1.182  1.00  0.00           O  
ATOM    269  N   PHE A  37      -3.731 -10.227  -0.751  1.00  0.00           N  
ATOM    270  CA  PHE A  37      -5.094 -10.627  -1.082  1.00  0.00           C  
ATOM    271  C   PHE A  37      -5.094 -11.870  -1.964  1.00  0.00           C  
ATOM    272  CB  PHE A  37      -5.835  -9.485  -1.785  1.00  0.00           C  
ATOM    273  O   PHE A  37      -4.876 -11.779  -3.174  1.00  0.00           O  
ATOM    274  CG  PHE A  37      -7.310  -9.731  -1.952  1.00  0.00           C  
ATOM    275  CD1 PHE A  37      -7.797 -10.388  -3.075  1.00  0.00           C  
ATOM    276  CD2 PHE A  37      -8.211  -9.304  -0.985  1.00  0.00           C  
ATOM    277  CE1 PHE A  37      -9.162 -10.617  -3.233  1.00  0.00           C  
ATOM    278  CE2 PHE A  37      -9.576  -9.529  -1.135  1.00  0.00           C  
ATOM    279  CZ  PHE A  37     -10.050 -10.185  -2.260  1.00  0.00           C  
ATOM    280  N   GLY A  38      -5.362 -13.059  -1.303  1.00  0.00           N  
ATOM    281  CA  GLY A  38      -5.253 -14.285  -2.079  1.00  0.00           C  
ATOM    282  C   GLY A  38      -3.862 -14.513  -2.640  1.00  0.00           C  
ATOM    283  O   GLY A  38      -2.875 -14.474  -1.902  1.00  0.00           O  
ATOM    284  N   PRO A  39      -3.752 -14.715  -3.999  1.00  0.00           N  
ATOM    285  CA  PRO A  39      -2.447 -14.908  -4.636  1.00  0.00           C  
ATOM    286  C   PRO A  39      -1.802 -13.593  -5.067  1.00  0.00           C  
ATOM    287  CB  PRO A  39      -2.772 -15.781  -5.850  1.00  0.00           C  
ATOM    288  O   PRO A  39      -0.815 -13.599  -5.808  1.00  0.00           O  
ATOM    289  CG  PRO A  39      -4.146 -15.363  -6.265  1.00  0.00           C  
ATOM    290  CD  PRO A  39      -4.941 -15.045  -5.031  1.00  0.00           C  
ATOM    291  N   PHE A  40      -2.365 -12.526  -4.577  1.00  0.00           N  
ATOM    292  CA  PHE A  40      -1.941 -11.236  -5.108  1.00  0.00           C  
ATOM    293  C   PHE A  40      -1.311 -10.381  -4.014  1.00  0.00           C  
ATOM    294  CB  PHE A  40      -3.126 -10.496  -5.735  1.00  0.00           C  
ATOM    295  O   PHE A  40      -1.633 -10.536  -2.835  1.00  0.00           O  
ATOM    296  CG  PHE A  40      -3.874 -11.305  -6.760  1.00  0.00           C  
ATOM    297  CD1 PHE A  40      -3.211 -11.854  -7.851  1.00  0.00           C  
ATOM    298  CD2 PHE A  40      -5.240 -11.518  -6.631  1.00  0.00           C  
ATOM    299  CE1 PHE A  40      -3.901 -12.604  -8.801  1.00  0.00           C  
ATOM    300  CE2 PHE A  40      -5.936 -12.267  -7.576  1.00  0.00           C  
ATOM    301  CZ  PHE A  40      -5.265 -12.807  -8.661  1.00  0.00           C  
ATOM    302  N   ILE A  41      -0.430  -9.555  -4.450  1.00  0.00           N  
ATOM    303  CA  ILE A  41       0.056  -8.458  -3.621  1.00  0.00           C  
ATOM    304  C   ILE A  41      -0.258  -7.124  -4.295  1.00  0.00           C  
ATOM    305  CB  ILE A  41       1.573  -8.580  -3.353  1.00  0.00           C  
ATOM    306  O   ILE A  41       0.069  -6.922  -5.467  1.00  0.00           O  
ATOM    307  CG1 ILE A  41       1.869  -9.830  -2.517  1.00  0.00           C  
ATOM    308  CG2 ILE A  41       2.102  -7.320  -2.662  1.00  0.00           C  
ATOM    309  CD1 ILE A  41       3.353 -10.097  -2.307  1.00  0.00           C  
ATOM    310  N   ILE A  42      -0.935  -6.264  -3.550  1.00  0.00           N  
ATOM    311  CA  ILE A  42      -1.276  -4.923  -4.011  1.00  0.00           C  
ATOM    312  C   ILE A  42      -0.281  -3.913  -3.444  1.00  0.00           C  
ATOM    313  CB  ILE A  42      -2.718  -4.538  -3.612  1.00  0.00           C  
ATOM    314  O   ILE A  42      -0.111  -3.817  -2.226  1.00  0.00           O  
ATOM    315  CG1 ILE A  42      -3.717  -5.561  -4.166  1.00  0.00           C  
ATOM    316  CG2 ILE A  42      -3.054  -3.125  -4.100  1.00  0.00           C  
ATOM    317  CD1 ILE A  42      -4.410  -6.391  -3.094  1.00  0.00           C  
ATOM    318  N   THR A  43       0.395  -3.136  -4.311  1.00  0.00           N  
ATOM    319  CA  THR A  43       1.382  -2.171  -3.841  1.00  0.00           C  
ATOM    320  C   THR A  43       1.552  -1.037  -4.849  1.00  0.00           C  
ATOM    321  CB  THR A  43       2.744  -2.843  -3.587  1.00  0.00           C  
ATOM    322  O   THR A  43       0.754  -0.901  -5.778  1.00  0.00           O  
ATOM    323  CG2 THR A  43       3.414  -3.241  -4.898  1.00  0.00           C  
ATOM    324  OG1 THR A  43       3.597  -1.931  -2.885  1.00  0.00           O  
ATOM    325  N   ASN A  44       2.562  -0.143  -4.570  1.00  0.00           N  
ATOM    326  CA  ASN A  44       2.829   0.975  -5.469  1.00  0.00           C  
ATOM    327  C   ASN A  44       3.625   0.532  -6.693  1.00  0.00           C  
ATOM    328  CB  ASN A  44       3.569   2.093  -4.731  1.00  0.00           C  
ATOM    329  O   ASN A  44       4.514  -0.314  -6.588  1.00  0.00           O  
ATOM    330  CG  ASN A  44       2.750   2.690  -3.603  1.00  0.00           C  
ATOM    331  ND2 ASN A  44       1.890   3.645  -3.937  1.00  0.00           N  
ATOM    332  OD1 ASN A  44       2.889   2.296  -2.443  1.00  0.00           O  
ATOM    333  N   ALA A  45       3.307   1.113  -7.816  1.00  0.00           N  
ATOM    334  CA  ALA A  45       3.985   0.814  -9.075  1.00  0.00           C  
ATOM    335  C   ALA A  45       5.451   1.234  -9.022  1.00  0.00           C  
ATOM    336  CB  ALA A  45       3.278   1.507 -10.238  1.00  0.00           C  
ATOM    337  O   ALA A  45       6.302   0.626  -9.676  1.00  0.00           O  
ATOM    338  N   HIS A  46       5.707   2.207  -8.220  1.00  0.00           N  
ATOM    339  CA  HIS A  46       7.076   2.710  -8.195  1.00  0.00           C  
ATOM    340  C   HIS A  46       8.005   1.741  -7.472  1.00  0.00           C  
ATOM    341  CB  HIS A  46       7.130   4.085  -7.528  1.00  0.00           C  
ATOM    342  O   HIS A  46       9.198   2.014  -7.321  1.00  0.00           O  
ATOM    343  CG  HIS A  46       6.730   4.070  -6.087  1.00  0.00           C  
ATOM    344  CD2 HIS A  46       7.421   3.718  -4.977  1.00  0.00           C  
ATOM    345  ND1 HIS A  46       5.476   4.447  -5.658  1.00  0.00           N  
ATOM    346  CE1 HIS A  46       5.413   4.329  -4.343  1.00  0.00           C  
ATOM    347  NE2 HIS A  46       6.580   3.888  -3.905  1.00  0.00           N  
ATOM    348  N   LEU A  47       7.484   0.617  -6.991  1.00  0.00           N  
ATOM    349  CA  LEU A  47       8.330  -0.463  -6.495  1.00  0.00           C  
ATOM    350  C   LEU A  47       9.249  -0.983  -7.595  1.00  0.00           C  
ATOM    351  CB  LEU A  47       7.473  -1.607  -5.947  1.00  0.00           C  
ATOM    352  O   LEU A  47      10.356  -1.449  -7.317  1.00  0.00           O  
ATOM    353  CG  LEU A  47       8.226  -2.851  -5.474  1.00  0.00           C  
ATOM    354  CD1 LEU A  47       9.081  -2.522  -4.255  1.00  0.00           C  
ATOM    355  CD2 LEU A  47       7.250  -3.980  -5.160  1.00  0.00           C  
ATOM    356  N   PHE A  48       8.775  -0.868  -8.869  1.00  0.00           N  
ATOM    357  CA  PHE A  48       9.501  -1.428 -10.003  1.00  0.00           C  
ATOM    358  C   PHE A  48      10.098  -0.320 -10.863  1.00  0.00           C  
ATOM    359  CB  PHE A  48       8.579  -2.311 -10.850  1.00  0.00           C  
ATOM    360  O   PHE A  48       9.914  -0.306 -12.082  1.00  0.00           O  
ATOM    361  CG  PHE A  48       8.130  -3.565 -10.152  1.00  0.00           C  
ATOM    362  CD1 PHE A  48       8.996  -4.642 -10.002  1.00  0.00           C  
ATOM    363  CD2 PHE A  48       6.841  -3.668  -9.644  1.00  0.00           C  
ATOM    364  CE1 PHE A  48       8.583  -5.805  -9.355  1.00  0.00           C  
ATOM    365  CE2 PHE A  48       6.422  -4.827  -8.997  1.00  0.00           C  
ATOM    366  CZ  PHE A  48       7.294  -5.894  -8.854  1.00  0.00           C  
ATOM    367  N   ARG A  49      10.785   0.657 -10.180  1.00  0.00           N  
ATOM    368  CA  ARG A  49      11.553   1.657 -10.914  1.00  0.00           C  
ATOM    369  C   ARG A  49      12.713   1.014 -11.667  1.00  0.00           C  
ATOM    370  CB  ARG A  49      12.079   2.735  -9.963  1.00  0.00           C  
ATOM    371  O   ARG A  49      13.113   1.495 -12.729  1.00  0.00           O  
ATOM    372  CG  ARG A  49      11.012   3.706  -9.482  1.00  0.00           C  
ATOM    373  CD  ARG A  49      11.606   4.822  -8.634  1.00  0.00           C  
ATOM    374  NE  ARG A  49      10.578   5.744  -8.159  1.00  0.00           N  
ATOM    375  NH1 ARG A  49      12.034   7.072  -6.954  1.00  0.00           N  
ATOM    376  NH2 ARG A  49       9.796   7.565  -6.999  1.00  0.00           N  
ATOM    377  CZ  ARG A  49      10.805   6.791  -7.372  1.00  0.00           C  
ATOM    378  N   ARG A  50      13.141   0.015 -10.982  1.00  0.00           N  
ATOM    379  CA  ARG A  50      14.134  -0.870 -11.582  1.00  0.00           C  
ATOM    380  C   ARG A  50      13.661  -2.319 -11.559  1.00  0.00           C  
ATOM    381  CB  ARG A  50      15.475  -0.744 -10.856  1.00  0.00           C  
ATOM    382  O   ARG A  50      12.841  -2.697 -10.720  1.00  0.00           O  
ATOM    383  CG  ARG A  50      16.117   0.628 -10.981  1.00  0.00           C  
ATOM    384  CD  ARG A  50      17.377   0.741 -10.134  1.00  0.00           C  
ATOM    385  NE  ARG A  50      18.014   2.046 -10.285  1.00  0.00           N  
ATOM    386  NH1 ARG A  50      16.608   3.134  -8.810  1.00  0.00           N  
ATOM    387  NH2 ARG A  50      18.285   4.287  -9.865  1.00  0.00           N  
ATOM    388  CZ  ARG A  50      17.634   3.153  -9.653  1.00  0.00           C  
ATOM    389  N   ASN A  51      14.098  -2.995 -12.547  1.00  0.00           N  
ATOM    390  CA  ASN A  51      13.605  -4.360 -12.701  1.00  0.00           C  
ATOM    391  C   ASN A  51      14.732  -5.326 -13.054  1.00  0.00           C  
ATOM    392  CB  ASN A  51      12.505  -4.416 -13.763  1.00  0.00           C  
ATOM    393  O   ASN A  51      15.899  -4.934 -13.106  1.00  0.00           O  
ATOM    394  CG  ASN A  51      11.551  -5.576 -13.554  1.00  0.00           C  
ATOM    395  ND2 ASN A  51      10.570  -5.704 -14.440  1.00  0.00           N  
ATOM    396  OD1 ASN A  51      11.694  -6.351 -12.605  1.00  0.00           O  
ATOM    397  N   ASN A  52      14.436  -6.601 -13.179  1.00  0.00           N  
ATOM    398  CA  ASN A  52      15.393  -7.653 -13.506  1.00  0.00           C  
ATOM    399  C   ASN A  52      16.331  -7.941 -12.337  1.00  0.00           C  
ATOM    400  CB  ASN A  52      16.197  -7.279 -14.753  1.00  0.00           C  
ATOM    401  O   ASN A  52      17.527  -8.161 -12.536  1.00  0.00           O  
ATOM    402  CG  ASN A  52      16.936  -8.462 -15.347  1.00  0.00           C  
ATOM    403  ND2 ASN A  52      18.046  -8.189 -16.023  1.00  0.00           N  
ATOM    404  OD1 ASN A  52      16.513  -9.612 -15.201  1.00  0.00           O  
ATOM    405  N   GLY A  53      15.795  -7.966 -11.166  1.00  0.00           N  
ATOM    406  CA  GLY A  53      16.511  -8.276  -9.939  1.00  0.00           C  
ATOM    407  C   GLY A  53      15.772  -9.258  -9.049  1.00  0.00           C  
ATOM    408  O   GLY A  53      15.175 -10.219  -9.538  1.00  0.00           O  
ATOM    409  N   THR A  54      15.983  -9.047  -7.717  1.00  0.00           N  
ATOM    410  CA  THR A  54      15.393  -9.937  -6.723  1.00  0.00           C  
ATOM    411  C   THR A  54      14.342  -9.203  -5.896  1.00  0.00           C  
ATOM    412  CB  THR A  54      16.469 -10.521  -5.789  1.00  0.00           C  
ATOM    413  O   THR A  54      14.572  -8.079  -5.445  1.00  0.00           O  
ATOM    414  CG2 THR A  54      15.856 -11.489  -4.782  1.00  0.00           C  
ATOM    415  OG1 THR A  54      17.446 -11.218  -6.572  1.00  0.00           O  
ATOM    416  N   LEU A  55      13.159  -9.806  -5.814  1.00  0.00           N  
ATOM    417  CA  LEU A  55      12.119  -9.285  -4.935  1.00  0.00           C  
ATOM    418  C   LEU A  55      12.010 -10.122  -3.665  1.00  0.00           C  
ATOM    419  CB  LEU A  55      10.770  -9.257  -5.659  1.00  0.00           C  
ATOM    420  O   LEU A  55      11.789 -11.333  -3.732  1.00  0.00           O  
ATOM    421  CG  LEU A  55       9.580  -8.730  -4.855  1.00  0.00           C  
ATOM    422  CD1 LEU A  55       9.758  -7.245  -4.557  1.00  0.00           C  
ATOM    423  CD2 LEU A  55       8.276  -8.977  -5.605  1.00  0.00           C  
ATOM    424  N   THR A  56      12.238  -9.503  -2.541  1.00  0.00           N  
ATOM    425  CA  THR A  56      12.069 -10.153  -1.246  1.00  0.00           C  
ATOM    426  C   THR A  56      10.747  -9.742  -0.603  1.00  0.00           C  
ATOM    427  CB  THR A  56      13.232  -9.814  -0.295  1.00  0.00           C  
ATOM    428  O   THR A  56      10.468  -8.551  -0.451  1.00  0.00           O  
ATOM    429  CG2 THR A  56      13.077 -10.532   1.042  1.00  0.00           C  
ATOM    430  OG1 THR A  56      14.468 -10.215  -0.899  1.00  0.00           O  
ATOM    431  N   VAL A  57       9.946 -10.769  -0.242  1.00  0.00           N  
ATOM    432  CA  VAL A  57       8.661 -10.531   0.408  1.00  0.00           C  
ATOM    433  C   VAL A  57       8.717 -11.012   1.856  1.00  0.00           C  
ATOM    434  CB  VAL A  57       7.507 -11.233  -0.343  1.00  0.00           C  
ATOM    435  O   VAL A  57       8.924 -12.200   2.115  1.00  0.00           O  
ATOM    436  CG1 VAL A  57       6.161 -10.886   0.292  1.00  0.00           C  
ATOM    437  CG2 VAL A  57       7.520 -10.847  -1.820  1.00  0.00           C  
ATOM    438  N   THR A  58       8.569 -10.071   2.772  1.00  0.00           N  
ATOM    439  CA  THR A  58       8.471 -10.402   4.190  1.00  0.00           C  
ATOM    440  C   THR A  58       7.027 -10.297   4.671  1.00  0.00           C  
ATOM    441  CB  THR A  58       9.367  -9.483   5.041  1.00  0.00           C  
ATOM    442  O   THR A  58       6.420  -9.226   4.600  1.00  0.00           O  
ATOM    443  CG2 THR A  58       9.366  -9.915   6.503  1.00  0.00           C  
ATOM    444  OG1 THR A  58      10.709  -9.535   4.539  1.00  0.00           O  
ATOM    445  N   SER A  59       6.475 -11.417   5.078  1.00  0.00           N  
ATOM    446  CA  SER A  59       5.102 -11.487   5.569  1.00  0.00           C  
ATOM    447  C   SER A  59       5.027 -12.242   6.892  1.00  0.00           C  
ATOM    448  CB  SER A  59       4.196 -12.158   4.536  1.00  0.00           C  
ATOM    449  O   SER A  59       6.056 -12.582   7.478  1.00  0.00           O  
ATOM    450  OG  SER A  59       4.451 -13.551   4.473  1.00  0.00           O  
ATOM    451  N   ILE A  60       3.788 -12.500   7.325  1.00  0.00           N  
ATOM    452  CA  ILE A  60       3.584 -13.266   8.549  1.00  0.00           C  
ATOM    453  C   ILE A  60       3.973 -14.724   8.317  1.00  0.00           C  
ATOM    454  CB  ILE A  60       2.120 -13.173   9.036  1.00  0.00           C  
ATOM    455  O   ILE A  60       4.225 -15.465   9.270  1.00  0.00           O  
ATOM    456  CG1 ILE A  60       1.167 -13.728   7.971  1.00  0.00           C  
ATOM    457  CG2 ILE A  60       1.761 -11.728   9.394  1.00  0.00           C  
ATOM    458  CD1 ILE A  60      -0.251 -13.963   8.472  1.00  0.00           C  
ATOM    459  N   HIS A  61       3.991 -15.054   7.072  1.00  0.00           N  
ATOM    460  CA  HIS A  61       4.305 -16.432   6.709  1.00  0.00           C  
ATOM    461  C   HIS A  61       5.809 -16.633   6.561  1.00  0.00           C  
ATOM    462  CB  HIS A  61       3.593 -16.820   5.412  1.00  0.00           C  
ATOM    463  O   HIS A  61       6.267 -17.747   6.295  1.00  0.00           O  
ATOM    464  CG  HIS A  61       2.102 -16.759   5.505  1.00  0.00           C  
ATOM    465  CD2 HIS A  61       1.197 -16.034   4.805  1.00  0.00           C  
ATOM    466  ND1 HIS A  61       1.381 -17.507   6.410  1.00  0.00           N  
ATOM    467  CE1 HIS A  61       0.093 -17.245   6.262  1.00  0.00           C  
ATOM    468  NE2 HIS A  61      -0.046 -16.354   5.295  1.00  0.00           N  
ATOM    469  N   GLY A  62       6.547 -15.573   6.695  1.00  0.00           N  
ATOM    470  CA  GLY A  62       7.991 -15.671   6.553  1.00  0.00           C  
ATOM    471  C   GLY A  62       8.529 -14.875   5.379  1.00  0.00           C  
ATOM    472  O   GLY A  62       7.886 -13.931   4.914  1.00  0.00           O  
ATOM    473  N   VAL A  63       9.721 -15.222   5.044  1.00  0.00           N  
ATOM    474  CA  VAL A  63      10.399 -14.504   3.970  1.00  0.00           C  
ATOM    475  C   VAL A  63      10.366 -15.335   2.690  1.00  0.00           C  
ATOM    476  CB  VAL A  63      11.859 -14.165   4.348  1.00  0.00           C  
ATOM    477  O   VAL A  63      10.652 -16.534   2.713  1.00  0.00           O  
ATOM    478  CG1 VAL A  63      12.562 -13.447   3.197  1.00  0.00           C  
ATOM    479  CG2 VAL A  63      11.898 -13.314   5.616  1.00  0.00           C  
ATOM    480  N   PHE A  64       9.912 -14.723   1.645  1.00  0.00           N  
ATOM    481  CA  PHE A  64       9.863 -15.338   0.324  1.00  0.00           C  
ATOM    482  C   PHE A  64      10.664 -14.523  -0.684  1.00  0.00           C  
ATOM    483  CB  PHE A  64       8.413 -15.480  -0.151  1.00  0.00           C  
ATOM    484  O   PHE A  64      10.556 -13.295  -0.723  1.00  0.00           O  
ATOM    485  CG  PHE A  64       8.266 -16.268  -1.424  1.00  0.00           C  
ATOM    486  CD1 PHE A  64       8.300 -15.632  -2.659  1.00  0.00           C  
ATOM    487  CD2 PHE A  64       8.093 -17.646  -1.386  1.00  0.00           C  
ATOM    488  CE1 PHE A  64       8.163 -16.359  -3.840  1.00  0.00           C  
ATOM    489  CE2 PHE A  64       7.956 -18.378  -2.562  1.00  0.00           C  
ATOM    490  CZ  PHE A  64       7.991 -17.733  -3.788  1.00  0.00           C  
ATOM    491  N   THR A  65      11.430 -15.264  -1.511  1.00  0.00           N  
ATOM    492  CA  THR A  65      12.276 -14.559  -2.468  1.00  0.00           C  
ATOM    493  C   THR A  65      11.950 -14.988  -3.895  1.00  0.00           C  
ATOM    494  CB  THR A  65      13.768 -14.807  -2.182  1.00  0.00           C  
ATOM    495  O   THR A  65      11.824 -16.182  -4.177  1.00  0.00           O  
ATOM    496  CG2 THR A  65      14.650 -14.041  -3.162  1.00  0.00           C  
ATOM    497  OG1 THR A  65      14.071 -14.378  -0.849  1.00  0.00           O  
ATOM    498  N   VAL A  66      11.718 -13.936  -4.713  1.00  0.00           N  
ATOM    499  CA  VAL A  66      11.652 -14.125  -6.159  1.00  0.00           C  
ATOM    500  C   VAL A  66      12.963 -13.675  -6.800  1.00  0.00           C  
ATOM    501  CB  VAL A  66      10.464 -13.354  -6.778  1.00  0.00           C  
ATOM    502  O   VAL A  66      13.296 -12.488  -6.778  1.00  0.00           O  
ATOM    503  CG1 VAL A  66      10.391 -13.594  -8.285  1.00  0.00           C  
ATOM    504  CG2 VAL A  66       9.155 -13.763  -6.104  1.00  0.00           C  
ATOM    505  N   ASP A  67      13.762 -14.562  -7.375  1.00  0.00           N  
ATOM    506  CA  ASP A  67      15.128 -14.307  -7.821  1.00  0.00           C  
ATOM    507  C   ASP A  67      15.142 -13.452  -9.086  1.00  0.00           C  
ATOM    508  CB  ASP A  67      15.866 -15.624  -8.069  1.00  0.00           C  
ATOM    509  O   ASP A  67      16.114 -12.741  -9.350  1.00  0.00           O  
ATOM    510  CG  ASP A  67      16.201 -16.366  -6.787  1.00  0.00           C  
ATOM    511  OD1 ASP A  67      16.539 -15.715  -5.776  1.00  0.00           O  
ATOM    512  OD2 ASP A  67      16.131 -17.614  -6.790  1.00  0.00           O  
ATOM    513  N   ASN A  68      14.107 -13.523  -9.830  1.00  0.00           N  
ATOM    514  CA  ASN A  68      13.997 -12.745 -11.059  1.00  0.00           C  
ATOM    515  C   ASN A  68      12.644 -12.046 -11.161  1.00  0.00           C  
ATOM    516  CB  ASN A  68      14.228 -13.636 -12.281  1.00  0.00           C  
ATOM    517  O   ASN A  68      11.632 -12.684 -11.455  1.00  0.00           O  
ATOM    518  CG  ASN A  68      14.264 -12.852 -13.578  1.00  0.00           C  
ATOM    519  ND2 ASN A  68      14.546 -13.539 -14.679  1.00  0.00           N  
ATOM    520  OD1 ASN A  68      14.041 -11.639 -13.590  1.00  0.00           O  
ATOM    521  N   THR A  69      12.651 -10.697 -10.958  1.00  0.00           N  
ATOM    522  CA  THR A  69      11.411  -9.930 -10.914  1.00  0.00           C  
ATOM    523  C   THR A  69      10.759  -9.878 -12.293  1.00  0.00           C  
ATOM    524  CB  THR A  69      11.657  -8.498 -10.406  1.00  0.00           C  
ATOM    525  O   THR A  69       9.565  -9.592 -12.410  1.00  0.00           O  
ATOM    526  CG2 THR A  69      12.062  -8.498  -8.935  1.00  0.00           C  
ATOM    527  OG1 THR A  69      12.704  -7.896 -11.178  1.00  0.00           O  
ATOM    528  N   THR A  70      11.452 -10.226 -13.375  1.00  0.00           N  
ATOM    529  CA  THR A  70      10.899 -10.179 -14.724  1.00  0.00           C  
ATOM    530  C   THR A  70       9.934 -11.339 -14.954  1.00  0.00           C  
ATOM    531  CB  THR A  70      12.013 -10.218 -15.787  1.00  0.00           C  
ATOM    532  O   THR A  70       9.149 -11.321 -15.904  1.00  0.00           O  
ATOM    533  CG2 THR A  70      12.987  -9.058 -15.605  1.00  0.00           C  
ATOM    534  OG1 THR A  70      12.732 -11.453 -15.673  1.00  0.00           O  
ATOM    535  N   THR A  71       9.975 -12.264 -14.100  1.00  0.00           N  
ATOM    536  CA  THR A  71       9.111 -13.430 -14.243  1.00  0.00           C  
ATOM    537  C   THR A  71       7.762 -13.188 -13.570  1.00  0.00           C  
ATOM    538  CB  THR A  71       9.767 -14.688 -13.645  1.00  0.00           C  
ATOM    539  O   THR A  71       6.834 -13.984 -13.726  1.00  0.00           O  
ATOM    540  CG2 THR A  71      11.129 -14.952 -14.278  1.00  0.00           C  
ATOM    541  OG1 THR A  71       9.935 -14.508 -12.233  1.00  0.00           O  
ATOM    542  N   LEU A  72       7.645 -12.107 -12.858  1.00  0.00           N  
ATOM    543  CA  LEU A  72       6.411 -11.799 -12.144  1.00  0.00           C  
ATOM    544  C   LEU A  72       5.339 -11.296 -13.105  1.00  0.00           C  
ATOM    545  CB  LEU A  72       6.668 -10.754 -11.055  1.00  0.00           C  
ATOM    546  O   LEU A  72       5.641 -10.567 -14.053  1.00  0.00           O  
ATOM    547  CG  LEU A  72       7.486 -11.218  -9.849  1.00  0.00           C  
ATOM    548  CD1 LEU A  72       7.895 -10.023  -8.995  1.00  0.00           C  
ATOM    549  CD2 LEU A  72       6.695 -12.227  -9.023  1.00  0.00           C  
ATOM    550  N   GLN A  73       4.152 -11.748 -12.854  1.00  0.00           N  
ATOM    551  CA  GLN A  73       3.002 -11.217 -13.579  1.00  0.00           C  
ATOM    552  C   GLN A  73       2.418 -10.000 -12.867  1.00  0.00           C  
ATOM    553  CB  GLN A  73       1.928 -12.293 -13.745  1.00  0.00           C  
ATOM    554  O   GLN A  73       2.032 -10.083 -11.699  1.00  0.00           O  
ATOM    555  CG  GLN A  73       2.371 -13.477 -14.595  1.00  0.00           C  
ATOM    556  CD  GLN A  73       1.283 -14.522 -14.758  1.00  0.00           C  
ATOM    557  NE2 GLN A  73       1.242 -15.158 -15.924  1.00  0.00           N  
ATOM    558  OE1 GLN A  73       0.486 -14.756 -13.844  1.00  0.00           O  
ATOM    559  N   LEU A  74       2.416  -8.889 -13.645  1.00  0.00           N  
ATOM    560  CA  LEU A  74       1.989  -7.623 -13.058  1.00  0.00           C  
ATOM    561  C   LEU A  74       0.766  -7.072 -13.783  1.00  0.00           C  
ATOM    562  CB  LEU A  74       3.128  -6.600 -13.103  1.00  0.00           C  
ATOM    563  O   LEU A  74       0.633  -7.237 -14.998  1.00  0.00           O  
ATOM    564  CG  LEU A  74       4.492  -7.081 -12.607  1.00  0.00           C  
ATOM    565  CD1 LEU A  74       5.552  -6.014 -12.854  1.00  0.00           C  
ATOM    566  CD2 LEU A  74       4.425  -7.444 -11.127  1.00  0.00           C  
ATOM    567  N   HIS A  75      -0.087  -6.542 -13.002  1.00  0.00           N  
ATOM    568  CA  HIS A  75      -1.203  -5.775 -13.545  1.00  0.00           C  
ATOM    569  C   HIS A  75      -1.172  -4.333 -13.050  1.00  0.00           C  
ATOM    570  CB  HIS A  75      -2.535  -6.429 -13.172  1.00  0.00           C  
ATOM    571  O   HIS A  75      -1.373  -4.075 -11.861  1.00  0.00           O  
ATOM    572  CG  HIS A  75      -3.729  -5.699 -13.698  1.00  0.00           C  
ATOM    573  CD2 HIS A  75      -4.686  -4.984 -13.061  1.00  0.00           C  
ATOM    574  ND1 HIS A  75      -4.045  -5.658 -15.039  1.00  0.00           N  
ATOM    575  CE1 HIS A  75      -5.148  -4.946 -15.204  1.00  0.00           C  
ATOM    576  NE2 HIS A  75      -5.557  -4.526 -14.019  1.00  0.00           N  
ATOM    577  N   LEU A  76      -1.012  -3.391 -14.003  1.00  0.00           N  
ATOM    578  CA  LEU A  76      -0.956  -1.971 -13.672  1.00  0.00           C  
ATOM    579  C   LEU A  76      -2.351  -1.354 -13.688  1.00  0.00           C  
ATOM    580  CB  LEU A  76      -0.045  -1.227 -14.652  1.00  0.00           C  
ATOM    581  O   LEU A  76      -3.118  -1.567 -14.630  1.00  0.00           O  
ATOM    582  CG  LEU A  76       1.452  -1.519 -14.541  1.00  0.00           C  
ATOM    583  CD1 LEU A  76       1.822  -2.724 -15.400  1.00  0.00           C  
ATOM    584  CD2 LEU A  76       2.267  -0.296 -14.947  1.00  0.00           C  
ATOM    585  N   ILE A  77      -2.591  -0.655 -12.599  1.00  0.00           N  
ATOM    586  CA  ILE A  77      -3.856   0.069 -12.565  1.00  0.00           C  
ATOM    587  C   ILE A  77      -3.704   1.409 -13.281  1.00  0.00           C  
ATOM    588  CB  ILE A  77      -4.343   0.289 -11.114  1.00  0.00           C  
ATOM    589  O   ILE A  77      -2.903   2.252 -12.870  1.00  0.00           O  
ATOM    590  CG1 ILE A  77      -4.384  -1.043 -10.357  1.00  0.00           C  
ATOM    591  CG2 ILE A  77      -5.715   0.969 -11.102  1.00  0.00           C  
ATOM    592  CD1 ILE A  77      -5.344  -2.064 -10.953  1.00  0.00           C  
ATOM    593  N   GLU A  78      -4.436   1.580 -14.285  1.00  0.00           N  
ATOM    594  CA  GLU A  78      -4.282   2.738 -15.161  1.00  0.00           C  
ATOM    595  C   GLU A  78      -4.509   4.041 -14.399  1.00  0.00           C  
ATOM    596  CB  GLU A  78      -5.245   2.647 -16.347  1.00  0.00           C  
ATOM    597  O   GLU A  78      -5.473   4.163 -13.642  1.00  0.00           O  
ATOM    598  CG  GLU A  78      -4.899   1.544 -17.337  1.00  0.00           C  
ATOM    599  CD  GLU A  78      -5.812   1.522 -18.553  1.00  0.00           C  
ATOM    600  OE1 GLU A  78      -5.619   0.660 -19.441  1.00  0.00           O  
ATOM    601  OE2 GLU A  78      -6.726   2.373 -18.619  1.00  0.00           O  
ATOM    602  N   GLY A  79      -3.555   4.957 -14.596  1.00  0.00           N  
ATOM    603  CA  GLY A  79      -3.703   6.314 -14.095  1.00  0.00           C  
ATOM    604  C   GLY A  79      -3.402   6.439 -12.613  1.00  0.00           C  
ATOM    605  O   GLY A  79      -3.680   7.473 -12.003  1.00  0.00           O  
ATOM    606  N   ARG A  80      -2.855   5.308 -12.056  1.00  0.00           N  
ATOM    607  CA  ARG A  80      -2.616   5.298 -10.617  1.00  0.00           C  
ATOM    608  C   ARG A  80      -1.269   4.662 -10.290  1.00  0.00           C  
ATOM    609  CB  ARG A  80      -3.737   4.551  -9.891  1.00  0.00           C  
ATOM    610  O   ARG A  80      -0.782   3.809 -11.035  1.00  0.00           O  
ATOM    611  CG  ARG A  80      -5.117   5.150 -10.108  1.00  0.00           C  
ATOM    612  CD  ARG A  80      -6.212   4.274  -9.514  1.00  0.00           C  
ATOM    613  NE  ARG A  80      -7.540   4.824  -9.771  1.00  0.00           N  
ATOM    614  NH1 ARG A  80      -7.841   5.644  -7.633  1.00  0.00           N  
ATOM    615  NH2 ARG A  80      -9.479   5.922  -9.212  1.00  0.00           N  
ATOM    616  CZ  ARG A  80      -8.284   5.462  -8.871  1.00  0.00           C  
ATOM    617  N   ASP A  81      -0.591   5.188  -9.277  1.00  0.00           N  
ATOM    618  CA  ASP A  81       0.601   4.535  -8.745  1.00  0.00           C  
ATOM    619  C   ASP A  81       0.234   3.283  -7.951  1.00  0.00           C  
ATOM    620  CB  ASP A  81       1.396   5.502  -7.865  1.00  0.00           C  
ATOM    621  O   ASP A  81       0.388   3.250  -6.729  1.00  0.00           O  
ATOM    622  CG  ASP A  81       2.727   4.931  -7.409  1.00  0.00           C  
ATOM    623  OD1 ASP A  81       3.233   3.981  -8.044  1.00  0.00           O  
ATOM    624  OD2 ASP A  81       3.273   5.434  -6.403  1.00  0.00           O  
ATOM    625  N   LEU A  82      -0.406   2.375  -8.629  1.00  0.00           N  
ATOM    626  CA  LEU A  82      -0.925   1.135  -8.063  1.00  0.00           C  
ATOM    627  C   LEU A  82      -0.683  -0.037  -9.007  1.00  0.00           C  
ATOM    628  CB  LEU A  82      -2.422   1.267  -7.767  1.00  0.00           C  
ATOM    629  O   LEU A  82      -0.934   0.067 -10.210  1.00  0.00           O  
ATOM    630  CG  LEU A  82      -3.041   0.169  -6.901  1.00  0.00           C  
ATOM    631  CD1 LEU A  82      -2.498   0.246  -5.478  1.00  0.00           C  
ATOM    632  CD2 LEU A  82      -4.562   0.278  -6.905  1.00  0.00           C  
ATOM    633  N   ILE A  83      -0.189  -1.137  -8.404  1.00  0.00           N  
ATOM    634  CA  ILE A  83       0.071  -2.326  -9.208  1.00  0.00           C  
ATOM    635  C   ILE A  83      -0.370  -3.572  -8.444  1.00  0.00           C  
ATOM    636  CB  ILE A  83       1.564  -2.433  -9.593  1.00  0.00           C  
ATOM    637  O   ILE A  83      -0.370  -3.584  -7.211  1.00  0.00           O  
ATOM    638  CG1 ILE A  83       1.773  -3.558 -10.612  1.00  0.00           C  
ATOM    639  CG2 ILE A  83       2.428  -2.653  -8.348  1.00  0.00           C  
ATOM    640  CD1 ILE A  83       3.170  -3.594 -11.217  1.00  0.00           C  
ATOM    641  N   ILE A  84      -0.853  -4.598  -9.160  1.00  0.00           N  
ATOM    642  CA  ILE A  84      -1.170  -5.912  -8.610  1.00  0.00           C  
ATOM    643  C   ILE A  84      -0.132  -6.930  -9.075  1.00  0.00           C  
ATOM    644  CB  ILE A  84      -2.589  -6.368  -9.020  1.00  0.00           C  
ATOM    645  O   ILE A  84       0.110  -7.075 -10.276  1.00  0.00           O  
ATOM    646  CG1 ILE A  84      -3.628  -5.322  -8.600  1.00  0.00           C  
ATOM    647  CG2 ILE A  84      -2.912  -7.736  -8.412  1.00  0.00           C  
ATOM    648  CD1 ILE A  84      -5.025  -5.584  -9.146  1.00  0.00           C  
ATOM    649  N   ILE A  85       0.446  -7.590  -8.088  1.00  0.00           N  
ATOM    650  CA  ILE A  85       1.452  -8.602  -8.391  1.00  0.00           C  
ATOM    651  C   ILE A  85       0.866  -9.994  -8.171  1.00  0.00           C  
ATOM    652  CB  ILE A  85       2.722  -8.413  -7.531  1.00  0.00           C  
ATOM    653  O   ILE A  85       0.407 -10.315  -7.072  1.00  0.00           O  
ATOM    654  CG1 ILE A  85       3.224  -6.968  -7.631  1.00  0.00           C  
ATOM    655  CG2 ILE A  85       3.812  -9.402  -7.952  1.00  0.00           C  
ATOM    656  CD1 ILE A  85       4.313  -6.620  -6.625  1.00  0.00           C  
ATOM    657  N   ARG A  86       0.910 -10.719  -9.224  1.00  0.00           N  
ATOM    658  CA  ARG A  86       0.561 -12.127  -9.068  1.00  0.00           C  
ATOM    659  C   ARG A  86       1.768 -12.944  -8.619  1.00  0.00           C  
ATOM    660  CB  ARG A  86       0.005 -12.691 -10.378  1.00  0.00           C  
ATOM    661  O   ARG A  86       2.754 -13.058  -9.350  1.00  0.00           O  
ATOM    662  CG  ARG A  86      -0.567 -14.094 -10.250  1.00  0.00           C  
ATOM    663  CD  ARG A  86      -1.227 -14.554 -11.542  1.00  0.00           C  
ATOM    664  NE  ARG A  86      -1.810 -15.886 -11.406  1.00  0.00           N  
ATOM    665  NH1 ARG A  86      -2.733 -15.925 -13.523  1.00  0.00           N  
ATOM    666  NH2 ARG A  86      -2.997 -17.718 -12.120  1.00  0.00           N  
ATOM    667  CZ  ARG A  86      -2.512 -16.507 -12.350  1.00  0.00           C  
ATOM    668  N   MET A  87       1.565 -13.557  -7.439  1.00  0.00           N  
ATOM    669  CA  MET A  87       2.684 -14.294  -6.859  1.00  0.00           C  
ATOM    670  C   MET A  87       2.750 -15.712  -7.416  1.00  0.00           C  
ATOM    671  CB  MET A  87       2.568 -14.335  -5.334  1.00  0.00           C  
ATOM    672  O   MET A  87       1.740 -16.252  -7.871  1.00  0.00           O  
ATOM    673  CG  MET A  87       2.598 -12.964  -4.679  1.00  0.00           C  
ATOM    674  SD  MET A  87       4.138 -12.039  -5.056  1.00  0.00           S  
ATOM    675  CE  MET A  87       5.345 -13.044  -4.148  1.00  0.00           C  
ATOM    676  N   PRO A  88       3.985 -16.279  -7.433  1.00  0.00           N  
ATOM    677  CA  PRO A  88       4.134 -17.664  -7.888  1.00  0.00           C  
ATOM    678  C   PRO A  88       3.287 -18.644  -7.081  1.00  0.00           C  
ATOM    679  CB  PRO A  88       5.627 -17.941  -7.691  1.00  0.00           C  
ATOM    680  O   PRO A  88       2.906 -18.348  -5.945  1.00  0.00           O  
ATOM    681  CG  PRO A  88       6.262 -16.589  -7.636  1.00  0.00           C  
ATOM    682  CD  PRO A  88       5.270 -15.618  -7.065  1.00  0.00           C  
ATOM    683  N   LYS A  89       3.034 -19.751  -7.597  1.00  0.00           N  
ATOM    684  CA  LYS A  89       2.125 -20.746  -7.035  1.00  0.00           C  
ATOM    685  C   LYS A  89       2.651 -21.282  -5.706  1.00  0.00           C  
ATOM    686  CB  LYS A  89       1.914 -21.898  -8.018  1.00  0.00           C  
ATOM    687  O   LYS A  89       1.874 -21.727  -4.859  1.00  0.00           O  
ATOM    688  CG  LYS A  89       1.064 -21.533  -9.226  1.00  0.00           C  
ATOM    689  CD  LYS A  89       0.798 -22.745 -10.109  1.00  0.00           C  
ATOM    690  CE  LYS A  89      -0.048 -22.380 -11.321  1.00  0.00           C  
ATOM    691  NZ  LYS A  89      -0.287 -23.560 -12.206  1.00  0.00           N  
ATOM    692  N   ASP A  90       3.953 -21.244  -5.515  1.00  0.00           N  
ATOM    693  CA  ASP A  90       4.522 -21.772  -4.279  1.00  0.00           C  
ATOM    694  C   ASP A  90       4.489 -20.725  -3.168  1.00  0.00           C  
ATOM    695  CB  ASP A  90       5.957 -22.249  -4.510  1.00  0.00           C  
ATOM    696  O   ASP A  90       4.973 -20.971  -2.061  1.00  0.00           O  
ATOM    697  CG  ASP A  90       6.868 -21.154  -5.038  1.00  0.00           C  
ATOM    698  OD1 ASP A  90       6.361 -20.116  -5.515  1.00  0.00           O  
ATOM    699  OD2 ASP A  90       8.104 -21.333  -4.979  1.00  0.00           O  
ATOM    700  N   PHE A  91       3.955 -19.525  -3.460  1.00  0.00           N  
ATOM    701  CA  PHE A  91       3.709 -18.482  -2.471  1.00  0.00           C  
ATOM    702  C   PHE A  91       2.366 -18.695  -1.782  1.00  0.00           C  
ATOM    703  CB  PHE A  91       3.749 -17.098  -3.126  1.00  0.00           C  
ATOM    704  O   PHE A  91       1.338 -18.843  -2.446  1.00  0.00           O  
ATOM    705  CG  PHE A  91       3.687 -15.959  -2.144  1.00  0.00           C  
ATOM    706  CD1 PHE A  91       2.479 -15.337  -1.855  1.00  0.00           C  
ATOM    707  CD2 PHE A  91       4.838 -15.511  -1.509  1.00  0.00           C  
ATOM    708  CE1 PHE A  91       2.418 -14.283  -0.947  1.00  0.00           C  
ATOM    709  CE2 PHE A  91       4.786 -14.459  -0.600  1.00  0.00           C  
ATOM    710  CZ  PHE A  91       3.575 -13.845  -0.321  1.00  0.00           C  
ATOM    711  N   PRO A  92       2.424 -18.798  -0.407  1.00  0.00           N  
ATOM    712  CA  PRO A  92       1.155 -19.019   0.289  1.00  0.00           C  
ATOM    713  C   PRO A  92       0.150 -17.892   0.058  1.00  0.00           C  
ATOM    714  CB  PRO A  92       1.567 -19.089   1.762  1.00  0.00           C  
ATOM    715  O   PRO A  92       0.520 -16.716   0.086  1.00  0.00           O  
ATOM    716  CG  PRO A  92       3.022 -18.748   1.767  1.00  0.00           C  
ATOM    717  CD  PRO A  92       3.471 -18.547   0.348  1.00  0.00           C  
ATOM    718  N   PRO A  93      -1.111 -18.296  -0.193  1.00  0.00           N  
ATOM    719  CA  PRO A  93      -2.113 -17.255  -0.435  1.00  0.00           C  
ATOM    720  C   PRO A  93      -2.526 -16.526   0.841  1.00  0.00           C  
ATOM    721  CB  PRO A  93      -3.292 -18.032  -1.026  1.00  0.00           C  
ATOM    722  O   PRO A  93      -2.441 -17.092   1.935  1.00  0.00           O  
ATOM    723  CG  PRO A  93      -3.177 -19.403  -0.443  1.00  0.00           C  
ATOM    724  CD  PRO A  93      -1.721 -19.732  -0.278  1.00  0.00           C  
ATOM    725  N   PHE A  94      -3.025 -15.239   0.728  1.00  0.00           N  
ATOM    726  CA  PHE A  94      -3.540 -14.413   1.814  1.00  0.00           C  
ATOM    727  C   PHE A  94      -5.049 -14.577   1.949  1.00  0.00           C  
ATOM    728  CB  PHE A  94      -3.189 -12.940   1.583  1.00  0.00           C  
ATOM    729  O   PHE A  94      -5.718 -15.011   1.010  1.00  0.00           O  
ATOM    730  CG  PHE A  94      -1.718 -12.642   1.687  1.00  0.00           C  
ATOM    731  CD1 PHE A  94      -1.128 -12.403   2.922  1.00  0.00           C  
ATOM    732  CD2 PHE A  94      -0.924 -12.602   0.548  1.00  0.00           C  
ATOM    733  CE1 PHE A  94       0.233 -12.127   3.021  1.00  0.00           C  
ATOM    734  CE2 PHE A  94       0.438 -12.327   0.639  1.00  0.00           C  
ATOM    735  CZ  PHE A  94       1.014 -12.089   1.876  1.00  0.00           C  
ATOM    736  N   PRO A  95      -5.560 -14.271   3.095  1.00  0.00           N  
ATOM    737  CA  PRO A  95      -7.018 -14.218   3.222  1.00  0.00           C  
ATOM    738  C   PRO A  95      -7.653 -13.186   2.293  1.00  0.00           C  
ATOM    739  CB  PRO A  95      -7.231 -13.836   4.689  1.00  0.00           C  
ATOM    740  O   PRO A  95      -7.040 -12.157   1.995  1.00  0.00           O  
ATOM    741  CG  PRO A  95      -5.965 -14.237   5.375  1.00  0.00           C  
ATOM    742  CD  PRO A  95      -4.834 -14.125   4.394  1.00  0.00           C  
ATOM    743  N   GLN A  96      -8.851 -13.377   1.772  1.00  0.00           N  
ATOM    744  CA  GLN A  96      -9.529 -12.519   0.806  1.00  0.00           C  
ATOM    745  C   GLN A  96     -10.738 -11.832   1.433  1.00  0.00           C  
ATOM    746  CB  GLN A  96      -9.961 -13.327  -0.419  1.00  0.00           C  
ATOM    747  O   GLN A  96     -11.756 -11.628   0.769  1.00  0.00           O  
ATOM    748  CG  GLN A  96      -8.799 -13.901  -1.219  1.00  0.00           C  
ATOM    749  CD  GLN A  96      -9.253 -14.657  -2.453  1.00  0.00           C  
ATOM    750  NE2 GLN A  96      -8.315 -14.952  -3.347  1.00  0.00           N  
ATOM    751  OE1 GLN A  96     -10.437 -14.976  -2.602  1.00  0.00           O  
ATOM    752  N   LYS A  97     -10.672 -11.433   2.706  1.00  0.00           N  
ATOM    753  CA  LYS A  97     -11.826 -10.863   3.394  1.00  0.00           C  
ATOM    754  C   LYS A  97     -11.769  -9.338   3.392  1.00  0.00           C  
ATOM    755  CB  LYS A  97     -11.905 -11.382   4.831  1.00  0.00           C  
ATOM    756  O   LYS A  97     -12.701  -8.676   3.854  1.00  0.00           O  
ATOM    757  CG  LYS A  97     -12.177 -12.875   4.935  1.00  0.00           C  
ATOM    758  CD  LYS A  97     -12.256 -13.329   6.387  1.00  0.00           C  
ATOM    759  CE  LYS A  97     -12.484 -14.831   6.492  1.00  0.00           C  
ATOM    760  NZ  LYS A  97     -12.530 -15.286   7.914  1.00  0.00           N  
ATOM    761  N   LEU A  98     -10.645  -8.829   2.814  1.00  0.00           N  
ATOM    762  CA  LEU A  98     -10.502  -7.378   2.793  1.00  0.00           C  
ATOM    763  C   LEU A  98     -11.500  -6.747   1.827  1.00  0.00           C  
ATOM    764  CB  LEU A  98      -9.076  -6.985   2.401  1.00  0.00           C  
ATOM    765  O   LEU A  98     -11.858  -7.353   0.815  1.00  0.00           O  
ATOM    766  CG  LEU A  98      -7.955  -7.522   3.292  1.00  0.00           C  
ATOM    767  CD1 LEU A  98      -6.594  -7.136   2.723  1.00  0.00           C  
ATOM    768  CD2 LEU A  98      -8.110  -7.005   4.718  1.00  0.00           C  
ATOM    769  N   VAL A  99     -11.914  -5.560   2.188  1.00  0.00           N  
ATOM    770  CA  VAL A  99     -12.832  -4.802   1.343  1.00  0.00           C  
ATOM    771  C   VAL A  99     -12.167  -3.504   0.892  1.00  0.00           C  
ATOM    772  CB  VAL A  99     -14.157  -4.496   2.077  1.00  0.00           C  
ATOM    773  O   VAL A  99     -11.578  -2.786   1.704  1.00  0.00           O  
ATOM    774  CG1 VAL A  99     -15.097  -3.693   1.180  1.00  0.00           C  
ATOM    775  CG2 VAL A  99     -14.826  -5.792   2.532  1.00  0.00           C  
ATOM    776  N   PHE A 100     -12.299  -3.223  -0.479  1.00  0.00           N  
ATOM    777  CA  PHE A 100     -11.728  -2.019  -1.072  1.00  0.00           C  
ATOM    778  C   PHE A 100     -12.822  -1.130  -1.651  1.00  0.00           C  
ATOM    779  CB  PHE A 100     -10.716  -2.383  -2.163  1.00  0.00           C  
ATOM    780  O   PHE A 100     -13.781  -1.625  -2.247  1.00  0.00           O  
ATOM    781  CG  PHE A 100      -9.559  -3.208  -1.666  1.00  0.00           C  
ATOM    782  CD1 PHE A 100      -8.361  -2.603  -1.304  1.00  0.00           C  
ATOM    783  CD2 PHE A 100      -9.669  -4.588  -1.561  1.00  0.00           C  
ATOM    784  CE1 PHE A 100      -7.289  -3.364  -0.845  1.00  0.00           C  
ATOM    785  CE2 PHE A 100      -8.602  -5.355  -1.102  1.00  0.00           C  
ATOM    786  CZ  PHE A 100      -7.412  -4.741  -0.746  1.00  0.00           C  
ATOM    787  N   ARG A 101     -12.619   0.137  -1.425  1.00  0.00           N  
ATOM    788  CA  ARG A 101     -13.515   1.101  -2.057  1.00  0.00           C  
ATOM    789  C   ARG A 101     -12.855   2.471  -2.169  1.00  0.00           C  
ATOM    790  CB  ARG A 101     -14.824   1.212  -1.273  1.00  0.00           C  
ATOM    791  O   ARG A 101     -11.819   2.719  -1.548  1.00  0.00           O  
ATOM    792  CG  ARG A 101     -14.660   1.798   0.120  1.00  0.00           C  
ATOM    793  CD  ARG A 101     -15.996   2.218   0.717  1.00  0.00           C  
ATOM    794  NE  ARG A 101     -15.846   2.702   2.086  1.00  0.00           N  
ATOM    795  NH1 ARG A 101     -15.088   4.799   1.482  1.00  0.00           N  
ATOM    796  NH2 ARG A 101     -15.320   4.254   3.696  1.00  0.00           N  
ATOM    797  CZ  ARG A 101     -15.418   3.917   2.418  1.00  0.00           C  
ATOM    798  N   GLU A 102     -13.462   3.323  -2.947  1.00  0.00           N  
ATOM    799  CA  GLU A 102     -12.965   4.689  -3.084  1.00  0.00           C  
ATOM    800  C   GLU A 102     -13.260   5.511  -1.833  1.00  0.00           C  
ATOM    801  CB  GLU A 102     -13.578   5.364  -4.313  1.00  0.00           C  
ATOM    802  O   GLU A 102     -14.279   5.302  -1.171  1.00  0.00           O  
ATOM    803  CG  GLU A 102     -12.979   4.898  -5.633  1.00  0.00           C  
ATOM    804  CD  GLU A 102     -13.431   5.730  -6.823  1.00  0.00           C  
ATOM    805  OE1 GLU A 102     -12.566   6.226  -7.580  1.00  0.00           O  
ATOM    806  OE2 GLU A 102     -14.659   5.888  -6.999  1.00  0.00           O  
ATOM    807  N   PRO A 103     -12.337   6.493  -1.586  1.00  0.00           N  
ATOM    808  CA  PRO A 103     -12.607   7.379  -0.452  1.00  0.00           C  
ATOM    809  C   PRO A 103     -13.694   8.408  -0.753  1.00  0.00           C  
ATOM    810  CB  PRO A 103     -11.260   8.063  -0.209  1.00  0.00           C  
ATOM    811  O   PRO A 103     -13.996   8.670  -1.920  1.00  0.00           O  
ATOM    812  CG  PRO A 103     -10.607   8.110  -1.553  1.00  0.00           C  
ATOM    813  CD  PRO A 103     -11.002   6.880  -2.318  1.00  0.00           C  
ATOM    814  N   VAL A 104     -14.240   8.941   0.308  1.00  0.00           N  
ATOM    815  CA  VAL A 104     -15.170  10.064   0.255  1.00  0.00           C  
ATOM    816  C   VAL A 104     -14.493  11.322   0.794  1.00  0.00           C  
ATOM    817  CB  VAL A 104     -16.461   9.770   1.051  1.00  0.00           C  
ATOM    818  O   VAL A 104     -13.814  11.276   1.823  1.00  0.00           O  
ATOM    819  CG1 VAL A 104     -17.417  10.960   0.989  1.00  0.00           C  
ATOM    820  CG2 VAL A 104     -17.140   8.509   0.520  1.00  0.00           C  
ATOM    821  N   PRO A 105     -14.664  12.480   0.012  1.00  0.00           N  
ATOM    822  CA  PRO A 105     -14.052  13.711   0.519  1.00  0.00           C  
ATOM    823  C   PRO A 105     -14.458  14.022   1.958  1.00  0.00           C  
ATOM    824  CB  PRO A 105     -14.573  14.784  -0.440  1.00  0.00           C  
ATOM    825  O   PRO A 105     -15.644  13.969   2.294  1.00  0.00           O  
ATOM    826  CG  PRO A 105     -14.866  14.053  -1.710  1.00  0.00           C  
ATOM    827  CD  PRO A 105     -15.386  12.687  -1.365  1.00  0.00           C  
ATOM    828  N   GLY A 106     -13.451  14.296   2.801  1.00  0.00           N  
ATOM    829  CA  GLY A 106     -13.699  14.640   4.192  1.00  0.00           C  
ATOM    830  C   GLY A 106     -13.798  13.427   5.098  1.00  0.00           C  
ATOM    831  O   GLY A 106     -14.136  13.551   6.277  1.00  0.00           O  
ATOM    832  N   GLU A 107     -13.532  12.275   4.516  1.00  0.00           N  
ATOM    833  CA  GLU A 107     -13.607  11.033   5.279  1.00  0.00           C  
ATOM    834  C   GLU A 107     -12.420  10.895   6.227  1.00  0.00           C  
ATOM    835  CB  GLU A 107     -13.672   9.827   4.338  1.00  0.00           C  
ATOM    836  O   GLU A 107     -11.311  11.331   5.909  1.00  0.00           O  
ATOM    837  CG  GLU A 107     -13.899   8.502   5.052  1.00  0.00           C  
ATOM    838  CD  GLU A 107     -14.071   7.329   4.100  1.00  0.00           C  
ATOM    839  OE1 GLU A 107     -14.610   6.280   4.520  1.00  0.00           O  
ATOM    840  OE2 GLU A 107     -13.663   7.460   2.924  1.00  0.00           O  
ATOM    841  N   ARG A 108     -12.690  10.281   7.428  1.00  0.00           N  
ATOM    842  CA  ARG A 108     -11.646  10.007   8.410  1.00  0.00           C  
ATOM    843  C   ARG A 108     -10.948   8.684   8.113  1.00  0.00           C  
ATOM    844  CB  ARG A 108     -12.229   9.986   9.825  1.00  0.00           C  
ATOM    845  O   ARG A 108     -11.600   7.643   8.005  1.00  0.00           O  
ATOM    846  CG  ARG A 108     -12.854  11.304  10.253  1.00  0.00           C  
ATOM    847  CD  ARG A 108     -13.517  11.196  11.619  1.00  0.00           C  
ATOM    848  NE  ARG A 108     -12.531  11.098  12.690  1.00  0.00           N  
ATOM    849  NH1 ARG A 108     -14.079  10.705  14.360  1.00  0.00           N  
ATOM    850  NH2 ARG A 108     -11.844  10.797  14.861  1.00  0.00           N  
ATOM    851  CZ  ARG A 108     -12.820  10.867  13.968  1.00  0.00           C  
ATOM    852  N   ILE A 109      -9.629   8.783   8.019  1.00  0.00           N  
ATOM    853  CA  ILE A 109      -8.878   7.590   7.646  1.00  0.00           C  
ATOM    854  C   ILE A 109      -7.718   7.386   8.618  1.00  0.00           C  
ATOM    855  CB  ILE A 109      -8.352   7.684   6.196  1.00  0.00           C  
ATOM    856  O   ILE A 109      -7.284   8.330   9.283  1.00  0.00           O  
ATOM    857  CG1 ILE A 109      -7.451   8.913   6.033  1.00  0.00           C  
ATOM    858  CG2 ILE A 109      -9.516   7.722   5.201  1.00  0.00           C  
ATOM    859  CD1 ILE A 109      -6.684   8.949   4.718  1.00  0.00           C  
ATOM    860  N   THR A 110      -7.329   6.136   8.735  1.00  0.00           N  
ATOM    861  CA  THR A 110      -6.133   5.796   9.498  1.00  0.00           C  
ATOM    862  C   THR A 110      -5.166   4.974   8.649  1.00  0.00           C  
ATOM    863  CB  THR A 110      -6.489   5.015  10.776  1.00  0.00           C  
ATOM    864  O   THR A 110      -5.580   4.308   7.698  1.00  0.00           O  
ATOM    865  CG2 THR A 110      -7.032   3.629  10.442  1.00  0.00           C  
ATOM    866  OG1 THR A 110      -5.315   4.873  11.585  1.00  0.00           O  
ATOM    867  N   LEU A 111      -3.920   5.099   8.975  1.00  0.00           N  
ATOM    868  CA  LEU A 111      -2.868   4.317   8.335  1.00  0.00           C  
ATOM    869  C   LEU A 111      -2.533   3.078   9.159  1.00  0.00           C  
ATOM    870  CB  LEU A 111      -1.611   5.169   8.139  1.00  0.00           C  
ATOM    871  O   LEU A 111      -2.283   3.177  10.362  1.00  0.00           O  
ATOM    872  CG  LEU A 111      -0.468   4.521   7.356  1.00  0.00           C  
ATOM    873  CD1 LEU A 111      -0.723   4.633   5.856  1.00  0.00           C  
ATOM    874  CD2 LEU A 111       0.865   5.162   7.726  1.00  0.00           C  
ATOM    875  N   VAL A 112      -2.624   1.951   8.489  1.00  0.00           N  
ATOM    876  CA  VAL A 112      -2.340   0.696   9.177  1.00  0.00           C  
ATOM    877  C   VAL A 112      -1.019   0.118   8.675  1.00  0.00           C  
ATOM    878  CB  VAL A 112      -3.479  -0.329   8.981  1.00  0.00           C  
ATOM    879  O   VAL A 112      -0.811  -0.012   7.466  1.00  0.00           O  
ATOM    880  CG1 VAL A 112      -3.192  -1.611   9.761  1.00  0.00           C  
ATOM    881  CG2 VAL A 112      -4.817   0.272   9.409  1.00  0.00           C  
ATOM    882  N   THR A 113      -0.103  -0.175   9.603  1.00  0.00           N  
ATOM    883  CA  THR A 113       1.198  -0.746   9.272  1.00  0.00           C  
ATOM    884  C   THR A 113       1.528  -1.913  10.199  1.00  0.00           C  
ATOM    885  CB  THR A 113       2.311   0.314   9.360  1.00  0.00           C  
ATOM    886  O   THR A 113       0.723  -2.278  11.057  1.00  0.00           O  
ATOM    887  CG2 THR A 113       2.276   1.039  10.701  1.00  0.00           C  
ATOM    888  OG1 THR A 113       3.585  -0.326   9.208  1.00  0.00           O  
ATOM    889  N   ARG A 114       2.599  -2.503   9.819  1.00  0.00           N  
ATOM    890  CA  ARG A 114       3.067  -3.627  10.624  1.00  0.00           C  
ATOM    891  C   ARG A 114       4.549  -3.485  10.953  1.00  0.00           C  
ATOM    892  CB  ARG A 114       2.816  -4.950   9.898  1.00  0.00           C  
ATOM    893  O   ARG A 114       5.340  -3.054  10.111  1.00  0.00           O  
ATOM    894  CG  ARG A 114       3.101  -6.181  10.744  1.00  0.00           C  
ATOM    895  CD  ARG A 114       2.415  -7.420  10.186  1.00  0.00           C  
ATOM    896  NE  ARG A 114       2.543  -8.559  11.090  1.00  0.00           N  
ATOM    897  NH1 ARG A 114       0.566  -9.561  10.439  1.00  0.00           N  
ATOM    898  NH2 ARG A 114       1.877 -10.539  12.045  1.00  0.00           N  
ATOM    899  CZ  ARG A 114       1.661  -9.551  11.190  1.00  0.00           C  
ATOM    900  N   ASN A 115       4.804  -3.834  12.213  1.00  0.00           N  
ATOM    901  CA  ASN A 115       6.197  -3.897  12.642  1.00  0.00           C  
ATOM    902  C   ASN A 115       6.760  -5.309  12.512  1.00  0.00           C  
ATOM    903  CB  ASN A 115       6.337  -3.401  14.083  1.00  0.00           C  
ATOM    904  O   ASN A 115       6.345  -6.217  13.234  1.00  0.00           O  
ATOM    905  CG  ASN A 115       7.784  -3.219  14.499  1.00  0.00           C  
ATOM    906  ND2 ASN A 115       8.010  -3.047  15.796  1.00  0.00           N  
ATOM    907  OD1 ASN A 115       8.690  -3.232  13.662  1.00  0.00           O  
ATOM    908  N   PHE A 116       7.722  -5.471  11.550  1.00  0.00           N  
ATOM    909  CA  PHE A 116       8.285  -6.796  11.317  1.00  0.00           C  
ATOM    910  C   PHE A 116       9.489  -7.038  12.219  1.00  0.00           C  
ATOM    911  CB  PHE A 116       8.688  -6.960   9.848  1.00  0.00           C  
ATOM    912  O   PHE A 116      10.607  -6.636  11.892  1.00  0.00           O  
ATOM    913  CG  PHE A 116       7.519  -7.044   8.904  1.00  0.00           C  
ATOM    914  CD1 PHE A 116       6.833  -8.240   8.730  1.00  0.00           C  
ATOM    915  CD2 PHE A 116       7.105  -5.927   8.191  1.00  0.00           C  
ATOM    916  CE1 PHE A 116       5.751  -8.321   7.857  1.00  0.00           C  
ATOM    917  CE2 PHE A 116       6.025  -6.000   7.317  1.00  0.00           C  
ATOM    918  CZ  PHE A 116       5.349  -7.198   7.150  1.00  0.00           C  
ATOM    919  N   GLN A 117       9.308  -7.245  13.556  1.00  0.00           N  
ATOM    920  CA  GLN A 117      10.337  -7.596  14.529  1.00  0.00           C  
ATOM    921  C   GLN A 117      10.395  -9.105  14.748  1.00  0.00           C  
ATOM    922  CB  GLN A 117      10.085  -6.882  15.858  1.00  0.00           C  
ATOM    923  O   GLN A 117       9.378  -9.793  14.635  1.00  0.00           O  
ATOM    924  CG  GLN A 117      10.251  -5.370  15.785  1.00  0.00           C  
ATOM    925  CD  GLN A 117       9.984  -4.685  17.112  1.00  0.00           C  
ATOM    926  NE2 GLN A 117      10.007  -3.357  17.109  1.00  0.00           N  
ATOM    927  OE1 GLN A 117       9.758  -5.345  18.132  1.00  0.00           O  
ATOM    928  N   THR A 118      11.599  -9.531  14.910  1.00  0.00           N  
ATOM    929  CA  THR A 118      11.871 -10.942  15.162  1.00  0.00           C  
ATOM    930  C   THR A 118      11.167 -11.410  16.433  1.00  0.00           C  
ATOM    931  CB  THR A 118      13.383 -11.207  15.283  1.00  0.00           C  
ATOM    932  O   THR A 118      11.186 -10.715  17.451  1.00  0.00           O  
ATOM    933  CG2 THR A 118      13.742 -12.593  14.758  1.00  0.00           C  
ATOM    934  OG1 THR A 118      14.097 -10.222  14.526  1.00  0.00           O  
ATOM    935  N   LYS A 119      10.006 -12.175  16.337  1.00  0.00           N  
ATOM    936  CA  LYS A 119       9.373 -12.913  17.427  1.00  0.00           C  
ATOM    937  C   LYS A 119       8.082 -12.233  17.874  1.00  0.00           C  
ATOM    938  CB  LYS A 119      10.331 -13.048  18.611  1.00  0.00           C  
ATOM    939  O   LYS A 119       7.232 -12.860  18.510  1.00  0.00           O  
ATOM    940  CG  LYS A 119      11.526 -13.950  18.341  1.00  0.00           C  
ATOM    941  CD  LYS A 119      12.365 -14.158  19.595  1.00  0.00           C  
ATOM    942  CE  LYS A 119      13.580 -15.033  19.318  1.00  0.00           C  
ATOM    943  NZ  LYS A 119      14.422 -15.214  20.538  1.00  0.00           N  
ATOM    944  N   SER A 120       7.987 -10.940  17.526  1.00  0.00           N  
ATOM    945  CA  SER A 120       6.744 -10.324  17.979  1.00  0.00           C  
ATOM    946  C   SER A 120       6.243  -9.288  16.978  1.00  0.00           C  
ATOM    947  CB  SER A 120       6.936  -9.671  19.348  1.00  0.00           C  
ATOM    948  O   SER A 120       6.422  -8.085  17.180  1.00  0.00           O  
ATOM    949  OG  SER A 120       5.690  -9.277  19.897  1.00  0.00           O  
ATOM    950  N   PRO A 121       5.713  -9.844  15.868  1.00  0.00           N  
ATOM    951  CA  PRO A 121       5.139  -8.832  14.977  1.00  0.00           C  
ATOM    952  C   PRO A 121       3.953  -8.101  15.601  1.00  0.00           C  
ATOM    953  CB  PRO A 121       4.699  -9.645  13.757  1.00  0.00           C  
ATOM    954  O   PRO A 121       3.191  -8.695  16.368  1.00  0.00           O  
ATOM    955  CG  PRO A 121       4.502 -11.034  14.274  1.00  0.00           C  
ATOM    956  CD  PRO A 121       5.392 -11.229  15.468  1.00  0.00           C  
ATOM    957  N   SER A 122       4.020  -6.807  15.593  1.00  0.00           N  
ATOM    958  CA  SER A 122       2.926  -6.009  16.135  1.00  0.00           C  
ATOM    959  C   SER A 122       2.333  -5.089  15.073  1.00  0.00           C  
ATOM    960  CB  SER A 122       3.406  -5.181  17.328  1.00  0.00           C  
ATOM    961  O   SER A 122       2.996  -4.765  14.085  1.00  0.00           O  
ATOM    962  OG  SER A 122       4.400  -4.252  16.928  1.00  0.00           O  
ATOM    963  N   SER A 123       1.049  -4.837  15.260  1.00  0.00           N  
ATOM    964  CA  SER A 123       0.346  -3.905  14.385  1.00  0.00           C  
ATOM    965  C   SER A 123       0.483  -2.470  14.882  1.00  0.00           C  
ATOM    966  CB  SER A 123      -1.133  -4.279  14.281  1.00  0.00           C  
ATOM    967  O   SER A 123       0.515  -2.226  16.090  1.00  0.00           O  
ATOM    968  OG  SER A 123      -1.284  -5.627  13.873  1.00  0.00           O  
ATOM    969  N   MET A 124       0.722  -1.587  13.909  1.00  0.00           N  
ATOM    970  CA  MET A 124       0.788  -0.159  14.205  1.00  0.00           C  
ATOM    971  C   MET A 124      -0.303   0.602  13.458  1.00  0.00           C  
ATOM    972  CB  MET A 124       2.162   0.405  13.840  1.00  0.00           C  
ATOM    973  O   MET A 124      -0.463   0.437  12.248  1.00  0.00           O  
ATOM    974  CG  MET A 124       3.308  -0.221  14.619  1.00  0.00           C  
ATOM    975  SD  MET A 124       4.929   0.540  14.217  1.00  0.00           S  
ATOM    976  CE  MET A 124       5.090   0.049  12.478  1.00  0.00           C  
ATOM    977  N   VAL A 125      -1.037   1.373  14.200  1.00  0.00           N  
ATOM    978  CA  VAL A 125      -2.114   2.158  13.605  1.00  0.00           C  
ATOM    979  C   VAL A 125      -1.908   3.638  13.918  1.00  0.00           C  
ATOM    980  CB  VAL A 125      -3.499   1.695  14.109  1.00  0.00           C  
ATOM    981  O   VAL A 125      -1.621   4.004  15.061  1.00  0.00           O  
ATOM    982  CG1 VAL A 125      -4.614   2.474  13.414  1.00  0.00           C  
ATOM    983  CG2 VAL A 125      -3.672   0.193  13.886  1.00  0.00           C  
ATOM    984  N   SER A 126      -1.985   4.418  12.999  1.00  0.00           N  
ATOM    985  CA  SER A 126      -1.809   5.853  13.195  1.00  0.00           C  
ATOM    986  C   SER A 126      -3.037   6.477  13.849  1.00  0.00           C  
ATOM    987  CB  SER A 126      -1.524   6.545  11.861  1.00  0.00           C  
ATOM    988  O   SER A 126      -4.072   5.823  13.988  1.00  0.00           O  
ATOM    989  OG  SER A 126      -2.699   6.622  11.073  1.00  0.00           O  
ATOM    990  N   ASP A 127      -2.865   7.782  14.184  1.00  0.00           N  
ATOM    991  CA  ASP A 127      -4.029   8.609  14.490  1.00  0.00           C  
ATOM    992  C   ASP A 127      -4.872   8.854  13.240  1.00  0.00           C  
ATOM    993  CB  ASP A 127      -3.594   9.942  15.101  1.00  0.00           C  
ATOM    994  O   ASP A 127      -4.464   8.503  12.131  1.00  0.00           O  
ATOM    995  CG  ASP A 127      -4.557  10.451  16.160  1.00  0.00           C  
ATOM    996  OD1 ASP A 127      -5.740  10.048  16.153  1.00  0.00           O  
ATOM    997  OD2 ASP A 127      -4.129  11.265  17.007  1.00  0.00           O  
ATOM    998  N   VAL A 128      -6.041   9.380  13.411  1.00  0.00           N  
ATOM    999  CA  VAL A 128      -6.976   9.596  12.312  1.00  0.00           C  
ATOM   1000  C   VAL A 128      -6.636  10.899  11.592  1.00  0.00           C  
ATOM   1001  CB  VAL A 128      -8.439   9.629  12.810  1.00  0.00           C  
ATOM   1002  O   VAL A 128      -6.126  11.840  12.205  1.00  0.00           O  
ATOM   1003  CG1 VAL A 128      -9.389   9.993  11.671  1.00  0.00           C  
ATOM   1004  CG2 VAL A 128      -8.824   8.283  13.422  1.00  0.00           C  
ATOM   1005  N   SER A 129      -6.825  10.907  10.315  1.00  0.00           N  
ATOM   1006  CA  SER A 129      -6.692  12.094   9.478  1.00  0.00           C  
ATOM   1007  C   SER A 129      -7.872  12.231   8.521  1.00  0.00           C  
ATOM   1008  CB  SER A 129      -5.385  12.048   8.685  1.00  0.00           C  
ATOM   1009  O   SER A 129      -8.506  11.236   8.162  1.00  0.00           O  
ATOM   1010  OG  SER A 129      -5.240  13.210   7.886  1.00  0.00           O  
ATOM   1011  N   THR A 130      -8.167  13.410   8.234  1.00  0.00           N  
ATOM   1012  CA  THR A 130      -9.164  13.660   7.199  1.00  0.00           C  
ATOM   1013  C   THR A 130      -8.517  13.674   5.817  1.00  0.00           C  
ATOM   1014  CB  THR A 130      -9.897  14.993   7.440  1.00  0.00           C  
ATOM   1015  O   THR A 130      -7.383  14.133   5.661  1.00  0.00           O  
ATOM   1016  CG2 THR A 130     -11.053  15.170   6.460  1.00  0.00           C  
ATOM   1017  OG1 THR A 130     -10.411  15.014   8.777  1.00  0.00           O  
ATOM   1018  N   THR A 131      -9.270  13.102   4.842  1.00  0.00           N  
ATOM   1019  CA  THR A 131      -8.669  13.008   3.516  1.00  0.00           C  
ATOM   1020  C   THR A 131      -9.504  13.765   2.488  1.00  0.00           C  
ATOM   1021  CB  THR A 131      -8.515  11.540   3.076  1.00  0.00           C  
ATOM   1022  O   THR A 131     -10.727  13.852   2.617  1.00  0.00           O  
ATOM   1023  CG2 THR A 131      -9.876  10.878   2.884  1.00  0.00           C  
ATOM   1024  OG1 THR A 131      -7.794  11.491   1.839  1.00  0.00           O  
ATOM   1025  N   PHE A 132      -8.790  14.361   1.453  1.00  0.00           N  
ATOM   1026  CA  PHE A 132      -9.391  15.118   0.362  1.00  0.00           C  
ATOM   1027  C   PHE A 132      -8.683  14.826  -0.955  1.00  0.00           C  
ATOM   1028  CB  PHE A 132      -9.347  16.620   0.660  1.00  0.00           C  
ATOM   1029  O   PHE A 132      -7.488  14.524  -0.969  1.00  0.00           O  
ATOM   1030  CG  PHE A 132     -10.192  17.031   1.835  1.00  0.00           C  
ATOM   1031  CD1 PHE A 132     -11.535  17.347   1.667  1.00  0.00           C  
ATOM   1032  CD2 PHE A 132      -9.644  17.101   3.109  1.00  0.00           C  
ATOM   1033  CE1 PHE A 132     -12.319  17.728   2.754  1.00  0.00           C  
ATOM   1034  CE2 PHE A 132     -10.421  17.481   4.200  1.00  0.00           C  
ATOM   1035  CZ  PHE A 132     -11.759  17.794   4.019  1.00  0.00           C  
ATOM   1036  N   PRO A 133      -9.494  14.833  -1.956  1.00  0.00           N  
ATOM   1037  CA  PRO A 133      -8.840  14.683  -3.258  1.00  0.00           C  
ATOM   1038  C   PRO A 133      -7.901  15.843  -3.584  1.00  0.00           C  
ATOM   1039  CB  PRO A 133     -10.013  14.638  -4.240  1.00  0.00           C  
ATOM   1040  O   PRO A 133      -8.150  16.978  -3.170  1.00  0.00           O  
ATOM   1041  CG  PRO A 133     -11.106  15.401  -3.563  1.00  0.00           C  
ATOM   1042  CD  PRO A 133     -10.973  15.212  -2.080  1.00  0.00           C  
ATOM   1043  N   SER A 134      -6.757  15.427  -4.234  1.00  0.00           N  
ATOM   1044  CA  SER A 134      -5.868  16.469  -4.738  1.00  0.00           C  
ATOM   1045  C   SER A 134      -6.423  17.102  -6.009  1.00  0.00           C  
ATOM   1046  CB  SER A 134      -4.474  15.901  -5.008  1.00  0.00           C  
ATOM   1047  O   SER A 134      -7.315  16.542  -6.650  1.00  0.00           O  
ATOM   1048  OG  SER A 134      -4.500  15.009  -6.109  1.00  0.00           O  
ATOM   1049  N   SER A 135      -6.022  18.305  -6.268  1.00  0.00           N  
ATOM   1050  CA  SER A 135      -6.496  19.064  -7.420  1.00  0.00           C  
ATOM   1051  C   SER A 135      -6.209  18.326  -8.724  1.00  0.00           C  
ATOM   1052  CB  SER A 135      -5.848  20.448  -7.454  1.00  0.00           C  
ATOM   1053  O   SER A 135      -6.968  18.442  -9.689  1.00  0.00           O  
ATOM   1054  OG  SER A 135      -4.437  20.346  -7.360  1.00  0.00           O  
ATOM   1055  N   ASP A 136      -5.209  17.400  -8.673  1.00  0.00           N  
ATOM   1056  CA  ASP A 136      -4.790  16.719  -9.894  1.00  0.00           C  
ATOM   1057  C   ASP A 136      -5.597  15.442 -10.115  1.00  0.00           C  
ATOM   1058  CB  ASP A 136      -3.295  16.395  -9.843  1.00  0.00           C  
ATOM   1059  O   ASP A 136      -5.540  14.843 -11.191  1.00  0.00           O  
ATOM   1060  CG  ASP A 136      -2.424  17.632  -9.714  1.00  0.00           C  
ATOM   1061  OD1 ASP A 136      -2.838  18.720 -10.172  1.00  0.00           O  
ATOM   1062  OD2 ASP A 136      -1.313  17.519  -9.153  1.00  0.00           O  
ATOM   1063  N   GLY A 137      -6.489  15.058  -9.165  1.00  0.00           N  
ATOM   1064  CA  GLY A 137      -7.529  14.048  -9.285  1.00  0.00           C  
ATOM   1065  C   GLY A 137      -7.014  12.635  -9.084  1.00  0.00           C  
ATOM   1066  O   GLY A 137      -7.795  11.713  -8.843  1.00  0.00           O  
ATOM   1067  N   ILE A 138      -5.709  12.462  -9.008  1.00  0.00           N  
ATOM   1068  CA  ILE A 138      -5.251  11.078  -8.942  1.00  0.00           C  
ATOM   1069  C   ILE A 138      -4.858  10.733  -7.507  1.00  0.00           C  
ATOM   1070  CB  ILE A 138      -4.063  10.830  -9.898  1.00  0.00           C  
ATOM   1071  O   ILE A 138      -5.081   9.611  -7.048  1.00  0.00           O  
ATOM   1072  CG1 ILE A 138      -4.471  11.128 -11.345  1.00  0.00           C  
ATOM   1073  CG2 ILE A 138      -3.550   9.394  -9.759  1.00  0.00           C  
ATOM   1074  CD1 ILE A 138      -3.308  11.134 -12.328  1.00  0.00           C  
ATOM   1075  N   PHE A 139      -4.452  11.729  -6.846  1.00  0.00           N  
ATOM   1076  CA  PHE A 139      -3.957  11.547  -5.486  1.00  0.00           C  
ATOM   1077  C   PHE A 139      -4.915  12.164  -4.474  1.00  0.00           C  
ATOM   1078  CB  PHE A 139      -2.563  12.163  -5.333  1.00  0.00           C  
ATOM   1079  O   PHE A 139      -5.703  13.048  -4.816  1.00  0.00           O  
ATOM   1080  CG  PHE A 139      -1.487  11.422  -6.079  1.00  0.00           C  
ATOM   1081  CD1 PHE A 139      -1.091  10.153  -5.676  1.00  0.00           C  
ATOM   1082  CD2 PHE A 139      -0.870  11.996  -7.183  1.00  0.00           C  
ATOM   1083  CE1 PHE A 139      -0.095   9.464  -6.365  1.00  0.00           C  
ATOM   1084  CE2 PHE A 139       0.126  11.314  -7.876  1.00  0.00           C  
ATOM   1085  CZ  PHE A 139       0.513  10.049  -7.465  1.00  0.00           C  
ATOM   1086  N   TRP A 140      -4.870  11.549  -3.354  1.00  0.00           N  
ATOM   1087  CA  TRP A 140      -5.596  12.064  -2.197  1.00  0.00           C  
ATOM   1088  C   TRP A 140      -4.632  12.486  -1.093  1.00  0.00           C  
ATOM   1089  CB  TRP A 140      -6.574  11.013  -1.664  1.00  0.00           C  
ATOM   1090  O   TRP A 140      -3.554  11.906  -0.947  1.00  0.00           O  
ATOM   1091  CG  TRP A 140      -7.787  10.819  -2.524  1.00  0.00           C  
ATOM   1092  CD1 TRP A 140      -7.827  10.299  -3.788  1.00  0.00           C  
ATOM   1093  CD2 TRP A 140      -9.137  11.148  -2.182  1.00  0.00           C  
ATOM   1094  CE2 TRP A 140      -9.945  10.800  -3.287  1.00  0.00           C  
ATOM   1095  CE3 TRP A 140      -9.743  11.704  -1.047  1.00  0.00           C  
ATOM   1096  NE1 TRP A 140      -9.122  10.285  -4.252  1.00  0.00           N  
ATOM   1097  CH2 TRP A 140     -11.896  11.534  -2.167  1.00  0.00           C  
ATOM   1098  CZ2 TRP A 140     -11.329  10.989  -3.290  1.00  0.00           C  
ATOM   1099  CZ3 TRP A 140     -11.121  11.891  -1.052  1.00  0.00           C  
ATOM   1100  N   LYS A 141      -5.046  13.500  -0.453  1.00  0.00           N  
ATOM   1101  CA  LYS A 141      -4.182  14.040   0.592  1.00  0.00           C  
ATOM   1102  C   LYS A 141      -4.582  13.509   1.965  1.00  0.00           C  
ATOM   1103  CB  LYS A 141      -4.225  15.569   0.588  1.00  0.00           C  
ATOM   1104  O   LYS A 141      -5.755  13.218   2.207  1.00  0.00           O  
ATOM   1105  CG  LYS A 141      -3.743  16.198  -0.711  1.00  0.00           C  
ATOM   1106  CD  LYS A 141      -3.866  17.716  -0.675  1.00  0.00           C  
ATOM   1107  CE  LYS A 141      -3.466  18.341  -2.005  1.00  0.00           C  
ATOM   1108  NZ  LYS A 141      -3.656  19.823  -2.000  1.00  0.00           N  
ATOM   1109  N   HIS A 142      -3.585  13.385   2.812  1.00  0.00           N  
ATOM   1110  CA  HIS A 142      -3.766  13.123   4.235  1.00  0.00           C  
ATOM   1111  C   HIS A 142      -2.646  13.753   5.057  1.00  0.00           C  
ATOM   1112  CB  HIS A 142      -3.828  11.618   4.500  1.00  0.00           C  
ATOM   1113  O   HIS A 142      -1.637  14.196   4.503  1.00  0.00           O  
ATOM   1114  CG  HIS A 142      -2.535  10.910   4.247  1.00  0.00           C  
ATOM   1115  CD2 HIS A 142      -2.053  10.308   3.134  1.00  0.00           C  
ATOM   1116  ND1 HIS A 142      -1.568  10.760   5.217  1.00  0.00           N  
ATOM   1117  CE1 HIS A 142      -0.543  10.095   4.709  1.00  0.00           C  
ATOM   1118  NE2 HIS A 142      -0.813   9.810   3.447  1.00  0.00           N  
ATOM   1119  N   TRP A 143      -2.765  13.795   6.383  1.00  0.00           N  
ATOM   1120  CA  TRP A 143      -1.832  14.542   7.220  1.00  0.00           C  
ATOM   1121  C   TRP A 143      -1.191  13.635   8.265  1.00  0.00           C  
ATOM   1122  CB  TRP A 143      -2.542  15.712   7.906  1.00  0.00           C  
ATOM   1123  O   TRP A 143      -0.704  14.111   9.293  1.00  0.00           O  
ATOM   1124  CG  TRP A 143      -2.812  16.876   7.002  1.00  0.00           C  
ATOM   1125  CD1 TRP A 143      -2.028  17.982   6.824  1.00  0.00           C  
ATOM   1126  CD2 TRP A 143      -3.951  17.052   6.153  1.00  0.00           C  
ATOM   1127  CE2 TRP A 143      -3.790  18.288   5.489  1.00  0.00           C  
ATOM   1128  CE3 TRP A 143      -5.092  16.283   5.889  1.00  0.00           C  
ATOM   1129  NE1 TRP A 143      -2.610  18.835   5.916  1.00  0.00           N  
ATOM   1130  CH2 TRP A 143      -5.837  18.001   4.336  1.00  0.00           C  
ATOM   1131  CZ2 TRP A 143      -4.730  18.773   4.576  1.00  0.00           C  
ATOM   1132  CZ3 TRP A 143      -6.026  16.768   4.980  1.00  0.00           C  
ATOM   1133  N   ILE A 144      -1.261  12.374   7.950  1.00  0.00           N  
ATOM   1134  CA  ILE A 144      -0.621  11.404   8.832  1.00  0.00           C  
ATOM   1135  C   ILE A 144       0.895  11.465   8.651  1.00  0.00           C  
ATOM   1136  CB  ILE A 144      -1.135   9.972   8.565  1.00  0.00           C  
ATOM   1137  O   ILE A 144       1.392  11.464   7.523  1.00  0.00           O  
ATOM   1138  CG1 ILE A 144      -2.645   9.891   8.819  1.00  0.00           C  
ATOM   1139  CG2 ILE A 144      -0.379   8.957   9.428  1.00  0.00           C  
ATOM   1140  CD1 ILE A 144      -3.293   8.616   8.295  1.00  0.00           C  
ATOM   1141  N   GLN A 145       1.601  11.558   9.820  1.00  0.00           N  
ATOM   1142  CA  GLN A 145       3.060  11.571   9.780  1.00  0.00           C  
ATOM   1143  C   GLN A 145       3.608  10.235   9.288  1.00  0.00           C  
ATOM   1144  CB  GLN A 145       3.632  11.897  11.161  1.00  0.00           C  
ATOM   1145  O   GLN A 145       3.235   9.178   9.801  1.00  0.00           O  
ATOM   1146  CG  GLN A 145       3.370  13.328  11.613  1.00  0.00           C  
ATOM   1147  CD  GLN A 145       3.952  13.626  12.982  1.00  0.00           C  
ATOM   1148  NE2 GLN A 145       4.084  14.909  13.303  1.00  0.00           N  
ATOM   1149  OE1 GLN A 145       4.279  12.712  13.745  1.00  0.00           O  
ATOM   1150  N   THR A 146       4.420  10.298   8.230  1.00  0.00           N  
ATOM   1151  CA  THR A 146       5.010   9.080   7.684  1.00  0.00           C  
ATOM   1152  C   THR A 146       6.516   9.243   7.501  1.00  0.00           C  
ATOM   1153  CB  THR A 146       4.365   8.702   6.338  1.00  0.00           C  
ATOM   1154  O   THR A 146       7.034  10.361   7.541  1.00  0.00           O  
ATOM   1155  CG2 THR A 146       2.858   8.516   6.483  1.00  0.00           C  
ATOM   1156  OG1 THR A 146       4.617   9.742   5.385  1.00  0.00           O  
ATOM   1157  N   LYS A 147       7.219   8.194   7.515  1.00  0.00           N  
ATOM   1158  CA  LYS A 147       8.649   8.145   7.224  1.00  0.00           C  
ATOM   1159  C   LYS A 147       8.915   7.469   5.882  1.00  0.00           C  
ATOM   1160  CB  LYS A 147       9.399   7.413   8.337  1.00  0.00           C  
ATOM   1161  O   LYS A 147       8.034   6.807   5.330  1.00  0.00           O  
ATOM   1162  CG  LYS A 147       9.295   8.083   9.699  1.00  0.00           C  
ATOM   1163  CD  LYS A 147      10.052   7.303  10.766  1.00  0.00           C  
ATOM   1164  CE  LYS A 147       9.930   7.962  12.134  1.00  0.00           C  
ATOM   1165  NZ  LYS A 147      10.641   7.181  13.190  1.00  0.00           N  
ATOM   1166  N   ASP A 148      10.132   7.782   5.419  1.00  0.00           N  
ATOM   1167  CA  ASP A 148      10.550   7.078   4.211  1.00  0.00           C  
ATOM   1168  C   ASP A 148      10.420   5.566   4.384  1.00  0.00           C  
ATOM   1169  CB  ASP A 148      11.990   7.444   3.847  1.00  0.00           C  
ATOM   1170  O   ASP A 148      10.814   5.018   5.415  1.00  0.00           O  
ATOM   1171  CG  ASP A 148      12.132   8.875   3.358  1.00  0.00           C  
ATOM   1172  OD1 ASP A 148      11.129   9.468   2.907  1.00  0.00           O  
ATOM   1173  OD2 ASP A 148      13.259   9.412   3.421  1.00  0.00           O  
ATOM   1174  N   GLY A 149       9.763   4.927   3.461  1.00  0.00           N  
ATOM   1175  CA  GLY A 149       9.637   3.479   3.519  1.00  0.00           C  
ATOM   1176  C   GLY A 149       8.239   3.016   3.881  1.00  0.00           C  
ATOM   1177  O   GLY A 149       7.956   1.816   3.873  1.00  0.00           O  
ATOM   1178  N   GLN A 150       7.377   3.925   4.170  1.00  0.00           N  
ATOM   1179  CA  GLN A 150       6.033   3.547   4.591  1.00  0.00           C  
ATOM   1180  C   GLN A 150       5.069   3.532   3.408  1.00  0.00           C  
ATOM   1181  CB  GLN A 150       5.521   4.500   5.673  1.00  0.00           C  
ATOM   1182  O   GLN A 150       3.863   3.351   3.585  1.00  0.00           O  
ATOM   1183  CG  GLN A 150       6.218   4.337   7.016  1.00  0.00           C  
ATOM   1184  CD  GLN A 150       5.692   5.292   8.071  1.00  0.00           C  
ATOM   1185  NE2 GLN A 150       5.626   4.826   9.313  1.00  0.00           N  
ATOM   1186  OE1 GLN A 150       5.349   6.440   7.772  1.00  0.00           O  
ATOM   1187  N   CYS A 151       5.634   3.804   2.259  1.00  0.00           N  
ATOM   1188  CA  CYS A 151       4.817   3.660   1.059  1.00  0.00           C  
ATOM   1189  C   CYS A 151       4.241   2.253   0.958  1.00  0.00           C  
ATOM   1190  CB  CYS A 151       5.638   3.976  -0.190  1.00  0.00           C  
ATOM   1191  O   CYS A 151       4.877   1.285   1.379  1.00  0.00           O  
ATOM   1192  SG  CYS A 151       6.068   5.722  -0.357  1.00  0.00           S  
ATOM   1193  N   GLY A 152       3.029   2.249   0.475  1.00  0.00           N  
ATOM   1194  CA  GLY A 152       2.402   0.953   0.279  1.00  0.00           C  
ATOM   1195  C   GLY A 152       1.510   0.540   1.434  1.00  0.00           C  
ATOM   1196  O   GLY A 152       0.770  -0.441   1.335  1.00  0.00           O  
ATOM   1197  N   SER A 153       1.576   1.333   2.513  1.00  0.00           N  
ATOM   1198  CA  SER A 153       0.730   1.024   3.661  1.00  0.00           C  
ATOM   1199  C   SER A 153      -0.728   1.376   3.383  1.00  0.00           C  
ATOM   1200  CB  SER A 153       1.216   1.774   4.903  1.00  0.00           C  
ATOM   1201  O   SER A 153      -1.017   2.394   2.752  1.00  0.00           O  
ATOM   1202  OG  SER A 153       2.542   1.397   5.230  1.00  0.00           O  
ATOM   1203  N   PRO A 154      -1.634   0.578   3.884  1.00  0.00           N  
ATOM   1204  CA  PRO A 154      -3.055   0.797   3.603  1.00  0.00           C  
ATOM   1205  C   PRO A 154      -3.637   1.972   4.386  1.00  0.00           C  
ATOM   1206  CB  PRO A 154      -3.707  -0.520   4.030  1.00  0.00           C  
ATOM   1207  O   PRO A 154      -3.323   2.148   5.566  1.00  0.00           O  
ATOM   1208  CG  PRO A 154      -2.767  -1.102   5.037  1.00  0.00           C  
ATOM   1209  CD  PRO A 154      -1.375  -0.644   4.710  1.00  0.00           C  
ATOM   1210  N   LEU A 155      -4.383   2.747   3.707  1.00  0.00           N  
ATOM   1211  CA  LEU A 155      -5.254   3.734   4.335  1.00  0.00           C  
ATOM   1212  C   LEU A 155      -6.674   3.195   4.477  1.00  0.00           C  
ATOM   1213  CB  LEU A 155      -5.268   5.032   3.523  1.00  0.00           C  
ATOM   1214  O   LEU A 155      -7.291   2.793   3.489  1.00  0.00           O  
ATOM   1215  CG  LEU A 155      -4.057   5.951   3.693  1.00  0.00           C  
ATOM   1216  CD1 LEU A 155      -4.029   6.536   5.101  1.00  0.00           C  
ATOM   1217  CD2 LEU A 155      -2.766   5.195   3.397  1.00  0.00           C  
ATOM   1218  N   VAL A 156      -7.161   3.251   5.717  1.00  0.00           N  
ATOM   1219  CA  VAL A 156      -8.403   2.561   6.047  1.00  0.00           C  
ATOM   1220  C   VAL A 156      -9.430   3.564   6.567  1.00  0.00           C  
ATOM   1221  CB  VAL A 156      -8.173   1.444   7.090  1.00  0.00           C  
ATOM   1222  O   VAL A 156      -9.107   4.418   7.396  1.00  0.00           O  
ATOM   1223  CG1 VAL A 156      -9.477   0.709   7.392  1.00  0.00           C  
ATOM   1224  CG2 VAL A 156      -7.107   0.467   6.597  1.00  0.00           C  
ATOM   1225  N   SER A 157     -10.643   3.434   6.078  1.00  0.00           N  
ATOM   1226  CA  SER A 157     -11.744   4.257   6.568  1.00  0.00           C  
ATOM   1227  C   SER A 157     -12.142   3.859   7.985  1.00  0.00           C  
ATOM   1228  CB  SER A 157     -12.953   4.145   5.639  1.00  0.00           C  
ATOM   1229  O   SER A 157     -12.372   2.681   8.264  1.00  0.00           O  
ATOM   1230  OG  SER A 157     -14.073   4.816   6.188  1.00  0.00           O  
ATOM   1231  N   THR A 158     -12.238   4.861   8.853  1.00  0.00           N  
ATOM   1232  CA  THR A 158     -12.617   4.590  10.235  1.00  0.00           C  
ATOM   1233  C   THR A 158     -14.116   4.327  10.343  1.00  0.00           C  
ATOM   1234  CB  THR A 158     -12.230   5.759  11.160  1.00  0.00           C  
ATOM   1235  O   THR A 158     -14.589   3.804  11.354  1.00  0.00           O  
ATOM   1236  CG2 THR A 158     -10.721   5.979  11.167  1.00  0.00           C  
ATOM   1237  OG1 THR A 158     -12.874   6.955  10.704  1.00  0.00           O  
ATOM   1238  N   ARG A 159     -14.842   4.654   9.290  1.00  0.00           N  
ATOM   1239  CA  ARG A 159     -16.293   4.498   9.287  1.00  0.00           C  
ATOM   1240  C   ARG A 159     -16.686   3.042   9.059  1.00  0.00           C  
ATOM   1241  CB  ARG A 159     -16.927   5.386   8.215  1.00  0.00           C  
ATOM   1242  O   ARG A 159     -17.519   2.497   9.786  1.00  0.00           O  
ATOM   1243  CG  ARG A 159     -18.447   5.335   8.193  1.00  0.00           C  
ATOM   1244  CD  ARG A 159     -19.023   6.190   7.073  1.00  0.00           C  
ATOM   1245  NE  ARG A 159     -20.467   6.011   6.947  1.00  0.00           N  
ATOM   1246  NH1 ARG A 159     -20.671   7.315   5.051  1.00  0.00           N  
ATOM   1247  NH2 ARG A 159     -22.522   6.320   5.969  1.00  0.00           N  
ATOM   1248  CZ  ARG A 159     -21.217   6.549   5.989  1.00  0.00           C  
ATOM   1249  N   ASP A 160     -16.003   2.385   8.077  1.00  0.00           N  
ATOM   1250  CA  ASP A 160     -16.479   1.050   7.727  1.00  0.00           C  
ATOM   1251  C   ASP A 160     -15.327   0.048   7.695  1.00  0.00           C  
ATOM   1252  CB  ASP A 160     -17.195   1.072   6.375  1.00  0.00           C  
ATOM   1253  O   ASP A 160     -15.533  -1.133   7.405  1.00  0.00           O  
ATOM   1254  CG  ASP A 160     -16.339   1.647   5.260  1.00  0.00           C  
ATOM   1255  OD1 ASP A 160     -15.123   1.847   5.467  1.00  0.00           O  
ATOM   1256  OD2 ASP A 160     -16.886   1.904   4.166  1.00  0.00           O  
ATOM   1257  N   GLY A 161     -14.110   0.432   7.820  1.00  0.00           N  
ATOM   1258  CA  GLY A 161     -12.971  -0.471   7.872  1.00  0.00           C  
ATOM   1259  C   GLY A 161     -12.478  -0.889   6.499  1.00  0.00           C  
ATOM   1260  O   GLY A 161     -11.673  -1.815   6.379  1.00  0.00           O  
ATOM   1261  N   SER A 162     -13.015  -0.232   5.494  1.00  0.00           N  
ATOM   1262  CA  SER A 162     -12.614  -0.536   4.125  1.00  0.00           C  
ATOM   1263  C   SER A 162     -11.290   0.135   3.774  1.00  0.00           C  
ATOM   1264  CB  SER A 162     -13.696  -0.095   3.138  1.00  0.00           C  
ATOM   1265  O   SER A 162     -10.995   1.229   4.260  1.00  0.00           O  
ATOM   1266  OG  SER A 162     -14.920  -0.758   3.405  1.00  0.00           O  
ATOM   1267  N   ILE A 163     -10.467  -0.572   3.007  1.00  0.00           N  
ATOM   1268  CA  ILE A 163      -9.242   0.028   2.489  1.00  0.00           C  
ATOM   1269  C   ILE A 163      -9.578   0.978   1.341  1.00  0.00           C  
ATOM   1270  CB  ILE A 163      -8.241  -1.050   2.017  1.00  0.00           C  
ATOM   1271  O   ILE A 163     -10.193   0.573   0.352  1.00  0.00           O  
ATOM   1272  CG1 ILE A 163      -7.829  -1.947   3.190  1.00  0.00           C  
ATOM   1273  CG2 ILE A 163      -7.015  -0.401   1.367  1.00  0.00           C  
ATOM   1274  CD1 ILE A 163      -7.006  -3.161   2.783  1.00  0.00           C  
ATOM   1275  N   VAL A 164      -9.148   2.235   1.457  1.00  0.00           N  
ATOM   1276  CA  VAL A 164      -9.556   3.233   0.474  1.00  0.00           C  
ATOM   1277  C   VAL A 164      -8.367   3.605  -0.410  1.00  0.00           C  
ATOM   1278  CB  VAL A 164     -10.130   4.497   1.154  1.00  0.00           C  
ATOM   1279  O   VAL A 164      -8.529   4.289  -1.423  1.00  0.00           O  
ATOM   1280  CG1 VAL A 164     -11.430   4.172   1.887  1.00  0.00           C  
ATOM   1281  CG2 VAL A 164      -9.106   5.096   2.116  1.00  0.00           C  
ATOM   1282  N   GLY A 165      -7.196   3.126  -0.031  1.00  0.00           N  
ATOM   1283  CA  GLY A 165      -6.007   3.422  -0.814  1.00  0.00           C  
ATOM   1284  C   GLY A 165      -4.721   3.000  -0.129  1.00  0.00           C  
ATOM   1285  O   GLY A 165      -4.753   2.328   0.903  1.00  0.00           O  
ATOM   1286  N   ILE A 166      -3.636   3.232  -0.836  1.00  0.00           N  
ATOM   1287  CA  ILE A 166      -2.331   2.926  -0.259  1.00  0.00           C  
ATOM   1288  C   ILE A 166      -1.448   4.171  -0.290  1.00  0.00           C  
ATOM   1289  CB  ILE A 166      -1.642   1.762  -1.005  1.00  0.00           C  
ATOM   1290  O   ILE A 166      -1.554   4.992  -1.205  1.00  0.00           O  
ATOM   1291  CG1 ILE A 166      -1.425   2.126  -2.478  1.00  0.00           C  
ATOM   1292  CG2 ILE A 166      -2.463   0.475  -0.874  1.00  0.00           C  
ATOM   1293  CD1 ILE A 166      -0.619   1.096  -3.258  1.00  0.00           C  
ATOM   1294  N   HIS A 167      -0.721   4.320   0.804  1.00  0.00           N  
ATOM   1295  CA  HIS A 167       0.177   5.463   0.929  1.00  0.00           C  
ATOM   1296  C   HIS A 167       1.198   5.486  -0.203  1.00  0.00           C  
ATOM   1297  CB  HIS A 167       0.892   5.438   2.281  1.00  0.00           C  
ATOM   1298  O   HIS A 167       1.802   4.460  -0.522  1.00  0.00           O  
ATOM   1299  CG  HIS A 167       1.877   6.548   2.459  1.00  0.00           C  
ATOM   1300  CD2 HIS A 167       3.230   6.536   2.520  1.00  0.00           C  
ATOM   1301  ND1 HIS A 167       1.496   7.865   2.602  1.00  0.00           N  
ATOM   1302  CE1 HIS A 167       2.576   8.616   2.743  1.00  0.00           C  
ATOM   1303  NE2 HIS A 167       3.640   7.834   2.696  1.00  0.00           N  
ATOM   1304  N   SER A 168       1.534   6.610  -0.875  1.00  0.00           N  
ATOM   1305  CA  SER A 168       2.406   6.714  -2.041  1.00  0.00           C  
ATOM   1306  C   SER A 168       3.585   7.642  -1.769  1.00  0.00           C  
ATOM   1307  CB  SER A 168       1.621   7.215  -3.254  1.00  0.00           C  
ATOM   1308  O   SER A 168       4.741   7.259  -1.959  1.00  0.00           O  
ATOM   1309  OG  SER A 168       0.679   6.245  -3.680  1.00  0.00           O  
ATOM   1310  N   ALA A 169       3.391   8.824  -1.484  1.00  0.00           N  
ATOM   1311  CA  ALA A 169       4.508   9.761  -1.413  1.00  0.00           C  
ATOM   1312  C   ALA A 169       4.256  10.838  -0.361  1.00  0.00           C  
ATOM   1313  CB  ALA A 169       4.753  10.402  -2.777  1.00  0.00           C  
ATOM   1314  O   ALA A 169       3.137  10.975   0.139  1.00  0.00           O  
ATOM   1315  N   SER A 170       5.436  11.346   0.032  1.00  0.00           N  
ATOM   1316  CA  SER A 170       5.464  12.547   0.860  1.00  0.00           C  
ATOM   1317  C   SER A 170       6.045  13.732   0.095  1.00  0.00           C  
ATOM   1318  CB  SER A 170       6.278  12.303   2.132  1.00  0.00           C  
ATOM   1319  O   SER A 170       6.810  13.550  -0.854  1.00  0.00           O  
ATOM   1320  OG  SER A 170       7.643  12.085   1.821  1.00  0.00           O  
ATOM   1321  N   ASN A 171       5.286  14.790  -0.020  1.00  0.00           N  
ATOM   1322  CA  ASN A 171       5.874  16.020  -0.540  1.00  0.00           C  
ATOM   1323  C   ASN A 171       6.966  16.554   0.382  1.00  0.00           C  
ATOM   1324  CB  ASN A 171       4.793  17.082  -0.754  1.00  0.00           C  
ATOM   1325  O   ASN A 171       6.808  16.553   1.604  1.00  0.00           O  
ATOM   1326  CG  ASN A 171       5.278  18.247  -1.596  1.00  0.00           C  
ATOM   1327  ND2 ASN A 171       4.361  19.134  -1.965  1.00  0.00           N  
ATOM   1328  OD1 ASN A 171       6.466  18.348  -1.912  1.00  0.00           O  
ATOM   1329  N   PHE A 172       8.237  16.739  -0.140  1.00  0.00           N  
ATOM   1330  CA  PHE A 172       9.447  17.243   0.498  1.00  0.00           C  
ATOM   1331  C   PHE A 172       9.224  18.647   1.049  1.00  0.00           C  
ATOM   1332  CB  PHE A 172      10.616  17.247  -0.492  1.00  0.00           C  
ATOM   1333  O   PHE A 172       9.792  19.012   2.080  1.00  0.00           O  
ATOM   1334  CG  PHE A 172      11.084  15.872  -0.883  1.00  0.00           C  
ATOM   1335  CD1 PHE A 172      11.900  15.132  -0.036  1.00  0.00           C  
ATOM   1336  CD2 PHE A 172      10.709  15.318  -2.100  1.00  0.00           C  
ATOM   1337  CE1 PHE A 172      12.335  13.859  -0.396  1.00  0.00           C  
ATOM   1338  CE2 PHE A 172      11.139  14.046  -2.467  1.00  0.00           C  
ATOM   1339  CZ  PHE A 172      11.953  13.319  -1.614  1.00  0.00           C  
ATOM   1340  N   THR A 173       8.143  19.340   0.477  1.00  0.00           N  
ATOM   1341  CA  THR A 173       7.968  20.750   0.810  1.00  0.00           C  
ATOM   1342  C   THR A 173       6.659  20.969   1.562  1.00  0.00           C  
ATOM   1343  CB  THR A 173       7.990  21.628  -0.455  1.00  0.00           C  
ATOM   1344  O   THR A 173       6.548  21.894   2.369  1.00  0.00           O  
ATOM   1345  CG2 THR A 173       9.355  21.583  -1.132  1.00  0.00           C  
ATOM   1346  OG1 THR A 173       6.997  21.158  -1.374  1.00  0.00           O  
ATOM   1347  N   ASN A 174       5.813  20.001   1.562  1.00  0.00           N  
ATOM   1348  CA  ASN A 174       4.464  20.175   2.090  1.00  0.00           C  
ATOM   1349  C   ASN A 174       4.179  19.203   3.231  1.00  0.00           C  
ATOM   1350  CB  ASN A 174       3.426  20.006   0.977  1.00  0.00           C  
ATOM   1351  O   ASN A 174       4.849  18.177   3.361  1.00  0.00           O  
ATOM   1352  CG  ASN A 174       2.788  21.320   0.570  1.00  0.00           C  
ATOM   1353  ND2 ASN A 174       2.102  21.319  -0.566  1.00  0.00           N  
ATOM   1354  OD1 ASN A 174       2.912  22.328   1.271  1.00  0.00           O  
ATOM   1355  N   THR A 175       3.621  19.702   4.358  1.00  0.00           N  
ATOM   1356  CA  THR A 175       3.135  19.062   5.575  1.00  0.00           C  
ATOM   1357  C   THR A 175       2.131  17.962   5.244  1.00  0.00           C  
ATOM   1358  CB  THR A 175       2.485  20.086   6.524  1.00  0.00           C  
ATOM   1359  O   THR A 175       1.627  17.284   6.142  1.00  0.00           O  
ATOM   1360  CG2 THR A 175       3.516  21.077   7.054  1.00  0.00           C  
ATOM   1361  OG1 THR A 175       1.467  20.805   5.816  1.00  0.00           O  
ATOM   1362  N   ASN A 176       1.846  17.834   3.854  1.00  0.00           N  
ATOM   1363  CA  ASN A 176       0.829  16.817   3.612  1.00  0.00           C  
ATOM   1364  C   ASN A 176       1.398  15.626   2.845  1.00  0.00           C  
ATOM   1365  CB  ASN A 176      -0.361  17.415   2.857  1.00  0.00           C  
ATOM   1366  O   ASN A 176       2.459  15.730   2.228  1.00  0.00           O  
ATOM   1367  CG  ASN A 176       0.054  18.133   1.588  1.00  0.00           C  
ATOM   1368  ND2 ASN A 176      -0.874  18.876   0.997  1.00  0.00           N  
ATOM   1369  OD1 ASN A 176       1.199  18.020   1.142  1.00  0.00           O  
ATOM   1370  N   ASN A 177       0.829  14.470   3.119  1.00  0.00           N  
ATOM   1371  CA  ASN A 177       1.138  13.224   2.426  1.00  0.00           C  
ATOM   1372  C   ASN A 177       0.057  12.864   1.410  1.00  0.00           C  
ATOM   1373  CB  ASN A 177       1.326  12.084   3.428  1.00  0.00           C  
ATOM   1374  O   ASN A 177      -1.036  13.431   1.434  1.00  0.00           O  
ATOM   1375  CG  ASN A 177       2.546  12.274   4.307  1.00  0.00           C  
ATOM   1376  ND2 ASN A 177       2.357  12.164   5.617  1.00  0.00           N  
ATOM   1377  OD1 ASN A 177       3.650  12.518   3.813  1.00  0.00           O  
ATOM   1378  N   TYR A 178       0.486  12.002   0.427  1.00  0.00           N  
ATOM   1379  CA  TYR A 178      -0.448  11.595  -0.617  1.00  0.00           C  
ATOM   1380  C   TYR A 178      -0.616  10.081  -0.638  1.00  0.00           C  
ATOM   1381  CB  TYR A 178       0.029  12.087  -1.987  1.00  0.00           C  
ATOM   1382  O   TYR A 178       0.280   9.344  -0.220  1.00  0.00           O  
ATOM   1383  CG  TYR A 178       0.128  13.589  -2.092  1.00  0.00           C  
ATOM   1384  CD1 TYR A 178      -0.988  14.360  -2.406  1.00  0.00           C  
ATOM   1385  CD2 TYR A 178       1.339  14.240  -1.878  1.00  0.00           C  
ATOM   1386  CE1 TYR A 178      -0.901  15.745  -2.506  1.00  0.00           C  
ATOM   1387  CE2 TYR A 178       1.437  15.624  -1.975  1.00  0.00           C  
ATOM   1388  OH  TYR A 178       0.406  17.737  -2.386  1.00  0.00           O  
ATOM   1389  CZ  TYR A 178       0.314  16.367  -2.289  1.00  0.00           C  
ATOM   1390  N   PHE A 179      -1.794   9.704  -1.008  1.00  0.00           N  
ATOM   1391  CA  PHE A 179      -1.997   8.280  -1.248  1.00  0.00           C  
ATOM   1392  C   PHE A 179      -2.780   8.054  -2.536  1.00  0.00           C  
ATOM   1393  CB  PHE A 179      -2.730   7.633  -0.068  1.00  0.00           C  
ATOM   1394  O   PHE A 179      -3.415   8.976  -3.052  1.00  0.00           O  
ATOM   1395  CG  PHE A 179      -4.181   8.021   0.031  1.00  0.00           C  
ATOM   1396  CD1 PHE A 179      -4.554   9.226   0.613  1.00  0.00           C  
ATOM   1397  CD2 PHE A 179      -5.171   7.179  -0.457  1.00  0.00           C  
ATOM   1398  CE1 PHE A 179      -5.896   9.587   0.707  1.00  0.00           C  
ATOM   1399  CE2 PHE A 179      -6.515   7.533  -0.367  1.00  0.00           C  
ATOM   1400  CZ  PHE A 179      -6.875   8.737   0.216  1.00  0.00           C  
ATOM   1401  N   THR A 180      -2.572   6.891  -3.082  1.00  0.00           N  
ATOM   1402  CA  THR A 180      -3.272   6.462  -4.288  1.00  0.00           C  
ATOM   1403  C   THR A 180      -4.554   5.714  -3.933  1.00  0.00           C  
ATOM   1404  CB  THR A 180      -2.377   5.566  -5.165  1.00  0.00           C  
ATOM   1405  O   THR A 180      -4.531   4.782  -3.127  1.00  0.00           O  
ATOM   1406  CG2 THR A 180      -3.069   5.215  -6.478  1.00  0.00           C  
ATOM   1407  OG1 THR A 180      -1.155   6.256  -5.451  1.00  0.00           O  
ATOM   1408  N   THR A 181      -5.627   6.112  -4.527  1.00  0.00           N  
ATOM   1409  CA  THR A 181      -6.918   5.506  -4.222  1.00  0.00           C  
ATOM   1410  C   THR A 181      -7.126   4.236  -5.042  1.00  0.00           C  
ATOM   1411  CB  THR A 181      -8.073   6.489  -4.490  1.00  0.00           C  
ATOM   1412  O   THR A 181      -6.532   4.076  -6.110  1.00  0.00           O  
ATOM   1413  CG2 THR A 181      -7.899   7.774  -3.688  1.00  0.00           C  
ATOM   1414  OG1 THR A 181      -8.105   6.811  -5.886  1.00  0.00           O  
ATOM   1415  N   VAL A 182      -7.980   3.376  -4.470  1.00  0.00           N  
ATOM   1416  CA  VAL A 182      -8.393   2.195  -5.221  1.00  0.00           C  
ATOM   1417  C   VAL A 182      -9.555   2.550  -6.145  1.00  0.00           C  
ATOM   1418  CB  VAL A 182      -8.794   1.036  -4.281  1.00  0.00           C  
ATOM   1419  O   VAL A 182     -10.378   3.408  -5.816  1.00  0.00           O  
ATOM   1420  CG1 VAL A 182      -7.590   0.557  -3.471  1.00  0.00           C  
ATOM   1421  CG2 VAL A 182      -9.927   1.470  -3.354  1.00  0.00           C  
ATOM   1422  N   PRO A 183      -9.557   1.995  -7.375  1.00  0.00           N  
ATOM   1423  CA  PRO A 183     -10.682   2.271  -8.271  1.00  0.00           C  
ATOM   1424  C   PRO A 183     -11.985   1.629  -7.797  1.00  0.00           C  
ATOM   1425  CB  PRO A 183     -10.229   1.667  -9.602  1.00  0.00           C  
ATOM   1426  O   PRO A 183     -11.959   0.692  -6.995  1.00  0.00           O  
ATOM   1427  CG  PRO A 183      -9.293   0.565  -9.223  1.00  0.00           C  
ATOM   1428  CD  PRO A 183      -8.589   0.953  -7.954  1.00  0.00           C  
ATOM   1429  N   PRO A 184     -13.190   2.191  -8.191  1.00  0.00           N  
ATOM   1430  CA  PRO A 184     -14.493   1.694  -7.744  1.00  0.00           C  
ATOM   1431  C   PRO A 184     -14.697   0.213  -8.055  1.00  0.00           C  
ATOM   1432  CB  PRO A 184     -15.487   2.558  -8.524  1.00  0.00           C  
ATOM   1433  O   PRO A 184     -15.357  -0.497  -7.292  1.00  0.00           O  
ATOM   1434  CG  PRO A 184     -14.690   3.136  -9.649  1.00  0.00           C  
ATOM   1435  CD  PRO A 184     -13.252   3.213  -9.224  1.00  0.00           C  
ATOM   1436  N   ASP A 185     -14.091  -0.394  -9.032  1.00  0.00           N  
ATOM   1437  CA  ASP A 185     -14.306  -1.784  -9.423  1.00  0.00           C  
ATOM   1438  C   ASP A 185     -13.114  -2.655  -9.035  1.00  0.00           C  
ATOM   1439  CB  ASP A 185     -14.564  -1.885 -10.928  1.00  0.00           C  
ATOM   1440  O   ASP A 185     -12.872  -3.695  -9.650  1.00  0.00           O  
ATOM   1441  CG  ASP A 185     -15.890  -1.274 -11.345  1.00  0.00           C  
ATOM   1442  OD1 ASP A 185     -16.811  -1.183 -10.504  1.00  0.00           O  
ATOM   1443  OD2 ASP A 185     -16.017  -0.884 -12.525  1.00  0.00           O  
ATOM   1444  N   PHE A 186     -12.451  -2.204  -8.039  1.00  0.00           N  
ATOM   1445  CA  PHE A 186     -11.205  -2.863  -7.667  1.00  0.00           C  
ATOM   1446  C   PHE A 186     -11.462  -4.297  -7.220  1.00  0.00           C  
ATOM   1447  CB  PHE A 186     -10.496  -2.085  -6.554  1.00  0.00           C  
ATOM   1448  O   PHE A 186     -10.714  -5.208  -7.580  1.00  0.00           O  
ATOM   1449  CG  PHE A 186      -9.051  -2.464  -6.373  1.00  0.00           C  
ATOM   1450  CD1 PHE A 186      -8.559  -2.805  -5.119  1.00  0.00           C  
ATOM   1451  CD2 PHE A 186      -8.184  -2.479  -7.458  1.00  0.00           C  
ATOM   1452  CE1 PHE A 186      -7.221  -3.157  -4.950  1.00  0.00           C  
ATOM   1453  CE2 PHE A 186      -6.847  -2.829  -7.296  1.00  0.00           C  
ATOM   1454  CZ  PHE A 186      -6.367  -3.167  -6.041  1.00  0.00           C  
ATOM   1455  N   MET A 187     -12.498  -4.492  -6.523  1.00  0.00           N  
ATOM   1456  CA  MET A 187     -12.819  -5.821  -6.011  1.00  0.00           C  
ATOM   1457  C   MET A 187     -13.093  -6.793  -7.154  1.00  0.00           C  
ATOM   1458  CB  MET A 187     -14.028  -5.760  -5.076  1.00  0.00           C  
ATOM   1459  O   MET A 187     -12.707  -7.962  -7.086  1.00  0.00           O  
ATOM   1460  CG  MET A 187     -13.722  -5.148  -3.718  1.00  0.00           C  
ATOM   1461  SD  MET A 187     -12.425  -6.073  -2.807  1.00  0.00           S  
ATOM   1462  CE  MET A 187     -13.326  -7.602  -2.432  1.00  0.00           C  
ATOM   1463  N   ARG A 188     -13.758  -6.336  -8.152  1.00  0.00           N  
ATOM   1464  CA  ARG A 188     -14.035  -7.143  -9.336  1.00  0.00           C  
ATOM   1465  C   ARG A 188     -12.741  -7.603 -10.000  1.00  0.00           C  
ATOM   1466  CB  ARG A 188     -14.886  -6.357 -10.336  1.00  0.00           C  
ATOM   1467  O   ARG A 188     -12.624  -8.761 -10.407  1.00  0.00           O  
ATOM   1468  CG  ARG A 188     -15.327  -7.170 -11.543  1.00  0.00           C  
ATOM   1469  CD  ARG A 188     -16.256  -6.376 -12.449  1.00  0.00           C  
ATOM   1470  NE  ARG A 188     -15.513  -5.618 -13.452  1.00  0.00           N  
ATOM   1471  NH1 ARG A 188     -17.383  -4.940 -14.626  1.00  0.00           N  
ATOM   1472  NH2 ARG A 188     -15.295  -4.297 -15.318  1.00  0.00           N  
ATOM   1473  CZ  ARG A 188     -16.065  -4.953 -14.463  1.00  0.00           C  
ATOM   1474  N   LEU A 189     -11.776  -6.725 -10.000  1.00  0.00           N  
ATOM   1475  CA  LEU A 189     -10.479  -7.041 -10.590  1.00  0.00           C  
ATOM   1476  C   LEU A 189      -9.763  -8.119  -9.783  1.00  0.00           C  
ATOM   1477  CB  LEU A 189      -9.607  -5.785 -10.671  1.00  0.00           C  
ATOM   1478  O   LEU A 189      -9.149  -9.023 -10.355  1.00  0.00           O  
ATOM   1479  CG  LEU A 189     -10.071  -4.699 -11.644  1.00  0.00           C  
ATOM   1480  CD1 LEU A 189      -9.205  -3.452 -11.499  1.00  0.00           C  
ATOM   1481  CD2 LEU A 189     -10.037  -5.216 -13.078  1.00  0.00           C  
ATOM   1482  N   LEU A 190      -9.933  -8.077  -8.511  1.00  0.00           N  
ATOM   1483  CA  LEU A 190      -9.243  -9.003  -7.620  1.00  0.00           C  
ATOM   1484  C   LEU A 190      -9.915 -10.372  -7.632  1.00  0.00           C  
ATOM   1485  CB  LEU A 190      -9.209  -8.450  -6.193  1.00  0.00           C  
ATOM   1486  O   LEU A 190      -9.240 -11.400  -7.550  1.00  0.00           O  
ATOM   1487  CG  LEU A 190      -8.330  -7.219  -5.964  1.00  0.00           C  
ATOM   1488  CD1 LEU A 190      -8.470  -6.728  -4.527  1.00  0.00           C  
ATOM   1489  CD2 LEU A 190      -6.874  -7.534  -6.287  1.00  0.00           C  
ATOM   1490  N   ASN A 191     -11.203 -10.424  -7.806  1.00  0.00           N  
ATOM   1491  CA  ASN A 191     -11.972 -11.662  -7.724  1.00  0.00           C  
ATOM   1492  C   ASN A 191     -12.021 -12.381  -9.069  1.00  0.00           C  
ATOM   1493  CB  ASN A 191     -13.389 -11.381  -7.220  1.00  0.00           C  
ATOM   1494  O   ASN A 191     -12.283 -13.583  -9.126  1.00  0.00           O  
ATOM   1495  CG  ASN A 191     -13.425 -11.030  -5.746  1.00  0.00           C  
ATOM   1496  ND2 ASN A 191     -14.381 -10.193  -5.359  1.00  0.00           N  
ATOM   1497  OD1 ASN A 191     -12.601 -11.506  -4.961  1.00  0.00           O  
ATOM   1498  N   ASP A 192     -11.707 -11.636 -10.129  1.00  0.00           N  
ATOM   1499  CA  ASP A 192     -11.718 -12.203 -11.474  1.00  0.00           C  
ATOM   1500  C   ASP A 192     -10.409 -11.908 -12.205  1.00  0.00           C  
ATOM   1501  CB  ASP A 192     -12.902 -11.660 -12.277  1.00  0.00           C  
ATOM   1502  O   ASP A 192     -10.338 -10.978 -13.010  1.00  0.00           O  
ATOM   1503  CG  ASP A 192     -13.155 -12.435 -13.558  1.00  0.00           C  
ATOM   1504  OD1 ASP A 192     -12.316 -13.282 -13.935  1.00  0.00           O  
ATOM   1505  OD2 ASP A 192     -14.200 -12.194 -14.199  1.00  0.00           O  
ATOM   1506  N   PRO A 193      -9.393 -12.644 -11.840  1.00  0.00           N  
ATOM   1507  CA  PRO A 193      -8.057 -12.362 -12.372  1.00  0.00           C  
ATOM   1508  C   PRO A 193      -7.998 -12.447 -13.895  1.00  0.00           C  
ATOM   1509  CB  PRO A 193      -7.186 -13.445 -11.731  1.00  0.00           C  
ATOM   1510  O   PRO A 193      -7.109 -11.859 -14.516  1.00  0.00           O  
ATOM   1511  CG  PRO A 193      -7.977 -13.926 -10.557  1.00  0.00           C  
ATOM   1512  CD  PRO A 193      -9.431 -13.659 -10.820  1.00  0.00           C  
ATOM   1513  N   GLU A 194      -8.964 -13.089 -14.491  1.00  0.00           N  
ATOM   1514  CA  GLU A 194      -8.964 -13.267 -15.940  1.00  0.00           C  
ATOM   1515  C   GLU A 194      -9.308 -11.964 -16.656  1.00  0.00           C  
ATOM   1516  CB  GLU A 194      -9.948 -14.366 -16.348  1.00  0.00           C  
ATOM   1517  O   GLU A 194      -9.060 -11.824 -17.856  1.00  0.00           O  
ATOM   1518  CG  GLU A 194      -9.574 -15.748 -15.832  1.00  0.00           C  
ATOM   1519  CD  GLU A 194      -8.226 -16.234 -16.340  1.00  0.00           C  
ATOM   1520  OE1 GLU A 194      -7.486 -16.888 -15.570  1.00  0.00           O  
ATOM   1521  OE2 GLU A 194      -7.906 -15.958 -17.518  1.00  0.00           O  
ATOM   1522  N   LEU A 195      -9.776 -10.977 -15.900  1.00  0.00           N  
ATOM   1523  CA  LEU A 195     -10.146  -9.687 -16.472  1.00  0.00           C  
ATOM   1524  C   LEU A 195      -8.919  -8.798 -16.647  1.00  0.00           C  
ATOM   1525  CB  LEU A 195     -11.178  -8.984 -15.587  1.00  0.00           C  
ATOM   1526  O   LEU A 195      -8.947  -7.840 -17.424  1.00  0.00           O  
ATOM   1527  CG  LEU A 195     -12.579  -9.596 -15.561  1.00  0.00           C  
ATOM   1528  CD1 LEU A 195     -13.446  -8.892 -14.523  1.00  0.00           C  
ATOM   1529  CD2 LEU A 195     -13.221  -9.521 -16.942  1.00  0.00           C  
ATOM   1530  N   GLN A 196      -7.872  -9.280 -16.133  1.00  0.00           N  
ATOM   1531  CA  GLN A 196      -6.693  -8.422 -16.078  1.00  0.00           C  
ATOM   1532  C   GLN A 196      -5.723  -8.747 -17.210  1.00  0.00           C  
ATOM   1533  CB  GLN A 196      -5.989  -8.561 -14.727  1.00  0.00           C  
ATOM   1534  O   GLN A 196      -5.671  -9.884 -17.683  1.00  0.00           O  
ATOM   1535  CG  GLN A 196      -6.872  -8.218 -13.535  1.00  0.00           C  
ATOM   1536  CD  GLN A 196      -6.325  -8.755 -12.226  1.00  0.00           C  
ATOM   1537  NE2 GLN A 196      -7.078  -8.568 -11.147  1.00  0.00           N  
ATOM   1538  OE1 GLN A 196      -5.236  -9.335 -12.184  1.00  0.00           O  
ATOM   1539  N   LYS A 197      -5.106  -7.713 -17.748  1.00  0.00           N  
ATOM   1540  CA  LYS A 197      -3.989  -7.876 -18.674  1.00  0.00           C  
ATOM   1541  C   LYS A 197      -2.668  -8.015 -17.923  1.00  0.00           C  
ATOM   1542  CB  LYS A 197      -3.919  -6.696 -19.643  1.00  0.00           C  
ATOM   1543  O   LYS A 197      -2.093  -7.019 -17.479  1.00  0.00           O  
ATOM   1544  CG  LYS A 197      -5.099  -6.610 -20.600  1.00  0.00           C  
ATOM   1545  CD  LYS A 197      -4.948  -5.446 -21.571  1.00  0.00           C  
ATOM   1546  CE  LYS A 197      -6.145  -5.337 -22.506  1.00  0.00           C  
ATOM   1547  NZ  LYS A 197      -6.014  -4.181 -23.442  1.00  0.00           N  
ATOM   1548  N   TRP A 198      -2.245  -9.245 -17.769  1.00  0.00           N  
ATOM   1549  CA  TRP A 198      -1.022  -9.524 -17.023  1.00  0.00           C  
ATOM   1550  C   TRP A 198       0.208  -9.349 -17.907  1.00  0.00           C  
ATOM   1551  CB  TRP A 198      -1.055 -10.942 -16.447  1.00  0.00           C  
ATOM   1552  O   TRP A 198       0.236  -9.828 -19.044  1.00  0.00           O  
ATOM   1553  CG  TRP A 198      -2.160 -11.174 -15.460  1.00  0.00           C  
ATOM   1554  CD1 TRP A 198      -3.374 -11.753 -15.704  1.00  0.00           C  
ATOM   1555  CD2 TRP A 198      -2.152 -10.826 -14.073  1.00  0.00           C  
ATOM   1556  CE2 TRP A 198      -3.396 -11.225 -13.535  1.00  0.00           C  
ATOM   1557  CE3 TRP A 198      -1.213 -10.216 -13.230  1.00  0.00           C  
ATOM   1558  NE1 TRP A 198      -4.122 -11.787 -14.550  1.00  0.00           N  
ATOM   1559  CH2 TRP A 198      -2.788 -10.434 -11.389  1.00  0.00           C  
ATOM   1560  CZ2 TRP A 198      -3.724 -11.033 -12.191  1.00  0.00           C  
ATOM   1561  CZ3 TRP A 198      -1.542 -10.026 -11.893  1.00  0.00           C  
ATOM   1562  N   ILE A 199       1.066  -8.524 -17.373  1.00  0.00           N  
ATOM   1563  CA  ILE A 199       2.299  -8.282 -18.115  1.00  0.00           C  
ATOM   1564  C   ILE A 199       3.498  -8.728 -17.281  1.00  0.00           C  
ATOM   1565  CB  ILE A 199       2.441  -6.794 -18.505  1.00  0.00           C  
ATOM   1566  O   ILE A 199       3.419  -8.789 -16.052  1.00  0.00           O  
ATOM   1567  CG1 ILE A 199       2.439  -5.910 -17.252  1.00  0.00           C  
ATOM   1568  CG2 ILE A 199       1.325  -6.380 -19.469  1.00  0.00           C  
ATOM   1569  CD1 ILE A 199       2.833  -4.463 -17.515  1.00  0.00           C  
ATOM   1570  N   SER A 200       4.504  -9.226 -17.955  1.00  0.00           N  
ATOM   1571  CA  SER A 200       5.766  -9.570 -17.308  1.00  0.00           C  
ATOM   1572  C   SER A 200       6.898  -8.671 -17.791  1.00  0.00           C  
ATOM   1573  CB  SER A 200       6.120 -11.035 -17.568  1.00  0.00           C  
ATOM   1574  O   SER A 200       6.818  -8.092 -18.876  1.00  0.00           O  
ATOM   1575  OG  SER A 200       5.121 -11.895 -17.048  1.00  0.00           O  
ATOM   1576  N   GLY A 201       7.870  -8.440 -16.925  1.00  0.00           N  
ATOM   1577  CA  GLY A 201       9.059  -7.701 -17.317  1.00  0.00           C  
ATOM   1578  C   GLY A 201       8.834  -6.202 -17.385  1.00  0.00           C  
ATOM   1579  O   GLY A 201       9.530  -5.497 -18.119  1.00  0.00           O  
ATOM   1580  N   TRP A 202       7.826  -5.759 -16.690  1.00  0.00           N  
ATOM   1581  CA  TRP A 202       7.474  -4.344 -16.721  1.00  0.00           C  
ATOM   1582  C   TRP A 202       8.378  -3.537 -15.795  1.00  0.00           C  
ATOM   1583  CB  TRP A 202       6.008  -4.145 -16.326  1.00  0.00           C  
ATOM   1584  O   TRP A 202       8.777  -4.020 -14.733  1.00  0.00           O  
ATOM   1585  CG  TRP A 202       5.546  -2.720 -16.396  1.00  0.00           C  
ATOM   1586  CD1 TRP A 202       4.993  -2.086 -17.474  1.00  0.00           C  
ATOM   1587  CD2 TRP A 202       5.602  -1.751 -15.345  1.00  0.00           C  
ATOM   1588  CE2 TRP A 202       5.065  -0.549 -15.856  1.00  0.00           C  
ATOM   1589  CE3 TRP A 202       6.055  -1.783 -14.020  1.00  0.00           C  
ATOM   1590  NE1 TRP A 202       4.701  -0.780 -17.155  1.00  0.00           N  
ATOM   1591  CH2 TRP A 202       5.418   0.554 -13.792  1.00  0.00           C  
ATOM   1592  CZ2 TRP A 202       4.968   0.612 -15.085  1.00  0.00           C  
ATOM   1593  CZ3 TRP A 202       5.958  -0.626 -13.255  1.00  0.00           C  
ATOM   1594  N   ARG A 203       8.792  -2.359 -16.149  1.00  0.00           N  
ATOM   1595  CA  ARG A 203       9.490  -1.394 -15.306  1.00  0.00           C  
ATOM   1596  C   ARG A 203       8.889  -0.001 -15.455  1.00  0.00           C  
ATOM   1597  CB  ARG A 203      10.981  -1.361 -15.649  1.00  0.00           C  
ATOM   1598  O   ARG A 203       8.387   0.353 -16.524  1.00  0.00           O  
ATOM   1599  CG  ARG A 203      11.291  -0.713 -16.989  1.00  0.00           C  
ATOM   1600  CD  ARG A 203      12.789  -0.650 -17.252  1.00  0.00           C  
ATOM   1601  NE  ARG A 203      13.086   0.003 -18.524  1.00  0.00           N  
ATOM   1602  NH1 ARG A 203      15.381  -0.109 -18.283  1.00  0.00           N  
ATOM   1603  NH2 ARG A 203      14.466   0.845 -20.156  1.00  0.00           N  
ATOM   1604  CZ  ARG A 203      14.310   0.245 -18.985  1.00  0.00           C  
ATOM   1605  N   LEU A 204       8.842   0.727 -14.335  1.00  0.00           N  
ATOM   1606  CA  LEU A 204       8.302   2.082 -14.359  1.00  0.00           C  
ATOM   1607  C   LEU A 204       9.191   3.007 -15.183  1.00  0.00           C  
ATOM   1608  CB  LEU A 204       8.157   2.627 -12.936  1.00  0.00           C  
ATOM   1609  O   LEU A 204      10.406   3.053 -14.977  1.00  0.00           O  
ATOM   1610  CG  LEU A 204       7.505   4.004 -12.801  1.00  0.00           C  
ATOM   1611  CD1 LEU A 204       6.022   3.924 -13.145  1.00  0.00           C  
ATOM   1612  CD2 LEU A 204       7.704   4.554 -11.392  1.00  0.00           C  
ATOM   1613  N   ASN A 205       8.563   3.534 -16.182  1.00  0.00           N  
ATOM   1614  CA  ASN A 205       9.228   4.592 -16.936  1.00  0.00           C  
ATOM   1615  C   ASN A 205       8.932   5.969 -16.350  1.00  0.00           C  
ATOM   1616  CB  ASN A 205       8.818   4.541 -18.409  1.00  0.00           C  
ATOM   1617  O   ASN A 205       7.827   6.491 -16.509  1.00  0.00           O  
ATOM   1618  CG  ASN A 205       9.669   5.441 -19.283  1.00  0.00           C  
ATOM   1619  ND2 ASN A 205       9.717   5.138 -20.575  1.00  0.00           N  
ATOM   1620  OD1 ASN A 205      10.279   6.399 -18.802  1.00  0.00           O  
ATOM   1621  N   ALA A 206       9.802   6.482 -15.468  1.00  0.00           N  
ATOM   1622  CA  ALA A 206       9.599   7.756 -14.783  1.00  0.00           C  
ATOM   1623  C   ALA A 206       9.295   8.872 -15.778  1.00  0.00           C  
ATOM   1624  CB  ALA A 206      10.825   8.113 -13.946  1.00  0.00           C  
ATOM   1625  O   ALA A 206       8.607   9.839 -15.445  1.00  0.00           O  
ATOM   1626  N   ASP A 207       9.785   8.669 -17.035  1.00  0.00           N  
ATOM   1627  CA  ASP A 207       9.558   9.709 -18.034  1.00  0.00           C  
ATOM   1628  C   ASP A 207       8.093   9.749 -18.463  1.00  0.00           C  
ATOM   1629  CB  ASP A 207      10.457   9.488 -19.252  1.00  0.00           C  
ATOM   1630  O   ASP A 207       7.583  10.802 -18.850  1.00  0.00           O  
ATOM   1631  CG  ASP A 207      11.929   9.713 -18.952  1.00  0.00           C  
ATOM   1632  OD1 ASP A 207      12.251  10.480 -18.019  1.00  0.00           O  
ATOM   1633  OD2 ASP A 207      12.774   9.120 -19.657  1.00  0.00           O  
ATOM   1634  N   SER A 208       7.377   8.678 -18.172  1.00  0.00           N  
ATOM   1635  CA  SER A 208       6.024   8.549 -18.704  1.00  0.00           C  
ATOM   1636  C   SER A 208       4.980   8.694 -17.601  1.00  0.00           C  
ATOM   1637  CB  SER A 208       5.851   7.203 -19.408  1.00  0.00           C  
ATOM   1638  O   SER A 208       3.795   8.883 -17.882  1.00  0.00           O  
ATOM   1639  OG  SER A 208       6.145   6.133 -18.527  1.00  0.00           O  
ATOM   1640  N   VAL A 209       5.416   8.740 -16.307  1.00  0.00           N  
ATOM   1641  CA  VAL A 209       4.396   8.724 -15.263  1.00  0.00           C  
ATOM   1642  C   VAL A 209       4.090  10.153 -14.819  1.00  0.00           C  
ATOM   1643  CB  VAL A 209       4.837   7.872 -14.052  1.00  0.00           C  
ATOM   1644  O   VAL A 209       5.004  10.933 -14.541  1.00  0.00           O  
ATOM   1645  CG1 VAL A 209       3.765   7.885 -12.964  1.00  0.00           C  
ATOM   1646  CG2 VAL A 209       5.141   6.441 -14.490  1.00  0.00           C  
ATOM   1647  N   PHE A 210       3.045  10.748 -15.364  1.00  0.00           N  
ATOM   1648  CA  PHE A 210       2.437  12.022 -14.997  1.00  0.00           C  
ATOM   1649  C   PHE A 210       1.723  11.914 -13.655  1.00  0.00           C  
ATOM   1650  CB  PHE A 210       1.456  12.482 -16.078  1.00  0.00           C  
ATOM   1651  O   PHE A 210       0.815  11.096 -13.493  1.00  0.00           O  
ATOM   1652  CG  PHE A 210       1.243  13.972 -16.111  1.00  0.00           C  
ATOM   1653  CD1 PHE A 210       0.142  14.545 -15.488  1.00  0.00           C  
ATOM   1654  CD2 PHE A 210       2.146  14.799 -16.766  1.00  0.00           C  
ATOM   1655  CE1 PHE A 210      -0.057  15.923 -15.516  1.00  0.00           C  
ATOM   1656  CE2 PHE A 210       1.954  16.178 -16.799  1.00  0.00           C  
ATOM   1657  CZ  PHE A 210       0.852  16.738 -16.174  1.00  0.00           C  
ATOM   1658  N   TRP A 211       2.379  12.033 -12.501  1.00  0.00           N  
ATOM   1659  CA  TRP A 211       1.734  12.173 -11.200  1.00  0.00           C  
ATOM   1660  C   TRP A 211       0.983  13.497 -11.104  1.00  0.00           C  
ATOM   1661  CB  TRP A 211       2.767  12.075 -10.074  1.00  0.00           C  
ATOM   1662  O   TRP A 211       1.029  14.170 -10.072  1.00  0.00           O  
ATOM   1663  CG  TRP A 211       3.462  10.749  -9.999  1.00  0.00           C  
ATOM   1664  CD1 TRP A 211       4.568  10.357 -10.701  1.00  0.00           C  
ATOM   1665  CD2 TRP A 211       3.094   9.637  -9.177  1.00  0.00           C  
ATOM   1666  CE2 TRP A 211       4.022   8.603  -9.432  1.00  0.00           C  
ATOM   1667  CE3 TRP A 211       2.068   9.414  -8.249  1.00  0.00           C  
ATOM   1668  NE1 TRP A 211       4.910   9.068 -10.365  1.00  0.00           N  
ATOM   1669  CH2 TRP A 211       2.941   7.172  -7.887  1.00  0.00           C  
ATOM   1670  CZ2 TRP A 211       3.954   7.364  -8.791  1.00  0.00           C  
ATOM   1671  CZ3 TRP A 211       2.003   8.180  -7.611  1.00  0.00           C  
ATOM   1672  N   GLY A 212       0.210  13.885 -12.125  1.00  0.00           N  
ATOM   1673  CA  GLY A 212      -0.720  14.995 -11.991  1.00  0.00           C  
ATOM   1674  C   GLY A 212      -0.068  16.260 -11.465  1.00  0.00           C  
ATOM   1675  O   GLY A 212      -0.755  17.171 -10.999  1.00  0.00           O  
ATOM   1676  N   GLY A 213       1.281  16.480 -11.718  1.00  0.00           N  
ATOM   1677  CA  GLY A 213       2.035  17.673 -11.366  1.00  0.00           C  
ATOM   1678  C   GLY A 213       3.195  17.391 -10.430  1.00  0.00           C  
ATOM   1679  O   GLY A 213       3.993  18.283 -10.135  1.00  0.00           O  
ATOM   1680  N   HIS A 214       3.280  16.129  -9.875  1.00  0.00           N  
ATOM   1681  CA  HIS A 214       4.350  15.733  -8.966  1.00  0.00           C  
ATOM   1682  C   HIS A 214       5.530  15.140  -9.730  1.00  0.00           C  
ATOM   1683  CB  HIS A 214       3.834  14.727  -7.936  1.00  0.00           C  
ATOM   1684  O   HIS A 214       5.349  14.260 -10.574  1.00  0.00           O  
ATOM   1685  CG  HIS A 214       2.801  15.291  -7.013  1.00  0.00           C  
ATOM   1686  CD2 HIS A 214       1.450  15.207  -7.033  1.00  0.00           C  
ATOM   1687  ND1 HIS A 214       3.124  16.051  -5.909  1.00  0.00           N  
ATOM   1688  CE1 HIS A 214       2.013  16.410  -5.288  1.00  0.00           C  
ATOM   1689  NE2 HIS A 214       0.983  15.911  -5.950  1.00  0.00           N  
ATOM   1690  N   LYS A 215       6.319  15.893 -10.434  1.00  0.00           N  
ATOM   1691  CA  LYS A 215       7.520  15.420 -11.117  1.00  0.00           C  
ATOM   1692  C   LYS A 215       8.395  14.592 -10.180  1.00  0.00           C  
ATOM   1693  CB  LYS A 215       8.320  16.599 -11.674  1.00  0.00           C  
ATOM   1694  O   LYS A 215       8.593  14.959  -9.020  1.00  0.00           O  
ATOM   1695  CG  LYS A 215       7.757  17.174 -12.965  1.00  0.00           C  
ATOM   1696  CD  LYS A 215       8.673  18.241 -13.549  1.00  0.00           C  
ATOM   1697  CE  LYS A 215       8.063  18.889 -14.784  1.00  0.00           C  
ATOM   1698  NZ  LYS A 215       8.953  19.946 -15.352  1.00  0.00           N  
ATOM   1699  N   VAL A 216       8.355  13.285 -10.267  1.00  0.00           N  
ATOM   1700  CA  VAL A 216       9.365  12.480  -9.587  1.00  0.00           C  
ATOM   1701  C   VAL A 216      10.757  13.022  -9.904  1.00  0.00           C  
ATOM   1702  CB  VAL A 216       9.268  10.991  -9.987  1.00  0.00           C  
ATOM   1703  O   VAL A 216      11.105  13.211 -11.071  1.00  0.00           O  
ATOM   1704  CG1 VAL A 216      10.319  10.164  -9.249  1.00  0.00           C  
ATOM   1705  CG2 VAL A 216       7.866  10.454  -9.706  1.00  0.00           C  
ATOM   1706  N   PHE A 217      11.189  14.069  -9.247  1.00  0.00           N  
ATOM   1707  CA  PHE A 217      12.548  14.531  -9.499  1.00  0.00           C  
ATOM   1708  C   PHE A 217      13.546  13.390  -9.340  1.00  0.00           C  
ATOM   1709  CB  PHE A 217      12.910  15.681  -8.554  1.00  0.00           C  
ATOM   1710  O   PHE A 217      13.536  12.687  -8.327  1.00  0.00           O  
ATOM   1711  CG  PHE A 217      12.156  16.954  -8.829  1.00  0.00           C  
ATOM   1712  CD1 PHE A 217      12.596  17.843  -9.801  1.00  0.00           C  
ATOM   1713  CD2 PHE A 217      11.005  17.260  -8.115  1.00  0.00           C  
ATOM   1714  CE1 PHE A 217      11.899  19.022 -10.058  1.00  0.00           C  
ATOM   1715  CE2 PHE A 217      10.303  18.436  -8.366  1.00  0.00           C  
ATOM   1716  CZ  PHE A 217      10.753  19.316  -9.337  1.00  0.00           C  
ATOM   1717  N   MET A 218      13.807  12.606 -10.448  1.00  0.00           N  
ATOM   1718  CA  MET A 218      14.870  11.612 -10.563  1.00  0.00           C  
ATOM   1719  C   MET A 218      16.227  12.228 -10.239  1.00  0.00           C  
ATOM   1720  CB  MET A 218      14.892  11.007 -11.968  1.00  0.00           C  
ATOM   1721  O   MET A 218      16.554  13.312 -10.725  1.00  0.00           O  
ATOM   1722  CG  MET A 218      13.700  10.113 -12.268  1.00  0.00           C  
ATOM   1723  SD  MET A 218      14.100   8.330 -12.099  1.00  0.00           S  
ATOM   1724  CE  MET A 218      12.885   7.620 -13.245  1.00  0.00           C  
ATOM   1725  N   ASP A 219      16.421  12.864  -9.054  1.00  0.00           N  
ATOM   1726  CA  ASP A 219      17.833  13.199  -8.891  1.00  0.00           C  
ATOM   1727  C   ASP A 219      18.005  14.654  -8.459  1.00  0.00           C  
ATOM   1728  CB  ASP A 219      18.600  12.941 -10.189  1.00  0.00           C  
ATOM   1729  O   ASP A 219      18.438  15.494  -9.251  1.00  0.00           O  
ATOM   1730  CG  ASP A 219      19.128  11.521 -10.293  1.00  0.00           C  
ATOM   1731  OD1 ASP A 219      19.221  10.827  -9.258  1.00  0.00           O  
ATOM   1732  OD2 ASP A 219      19.458  11.093 -11.420  1.00  0.00           O  
ATOM   1733  N   LYS A 220      17.327  15.067  -7.414  1.00  0.00           N  
ATOM   1734  CA  LYS A 220      17.986  16.277  -6.930  1.00  0.00           C  
ATOM   1735  C   LYS A 220      19.254  15.938  -6.151  1.00  0.00           C  
ATOM   1736  CB  LYS A 220      17.035  17.093  -6.054  1.00  0.00           C  
ATOM   1737  O   LYS A 220      19.294  14.944  -5.423  1.00  0.00           O  
ATOM   1738  CG  LYS A 220      16.036  17.931  -6.838  1.00  0.00           C  
ATOM   1739  CD  LYS A 220      15.280  18.893  -5.932  1.00  0.00           C  
ATOM   1740  CE  LYS A 220      14.241  19.693  -6.706  1.00  0.00           C  
ATOM   1741  NZ  LYS A 220      13.496  20.638  -5.821  1.00  0.00           N  
ATOM   1742  N   PRO A 221      20.461  16.321  -6.634  1.00  0.00           N  
ATOM   1743  CA  PRO A 221      21.764  16.093  -6.005  1.00  0.00           C  
ATOM   1744  C   PRO A 221      21.653  15.780  -4.514  1.00  0.00           C  
ATOM   1745  CB  PRO A 221      22.501  17.415  -6.232  1.00  0.00           C  
ATOM   1746  O   PRO A 221      20.739  16.268  -3.844  1.00  0.00           O  
ATOM   1747  CG  PRO A 221      21.489  18.312  -6.869  1.00  0.00           C  
ATOM   1748  CD  PRO A 221      20.212  17.542  -7.044  1.00  0.00           C  
TER    1749      PRO A 221
ENDMDL
END
