# Supplementary material for: Improving Protein Expression, Stability, and Function with ProteinMPNN
Source: J Am Chem Soc. 2024 Jan 9;146(3):2054–61. doi: 10.1021/jacs.3c10941 (PMC10811672; doi:10.1021/jacs.3c10941)
Supplement: Supplementary file 2 — ja3c10941_si_002.zip [file ja3c10941_si_002.zip › Sumida_Design_Structures_Idealizing_with_ProteinMPNN/TEV/hyperTEV0073_m3_32.pdb]

MODEL     1
ATOM      1  N   ALA A   1     -24.862  12.942  19.528  1.00  0.00           N  
ATOM      2  CA  ALA A   1     -23.524  12.379  19.691  1.00  0.00           C  
ATOM      3  C   ALA A   1     -23.452  10.963  19.127  1.00  0.00           C  
ATOM      4  CB  ALA A   1     -23.121  12.383  21.164  1.00  0.00           C  
ATOM      5  O   ALA A   1     -22.390  10.518  18.685  1.00  0.00           O  
ATOM      6  N   GLU A   2     -24.585  10.195  19.179  1.00  0.00           N  
ATOM      7  CA  GLU A   2     -24.684   8.835  18.655  1.00  0.00           C  
ATOM      8  C   GLU A   2     -24.342   8.791  17.169  1.00  0.00           C  
ATOM      9  CB  GLU A   2     -26.086   8.269  18.890  1.00  0.00           C  
ATOM     10  O   GLU A   2     -23.683   7.858  16.706  1.00  0.00           O  
ATOM     11  CG  GLU A   2     -26.213   6.787  18.567  1.00  0.00           C  
ATOM     12  CD  GLU A   2     -27.588   6.220  18.882  1.00  0.00           C  
ATOM     13  OE1 GLU A   2     -27.830   5.024  18.602  1.00  0.00           O  
ATOM     14  OE2 GLU A   2     -28.430   6.978  19.413  1.00  0.00           O  
ATOM     15  N   SER A   3     -24.785   9.751  16.379  1.00  0.00           N  
ATOM     16  CA  SER A   3     -24.542   9.807  14.941  1.00  0.00           C  
ATOM     17  C   SER A   3     -23.070  10.071  14.639  1.00  0.00           C  
ATOM     18  CB  SER A   3     -25.406  10.888  14.291  1.00  0.00           C  
ATOM     19  O   SER A   3     -22.593   9.777  13.541  1.00  0.00           O  
ATOM     20  OG  SER A   3     -25.153  12.153  14.877  1.00  0.00           O  
ATOM     21  N   ALA A   4     -22.366  10.658  15.664  1.00  0.00           N  
ATOM     22  CA  ALA A   4     -20.953  10.986  15.491  1.00  0.00           C  
ATOM     23  C   ALA A   4     -20.074   9.760  15.719  1.00  0.00           C  
ATOM     24  CB  ALA A   4     -20.548  12.111  16.441  1.00  0.00           C  
ATOM     25  O   ALA A   4     -18.912   9.736  15.306  1.00  0.00           O  
ATOM     26  N   ALA A   5     -20.685   8.732  16.411  1.00  0.00           N  
ATOM     27  CA  ALA A   5     -19.905   7.547  16.758  1.00  0.00           C  
ATOM     28  C   ALA A   5     -20.089   6.445  15.719  1.00  0.00           C  
ATOM     29  CB  ALA A   5     -20.296   7.038  18.143  1.00  0.00           C  
ATOM     30  O   ALA A   5     -21.215   6.144  15.317  1.00  0.00           O  
ATOM     31  N   VAL A   6     -19.039   6.112  15.069  1.00  0.00           N  
ATOM     32  CA  VAL A   6     -19.080   4.975  14.156  1.00  0.00           C  
ATOM     33  C   VAL A   6     -18.787   3.686  14.921  1.00  0.00           C  
ATOM     34  CB  VAL A   6     -18.076   5.144  12.994  1.00  0.00           C  
ATOM     35  O   VAL A   6     -17.957   3.673  15.832  1.00  0.00           O  
ATOM     36  CG1 VAL A   6     -18.197   3.988  12.003  1.00  0.00           C  
ATOM     37  CG2 VAL A   6     -18.297   6.481  12.289  1.00  0.00           C  
ATOM     38  N   GLY A   7     -19.730   2.700  14.865  1.00  0.00           N  
ATOM     39  CA  GLY A   7     -19.611   1.410  15.525  1.00  0.00           C  
ATOM     40  C   GLY A   7     -18.374   0.638  15.109  1.00  0.00           C  
ATOM     41  O   GLY A   7     -17.555   1.138  14.335  1.00  0.00           O  
ATOM     42  N   PRO A   8     -18.194  -0.459  15.762  1.00  0.00           N  
ATOM     43  CA  PRO A   8     -17.056  -1.317  15.421  1.00  0.00           C  
ATOM     44  C   PRO A   8     -17.061  -1.749  13.957  1.00  0.00           C  
ATOM     45  CB  PRO A   8     -17.233  -2.523  16.347  1.00  0.00           C  
ATOM     46  O   PRO A   8     -18.128  -1.959  13.375  1.00  0.00           O  
ATOM     47  CG  PRO A   8     -18.181  -2.057  17.404  1.00  0.00           C  
ATOM     48  CD  PRO A   8     -18.948  -0.880  16.872  1.00  0.00           C  
ATOM     49  N   ARG A   9     -15.927  -1.768  13.389  1.00  0.00           N  
ATOM     50  CA  ARG A   9     -15.783  -2.226  12.011  1.00  0.00           C  
ATOM     51  C   ARG A   9     -14.756  -3.350  11.912  1.00  0.00           C  
ATOM     52  CB  ARG A   9     -15.380  -1.066  11.098  1.00  0.00           C  
ATOM     53  O   ARG A   9     -13.730  -3.322  12.594  1.00  0.00           O  
ATOM     54  CG  ARG A   9     -15.257  -1.450   9.632  1.00  0.00           C  
ATOM     55  CD  ARG A   9     -15.039  -0.231   8.747  1.00  0.00           C  
ATOM     56  NE  ARG A   9     -16.248   0.579   8.637  1.00  0.00           N  
ATOM     57  NH1 ARG A   9     -17.265  -0.780   7.069  1.00  0.00           N  
ATOM     58  NH2 ARG A   9     -18.329   1.106   7.820  1.00  0.00           N  
ATOM     59  CZ  ARG A   9     -17.278   0.300   7.842  1.00  0.00           C  
ATOM     60  N   ASP A  10     -15.064  -4.241  11.088  1.00  0.00           N  
ATOM     61  CA  ASP A  10     -14.162  -5.356  10.816  1.00  0.00           C  
ATOM     62  C   ASP A  10     -13.197  -5.018   9.682  1.00  0.00           C  
ATOM     63  CB  ASP A  10     -14.957  -6.618  10.471  1.00  0.00           C  
ATOM     64  O   ASP A  10     -13.599  -4.943   8.519  1.00  0.00           O  
ATOM     65  CG  ASP A  10     -14.080  -7.848  10.318  1.00  0.00           C  
ATOM     66  OD1 ASP A  10     -12.859  -7.762  10.571  1.00  0.00           O  
ATOM     67  OD2 ASP A  10     -14.614  -8.912   9.938  1.00  0.00           O  
ATOM     68  N   TYR A  11     -11.859  -4.868  10.004  1.00  0.00           N  
ATOM     69  CA  TYR A  11     -10.870  -4.509   8.994  1.00  0.00           C  
ATOM     70  C   TYR A  11     -10.136  -5.745   8.486  1.00  0.00           C  
ATOM     71  CB  TYR A  11      -9.864  -3.502   9.560  1.00  0.00           C  
ATOM     72  O   TYR A  11      -9.191  -5.635   7.701  1.00  0.00           O  
ATOM     73  CG  TYR A  11     -10.461  -2.145   9.846  1.00  0.00           C  
ATOM     74  CD1 TYR A  11     -10.644  -1.213   8.827  1.00  0.00           C  
ATOM     75  CD2 TYR A  11     -10.842  -1.792  11.136  1.00  0.00           C  
ATOM     76  CE1 TYR A  11     -11.191   0.039   9.086  1.00  0.00           C  
ATOM     77  CE2 TYR A  11     -11.390  -0.542  11.408  1.00  0.00           C  
ATOM     78  OH  TYR A  11     -12.104   1.602  10.640  1.00  0.00           O  
ATOM     79  CZ  TYR A  11     -11.561   0.364  10.378  1.00  0.00           C  
ATOM     80  N   ASN A  12     -10.527  -6.905   8.917  1.00  0.00           N  
ATOM     81  CA  ASN A  12      -9.858  -8.159   8.587  1.00  0.00           C  
ATOM     82  C   ASN A  12      -9.927  -8.454   7.092  1.00  0.00           C  
ATOM     83  CB  ASN A  12     -10.463  -9.316   9.385  1.00  0.00           C  
ATOM     84  O   ASN A  12      -8.943  -8.897   6.496  1.00  0.00           O  
ATOM     85  CG  ASN A  12      -9.987  -9.345  10.824  1.00  0.00           C  
ATOM     86  ND2 ASN A  12     -10.800  -9.914  11.706  1.00  0.00           N  
ATOM     87  OD1 ASN A  12      -8.898  -8.858  11.141  1.00  0.00           O  
ATOM     88  N   PRO A  13     -11.025  -8.142   6.474  1.00  0.00           N  
ATOM     89  CA  PRO A  13     -11.063  -8.399   5.032  1.00  0.00           C  
ATOM     90  C   PRO A  13     -10.018  -7.596   4.262  1.00  0.00           C  
ATOM     91  CB  PRO A  13     -12.479  -7.974   4.636  1.00  0.00           C  
ATOM     92  O   PRO A  13      -9.489  -8.071   3.254  1.00  0.00           O  
ATOM     93  CG  PRO A  13     -13.302  -8.196   5.864  1.00  0.00           C  
ATOM     94  CD  PRO A  13     -12.478  -7.827   7.064  1.00  0.00           C  
ATOM     95  N   ILE A  14      -9.686  -6.436   4.751  1.00  0.00           N  
ATOM     96  CA  ILE A  14      -8.657  -5.612   4.125  1.00  0.00           C  
ATOM     97  C   ILE A  14      -7.275  -6.112   4.538  1.00  0.00           C  
ATOM     98  CB  ILE A  14      -8.822  -4.122   4.498  1.00  0.00           C  
ATOM     99  O   ILE A  14      -6.406  -6.326   3.690  1.00  0.00           O  
ATOM    100  CG1 ILE A  14     -10.142  -3.575   3.942  1.00  0.00           C  
ATOM    101  CG2 ILE A  14      -7.633  -3.303   3.989  1.00  0.00           C  
ATOM    102  CD1 ILE A  14     -10.503  -2.188   4.455  1.00  0.00           C  
ATOM    103  N   SER A  15      -7.092  -6.348   5.839  1.00  0.00           N  
ATOM    104  CA  SER A  15      -5.785  -6.742   6.355  1.00  0.00           C  
ATOM    105  C   SER A  15      -5.336  -8.074   5.764  1.00  0.00           C  
ATOM    106  CB  SER A  15      -5.817  -6.837   7.881  1.00  0.00           C  
ATOM    107  O   SER A  15      -4.144  -8.287   5.533  1.00  0.00           O  
ATOM    108  OG  SER A  15      -6.772  -7.795   8.305  1.00  0.00           O  
ATOM    109  N   ASP A  16      -6.274  -8.999   5.423  1.00  0.00           N  
ATOM    110  CA  ASP A  16      -5.972 -10.326   4.894  1.00  0.00           C  
ATOM    111  C   ASP A  16      -5.436 -10.238   3.467  1.00  0.00           C  
ATOM    112  CB  ASP A  16      -7.217 -11.215   4.934  1.00  0.00           C  
ATOM    113  O   ASP A  16      -4.879 -11.207   2.946  1.00  0.00           O  
ATOM    114  CG  ASP A  16      -7.544 -11.715   6.330  1.00  0.00           C  
ATOM    115  OD1 ASP A  16      -6.686 -11.607   7.233  1.00  0.00           O  
ATOM    116  OD2 ASP A  16      -8.668 -12.224   6.529  1.00  0.00           O  
ATOM    117  N   THR A  17      -5.586  -9.059   2.837  1.00  0.00           N  
ATOM    118  CA  THR A  17      -5.145  -8.921   1.453  1.00  0.00           C  
ATOM    119  C   THR A  17      -3.799  -8.205   1.383  1.00  0.00           C  
ATOM    120  CB  THR A  17      -6.182  -8.155   0.611  1.00  0.00           C  
ATOM    121  O   THR A  17      -3.227  -8.053   0.302  1.00  0.00           O  
ATOM    122  CG2 THR A  17      -7.564  -8.787   0.731  1.00  0.00           C  
ATOM    123  OG1 THR A  17      -6.249  -6.797   1.066  1.00  0.00           O  
ATOM    124  N   ILE A  18      -3.293  -7.756   2.531  1.00  0.00           N  
ATOM    125  CA  ILE A  18      -2.046  -6.999   2.580  1.00  0.00           C  
ATOM    126  C   ILE A  18      -0.862  -7.941   2.377  1.00  0.00           C  
ATOM    127  CB  ILE A  18      -1.901  -6.236   3.916  1.00  0.00           C  
ATOM    128  O   ILE A  18      -0.826  -9.034   2.946  1.00  0.00           O  
ATOM    129  CG1 ILE A  18      -2.966  -5.139   4.023  1.00  0.00           C  
ATOM    130  CG2 ILE A  18      -0.493  -5.647   4.050  1.00  0.00           C  
ATOM    131  CD1 ILE A  18      -3.012  -4.450   5.380  1.00  0.00           C  
ATOM    132  N   VAL A  19       0.080  -7.538   1.541  1.00  0.00           N  
ATOM    133  CA  VAL A  19       1.292  -8.303   1.268  1.00  0.00           C  
ATOM    134  C   VAL A  19       2.521  -7.445   1.558  1.00  0.00           C  
ATOM    135  CB  VAL A  19       1.327  -8.810  -0.191  1.00  0.00           C  
ATOM    136  O   VAL A  19       2.450  -6.215   1.520  1.00  0.00           O  
ATOM    137  CG1 VAL A  19       0.163  -9.761  -0.461  1.00  0.00           C  
ATOM    138  CG2 VAL A  19       1.296  -7.633  -1.165  1.00  0.00           C  
ATOM    139  N   LYS A  20       3.561  -8.129   1.947  1.00  0.00           N  
ATOM    140  CA  LYS A  20       4.870  -7.490   2.053  1.00  0.00           C  
ATOM    141  C   LYS A  20       5.715  -7.760   0.811  1.00  0.00           C  
ATOM    142  CB  LYS A  20       5.605  -7.978   3.303  1.00  0.00           C  
ATOM    143  O   LYS A  20       5.905  -8.914   0.422  1.00  0.00           O  
ATOM    144  CG  LYS A  20       6.900  -7.231   3.589  1.00  0.00           C  
ATOM    145  CD  LYS A  20       7.542  -7.704   4.887  1.00  0.00           C  
ATOM    146  CE  LYS A  20       8.817  -6.930   5.195  1.00  0.00           C  
ATOM    147  NZ  LYS A  20       9.442  -7.380   6.475  1.00  0.00           N  
ATOM    148  N   LEU A  21       6.194  -6.648   0.203  1.00  0.00           N  
ATOM    149  CA  LEU A  21       6.981  -6.737  -1.022  1.00  0.00           C  
ATOM    150  C   LEU A  21       8.419  -6.292  -0.777  1.00  0.00           C  
ATOM    151  CB  LEU A  21       6.352  -5.884  -2.127  1.00  0.00           C  
ATOM    152  O   LEU A  21       8.655  -5.233  -0.192  1.00  0.00           O  
ATOM    153  CG  LEU A  21       4.874  -6.140  -2.422  1.00  0.00           C  
ATOM    154  CD1 LEU A  21       4.300  -5.013  -3.275  1.00  0.00           C  
ATOM    155  CD2 LEU A  21       4.692  -7.487  -3.115  1.00  0.00           C  
ATOM    156  N   THR A  22       9.288  -7.148  -1.212  1.00  0.00           N  
ATOM    157  CA  THR A  22      10.700  -6.787  -1.141  1.00  0.00           C  
ATOM    158  C   THR A  22      11.365  -6.934  -2.506  1.00  0.00           C  
ATOM    159  CB  THR A  22      11.446  -7.651  -0.107  1.00  0.00           C  
ATOM    160  O   THR A  22      11.448  -8.039  -3.046  1.00  0.00           O  
ATOM    161  CG2 THR A  22      12.897  -7.206   0.037  1.00  0.00           C  
ATOM    162  OG1 THR A  22      10.793  -7.536   1.163  1.00  0.00           O  
ATOM    163  N   ASN A  23      11.796  -5.749  -3.073  1.00  0.00           N  
ATOM    164  CA  ASN A  23      12.541  -5.724  -4.327  1.00  0.00           C  
ATOM    165  C   ASN A  23      14.043  -5.613  -4.085  1.00  0.00           C  
ATOM    166  CB  ASN A  23      12.060  -4.574  -5.214  1.00  0.00           C  
ATOM    167  O   ASN A  23      14.521  -4.599  -3.573  1.00  0.00           O  
ATOM    168  CG  ASN A  23      12.727  -4.568  -6.576  1.00  0.00           C  
ATOM    169  ND2 ASN A  23      12.261  -3.693  -7.460  1.00  0.00           N  
ATOM    170  OD1 ASN A  23      13.652  -5.343  -6.831  1.00  0.00           O  
ATOM    171  N   THR A  24      14.737  -6.659  -4.472  1.00  0.00           N  
ATOM    172  CA  THR A  24      16.192  -6.696  -4.370  1.00  0.00           C  
ATOM    173  C   THR A  24      16.833  -6.609  -5.752  1.00  0.00           C  
ATOM    174  CB  THR A  24      16.670  -7.976  -3.660  1.00  0.00           C  
ATOM    175  O   THR A  24      16.693  -7.524  -6.567  1.00  0.00           O  
ATOM    176  CG2 THR A  24      18.179  -7.956  -3.445  1.00  0.00           C  
ATOM    177  OG1 THR A  24      16.019  -8.081  -2.387  1.00  0.00           O  
ATOM    178  N   SER A  25      17.436  -5.385  -6.003  1.00  0.00           N  
ATOM    179  CA  SER A  25      18.068  -5.140  -7.296  1.00  0.00           C  
ATOM    180  C   SER A  25      19.338  -4.309  -7.141  1.00  0.00           C  
ATOM    181  CB  SER A  25      17.097  -4.431  -8.241  1.00  0.00           C  
ATOM    182  O   SER A  25      19.368  -3.349  -6.369  1.00  0.00           O  
ATOM    183  OG  SER A  25      15.936  -5.216  -8.450  1.00  0.00           O  
ATOM    184  N   ASP A  26      20.416  -4.762  -7.804  1.00  0.00           N  
ATOM    185  CA  ASP A  26      21.670  -4.017  -7.868  1.00  0.00           C  
ATOM    186  C   ASP A  26      22.228  -3.760  -6.470  1.00  0.00           C  
ATOM    187  CB  ASP A  26      21.470  -2.692  -8.606  1.00  0.00           C  
ATOM    188  O   ASP A  26      22.653  -2.645  -6.160  1.00  0.00           O  
ATOM    189  CG  ASP A  26      21.142  -2.876 -10.077  1.00  0.00           C  
ATOM    190  OD1 ASP A  26      21.561  -3.892 -10.673  1.00  0.00           O  
ATOM    191  OD2 ASP A  26      20.461  -1.996 -10.647  1.00  0.00           O  
ATOM    192  N   GLY A  27      22.147  -4.762  -5.497  1.00  0.00           N  
ATOM    193  CA  GLY A  27      22.718  -4.669  -4.163  1.00  0.00           C  
ATOM    194  C   GLY A  27      21.852  -3.883  -3.196  1.00  0.00           C  
ATOM    195  O   GLY A  27      22.231  -3.678  -2.041  1.00  0.00           O  
ATOM    196  N   TYR A  28      20.715  -3.347  -3.677  1.00  0.00           N  
ATOM    197  CA  TYR A  28      19.797  -2.596  -2.828  1.00  0.00           C  
ATOM    198  C   TYR A  28      18.492  -3.357  -2.630  1.00  0.00           C  
ATOM    199  CB  TYR A  28      19.510  -1.218  -3.433  1.00  0.00           C  
ATOM    200  O   TYR A  28      18.098  -4.159  -3.481  1.00  0.00           O  
ATOM    201  CG  TYR A  28      20.712  -0.305  -3.458  1.00  0.00           C  
ATOM    202  CD1 TYR A  28      20.964   0.577  -2.409  1.00  0.00           C  
ATOM    203  CD2 TYR A  28      21.597  -0.320  -4.531  1.00  0.00           C  
ATOM    204  CE1 TYR A  28      22.069   1.422  -2.429  1.00  0.00           C  
ATOM    205  CE2 TYR A  28      22.705   0.520  -4.562  1.00  0.00           C  
ATOM    206  OH  TYR A  28      24.027   2.220  -3.533  1.00  0.00           O  
ATOM    207  CZ  TYR A  28      22.932   1.386  -3.508  1.00  0.00           C  
ATOM    208  N   SER A  29      17.881  -3.087  -1.455  1.00  0.00           N  
ATOM    209  CA  SER A  29      16.601  -3.712  -1.138  1.00  0.00           C  
ATOM    210  C   SER A  29      15.581  -2.677  -0.674  1.00  0.00           C  
ATOM    211  CB  SER A  29      16.779  -4.783  -0.062  1.00  0.00           C  
ATOM    212  O   SER A  29      15.886  -1.834   0.172  1.00  0.00           O  
ATOM    213  OG  SER A  29      15.553  -5.449   0.192  1.00  0.00           O  
ATOM    214  N   ILE A  30      14.445  -2.672  -1.405  1.00  0.00           N  
ATOM    215  CA  ILE A  30      13.329  -1.828  -0.995  1.00  0.00           C  
ATOM    216  C   ILE A  30      12.155  -2.700  -0.557  1.00  0.00           C  
ATOM    217  CB  ILE A  30      12.894  -0.874  -2.130  1.00  0.00           C  
ATOM    218  O   ILE A  30      11.739  -3.604  -1.286  1.00  0.00           O  
ATOM    219  CG1 ILE A  30      14.048   0.058  -2.516  1.00  0.00           C  
ATOM    220  CG2 ILE A  30      11.656  -0.073  -1.718  1.00  0.00           C  
ATOM    221  CD1 ILE A  30      13.745   0.959  -3.705  1.00  0.00           C  
ATOM    222  N   SER A  31      11.710  -2.416   0.694  1.00  0.00           N  
ATOM    223  CA  SER A  31      10.574  -3.157   1.232  1.00  0.00           C  
ATOM    224  C   SER A  31       9.392  -2.234   1.508  1.00  0.00           C  
ATOM    225  CB  SER A  31      10.969  -3.890   2.515  1.00  0.00           C  
ATOM    226  O   SER A  31       9.546  -1.198   2.159  1.00  0.00           O  
ATOM    227  OG  SER A  31      11.927  -4.899   2.243  1.00  0.00           O  
ATOM    228  N   LEU A  32       8.256  -2.644   0.943  1.00  0.00           N  
ATOM    229  CA  LEU A  32       6.994  -1.945   1.163  1.00  0.00           C  
ATOM    230  C   LEU A  32       5.838  -2.933   1.276  1.00  0.00           C  
ATOM    231  CB  LEU A  32       6.725  -0.954   0.027  1.00  0.00           C  
ATOM    232  O   LEU A  32       6.033  -4.143   1.134  1.00  0.00           O  
ATOM    233  CG  LEU A  32       7.564  -1.131  -1.239  1.00  0.00           C  
ATOM    234  CD1 LEU A  32       6.682  -1.576  -2.401  1.00  0.00           C  
ATOM    235  CD2 LEU A  32       8.294   0.164  -1.582  1.00  0.00           C  
ATOM    236  N   TYR A  33       4.681  -2.404   1.484  1.00  0.00           N  
ATOM    237  CA  TYR A  33       3.475  -3.224   1.512  1.00  0.00           C  
ATOM    238  C   TYR A  33       2.655  -3.031   0.242  1.00  0.00           C  
ATOM    239  CB  TYR A  33       2.623  -2.887   2.740  1.00  0.00           C  
ATOM    240  O   TYR A  33       2.935  -2.132  -0.555  1.00  0.00           O  
ATOM    241  CG  TYR A  33       3.252  -3.302   4.048  1.00  0.00           C  
ATOM    242  CD1 TYR A  33       3.054  -4.581   4.563  1.00  0.00           C  
ATOM    243  CD2 TYR A  33       4.044  -2.416   4.771  1.00  0.00           C  
ATOM    244  CE1 TYR A  33       3.630  -4.967   5.769  1.00  0.00           C  
ATOM    245  CE2 TYR A  33       4.625  -2.791   5.977  1.00  0.00           C  
ATOM    246  OH  TYR A  33       4.985  -4.444   7.662  1.00  0.00           O  
ATOM    247  CZ  TYR A  33       4.413  -4.067   6.468  1.00  0.00           C  
ATOM    248  N   GLY A  34       1.719  -3.887   0.062  1.00  0.00           N  
ATOM    249  CA  GLY A  34       0.778  -3.819  -1.045  1.00  0.00           C  
ATOM    250  C   GLY A  34      -0.565  -4.447  -0.725  1.00  0.00           C  
ATOM    251  O   GLY A  34      -0.740  -5.044   0.339  1.00  0.00           O  
ATOM    252  N   ILE A  35      -1.495  -4.140  -1.615  1.00  0.00           N  
ATOM    253  CA  ILE A  35      -2.844  -4.679  -1.475  1.00  0.00           C  
ATOM    254  C   ILE A  35      -3.101  -5.716  -2.566  1.00  0.00           C  
ATOM    255  CB  ILE A  35      -3.908  -3.561  -1.536  1.00  0.00           C  
ATOM    256  O   ILE A  35      -2.951  -5.425  -3.755  1.00  0.00           O  
ATOM    257  CG1 ILE A  35      -3.612  -2.483  -0.487  1.00  0.00           C  
ATOM    258  CG2 ILE A  35      -5.312  -4.141  -1.344  1.00  0.00           C  
ATOM    259  CD1 ILE A  35      -4.387  -1.189  -0.694  1.00  0.00           C  
ATOM    260  N   GLY A  36      -3.487  -6.923  -2.144  1.00  0.00           N  
ATOM    261  CA  GLY A  36      -3.898  -7.939  -3.100  1.00  0.00           C  
ATOM    262  C   GLY A  36      -5.336  -7.781  -3.557  1.00  0.00           C  
ATOM    263  O   GLY A  36      -6.218  -7.470  -2.754  1.00  0.00           O  
ATOM    264  N   PHE A  37      -5.632  -7.971  -4.819  1.00  0.00           N  
ATOM    265  CA  PHE A  37      -6.932  -7.929  -5.479  1.00  0.00           C  
ATOM    266  C   PHE A  37      -6.967  -8.884  -6.667  1.00  0.00           C  
ATOM    267  CB  PHE A  37      -7.256  -6.505  -5.940  1.00  0.00           C  
ATOM    268  O   PHE A  37      -6.456  -8.564  -7.742  1.00  0.00           O  
ATOM    269  CG  PHE A  37      -8.673  -6.328  -6.413  1.00  0.00           C  
ATOM    270  CD1 PHE A  37      -9.011  -6.554  -7.742  1.00  0.00           C  
ATOM    271  CD2 PHE A  37      -9.669  -5.935  -5.528  1.00  0.00           C  
ATOM    272  CE1 PHE A  37     -10.323  -6.391  -8.182  1.00  0.00           C  
ATOM    273  CE2 PHE A  37     -10.982  -5.770  -5.960  1.00  0.00           C  
ATOM    274  CZ  PHE A  37     -11.306  -5.997  -7.288  1.00  0.00           C  
ATOM    275  N   GLY A  38      -7.594 -10.133  -6.421  1.00  0.00           N  
ATOM    276  CA  GLY A  38      -7.509 -11.137  -7.469  1.00  0.00           C  
ATOM    277  C   GLY A  38      -6.085 -11.561  -7.775  1.00  0.00           C  
ATOM    278  O   GLY A  38      -5.349 -11.977  -6.877  1.00  0.00           O  
ATOM    279  N   ASP A  39      -5.648 -11.417  -9.029  1.00  0.00           N  
ATOM    280  CA  ASP A  39      -4.288 -11.757  -9.436  1.00  0.00           C  
ATOM    281  C   ASP A  39      -3.409 -10.510  -9.509  1.00  0.00           C  
ATOM    282  CB  ASP A  39      -4.296 -12.474 -10.788  1.00  0.00           C  
ATOM    283  O   ASP A  39      -2.379 -10.509 -10.186  1.00  0.00           O  
ATOM    284  CG  ASP A  39      -4.913 -11.641 -11.898  1.00  0.00           C  
ATOM    285  OD1 ASP A  39      -5.574 -10.623 -11.600  1.00  0.00           O  
ATOM    286  OD2 ASP A  39      -4.741 -12.009 -13.080  1.00  0.00           O  
ATOM    287  N   LEU A  40      -3.847  -9.478  -8.852  1.00  0.00           N  
ATOM    288  CA  LEU A  40      -3.155  -8.195  -8.920  1.00  0.00           C  
ATOM    289  C   LEU A  40      -2.622  -7.792  -7.550  1.00  0.00           C  
ATOM    290  CB  LEU A  40      -4.092  -7.110  -9.456  1.00  0.00           C  
ATOM    291  O   LEU A  40      -3.189  -8.169  -6.522  1.00  0.00           O  
ATOM    292  CG  LEU A  40      -4.810  -7.422 -10.770  1.00  0.00           C  
ATOM    293  CD1 LEU A  40      -5.798  -6.311 -11.111  1.00  0.00           C  
ATOM    294  CD2 LEU A  40      -3.802  -7.613 -11.899  1.00  0.00           C  
ATOM    295  N   ILE A  41      -1.563  -7.077  -7.589  1.00  0.00           N  
ATOM    296  CA  ILE A  41      -1.075  -6.398  -6.393  1.00  0.00           C  
ATOM    297  C   ILE A  41      -0.991  -4.895  -6.652  1.00  0.00           C  
ATOM    298  CB  ILE A  41       0.303  -6.944  -5.956  1.00  0.00           C  
ATOM    299  O   ILE A  41      -0.398  -4.462  -7.642  1.00  0.00           O  
ATOM    300  CG1 ILE A  41       0.178  -8.401  -5.496  1.00  0.00           C  
ATOM    301  CG2 ILE A  41       0.904  -6.071  -4.851  1.00  0.00           C  
ATOM    302  CD1 ILE A  41       1.506  -9.052  -5.134  1.00  0.00           C  
ATOM    303  N   ILE A  42      -1.641  -4.134  -5.786  1.00  0.00           N  
ATOM    304  CA  ILE A  42      -1.610  -2.677  -5.835  1.00  0.00           C  
ATOM    305  C   ILE A  42      -0.592  -2.148  -4.827  1.00  0.00           C  
ATOM    306  CB  ILE A  42      -3.004  -2.072  -5.556  1.00  0.00           C  
ATOM    307  O   ILE A  42      -0.682  -2.441  -3.633  1.00  0.00           O  
ATOM    308  CG1 ILE A  42      -4.035  -2.627  -6.546  1.00  0.00           C  
ATOM    309  CG2 ILE A  42      -2.952  -0.543  -5.620  1.00  0.00           C  
ATOM    310  CD1 ILE A  42      -4.906  -3.738  -5.974  1.00  0.00           C  
ATOM    311  N   THR A  43       0.391  -1.358  -5.274  1.00  0.00           N  
ATOM    312  CA  THR A  43       1.414  -0.838  -4.373  1.00  0.00           C  
ATOM    313  C   THR A  43       1.998   0.465  -4.912  1.00  0.00           C  
ATOM    314  CB  THR A  43       2.545  -1.861  -4.162  1.00  0.00           C  
ATOM    315  O   THR A  43       1.429   1.078  -5.818  1.00  0.00           O  
ATOM    316  CG2 THR A  43       3.393  -2.011  -5.421  1.00  0.00           C  
ATOM    317  OG1 THR A  43       3.383  -1.424  -3.085  1.00  0.00           O  
ATOM    318  N   ASN A  44       3.104   0.937  -4.248  1.00  0.00           N  
ATOM    319  CA  ASN A  44       3.740   2.181  -4.669  1.00  0.00           C  
ATOM    320  C   ASN A  44       4.696   1.954  -5.837  1.00  0.00           C  
ATOM    321  CB  ASN A  44       4.479   2.829  -3.496  1.00  0.00           C  
ATOM    322  O   ASN A  44       5.370   0.925  -5.902  1.00  0.00           O  
ATOM    323  CG  ASN A  44       3.549   3.228  -2.368  1.00  0.00           C  
ATOM    324  ND2 ASN A  44       2.930   4.396  -2.494  1.00  0.00           N  
ATOM    325  OD1 ASN A  44       3.388   2.492  -1.390  1.00  0.00           O  
ATOM    326  N   LEU A  45       4.721   2.940  -6.711  1.00  0.00           N  
ATOM    327  CA  LEU A  45       5.592   2.929  -7.881  1.00  0.00           C  
ATOM    328  C   LEU A  45       7.059   2.902  -7.467  1.00  0.00           C  
ATOM    329  CB  LEU A  45       5.321   4.152  -8.762  1.00  0.00           C  
ATOM    330  O   LEU A  45       7.887   2.283  -8.139  1.00  0.00           O  
ATOM    331  CG  LEU A  45       6.048   4.193 -10.107  1.00  0.00           C  
ATOM    332  CD1 LEU A  45       5.594   3.036 -10.990  1.00  0.00           C  
ATOM    333  CD2 LEU A  45       5.810   5.529 -10.803  1.00  0.00           C  
ATOM    334  N   HIS A  46       7.375   3.490  -6.359  1.00  0.00           N  
ATOM    335  CA  HIS A  46       8.772   3.623  -5.961  1.00  0.00           C  
ATOM    336  C   HIS A  46       9.329   2.297  -5.453  1.00  0.00           C  
ATOM    337  CB  HIS A  46       8.923   4.701  -4.886  1.00  0.00           C  
ATOM    338  O   HIS A  46      10.482   2.227  -5.022  1.00  0.00           O  
ATOM    339  CG  HIS A  46       8.240   4.365  -3.599  1.00  0.00           C  
ATOM    340  CD2 HIS A  46       8.612   3.555  -2.580  1.00  0.00           C  
ATOM    341  ND1 HIS A  46       7.014   4.888  -3.248  1.00  0.00           N  
ATOM    342  CE1 HIS A  46       6.662   4.414  -2.065  1.00  0.00           C  
ATOM    343  NE2 HIS A  46       7.614   3.603  -1.638  1.00  0.00           N  
ATOM    344  N   LEU A  47       8.527   1.230  -5.455  1.00  0.00           N  
ATOM    345  CA  LEU A  47       9.040  -0.114  -5.212  1.00  0.00           C  
ATOM    346  C   LEU A  47      10.060  -0.508  -6.276  1.00  0.00           C  
ATOM    347  CB  LEU A  47       7.894  -1.129  -5.188  1.00  0.00           C  
ATOM    348  O   LEU A  47      10.966  -1.300  -6.010  1.00  0.00           O  
ATOM    349  CG  LEU A  47       8.291  -2.597  -5.028  1.00  0.00           C  
ATOM    350  CD1 LEU A  47       8.922  -2.830  -3.660  1.00  0.00           C  
ATOM    351  CD2 LEU A  47       7.081  -3.504  -5.226  1.00  0.00           C  
ATOM    352  N   PHE A  48       9.916   0.099  -7.494  1.00  0.00           N  
ATOM    353  CA  PHE A  48      10.737  -0.283  -8.638  1.00  0.00           C  
ATOM    354  C   PHE A  48      11.710   0.832  -9.002  1.00  0.00           C  
ATOM    355  CB  PHE A  48       9.856  -0.626  -9.843  1.00  0.00           C  
ATOM    356  O   PHE A  48      11.822   1.208 -10.171  1.00  0.00           O  
ATOM    357  CG  PHE A  48       8.984  -1.834  -9.633  1.00  0.00           C  
ATOM    358  CD1 PHE A  48       9.521  -3.114  -9.689  1.00  0.00           C  
ATOM    359  CD2 PHE A  48       7.626  -1.690  -9.380  1.00  0.00           C  
ATOM    360  CE1 PHE A  48       8.716  -4.235  -9.495  1.00  0.00           C  
ATOM    361  CE2 PHE A  48       6.815  -2.804  -9.185  1.00  0.00           C  
ATOM    362  CZ  PHE A  48       7.362  -4.076  -9.244  1.00  0.00           C  
ATOM    363  N   ARG A  49      12.388   1.415  -7.960  1.00  0.00           N  
ATOM    364  CA  ARG A  49      13.455   2.376  -8.217  1.00  0.00           C  
ATOM    365  C   ARG A  49      14.605   1.727  -8.981  1.00  0.00           C  
ATOM    366  CB  ARG A  49      13.969   2.974  -6.906  1.00  0.00           C  
ATOM    367  O   ARG A  49      15.290   2.389  -9.764  1.00  0.00           O  
ATOM    368  CG  ARG A  49      13.018   3.975  -6.270  1.00  0.00           C  
ATOM    369  CD  ARG A  49      13.619   4.612  -5.025  1.00  0.00           C  
ATOM    370  NE  ARG A  49      12.708   5.581  -4.422  1.00  0.00           N  
ATOM    371  NH1 ARG A  49      14.110   6.118  -2.667  1.00  0.00           N  
ATOM    372  NH2 ARG A  49      12.062   7.130  -2.854  1.00  0.00           N  
ATOM    373  CZ  ARG A  49      12.962   6.274  -3.316  1.00  0.00           C  
ATOM    374  N   ARG A  50      14.697   0.491  -8.636  1.00  0.00           N  
ATOM    375  CA  ARG A  50      15.633  -0.370  -9.352  1.00  0.00           C  
ATOM    376  C   ARG A  50      14.941  -1.634  -9.851  1.00  0.00           C  
ATOM    377  CB  ARG A  50      16.817  -0.740  -8.456  1.00  0.00           C  
ATOM    378  O   ARG A  50      13.906  -2.035  -9.315  1.00  0.00           O  
ATOM    379  CG  ARG A  50      17.673   0.448  -8.045  1.00  0.00           C  
ATOM    380  CD  ARG A  50      18.789   0.037  -7.095  1.00  0.00           C  
ATOM    381  NE  ARG A  50      19.641   1.169  -6.742  1.00  0.00           N  
ATOM    382  NH1 ARG A  50      18.164   2.066  -5.207  1.00  0.00           N  
ATOM    383  NH2 ARG A  50      20.174   3.094  -5.608  1.00  0.00           N  
ATOM    384  CZ  ARG A  50      19.324   2.107  -5.853  1.00  0.00           C  
ATOM    385  N   ASN A  51      15.465  -2.103 -10.914  1.00  0.00           N  
ATOM    386  CA  ASN A  51      14.820  -3.245 -11.553  1.00  0.00           C  
ATOM    387  C   ASN A  51      15.837  -4.305 -11.966  1.00  0.00           C  
ATOM    388  CB  ASN A  51      14.004  -2.792 -12.765  1.00  0.00           C  
ATOM    389  O   ASN A  51      17.025  -4.185 -11.659  1.00  0.00           O  
ATOM    390  CG  ASN A  51      12.843  -3.718 -13.067  1.00  0.00           C  
ATOM    391  ND2 ASN A  51      12.059  -3.375 -14.083  1.00  0.00           N  
ATOM    392  OD1 ASN A  51      12.651  -4.733 -12.393  1.00  0.00           O  
ATOM    393  N   ASN A  52      15.380  -5.396 -12.547  1.00  0.00           N  
ATOM    394  CA  ASN A  52      16.213  -6.501 -13.008  1.00  0.00           C  
ATOM    395  C   ASN A  52      16.790  -7.293 -11.838  1.00  0.00           C  
ATOM    396  CB  ASN A  52      17.338  -5.987 -13.909  1.00  0.00           C  
ATOM    397  O   ASN A  52      17.948  -7.712 -11.879  1.00  0.00           O  
ATOM    398  CG  ASN A  52      18.003  -7.094 -14.702  1.00  0.00           C  
ATOM    399  ND2 ASN A  52      19.275  -6.907 -15.031  1.00  0.00           N  
ATOM    400  OD1 ASN A  52      17.377  -8.110 -15.019  1.00  0.00           O  
ATOM    401  N   GLY A  53      15.998  -7.480 -10.827  1.00  0.00           N  
ATOM    402  CA  GLY A  53      16.347  -8.258  -9.649  1.00  0.00           C  
ATOM    403  C   GLY A  53      15.274  -9.253  -9.251  1.00  0.00           C  
ATOM    404  O   GLY A  53      14.656  -9.885 -10.111  1.00  0.00           O  
ATOM    405  N   THR A  54      15.208  -9.509  -7.899  1.00  0.00           N  
ATOM    406  CA  THR A  54      14.273 -10.479  -7.339  1.00  0.00           C  
ATOM    407  C   THR A  54      13.195  -9.778  -6.517  1.00  0.00           C  
ATOM    408  CB  THR A  54      15.001 -11.513  -6.460  1.00  0.00           C  
ATOM    409  O   THR A  54      13.495  -8.880  -5.727  1.00  0.00           O  
ATOM    410  CG2 THR A  54      14.027 -12.549  -5.909  1.00  0.00           C  
ATOM    411  OG1 THR A  54      15.998 -12.179  -7.244  1.00  0.00           O  
ATOM    412  N   LEU A  55      11.952 -10.106  -6.806  1.00  0.00           N  
ATOM    413  CA  LEU A  55      10.840  -9.620  -5.995  1.00  0.00           C  
ATOM    414  C   LEU A  55      10.306 -10.724  -5.088  1.00  0.00           C  
ATOM    415  CB  LEU A  55       9.716  -9.089  -6.889  1.00  0.00           C  
ATOM    416  O   LEU A  55       9.898 -11.784  -5.568  1.00  0.00           O  
ATOM    417  CG  LEU A  55       8.482  -8.539  -6.172  1.00  0.00           C  
ATOM    418  CD1 LEU A  55       8.843  -7.286  -5.382  1.00  0.00           C  
ATOM    419  CD2 LEU A  55       7.369  -8.245  -7.172  1.00  0.00           C  
ATOM    420  N   THR A  56      10.373 -10.502  -3.786  1.00  0.00           N  
ATOM    421  CA  THR A  56       9.808 -11.419  -2.802  1.00  0.00           C  
ATOM    422  C   THR A  56       8.462 -10.908  -2.297  1.00  0.00           C  
ATOM    423  CB  THR A  56      10.764 -11.619  -1.612  1.00  0.00           C  
ATOM    424  O   THR A  56       8.352  -9.761  -1.859  1.00  0.00           O  
ATOM    425  CG2 THR A  56      10.180 -12.594  -0.595  1.00  0.00           C  
ATOM    426  OG1 THR A  56      12.012 -12.135  -2.090  1.00  0.00           O  
ATOM    427  N   VAL A  57       7.443 -11.796  -2.373  1.00  0.00           N  
ATOM    428  CA  VAL A  57       6.102 -11.460  -1.907  1.00  0.00           C  
ATOM    429  C   VAL A  57       5.740 -12.329  -0.704  1.00  0.00           C  
ATOM    430  CB  VAL A  57       5.051 -11.635  -3.026  1.00  0.00           C  
ATOM    431  O   VAL A  57       5.691 -13.556  -0.810  1.00  0.00           O  
ATOM    432  CG1 VAL A  57       3.677 -11.162  -2.556  1.00  0.00           C  
ATOM    433  CG2 VAL A  57       5.479 -10.878  -4.282  1.00  0.00           C  
ATOM    434  N   VAL A  58       5.512 -11.660   0.438  1.00  0.00           N  
ATOM    435  CA  VAL A  58       5.041 -12.354   1.632  1.00  0.00           C  
ATOM    436  C   VAL A  58       3.562 -12.047   1.860  1.00  0.00           C  
ATOM    437  CB  VAL A  58       5.864 -11.962   2.879  1.00  0.00           C  
ATOM    438  O   VAL A  58       3.184 -10.887   2.042  1.00  0.00           O  
ATOM    439  CG1 VAL A  58       5.412 -12.762   4.099  1.00  0.00           C  
ATOM    440  CG2 VAL A  58       7.355 -12.172   2.621  1.00  0.00           C  
ATOM    441  N   SER A  59       2.743 -13.066   1.780  1.00  0.00           N  
ATOM    442  CA  SER A  59       1.303 -12.937   1.979  1.00  0.00           C  
ATOM    443  C   SER A  59       0.790 -13.964   2.982  1.00  0.00           C  
ATOM    444  CB  SER A  59       0.563 -13.095   0.650  1.00  0.00           C  
ATOM    445  O   SER A  59       1.578 -14.675   3.609  1.00  0.00           O  
ATOM    446  OG  SER A  59       0.579 -14.446   0.223  1.00  0.00           O  
ATOM    447  N   LYS A  60      -0.540 -13.950   3.133  1.00  0.00           N  
ATOM    448  CA  LYS A  60      -1.171 -14.944   3.997  1.00  0.00           C  
ATOM    449  C   LYS A  60      -0.974 -16.354   3.448  1.00  0.00           C  
ATOM    450  CB  LYS A  60      -2.663 -14.646   4.155  1.00  0.00           C  
ATOM    451  O   LYS A  60      -1.023 -17.330   4.199  1.00  0.00           O  
ATOM    452  CG  LYS A  60      -3.394 -15.618   5.069  1.00  0.00           C  
ATOM    453  CD  LYS A  60      -4.883 -15.305   5.142  1.00  0.00           C  
ATOM    454  CE  LYS A  60      -5.626 -16.314   6.008  1.00  0.00           C  
ATOM    455  NZ  LYS A  60      -7.089 -16.017   6.073  1.00  0.00           N  
ATOM    456  N   HIS A  61      -0.707 -16.436   2.145  1.00  0.00           N  
ATOM    457  CA  HIS A  61      -0.556 -17.715   1.462  1.00  0.00           C  
ATOM    458  C   HIS A  61       0.890 -18.198   1.509  1.00  0.00           C  
ATOM    459  CB  HIS A  61      -1.027 -17.607   0.011  1.00  0.00           C  
ATOM    460  O   HIS A  61       1.204 -19.280   1.008  1.00  0.00           O  
ATOM    461  CG  HIS A  61      -2.463 -17.215  -0.127  1.00  0.00           C  
ATOM    462  CD2 HIS A  61      -3.037 -16.119  -0.676  1.00  0.00           C  
ATOM    463  ND1 HIS A  61      -3.496 -18.000   0.338  1.00  0.00           N  
ATOM    464  CE1 HIS A  61      -4.647 -17.401   0.080  1.00  0.00           C  
ATOM    465  NE2 HIS A  61      -4.396 -16.258  -0.535  1.00  0.00           N  
ATOM    466  N   GLY A  62       1.758 -17.397   2.047  1.00  0.00           N  
ATOM    467  CA  GLY A  62       3.161 -17.773   2.121  1.00  0.00           C  
ATOM    468  C   GLY A  62       4.073 -16.828   1.362  1.00  0.00           C  
ATOM    469  O   GLY A  62       3.724 -15.667   1.137  1.00  0.00           O  
ATOM    470  N   THR A  63       5.230 -17.313   1.137  1.00  0.00           N  
ATOM    471  CA  THR A  63       6.245 -16.515   0.460  1.00  0.00           C  
ATOM    472  C   THR A  63       6.387 -16.943  -0.998  1.00  0.00           C  
ATOM    473  CB  THR A  63       7.609 -16.629   1.166  1.00  0.00           C  
ATOM    474  O   THR A  63       6.437 -18.137  -1.298  1.00  0.00           O  
ATOM    475  CG2 THR A  63       8.669 -15.796   0.453  1.00  0.00           C  
ATOM    476  OG1 THR A  63       7.482 -16.166   2.516  1.00  0.00           O  
ATOM    477  N   PHE A  64       6.344 -15.985  -1.864  1.00  0.00           N  
ATOM    478  CA  PHE A  64       6.493 -16.191  -3.300  1.00  0.00           C  
ATOM    479  C   PHE A  64       7.631 -15.341  -3.853  1.00  0.00           C  
ATOM    480  CB  PHE A  64       5.188 -15.860  -4.030  1.00  0.00           C  
ATOM    481  O   PHE A  64       7.715 -14.145  -3.566  1.00  0.00           O  
ATOM    482  CG  PHE A  64       5.175 -16.286  -5.474  1.00  0.00           C  
ATOM    483  CD1 PHE A  64       5.638 -15.433  -6.468  1.00  0.00           C  
ATOM    484  CD2 PHE A  64       4.700 -17.540  -5.836  1.00  0.00           C  
ATOM    485  CE1 PHE A  64       5.628 -15.824  -7.805  1.00  0.00           C  
ATOM    486  CE2 PHE A  64       4.687 -17.938  -7.170  1.00  0.00           C  
ATOM    487  CZ  PHE A  64       5.150 -17.078  -8.153  1.00  0.00           C  
ATOM    488  N   THR A  65       8.492 -16.005  -4.679  1.00  0.00           N  
ATOM    489  CA  THR A  65       9.646 -15.288  -5.210  1.00  0.00           C  
ATOM    490  C   THR A  65       9.604 -15.251  -6.735  1.00  0.00           C  
ATOM    491  CB  THR A  65      10.966 -15.932  -4.746  1.00  0.00           C  
ATOM    492  O   THR A  65       9.392 -16.280  -7.381  1.00  0.00           O  
ATOM    493  CG2 THR A  65      12.170 -15.182  -5.306  1.00  0.00           C  
ATOM    494  OG1 THR A  65      11.025 -15.907  -3.314  1.00  0.00           O  
ATOM    495  N   ILE A  66       9.742 -13.976  -7.223  1.00  0.00           N  
ATOM    496  CA  ILE A  66       9.919 -13.757  -8.654  1.00  0.00           C  
ATOM    497  C   ILE A  66      11.386 -13.454  -8.952  1.00  0.00           C  
ATOM    498  CB  ILE A  66       9.020 -12.609  -9.165  1.00  0.00           C  
ATOM    499  O   ILE A  66      11.937 -12.470  -8.452  1.00  0.00           O  
ATOM    500  CG1 ILE A  66       7.547 -12.913  -8.871  1.00  0.00           C  
ATOM    501  CG2 ILE A  66       9.242 -12.375 -10.663  1.00  0.00           C  
ATOM    502  CD1 ILE A  66       6.655 -11.679  -8.836  1.00  0.00           C  
ATOM    503  N   GLY A  67      12.073 -14.247  -9.736  1.00  0.00           N  
ATOM    504  CA  GLY A  67      13.513 -14.223  -9.935  1.00  0.00           C  
ATOM    505  C   GLY A  67      13.971 -13.095 -10.841  1.00  0.00           C  
ATOM    506  O   GLY A  67      15.142 -12.710 -10.818  1.00  0.00           O  
ATOM    507  N   ASN A  68      13.081 -12.515 -11.574  1.00  0.00           N  
ATOM    508  CA  ASN A  68      13.407 -11.421 -12.483  1.00  0.00           C  
ATOM    509  C   ASN A  68      12.263 -10.416 -12.582  1.00  0.00           C  
ATOM    510  CB  ASN A  68      13.760 -11.963 -13.870  1.00  0.00           C  
ATOM    511  O   ASN A  68      11.240 -10.693 -13.210  1.00  0.00           O  
ATOM    512  CG  ASN A  68      14.259 -10.882 -14.809  1.00  0.00           C  
ATOM    513  ND2 ASN A  68      14.744 -11.289 -15.976  1.00  0.00           N  
ATOM    514  OD1 ASN A  68      14.211  -9.692 -14.487  1.00  0.00           O  
ATOM    515  N   THR A  69      12.442  -9.222 -11.967  1.00  0.00           N  
ATOM    516  CA  THR A  69      11.385  -8.219 -11.892  1.00  0.00           C  
ATOM    517  C   THR A  69      11.094  -7.635 -13.271  1.00  0.00           C  
ATOM    518  CB  THR A  69      11.759  -7.085 -10.919  1.00  0.00           C  
ATOM    519  O   THR A  69      10.036  -7.040 -13.489  1.00  0.00           O  
ATOM    520  CG2 THR A  69      11.785  -7.582  -9.478  1.00  0.00           C  
ATOM    521  OG1 THR A  69      13.056  -6.579 -11.261  1.00  0.00           O  
ATOM    522  N   THR A  70      11.938  -7.841 -14.292  1.00  0.00           N  
ATOM    523  CA  THR A  70      11.727  -7.293 -15.627  1.00  0.00           C  
ATOM    524  C   THR A  70      10.640  -8.070 -16.365  1.00  0.00           C  
ATOM    525  CB  THR A  70      13.027  -7.314 -16.451  1.00  0.00           C  
ATOM    526  O   THR A  70      10.094  -7.591 -17.361  1.00  0.00           O  
ATOM    527  CG2 THR A  70      14.123  -6.500 -15.771  1.00  0.00           C  
ATOM    528  OG1 THR A  70      13.472  -8.668 -16.596  1.00  0.00           O  
ATOM    529  N   THR A  71      10.340  -9.204 -15.881  1.00  0.00           N  
ATOM    530  CA  THR A  71       9.340 -10.044 -16.532  1.00  0.00           C  
ATOM    531  C   THR A  71       7.942  -9.723 -16.011  1.00  0.00           C  
ATOM    532  CB  THR A  71       9.641 -11.538 -16.317  1.00  0.00           C  
ATOM    533  O   THR A  71       6.947 -10.225 -16.538  1.00  0.00           O  
ATOM    534  CG2 THR A  71      11.039 -11.895 -16.809  1.00  0.00           C  
ATOM    535  OG1 THR A  71       9.546 -11.843 -14.920  1.00  0.00           O  
ATOM    536  N   LEU A  72       7.868  -8.852 -15.020  1.00  0.00           N  
ATOM    537  CA  LEU A  72       6.583  -8.517 -14.414  1.00  0.00           C  
ATOM    538  C   LEU A  72       5.779  -7.592 -15.321  1.00  0.00           C  
ATOM    539  CB  LEU A  72       6.791  -7.858 -13.047  1.00  0.00           C  
ATOM    540  O   LEU A  72       6.340  -6.692 -15.951  1.00  0.00           O  
ATOM    541  CG  LEU A  72       7.246  -8.778 -11.913  1.00  0.00           C  
ATOM    542  CD1 LEU A  72       7.641  -7.956 -10.691  1.00  0.00           C  
ATOM    543  CD2 LEU A  72       6.149  -9.776 -11.561  1.00  0.00           C  
ATOM    544  N   GLN A  73       4.539  -7.882 -15.376  1.00  0.00           N  
ATOM    545  CA  GLN A  73       3.620  -6.972 -16.052  1.00  0.00           C  
ATOM    546  C   GLN A  73       3.092  -5.910 -15.092  1.00  0.00           C  
ATOM    547  CB  GLN A  73       2.455  -7.746 -16.671  1.00  0.00           C  
ATOM    548  O   GLN A  73       2.476  -6.236 -14.075  1.00  0.00           O  
ATOM    549  CG  GLN A  73       2.873  -8.707 -17.776  1.00  0.00           C  
ATOM    550  CD  GLN A  73       1.697  -9.443 -18.390  1.00  0.00           C  
ATOM    551  NE2 GLN A  73       1.633  -9.456 -19.717  1.00  0.00           N  
ATOM    552  OE1 GLN A  73       0.854  -9.997 -17.677  1.00  0.00           O  
ATOM    553  N   LEU A  74       3.416  -4.642 -15.467  1.00  0.00           N  
ATOM    554  CA  LEU A  74       3.056  -3.520 -14.606  1.00  0.00           C  
ATOM    555  C   LEU A  74       2.088  -2.579 -15.316  1.00  0.00           C  
ATOM    556  CB  LEU A  74       4.308  -2.752 -14.173  1.00  0.00           C  
ATOM    557  O   LEU A  74       2.197  -2.367 -16.526  1.00  0.00           O  
ATOM    558  CG  LEU A  74       5.446  -3.588 -13.587  1.00  0.00           C  
ATOM    559  CD1 LEU A  74       6.657  -2.706 -13.299  1.00  0.00           C  
ATOM    560  CD2 LEU A  74       4.987  -4.304 -12.321  1.00  0.00           C  
ATOM    561  N   HIS A  75       1.139  -2.146 -14.581  1.00  0.00           N  
ATOM    562  CA  HIS A  75       0.292  -1.040 -15.011  1.00  0.00           C  
ATOM    563  C   HIS A  75       0.509   0.192 -14.139  1.00  0.00           C  
ATOM    564  CB  HIS A  75      -1.181  -1.450 -14.984  1.00  0.00           C  
ATOM    565  O   HIS A  75       0.146   0.194 -12.960  1.00  0.00           O  
ATOM    566  CG  HIS A  75      -2.107  -0.400 -15.510  1.00  0.00           C  
ATOM    567  CD2 HIS A  75      -2.780   0.590 -14.877  1.00  0.00           C  
ATOM    568  ND1 HIS A  75      -2.431  -0.295 -16.845  1.00  0.00           N  
ATOM    569  CE1 HIS A  75      -3.264   0.718 -17.011  1.00  0.00           C  
ATOM    570  NE2 HIS A  75      -3.492   1.272 -15.832  1.00  0.00           N  
ATOM    571  N   LEU A  76       1.073   1.264 -14.757  1.00  0.00           N  
ATOM    572  CA  LEU A  76       1.373   2.493 -14.030  1.00  0.00           C  
ATOM    573  C   LEU A  76       0.172   3.432 -14.032  1.00  0.00           C  
ATOM    574  CB  LEU A  76       2.587   3.196 -14.644  1.00  0.00           C  
ATOM    575  O   LEU A  76      -0.455   3.644 -15.073  1.00  0.00           O  
ATOM    576  CG  LEU A  76       3.934   2.493 -14.473  1.00  0.00           C  
ATOM    577  CD1 LEU A  76       3.976   1.217 -15.308  1.00  0.00           C  
ATOM    578  CD2 LEU A  76       5.077   3.428 -14.858  1.00  0.00           C  
ATOM    579  N   ILE A  77      -0.108   3.915 -12.822  1.00  0.00           N  
ATOM    580  CA  ILE A  77      -1.168   4.913 -12.726  1.00  0.00           C  
ATOM    581  C   ILE A  77      -0.586   6.307 -12.956  1.00  0.00           C  
ATOM    582  CB  ILE A  77      -1.882   4.849 -11.358  1.00  0.00           C  
ATOM    583  O   ILE A  77       0.239   6.779 -12.169  1.00  0.00           O  
ATOM    584  CG1 ILE A  77      -2.339   3.417 -11.060  1.00  0.00           C  
ATOM    585  CG2 ILE A  77      -3.066   5.820 -11.321  1.00  0.00           C  
ATOM    586  CD1 ILE A  77      -3.330   2.860 -12.074  1.00  0.00           C  
ATOM    587  N   GLU A  78      -1.004   6.925 -13.973  1.00  0.00           N  
ATOM    588  CA  GLU A  78      -0.407   8.180 -14.422  1.00  0.00           C  
ATOM    589  C   GLU A  78      -0.509   9.256 -13.344  1.00  0.00           C  
ATOM    590  CB  GLU A  78      -1.074   8.662 -15.712  1.00  0.00           C  
ATOM    591  O   GLU A  78      -1.572   9.447 -12.750  1.00  0.00           O  
ATOM    592  CG  GLU A  78      -0.757   7.803 -16.927  1.00  0.00           C  
ATOM    593  CD  GLU A  78      -1.345   8.349 -18.218  1.00  0.00           C  
ATOM    594  OE1 GLU A  78      -1.140   7.731 -19.288  1.00  0.00           O  
ATOM    595  OE2 GLU A  78      -2.016   9.404 -18.160  1.00  0.00           O  
ATOM    596  N   GLY A  79       0.650   9.905 -13.087  1.00  0.00           N  
ATOM    597  CA  GLY A  79       0.707  11.077 -12.228  1.00  0.00           C  
ATOM    598  C   GLY A  79       0.650  10.739 -10.751  1.00  0.00           C  
ATOM    599  O   GLY A  79       0.470  11.624  -9.912  1.00  0.00           O  
ATOM    600  N   ARG A  80       0.753   9.391 -10.455  1.00  0.00           N  
ATOM    601  CA  ARG A  80       0.598   8.962  -9.068  1.00  0.00           C  
ATOM    602  C   ARG A  80       1.665   7.940  -8.690  1.00  0.00           C  
ATOM    603  CB  ARG A  80      -0.796   8.374  -8.839  1.00  0.00           C  
ATOM    604  O   ARG A  80       2.154   7.200  -9.545  1.00  0.00           O  
ATOM    605  CG  ARG A  80      -1.929   9.345  -9.126  1.00  0.00           C  
ATOM    606  CD  ARG A  80      -3.289   8.665  -9.047  1.00  0.00           C  
ATOM    607  NE  ARG A  80      -4.371   9.581  -9.397  1.00  0.00           N  
ATOM    608  NH1 ARG A  80      -4.922  10.095  -7.214  1.00  0.00           N  
ATOM    609  NH2 ARG A  80      -6.080  11.047  -8.947  1.00  0.00           N  
ATOM    610  CZ  ARG A  80      -5.122  10.239  -8.519  1.00  0.00           C  
ATOM    611  N   ASP A  81       2.110   7.977  -7.448  1.00  0.00           N  
ATOM    612  CA  ASP A  81       2.988   6.940  -6.913  1.00  0.00           C  
ATOM    613  C   ASP A  81       2.216   5.651  -6.643  1.00  0.00           C  
ATOM    614  CB  ASP A  81       3.669   7.424  -5.631  1.00  0.00           C  
ATOM    615  O   ASP A  81       2.049   5.251  -5.489  1.00  0.00           O  
ATOM    616  CG  ASP A  81       4.729   6.461  -5.123  1.00  0.00           C  
ATOM    617  OD1 ASP A  81       5.236   5.639  -5.916  1.00  0.00           O  
ATOM    618  OD2 ASP A  81       5.056   6.523  -3.918  1.00  0.00           O  
ATOM    619  N   LEU A  82       1.599   5.130  -7.686  1.00  0.00           N  
ATOM    620  CA  LEU A  82       0.754   3.941  -7.653  1.00  0.00           C  
ATOM    621  C   LEU A  82       1.018   3.053  -8.865  1.00  0.00           C  
ATOM    622  CB  LEU A  82      -0.724   4.335  -7.606  1.00  0.00           C  
ATOM    623  O   LEU A  82       1.104   3.544  -9.992  1.00  0.00           O  
ATOM    624  CG  LEU A  82      -1.710   3.225  -7.239  1.00  0.00           C  
ATOM    625  CD1 LEU A  82      -1.499   2.785  -5.794  1.00  0.00           C  
ATOM    626  CD2 LEU A  82      -3.146   3.691  -7.456  1.00  0.00           C  
ATOM    627  N   VAL A  83       1.132   1.722  -8.590  1.00  0.00           N  
ATOM    628  CA  VAL A  83       1.357   0.770  -9.672  1.00  0.00           C  
ATOM    629  C   VAL A  83       0.565  -0.509  -9.409  1.00  0.00           C  
ATOM    630  CB  VAL A  83       2.858   0.443  -9.839  1.00  0.00           C  
ATOM    631  O   VAL A  83       0.360  -0.893  -8.255  1.00  0.00           O  
ATOM    632  CG1 VAL A  83       3.406  -0.231  -8.582  1.00  0.00           C  
ATOM    633  CG2 VAL A  83       3.078  -0.444 -11.063  1.00  0.00           C  
ATOM    634  N   ILE A  84       0.043  -1.142 -10.480  1.00  0.00           N  
ATOM    635  CA  ILE A  84      -0.611  -2.445 -10.417  1.00  0.00           C  
ATOM    636  C   ILE A  84       0.311  -3.514 -10.999  1.00  0.00           C  
ATOM    637  CB  ILE A  84      -1.962  -2.436 -11.166  1.00  0.00           C  
ATOM    638  O   ILE A  84       0.808  -3.371 -12.118  1.00  0.00           O  
ATOM    639  CG1 ILE A  84      -2.870  -1.330 -10.617  1.00  0.00           C  
ATOM    640  CG2 ILE A  84      -2.643  -3.804 -11.067  1.00  0.00           C  
ATOM    641  CD1 ILE A  84      -4.110  -1.072 -11.462  1.00  0.00           C  
ATOM    642  N   ILE A  85       0.504  -4.528 -10.192  1.00  0.00           N  
ATOM    643  CA  ILE A  85       1.352  -5.633 -10.627  1.00  0.00           C  
ATOM    644  C   ILE A  85       0.487  -6.848 -10.956  1.00  0.00           C  
ATOM    645  CB  ILE A  85       2.401  -5.997  -9.554  1.00  0.00           C  
ATOM    646  O   ILE A  85      -0.288  -7.312 -10.116  1.00  0.00           O  
ATOM    647  CG1 ILE A  85       3.180  -4.749  -9.123  1.00  0.00           C  
ATOM    648  CG2 ILE A  85       3.350  -7.083 -10.072  1.00  0.00           C  
ATOM    649  CD1 ILE A  85       4.054  -4.958  -7.894  1.00  0.00           C  
ATOM    650  N   LYS A  86       0.654  -7.281 -12.168  1.00  0.00           N  
ATOM    651  CA  LYS A  86       0.021  -8.550 -12.517  1.00  0.00           C  
ATOM    652  C   LYS A  86       0.902  -9.731 -12.122  1.00  0.00           C  
ATOM    653  CB  LYS A  86      -0.286  -8.603 -14.014  1.00  0.00           C  
ATOM    654  O   LYS A  86       2.005  -9.893 -12.649  1.00  0.00           O  
ATOM    655  CG  LYS A  86      -1.139  -9.792 -14.430  1.00  0.00           C  
ATOM    656  CD  LYS A  86      -1.522  -9.718 -15.902  1.00  0.00           C  
ATOM    657  CE  LYS A  86      -2.434 -10.870 -16.302  1.00  0.00           C  
ATOM    658  NZ  LYS A  86      -2.874 -10.760 -17.725  1.00  0.00           N  
ATOM    659  N   MET A  87       0.323 -10.570 -11.240  1.00  0.00           N  
ATOM    660  CA  MET A  87       1.097 -11.699 -10.731  1.00  0.00           C  
ATOM    661  C   MET A  87       1.015 -12.888 -11.682  1.00  0.00           C  
ATOM    662  CB  MET A  87       0.604 -12.106  -9.341  1.00  0.00           C  
ATOM    663  O   MET A  87       0.042 -13.028 -12.425  1.00  0.00           O  
ATOM    664  CG  MET A  87       0.728 -11.006  -8.300  1.00  0.00           C  
ATOM    665  SD  MET A  87       2.455 -10.419  -8.099  1.00  0.00           S  
ATOM    666  CE  MET A  87       3.211 -11.894  -7.362  1.00  0.00           C  
ATOM    667  N   PRO A  88       2.082 -13.706 -11.714  1.00  0.00           N  
ATOM    668  CA  PRO A  88       2.048 -14.914 -12.541  1.00  0.00           C  
ATOM    669  C   PRO A  88       0.887 -15.840 -12.186  1.00  0.00           C  
ATOM    670  CB  PRO A  88       3.392 -15.584 -12.242  1.00  0.00           C  
ATOM    671  O   PRO A  88       0.346 -15.762 -11.080  1.00  0.00           O  
ATOM    672  CG  PRO A  88       4.239 -14.498 -11.663  1.00  0.00           C  
ATOM    673  CD  PRO A  88       3.341 -13.499 -10.991  1.00  0.00           C  
ATOM    674  N   LYS A  89       0.531 -16.669 -13.037  1.00  0.00           N  
ATOM    675  CA  LYS A  89      -0.645 -17.527 -12.926  1.00  0.00           C  
ATOM    676  C   LYS A  89      -0.503 -18.506 -11.764  1.00  0.00           C  
ATOM    677  CB  LYS A  89      -0.877 -18.292 -14.230  1.00  0.00           C  
ATOM    678  O   LYS A  89      -1.502 -18.965 -11.206  1.00  0.00           O  
ATOM    679  CG  LYS A  89      -1.377 -17.424 -15.376  1.00  0.00           C  
ATOM    680  CD  LYS A  89      -1.711 -18.260 -16.605  1.00  0.00           C  
ATOM    681  CE  LYS A  89      -2.216 -17.393 -17.751  1.00  0.00           C  
ATOM    682  NZ  LYS A  89      -2.502 -18.202 -18.973  1.00  0.00           N  
ATOM    683  N   ASP A  90       0.715 -18.827 -11.395  1.00  0.00           N  
ATOM    684  CA  ASP A  90       0.911 -19.789 -10.314  1.00  0.00           C  
ATOM    685  C   ASP A  90       0.859 -19.102  -8.952  1.00  0.00           C  
ATOM    686  CB  ASP A  90       2.243 -20.522 -10.483  1.00  0.00           C  
ATOM    687  O   ASP A  90       1.057 -19.745  -7.919  1.00  0.00           O  
ATOM    688  CG  ASP A  90       3.436 -19.584 -10.518  1.00  0.00           C  
ATOM    689  OD1 ASP A  90       3.247 -18.364 -10.711  1.00  0.00           O  
ATOM    690  OD2 ASP A  90       4.576 -20.069 -10.352  1.00  0.00           O  
ATOM    691  N   PHE A  91       0.633 -17.770  -8.927  1.00  0.00           N  
ATOM    692  CA  PHE A  91       0.396 -17.008  -7.707  1.00  0.00           C  
ATOM    693  C   PHE A  91      -1.073 -17.076  -7.303  1.00  0.00           C  
ATOM    694  CB  PHE A  91       0.823 -15.549  -7.890  1.00  0.00           C  
ATOM    695  O   PHE A  91      -1.958 -16.799  -8.115  1.00  0.00           O  
ATOM    696  CG  PHE A  91       0.816 -14.749  -6.616  1.00  0.00           C  
ATOM    697  CD1 PHE A  91      -0.291 -13.987  -6.262  1.00  0.00           C  
ATOM    698  CD2 PHE A  91       1.918 -14.759  -5.770  1.00  0.00           C  
ATOM    699  CE1 PHE A  91      -0.300 -13.246  -5.083  1.00  0.00           C  
ATOM    700  CE2 PHE A  91       1.917 -14.021  -4.590  1.00  0.00           C  
ATOM    701  CZ  PHE A  91       0.807 -13.265  -4.248  1.00  0.00           C  
ATOM    702  N   PRO A  92      -1.321 -17.559  -6.034  1.00  0.00           N  
ATOM    703  CA  PRO A  92      -2.722 -17.655  -5.617  1.00  0.00           C  
ATOM    704  C   PRO A  92      -3.439 -16.307  -5.644  1.00  0.00           C  
ATOM    705  CB  PRO A  92      -2.628 -18.196  -4.189  1.00  0.00           C  
ATOM    706  O   PRO A  92      -2.873 -15.294  -5.226  1.00  0.00           O  
ATOM    707  CG  PRO A  92      -1.254 -18.776  -4.089  1.00  0.00           C  
ATOM    708  CD  PRO A  92      -0.362 -18.058  -5.061  1.00  0.00           C  
ATOM    709  N   PRO A  93      -4.682 -16.336  -6.164  1.00  0.00           N  
ATOM    710  CA  PRO A  93      -5.413 -15.069  -6.242  1.00  0.00           C  
ATOM    711  C   PRO A  93      -5.935 -14.604  -4.884  1.00  0.00           C  
ATOM    712  CB  PRO A  93      -6.571 -15.388  -7.192  1.00  0.00           C  
ATOM    713  O   PRO A  93      -6.170 -15.426  -3.995  1.00  0.00           O  
ATOM    714  CG  PRO A  93      -6.827 -16.848  -7.005  1.00  0.00           C  
ATOM    715  CD  PRO A  93      -5.518 -17.531  -6.733  1.00  0.00           C  
ATOM    716  N   PHE A  94      -6.161 -13.245  -4.695  1.00  0.00           N  
ATOM    717  CA  PHE A  94      -6.737 -12.612  -3.514  1.00  0.00           C  
ATOM    718  C   PHE A  94      -8.240 -12.421  -3.681  1.00  0.00           C  
ATOM    719  CB  PHE A  94      -6.063 -11.263  -3.243  1.00  0.00           C  
ATOM    720  O   PHE A  94      -8.754 -12.450  -4.801  1.00  0.00           O  
ATOM    721  CG  PHE A  94      -4.616 -11.377  -2.844  1.00  0.00           C  
ATOM    722  CD1 PHE A  94      -4.262 -11.620  -1.523  1.00  0.00           C  
ATOM    723  CD2 PHE A  94      -3.610 -11.240  -3.792  1.00  0.00           C  
ATOM    724  CE1 PHE A  94      -2.923 -11.725  -1.151  1.00  0.00           C  
ATOM    725  CE2 PHE A  94      -2.271 -11.344  -3.428  1.00  0.00           C  
ATOM    726  CZ  PHE A  94      -1.929 -11.586  -2.107  1.00  0.00           C  
ATOM    727  N   PRO A  95      -8.942 -12.277  -2.610  1.00  0.00           N  
ATOM    728  CA  PRO A  95     -10.350 -11.886  -2.718  1.00  0.00           C  
ATOM    729  C   PRO A  95     -10.538 -10.549  -3.432  1.00  0.00           C  
ATOM    730  CB  PRO A  95     -10.803 -11.793  -1.259  1.00  0.00           C  
ATOM    731  O   PRO A  95      -9.659  -9.685  -3.374  1.00  0.00           O  
ATOM    732  CG  PRO A  95      -9.839 -12.650  -0.504  1.00  0.00           C  
ATOM    733  CD  PRO A  95      -8.509 -12.599  -1.200  1.00  0.00           C  
ATOM    734  N   THR A  96     -11.691 -10.325  -4.102  1.00  0.00           N  
ATOM    735  CA  THR A  96     -11.924  -9.135  -4.912  1.00  0.00           C  
ATOM    736  C   THR A  96     -13.071  -8.306  -4.338  1.00  0.00           C  
ATOM    737  CB  THR A  96     -12.236  -9.506  -6.373  1.00  0.00           C  
ATOM    738  O   THR A  96     -13.692  -7.518  -5.054  1.00  0.00           O  
ATOM    739  CG2 THR A  96     -11.055 -10.219  -7.024  1.00  0.00           C  
ATOM    740  OG1 THR A  96     -13.379 -10.369  -6.407  1.00  0.00           O  
ATOM    741  N   ASP A  97     -13.439  -8.424  -3.070  1.00  0.00           N  
ATOM    742  CA  ASP A  97     -14.596  -7.742  -2.498  1.00  0.00           C  
ATOM    743  C   ASP A  97     -14.204  -6.381  -1.926  1.00  0.00           C  
ATOM    744  CB  ASP A  97     -15.243  -8.603  -1.411  1.00  0.00           C  
ATOM    745  O   ASP A  97     -15.050  -5.656  -1.398  1.00  0.00           O  
ATOM    746  CG  ASP A  97     -14.247  -9.107  -0.382  1.00  0.00           C  
ATOM    747  OD1 ASP A  97     -13.039  -9.189  -0.692  1.00  0.00           O  
ATOM    748  OD2 ASP A  97     -14.674  -9.429   0.748  1.00  0.00           O  
ATOM    749  N   LEU A  98     -12.872  -6.054  -2.118  1.00  0.00           N  
ATOM    750  CA  LEU A  98     -12.444  -4.743  -1.642  1.00  0.00           C  
ATOM    751  C   LEU A  98     -13.044  -3.631  -2.496  1.00  0.00           C  
ATOM    752  CB  LEU A  98     -10.916  -4.642  -1.652  1.00  0.00           C  
ATOM    753  O   LEU A  98     -13.268  -3.816  -3.695  1.00  0.00           O  
ATOM    754  CG  LEU A  98     -10.163  -5.679  -0.818  1.00  0.00           C  
ATOM    755  CD1 LEU A  98      -8.659  -5.539  -1.030  1.00  0.00           C  
ATOM    756  CD2 LEU A  98     -10.514  -5.536   0.659  1.00  0.00           C  
ATOM    757  N   VAL A  99     -13.299  -2.525  -1.836  1.00  0.00           N  
ATOM    758  CA  VAL A  99     -13.845  -1.366  -2.534  1.00  0.00           C  
ATOM    759  C   VAL A  99     -12.856  -0.205  -2.460  1.00  0.00           C  
ATOM    760  CB  VAL A  99     -15.211  -0.942  -1.948  1.00  0.00           C  
ATOM    761  O   VAL A  99     -12.343   0.114  -1.384  1.00  0.00           O  
ATOM    762  CG1 VAL A  99     -15.755   0.283  -2.680  1.00  0.00           C  
ATOM    763  CG2 VAL A  99     -16.205  -2.100  -2.023  1.00  0.00           C  
ATOM    764  N   PHE A 100     -12.603   0.426  -3.691  1.00  0.00           N  
ATOM    765  CA  PHE A 100     -11.707   1.571  -3.802  1.00  0.00           C  
ATOM    766  C   PHE A 100     -12.466   2.810  -4.261  1.00  0.00           C  
ATOM    767  CB  PHE A 100     -10.562   1.267  -4.774  1.00  0.00           C  
ATOM    768  O   PHE A 100     -13.338   2.725  -5.128  1.00  0.00           O  
ATOM    769  CG  PHE A 100      -9.703   0.104  -4.356  1.00  0.00           C  
ATOM    770  CD1 PHE A 100      -8.501   0.313  -3.692  1.00  0.00           C  
ATOM    771  CD2 PHE A 100     -10.099  -1.200  -4.627  1.00  0.00           C  
ATOM    772  CE1 PHE A 100      -7.704  -0.762  -3.304  1.00  0.00           C  
ATOM    773  CE2 PHE A 100      -9.309  -2.279  -4.242  1.00  0.00           C  
ATOM    774  CZ  PHE A 100      -8.111  -2.057  -3.582  1.00  0.00           C  
ATOM    775  N   ARG A 101     -12.135   3.888  -3.632  1.00  0.00           N  
ATOM    776  CA  ARG A 101     -12.684   5.161  -4.086  1.00  0.00           C  
ATOM    777  C   ARG A 101     -11.781   6.322  -3.684  1.00  0.00           C  
ATOM    778  CB  ARG A 101     -14.091   5.372  -3.522  1.00  0.00           C  
ATOM    779  O   ARG A 101     -10.852   6.148  -2.892  1.00  0.00           O  
ATOM    780  CG  ARG A 101     -14.133   5.512  -2.009  1.00  0.00           C  
ATOM    781  CD  ARG A 101     -15.470   6.064  -1.531  1.00  0.00           C  
ATOM    782  NE  ARG A 101     -15.541   6.114  -0.073  1.00  0.00           N  
ATOM    783  NH1 ARG A 101     -14.281   8.040   0.129  1.00  0.00           N  
ATOM    784  NH2 ARG A 101     -15.104   7.001   1.999  1.00  0.00           N  
ATOM    785  CZ  ARG A 101     -14.975   7.051   0.682  1.00  0.00           C  
ATOM    786  N   GLU A 102     -12.089   7.462  -4.248  1.00  0.00           N  
ATOM    787  CA  GLU A 102     -11.323   8.657  -3.905  1.00  0.00           C  
ATOM    788  C   GLU A 102     -11.629   9.120  -2.483  1.00  0.00           C  
ATOM    789  CB  GLU A 102     -11.613   9.785  -4.899  1.00  0.00           C  
ATOM    790  O   GLU A 102     -12.750   8.955  -1.999  1.00  0.00           O  
ATOM    791  CG  GLU A 102     -11.042   9.543  -6.288  1.00  0.00           C  
ATOM    792  CD  GLU A 102     -11.277  10.702  -7.244  1.00  0.00           C  
ATOM    793  OE1 GLU A 102     -10.307  11.421  -7.576  1.00  0.00           O  
ATOM    794  OE2 GLU A 102     -12.440  10.893  -7.663  1.00  0.00           O  
ATOM    795  N   PRO A 103     -10.534   9.746  -1.855  1.00  0.00           N  
ATOM    796  CA  PRO A 103     -10.801  10.324  -0.536  1.00  0.00           C  
ATOM    797  C   PRO A 103     -11.627  11.606  -0.609  1.00  0.00           C  
ATOM    798  CB  PRO A 103      -9.401  10.607   0.014  1.00  0.00           C  
ATOM    799  O   PRO A 103     -11.668  12.259  -1.655  1.00  0.00           O  
ATOM    800  CG  PRO A 103      -8.562  10.875  -1.194  1.00  0.00           C  
ATOM    801  CD  PRO A 103      -9.051  10.005  -2.316  1.00  0.00           C  
ATOM    802  N   LYS A 104     -12.301  11.923   0.477  1.00  0.00           N  
ATOM    803  CA  LYS A 104     -13.008  13.188   0.655  1.00  0.00           C  
ATOM    804  C   LYS A 104     -12.264  14.102   1.624  1.00  0.00           C  
ATOM    805  CB  LYS A 104     -14.432  12.942   1.155  1.00  0.00           C  
ATOM    806  O   LYS A 104     -11.731  13.641   2.635  1.00  0.00           O  
ATOM    807  CG  LYS A 104     -15.289  12.119   0.204  1.00  0.00           C  
ATOM    808  CD  LYS A 104     -16.674  11.859   0.783  1.00  0.00           C  
ATOM    809  CE  LYS A 104     -17.503  10.966  -0.129  1.00  0.00           C  
ATOM    810  NZ  LYS A 104     -18.837  10.652   0.465  1.00  0.00           N  
ATOM    811  N   GLU A 105     -12.180  15.377   1.229  1.00  0.00           N  
ATOM    812  CA  GLU A 105     -11.539  16.344   2.115  1.00  0.00           C  
ATOM    813  C   GLU A 105     -12.197  16.351   3.491  1.00  0.00           C  
ATOM    814  CB  GLU A 105     -11.584  17.747   1.503  1.00  0.00           C  
ATOM    815  O   GLU A 105     -13.422  16.442   3.599  1.00  0.00           O  
ATOM    816  CG  GLU A 105     -10.849  18.798   2.320  1.00  0.00           C  
ATOM    817  CD  GLU A 105     -10.821  20.165   1.654  1.00  0.00           C  
ATOM    818  OE1 GLU A 105     -10.477  21.162   2.329  1.00  0.00           O  
ATOM    819  OE2 GLU A 105     -11.146  20.239   0.448  1.00  0.00           O  
ATOM    820  N   GLY A 106     -11.383  16.212   4.547  1.00  0.00           N  
ATOM    821  CA  GLY A 106     -11.875  16.248   5.915  1.00  0.00           C  
ATOM    822  C   GLY A 106     -12.398  14.908   6.397  1.00  0.00           C  
ATOM    823  O   GLY A 106     -12.996  14.819   7.471  1.00  0.00           O  
ATOM    824  N   GLU A 107     -12.195  13.887   5.557  1.00  0.00           N  
ATOM    825  CA  GLU A 107     -12.674  12.555   5.915  1.00  0.00           C  
ATOM    826  C   GLU A 107     -11.748  11.889   6.929  1.00  0.00           C  
ATOM    827  CB  GLU A 107     -12.806  11.677   4.667  1.00  0.00           C  
ATOM    828  O   GLU A 107     -10.540  12.136   6.929  1.00  0.00           O  
ATOM    829  CG  GLU A 107     -13.407  10.306   4.941  1.00  0.00           C  
ATOM    830  CD  GLU A 107     -13.514   9.439   3.696  1.00  0.00           C  
ATOM    831  OE1 GLU A 107     -14.281   8.450   3.710  1.00  0.00           O  
ATOM    832  OE2 GLU A 107     -12.824   9.752   2.700  1.00  0.00           O  
ATOM    833  N   LYS A 108     -12.369  11.056   7.861  1.00  0.00           N  
ATOM    834  CA  LYS A 108     -11.605  10.286   8.839  1.00  0.00           C  
ATOM    835  C   LYS A 108     -11.104   8.976   8.238  1.00  0.00           C  
ATOM    836  CB  LYS A 108     -12.452  10.003  10.080  1.00  0.00           C  
ATOM    837  O   LYS A 108     -11.882   8.216   7.657  1.00  0.00           O  
ATOM    838  CG  LYS A 108     -12.855  11.251  10.853  1.00  0.00           C  
ATOM    839  CD  LYS A 108     -13.704  10.905  12.069  1.00  0.00           C  
ATOM    840  CE  LYS A 108     -14.150  12.156  12.814  1.00  0.00           C  
ATOM    841  NZ  LYS A 108     -14.998  11.823  13.998  1.00  0.00           N  
ATOM    842  N   ILE A 109      -9.801   8.750   8.438  1.00  0.00           N  
ATOM    843  CA  ILE A 109      -9.203   7.562   7.838  1.00  0.00           C  
ATOM    844  C   ILE A 109      -8.358   6.829   8.877  1.00  0.00           C  
ATOM    845  CB  ILE A 109      -8.343   7.923   6.605  1.00  0.00           C  
ATOM    846  O   ILE A 109      -7.966   7.412   9.891  1.00  0.00           O  
ATOM    847  CG1 ILE A 109      -7.239   8.912   6.996  1.00  0.00           C  
ATOM    848  CG2 ILE A 109      -9.218   8.494   5.485  1.00  0.00           C  
ATOM    849  CD1 ILE A 109      -6.194   9.133   5.910  1.00  0.00           C  
ATOM    850  N   VAL A 110      -8.173   5.560   8.621  1.00  0.00           N  
ATOM    851  CA  VAL A 110      -7.258   4.753   9.422  1.00  0.00           C  
ATOM    852  C   VAL A 110      -6.247   4.060   8.510  1.00  0.00           C  
ATOM    853  CB  VAL A 110      -8.016   3.708  10.270  1.00  0.00           C  
ATOM    854  O   VAL A 110      -6.502   3.875   7.318  1.00  0.00           O  
ATOM    855  CG1 VAL A 110      -8.929   4.394  11.284  1.00  0.00           C  
ATOM    856  CG2 VAL A 110      -8.820   2.772   9.369  1.00  0.00           C  
ATOM    857  N   LEU A 111      -5.121   3.763   9.078  1.00  0.00           N  
ATOM    858  CA  LEU A 111      -4.092   2.968   8.418  1.00  0.00           C  
ATOM    859  C   LEU A 111      -4.170   1.508   8.853  1.00  0.00           C  
ATOM    860  CB  LEU A 111      -2.701   3.530   8.724  1.00  0.00           C  
ATOM    861  O   LEU A 111      -4.137   1.210  10.049  1.00  0.00           O  
ATOM    862  CG  LEU A 111      -1.521   2.822   8.057  1.00  0.00           C  
ATOM    863  CD1 LEU A 111      -1.404   3.249   6.597  1.00  0.00           C  
ATOM    864  CD2 LEU A 111      -0.228   3.112   8.810  1.00  0.00           C  
ATOM    865  N   VAL A 112      -4.346   0.663   7.869  1.00  0.00           N  
ATOM    866  CA  VAL A 112      -4.446  -0.762   8.167  1.00  0.00           C  
ATOM    867  C   VAL A 112      -3.158  -1.469   7.750  1.00  0.00           C  
ATOM    868  CB  VAL A 112      -5.660  -1.406   7.462  1.00  0.00           C  
ATOM    869  O   VAL A 112      -2.708  -1.332   6.610  1.00  0.00           O  
ATOM    870  CG1 VAL A 112      -5.786  -2.881   7.841  1.00  0.00           C  
ATOM    871  CG2 VAL A 112      -6.941  -0.650   7.810  1.00  0.00           C  
ATOM    872  N   THR A 113      -2.547  -2.205   8.683  1.00  0.00           N  
ATOM    873  CA  THR A 113      -1.309  -2.934   8.431  1.00  0.00           C  
ATOM    874  C   THR A 113      -1.417  -4.373   8.927  1.00  0.00           C  
ATOM    875  CB  THR A 113      -0.108  -2.245   9.105  1.00  0.00           C  
ATOM    876  O   THR A 113      -2.412  -4.746   9.552  1.00  0.00           O  
ATOM    877  CG2 THR A 113       0.031  -0.800   8.637  1.00  0.00           C  
ATOM    878  OG1 THR A 113      -0.291  -2.260  10.526  1.00  0.00           O  
ATOM    879  N   ARG A 114      -0.448  -5.097   8.466  1.00  0.00           N  
ATOM    880  CA  ARG A 114      -0.352  -6.490   8.891  1.00  0.00           C  
ATOM    881  C   ARG A 114       1.036  -6.800   9.440  1.00  0.00           C  
ATOM    882  CB  ARG A 114      -0.678  -7.430   7.728  1.00  0.00           C  
ATOM    883  O   ARG A 114       2.044  -6.366   8.878  1.00  0.00           O  
ATOM    884  CG  ARG A 114      -0.806  -8.889   8.134  1.00  0.00           C  
ATOM    885  CD  ARG A 114      -1.480  -9.719   7.049  1.00  0.00           C  
ATOM    886  NE  ARG A 114      -1.752 -11.080   7.503  1.00  0.00           N  
ATOM    887  NH1 ARG A 114      -3.018 -11.661   5.660  1.00  0.00           N  
ATOM    888  NH2 ARG A 114      -2.662 -13.182   7.338  1.00  0.00           N  
ATOM    889  CZ  ARG A 114      -2.477 -11.971   6.832  1.00  0.00           C  
ATOM    890  N   ASN A 115       0.982  -7.484  10.587  1.00  0.00           N  
ATOM    891  CA  ASN A 115       2.230  -7.961  11.173  1.00  0.00           C  
ATOM    892  C   ASN A 115       2.537  -9.394  10.747  1.00  0.00           C  
ATOM    893  CB  ASN A 115       2.180  -7.860  12.699  1.00  0.00           C  
ATOM    894  O   ASN A 115       1.848 -10.329  11.158  1.00  0.00           O  
ATOM    895  CG  ASN A 115       3.518  -8.153  13.348  1.00  0.00           C  
ATOM    896  ND2 ASN A 115       3.544  -8.164  14.676  1.00  0.00           N  
ATOM    897  OD1 ASN A 115       4.521  -8.368  12.662  1.00  0.00           O  
ATOM    898  N   PHE A 116       3.584  -9.540   9.853  1.00  0.00           N  
ATOM    899  CA  PHE A 116       3.923 -10.858   9.329  1.00  0.00           C  
ATOM    900  C   PHE A 116       4.842 -11.602  10.290  1.00  0.00           C  
ATOM    901  CB  PHE A 116       4.589 -10.736   7.955  1.00  0.00           C  
ATOM    902  O   PHE A 116       6.051 -11.364  10.312  1.00  0.00           O  
ATOM    903  CG  PHE A 116       3.654 -10.283   6.866  1.00  0.00           C  
ATOM    904  CD1 PHE A 116       2.820 -11.191   6.224  1.00  0.00           C  
ATOM    905  CD2 PHE A 116       3.610  -8.949   6.483  1.00  0.00           C  
ATOM    906  CE1 PHE A 116       1.954 -10.775   5.216  1.00  0.00           C  
ATOM    907  CE2 PHE A 116       2.747  -8.526   5.476  1.00  0.00           C  
ATOM    908  CZ  PHE A 116       1.921  -9.440   4.843  1.00  0.00           C  
ATOM    909  N   GLN A 117       4.335 -12.158  11.418  1.00  0.00           N  
ATOM    910  CA  GLN A 117       5.058 -13.004  12.362  1.00  0.00           C  
ATOM    911  C   GLN A 117       4.866 -14.482  12.035  1.00  0.00           C  
ATOM    912  CB  GLN A 117       4.605 -12.720  13.795  1.00  0.00           C  
ATOM    913  O   GLN A 117       3.901 -14.855  11.364  1.00  0.00           O  
ATOM    914  CG  GLN A 117       4.930 -11.312  14.275  1.00  0.00           C  
ATOM    915  CD  GLN A 117       4.419 -11.037  15.677  1.00  0.00           C  
ATOM    916  NE2 GLN A 117       4.498  -9.781  16.101  1.00  0.00           N  
ATOM    917  OE1 GLN A 117       3.956 -11.947  16.372  1.00  0.00           O  
ATOM    918  N   THR A 118       5.792 -15.331  12.230  1.00  0.00           N  
ATOM    919  CA  THR A 118       5.918 -16.731  11.838  1.00  0.00           C  
ATOM    920  C   THR A 118       4.718 -17.539  12.323  1.00  0.00           C  
ATOM    921  CB  THR A 118       7.215 -17.351  12.391  1.00  0.00           C  
ATOM    922  O   THR A 118       4.169 -18.353  11.578  1.00  0.00           O  
ATOM    923  CG2 THR A 118       8.433 -16.864  11.612  1.00  0.00           C  
ATOM    924  OG1 THR A 118       7.364 -16.984  13.768  1.00  0.00           O  
ATOM    925  N   LYS A 119       4.072 -17.166  13.420  1.00  0.00           N  
ATOM    926  CA  LYS A 119       3.067 -18.085  13.946  1.00  0.00           C  
ATOM    927  C   LYS A 119       1.658 -17.537  13.737  1.00  0.00           C  
ATOM    928  CB  LYS A 119       3.310 -18.354  15.432  1.00  0.00           C  
ATOM    929  O   LYS A 119       0.761 -18.265  13.309  1.00  0.00           O  
ATOM    930  CG  LYS A 119       4.490 -19.274  15.710  1.00  0.00           C  
ATOM    931  CD  LYS A 119       4.598 -19.613  17.191  1.00  0.00           C  
ATOM    932  CE  LYS A 119       5.801 -20.501  17.476  1.00  0.00           C  
ATOM    933  NZ  LYS A 119       5.913 -20.833  18.928  1.00  0.00           N  
ATOM    934  N   THR A 120       1.473 -16.277  13.966  1.00  0.00           N  
ATOM    935  CA  THR A 120       0.124 -15.744  13.804  1.00  0.00           C  
ATOM    936  C   THR A 120       0.167 -14.323  13.252  1.00  0.00           C  
ATOM    937  CB  THR A 120      -0.645 -15.757  15.138  1.00  0.00           C  
ATOM    938  O   THR A 120       0.482 -13.378  13.978  1.00  0.00           O  
ATOM    939  CG2 THR A 120      -2.152 -15.761  14.904  1.00  0.00           C  
ATOM    940  OG1 THR A 120      -0.284 -16.928  15.880  1.00  0.00           O  
ATOM    941  N   PRO A 121      -0.034 -14.270  11.989  1.00  0.00           N  
ATOM    942  CA  PRO A 121      -0.115 -12.883  11.526  1.00  0.00           C  
ATOM    943  C   PRO A 121      -1.252 -12.106  12.186  1.00  0.00           C  
ATOM    944  CB  PRO A 121      -0.354 -13.027  10.021  1.00  0.00           C  
ATOM    945  O   PRO A 121      -2.311 -12.673  12.466  1.00  0.00           O  
ATOM    946  CG  PRO A 121      -0.888 -14.412   9.850  1.00  0.00           C  
ATOM    947  CD  PRO A 121      -0.456 -15.239  11.027  1.00  0.00           C  
ATOM    948  N   THR A 122      -0.933 -10.949  12.719  1.00  0.00           N  
ATOM    949  CA  THR A 122      -1.930 -10.093  13.351  1.00  0.00           C  
ATOM    950  C   THR A 122      -2.115  -8.801  12.559  1.00  0.00           C  
ATOM    951  CB  THR A 122      -1.539  -9.757  14.802  1.00  0.00           C  
ATOM    952  O   THR A 122      -1.218  -8.385  11.823  1.00  0.00           O  
ATOM    953  CG2 THR A 122      -1.455 -11.018  15.655  1.00  0.00           C  
ATOM    954  OG1 THR A 122      -0.263  -9.104  14.808  1.00  0.00           O  
ATOM    955  N   SER A 123      -3.339  -8.333  12.614  1.00  0.00           N  
ATOM    956  CA  SER A 123      -3.653  -7.054  11.985  1.00  0.00           C  
ATOM    957  C   SER A 123      -3.474  -5.898  12.963  1.00  0.00           C  
ATOM    958  CB  SER A 123      -5.083  -7.059  11.444  1.00  0.00           C  
ATOM    959  O   SER A 123      -3.663  -6.064  14.170  1.00  0.00           O  
ATOM    960  OG  SER A 123      -6.018  -7.229  12.495  1.00  0.00           O  
ATOM    961  N   GLU A 124      -2.931  -4.813  12.410  1.00  0.00           N  
ATOM    962  CA  GLU A 124      -2.777  -3.578  13.174  1.00  0.00           C  
ATOM    963  C   GLU A 124      -3.528  -2.424  12.515  1.00  0.00           C  
ATOM    964  CB  GLU A 124      -1.296  -3.222  13.329  1.00  0.00           C  
ATOM    965  O   GLU A 124      -3.438  -2.232  11.301  1.00  0.00           O  
ATOM    966  CG  GLU A 124      -0.475  -4.299  14.024  1.00  0.00           C  
ATOM    967  CD  GLU A 124       1.020  -4.018  14.006  1.00  0.00           C  
ATOM    968  OE1 GLU A 124       1.696  -4.267  15.029  1.00  0.00           O  
ATOM    969  OE2 GLU A 124       1.517  -3.543  12.961  1.00  0.00           O  
ATOM    970  N   VAL A 125      -4.277  -1.728  13.304  1.00  0.00           N  
ATOM    971  CA  VAL A 125      -5.013  -0.574  12.798  1.00  0.00           C  
ATOM    972  C   VAL A 125      -4.633   0.672  13.595  1.00  0.00           C  
ATOM    973  CB  VAL A 125      -6.540  -0.803  12.861  1.00  0.00           C  
ATOM    974  O   VAL A 125      -4.558   0.630  14.825  1.00  0.00           O  
ATOM    975  CG1 VAL A 125      -7.289   0.386  12.263  1.00  0.00           C  
ATOM    976  CG2 VAL A 125      -6.916  -2.094  12.137  1.00  0.00           C  
ATOM    977  N   SER A 126      -4.364   1.673  12.985  1.00  0.00           N  
ATOM    978  CA  SER A 126      -3.995   2.918  13.652  1.00  0.00           C  
ATOM    979  C   SER A 126      -5.209   3.582  14.293  1.00  0.00           C  
ATOM    980  CB  SER A 126      -3.339   3.882  12.663  1.00  0.00           C  
ATOM    981  O   SER A 126      -6.344   3.150  14.081  1.00  0.00           O  
ATOM    982  OG  SER A 126      -4.302   4.425  11.776  1.00  0.00           O  
ATOM    983  N   ASP A 127      -4.904   4.671  15.033  1.00  0.00           N  
ATOM    984  CA  ASP A 127      -5.956   5.612  15.407  1.00  0.00           C  
ATOM    985  C   ASP A 127      -6.423   6.422  14.199  1.00  0.00           C  
ATOM    986  CB  ASP A 127      -5.467   6.551  16.512  1.00  0.00           C  
ATOM    987  O   ASP A 127      -5.779   6.406  13.148  1.00  0.00           O  
ATOM    988  CG  ASP A 127      -6.562   6.932  17.493  1.00  0.00           C  
ATOM    989  OD1 ASP A 127      -7.758   6.810  17.150  1.00  0.00           O  
ATOM    990  OD2 ASP A 127      -6.226   7.361  18.618  1.00  0.00           O  
ATOM    991  N   VAL A 128      -7.538   7.100  14.346  1.00  0.00           N  
ATOM    992  CA  VAL A 128      -8.161   7.838  13.252  1.00  0.00           C  
ATOM    993  C   VAL A 128      -7.384   9.125  12.987  1.00  0.00           C  
ATOM    994  CB  VAL A 128      -9.641   8.162  13.557  1.00  0.00           C  
ATOM    995  O   VAL A 128      -6.819   9.717  13.910  1.00  0.00           O  
ATOM    996  CG1 VAL A 128     -10.220   9.092  12.493  1.00  0.00           C  
ATOM    997  CG2 VAL A 128     -10.460   6.876  13.650  1.00  0.00           C  
ATOM    998  N   SER A 129      -7.289   9.490  11.743  1.00  0.00           N  
ATOM    999  CA  SER A 129      -6.740  10.769  11.303  1.00  0.00           C  
ATOM   1000  C   SER A 129      -7.644  11.432  10.269  1.00  0.00           C  
ATOM   1001  CB  SER A 129      -5.339  10.579  10.720  1.00  0.00           C  
ATOM   1002  O   SER A 129      -8.355  10.749   9.529  1.00  0.00           O  
ATOM   1003  OG  SER A 129      -4.773  11.826  10.353  1.00  0.00           O  
ATOM   1004  N   THR A 130      -7.661  12.683  10.317  1.00  0.00           N  
ATOM   1005  CA  THR A 130      -8.346  13.431   9.269  1.00  0.00           C  
ATOM   1006  C   THR A 130      -7.417  13.678   8.084  1.00  0.00           C  
ATOM   1007  CB  THR A 130      -8.876  14.777   9.799  1.00  0.00           C  
ATOM   1008  O   THR A 130      -6.222  13.922   8.266  1.00  0.00           O  
ATOM   1009  CG2 THR A 130      -9.717  15.490   8.745  1.00  0.00           C  
ATOM   1010  OG1 THR A 130      -9.683  14.542  10.960  1.00  0.00           O  
ATOM   1011  N   THR A 131      -7.999  13.561   6.860  1.00  0.00           N  
ATOM   1012  CA  THR A 131      -7.133  13.686   5.692  1.00  0.00           C  
ATOM   1013  C   THR A 131      -7.543  14.886   4.842  1.00  0.00           C  
ATOM   1014  CB  THR A 131      -7.166  12.409   4.833  1.00  0.00           C  
ATOM   1015  O   THR A 131      -8.722  15.243   4.791  1.00  0.00           O  
ATOM   1016  CG2 THR A 131      -8.534  12.215   4.188  1.00  0.00           C  
ATOM   1017  OG1 THR A 131      -6.175  12.508   3.803  1.00  0.00           O  
ATOM   1018  N   PHE A 132      -6.512  15.550   4.185  1.00  0.00           N  
ATOM   1019  CA  PHE A 132      -6.683  16.709   3.317  1.00  0.00           C  
ATOM   1020  C   PHE A 132      -5.795  16.597   2.083  1.00  0.00           C  
ATOM   1021  CB  PHE A 132      -6.366  18.001   4.076  1.00  0.00           C  
ATOM   1022  O   PHE A 132      -4.702  16.030   2.148  1.00  0.00           O  
ATOM   1023  CG  PHE A 132      -7.309  18.283   5.215  1.00  0.00           C  
ATOM   1024  CD1 PHE A 132      -8.472  19.014   5.009  1.00  0.00           C  
ATOM   1025  CD2 PHE A 132      -7.031  17.815   6.493  1.00  0.00           C  
ATOM   1026  CE1 PHE A 132      -9.346  19.276   6.061  1.00  0.00           C  
ATOM   1027  CE2 PHE A 132      -7.900  18.072   7.549  1.00  0.00           C  
ATOM   1028  CZ  PHE A 132      -9.056  18.804   7.332  1.00  0.00           C  
ATOM   1029  N   PRO A 133      -6.366  17.041   1.015  1.00  0.00           N  
ATOM   1030  CA  PRO A 133      -5.512  17.052  -0.175  1.00  0.00           C  
ATOM   1031  C   PRO A 133      -4.314  17.989  -0.032  1.00  0.00           C  
ATOM   1032  CB  PRO A 133      -6.454  17.535  -1.281  1.00  0.00           C  
ATOM   1033  O   PRO A 133      -4.413  19.028   0.626  1.00  0.00           O  
ATOM   1034  CG  PRO A 133      -7.471  18.374  -0.577  1.00  0.00           C  
ATOM   1035  CD  PRO A 133      -7.685  17.810   0.799  1.00  0.00           C  
ATOM   1036  N   SER A 134      -3.172  17.469  -0.583  1.00  0.00           N  
ATOM   1037  CA  SER A 134      -2.020  18.359  -0.676  1.00  0.00           C  
ATOM   1038  C   SER A 134      -2.179  19.352  -1.822  1.00  0.00           C  
ATOM   1039  CB  SER A 134      -0.734  17.553  -0.864  1.00  0.00           C  
ATOM   1040  O   SER A 134      -3.020  19.162  -2.702  1.00  0.00           O  
ATOM   1041  OG  SER A 134      -0.706  16.942  -2.143  1.00  0.00           O  
ATOM   1042  N   SER A 135      -1.562  20.472  -1.740  1.00  0.00           N  
ATOM   1043  CA  SER A 135      -1.659  21.543  -2.727  1.00  0.00           C  
ATOM   1044  C   SER A 135      -1.313  21.040  -4.124  1.00  0.00           C  
ATOM   1045  CB  SER A 135      -0.736  22.703  -2.351  1.00  0.00           C  
ATOM   1046  O   SER A 135      -1.852  21.532  -5.118  1.00  0.00           O  
ATOM   1047  OG  SER A 135       0.583  22.242  -2.117  1.00  0.00           O  
ATOM   1048  N   ASP A 136      -0.561  19.890  -4.206  1.00  0.00           N  
ATOM   1049  CA  ASP A 136      -0.079  19.405  -5.496  1.00  0.00           C  
ATOM   1050  C   ASP A 136      -1.081  18.442  -6.130  1.00  0.00           C  
ATOM   1051  CB  ASP A 136       1.280  18.720  -5.338  1.00  0.00           C  
ATOM   1052  O   ASP A 136      -0.972  18.115  -7.313  1.00  0.00           O  
ATOM   1053  CG  ASP A 136       2.337  19.632  -4.738  1.00  0.00           C  
ATOM   1054  OD1 ASP A 136       2.217  20.870  -4.863  1.00  0.00           O  
ATOM   1055  OD2 ASP A 136       3.300  19.107  -4.138  1.00  0.00           O  
ATOM   1056  N   GLY A 137      -2.217  18.047  -5.433  1.00  0.00           N  
ATOM   1057  CA  GLY A 137      -3.418  17.387  -5.920  1.00  0.00           C  
ATOM   1058  C   GLY A 137      -3.283  15.877  -5.989  1.00  0.00           C  
ATOM   1059  O   GLY A 137      -4.284  15.159  -5.995  1.00  0.00           O  
ATOM   1060  N   VAL A 138      -2.077  15.290  -5.812  1.00  0.00           N  
ATOM   1061  CA  VAL A 138      -1.970  13.844  -5.975  1.00  0.00           C  
ATOM   1062  C   VAL A 138      -1.813  13.179  -4.609  1.00  0.00           C  
ATOM   1063  CB  VAL A 138      -0.786  13.462  -6.893  1.00  0.00           C  
ATOM   1064  O   VAL A 138      -2.317  12.076  -4.387  1.00  0.00           O  
ATOM   1065  CG1 VAL A 138      -0.676  11.945  -7.029  1.00  0.00           C  
ATOM   1066  CG2 VAL A 138      -0.944  14.115  -8.265  1.00  0.00           C  
ATOM   1067  N   PHE A 139      -1.285  13.928  -3.756  1.00  0.00           N  
ATOM   1068  CA  PHE A 139      -1.031  13.410  -2.416  1.00  0.00           C  
ATOM   1069  C   PHE A 139      -2.036  13.973  -1.419  1.00  0.00           C  
ATOM   1070  CB  PHE A 139       0.395  13.745  -1.970  1.00  0.00           C  
ATOM   1071  O   PHE A 139      -2.582  15.059  -1.625  1.00  0.00           O  
ATOM   1072  CG  PHE A 139       1.459  12.988  -2.719  1.00  0.00           C  
ATOM   1073  CD1 PHE A 139       1.598  11.615  -2.558  1.00  0.00           C  
ATOM   1074  CD2 PHE A 139       2.320  13.650  -3.584  1.00  0.00           C  
ATOM   1075  CE1 PHE A 139       2.581  10.911  -3.250  1.00  0.00           C  
ATOM   1076  CE2 PHE A 139       3.306  12.954  -4.278  1.00  0.00           C  
ATOM   1077  CZ  PHE A 139       3.435  11.585  -4.109  1.00  0.00           C  
ATOM   1078  N   TRP A 140      -2.290  13.153  -0.499  1.00  0.00           N  
ATOM   1079  CA  TRP A 140      -3.155  13.524   0.616  1.00  0.00           C  
ATOM   1080  C   TRP A 140      -2.404  13.434   1.941  1.00  0.00           C  
ATOM   1081  CB  TRP A 140      -4.396  12.628   0.657  1.00  0.00           C  
ATOM   1082  O   TRP A 140      -1.561  12.553   2.125  1.00  0.00           O  
ATOM   1083  CG  TRP A 140      -5.391  12.917  -0.427  1.00  0.00           C  
ATOM   1084  CD1 TRP A 140      -5.232  12.704  -1.769  1.00  0.00           C  
ATOM   1085  CD2 TRP A 140      -6.697  13.476  -0.261  1.00  0.00           C  
ATOM   1086  CE2 TRP A 140      -7.276  13.575  -1.545  1.00  0.00           C  
ATOM   1087  CE3 TRP A 140      -7.435  13.904   0.851  1.00  0.00           C  
ATOM   1088  NE1 TRP A 140      -6.363  13.098  -2.447  1.00  0.00           N  
ATOM   1089  CH2 TRP A 140      -9.262  14.495  -0.643  1.00  0.00           C  
ATOM   1090  CZ2 TRP A 140      -8.561  14.084  -1.748  1.00  0.00           C  
ATOM   1091  CZ3 TRP A 140      -8.714  14.410   0.647  1.00  0.00           C  
ATOM   1092  N   LYS A 141      -2.731  14.385   2.756  1.00  0.00           N  
ATOM   1093  CA  LYS A 141      -2.046  14.447   4.044  1.00  0.00           C  
ATOM   1094  C   LYS A 141      -2.806  13.663   5.110  1.00  0.00           C  
ATOM   1095  CB  LYS A 141      -1.870  15.900   4.488  1.00  0.00           C  
ATOM   1096  O   LYS A 141      -4.035  13.580   5.068  1.00  0.00           O  
ATOM   1097  CG  LYS A 141      -1.025  16.739   3.541  1.00  0.00           C  
ATOM   1098  CD  LYS A 141      -0.941  18.189   4.002  1.00  0.00           C  
ATOM   1099  CE  LYS A 141      -0.186  19.052   3.000  1.00  0.00           C  
ATOM   1100  NZ  LYS A 141      -0.179  20.490   3.402  1.00  0.00           N  
ATOM   1101  N   HIS A 142      -2.053  13.108   6.024  1.00  0.00           N  
ATOM   1102  CA  HIS A 142      -2.570  12.515   7.252  1.00  0.00           C  
ATOM   1103  C   HIS A 142      -1.561  12.636   8.389  1.00  0.00           C  
ATOM   1104  CB  HIS A 142      -2.934  11.047   7.027  1.00  0.00           C  
ATOM   1105  O   HIS A 142      -0.403  12.994   8.162  1.00  0.00           O  
ATOM   1106  CG  HIS A 142      -1.750  10.168   6.771  1.00  0.00           C  
ATOM   1107  CD2 HIS A 142      -1.155   9.792   5.615  1.00  0.00           C  
ATOM   1108  ND1 HIS A 142      -1.041   9.563   7.786  1.00  0.00           N  
ATOM   1109  CE1 HIS A 142      -0.057   8.851   7.262  1.00  0.00           C  
ATOM   1110  NE2 HIS A 142      -0.104   8.973   5.946  1.00  0.00           N  
ATOM   1111  N   TRP A 143      -1.954  12.323   9.634  1.00  0.00           N  
ATOM   1112  CA  TRP A 143      -1.103  12.586  10.790  1.00  0.00           C  
ATOM   1113  C   TRP A 143      -0.833  11.304  11.570  1.00  0.00           C  
ATOM   1114  CB  TRP A 143      -1.747  13.630  11.706  1.00  0.00           C  
ATOM   1115  O   TRP A 143      -0.472  11.352  12.748  1.00  0.00           O  
ATOM   1116  CG  TRP A 143      -1.632  15.037  11.201  1.00  0.00           C  
ATOM   1117  CD1 TRP A 143      -0.664  15.949  11.517  1.00  0.00           C  
ATOM   1118  CD2 TRP A 143      -2.521  15.695  10.293  1.00  0.00           C  
ATOM   1119  CE2 TRP A 143      -2.030  17.005  10.102  1.00  0.00           C  
ATOM   1120  CE3 TRP A 143      -3.686  15.302   9.621  1.00  0.00           C  
ATOM   1121  NE1 TRP A 143      -0.897  17.135  10.859  1.00  0.00           N  
ATOM   1122  CH2 TRP A 143      -3.803  17.516   8.620  1.00  0.00           C  
ATOM   1123  CZ2 TRP A 143      -2.665  17.926   9.265  1.00  0.00           C  
ATOM   1124  CZ3 TRP A 143      -4.317  16.220   8.789  1.00  0.00           C  
ATOM   1125  N   ILE A 144      -1.063  10.215  10.877  1.00  0.00           N  
ATOM   1126  CA  ILE A 144      -0.753   8.922  11.476  1.00  0.00           C  
ATOM   1127  C   ILE A 144       0.757   8.692  11.455  1.00  0.00           C  
ATOM   1128  CB  ILE A 144      -1.480   7.771  10.745  1.00  0.00           C  
ATOM   1129  O   ILE A 144       1.387   8.764  10.397  1.00  0.00           O  
ATOM   1130  CG1 ILE A 144      -2.998   7.986  10.789  1.00  0.00           C  
ATOM   1131  CG2 ILE A 144      -1.101   6.418  11.356  1.00  0.00           C  
ATOM   1132  CD1 ILE A 144      -3.779   7.076   9.850  1.00  0.00           C  
ATOM   1133  N   PRO A 145       1.333   8.432  12.708  1.00  0.00           N  
ATOM   1134  CA  PRO A 145       2.766   8.134  12.736  1.00  0.00           C  
ATOM   1135  C   PRO A 145       3.114   6.837  12.010  1.00  0.00           C  
ATOM   1136  CB  PRO A 145       3.074   8.022  14.231  1.00  0.00           C  
ATOM   1137  O   PRO A 145       2.435   5.823  12.191  1.00  0.00           O  
ATOM   1138  CG  PRO A 145       1.909   8.666  14.910  1.00  0.00           C  
ATOM   1139  CD  PRO A 145       0.703   8.524  14.027  1.00  0.00           C  
ATOM   1140  N   THR A 146       4.059   6.954  11.134  1.00  0.00           N  
ATOM   1141  CA  THR A 146       4.486   5.776  10.385  1.00  0.00           C  
ATOM   1142  C   THR A 146       5.999   5.600  10.470  1.00  0.00           C  
ATOM   1143  CB  THR A 146       4.059   5.869   8.909  1.00  0.00           C  
ATOM   1144  O   THR A 146       6.714   6.518  10.878  1.00  0.00           O  
ATOM   1145  CG2 THR A 146       2.546   6.023   8.782  1.00  0.00           C  
ATOM   1146  OG1 THR A 146       4.695   7.001   8.303  1.00  0.00           O  
ATOM   1147  N   LYS A 147       6.462   4.436  10.328  1.00  0.00           N  
ATOM   1148  CA  LYS A 147       7.881   4.099  10.264  1.00  0.00           C  
ATOM   1149  C   LYS A 147       8.299   3.748   8.839  1.00  0.00           C  
ATOM   1150  CB  LYS A 147       8.200   2.936  11.205  1.00  0.00           C  
ATOM   1151  O   LYS A 147       7.450   3.489   7.983  1.00  0.00           O  
ATOM   1152  CG  LYS A 147       7.901   3.224  12.669  1.00  0.00           C  
ATOM   1153  CD  LYS A 147       8.201   2.017  13.548  1.00  0.00           C  
ATOM   1154  CE  LYS A 147       7.867   2.292  15.009  1.00  0.00           C  
ATOM   1155  NZ  LYS A 147       8.125   1.100  15.870  1.00  0.00           N  
ATOM   1156  N   ASP A 148       9.626   3.854   8.691  1.00  0.00           N  
ATOM   1157  CA  ASP A 148      10.162   3.407   7.409  1.00  0.00           C  
ATOM   1158  C   ASP A 148       9.708   1.984   7.090  1.00  0.00           C  
ATOM   1159  CB  ASP A 148      11.690   3.483   7.411  1.00  0.00           C  
ATOM   1160  O   ASP A 148       9.752   1.105   7.952  1.00  0.00           O  
ATOM   1161  CG  ASP A 148      12.213   4.909   7.387  1.00  0.00           C  
ATOM   1162  OD1 ASP A 148      11.462   5.827   6.993  1.00  0.00           O  
ATOM   1163  OD2 ASP A 148      13.387   5.116   7.762  1.00  0.00           O  
ATOM   1164  N   GLY A 149       9.168   1.800   5.922  1.00  0.00           N  
ATOM   1165  CA  GLY A 149       8.762   0.466   5.506  1.00  0.00           C  
ATOM   1166  C   GLY A 149       7.257   0.274   5.505  1.00  0.00           C  
ATOM   1167  O   GLY A 149       6.761  -0.774   5.086  1.00  0.00           O  
ATOM   1168  N   GLN A 150       6.535   1.252   5.946  1.00  0.00           N  
ATOM   1169  CA  GLN A 150       5.086   1.106   6.033  1.00  0.00           C  
ATOM   1170  C   GLN A 150       4.404   1.634   4.774  1.00  0.00           C  
ATOM   1171  CB  GLN A 150       4.546   1.832   7.266  1.00  0.00           C  
ATOM   1172  O   GLN A 150       3.174   1.678   4.699  1.00  0.00           O  
ATOM   1173  CG  GLN A 150       4.892   1.150   8.582  1.00  0.00           C  
ATOM   1174  CD  GLN A 150       4.331   1.880   9.787  1.00  0.00           C  
ATOM   1175  NE2 GLN A 150       3.911   1.124  10.796  1.00  0.00           N  
ATOM   1176  OE1 GLN A 150       4.275   3.114   9.812  1.00  0.00           O  
ATOM   1177  N   CYS A 151       5.248   2.087   3.856  1.00  0.00           N  
ATOM   1178  CA  CYS A 151       4.685   2.467   2.565  1.00  0.00           C  
ATOM   1179  C   CYS A 151       3.918   1.307   1.941  1.00  0.00           C  
ATOM   1180  CB  CYS A 151       5.789   2.931   1.614  1.00  0.00           C  
ATOM   1181  O   CYS A 151       4.274   0.144   2.140  1.00  0.00           O  
ATOM   1182  SG  CYS A 151       6.533   4.510   2.077  1.00  0.00           S  
ATOM   1183  N   GLY A 152       2.851   1.701   1.290  1.00  0.00           N  
ATOM   1184  CA  GLY A 152       2.076   0.681   0.601  1.00  0.00           C  
ATOM   1185  C   GLY A 152       0.893   0.182   1.410  1.00  0.00           C  
ATOM   1186  O   GLY A 152       0.043  -0.545   0.892  1.00  0.00           O  
ATOM   1187  N   SER A 153       0.844   0.630   2.690  1.00  0.00           N  
ATOM   1188  CA  SER A 153      -0.274   0.217   3.533  1.00  0.00           C  
ATOM   1189  C   SER A 153      -1.557   0.942   3.143  1.00  0.00           C  
ATOM   1190  CB  SER A 153       0.041   0.477   5.007  1.00  0.00           C  
ATOM   1191  O   SER A 153      -1.526   2.122   2.787  1.00  0.00           O  
ATOM   1192  OG  SER A 153       1.177  -0.264   5.417  1.00  0.00           O  
ATOM   1193  N   PRO A 154      -2.674   0.279   3.236  1.00  0.00           N  
ATOM   1194  CA  PRO A 154      -3.948   0.872   2.824  1.00  0.00           C  
ATOM   1195  C   PRO A 154      -4.425   1.967   3.775  1.00  0.00           C  
ATOM   1196  CB  PRO A 154      -4.910  -0.319   2.835  1.00  0.00           C  
ATOM   1197  O   PRO A 154      -4.334   1.812   4.996  1.00  0.00           O  
ATOM   1198  CG  PRO A 154      -4.027  -1.524   2.829  1.00  0.00           C  
ATOM   1199  CD  PRO A 154      -2.715  -1.158   3.461  1.00  0.00           C  
ATOM   1200  N   MET A 155      -4.857   3.041   3.182  1.00  0.00           N  
ATOM   1201  CA  MET A 155      -5.625   4.068   3.880  1.00  0.00           C  
ATOM   1202  C   MET A 155      -7.123   3.839   3.708  1.00  0.00           C  
ATOM   1203  CB  MET A 155      -5.248   5.461   3.373  1.00  0.00           C  
ATOM   1204  O   MET A 155      -7.628   3.824   2.584  1.00  0.00           O  
ATOM   1205  CG  MET A 155      -3.769   5.784   3.513  1.00  0.00           C  
ATOM   1206  SD  MET A 155      -3.207   5.763   5.259  1.00  0.00           S  
ATOM   1207  CE  MET A 155      -4.103   7.204   5.901  1.00  0.00           C  
ATOM   1208  N   VAL A 156      -7.841   3.703   4.846  1.00  0.00           N  
ATOM   1209  CA  VAL A 156      -9.223   3.241   4.773  1.00  0.00           C  
ATOM   1210  C   VAL A 156     -10.148   4.274   5.412  1.00  0.00           C  
ATOM   1211  CB  VAL A 156      -9.400   1.869   5.462  1.00  0.00           C  
ATOM   1212  O   VAL A 156      -9.861   4.787   6.497  1.00  0.00           O  
ATOM   1213  CG1 VAL A 156     -10.845   1.389   5.346  1.00  0.00           C  
ATOM   1214  CG2 VAL A 156      -8.443   0.843   4.858  1.00  0.00           C  
ATOM   1215  N   SER A 157     -11.247   4.549   4.752  1.00  0.00           N  
ATOM   1216  CA  SER A 157     -12.271   5.437   5.293  1.00  0.00           C  
ATOM   1217  C   SER A 157     -13.024   4.777   6.443  1.00  0.00           C  
ATOM   1218  CB  SER A 157     -13.255   5.851   4.199  1.00  0.00           C  
ATOM   1219  O   SER A 157     -13.483   3.640   6.319  1.00  0.00           O  
ATOM   1220  OG  SER A 157     -14.339   6.582   4.747  1.00  0.00           O  
ATOM   1221  N   THR A 158     -13.163   5.526   7.533  1.00  0.00           N  
ATOM   1222  CA  THR A 158     -13.884   4.993   8.684  1.00  0.00           C  
ATOM   1223  C   THR A 158     -15.391   5.052   8.453  1.00  0.00           C  
ATOM   1224  CB  THR A 158     -13.528   5.761   9.971  1.00  0.00           C  
ATOM   1225  O   THR A 158     -16.157   4.378   9.146  1.00  0.00           O  
ATOM   1226  CG2 THR A 158     -12.040   5.648  10.285  1.00  0.00           C  
ATOM   1227  OG1 THR A 158     -13.867   7.143   9.804  1.00  0.00           O  
ATOM   1228  N   GLU A 159     -15.809   5.812   7.457  1.00  0.00           N  
ATOM   1229  CA  GLU A 159     -17.230   6.002   7.183  1.00  0.00           C  
ATOM   1230  C   GLU A 159     -17.819   4.793   6.462  1.00  0.00           C  
ATOM   1231  CB  GLU A 159     -17.453   7.269   6.354  1.00  0.00           C  
ATOM   1232  O   GLU A 159     -18.878   4.291   6.844  1.00  0.00           O  
ATOM   1233  CG  GLU A 159     -18.920   7.611   6.136  1.00  0.00           C  
ATOM   1234  CD  GLU A 159     -19.127   8.907   5.368  1.00  0.00           C  
ATOM   1235  OE1 GLU A 159     -20.293   9.273   5.097  1.00  0.00           O  
ATOM   1236  OE2 GLU A 159     -18.114   9.562   5.034  1.00  0.00           O  
ATOM   1237  N   ASP A 160     -17.056   4.292   5.421  1.00  0.00           N  
ATOM   1238  CA  ASP A 160     -17.671   3.242   4.615  1.00  0.00           C  
ATOM   1239  C   ASP A 160     -16.733   2.046   4.463  1.00  0.00           C  
ATOM   1240  CB  ASP A 160     -18.063   3.782   3.238  1.00  0.00           C  
ATOM   1241  O   ASP A 160     -17.067   1.072   3.786  1.00  0.00           O  
ATOM   1242  CG  ASP A 160     -16.901   4.419   2.498  1.00  0.00           C  
ATOM   1243  OD1 ASP A 160     -15.741   4.268   2.938  1.00  0.00           O  
ATOM   1244  OD2 ASP A 160     -17.147   5.079   1.466  1.00  0.00           O  
ATOM   1245  N   GLY A 161     -15.514   2.081   4.914  1.00  0.00           N  
ATOM   1246  CA  GLY A 161     -14.587   0.962   4.868  1.00  0.00           C  
ATOM   1247  C   GLY A 161     -13.889   0.821   3.529  1.00  0.00           C  
ATOM   1248  O   GLY A 161     -13.251  -0.199   3.260  1.00  0.00           O  
ATOM   1249  N   SER A 162     -14.080   1.830   2.694  1.00  0.00           N  
ATOM   1250  CA  SER A 162     -13.450   1.816   1.378  1.00  0.00           C  
ATOM   1251  C   SER A 162     -11.978   2.207   1.466  1.00  0.00           C  
ATOM   1252  CB  SER A 162     -14.180   2.761   0.423  1.00  0.00           C  
ATOM   1253  O   SER A 162     -11.595   3.018   2.312  1.00  0.00           O  
ATOM   1254  OG  SER A 162     -15.535   2.374   0.271  1.00  0.00           O  
ATOM   1255  N   ILE A 163     -11.135   1.551   0.669  1.00  0.00           N  
ATOM   1256  CA  ILE A 163      -9.739   1.956   0.551  1.00  0.00           C  
ATOM   1257  C   ILE A 163      -9.641   3.233  -0.280  1.00  0.00           C  
ATOM   1258  CB  ILE A 163      -8.878   0.838  -0.080  1.00  0.00           C  
ATOM   1259  O   ILE A 163     -10.063   3.262  -1.438  1.00  0.00           O  
ATOM   1260  CG1 ILE A 163      -8.913  -0.421   0.794  1.00  0.00           C  
ATOM   1261  CG2 ILE A 163      -7.439   1.319  -0.291  1.00  0.00           C  
ATOM   1262  CD1 ILE A 163      -8.283  -1.644   0.142  1.00  0.00           C  
ATOM   1263  N   VAL A 164      -9.067   4.287   0.301  1.00  0.00           N  
ATOM   1264  CA  VAL A 164      -9.085   5.583  -0.368  1.00  0.00           C  
ATOM   1265  C   VAL A 164      -7.681   5.933  -0.855  1.00  0.00           C  
ATOM   1266  CB  VAL A 164      -9.618   6.695   0.563  1.00  0.00           C  
ATOM   1267  O   VAL A 164      -7.492   6.921  -1.569  1.00  0.00           O  
ATOM   1268  CG1 VAL A 164     -11.087   6.453   0.907  1.00  0.00           C  
ATOM   1269  CG2 VAL A 164      -8.775   6.776   1.834  1.00  0.00           C  
ATOM   1270  N   GLY A 165      -6.713   5.091  -0.495  1.00  0.00           N  
ATOM   1271  CA  GLY A 165      -5.341   5.333  -0.914  1.00  0.00           C  
ATOM   1272  C   GLY A 165      -4.345   4.390  -0.267  1.00  0.00           C  
ATOM   1273  O   GLY A 165      -4.733   3.445   0.423  1.00  0.00           O  
ATOM   1274  N   ILE A 166      -3.098   4.536  -0.653  1.00  0.00           N  
ATOM   1275  CA  ILE A 166      -2.026   3.766  -0.032  1.00  0.00           C  
ATOM   1276  C   ILE A 166      -0.944   4.712   0.484  1.00  0.00           C  
ATOM   1277  CB  ILE A 166      -1.419   2.745  -1.020  1.00  0.00           C  
ATOM   1278  O   ILE A 166      -0.651   5.732  -0.144  1.00  0.00           O  
ATOM   1279  CG1 ILE A 166      -0.826   3.466  -2.236  1.00  0.00           C  
ATOM   1280  CG2 ILE A 166      -2.471   1.719  -1.451  1.00  0.00           C  
ATOM   1281  CD1 ILE A 166      -0.044   2.556  -3.174  1.00  0.00           C  
ATOM   1282  N   HIS A 167      -0.499   4.399   1.704  1.00  0.00           N  
ATOM   1283  CA  HIS A 167       0.536   5.222   2.322  1.00  0.00           C  
ATOM   1284  C   HIS A 167       1.768   5.319   1.429  1.00  0.00           C  
ATOM   1285  CB  HIS A 167       0.922   4.658   3.690  1.00  0.00           C  
ATOM   1286  O   HIS A 167       2.232   4.310   0.892  1.00  0.00           O  
ATOM   1287  CG  HIS A 167       2.033   5.406   4.356  1.00  0.00           C  
ATOM   1288  CD2 HIS A 167       3.312   5.050   4.619  1.00  0.00           C  
ATOM   1289  ND1 HIS A 167       1.882   6.688   4.840  1.00  0.00           N  
ATOM   1290  CE1 HIS A 167       3.024   7.088   5.373  1.00  0.00           C  
ATOM   1291  NE2 HIS A 167       3.908   6.113   5.251  1.00  0.00           N  
ATOM   1292  N   SER A 168       2.435   6.485   1.193  1.00  0.00           N  
ATOM   1293  CA  SER A 168       3.534   6.706   0.259  1.00  0.00           C  
ATOM   1294  C   SER A 168       4.762   7.261   0.972  1.00  0.00           C  
ATOM   1295  CB  SER A 168       3.106   7.662  -0.856  1.00  0.00           C  
ATOM   1296  O   SER A 168       5.859   6.713   0.847  1.00  0.00           O  
ATOM   1297  OG  SER A 168       4.059   7.670  -1.904  1.00  0.00           O  
ATOM   1298  N   ALA A 169       4.729   8.329   1.569  1.00  0.00           N  
ATOM   1299  CA  ALA A 169       5.946   8.962   2.072  1.00  0.00           C  
ATOM   1300  C   ALA A 169       5.685   9.683   3.391  1.00  0.00           C  
ATOM   1301  CB  ALA A 169       6.505   9.936   1.038  1.00  0.00           C  
ATOM   1302  O   ALA A 169       4.532   9.919   3.759  1.00  0.00           O  
ATOM   1303  N   SER A 170       6.849   9.795   4.063  1.00  0.00           N  
ATOM   1304  CA  SER A 170       6.936  10.639   5.251  1.00  0.00           C  
ATOM   1305  C   SER A 170       7.817  11.858   5.000  1.00  0.00           C  
ATOM   1306  CB  SER A 170       7.480   9.841   6.437  1.00  0.00           C  
ATOM   1307  O   SER A 170       8.712  11.820   4.153  1.00  0.00           O  
ATOM   1308  OG  SER A 170       8.819   9.440   6.201  1.00  0.00           O  
ATOM   1309  N   ASN A 171       7.236  13.024   5.110  1.00  0.00           N  
ATOM   1310  CA  ASN A 171       8.071  14.221   5.129  1.00  0.00           C  
ATOM   1311  C   ASN A 171       8.977  14.253   6.356  1.00  0.00           C  
ATOM   1312  CB  ASN A 171       7.205  15.481   5.075  1.00  0.00           C  
ATOM   1313  O   ASN A 171       8.518  14.026   7.477  1.00  0.00           O  
ATOM   1314  CG  ASN A 171       8.009  16.730   4.771  1.00  0.00           C  
ATOM   1315  ND2 ASN A 171       7.317  17.823   4.472  1.00  0.00           N  
ATOM   1316  OD1 ASN A 171       9.242  16.712   4.804  1.00  0.00           O  
ATOM   1317  N   PHE A 172      10.361  14.245   6.146  1.00  0.00           N  
ATOM   1318  CA  PHE A 172      11.417  14.291   7.151  1.00  0.00           C  
ATOM   1319  C   PHE A 172      11.332  15.576   7.967  1.00  0.00           C  
ATOM   1320  CB  PHE A 172      12.794  14.178   6.491  1.00  0.00           C  
ATOM   1321  O   PHE A 172      11.684  15.591   9.148  1.00  0.00           O  
ATOM   1322  CG  PHE A 172      13.056  12.838   5.858  1.00  0.00           C  
ATOM   1323  CD1 PHE A 172      13.422  11.746   6.636  1.00  0.00           C  
ATOM   1324  CD2 PHE A 172      12.937  12.671   4.485  1.00  0.00           C  
ATOM   1325  CE1 PHE A 172      13.665  10.505   6.053  1.00  0.00           C  
ATOM   1326  CE2 PHE A 172      13.179  11.433   3.895  1.00  0.00           C  
ATOM   1327  CZ  PHE A 172      13.543  10.352   4.681  1.00  0.00           C  
ATOM   1328  N   THR A 173      10.582  16.603   7.368  1.00  0.00           N  
ATOM   1329  CA  THR A 173      10.616  17.904   8.027  1.00  0.00           C  
ATOM   1330  C   THR A 173       9.260  18.236   8.641  1.00  0.00           C  
ATOM   1331  CB  THR A 173      11.024  19.017   7.044  1.00  0.00           C  
ATOM   1332  O   THR A 173       9.182  18.972   9.627  1.00  0.00           O  
ATOM   1333  CG2 THR A 173      12.454  18.820   6.552  1.00  0.00           C  
ATOM   1334  OG1 THR A 173      10.137  19.002   5.919  1.00  0.00           O  
ATOM   1335  N   ASN A 174       8.273  17.573   8.226  1.00  0.00           N  
ATOM   1336  CA  ASN A 174       6.928  17.877   8.703  1.00  0.00           C  
ATOM   1337  C   ASN A 174       6.324  16.702   9.466  1.00  0.00           C  
ATOM   1338  CB  ASN A 174       6.022  18.274   7.536  1.00  0.00           C  
ATOM   1339  O   ASN A 174       6.858  15.592   9.428  1.00  0.00           O  
ATOM   1340  CG  ASN A 174       6.036  19.766   7.267  1.00  0.00           C  
ATOM   1341  ND2 ASN A 174       5.644  20.155   6.059  1.00  0.00           N  
ATOM   1342  OD1 ASN A 174       6.396  20.563   8.138  1.00  0.00           O  
ATOM   1343  N   THR A 175       5.475  17.052  10.504  1.00  0.00           N  
ATOM   1344  CA  THR A 175       4.727  16.143  11.366  1.00  0.00           C  
ATOM   1345  C   THR A 175       3.664  15.393  10.568  1.00  0.00           C  
ATOM   1346  CB  THR A 175       4.062  16.898  12.531  1.00  0.00           C  
ATOM   1347  O   THR A 175       2.956  14.544  11.113  1.00  0.00           O  
ATOM   1348  CG2 THR A 175       5.107  17.482  13.476  1.00  0.00           C  
ATOM   1349  OG1 THR A 175       3.260  17.964  12.006  1.00  0.00           O  
ATOM   1350  N   ASN A 176       3.598  15.762   9.205  1.00  0.00           N  
ATOM   1351  CA  ASN A 176       2.529  15.070   8.493  1.00  0.00           C  
ATOM   1352  C   ASN A 176       3.082  14.041   7.512  1.00  0.00           C  
ATOM   1353  CB  ASN A 176       1.634  16.073   7.762  1.00  0.00           C  
ATOM   1354  O   ASN A 176       4.261  14.089   7.155  1.00  0.00           O  
ATOM   1355  CG  ASN A 176       2.411  16.971   6.820  1.00  0.00           C  
ATOM   1356  ND2 ASN A 176       1.841  18.125   6.495  1.00  0.00           N  
ATOM   1357  OD1 ASN A 176       3.516  16.631   6.388  1.00  0.00           O  
ATOM   1358  N   ASN A 177       2.305  13.000   7.310  1.00  0.00           N  
ATOM   1359  CA  ASN A 177       2.580  11.966   6.319  1.00  0.00           C  
ATOM   1360  C   ASN A 177       1.656  12.088   5.110  1.00  0.00           C  
ATOM   1361  CB  ASN A 177       2.454  10.575   6.945  1.00  0.00           C  
ATOM   1362  O   ASN A 177       0.714  12.882   5.121  1.00  0.00           O  
ATOM   1363  CG  ASN A 177       3.524  10.304   7.984  1.00  0.00           C  
ATOM   1364  ND2 ASN A 177       3.106   9.872   9.168  1.00  0.00           N  
ATOM   1365  OD1 ASN A 177       4.718  10.481   7.725  1.00  0.00           O  
ATOM   1366  N   TYR A 178       2.075  11.339   4.015  1.00  0.00           N  
ATOM   1367  CA  TYR A 178       1.300  11.442   2.783  1.00  0.00           C  
ATOM   1368  C   TYR A 178       0.892  10.063   2.279  1.00  0.00           C  
ATOM   1369  CB  TYR A 178       2.101  12.176   1.704  1.00  0.00           C  
ATOM   1370  O   TYR A 178       1.571   9.070   2.551  1.00  0.00           O  
ATOM   1371  CG  TYR A 178       2.479  13.588   2.083  1.00  0.00           C  
ATOM   1372  CD1 TYR A 178       1.609  14.650   1.844  1.00  0.00           C  
ATOM   1373  CD2 TYR A 178       3.705  13.863   2.679  1.00  0.00           C  
ATOM   1374  CE1 TYR A 178       1.954  15.953   2.190  1.00  0.00           C  
ATOM   1375  CE2 TYR A 178       4.059  15.161   3.028  1.00  0.00           C  
ATOM   1376  OH  TYR A 178       3.525  17.486   3.125  1.00  0.00           O  
ATOM   1377  CZ  TYR A 178       3.179  16.198   2.781  1.00  0.00           C  
ATOM   1378  N   PHE A 179      -0.236  10.043   1.689  1.00  0.00           N  
ATOM   1379  CA  PHE A 179      -0.609   8.848   0.941  1.00  0.00           C  
ATOM   1380  C   PHE A 179      -1.065   9.211  -0.467  1.00  0.00           C  
ATOM   1381  CB  PHE A 179      -1.715   8.079   1.670  1.00  0.00           C  
ATOM   1382  O   PHE A 179      -1.392  10.367  -0.740  1.00  0.00           O  
ATOM   1383  CG  PHE A 179      -3.052   8.769   1.644  1.00  0.00           C  
ATOM   1384  CD1 PHE A 179      -3.395   9.690   2.627  1.00  0.00           C  
ATOM   1385  CD2 PHE A 179      -3.967   8.498   0.635  1.00  0.00           C  
ATOM   1386  CE1 PHE A 179      -4.631  10.330   2.605  1.00  0.00           C  
ATOM   1387  CE2 PHE A 179      -5.205   9.133   0.607  1.00  0.00           C  
ATOM   1388  CZ  PHE A 179      -5.536  10.049   1.593  1.00  0.00           C  
ATOM   1389  N   THR A 180      -0.890   8.290  -1.363  1.00  0.00           N  
ATOM   1390  CA  THR A 180      -1.355   8.428  -2.739  1.00  0.00           C  
ATOM   1391  C   THR A 180      -2.826   8.038  -2.854  1.00  0.00           C  
ATOM   1392  CB  THR A 180      -0.516   7.567  -3.701  1.00  0.00           C  
ATOM   1393  O   THR A 180      -3.201   6.909  -2.533  1.00  0.00           O  
ATOM   1394  CG2 THR A 180      -0.921   7.811  -5.151  1.00  0.00           C  
ATOM   1395  OG1 THR A 180       0.870   7.896  -3.542  1.00  0.00           O  
ATOM   1396  N   ALA A 181      -3.631   8.959  -3.303  1.00  0.00           N  
ATOM   1397  CA  ALA A 181      -5.071   8.740  -3.413  1.00  0.00           C  
ATOM   1398  C   ALA A 181      -5.395   7.784  -4.558  1.00  0.00           C  
ATOM   1399  CB  ALA A 181      -5.798  10.068  -3.612  1.00  0.00           C  
ATOM   1400  O   ALA A 181      -4.722   7.793  -5.591  1.00  0.00           O  
ATOM   1401  N   VAL A 182      -6.380   6.980  -4.317  1.00  0.00           N  
ATOM   1402  CA  VAL A 182      -6.943   6.159  -5.383  1.00  0.00           C  
ATOM   1403  C   VAL A 182      -7.641   7.050  -6.409  1.00  0.00           C  
ATOM   1404  CB  VAL A 182      -7.933   5.109  -4.830  1.00  0.00           C  
ATOM   1405  O   VAL A 182      -8.390   7.959  -6.043  1.00  0.00           O  
ATOM   1406  CG1 VAL A 182      -8.651   4.389  -5.970  1.00  0.00           C  
ATOM   1407  CG2 VAL A 182      -7.202   4.107  -3.937  1.00  0.00           C  
ATOM   1408  N   PRO A 183      -7.317   6.847  -7.740  1.00  0.00           N  
ATOM   1409  CA  PRO A 183      -7.981   7.674  -8.750  1.00  0.00           C  
ATOM   1410  C   PRO A 183      -9.462   7.336  -8.908  1.00  0.00           C  
ATOM   1411  CB  PRO A 183      -7.208   7.355 -10.032  1.00  0.00           C  
ATOM   1412  O   PRO A 183      -9.910   6.281  -8.454  1.00  0.00           O  
ATOM   1413  CG  PRO A 183      -6.723   5.953  -9.846  1.00  0.00           C  
ATOM   1414  CD  PRO A 183      -6.407   5.746  -8.393  1.00  0.00           C  
ATOM   1415  N   PRO A 184     -10.139   8.321  -9.611  1.00  0.00           N  
ATOM   1416  CA  PRO A 184     -11.539   8.000  -9.901  1.00  0.00           C  
ATOM   1417  C   PRO A 184     -11.688   6.791 -10.821  1.00  0.00           C  
ATOM   1418  CB  PRO A 184     -12.058   9.270 -10.580  1.00  0.00           C  
ATOM   1419  O   PRO A 184     -10.810   6.526 -11.647  1.00  0.00           O  
ATOM   1420  CG  PRO A 184     -10.837   9.941 -11.121  1.00  0.00           C  
ATOM   1421  CD  PRO A 184      -9.669   9.580 -10.250  1.00  0.00           C  
ATOM   1422  N   ASN A 185     -12.636   5.929 -10.641  1.00  0.00           N  
ATOM   1423  CA  ASN A 185     -12.983   4.798 -11.495  1.00  0.00           C  
ATOM   1424  C   ASN A 185     -11.952   3.678 -11.389  1.00  0.00           C  
ATOM   1425  CB  ASN A 185     -13.130   5.249 -12.949  1.00  0.00           C  
ATOM   1426  O   ASN A 185     -11.699   2.968 -12.363  1.00  0.00           O  
ATOM   1427  CG  ASN A 185     -14.197   6.311 -13.127  1.00  0.00           C  
ATOM   1428  ND2 ASN A 185     -13.883   7.344 -13.900  1.00  0.00           N  
ATOM   1429  OD1 ASN A 185     -15.294   6.204 -12.573  1.00  0.00           O  
ATOM   1430  N   PHE A 186     -11.221   3.680 -10.304  1.00  0.00           N  
ATOM   1431  CA  PHE A 186     -10.171   2.697 -10.063  1.00  0.00           C  
ATOM   1432  C   PHE A 186     -10.737   1.283 -10.086  1.00  0.00           C  
ATOM   1433  CB  PHE A 186      -9.481   2.964  -8.721  1.00  0.00           C  
ATOM   1434  O   PHE A 186     -10.102   0.363 -10.605  1.00  0.00           O  
ATOM   1435  CG  PHE A 186      -8.171   2.242  -8.558  1.00  0.00           C  
ATOM   1436  CD1 PHE A 186      -7.940   1.435  -7.451  1.00  0.00           C  
ATOM   1437  CD2 PHE A 186      -7.170   2.370  -9.512  1.00  0.00           C  
ATOM   1438  CE1 PHE A 186      -6.728   0.765  -7.297  1.00  0.00           C  
ATOM   1439  CE2 PHE A 186      -5.957   1.703  -9.365  1.00  0.00           C  
ATOM   1440  CZ  PHE A 186      -5.738   0.902  -8.256  1.00  0.00           C  
ATOM   1441  N   MET A 187     -11.893   1.178  -9.630  1.00  0.00           N  
ATOM   1442  CA  MET A 187     -12.526  -0.138  -9.605  1.00  0.00           C  
ATOM   1443  C   MET A 187     -12.719  -0.675 -11.019  1.00  0.00           C  
ATOM   1444  CB  MET A 187     -13.872  -0.073  -8.882  1.00  0.00           C  
ATOM   1445  O   MET A 187     -12.530  -1.867 -11.266  1.00  0.00           O  
ATOM   1446  CG  MET A 187     -13.752   0.024  -7.370  1.00  0.00           C  
ATOM   1447  SD  MET A 187     -12.824  -1.385  -6.646  1.00  0.00           S  
ATOM   1448  CE  MET A 187     -13.981  -2.739  -6.989  1.00  0.00           C  
ATOM   1449  N   GLU A 188     -13.150   0.151 -11.917  1.00  0.00           N  
ATOM   1450  CA  GLU A 188     -13.324  -0.231 -13.315  1.00  0.00           C  
ATOM   1451  C   GLU A 188     -12.009  -0.709 -13.924  1.00  0.00           C  
ATOM   1452  CB  GLU A 188     -13.885   0.939 -14.127  1.00  0.00           C  
ATOM   1453  O   GLU A 188     -11.984  -1.693 -14.667  1.00  0.00           O  
ATOM   1454  CG  GLU A 188     -15.314   1.313 -13.759  1.00  0.00           C  
ATOM   1455  CD  GLU A 188     -15.833   2.522 -14.522  1.00  0.00           C  
ATOM   1456  OE1 GLU A 188     -16.856   3.110 -14.104  1.00  0.00           O  
ATOM   1457  OE2 GLU A 188     -15.212   2.883 -15.547  1.00  0.00           O  
ATOM   1458  N   LEU A 189     -10.986   0.010 -13.552  1.00  0.00           N  
ATOM   1459  CA  LEU A 189      -9.654  -0.351 -14.026  1.00  0.00           C  
ATOM   1460  C   LEU A 189      -9.261  -1.740 -13.535  1.00  0.00           C  
ATOM   1461  CB  LEU A 189      -8.622   0.679 -13.562  1.00  0.00           C  
ATOM   1462  O   LEU A 189      -8.703  -2.537 -14.293  1.00  0.00           O  
ATOM   1463  CG  LEU A 189      -7.168   0.405 -13.951  1.00  0.00           C  
ATOM   1464  CD1 LEU A 189      -6.988   0.545 -15.458  1.00  0.00           C  
ATOM   1465  CD2 LEU A 189      -6.228   1.346 -13.205  1.00  0.00           C  
ATOM   1466  N   LEU A 190      -9.637  -2.097 -12.328  1.00  0.00           N  
ATOM   1467  CA  LEU A 190      -9.241  -3.356 -11.707  1.00  0.00           C  
ATOM   1468  C   LEU A 190     -10.068  -4.515 -12.253  1.00  0.00           C  
ATOM   1469  CB  LEU A 190      -9.396  -3.276 -10.186  1.00  0.00           C  
ATOM   1470  O   LEU A 190      -9.586  -5.648 -12.324  1.00  0.00           O  
ATOM   1471  CG  LEU A 190      -8.458  -2.311  -9.459  1.00  0.00           C  
ATOM   1472  CD1 LEU A 190      -8.732  -2.335  -7.959  1.00  0.00           C  
ATOM   1473  CD2 LEU A 190      -7.002  -2.661  -9.747  1.00  0.00           C  
ATOM   1474  N   THR A 191     -11.250  -4.258 -12.692  1.00  0.00           N  
ATOM   1475  CA  THR A 191     -12.167  -5.341 -13.027  1.00  0.00           C  
ATOM   1476  C   THR A 191     -12.286  -5.500 -14.540  1.00  0.00           C  
ATOM   1477  CB  THR A 191     -13.563  -5.099 -12.422  1.00  0.00           C  
ATOM   1478  O   THR A 191     -12.723  -6.545 -15.028  1.00  0.00           O  
ATOM   1479  CG2 THR A 191     -13.519  -5.155 -10.899  1.00  0.00           C  
ATOM   1480  OG1 THR A 191     -14.036  -3.809 -12.829  1.00  0.00           O  
ATOM   1481  N   ASP A 192     -11.884  -4.460 -15.297  1.00  0.00           N  
ATOM   1482  CA  ASP A 192     -11.971  -4.500 -16.753  1.00  0.00           C  
ATOM   1483  C   ASP A 192     -10.585  -4.618 -17.383  1.00  0.00           C  
ATOM   1484  CB  ASP A 192     -12.685  -3.254 -17.283  1.00  0.00           C  
ATOM   1485  O   ASP A 192      -9.851  -3.632 -17.471  1.00  0.00           O  
ATOM   1486  CG  ASP A 192     -12.959  -3.318 -18.775  1.00  0.00           C  
ATOM   1487  OD1 ASP A 192     -12.489  -4.264 -19.442  1.00  0.00           O  
ATOM   1488  OD2 ASP A 192     -13.650  -2.411 -19.289  1.00  0.00           O  
ATOM   1489  N   PRO A 193     -10.235  -5.762 -17.797  1.00  0.00           N  
ATOM   1490  CA  PRO A 193      -8.908  -6.013 -18.365  1.00  0.00           C  
ATOM   1491  C   PRO A 193      -8.608  -5.130 -19.574  1.00  0.00           C  
ATOM   1492  CB  PRO A 193      -8.971  -7.488 -18.769  1.00  0.00           C  
ATOM   1493  O   PRO A 193      -7.441  -4.852 -19.865  1.00  0.00           O  
ATOM   1494  CG  PRO A 193     -10.027  -8.080 -17.893  1.00  0.00           C  
ATOM   1495  CD  PRO A 193     -11.066  -7.030 -17.623  1.00  0.00           C  
ATOM   1496  N   SER A 194      -9.655  -4.673 -20.310  1.00  0.00           N  
ATOM   1497  CA  SER A 194      -9.471  -3.879 -21.520  1.00  0.00           C  
ATOM   1498  C   SER A 194      -8.908  -2.499 -21.195  1.00  0.00           C  
ATOM   1499  CB  SER A 194     -10.794  -3.734 -22.273  1.00  0.00           C  
ATOM   1500  O   SER A 194      -8.333  -1.837 -22.063  1.00  0.00           O  
ATOM   1501  OG  SER A 194     -11.691  -2.901 -21.557  1.00  0.00           O  
ATOM   1502  N   LEU A 195      -8.990  -2.064 -19.931  1.00  0.00           N  
ATOM   1503  CA  LEU A 195      -8.531  -0.736 -19.540  1.00  0.00           C  
ATOM   1504  C   LEU A 195      -7.091  -0.784 -19.041  1.00  0.00           C  
ATOM   1505  CB  LEU A 195      -9.440  -0.153 -18.454  1.00  0.00           C  
ATOM   1506  O   LEU A 195      -6.477   0.258 -18.801  1.00  0.00           O  
ATOM   1507  CG  LEU A 195     -10.885   0.136 -18.863  1.00  0.00           C  
ATOM   1508  CD1 LEU A 195     -11.687   0.629 -17.663  1.00  0.00           C  
ATOM   1509  CD2 LEU A 195     -10.926   1.157 -19.995  1.00  0.00           C  
ATOM   1510  N   GLN A 196      -6.548  -2.017 -18.967  1.00  0.00           N  
ATOM   1511  CA  GLN A 196      -5.211  -2.182 -18.408  1.00  0.00           C  
ATOM   1512  C   GLN A 196      -4.156  -2.230 -19.511  1.00  0.00           C  
ATOM   1513  CB  GLN A 196      -5.137  -3.449 -17.555  1.00  0.00           C  
ATOM   1514  O   GLN A 196      -4.288  -2.994 -20.470  1.00  0.00           O  
ATOM   1515  CG  GLN A 196      -6.115  -3.463 -16.388  1.00  0.00           C  
ATOM   1516  CD  GLN A 196      -6.297  -4.845 -15.791  1.00  0.00           C  
ATOM   1517  NE2 GLN A 196      -6.940  -4.910 -14.630  1.00  0.00           N  
ATOM   1518  OE1 GLN A 196      -5.865  -5.848 -16.369  1.00  0.00           O  
ATOM   1519  N   LYS A 197      -3.225  -1.286 -19.461  1.00  0.00           N  
ATOM   1520  CA  LYS A 197      -2.067  -1.283 -20.350  1.00  0.00           C  
ATOM   1521  C   LYS A 197      -0.822  -1.795 -19.632  1.00  0.00           C  
ATOM   1522  CB  LYS A 197      -1.815   0.122 -20.899  1.00  0.00           C  
ATOM   1523  O   LYS A 197      -0.227  -1.080 -18.823  1.00  0.00           O  
ATOM   1524  CG  LYS A 197      -2.952   0.668 -21.750  1.00  0.00           C  
ATOM   1525  CD  LYS A 197      -2.633   2.058 -22.284  1.00  0.00           C  
ATOM   1526  CE  LYS A 197      -3.782   2.617 -23.111  1.00  0.00           C  
ATOM   1527  NZ  LYS A 197      -3.486   3.992 -23.613  1.00  0.00           N  
ATOM   1528  N   TRP A 198      -0.436  -3.015 -20.013  1.00  0.00           N  
ATOM   1529  CA  TRP A 198       0.633  -3.698 -19.292  1.00  0.00           C  
ATOM   1530  C   TRP A 198       1.983  -3.447 -19.954  1.00  0.00           C  
ATOM   1531  CB  TRP A 198       0.358  -5.202 -19.219  1.00  0.00           C  
ATOM   1532  O   TRP A 198       2.096  -3.486 -21.182  1.00  0.00           O  
ATOM   1533  CG  TRP A 198      -0.944  -5.552 -18.561  1.00  0.00           C  
ATOM   1534  CD1 TRP A 198      -2.087  -5.981 -19.174  1.00  0.00           C  
ATOM   1535  CD2 TRP A 198      -1.235  -5.497 -17.161  1.00  0.00           C  
ATOM   1536  CE2 TRP A 198      -2.576  -5.908 -16.997  1.00  0.00           C  
ATOM   1537  CE3 TRP A 198      -0.491  -5.140 -16.029  1.00  0.00           C  
ATOM   1538  NE1 TRP A 198      -3.073  -6.198 -18.239  1.00  0.00           N  
ATOM   1539  CH2 TRP A 198      -2.439  -5.618 -14.652  1.00  0.00           C  
ATOM   1540  CZ2 TRP A 198      -3.189  -5.972 -15.744  1.00  0.00           C  
ATOM   1541  CZ3 TRP A 198      -1.103  -5.205 -14.782  1.00  0.00           C  
ATOM   1542  N   ILE A 199       2.876  -3.050 -19.063  1.00  0.00           N  
ATOM   1543  CA  ILE A 199       4.247  -2.864 -19.525  1.00  0.00           C  
ATOM   1544  C   ILE A 199       5.186  -3.770 -18.732  1.00  0.00           C  
ATOM   1545  CB  ILE A 199       4.691  -1.389 -19.398  1.00  0.00           C  
ATOM   1546  O   ILE A 199       4.866  -4.181 -17.614  1.00  0.00           O  
ATOM   1547  CG1 ILE A 199       4.616  -0.933 -17.936  1.00  0.00           C  
ATOM   1548  CG2 ILE A 199       3.838  -0.489 -20.297  1.00  0.00           C  
ATOM   1549  CD1 ILE A 199       5.305   0.397 -17.667  1.00  0.00           C  
ATOM   1550  N   SER A 200       6.237  -4.266 -19.393  1.00  0.00           N  
ATOM   1551  CA  SER A 200       7.276  -5.042 -18.724  1.00  0.00           C  
ATOM   1552  C   SER A 200       8.626  -4.336 -18.796  1.00  0.00           C  
ATOM   1553  CB  SER A 200       7.387  -6.436 -19.344  1.00  0.00           C  
ATOM   1554  O   SER A 200       8.829  -3.459 -19.637  1.00  0.00           O  
ATOM   1555  OG  SER A 200       6.164  -7.141 -19.219  1.00  0.00           O  
ATOM   1556  N   GLY A 201       9.525  -4.623 -17.809  1.00  0.00           N  
ATOM   1557  CA  GLY A 201      10.878  -4.092 -17.845  1.00  0.00           C  
ATOM   1558  C   GLY A 201      10.960  -2.640 -17.412  1.00  0.00           C  
ATOM   1559  O   GLY A 201      11.873  -1.917 -17.816  1.00  0.00           O  
ATOM   1560  N   TRP A 202       9.982  -2.240 -16.667  1.00  0.00           N  
ATOM   1561  CA  TRP A 202       9.897  -0.839 -16.269  1.00  0.00           C  
ATOM   1562  C   TRP A 202      10.695  -0.585 -14.995  1.00  0.00           C  
ATOM   1563  CB  TRP A 202       8.437  -0.426 -16.063  1.00  0.00           C  
ATOM   1564  O   TRP A 202      10.761  -1.446 -14.114  1.00  0.00           O  
ATOM   1565  CG  TRP A 202       8.249   1.038 -15.800  1.00  0.00           C  
ATOM   1566  CD1 TRP A 202       8.001   2.016 -16.722  1.00  0.00           C  
ATOM   1567  CD2 TRP A 202       8.300   1.690 -14.527  1.00  0.00           C  
ATOM   1568  CE2 TRP A 202       8.073   3.066 -14.753  1.00  0.00           C  
ATOM   1569  CE3 TRP A 202       8.515   1.244 -13.216  1.00  0.00           C  
ATOM   1570  NE1 TRP A 202       7.893   3.238 -16.099  1.00  0.00           N  
ATOM   1571  CH2 TRP A 202       8.268   3.537 -12.441  1.00  0.00           C  
ATOM   1572  CZ2 TRP A 202       8.055   4.000 -13.714  1.00  0.00           C  
ATOM   1573  CZ3 TRP A 202       8.497   2.175 -12.184  1.00  0.00           C  
ATOM   1574  N   SER A 203      11.448   0.499 -14.818  1.00  0.00           N  
ATOM   1575  CA  SER A 203      12.050   1.018 -13.595  1.00  0.00           C  
ATOM   1576  C   SER A 203      11.709   2.491 -13.393  1.00  0.00           C  
ATOM   1577  CB  SER A 203      13.568   0.837 -13.625  1.00  0.00           C  
ATOM   1578  O   SER A 203      11.455   3.213 -14.359  1.00  0.00           O  
ATOM   1579  OG  SER A 203      14.153   1.658 -14.622  1.00  0.00           O  
ATOM   1580  N   LEU A 204      11.492   2.924 -12.108  1.00  0.00           N  
ATOM   1581  CA  LEU A 204      11.113   4.297 -11.792  1.00  0.00           C  
ATOM   1582  C   LEU A 204      12.140   5.284 -12.339  1.00  0.00           C  
ATOM   1583  CB  LEU A 204      10.968   4.479 -10.279  1.00  0.00           C  
ATOM   1584  O   LEU A 204      13.344   5.106 -12.142  1.00  0.00           O  
ATOM   1585  CG  LEU A 204      10.493   5.854  -9.804  1.00  0.00           C  
ATOM   1586  CD1 LEU A 204       9.034   6.073 -10.190  1.00  0.00           C  
ATOM   1587  CD2 LEU A 204      10.681   5.993  -8.297  1.00  0.00           C  
ATOM   1588  N   ASN A 205      11.566   6.184 -13.155  1.00  0.00           N  
ATOM   1589  CA  ASN A 205      12.217   7.444 -13.499  1.00  0.00           C  
ATOM   1590  C   ASN A 205      11.646   8.609 -12.697  1.00  0.00           C  
ATOM   1591  CB  ASN A 205      12.092   7.720 -14.999  1.00  0.00           C  
ATOM   1592  O   ASN A 205      10.476   8.962 -12.855  1.00  0.00           O  
ATOM   1593  CG  ASN A 205      12.915   8.913 -15.444  1.00  0.00           C  
ATOM   1594  ND2 ASN A 205      13.189   8.995 -16.740  1.00  0.00           N  
ATOM   1595  OD1 ASN A 205      13.301   9.755 -14.629  1.00  0.00           O  
ATOM   1596  N   SER A 206      12.207   9.056 -11.608  1.00  0.00           N  
ATOM   1597  CA  SER A 206      11.701  10.083 -10.702  1.00  0.00           C  
ATOM   1598  C   SER A 206      11.033  11.218 -11.471  1.00  0.00           C  
ATOM   1599  CB  SER A 206      12.833  10.639  -9.837  1.00  0.00           C  
ATOM   1600  O   SER A 206      10.173  11.917 -10.932  1.00  0.00           O  
ATOM   1601  OG  SER A 206      13.896  11.115 -10.644  1.00  0.00           O  
ATOM   1602  N   ASP A 207      11.317  11.381 -12.757  1.00  0.00           N  
ATOM   1603  CA  ASP A 207      10.716  12.441 -13.562  1.00  0.00           C  
ATOM   1604  C   ASP A 207       9.300  12.065 -13.994  1.00  0.00           C  
ATOM   1605  CB  ASP A 207      11.579  12.738 -14.790  1.00  0.00           C  
ATOM   1606  O   ASP A 207       8.520  12.929 -14.400  1.00  0.00           O  
ATOM   1607  CG  ASP A 207      12.900  13.401 -14.439  1.00  0.00           C  
ATOM   1608  OD1 ASP A 207      12.988  14.067 -13.386  1.00  0.00           O  
ATOM   1609  OD2 ASP A 207      13.861  13.258 -15.226  1.00  0.00           O  
ATOM   1610  N   SER A 208       8.884  10.803 -13.859  1.00  0.00           N  
ATOM   1611  CA  SER A 208       7.614  10.317 -14.387  1.00  0.00           C  
ATOM   1612  C   SER A 208       6.503  10.435 -13.350  1.00  0.00           C  
ATOM   1613  CB  SER A 208       7.744   8.863 -14.844  1.00  0.00           C  
ATOM   1614  O   SER A 208       5.319  10.369 -13.689  1.00  0.00           O  
ATOM   1615  OG  SER A 208       8.233   8.048 -13.793  1.00  0.00           O  
ATOM   1616  N   VAL A 209       6.912  10.630 -12.030  1.00  0.00           N  
ATOM   1617  CA  VAL A 209       5.907  10.776 -10.982  1.00  0.00           C  
ATOM   1618  C   VAL A 209       5.802  12.242 -10.568  1.00  0.00           C  
ATOM   1619  CB  VAL A 209       6.234   9.897  -9.754  1.00  0.00           C  
ATOM   1620  O   VAL A 209       6.818  12.916 -10.382  1.00  0.00           O  
ATOM   1621  CG1 VAL A 209       5.175  10.072  -8.667  1.00  0.00           C  
ATOM   1622  CG2 VAL A 209       6.346   8.430 -10.164  1.00  0.00           C  
ATOM   1623  N   ASP A 210       4.550  12.785 -10.725  1.00  0.00           N  
ATOM   1624  CA  ASP A 210       4.298  14.124 -10.201  1.00  0.00           C  
ATOM   1625  C   ASP A 210       4.331  14.133  -8.675  1.00  0.00           C  
ATOM   1626  CB  ASP A 210       2.950  14.650 -10.701  1.00  0.00           C  
ATOM   1627  O   ASP A 210       3.392  13.670  -8.025  1.00  0.00           O  
ATOM   1628  CG  ASP A 210       2.697  16.096 -10.311  1.00  0.00           C  
ATOM   1629  OD1 ASP A 210       3.569  16.716  -9.665  1.00  0.00           O  
ATOM   1630  OD2 ASP A 210       1.613  16.619 -10.651  1.00  0.00           O  
ATOM   1631  N   TRP A 211       5.425  14.262  -8.181  1.00  0.00           N  
ATOM   1632  CA  TRP A 211       5.593  14.282  -6.731  1.00  0.00           C  
ATOM   1633  C   TRP A 211       5.136  15.615  -6.149  1.00  0.00           C  
ATOM   1634  CB  TRP A 211       7.054  14.020  -6.356  1.00  0.00           C  
ATOM   1635  O   TRP A 211       5.324  15.876  -4.958  1.00  0.00           O  
ATOM   1636  CG  TRP A 211       7.554  12.667  -6.764  1.00  0.00           C  
ATOM   1637  CD1 TRP A 211       8.265  12.356  -7.890  1.00  0.00           C  
ATOM   1638  CD2 TRP A 211       7.377  11.439  -6.051  1.00  0.00           C  
ATOM   1639  CE2 TRP A 211       8.007  10.424  -6.803  1.00  0.00           C  
ATOM   1640  CE3 TRP A 211       6.745  11.099  -4.847  1.00  0.00           C  
ATOM   1641  NE1 TRP A 211       8.541  11.009  -7.919  1.00  0.00           N  
ATOM   1642  CH2 TRP A 211       7.400   8.784  -5.208  1.00  0.00           C  
ATOM   1643  CZ2 TRP A 211       8.025   9.089  -6.389  1.00  0.00           C  
ATOM   1644  CZ3 TRP A 211       6.764   9.771  -4.437  1.00  0.00           C  
ATOM   1645  N   GLY A 212       4.471  16.386  -7.066  1.00  0.00           N  
ATOM   1646  CA  GLY A 212       4.190  17.734  -6.596  1.00  0.00           C  
ATOM   1647  C   GLY A 212       5.432  18.483  -6.154  1.00  0.00           C  
ATOM   1648  O   GLY A 212       6.436  18.508  -6.869  1.00  0.00           O  
ATOM   1649  N   GLY A 213       5.399  19.262  -5.112  1.00  0.00           N  
ATOM   1650  CA  GLY A 213       6.501  20.019  -4.542  1.00  0.00           C  
ATOM   1651  C   GLY A 213       7.474  19.159  -3.757  1.00  0.00           C  
ATOM   1652  O   GLY A 213       8.486  19.655  -3.258  1.00  0.00           O  
ATOM   1653  N   HIS A 214       7.212  17.779  -3.762  1.00  0.00           N  
ATOM   1654  CA  HIS A 214       8.044  16.878  -2.973  1.00  0.00           C  
ATOM   1655  C   HIS A 214       9.230  16.370  -3.786  1.00  0.00           C  
ATOM   1656  CB  HIS A 214       7.217  15.698  -2.459  1.00  0.00           C  
ATOM   1657  O   HIS A 214       9.094  16.081  -4.977  1.00  0.00           O  
ATOM   1658  CG  HIS A 214       6.063  16.104  -1.597  1.00  0.00           C  
ATOM   1659  CD2 HIS A 214       4.749  16.254  -1.885  1.00  0.00           C  
ATOM   1660  ND1 HIS A 214       6.204  16.413  -0.262  1.00  0.00           N  
ATOM   1661  CE1 HIS A 214       5.022  16.736   0.236  1.00  0.00           C  
ATOM   1662  NE2 HIS A 214       4.122  16.647  -0.728  1.00  0.00           N  
ATOM   1663  N   LYS A 215      10.460  16.653  -3.340  1.00  0.00           N  
ATOM   1664  CA  LYS A 215      11.687  16.189  -3.979  1.00  0.00           C  
ATOM   1665  C   LYS A 215      12.021  14.761  -3.557  1.00  0.00           C  
ATOM   1666  CB  LYS A 215      12.853  17.120  -3.643  1.00  0.00           C  
ATOM   1667  O   LYS A 215      11.928  14.419  -2.376  1.00  0.00           O  
ATOM   1668  CG  LYS A 215      12.785  18.472  -4.338  1.00  0.00           C  
ATOM   1669  CD  LYS A 215      14.036  19.301  -4.073  1.00  0.00           C  
ATOM   1670  CE  LYS A 215      13.933  20.686  -4.697  1.00  0.00           C  
ATOM   1671  NZ  LYS A 215      15.156  21.503  -4.437  1.00  0.00           N  
ATOM   1672  N   VAL A 216      11.958  13.814  -4.490  1.00  0.00           N  
ATOM   1673  CA  VAL A 216      12.432  12.458  -4.235  1.00  0.00           C  
ATOM   1674  C   VAL A 216      13.957  12.420  -4.312  1.00  0.00           C  
ATOM   1675  CB  VAL A 216      11.824  11.446  -5.232  1.00  0.00           C  
ATOM   1676  O   VAL A 216      14.545  12.840  -5.312  1.00  0.00           O  
ATOM   1677  CG1 VAL A 216      12.311  10.030  -4.930  1.00  0.00           C  
ATOM   1678  CG2 VAL A 216      10.298  11.510  -5.191  1.00  0.00           C  
ATOM   1679  N   PHE A 217      14.622  12.398  -3.201  1.00  0.00           N  
ATOM   1680  CA  PHE A 217      16.079  12.330  -3.214  1.00  0.00           C  
ATOM   1681  C   PHE A 217      16.552  10.928  -3.581  1.00  0.00           C  
ATOM   1682  CB  PHE A 217      16.650  12.738  -1.853  1.00  0.00           C  
ATOM   1683  O   PHE A 217      16.132   9.945  -2.967  1.00  0.00           O  
ATOM   1684  CG  PHE A 217      16.421  14.184  -1.507  1.00  0.00           C  
ATOM   1685  CD1 PHE A 217      17.271  15.172  -1.990  1.00  0.00           C  
ATOM   1686  CD2 PHE A 217      15.354  14.557  -0.699  1.00  0.00           C  
ATOM   1687  CE1 PHE A 217      17.061  16.512  -1.672  1.00  0.00           C  
ATOM   1688  CE2 PHE A 217      15.138  15.893  -0.377  1.00  0.00           C  
ATOM   1689  CZ  PHE A 217      15.993  16.869  -0.863  1.00  0.00           C  
ATOM   1690  N   MET A 218      16.851  10.624  -4.870  1.00  0.00           N  
ATOM   1691  CA  MET A 218      17.305   9.353  -5.427  1.00  0.00           C  
ATOM   1692  C   MET A 218      18.719   9.026  -4.958  1.00  0.00           C  
ATOM   1693  CB  MET A 218      17.256   9.387  -6.956  1.00  0.00           C  
ATOM   1694  O   MET A 218      19.058   7.858  -4.760  1.00  0.00           O  
ATOM   1695  CG  MET A 218      15.846   9.392  -7.524  1.00  0.00           C  
ATOM   1696  SD  MET A 218      15.150   7.703  -7.694  1.00  0.00           S  
ATOM   1697  CE  MET A 218      14.275   7.874  -9.274  1.00  0.00           C  
ATOM   1698  N   ASP A 219      19.340   9.869  -4.026  1.00  0.00           N  
ATOM   1699  CA  ASP A 219      20.753   9.603  -3.777  1.00  0.00           C  
ATOM   1700  C   ASP A 219      21.310  10.547  -2.714  1.00  0.00           C  
ATOM   1701  CB  ASP A 219      21.560   9.734  -5.071  1.00  0.00           C  
ATOM   1702  O   ASP A 219      21.541  11.728  -2.983  1.00  0.00           O  
ATOM   1703  CG  ASP A 219      21.435   8.519  -5.973  1.00  0.00           C  
ATOM   1704  OD1 ASP A 219      21.174   7.407  -5.466  1.00  0.00           O  
ATOM   1705  OD2 ASP A 219      21.601   8.675  -7.202  1.00  0.00           O  
ATOM   1706  N   LYS A 220      20.789  10.496  -1.548  1.00  0.00           N  
ATOM   1707  CA  LYS A 220      21.686  11.226  -0.656  1.00  0.00           C  
ATOM   1708  C   LYS A 220      22.951  10.421  -0.371  1.00  0.00           C  
ATOM   1709  CB  LYS A 220      20.977  11.569   0.655  1.00  0.00           C  
ATOM   1710  O   LYS A 220      22.900   9.195  -0.255  1.00  0.00           O  
ATOM   1711  CG  LYS A 220      20.011  12.741   0.548  1.00  0.00           C  
ATOM   1712  CD  LYS A 220      19.528  13.194   1.920  1.00  0.00           C  
ATOM   1713  CE  LYS A 220      18.512  14.322   1.811  1.00  0.00           C  
ATOM   1714  NZ  LYS A 220      18.060  14.792   3.155  1.00  0.00           N  
ATOM   1715  N   PRO A 221      24.163  10.851  -0.805  1.00  0.00           N  
ATOM   1716  CA  PRO A 221      25.438  10.178  -0.549  1.00  0.00           C  
ATOM   1717  C   PRO A 221      25.402   9.300   0.701  1.00  0.00           C  
ATOM   1718  CB  PRO A 221      26.420  11.338  -0.373  1.00  0.00           C  
ATOM   1719  O   PRO A 221      24.674   9.602   1.650  1.00  0.00           O  
ATOM   1720  CG  PRO A 221      25.578  12.569  -0.471  1.00  0.00           C  
ATOM   1721  CD  PRO A 221      24.154  12.155  -0.706  1.00  0.00           C  
TER    1722      PRO A 221
ENDMDL
END
