# Supplementary material for: Improving Protein Expression, Stability, and Function with ProteinMPNN
Source: J Am Chem Soc. 2024 Jan 9;146(3):2054–61. doi: 10.1021/jacs.3c10941 (PMC10811672; doi:10.1021/jacs.3c10941)
Supplement: Supplementary file 2 — ja3c10941_si_002.zip [file ja3c10941_si_002.zip › Sumida_Design_Structures_Idealizing_with_ProteinMPNN/TEV/hyperTEV0023_m1_33.pdb]

MODEL     1
ATOM      1  N   SER A   1      16.447   9.803 -29.009  1.00  0.00           N  
ATOM      2  CA  SER A   1      17.162   8.550 -29.221  1.00  0.00           C  
ATOM      3  C   SER A   1      16.442   7.382 -28.555  1.00  0.00           C  
ATOM      4  CB  SER A   1      18.591   8.650 -28.686  1.00  0.00           C  
ATOM      5  O   SER A   1      15.813   7.551 -27.508  1.00  0.00           O  
ATOM      6  OG  SER A   1      18.592   8.783 -27.275  1.00  0.00           O  
ATOM      7  N   ALA A   2      16.036   6.368 -29.306  1.00  0.00           N  
ATOM      8  CA  ALA A   2      15.521   5.097 -28.805  1.00  0.00           C  
ATOM      9  C   ALA A   2      16.623   4.286 -28.130  1.00  0.00           C  
ATOM     10  CB  ALA A   2      14.893   4.293 -29.941  1.00  0.00           C  
ATOM     11  O   ALA A   2      17.715   4.130 -28.682  1.00  0.00           O  
ATOM     12  N   SER A   3      16.818   4.442 -26.834  1.00  0.00           N  
ATOM     13  CA  SER A   3      17.780   3.657 -26.068  1.00  0.00           C  
ATOM     14  C   SER A   3      17.123   2.428 -25.448  1.00  0.00           C  
ATOM     15  CB  SER A   3      18.417   4.512 -24.971  1.00  0.00           C  
ATOM     16  O   SER A   3      15.895   2.312 -25.439  1.00  0.00           O  
ATOM     17  OG  SER A   3      17.537   4.654 -23.869  1.00  0.00           O  
ATOM     18  N   ALA A   4      17.997   1.388 -25.148  1.00  0.00           N  
ATOM     19  CA  ALA A   4      17.622   0.125 -24.518  1.00  0.00           C  
ATOM     20  C   ALA A   4      17.006   0.360 -23.142  1.00  0.00           C  
ATOM     21  CB  ALA A   4      18.837  -0.793 -24.405  1.00  0.00           C  
ATOM     22  O   ALA A   4      16.169  -0.424 -22.688  1.00  0.00           O  
ATOM     23  N   GLU A   5      17.303   1.608 -22.578  1.00  0.00           N  
ATOM     24  CA  GLU A   5      16.813   1.884 -21.230  1.00  0.00           C  
ATOM     25  C   GLU A   5      15.738   2.967 -21.245  1.00  0.00           C  
ATOM     26  CB  GLU A   5      17.967   2.300 -20.314  1.00  0.00           C  
ATOM     27  O   GLU A   5      15.803   3.903 -22.045  1.00  0.00           O  
ATOM     28  CG  GLU A   5      19.013   1.214 -20.110  1.00  0.00           C  
ATOM     29  CD  GLU A   5      18.473  -0.012 -19.390  1.00  0.00           C  
ATOM     30  OE1 GLU A   5      18.778  -1.149 -19.816  1.00  0.00           O  
ATOM     31  OE2 GLU A   5      17.738   0.167 -18.393  1.00  0.00           O  
ATOM     32  N   PRO A   6      14.691   2.707 -20.414  1.00  0.00           N  
ATOM     33  CA  PRO A   6      13.665   3.752 -20.394  1.00  0.00           C  
ATOM     34  C   PRO A   6      14.214   5.110 -19.960  1.00  0.00           C  
ATOM     35  CB  PRO A   6      12.646   3.226 -19.379  1.00  0.00           C  
ATOM     36  O   PRO A   6      15.180   5.173 -19.196  1.00  0.00           O  
ATOM     37  CG  PRO A   6      13.023   1.796 -19.166  1.00  0.00           C  
ATOM     38  CD  PRO A   6      14.450   1.609 -19.596  1.00  0.00           C  
ATOM     39  N   GLY A   7      13.877   6.212 -20.650  1.00  0.00           N  
ATOM     40  CA  GLY A   7      14.193   7.574 -20.249  1.00  0.00           C  
ATOM     41  C   GLY A   7      13.550   7.973 -18.934  1.00  0.00           C  
ATOM     42  O   GLY A   7      13.029   7.123 -18.209  1.00  0.00           O  
ATOM     43  N   PRO A   8      13.722   9.200 -18.610  1.00  0.00           N  
ATOM     44  CA  PRO A   8      13.083   9.692 -17.387  1.00  0.00           C  
ATOM     45  C   PRO A   8      11.589   9.379 -17.336  1.00  0.00           C  
ATOM     46  CB  PRO A   8      13.322  11.202 -17.447  1.00  0.00           C  
ATOM     47  O   PRO A   8      10.894   9.501 -18.348  1.00  0.00           O  
ATOM     48  CG  PRO A   8      14.490  11.368 -18.364  1.00  0.00           C  
ATOM     49  CD  PRO A   8      14.468  10.253 -19.371  1.00  0.00           C  
ATOM     50  N   GLN A   9      11.195   8.892 -16.165  1.00  0.00           N  
ATOM     51  CA  GLN A   9       9.788   8.548 -15.985  1.00  0.00           C  
ATOM     52  C   GLN A   9       9.142   9.420 -14.913  1.00  0.00           C  
ATOM     53  CB  GLN A   9       9.638   7.070 -15.622  1.00  0.00           C  
ATOM     54  O   GLN A   9       9.804   9.833 -13.959  1.00  0.00           O  
ATOM     55  CG  GLN A   9      10.085   6.118 -16.723  1.00  0.00           C  
ATOM     56  CD  GLN A   9       9.876   4.660 -16.358  1.00  0.00           C  
ATOM     57  NE2 GLN A   9      10.972   3.924 -16.203  1.00  0.00           N  
ATOM     58  OE1 GLN A   9       8.739   4.199 -16.216  1.00  0.00           O  
ATOM     59  N   ASP A  10       7.937   9.817 -15.194  1.00  0.00           N  
ATOM     60  CA  ASP A  10       7.158  10.573 -14.218  1.00  0.00           C  
ATOM     61  C   ASP A  10       6.389   9.639 -13.287  1.00  0.00           C  
ATOM     62  CB  ASP A  10       6.191  11.526 -14.924  1.00  0.00           C  
ATOM     63  O   ASP A  10       5.420   8.999 -13.703  1.00  0.00           O  
ATOM     64  CG  ASP A  10       5.438  12.427 -13.962  1.00  0.00           C  
ATOM     65  OD1 ASP A  10       5.724  12.395 -12.746  1.00  0.00           O  
ATOM     66  OD2 ASP A  10       4.548  13.173 -14.424  1.00  0.00           O  
ATOM     67  N   TRP A  11       6.834   9.645 -11.995  1.00  0.00           N  
ATOM     68  CA  TRP A  11       6.215   8.723 -11.049  1.00  0.00           C  
ATOM     69  C   TRP A  11       5.221   9.452 -10.150  1.00  0.00           C  
ATOM     70  CB  TRP A  11       7.281   8.029 -10.197  1.00  0.00           C  
ATOM     71  O   TRP A  11       4.715   8.879  -9.182  1.00  0.00           O  
ATOM     72  CG  TRP A  11       8.231   7.178 -10.984  1.00  0.00           C  
ATOM     73  CD1 TRP A  11       9.533   7.462 -11.288  1.00  0.00           C  
ATOM     74  CD2 TRP A  11       7.950   5.904 -11.572  1.00  0.00           C  
ATOM     75  CE2 TRP A  11       9.129   5.472 -12.218  1.00  0.00           C  
ATOM     76  CE3 TRP A  11       6.814   5.084 -11.615  1.00  0.00           C  
ATOM     77  NE1 TRP A  11      10.079   6.440 -12.030  1.00  0.00           N  
ATOM     78  CH2 TRP A  11       8.080   3.473 -12.926  1.00  0.00           C  
ATOM     79  CZ2 TRP A  11       9.205   4.255 -12.899  1.00  0.00           C  
ATOM     80  CZ3 TRP A  11       6.891   3.874 -12.293  1.00  0.00           C  
ATOM     81  N   THR A  12       4.946  10.668 -10.485  1.00  0.00           N  
ATOM     82  CA  THR A  12       4.091  11.527  -9.674  1.00  0.00           C  
ATOM     83  C   THR A  12       2.668  10.979  -9.621  1.00  0.00           C  
ATOM     84  CB  THR A  12       4.069  12.967 -10.218  1.00  0.00           C  
ATOM     85  O   THR A  12       2.042  10.962  -8.559  1.00  0.00           O  
ATOM     86  CG2 THR A  12       3.175  13.863  -9.367  1.00  0.00           C  
ATOM     87  OG1 THR A  12       5.402  13.495 -10.211  1.00  0.00           O  
ATOM     88  N   PRO A  13       2.178  10.409 -10.716  1.00  0.00           N  
ATOM     89  CA  PRO A  13       0.814   9.878 -10.663  1.00  0.00           C  
ATOM     90  C   PRO A  13       0.665   8.730  -9.668  1.00  0.00           C  
ATOM     91  CB  PRO A  13       0.568   9.394 -12.095  1.00  0.00           C  
ATOM     92  O   PRO A  13      -0.383   8.591  -9.032  1.00  0.00           O  
ATOM     93  CG  PRO A  13       1.419  10.279 -12.948  1.00  0.00           C  
ATOM     94  CD  PRO A  13       2.707  10.546 -12.222  1.00  0.00           C  
ATOM     95  N   ILE A  14       1.690   8.022  -9.460  1.00  0.00           N  
ATOM     96  CA  ILE A  14       1.649   6.919  -8.506  1.00  0.00           C  
ATOM     97  C   ILE A  14       1.962   7.438  -7.104  1.00  0.00           C  
ATOM     98  CB  ILE A  14       2.637   5.797  -8.895  1.00  0.00           C  
ATOM     99  O   ILE A  14       1.233   7.153  -6.152  1.00  0.00           O  
ATOM    100  CG1 ILE A  14       2.262   5.205 -10.259  1.00  0.00           C  
ATOM    101  CG2 ILE A  14       2.672   4.710  -7.817  1.00  0.00           C  
ATOM    102  CD1 ILE A  14       3.294   4.235 -10.817  1.00  0.00           C  
ATOM    103  N   SER A  15       3.013   8.269  -6.969  1.00  0.00           N  
ATOM    104  CA  SER A  15       3.468   8.724  -5.659  1.00  0.00           C  
ATOM    105  C   SER A  15       2.402   9.565  -4.966  1.00  0.00           C  
ATOM    106  CB  SER A  15       4.760   9.532  -5.791  1.00  0.00           C  
ATOM    107  O   SER A  15       2.270   9.523  -3.741  1.00  0.00           O  
ATOM    108  OG  SER A  15       4.532  10.731  -6.511  1.00  0.00           O  
ATOM    109  N   ASP A  16       1.520  10.286  -5.711  1.00  0.00           N  
ATOM    110  CA  ASP A  16       0.467  11.130  -5.154  1.00  0.00           C  
ATOM    111  C   ASP A  16      -0.658  10.285  -4.560  1.00  0.00           C  
ATOM    112  CB  ASP A  16      -0.091  12.070  -6.225  1.00  0.00           C  
ATOM    113  O   ASP A  16      -1.505  10.797  -3.825  1.00  0.00           O  
ATOM    114  CG  ASP A  16       0.801  13.272  -6.482  1.00  0.00           C  
ATOM    115  OD1 ASP A  16       1.752  13.503  -5.705  1.00  0.00           O  
ATOM    116  OD2 ASP A  16       0.549  13.997  -7.469  1.00  0.00           O  
ATOM    117  N   ARG A  17      -0.623   8.966  -4.874  1.00  0.00           N  
ATOM    118  CA  ARG A  17      -1.692   8.090  -4.403  1.00  0.00           C  
ATOM    119  C   ARG A  17      -1.235   7.265  -3.205  1.00  0.00           C  
ATOM    120  CB  ARG A  17      -2.164   7.166  -5.527  1.00  0.00           C  
ATOM    121  O   ARG A  17      -1.985   6.427  -2.700  1.00  0.00           O  
ATOM    122  CG  ARG A  17      -2.813   7.895  -6.693  1.00  0.00           C  
ATOM    123  CD  ARG A  17      -3.204   9.318  -6.320  1.00  0.00           C  
ATOM    124  NE  ARG A  17      -3.881   9.997  -7.422  1.00  0.00           N  
ATOM    125  NH1 ARG A  17      -3.527  12.127  -6.600  1.00  0.00           N  
ATOM    126  NH2 ARG A  17      -4.653  11.828  -8.574  1.00  0.00           N  
ATOM    127  CZ  ARG A  17      -4.019  11.316  -7.530  1.00  0.00           C  
ATOM    128  N   ILE A  18       0.019   7.478  -2.798  1.00  0.00           N  
ATOM    129  CA  ILE A  18       0.568   6.723  -1.677  1.00  0.00           C  
ATOM    130  C   ILE A  18       0.132   7.363  -0.361  1.00  0.00           C  
ATOM    131  CB  ILE A  18       2.110   6.644  -1.750  1.00  0.00           C  
ATOM    132  O   ILE A  18       0.169   8.588  -0.217  1.00  0.00           O  
ATOM    133  CG1 ILE A  18       2.545   5.813  -2.963  1.00  0.00           C  
ATOM    134  CG2 ILE A  18       2.683   6.064  -0.454  1.00  0.00           C  
ATOM    135  CD1 ILE A  18       4.052   5.768  -3.173  1.00  0.00           C  
ATOM    136  N   VAL A  19      -0.335   6.528   0.578  1.00  0.00           N  
ATOM    137  CA  VAL A  19      -0.756   6.992   1.895  1.00  0.00           C  
ATOM    138  C   VAL A  19       0.042   6.269   2.978  1.00  0.00           C  
ATOM    139  CB  VAL A  19      -2.270   6.777   2.116  1.00  0.00           C  
ATOM    140  O   VAL A  19       0.512   5.149   2.767  1.00  0.00           O  
ATOM    141  CG1 VAL A  19      -3.083   7.572   1.096  1.00  0.00           C  
ATOM    142  CG2 VAL A  19      -2.614   5.290   2.036  1.00  0.00           C  
ATOM    143  N   LYS A  20       0.282   7.003   4.046  1.00  0.00           N  
ATOM    144  CA  LYS A  20       0.847   6.402   5.252  1.00  0.00           C  
ATOM    145  C   LYS A  20      -0.253   5.959   6.212  1.00  0.00           C  
ATOM    146  CB  LYS A  20       1.788   7.384   5.951  1.00  0.00           C  
ATOM    147  O   LYS A  20      -1.137   6.746   6.558  1.00  0.00           O  
ATOM    148  CG  LYS A  20       2.560   6.780   7.114  1.00  0.00           C  
ATOM    149  CD  LYS A  20       3.515   7.791   7.736  1.00  0.00           C  
ATOM    150  CE  LYS A  20       4.302   7.182   8.889  1.00  0.00           C  
ATOM    151  NZ  LYS A  20       5.286   8.150   9.461  1.00  0.00           N  
ATOM    152  N   LEU A  21      -0.178   4.663   6.603  1.00  0.00           N  
ATOM    153  CA  LEU A  21      -1.195   4.068   7.463  1.00  0.00           C  
ATOM    154  C   LEU A  21      -0.608   3.686   8.817  1.00  0.00           C  
ATOM    155  CB  LEU A  21      -1.808   2.835   6.793  1.00  0.00           C  
ATOM    156  O   LEU A  21       0.434   3.030   8.884  1.00  0.00           O  
ATOM    157  CG  LEU A  21      -2.313   3.021   5.362  1.00  0.00           C  
ATOM    158  CD1 LEU A  21      -2.592   1.667   4.718  1.00  0.00           C  
ATOM    159  CD2 LEU A  21      -3.562   3.895   5.344  1.00  0.00           C  
ATOM    160  N   THR A  22      -1.292   4.146   9.803  1.00  0.00           N  
ATOM    161  CA  THR A  22      -0.918   3.729  11.151  1.00  0.00           C  
ATOM    162  C   THR A  22      -2.113   3.122  11.880  1.00  0.00           C  
ATOM    163  CB  THR A  22      -0.362   4.911  11.966  1.00  0.00           C  
ATOM    164  O   THR A  22      -3.085   3.819  12.178  1.00  0.00           O  
ATOM    165  CG2 THR A  22       0.120   4.453  13.339  1.00  0.00           C  
ATOM    166  OG1 THR A  22       0.737   5.498  11.258  1.00  0.00           O  
ATOM    167  N   ASN A  23      -2.028   1.787  12.098  1.00  0.00           N  
ATOM    168  CA  ASN A  23      -3.033   1.071  12.878  1.00  0.00           C  
ATOM    169  C   ASN A  23      -2.622   0.946  14.342  1.00  0.00           C  
ATOM    170  CB  ASN A  23      -3.290  -0.313  12.278  1.00  0.00           C  
ATOM    171  O   ASN A  23      -1.613   0.311  14.656  1.00  0.00           O  
ATOM    172  CG  ASN A  23      -4.382  -1.071  13.007  1.00  0.00           C  
ATOM    173  ND2 ASN A  23      -4.392  -2.390  12.854  1.00  0.00           N  
ATOM    174  OD1 ASN A  23      -5.210  -0.476  13.703  1.00  0.00           O  
ATOM    175  N   THR A  24      -3.350   1.578  15.197  1.00  0.00           N  
ATOM    176  CA  THR A  24      -3.136   1.516  16.639  1.00  0.00           C  
ATOM    177  C   THR A  24      -4.216   0.673  17.310  1.00  0.00           C  
ATOM    178  CB  THR A  24      -3.117   2.923  17.263  1.00  0.00           C  
ATOM    179  O   THR A  24      -5.398   1.021  17.268  1.00  0.00           O  
ATOM    180  CG2 THR A  24      -2.778   2.862  18.748  1.00  0.00           C  
ATOM    181  OG1 THR A  24      -2.136   3.724  16.593  1.00  0.00           O  
ATOM    182  N   ALA A  25      -3.794  -0.510  17.793  1.00  0.00           N  
ATOM    183  CA  ALA A  25      -4.716  -1.439  18.441  1.00  0.00           C  
ATOM    184  C   ALA A  25      -4.043  -2.157  19.607  1.00  0.00           C  
ATOM    185  CB  ALA A  25      -5.248  -2.453  17.431  1.00  0.00           C  
ATOM    186  O   ALA A  25      -2.870  -2.528  19.521  1.00  0.00           O  
ATOM    187  N   SER A  26      -4.792  -2.245  20.750  1.00  0.00           N  
ATOM    188  CA  SER A  26      -4.349  -2.959  21.943  1.00  0.00           C  
ATOM    189  C   SER A  26      -2.954  -2.513  22.367  1.00  0.00           C  
ATOM    190  CB  SER A  26      -4.358  -4.469  21.699  1.00  0.00           C  
ATOM    191  O   SER A  26      -2.100  -3.344  22.684  1.00  0.00           O  
ATOM    192  OG  SER A  26      -5.666  -4.922  21.397  1.00  0.00           O  
ATOM    193  N   GLY A  27      -2.665  -1.192  22.322  1.00  0.00           N  
ATOM    194  CA  GLY A  27      -1.441  -0.588  22.824  1.00  0.00           C  
ATOM    195  C   GLY A  27      -0.277  -0.709  21.858  1.00  0.00           C  
ATOM    196  O   GLY A  27       0.839  -0.287  22.167  1.00  0.00           O  
ATOM    197  N   LYS A  28      -0.508  -1.297  20.710  1.00  0.00           N  
ATOM    198  CA  LYS A  28       0.538  -1.450  19.703  1.00  0.00           C  
ATOM    199  C   LYS A  28       0.165  -0.731  18.410  1.00  0.00           C  
ATOM    200  CB  LYS A  28       0.801  -2.930  19.424  1.00  0.00           C  
ATOM    201  O   LYS A  28      -1.017  -0.546  18.115  1.00  0.00           O  
ATOM    202  CG  LYS A  28       1.354  -3.697  20.616  1.00  0.00           C  
ATOM    203  CD  LYS A  28       1.843  -5.082  20.212  1.00  0.00           C  
ATOM    204  CE  LYS A  28       2.463  -5.822  21.389  1.00  0.00           C  
ATOM    205  NZ  LYS A  28       2.934  -7.185  21.001  1.00  0.00           N  
ATOM    206  N   SER A  29       1.218  -0.292  17.723  1.00  0.00           N  
ATOM    207  CA  SER A  29       0.978   0.390  16.455  1.00  0.00           C  
ATOM    208  C   SER A  29       1.786  -0.242  15.327  1.00  0.00           C  
ATOM    209  CB  SER A  29       1.323   1.875  16.571  1.00  0.00           C  
ATOM    210  O   SER A  29       2.927  -0.660  15.532  1.00  0.00           O  
ATOM    211  OG  SER A  29       0.483   2.514  17.518  1.00  0.00           O  
ATOM    212  N   ILE A  30       1.097  -0.444  14.259  1.00  0.00           N  
ATOM    213  CA  ILE A  30       1.759  -0.867  13.029  1.00  0.00           C  
ATOM    214  C   ILE A  30       1.633   0.229  11.973  1.00  0.00           C  
ATOM    215  CB  ILE A  30       1.171  -2.193  12.498  1.00  0.00           C  
ATOM    216  O   ILE A  30       0.531   0.711  11.698  1.00  0.00           O  
ATOM    217  CG1 ILE A  30       1.314  -3.300  13.550  1.00  0.00           C  
ATOM    218  CG2 ILE A  30       1.846  -2.596  11.184  1.00  0.00           C  
ATOM    219  CD1 ILE A  30       0.623  -4.603  13.175  1.00  0.00           C  
ATOM    220  N   THR A  31       2.808   0.664  11.515  1.00  0.00           N  
ATOM    221  CA  THR A  31       2.825   1.679  10.467  1.00  0.00           C  
ATOM    222  C   THR A  31       3.337   1.092   9.154  1.00  0.00           C  
ATOM    223  CB  THR A  31       3.697   2.882  10.869  1.00  0.00           C  
ATOM    224  O   THR A  31       4.386   0.447   9.124  1.00  0.00           O  
ATOM    225  CG2 THR A  31       3.751   3.920   9.753  1.00  0.00           C  
ATOM    226  OG1 THR A  31       3.150   3.490  12.046  1.00  0.00           O  
ATOM    227  N   GLU A  32       2.574   1.330   8.113  1.00  0.00           N  
ATOM    228  CA  GLU A  32       2.917   0.924   6.753  1.00  0.00           C  
ATOM    229  C   GLU A  32       2.371   1.914   5.728  1.00  0.00           C  
ATOM    230  CB  GLU A  32       2.387  -0.482   6.461  1.00  0.00           C  
ATOM    231  O   GLU A  32       1.852   2.971   6.093  1.00  0.00           O  
ATOM    232  CG  GLU A  32       2.895  -1.543   7.426  1.00  0.00           C  
ATOM    233  CD  GLU A  32       2.332  -2.927   7.145  1.00  0.00           C  
ATOM    234  OE1 GLU A  32       2.771  -3.904   7.794  1.00  0.00           O  
ATOM    235  OE2 GLU A  32       1.445  -3.036   6.269  1.00  0.00           O  
ATOM    236  N   TYR A  33       2.475   1.549   4.478  1.00  0.00           N  
ATOM    237  CA  TYR A  33       1.959   2.396   3.409  1.00  0.00           C  
ATOM    238  C   TYR A  33       0.820   1.707   2.667  1.00  0.00           C  
ATOM    239  CB  TYR A  33       3.077   2.761   2.427  1.00  0.00           C  
ATOM    240  O   TYR A  33       0.546   0.527   2.898  1.00  0.00           O  
ATOM    241  CG  TYR A  33       4.123   3.679   3.011  1.00  0.00           C  
ATOM    242  CD1 TYR A  33       4.054   5.057   2.819  1.00  0.00           C  
ATOM    243  CD2 TYR A  33       5.182   3.170   3.755  1.00  0.00           C  
ATOM    244  CE1 TYR A  33       5.017   5.906   3.354  1.00  0.00           C  
ATOM    245  CE2 TYR A  33       6.151   4.010   4.294  1.00  0.00           C  
ATOM    246  OH  TYR A  33       7.016   6.211   4.621  1.00  0.00           O  
ATOM    247  CZ  TYR A  33       6.060   5.375   4.089  1.00  0.00           C  
ATOM    248  N   GLY A  34       0.159   2.430   1.871  1.00  0.00           N  
ATOM    249  CA  GLY A  34      -0.910   1.948   1.012  1.00  0.00           C  
ATOM    250  C   GLY A  34      -1.093   2.785  -0.240  1.00  0.00           C  
ATOM    251  O   GLY A  34      -0.451   3.825  -0.397  1.00  0.00           O  
ATOM    252  N   ILE A  35      -1.897   2.208  -1.121  1.00  0.00           N  
ATOM    253  CA  ILE A  35      -2.193   2.873  -2.385  1.00  0.00           C  
ATOM    254  C   ILE A  35      -3.652   3.322  -2.403  1.00  0.00           C  
ATOM    255  CB  ILE A  35      -1.900   1.952  -3.590  1.00  0.00           C  
ATOM    256  O   ILE A  35      -4.561   2.505  -2.237  1.00  0.00           O  
ATOM    257  CG1 ILE A  35      -0.452   1.453  -3.542  1.00  0.00           C  
ATOM    258  CG2 ILE A  35      -2.185   2.679  -4.908  1.00  0.00           C  
ATOM    259  CD1 ILE A  35      -0.187   0.234  -4.416  1.00  0.00           C  
ATOM    260  N   GLY A  36      -3.839   4.630  -2.599  1.00  0.00           N  
ATOM    261  CA  GLY A  36      -5.190   5.131  -2.791  1.00  0.00           C  
ATOM    262  C   GLY A  36      -5.710   4.920  -4.201  1.00  0.00           C  
ATOM    263  O   GLY A  36      -4.985   5.138  -5.174  1.00  0.00           O  
ATOM    264  N   TYR A  37      -6.963   4.490  -4.368  1.00  0.00           N  
ATOM    265  CA  TYR A  37      -7.686   4.245  -5.611  1.00  0.00           C  
ATOM    266  C   TYR A  37      -9.185   4.437  -5.416  1.00  0.00           C  
ATOM    267  CB  TYR A  37      -7.404   2.831  -6.127  1.00  0.00           C  
ATOM    268  O   TYR A  37      -9.862   3.568  -4.861  1.00  0.00           O  
ATOM    269  CG  TYR A  37      -7.955   2.567  -7.508  1.00  0.00           C  
ATOM    270  CD1 TYR A  37      -9.271   2.147  -7.685  1.00  0.00           C  
ATOM    271  CD2 TYR A  37      -7.162   2.738  -8.637  1.00  0.00           C  
ATOM    272  CE1 TYR A  37      -9.783   1.901  -8.954  1.00  0.00           C  
ATOM    273  CE2 TYR A  37      -7.663   2.495  -9.911  1.00  0.00           C  
ATOM    274  OH  TYR A  37      -9.475   1.836 -11.319  1.00  0.00           O  
ATOM    275  CZ  TYR A  37      -8.973   2.078 -10.060  1.00  0.00           C  
ATOM    276  N   GLY A  38      -9.699   5.635  -5.916  1.00  0.00           N  
ATOM    277  CA  GLY A  38     -11.101   5.909  -5.641  1.00  0.00           C  
ATOM    278  C   GLY A  38     -11.413   5.992  -4.159  1.00  0.00           C  
ATOM    279  O   GLY A  38     -10.783   6.760  -3.429  1.00  0.00           O  
ATOM    280  N   ARG A  39     -12.306   5.168  -3.694  1.00  0.00           N  
ATOM    281  CA  ARG A  39     -12.686   5.141  -2.285  1.00  0.00           C  
ATOM    282  C   ARG A  39     -11.973   4.013  -1.547  1.00  0.00           C  
ATOM    283  CB  ARG A  39     -14.201   4.987  -2.139  1.00  0.00           C  
ATOM    284  O   ARG A  39     -12.414   3.588  -0.477  1.00  0.00           O  
ATOM    285  CG  ARG A  39     -14.745   3.685  -2.705  1.00  0.00           C  
ATOM    286  CD  ARG A  39     -16.259   3.601  -2.572  1.00  0.00           C  
ATOM    287  NE  ARG A  39     -16.745   2.241  -2.787  1.00  0.00           N  
ATOM    288  NH1 ARG A  39     -18.755   2.886  -3.726  1.00  0.00           N  
ATOM    289  NH2 ARG A  39     -18.261   0.661  -3.481  1.00  0.00           N  
ATOM    290  CZ  ARG A  39     -17.919   1.933  -3.331  1.00  0.00           C  
ATOM    291  N   TYR A  40     -10.915   3.570  -2.184  1.00  0.00           N  
ATOM    292  CA  TYR A  40     -10.246   2.400  -1.627  1.00  0.00           C  
ATOM    293  C   TYR A  40      -8.806   2.723  -1.249  1.00  0.00           C  
ATOM    294  CB  TYR A  40     -10.276   1.238  -2.626  1.00  0.00           C  
ATOM    295  O   TYR A  40      -8.196   3.629  -1.822  1.00  0.00           O  
ATOM    296  CG  TYR A  40     -11.662   0.890  -3.111  1.00  0.00           C  
ATOM    297  CD1 TYR A  40     -12.714   0.722  -2.214  1.00  0.00           C  
ATOM    298  CD2 TYR A  40     -11.923   0.729  -4.468  1.00  0.00           C  
ATOM    299  CE1 TYR A  40     -13.992   0.399  -2.656  1.00  0.00           C  
ATOM    300  CE2 TYR A  40     -13.197   0.406  -4.922  1.00  0.00           C  
ATOM    301  OH  TYR A  40     -15.488  -0.075  -4.454  1.00  0.00           O  
ATOM    302  CZ  TYR A  40     -14.224   0.244  -4.010  1.00  0.00           C  
ATOM    303  N   VAL A  41      -8.347   2.000  -0.307  1.00  0.00           N  
ATOM    304  CA  VAL A  41      -6.920   1.902  -0.016  1.00  0.00           C  
ATOM    305  C   VAL A  41      -6.471   0.446  -0.115  1.00  0.00           C  
ATOM    306  CB  VAL A  41      -6.586   2.470   1.382  1.00  0.00           C  
ATOM    307  O   VAL A  41      -7.073  -0.439   0.499  1.00  0.00           O  
ATOM    308  CG1 VAL A  41      -5.151   2.124   1.776  1.00  0.00           C  
ATOM    309  CG2 VAL A  41      -6.802   3.982   1.409  1.00  0.00           C  
ATOM    310  N   ILE A  42      -5.499   0.236  -0.949  1.00  0.00           N  
ATOM    311  CA  ILE A  42      -4.914  -1.087  -1.139  1.00  0.00           C  
ATOM    312  C   ILE A  42      -3.627  -1.204  -0.326  1.00  0.00           C  
ATOM    313  CB  ILE A  42      -4.633  -1.371  -2.632  1.00  0.00           C  
ATOM    314  O   ILE A  42      -2.703  -0.405  -0.496  1.00  0.00           O  
ATOM    315  CG1 ILE A  42      -5.914  -1.205  -3.457  1.00  0.00           C  
ATOM    316  CG2 ILE A  42      -4.043  -2.773  -2.812  1.00  0.00           C  
ATOM    317  CD1 ILE A  42      -5.942   0.057  -4.309  1.00  0.00           C  
ATOM    318  N   THR A  43      -3.518  -2.214   0.583  1.00  0.00           N  
ATOM    319  CA  THR A  43      -2.337  -2.368   1.424  1.00  0.00           C  
ATOM    320  C   THR A  43      -2.168  -3.822   1.857  1.00  0.00           C  
ATOM    321  CB  THR A  43      -2.415  -1.465   2.669  1.00  0.00           C  
ATOM    322  O   THR A  43      -2.813  -4.717   1.309  1.00  0.00           O  
ATOM    323  CG2 THR A  43      -3.480  -1.961   3.642  1.00  0.00           C  
ATOM    324  OG1 THR A  43      -1.144  -1.460   3.330  1.00  0.00           O  
ATOM    325  N   ASN A  44      -1.161  -4.058   2.764  1.00  0.00           N  
ATOM    326  CA  ASN A  44      -0.943  -5.407   3.275  1.00  0.00           C  
ATOM    327  C   ASN A  44      -1.991  -5.789   4.316  1.00  0.00           C  
ATOM    328  CB  ASN A  44       0.463  -5.536   3.865  1.00  0.00           C  
ATOM    329  O   ASN A  44      -2.393  -4.958   5.132  1.00  0.00           O  
ATOM    330  CG  ASN A  44       1.552  -5.286   2.841  1.00  0.00           C  
ATOM    331  ND2 ASN A  44       1.876  -6.309   2.059  1.00  0.00           N  
ATOM    332  OD1 ASN A  44       2.098  -4.183   2.753  1.00  0.00           O  
ATOM    333  N   ALA A  45      -2.444  -7.028   4.285  1.00  0.00           N  
ATOM    334  CA  ALA A  45      -3.389  -7.556   5.266  1.00  0.00           C  
ATOM    335  C   ALA A  45      -2.785  -7.550   6.667  1.00  0.00           C  
ATOM    336  CB  ALA A  45      -3.820  -8.969   4.882  1.00  0.00           C  
ATOM    337  O   ALA A  45      -3.501  -7.391   7.658  1.00  0.00           O  
ATOM    338  N   HIS A  46      -1.488  -7.683   6.709  1.00  0.00           N  
ATOM    339  CA  HIS A  46      -0.857  -7.780   8.021  1.00  0.00           C  
ATOM    340  C   HIS A  46      -0.854  -6.431   8.732  1.00  0.00           C  
ATOM    341  CB  HIS A  46       0.573  -8.308   7.890  1.00  0.00           C  
ATOM    342  O   HIS A  46      -0.349  -6.316   9.852  1.00  0.00           O  
ATOM    343  CG  HIS A  46       1.495  -7.373   7.175  1.00  0.00           C  
ATOM    344  CD2 HIS A  46       2.112  -6.242   7.590  1.00  0.00           C  
ATOM    345  ND1 HIS A  46       1.872  -7.559   5.862  1.00  0.00           N  
ATOM    346  CE1 HIS A  46       2.685  -6.580   5.501  1.00  0.00           C  
ATOM    347  NE2 HIS A  46       2.847  -5.768   6.532  1.00  0.00           N  
ATOM    348  N   LEU A  47      -1.383  -5.364   8.101  1.00  0.00           N  
ATOM    349  CA  LEU A  47      -1.626  -4.100   8.787  1.00  0.00           C  
ATOM    350  C   LEU A  47      -2.583  -4.292   9.959  1.00  0.00           C  
ATOM    351  CB  LEU A  47      -2.193  -3.062   7.815  1.00  0.00           C  
ATOM    352  O   LEU A  47      -2.522  -3.552  10.944  1.00  0.00           O  
ATOM    353  CG  LEU A  47      -2.549  -1.699   8.410  1.00  0.00           C  
ATOM    354  CD1 LEU A  47      -1.290  -0.986   8.893  1.00  0.00           C  
ATOM    355  CD2 LEU A  47      -3.293  -0.847   7.387  1.00  0.00           C  
ATOM    356  N   PHE A  48      -3.506  -5.321   9.819  1.00  0.00           N  
ATOM    357  CA  PHE A  48      -4.544  -5.565  10.814  1.00  0.00           C  
ATOM    358  C   PHE A  48      -4.248  -6.833  11.606  1.00  0.00           C  
ATOM    359  CB  PHE A  48      -5.917  -5.673  10.144  1.00  0.00           C  
ATOM    360  O   PHE A  48      -5.058  -7.761  11.627  1.00  0.00           O  
ATOM    361  CG  PHE A  48      -6.385  -4.392   9.507  1.00  0.00           C  
ATOM    362  CD1 PHE A  48      -6.931  -3.374  10.280  1.00  0.00           C  
ATOM    363  CD2 PHE A  48      -6.278  -4.205   8.135  1.00  0.00           C  
ATOM    364  CE1 PHE A  48      -7.364  -2.187   9.693  1.00  0.00           C  
ATOM    365  CE2 PHE A  48      -6.708  -3.022   7.542  1.00  0.00           C  
ATOM    366  CZ  PHE A  48      -7.252  -2.015   8.322  1.00  0.00           C  
ATOM    367  N   ARG A  49      -3.129  -6.821  12.308  1.00  0.00           N  
ATOM    368  CA  ARG A  49      -2.808  -7.901  13.236  1.00  0.00           C  
ATOM    369  C   ARG A  49      -3.719  -7.861  14.458  1.00  0.00           C  
ATOM    370  CB  ARG A  49      -1.343  -7.818  13.671  1.00  0.00           C  
ATOM    371  O   ARG A  49      -4.059  -8.904  15.020  1.00  0.00           O  
ATOM    372  CG  ARG A  49      -0.354  -8.203  12.583  1.00  0.00           C  
ATOM    373  CD  ARG A  49       1.080  -8.184  13.091  1.00  0.00           C  
ATOM    374  NE  ARG A  49       2.033  -8.500  12.031  1.00  0.00           N  
ATOM    375  NH1 ARG A  49       3.909  -8.231  13.351  1.00  0.00           N  
ATOM    376  NH2 ARG A  49       4.128  -8.816  11.146  1.00  0.00           N  
ATOM    377  CZ  ARG A  49       3.354  -8.515  12.178  1.00  0.00           C  
ATOM    378  N   ARG A  50      -3.911  -6.670  14.715  1.00  0.00           N  
ATOM    379  CA  ARG A  50      -4.925  -6.345  15.712  1.00  0.00           C  
ATOM    380  C   ARG A  50      -5.938  -5.348  15.159  1.00  0.00           C  
ATOM    381  CB  ARG A  50      -4.275  -5.782  16.978  1.00  0.00           C  
ATOM    382  O   ARG A  50      -5.583  -4.463  14.377  1.00  0.00           O  
ATOM    383  CG  ARG A  50      -3.310  -6.744  17.653  1.00  0.00           C  
ATOM    384  CD  ARG A  50      -2.563  -6.080  18.802  1.00  0.00           C  
ATOM    385  NE  ARG A  50      -1.607  -6.992  19.422  1.00  0.00           N  
ATOM    386  NH1 ARG A  50       0.185  -6.325  18.126  1.00  0.00           N  
ATOM    387  NH2 ARG A  50       0.458  -7.952  19.717  1.00  0.00           N  
ATOM    388  CZ  ARG A  50      -0.323  -7.088  19.087  1.00  0.00           C  
ATOM    389  N   ASN A  51      -7.174  -5.636  15.535  1.00  0.00           N  
ATOM    390  CA  ASN A  51      -8.228  -4.841  14.914  1.00  0.00           C  
ATOM    391  C   ASN A  51      -9.250  -4.364  15.943  1.00  0.00           C  
ATOM    392  CB  ASN A  51      -8.921  -5.638  13.807  1.00  0.00           C  
ATOM    393  O   ASN A  51     -10.429  -4.710  15.858  1.00  0.00           O  
ATOM    394  CG  ASN A  51      -9.824  -4.778  12.946  1.00  0.00           C  
ATOM    395  ND2 ASN A  51     -10.641  -5.419  12.118  1.00  0.00           N  
ATOM    396  OD1 ASN A  51      -9.787  -3.547  13.022  1.00  0.00           O  
ATOM    397  N   ASP A  52      -8.828  -3.585  16.906  1.00  0.00           N  
ATOM    398  CA  ASP A  52      -9.693  -3.034  17.945  1.00  0.00           C  
ATOM    399  C   ASP A  52      -9.256  -1.623  18.332  1.00  0.00           C  
ATOM    400  CB  ASP A  52      -9.696  -3.941  19.177  1.00  0.00           C  
ATOM    401  O   ASP A  52      -9.296  -1.256  19.508  1.00  0.00           O  
ATOM    402  CG  ASP A  52      -8.313  -4.140  19.771  1.00  0.00           C  
ATOM    403  OD1 ASP A  52      -7.308  -3.830  19.094  1.00  0.00           O  
ATOM    404  OD2 ASP A  52      -8.226  -4.613  20.924  1.00  0.00           O  
ATOM    405  N   GLY A  53      -8.972  -0.888  17.226  1.00  0.00           N  
ATOM    406  CA  GLY A  53      -8.484   0.440  17.561  1.00  0.00           C  
ATOM    407  C   GLY A  53      -8.778   1.472  16.489  1.00  0.00           C  
ATOM    408  O   GLY A  53      -9.895   1.536  15.971  1.00  0.00           O  
ATOM    409  N   THR A  54      -7.723   2.369  16.252  1.00  0.00           N  
ATOM    410  CA  THR A  54      -7.863   3.487  15.325  1.00  0.00           C  
ATOM    411  C   THR A  54      -6.910   3.332  14.143  1.00  0.00           C  
ATOM    412  CB  THR A  54      -7.599   4.831  16.028  1.00  0.00           C  
ATOM    413  O   THR A  54      -5.851   2.714  14.270  1.00  0.00           O  
ATOM    414  CG2 THR A  54      -8.559   5.040  17.195  1.00  0.00           C  
ATOM    415  OG1 THR A  54      -6.254   4.850  16.522  1.00  0.00           O  
ATOM    416  N   LEU A  55      -7.371   3.747  13.006  1.00  0.00           N  
ATOM    417  CA  LEU A  55      -6.528   3.807  11.817  1.00  0.00           C  
ATOM    418  C   LEU A  55      -6.301   5.251  11.383  1.00  0.00           C  
ATOM    419  CB  LEU A  55      -7.159   3.010  10.672  1.00  0.00           C  
ATOM    420  O   LEU A  55      -7.258   5.973  11.093  1.00  0.00           O  
ATOM    421  CG  LEU A  55      -6.384   2.989   9.353  1.00  0.00           C  
ATOM    422  CD1 LEU A  55      -5.060   2.252   9.528  1.00  0.00           C  
ATOM    423  CD2 LEU A  55      -7.219   2.344   8.253  1.00  0.00           C  
ATOM    424  N   THR A  56      -5.051   5.693  11.419  1.00  0.00           N  
ATOM    425  CA  THR A  56      -4.670   7.012  10.927  1.00  0.00           C  
ATOM    426  C   THR A  56      -4.150   6.925   9.495  1.00  0.00           C  
ATOM    427  CB  THR A  56      -3.599   7.656  11.827  1.00  0.00           C  
ATOM    428  O   THR A  56      -3.255   6.131   9.201  1.00  0.00           O  
ATOM    429  CG2 THR A  56      -3.216   9.042  11.321  1.00  0.00           C  
ATOM    430  OG1 THR A  56      -4.110   7.771  13.161  1.00  0.00           O  
ATOM    431  N   ILE A  57      -4.735   7.765   8.616  1.00  0.00           N  
ATOM    432  CA  ILE A  57      -4.334   7.807   7.214  1.00  0.00           C  
ATOM    433  C   ILE A  57      -3.755   9.181   6.883  1.00  0.00           C  
ATOM    434  CB  ILE A  57      -5.519   7.485   6.277  1.00  0.00           C  
ATOM    435  O   ILE A  57      -4.446  10.196   6.996  1.00  0.00           O  
ATOM    436  CG1 ILE A  57      -6.160   6.148   6.666  1.00  0.00           C  
ATOM    437  CG2 ILE A  57      -5.064   7.470   4.815  1.00  0.00           C  
ATOM    438  CD1 ILE A  57      -7.427   5.819   5.889  1.00  0.00           C  
ATOM    439  N   VAL A  58      -2.472   9.189   6.503  1.00  0.00           N  
ATOM    440  CA  VAL A  58      -1.822  10.414   6.051  1.00  0.00           C  
ATOM    441  C   VAL A  58      -1.657  10.382   4.533  1.00  0.00           C  
ATOM    442  CB  VAL A  58      -0.449  10.613   6.732  1.00  0.00           C  
ATOM    443  O   VAL A  58      -0.993   9.494   3.993  1.00  0.00           O  
ATOM    444  CG1 VAL A  58       0.159  11.958   6.338  1.00  0.00           C  
ATOM    445  CG2 VAL A  58      -0.587  10.509   8.249  1.00  0.00           C  
ATOM    446  N   SER A  59      -2.334  11.310   3.883  1.00  0.00           N  
ATOM    447  CA  SER A  59      -2.264  11.432   2.430  1.00  0.00           C  
ATOM    448  C   SER A  59      -1.846  12.839   2.014  1.00  0.00           C  
ATOM    449  CB  SER A  59      -3.611  11.084   1.797  1.00  0.00           C  
ATOM    450  O   SER A  59      -1.552  13.682   2.863  1.00  0.00           O  
ATOM    451  OG  SER A  59      -4.546  12.130   1.995  1.00  0.00           O  
ATOM    452  N   ALA A  60      -1.778  13.057   0.696  1.00  0.00           N  
ATOM    453  CA  ALA A  60      -1.481  14.386   0.165  1.00  0.00           C  
ATOM    454  C   ALA A  60      -2.550  15.393   0.578  1.00  0.00           C  
ATOM    455  CB  ALA A  60      -1.360  14.336  -1.356  1.00  0.00           C  
ATOM    456  O   ALA A  60      -2.278  16.592   0.673  1.00  0.00           O  
ATOM    457  N   ASP A  61      -3.718  14.872   0.893  1.00  0.00           N  
ATOM    458  CA  ASP A  61      -4.879  15.717   1.154  1.00  0.00           C  
ATOM    459  C   ASP A  61      -5.055  15.962   2.651  1.00  0.00           C  
ATOM    460  CB  ASP A  61      -6.145  15.085   0.571  1.00  0.00           C  
ATOM    461  O   ASP A  61      -5.972  16.675   3.065  1.00  0.00           O  
ATOM    462  CG  ASP A  61      -6.125  15.005  -0.945  1.00  0.00           C  
ATOM    463  OD1 ASP A  61      -5.636  15.951  -1.599  1.00  0.00           O  
ATOM    464  OD2 ASP A  61      -6.604  13.988  -1.491  1.00  0.00           O  
ATOM    465  N   GLY A  62      -4.205  15.325   3.420  1.00  0.00           N  
ATOM    466  CA  GLY A  62      -4.307  15.570   4.850  1.00  0.00           C  
ATOM    467  C   GLY A  62      -4.241  14.301   5.678  1.00  0.00           C  
ATOM    468  O   GLY A  62      -3.824  13.251   5.184  1.00  0.00           O  
ATOM    469  N   THR A  63      -4.525  14.502   6.926  1.00  0.00           N  
ATOM    470  CA  THR A  63      -4.526  13.411   7.894  1.00  0.00           C  
ATOM    471  C   THR A  63      -5.950  13.072   8.326  1.00  0.00           C  
ATOM    472  CB  THR A  63      -3.681  13.763   9.132  1.00  0.00           C  
ATOM    473  O   THR A  63      -6.718  13.960   8.702  1.00  0.00           O  
ATOM    474  CG2 THR A  63      -3.687  12.622  10.144  1.00  0.00           C  
ATOM    475  OG1 THR A  63      -2.331  14.019   8.726  1.00  0.00           O  
ATOM    476  N   PHE A  64      -6.263  11.819   8.205  1.00  0.00           N  
ATOM    477  CA  PHE A  64      -7.600  11.332   8.524  1.00  0.00           C  
ATOM    478  C   PHE A  64      -7.535  10.204   9.547  1.00  0.00           C  
ATOM    479  CB  PHE A  64      -8.314  10.851   7.257  1.00  0.00           C  
ATOM    480  O   PHE A  64      -6.627   9.371   9.504  1.00  0.00           O  
ATOM    481  CG  PHE A  64      -8.329  11.866   6.146  1.00  0.00           C  
ATOM    482  CD1 PHE A  64      -9.401  12.738   5.996  1.00  0.00           C  
ATOM    483  CD2 PHE A  64      -7.270  11.949   5.251  1.00  0.00           C  
ATOM    484  CE1 PHE A  64      -9.417  13.679   4.969  1.00  0.00           C  
ATOM    485  CE2 PHE A  64      -7.279  12.887   4.222  1.00  0.00           C  
ATOM    486  CZ  PHE A  64      -8.354  13.750   4.082  1.00  0.00           C  
ATOM    487  N   VAL A  65      -8.593  10.231  10.413  1.00  0.00           N  
ATOM    488  CA  VAL A  65      -8.588   9.211  11.457  1.00  0.00           C  
ATOM    489  C   VAL A  65      -9.909   8.445  11.438  1.00  0.00           C  
ATOM    490  CB  VAL A  65      -8.351   9.829  12.853  1.00  0.00           C  
ATOM    491  O   VAL A  65     -10.984   9.048  11.487  1.00  0.00           O  
ATOM    492  CG1 VAL A  65      -8.374   8.748  13.933  1.00  0.00           C  
ATOM    493  CG2 VAL A  65      -7.026  10.589  12.881  1.00  0.00           C  
ATOM    494  N   ILE A  66      -9.772   7.153  11.254  1.00  0.00           N  
ATOM    495  CA  ILE A  66     -10.890   6.244  11.481  1.00  0.00           C  
ATOM    496  C   ILE A  66     -10.849   5.724  12.916  1.00  0.00           C  
ATOM    497  CB  ILE A  66     -10.870   5.065  10.483  1.00  0.00           C  
ATOM    498  O   ILE A  66      -9.936   4.985  13.290  1.00  0.00           O  
ATOM    499  CG1 ILE A  66     -10.961   5.582   9.043  1.00  0.00           C  
ATOM    500  CG2 ILE A  66     -12.006   4.083  10.785  1.00  0.00           C  
ATOM    501  CD1 ILE A  66     -10.710   4.516   7.985  1.00  0.00           C  
ATOM    502  N   GLU A  67     -11.855   6.040  13.743  1.00  0.00           N  
ATOM    503  CA  GLU A  67     -11.815   5.845  15.189  1.00  0.00           C  
ATOM    504  C   GLU A  67     -12.024   4.378  15.554  1.00  0.00           C  
ATOM    505  CB  GLU A  67     -12.869   6.715  15.878  1.00  0.00           C  
ATOM    506  O   GLU A  67     -11.500   3.904  16.564  1.00  0.00           O  
ATOM    507  CG  GLU A  67     -12.612   8.209  15.753  1.00  0.00           C  
ATOM    508  CD  GLU A  67     -11.352   8.664  16.472  1.00  0.00           C  
ATOM    509  OE1 GLU A  67     -10.825   9.751  16.144  1.00  0.00           O  
ATOM    510  OE2 GLU A  67     -10.887   7.926  17.369  1.00  0.00           O  
ATOM    511  N   ASP A  68     -12.809   3.750  14.757  1.00  0.00           N  
ATOM    512  CA  ASP A  68     -13.114   2.351  15.041  1.00  0.00           C  
ATOM    513  C   ASP A  68     -12.840   1.471  13.823  1.00  0.00           C  
ATOM    514  CB  ASP A  68     -14.571   2.198  15.483  1.00  0.00           C  
ATOM    515  O   ASP A  68     -13.660   1.400  12.905  1.00  0.00           O  
ATOM    516  CG  ASP A  68     -14.892   0.806  15.996  1.00  0.00           C  
ATOM    517  OD1 ASP A  68     -14.027  -0.092  15.909  1.00  0.00           O  
ATOM    518  OD2 ASP A  68     -16.023   0.603  16.490  1.00  0.00           O  
ATOM    519  N   THR A  69     -11.665   0.697  13.871  1.00  0.00           N  
ATOM    520  CA  THR A  69     -11.259  -0.121  12.733  1.00  0.00           C  
ATOM    521  C   THR A  69     -12.175  -1.333  12.585  1.00  0.00           C  
ATOM    522  CB  THR A  69      -9.800  -0.592  12.876  1.00  0.00           C  
ATOM    523  O   THR A  69     -12.237  -1.943  11.516  1.00  0.00           O  
ATOM    524  CG2 THR A  69      -8.830   0.579  12.756  1.00  0.00           C  
ATOM    525  OG1 THR A  69      -9.627  -1.211  14.157  1.00  0.00           O  
ATOM    526  N   ARG A  70     -12.965  -1.659  13.527  1.00  0.00           N  
ATOM    527  CA  ARG A  70     -13.883  -2.791  13.447  1.00  0.00           C  
ATOM    528  C   ARG A  70     -15.045  -2.488  12.507  1.00  0.00           C  
ATOM    529  CB  ARG A  70     -14.412  -3.153  14.836  1.00  0.00           C  
ATOM    530  O   ARG A  70     -15.698  -3.405  12.003  1.00  0.00           O  
ATOM    531  CG  ARG A  70     -13.365  -3.761  15.755  1.00  0.00           C  
ATOM    532  CD  ARG A  70     -13.921  -4.023  17.148  1.00  0.00           C  
ATOM    533  NE  ARG A  70     -14.226  -2.780  17.849  1.00  0.00           N  
ATOM    534  NH1 ARG A  70     -14.772  -3.800  19.849  1.00  0.00           N  
ATOM    535  NH2 ARG A  70     -14.874  -1.518  19.655  1.00  0.00           N  
ATOM    536  CZ  ARG A  70     -14.623  -2.702  19.116  1.00  0.00           C  
ATOM    537  N   LYS A  71     -15.290  -1.256  12.315  1.00  0.00           N  
ATOM    538  CA  LYS A  71     -16.393  -0.847  11.450  1.00  0.00           C  
ATOM    539  C   LYS A  71     -15.914  -0.621  10.019  1.00  0.00           C  
ATOM    540  CB  LYS A  71     -17.055   0.423  11.988  1.00  0.00           C  
ATOM    541  O   LYS A  71     -16.718  -0.339   9.127  1.00  0.00           O  
ATOM    542  CG  LYS A  71     -17.739   0.242  13.335  1.00  0.00           C  
ATOM    543  CD  LYS A  71     -18.433   1.520  13.786  1.00  0.00           C  
ATOM    544  CE  LYS A  71     -19.124   1.338  15.130  1.00  0.00           C  
ATOM    545  NZ  LYS A  71     -19.742   2.609  15.613  1.00  0.00           N  
ATOM    546  N   LEU A  72     -14.624  -0.726   9.816  1.00  0.00           N  
ATOM    547  CA  LEU A  72     -14.025  -0.486   8.507  1.00  0.00           C  
ATOM    548  C   LEU A  72     -14.215  -1.692   7.593  1.00  0.00           C  
ATOM    549  CB  LEU A  72     -12.534  -0.170   8.650  1.00  0.00           C  
ATOM    550  O   LEU A  72     -13.875  -2.818   7.965  1.00  0.00           O  
ATOM    551  CG  LEU A  72     -11.779   0.139   7.356  1.00  0.00           C  
ATOM    552  CD1 LEU A  72     -12.344   1.394   6.699  1.00  0.00           C  
ATOM    553  CD2 LEU A  72     -10.288   0.299   7.631  1.00  0.00           C  
ATOM    554  N   LYS A  73     -14.815  -1.430   6.407  1.00  0.00           N  
ATOM    555  CA  LYS A  73     -15.013  -2.499   5.432  1.00  0.00           C  
ATOM    556  C   LYS A  73     -13.688  -2.928   4.810  1.00  0.00           C  
ATOM    557  CB  LYS A  73     -15.986  -2.055   4.338  1.00  0.00           C  
ATOM    558  O   LYS A  73     -12.920  -2.090   4.332  1.00  0.00           O  
ATOM    559  CG  LYS A  73     -17.420  -1.885   4.817  1.00  0.00           C  
ATOM    560  CD  LYS A  73     -18.350  -1.503   3.672  1.00  0.00           C  
ATOM    561  CE  LYS A  73     -19.783  -1.318   4.153  1.00  0.00           C  
ATOM    562  NZ  LYS A  73     -20.693  -0.914   3.040  1.00  0.00           N  
ATOM    563  N   GLN A  74     -13.497  -4.287   4.913  1.00  0.00           N  
ATOM    564  CA  GLN A  74     -12.276  -4.873   4.369  1.00  0.00           C  
ATOM    565  C   GLN A  74     -12.595  -5.997   3.387  1.00  0.00           C  
ATOM    566  CB  GLN A  74     -11.384  -5.398   5.495  1.00  0.00           C  
ATOM    567  O   GLN A  74     -13.500  -6.799   3.626  1.00  0.00           O  
ATOM    568  CG  GLN A  74     -11.008  -4.342   6.525  1.00  0.00           C  
ATOM    569  CD  GLN A  74     -10.307  -4.926   7.737  1.00  0.00           C  
ATOM    570  NE2 GLN A  74     -10.454  -4.269   8.882  1.00  0.00           N  
ATOM    571  OE1 GLN A  74      -9.638  -5.961   7.644  1.00  0.00           O  
ATOM    572  N   HIS A  75     -11.886  -5.908   2.274  1.00  0.00           N  
ATOM    573  CA  HIS A  75     -11.920  -7.019   1.330  1.00  0.00           C  
ATOM    574  C   HIS A  75     -10.562  -7.705   1.238  1.00  0.00           C  
ATOM    575  CB  HIS A  75     -12.359  -6.534  -0.052  1.00  0.00           C  
ATOM    576  O   HIS A  75      -9.617  -7.148   0.674  1.00  0.00           O  
ATOM    577  CG  HIS A  75     -12.502  -7.634  -1.056  1.00  0.00           C  
ATOM    578  CD2 HIS A  75     -11.610  -8.165  -1.926  1.00  0.00           C  
ATOM    579  ND1 HIS A  75     -13.683  -8.317  -1.249  1.00  0.00           N  
ATOM    580  CE1 HIS A  75     -13.510  -9.225  -2.195  1.00  0.00           C  
ATOM    581  NE2 HIS A  75     -12.261  -9.153  -2.622  1.00  0.00           N  
ATOM    582  N   LEU A  76     -10.499  -8.950   1.766  1.00  0.00           N  
ATOM    583  CA  LEU A  76      -9.258  -9.715   1.763  1.00  0.00           C  
ATOM    584  C   LEU A  76      -9.073 -10.448   0.438  1.00  0.00           C  
ATOM    585  CB  LEU A  76      -9.243 -10.718   2.920  1.00  0.00           C  
ATOM    586  O   LEU A  76     -10.006 -11.082  -0.060  1.00  0.00           O  
ATOM    587  CG  LEU A  76      -9.378 -10.131   4.327  1.00  0.00           C  
ATOM    588  CD1 LEU A  76     -10.640 -10.657   5.001  1.00  0.00           C  
ATOM    589  CD2 LEU A  76      -8.144 -10.456   5.162  1.00  0.00           C  
ATOM    590  N   ILE A  77      -7.868 -10.272  -0.065  1.00  0.00           N  
ATOM    591  CA  ILE A  77      -7.550 -11.022  -1.275  1.00  0.00           C  
ATOM    592  C   ILE A  77      -7.074 -12.425  -0.903  1.00  0.00           C  
ATOM    593  CB  ILE A  77      -6.479 -10.300  -2.122  1.00  0.00           C  
ATOM    594  O   ILE A  77      -6.054 -12.582  -0.227  1.00  0.00           O  
ATOM    595  CG1 ILE A  77      -6.880  -8.839  -2.359  1.00  0.00           C  
ATOM    596  CG2 ILE A  77      -6.259 -11.029  -3.451  1.00  0.00           C  
ATOM    597  CD1 ILE A  77      -8.194  -8.672  -3.110  1.00  0.00           C  
ATOM    598  N   GLU A  78      -7.813 -13.340  -1.318  1.00  0.00           N  
ATOM    599  CA  GLU A  78      -7.604 -14.718  -0.884  1.00  0.00           C  
ATOM    600  C   GLU A  78      -6.178 -15.177  -1.170  1.00  0.00           C  
ATOM    601  CB  GLU A  78      -8.606 -15.654  -1.565  1.00  0.00           C  
ATOM    602  O   GLU A  78      -5.679 -15.013  -2.286  1.00  0.00           O  
ATOM    603  CG  GLU A  78      -8.621 -17.063  -0.989  1.00  0.00           C  
ATOM    604  CD  GLU A  78      -9.684 -17.954  -1.612  1.00  0.00           C  
ATOM    605  OE1 GLU A  78      -9.860 -19.104  -1.149  1.00  0.00           O  
ATOM    606  OE2 GLU A  78     -10.345 -17.499  -2.572  1.00  0.00           O  
ATOM    607  N   GLY A  79      -5.544 -15.730  -0.111  1.00  0.00           N  
ATOM    608  CA  GLY A  79      -4.244 -16.374  -0.211  1.00  0.00           C  
ATOM    609  C   GLY A  79      -3.097 -15.388  -0.323  1.00  0.00           C  
ATOM    610  O   GLY A  79      -1.952 -15.783  -0.555  1.00  0.00           O  
ATOM    611  N   ARG A  80      -3.419 -14.086  -0.201  1.00  0.00           N  
ATOM    612  CA  ARG A  80      -2.405 -13.056  -0.407  1.00  0.00           C  
ATOM    613  C   ARG A  80      -2.360 -12.088   0.771  1.00  0.00           C  
ATOM    614  CB  ARG A  80      -2.673 -12.290  -1.704  1.00  0.00           C  
ATOM    615  O   ARG A  80      -3.380 -11.842   1.418  1.00  0.00           O  
ATOM    616  CG  ARG A  80      -2.645 -13.161  -2.950  1.00  0.00           C  
ATOM    617  CD  ARG A  80      -3.095 -12.393  -4.185  1.00  0.00           C  
ATOM    618  NE  ARG A  80      -3.142 -13.250  -5.366  1.00  0.00           N  
ATOM    619  NH1 ARG A  80      -1.106 -12.553  -6.207  1.00  0.00           N  
ATOM    620  NH2 ARG A  80      -2.340 -14.123  -7.333  1.00  0.00           N  
ATOM    621  CZ  ARG A  80      -2.196 -13.307  -6.299  1.00  0.00           C  
ATOM    622  N   ASP A  81      -1.185 -11.620   1.120  1.00  0.00           N  
ATOM    623  CA  ASP A  81      -1.025 -10.548   2.097  1.00  0.00           C  
ATOM    624  C   ASP A  81      -1.438  -9.201   1.507  1.00  0.00           C  
ATOM    625  CB  ASP A  81       0.421 -10.484   2.592  1.00  0.00           C  
ATOM    626  O   ASP A  81      -0.604  -8.309   1.339  1.00  0.00           O  
ATOM    627  CG  ASP A  81       0.612  -9.512   3.743  1.00  0.00           C  
ATOM    628  OD1 ASP A  81      -0.373  -9.197   4.445  1.00  0.00           O  
ATOM    629  OD2 ASP A  81       1.757  -9.055   3.948  1.00  0.00           O  
ATOM    630  N   LEU A  82      -2.691  -9.146   1.045  1.00  0.00           N  
ATOM    631  CA  LEU A  82      -3.306  -7.989   0.405  1.00  0.00           C  
ATOM    632  C   LEU A  82      -4.727  -7.777   0.915  1.00  0.00           C  
ATOM    633  CB  LEU A  82      -3.317  -8.160  -1.116  1.00  0.00           C  
ATOM    634  O   LEU A  82      -5.493  -8.735   1.047  1.00  0.00           O  
ATOM    635  CG  LEU A  82      -3.604  -6.902  -1.938  1.00  0.00           C  
ATOM    636  CD1 LEU A  82      -2.478  -5.888  -1.765  1.00  0.00           C  
ATOM    637  CD2 LEU A  82      -3.791  -7.255  -3.409  1.00  0.00           C  
ATOM    638  N   VAL A  83      -5.053  -6.507   1.188  1.00  0.00           N  
ATOM    639  CA  VAL A  83      -6.402  -6.168   1.629  1.00  0.00           C  
ATOM    640  C   VAL A  83      -6.840  -4.853   0.986  1.00  0.00           C  
ATOM    641  CB  VAL A  83      -6.487  -6.063   3.168  1.00  0.00           C  
ATOM    642  O   VAL A  83      -6.020  -3.960   0.765  1.00  0.00           O  
ATOM    643  CG1 VAL A  83      -5.581  -4.946   3.684  1.00  0.00           C  
ATOM    644  CG2 VAL A  83      -7.931  -5.830   3.607  1.00  0.00           C  
ATOM    645  N   ILE A  84      -8.112  -4.735   0.599  1.00  0.00           N  
ATOM    646  CA  ILE A  84      -8.730  -3.500   0.128  1.00  0.00           C  
ATOM    647  C   ILE A  84      -9.620  -2.918   1.224  1.00  0.00           C  
ATOM    648  CB  ILE A  84      -9.551  -3.735  -1.160  1.00  0.00           C  
ATOM    649  O   ILE A  84     -10.523  -3.593   1.723  1.00  0.00           O  
ATOM    650  CG1 ILE A  84      -8.675  -4.377  -2.242  1.00  0.00           C  
ATOM    651  CG2 ILE A  84     -10.162  -2.422  -1.658  1.00  0.00           C  
ATOM    652  CD1 ILE A  84      -9.452  -4.877  -3.452  1.00  0.00           C  
ATOM    653  N   LEU A  85      -9.320  -1.687   1.569  1.00  0.00           N  
ATOM    654  CA  LEU A  85     -10.148  -0.972   2.533  1.00  0.00           C  
ATOM    655  C   LEU A  85     -11.115  -0.028   1.825  1.00  0.00           C  
ATOM    656  CB  LEU A  85      -9.273  -0.185   3.512  1.00  0.00           C  
ATOM    657  O   LEU A  85     -10.710   0.738   0.947  1.00  0.00           O  
ATOM    658  CG  LEU A  85      -8.094  -0.941   4.126  1.00  0.00           C  
ATOM    659  CD1 LEU A  85      -7.262  -0.007   4.999  1.00  0.00           C  
ATOM    660  CD2 LEU A  85      -8.586  -2.137   4.932  1.00  0.00           C  
ATOM    661  N   GLU A  86     -12.344  -0.174   2.203  1.00  0.00           N  
ATOM    662  CA  GLU A  86     -13.291   0.836   1.737  1.00  0.00           C  
ATOM    663  C   GLU A  86     -13.384   2.000   2.719  1.00  0.00           C  
ATOM    664  CB  GLU A  86     -14.674   0.217   1.521  1.00  0.00           C  
ATOM    665  O   GLU A  86     -13.819   1.824   3.859  1.00  0.00           O  
ATOM    666  CG  GLU A  86     -15.670   1.156   0.855  1.00  0.00           C  
ATOM    667  CD  GLU A  86     -17.035   0.524   0.635  1.00  0.00           C  
ATOM    668  OE1 GLU A  86     -17.874   1.122  -0.077  1.00  0.00           O  
ATOM    669  OE2 GLU A  86     -17.269  -0.578   1.180  1.00  0.00           O  
ATOM    670  N   LEU A  87     -13.028   3.205   2.196  1.00  0.00           N  
ATOM    671  CA  LEU A  87     -13.004   4.382   3.058  1.00  0.00           C  
ATOM    672  C   LEU A  87     -14.411   4.931   3.269  1.00  0.00           C  
ATOM    673  CB  LEU A  87     -12.105   5.467   2.459  1.00  0.00           C  
ATOM    674  O   LEU A  87     -15.286   4.752   2.418  1.00  0.00           O  
ATOM    675  CG  LEU A  87     -10.643   5.083   2.224  1.00  0.00           C  
ATOM    676  CD1 LEU A  87      -9.898   6.226   1.542  1.00  0.00           C  
ATOM    677  CD2 LEU A  87      -9.970   4.709   3.540  1.00  0.00           C  
ATOM    678  N   PRO A  88     -14.608   5.568   4.419  1.00  0.00           N  
ATOM    679  CA  PRO A  88     -15.907   6.193   4.678  1.00  0.00           C  
ATOM    680  C   PRO A  88     -16.247   7.288   3.670  1.00  0.00           C  
ATOM    681  CB  PRO A  88     -15.744   6.776   6.084  1.00  0.00           C  
ATOM    682  O   PRO A  88     -15.355   7.813   2.999  1.00  0.00           O  
ATOM    683  CG  PRO A  88     -14.605   6.016   6.683  1.00  0.00           C  
ATOM    684  CD  PRO A  88     -13.665   5.618   5.582  1.00  0.00           C  
ATOM    685  N   ASP A  89     -17.450   7.706   3.623  1.00  0.00           N  
ATOM    686  CA  ASP A  89     -17.965   8.647   2.634  1.00  0.00           C  
ATOM    687  C   ASP A  89     -17.355  10.034   2.826  1.00  0.00           C  
ATOM    688  CB  ASP A  89     -19.491   8.728   2.712  1.00  0.00           C  
ATOM    689  O   ASP A  89     -17.259  10.813   1.875  1.00  0.00           O  
ATOM    690  CG  ASP A  89     -20.179   7.487   2.171  1.00  0.00           C  
ATOM    691  OD1 ASP A  89     -19.539   6.708   1.431  1.00  0.00           O  
ATOM    692  OD2 ASP A  89     -21.372   7.287   2.485  1.00  0.00           O  
ATOM    693  N   TRP A  90     -16.931  10.298   4.034  1.00  0.00           N  
ATOM    694  CA  TRP A  90     -16.386  11.622   4.317  1.00  0.00           C  
ATOM    695  C   TRP A  90     -14.952  11.741   3.812  1.00  0.00           C  
ATOM    696  CB  TRP A  90     -16.438  11.915   5.819  1.00  0.00           C  
ATOM    697  O   TRP A  90     -14.396  12.840   3.755  1.00  0.00           O  
ATOM    698  CG  TRP A  90     -15.893  10.811   6.674  1.00  0.00           C  
ATOM    699  CD1 TRP A  90     -16.609   9.860   7.346  1.00  0.00           C  
ATOM    700  CD2 TRP A  90     -14.515  10.546   6.952  1.00  0.00           C  
ATOM    701  CE2 TRP A  90     -14.469   9.418   7.800  1.00  0.00           C  
ATOM    702  CE3 TRP A  90     -13.313  11.154   6.565  1.00  0.00           C  
ATOM    703  NE1 TRP A  90     -15.758   9.019   8.025  1.00  0.00           N  
ATOM    704  CH2 TRP A  90     -12.104   9.498   7.875  1.00  0.00           C  
ATOM    705  CZ2 TRP A  90     -13.265   8.885   8.269  1.00  0.00           C  
ATOM    706  CZ3 TRP A  90     -12.117  10.622   7.033  1.00  0.00           C  
ATOM    707  N   PHE A  91     -14.341  10.612   3.438  1.00  0.00           N  
ATOM    708  CA  PHE A  91     -12.989  10.590   2.891  1.00  0.00           C  
ATOM    709  C   PHE A  91     -12.997  10.955   1.412  1.00  0.00           C  
ATOM    710  CB  PHE A  91     -12.351   9.211   3.088  1.00  0.00           C  
ATOM    711  O   PHE A  91     -13.702  10.330   0.617  1.00  0.00           O  
ATOM    712  CG  PHE A  91     -10.847   9.226   3.039  1.00  0.00           C  
ATOM    713  CD1 PHE A  91     -10.179   9.342   1.826  1.00  0.00           C  
ATOM    714  CD2 PHE A  91     -10.101   9.124   4.206  1.00  0.00           C  
ATOM    715  CE1 PHE A  91      -8.787   9.356   1.777  1.00  0.00           C  
ATOM    716  CE2 PHE A  91      -8.710   9.137   4.165  1.00  0.00           C  
ATOM    717  CZ  PHE A  91      -8.054   9.252   2.950  1.00  0.00           C  
ATOM    718  N   PRO A  92     -12.174  11.979   1.018  1.00  0.00           N  
ATOM    719  CA  PRO A  92     -12.133  12.310  -0.409  1.00  0.00           C  
ATOM    720  C   PRO A  92     -11.594  11.166  -1.264  1.00  0.00           C  
ATOM    721  CB  PRO A  92     -11.197  13.520  -0.463  1.00  0.00           C  
ATOM    722  O   PRO A  92     -10.609  10.523  -0.892  1.00  0.00           O  
ATOM    723  CG  PRO A  92     -10.366  13.417   0.776  1.00  0.00           C  
ATOM    724  CD  PRO A  92     -11.157  12.682   1.820  1.00  0.00           C  
ATOM    725  N   PRO A  93     -12.279  10.938  -2.392  1.00  0.00           N  
ATOM    726  CA  PRO A  93     -11.810   9.828  -3.224  1.00  0.00           C  
ATOM    727  C   PRO A  93     -10.478  10.126  -3.910  1.00  0.00           C  
ATOM    728  CB  PRO A  93     -12.929   9.663  -4.255  1.00  0.00           C  
ATOM    729  O   PRO A  93     -10.171  11.287  -4.192  1.00  0.00           O  
ATOM    730  CG  PRO A  93     -13.550  11.018  -4.365  1.00  0.00           C  
ATOM    731  CD  PRO A  93     -13.497  11.678  -3.017  1.00  0.00           C  
ATOM    732  N   PHE A  94      -9.680   9.058  -4.193  1.00  0.00           N  
ATOM    733  CA  PHE A  94      -8.429   9.137  -4.938  1.00  0.00           C  
ATOM    734  C   PHE A  94      -8.685   9.034  -6.437  1.00  0.00           C  
ATOM    735  CB  PHE A  94      -7.465   8.033  -4.492  1.00  0.00           C  
ATOM    736  O   PHE A  94      -9.700   8.478  -6.862  1.00  0.00           O  
ATOM    737  CG  PHE A  94      -7.050   8.136  -3.050  1.00  0.00           C  
ATOM    738  CD1 PHE A  94      -6.008   8.974  -2.670  1.00  0.00           C  
ATOM    739  CD2 PHE A  94      -7.701   7.395  -2.072  1.00  0.00           C  
ATOM    740  CE1 PHE A  94      -5.621   9.072  -1.336  1.00  0.00           C  
ATOM    741  CE2 PHE A  94      -7.320   7.487  -0.737  1.00  0.00           C  
ATOM    742  CZ  PHE A  94      -6.279   8.326  -0.371  1.00  0.00           C  
ATOM    743  N   PRO A  95      -7.849   9.589  -7.233  1.00  0.00           N  
ATOM    744  CA  PRO A  95      -7.921   9.300  -8.667  1.00  0.00           C  
ATOM    745  C   PRO A  95      -7.844   7.805  -8.972  1.00  0.00           C  
ATOM    746  CB  PRO A  95      -6.707  10.037  -9.237  1.00  0.00           C  
ATOM    747  O   PRO A  95      -7.222   7.050  -8.220  1.00  0.00           O  
ATOM    748  CG  PRO A  95      -6.426  11.127  -8.254  1.00  0.00           C  
ATOM    749  CD  PRO A  95      -6.740  10.620  -6.876  1.00  0.00           C  
ATOM    750  N   THR A  96      -8.412   7.320 -10.119  1.00  0.00           N  
ATOM    751  CA  THR A  96      -8.529   5.893 -10.397  1.00  0.00           C  
ATOM    752  C   THR A  96      -7.767   5.525 -11.668  1.00  0.00           C  
ATOM    753  CB  THR A  96     -10.003   5.471 -10.540  1.00  0.00           C  
ATOM    754  O   THR A  96      -8.123   4.567 -12.356  1.00  0.00           O  
ATOM    755  CG2 THR A  96     -10.770   5.706  -9.243  1.00  0.00           C  
ATOM    756  OG1 THR A  96     -10.614   6.234 -11.588  1.00  0.00           O  
ATOM    757  N   ASP A  97      -6.711   6.248 -12.068  1.00  0.00           N  
ATOM    758  CA  ASP A  97      -6.056   6.034 -13.355  1.00  0.00           C  
ATOM    759  C   ASP A  97      -4.824   5.145 -13.204  1.00  0.00           C  
ATOM    760  CB  ASP A  97      -5.665   7.372 -13.987  1.00  0.00           C  
ATOM    761  O   ASP A  97      -4.019   5.028 -14.130  1.00  0.00           O  
ATOM    762  CG  ASP A  97      -4.825   8.239 -13.067  1.00  0.00           C  
ATOM    763  OD1 ASP A  97      -4.841   8.018 -11.837  1.00  0.00           O  
ATOM    764  OD2 ASP A  97      -4.142   9.154 -13.576  1.00  0.00           O  
ATOM    765  N   LEU A  98      -4.657   4.561 -11.945  1.00  0.00           N  
ATOM    766  CA  LEU A  98      -3.563   3.611 -11.767  1.00  0.00           C  
ATOM    767  C   LEU A  98      -3.854   2.304 -12.497  1.00  0.00           C  
ATOM    768  CB  LEU A  98      -3.327   3.337 -10.280  1.00  0.00           C  
ATOM    769  O   LEU A  98      -5.016   1.922 -12.655  1.00  0.00           O  
ATOM    770  CG  LEU A  98      -2.910   4.537  -9.427  1.00  0.00           C  
ATOM    771  CD1 LEU A  98      -2.762   4.123  -7.967  1.00  0.00           C  
ATOM    772  CD2 LEU A  98      -1.612   5.140  -9.952  1.00  0.00           C  
ATOM    773  N   ARG A  99      -2.799   1.672 -12.923  1.00  0.00           N  
ATOM    774  CA  ARG A  99      -2.920   0.380 -13.589  1.00  0.00           C  
ATOM    775  C   ARG A  99      -2.265  -0.724 -12.766  1.00  0.00           C  
ATOM    776  CB  ARG A  99      -2.294   0.434 -14.985  1.00  0.00           C  
ATOM    777  O   ARG A  99      -1.182  -0.532 -12.209  1.00  0.00           O  
ATOM    778  CG  ARG A  99      -2.904   1.489 -15.893  1.00  0.00           C  
ATOM    779  CD  ARG A  99      -4.322   1.122 -16.310  1.00  0.00           C  
ATOM    780  NE  ARG A  99      -4.845   2.047 -17.311  1.00  0.00           N  
ATOM    781  NH1 ARG A  99      -6.893   2.329 -16.280  1.00  0.00           N  
ATOM    782  NH2 ARG A  99      -6.430   3.428 -18.237  1.00  0.00           N  
ATOM    783  CZ  ARG A  99      -6.055   2.599 -17.274  1.00  0.00           C  
ATOM    784  N   PHE A 100      -3.000  -1.897 -12.721  1.00  0.00           N  
ATOM    785  CA  PHE A 100      -2.530  -3.049 -11.960  1.00  0.00           C  
ATOM    786  C   PHE A 100      -2.442  -4.285 -12.848  1.00  0.00           C  
ATOM    787  CB  PHE A 100      -3.456  -3.322 -10.770  1.00  0.00           C  
ATOM    788  O   PHE A 100      -3.305  -4.506 -13.701  1.00  0.00           O  
ATOM    789  CG  PHE A 100      -3.601  -2.154  -9.834  1.00  0.00           C  
ATOM    790  CD1 PHE A 100      -2.788  -2.038  -8.713  1.00  0.00           C  
ATOM    791  CD2 PHE A 100      -4.551  -1.170 -10.074  1.00  0.00           C  
ATOM    792  CE1 PHE A 100      -2.921  -0.957  -7.844  1.00  0.00           C  
ATOM    793  CE2 PHE A 100      -4.690  -0.087  -9.211  1.00  0.00           C  
ATOM    794  CZ  PHE A 100      -3.874   0.017  -8.096  1.00  0.00           C  
ATOM    795  N   ARG A 101      -1.411  -5.017 -12.655  1.00  0.00           N  
ATOM    796  CA  ARG A 101      -1.305  -6.315 -13.314  1.00  0.00           C  
ATOM    797  C   ARG A 101      -0.327  -7.225 -12.579  1.00  0.00           C  
ATOM    798  CB  ARG A 101      -0.868  -6.145 -14.771  1.00  0.00           C  
ATOM    799  O   ARG A 101       0.376  -6.781 -11.668  1.00  0.00           O  
ATOM    800  CG  ARG A 101       0.531  -5.571 -14.931  1.00  0.00           C  
ATOM    801  CD  ARG A 101       1.024  -5.678 -16.367  1.00  0.00           C  
ATOM    802  NE  ARG A 101       2.325  -5.040 -16.540  1.00  0.00           N  
ATOM    803  NH1 ARG A 101       3.533  -6.785 -15.627  1.00  0.00           N  
ATOM    804  NH2 ARG A 101       4.613  -4.911 -16.387  1.00  0.00           N  
ATOM    805  CZ  ARG A 101       3.488  -5.580 -16.184  1.00  0.00           C  
ATOM    806  N   GLU A 102      -0.349  -8.431 -13.021  1.00  0.00           N  
ATOM    807  CA  GLU A 102       0.596  -9.382 -12.442  1.00  0.00           C  
ATOM    808  C   GLU A 102       2.024  -9.081 -12.886  1.00  0.00           C  
ATOM    809  CB  GLU A 102       0.217 -10.815 -12.823  1.00  0.00           C  
ATOM    810  O   GLU A 102       2.243  -8.569 -13.985  1.00  0.00           O  
ATOM    811  CG  GLU A 102      -1.077 -11.300 -12.186  1.00  0.00           C  
ATOM    812  CD  GLU A 102      -1.432 -12.730 -12.561  1.00  0.00           C  
ATOM    813  OE1 GLU A 102      -1.244 -13.642 -11.723  1.00  0.00           O  
ATOM    814  OE2 GLU A 102      -1.900 -12.941 -13.702  1.00  0.00           O  
ATOM    815  N   PRO A 103       2.997  -9.483 -11.944  1.00  0.00           N  
ATOM    816  CA  PRO A 103       4.389  -9.334 -12.374  1.00  0.00           C  
ATOM    817  C   PRO A 103       4.800 -10.377 -13.411  1.00  0.00           C  
ATOM    818  CB  PRO A 103       5.180  -9.512 -11.076  1.00  0.00           C  
ATOM    819  O   PRO A 103       4.185 -11.443 -13.498  1.00  0.00           O  
ATOM    820  CG  PRO A 103       4.345 -10.429 -10.242  1.00  0.00           C  
ATOM    821  CD  PRO A 103       2.897 -10.129 -10.508  1.00  0.00           C  
ATOM    822  N   VAL A 104       5.802 -10.005 -14.207  1.00  0.00           N  
ATOM    823  CA  VAL A 104       6.426 -10.901 -15.175  1.00  0.00           C  
ATOM    824  C   VAL A 104       7.838 -11.256 -14.715  1.00  0.00           C  
ATOM    825  CB  VAL A 104       6.467 -10.273 -16.586  1.00  0.00           C  
ATOM    826  O   VAL A 104       8.614 -10.376 -14.336  1.00  0.00           O  
ATOM    827  CG1 VAL A 104       7.134 -11.222 -17.580  1.00  0.00           C  
ATOM    828  CG2 VAL A 104       5.057  -9.913 -17.050  1.00  0.00           C  
ATOM    829  N   GLU A 105       8.121 -12.568 -14.672  1.00  0.00           N  
ATOM    830  CA  GLU A 105       9.450 -13.008 -14.258  1.00  0.00           C  
ATOM    831  C   GLU A 105      10.539 -12.324 -15.079  1.00  0.00           C  
ATOM    832  CB  GLU A 105       9.575 -14.529 -14.381  1.00  0.00           C  
ATOM    833  O   GLU A 105      10.474 -12.303 -16.310  1.00  0.00           O  
ATOM    834  CG  GLU A 105      10.900 -15.080 -13.874  1.00  0.00           C  
ATOM    835  CD  GLU A 105      10.956 -16.599 -13.870  1.00  0.00           C  
ATOM    836  OE1 GLU A 105      11.995 -17.167 -13.463  1.00  0.00           O  
ATOM    837  OE2 GLU A 105       9.953 -17.227 -14.278  1.00  0.00           O  
ATOM    838  N   GLY A 106      11.523 -11.748 -14.405  1.00  0.00           N  
ATOM    839  CA  GLY A 106      12.674 -11.138 -15.052  1.00  0.00           C  
ATOM    840  C   GLY A 106      12.460  -9.676 -15.395  1.00  0.00           C  
ATOM    841  O   GLY A 106      13.360  -9.018 -15.921  1.00  0.00           O  
ATOM    842  N   GLU A 107      11.231  -9.170 -15.054  1.00  0.00           N  
ATOM    843  CA  GLU A 107      11.010  -7.766 -15.389  1.00  0.00           C  
ATOM    844  C   GLU A 107      11.617  -6.845 -14.335  1.00  0.00           C  
ATOM    845  CB  GLU A 107       9.514  -7.479 -15.541  1.00  0.00           C  
ATOM    846  O   GLU A 107      11.840  -7.259 -13.196  1.00  0.00           O  
ATOM    847  CG  GLU A 107       8.735  -7.568 -14.236  1.00  0.00           C  
ATOM    848  CD  GLU A 107       7.270  -7.192 -14.385  1.00  0.00           C  
ATOM    849  OE1 GLU A 107       6.402  -7.898 -13.824  1.00  0.00           O  
ATOM    850  OE2 GLU A 107       6.988  -6.183 -15.070  1.00  0.00           O  
ATOM    851  N   LYS A 108      11.970  -5.609 -14.823  1.00  0.00           N  
ATOM    852  CA  LYS A 108      12.552  -4.600 -13.944  1.00  0.00           C  
ATOM    853  C   LYS A 108      11.467  -3.806 -13.222  1.00  0.00           C  
ATOM    854  CB  LYS A 108      13.454  -3.652 -14.737  1.00  0.00           C  
ATOM    855  O   LYS A 108      10.523  -3.322 -13.851  1.00  0.00           O  
ATOM    856  CG  LYS A 108      14.683  -4.322 -15.334  1.00  0.00           C  
ATOM    857  CD  LYS A 108      15.572  -3.318 -16.056  1.00  0.00           C  
ATOM    858  CE  LYS A 108      16.812  -3.984 -16.637  1.00  0.00           C  
ATOM    859  NZ  LYS A 108      17.685  -3.003 -17.349  1.00  0.00           N  
ATOM    860  N   VAL A 109      11.666  -3.702 -11.890  1.00  0.00           N  
ATOM    861  CA  VAL A 109      10.686  -2.978 -11.087  1.00  0.00           C  
ATOM    862  C   VAL A 109      11.392  -1.936 -10.223  1.00  0.00           C  
ATOM    863  CB  VAL A 109       9.861  -3.937 -10.198  1.00  0.00           C  
ATOM    864  O   VAL A 109      12.594  -2.043  -9.969  1.00  0.00           O  
ATOM    865  CG1 VAL A 109       9.047  -4.903 -11.057  1.00  0.00           C  
ATOM    866  CG2 VAL A 109      10.779  -4.705  -9.249  1.00  0.00           C  
ATOM    867  N   THR A 110      10.634  -0.910  -9.906  1.00  0.00           N  
ATOM    868  CA  THR A 110      11.101   0.085  -8.947  1.00  0.00           C  
ATOM    869  C   THR A 110      10.090   0.265  -7.818  1.00  0.00           C  
ATOM    870  CB  THR A 110      11.359   1.441  -9.630  1.00  0.00           C  
ATOM    871  O   THR A 110       8.904  -0.023  -7.988  1.00  0.00           O  
ATOM    872  CG2 THR A 110      10.052   2.095 -10.065  1.00  0.00           C  
ATOM    873  OG1 THR A 110      12.033   2.311  -8.712  1.00  0.00           O  
ATOM    874  N   LEU A 111      10.571   0.664  -6.692  1.00  0.00           N  
ATOM    875  CA  LEU A 111       9.737   0.988  -5.540  1.00  0.00           C  
ATOM    876  C   LEU A 111       9.409   2.477  -5.508  1.00  0.00           C  
ATOM    877  CB  LEU A 111      10.436   0.580  -4.240  1.00  0.00           C  
ATOM    878  O   LEU A 111      10.307   3.317  -5.601  1.00  0.00           O  
ATOM    879  CG  LEU A 111       9.557   0.508  -2.991  1.00  0.00           C  
ATOM    880  CD1 LEU A 111       8.597  -0.673  -3.086  1.00  0.00           C  
ATOM    881  CD2 LEU A 111      10.418   0.405  -1.736  1.00  0.00           C  
ATOM    882  N   VAL A 112       8.157   2.755  -5.445  1.00  0.00           N  
ATOM    883  CA  VAL A 112       7.723   4.149  -5.448  1.00  0.00           C  
ATOM    884  C   VAL A 112       7.106   4.500  -4.096  1.00  0.00           C  
ATOM    885  CB  VAL A 112       6.713   4.427  -6.583  1.00  0.00           C  
ATOM    886  O   VAL A 112       6.258   3.766  -3.584  1.00  0.00           O  
ATOM    887  CG1 VAL A 112       6.305   5.899  -6.595  1.00  0.00           C  
ATOM    888  CG2 VAL A 112       7.303   4.022  -7.933  1.00  0.00           C  
ATOM    889  N   GLY A 113       7.555   5.566  -3.515  1.00  0.00           N  
ATOM    890  CA  GLY A 113       7.039   6.030  -2.237  1.00  0.00           C  
ATOM    891  C   GLY A 113       6.841   7.533  -2.185  1.00  0.00           C  
ATOM    892  O   GLY A 113       6.973   8.218  -3.201  1.00  0.00           O  
ATOM    893  N   ARG A 114       6.388   7.872  -1.010  1.00  0.00           N  
ATOM    894  CA  ARG A 114       6.239   9.279  -0.653  1.00  0.00           C  
ATOM    895  C   ARG A 114       6.774   9.547   0.750  1.00  0.00           C  
ATOM    896  CB  ARG A 114       4.772   9.705  -0.745  1.00  0.00           C  
ATOM    897  O   ARG A 114       6.459   8.816   1.691  1.00  0.00           O  
ATOM    898  CG  ARG A 114       4.568  11.211  -0.758  1.00  0.00           C  
ATOM    899  CD  ARG A 114       3.157  11.585  -1.190  1.00  0.00           C  
ATOM    900  NE  ARG A 114       2.966  13.033  -1.211  1.00  0.00           N  
ATOM    901  NH1 ARG A 114       2.887  13.197  -3.514  1.00  0.00           N  
ATOM    902  NH2 ARG A 114       2.671  15.075  -2.219  1.00  0.00           N  
ATOM    903  CZ  ARG A 114       2.842  13.765  -2.315  1.00  0.00           C  
ATOM    904  N   ASP A 115       7.611  10.587   0.811  1.00  0.00           N  
ATOM    905  CA  ASP A 115       8.181  10.959   2.102  1.00  0.00           C  
ATOM    906  C   ASP A 115       7.308  11.991   2.811  1.00  0.00           C  
ATOM    907  CB  ASP A 115       9.601  11.503   1.926  1.00  0.00           C  
ATOM    908  O   ASP A 115       7.202  13.135   2.363  1.00  0.00           O  
ATOM    909  CG  ASP A 115      10.304  11.763   3.246  1.00  0.00           C  
ATOM    910  OD1 ASP A 115       9.662  11.648   4.312  1.00  0.00           O  
ATOM    911  OD2 ASP A 115      11.511  12.089   3.220  1.00  0.00           O  
ATOM    912  N   PHE A 116       6.742  11.514   4.014  1.00  0.00           N  
ATOM    913  CA  PHE A 116       5.816  12.370   4.746  1.00  0.00           C  
ATOM    914  C   PHE A 116       6.527  13.084   5.889  1.00  0.00           C  
ATOM    915  CB  PHE A 116       4.641  11.551   5.289  1.00  0.00           C  
ATOM    916  O   PHE A 116       5.880  13.630   6.785  1.00  0.00           O  
ATOM    917  CG  PHE A 116       3.693  11.069   4.224  1.00  0.00           C  
ATOM    918  CD1 PHE A 116       2.685  11.898   3.745  1.00  0.00           C  
ATOM    919  CD2 PHE A 116       3.809   9.788   3.702  1.00  0.00           C  
ATOM    920  CE1 PHE A 116       1.806  11.455   2.759  1.00  0.00           C  
ATOM    921  CE2 PHE A 116       2.935   9.338   2.717  1.00  0.00           C  
ATOM    922  CZ  PHE A 116       1.933  10.173   2.247  1.00  0.00           C  
ATOM    923  N   SER A 117       7.888  13.093   5.941  1.00  0.00           N  
ATOM    924  CA  SER A 117       8.647  13.686   7.037  1.00  0.00           C  
ATOM    925  C   SER A 117       8.665  15.208   6.936  1.00  0.00           C  
ATOM    926  CB  SER A 117      10.079  13.151   7.049  1.00  0.00           C  
ATOM    927  O   SER A 117       8.816  15.900   7.945  1.00  0.00           O  
ATOM    928  OG  SER A 117      10.765  13.521   5.865  1.00  0.00           O  
ATOM    929  N   SER A 118       8.446  15.664   5.773  1.00  0.00           N  
ATOM    930  CA  SER A 118       8.469  17.109   5.573  1.00  0.00           C  
ATOM    931  C   SER A 118       7.060  17.665   5.400  1.00  0.00           C  
ATOM    932  CB  SER A 118       9.321  17.469   4.355  1.00  0.00           C  
ATOM    933  O   SER A 118       6.093  16.905   5.310  1.00  0.00           O  
ATOM    934  OG  SER A 118       8.704  17.022   3.160  1.00  0.00           O  
ATOM    935  N   SER A 119       6.863  18.952   5.549  1.00  0.00           N  
ATOM    936  CA  SER A 119       5.573  19.618   5.397  1.00  0.00           C  
ATOM    937  C   SER A 119       4.981  19.368   4.014  1.00  0.00           C  
ATOM    938  CB  SER A 119       5.715  21.122   5.636  1.00  0.00           C  
ATOM    939  O   SER A 119       3.759  19.351   3.850  1.00  0.00           O  
ATOM    940  OG  SER A 119       6.624  21.694   4.711  1.00  0.00           O  
ATOM    941  N   THR A 120       5.881  19.233   3.058  1.00  0.00           N  
ATOM    942  CA  THR A 120       5.438  18.915   1.705  1.00  0.00           C  
ATOM    943  C   THR A 120       5.910  17.523   1.295  1.00  0.00           C  
ATOM    944  CB  THR A 120       5.952  19.954   0.691  1.00  0.00           C  
ATOM    945  O   THR A 120       7.104  17.306   1.076  1.00  0.00           O  
ATOM    946  CG2 THR A 120       5.356  19.713  -0.692  1.00  0.00           C  
ATOM    947  OG1 THR A 120       5.586  21.267   1.134  1.00  0.00           O  
ATOM    948  N   PRO A 121       4.993  16.576   1.294  1.00  0.00           N  
ATOM    949  CA  PRO A 121       5.412  15.227   0.905  1.00  0.00           C  
ATOM    950  C   PRO A 121       6.029  15.181  -0.491  1.00  0.00           C  
ATOM    951  CB  PRO A 121       4.109  14.425   0.953  1.00  0.00           C  
ATOM    952  O   PRO A 121       5.552  15.861  -1.403  1.00  0.00           O  
ATOM    953  CG  PRO A 121       3.209  15.212   1.850  1.00  0.00           C  
ATOM    954  CD  PRO A 121       3.544  16.669   1.703  1.00  0.00           C  
ATOM    955  N   VAL A 122       7.211  14.529  -0.592  1.00  0.00           N  
ATOM    956  CA  VAL A 122       7.937  14.438  -1.855  1.00  0.00           C  
ATOM    957  C   VAL A 122       8.015  12.980  -2.302  1.00  0.00           C  
ATOM    958  CB  VAL A 122       9.357  15.036  -1.738  1.00  0.00           C  
ATOM    959  O   VAL A 122       8.156  12.077  -1.474  1.00  0.00           O  
ATOM    960  CG1 VAL A 122       9.290  16.538  -1.469  1.00  0.00           C  
ATOM    961  CG2 VAL A 122      10.145  14.327  -0.637  1.00  0.00           C  
ATOM    962  N   PRO A 123       7.863  12.802  -3.610  1.00  0.00           N  
ATOM    963  CA  PRO A 123       8.023  11.447  -4.141  1.00  0.00           C  
ATOM    964  C   PRO A 123       9.435  10.898  -3.942  1.00  0.00           C  
ATOM    965  CB  PRO A 123       7.707  11.612  -5.630  1.00  0.00           C  
ATOM    966  O   PRO A 123      10.411  11.647  -4.035  1.00  0.00           O  
ATOM    967  CG  PRO A 123       6.926  12.883  -5.715  1.00  0.00           C  
ATOM    968  CD  PRO A 123       7.361  13.786  -4.598  1.00  0.00           C  
ATOM    969  N   VAL A 124       9.537   9.662  -3.594  1.00  0.00           N  
ATOM    970  CA  VAL A 124      10.805   8.945  -3.514  1.00  0.00           C  
ATOM    971  C   VAL A 124      10.735   7.674  -4.358  1.00  0.00           C  
ATOM    972  CB  VAL A 124      11.168   8.595  -2.053  1.00  0.00           C  
ATOM    973  O   VAL A 124       9.732   6.957  -4.329  1.00  0.00           O  
ATOM    974  CG1 VAL A 124      11.450   9.862  -1.248  1.00  0.00           C  
ATOM    975  CG2 VAL A 124      10.047   7.784  -1.405  1.00  0.00           C  
ATOM    976  N   VAL A 125      11.783   7.513  -5.115  1.00  0.00           N  
ATOM    977  CA  VAL A 125      11.826   6.362  -6.011  1.00  0.00           C  
ATOM    978  C   VAL A 125      13.139   5.606  -5.819  1.00  0.00           C  
ATOM    979  CB  VAL A 125      11.667   6.786  -7.489  1.00  0.00           C  
ATOM    980  O   VAL A 125      14.204   6.217  -5.707  1.00  0.00           O  
ATOM    981  CG1 VAL A 125      11.631   5.562  -8.401  1.00  0.00           C  
ATOM    982  CG2 VAL A 125      10.405   7.628  -7.668  1.00  0.00           C  
ATOM    983  N   SER A 126      13.092   4.378  -5.728  1.00  0.00           N  
ATOM    984  CA  SER A 126      14.289   3.557  -5.582  1.00  0.00           C  
ATOM    985  C   SER A 126      14.984   3.348  -6.923  1.00  0.00           C  
ATOM    986  CB  SER A 126      13.938   2.202  -4.964  1.00  0.00           C  
ATOM    987  O   SER A 126      14.486   3.789  -7.961  1.00  0.00           O  
ATOM    988  OG  SER A 126      13.284   1.373  -5.909  1.00  0.00           O  
ATOM    989  N   GLY A 127      16.148   2.600  -6.897  1.00  0.00           N  
ATOM    990  CA  GLY A 127      16.725   2.029  -8.104  1.00  0.00           C  
ATOM    991  C   GLY A 127      15.879   0.923  -8.705  1.00  0.00           C  
ATOM    992  O   GLY A 127      14.749   0.693  -8.269  1.00  0.00           O  
ATOM    993  N   VAL A 128      16.329   0.273  -9.663  1.00  0.00           N  
ATOM    994  CA  VAL A 128      15.607  -0.777 -10.373  1.00  0.00           C  
ATOM    995  C   VAL A 128      16.112  -2.146  -9.923  1.00  0.00           C  
ATOM    996  CB  VAL A 128      15.754  -0.632 -11.904  1.00  0.00           C  
ATOM    997  O   VAL A 128      17.281  -2.295  -9.561  1.00  0.00           O  
ATOM    998  CG1 VAL A 128      15.100  -1.810 -12.624  1.00  0.00           C  
ATOM    999  CG2 VAL A 128      15.149   0.689 -12.375  1.00  0.00           C  
ATOM   1000  N   SER A 129      15.211  -3.079  -9.833  1.00  0.00           N  
ATOM   1001  CA  SER A 129      15.545  -4.463  -9.512  1.00  0.00           C  
ATOM   1002  C   SER A 129      14.800  -5.436 -10.419  1.00  0.00           C  
ATOM   1003  CB  SER A 129      15.219  -4.767  -8.049  1.00  0.00           C  
ATOM   1004  O   SER A 129      13.685  -5.151 -10.862  1.00  0.00           O  
ATOM   1005  OG  SER A 129      15.524  -6.115  -7.735  1.00  0.00           O  
ATOM   1006  N   THR A 130      15.452  -6.460 -10.691  1.00  0.00           N  
ATOM   1007  CA  THR A 130      14.782  -7.562 -11.373  1.00  0.00           C  
ATOM   1008  C   THR A 130      13.985  -8.406 -10.382  1.00  0.00           C  
ATOM   1009  CB  THR A 130      15.792  -8.456 -12.116  1.00  0.00           C  
ATOM   1010  O   THR A 130      14.458  -8.692  -9.280  1.00  0.00           O  
ATOM   1011  CG2 THR A 130      15.085  -9.585 -12.859  1.00  0.00           C  
ATOM   1012  OG1 THR A 130      16.520  -7.661 -13.060  1.00  0.00           O  
ATOM   1013  N   THR A 131      12.764  -8.762 -10.804  1.00  0.00           N  
ATOM   1014  CA  THR A 131      11.906  -9.506  -9.889  1.00  0.00           C  
ATOM   1015  C   THR A 131      11.690 -10.932 -10.387  1.00  0.00           C  
ATOM   1016  CB  THR A 131      10.543  -8.810  -9.711  1.00  0.00           C  
ATOM   1017  O   THR A 131      11.743 -11.189 -11.591  1.00  0.00           O  
ATOM   1018  CG2 THR A 131       9.755  -8.802 -11.017  1.00  0.00           C  
ATOM   1019  OG1 THR A 131       9.785  -9.504  -8.713  1.00  0.00           O  
ATOM   1020  N   LYS A 132      11.486 -11.865  -9.478  1.00  0.00           N  
ATOM   1021  CA  LYS A 132      11.209 -13.269  -9.767  1.00  0.00           C  
ATOM   1022  C   LYS A 132      10.312 -13.884  -8.697  1.00  0.00           C  
ATOM   1023  CB  LYS A 132      12.513 -14.061  -9.876  1.00  0.00           C  
ATOM   1024  O   LYS A 132      10.295 -13.423  -7.554  1.00  0.00           O  
ATOM   1025  CG  LYS A 132      13.363 -14.032  -8.615  1.00  0.00           C  
ATOM   1026  CD  LYS A 132      14.678 -14.776  -8.810  1.00  0.00           C  
ATOM   1027  CE  LYS A 132      15.523 -14.760  -7.543  1.00  0.00           C  
ATOM   1028  NZ  LYS A 132      16.816 -15.484  -7.731  1.00  0.00           N  
ATOM   1029  N   PRO A 133       9.567 -14.840  -9.142  1.00  0.00           N  
ATOM   1030  CA  PRO A 133       8.750 -15.539  -8.147  1.00  0.00           C  
ATOM   1031  C   PRO A 133       9.588 -16.216  -7.066  1.00  0.00           C  
ATOM   1032  CB  PRO A 133       7.992 -16.576  -8.980  1.00  0.00           C  
ATOM   1033  O   PRO A 133      10.713 -16.648  -7.332  1.00  0.00           O  
ATOM   1034  CG  PRO A 133       8.070 -16.070 -10.384  1.00  0.00           C  
ATOM   1035  CD  PRO A 133       9.323 -15.255 -10.528  1.00  0.00           C  
ATOM   1036  N   SER A 134       9.099 -16.091  -5.825  1.00  0.00           N  
ATOM   1037  CA  SER A 134       9.713 -16.804  -4.709  1.00  0.00           C  
ATOM   1038  C   SER A 134       8.913 -18.048  -4.340  1.00  0.00           C  
ATOM   1039  CB  SER A 134       9.837 -15.888  -3.491  1.00  0.00           C  
ATOM   1040  O   SER A 134       7.761 -17.948  -3.913  1.00  0.00           O  
ATOM   1041  OG  SER A 134      10.403 -16.584  -2.394  1.00  0.00           O  
ATOM   1042  N   GLY A 135       9.471 -19.190  -4.568  1.00  0.00           N  
ATOM   1043  CA  GLY A 135       8.831 -20.450  -4.225  1.00  0.00           C  
ATOM   1044  C   GLY A 135       7.501 -20.653  -4.927  1.00  0.00           C  
ATOM   1045  O   GLY A 135       7.305 -20.175  -6.046  1.00  0.00           O  
ATOM   1046  N   ASP A 136       6.650 -21.529  -4.228  1.00  0.00           N  
ATOM   1047  CA  ASP A 136       5.303 -21.835  -4.700  1.00  0.00           C  
ATOM   1048  C   ASP A 136       4.280 -20.869  -4.107  1.00  0.00           C  
ATOM   1049  CB  ASP A 136       4.926 -23.277  -4.353  1.00  0.00           C  
ATOM   1050  O   ASP A 136       4.319 -20.572  -2.911  1.00  0.00           O  
ATOM   1051  CG  ASP A 136       5.780 -24.304  -5.076  1.00  0.00           C  
ATOM   1052  OD1 ASP A 136       6.277 -24.011  -6.185  1.00  0.00           O  
ATOM   1053  OD2 ASP A 136       5.956 -25.416  -4.533  1.00  0.00           O  
ATOM   1054  N   GLY A 137       4.089 -19.725  -4.719  1.00  0.00           N  
ATOM   1055  CA  GLY A 137       3.063 -18.870  -4.143  1.00  0.00           C  
ATOM   1056  C   GLY A 137       2.976 -17.510  -4.810  1.00  0.00           C  
ATOM   1057  O   GLY A 137       3.285 -17.373  -5.995  1.00  0.00           O  
ATOM   1058  N   VAL A 138       2.459 -16.573  -3.993  1.00  0.00           N  
ATOM   1059  CA  VAL A 138       2.050 -15.281  -4.534  1.00  0.00           C  
ATOM   1060  C   VAL A 138       3.123 -14.234  -4.240  1.00  0.00           C  
ATOM   1061  CB  VAL A 138       0.691 -14.828  -3.956  1.00  0.00           C  
ATOM   1062  O   VAL A 138       2.972 -13.064  -4.598  1.00  0.00           O  
ATOM   1063  CG1 VAL A 138      -0.425 -15.775  -4.396  1.00  0.00           C  
ATOM   1064  CG2 VAL A 138       0.759 -14.749  -2.432  1.00  0.00           C  
ATOM   1065  N   PHE A 139       4.261 -14.728  -3.654  1.00  0.00           N  
ATOM   1066  CA  PHE A 139       5.304 -13.774  -3.296  1.00  0.00           C  
ATOM   1067  C   PHE A 139       6.394 -13.739  -4.361  1.00  0.00           C  
ATOM   1068  CB  PHE A 139       5.912 -14.124  -1.934  1.00  0.00           C  
ATOM   1069  O   PHE A 139       6.684 -14.756  -4.994  1.00  0.00           O  
ATOM   1070  CG  PHE A 139       5.011 -13.813  -0.770  1.00  0.00           C  
ATOM   1071  CD1 PHE A 139       4.840 -12.505  -0.335  1.00  0.00           C  
ATOM   1072  CD2 PHE A 139       4.334 -14.830  -0.109  1.00  0.00           C  
ATOM   1073  CE1 PHE A 139       4.007 -12.214   0.743  1.00  0.00           C  
ATOM   1074  CE2 PHE A 139       3.500 -14.548   0.968  1.00  0.00           C  
ATOM   1075  CZ  PHE A 139       3.338 -13.239   1.393  1.00  0.00           C  
ATOM   1076  N   TRP A 140       6.927 -12.586  -4.532  1.00  0.00           N  
ATOM   1077  CA  TRP A 140       8.015 -12.296  -5.459  1.00  0.00           C  
ATOM   1078  C   TRP A 140       9.180 -11.626  -4.739  1.00  0.00           C  
ATOM   1079  CB  TRP A 140       7.524 -11.403  -6.603  1.00  0.00           C  
ATOM   1080  O   TRP A 140       9.006 -11.057  -3.659  1.00  0.00           O  
ATOM   1081  CG  TRP A 140       6.620 -12.101  -7.574  1.00  0.00           C  
ATOM   1082  CD1 TRP A 140       5.365 -12.587  -7.330  1.00  0.00           C  
ATOM   1083  CD2 TRP A 140       6.903 -12.394  -8.946  1.00  0.00           C  
ATOM   1084  CE2 TRP A 140       5.775 -13.060  -9.473  1.00  0.00           C  
ATOM   1085  CE3 TRP A 140       8.003 -12.157  -9.781  1.00  0.00           C  
ATOM   1086  NE1 TRP A 140       4.852 -13.165  -8.468  1.00  0.00           N  
ATOM   1087  CH2 TRP A 140       6.805 -13.248 -11.596  1.00  0.00           C  
ATOM   1088  CZ2 TRP A 140       5.715 -13.492 -10.800  1.00  0.00           C  
ATOM   1089  CZ3 TRP A 140       7.942 -12.588 -11.101  1.00  0.00           C  
ATOM   1090  N   THR A 141      10.318 -11.757  -5.321  1.00  0.00           N  
ATOM   1091  CA  THR A 141      11.492 -11.175  -4.682  1.00  0.00           C  
ATOM   1092  C   THR A 141      11.994  -9.968  -5.469  1.00  0.00           C  
ATOM   1093  CB  THR A 141      12.625 -12.210  -4.547  1.00  0.00           C  
ATOM   1094  O   THR A 141      11.754  -9.861  -6.673  1.00  0.00           O  
ATOM   1095  CG2 THR A 141      12.166 -13.426  -3.749  1.00  0.00           C  
ATOM   1096  OG1 THR A 141      13.034 -12.635  -5.852  1.00  0.00           O  
ATOM   1097  N   HIS A 142      12.661  -9.056  -4.785  1.00  0.00           N  
ATOM   1098  CA  HIS A 142      13.411  -7.934  -5.339  1.00  0.00           C  
ATOM   1099  C   HIS A 142      14.606  -7.583  -4.460  1.00  0.00           C  
ATOM   1100  CB  HIS A 142      12.504  -6.713  -5.504  1.00  0.00           C  
ATOM   1101  O   HIS A 142      14.672  -7.995  -3.299  1.00  0.00           O  
ATOM   1102  CG  HIS A 142      12.020  -6.145  -4.208  1.00  0.00           C  
ATOM   1103  CD2 HIS A 142      10.902  -6.400  -3.488  1.00  0.00           C  
ATOM   1104  ND1 HIS A 142      12.721  -5.187  -3.508  1.00  0.00           N  
ATOM   1105  CE1 HIS A 142      12.053  -4.877  -2.409  1.00  0.00           C  
ATOM   1106  NE2 HIS A 142      10.946  -5.599  -2.373  1.00  0.00           N  
ATOM   1107  N   ASP A 143      15.598  -6.853  -5.032  1.00  0.00           N  
ATOM   1108  CA  ASP A 143      16.841  -6.562  -4.322  1.00  0.00           C  
ATOM   1109  C   ASP A 143      16.892  -5.101  -3.882  1.00  0.00           C  
ATOM   1110  CB  ASP A 143      18.050  -6.890  -5.201  1.00  0.00           C  
ATOM   1111  O   ASP A 143      17.959  -4.589  -3.537  1.00  0.00           O  
ATOM   1112  CG  ASP A 143      18.208  -8.378  -5.461  1.00  0.00           C  
ATOM   1113  OD1 ASP A 143      17.920  -9.189  -4.555  1.00  0.00           O  
ATOM   1114  OD2 ASP A 143      18.628  -8.742  -6.580  1.00  0.00           O  
ATOM   1115  N   ILE A 144      15.732  -4.448  -3.941  1.00  0.00           N  
ATOM   1116  CA  ILE A 144      15.672  -3.066  -3.480  1.00  0.00           C  
ATOM   1117  C   ILE A 144      15.734  -3.027  -1.955  1.00  0.00           C  
ATOM   1118  CB  ILE A 144      14.394  -2.357  -3.983  1.00  0.00           C  
ATOM   1119  O   ILE A 144      14.941  -3.687  -1.279  1.00  0.00           O  
ATOM   1120  CG1 ILE A 144      14.345  -2.369  -5.515  1.00  0.00           C  
ATOM   1121  CG2 ILE A 144      14.323  -0.925  -3.444  1.00  0.00           C  
ATOM   1122  CD1 ILE A 144      12.990  -1.985  -6.094  1.00  0.00           C  
ATOM   1123  N   PRO A 145      16.766  -2.272  -1.433  1.00  0.00           N  
ATOM   1124  CA  PRO A 145      16.846  -2.162   0.026  1.00  0.00           C  
ATOM   1125  C   PRO A 145      15.632  -1.462   0.632  1.00  0.00           C  
ATOM   1126  CB  PRO A 145      18.118  -1.340   0.248  1.00  0.00           C  
ATOM   1127  O   PRO A 145      15.173  -0.446   0.103  1.00  0.00           O  
ATOM   1128  CG  PRO A 145      18.843  -1.397  -1.058  1.00  0.00           C  
ATOM   1129  CD  PRO A 145      17.839  -1.629  -2.151  1.00  0.00           C  
ATOM   1130  N   THR A 146      15.065  -2.079   1.656  1.00  0.00           N  
ATOM   1131  CA  THR A 146      13.934  -1.494   2.367  1.00  0.00           C  
ATOM   1132  C   THR A 146      14.194  -1.471   3.870  1.00  0.00           C  
ATOM   1133  CB  THR A 146      12.634  -2.268   2.080  1.00  0.00           C  
ATOM   1134  O   THR A 146      15.099  -2.149   4.360  1.00  0.00           O  
ATOM   1135  CG2 THR A 146      12.315  -2.274   0.589  1.00  0.00           C  
ATOM   1136  OG1 THR A 146      12.780  -3.620   2.531  1.00  0.00           O  
ATOM   1137  N   LYS A 147      13.538  -0.584   4.549  1.00  0.00           N  
ATOM   1138  CA  LYS A 147      13.578  -0.492   6.006  1.00  0.00           C  
ATOM   1139  C   LYS A 147      12.239  -0.892   6.619  1.00  0.00           C  
ATOM   1140  CB  LYS A 147      13.954   0.924   6.445  1.00  0.00           C  
ATOM   1141  O   LYS A 147      11.221  -0.932   5.926  1.00  0.00           O  
ATOM   1142  CG  LYS A 147      15.317   1.385   5.949  1.00  0.00           C  
ATOM   1143  CD  LYS A 147      15.608   2.820   6.368  1.00  0.00           C  
ATOM   1144  CE  LYS A 147      16.957   3.294   5.843  1.00  0.00           C  
ATOM   1145  NZ  LYS A 147      17.226   4.716   6.212  1.00  0.00           N  
ATOM   1146  N   ASP A 148      12.361  -1.221   7.882  1.00  0.00           N  
ATOM   1147  CA  ASP A 148      11.119  -1.482   8.602  1.00  0.00           C  
ATOM   1148  C   ASP A 148      10.144  -0.315   8.456  1.00  0.00           C  
ATOM   1149  CB  ASP A 148      11.401  -1.749  10.081  1.00  0.00           C  
ATOM   1150  O   ASP A 148      10.536   0.847   8.584  1.00  0.00           O  
ATOM   1151  CG  ASP A 148      12.135  -3.057  10.318  1.00  0.00           C  
ATOM   1152  OD1 ASP A 148      12.231  -3.881   9.382  1.00  0.00           O  
ATOM   1153  OD2 ASP A 148      12.618  -3.268  11.451  1.00  0.00           O  
ATOM   1154  N   GLY A 149       8.916  -0.656   8.140  1.00  0.00           N  
ATOM   1155  CA  GLY A 149       7.905   0.379   7.990  1.00  0.00           C  
ATOM   1156  C   GLY A 149       7.585   0.693   6.541  1.00  0.00           C  
ATOM   1157  O   GLY A 149       6.646   1.440   6.255  1.00  0.00           O  
ATOM   1158  N   GLN A 150       8.329   0.121   5.637  1.00  0.00           N  
ATOM   1159  CA  GLN A 150       8.128   0.456   4.231  1.00  0.00           C  
ATOM   1160  C   GLN A 150       7.208  -0.553   3.552  1.00  0.00           C  
ATOM   1161  CB  GLN A 150       9.468   0.522   3.497  1.00  0.00           C  
ATOM   1162  O   GLN A 150       7.069  -0.548   2.327  1.00  0.00           O  
ATOM   1163  CG  GLN A 150      10.322   1.722   3.883  1.00  0.00           C  
ATOM   1164  CD  GLN A 150      11.636   1.776   3.126  1.00  0.00           C  
ATOM   1165  NE2 GLN A 150      11.958   2.943   2.579  1.00  0.00           N  
ATOM   1166  OE1 GLN A 150      12.356   0.776   3.034  1.00  0.00           O  
ATOM   1167  N   CYS A 151       6.658  -1.452   4.347  1.00  0.00           N  
ATOM   1168  CA  CYS A 151       5.628  -2.324   3.794  1.00  0.00           C  
ATOM   1169  C   CYS A 151       4.483  -1.510   3.202  1.00  0.00           C  
ATOM   1170  CB  CYS A 151       5.091  -3.269   4.869  1.00  0.00           C  
ATOM   1171  O   CYS A 151       4.179  -0.418   3.684  1.00  0.00           O  
ATOM   1172  SG  CYS A 151       6.282  -4.519   5.399  1.00  0.00           S  
ATOM   1173  N   GLY A 152       3.955  -2.047   2.146  1.00  0.00           N  
ATOM   1174  CA  GLY A 152       2.811  -1.378   1.548  1.00  0.00           C  
ATOM   1175  C   GLY A 152       3.185  -0.490   0.376  1.00  0.00           C  
ATOM   1176  O   GLY A 152       2.312  -0.017  -0.354  1.00  0.00           O  
ATOM   1177  N   LEU A 153       4.514  -0.283   0.196  1.00  0.00           N  
ATOM   1178  CA  LEU A 153       4.938   0.494  -0.964  1.00  0.00           C  
ATOM   1179  C   LEU A 153       4.766  -0.308  -2.249  1.00  0.00           C  
ATOM   1180  CB  LEU A 153       6.397   0.931  -0.812  1.00  0.00           C  
ATOM   1181  O   LEU A 153       5.047  -1.508  -2.279  1.00  0.00           O  
ATOM   1182  CG  LEU A 153       6.683   1.982   0.261  1.00  0.00           C  
ATOM   1183  CD1 LEU A 153       8.185   2.208   0.395  1.00  0.00           C  
ATOM   1184  CD2 LEU A 153       5.967   3.288  -0.066  1.00  0.00           C  
ATOM   1185  N   PRO A 154       4.342   0.355  -3.300  1.00  0.00           N  
ATOM   1186  CA  PRO A 154       4.094  -0.358  -4.556  1.00  0.00           C  
ATOM   1187  C   PRO A 154       5.378  -0.665  -5.323  1.00  0.00           C  
ATOM   1188  CB  PRO A 154       3.208   0.612  -5.343  1.00  0.00           C  
ATOM   1189  O   PRO A 154       6.308   0.145  -5.327  1.00  0.00           O  
ATOM   1190  CG  PRO A 154       3.587   1.968  -4.842  1.00  0.00           C  
ATOM   1191  CD  PRO A 154       3.925   1.861  -3.383  1.00  0.00           C  
ATOM   1192  N   LEU A 155       5.407  -1.841  -5.849  1.00  0.00           N  
ATOM   1193  CA  LEU A 155       6.378  -2.182  -6.883  1.00  0.00           C  
ATOM   1194  C   LEU A 155       5.806  -1.923  -8.273  1.00  0.00           C  
ATOM   1195  CB  LEU A 155       6.803  -3.647  -6.758  1.00  0.00           C  
ATOM   1196  O   LEU A 155       4.750  -2.454  -8.623  1.00  0.00           O  
ATOM   1197  CG  LEU A 155       7.845  -3.962  -5.683  1.00  0.00           C  
ATOM   1198  CD1 LEU A 155       9.054  -3.044  -5.833  1.00  0.00           C  
ATOM   1199  CD2 LEU A 155       7.235  -3.829  -4.292  1.00  0.00           C  
ATOM   1200  N   VAL A 156       6.539  -1.090  -9.051  1.00  0.00           N  
ATOM   1201  CA  VAL A 156       6.020  -0.620 -10.331  1.00  0.00           C  
ATOM   1202  C   VAL A 156       6.926  -1.097 -11.464  1.00  0.00           C  
ATOM   1203  CB  VAL A 156       5.893   0.920 -10.362  1.00  0.00           C  
ATOM   1204  O   VAL A 156       8.152  -1.011 -11.364  1.00  0.00           O  
ATOM   1205  CG1 VAL A 156       5.274   1.385 -11.678  1.00  0.00           C  
ATOM   1206  CG2 VAL A 156       5.065   1.410  -9.175  1.00  0.00           C  
ATOM   1207  N   SER A 157       6.323  -1.611 -12.524  1.00  0.00           N  
ATOM   1208  CA  SER A 157       7.078  -2.002 -13.709  1.00  0.00           C  
ATOM   1209  C   SER A 157       7.669  -0.786 -14.415  1.00  0.00           C  
ATOM   1210  CB  SER A 157       6.189  -2.782 -14.678  1.00  0.00           C  
ATOM   1211  O   SER A 157       6.955   0.177 -14.706  1.00  0.00           O  
ATOM   1212  OG  SER A 157       6.868  -3.027 -15.898  1.00  0.00           O  
ATOM   1213  N   THR A 158       8.946  -0.860 -14.699  1.00  0.00           N  
ATOM   1214  CA  THR A 158       9.604   0.253 -15.374  1.00  0.00           C  
ATOM   1215  C   THR A 158       9.265   0.259 -16.862  1.00  0.00           C  
ATOM   1216  CB  THR A 158      11.132   0.191 -15.193  1.00  0.00           C  
ATOM   1217  O   THR A 158       9.515   1.246 -17.557  1.00  0.00           O  
ATOM   1218  CG2 THR A 158      11.515   0.270 -13.719  1.00  0.00           C  
ATOM   1219  OG1 THR A 158      11.623  -1.040 -15.738  1.00  0.00           O  
ATOM   1220  N   GLN A 159       8.658  -0.804 -17.301  1.00  0.00           N  
ATOM   1221  CA  GLN A 159       8.332  -0.941 -18.717  1.00  0.00           C  
ATOM   1222  C   GLN A 159       7.030  -0.220 -19.053  1.00  0.00           C  
ATOM   1223  CB  GLN A 159       8.228  -2.418 -19.103  1.00  0.00           C  
ATOM   1224  O   GLN A 159       6.955   0.504 -20.048  1.00  0.00           O  
ATOM   1225  CG  GLN A 159       7.990  -2.649 -20.589  1.00  0.00           C  
ATOM   1226  CD  GLN A 159       7.959  -4.121 -20.956  1.00  0.00           C  
ATOM   1227  NE2 GLN A 159       8.359  -4.435 -22.183  1.00  0.00           N  
ATOM   1228  OE1 GLN A 159       7.579  -4.969 -20.143  1.00  0.00           O  
ATOM   1229  N   ASP A 160       6.040  -0.372 -18.155  1.00  0.00           N  
ATOM   1230  CA  ASP A 160       4.744   0.168 -18.553  1.00  0.00           C  
ATOM   1231  C   ASP A 160       4.135   1.013 -17.437  1.00  0.00           C  
ATOM   1232  CB  ASP A 160       3.787  -0.963 -18.938  1.00  0.00           C  
ATOM   1233  O   ASP A 160       3.021   1.523 -17.575  1.00  0.00           O  
ATOM   1234  CG  ASP A 160       3.611  -1.992 -17.836  1.00  0.00           C  
ATOM   1235  OD1 ASP A 160       4.057  -1.746 -16.694  1.00  0.00           O  
ATOM   1236  OD2 ASP A 160       3.024  -3.061 -18.112  1.00  0.00           O  
ATOM   1237  N   GLY A 161       4.744   1.067 -16.271  1.00  0.00           N  
ATOM   1238  CA  GLY A 161       4.270   1.919 -15.192  1.00  0.00           C  
ATOM   1239  C   GLY A 161       3.149   1.292 -14.384  1.00  0.00           C  
ATOM   1240  O   GLY A 161       2.528   1.958 -13.554  1.00  0.00           O  
ATOM   1241  N   SER A 162       2.871  -0.006 -14.633  1.00  0.00           N  
ATOM   1242  CA  SER A 162       1.824  -0.718 -13.908  1.00  0.00           C  
ATOM   1243  C   SER A 162       2.310  -1.169 -12.535  1.00  0.00           C  
ATOM   1244  CB  SER A 162       1.343  -1.927 -14.711  1.00  0.00           C  
ATOM   1245  O   SER A 162       3.479  -1.526 -12.371  1.00  0.00           O  
ATOM   1246  OG  SER A 162       0.758  -1.518 -15.935  1.00  0.00           O  
ATOM   1247  N   ILE A 163       1.435  -1.048 -11.537  1.00  0.00           N  
ATOM   1248  CA  ILE A 163       1.727  -1.600 -10.219  1.00  0.00           C  
ATOM   1249  C   ILE A 163       1.616  -3.122 -10.261  1.00  0.00           C  
ATOM   1250  CB  ILE A 163       0.781  -1.023  -9.142  1.00  0.00           C  
ATOM   1251  O   ILE A 163       0.553  -3.665 -10.571  1.00  0.00           O  
ATOM   1252  CG1 ILE A 163       0.962   0.496  -9.032  1.00  0.00           C  
ATOM   1253  CG2 ILE A 163       1.022  -1.703  -7.791  1.00  0.00           C  
ATOM   1254  CD1 ILE A 163      -0.073   1.179  -8.149  1.00  0.00           C  
ATOM   1255  N   VAL A 164       2.690  -3.815  -9.893  1.00  0.00           N  
ATOM   1256  CA  VAL A 164       2.708  -5.262 -10.078  1.00  0.00           C  
ATOM   1257  C   VAL A 164       2.706  -5.958  -8.719  1.00  0.00           C  
ATOM   1258  CB  VAL A 164       3.932  -5.713 -10.906  1.00  0.00           C  
ATOM   1259  O   VAL A 164       2.540  -7.177  -8.639  1.00  0.00           O  
ATOM   1260  CG1 VAL A 164       3.850  -5.169 -12.331  1.00  0.00           C  
ATOM   1261  CG2 VAL A 164       5.227  -5.261 -10.232  1.00  0.00           C  
ATOM   1262  N   GLY A 165       2.893  -5.169  -7.670  1.00  0.00           N  
ATOM   1263  CA  GLY A 165       2.895  -5.736  -6.331  1.00  0.00           C  
ATOM   1264  C   GLY A 165       3.075  -4.694  -5.242  1.00  0.00           C  
ATOM   1265  O   GLY A 165       3.235  -3.507  -5.532  1.00  0.00           O  
ATOM   1266  N   ILE A 166       2.929  -5.155  -3.997  1.00  0.00           N  
ATOM   1267  CA  ILE A 166       3.158  -4.314  -2.827  1.00  0.00           C  
ATOM   1268  C   ILE A 166       4.196  -4.966  -1.917  1.00  0.00           C  
ATOM   1269  CB  ILE A 166       1.847  -4.058  -2.050  1.00  0.00           C  
ATOM   1270  O   ILE A 166       4.119  -6.164  -1.636  1.00  0.00           O  
ATOM   1271  CG1 ILE A 166       0.828  -3.341  -2.942  1.00  0.00           C  
ATOM   1272  CG2 ILE A 166       2.123  -3.253  -0.776  1.00  0.00           C  
ATOM   1273  CD1 ILE A 166      -0.540  -3.162  -2.299  1.00  0.00           C  
ATOM   1274  N   HIS A 167       5.207  -4.116  -1.570  1.00  0.00           N  
ATOM   1275  CA  HIS A 167       6.238  -4.632  -0.677  1.00  0.00           C  
ATOM   1276  C   HIS A 167       5.625  -5.229   0.586  1.00  0.00           C  
ATOM   1277  CB  HIS A 167       7.228  -3.526  -0.307  1.00  0.00           C  
ATOM   1278  O   HIS A 167       4.784  -4.598   1.231  1.00  0.00           O  
ATOM   1279  CG  HIS A 167       8.252  -3.948   0.698  1.00  0.00           C  
ATOM   1280  CD2 HIS A 167       8.430  -3.587   1.991  1.00  0.00           C  
ATOM   1281  ND1 HIS A 167       9.251  -4.852   0.408  1.00  0.00           N  
ATOM   1282  CE1 HIS A 167      10.002  -5.029   1.482  1.00  0.00           C  
ATOM   1283  NE2 HIS A 167       9.525  -4.273   2.456  1.00  0.00           N  
ATOM   1284  N   SER A 168       6.088  -6.457   1.082  1.00  0.00           N  
ATOM   1285  CA  SER A 168       5.450  -7.182   2.176  1.00  0.00           C  
ATOM   1286  C   SER A 168       6.451  -7.515   3.276  1.00  0.00           C  
ATOM   1287  CB  SER A 168       4.799  -8.466   1.660  1.00  0.00           C  
ATOM   1288  O   SER A 168       6.161  -7.339   4.461  1.00  0.00           O  
ATOM   1289  OG  SER A 168       3.668  -8.171   0.859  1.00  0.00           O  
ATOM   1290  N   ALA A 169       7.551  -8.013   2.912  1.00  0.00           N  
ATOM   1291  CA  ALA A 169       8.424  -8.576   3.938  1.00  0.00           C  
ATOM   1292  C   ALA A 169       9.876  -8.604   3.469  1.00  0.00           C  
ATOM   1293  CB  ALA A 169       7.963  -9.982   4.315  1.00  0.00           C  
ATOM   1294  O   ALA A 169      10.165  -8.306   2.308  1.00  0.00           O  
ATOM   1295  N   SER A 170      10.743  -8.824   4.464  1.00  0.00           N  
ATOM   1296  CA  SER A 170      12.159  -9.079   4.222  1.00  0.00           C  
ATOM   1297  C   SER A 170      12.639 -10.305   4.992  1.00  0.00           C  
ATOM   1298  CB  SER A 170      12.998  -7.862   4.612  1.00  0.00           C  
ATOM   1299  O   SER A 170      11.925 -10.823   5.853  1.00  0.00           O  
ATOM   1300  OG  SER A 170      12.910  -7.615   6.005  1.00  0.00           O  
ATOM   1301  N   ASN A 171      13.701 -10.865   4.521  1.00  0.00           N  
ATOM   1302  CA  ASN A 171      14.310 -11.909   5.338  1.00  0.00           C  
ATOM   1303  C   ASN A 171      15.064 -11.321   6.528  1.00  0.00           C  
ATOM   1304  CB  ASN A 171      15.246 -12.775   4.492  1.00  0.00           C  
ATOM   1305  O   ASN A 171      15.153 -10.100   6.670  1.00  0.00           O  
ATOM   1306  CG  ASN A 171      16.467 -12.017   4.010  1.00  0.00           C  
ATOM   1307  ND2 ASN A 171      17.326 -12.693   3.257  1.00  0.00           N  
ATOM   1308  OD1 ASN A 171      16.638 -10.833   4.314  1.00  0.00           O  
ATOM   1309  N   PHE A 172      15.561 -12.141   7.444  1.00  0.00           N  
ATOM   1310  CA  PHE A 172      16.154 -11.703   8.701  1.00  0.00           C  
ATOM   1311  C   PHE A 172      17.427 -10.904   8.450  1.00  0.00           C  
ATOM   1312  CB  PHE A 172      16.458 -12.905   9.602  1.00  0.00           C  
ATOM   1313  O   PHE A 172      17.767 -10.008   9.225  1.00  0.00           O  
ATOM   1314  CG  PHE A 172      15.248 -13.455  10.308  1.00  0.00           C  
ATOM   1315  CD1 PHE A 172      14.709 -12.798  11.407  1.00  0.00           C  
ATOM   1316  CD2 PHE A 172      14.651 -14.631   9.872  1.00  0.00           C  
ATOM   1317  CE1 PHE A 172      13.589 -13.305  12.062  1.00  0.00           C  
ATOM   1318  CE2 PHE A 172      13.532 -15.144  10.522  1.00  0.00           C  
ATOM   1319  CZ  PHE A 172      13.003 -14.480  11.617  1.00  0.00           C  
ATOM   1320  N   ASP A 173      18.092 -11.253   7.337  1.00  0.00           N  
ATOM   1321  CA  ASP A 173      19.341 -10.556   7.043  1.00  0.00           C  
ATOM   1322  C   ASP A 173      19.096  -9.348   6.141  1.00  0.00           C  
ATOM   1323  CB  ASP A 173      20.345 -11.507   6.388  1.00  0.00           C  
ATOM   1324  O   ASP A 173      20.044  -8.696   5.698  1.00  0.00           O  
ATOM   1325  CG  ASP A 173      20.721 -12.678   7.279  1.00  0.00           C  
ATOM   1326  OD1 ASP A 173      20.758 -12.514   8.518  1.00  0.00           O  
ATOM   1327  OD2 ASP A 173      20.985 -13.773   6.738  1.00  0.00           O  
ATOM   1328  N   ASN A 174      17.763  -9.110   5.862  1.00  0.00           N  
ATOM   1329  CA  ASN A 174      17.326  -8.021   4.995  1.00  0.00           C  
ATOM   1330  C   ASN A 174      18.065  -8.035   3.661  1.00  0.00           C  
ATOM   1331  CB  ASN A 174      17.514  -6.671   5.692  1.00  0.00           C  
ATOM   1332  O   ASN A 174      18.390  -6.980   3.114  1.00  0.00           O  
ATOM   1333  CG  ASN A 174      16.495  -5.639   5.249  1.00  0.00           C  
ATOM   1334  ND2 ASN A 174      16.852  -4.366   5.369  1.00  0.00           N  
ATOM   1335  OD1 ASN A 174      15.397  -5.983   4.805  1.00  0.00           O  
ATOM   1336  N   THR A 175      18.470  -9.224   3.274  1.00  0.00           N  
ATOM   1337  CA  THR A 175      19.187  -9.340   2.009  1.00  0.00           C  
ATOM   1338  C   THR A 175      18.217  -9.591   0.859  1.00  0.00           C  
ATOM   1339  CB  THR A 175      20.230 -10.472   2.061  1.00  0.00           C  
ATOM   1340  O   THR A 175      18.545  -9.342  -0.303  1.00  0.00           O  
ATOM   1341  CG2 THR A 175      21.340 -10.152   3.056  1.00  0.00           C  
ATOM   1342  OG1 THR A 175      19.586 -11.690   2.455  1.00  0.00           O  
ATOM   1343  N   ASN A 176      17.064 -10.159   1.277  1.00  0.00           N  
ATOM   1344  CA  ASN A 176      16.027 -10.419   0.284  1.00  0.00           C  
ATOM   1345  C   ASN A 176      14.680  -9.848   0.716  1.00  0.00           C  
ATOM   1346  CB  ASN A 176      15.906 -11.920   0.015  1.00  0.00           C  
ATOM   1347  O   ASN A 176      14.251 -10.052   1.853  1.00  0.00           O  
ATOM   1348  CG  ASN A 176      17.111 -12.482  -0.714  1.00  0.00           C  
ATOM   1349  ND2 ASN A 176      17.500 -13.702  -0.363  1.00  0.00           N  
ATOM   1350  OD1 ASN A 176      17.687 -11.825  -1.584  1.00  0.00           O  
ATOM   1351  N   ASN A 177      14.205  -9.072  -0.206  1.00  0.00           N  
ATOM   1352  CA  ASN A 177      12.892  -8.495   0.058  1.00  0.00           C  
ATOM   1353  C   ASN A 177      11.808  -9.158  -0.787  1.00  0.00           C  
ATOM   1354  CB  ASN A 177      12.909  -6.985  -0.188  1.00  0.00           C  
ATOM   1355  O   ASN A 177      12.095  -9.708  -1.852  1.00  0.00           O  
ATOM   1356  CG  ASN A 177      13.765  -6.239   0.816  1.00  0.00           C  
ATOM   1357  ND2 ASN A 177      14.945  -5.809   0.385  1.00  0.00           N  
ATOM   1358  OD1 ASN A 177      13.370  -6.051   1.969  1.00  0.00           O  
ATOM   1359  N   TYR A 178      10.623  -9.173  -0.165  1.00  0.00           N  
ATOM   1360  CA  TYR A 178       9.514  -9.860  -0.818  1.00  0.00           C  
ATOM   1361  C   TYR A 178       8.324  -8.925  -0.998  1.00  0.00           C  
ATOM   1362  CB  TYR A 178       9.094 -11.091  -0.009  1.00  0.00           C  
ATOM   1363  O   TYR A 178       8.125  -8.003  -0.204  1.00  0.00           O  
ATOM   1364  CG  TYR A 178      10.220 -12.063   0.246  1.00  0.00           C  
ATOM   1365  CD1 TYR A 178      10.464 -13.122  -0.627  1.00  0.00           C  
ATOM   1366  CD2 TYR A 178      11.042 -11.926   1.359  1.00  0.00           C  
ATOM   1367  CE1 TYR A 178      11.499 -14.021  -0.395  1.00  0.00           C  
ATOM   1368  CE2 TYR A 178      12.080 -12.819   1.601  1.00  0.00           C  
ATOM   1369  OH  TYR A 178      13.327 -14.749   0.954  1.00  0.00           O  
ATOM   1370  CZ  TYR A 178      12.301 -13.862   0.719  1.00  0.00           C  
ATOM   1371  N   PHE A 179       7.658  -9.115  -2.087  1.00  0.00           N  
ATOM   1372  CA  PHE A 179       6.408  -8.383  -2.251  1.00  0.00           C  
ATOM   1373  C   PHE A 179       5.281  -9.322  -2.665  1.00  0.00           C  
ATOM   1374  CB  PHE A 179       6.569  -7.267  -3.288  1.00  0.00           C  
ATOM   1375  O   PHE A 179       5.533 -10.421  -3.165  1.00  0.00           O  
ATOM   1376  CG  PHE A 179       6.741  -7.768  -4.697  1.00  0.00           C  
ATOM   1377  CD1 PHE A 179       8.003  -8.071  -5.193  1.00  0.00           C  
ATOM   1378  CD2 PHE A 179       5.639  -7.935  -5.526  1.00  0.00           C  
ATOM   1379  CE1 PHE A 179       8.165  -8.535  -6.496  1.00  0.00           C  
ATOM   1380  CE2 PHE A 179       5.793  -8.397  -6.830  1.00  0.00           C  
ATOM   1381  CZ  PHE A 179       7.057  -8.696  -7.313  1.00  0.00           C  
ATOM   1382  N   THR A 180       4.069  -8.954  -2.281  1.00  0.00           N  
ATOM   1383  CA  THR A 180       2.864  -9.674  -2.676  1.00  0.00           C  
ATOM   1384  C   THR A 180       2.430  -9.270  -4.083  1.00  0.00           C  
ATOM   1385  CB  THR A 180       1.711  -9.419  -1.688  1.00  0.00           C  
ATOM   1386  O   THR A 180       2.194  -8.089  -4.350  1.00  0.00           O  
ATOM   1387  CG2 THR A 180       0.490 -10.264  -2.037  1.00  0.00           C  
ATOM   1388  OG1 THR A 180       2.144  -9.750  -0.362  1.00  0.00           O  
ATOM   1389  N   ALA A 181       2.293 -10.211  -4.965  1.00  0.00           N  
ATOM   1390  CA  ALA A 181       1.941  -9.960  -6.360  1.00  0.00           C  
ATOM   1391  C   ALA A 181       0.481  -9.535  -6.490  1.00  0.00           C  
ATOM   1392  CB  ALA A 181       2.209 -11.200  -7.209  1.00  0.00           C  
ATOM   1393  O   ALA A 181      -0.384 -10.039  -5.770  1.00  0.00           O  
ATOM   1394  N   ILE A 182       0.238  -8.582  -7.366  1.00  0.00           N  
ATOM   1395  CA  ILE A 182      -1.126  -8.249  -7.762  1.00  0.00           C  
ATOM   1396  C   ILE A 182      -1.743  -9.421  -8.522  1.00  0.00           C  
ATOM   1397  CB  ILE A 182      -1.167  -6.968  -8.625  1.00  0.00           C  
ATOM   1398  O   ILE A 182      -1.123  -9.973  -9.434  1.00  0.00           O  
ATOM   1399  CG1 ILE A 182      -0.634  -5.771  -7.830  1.00  0.00           C  
ATOM   1400  CG2 ILE A 182      -2.588  -6.702  -9.130  1.00  0.00           C  
ATOM   1401  CD1 ILE A 182      -1.436  -5.455  -6.575  1.00  0.00           C  
ATOM   1402  N   PRO A 183      -2.972  -9.878  -8.123  1.00  0.00           N  
ATOM   1403  CA  PRO A 183      -3.602 -10.986  -8.844  1.00  0.00           C  
ATOM   1404  C   PRO A 183      -4.103 -10.581 -10.228  1.00  0.00           C  
ATOM   1405  CB  PRO A 183      -4.769 -11.380  -7.934  1.00  0.00           C  
ATOM   1406  O   PRO A 183      -4.221  -9.388 -10.521  1.00  0.00           O  
ATOM   1407  CG  PRO A 183      -5.158 -10.113  -7.243  1.00  0.00           C  
ATOM   1408  CD  PRO A 183      -3.920  -9.296  -7.011  1.00  0.00           C  
ATOM   1409  N   PRO A 184      -4.381 -11.663 -11.020  1.00  0.00           N  
ATOM   1410  CA  PRO A 184      -4.981 -11.340 -12.316  1.00  0.00           C  
ATOM   1411  C   PRO A 184      -6.353 -10.683 -12.183  1.00  0.00           C  
ATOM   1412  CB  PRO A 184      -5.093 -12.703 -13.003  1.00  0.00           C  
ATOM   1413  O   PRO A 184      -7.084 -10.958 -11.228  1.00  0.00           O  
ATOM   1414  CG  PRO A 184      -5.118 -13.694 -11.884  1.00  0.00           C  
ATOM   1415  CD  PRO A 184      -4.333 -13.133 -10.733  1.00  0.00           C  
ATOM   1416  N   ASN A 185      -6.671  -9.728 -13.018  1.00  0.00           N  
ATOM   1417  CA  ASN A 185      -7.977  -9.084 -13.112  1.00  0.00           C  
ATOM   1418  C   ASN A 185      -8.283  -8.253 -11.869  1.00  0.00           C  
ATOM   1419  CB  ASN A 185      -9.075 -10.125 -13.338  1.00  0.00           C  
ATOM   1420  O   ASN A 185      -9.429  -8.201 -11.419  1.00  0.00           O  
ATOM   1421  CG  ASN A 185      -8.852 -10.945 -14.594  1.00  0.00           C  
ATOM   1422  ND2 ASN A 185      -9.039 -12.255 -14.487  1.00  0.00           N  
ATOM   1423  OD1 ASN A 185      -8.513 -10.406 -15.651  1.00  0.00           O  
ATOM   1424  N   PHE A 186      -7.242  -7.807 -11.179  1.00  0.00           N  
ATOM   1425  CA  PHE A 186      -7.363  -7.023  -9.956  1.00  0.00           C  
ATOM   1426  C   PHE A 186      -8.199  -5.771 -10.196  1.00  0.00           C  
ATOM   1427  CB  PHE A 186      -5.979  -6.636  -9.425  1.00  0.00           C  
ATOM   1428  O   PHE A 186      -8.999  -5.380  -9.343  1.00  0.00           O  
ATOM   1429  CG  PHE A 186      -6.003  -6.047  -8.040  1.00  0.00           C  
ATOM   1430  CD1 PHE A 186      -5.559  -4.750  -7.814  1.00  0.00           C  
ATOM   1431  CD2 PHE A 186      -6.470  -6.791  -6.965  1.00  0.00           C  
ATOM   1432  CE1 PHE A 186      -5.580  -4.202  -6.533  1.00  0.00           C  
ATOM   1433  CE2 PHE A 186      -6.494  -6.250  -5.682  1.00  0.00           C  
ATOM   1434  CZ  PHE A 186      -6.048  -4.956  -5.468  1.00  0.00           C  
ATOM   1435  N   GLU A 187      -8.102  -5.190 -11.285  1.00  0.00           N  
ATOM   1436  CA  GLU A 187      -8.832  -3.966 -11.599  1.00  0.00           C  
ATOM   1437  C   GLU A 187     -10.339  -4.209 -11.613  1.00  0.00           C  
ATOM   1438  CB  GLU A 187      -8.379  -3.400 -12.947  1.00  0.00           C  
ATOM   1439  O   GLU A 187     -11.118  -3.327 -11.246  1.00  0.00           O  
ATOM   1440  CG  GLU A 187      -7.000  -2.757 -12.912  1.00  0.00           C  
ATOM   1441  CD  GLU A 187      -6.628  -2.063 -14.213  1.00  0.00           C  
ATOM   1442  OE1 GLU A 187      -5.569  -1.397 -14.264  1.00  0.00           O  
ATOM   1443  OE2 GLU A 187      -7.403  -2.184 -15.188  1.00  0.00           O  
ATOM   1444  N   GLU A 188     -10.708  -5.373 -12.102  1.00  0.00           N  
ATOM   1445  CA  GLU A 188     -12.123  -5.735 -12.097  1.00  0.00           C  
ATOM   1446  C   GLU A 188     -12.678  -5.771 -10.676  1.00  0.00           C  
ATOM   1447  CB  GLU A 188     -12.334  -7.090 -12.778  1.00  0.00           C  
ATOM   1448  O   GLU A 188     -13.825  -5.383 -10.442  1.00  0.00           O  
ATOM   1449  CG  GLU A 188     -12.044  -7.079 -14.272  1.00  0.00           C  
ATOM   1450  CD  GLU A 188     -12.189  -8.446 -14.921  1.00  0.00           C  
ATOM   1451  OE1 GLU A 188     -11.732  -8.622 -16.073  1.00  0.00           O  
ATOM   1452  OE2 GLU A 188     -12.764  -9.349 -14.272  1.00  0.00           O  
ATOM   1453  N   LEU A 189     -11.820  -6.225  -9.804  1.00  0.00           N  
ATOM   1454  CA  LEU A 189     -12.204  -6.263  -8.397  1.00  0.00           C  
ATOM   1455  C   LEU A 189     -12.472  -4.857  -7.869  1.00  0.00           C  
ATOM   1456  CB  LEU A 189     -11.113  -6.935  -7.560  1.00  0.00           C  
ATOM   1457  O   LEU A 189     -13.395  -4.652  -7.078  1.00  0.00           O  
ATOM   1458  CG  LEU A 189     -11.392  -7.069  -6.062  1.00  0.00           C  
ATOM   1459  CD1 LEU A 189     -12.558  -8.023  -5.823  1.00  0.00           C  
ATOM   1460  CD2 LEU A 189     -10.145  -7.545  -5.326  1.00  0.00           C  
ATOM   1461  N   LEU A 190     -11.787  -3.890  -8.396  1.00  0.00           N  
ATOM   1462  CA  LEU A 190     -11.879  -2.514  -7.918  1.00  0.00           C  
ATOM   1463  C   LEU A 190     -13.073  -1.800  -8.543  1.00  0.00           C  
ATOM   1464  CB  LEU A 190     -10.590  -1.750  -8.233  1.00  0.00           C  
ATOM   1465  O   LEU A 190     -13.638  -0.884  -7.942  1.00  0.00           O  
ATOM   1466  CG  LEU A 190      -9.320  -2.249  -7.542  1.00  0.00           C  
ATOM   1467  CD1 LEU A 190      -8.108  -1.463  -8.030  1.00  0.00           C  
ATOM   1468  CD2 LEU A 190      -9.458  -2.142  -6.027  1.00  0.00           C  
ATOM   1469  N   THR A 191     -13.520  -2.247  -9.671  1.00  0.00           N  
ATOM   1470  CA  THR A 191     -14.515  -1.479 -10.411  1.00  0.00           C  
ATOM   1471  C   THR A 191     -15.869  -2.183 -10.386  1.00  0.00           C  
ATOM   1472  CB  THR A 191     -14.076  -1.256 -11.870  1.00  0.00           C  
ATOM   1473  O   THR A 191     -16.902  -1.562 -10.647  1.00  0.00           O  
ATOM   1474  CG2 THR A 191     -12.818  -0.397 -11.941  1.00  0.00           C  
ATOM   1475  OG1 THR A 191     -13.811  -2.524 -12.483  1.00  0.00           O  
ATOM   1476  N   ASP A 192     -15.878  -3.481 -10.066  1.00  0.00           N  
ATOM   1477  CA  ASP A 192     -17.111  -4.262 -10.082  1.00  0.00           C  
ATOM   1478  C   ASP A 192     -17.534  -4.650  -8.667  1.00  0.00           C  
ATOM   1479  CB  ASP A 192     -16.942  -5.515 -10.943  1.00  0.00           C  
ATOM   1480  O   ASP A 192     -16.966  -5.570  -8.074  1.00  0.00           O  
ATOM   1481  CG  ASP A 192     -18.241  -6.277 -11.143  1.00  0.00           C  
ATOM   1482  OD1 ASP A 192     -19.244  -5.961 -10.467  1.00  0.00           O  
ATOM   1483  OD2 ASP A 192     -18.261  -7.203 -11.982  1.00  0.00           O  
ATOM   1484  N   PRO A 193     -18.502  -4.005  -8.166  1.00  0.00           N  
ATOM   1485  CA  PRO A 193     -18.965  -4.256  -6.800  1.00  0.00           C  
ATOM   1486  C   PRO A 193     -19.365  -5.712  -6.570  1.00  0.00           C  
ATOM   1487  CB  PRO A 193     -20.176  -3.330  -6.662  1.00  0.00           C  
ATOM   1488  O   PRO A 193     -19.270  -6.213  -5.447  1.00  0.00           O  
ATOM   1489  CG  PRO A 193     -19.924  -2.225  -7.637  1.00  0.00           C  
ATOM   1490  CD  PRO A 193     -19.198  -2.792  -8.823  1.00  0.00           C  
ATOM   1491  N   SER A 194     -19.840  -6.429  -7.618  1.00  0.00           N  
ATOM   1492  CA  SER A 194     -20.298  -7.809  -7.492  1.00  0.00           C  
ATOM   1493  C   SER A 194     -19.140  -8.748  -7.169  1.00  0.00           C  
ATOM   1494  CB  SER A 194     -20.991  -8.263  -8.777  1.00  0.00           C  
ATOM   1495  O   SER A 194     -19.353  -9.855  -6.670  1.00  0.00           O  
ATOM   1496  OG  SER A 194     -20.050  -8.437  -9.822  1.00  0.00           O  
ATOM   1497  N   LYS A 195     -17.912  -8.335  -7.362  1.00  0.00           N  
ATOM   1498  CA  LYS A 195     -16.741  -9.178  -7.134  1.00  0.00           C  
ATOM   1499  C   LYS A 195     -16.137  -8.920  -5.757  1.00  0.00           C  
ATOM   1500  CB  LYS A 195     -15.690  -8.941  -8.220  1.00  0.00           C  
ATOM   1501  O   LYS A 195     -15.184  -9.590  -5.355  1.00  0.00           O  
ATOM   1502  CG  LYS A 195     -16.106  -9.425  -9.601  1.00  0.00           C  
ATOM   1503  CD  LYS A 195     -14.931  -9.426 -10.570  1.00  0.00           C  
ATOM   1504  CE  LYS A 195     -15.324  -9.999 -11.925  1.00  0.00           C  
ATOM   1505  NZ  LYS A 195     -14.176  -9.998 -12.881  1.00  0.00           N  
ATOM   1506  N   GLN A 196     -16.760  -7.981  -5.019  1.00  0.00           N  
ATOM   1507  CA  GLN A 196     -16.209  -7.598  -3.723  1.00  0.00           C  
ATOM   1508  C   GLN A 196     -16.962  -8.277  -2.583  1.00  0.00           C  
ATOM   1509  CB  GLN A 196     -16.250  -6.079  -3.549  1.00  0.00           C  
ATOM   1510  O   GLN A 196     -18.194  -8.264  -2.551  1.00  0.00           O  
ATOM   1511  CG  GLN A 196     -15.437  -5.319  -4.588  1.00  0.00           C  
ATOM   1512  CD  GLN A 196     -15.778  -3.841  -4.635  1.00  0.00           C  
ATOM   1513  NE2 GLN A 196     -15.013  -3.080  -5.410  1.00  0.00           N  
ATOM   1514  OE1 GLN A 196     -16.722  -3.388  -3.980  1.00  0.00           O  
ATOM   1515  N   LYS A 197     -16.248  -8.972  -1.740  1.00  0.00           N  
ATOM   1516  CA  LYS A 197     -16.781  -9.546  -0.508  1.00  0.00           C  
ATOM   1517  C   LYS A 197     -16.229  -8.824   0.718  1.00  0.00           C  
ATOM   1518  CB  LYS A 197     -16.458 -11.039  -0.427  1.00  0.00           C  
ATOM   1519  O   LYS A 197     -15.108  -9.096   1.153  1.00  0.00           O  
ATOM   1520  CG  LYS A 197     -17.082 -11.868  -1.539  1.00  0.00           C  
ATOM   1521  CD  LYS A 197     -16.729 -13.344  -1.401  1.00  0.00           C  
ATOM   1522  CE  LYS A 197     -17.313 -14.168  -2.540  1.00  0.00           C  
ATOM   1523  NZ  LYS A 197     -16.953 -15.613  -2.420  1.00  0.00           N  
ATOM   1524  N   TRP A 198     -17.087  -7.998   1.318  1.00  0.00           N  
ATOM   1525  CA  TRP A 198     -16.644  -7.112   2.390  1.00  0.00           C  
ATOM   1526  C   TRP A 198     -16.883  -7.748   3.756  1.00  0.00           C  
ATOM   1527  CB  TRP A 198     -17.366  -5.764   2.308  1.00  0.00           C  
ATOM   1528  O   TRP A 198     -17.907  -8.400   3.973  1.00  0.00           O  
ATOM   1529  CG  TRP A 198     -17.117  -5.017   1.032  1.00  0.00           C  
ATOM   1530  CD1 TRP A 198     -17.952  -4.927  -0.047  1.00  0.00           C  
ATOM   1531  CD2 TRP A 198     -15.950  -4.258   0.701  1.00  0.00           C  
ATOM   1532  CE2 TRP A 198     -16.146  -3.734  -0.596  1.00  0.00           C  
ATOM   1533  CE3 TRP A 198     -14.756  -3.970   1.376  1.00  0.00           C  
ATOM   1534  NE1 TRP A 198     -17.374  -4.156  -1.029  1.00  0.00           N  
ATOM   1535  CH2 TRP A 198     -14.033  -2.670  -0.549  1.00  0.00           C  
ATOM   1536  CZ2 TRP A 198     -15.192  -2.937  -1.231  1.00  0.00           C  
ATOM   1537  CZ3 TRP A 198     -13.807  -3.176   0.742  1.00  0.00           C  
ATOM   1538  N   VAL A 199     -15.885  -7.612   4.560  1.00  0.00           N  
ATOM   1539  CA  VAL A 199     -16.003  -8.039   5.951  1.00  0.00           C  
ATOM   1540  C   VAL A 199     -15.643  -6.882   6.879  1.00  0.00           C  
ATOM   1541  CB  VAL A 199     -15.105  -9.261   6.248  1.00  0.00           C  
ATOM   1542  O   VAL A 199     -15.043  -5.894   6.447  1.00  0.00           O  
ATOM   1543  CG1 VAL A 199     -15.511 -10.453   5.384  1.00  0.00           C  
ATOM   1544  CG2 VAL A 199     -13.635  -8.909   6.021  1.00  0.00           C  
ATOM   1545  N   LYS A 200     -16.091  -6.896   8.089  1.00  0.00           N  
ATOM   1546  CA  LYS A 200     -15.704  -5.949   9.130  1.00  0.00           C  
ATOM   1547  C   LYS A 200     -15.081  -6.669  10.324  1.00  0.00           C  
ATOM   1548  CB  LYS A 200     -16.911  -5.128   9.585  1.00  0.00           C  
ATOM   1549  O   LYS A 200     -15.403  -7.828  10.593  1.00  0.00           O  
ATOM   1550  CG  LYS A 200     -17.503  -4.243   8.498  1.00  0.00           C  
ATOM   1551  CD  LYS A 200     -18.738  -3.501   8.992  1.00  0.00           C  
ATOM   1552  CE  LYS A 200     -19.350  -2.640   7.895  1.00  0.00           C  
ATOM   1553  NZ  LYS A 200     -20.590  -1.950   8.360  1.00  0.00           N  
ATOM   1554  N   GLY A 201     -14.129  -6.011  10.935  1.00  0.00           N  
ATOM   1555  CA  GLY A 201     -13.581  -6.512  12.186  1.00  0.00           C  
ATOM   1556  C   GLY A 201     -12.616  -7.666  11.994  1.00  0.00           C  
ATOM   1557  O   GLY A 201     -12.408  -8.467  12.908  1.00  0.00           O  
ATOM   1558  N   TRP A 202     -12.077  -7.770  10.768  1.00  0.00           N  
ATOM   1559  CA  TRP A 202     -11.148  -8.849  10.447  1.00  0.00           C  
ATOM   1560  C   TRP A 202      -9.767  -8.570  11.030  1.00  0.00           C  
ATOM   1561  CB  TRP A 202     -11.047  -9.038   8.931  1.00  0.00           C  
ATOM   1562  O   TRP A 202      -9.320  -7.421  11.062  1.00  0.00           O  
ATOM   1563  CG  TRP A 202     -10.146 -10.163   8.517  1.00  0.00           C  
ATOM   1564  CD1 TRP A 202     -10.503 -11.462   8.282  1.00  0.00           C  
ATOM   1565  CD2 TRP A 202      -8.734 -10.088   8.292  1.00  0.00           C  
ATOM   1566  CE2 TRP A 202      -8.301 -11.381   7.923  1.00  0.00           C  
ATOM   1567  CE3 TRP A 202      -7.794  -9.052   8.367  1.00  0.00           C  
ATOM   1568  NE1 TRP A 202      -9.398 -12.199   7.925  1.00  0.00           N  
ATOM   1569  CH2 TRP A 202      -6.065 -10.634   7.710  1.00  0.00           C  
ATOM   1570  CZ2 TRP A 202      -6.965 -11.665   7.629  1.00  0.00           C  
ATOM   1571  CZ3 TRP A 202      -6.465  -9.337   8.074  1.00  0.00           C  
ATOM   1572  N   SER A 203      -9.101  -9.538  11.586  1.00  0.00           N  
ATOM   1573  CA  SER A 203      -7.693  -9.481  11.963  1.00  0.00           C  
ATOM   1574  C   SER A 203      -6.906 -10.629  11.339  1.00  0.00           C  
ATOM   1575  CB  SER A 203      -7.543  -9.517  13.485  1.00  0.00           C  
ATOM   1576  O   SER A 203      -7.473 -11.678  11.027  1.00  0.00           O  
ATOM   1577  OG  SER A 203      -8.105 -10.704  14.017  1.00  0.00           O  
ATOM   1578  N   LEU A 204      -5.645 -10.373  11.036  1.00  0.00           N  
ATOM   1579  CA  LEU A 204      -4.797 -11.350  10.361  1.00  0.00           C  
ATOM   1580  C   LEU A 204      -4.733 -12.652  11.152  1.00  0.00           C  
ATOM   1581  CB  LEU A 204      -3.387 -10.789  10.162  1.00  0.00           C  
ATOM   1582  O   LEU A 204      -4.526 -12.636  12.367  1.00  0.00           O  
ATOM   1583  CG  LEU A 204      -2.378 -11.716   9.481  1.00  0.00           C  
ATOM   1584  CD1 LEU A 204      -2.732 -11.892   8.008  1.00  0.00           C  
ATOM   1585  CD2 LEU A 204      -0.962 -11.171   9.635  1.00  0.00           C  
ATOM   1586  N   ASN A 205      -5.059 -13.720  10.434  1.00  0.00           N  
ATOM   1587  CA  ASN A 205      -4.711 -15.093  10.784  1.00  0.00           C  
ATOM   1588  C   ASN A 205      -3.607 -15.639   9.883  1.00  0.00           C  
ATOM   1589  CB  ASN A 205      -5.947 -15.993  10.715  1.00  0.00           C  
ATOM   1590  O   ASN A 205      -3.844 -15.927   8.708  1.00  0.00           O  
ATOM   1591  CG  ASN A 205      -5.662 -17.412  11.167  1.00  0.00           C  
ATOM   1592  ND2 ASN A 205      -6.717 -18.187  11.388  1.00  0.00           N  
ATOM   1593  OD1 ASN A 205      -4.503 -17.807  11.318  1.00  0.00           O  
ATOM   1594  N   ALA A 206      -2.350 -15.661  10.402  1.00  0.00           N  
ATOM   1595  CA  ALA A 206      -1.184 -16.021   9.599  1.00  0.00           C  
ATOM   1596  C   ALA A 206      -1.439 -17.298   8.803  1.00  0.00           C  
ATOM   1597  CB  ALA A 206       0.044 -16.191  10.490  1.00  0.00           C  
ATOM   1598  O   ALA A 206      -0.838 -17.509   7.747  1.00  0.00           O  
ATOM   1599  N   ASP A 207      -2.358 -18.121   9.221  1.00  0.00           N  
ATOM   1600  CA  ASP A 207      -2.662 -19.382   8.551  1.00  0.00           C  
ATOM   1601  C   ASP A 207      -3.500 -19.148   7.296  1.00  0.00           C  
ATOM   1602  CB  ASP A 207      -3.392 -20.333   9.501  1.00  0.00           C  
ATOM   1603  O   ASP A 207      -3.586 -20.020   6.429  1.00  0.00           O  
ATOM   1604  CG  ASP A 207      -2.512 -20.829  10.635  1.00  0.00           C  
ATOM   1605  OD1 ASP A 207      -1.275 -20.885  10.468  1.00  0.00           O  
ATOM   1606  OD2 ASP A 207      -3.062 -21.170  11.705  1.00  0.00           O  
ATOM   1607  N   SER A 208      -4.054 -17.957   7.153  1.00  0.00           N  
ATOM   1608  CA  SER A 208      -4.949 -17.663   6.038  1.00  0.00           C  
ATOM   1609  C   SER A 208      -4.177 -17.129   4.836  1.00  0.00           C  
ATOM   1610  CB  SER A 208      -6.016 -16.652   6.459  1.00  0.00           C  
ATOM   1611  O   SER A 208      -4.719 -17.043   3.732  1.00  0.00           O  
ATOM   1612  OG  SER A 208      -5.426 -15.406   6.787  1.00  0.00           O  
ATOM   1613  N   VAL A 209      -2.909 -16.795   5.067  1.00  0.00           N  
ATOM   1614  CA  VAL A 209      -2.060 -16.303   3.987  1.00  0.00           C  
ATOM   1615  C   VAL A 209      -1.153 -17.426   3.490  1.00  0.00           C  
ATOM   1616  CB  VAL A 209      -1.212 -15.092   4.438  1.00  0.00           C  
ATOM   1617  O   VAL A 209      -0.567 -18.159   4.290  1.00  0.00           O  
ATOM   1618  CG1 VAL A 209      -0.298 -14.623   3.308  1.00  0.00           C  
ATOM   1619  CG2 VAL A 209      -2.116 -13.953   4.907  1.00  0.00           C  
ATOM   1620  N   ASP A 210      -1.204 -17.647   2.153  1.00  0.00           N  
ATOM   1621  CA  ASP A 210      -0.257 -18.579   1.549  1.00  0.00           C  
ATOM   1622  C   ASP A 210       1.137 -17.964   1.458  1.00  0.00           C  
ATOM   1623  CB  ASP A 210      -0.736 -19.004   0.159  1.00  0.00           C  
ATOM   1624  O   ASP A 210       1.413 -17.167   0.559  1.00  0.00           O  
ATOM   1625  CG  ASP A 210       0.151 -20.060  -0.476  1.00  0.00           C  
ATOM   1626  OD1 ASP A 210       1.145 -20.481   0.153  1.00  0.00           O  
ATOM   1627  OD2 ASP A 210      -0.146 -20.474  -1.618  1.00  0.00           O  
ATOM   1628  N   TRP A 211       1.972 -18.354   2.277  1.00  0.00           N  
ATOM   1629  CA  TRP A 211       3.298 -17.752   2.369  1.00  0.00           C  
ATOM   1630  C   TRP A 211       4.299 -18.504   1.498  1.00  0.00           C  
ATOM   1631  CB  TRP A 211       3.780 -17.732   3.822  1.00  0.00           C  
ATOM   1632  O   TRP A 211       5.507 -18.276   1.592  1.00  0.00           O  
ATOM   1633  CG  TRP A 211       2.864 -17.002   4.758  1.00  0.00           C  
ATOM   1634  CD1 TRP A 211       1.997 -17.554   5.660  1.00  0.00           C  
ATOM   1635  CD2 TRP A 211       2.720 -15.583   4.879  1.00  0.00           C  
ATOM   1636  CE2 TRP A 211       1.748 -15.345   5.876  1.00  0.00           C  
ATOM   1637  CE3 TRP A 211       3.321 -14.489   4.242  1.00  0.00           C  
ATOM   1638  NE1 TRP A 211       1.323 -16.563   6.336  1.00  0.00           N  
ATOM   1639  CH2 TRP A 211       1.966 -13.004   5.612  1.00  0.00           C  
ATOM   1640  CZ2 TRP A 211       1.363 -14.056   6.251  1.00  0.00           C  
ATOM   1641  CZ3 TRP A 211       2.936 -13.207   4.616  1.00  0.00           C  
ATOM   1642  N   GLY A 212       3.803 -19.379   0.666  1.00  0.00           N  
ATOM   1643  CA  GLY A 212       4.618 -20.053  -0.332  1.00  0.00           C  
ATOM   1644  C   GLY A 212       5.760 -20.850   0.269  1.00  0.00           C  
ATOM   1645  O   GLY A 212       6.863 -20.876  -0.281  1.00  0.00           O  
ATOM   1646  N   GLY A 213       5.538 -21.432   1.461  1.00  0.00           N  
ATOM   1647  CA  GLY A 213       6.530 -22.291   2.089  1.00  0.00           C  
ATOM   1648  C   GLY A 213       7.454 -21.545   3.032  1.00  0.00           C  
ATOM   1649  O   GLY A 213       8.293 -22.155   3.699  1.00  0.00           O  
ATOM   1650  N   HIS A 214       7.281 -20.212   3.056  1.00  0.00           N  
ATOM   1651  CA  HIS A 214       8.102 -19.419   3.965  1.00  0.00           C  
ATOM   1652  C   HIS A 214       7.612 -19.546   5.403  1.00  0.00           C  
ATOM   1653  CB  HIS A 214       8.105 -17.950   3.539  1.00  0.00           C  
ATOM   1654  O   HIS A 214       6.405 -19.595   5.650  1.00  0.00           O  
ATOM   1655  CG  HIS A 214       8.705 -17.717   2.189  1.00  0.00           C  
ATOM   1656  CD2 HIS A 214       8.126 -17.531   0.979  1.00  0.00           C  
ATOM   1657  ND1 HIS A 214      10.066 -17.659   1.979  1.00  0.00           N  
ATOM   1658  CE1 HIS A 214      10.299 -17.446   0.695  1.00  0.00           C  
ATOM   1659  NE2 HIS A 214       9.139 -17.365   0.066  1.00  0.00           N  
ATOM   1660  N   LYS A 215       8.602 -19.806   6.221  1.00  0.00           N  
ATOM   1661  CA  LYS A 215       8.280 -19.594   7.629  1.00  0.00           C  
ATOM   1662  C   LYS A 215       8.173 -18.106   7.951  1.00  0.00           C  
ATOM   1663  CB  LYS A 215       9.332 -20.250   8.525  1.00  0.00           C  
ATOM   1664  O   LYS A 215       9.061 -17.325   7.603  1.00  0.00           O  
ATOM   1665  CG  LYS A 215       9.314 -21.771   8.491  1.00  0.00           C  
ATOM   1666  CD  LYS A 215      10.326 -22.364   9.462  1.00  0.00           C  
ATOM   1667  CE  LYS A 215      10.365 -23.883   9.372  1.00  0.00           C  
ATOM   1668  NZ  LYS A 215      11.346 -24.471  10.332  1.00  0.00           N  
ATOM   1669  N   VAL A 216       7.037 -17.741   8.479  1.00  0.00           N  
ATOM   1670  CA  VAL A 216       6.754 -16.330   8.719  1.00  0.00           C  
ATOM   1671  C   VAL A 216       6.990 -15.998  10.191  1.00  0.00           C  
ATOM   1672  CB  VAL A 216       5.308 -15.964   8.316  1.00  0.00           C  
ATOM   1673  O   VAL A 216       6.516 -16.712  11.078  1.00  0.00           O  
ATOM   1674  CG1 VAL A 216       5.043 -14.477   8.542  1.00  0.00           C  
ATOM   1675  CG2 VAL A 216       5.050 -16.340   6.858  1.00  0.00           C  
ATOM   1676  N   PHE A 217       7.881 -14.958  10.363  1.00  0.00           N  
ATOM   1677  CA  PHE A 217       8.142 -14.454  11.707  1.00  0.00           C  
ATOM   1678  C   PHE A 217       7.639 -13.023  11.856  1.00  0.00           C  
ATOM   1679  CB  PHE A 217       9.639 -14.521  12.025  1.00  0.00           C  
ATOM   1680  O   PHE A 217       7.855 -12.189  10.974  1.00  0.00           O  
ATOM   1681  CG  PHE A 217      10.207 -15.914  11.983  1.00  0.00           C  
ATOM   1682  CD1 PHE A 217      10.248 -16.697  13.130  1.00  0.00           C  
ATOM   1683  CD2 PHE A 217      10.700 -16.440  10.796  1.00  0.00           C  
ATOM   1684  CE1 PHE A 217      10.774 -17.987  13.094  1.00  0.00           C  
ATOM   1685  CE2 PHE A 217      11.227 -17.727  10.753  1.00  0.00           C  
ATOM   1686  CZ  PHE A 217      11.263 -18.499  11.903  1.00  0.00           C  
ATOM   1687  N   MET A 218       6.900 -12.740  12.862  1.00  0.00           N  
ATOM   1688  CA  MET A 218       6.223 -11.464  13.080  1.00  0.00           C  
ATOM   1689  C   MET A 218       7.070 -10.541  13.949  1.00  0.00           C  
ATOM   1690  CB  MET A 218       4.855 -11.684  13.727  1.00  0.00           C  
ATOM   1691  O   MET A 218       6.865  -9.326  13.954  1.00  0.00           O  
ATOM   1692  CG  MET A 218       3.880 -12.455  12.852  1.00  0.00           C  
ATOM   1693  SD  MET A 218       2.222 -12.617  13.623  1.00  0.00           S  
ATOM   1694  CE  MET A 218       1.389 -13.640  12.377  1.00  0.00           C  
ATOM   1695  N   ASP A 219       8.263 -11.008  14.414  1.00  0.00           N  
ATOM   1696  CA  ASP A 219       9.286 -10.265  15.144  1.00  0.00           C  
ATOM   1697  C   ASP A 219      10.635 -10.976  15.074  1.00  0.00           C  
ATOM   1698  CB  ASP A 219       8.869 -10.071  16.603  1.00  0.00           C  
ATOM   1699  O   ASP A 219      10.692 -12.201  14.947  1.00  0.00           O  
ATOM   1700  CG  ASP A 219       7.716  -9.096  16.766  1.00  0.00           C  
ATOM   1701  OD1 ASP A 219       7.607  -8.141  15.967  1.00  0.00           O  
ATOM   1702  OD2 ASP A 219       6.910  -9.283  17.703  1.00  0.00           O  
ATOM   1703  N   LYS A 220      11.689 -10.093  14.883  1.00  0.00           N  
ATOM   1704  CA  LYS A 220      13.053 -10.610  14.818  1.00  0.00           C  
ATOM   1705  C   LYS A 220      13.425 -11.340  16.106  1.00  0.00           C  
ATOM   1706  CB  LYS A 220      14.045  -9.477  14.553  1.00  0.00           C  
ATOM   1707  O   LYS A 220      14.235 -12.269  16.087  1.00  0.00           O  
ATOM   1708  CG  LYS A 220      14.136  -9.065  13.091  1.00  0.00           C  
ATOM   1709  CD  LYS A 220      15.243  -8.042  12.867  1.00  0.00           C  
ATOM   1710  CE  LYS A 220      15.294  -7.581  11.416  1.00  0.00           C  
ATOM   1711  NZ  LYS A 220      16.397  -6.601  11.185  1.00  0.00           N  
ATOM   1712  N   GLU A 221      12.471 -11.828  16.952  1.00  0.00           N  
ATOM   1713  CA  GLU A 221      12.894 -12.612  18.108  1.00  0.00           C  
ATOM   1714  C   GLU A 221      12.330 -14.029  18.050  1.00  0.00           C  
ATOM   1715  CB  GLU A 221      12.464 -11.928  19.408  1.00  0.00           C  
ATOM   1716  O   GLU A 221      13.019 -14.992  18.391  1.00  0.00           O  
ATOM   1717  CG  GLU A 221      13.304 -10.712  19.770  1.00  0.00           C  
ATOM   1718  CD  GLU A 221      12.825 -10.004  21.027  1.00  0.00           C  
ATOM   1719  OE1 GLU A 221      13.423  -8.972  21.408  1.00  0.00           O  
ATOM   1720  OE2 GLU A 221      11.843 -10.485  21.636  1.00  0.00           O  
ATOM   1721  N   GLU A 422       5.824  -3.402  14.001  1.00  0.00           N  
ATOM   1722  CA  GLU A 422       5.745  -4.848  13.813  1.00  0.00           C  
ATOM   1723  C   GLU A 422       5.936  -5.224  12.346  1.00  0.00           C  
ATOM   1724  CB  GLU A 422       4.405  -5.384  14.323  1.00  0.00           C  
ATOM   1725  O   GLU A 422       5.257  -4.688  11.469  1.00  0.00           O  
ATOM   1726  CG  GLU A 422       4.241  -5.295  15.833  1.00  0.00           C  
ATOM   1727  CD  GLU A 422       2.948  -5.917  16.335  1.00  0.00           C  
ATOM   1728  OE1 GLU A 422       3.004  -6.824  17.195  1.00  0.00           O  
ATOM   1729  OE2 GLU A 422       1.869  -5.494  15.862  1.00  0.00           O  
ATOM   1730  N   ASN A 423       7.012  -6.109  11.893  1.00  0.00           N  
ATOM   1731  CA  ASN A 423       7.375  -6.449  10.521  1.00  0.00           C  
ATOM   1732  C   ASN A 423       7.326  -7.956  10.287  1.00  0.00           C  
ATOM   1733  CB  ASN A 423       8.763  -5.903  10.182  1.00  0.00           C  
ATOM   1734  O   ASN A 423       7.393  -8.739  11.236  1.00  0.00           O  
ATOM   1735  CG  ASN A 423       8.821  -4.389  10.223  1.00  0.00           C  
ATOM   1736  ND2 ASN A 423       9.663  -3.851  11.098  1.00  0.00           N  
ATOM   1737  OD1 ASN A 423       8.115  -3.708   9.475  1.00  0.00           O  
ATOM   1738  N   LEU A 424       7.055  -8.361   9.018  1.00  0.00           N  
ATOM   1739  CA  LEU A 424       7.088  -9.770   8.639  1.00  0.00           C  
ATOM   1740  C   LEU A 424       8.463 -10.158   8.107  1.00  0.00           C  
ATOM   1741  CB  LEU A 424       6.017 -10.066   7.585  1.00  0.00           C  
ATOM   1742  O   LEU A 424       9.040  -9.442   7.285  1.00  0.00           O  
ATOM   1743  CG  LEU A 424       4.564  -9.994   8.055  1.00  0.00           C  
ATOM   1744  CD1 LEU A 424       3.615 -10.210   6.881  1.00  0.00           C  
ATOM   1745  CD2 LEU A 424       4.305 -11.019   9.154  1.00  0.00           C  
ATOM   1746  N   TYR A 425       8.990 -11.259   8.670  1.00  0.00           N  
ATOM   1747  CA  TYR A 425      10.251 -11.810   8.185  1.00  0.00           C  
ATOM   1748  C   TYR A 425      10.054 -13.216   7.632  1.00  0.00           C  
ATOM   1749  CB  TYR A 425      11.294 -11.831   9.306  1.00  0.00           C  
ATOM   1750  O   TYR A 425       9.317 -14.020   8.208  1.00  0.00           O  
ATOM   1751  CG  TYR A 425      11.629 -10.464   9.850  1.00  0.00           C  
ATOM   1752  CD1 TYR A 425      12.610  -9.676   9.253  1.00  0.00           C  
ATOM   1753  CD2 TYR A 425      10.965  -9.957  10.962  1.00  0.00           C  
ATOM   1754  CE1 TYR A 425      12.923  -8.416   9.753  1.00  0.00           C  
ATOM   1755  CE2 TYR A 425      11.269  -8.698  11.470  1.00  0.00           C  
ATOM   1756  OH  TYR A 425      12.554  -6.690  11.358  1.00  0.00           O  
ATOM   1757  CZ  TYR A 425      12.248  -7.936  10.859  1.00  0.00           C  
ATOM   1758  N   PHE A 426      10.673 -13.408   6.364  1.00  0.00           N  
ATOM   1759  CA  PHE A 426      10.606 -14.724   5.739  1.00  0.00           C  
ATOM   1760  C   PHE A 426      11.899 -15.498   5.969  1.00  0.00           C  
ATOM   1761  CB  PHE A 426      10.331 -14.594   4.238  1.00  0.00           C  
ATOM   1762  O   PHE A 426      12.987 -14.918   5.953  1.00  0.00           O  
ATOM   1763  CG  PHE A 426       8.934 -14.138   3.914  1.00  0.00           C  
ATOM   1764  CD1 PHE A 426       8.021 -13.875   4.927  1.00  0.00           C  
ATOM   1765  CD2 PHE A 426       8.534 -13.972   2.594  1.00  0.00           C  
ATOM   1766  CE1 PHE A 426       6.727 -13.453   4.630  1.00  0.00           C  
ATOM   1767  CE2 PHE A 426       7.243 -13.550   2.289  1.00  0.00           C  
ATOM   1768  CZ  PHE A 426       6.341 -13.292   3.309  1.00  0.00           C  
ATOM   1769  N   GLN A 427      11.779 -16.750   6.475  1.00  0.00           N  
ATOM   1770  CA  GLN A 427      12.885 -17.702   6.504  1.00  0.00           C  
ATOM   1771  C   GLN A 427      12.602 -18.901   5.602  1.00  0.00           C  
ATOM   1772  CB  GLN A 427      13.152 -18.172   7.934  1.00  0.00           C  
ATOM   1773  O   GLN A 427      11.461 -19.355   5.504  1.00  0.00           O  
ATOM   1774  CG  GLN A 427      14.419 -19.004   8.081  1.00  0.00           C  
ATOM   1775  CD  GLN A 427      14.719 -19.367   9.524  1.00  0.00           C  
ATOM   1776  NE2 GLN A 427      15.906 -19.912   9.764  1.00  0.00           N  
ATOM   1777  OE1 GLN A 427      13.890 -19.158  10.415  1.00  0.00           O  
TER    1778      GLN A 427
ENDMDL
END
