# Supplementary material for: Improving Protein Expression, Stability, and Function with ProteinMPNN
Source: J Am Chem Soc. 2024 Jan 9;146(3):2054–61. doi: 10.1021/jacs.3c10941 (PMC10811672; doi:10.1021/jacs.3c10941)
Supplement: Supplementary file 2 — ja3c10941_si_002.zip [file ja3c10941_si_002.zip › Sumida_Design_Structures_Idealizing_with_ProteinMPNN/TEV/hyperTEV0014_m2_24.pdb]

MODEL     1
ATOM      1  N   ALA A   1      21.697 -24.887   5.518  1.00  0.00           N  
ATOM      2  CA  ALA A   1      21.882 -25.672   4.300  1.00  0.00           C  
ATOM      3  C   ALA A   1      21.541 -24.850   3.060  1.00  0.00           C  
ATOM      4  CB  ALA A   1      21.029 -26.937   4.347  1.00  0.00           C  
ATOM      5  O   ALA A   1      20.425 -24.340   2.934  1.00  0.00           O  
ATOM      6  N   ALA A   2      22.448 -24.060   2.540  1.00  0.00           N  
ATOM      7  CA  ALA A   2      22.232 -23.330   1.293  1.00  0.00           C  
ATOM      8  C   ALA A   2      22.023 -24.289   0.125  1.00  0.00           C  
ATOM      9  CB  ALA A   2      23.409 -22.400   1.010  1.00  0.00           C  
ATOM     10  O   ALA A   2      22.718 -25.302   0.013  1.00  0.00           O  
ATOM     11  N   SER A   3      20.803 -24.397  -0.352  1.00  0.00           N  
ATOM     12  CA  SER A   3      20.444 -25.165  -1.540  1.00  0.00           C  
ATOM     13  C   SER A   3      20.258 -24.257  -2.751  1.00  0.00           C  
ATOM     14  CB  SER A   3      19.166 -25.968  -1.293  1.00  0.00           C  
ATOM     15  O   SER A   3      20.349 -23.033  -2.635  1.00  0.00           O  
ATOM     16  OG  SER A   3      18.022 -25.219  -1.667  1.00  0.00           O  
ATOM     17  N   ALA A   4      20.210 -24.899  -4.018  1.00  0.00           N  
ATOM     18  CA  ALA A   4      20.027 -24.215  -5.295  1.00  0.00           C  
ATOM     19  C   ALA A   4      18.732 -23.408  -5.304  1.00  0.00           C  
ATOM     20  CB  ALA A   4      20.031 -25.222  -6.443  1.00  0.00           C  
ATOM     21  O   ALA A   4      18.642 -22.374  -5.970  1.00  0.00           O  
ATOM     22  N   ALA A   5      17.806 -23.843  -4.410  1.00  0.00           N  
ATOM     23  CA  ALA A   5      16.525 -23.144  -4.350  1.00  0.00           C  
ATOM     24  C   ALA A   5      16.337 -22.460  -2.999  1.00  0.00           C  
ATOM     25  CB  ALA A   5      15.377 -24.114  -4.616  1.00  0.00           C  
ATOM     26  O   ALA A   5      16.779 -22.975  -1.968  1.00  0.00           O  
ATOM     27  N   PRO A   6      15.800 -21.200  -3.103  1.00  0.00           N  
ATOM     28  CA  PRO A   6      15.544 -20.562  -1.810  1.00  0.00           C  
ATOM     29  C   PRO A   6      14.595 -21.371  -0.929  1.00  0.00           C  
ATOM     30  CB  PRO A   6      14.918 -19.220  -2.197  1.00  0.00           C  
ATOM     31  O   PRO A   6      13.751 -22.111  -1.442  1.00  0.00           O  
ATOM     32  CG  PRO A   6      15.254 -19.045  -3.643  1.00  0.00           C  
ATOM     33  CD  PRO A   6      15.474 -20.401  -4.249  1.00  0.00           C  
ATOM     34  N   GLY A   7      14.934 -21.545   0.372  1.00  0.00           N  
ATOM     35  CA  GLY A   7      14.079 -22.227   1.330  1.00  0.00           C  
ATOM     36  C   GLY A   7      12.764 -21.511   1.572  1.00  0.00           C  
ATOM     37  O   GLY A   7      12.474 -20.500   0.929  1.00  0.00           O  
ATOM     38  N   PRO A   8      11.980 -22.121   2.365  1.00  0.00           N  
ATOM     39  CA  PRO A   8      10.703 -21.487   2.701  1.00  0.00           C  
ATOM     40  C   PRO A   8      10.877 -20.103   3.321  1.00  0.00           C  
ATOM     41  CB  PRO A   8      10.078 -22.461   3.703  1.00  0.00           C  
ATOM     42  O   PRO A   8      11.857 -19.858   4.030  1.00  0.00           O  
ATOM     43  CG  PRO A   8      11.234 -23.220   4.269  1.00  0.00           C  
ATOM     44  CD  PRO A   8      12.334 -23.247   3.247  1.00  0.00           C  
ATOM     45  N   ARG A   9       9.992 -19.239   2.938  1.00  0.00           N  
ATOM     46  CA  ARG A   9       9.996 -17.913   3.548  1.00  0.00           C  
ATOM     47  C   ARG A   9       8.702 -17.660   4.314  1.00  0.00           C  
ATOM     48  CB  ARG A   9      10.195 -16.832   2.483  1.00  0.00           C  
ATOM     49  O   ARG A   9       7.619 -18.018   3.849  1.00  0.00           O  
ATOM     50  CG  ARG A   9      10.237 -15.419   3.041  1.00  0.00           C  
ATOM     51  CD  ARG A   9      10.653 -14.407   1.983  1.00  0.00           C  
ATOM     52  NE  ARG A   9      12.050 -14.578   1.594  1.00  0.00           N  
ATOM     53  NH1 ARG A   9      12.914 -13.532   3.464  1.00  0.00           N  
ATOM     54  NH2 ARG A   9      14.322 -14.366   1.858  1.00  0.00           N  
ATOM     55  CZ  ARG A   9      13.092 -14.158   2.306  1.00  0.00           C  
ATOM     56  N   ASP A  10       8.866 -17.028   5.391  1.00  0.00           N  
ATOM     57  CA  ASP A  10       7.715 -16.650   6.205  1.00  0.00           C  
ATOM     58  C   ASP A  10       7.161 -15.293   5.777  1.00  0.00           C  
ATOM     59  CB  ASP A  10       8.092 -16.621   7.687  1.00  0.00           C  
ATOM     60  O   ASP A  10       7.786 -14.258   6.018  1.00  0.00           O  
ATOM     61  CG  ASP A  10       6.903 -16.362   8.596  1.00  0.00           C  
ATOM     62  OD1 ASP A  10       5.759 -16.287   8.098  1.00  0.00           O  
ATOM     63  OD2 ASP A  10       7.113 -16.230   9.822  1.00  0.00           O  
ATOM     64  N   TYR A  11       5.918 -15.286   5.171  1.00  0.00           N  
ATOM     65  CA  TYR A  11       5.324 -14.039   4.701  1.00  0.00           C  
ATOM     66  C   TYR A  11       4.331 -13.490   5.718  1.00  0.00           C  
ATOM     67  CB  TYR A  11       4.628 -14.250   3.353  1.00  0.00           C  
ATOM     68  O   TYR A  11       3.663 -12.485   5.463  1.00  0.00           O  
ATOM     69  CG  TYR A  11       5.581 -14.489   2.208  1.00  0.00           C  
ATOM     70  CD1 TYR A  11       6.217 -13.426   1.572  1.00  0.00           C  
ATOM     71  CD2 TYR A  11       5.848 -15.778   1.759  1.00  0.00           C  
ATOM     72  CE1 TYR A  11       7.095 -13.641   0.514  1.00  0.00           C  
ATOM     73  CE2 TYR A  11       6.724 -16.005   0.703  1.00  0.00           C  
ATOM     74  OH  TYR A  11       8.211 -15.151  -0.958  1.00  0.00           O  
ATOM     75  CZ  TYR A  11       7.342 -14.932   0.088  1.00  0.00           C  
ATOM     76  N   ASN A  12       4.239 -14.099   6.850  1.00  0.00           N  
ATOM     77  CA  ASN A  12       3.282 -13.723   7.885  1.00  0.00           C  
ATOM     78  C   ASN A  12       3.561 -12.324   8.425  1.00  0.00           C  
ATOM     79  CB  ASN A  12       3.294 -14.745   9.024  1.00  0.00           C  
ATOM     80  O   ASN A  12       2.635 -11.542   8.646  1.00  0.00           O  
ATOM     81  CG  ASN A  12       2.564 -16.025   8.669  1.00  0.00           C  
ATOM     82  ND2 ASN A  12       2.889 -17.106   9.367  1.00  0.00           N  
ATOM     83  OD1 ASN A  12       1.714 -16.041   7.774  1.00  0.00           O  
ATOM     84  N   PRO A  13       4.793 -11.985   8.536  1.00  0.00           N  
ATOM     85  CA  PRO A  13       5.047 -10.628   9.026  1.00  0.00           C  
ATOM     86  C   PRO A  13       4.482  -9.551   8.103  1.00  0.00           C  
ATOM     87  CB  PRO A  13       6.575 -10.554   9.082  1.00  0.00           C  
ATOM     88  O   PRO A  13       4.074  -8.485   8.569  1.00  0.00           O  
ATOM     89  CG  PRO A  13       7.018 -11.960   9.328  1.00  0.00           C  
ATOM     90  CD  PRO A  13       6.130 -12.883   8.544  1.00  0.00           C  
ATOM     91  N   ILE A  14       4.385  -9.839   6.859  1.00  0.00           N  
ATOM     92  CA  ILE A  14       3.825  -8.892   5.902  1.00  0.00           C  
ATOM     93  C   ILE A  14       2.303  -9.017   5.881  1.00  0.00           C  
ATOM     94  CB  ILE A  14       4.400  -9.113   4.485  1.00  0.00           C  
ATOM     95  O   ILE A  14       1.590  -8.020   6.018  1.00  0.00           O  
ATOM     96  CG1 ILE A  14       5.915  -8.875   4.480  1.00  0.00           C  
ATOM     97  CG2 ILE A  14       3.700  -8.205   3.470  1.00  0.00           C  
ATOM     98  CD1 ILE A  14       6.602  -9.291   3.187  1.00  0.00           C  
ATOM     99  N   SER A  15       1.824 -10.266   5.762  1.00  0.00           N  
ATOM    100  CA  SER A  15       0.384 -10.467   5.630  1.00  0.00           C  
ATOM    101  C   SER A  15      -0.357  -9.983   6.871  1.00  0.00           C  
ATOM    102  CB  SER A  15       0.069 -11.942   5.380  1.00  0.00           C  
ATOM    103  O   SER A  15      -1.498  -9.524   6.780  1.00  0.00           O  
ATOM    104  OG  SER A  15       0.476 -12.737   6.481  1.00  0.00           O  
ATOM    105  N   ASP A  16       0.240 -10.003   8.079  1.00  0.00           N  
ATOM    106  CA  ASP A  16      -0.376  -9.576   9.332  1.00  0.00           C  
ATOM    107  C   ASP A  16      -0.536  -8.058   9.375  1.00  0.00           C  
ATOM    108  CB  ASP A  16       0.453 -10.052  10.527  1.00  0.00           C  
ATOM    109  O   ASP A  16      -1.280  -7.531  10.205  1.00  0.00           O  
ATOM    110  CG  ASP A  16       0.368 -11.552  10.747  1.00  0.00           C  
ATOM    111  OD1 ASP A  16      -0.498 -12.211  10.133  1.00  0.00           O  
ATOM    112  OD2 ASP A  16       1.173 -12.079  11.545  1.00  0.00           O  
ATOM    113  N   ARG A  17       0.113  -7.377   8.424  1.00  0.00           N  
ATOM    114  CA  ARG A  17       0.078  -5.918   8.436  1.00  0.00           C  
ATOM    115  C   ARG A  17      -0.805  -5.382   7.314  1.00  0.00           C  
ATOM    116  CB  ARG A  17       1.491  -5.344   8.309  1.00  0.00           C  
ATOM    117  O   ARG A  17      -0.888  -4.169   7.107  1.00  0.00           O  
ATOM    118  CG  ARG A  17       2.341  -5.519   9.558  1.00  0.00           C  
ATOM    119  CD  ARG A  17       3.817  -5.675   9.218  1.00  0.00           C  
ATOM    120  NE  ARG A  17       4.640  -5.761  10.421  1.00  0.00           N  
ATOM    121  NH1 ARG A  17       5.937  -7.514   9.658  1.00  0.00           N  
ATOM    122  NH2 ARG A  17       6.314  -6.623  11.736  1.00  0.00           N  
ATOM    123  CZ  ARG A  17       5.629  -6.632  10.602  1.00  0.00           C  
ATOM    124  N   ILE A  18      -1.399  -6.276   6.596  1.00  0.00           N  
ATOM    125  CA  ILE A  18      -2.298  -5.874   5.519  1.00  0.00           C  
ATOM    126  C   ILE A  18      -3.659  -5.495   6.098  1.00  0.00           C  
ATOM    127  CB  ILE A  18      -2.456  -6.994   4.467  1.00  0.00           C  
ATOM    128  O   ILE A  18      -4.185  -6.190   6.971  1.00  0.00           O  
ATOM    129  CG1 ILE A  18      -1.147  -7.190   3.694  1.00  0.00           C  
ATOM    130  CG2 ILE A  18      -3.614  -6.681   3.515  1.00  0.00           C  
ATOM    131  CD1 ILE A  18      -1.171  -8.361   2.722  1.00  0.00           C  
ATOM    132  N   VAL A  19      -4.177  -4.377   5.660  1.00  0.00           N  
ATOM    133  CA  VAL A  19      -5.497  -3.908   6.068  1.00  0.00           C  
ATOM    134  C   VAL A  19      -6.393  -3.752   4.841  1.00  0.00           C  
ATOM    135  CB  VAL A  19      -5.412  -2.572   6.839  1.00  0.00           C  
ATOM    136  O   VAL A  19      -5.900  -3.597   3.721  1.00  0.00           O  
ATOM    137  CG1 VAL A  19      -4.595  -2.738   8.119  1.00  0.00           C  
ATOM    138  CG2 VAL A  19      -4.807  -1.483   5.954  1.00  0.00           C  
ATOM    139  N   LEU A  20      -7.688  -3.911   5.102  1.00  0.00           N  
ATOM    140  CA  LEU A  20      -8.687  -3.600   4.086  1.00  0.00           C  
ATOM    141  C   LEU A  20      -9.268  -2.207   4.303  1.00  0.00           C  
ATOM    142  CB  LEU A  20      -9.809  -4.642   4.101  1.00  0.00           C  
ATOM    143  O   LEU A  20      -9.847  -1.928   5.355  1.00  0.00           O  
ATOM    144  CG  LEU A  20     -10.941  -4.434   3.093  1.00  0.00           C  
ATOM    145  CD1 LEU A  20     -10.415  -4.578   1.669  1.00  0.00           C  
ATOM    146  CD2 LEU A  20     -12.075  -5.420   3.352  1.00  0.00           C  
ATOM    147  N   LEU A  21      -9.076  -1.335   3.262  1.00  0.00           N  
ATOM    148  CA  LEU A  21      -9.573   0.036   3.305  1.00  0.00           C  
ATOM    149  C   LEU A  21     -10.818   0.190   2.438  1.00  0.00           C  
ATOM    150  CB  LEU A  21      -8.490   1.014   2.841  1.00  0.00           C  
ATOM    151  O   LEU A  21     -10.821  -0.211   1.272  1.00  0.00           O  
ATOM    152  CG  LEU A  21      -7.133   0.902   3.537  1.00  0.00           C  
ATOM    153  CD1 LEU A  21      -6.082   1.708   2.782  1.00  0.00           C  
ATOM    154  CD2 LEU A  21      -7.233   1.368   4.985  1.00  0.00           C  
ATOM    155  N   THR A  22     -11.818   0.716   3.080  1.00  0.00           N  
ATOM    156  CA  THR A  22     -13.033   1.023   2.334  1.00  0.00           C  
ATOM    157  C   THR A  22     -13.396   2.498   2.475  1.00  0.00           C  
ATOM    158  CB  THR A  22     -14.213   0.153   2.806  1.00  0.00           C  
ATOM    159  O   THR A  22     -13.747   2.955   3.565  1.00  0.00           O  
ATOM    160  CG2 THR A  22     -15.459   0.414   1.966  1.00  0.00           C  
ATOM    161  OG1 THR A  22     -13.855  -1.230   2.693  1.00  0.00           O  
ATOM    162  N   ASN A  23     -13.240   3.248   1.352  1.00  0.00           N  
ATOM    163  CA  ASN A  23     -13.614   4.657   1.283  1.00  0.00           C  
ATOM    164  C   ASN A  23     -15.015   4.838   0.706  1.00  0.00           C  
ATOM    165  CB  ASN A  23     -12.594   5.443   0.457  1.00  0.00           C  
ATOM    166  O   ASN A  23     -15.257   4.520  -0.459  1.00  0.00           O  
ATOM    167  CG  ASN A  23     -12.844   6.938   0.488  1.00  0.00           C  
ATOM    168  ND2 ASN A  23     -11.851   7.714   0.069  1.00  0.00           N  
ATOM    169  OD1 ASN A  23     -13.920   7.391   0.886  1.00  0.00           O  
ATOM    170  N   THR A  24     -15.895   5.315   1.546  1.00  0.00           N  
ATOM    171  CA  THR A  24     -17.274   5.572   1.147  1.00  0.00           C  
ATOM    172  C   THR A  24     -17.550   7.072   1.088  1.00  0.00           C  
ATOM    173  CB  THR A  24     -18.269   4.902   2.114  1.00  0.00           C  
ATOM    174  O   THR A  24     -17.454   7.766   2.102  1.00  0.00           O  
ATOM    175  CG2 THR A  24     -19.707   5.090   1.641  1.00  0.00           C  
ATOM    176  OG1 THR A  24     -17.982   3.500   2.189  1.00  0.00           O  
ATOM    177  N   SER A  25     -17.769   7.557  -0.140  1.00  0.00           N  
ATOM    178  CA  SER A  25     -18.065   8.967  -0.372  1.00  0.00           C  
ATOM    179  C   SER A  25     -19.073   9.143  -1.502  1.00  0.00           C  
ATOM    180  CB  SER A  25     -16.784   9.738  -0.696  1.00  0.00           C  
ATOM    181  O   SER A  25     -19.006   8.444  -2.515  1.00  0.00           O  
ATOM    182  OG  SER A  25     -15.865   9.661   0.380  1.00  0.00           O  
ATOM    183  N   ASP A  26     -20.068   9.997  -1.247  1.00  0.00           N  
ATOM    184  CA  ASP A  26     -21.063  10.355  -2.253  1.00  0.00           C  
ATOM    185  C   ASP A  26     -21.779   9.115  -2.782  1.00  0.00           C  
ATOM    186  CB  ASP A  26     -20.408  11.117  -3.408  1.00  0.00           C  
ATOM    187  O   ASP A  26     -21.968   8.969  -3.991  1.00  0.00           O  
ATOM    188  CG  ASP A  26     -19.834  12.457  -2.984  1.00  0.00           C  
ATOM    189  OD1 ASP A  26     -20.389  13.095  -2.063  1.00  0.00           O  
ATOM    190  OD2 ASP A  26     -18.819  12.881  -3.578  1.00  0.00           O  
ATOM    191  N   GLY A  27     -22.133   8.094  -1.893  1.00  0.00           N  
ATOM    192  CA  GLY A  27     -22.905   6.913  -2.246  1.00  0.00           C  
ATOM    193  C   GLY A  27     -22.079   5.846  -2.940  1.00  0.00           C  
ATOM    194  O   GLY A  27     -22.614   4.822  -3.371  1.00  0.00           O  
ATOM    195  N   ARG A  28     -20.805   6.093  -3.078  1.00  0.00           N  
ATOM    196  CA  ARG A  28     -19.911   5.133  -3.717  1.00  0.00           C  
ATOM    197  C   ARG A  28     -18.834   4.658  -2.748  1.00  0.00           C  
ATOM    198  CB  ARG A  28     -19.264   5.745  -4.961  1.00  0.00           C  
ATOM    199  O   ARG A  28     -18.450   5.389  -1.831  1.00  0.00           O  
ATOM    200  CG  ARG A  28     -20.249   6.063  -6.075  1.00  0.00           C  
ATOM    201  CD  ARG A  28     -19.537   6.463  -7.360  1.00  0.00           C  
ATOM    202  NE  ARG A  28     -20.485   6.778  -8.425  1.00  0.00           N  
ATOM    203  NH1 ARG A  28     -18.870   7.132 -10.039  1.00  0.00           N  
ATOM    204  NH2 ARG A  28     -21.090   7.358 -10.563  1.00  0.00           N  
ATOM    205  CZ  ARG A  28     -20.146   7.089  -9.673  1.00  0.00           C  
ATOM    206  N   SER A  29     -18.421   3.390  -2.975  1.00  0.00           N  
ATOM    207  CA  SER A  29     -17.382   2.829  -2.119  1.00  0.00           C  
ATOM    208  C   SER A  29     -16.252   2.224  -2.945  1.00  0.00           C  
ATOM    209  CB  SER A  29     -17.969   1.767  -1.188  1.00  0.00           C  
ATOM    210  O   SER A  29     -16.496   1.620  -3.991  1.00  0.00           O  
ATOM    211  OG  SER A  29     -18.917   2.342  -0.304  1.00  0.00           O  
ATOM    212  N   ILE A  30     -15.061   2.559  -2.512  1.00  0.00           N  
ATOM    213  CA  ILE A  30     -13.870   1.935  -3.077  1.00  0.00           C  
ATOM    214  C   ILE A  30     -13.119   1.174  -1.988  1.00  0.00           C  
ATOM    215  CB  ILE A  30     -12.944   2.981  -3.737  1.00  0.00           C  
ATOM    216  O   ILE A  30     -12.880   1.707  -0.901  1.00  0.00           O  
ATOM    217  CG1 ILE A  30     -13.681   3.713  -4.864  1.00  0.00           C  
ATOM    218  CG2 ILE A  30     -11.665   2.318  -4.258  1.00  0.00           C  
ATOM    219  CD1 ILE A  30     -12.924   4.909  -5.425  1.00  0.00           C  
ATOM    220  N   SER A  31     -12.877  -0.127  -2.290  1.00  0.00           N  
ATOM    221  CA  SER A  31     -12.119  -0.940  -1.345  1.00  0.00           C  
ATOM    222  C   SER A  31     -10.777  -1.364  -1.932  1.00  0.00           C  
ATOM    223  CB  SER A  31     -12.920  -2.178  -0.939  1.00  0.00           C  
ATOM    224  O   SER A  31     -10.705  -1.790  -3.087  1.00  0.00           O  
ATOM    225  OG  SER A  31     -14.104  -1.808  -0.254  1.00  0.00           O  
ATOM    226  N   GLU A  32      -9.781  -1.221  -1.118  1.00  0.00           N  
ATOM    227  CA  GLU A  32      -8.425  -1.628  -1.475  1.00  0.00           C  
ATOM    228  C   GLU A  32      -7.647  -2.093  -0.247  1.00  0.00           C  
ATOM    229  CB  GLU A  32      -7.682  -0.480  -2.164  1.00  0.00           C  
ATOM    230  O   GLU A  32      -8.082  -1.879   0.887  1.00  0.00           O  
ATOM    231  CG  GLU A  32      -8.362   0.020  -3.429  1.00  0.00           C  
ATOM    232  CD  GLU A  32      -7.650   1.203  -4.066  1.00  0.00           C  
ATOM    233  OE1 GLU A  32      -8.058   1.637  -5.167  1.00  0.00           O  
ATOM    234  OE2 GLU A  32      -6.674   1.699  -3.460  1.00  0.00           O  
ATOM    235  N   TYR A  33      -6.562  -2.688  -0.521  1.00  0.00           N  
ATOM    236  CA  TYR A  33      -5.681  -3.078   0.574  1.00  0.00           C  
ATOM    237  C   TYR A  33      -4.731  -1.944   0.940  1.00  0.00           C  
ATOM    238  CB  TYR A  33      -4.881  -4.329   0.201  1.00  0.00           C  
ATOM    239  O   TYR A  33      -4.580  -0.983   0.181  1.00  0.00           O  
ATOM    240  CG  TYR A  33      -5.709  -5.591   0.166  1.00  0.00           C  
ATOM    241  CD1 TYR A  33      -6.274  -6.109   1.329  1.00  0.00           C  
ATOM    242  CD2 TYR A  33      -5.927  -6.267  -1.029  1.00  0.00           C  
ATOM    243  CE1 TYR A  33      -7.036  -7.273   1.302  1.00  0.00           C  
ATOM    244  CE2 TYR A  33      -6.688  -7.432  -1.068  1.00  0.00           C  
ATOM    245  OH  TYR A  33      -7.991  -9.077   0.068  1.00  0.00           O  
ATOM    246  CZ  TYR A  33      -7.237  -7.925   0.101  1.00  0.00           C  
ATOM    247  N   GLY A  34      -4.169  -2.025   2.077  1.00  0.00           N  
ATOM    248  CA  GLY A  34      -3.104  -1.180   2.592  1.00  0.00           C  
ATOM    249  C   GLY A  34      -2.125  -1.927   3.479  1.00  0.00           C  
ATOM    250  O   GLY A  34      -2.387  -3.062   3.882  1.00  0.00           O  
ATOM    251  N   ILE A  35      -0.968  -1.285   3.609  1.00  0.00           N  
ATOM    252  CA  ILE A  35       0.067  -1.860   4.463  1.00  0.00           C  
ATOM    253  C   ILE A  35       0.231  -1.009   5.720  1.00  0.00           C  
ATOM    254  CB  ILE A  35       1.414  -1.978   3.716  1.00  0.00           C  
ATOM    255  O   ILE A  35       0.535   0.183   5.634  1.00  0.00           O  
ATOM    256  CG1 ILE A  35       1.234  -2.762   2.410  1.00  0.00           C  
ATOM    257  CG2 ILE A  35       2.470  -2.636   4.608  1.00  0.00           C  
ATOM    258  CD1 ILE A  35       2.397  -2.619   1.437  1.00  0.00           C  
ATOM    259  N   GLY A  36       0.029  -1.680   6.875  1.00  0.00           N  
ATOM    260  CA  GLY A  36       0.277  -0.991   8.132  1.00  0.00           C  
ATOM    261  C   GLY A  36       1.749  -0.914   8.489  1.00  0.00           C  
ATOM    262  O   GLY A  36       2.482  -1.895   8.343  1.00  0.00           O  
ATOM    263  N   TYR A  37       2.261   0.252   8.956  1.00  0.00           N  
ATOM    264  CA  TYR A  37       3.612   0.560   9.410  1.00  0.00           C  
ATOM    265  C   TYR A  37       3.592   1.627  10.498  1.00  0.00           C  
ATOM    266  CB  TYR A  37       4.480   1.026   8.238  1.00  0.00           C  
ATOM    267  O   TYR A  37       3.490   2.820  10.203  1.00  0.00           O  
ATOM    268  CG  TYR A  37       5.947   1.142   8.577  1.00  0.00           C  
ATOM    269  CD1 TYR A  37       6.471   2.328   9.087  1.00  0.00           C  
ATOM    270  CD2 TYR A  37       6.810   0.068   8.388  1.00  0.00           C  
ATOM    271  CE1 TYR A  37       7.822   2.440   9.399  1.00  0.00           C  
ATOM    272  CE2 TYR A  37       8.162   0.170   8.696  1.00  0.00           C  
ATOM    273  OH  TYR A  37       9.996   1.464   9.509  1.00  0.00           O  
ATOM    274  CZ  TYR A  37       8.658   1.358   9.201  1.00  0.00           C  
ATOM    275  N   GLY A  38       3.741   1.159  11.794  1.00  0.00           N  
ATOM    276  CA  GLY A  38       3.565   2.129  12.863  1.00  0.00           C  
ATOM    277  C   GLY A  38       2.199   2.787  12.852  1.00  0.00           C  
ATOM    278  O   GLY A  38       1.175   2.104  12.785  1.00  0.00           O  
ATOM    279  N   PRO A  39       2.120   4.144  12.920  1.00  0.00           N  
ATOM    280  CA  PRO A  39       0.850   4.871  12.853  1.00  0.00           C  
ATOM    281  C   PRO A  39       0.434   5.203  11.422  1.00  0.00           C  
ATOM    282  CB  PRO A  39       1.133   6.148  13.650  1.00  0.00           C  
ATOM    283  O   PRO A  39      -0.408   6.079  11.207  1.00  0.00           O  
ATOM    284  CG  PRO A  39       2.569   6.458  13.377  1.00  0.00           C  
ATOM    285  CD  PRO A  39       3.327   5.165  13.288  1.00  0.00           C  
ATOM    286  N   LEU A  40       1.049   4.497  10.500  1.00  0.00           N  
ATOM    287  CA  LEU A  40       0.852   4.850   9.098  1.00  0.00           C  
ATOM    288  C   LEU A  40       0.207   3.699   8.333  1.00  0.00           C  
ATOM    289  CB  LEU A  40       2.186   5.226   8.448  1.00  0.00           C  
ATOM    290  O   LEU A  40       0.360   2.535   8.709  1.00  0.00           O  
ATOM    291  CG  LEU A  40       3.028   6.270   9.183  1.00  0.00           C  
ATOM    292  CD1 LEU A  40       4.380   6.438   8.498  1.00  0.00           C  
ATOM    293  CD2 LEU A  40       2.289   7.602   9.252  1.00  0.00           C  
ATOM    294  N   ILE A  41      -0.512   4.045   7.328  1.00  0.00           N  
ATOM    295  CA  ILE A  41      -0.973   3.077   6.338  1.00  0.00           C  
ATOM    296  C   ILE A  41      -0.511   3.504   4.946  1.00  0.00           C  
ATOM    297  CB  ILE A  41      -2.510   2.925   6.369  1.00  0.00           C  
ATOM    298  O   ILE A  41      -0.727   4.647   4.537  1.00  0.00           O  
ATOM    299  CG1 ILE A  41      -2.959   2.321   7.705  1.00  0.00           C  
ATOM    300  CG2 ILE A  41      -2.992   2.072   5.193  1.00  0.00           C  
ATOM    301  CD1 ILE A  41      -4.471   2.237   7.869  1.00  0.00           C  
ATOM    302  N   ILE A  42       0.168   2.599   4.271  1.00  0.00           N  
ATOM    303  CA  ILE A  42       0.649   2.809   2.910  1.00  0.00           C  
ATOM    304  C   ILE A  42      -0.315   2.164   1.917  1.00  0.00           C  
ATOM    305  CB  ILE A  42       2.073   2.242   2.719  1.00  0.00           C  
ATOM    306  O   ILE A  42      -0.600   0.968   2.005  1.00  0.00           O  
ATOM    307  CG1 ILE A  42       3.035   2.857   3.743  1.00  0.00           C  
ATOM    308  CG2 ILE A  42       2.566   2.486   1.290  1.00  0.00           C  
ATOM    309  CD1 ILE A  42       3.216   2.021   5.002  1.00  0.00           C  
ATOM    310  N   THR A  43      -0.837   2.943   0.894  1.00  0.00           N  
ATOM    311  CA  THR A  43      -1.776   2.410  -0.087  1.00  0.00           C  
ATOM    312  C   THR A  43      -1.758   3.247  -1.363  1.00  0.00           C  
ATOM    313  CB  THR A  43      -3.208   2.362   0.479  1.00  0.00           C  
ATOM    314  O   THR A  43      -0.842   4.043  -1.577  1.00  0.00           O  
ATOM    315  CG2 THR A  43      -3.787   3.765   0.627  1.00  0.00           C  
ATOM    316  OG1 THR A  43      -4.040   1.604  -0.408  1.00  0.00           O  
ATOM    317  N   ASN A  44      -2.737   2.941  -2.270  1.00  0.00           N  
ATOM    318  CA  ASN A  44      -2.818   3.687  -3.521  1.00  0.00           C  
ATOM    319  C   ASN A  44      -3.497   5.039  -3.324  1.00  0.00           C  
ATOM    320  CB  ASN A  44      -3.558   2.872  -4.585  1.00  0.00           C  
ATOM    321  O   ASN A  44      -4.451   5.154  -2.552  1.00  0.00           O  
ATOM    322  CG  ASN A  44      -2.854   1.571  -4.917  1.00  0.00           C  
ATOM    323  ND2 ASN A  44      -1.882   1.636  -5.819  1.00  0.00           N  
ATOM    324  OD1 ASN A  44      -3.182   0.516  -4.368  1.00  0.00           O  
ATOM    325  N   ALA A  45      -2.994   6.057  -4.001  1.00  0.00           N  
ATOM    326  CA  ALA A  45      -3.586   7.392  -3.978  1.00  0.00           C  
ATOM    327  C   ALA A  45      -4.998   7.377  -4.555  1.00  0.00           C  
ATOM    328  CB  ALA A  45      -2.710   8.376  -4.750  1.00  0.00           C  
ATOM    329  O   ALA A  45      -5.858   8.150  -4.128  1.00  0.00           O  
ATOM    330  N   HIS A  46      -5.195   6.470  -5.443  1.00  0.00           N  
ATOM    331  CA  HIS A  46      -6.495   6.463  -6.105  1.00  0.00           C  
ATOM    332  C   HIS A  46      -7.586   5.955  -5.169  1.00  0.00           C  
ATOM    333  CB  HIS A  46      -6.447   5.604  -7.370  1.00  0.00           C  
ATOM    334  O   HIS A  46      -8.759   5.900  -5.548  1.00  0.00           O  
ATOM    335  CG  HIS A  46      -6.235   4.149  -7.100  1.00  0.00           C  
ATOM    336  CD2 HIS A  46      -7.084   3.194  -6.653  1.00  0.00           C  
ATOM    337  ND1 HIS A  46      -5.020   3.527  -7.289  1.00  0.00           N  
ATOM    338  CE1 HIS A  46      -5.132   2.248  -6.969  1.00  0.00           C  
ATOM    339  NE2 HIS A  46      -6.375   2.021  -6.580  1.00  0.00           N  
ATOM    340  N   LEU A  47      -7.250   5.547  -3.946  1.00  0.00           N  
ATOM    341  CA  LEU A  47      -8.249   5.260  -2.922  1.00  0.00           C  
ATOM    342  C   LEU A  47      -9.100   6.491  -2.632  1.00  0.00           C  
ATOM    343  CB  LEU A  47      -7.574   4.777  -1.635  1.00  0.00           C  
ATOM    344  O   LEU A  47     -10.258   6.369  -2.225  1.00  0.00           O  
ATOM    345  CG  LEU A  47      -8.498   4.494  -0.450  1.00  0.00           C  
ATOM    346  CD1 LEU A  47      -9.396   3.299  -0.752  1.00  0.00           C  
ATOM    347  CD2 LEU A  47      -7.685   4.251   0.817  1.00  0.00           C  
ATOM    348  N   PHE A  48      -8.508   7.721  -2.845  1.00  0.00           N  
ATOM    349  CA  PHE A  48      -9.168   8.978  -2.511  1.00  0.00           C  
ATOM    350  C   PHE A  48      -9.624   9.701  -3.772  1.00  0.00           C  
ATOM    351  CB  PHE A  48      -8.232   9.878  -1.698  1.00  0.00           C  
ATOM    352  O   PHE A  48      -9.365  10.895  -3.937  1.00  0.00           O  
ATOM    353  CG  PHE A  48      -7.884   9.326  -0.342  1.00  0.00           C  
ATOM    354  CD1 PHE A  48      -8.788   9.406   0.710  1.00  0.00           C  
ATOM    355  CD2 PHE A  48      -6.651   8.725  -0.120  1.00  0.00           C  
ATOM    356  CE1 PHE A  48      -8.468   8.895   1.966  1.00  0.00           C  
ATOM    357  CE2 PHE A  48      -6.324   8.213   1.132  1.00  0.00           C  
ATOM    358  CZ  PHE A  48      -7.234   8.300   2.174  1.00  0.00           C  
ATOM    359  N   ARG A  49     -10.294   8.940  -4.612  1.00  0.00           N  
ATOM    360  CA  ARG A  49     -10.917   9.537  -5.788  1.00  0.00           C  
ATOM    361  C   ARG A  49     -12.044  10.484  -5.389  1.00  0.00           C  
ATOM    362  CB  ARG A  49     -11.452   8.451  -6.724  1.00  0.00           C  
ATOM    363  O   ARG A  49     -12.286  11.488  -6.062  1.00  0.00           O  
ATOM    364  CG  ARG A  49     -10.366   7.694  -7.473  1.00  0.00           C  
ATOM    365  CD  ARG A  49     -10.950   6.618  -8.377  1.00  0.00           C  
ATOM    366  NE  ARG A  49      -9.904   5.865  -9.064  1.00  0.00           N  
ATOM    367  NH1 ARG A  49     -11.363   4.528 -10.257  1.00  0.00           N  
ATOM    368  NH2 ARG A  49      -9.099   4.271 -10.507  1.00  0.00           N  
ATOM    369  CZ  ARG A  49     -10.124   4.890  -9.941  1.00  0.00           C  
ATOM    370  N   ARG A  50     -12.681   9.930  -4.433  1.00  0.00           N  
ATOM    371  CA  ARG A  50     -13.699  10.748  -3.782  1.00  0.00           C  
ATOM    372  C   ARG A  50     -13.376  10.952  -2.306  1.00  0.00           C  
ATOM    373  CB  ARG A  50     -15.080  10.108  -3.933  1.00  0.00           C  
ATOM    374  O   ARG A  50     -12.710  10.118  -1.690  1.00  0.00           O  
ATOM    375  CG  ARG A  50     -15.551   9.990  -5.374  1.00  0.00           C  
ATOM    376  CD  ARG A  50     -16.893   9.277  -5.472  1.00  0.00           C  
ATOM    377  NE  ARG A  50     -17.375   9.224  -6.849  1.00  0.00           N  
ATOM    378  NH1 ARG A  50     -16.549   7.109  -7.276  1.00  0.00           N  
ATOM    379  NH2 ARG A  50     -17.681   8.253  -8.908  1.00  0.00           N  
ATOM    380  CZ  ARG A  50     -17.201   8.195  -7.674  1.00  0.00           C  
ATOM    381  N   ASN A  51     -13.692  12.099  -1.962  1.00  0.00           N  
ATOM    382  CA  ASN A  51     -13.400  12.456  -0.578  1.00  0.00           C  
ATOM    383  C   ASN A  51     -14.622  13.046   0.120  1.00  0.00           C  
ATOM    384  CB  ASN A  51     -12.227  13.437  -0.513  1.00  0.00           C  
ATOM    385  O   ASN A  51     -15.708  13.100  -0.462  1.00  0.00           O  
ATOM    386  CG  ASN A  51     -11.434  13.314   0.773  1.00  0.00           C  
ATOM    387  ND2 ASN A  51     -10.215  13.840   0.771  1.00  0.00           N  
ATOM    388  OD1 ASN A  51     -11.913  12.751   1.761  1.00  0.00           O  
ATOM    389  N   ASN A  52     -14.520  13.317   1.341  1.00  0.00           N  
ATOM    390  CA  ASN A  52     -15.605  13.871   2.145  1.00  0.00           C  
ATOM    391  C   ASN A  52     -16.605  12.795   2.557  1.00  0.00           C  
ATOM    392  CB  ASN A  52     -16.316  14.993   1.385  1.00  0.00           C  
ATOM    393  O   ASN A  52     -17.817  13.004   2.477  1.00  0.00           O  
ATOM    394  CG  ASN A  52     -17.214  15.825   2.279  1.00  0.00           C  
ATOM    395  ND2 ASN A  52     -18.263  16.396   1.698  1.00  0.00           N  
ATOM    396  OD1 ASN A  52     -16.968  15.955   3.480  1.00  0.00           O  
ATOM    397  N   GLY A  53     -16.094  11.713   3.012  1.00  0.00           N  
ATOM    398  CA  GLY A  53     -16.891  10.591   3.483  1.00  0.00           C  
ATOM    399  C   GLY A  53     -16.255   9.855   4.647  1.00  0.00           C  
ATOM    400  O   GLY A  53     -15.702  10.478   5.556  1.00  0.00           O  
ATOM    401  N   THR A  54     -16.516   8.510   4.665  1.00  0.00           N  
ATOM    402  CA  THR A  54     -16.037   7.661   5.750  1.00  0.00           C  
ATOM    403  C   THR A  54     -14.992   6.672   5.242  1.00  0.00           C  
ATOM    404  CB  THR A  54     -17.196   6.893   6.411  1.00  0.00           C  
ATOM    405  O   THR A  54     -15.121   6.137   4.139  1.00  0.00           O  
ATOM    406  CG2 THR A  54     -16.700   6.044   7.578  1.00  0.00           C  
ATOM    407  OG1 THR A  54     -18.167   7.829   6.895  1.00  0.00           O  
ATOM    408  N   LEU A  55     -13.929   6.575   5.978  1.00  0.00           N  
ATOM    409  CA  LEU A  55     -12.939   5.539   5.706  1.00  0.00           C  
ATOM    410  C   LEU A  55     -12.995   4.442   6.764  1.00  0.00           C  
ATOM    411  CB  LEU A  55     -11.533   6.141   5.653  1.00  0.00           C  
ATOM    412  O   LEU A  55     -12.848   4.717   7.957  1.00  0.00           O  
ATOM    413  CG  LEU A  55     -10.390   5.170   5.350  1.00  0.00           C  
ATOM    414  CD1 LEU A  55     -10.515   4.633   3.928  1.00  0.00           C  
ATOM    415  CD2 LEU A  55      -9.041   5.852   5.553  1.00  0.00           C  
ATOM    416  N   THR A  56     -13.272   3.238   6.335  1.00  0.00           N  
ATOM    417  CA  THR A  56     -13.252   2.077   7.217  1.00  0.00           C  
ATOM    418  C   THR A  56     -11.961   1.284   7.038  1.00  0.00           C  
ATOM    419  CB  THR A  56     -14.461   1.159   6.959  1.00  0.00           C  
ATOM    420  O   THR A  56     -11.600   0.920   5.917  1.00  0.00           O  
ATOM    421  CG2 THR A  56     -14.442  -0.051   7.888  1.00  0.00           C  
ATOM    422  OG1 THR A  56     -15.670   1.897   7.179  1.00  0.00           O  
ATOM    423  N   VAL A  57     -11.291   1.025   8.179  1.00  0.00           N  
ATOM    424  CA  VAL A  57     -10.062   0.238   8.184  1.00  0.00           C  
ATOM    425  C   VAL A  57     -10.308  -1.098   8.881  1.00  0.00           C  
ATOM    426  CB  VAL A  57      -8.906   0.995   8.874  1.00  0.00           C  
ATOM    427  O   VAL A  57     -10.614  -1.136  10.076  1.00  0.00           O  
ATOM    428  CG1 VAL A  57      -7.601   0.207   8.761  1.00  0.00           C  
ATOM    429  CG2 VAL A  57      -8.746   2.389   8.270  1.00  0.00           C  
ATOM    430  N   THR A  58     -10.196  -2.167   8.131  1.00  0.00           N  
ATOM    431  CA  THR A  58     -10.319  -3.511   8.684  1.00  0.00           C  
ATOM    432  C   THR A  58      -8.956  -4.193   8.756  1.00  0.00           C  
ATOM    433  CB  THR A  58     -11.284  -4.373   7.849  1.00  0.00           C  
ATOM    434  O   THR A  58      -8.295  -4.380   7.733  1.00  0.00           O  
ATOM    435  CG2 THR A  58     -11.483  -5.746   8.482  1.00  0.00           C  
ATOM    436  OG1 THR A  58     -12.551  -3.712   7.759  1.00  0.00           O  
ATOM    437  N   SER A  59      -8.528  -4.484   9.981  1.00  0.00           N  
ATOM    438  CA  SER A  59      -7.268  -5.173  10.237  1.00  0.00           C  
ATOM    439  C   SER A  59      -7.490  -6.450  11.040  1.00  0.00           C  
ATOM    440  CB  SER A  59      -6.297  -4.256  10.981  1.00  0.00           C  
ATOM    441  O   SER A  59      -8.632  -6.839  11.295  1.00  0.00           O  
ATOM    442  OG  SER A  59      -6.683  -4.108  12.337  1.00  0.00           O  
ATOM    443  N   LEU A  60      -6.368  -7.129  11.451  1.00  0.00           N  
ATOM    444  CA  LEU A  60      -6.451  -8.300  12.316  1.00  0.00           C  
ATOM    445  C   LEU A  60      -6.998  -7.925  13.689  1.00  0.00           C  
ATOM    446  CB  LEU A  60      -5.076  -8.957  12.464  1.00  0.00           C  
ATOM    447  O   LEU A  60      -7.559  -8.770  14.391  1.00  0.00           O  
ATOM    448  CG  LEU A  60      -4.572  -9.753  11.259  1.00  0.00           C  
ATOM    449  CD1 LEU A  60      -3.142 -10.228  11.498  1.00  0.00           C  
ATOM    450  CD2 LEU A  60      -5.493 -10.936  10.977  1.00  0.00           C  
ATOM    451  N   HIS A  61      -6.859  -6.663  13.930  1.00  0.00           N  
ATOM    452  CA  HIS A  61      -7.186  -6.216  15.279  1.00  0.00           C  
ATOM    453  C   HIS A  61      -8.604  -5.660  15.347  1.00  0.00           C  
ATOM    454  CB  HIS A  61      -6.185  -5.161  15.751  1.00  0.00           C  
ATOM    455  O   HIS A  61      -9.054  -5.222  16.408  1.00  0.00           O  
ATOM    456  CG  HIS A  61      -4.771  -5.649  15.791  1.00  0.00           C  
ATOM    457  CD2 HIS A  61      -4.186  -6.618  16.533  1.00  0.00           C  
ATOM    458  ND1 HIS A  61      -3.779  -5.119  14.995  1.00  0.00           N  
ATOM    459  CE1 HIS A  61      -2.640  -5.744  15.248  1.00  0.00           C  
ATOM    460  NE2 HIS A  61      -2.861  -6.658  16.177  1.00  0.00           N  
ATOM    461  N   GLY A  62      -9.230  -5.663  14.199  1.00  0.00           N  
ATOM    462  CA  GLY A  62     -10.598  -5.170  14.211  1.00  0.00           C  
ATOM    463  C   GLY A  62     -10.853  -4.092  13.176  1.00  0.00           C  
ATOM    464  O   GLY A  62     -10.073  -3.930  12.235  1.00  0.00           O  
ATOM    465  N   THR A  63     -11.981  -3.498  13.343  1.00  0.00           N  
ATOM    466  CA  THR A  63     -12.429  -2.484  12.395  1.00  0.00           C  
ATOM    467  C   THR A  63     -12.411  -1.099  13.036  1.00  0.00           C  
ATOM    468  CB  THR A  63     -13.845  -2.793  11.874  1.00  0.00           C  
ATOM    469  O   THR A  63     -12.792  -0.942  14.198  1.00  0.00           O  
ATOM    470  CG2 THR A  63     -14.322  -1.716  10.905  1.00  0.00           C  
ATOM    471  OG1 THR A  63     -13.833  -4.057  11.198  1.00  0.00           O  
ATOM    472  N   PHE A  64     -11.871  -0.166  12.303  1.00  0.00           N  
ATOM    473  CA  PHE A  64     -11.789   1.229  12.717  1.00  0.00           C  
ATOM    474  C   PHE A  64     -12.413   2.143  11.669  1.00  0.00           C  
ATOM    475  CB  PHE A  64     -10.332   1.633  12.964  1.00  0.00           C  
ATOM    476  O   PHE A  64     -12.130   2.012  10.476  1.00  0.00           O  
ATOM    477  CG  PHE A  64     -10.177   2.985  13.606  1.00  0.00           C  
ATOM    478  CD1 PHE A  64     -10.134   4.137  12.830  1.00  0.00           C  
ATOM    479  CD2 PHE A  64     -10.074   3.104  14.986  1.00  0.00           C  
ATOM    480  CE1 PHE A  64      -9.991   5.390  13.421  1.00  0.00           C  
ATOM    481  CE2 PHE A  64      -9.931   4.353  15.584  1.00  0.00           C  
ATOM    482  CZ  PHE A  64      -9.888   5.495  14.800  1.00  0.00           C  
ATOM    483  N   THR A  65     -13.237   3.083  12.180  1.00  0.00           N  
ATOM    484  CA  THR A  65     -13.921   3.964  11.240  1.00  0.00           C  
ATOM    485  C   THR A  65     -13.516   5.417  11.468  1.00  0.00           C  
ATOM    486  CB  THR A  65     -15.450   3.829  11.360  1.00  0.00           C  
ATOM    487  O   THR A  65     -13.527   5.900  12.602  1.00  0.00           O  
ATOM    488  CG2 THR A  65     -16.163   4.772  10.397  1.00  0.00           C  
ATOM    489  OG1 THR A  65     -15.830   2.480  11.060  1.00  0.00           O  
ATOM    490  N   ILE A  66     -13.095   6.017  10.341  1.00  0.00           N  
ATOM    491  CA  ILE A  66     -12.873   7.458  10.297  1.00  0.00           C  
ATOM    492  C   ILE A  66     -14.048   8.140   9.600  1.00  0.00           C  
ATOM    493  CB  ILE A  66     -11.550   7.805   9.579  1.00  0.00           C  
ATOM    494  O   ILE A  66     -14.300   7.902   8.416  1.00  0.00           O  
ATOM    495  CG1 ILE A  66     -10.369   7.120  10.276  1.00  0.00           C  
ATOM    496  CG2 ILE A  66     -11.347   9.322   9.522  1.00  0.00           C  
ATOM    497  CD1 ILE A  66      -9.137   6.960   9.394  1.00  0.00           C  
ATOM    498  N   ASP A  67     -14.754   9.021  10.258  1.00  0.00           N  
ATOM    499  CA  ASP A  67     -16.035   9.545   9.794  1.00  0.00           C  
ATOM    500  C   ASP A  67     -15.836  10.619   8.727  1.00  0.00           C  
ATOM    501  CB  ASP A  67     -16.840  10.111  10.966  1.00  0.00           C  
ATOM    502  O   ASP A  67     -16.694  10.811   7.863  1.00  0.00           O  
ATOM    503  CG  ASP A  67     -17.373   9.034  11.895  1.00  0.00           C  
ATOM    504  OD1 ASP A  67     -17.640   7.905  11.430  1.00  0.00           O  
ATOM    505  OD2 ASP A  67     -17.529   9.318  13.102  1.00  0.00           O  
ATOM    506  N   ASN A  68     -14.776  11.286   8.832  1.00  0.00           N  
ATOM    507  CA  ASN A  68     -14.544  12.366   7.879  1.00  0.00           C  
ATOM    508  C   ASN A  68     -13.166  12.257   7.233  1.00  0.00           C  
ATOM    509  CB  ASN A  68     -14.704  13.727   8.561  1.00  0.00           C  
ATOM    510  O   ASN A  68     -12.162  12.645   7.832  1.00  0.00           O  
ATOM    511  CG  ASN A  68     -14.642  14.882   7.581  1.00  0.00           C  
ATOM    512  ND2 ASN A  68     -14.875  16.092   8.075  1.00  0.00           N  
ATOM    513  OD1 ASN A  68     -14.388  14.688   6.389  1.00  0.00           O  
ATOM    514  N   THR A  69     -13.139  11.821   5.942  1.00  0.00           N  
ATOM    515  CA  THR A  69     -11.880  11.598   5.241  1.00  0.00           C  
ATOM    516  C   THR A  69     -11.187  12.924   4.939  1.00  0.00           C  
ATOM    517  CB  THR A  69     -12.100  10.822   3.929  1.00  0.00           C  
ATOM    518  O   THR A  69      -9.984  12.954   4.668  1.00  0.00           O  
ATOM    519  CG2 THR A  69     -12.528   9.384   4.206  1.00  0.00           C  
ATOM    520  OG1 THR A  69     -13.120  11.473   3.161  1.00  0.00           O  
ATOM    521  N   ARG A  70     -11.836  14.061   5.133  1.00  0.00           N  
ATOM    522  CA  ARG A  70     -11.237  15.367   4.877  1.00  0.00           C  
ATOM    523  C   ARG A  70     -10.278  15.758   5.997  1.00  0.00           C  
ATOM    524  CB  ARG A  70     -12.322  16.434   4.719  1.00  0.00           C  
ATOM    525  O   ARG A  70      -9.409  16.611   5.807  1.00  0.00           O  
ATOM    526  CG  ARG A  70     -13.130  16.306   3.438  1.00  0.00           C  
ATOM    527  CD  ARG A  70     -14.100  17.467   3.264  1.00  0.00           C  
ATOM    528  NE  ARG A  70     -14.674  17.493   1.922  1.00  0.00           N  
ATOM    529  NH1 ARG A  70     -16.287  19.071   2.420  1.00  0.00           N  
ATOM    530  NH2 ARG A  70     -16.143  18.200   0.304  1.00  0.00           N  
ATOM    531  CZ  ARG A  70     -15.700  18.255   1.552  1.00  0.00           C  
ATOM    532  N   GLU A  71     -10.457  15.121   7.075  1.00  0.00           N  
ATOM    533  CA  GLU A  71      -9.629  15.452   8.231  1.00  0.00           C  
ATOM    534  C   GLU A  71      -8.422  14.523   8.329  1.00  0.00           C  
ATOM    535  CB  GLU A  71     -10.452  15.383   9.520  1.00  0.00           C  
ATOM    536  O   GLU A  71      -7.589  14.671   9.226  1.00  0.00           O  
ATOM    537  CG  GLU A  71     -11.569  16.414   9.592  1.00  0.00           C  
ATOM    538  CD  GLU A  71     -11.066  17.847   9.539  1.00  0.00           C  
ATOM    539  OE1 GLU A  71     -11.714  18.694   8.882  1.00  0.00           O  
ATOM    540  OE2 GLU A  71     -10.015  18.126  10.158  1.00  0.00           O  
ATOM    541  N   LEU A  72      -8.325  13.628   7.377  1.00  0.00           N  
ATOM    542  CA  LEU A  72      -7.239  12.653   7.386  1.00  0.00           C  
ATOM    543  C   LEU A  72      -5.943  13.278   6.880  1.00  0.00           C  
ATOM    544  CB  LEU A  72      -7.602  11.437   6.530  1.00  0.00           C  
ATOM    545  O   LEU A  72      -5.949  14.011   5.888  1.00  0.00           O  
ATOM    546  CG  LEU A  72      -6.780  10.170   6.768  1.00  0.00           C  
ATOM    547  CD1 LEU A  72      -6.958   9.684   8.203  1.00  0.00           C  
ATOM    548  CD2 LEU A  72      -7.175   9.081   5.776  1.00  0.00           C  
ATOM    549  N   LEU A  73      -4.902  13.036   7.607  1.00  0.00           N  
ATOM    550  CA  LEU A  73      -3.588  13.491   7.166  1.00  0.00           C  
ATOM    551  C   LEU A  73      -2.994  12.530   6.142  1.00  0.00           C  
ATOM    552  CB  LEU A  73      -2.640  13.631   8.360  1.00  0.00           C  
ATOM    553  O   LEU A  73      -2.842  11.338   6.418  1.00  0.00           O  
ATOM    554  CG  LEU A  73      -2.999  14.706   9.388  1.00  0.00           C  
ATOM    555  CD1 LEU A  73      -2.094  14.594  10.610  1.00  0.00           C  
ATOM    556  CD2 LEU A  73      -2.897  16.095   8.766  1.00  0.00           C  
ATOM    557  N   LEU A  74      -2.736  13.137   4.947  1.00  0.00           N  
ATOM    558  CA  LEU A  74      -2.197  12.346   3.846  1.00  0.00           C  
ATOM    559  C   LEU A  74      -0.849  12.895   3.391  1.00  0.00           C  
ATOM    560  CB  LEU A  74      -3.177  12.327   2.669  1.00  0.00           C  
ATOM    561  O   LEU A  74      -0.650  14.111   3.354  1.00  0.00           O  
ATOM    562  CG  LEU A  74      -4.620  11.941   2.995  1.00  0.00           C  
ATOM    563  CD1 LEU A  74      -5.492  12.046   1.748  1.00  0.00           C  
ATOM    564  CD2 LEU A  74      -4.679  10.533   3.578  1.00  0.00           C  
ATOM    565  N   HIS A  75       0.048  11.984   3.139  1.00  0.00           N  
ATOM    566  CA  HIS A  75       1.288  12.310   2.444  1.00  0.00           C  
ATOM    567  C   HIS A  75       1.339  11.653   1.069  1.00  0.00           C  
ATOM    568  CB  HIS A  75       2.497  11.880   3.277  1.00  0.00           C  
ATOM    569  O   HIS A  75       1.482  10.433   0.965  1.00  0.00           O  
ATOM    570  CG  HIS A  75       3.809  12.288   2.685  1.00  0.00           C  
ATOM    571  CD2 HIS A  75       4.589  11.690   1.755  1.00  0.00           C  
ATOM    572  ND1 HIS A  75       4.462  13.445   3.051  1.00  0.00           N  
ATOM    573  CE1 HIS A  75       5.591  13.541   2.368  1.00  0.00           C  
ATOM    574  NE2 HIS A  75       5.692  12.488   1.575  1.00  0.00           N  
ATOM    575  N   LEU A  76       1.255  12.488   0.006  1.00  0.00           N  
ATOM    576  CA  LEU A  76       1.256  11.990  -1.365  1.00  0.00           C  
ATOM    577  C   LEU A  76       2.681  11.820  -1.881  1.00  0.00           C  
ATOM    578  CB  LEU A  76       0.480  12.940  -2.281  1.00  0.00           C  
ATOM    579  O   LEU A  76       3.524  12.699  -1.690  1.00  0.00           O  
ATOM    580  CG  LEU A  76      -0.988  13.179  -1.924  1.00  0.00           C  
ATOM    581  CD1 LEU A  76      -1.114  14.356  -0.963  1.00  0.00           C  
ATOM    582  CD2 LEU A  76      -1.813  13.419  -3.184  1.00  0.00           C  
ATOM    583  N   ILE A  77       2.863  10.632  -2.463  1.00  0.00           N  
ATOM    584  CA  ILE A  77       4.151  10.427  -3.117  1.00  0.00           C  
ATOM    585  C   ILE A  77       4.091  10.951  -4.550  1.00  0.00           C  
ATOM    586  CB  ILE A  77       4.560   8.937  -3.108  1.00  0.00           C  
ATOM    587  O   ILE A  77       3.356  10.415  -5.383  1.00  0.00           O  
ATOM    588  CG1 ILE A  77       4.445   8.361  -1.692  1.00  0.00           C  
ATOM    589  CG2 ILE A  77       5.979   8.763  -3.656  1.00  0.00           C  
ATOM    590  CD1 ILE A  77       5.336   9.051  -0.668  1.00  0.00           C  
ATOM    591  N   GLU A  78       4.833  11.919  -4.782  1.00  0.00           N  
ATOM    592  CA  GLU A  78       4.738  12.652  -6.041  1.00  0.00           C  
ATOM    593  C   GLU A  78       5.010  11.738  -7.233  1.00  0.00           C  
ATOM    594  CB  GLU A  78       5.712  13.833  -6.051  1.00  0.00           C  
ATOM    595  O   GLU A  78       5.972  10.968  -7.225  1.00  0.00           O  
ATOM    596  CG  GLU A  78       5.485  14.808  -7.197  1.00  0.00           C  
ATOM    597  CD  GLU A  78       6.395  16.025  -7.138  1.00  0.00           C  
ATOM    598  OE1 GLU A  78       6.275  16.914  -8.011  1.00  0.00           O  
ATOM    599  OE2 GLU A  78       7.234  16.089  -6.213  1.00  0.00           O  
ATOM    600  N   GLY A  79       4.121  11.816  -8.211  1.00  0.00           N  
ATOM    601  CA  GLY A  79       4.300  11.155  -9.494  1.00  0.00           C  
ATOM    602  C   GLY A  79       3.985   9.672  -9.450  1.00  0.00           C  
ATOM    603  O   GLY A  79       4.283   8.940 -10.396  1.00  0.00           O  
ATOM    604  N   ARG A  80       3.384   9.260  -8.275  1.00  0.00           N  
ATOM    605  CA  ARG A  80       3.130   7.835  -8.094  1.00  0.00           C  
ATOM    606  C   ARG A  80       1.734   7.595  -7.530  1.00  0.00           C  
ATOM    607  CB  ARG A  80       4.182   7.214  -7.172  1.00  0.00           C  
ATOM    608  O   ARG A  80       1.190   8.445  -6.823  1.00  0.00           O  
ATOM    609  CG  ARG A  80       5.605   7.331  -7.694  1.00  0.00           C  
ATOM    610  CD  ARG A  80       6.624   6.880  -6.657  1.00  0.00           C  
ATOM    611  NE  ARG A  80       7.993   7.076  -7.126  1.00  0.00           N  
ATOM    612  NH1 ARG A  80       8.264   4.910  -7.881  1.00  0.00           N  
ATOM    613  NH2 ARG A  80       9.974   6.423  -8.087  1.00  0.00           N  
ATOM    614  CZ  ARG A  80       8.741   6.136  -7.697  1.00  0.00           C  
ATOM    615  N   ASP A  81       1.141   6.507  -7.914  1.00  0.00           N  
ATOM    616  CA  ASP A  81      -0.104   6.059  -7.297  1.00  0.00           C  
ATOM    617  C   ASP A  81       0.155   5.444  -5.923  1.00  0.00           C  
ATOM    618  CB  ASP A  81      -0.817   5.050  -8.199  1.00  0.00           C  
ATOM    619  O   ASP A  81      -0.025   4.239  -5.733  1.00  0.00           O  
ATOM    620  CG  ASP A  81      -2.210   4.695  -7.707  1.00  0.00           C  
ATOM    621  OD1 ASP A  81      -2.793   5.469  -6.919  1.00  0.00           O  
ATOM    622  OD2 ASP A  81      -2.726   3.631  -8.110  1.00  0.00           O  
ATOM    623  N   LEU A  82       0.682   6.300  -5.063  1.00  0.00           N  
ATOM    624  CA  LEU A  82       1.077   5.932  -3.708  1.00  0.00           C  
ATOM    625  C   LEU A  82       0.781   7.063  -2.729  1.00  0.00           C  
ATOM    626  CB  LEU A  82       2.565   5.577  -3.661  1.00  0.00           C  
ATOM    627  O   LEU A  82       1.080   8.226  -3.009  1.00  0.00           O  
ATOM    628  CG  LEU A  82       3.054   4.866  -2.398  1.00  0.00           C  
ATOM    629  CD1 LEU A  82       2.427   3.480  -2.294  1.00  0.00           C  
ATOM    630  CD2 LEU A  82       4.576   4.773  -2.391  1.00  0.00           C  
ATOM    631  N   VAL A  83       0.179   6.676  -1.582  1.00  0.00           N  
ATOM    632  CA  VAL A  83      -0.121   7.661  -0.549  1.00  0.00           C  
ATOM    633  C   VAL A  83       0.127   7.056   0.831  1.00  0.00           C  
ATOM    634  CB  VAL A  83      -1.577   8.168  -0.654  1.00  0.00           C  
ATOM    635  O   VAL A  83      -0.044   5.850   1.027  1.00  0.00           O  
ATOM    636  CG1 VAL A  83      -2.565   7.032  -0.395  1.00  0.00           C  
ATOM    637  CG2 VAL A  83      -1.813   9.318   0.324  1.00  0.00           C  
ATOM    638  N   ILE A  84       0.606   7.861   1.784  1.00  0.00           N  
ATOM    639  CA  ILE A  84       0.745   7.488   3.188  1.00  0.00           C  
ATOM    640  C   ILE A  84      -0.348   8.165   4.012  1.00  0.00           C  
ATOM    641  CB  ILE A  84       2.140   7.862   3.736  1.00  0.00           C  
ATOM    642  O   ILE A  84      -0.528   9.383   3.934  1.00  0.00           O  
ATOM    643  CG1 ILE A  84       3.239   7.226   2.878  1.00  0.00           C  
ATOM    644  CG2 ILE A  84       2.275   7.437   5.202  1.00  0.00           C  
ATOM    645  CD1 ILE A  84       4.636   7.759   3.166  1.00  0.00           C  
ATOM    646  N   ILE A  85      -1.028   7.329   4.769  1.00  0.00           N  
ATOM    647  CA  ILE A  85      -2.080   7.842   5.639  1.00  0.00           C  
ATOM    648  C   ILE A  85      -1.594   7.852   7.087  1.00  0.00           C  
ATOM    649  CB  ILE A  85      -3.374   7.007   5.514  1.00  0.00           C  
ATOM    650  O   ILE A  85      -1.159   6.823   7.609  1.00  0.00           O  
ATOM    651  CG1 ILE A  85      -3.795   6.892   4.045  1.00  0.00           C  
ATOM    652  CG2 ILE A  85      -4.496   7.620   6.359  1.00  0.00           C  
ATOM    653  CD1 ILE A  85      -4.912   5.887   3.798  1.00  0.00           C  
ATOM    654  N   LYS A  86      -1.687   9.023   7.658  1.00  0.00           N  
ATOM    655  CA  LYS A  86      -1.444   9.085   9.096  1.00  0.00           C  
ATOM    656  C   LYS A  86      -2.723   8.812   9.882  1.00  0.00           C  
ATOM    657  CB  LYS A  86      -0.871  10.448   9.486  1.00  0.00           C  
ATOM    658  O   LYS A  86      -3.691   9.570   9.787  1.00  0.00           O  
ATOM    659  CG  LYS A  86      -0.394  10.530  10.928  1.00  0.00           C  
ATOM    660  CD  LYS A  86       0.309  11.851  11.211  1.00  0.00           C  
ATOM    661  CE  LYS A  86       0.842  11.909  12.636  1.00  0.00           C  
ATOM    662  NZ  LYS A  86       1.608  13.166  12.891  1.00  0.00           N  
ATOM    663  N   MET A  87      -2.638   7.745  10.710  1.00  0.00           N  
ATOM    664  CA  MET A  87      -3.826   7.349  11.461  1.00  0.00           C  
ATOM    665  C   MET A  87      -3.958   8.168  12.741  1.00  0.00           C  
ATOM    666  CB  MET A  87      -3.777   5.858  11.797  1.00  0.00           C  
ATOM    667  O   MET A  87      -2.958   8.628  13.295  1.00  0.00           O  
ATOM    668  CG  MET A  87      -3.730   4.955  10.575  1.00  0.00           C  
ATOM    669  SD  MET A  87      -5.153   5.223   9.448  1.00  0.00           S  
ATOM    670  CE  MET A  87      -6.510   4.637  10.501  1.00  0.00           C  
ATOM    671  N   PRO A  88      -5.223   8.376  13.153  1.00  0.00           N  
ATOM    672  CA  PRO A  88      -5.433   9.076  14.423  1.00  0.00           C  
ATOM    673  C   PRO A  88      -4.762   8.374  15.601  1.00  0.00           C  
ATOM    674  CB  PRO A  88      -6.956   9.072  14.580  1.00  0.00           C  
ATOM    675  O   PRO A  88      -4.482   7.175  15.532  1.00  0.00           O  
ATOM    676  CG  PRO A  88      -7.482   8.832  13.202  1.00  0.00           C  
ATOM    677  CD  PRO A  88      -6.469   8.027  12.438  1.00  0.00           C  
ATOM    678  N   LYS A  89      -4.532   9.071  16.619  1.00  0.00           N  
ATOM    679  CA  LYS A  89      -3.771   8.609  17.777  1.00  0.00           C  
ATOM    680  C   LYS A  89      -4.462   7.428  18.453  1.00  0.00           C  
ATOM    681  CB  LYS A  89      -3.577   9.746  18.780  1.00  0.00           C  
ATOM    682  O   LYS A  89      -3.807   6.602  19.092  1.00  0.00           O  
ATOM    683  CG  LYS A  89      -2.604  10.821  18.318  1.00  0.00           C  
ATOM    684  CD  LYS A  89      -2.377  11.872  19.396  1.00  0.00           C  
ATOM    685  CE  LYS A  89      -1.410  12.952  18.932  1.00  0.00           C  
ATOM    686  NZ  LYS A  89      -1.208  14.001  19.975  1.00  0.00           N  
ATOM    687  N   ASP A  90      -5.752   7.340  18.322  1.00  0.00           N  
ATOM    688  CA  ASP A  90      -6.475   6.262  18.989  1.00  0.00           C  
ATOM    689  C   ASP A  90      -6.496   5.001  18.129  1.00  0.00           C  
ATOM    690  CB  ASP A  90      -7.904   6.697  19.319  1.00  0.00           C  
ATOM    691  O   ASP A  90      -7.143   4.012  18.482  1.00  0.00           O  
ATOM    692  CG  ASP A  90      -8.686   7.142  18.095  1.00  0.00           C  
ATOM    693  OD1 ASP A  90      -8.074   7.370  17.030  1.00  0.00           O  
ATOM    694  OD2 ASP A  90      -9.926   7.267  18.198  1.00  0.00           O  
ATOM    695  N   PHE A  91      -5.810   5.035  16.969  1.00  0.00           N  
ATOM    696  CA  PHE A  91      -5.610   3.867  16.119  1.00  0.00           C  
ATOM    697  C   PHE A  91      -4.378   3.084  16.557  1.00  0.00           C  
ATOM    698  CB  PHE A  91      -5.471   4.285  14.652  1.00  0.00           C  
ATOM    699  O   PHE A  91      -3.299   3.657  16.727  1.00  0.00           O  
ATOM    700  CG  PHE A  91      -5.391   3.127  13.695  1.00  0.00           C  
ATOM    701  CD1 PHE A  91      -4.160   2.632  13.283  1.00  0.00           C  
ATOM    702  CD2 PHE A  91      -6.548   2.532  13.208  1.00  0.00           C  
ATOM    703  CE1 PHE A  91      -4.083   1.559  12.397  1.00  0.00           C  
ATOM    704  CE2 PHE A  91      -6.479   1.460  12.323  1.00  0.00           C  
ATOM    705  CZ  PHE A  91      -5.246   0.976  11.918  1.00  0.00           C  
ATOM    706  N   PRO A  92      -4.595   1.729  16.822  1.00  0.00           N  
ATOM    707  CA  PRO A  92      -3.438   0.931  17.235  1.00  0.00           C  
ATOM    708  C   PRO A  92      -2.314   0.943  16.201  1.00  0.00           C  
ATOM    709  CB  PRO A  92      -4.018  -0.476  17.394  1.00  0.00           C  
ATOM    710  O   PRO A  92      -2.577   0.879  14.998  1.00  0.00           O  
ATOM    711  CG  PRO A  92      -5.486  -0.265  17.581  1.00  0.00           C  
ATOM    712  CD  PRO A  92      -5.891   0.968  16.826  1.00  0.00           C  
ATOM    713  N   SER A  93      -1.097   0.983  16.763  1.00  0.00           N  
ATOM    714  CA  SER A  93       0.056   1.053  15.871  1.00  0.00           C  
ATOM    715  C   SER A  93       0.461  -0.333  15.381  1.00  0.00           C  
ATOM    716  CB  SER A  93       1.238   1.721  16.574  1.00  0.00           C  
ATOM    717  O   SER A  93       0.283  -1.325  16.091  1.00  0.00           O  
ATOM    718  OG  SER A  93       0.970   3.091  16.818  1.00  0.00           O  
ATOM    719  N   PHE A  94       0.991  -0.405  14.155  1.00  0.00           N  
ATOM    720  CA  PHE A  94       1.534  -1.617  13.554  1.00  0.00           C  
ATOM    721  C   PHE A  94       3.011  -1.776  13.894  1.00  0.00           C  
ATOM    722  CB  PHE A  94       1.345  -1.596  12.034  1.00  0.00           C  
ATOM    723  O   PHE A  94       3.678  -0.804  14.253  1.00  0.00           O  
ATOM    724  CG  PHE A  94      -0.097  -1.578  11.601  1.00  0.00           C  
ATOM    725  CD1 PHE A  94      -0.812  -2.762  11.472  1.00  0.00           C  
ATOM    726  CD2 PHE A  94      -0.736  -0.377  11.325  1.00  0.00           C  
ATOM    727  CE1 PHE A  94      -2.147  -2.749  11.072  1.00  0.00           C  
ATOM    728  CE2 PHE A  94      -2.069  -0.356  10.925  1.00  0.00           C  
ATOM    729  CZ  PHE A  94      -2.772  -1.543  10.798  1.00  0.00           C  
ATOM    730  N   ASP A  95       3.493  -2.953  13.829  1.00  0.00           N  
ATOM    731  CA  ASP A  95       4.935  -3.170  13.891  1.00  0.00           C  
ATOM    732  C   ASP A  95       5.646  -2.471  12.734  1.00  0.00           C  
ATOM    733  CB  ASP A  95       5.253  -4.667  13.877  1.00  0.00           C  
ATOM    734  O   ASP A  95       5.068  -2.296  11.659  1.00  0.00           O  
ATOM    735  CG  ASP A  95       4.776  -5.386  15.126  1.00  0.00           C  
ATOM    736  OD1 ASP A  95       4.623  -4.736  16.183  1.00  0.00           O  
ATOM    737  OD2 ASP A  95       4.554  -6.614  15.054  1.00  0.00           O  
ATOM    738  N   THR A  96       6.960  -2.090  12.906  1.00  0.00           N  
ATOM    739  CA  THR A  96       7.653  -1.274  11.915  1.00  0.00           C  
ATOM    740  C   THR A  96       8.849  -2.025  11.337  1.00  0.00           C  
ATOM    741  CB  THR A  96       8.126   0.060  12.523  1.00  0.00           C  
ATOM    742  O   THR A  96       9.837  -1.411  10.931  1.00  0.00           O  
ATOM    743  CG2 THR A  96       6.944   0.900  12.992  1.00  0.00           C  
ATOM    744  OG1 THR A  96       8.982  -0.208  13.641  1.00  0.00           O  
ATOM    745  N   ASP A  97       8.848  -3.362  11.291  1.00  0.00           N  
ATOM    746  CA  ASP A  97      10.039  -4.111  10.901  1.00  0.00           C  
ATOM    747  C   ASP A  97       9.986  -4.498   9.425  1.00  0.00           C  
ATOM    748  CB  ASP A  97      10.193  -5.363  11.768  1.00  0.00           C  
ATOM    749  O   ASP A  97      10.829  -5.260   8.947  1.00  0.00           O  
ATOM    750  CG  ASP A  97       8.963  -6.253  11.749  1.00  0.00           C  
ATOM    751  OD1 ASP A  97       7.868  -5.773  11.383  1.00  0.00           O  
ATOM    752  OD2 ASP A  97       9.088  -7.445  12.105  1.00  0.00           O  
ATOM    753  N   LEU A  98       8.919  -3.961   8.711  1.00  0.00           N  
ATOM    754  CA  LEU A  98       8.876  -4.201   7.273  1.00  0.00           C  
ATOM    755  C   LEU A  98       9.967  -3.410   6.557  1.00  0.00           C  
ATOM    756  CB  LEU A  98       7.504  -3.827   6.707  1.00  0.00           C  
ATOM    757  O   LEU A  98      10.320  -2.308   6.982  1.00  0.00           O  
ATOM    758  CG  LEU A  98       6.309  -4.611   7.252  1.00  0.00           C  
ATOM    759  CD1 LEU A  98       5.014  -4.111   6.621  1.00  0.00           C  
ATOM    760  CD2 LEU A  98       6.490  -6.104   7.000  1.00  0.00           C  
ATOM    761  N   VAL A  99      10.472  -4.003   5.532  1.00  0.00           N  
ATOM    762  CA  VAL A  99      11.521  -3.356   4.751  1.00  0.00           C  
ATOM    763  C   VAL A  99      10.999  -3.033   3.353  1.00  0.00           C  
ATOM    764  CB  VAL A  99      12.785  -4.240   4.657  1.00  0.00           C  
ATOM    765  O   VAL A  99      10.422  -3.894   2.684  1.00  0.00           O  
ATOM    766  CG1 VAL A  99      13.867  -3.548   3.829  1.00  0.00           C  
ATOM    767  CG2 VAL A  99      13.308  -4.572   6.053  1.00  0.00           C  
ATOM    768  N   PHE A 100      11.239  -1.713   2.910  1.00  0.00           N  
ATOM    769  CA  PHE A 100      10.824  -1.225   1.601  1.00  0.00           C  
ATOM    770  C   PHE A 100      12.034  -0.833   0.761  1.00  0.00           C  
ATOM    771  CB  PHE A 100       9.876  -0.030   1.746  1.00  0.00           C  
ATOM    772  O   PHE A 100      12.974  -0.217   1.268  1.00  0.00           O  
ATOM    773  CG  PHE A 100       8.644  -0.329   2.556  1.00  0.00           C  
ATOM    774  CD1 PHE A 100       7.457  -0.693   1.933  1.00  0.00           C  
ATOM    775  CD2 PHE A 100       8.673  -0.244   3.942  1.00  0.00           C  
ATOM    776  CE1 PHE A 100       6.314  -0.970   2.680  1.00  0.00           C  
ATOM    777  CE2 PHE A 100       7.535  -0.519   4.696  1.00  0.00           C  
ATOM    778  CZ  PHE A 100       6.357  -0.881   4.063  1.00  0.00           C  
ATOM    779  N   ARG A 101      11.993  -1.220  -0.468  1.00  0.00           N  
ATOM    780  CA  ARG A 101      13.030  -0.778  -1.394  1.00  0.00           C  
ATOM    781  C   ARG A 101      12.523  -0.793  -2.832  1.00  0.00           C  
ATOM    782  CB  ARG A 101      14.275  -1.658  -1.268  1.00  0.00           C  
ATOM    783  O   ARG A 101      11.438  -1.308  -3.108  1.00  0.00           O  
ATOM    784  CG  ARG A 101      14.055  -3.101  -1.695  1.00  0.00           C  
ATOM    785  CD  ARG A 101      15.373  -3.837  -1.894  1.00  0.00           C  
ATOM    786  NE  ARG A 101      15.160  -5.246  -2.211  1.00  0.00           N  
ATOM    787  NH1 ARG A 101      14.646  -4.882  -4.434  1.00  0.00           N  
ATOM    788  NH2 ARG A 101      14.651  -7.012  -3.588  1.00  0.00           N  
ATOM    789  CZ  ARG A 101      14.819  -5.710  -3.410  1.00  0.00           C  
ATOM    790  N   GLU A 102      13.349  -0.213  -3.682  1.00  0.00           N  
ATOM    791  CA  GLU A 102      12.994  -0.204  -5.098  1.00  0.00           C  
ATOM    792  C   GLU A 102      13.095  -1.602  -5.701  1.00  0.00           C  
ATOM    793  CB  GLU A 102      13.889   0.769  -5.871  1.00  0.00           C  
ATOM    794  O   GLU A 102      13.919  -2.411  -5.271  1.00  0.00           O  
ATOM    795  CG  GLU A 102      13.705   2.225  -5.469  1.00  0.00           C  
ATOM    796  CD  GLU A 102      14.669   3.167  -6.171  1.00  0.00           C  
ATOM    797  OE1 GLU A 102      14.340   3.663  -7.273  1.00  0.00           O  
ATOM    798  OE2 GLU A 102      15.764   3.411  -5.616  1.00  0.00           O  
ATOM    799  N   PRO A 103      12.181  -1.830  -6.775  1.00  0.00           N  
ATOM    800  CA  PRO A 103      12.345  -3.100  -7.487  1.00  0.00           C  
ATOM    801  C   PRO A 103      13.587  -3.123  -8.374  1.00  0.00           C  
ATOM    802  CB  PRO A 103      11.070  -3.198  -8.328  1.00  0.00           C  
ATOM    803  O   PRO A 103      14.101  -2.067  -8.752  1.00  0.00           O  
ATOM    804  CG  PRO A 103      10.689  -1.781  -8.612  1.00  0.00           C  
ATOM    805  CD  PRO A 103      11.050  -0.942  -7.420  1.00  0.00           C  
ATOM    806  N   VAL A 104      14.029  -4.347  -8.635  1.00  0.00           N  
ATOM    807  CA  VAL A 104      15.147  -4.584  -9.542  1.00  0.00           C  
ATOM    808  C   VAL A 104      14.646  -5.271 -10.811  1.00  0.00           C  
ATOM    809  CB  VAL A 104      16.250  -5.436  -8.875  1.00  0.00           C  
ATOM    810  O   VAL A 104      13.807  -6.172 -10.746  1.00  0.00           O  
ATOM    811  CG1 VAL A 104      17.398  -5.692  -9.849  1.00  0.00           C  
ATOM    812  CG2 VAL A 104      16.761  -4.750  -7.609  1.00  0.00           C  
ATOM    813  N   GLU A 105      15.124  -4.818 -11.988  1.00  0.00           N  
ATOM    814  CA  GLU A 105      14.720  -5.403 -13.263  1.00  0.00           C  
ATOM    815  C   GLU A 105      14.938  -6.913 -13.271  1.00  0.00           C  
ATOM    816  CB  GLU A 105      15.488  -4.755 -14.418  1.00  0.00           C  
ATOM    817  O   GLU A 105      16.016  -7.393 -12.914  1.00  0.00           O  
ATOM    818  CG  GLU A 105      14.945  -5.113 -15.794  1.00  0.00           C  
ATOM    819  CD  GLU A 105      13.694  -4.333 -16.168  1.00  0.00           C  
ATOM    820  OE1 GLU A 105      12.996  -4.730 -17.128  1.00  0.00           O  
ATOM    821  OE2 GLU A 105      13.411  -3.317 -15.495  1.00  0.00           O  
ATOM    822  N   GLY A 106      13.887  -7.633 -13.645  1.00  0.00           N  
ATOM    823  CA  GLY A 106      13.975  -9.076 -13.800  1.00  0.00           C  
ATOM    824  C   GLY A 106      13.854  -9.826 -12.486  1.00  0.00           C  
ATOM    825  O   GLY A 106      14.067 -11.039 -12.436  1.00  0.00           O  
ATOM    826  N   GLU A 107      13.537  -9.079 -11.425  1.00  0.00           N  
ATOM    827  CA  GLU A 107      13.413  -9.744 -10.131  1.00  0.00           C  
ATOM    828  C   GLU A 107      12.068 -10.452 -10.001  1.00  0.00           C  
ATOM    829  CB  GLU A 107      13.590  -8.738  -8.991  1.00  0.00           C  
ATOM    830  O   GLU A 107      11.089 -10.058 -10.638  1.00  0.00           O  
ATOM    831  CG  GLU A 107      12.447  -7.741  -8.866  1.00  0.00           C  
ATOM    832  CD  GLU A 107      12.599  -6.798  -7.684  1.00  0.00           C  
ATOM    833  OE1 GLU A 107      12.003  -5.697  -7.705  1.00  0.00           O  
ATOM    834  OE2 GLU A 107      13.320  -7.162  -6.729  1.00  0.00           O  
ATOM    835  N   GLU A 108      12.133 -11.593  -9.253  1.00  0.00           N  
ATOM    836  CA  GLU A 108      10.913 -12.345  -8.977  1.00  0.00           C  
ATOM    837  C   GLU A 108      10.200 -11.805  -7.741  1.00  0.00           C  
ATOM    838  CB  GLU A 108      11.228 -13.833  -8.795  1.00  0.00           C  
ATOM    839  O   GLU A 108      10.833 -11.545  -6.716  1.00  0.00           O  
ATOM    840  CG  GLU A 108      11.772 -14.504 -10.048  1.00  0.00           C  
ATOM    841  CD  GLU A 108      12.044 -15.988  -9.863  1.00  0.00           C  
ATOM    842  OE1 GLU A 108      11.799 -16.772 -10.809  1.00  0.00           O  
ATOM    843  OE2 GLU A 108      12.503 -16.371  -8.764  1.00  0.00           O  
ATOM    844  N   VAL A 109       8.840 -11.687  -7.897  1.00  0.00           N  
ATOM    845  CA  VAL A 109       8.052 -11.168  -6.784  1.00  0.00           C  
ATOM    846  C   VAL A 109       6.841 -12.067  -6.545  1.00  0.00           C  
ATOM    847  CB  VAL A 109       7.594  -9.715  -7.041  1.00  0.00           C  
ATOM    848  O   VAL A 109       6.468 -12.861  -7.412  1.00  0.00           O  
ATOM    849  CG1 VAL A 109       8.799  -8.793  -7.220  1.00  0.00           C  
ATOM    850  CG2 VAL A 109       6.683  -9.652  -8.265  1.00  0.00           C  
ATOM    851  N   VAL A 110       6.357 -12.001  -5.356  1.00  0.00           N  
ATOM    852  CA  VAL A 110       5.065 -12.595  -5.029  1.00  0.00           C  
ATOM    853  C   VAL A 110       4.105 -11.510  -4.546  1.00  0.00           C  
ATOM    854  CB  VAL A 110       5.203 -13.701  -3.958  1.00  0.00           C  
ATOM    855  O   VAL A 110       4.537 -10.458  -4.069  1.00  0.00           O  
ATOM    856  CG1 VAL A 110       6.033 -14.867  -4.491  1.00  0.00           C  
ATOM    857  CG2 VAL A 110       5.827 -13.134  -2.685  1.00  0.00           C  
ATOM    858  N   LEU A 111       2.812 -11.775  -4.745  1.00  0.00           N  
ATOM    859  CA  LEU A 111       1.750 -10.932  -4.208  1.00  0.00           C  
ATOM    860  C   LEU A 111       1.232 -11.486  -2.885  1.00  0.00           C  
ATOM    861  CB  LEU A 111       0.599 -10.815  -5.211  1.00  0.00           C  
ATOM    862  O   LEU A 111       0.847 -12.655  -2.806  1.00  0.00           O  
ATOM    863  CG  LEU A 111      -0.536  -9.862  -4.833  1.00  0.00           C  
ATOM    864  CD1 LEU A 111      -0.110  -8.415  -5.059  1.00  0.00           C  
ATOM    865  CD2 LEU A 111      -1.794 -10.186  -5.631  1.00  0.00           C  
ATOM    866  N   VAL A 112       1.291 -10.645  -1.883  1.00  0.00           N  
ATOM    867  CA  VAL A 112       0.834 -11.075  -0.565  1.00  0.00           C  
ATOM    868  C   VAL A 112      -0.489 -10.391  -0.228  1.00  0.00           C  
ATOM    869  CB  VAL A 112       1.884 -10.773   0.527  1.00  0.00           C  
ATOM    870  O   VAL A 112      -0.597  -9.164  -0.302  1.00  0.00           O  
ATOM    871  CG1 VAL A 112       1.428 -11.318   1.879  1.00  0.00           C  
ATOM    872  CG2 VAL A 112       3.240 -11.360   0.140  1.00  0.00           C  
ATOM    873  N   THR A 113      -1.515 -11.205   0.111  1.00  0.00           N  
ATOM    874  CA  THR A 113      -2.835 -10.695   0.466  1.00  0.00           C  
ATOM    875  C   THR A 113      -3.346 -11.358   1.742  1.00  0.00           C  
ATOM    876  CB  THR A 113      -3.846 -10.921  -0.674  1.00  0.00           C  
ATOM    877  O   THR A 113      -2.667 -12.209   2.320  1.00  0.00           O  
ATOM    878  CG2 THR A 113      -3.340 -10.327  -1.984  1.00  0.00           C  
ATOM    879  OG1 THR A 113      -4.053 -12.329  -0.849  1.00  0.00           O  
ATOM    880  N   ARG A 114      -4.457 -10.812   2.113  1.00  0.00           N  
ATOM    881  CA  ARG A 114      -5.206 -11.403   3.217  1.00  0.00           C  
ATOM    882  C   ARG A 114      -6.688 -11.519   2.874  1.00  0.00           C  
ATOM    883  CB  ARG A 114      -5.027 -10.577   4.493  1.00  0.00           C  
ATOM    884  O   ARG A 114      -7.264 -10.609   2.274  1.00  0.00           O  
ATOM    885  CG  ARG A 114      -5.606 -11.231   5.737  1.00  0.00           C  
ATOM    886  CD  ARG A 114      -5.122 -10.550   7.010  1.00  0.00           C  
ATOM    887  NE  ARG A 114      -3.744 -10.915   7.326  1.00  0.00           N  
ATOM    888  NH1 ARG A 114      -4.288 -12.921   8.334  1.00  0.00           N  
ATOM    889  NH2 ARG A 114      -2.096 -12.264   8.185  1.00  0.00           N  
ATOM    890  CZ  ARG A 114      -3.379 -12.032   7.947  1.00  0.00           C  
ATOM    891  N   ASP A 115      -7.229 -12.652   3.300  1.00  0.00           N  
ATOM    892  CA  ASP A 115      -8.653 -12.881   3.072  1.00  0.00           C  
ATOM    893  C   ASP A 115      -9.480 -12.432   4.275  1.00  0.00           C  
ATOM    894  CB  ASP A 115      -8.918 -14.357   2.773  1.00  0.00           C  
ATOM    895  O   ASP A 115      -9.522 -13.119   5.298  1.00  0.00           O  
ATOM    896  CG  ASP A 115     -10.365 -14.637   2.403  1.00  0.00           C  
ATOM    897  OD1 ASP A 115     -11.175 -13.687   2.351  1.00  0.00           O  
ATOM    898  OD2 ASP A 115     -10.697 -15.818   2.165  1.00  0.00           O  
ATOM    899  N   PHE A 116     -10.190 -11.269   4.083  1.00  0.00           N  
ATOM    900  CA  PHE A 116     -10.969 -10.707   5.179  1.00  0.00           C  
ATOM    901  C   PHE A 116     -12.397 -11.238   5.157  1.00  0.00           C  
ATOM    902  CB  PHE A 116     -10.977  -9.177   5.105  1.00  0.00           C  
ATOM    903  O   PHE A 116     -13.218 -10.862   5.996  1.00  0.00           O  
ATOM    904  CG  PHE A 116      -9.671  -8.543   5.504  1.00  0.00           C  
ATOM    905  CD1 PHE A 116      -9.344  -8.376   6.844  1.00  0.00           C  
ATOM    906  CD2 PHE A 116      -8.771  -8.113   4.537  1.00  0.00           C  
ATOM    907  CE1 PHE A 116      -8.136  -7.790   7.215  1.00  0.00           C  
ATOM    908  CE2 PHE A 116      -7.562  -7.527   4.901  1.00  0.00           C  
ATOM    909  CZ  PHE A 116      -7.247  -7.365   6.240  1.00  0.00           C  
ATOM    910  N   GLN A 117     -12.804 -12.122   4.253  1.00  0.00           N  
ATOM    911  CA  GLN A 117     -14.163 -12.640   4.134  1.00  0.00           C  
ATOM    912  C   GLN A 117     -14.370 -13.854   5.034  1.00  0.00           C  
ATOM    913  CB  GLN A 117     -14.474 -13.004   2.681  1.00  0.00           C  
ATOM    914  O   GLN A 117     -15.502 -14.171   5.408  1.00  0.00           O  
ATOM    915  CG  GLN A 117     -14.532 -11.805   1.745  1.00  0.00           C  
ATOM    916  CD  GLN A 117     -14.936 -12.182   0.332  1.00  0.00           C  
ATOM    917  NE2 GLN A 117     -15.137 -11.178  -0.515  1.00  0.00           N  
ATOM    918  OE1 GLN A 117     -15.065 -13.366   0.004  1.00  0.00           O  
ATOM    919  N   SER A 118     -13.304 -14.406   5.450  1.00  0.00           N  
ATOM    920  CA  SER A 118     -13.413 -15.647   6.210  1.00  0.00           C  
ATOM    921  C   SER A 118     -13.397 -15.378   7.711  1.00  0.00           C  
ATOM    922  CB  SER A 118     -12.277 -16.602   5.843  1.00  0.00           C  
ATOM    923  O   SER A 118     -13.038 -14.282   8.147  1.00  0.00           O  
ATOM    924  OG  SER A 118     -11.021 -16.049   6.197  1.00  0.00           O  
ATOM    925  N   ASP A 119     -14.078 -16.143   8.516  1.00  0.00           N  
ATOM    926  CA  ASP A 119     -14.104 -16.060   9.974  1.00  0.00           C  
ATOM    927  C   ASP A 119     -12.690 -15.989  10.545  1.00  0.00           C  
ATOM    928  CB  ASP A 119     -14.851 -17.257  10.566  1.00  0.00           C  
ATOM    929  O   ASP A 119     -12.458 -15.335  11.564  1.00  0.00           O  
ATOM    930  CG  ASP A 119     -16.353 -17.183  10.351  1.00  0.00           C  
ATOM    931  OD1 ASP A 119     -16.881 -16.076  10.112  1.00  0.00           O  
ATOM    932  OD2 ASP A 119     -17.014 -18.241  10.424  1.00  0.00           O  
ATOM    933  N   LYS A 120     -11.784 -16.592   9.805  1.00  0.00           N  
ATOM    934  CA  LYS A 120     -10.380 -16.524  10.199  1.00  0.00           C  
ATOM    935  C   LYS A 120      -9.524 -15.933   9.083  1.00  0.00           C  
ATOM    936  CB  LYS A 120      -9.861 -17.912  10.579  1.00  0.00           C  
ATOM    937  O   LYS A 120      -9.211 -16.617   8.106  1.00  0.00           O  
ATOM    938  CG  LYS A 120     -10.524 -18.504  11.815  1.00  0.00           C  
ATOM    939  CD  LYS A 120      -9.926 -19.858  12.175  1.00  0.00           C  
ATOM    940  CE  LYS A 120     -10.637 -20.485  13.366  1.00  0.00           C  
ATOM    941  NZ  LYS A 120     -10.009 -21.779  13.769  1.00  0.00           N  
ATOM    942  N   PRO A 121      -9.284 -14.636   9.193  1.00  0.00           N  
ATOM    943  CA  PRO A 121      -8.461 -14.060   8.127  1.00  0.00           C  
ATOM    944  C   PRO A 121      -7.150 -14.816   7.921  1.00  0.00           C  
ATOM    945  CB  PRO A 121      -8.197 -12.634   8.616  1.00  0.00           C  
ATOM    946  O   PRO A 121      -6.491 -15.193   8.893  1.00  0.00           O  
ATOM    947  CG  PRO A 121      -9.269 -12.372   9.625  1.00  0.00           C  
ATOM    948  CD  PRO A 121      -9.659 -13.678  10.256  1.00  0.00           C  
ATOM    949  N   VAL A 122      -6.941 -15.277   6.658  1.00  0.00           N  
ATOM    950  CA  VAL A 122      -5.759 -16.055   6.304  1.00  0.00           C  
ATOM    951  C   VAL A 122      -4.904 -15.272   5.310  1.00  0.00           C  
ATOM    952  CB  VAL A 122      -6.140 -17.430   5.712  1.00  0.00           C  
ATOM    953  O   VAL A 122      -5.430 -14.653   4.382  1.00  0.00           O  
ATOM    954  CG1 VAL A 122      -4.889 -18.214   5.320  1.00  0.00           C  
ATOM    955  CG2 VAL A 122      -6.981 -18.225   6.709  1.00  0.00           C  
ATOM    956  N   GLY A 123      -3.589 -15.303   5.595  1.00  0.00           N  
ATOM    957  CA  GLY A 123      -2.671 -14.746   4.614  1.00  0.00           C  
ATOM    958  C   GLY A 123      -2.542 -15.599   3.366  1.00  0.00           C  
ATOM    959  O   GLY A 123      -2.483 -16.828   3.451  1.00  0.00           O  
ATOM    960  N   LEU A 124      -2.590 -15.009   2.203  1.00  0.00           N  
ATOM    961  CA  LEU A 124      -2.450 -15.697   0.925  1.00  0.00           C  
ATOM    962  C   LEU A 124      -1.246 -15.169   0.152  1.00  0.00           C  
ATOM    963  CB  LEU A 124      -3.720 -15.535   0.086  1.00  0.00           C  
ATOM    964  O   LEU A 124      -0.968 -13.968   0.173  1.00  0.00           O  
ATOM    965  CG  LEU A 124      -5.023 -16.014   0.729  1.00  0.00           C  
ATOM    966  CD1 LEU A 124      -6.220 -15.560  -0.099  1.00  0.00           C  
ATOM    967  CD2 LEU A 124      -5.017 -17.530   0.885  1.00  0.00           C  
ATOM    968  N   VAL A 125      -0.573 -16.086  -0.462  1.00  0.00           N  
ATOM    969  CA  VAL A 125       0.582 -15.706  -1.269  1.00  0.00           C  
ATOM    970  C   VAL A 125       0.430 -16.260  -2.683  1.00  0.00           C  
ATOM    971  CB  VAL A 125       1.902 -16.206  -0.640  1.00  0.00           C  
ATOM    972  O   VAL A 125       0.036 -17.414  -2.866  1.00  0.00           O  
ATOM    973  CG1 VAL A 125       3.103 -15.738  -1.460  1.00  0.00           C  
ATOM    974  CG2 VAL A 125       2.019 -15.726   0.806  1.00  0.00           C  
ATOM    975  N   SER A 126       0.652 -15.506  -3.617  1.00  0.00           N  
ATOM    976  CA  SER A 126       0.566 -15.934  -5.010  1.00  0.00           C  
ATOM    977  C   SER A 126       1.766 -16.791  -5.399  1.00  0.00           C  
ATOM    978  CB  SER A 126       0.471 -14.723  -5.938  1.00  0.00           C  
ATOM    979  O   SER A 126       2.698 -16.960  -4.610  1.00  0.00           O  
ATOM    980  OG  SER A 126       1.722 -14.063  -6.034  1.00  0.00           O  
ATOM    981  N   ASP A 127       1.730 -17.287  -6.693  1.00  0.00           N  
ATOM    982  CA  ASP A 127       2.930 -17.802  -7.344  1.00  0.00           C  
ATOM    983  C   ASP A 127       3.872 -16.666  -7.738  1.00  0.00           C  
ATOM    984  CB  ASP A 127       2.559 -18.629  -8.577  1.00  0.00           C  
ATOM    985  O   ASP A 127       3.495 -15.494  -7.684  1.00  0.00           O  
ATOM    986  CG  ASP A 127       2.222 -20.072  -8.243  1.00  0.00           C  
ATOM    987  OD1 ASP A 127       2.655 -20.570  -7.182  1.00  0.00           O  
ATOM    988  OD2 ASP A 127       1.519 -20.717  -9.051  1.00  0.00           O  
ATOM    989  N   VAL A 128       5.043 -16.994  -8.121  1.00  0.00           N  
ATOM    990  CA  VAL A 128       6.082 -16.017  -8.431  1.00  0.00           C  
ATOM    991  C   VAL A 128       5.823 -15.406  -9.807  1.00  0.00           C  
ATOM    992  CB  VAL A 128       7.490 -16.651  -8.386  1.00  0.00           C  
ATOM    993  O   VAL A 128       5.282 -16.068 -10.695  1.00  0.00           O  
ATOM    994  CG1 VAL A 128       8.546 -15.657  -8.867  1.00  0.00           C  
ATOM    995  CG2 VAL A 128       7.811 -17.136  -6.974  1.00  0.00           C  
ATOM    996  N   SER A 129       6.169 -14.143  -9.943  1.00  0.00           N  
ATOM    997  CA  SER A 129       6.157 -13.449 -11.227  1.00  0.00           C  
ATOM    998  C   SER A 129       7.425 -12.625 -11.422  1.00  0.00           C  
ATOM    999  CB  SER A 129       4.929 -12.544 -11.336  1.00  0.00           C  
ATOM   1000  O   SER A 129       7.914 -11.996 -10.482  1.00  0.00           O  
ATOM   1001  OG  SER A 129       4.882 -11.911 -12.603  1.00  0.00           O  
ATOM   1002  N   THR A 130       7.890 -12.712 -12.562  1.00  0.00           N  
ATOM   1003  CA  THR A 130       8.998 -11.833 -12.918  1.00  0.00           C  
ATOM   1004  C   THR A 130       8.489 -10.441 -13.282  1.00  0.00           C  
ATOM   1005  CB  THR A 130       9.811 -12.408 -14.093  1.00  0.00           C  
ATOM   1006  O   THR A 130       7.450 -10.304 -13.931  1.00  0.00           O  
ATOM   1007  CG2 THR A 130      11.028 -11.539 -14.396  1.00  0.00           C  
ATOM   1008  OG1 THR A 130      10.253 -13.729 -13.759  1.00  0.00           O  
ATOM   1009  N   THR A 131       9.259  -9.436 -12.827  1.00  0.00           N  
ATOM   1010  CA  THR A 131       8.748  -8.080 -13.001  1.00  0.00           C  
ATOM   1011  C   THR A 131       9.679  -7.262 -13.890  1.00  0.00           C  
ATOM   1012  CB  THR A 131       8.574  -7.371 -11.645  1.00  0.00           C  
ATOM   1013  O   THR A 131      10.889  -7.495 -13.912  1.00  0.00           O  
ATOM   1014  CG2 THR A 131       7.603  -8.131 -10.747  1.00  0.00           C  
ATOM   1015  OG1 THR A 131       9.845  -7.285 -10.990  1.00  0.00           O  
ATOM   1016  N   PHE A 132       9.076  -6.297 -14.658  1.00  0.00           N  
ATOM   1017  CA  PHE A 132       9.796  -5.393 -15.546  1.00  0.00           C  
ATOM   1018  C   PHE A 132       9.234  -3.979 -15.450  1.00  0.00           C  
ATOM   1019  CB  PHE A 132       9.723  -5.889 -16.994  1.00  0.00           C  
ATOM   1020  O   PHE A 132       8.025  -3.795 -15.299  1.00  0.00           O  
ATOM   1021  CG  PHE A 132      10.320  -7.255 -17.198  1.00  0.00           C  
ATOM   1022  CD1 PHE A 132      11.682  -7.406 -17.433  1.00  0.00           C  
ATOM   1023  CD2 PHE A 132       9.520  -8.389 -17.154  1.00  0.00           C  
ATOM   1024  CE1 PHE A 132      12.237  -8.670 -17.622  1.00  0.00           C  
ATOM   1025  CE2 PHE A 132      10.068  -9.655 -17.342  1.00  0.00           C  
ATOM   1026  CZ  PHE A 132      11.426  -9.793 -17.577  1.00  0.00           C  
ATOM   1027  N   ALA A 133      10.168  -3.119 -15.467  1.00  0.00           N  
ATOM   1028  CA  ALA A 133       9.756  -1.718 -15.447  1.00  0.00           C  
ATOM   1029  C   ALA A 133       8.967  -1.360 -16.702  1.00  0.00           C  
ATOM   1030  CB  ALA A 133      10.974  -0.807 -15.310  1.00  0.00           C  
ATOM   1031  O   ALA A 133       9.230  -1.894 -17.782  1.00  0.00           O  
ATOM   1032  N   SER A 134       7.961  -0.584 -16.499  1.00  0.00           N  
ATOM   1033  CA  SER A 134       7.208   0.018 -17.595  1.00  0.00           C  
ATOM   1034  C   SER A 134       7.443   1.523 -17.665  1.00  0.00           C  
ATOM   1035  CB  SER A 134       5.713  -0.266 -17.438  1.00  0.00           C  
ATOM   1036  O   SER A 134       7.348   2.220 -16.653  1.00  0.00           O  
ATOM   1037  OG  SER A 134       4.979   0.300 -18.510  1.00  0.00           O  
ATOM   1038  N   GLY A 135       7.704   2.004 -18.828  1.00  0.00           N  
ATOM   1039  CA  GLY A 135       7.910   3.432 -19.013  1.00  0.00           C  
ATOM   1040  C   GLY A 135       9.075   3.975 -18.207  1.00  0.00           C  
ATOM   1041  O   GLY A 135      10.202   3.490 -18.329  1.00  0.00           O  
ATOM   1042  N   ASP A 136       8.735   4.960 -17.295  1.00  0.00           N  
ATOM   1043  CA  ASP A 136       9.757   5.700 -16.561  1.00  0.00           C  
ATOM   1044  C   ASP A 136      10.159   4.963 -15.286  1.00  0.00           C  
ATOM   1045  CB  ASP A 136       9.261   7.107 -16.221  1.00  0.00           C  
ATOM   1046  O   ASP A 136      10.923   5.488 -14.473  1.00  0.00           O  
ATOM   1047  CG  ASP A 136       8.007   7.103 -15.364  1.00  0.00           C  
ATOM   1048  OD1 ASP A 136       7.482   6.011 -15.057  1.00  0.00           O  
ATOM   1049  OD2 ASP A 136       7.539   8.202 -14.995  1.00  0.00           O  
ATOM   1050  N   GLY A 137       9.631   3.769 -15.047  1.00  0.00           N  
ATOM   1051  CA  GLY A 137      10.060   2.989 -13.897  1.00  0.00           C  
ATOM   1052  C   GLY A 137       9.185   3.196 -12.675  1.00  0.00           C  
ATOM   1053  O   GLY A 137       9.456   2.640 -11.610  1.00  0.00           O  
ATOM   1054  N   VAL A 138       8.159   3.958 -12.789  1.00  0.00           N  
ATOM   1055  CA  VAL A 138       7.223   4.192 -11.694  1.00  0.00           C  
ATOM   1056  C   VAL A 138       6.272   3.005 -11.563  1.00  0.00           C  
ATOM   1057  CB  VAL A 138       6.422   5.497 -11.902  1.00  0.00           C  
ATOM   1058  O   VAL A 138       5.957   2.574 -10.451  1.00  0.00           O  
ATOM   1059  CG1 VAL A 138       5.290   5.604 -10.881  1.00  0.00           C  
ATOM   1060  CG2 VAL A 138       7.345   6.710 -11.809  1.00  0.00           C  
ATOM   1061  N   PHE A 139       5.966   2.519 -12.716  1.00  0.00           N  
ATOM   1062  CA  PHE A 139       5.120   1.331 -12.747  1.00  0.00           C  
ATOM   1063  C   PHE A 139       5.897   0.125 -13.260  1.00  0.00           C  
ATOM   1064  CB  PHE A 139       3.886   1.571 -13.622  1.00  0.00           C  
ATOM   1065  O   PHE A 139       6.776   0.264 -14.113  1.00  0.00           O  
ATOM   1066  CG  PHE A 139       2.931   2.590 -13.060  1.00  0.00           C  
ATOM   1067  CD1 PHE A 139       2.094   2.268 -11.999  1.00  0.00           C  
ATOM   1068  CD2 PHE A 139       2.872   3.871 -13.593  1.00  0.00           C  
ATOM   1069  CE1 PHE A 139       1.210   3.210 -11.477  1.00  0.00           C  
ATOM   1070  CE2 PHE A 139       1.991   4.817 -13.077  1.00  0.00           C  
ATOM   1071  CZ  PHE A 139       1.160   4.484 -12.020  1.00  0.00           C  
ATOM   1072  N   TRP A 140       5.588  -0.970 -12.665  1.00  0.00           N  
ATOM   1073  CA  TRP A 140       6.205  -2.240 -13.034  1.00  0.00           C  
ATOM   1074  C   TRP A 140       5.145  -3.278 -13.389  1.00  0.00           C  
ATOM   1075  CB  TRP A 140       7.085  -2.761 -11.895  1.00  0.00           C  
ATOM   1076  O   TRP A 140       4.050  -3.275 -12.822  1.00  0.00           O  
ATOM   1077  CG  TRP A 140       8.347  -1.976 -11.693  1.00  0.00           C  
ATOM   1078  CD1 TRP A 140       8.452  -0.680 -11.270  1.00  0.00           C  
ATOM   1079  CD2 TRP A 140       9.684  -2.437 -11.910  1.00  0.00           C  
ATOM   1080  CE2 TRP A 140      10.551  -1.367 -11.598  1.00  0.00           C  
ATOM   1081  CE3 TRP A 140      10.233  -3.654 -12.337  1.00  0.00           C  
ATOM   1082  NE1 TRP A 140       9.775  -0.308 -11.211  1.00  0.00           N  
ATOM   1083  CH2 TRP A 140      12.451  -2.678 -12.121  1.00  0.00           C  
ATOM   1084  CZ2 TRP A 140      11.940  -1.477 -11.701  1.00  0.00           C  
ATOM   1085  CZ3 TRP A 140      11.615  -3.761 -12.439  1.00  0.00           C  
ATOM   1086  N   GLU A 141       5.522  -4.073 -14.318  1.00  0.00           N  
ATOM   1087  CA  GLU A 141       4.589  -5.104 -14.764  1.00  0.00           C  
ATOM   1088  C   GLU A 141       4.791  -6.404 -13.990  1.00  0.00           C  
ATOM   1089  CB  GLU A 141       4.744  -5.356 -16.266  1.00  0.00           C  
ATOM   1090  O   GLU A 141       5.915  -6.734 -13.604  1.00  0.00           O  
ATOM   1091  CG  GLU A 141       4.442  -4.139 -17.128  1.00  0.00           C  
ATOM   1092  CD  GLU A 141       4.640  -4.392 -18.614  1.00  0.00           C  
ATOM   1093  OE1 GLU A 141       4.425  -3.461 -19.423  1.00  0.00           O  
ATOM   1094  OE2 GLU A 141       5.011  -5.532 -18.973  1.00  0.00           O  
ATOM   1095  N   HIS A 142       3.700  -7.108 -13.808  1.00  0.00           N  
ATOM   1096  CA  HIS A 142       3.695  -8.475 -13.301  1.00  0.00           C  
ATOM   1097  C   HIS A 142       2.539  -9.277 -13.890  1.00  0.00           C  
ATOM   1098  CB  HIS A 142       3.613  -8.480 -11.774  1.00  0.00           C  
ATOM   1099  O   HIS A 142       1.632  -8.708 -14.503  1.00  0.00           O  
ATOM   1100  CG  HIS A 142       2.312  -7.969 -11.241  1.00  0.00           C  
ATOM   1101  CD2 HIS A 142       1.926  -6.721 -10.885  1.00  0.00           C  
ATOM   1102  ND1 HIS A 142       1.226  -8.787 -11.018  1.00  0.00           N  
ATOM   1103  CE1 HIS A 142       0.226  -8.062 -10.547  1.00  0.00           C  
ATOM   1104  NE2 HIS A 142       0.624  -6.805 -10.457  1.00  0.00           N  
ATOM   1105  N   TRP A 143       2.570 -10.617 -13.725  1.00  0.00           N  
ATOM   1106  CA  TRP A 143       1.604 -11.472 -14.408  1.00  0.00           C  
ATOM   1107  C   TRP A 143       0.790 -12.283 -13.406  1.00  0.00           C  
ATOM   1108  CB  TRP A 143       2.315 -12.411 -15.387  1.00  0.00           C  
ATOM   1109  O   TRP A 143       0.208 -13.312 -13.758  1.00  0.00           O  
ATOM   1110  CG  TRP A 143       2.715 -11.758 -16.676  1.00  0.00           C  
ATOM   1111  CD1 TRP A 143       2.020 -11.766 -17.854  1.00  0.00           C  
ATOM   1112  CD2 TRP A 143       3.907 -11.005 -16.918  1.00  0.00           C  
ATOM   1113  CE2 TRP A 143       3.869 -10.585 -18.266  1.00  0.00           C  
ATOM   1114  CE3 TRP A 143       5.004 -10.643 -16.125  1.00  0.00           C  
ATOM   1115  NE1 TRP A 143       2.709 -11.062 -18.814  1.00  0.00           N  
ATOM   1116  CH2 TRP A 143       5.950  -9.480 -18.041  1.00  0.00           C  
ATOM   1117  CZ2 TRP A 143       4.888  -9.820 -18.839  1.00  0.00           C  
ATOM   1118  CZ3 TRP A 143       6.017  -9.882 -16.697  1.00  0.00           C  
ATOM   1119  N   ILE A 144       0.818 -11.789 -12.209  1.00  0.00           N  
ATOM   1120  CA  ILE A 144      -0.018 -12.396 -11.179  1.00  0.00           C  
ATOM   1121  C   ILE A 144      -1.472 -11.973 -11.379  1.00  0.00           C  
ATOM   1122  CB  ILE A 144       0.462 -12.010  -9.762  1.00  0.00           C  
ATOM   1123  O   ILE A 144      -1.773 -10.779 -11.458  1.00  0.00           O  
ATOM   1124  CG1 ILE A 144       1.920 -12.437  -9.557  1.00  0.00           C  
ATOM   1125  CG2 ILE A 144      -0.445 -12.633  -8.696  1.00  0.00           C  
ATOM   1126  CD1 ILE A 144       2.577 -11.825  -8.328  1.00  0.00           C  
ATOM   1127  N   PRO A 145      -2.393 -13.036 -11.480  1.00  0.00           N  
ATOM   1128  CA  PRO A 145      -3.809 -12.686 -11.614  1.00  0.00           C  
ATOM   1129  C   PRO A 145      -4.358 -11.965 -10.385  1.00  0.00           C  
ATOM   1130  CB  PRO A 145      -4.492 -14.044 -11.800  1.00  0.00           C  
ATOM   1131  O   PRO A 145      -4.065 -12.357  -9.252  1.00  0.00           O  
ATOM   1132  CG  PRO A 145      -3.389 -14.976 -12.184  1.00  0.00           C  
ATOM   1133  CD  PRO A 145      -2.110 -14.481 -11.571  1.00  0.00           C  
ATOM   1134  N   THR A 146      -5.041 -10.858 -10.609  1.00  0.00           N  
ATOM   1135  CA  THR A 146      -5.653 -10.096  -9.526  1.00  0.00           C  
ATOM   1136  C   THR A 146      -7.131  -9.844  -9.810  1.00  0.00           C  
ATOM   1137  CB  THR A 146      -4.932  -8.752  -9.311  1.00  0.00           C  
ATOM   1138  O   THR A 146      -7.584  -9.994 -10.947  1.00  0.00           O  
ATOM   1139  CG2 THR A 146      -3.458  -8.965  -8.982  1.00  0.00           C  
ATOM   1140  OG1 THR A 146      -5.036  -7.965 -10.504  1.00  0.00           O  
ATOM   1141  N   LYS A 147      -7.906  -9.662  -8.773  1.00  0.00           N  
ATOM   1142  CA  LYS A 147      -9.319  -9.304  -8.868  1.00  0.00           C  
ATOM   1143  C   LYS A 147      -9.561  -7.883  -8.367  1.00  0.00           C  
ATOM   1144  CB  LYS A 147     -10.177 -10.292  -8.077  1.00  0.00           C  
ATOM   1145  O   LYS A 147      -8.692  -7.289  -7.726  1.00  0.00           O  
ATOM   1146  CG  LYS A 147     -10.050 -11.735  -8.544  1.00  0.00           C  
ATOM   1147  CD  LYS A 147     -10.866 -12.679  -7.670  1.00  0.00           C  
ATOM   1148  CE  LYS A 147     -10.704 -14.128  -8.109  1.00  0.00           C  
ATOM   1149  NZ  LYS A 147     -11.475 -15.061  -7.234  1.00  0.00           N  
ATOM   1150  N   ASP A 148     -10.736  -7.464  -8.702  1.00  0.00           N  
ATOM   1151  CA  ASP A 148     -11.143  -6.157  -8.194  1.00  0.00           C  
ATOM   1152  C   ASP A 148     -11.046  -6.105  -6.671  1.00  0.00           C  
ATOM   1153  CB  ASP A 148     -12.568  -5.827  -8.642  1.00  0.00           C  
ATOM   1154  O   ASP A 148     -11.490  -7.027  -5.984  1.00  0.00           O  
ATOM   1155  CG  ASP A 148     -12.680  -5.594 -10.139  1.00  0.00           C  
ATOM   1156  OD1 ASP A 148     -11.643  -5.381 -10.802  1.00  0.00           O  
ATOM   1157  OD2 ASP A 148     -13.817  -5.620 -10.658  1.00  0.00           O  
ATOM   1158  N   GLY A 149     -10.431  -4.989  -6.220  1.00  0.00           N  
ATOM   1159  CA  GLY A 149     -10.322  -4.830  -4.779  1.00  0.00           C  
ATOM   1160  C   GLY A 149      -8.949  -5.190  -4.241  1.00  0.00           C  
ATOM   1161  O   GLY A 149      -8.658  -4.962  -3.065  1.00  0.00           O  
ATOM   1162  N   GLN A 150      -8.101  -5.710  -5.096  1.00  0.00           N  
ATOM   1163  CA  GLN A 150      -6.810  -6.173  -4.600  1.00  0.00           C  
ATOM   1164  C   GLN A 150      -5.739  -5.098  -4.766  1.00  0.00           C  
ATOM   1165  CB  GLN A 150      -6.384  -7.453  -5.321  1.00  0.00           C  
ATOM   1166  O   GLN A 150      -4.559  -5.344  -4.507  1.00  0.00           O  
ATOM   1167  CG  GLN A 150      -7.199  -8.679  -4.930  1.00  0.00           C  
ATOM   1168  CD  GLN A 150      -6.743  -9.939  -5.642  1.00  0.00           C  
ATOM   1169  NE2 GLN A 150      -6.709 -11.051  -4.915  1.00  0.00           N  
ATOM   1170  OE1 GLN A 150      -6.424  -9.913  -6.834  1.00  0.00           O  
ATOM   1171  N   CYS A 151      -6.161  -3.978  -5.297  1.00  0.00           N  
ATOM   1172  CA  CYS A 151      -5.219  -2.864  -5.285  1.00  0.00           C  
ATOM   1173  C   CYS A 151      -4.692  -2.610  -3.878  1.00  0.00           C  
ATOM   1174  CB  CYS A 151      -5.880  -1.597  -5.828  1.00  0.00           C  
ATOM   1175  O   CYS A 151      -5.398  -2.843  -2.895  1.00  0.00           O  
ATOM   1176  SG  CYS A 151      -6.240  -1.665  -7.597  1.00  0.00           S  
ATOM   1177  N   GLY A 152      -3.444  -2.191  -3.850  1.00  0.00           N  
ATOM   1178  CA  GLY A 152      -2.860  -1.874  -2.557  1.00  0.00           C  
ATOM   1179  C   GLY A 152      -2.133  -3.047  -1.927  1.00  0.00           C  
ATOM   1180  O   GLY A 152      -1.456  -2.891  -0.908  1.00  0.00           O  
ATOM   1181  N   ALA A 153      -2.278  -4.211  -2.594  1.00  0.00           N  
ATOM   1182  CA  ALA A 153      -1.583  -5.384  -2.069  1.00  0.00           C  
ATOM   1183  C   ALA A 153      -0.082  -5.295  -2.332  1.00  0.00           C  
ATOM   1184  CB  ALA A 153      -2.152  -6.660  -2.685  1.00  0.00           C  
ATOM   1185  O   ALA A 153       0.342  -4.860  -3.405  1.00  0.00           O  
ATOM   1186  N   PRO A 154       0.704  -5.745  -1.362  1.00  0.00           N  
ATOM   1187  CA  PRO A 154       2.157  -5.622  -1.500  1.00  0.00           C  
ATOM   1188  C   PRO A 154       2.745  -6.639  -2.476  1.00  0.00           C  
ATOM   1189  CB  PRO A 154       2.669  -5.870  -0.079  1.00  0.00           C  
ATOM   1190  O   PRO A 154       2.313  -7.795  -2.504  1.00  0.00           O  
ATOM   1191  CG  PRO A 154       1.608  -6.701   0.569  1.00  0.00           C  
ATOM   1192  CD  PRO A 154       0.281  -6.331  -0.029  1.00  0.00           C  
ATOM   1193  N   LEU A 155       3.655  -6.141  -3.295  1.00  0.00           N  
ATOM   1194  CA  LEU A 155       4.554  -6.999  -4.059  1.00  0.00           C  
ATOM   1195  C   LEU A 155       5.890  -7.163  -3.341  1.00  0.00           C  
ATOM   1196  CB  LEU A 155       4.782  -6.424  -5.460  1.00  0.00           C  
ATOM   1197  O   LEU A 155       6.564  -6.175  -3.043  1.00  0.00           O  
ATOM   1198  CG  LEU A 155       3.686  -6.696  -6.491  1.00  0.00           C  
ATOM   1199  CD1 LEU A 155       3.637  -8.182  -6.833  1.00  0.00           C  
ATOM   1200  CD2 LEU A 155       2.334  -6.217  -5.975  1.00  0.00           C  
ATOM   1201  N   VAL A 156       6.258  -8.456  -3.076  1.00  0.00           N  
ATOM   1202  CA  VAL A 156       7.395  -8.749  -2.209  1.00  0.00           C  
ATOM   1203  C   VAL A 156       8.465  -9.502  -2.996  1.00  0.00           C  
ATOM   1204  CB  VAL A 156       6.968  -9.570  -0.971  1.00  0.00           C  
ATOM   1205  O   VAL A 156       8.160 -10.462  -3.708  1.00  0.00           O  
ATOM   1206  CG1 VAL A 156       8.163  -9.826  -0.055  1.00  0.00           C  
ATOM   1207  CG2 VAL A 156       5.854  -8.850  -0.213  1.00  0.00           C  
ATOM   1208  N   SER A 157       9.694  -9.059  -2.867  1.00  0.00           N  
ATOM   1209  CA  SER A 157      10.817  -9.741  -3.503  1.00  0.00           C  
ATOM   1210  C   SER A 157      11.049 -11.117  -2.889  1.00  0.00           C  
ATOM   1211  CB  SER A 157      12.090  -8.900  -3.387  1.00  0.00           C  
ATOM   1212  O   SER A 157      11.119 -11.252  -1.665  1.00  0.00           O  
ATOM   1213  OG  SER A 157      13.216  -9.627  -3.846  1.00  0.00           O  
ATOM   1214  N   THR A 158      11.206 -12.090  -3.768  1.00  0.00           N  
ATOM   1215  CA  THR A 158      11.454 -13.442  -3.278  1.00  0.00           C  
ATOM   1216  C   THR A 158      12.907 -13.601  -2.840  1.00  0.00           C  
ATOM   1217  CB  THR A 158      11.120 -14.495  -4.351  1.00  0.00           C  
ATOM   1218  O   THR A 158      13.251 -14.563  -2.151  1.00  0.00           O  
ATOM   1219  CG2 THR A 158       9.652 -14.420  -4.757  1.00  0.00           C  
ATOM   1220  OG1 THR A 158      11.937 -14.267  -5.506  1.00  0.00           O  
ATOM   1221  N   GLU A 159      13.708 -12.632  -3.197  1.00  0.00           N  
ATOM   1222  CA  GLU A 159      15.135 -12.704  -2.897  1.00  0.00           C  
ATOM   1223  C   GLU A 159      15.417 -12.292  -1.456  1.00  0.00           C  
ATOM   1224  CB  GLU A 159      15.932 -11.823  -3.862  1.00  0.00           C  
ATOM   1225  O   GLU A 159      16.156 -12.973  -0.743  1.00  0.00           O  
ATOM   1226  CG  GLU A 159      17.440 -11.937  -3.696  1.00  0.00           C  
ATOM   1227  CD  GLU A 159      18.220 -11.148  -4.735  1.00  0.00           C  
ATOM   1228  OE1 GLU A 159      19.467 -11.083  -4.638  1.00  0.00           O  
ATOM   1229  OE2 GLU A 159      17.580 -10.588  -5.653  1.00  0.00           O  
ATOM   1230  N   ASP A 160      14.740 -11.174  -1.044  1.00  0.00           N  
ATOM   1231  CA  ASP A 160      15.134 -10.668   0.268  1.00  0.00           C  
ATOM   1232  C   ASP A 160      13.912 -10.398   1.142  1.00  0.00           C  
ATOM   1233  CB  ASP A 160      15.969  -9.394   0.123  1.00  0.00           C  
ATOM   1234  O   ASP A 160      14.044  -9.927   2.274  1.00  0.00           O  
ATOM   1235  CG  ASP A 160      15.261  -8.307  -0.666  1.00  0.00           C  
ATOM   1236  OD1 ASP A 160      14.042  -8.431  -0.916  1.00  0.00           O  
ATOM   1237  OD2 ASP A 160      15.927  -7.320  -1.044  1.00  0.00           O  
ATOM   1238  N   GLY A 161      12.717 -10.533   0.648  1.00  0.00           N  
ATOM   1239  CA  GLY A 161      11.509 -10.369   1.442  1.00  0.00           C  
ATOM   1240  C   GLY A 161      11.089  -8.920   1.596  1.00  0.00           C  
ATOM   1241  O   GLY A 161      10.205  -8.606   2.396  1.00  0.00           O  
ATOM   1242  N   SER A 162      11.757  -8.049   0.853  1.00  0.00           N  
ATOM   1243  CA  SER A 162      11.436  -6.627   0.903  1.00  0.00           C  
ATOM   1244  C   SER A 162      10.207  -6.308   0.058  1.00  0.00           C  
ATOM   1245  CB  SER A 162      12.624  -5.791   0.425  1.00  0.00           C  
ATOM   1246  O   SER A 162       9.957  -6.964  -0.955  1.00  0.00           O  
ATOM   1247  OG  SER A 162      13.764  -6.030   1.233  1.00  0.00           O  
ATOM   1248  N   ILE A 163       9.385  -5.378   0.555  1.00  0.00           N  
ATOM   1249  CA  ILE A 163       8.275  -4.873  -0.247  1.00  0.00           C  
ATOM   1250  C   ILE A 163       8.805  -3.927  -1.322  1.00  0.00           C  
ATOM   1251  CB  ILE A 163       7.226  -4.154   0.630  1.00  0.00           C  
ATOM   1252  O   ILE A 163       9.418  -2.903  -1.010  1.00  0.00           O  
ATOM   1253  CG1 ILE A 163       6.631  -5.126   1.655  1.00  0.00           C  
ATOM   1254  CG2 ILE A 163       6.128  -3.536  -0.240  1.00  0.00           C  
ATOM   1255  CD1 ILE A 163       5.740  -4.461   2.695  1.00  0.00           C  
ATOM   1256  N   VAL A 164       8.533  -4.226  -2.590  1.00  0.00           N  
ATOM   1257  CA  VAL A 164       9.148  -3.465  -3.672  1.00  0.00           C  
ATOM   1258  C   VAL A 164       8.087  -2.631  -4.386  1.00  0.00           C  
ATOM   1259  CB  VAL A 164       9.866  -4.390  -4.680  1.00  0.00           C  
ATOM   1260  O   VAL A 164       8.411  -1.792  -5.230  1.00  0.00           O  
ATOM   1261  CG1 VAL A 164      11.053  -5.089  -4.020  1.00  0.00           C  
ATOM   1262  CG2 VAL A 164       8.889  -5.414  -5.253  1.00  0.00           C  
ATOM   1263  N   GLY A 165       6.824  -2.867  -4.026  1.00  0.00           N  
ATOM   1264  CA  GLY A 165       5.733  -2.120  -4.632  1.00  0.00           C  
ATOM   1265  C   GLY A 165       4.367  -2.540  -4.124  1.00  0.00           C  
ATOM   1266  O   GLY A 165       4.262  -3.422  -3.270  1.00  0.00           O  
ATOM   1267  N   ILE A 166       3.342  -1.771  -4.573  1.00  0.00           N  
ATOM   1268  CA  ILE A 166       1.963  -2.133  -4.265  1.00  0.00           C  
ATOM   1269  C   ILE A 166       1.151  -2.220  -5.555  1.00  0.00           C  
ATOM   1270  CB  ILE A 166       1.317  -1.121  -3.292  1.00  0.00           C  
ATOM   1271  O   ILE A 166       1.365  -1.437  -6.484  1.00  0.00           O  
ATOM   1272  CG1 ILE A 166       1.294   0.279  -3.916  1.00  0.00           C  
ATOM   1273  CG2 ILE A 166       2.057  -1.111  -1.952  1.00  0.00           C  
ATOM   1274  CD1 ILE A 166       0.527   1.309  -3.098  1.00  0.00           C  
ATOM   1275  N   HIS A 167       0.357  -3.322  -5.597  1.00  0.00           N  
ATOM   1276  CA  HIS A 167      -0.468  -3.523  -6.783  1.00  0.00           C  
ATOM   1277  C   HIS A 167      -1.317  -2.292  -7.080  1.00  0.00           C  
ATOM   1278  CB  HIS A 167      -1.365  -4.750  -6.609  1.00  0.00           C  
ATOM   1279  O   HIS A 167      -1.960  -1.745  -6.181  1.00  0.00           O  
ATOM   1280  CG  HIS A 167      -2.330  -4.951  -7.734  1.00  0.00           C  
ATOM   1281  CD2 HIS A 167      -3.677  -4.816  -7.785  1.00  0.00           C  
ATOM   1282  ND1 HIS A 167      -1.933  -5.344  -8.994  1.00  0.00           N  
ATOM   1283  CE1 HIS A 167      -2.997  -5.441  -9.774  1.00  0.00           C  
ATOM   1284  NE2 HIS A 167      -4.067  -5.126  -9.065  1.00  0.00           N  
ATOM   1285  N   SER A 168      -1.461  -1.846  -8.413  1.00  0.00           N  
ATOM   1286  CA  SER A 168      -2.132  -0.600  -8.769  1.00  0.00           C  
ATOM   1287  C   SER A 168      -3.206  -0.832  -9.825  1.00  0.00           C  
ATOM   1288  CB  SER A 168      -1.119   0.428  -9.276  1.00  0.00           C  
ATOM   1289  O   SER A 168      -4.346  -0.390  -9.666  1.00  0.00           O  
ATOM   1290  OG  SER A 168      -1.721   1.705  -9.408  1.00  0.00           O  
ATOM   1291  N   ALA A 169      -2.851  -1.490 -10.855  1.00  0.00           N  
ATOM   1292  CA  ALA A 169      -3.761  -1.497 -11.997  1.00  0.00           C  
ATOM   1293  C   ALA A 169      -3.508  -2.706 -12.894  1.00  0.00           C  
ATOM   1294  CB  ALA A 169      -3.620  -0.205 -12.799  1.00  0.00           C  
ATOM   1295  O   ALA A 169      -2.592  -3.492 -12.641  1.00  0.00           O  
ATOM   1296  N   SER A 170      -4.454  -2.879 -13.813  1.00  0.00           N  
ATOM   1297  CA  SER A 170      -4.325  -3.874 -14.873  1.00  0.00           C  
ATOM   1298  C   SER A 170      -4.401  -3.226 -16.251  1.00  0.00           C  
ATOM   1299  CB  SER A 170      -5.412  -4.941 -14.741  1.00  0.00           C  
ATOM   1300  O   SER A 170      -4.796  -2.065 -16.376  1.00  0.00           O  
ATOM   1301  OG  SER A 170      -6.700  -4.369 -14.891  1.00  0.00           O  
ATOM   1302  N   ASN A 171      -3.814  -3.966 -17.209  1.00  0.00           N  
ATOM   1303  CA  ASN A 171      -4.004  -3.482 -18.572  1.00  0.00           C  
ATOM   1304  C   ASN A 171      -5.401  -3.807 -19.094  1.00  0.00           C  
ATOM   1305  CB  ASN A 171      -2.940  -4.069 -19.503  1.00  0.00           C  
ATOM   1306  O   ASN A 171      -6.173  -4.496 -18.425  1.00  0.00           O  
ATOM   1307  CG  ASN A 171      -3.114  -5.558 -19.723  1.00  0.00           C  
ATOM   1308  ND2 ASN A 171      -2.257  -6.139 -20.555  1.00  0.00           N  
ATOM   1309  OD1 ASN A 171      -4.011  -6.182 -19.150  1.00  0.00           O  
ATOM   1310  N   PHE A 172      -5.756  -3.298 -20.257  1.00  0.00           N  
ATOM   1311  CA  PHE A 172      -7.104  -3.406 -20.803  1.00  0.00           C  
ATOM   1312  C   PHE A 172      -7.410  -4.843 -21.210  1.00  0.00           C  
ATOM   1313  CB  PHE A 172      -7.275  -2.473 -22.006  1.00  0.00           C  
ATOM   1314  O   PHE A 172      -8.568  -5.265 -21.192  1.00  0.00           O  
ATOM   1315  CG  PHE A 172      -7.458  -1.027 -21.631  1.00  0.00           C  
ATOM   1316  CD1 PHE A 172      -8.666  -0.576 -21.115  1.00  0.00           C  
ATOM   1317  CD2 PHE A 172      -6.420  -0.118 -21.795  1.00  0.00           C  
ATOM   1318  CE1 PHE A 172      -8.839   0.762 -20.767  1.00  0.00           C  
ATOM   1319  CE2 PHE A 172      -6.585   1.220 -21.450  1.00  0.00           C  
ATOM   1320  CZ  PHE A 172      -7.795   1.658 -20.937  1.00  0.00           C  
ATOM   1321  N   ASP A 173      -6.316  -5.525 -21.625  1.00  0.00           N  
ATOM   1322  CA  ASP A 173      -6.524  -6.901 -22.066  1.00  0.00           C  
ATOM   1323  C   ASP A 173      -6.432  -7.874 -20.893  1.00  0.00           C  
ATOM   1324  CB  ASP A 173      -5.506  -7.279 -23.144  1.00  0.00           C  
ATOM   1325  O   ASP A 173      -6.522  -9.089 -21.079  1.00  0.00           O  
ATOM   1326  CG  ASP A 173      -5.627  -6.431 -24.398  1.00  0.00           C  
ATOM   1327  OD1 ASP A 173      -6.754  -6.019 -24.749  1.00  0.00           O  
ATOM   1328  OD2 ASP A 173      -4.587  -6.174 -25.042  1.00  0.00           O  
ATOM   1329  N   ASN A 174      -6.232  -7.304 -19.742  1.00  0.00           N  
ATOM   1330  CA  ASN A 174      -6.103  -8.053 -18.497  1.00  0.00           C  
ATOM   1331  C   ASN A 174      -5.054  -9.155 -18.612  1.00  0.00           C  
ATOM   1332  CB  ASN A 174      -7.452  -8.646 -18.085  1.00  0.00           C  
ATOM   1333  O   ASN A 174      -5.235 -10.250 -18.076  1.00  0.00           O  
ATOM   1334  CG  ASN A 174      -7.572  -8.840 -16.586  1.00  0.00           C  
ATOM   1335  ND2 ASN A 174      -8.407  -9.787 -16.175  1.00  0.00           N  
ATOM   1336  OD1 ASN A 174      -6.919  -8.143 -15.804  1.00  0.00           O  
ATOM   1337  N   THR A 175      -4.061  -8.887 -19.469  1.00  0.00           N  
ATOM   1338  CA  THR A 175      -3.011  -9.884 -19.648  1.00  0.00           C  
ATOM   1339  C   THR A 175      -1.911  -9.703 -18.606  1.00  0.00           C  
ATOM   1340  CB  THR A 175      -2.403  -9.808 -21.060  1.00  0.00           C  
ATOM   1341  O   THR A 175      -1.195 -10.653 -18.280  1.00  0.00           O  
ATOM   1342  CG2 THR A 175      -3.434 -10.171 -22.123  1.00  0.00           C  
ATOM   1343  OG1 THR A 175      -1.933  -8.476 -21.301  1.00  0.00           O  
ATOM   1344  N   ASN A 176      -1.739  -8.518 -18.263  1.00  0.00           N  
ATOM   1345  CA  ASN A 176      -0.756  -8.227 -17.225  1.00  0.00           C  
ATOM   1346  C   ASN A 176      -1.230  -7.109 -16.301  1.00  0.00           C  
ATOM   1347  CB  ASN A 176       0.593  -7.865 -17.849  1.00  0.00           C  
ATOM   1348  O   ASN A 176      -2.204  -6.417 -16.606  1.00  0.00           O  
ATOM   1349  CG  ASN A 176       0.501  -6.679 -18.790  1.00  0.00           C  
ATOM   1350  ND2 ASN A 176       1.493  -5.798 -18.732  1.00  0.00           N  
ATOM   1351  OD1 ASN A 176      -0.455  -6.555 -19.560  1.00  0.00           O  
ATOM   1352  N   ASN A 177      -0.634  -7.110 -15.137  1.00  0.00           N  
ATOM   1353  CA  ASN A 177      -0.949  -6.118 -14.115  1.00  0.00           C  
ATOM   1354  C   ASN A 177       0.241  -5.206 -13.833  1.00  0.00           C  
ATOM   1355  CB  ASN A 177      -1.411  -6.802 -12.827  1.00  0.00           C  
ATOM   1356  O   ASN A 177       1.346  -5.452 -14.320  1.00  0.00           O  
ATOM   1357  CG  ASN A 177      -2.694  -7.588 -13.011  1.00  0.00           C  
ATOM   1358  ND2 ASN A 177      -2.612  -8.903 -12.850  1.00  0.00           N  
ATOM   1359  OD1 ASN A 177      -3.751  -7.018 -13.296  1.00  0.00           O  
ATOM   1360  N   TYR A 178      -0.126  -4.079 -13.140  1.00  0.00           N  
ATOM   1361  CA  TYR A 178       0.908  -3.103 -12.812  1.00  0.00           C  
ATOM   1362  C   TYR A 178       0.952  -2.840 -11.312  1.00  0.00           C  
ATOM   1363  CB  TYR A 178       0.668  -1.792 -13.565  1.00  0.00           C  
ATOM   1364  O   TYR A 178      -0.076  -2.902 -10.633  1.00  0.00           O  
ATOM   1365  CG  TYR A 178       0.699  -1.940 -15.067  1.00  0.00           C  
ATOM   1366  CD1 TYR A 178       1.883  -1.762 -15.780  1.00  0.00           C  
ATOM   1367  CD2 TYR A 178      -0.454  -2.256 -15.777  1.00  0.00           C  
ATOM   1368  CE1 TYR A 178       1.916  -1.896 -17.164  1.00  0.00           C  
ATOM   1369  CE2 TYR A 178      -0.433  -2.392 -17.161  1.00  0.00           C  
ATOM   1370  OH  TYR A 178       0.782  -2.344 -19.215  1.00  0.00           O  
ATOM   1371  CZ  TYR A 178       0.755  -2.211 -17.844  1.00  0.00           C  
ATOM   1372  N   PHE A 179       2.159  -2.692 -10.833  1.00  0.00           N  
ATOM   1373  CA  PHE A 179       2.274  -2.187  -9.470  1.00  0.00           C  
ATOM   1374  C   PHE A 179       3.111  -0.914  -9.432  1.00  0.00           C  
ATOM   1375  CB  PHE A 179       2.890  -3.248  -8.553  1.00  0.00           C  
ATOM   1376  O   PHE A 179       3.891  -0.650 -10.350  1.00  0.00           O  
ATOM   1377  CG  PHE A 179       4.345  -3.517  -8.828  1.00  0.00           C  
ATOM   1378  CD1 PHE A 179       4.725  -4.492  -9.743  1.00  0.00           C  
ATOM   1379  CD2 PHE A 179       5.333  -2.795  -8.172  1.00  0.00           C  
ATOM   1380  CE1 PHE A 179       6.070  -4.743 -10.000  1.00  0.00           C  
ATOM   1381  CE2 PHE A 179       6.680  -3.041  -8.424  1.00  0.00           C  
ATOM   1382  CZ  PHE A 179       7.046  -4.016  -9.337  1.00  0.00           C  
ATOM   1383  N   THR A 180       2.772  -0.067  -8.486  1.00  0.00           N  
ATOM   1384  CA  THR A 180       3.538   1.150  -8.237  1.00  0.00           C  
ATOM   1385  C   THR A 180       4.810   0.837  -7.454  1.00  0.00           C  
ATOM   1386  CB  THR A 180       2.701   2.188  -7.468  1.00  0.00           C  
ATOM   1387  O   THR A 180       4.750   0.263  -6.365  1.00  0.00           O  
ATOM   1388  CG2 THR A 180       3.465   3.498  -7.304  1.00  0.00           C  
ATOM   1389  OG1 THR A 180       1.487   2.442  -8.186  1.00  0.00           O  
ATOM   1390  N   ALA A 181       5.928   1.205  -7.977  1.00  0.00           N  
ATOM   1391  CA  ALA A 181       7.228   0.924  -7.375  1.00  0.00           C  
ATOM   1392  C   ALA A 181       7.444   1.764  -6.119  1.00  0.00           C  
ATOM   1393  CB  ALA A 181       8.347   1.181  -8.381  1.00  0.00           C  
ATOM   1394  O   ALA A 181       7.048   2.931  -6.069  1.00  0.00           O  
ATOM   1395  N   ILE A 182       8.016   1.153  -5.114  1.00  0.00           N  
ATOM   1396  CA  ILE A 182       8.501   1.901  -3.959  1.00  0.00           C  
ATOM   1397  C   ILE A 182       9.656   2.807  -4.379  1.00  0.00           C  
ATOM   1398  CB  ILE A 182       8.947   0.957  -2.820  1.00  0.00           C  
ATOM   1399  O   ILE A 182      10.600   2.357  -5.033  1.00  0.00           O  
ATOM   1400  CG1 ILE A 182       7.769   0.096  -2.349  1.00  0.00           C  
ATOM   1401  CG2 ILE A 182       9.541   1.757  -1.657  1.00  0.00           C  
ATOM   1402  CD1 ILE A 182       6.589   0.898  -1.817  1.00  0.00           C  
ATOM   1403  N   PRO A 183       9.564   4.133  -4.066  1.00  0.00           N  
ATOM   1404  CA  PRO A 183      10.652   5.037  -4.448  1.00  0.00           C  
ATOM   1405  C   PRO A 183      11.910   4.834  -3.607  1.00  0.00           C  
ATOM   1406  CB  PRO A 183      10.056   6.427  -4.212  1.00  0.00           C  
ATOM   1407  O   PRO A 183      11.860   4.180  -2.562  1.00  0.00           O  
ATOM   1408  CG  PRO A 183       9.085   6.241  -3.091  1.00  0.00           C  
ATOM   1409  CD  PRO A 183       8.455   4.884  -3.225  1.00  0.00           C  
ATOM   1410  N   PRO A 184      13.019   5.459  -4.153  1.00  0.00           N  
ATOM   1411  CA  PRO A 184      14.232   5.401  -3.334  1.00  0.00           C  
ATOM   1412  C   PRO A 184      14.076   6.122  -1.997  1.00  0.00           C  
ATOM   1413  CB  PRO A 184      15.281   6.092  -4.208  1.00  0.00           C  
ATOM   1414  O   PRO A 184      13.318   7.090  -1.898  1.00  0.00           O  
ATOM   1415  CG  PRO A 184      14.493   6.955  -5.140  1.00  0.00           C  
ATOM   1416  CD  PRO A 184      13.153   6.316  -5.365  1.00  0.00           C  
ATOM   1417  N   ASN A 185      14.637   5.621  -0.908  1.00  0.00           N  
ATOM   1418  CA  ASN A 185      14.705   6.239   0.412  1.00  0.00           C  
ATOM   1419  C   ASN A 185      13.340   6.257   1.094  1.00  0.00           C  
ATOM   1420  CB  ASN A 185      15.268   7.659   0.312  1.00  0.00           C  
ATOM   1421  O   ASN A 185      13.041   7.166   1.870  1.00  0.00           O  
ATOM   1422  CG  ASN A 185      16.658   7.695  -0.291  1.00  0.00           C  
ATOM   1423  ND2 ASN A 185      16.879   8.619  -1.219  1.00  0.00           N  
ATOM   1424  OD1 ASN A 185      17.527   6.898   0.074  1.00  0.00           O  
ATOM   1425  N   PHE A 186      12.463   5.397   0.648  1.00  0.00           N  
ATOM   1426  CA  PHE A 186      11.114   5.315   1.193  1.00  0.00           C  
ATOM   1427  C   PHE A 186      11.150   4.983   2.680  1.00  0.00           C  
ATOM   1428  CB  PHE A 186      10.291   4.264   0.441  1.00  0.00           C  
ATOM   1429  O   PHE A 186      10.363   5.521   3.461  1.00  0.00           O  
ATOM   1430  CG  PHE A 186       8.814   4.338   0.716  1.00  0.00           C  
ATOM   1431  CD1 PHE A 186       8.148   3.270   1.306  1.00  0.00           C  
ATOM   1432  CD2 PHE A 186       8.090   5.476   0.385  1.00  0.00           C  
ATOM   1433  CE1 PHE A 186       6.780   3.336   1.561  1.00  0.00           C  
ATOM   1434  CE2 PHE A 186       6.723   5.550   0.637  1.00  0.00           C  
ATOM   1435  CZ  PHE A 186       6.070   4.478   1.225  1.00  0.00           C  
ATOM   1436  N   GLN A 187      12.031   4.170   3.025  1.00  0.00           N  
ATOM   1437  CA  GLN A 187      12.162   3.794   4.429  1.00  0.00           C  
ATOM   1438  C   GLN A 187      12.445   5.014   5.301  1.00  0.00           C  
ATOM   1439  CB  GLN A 187      13.270   2.754   4.606  1.00  0.00           C  
ATOM   1440  O   GLN A 187      11.888   5.146   6.393  1.00  0.00           O  
ATOM   1441  CG  GLN A 187      13.352   2.176   6.012  1.00  0.00           C  
ATOM   1442  CD  GLN A 187      12.173   1.282   6.349  1.00  0.00           C  
ATOM   1443  NE2 GLN A 187      11.565   1.514   7.507  1.00  0.00           N  
ATOM   1444  OE1 GLN A 187      11.812   0.391   5.574  1.00  0.00           O  
ATOM   1445  N   ASP A 188      13.337   5.892   4.856  1.00  0.00           N  
ATOM   1446  CA  ASP A 188      13.675   7.125   5.559  1.00  0.00           C  
ATOM   1447  C   ASP A 188      12.451   8.025   5.709  1.00  0.00           C  
ATOM   1448  CB  ASP A 188      14.791   7.873   4.826  1.00  0.00           C  
ATOM   1449  O   ASP A 188      12.250   8.640   6.759  1.00  0.00           O  
ATOM   1450  CG  ASP A 188      16.127   7.154   4.888  1.00  0.00           C  
ATOM   1451  OD1 ASP A 188      16.314   6.290   5.772  1.00  0.00           O  
ATOM   1452  OD2 ASP A 188      17.001   7.456   4.048  1.00  0.00           O  
ATOM   1453  N   LEU A 189      11.696   8.051   4.639  1.00  0.00           N  
ATOM   1454  CA  LEU A 189      10.475   8.849   4.657  1.00  0.00           C  
ATOM   1455  C   LEU A 189       9.527   8.369   5.751  1.00  0.00           C  
ATOM   1456  CB  LEU A 189       9.776   8.789   3.296  1.00  0.00           C  
ATOM   1457  O   LEU A 189       8.922   9.181   6.454  1.00  0.00           O  
ATOM   1458  CG  LEU A 189       8.419   9.489   3.200  1.00  0.00           C  
ATOM   1459  CD1 LEU A 189       8.591  10.998   3.335  1.00  0.00           C  
ATOM   1460  CD2 LEU A 189       7.729   9.140   1.886  1.00  0.00           C  
ATOM   1461  N   LEU A 190       9.471   7.073   6.000  1.00  0.00           N  
ATOM   1462  CA  LEU A 190       8.538   6.487   6.957  1.00  0.00           C  
ATOM   1463  C   LEU A 190       9.001   6.733   8.388  1.00  0.00           C  
ATOM   1464  CB  LEU A 190       8.389   4.983   6.708  1.00  0.00           C  
ATOM   1465  O   LEU A 190       8.180   6.845   9.301  1.00  0.00           O  
ATOM   1466  CG  LEU A 190       7.750   4.576   5.379  1.00  0.00           C  
ATOM   1467  CD1 LEU A 190       7.674   3.057   5.271  1.00  0.00           C  
ATOM   1468  CD2 LEU A 190       6.364   5.197   5.239  1.00  0.00           C  
ATOM   1469  N   THR A 191      10.259   6.876   8.598  1.00  0.00           N  
ATOM   1470  CA  THR A 191      10.784   6.906   9.959  1.00  0.00           C  
ATOM   1471  C   THR A 191      11.176   8.326  10.356  1.00  0.00           C  
ATOM   1472  CB  THR A 191      12.000   5.973  10.109  1.00  0.00           C  
ATOM   1473  O   THR A 191      11.397   8.608  11.536  1.00  0.00           O  
ATOM   1474  CG2 THR A 191      11.605   4.516   9.890  1.00  0.00           C  
ATOM   1475  OG1 THR A 191      12.996   6.337   9.146  1.00  0.00           O  
ATOM   1476  N   ASN A 192      11.261   9.209   9.362  1.00  0.00           N  
ATOM   1477  CA  ASN A 192      11.695  10.576   9.626  1.00  0.00           C  
ATOM   1478  C   ASN A 192      10.559  11.574   9.421  1.00  0.00           C  
ATOM   1479  CB  ASN A 192      12.889  10.941   8.742  1.00  0.00           C  
ATOM   1480  O   ASN A 192      10.250  11.945   8.287  1.00  0.00           O  
ATOM   1481  CG  ASN A 192      13.518  12.266   9.127  1.00  0.00           C  
ATOM   1482  ND2 ASN A 192      14.715  12.525   8.614  1.00  0.00           N  
ATOM   1483  OD1 ASN A 192      12.934  13.049   9.880  1.00  0.00           O  
ATOM   1484  N   PRO A 193      10.003  12.024  10.500  1.00  0.00           N  
ATOM   1485  CA  PRO A 193       8.867  12.947  10.432  1.00  0.00           C  
ATOM   1486  C   PRO A 193       9.194  14.228   9.669  1.00  0.00           C  
ATOM   1487  CB  PRO A 193       8.569  13.248  11.903  1.00  0.00           C  
ATOM   1488  O   PRO A 193       8.301  14.851   9.089  1.00  0.00           O  
ATOM   1489  CG  PRO A 193       9.065  12.050  12.646  1.00  0.00           C  
ATOM   1490  CD  PRO A 193      10.278  11.518  11.938  1.00  0.00           C  
ATOM   1491  N   SER A 194      10.468  14.637   9.633  1.00  0.00           N  
ATOM   1492  CA  SER A 194      10.876  15.879   8.984  1.00  0.00           C  
ATOM   1493  C   SER A 194      10.742  15.780   7.468  1.00  0.00           C  
ATOM   1494  CB  SER A 194      12.318  16.229   9.355  1.00  0.00           C  
ATOM   1495  O   SER A 194      10.645  16.799   6.781  1.00  0.00           O  
ATOM   1496  OG  SER A 194      13.215  15.247   8.867  1.00  0.00           O  
ATOM   1497  N   LEU A 195      10.664  14.542   6.917  1.00  0.00           N  
ATOM   1498  CA  LEU A 195      10.569  14.346   5.474  1.00  0.00           C  
ATOM   1499  C   LEU A 195       9.113  14.234   5.036  1.00  0.00           C  
ATOM   1500  CB  LEU A 195      11.339  13.092   5.052  1.00  0.00           C  
ATOM   1501  O   LEU A 195       8.819  14.230   3.838  1.00  0.00           O  
ATOM   1502  CG  LEU A 195      12.854  13.125   5.260  1.00  0.00           C  
ATOM   1503  CD1 LEU A 195      13.472  11.787   4.867  1.00  0.00           C  
ATOM   1504  CD2 LEU A 195      13.479  14.263   4.462  1.00  0.00           C  
ATOM   1505  N   GLN A 196       8.201  14.227   6.004  1.00  0.00           N  
ATOM   1506  CA  GLN A 196       6.789  14.020   5.701  1.00  0.00           C  
ATOM   1507  C   GLN A 196       6.058  15.350   5.548  1.00  0.00           C  
ATOM   1508  CB  GLN A 196       6.123  13.177   6.790  1.00  0.00           C  
ATOM   1509  O   GLN A 196       6.173  16.230   6.404  1.00  0.00           O  
ATOM   1510  CG  GLN A 196       6.748  11.800   6.970  1.00  0.00           C  
ATOM   1511  CD  GLN A 196       6.347  11.140   8.276  1.00  0.00           C  
ATOM   1512  NE2 GLN A 196       6.810   9.913   8.487  1.00  0.00           N  
ATOM   1513  OE1 GLN A 196       5.627  11.728   9.089  1.00  0.00           O  
ATOM   1514  N   LYS A 197       5.383  15.524   4.418  1.00  0.00           N  
ATOM   1515  CA  LYS A 197       4.534  16.680   4.149  1.00  0.00           C  
ATOM   1516  C   LYS A 197       3.061  16.284   4.112  1.00  0.00           C  
ATOM   1517  CB  LYS A 197       4.931  17.342   2.829  1.00  0.00           C  
ATOM   1518  O   LYS A 197       2.586  15.729   3.118  1.00  0.00           O  
ATOM   1519  CG  LYS A 197       6.362  17.859   2.802  1.00  0.00           C  
ATOM   1520  CD  LYS A 197       6.692  18.522   1.470  1.00  0.00           C  
ATOM   1521  CE  LYS A 197       8.133  19.012   1.431  1.00  0.00           C  
ATOM   1522  NZ  LYS A 197       8.473  19.628   0.113  1.00  0.00           N  
ATOM   1523  N   TRP A 198       2.338  16.698   5.174  1.00  0.00           N  
ATOM   1524  CA  TRP A 198       0.972  16.223   5.368  1.00  0.00           C  
ATOM   1525  C   TRP A 198      -0.036  17.227   4.819  1.00  0.00           C  
ATOM   1526  CB  TRP A 198       0.698  15.965   6.852  1.00  0.00           C  
ATOM   1527  O   TRP A 198       0.135  18.438   4.976  1.00  0.00           O  
ATOM   1528  CG  TRP A 198       1.641  14.986   7.484  1.00  0.00           C  
ATOM   1529  CD1 TRP A 198       2.666  15.268   8.345  1.00  0.00           C  
ATOM   1530  CD2 TRP A 198       1.649  13.567   7.301  1.00  0.00           C  
ATOM   1531  CE2 TRP A 198       2.707  13.051   8.082  1.00  0.00           C  
ATOM   1532  CE3 TRP A 198       0.863  12.681   6.552  1.00  0.00           C  
ATOM   1533  NE1 TRP A 198       3.311  14.108   8.708  1.00  0.00           N  
ATOM   1534  CH2 TRP A 198       2.214  10.841   7.393  1.00  0.00           C  
ATOM   1535  CZ2 TRP A 198       2.998  11.686   8.136  1.00  0.00           C  
ATOM   1536  CZ3 TRP A 198       1.155  11.323   6.607  1.00  0.00           C  
ATOM   1537  N   VAL A 199      -0.988  16.664   4.133  1.00  0.00           N  
ATOM   1538  CA  VAL A 199      -2.083  17.487   3.630  1.00  0.00           C  
ATOM   1539  C   VAL A 199      -3.419  16.909   4.091  1.00  0.00           C  
ATOM   1540  CB  VAL A 199      -2.052  17.592   2.089  1.00  0.00           C  
ATOM   1541  O   VAL A 199      -3.506  15.728   4.434  1.00  0.00           O  
ATOM   1542  CG1 VAL A 199      -0.753  18.243   1.618  1.00  0.00           C  
ATOM   1543  CG2 VAL A 199      -2.221  16.211   1.457  1.00  0.00           C  
ATOM   1544  N   LYS A 200      -4.482  17.726   4.197  1.00  0.00           N  
ATOM   1545  CA  LYS A 200      -5.854  17.308   4.466  1.00  0.00           C  
ATOM   1546  C   LYS A 200      -6.762  17.604   3.276  1.00  0.00           C  
ATOM   1547  CB  LYS A 200      -6.391  18.001   5.720  1.00  0.00           C  
ATOM   1548  O   LYS A 200      -6.494  18.521   2.496  1.00  0.00           O  
ATOM   1549  CG  LYS A 200      -5.716  17.557   7.009  1.00  0.00           C  
ATOM   1550  CD  LYS A 200      -6.313  18.259   8.222  1.00  0.00           C  
ATOM   1551  CE  LYS A 200      -5.665  17.787   9.517  1.00  0.00           C  
ATOM   1552  NZ  LYS A 200      -6.227  18.493  10.707  1.00  0.00           N  
ATOM   1553  N   GLY A 201      -7.740  16.785   3.080  1.00  0.00           N  
ATOM   1554  CA  GLY A 201      -8.803  17.078   2.133  1.00  0.00           C  
ATOM   1555  C   GLY A 201      -8.403  16.829   0.691  1.00  0.00           C  
ATOM   1556  O   GLY A 201      -8.991  17.400  -0.230  1.00  0.00           O  
ATOM   1557  N   TRP A 202      -7.370  16.020   0.542  1.00  0.00           N  
ATOM   1558  CA  TRP A 202      -6.887  15.740  -0.806  1.00  0.00           C  
ATOM   1559  C   TRP A 202      -7.802  14.749  -1.518  1.00  0.00           C  
ATOM   1560  CB  TRP A 202      -5.457  15.193  -0.763  1.00  0.00           C  
ATOM   1561  O   TRP A 202      -8.322  13.819  -0.897  1.00  0.00           O  
ATOM   1562  CG  TRP A 202      -4.850  14.967  -2.115  1.00  0.00           C  
ATOM   1563  CD1 TRP A 202      -4.112  15.856  -2.846  1.00  0.00           C  
ATOM   1564  CD2 TRP A 202      -4.934  13.774  -2.900  1.00  0.00           C  
ATOM   1565  CE2 TRP A 202      -4.222  14.011  -4.097  1.00  0.00           C  
ATOM   1566  CE3 TRP A 202      -5.542  12.527  -2.708  1.00  0.00           C  
ATOM   1567  NE1 TRP A 202      -3.731  15.287  -4.039  1.00  0.00           N  
ATOM   1568  CH2 TRP A 202      -4.707  11.832  -4.884  1.00  0.00           C  
ATOM   1569  CZ2 TRP A 202      -4.102  13.043  -5.098  1.00  0.00           C  
ATOM   1570  CZ3 TRP A 202      -5.422  11.566  -3.705  1.00  0.00           C  
ATOM   1571  N   SER A 203      -8.101  14.937  -2.783  1.00  0.00           N  
ATOM   1572  CA  SER A 203      -8.780  13.982  -3.652  1.00  0.00           C  
ATOM   1573  C   SER A 203      -8.137  13.936  -5.034  1.00  0.00           C  
ATOM   1574  CB  SER A 203     -10.262  14.336  -3.782  1.00  0.00           C  
ATOM   1575  O   SER A 203      -7.555  14.925  -5.486  1.00  0.00           O  
ATOM   1576  OG  SER A 203     -10.426  15.586  -4.429  1.00  0.00           O  
ATOM   1577  N   LEU A 204      -8.117  12.773  -5.614  1.00  0.00           N  
ATOM   1578  CA  LEU A 204      -7.574  12.579  -6.954  1.00  0.00           C  
ATOM   1579  C   LEU A 204      -8.499  13.179  -8.008  1.00  0.00           C  
ATOM   1580  CB  LEU A 204      -7.360  11.089  -7.235  1.00  0.00           C  
ATOM   1581  O   LEU A 204      -9.704  12.921  -8.001  1.00  0.00           O  
ATOM   1582  CG  LEU A 204      -6.720  10.737  -8.579  1.00  0.00           C  
ATOM   1583  CD1 LEU A 204      -5.264  11.189  -8.608  1.00  0.00           C  
ATOM   1584  CD2 LEU A 204      -6.826   9.240  -8.846  1.00  0.00           C  
ATOM   1585  N   ASP A 205      -7.873  14.029  -8.807  1.00  0.00           N  
ATOM   1586  CA  ASP A 205      -8.588  14.576  -9.956  1.00  0.00           C  
ATOM   1587  C   ASP A 205      -8.700  13.543 -11.076  1.00  0.00           C  
ATOM   1588  CB  ASP A 205      -7.893  15.837 -10.472  1.00  0.00           C  
ATOM   1589  O   ASP A 205      -7.698  13.185 -11.699  1.00  0.00           O  
ATOM   1590  CG  ASP A 205      -8.697  16.567 -11.532  1.00  0.00           C  
ATOM   1591  OD1 ASP A 205      -9.806  16.108 -11.880  1.00  0.00           O  
ATOM   1592  OD2 ASP A 205      -8.217  17.610 -12.026  1.00  0.00           O  
ATOM   1593  N   SER A 206      -9.885  12.926 -11.347  1.00  0.00           N  
ATOM   1594  CA  SER A 206     -10.137  11.783 -12.219  1.00  0.00           C  
ATOM   1595  C   SER A 206     -10.087  12.187 -13.689  1.00  0.00           C  
ATOM   1596  CB  SER A 206     -11.495  11.155 -11.901  1.00  0.00           C  
ATOM   1597  O   SER A 206      -9.988  11.330 -14.570  1.00  0.00           O  
ATOM   1598  OG  SER A 206     -12.520  12.134 -11.926  1.00  0.00           O  
ATOM   1599  N   ASP A 207     -10.109  13.456 -14.079  1.00  0.00           N  
ATOM   1600  CA  ASP A 207     -10.274  13.890 -15.463  1.00  0.00           C  
ATOM   1601  C   ASP A 207      -8.947  13.838 -16.217  1.00  0.00           C  
ATOM   1602  CB  ASP A 207     -10.854  15.305 -15.516  1.00  0.00           C  
ATOM   1603  O   ASP A 207      -8.925  13.626 -17.431  1.00  0.00           O  
ATOM   1604  CG  ASP A 207     -12.304  15.369 -15.069  1.00  0.00           C  
ATOM   1605  OD1 ASP A 207     -13.022  14.353 -15.182  1.00  0.00           O  
ATOM   1606  OD2 ASP A 207     -12.732  16.446 -14.601  1.00  0.00           O  
ATOM   1607  N   SER A 208      -7.834  13.481 -15.590  1.00  0.00           N  
ATOM   1608  CA  SER A 208      -6.595  13.460 -16.361  1.00  0.00           C  
ATOM   1609  C   SER A 208      -5.424  12.977 -15.513  1.00  0.00           C  
ATOM   1610  CB  SER A 208      -6.290  14.849 -16.923  1.00  0.00           C  
ATOM   1611  O   SER A 208      -4.406  13.663 -15.403  1.00  0.00           O  
ATOM   1612  OG  SER A 208      -6.147  15.794 -15.877  1.00  0.00           O  
ATOM   1613  N   VAL A 209      -5.534  11.720 -15.119  1.00  0.00           N  
ATOM   1614  CA  VAL A 209      -4.362  11.364 -14.326  1.00  0.00           C  
ATOM   1615  C   VAL A 209      -3.361  10.606 -15.195  1.00  0.00           C  
ATOM   1616  CB  VAL A 209      -4.747  10.516 -13.093  1.00  0.00           C  
ATOM   1617  O   VAL A 209      -3.737   9.696 -15.937  1.00  0.00           O  
ATOM   1618  CG1 VAL A 209      -3.502  10.106 -12.309  1.00  0.00           C  
ATOM   1619  CG2 VAL A 209      -5.717  11.286 -12.198  1.00  0.00           C  
ATOM   1620  N   GLU A 210      -2.184  11.192 -15.273  1.00  0.00           N  
ATOM   1621  CA  GLU A 210      -1.039  10.522 -15.881  1.00  0.00           C  
ATOM   1622  C   GLU A 210       0.037  10.215 -14.843  1.00  0.00           C  
ATOM   1623  CB  GLU A 210      -0.453  11.375 -17.009  1.00  0.00           C  
ATOM   1624  O   GLU A 210       0.487  11.110 -14.124  1.00  0.00           O  
ATOM   1625  CG  GLU A 210       0.565  10.642 -17.870  1.00  0.00           C  
ATOM   1626  CD  GLU A 210       1.088  11.480 -19.026  1.00  0.00           C  
ATOM   1627  OE1 GLU A 210       2.086  11.077 -19.665  1.00  0.00           O  
ATOM   1628  OE2 GLU A 210       0.495  12.549 -19.294  1.00  0.00           O  
ATOM   1629  N   TRP A 211       0.265   8.936 -14.671  1.00  0.00           N  
ATOM   1630  CA  TRP A 211       1.358   8.490 -13.813  1.00  0.00           C  
ATOM   1631  C   TRP A 211       2.464   7.837 -14.634  1.00  0.00           C  
ATOM   1632  CB  TRP A 211       0.845   7.511 -12.753  1.00  0.00           C  
ATOM   1633  O   TRP A 211       2.231   6.835 -15.314  1.00  0.00           O  
ATOM   1634  CG  TRP A 211      -0.007   8.148 -11.697  1.00  0.00           C  
ATOM   1635  CD1 TRP A 211       0.169   9.378 -11.127  1.00  0.00           C  
ATOM   1636  CD2 TRP A 211      -1.168   7.582 -11.080  1.00  0.00           C  
ATOM   1637  CE2 TRP A 211      -1.646   8.526 -10.145  1.00  0.00           C  
ATOM   1638  CE3 TRP A 211      -1.852   6.368 -11.229  1.00  0.00           C  
ATOM   1639  NE1 TRP A 211      -0.813   9.611 -10.192  1.00  0.00           N  
ATOM   1640  CH2 TRP A 211      -3.428   7.097  -9.525  1.00  0.00           C  
ATOM   1641  CZ2 TRP A 211      -2.778   8.293  -9.360  1.00  0.00           C  
ATOM   1642  CZ3 TRP A 211      -2.978   6.138 -10.447  1.00  0.00           C  
ATOM   1643  N   GLY A 212       3.636   8.405 -14.500  1.00  0.00           N  
ATOM   1644  CA  GLY A 212       4.798   7.730 -15.055  1.00  0.00           C  
ATOM   1645  C   GLY A 212       4.651   7.403 -16.529  1.00  0.00           C  
ATOM   1646  O   GLY A 212       5.094   6.346 -16.982  1.00  0.00           O  
ATOM   1647  N   GLY A 213       3.948   8.237 -17.259  1.00  0.00           N  
ATOM   1648  CA  GLY A 213       3.807   8.083 -18.698  1.00  0.00           C  
ATOM   1649  C   GLY A 213       2.580   7.285 -19.095  1.00  0.00           C  
ATOM   1650  O   GLY A 213       2.331   7.068 -20.283  1.00  0.00           O  
ATOM   1651  N   HIS A 214       1.865   6.754 -18.072  1.00  0.00           N  
ATOM   1652  CA  HIS A 214       0.639   6.010 -18.334  1.00  0.00           C  
ATOM   1653  C   HIS A 214      -0.591   6.896 -18.164  1.00  0.00           C  
ATOM   1654  CB  HIS A 214       0.542   4.794 -17.411  1.00  0.00           C  
ATOM   1655  O   HIS A 214      -0.701   7.630 -17.180  1.00  0.00           O  
ATOM   1656  CG  HIS A 214       1.592   3.761 -17.667  1.00  0.00           C  
ATOM   1657  CD2 HIS A 214       2.804   3.565 -17.098  1.00  0.00           C  
ATOM   1658  ND1 HIS A 214       1.447   2.773 -18.617  1.00  0.00           N  
ATOM   1659  CE1 HIS A 214       2.528   2.011 -18.620  1.00  0.00           C  
ATOM   1660  NE2 HIS A 214       3.367   2.470 -17.707  1.00  0.00           N  
ATOM   1661  N   LYS A 215      -1.337   6.846 -19.221  1.00  0.00           N  
ATOM   1662  CA  LYS A 215      -2.664   7.429 -19.039  1.00  0.00           C  
ATOM   1663  C   LYS A 215      -3.566   6.500 -18.231  1.00  0.00           C  
ATOM   1664  CB  LYS A 215      -3.306   7.735 -20.393  1.00  0.00           C  
ATOM   1665  O   LYS A 215      -3.607   5.294 -18.480  1.00  0.00           O  
ATOM   1666  CG  LYS A 215      -2.657   8.892 -21.138  1.00  0.00           C  
ATOM   1667  CD  LYS A 215      -3.412   9.227 -22.418  1.00  0.00           C  
ATOM   1668  CE  LYS A 215      -2.728  10.341 -23.197  1.00  0.00           C  
ATOM   1669  NZ  LYS A 215      -3.482  10.695 -24.436  1.00  0.00           N  
ATOM   1670  N   VAL A 216      -4.060   7.016 -17.208  1.00  0.00           N  
ATOM   1671  CA  VAL A 216      -4.896   6.241 -16.296  1.00  0.00           C  
ATOM   1672  C   VAL A 216      -6.363   6.382 -16.693  1.00  0.00           C  
ATOM   1673  CB  VAL A 216      -4.696   6.683 -14.829  1.00  0.00           C  
ATOM   1674  O   VAL A 216      -6.866   7.497 -16.849  1.00  0.00           O  
ATOM   1675  CG1 VAL A 216      -5.549   5.835 -13.888  1.00  0.00           C  
ATOM   1676  CG2 VAL A 216      -3.220   6.595 -14.442  1.00  0.00           C  
ATOM   1677  N   PHE A 217      -6.860   5.127 -17.046  1.00  0.00           N  
ATOM   1678  CA  PHE A 217      -8.278   5.097 -17.385  1.00  0.00           C  
ATOM   1679  C   PHE A 217      -9.083   4.414 -16.286  1.00  0.00           C  
ATOM   1680  CB  PHE A 217      -8.498   4.380 -18.721  1.00  0.00           C  
ATOM   1681  O   PHE A 217      -8.638   3.417 -15.712  1.00  0.00           O  
ATOM   1682  CG  PHE A 217      -7.827   5.052 -19.888  1.00  0.00           C  
ATOM   1683  CD1 PHE A 217      -8.505   6.000 -20.645  1.00  0.00           C  
ATOM   1684  CD2 PHE A 217      -6.519   4.736 -20.229  1.00  0.00           C  
ATOM   1685  CE1 PHE A 217      -7.887   6.624 -21.726  1.00  0.00           C  
ATOM   1686  CE2 PHE A 217      -5.895   5.355 -21.309  1.00  0.00           C  
ATOM   1687  CZ  PHE A 217      -6.581   6.298 -22.056  1.00  0.00           C  
ATOM   1688  N   MET A 218     -10.224   4.980 -16.002  1.00  0.00           N  
ATOM   1689  CA  MET A 218     -11.077   4.542 -14.901  1.00  0.00           C  
ATOM   1690  C   MET A 218     -12.028   3.439 -15.355  1.00  0.00           C  
ATOM   1691  CB  MET A 218     -11.874   5.719 -14.337  1.00  0.00           C  
ATOM   1692  O   MET A 218     -12.448   2.606 -14.550  1.00  0.00           O  
ATOM   1693  CG  MET A 218     -11.007   6.823 -13.753  1.00  0.00           C  
ATOM   1694  SD  MET A 218     -11.887   7.810 -12.481  1.00  0.00           S  
ATOM   1695  CE  MET A 218     -10.473   8.501 -11.578  1.00  0.00           C  
ATOM   1696  N   ASP A 219     -12.283   3.429 -16.772  1.00  0.00           N  
ATOM   1697  CA  ASP A 219     -13.092   2.422 -17.451  1.00  0.00           C  
ATOM   1698  C   ASP A 219     -12.447   1.997 -18.768  1.00  0.00           C  
ATOM   1699  CB  ASP A 219     -14.505   2.950 -17.703  1.00  0.00           C  
ATOM   1700  O   ASP A 219     -11.651   2.741 -19.345  1.00  0.00           O  
ATOM   1701  CG  ASP A 219     -15.290   3.180 -16.424  1.00  0.00           C  
ATOM   1702  OD1 ASP A 219     -15.187   2.357 -15.489  1.00  0.00           O  
ATOM   1703  OD2 ASP A 219     -16.019   4.193 -16.350  1.00  0.00           O  
ATOM   1704  N   LYS A 220     -12.533   0.702 -18.955  1.00  0.00           N  
ATOM   1705  CA  LYS A 220     -12.086   0.304 -20.287  1.00  0.00           C  
ATOM   1706  C   LYS A 220     -12.646   1.238 -21.356  1.00  0.00           C  
ATOM   1707  CB  LYS A 220     -12.498  -1.138 -20.583  1.00  0.00           C  
ATOM   1708  O   LYS A 220     -13.796   1.673 -21.268  1.00  0.00           O  
ATOM   1709  CG  LYS A 220     -11.670  -2.182 -19.847  1.00  0.00           C  
ATOM   1710  CD  LYS A 220     -12.043  -3.595 -20.275  1.00  0.00           C  
ATOM   1711  CE  LYS A 220     -11.256  -4.642 -19.499  1.00  0.00           C  
ATOM   1712  NZ  LYS A 220     -11.661  -6.030 -19.873  1.00  0.00           N  
ATOM   1713  N   PRO A 221     -11.750   1.878 -22.071  1.00  0.00           N  
ATOM   1714  CA  PRO A 221     -12.361   2.652 -23.153  1.00  0.00           C  
ATOM   1715  C   PRO A 221     -13.477   1.890 -23.866  1.00  0.00           C  
ATOM   1716  CB  PRO A 221     -11.190   2.919 -24.101  1.00  0.00           C  
ATOM   1717  O   PRO A 221     -13.512   0.658 -23.824  1.00  0.00           O  
ATOM   1718  CG  PRO A 221     -10.001   2.326 -23.416  1.00  0.00           C  
ATOM   1719  CD  PRO A 221     -10.473   1.587 -22.197  1.00  0.00           C  
ATOM   1720  N   GLU A 422     -13.592  -0.419  -8.288  1.00  0.00           N  
ATOM   1721  CA  GLU A 422     -13.241   0.325  -9.494  1.00  0.00           C  
ATOM   1722  C   GLU A 422     -11.772   0.125  -9.858  1.00  0.00           C  
ATOM   1723  CB  GLU A 422     -13.539   1.815  -9.312  1.00  0.00           C  
ATOM   1724  O   GLU A 422     -10.884   0.399  -9.049  1.00  0.00           O  
ATOM   1725  CG  GLU A 422     -15.024   2.148  -9.298  1.00  0.00           C  
ATOM   1726  CD  GLU A 422     -15.304   3.636  -9.156  1.00  0.00           C  
ATOM   1727  OE1 GLU A 422     -16.489   4.038  -9.210  1.00  0.00           O  
ATOM   1728  OE2 GLU A 422     -14.332   4.405  -8.991  1.00  0.00           O  
ATOM   1729  N   ASN A 423     -11.415  -0.458 -11.073  1.00  0.00           N  
ATOM   1730  CA  ASN A 423     -10.050  -0.764 -11.490  1.00  0.00           C  
ATOM   1731  C   ASN A 423      -9.473   0.340 -12.372  1.00  0.00           C  
ATOM   1732  CB  ASN A 423     -10.000  -2.108 -12.220  1.00  0.00           C  
ATOM   1733  O   ASN A 423     -10.216   1.050 -13.051  1.00  0.00           O  
ATOM   1734  CG  ASN A 423     -10.086  -3.289 -11.274  1.00  0.00           C  
ATOM   1735  ND2 ASN A 423     -10.681  -4.381 -11.742  1.00  0.00           N  
ATOM   1736  OD1 ASN A 423      -9.624  -3.222 -10.132  1.00  0.00           O  
ATOM   1737  N   LEU A 424      -8.182   0.567 -12.143  1.00  0.00           N  
ATOM   1738  CA  LEU A 424      -7.439   1.434 -13.051  1.00  0.00           C  
ATOM   1739  C   LEU A 424      -6.846   0.632 -14.205  1.00  0.00           C  
ATOM   1740  CB  LEU A 424      -6.325   2.168 -12.299  1.00  0.00           C  
ATOM   1741  O   LEU A 424      -6.399  -0.501 -14.013  1.00  0.00           O  
ATOM   1742  CG  LEU A 424      -6.772   3.156 -11.221  1.00  0.00           C  
ATOM   1743  CD1 LEU A 424      -5.561   3.731 -10.494  1.00  0.00           C  
ATOM   1744  CD2 LEU A 424      -7.614   4.271 -11.833  1.00  0.00           C  
ATOM   1745  N   TYR A 425      -7.060   1.187 -15.393  1.00  0.00           N  
ATOM   1746  CA  TYR A 425      -6.434   0.582 -16.564  1.00  0.00           C  
ATOM   1747  C   TYR A 425      -5.357   1.495 -17.139  1.00  0.00           C  
ATOM   1748  CB  TYR A 425      -7.483   0.272 -17.635  1.00  0.00           C  
ATOM   1749  O   TYR A 425      -5.545   2.711 -17.223  1.00  0.00           O  
ATOM   1750  CG  TYR A 425      -8.538  -0.710 -17.186  1.00  0.00           C  
ATOM   1751  CD1 TYR A 425      -8.322  -2.083 -17.278  1.00  0.00           C  
ATOM   1752  CD2 TYR A 425      -9.751  -0.268 -16.672  1.00  0.00           C  
ATOM   1753  CE1 TYR A 425      -9.291  -2.993 -16.867  1.00  0.00           C  
ATOM   1754  CE2 TYR A 425     -10.728  -1.168 -16.258  1.00  0.00           C  
ATOM   1755  OH  TYR A 425     -11.452  -3.422 -15.951  1.00  0.00           O  
ATOM   1756  CZ  TYR A 425     -10.489  -2.526 -16.359  1.00  0.00           C  
ATOM   1757  N   PHE A 426      -4.176   0.809 -17.332  1.00  0.00           N  
ATOM   1758  CA  PHE A 426      -3.066   1.564 -17.902  1.00  0.00           C  
ATOM   1759  C   PHE A 426      -2.948   1.304 -19.399  1.00  0.00           C  
ATOM   1760  CB  PHE A 426      -1.753   1.205 -17.201  1.00  0.00           C  
ATOM   1761  O   PHE A 426      -3.153   0.179 -19.858  1.00  0.00           O  
ATOM   1762  CG  PHE A 426      -1.664   1.704 -15.784  1.00  0.00           C  
ATOM   1763  CD1 PHE A 426      -2.596   2.610 -15.292  1.00  0.00           C  
ATOM   1764  CD2 PHE A 426      -0.649   1.266 -14.943  1.00  0.00           C  
ATOM   1765  CE1 PHE A 426      -2.517   3.074 -13.981  1.00  0.00           C  
ATOM   1766  CE2 PHE A 426      -0.564   1.725 -13.632  1.00  0.00           C  
ATOM   1767  CZ  PHE A 426      -1.498   2.630 -13.153  1.00  0.00           C  
ATOM   1768  N   GLN A 427      -2.943   2.429 -20.222  1.00  0.00           N  
ATOM   1769  CA  GLN A 427      -2.576   2.365 -21.633  1.00  0.00           C  
ATOM   1770  C   GLN A 427      -1.230   3.040 -21.882  1.00  0.00           C  
ATOM   1771  CB  GLN A 427      -3.656   3.014 -22.500  1.00  0.00           C  
ATOM   1772  O   GLN A 427      -0.913   4.055 -21.258  1.00  0.00           O  
ATOM   1773  CG  GLN A 427      -3.450   2.810 -23.995  1.00  0.00           C  
ATOM   1774  CD  GLN A 427      -4.604   3.342 -24.824  1.00  0.00           C  
ATOM   1775  NE2 GLN A 427      -4.704   2.880 -26.066  1.00  0.00           N  
ATOM   1776  OE1 GLN A 427      -5.399   4.161 -24.353  1.00  0.00           O  
TER    1777      GLN A 427
ENDMDL
END
