# Supplementary material for: Improving Protein Expression, Stability, and Function with ProteinMPNN
Source: J Am Chem Soc. 2024 Jan 9;146(3):2054–61. doi: 10.1021/jacs.3c10941 (PMC10811672; doi:10.1021/jacs.3c10941)
Supplement: Supplementary file 2 — ja3c10941_si_002.zip [file ja3c10941_si_002.zip › Sumida_Design_Structures_Idealizing_with_ProteinMPNN/TEV/hyperTEV0106_m4_19.pdb]

MODEL     1
ATOM      1  N   GLY A   1     -19.014  18.359  20.033  1.00  0.00           N  
ATOM      2  CA  GLY A   1     -18.153  17.239  20.379  1.00  0.00           C  
ATOM      3  C   GLY A   1     -18.493  15.969  19.623  1.00  0.00           C  
ATOM      4  O   GLY A   1     -17.599  15.222  19.219  1.00  0.00           O  
ATOM      5  N   GLU A   2     -19.821  15.679  19.458  1.00  0.00           N  
ATOM      6  CA  GLU A   2     -20.333  14.524  18.727  1.00  0.00           C  
ATOM      7  C   GLU A   2     -19.821  14.509  17.290  1.00  0.00           C  
ATOM      8  CB  GLU A   2     -21.864  14.516  18.740  1.00  0.00           C  
ATOM      9  O   GLU A   2     -19.497  13.448  16.752  1.00  0.00           O  
ATOM     10  CG  GLU A   2     -22.477  13.233  18.196  1.00  0.00           C  
ATOM     11  CD  GLU A   2     -23.994  13.210  18.283  1.00  0.00           C  
ATOM     12  OE1 GLU A   2     -24.610  12.201  17.869  1.00  0.00           O  
ATOM     13  OE2 GLU A   2     -24.572  14.208  18.767  1.00  0.00           O  
ATOM     14  N   SER A   3     -19.721  15.628  16.680  1.00  0.00           N  
ATOM     15  CA  SER A   3     -19.302  15.753  15.288  1.00  0.00           C  
ATOM     16  C   SER A   3     -17.826  15.405  15.121  1.00  0.00           C  
ATOM     17  CB  SER A   3     -19.560  17.171  14.776  1.00  0.00           C  
ATOM     18  O   SER A   3     -17.380  15.081  14.018  1.00  0.00           O  
ATOM     19  OG  SER A   3     -18.850  18.123  15.550  1.00  0.00           O  
ATOM     20  N   LEU A   4     -17.018  15.440  16.287  1.00  0.00           N  
ATOM     21  CA  LEU A   4     -15.581  15.193  16.255  1.00  0.00           C  
ATOM     22  C   LEU A   4     -15.283  13.701  16.363  1.00  0.00           C  
ATOM     23  CB  LEU A   4     -14.882  15.948  17.390  1.00  0.00           C  
ATOM     24  O   LEU A   4     -14.159  13.267  16.097  1.00  0.00           O  
ATOM     25  CG  LEU A   4     -14.886  17.474  17.292  1.00  0.00           C  
ATOM     26  CD1 LEU A   4     -14.324  18.089  18.569  1.00  0.00           C  
ATOM     27  CD2 LEU A   4     -14.090  17.934  16.075  1.00  0.00           C  
ATOM     28  N   GLU A   5     -16.345  12.890  16.712  1.00  0.00           N  
ATOM     29  CA  GLU A   5     -16.136  11.465  16.953  1.00  0.00           C  
ATOM     30  C   GLU A   5     -17.007  10.616  16.031  1.00  0.00           C  
ATOM     31  CB  GLU A   5     -16.425  11.119  18.416  1.00  0.00           C  
ATOM     32  O   GLU A   5     -18.137  10.271  16.381  1.00  0.00           O  
ATOM     33  CG  GLU A   5     -15.583  11.903  19.412  1.00  0.00           C  
ATOM     34  CD  GLU A   5     -14.103  11.558  19.348  1.00  0.00           C  
ATOM     35  OE1 GLU A   5     -13.267  12.395  19.757  1.00  0.00           O  
ATOM     36  OE2 GLU A   5     -13.778  10.442  18.884  1.00  0.00           O  
ATOM     37  N   PRO A   6     -16.524  10.442  14.847  1.00  0.00           N  
ATOM     38  CA  PRO A   6     -17.350   9.626  13.954  1.00  0.00           C  
ATOM     39  C   PRO A   6     -17.705   8.268  14.557  1.00  0.00           C  
ATOM     40  CB  PRO A   6     -16.470   9.458  12.713  1.00  0.00           C  
ATOM     41  O   PRO A   6     -17.003   7.781  15.446  1.00  0.00           O  
ATOM     42  CG  PRO A   6     -15.087   9.784  13.179  1.00  0.00           C  
ATOM     43  CD  PRO A   6     -15.186  10.559  14.462  1.00  0.00           C  
ATOM     44  N   GLY A   7     -18.967   7.756  14.270  1.00  0.00           N  
ATOM     45  CA  GLY A   7     -19.459   6.467  14.730  1.00  0.00           C  
ATOM     46  C   GLY A   7     -18.712   5.293  14.126  1.00  0.00           C  
ATOM     47  O   GLY A   7     -17.697   5.477  13.452  1.00  0.00           O  
ATOM     48  N   PRO A   8     -19.146   4.151  14.493  1.00  0.00           N  
ATOM     49  CA  PRO A   8     -18.521   2.931  13.976  1.00  0.00           C  
ATOM     50  C   PRO A   8     -18.518   2.870  12.450  1.00  0.00           C  
ATOM     51  CB  PRO A   8     -19.387   1.814  14.565  1.00  0.00           C  
ATOM     52  O   PRO A   8     -19.463   3.334  11.808  1.00  0.00           O  
ATOM     53  CG  PRO A   8     -20.103   2.451  15.712  1.00  0.00           C  
ATOM     54  CD  PRO A   8     -20.255   3.917  15.424  1.00  0.00           C  
ATOM     55  N   ARG A   9     -17.443   2.409  11.919  1.00  0.00           N  
ATOM     56  CA  ARG A   9     -17.310   2.238  10.476  1.00  0.00           C  
ATOM     57  C   ARG A   9     -16.895   0.812  10.129  1.00  0.00           C  
ATOM     58  CB  ARG A   9     -16.295   3.232   9.908  1.00  0.00           C  
ATOM     59  O   ARG A   9     -16.083   0.208  10.833  1.00  0.00           O  
ATOM     60  CG  ARG A   9     -16.122   3.143   8.400  1.00  0.00           C  
ATOM     61  CD  ARG A   9     -15.199   4.233   7.873  1.00  0.00           C  
ATOM     62  NE  ARG A   9     -15.819   5.552   7.959  1.00  0.00           N  
ATOM     63  NH1 ARG A   9     -17.072   5.317   6.033  1.00  0.00           N  
ATOM     64  NH2 ARG A   9     -17.197   7.251   7.258  1.00  0.00           N  
ATOM     65  CZ  ARG A   9     -16.695   6.037   7.083  1.00  0.00           C  
ATOM     66  N   ASP A  10     -17.441   0.367   9.101  1.00  0.00           N  
ATOM     67  CA  ASP A  10     -17.096  -0.956   8.590  1.00  0.00           C  
ATOM     68  C   ASP A  10     -15.910  -0.882   7.630  1.00  0.00           C  
ATOM     69  CB  ASP A  10     -18.299  -1.592   7.891  1.00  0.00           C  
ATOM     70  O   ASP A  10     -16.044  -0.392   6.507  1.00  0.00           O  
ATOM     71  CG  ASP A  10     -18.052  -3.032   7.476  1.00  0.00           C  
ATOM     72  OD1 ASP A  10     -16.975  -3.581   7.793  1.00  0.00           O  
ATOM     73  OD2 ASP A  10     -18.941  -3.621   6.824  1.00  0.00           O  
ATOM     74  N   TYR A  11     -14.716  -1.451   8.046  1.00  0.00           N  
ATOM     75  CA  TYR A  11     -13.518  -1.395   7.216  1.00  0.00           C  
ATOM     76  C   TYR A  11     -13.341  -2.686   6.426  1.00  0.00           C  
ATOM     77  CB  TYR A  11     -12.278  -1.135   8.077  1.00  0.00           C  
ATOM     78  O   TYR A  11     -12.331  -2.869   5.742  1.00  0.00           O  
ATOM     79  CG  TYR A  11     -12.228   0.255   8.664  1.00  0.00           C  
ATOM     80  CD1 TYR A  11     -11.785   1.337   7.907  1.00  0.00           C  
ATOM     81  CD2 TYR A  11     -12.622   0.488   9.978  1.00  0.00           C  
ATOM     82  CE1 TYR A  11     -11.735   2.619   8.445  1.00  0.00           C  
ATOM     83  CE2 TYR A  11     -12.576   1.766  10.526  1.00  0.00           C  
ATOM     84  OH  TYR A  11     -12.085   4.090  10.291  1.00  0.00           O  
ATOM     85  CZ  TYR A  11     -12.132   2.823   9.753  1.00  0.00           C  
ATOM     86  N   ASN A  12     -14.289  -3.565   6.512  1.00  0.00           N  
ATOM     87  CA  ASN A  12     -14.202  -4.880   5.887  1.00  0.00           C  
ATOM     88  C   ASN A  12     -14.129  -4.774   4.366  1.00  0.00           C  
ATOM     89  CB  ASN A  12     -15.389  -5.752   6.302  1.00  0.00           C  
ATOM     90  O   ASN A  12     -13.356  -5.490   3.726  1.00  0.00           O  
ATOM     91  CG  ASN A  12     -15.247  -6.299   7.709  1.00  0.00           C  
ATOM     92  ND2 ASN A  12     -16.375  -6.565   8.358  1.00  0.00           N  
ATOM     93  OD1 ASN A  12     -14.134  -6.480   8.209  1.00  0.00           O  
ATOM     94  N   PRO A  13     -14.832  -3.861   3.802  1.00  0.00           N  
ATOM     95  CA  PRO A  13     -14.724  -3.751   2.345  1.00  0.00           C  
ATOM     96  C   PRO A  13     -13.314  -3.392   1.883  1.00  0.00           C  
ATOM     97  CB  PRO A  13     -15.712  -2.633   2.002  1.00  0.00           C  
ATOM     98  O   PRO A  13     -12.876  -3.838   0.819  1.00  0.00           O  
ATOM     99  CG  PRO A  13     -16.754  -2.703   3.071  1.00  0.00           C  
ATOM    100  CD  PRO A  13     -16.082  -3.036   4.372  1.00  0.00           C  
ATOM    101  N   ILE A  14     -12.606  -2.657   2.689  1.00  0.00           N  
ATOM    102  CA  ILE A  14     -11.225  -2.310   2.372  1.00  0.00           C  
ATOM    103  C   ILE A  14     -10.310  -3.490   2.693  1.00  0.00           C  
ATOM    104  CB  ILE A  14     -10.768  -1.051   3.142  1.00  0.00           C  
ATOM    105  O   ILE A  14      -9.494  -3.894   1.862  1.00  0.00           O  
ATOM    106  CG1 ILE A  14     -11.592   0.167   2.712  1.00  0.00           C  
ATOM    107  CG2 ILE A  14      -9.271  -0.803   2.930  1.00  0.00           C  
ATOM    108  CD1 ILE A  14     -11.373   1.400   3.578  1.00  0.00           C  
ATOM    109  N   SER A  15     -10.499  -4.067   3.873  1.00  0.00           N  
ATOM    110  CA  SER A  15      -9.625  -5.145   4.322  1.00  0.00           C  
ATOM    111  C   SER A  15      -9.725  -6.358   3.402  1.00  0.00           C  
ATOM    112  CB  SER A  15      -9.968  -5.553   5.755  1.00  0.00           C  
ATOM    113  O   SER A  15      -8.737  -7.063   3.186  1.00  0.00           O  
ATOM    114  OG  SER A  15     -11.312  -5.994   5.844  1.00  0.00           O  
ATOM    115  N   ASP A  16     -10.915  -6.616   2.779  1.00  0.00           N  
ATOM    116  CA  ASP A  16     -11.147  -7.766   1.911  1.00  0.00           C  
ATOM    117  C   ASP A  16     -10.383  -7.626   0.596  1.00  0.00           C  
ATOM    118  CB  ASP A  16     -12.642  -7.937   1.635  1.00  0.00           C  
ATOM    119  O   ASP A  16     -10.235  -8.597  -0.149  1.00  0.00           O  
ATOM    120  CG  ASP A  16     -13.405  -8.496   2.823  1.00  0.00           C  
ATOM    121  OD1 ASP A  16     -12.769  -9.000   3.774  1.00  0.00           O  
ATOM    122  OD2 ASP A  16     -14.653  -8.435   2.807  1.00  0.00           O  
ATOM    123  N   THR A  17      -9.871  -6.409   0.326  1.00  0.00           N  
ATOM    124  CA  THR A  17      -9.168  -6.195  -0.934  1.00  0.00           C  
ATOM    125  C   THR A  17      -7.657  -6.217  -0.722  1.00  0.00           C  
ATOM    126  CB  THR A  17      -9.578  -4.860  -1.583  1.00  0.00           C  
ATOM    127  O   THR A  17      -6.889  -6.134  -1.682  1.00  0.00           O  
ATOM    128  CG2 THR A  17     -11.093  -4.764  -1.733  1.00  0.00           C  
ATOM    129  OG1 THR A  17      -9.121  -3.777  -0.764  1.00  0.00           O  
ATOM    130  N   ILE A  18      -7.219  -6.334   0.525  1.00  0.00           N  
ATOM    131  CA  ILE A  18      -5.798  -6.307   0.858  1.00  0.00           C  
ATOM    132  C   ILE A  18      -5.160  -7.648   0.504  1.00  0.00           C  
ATOM    133  CB  ILE A  18      -5.574  -5.984   2.352  1.00  0.00           C  
ATOM    134  O   ILE A  18      -5.736  -8.706   0.767  1.00  0.00           O  
ATOM    135  CG1 ILE A  18      -6.020  -4.550   2.662  1.00  0.00           C  
ATOM    136  CG2 ILE A  18      -4.107  -6.197   2.736  1.00  0.00           C  
ATOM    137  CD1 ILE A  18      -5.999  -4.202   4.144  1.00  0.00           C  
ATOM    138  N   VAL A  19      -3.995  -7.597  -0.114  1.00  0.00           N  
ATOM    139  CA  VAL A  19      -3.247  -8.791  -0.496  1.00  0.00           C  
ATOM    140  C   VAL A  19      -1.842  -8.732   0.098  1.00  0.00           C  
ATOM    141  CB  VAL A  19      -3.172  -8.947  -2.031  1.00  0.00           C  
ATOM    142  O   VAL A  19      -1.326  -7.648   0.383  1.00  0.00           O  
ATOM    143  CG1 VAL A  19      -4.568  -9.116  -2.626  1.00  0.00           C  
ATOM    144  CG2 VAL A  19      -2.463  -7.746  -2.655  1.00  0.00           C  
ATOM    145  N   LYS A  20      -1.342  -9.905   0.369  1.00  0.00           N  
ATOM    146  CA  LYS A  20       0.070 -10.034   0.715  1.00  0.00           C  
ATOM    147  C   LYS A  20       0.901 -10.424  -0.504  1.00  0.00           C  
ATOM    148  CB  LYS A  20       0.259 -11.065   1.829  1.00  0.00           C  
ATOM    149  O   LYS A  20       0.602 -11.413  -1.176  1.00  0.00           O  
ATOM    150  CG  LYS A  20       1.676 -11.130   2.379  1.00  0.00           C  
ATOM    151  CD  LYS A  20       1.783 -12.120   3.531  1.00  0.00           C  
ATOM    152  CE  LYS A  20       3.190 -12.151   4.113  1.00  0.00           C  
ATOM    153  NZ  LYS A  20       3.299 -13.118   5.246  1.00  0.00           N  
ATOM    154  N   LEU A  21       1.944  -9.601  -0.755  1.00  0.00           N  
ATOM    155  CA  LEU A  21       2.805  -9.815  -1.913  1.00  0.00           C  
ATOM    156  C   LEU A  21       4.206 -10.234  -1.479  1.00  0.00           C  
ATOM    157  CB  LEU A  21       2.881  -8.546  -2.766  1.00  0.00           C  
ATOM    158  O   LEU A  21       4.812  -9.591  -0.619  1.00  0.00           O  
ATOM    159  CG  LEU A  21       1.546  -7.941  -3.202  1.00  0.00           C  
ATOM    160  CD1 LEU A  21       1.757  -6.540  -3.765  1.00  0.00           C  
ATOM    161  CD2 LEU A  21       0.862  -8.838  -4.229  1.00  0.00           C  
ATOM    162  N   THR A  22       4.625 -11.310  -2.069  1.00  0.00           N  
ATOM    163  CA  THR A  22       5.993 -11.755  -1.830  1.00  0.00           C  
ATOM    164  C   THR A  22       6.745 -11.925  -3.147  1.00  0.00           C  
ATOM    165  CB  THR A  22       6.019 -13.081  -1.047  1.00  0.00           C  
ATOM    166  O   THR A  22       6.391 -12.776  -3.965  1.00  0.00           O  
ATOM    167  CG2 THR A  22       7.450 -13.505  -0.731  1.00  0.00           C  
ATOM    168  OG1 THR A  22       5.299 -12.918   0.181  1.00  0.00           O  
ATOM    169  N   ASN A  23       7.778 -11.043  -3.329  1.00  0.00           N  
ATOM    170  CA  ASN A  23       8.648 -11.123  -4.497  1.00  0.00           C  
ATOM    171  C   ASN A  23       9.958 -11.836  -4.173  1.00  0.00           C  
ATOM    172  CB  ASN A  23       8.929  -9.726  -5.055  1.00  0.00           C  
ATOM    173  O   ASN A  23      10.750 -11.351  -3.364  1.00  0.00           O  
ATOM    174  CG  ASN A  23       9.758  -9.759  -6.324  1.00  0.00           C  
ATOM    175  ND2 ASN A  23      10.073  -8.584  -6.856  1.00  0.00           N  
ATOM    176  OD1 ASN A  23      10.110 -10.831  -6.822  1.00  0.00           O  
ATOM    177  N   THR A  24      10.134 -12.963  -4.831  1.00  0.00           N  
ATOM    178  CA  THR A  24      11.359 -13.742  -4.692  1.00  0.00           C  
ATOM    179  C   THR A  24      12.194 -13.669  -5.967  1.00  0.00           C  
ATOM    180  CB  THR A  24      11.051 -15.214  -4.361  1.00  0.00           C  
ATOM    181  O   THR A  24      11.781 -14.169  -7.016  1.00  0.00           O  
ATOM    182  CG2 THR A  24      12.333 -15.997  -4.093  1.00  0.00           C  
ATOM    183  OG1 THR A  24      10.217 -15.271  -3.197  1.00  0.00           O  
ATOM    184  N   SER A  25      13.336 -12.891  -5.824  1.00  0.00           N  
ATOM    185  CA  SER A  25      14.227 -12.703  -6.965  1.00  0.00           C  
ATOM    186  C   SER A  25      15.687 -12.677  -6.528  1.00  0.00           C  
ATOM    187  CB  SER A  25      13.885 -11.409  -7.705  1.00  0.00           C  
ATOM    188  O   SER A  25      16.025 -12.075  -5.506  1.00  0.00           O  
ATOM    189  OG  SER A  25      12.552 -11.442  -8.188  1.00  0.00           O  
ATOM    190  N   ASP A  26      16.510 -13.430  -7.250  1.00  0.00           N  
ATOM    191  CA  ASP A  26      17.954 -13.421  -7.043  1.00  0.00           C  
ATOM    192  C   ASP A  26      18.307 -13.816  -5.611  1.00  0.00           C  
ATOM    193  CB  ASP A  26      18.534 -12.042  -7.366  1.00  0.00           C  
ATOM    194  O   ASP A  26      19.144 -13.175  -4.973  1.00  0.00           O  
ATOM    195  CG  ASP A  26      18.450 -11.694  -8.842  1.00  0.00           C  
ATOM    196  OD1 ASP A  26      18.426 -12.616  -9.686  1.00  0.00           O  
ATOM    197  OD2 ASP A  26      18.410 -10.487  -9.164  1.00  0.00           O  
ATOM    198  N   GLY A  27      17.606 -14.836  -4.983  1.00  0.00           N  
ATOM    199  CA  GLY A  27      17.898 -15.356  -3.657  1.00  0.00           C  
ATOM    200  C   GLY A  27      17.357 -14.482  -2.541  1.00  0.00           C  
ATOM    201  O   GLY A  27      17.594 -14.754  -1.362  1.00  0.00           O  
ATOM    202  N   HIS A  28      16.707 -13.361  -2.888  1.00  0.00           N  
ATOM    203  CA  HIS A  28      16.125 -12.461  -1.899  1.00  0.00           C  
ATOM    204  C   HIS A  28      14.602 -12.474  -1.971  1.00  0.00           C  
ATOM    205  CB  HIS A  28      16.648 -11.037  -2.096  1.00  0.00           C  
ATOM    206  O   HIS A  28      14.028 -12.783  -3.018  1.00  0.00           O  
ATOM    207  CG  HIS A  28      18.127 -10.911  -1.917  1.00  0.00           C  
ATOM    208  CD2 HIS A  28      19.141 -10.992  -2.811  1.00  0.00           C  
ATOM    209  ND1 HIS A  28      18.711 -10.674  -0.691  1.00  0.00           N  
ATOM    210  CE1 HIS A  28      20.024 -10.614  -0.840  1.00  0.00           C  
ATOM    211  NE2 HIS A  28      20.311 -10.804  -2.116  1.00  0.00           N  
ATOM    212  N   SER A  29      14.026 -12.179  -0.809  1.00  0.00           N  
ATOM    213  CA  SER A  29      12.570 -12.124  -0.735  1.00  0.00           C  
ATOM    214  C   SER A  29      12.098 -10.838  -0.065  1.00  0.00           C  
ATOM    215  CB  SER A  29      12.025 -13.335   0.026  1.00  0.00           C  
ATOM    216  O   SER A  29      12.639 -10.435   0.967  1.00  0.00           O  
ATOM    217  OG  SER A  29      10.609 -13.314   0.056  1.00  0.00           O  
ATOM    218  N   ILE A  30      11.214 -10.129  -0.787  1.00  0.00           N  
ATOM    219  CA  ILE A  30      10.580  -8.941  -0.226  1.00  0.00           C  
ATOM    220  C   ILE A  30       9.075  -9.170  -0.099  1.00  0.00           C  
ATOM    221  CB  ILE A  30      10.860  -7.690  -1.088  1.00  0.00           C  
ATOM    222  O   ILE A  30       8.426  -9.614  -1.050  1.00  0.00           O  
ATOM    223  CG1 ILE A  30      12.362  -7.383  -1.110  1.00  0.00           C  
ATOM    224  CG2 ILE A  30      10.063  -6.488  -0.572  1.00  0.00           C  
ATOM    225  CD1 ILE A  30      12.745  -6.229  -2.027  1.00  0.00           C  
ATOM    226  N   SER A  31       8.600  -8.911   1.142  1.00  0.00           N  
ATOM    227  CA  SER A  31       7.170  -9.061   1.390  1.00  0.00           C  
ATOM    228  C   SER A  31       6.543  -7.742   1.829  1.00  0.00           C  
ATOM    229  CB  SER A  31       6.919 -10.133   2.452  1.00  0.00           C  
ATOM    230  O   SER A  31       7.056  -7.075   2.731  1.00  0.00           O  
ATOM    231  OG  SER A  31       7.307 -11.411   1.978  1.00  0.00           O  
ATOM    232  N   LEU A  32       5.471  -7.408   1.121  1.00  0.00           N  
ATOM    233  CA  LEU A  32       4.669  -6.234   1.450  1.00  0.00           C  
ATOM    234  C   LEU A  32       3.186  -6.508   1.225  1.00  0.00           C  
ATOM    235  CB  LEU A  32       5.111  -5.031   0.613  1.00  0.00           C  
ATOM    236  O   LEU A  32       2.812  -7.595   0.778  1.00  0.00           O  
ATOM    237  CG  LEU A  32       5.189  -5.248  -0.899  1.00  0.00           C  
ATOM    238  CD1 LEU A  32       3.929  -4.720  -1.575  1.00  0.00           C  
ATOM    239  CD2 LEU A  32       6.432  -4.577  -1.473  1.00  0.00           C  
ATOM    240  N   TYR A  33       2.402  -5.525   1.501  1.00  0.00           N  
ATOM    241  CA  TYR A  33       0.970  -5.614   1.238  1.00  0.00           C  
ATOM    242  C   TYR A  33       0.588  -4.795   0.011  1.00  0.00           C  
ATOM    243  CB  TYR A  33       0.169  -5.138   2.454  1.00  0.00           C  
ATOM    244  O   TYR A  33       1.398  -4.017  -0.500  1.00  0.00           O  
ATOM    245  CG  TYR A  33       0.247  -6.073   3.636  1.00  0.00           C  
ATOM    246  CD1 TYR A  33      -0.661  -7.119   3.783  1.00  0.00           C  
ATOM    247  CD2 TYR A  33       1.228  -5.912   4.609  1.00  0.00           C  
ATOM    248  CE1 TYR A  33      -0.595  -7.982   4.872  1.00  0.00           C  
ATOM    249  CE2 TYR A  33       1.304  -6.769   5.702  1.00  0.00           C  
ATOM    250  OH  TYR A  33       0.461  -8.650   6.905  1.00  0.00           O  
ATOM    251  CZ  TYR A  33       0.390  -7.799   5.825  1.00  0.00           C  
ATOM    252  N   GLY A  34      -0.590  -5.027  -0.437  1.00  0.00           N  
ATOM    253  CA  GLY A  34      -1.166  -4.282  -1.545  1.00  0.00           C  
ATOM    254  C   GLY A  34      -2.680  -4.211  -1.494  1.00  0.00           C  
ATOM    255  O   GLY A  34      -3.309  -4.854  -0.651  1.00  0.00           O  
ATOM    256  N   ILE A  35      -3.171  -3.310  -2.329  1.00  0.00           N  
ATOM    257  CA  ILE A  35      -4.615  -3.125  -2.431  1.00  0.00           C  
ATOM    258  C   ILE A  35      -5.110  -3.655  -3.774  1.00  0.00           C  
ATOM    259  CB  ILE A  35      -5.007  -1.639  -2.264  1.00  0.00           C  
ATOM    260  O   ILE A  35      -4.610  -3.256  -4.829  1.00  0.00           O  
ATOM    261  CG1 ILE A  35      -4.458  -1.088  -0.943  1.00  0.00           C  
ATOM    262  CG2 ILE A  35      -6.527  -1.470  -2.338  1.00  0.00           C  
ATOM    263  CD1 ILE A  35      -4.488   0.432  -0.847  1.00  0.00           C  
ATOM    264  N   GLY A  36      -6.092  -4.554  -3.701  1.00  0.00           N  
ATOM    265  CA  GLY A  36      -6.736  -5.016  -4.920  1.00  0.00           C  
ATOM    266  C   GLY A  36      -7.837  -4.090  -5.401  1.00  0.00           C  
ATOM    267  O   GLY A  36      -8.611  -3.567  -4.596  1.00  0.00           O  
ATOM    268  N   PHE A  37      -7.946  -3.849  -6.679  1.00  0.00           N  
ATOM    269  CA  PHE A  37      -8.952  -3.054  -7.372  1.00  0.00           C  
ATOM    270  C   PHE A  37      -9.172  -3.574  -8.788  1.00  0.00           C  
ATOM    271  CB  PHE A  37      -8.540  -1.579  -7.413  1.00  0.00           C  
ATOM    272  O   PHE A  37      -8.380  -3.288  -9.689  1.00  0.00           O  
ATOM    273  CG  PHE A  37      -9.626  -0.658  -7.900  1.00  0.00           C  
ATOM    274  CD1 PHE A  37      -9.779  -0.399  -9.257  1.00  0.00           C  
ATOM    275  CD2 PHE A  37     -10.494  -0.052  -7.001  1.00  0.00           C  
ATOM    276  CE1 PHE A  37     -10.783   0.453  -9.711  1.00  0.00           C  
ATOM    277  CE2 PHE A  37     -11.500   0.800  -7.448  1.00  0.00           C  
ATOM    278  CZ  PHE A  37     -11.642   1.052  -8.803  1.00  0.00           C  
ATOM    279  N   GLY A  38     -10.297  -4.360  -8.963  1.00  0.00           N  
ATOM    280  CA  GLY A  38     -10.474  -4.980 -10.266  1.00  0.00           C  
ATOM    281  C   GLY A  38      -9.347  -5.925 -10.636  1.00  0.00           C  
ATOM    282  O   GLY A  38      -8.999  -6.819  -9.861  1.00  0.00           O  
ATOM    283  N   PRO A  39      -8.696  -5.710 -11.845  1.00  0.00           N  
ATOM    284  CA  PRO A  39      -7.573  -6.549 -12.271  1.00  0.00           C  
ATOM    285  C   PRO A  39      -6.224  -6.016 -11.791  1.00  0.00           C  
ATOM    286  CB  PRO A  39      -7.663  -6.510 -13.799  1.00  0.00           C  
ATOM    287  O   PRO A  39      -5.176  -6.467 -12.261  1.00  0.00           O  
ATOM    288  CG  PRO A  39      -8.206  -5.154 -14.115  1.00  0.00           C  
ATOM    289  CD  PRO A  39      -9.200  -4.779 -13.054  1.00  0.00           C  
ATOM    290  N   PHE A  40      -6.308  -5.096 -10.864  1.00  0.00           N  
ATOM    291  CA  PHE A  40      -5.078  -4.395 -10.516  1.00  0.00           C  
ATOM    292  C   PHE A  40      -4.710  -4.637  -9.057  1.00  0.00           C  
ATOM    293  CB  PHE A  40      -5.221  -2.893 -10.779  1.00  0.00           C  
ATOM    294  O   PHE A  40      -5.584  -4.887  -8.225  1.00  0.00           O  
ATOM    295  CG  PHE A  40      -5.684  -2.562 -12.172  1.00  0.00           C  
ATOM    296  CD1 PHE A  40      -4.966  -2.995 -13.280  1.00  0.00           C  
ATOM    297  CD2 PHE A  40      -6.839  -1.817 -12.374  1.00  0.00           C  
ATOM    298  CE1 PHE A  40      -5.392  -2.690 -14.571  1.00  0.00           C  
ATOM    299  CE2 PHE A  40      -7.271  -1.508 -13.661  1.00  0.00           C  
ATOM    300  CZ  PHE A  40      -6.546  -1.944 -14.757  1.00  0.00           C  
ATOM    301  N   ILE A  41      -3.446  -4.585  -8.834  1.00  0.00           N  
ATOM    302  CA  ILE A  41      -2.922  -4.493  -7.476  1.00  0.00           C  
ATOM    303  C   ILE A  41      -2.118  -3.204  -7.319  1.00  0.00           C  
ATOM    304  CB  ILE A  41      -2.046  -5.717  -7.124  1.00  0.00           C  
ATOM    305  O   ILE A  41      -1.225  -2.920  -8.122  1.00  0.00           O  
ATOM    306  CG1 ILE A  41      -2.900  -6.989  -7.081  1.00  0.00           C  
ATOM    307  CG2 ILE A  41      -1.322  -5.498  -5.792  1.00  0.00           C  
ATOM    308  CD1 ILE A  41      -2.099  -8.264  -6.855  1.00  0.00           C  
ATOM    309  N   ILE A  42      -2.496  -2.423  -6.317  1.00  0.00           N  
ATOM    310  CA  ILE A  42      -1.809  -1.181  -5.981  1.00  0.00           C  
ATOM    311  C   ILE A  42      -0.856  -1.417  -4.812  1.00  0.00           C  
ATOM    312  CB  ILE A  42      -2.811  -0.056  -5.637  1.00  0.00           C  
ATOM    313  O   ILE A  42      -1.276  -1.865  -3.742  1.00  0.00           O  
ATOM    314  CG1 ILE A  42      -3.796   0.154  -6.793  1.00  0.00           C  
ATOM    315  CG2 ILE A  42      -2.071   1.244  -5.306  1.00  0.00           C  
ATOM    316  CD1 ILE A  42      -5.209  -0.332  -6.498  1.00  0.00           C  
ATOM    317  N   THR A  43       0.438  -1.111  -4.987  1.00  0.00           N  
ATOM    318  CA  THR A  43       1.408  -1.337  -3.922  1.00  0.00           C  
ATOM    319  C   THR A  43       2.614  -0.415  -4.083  1.00  0.00           C  
ATOM    320  CB  THR A  43       1.879  -2.803  -3.897  1.00  0.00           C  
ATOM    321  O   THR A  43       2.568   0.546  -4.853  1.00  0.00           O  
ATOM    322  CG2 THR A  43       2.768  -3.115  -5.096  1.00  0.00           C  
ATOM    323  OG1 THR A  43       2.619  -3.041  -2.693  1.00  0.00           O  
ATOM    324  N   ASN A  44       3.688  -0.663  -3.244  1.00  0.00           N  
ATOM    325  CA  ASN A  44       4.896   0.153  -3.298  1.00  0.00           C  
ATOM    326  C   ASN A  44       5.834  -0.307  -4.411  1.00  0.00           C  
ATOM    327  CB  ASN A  44       5.620   0.129  -1.950  1.00  0.00           C  
ATOM    328  O   ASN A  44       5.901  -1.499  -4.718  1.00  0.00           O  
ATOM    329  CG  ASN A  44       4.787   0.719  -0.829  1.00  0.00           C  
ATOM    330  ND2 ASN A  44       4.808   2.041  -0.707  1.00  0.00           N  
ATOM    331  OD1 ASN A  44       4.131  -0.008  -0.079  1.00  0.00           O  
ATOM    332  N   THR A  45       6.571   0.617  -4.975  1.00  0.00           N  
ATOM    333  CA  THR A  45       7.517   0.330  -6.047  1.00  0.00           C  
ATOM    334  C   THR A  45       8.682  -0.510  -5.529  1.00  0.00           C  
ATOM    335  CB  THR A  45       8.057   1.627  -6.678  1.00  0.00           C  
ATOM    336  O   THR A  45       9.300  -1.258  -6.289  1.00  0.00           O  
ATOM    337  CG2 THR A  45       6.954   2.380  -7.415  1.00  0.00           C  
ATOM    338  OG1 THR A  45       8.589   2.468  -5.647  1.00  0.00           O  
ATOM    339  N   HIS A  46       8.935  -0.365  -4.226  1.00  0.00           N  
ATOM    340  CA  HIS A  46      10.104  -1.069  -3.711  1.00  0.00           C  
ATOM    341  C   HIS A  46       9.831  -2.563  -3.574  1.00  0.00           C  
ATOM    342  CB  HIS A  46      10.529  -0.487  -2.362  1.00  0.00           C  
ATOM    343  O   HIS A  46      10.688  -3.315  -3.104  1.00  0.00           O  
ATOM    344  CG  HIS A  46       9.468  -0.570  -1.312  1.00  0.00           C  
ATOM    345  CD2 HIS A  46       9.118  -1.579  -0.479  1.00  0.00           C  
ATOM    346  ND1 HIS A  46       8.618   0.477  -1.028  1.00  0.00           N  
ATOM    347  CE1 HIS A  46       7.790   0.115  -0.062  1.00  0.00           C  
ATOM    348  NE2 HIS A  46       8.072  -1.128   0.288  1.00  0.00           N  
ATOM    349  N   LEU A  47       8.642  -3.001  -3.969  1.00  0.00           N  
ATOM    350  CA  LEU A  47       8.378  -4.429  -4.104  1.00  0.00           C  
ATOM    351  C   LEU A  47       9.301  -5.056  -5.144  1.00  0.00           C  
ATOM    352  CB  LEU A  47       6.916  -4.670  -4.490  1.00  0.00           C  
ATOM    353  O   LEU A  47       9.662  -6.230  -5.032  1.00  0.00           O  
ATOM    354  CG  LEU A  47       6.514  -6.123  -4.747  1.00  0.00           C  
ATOM    355  CD1 LEU A  47       6.615  -6.937  -3.461  1.00  0.00           C  
ATOM    356  CD2 LEU A  47       5.103  -6.194  -5.321  1.00  0.00           C  
ATOM    357  N   PHE A  48       9.696  -4.223  -6.150  1.00  0.00           N  
ATOM    358  CA  PHE A  48      10.481  -4.721  -7.273  1.00  0.00           C  
ATOM    359  C   PHE A  48      11.900  -4.165  -7.230  1.00  0.00           C  
ATOM    360  CB  PHE A  48       9.814  -4.354  -8.602  1.00  0.00           C  
ATOM    361  O   PHE A  48      12.396  -3.637  -8.228  1.00  0.00           O  
ATOM    362  CG  PHE A  48       8.487  -5.028  -8.822  1.00  0.00           C  
ATOM    363  CD1 PHE A  48       8.421  -6.384  -9.118  1.00  0.00           C  
ATOM    364  CD2 PHE A  48       7.304  -4.306  -8.731  1.00  0.00           C  
ATOM    365  CE1 PHE A  48       7.194  -7.011  -9.322  1.00  0.00           C  
ATOM    366  CE2 PHE A  48       6.074  -4.925  -8.933  1.00  0.00           C  
ATOM    367  CZ  PHE A  48       6.021  -6.278  -9.229  1.00  0.00           C  
ATOM    368  N   ARG A  49      12.546  -4.231  -6.000  1.00  0.00           N  
ATOM    369  CA  ARG A  49      13.965  -3.903  -5.905  1.00  0.00           C  
ATOM    370  C   ARG A  49      14.805  -4.856  -6.748  1.00  0.00           C  
ATOM    371  CB  ARG A  49      14.430  -3.944  -4.448  1.00  0.00           C  
ATOM    372  O   ARG A  49      15.843  -4.466  -7.287  1.00  0.00           O  
ATOM    373  CG  ARG A  49      13.974  -2.751  -3.622  1.00  0.00           C  
ATOM    374  CD  ARG A  49      14.563  -2.779  -2.218  1.00  0.00           C  
ATOM    375  NE  ARG A  49      14.101  -1.648  -1.418  1.00  0.00           N  
ATOM    376  NH1 ARG A  49      15.190  -2.304   0.511  1.00  0.00           N  
ATOM    377  NH2 ARG A  49      13.935  -0.386   0.494  1.00  0.00           N  
ATOM    378  CZ  ARG A  49      14.410  -1.449  -0.139  1.00  0.00           C  
ATOM    379  N   ARG A  50      14.240  -6.017  -6.721  1.00  0.00           N  
ATOM    380  CA  ARG A  50      14.753  -7.058  -7.605  1.00  0.00           C  
ATOM    381  C   ARG A  50      13.642  -7.634  -8.476  1.00  0.00           C  
ATOM    382  CB  ARG A  50      15.415  -8.175  -6.794  1.00  0.00           C  
ATOM    383  O   ARG A  50      12.465  -7.568  -8.115  1.00  0.00           O  
ATOM    384  CG  ARG A  50      16.645  -7.728  -6.021  1.00  0.00           C  
ATOM    385  CD  ARG A  50      17.196  -8.844  -5.144  1.00  0.00           C  
ATOM    386  NE  ARG A  50      18.407  -8.429  -4.441  1.00  0.00           N  
ATOM    387  NH1 ARG A  50      17.293  -7.309  -2.755  1.00  0.00           N  
ATOM    388  NH2 ARG A  50      19.584  -7.387  -2.766  1.00  0.00           N  
ATOM    389  CZ  ARG A  50      18.425  -7.709  -3.322  1.00  0.00           C  
ATOM    390  N   ASN A  51      14.042  -8.041  -9.615  1.00  0.00           N  
ATOM    391  CA  ASN A  51      13.044  -8.488 -10.581  1.00  0.00           C  
ATOM    392  C   ASN A  51      13.475  -9.776 -11.277  1.00  0.00           C  
ATOM    393  CB  ASN A  51      12.767  -7.393 -11.614  1.00  0.00           C  
ATOM    394  O   ASN A  51      14.518 -10.344 -10.950  1.00  0.00           O  
ATOM    395  CG  ASN A  51      11.365  -7.470 -12.185  1.00  0.00           C  
ATOM    396  ND2 ASN A  51      10.994  -6.475 -12.982  1.00  0.00           N  
ATOM    397  OD1 ASN A  51      10.622  -8.416 -11.913  1.00  0.00           O  
ATOM    398  N   ASN A  52      12.669 -10.299 -12.152  1.00  0.00           N  
ATOM    399  CA  ASN A  52      12.926 -11.526 -12.898  1.00  0.00           C  
ATOM    400  C   ASN A  52      12.858 -12.755 -11.997  1.00  0.00           C  
ATOM    401  CB  ASN A  52      14.286 -11.454 -13.596  1.00  0.00           C  
ATOM    402  O   ASN A  52      13.662 -13.678 -12.136  1.00  0.00           O  
ATOM    403  CG  ASN A  52      14.456 -12.525 -14.655  1.00  0.00           C  
ATOM    404  ND2 ASN A  52      15.699 -12.922 -14.903  1.00  0.00           N  
ATOM    405  OD1 ASN A  52      13.479 -12.991 -15.247  1.00  0.00           O  
ATOM    406  N   GLY A  53      11.922 -12.751 -11.108  1.00  0.00           N  
ATOM    407  CA  GLY A  53      11.662 -13.855 -10.198  1.00  0.00           C  
ATOM    408  C   GLY A  53      10.199 -14.251 -10.143  1.00  0.00           C  
ATOM    409  O   GLY A  53       9.518 -14.276 -11.171  1.00  0.00           O  
ATOM    410  N   THR A  54       9.796 -14.737  -8.929  1.00  0.00           N  
ATOM    411  CA  THR A  54       8.437 -15.216  -8.706  1.00  0.00           C  
ATOM    412  C   THR A  54       7.684 -14.287  -7.758  1.00  0.00           C  
ATOM    413  CB  THR A  54       8.435 -16.646  -8.136  1.00  0.00           C  
ATOM    414  O   THR A  54       8.217 -13.885  -6.721  1.00  0.00           O  
ATOM    415  CG2 THR A  54       7.012 -17.159  -7.942  1.00  0.00           C  
ATOM    416  OG1 THR A  54       9.125 -17.516  -9.042  1.00  0.00           O  
ATOM    417  N   LEU A  55       6.506 -13.852  -8.190  1.00  0.00           N  
ATOM    418  CA  LEU A  55       5.628 -13.075  -7.322  1.00  0.00           C  
ATOM    419  C   LEU A  55       4.498 -13.942  -6.776  1.00  0.00           C  
ATOM    420  CB  LEU A  55       5.049 -11.877  -8.078  1.00  0.00           C  
ATOM    421  O   LEU A  55       3.730 -14.524  -7.546  1.00  0.00           O  
ATOM    422  CG  LEU A  55       4.098 -10.973  -7.291  1.00  0.00           C  
ATOM    423  CD1 LEU A  55       4.850 -10.262  -6.171  1.00  0.00           C  
ATOM    424  CD2 LEU A  55       3.429  -9.964  -8.218  1.00  0.00           C  
ATOM    425  N   THR A  56       4.434 -14.080  -5.475  1.00  0.00           N  
ATOM    426  CA  THR A  56       3.345 -14.788  -4.809  1.00  0.00           C  
ATOM    427  C   THR A  56       2.329 -13.802  -4.239  1.00  0.00           C  
ATOM    428  CB  THR A  56       3.875 -15.693  -3.682  1.00  0.00           C  
ATOM    429  O   THR A  56       2.690 -12.900  -3.481  1.00  0.00           O  
ATOM    430  CG2 THR A  56       2.738 -16.457  -3.010  1.00  0.00           C  
ATOM    431  OG1 THR A  56       4.808 -16.632  -4.230  1.00  0.00           O  
ATOM    432  N   VAL A  57       1.044 -13.999  -4.627  1.00  0.00           N  
ATOM    433  CA  VAL A  57      -0.041 -13.152  -4.145  1.00  0.00           C  
ATOM    434  C   VAL A  57      -0.963 -13.960  -3.234  1.00  0.00           C  
ATOM    435  CB  VAL A  57      -0.848 -12.543  -5.314  1.00  0.00           C  
ATOM    436  O   VAL A  57      -1.574 -14.938  -3.669  1.00  0.00           O  
ATOM    437  CG1 VAL A  57      -1.913 -11.580  -4.791  1.00  0.00           C  
ATOM    438  CG2 VAL A  57       0.086 -11.832  -6.292  1.00  0.00           C  
ATOM    439  N   THR A  58      -1.017 -13.564  -1.974  1.00  0.00           N  
ATOM    440  CA  THR A  58      -1.954 -14.155  -1.024  1.00  0.00           C  
ATOM    441  C   THR A  58      -3.137 -13.223  -0.780  1.00  0.00           C  
ATOM    442  CB  THR A  58      -1.264 -14.474   0.316  1.00  0.00           C  
ATOM    443  O   THR A  58      -2.960 -12.093  -0.319  1.00  0.00           O  
ATOM    444  CG2 THR A  58      -2.209 -15.210   1.259  1.00  0.00           C  
ATOM    445  OG1 THR A  58      -0.115 -15.295   0.071  1.00  0.00           O  
ATOM    446  N   SER A  59      -4.311 -13.670  -1.166  1.00  0.00           N  
ATOM    447  CA  SER A  59      -5.542 -12.904  -1.004  1.00  0.00           C  
ATOM    448  C   SER A  59      -6.641 -13.750  -0.370  1.00  0.00           C  
ATOM    449  CB  SER A  59      -6.018 -12.361  -2.352  1.00  0.00           C  
ATOM    450  O   SER A  59      -6.394 -14.881   0.054  1.00  0.00           O  
ATOM    451  OG  SER A  59      -6.538 -13.404  -3.158  1.00  0.00           O  
ATOM    452  N   ILE A  60      -7.843 -13.181  -0.336  1.00  0.00           N  
ATOM    453  CA  ILE A  60      -8.987 -13.916   0.194  1.00  0.00           C  
ATOM    454  C   ILE A  60      -9.371 -15.037  -0.769  1.00  0.00           C  
ATOM    455  CB  ILE A  60     -10.194 -12.983   0.439  1.00  0.00           C  
ATOM    456  O   ILE A  60     -10.060 -15.985  -0.384  1.00  0.00           O  
ATOM    457  CG1 ILE A  60     -10.629 -12.317  -0.872  1.00  0.00           C  
ATOM    458  CG2 ILE A  60      -9.857 -11.932   1.501  1.00  0.00           C  
ATOM    459  CD1 ILE A  60     -11.983 -11.626  -0.795  1.00  0.00           C  
ATOM    460  N   HIS A  61      -8.908 -14.864  -1.965  1.00  0.00           N  
ATOM    461  CA  HIS A  61      -9.234 -15.840  -2.998  1.00  0.00           C  
ATOM    462  C   HIS A  61      -8.222 -16.980  -3.018  1.00  0.00           C  
ATOM    463  CB  HIS A  61      -9.295 -15.168  -4.371  1.00  0.00           C  
ATOM    464  O   HIS A  61      -8.346 -17.913  -3.815  1.00  0.00           O  
ATOM    465  CG  HIS A  61     -10.338 -14.101  -4.471  1.00  0.00           C  
ATOM    466  CD2 HIS A  61     -10.234 -12.780  -4.751  1.00  0.00           C  
ATOM    467  ND1 HIS A  61     -11.678 -14.348  -4.265  1.00  0.00           N  
ATOM    468  CE1 HIS A  61     -12.355 -13.222  -4.417  1.00  0.00           C  
ATOM    469  NE2 HIS A  61     -11.503 -12.256  -4.712  1.00  0.00           N  
ATOM    470  N   GLY A  62      -7.219 -16.884  -2.201  1.00  0.00           N  
ATOM    471  CA  GLY A  62      -6.194 -17.915  -2.164  1.00  0.00           C  
ATOM    472  C   GLY A  62      -4.829 -17.413  -2.595  1.00  0.00           C  
ATOM    473  O   GLY A  62      -4.551 -16.214  -2.525  1.00  0.00           O  
ATOM    474  N   VAL A  63      -4.018 -18.357  -2.905  1.00  0.00           N  
ATOM    475  CA  VAL A  63      -2.644 -18.034  -3.276  1.00  0.00           C  
ATOM    476  C   VAL A  63      -2.481 -18.131  -4.791  1.00  0.00           C  
ATOM    477  CB  VAL A  63      -1.632 -18.965  -2.570  1.00  0.00           C  
ATOM    478  O   VAL A  63      -2.930 -19.099  -5.409  1.00  0.00           O  
ATOM    479  CG1 VAL A  63      -0.203 -18.628  -2.993  1.00  0.00           C  
ATOM    480  CG2 VAL A  63      -1.782 -18.863  -1.054  1.00  0.00           C  
ATOM    481  N   PHE A  64      -1.954 -17.093  -5.354  1.00  0.00           N  
ATOM    482  CA  PHE A  64      -1.669 -17.030  -6.783  1.00  0.00           C  
ATOM    483  C   PHE A  64      -0.192 -16.749  -7.029  1.00  0.00           C  
ATOM    484  CB  PHE A  64      -2.527 -15.955  -7.457  1.00  0.00           C  
ATOM    485  O   PHE A  64       0.396 -15.880  -6.382  1.00  0.00           O  
ATOM    486  CG  PHE A  64      -2.422 -15.946  -8.958  1.00  0.00           C  
ATOM    487  CD1 PHE A  64      -1.456 -15.177  -9.597  1.00  0.00           C  
ATOM    488  CD2 PHE A  64      -3.289 -16.707  -9.731  1.00  0.00           C  
ATOM    489  CE1 PHE A  64      -1.357 -15.168 -10.986  1.00  0.00           C  
ATOM    490  CE2 PHE A  64      -3.195 -16.703 -11.120  1.00  0.00           C  
ATOM    491  CZ  PHE A  64      -2.229 -15.932 -11.745  1.00  0.00           C  
ATOM    492  N   THR A  65       0.369 -17.493  -8.026  1.00  0.00           N  
ATOM    493  CA  THR A  65       1.794 -17.325  -8.293  1.00  0.00           C  
ATOM    494  C   THR A  65       2.027 -16.914  -9.744  1.00  0.00           C  
ATOM    495  CB  THR A  65       2.575 -18.617  -7.990  1.00  0.00           C  
ATOM    496  O   THR A  65       1.467 -17.515 -10.662  1.00  0.00           O  
ATOM    497  CG2 THR A  65       4.064 -18.437  -8.267  1.00  0.00           C  
ATOM    498  OG1 THR A  65       2.395 -18.965  -6.611  1.00  0.00           O  
ATOM    499  N   VAL A  66       2.810 -15.794  -9.830  1.00  0.00           N  
ATOM    500  CA  VAL A  66       3.340 -15.398 -11.130  1.00  0.00           C  
ATOM    501  C   VAL A  66       4.790 -15.858 -11.260  1.00  0.00           C  
ATOM    502  CB  VAL A  66       3.244 -13.870 -11.341  1.00  0.00           C  
ATOM    503  O   VAL A  66       5.656 -15.422 -10.497  1.00  0.00           O  
ATOM    504  CG1 VAL A  66       3.788 -13.479 -12.713  1.00  0.00           C  
ATOM    505  CG2 VAL A  66       1.800 -13.399 -11.181  1.00  0.00           C  
ATOM    506  N   GLY A  67       5.128 -16.755 -12.173  1.00  0.00           N  
ATOM    507  CA  GLY A  67       6.411 -17.430 -12.288  1.00  0.00           C  
ATOM    508  C   GLY A  67       7.515 -16.529 -12.806  1.00  0.00           C  
ATOM    509  O   GLY A  67       8.697 -16.780 -12.560  1.00  0.00           O  
ATOM    510  N   ASN A  68       7.142 -15.471 -13.423  1.00  0.00           N  
ATOM    511  CA  ASN A  68       8.096 -14.509 -13.964  1.00  0.00           C  
ATOM    512  C   ASN A  68       7.579 -13.078 -13.842  1.00  0.00           C  
ATOM    513  CB  ASN A  68       8.417 -14.834 -15.424  1.00  0.00           C  
ATOM    514  O   ASN A  68       6.678 -12.674 -14.580  1.00  0.00           O  
ATOM    515  CG  ASN A  68       9.515 -13.956 -15.991  1.00  0.00           C  
ATOM    516  ND2 ASN A  68       9.969 -14.277 -17.196  1.00  0.00           N  
ATOM    517  OD1 ASN A  68       9.953 -12.997 -15.349  1.00  0.00           O  
ATOM    518  N   THR A  69       8.190 -12.298 -12.905  1.00  0.00           N  
ATOM    519  CA  THR A  69       7.711 -10.953 -12.607  1.00  0.00           C  
ATOM    520  C   THR A  69       7.955 -10.017 -13.787  1.00  0.00           C  
ATOM    521  CB  THR A  69       8.392 -10.384 -11.348  1.00  0.00           C  
ATOM    522  O   THR A  69       7.326  -8.962 -13.891  1.00  0.00           O  
ATOM    523  CG2 THR A  69       7.951 -11.136 -10.097  1.00  0.00           C  
ATOM    524  OG1 THR A  69       9.814 -10.503 -11.486  1.00  0.00           O  
ATOM    525  N   THR A  70       8.776 -10.363 -14.770  1.00  0.00           N  
ATOM    526  CA  THR A  70       9.073  -9.502 -15.910  1.00  0.00           C  
ATOM    527  C   THR A  70       7.907  -9.488 -16.895  1.00  0.00           C  
ATOM    528  CB  THR A  70      10.354  -9.955 -16.633  1.00  0.00           C  
ATOM    529  O   THR A  70       7.833  -8.618 -17.764  1.00  0.00           O  
ATOM    530  CG2 THR A  70      11.551  -9.950 -15.687  1.00  0.00           C  
ATOM    531  OG1 THR A  70      10.166 -11.282 -17.140  1.00  0.00           O  
ATOM    532  N   THR A  71       7.033 -10.391 -16.733  1.00  0.00           N  
ATOM    533  CA  THR A  71       5.893 -10.482 -17.638  1.00  0.00           C  
ATOM    534  C   THR A  71       4.741  -9.609 -17.148  1.00  0.00           C  
ATOM    535  CB  THR A  71       5.412 -11.937 -17.786  1.00  0.00           C  
ATOM    536  O   THR A  71       3.760  -9.405 -17.866  1.00  0.00           O  
ATOM    537  CG2 THR A  71       6.543 -12.845 -18.256  1.00  0.00           C  
ATOM    538  OG1 THR A  71       4.931 -12.406 -16.521  1.00  0.00           O  
ATOM    539  N   LEU A  72       4.862  -9.084 -15.956  1.00  0.00           N  
ATOM    540  CA  LEU A  72       3.795  -8.277 -15.374  1.00  0.00           C  
ATOM    541  C   LEU A  72       3.772  -6.881 -15.989  1.00  0.00           C  
ATOM    542  CB  LEU A  72       3.965  -8.176 -13.856  1.00  0.00           C  
ATOM    543  O   LEU A  72       4.823  -6.260 -16.167  1.00  0.00           O  
ATOM    544  CG  LEU A  72       3.712  -9.457 -13.059  1.00  0.00           C  
ATOM    545  CD1 LEU A  72       4.172  -9.283 -11.616  1.00  0.00           C  
ATOM    546  CD2 LEU A  72       2.236  -9.838 -13.113  1.00  0.00           C  
ATOM    547  N   GLN A  73       2.574  -6.485 -16.327  1.00  0.00           N  
ATOM    548  CA  GLN A  73       2.397  -5.101 -16.754  1.00  0.00           C  
ATOM    549  C   GLN A  73       2.254  -4.169 -15.554  1.00  0.00           C  
ATOM    550  CB  GLN A  73       1.176  -4.972 -17.666  1.00  0.00           C  
ATOM    551  O   GLN A  73       1.431  -4.410 -14.668  1.00  0.00           O  
ATOM    552  CG  GLN A  73       1.301  -5.743 -18.974  1.00  0.00           C  
ATOM    553  CD  GLN A  73       0.095  -5.566 -19.877  1.00  0.00           C  
ATOM    554  NE2 GLN A  73       0.341  -5.433 -21.176  1.00  0.00           N  
ATOM    555  OE1 GLN A  73      -1.049  -5.551 -19.411  1.00  0.00           O  
ATOM    556  N   GLN A  74       3.129  -3.129 -15.602  1.00  0.00           N  
ATOM    557  CA  GLN A  74       3.161  -2.219 -14.462  1.00  0.00           C  
ATOM    558  C   GLN A  74       3.043  -0.767 -14.914  1.00  0.00           C  
ATOM    559  CB  GLN A  74       4.445  -2.415 -13.654  1.00  0.00           C  
ATOM    560  O   GLN A  74       3.478  -0.415 -16.012  1.00  0.00           O  
ATOM    561  CG  GLN A  74       4.690  -3.856 -13.229  1.00  0.00           C  
ATOM    562  CD  GLN A  74       6.089  -4.078 -12.684  1.00  0.00           C  
ATOM    563  NE2 GLN A  74       6.423  -5.332 -12.400  1.00  0.00           N  
ATOM    564  OE1 GLN A  74       6.863  -3.129 -12.520  1.00  0.00           O  
ATOM    565  N   HIS A  75       2.367  -0.062 -14.073  1.00  0.00           N  
ATOM    566  CA  HIS A  75       2.306   1.384 -14.250  1.00  0.00           C  
ATOM    567  C   HIS A  75       2.829   2.112 -13.016  1.00  0.00           C  
ATOM    568  CB  HIS A  75       0.873   1.828 -14.552  1.00  0.00           C  
ATOM    569  O   HIS A  75       2.213   2.057 -11.949  1.00  0.00           O  
ATOM    570  CG  HIS A  75       0.732   3.302 -14.760  1.00  0.00           C  
ATOM    571  CD2 HIS A  75       0.191   4.263 -13.975  1.00  0.00           C  
ATOM    572  ND1 HIS A  75       1.179   3.939 -15.898  1.00  0.00           N  
ATOM    573  CE1 HIS A  75       0.918   5.232 -15.802  1.00  0.00           C  
ATOM    574  NE2 HIS A  75       0.319   5.455 -14.645  1.00  0.00           N  
ATOM    575  N   LEU A  76       3.936   2.863 -13.226  1.00  0.00           N  
ATOM    576  CA  LEU A  76       4.553   3.604 -12.131  1.00  0.00           C  
ATOM    577  C   LEU A  76       3.931   4.989 -11.994  1.00  0.00           C  
ATOM    578  CB  LEU A  76       6.063   3.729 -12.352  1.00  0.00           C  
ATOM    579  O   LEU A  76       3.756   5.697 -12.989  1.00  0.00           O  
ATOM    580  CG  LEU A  76       6.876   2.439 -12.225  1.00  0.00           C  
ATOM    581  CD1 LEU A  76       6.786   1.628 -13.513  1.00  0.00           C  
ATOM    582  CD2 LEU A  76       8.329   2.754 -11.885  1.00  0.00           C  
ATOM    583  N   ILE A  77       3.623   5.260 -10.730  1.00  0.00           N  
ATOM    584  CA  ILE A  77       3.137   6.611 -10.472  1.00  0.00           C  
ATOM    585  C   ILE A  77       4.320   7.555 -10.270  1.00  0.00           C  
ATOM    586  CB  ILE A  77       2.204   6.650  -9.241  1.00  0.00           C  
ATOM    587  O   ILE A  77       5.108   7.383  -9.337  1.00  0.00           O  
ATOM    588  CG1 ILE A  77       1.095   5.600  -9.378  1.00  0.00           C  
ATOM    589  CG2 ILE A  77       1.613   8.050  -9.056  1.00  0.00           C  
ATOM    590  CD1 ILE A  77       0.196   5.804 -10.589  1.00  0.00           C  
ATOM    591  N   GLU A  78       4.427   8.486 -11.112  1.00  0.00           N  
ATOM    592  CA  GLU A  78       5.600   9.353 -11.161  1.00  0.00           C  
ATOM    593  C   GLU A  78       5.808  10.076  -9.833  1.00  0.00           C  
ATOM    594  CB  GLU A  78       5.471  10.368 -12.299  1.00  0.00           C  
ATOM    595  O   GLU A  78       4.866  10.642  -9.274  1.00  0.00           O  
ATOM    596  CG  GLU A  78       6.761  11.116 -12.605  1.00  0.00           C  
ATOM    597  CD  GLU A  78       6.641  12.060 -13.790  1.00  0.00           C  
ATOM    598  OE1 GLU A  78       7.641  12.727 -14.139  1.00  0.00           O  
ATOM    599  OE2 GLU A  78       5.536  12.135 -14.374  1.00  0.00           O  
ATOM    600  N   GLY A  79       7.062   9.984  -9.342  1.00  0.00           N  
ATOM    601  CA  GLY A  79       7.491  10.751  -8.183  1.00  0.00           C  
ATOM    602  C   GLY A  79       7.025  10.155  -6.868  1.00  0.00           C  
ATOM    603  O   GLY A  79       7.185  10.769  -5.811  1.00  0.00           O  
ATOM    604  N   ARG A  80       6.381   8.954  -6.971  1.00  0.00           N  
ATOM    605  CA  ARG A  80       5.800   8.352  -5.776  1.00  0.00           C  
ATOM    606  C   ARG A  80       6.213   6.890  -5.643  1.00  0.00           C  
ATOM    607  CB  ARG A  80       4.274   8.465  -5.805  1.00  0.00           C  
ATOM    608  O   ARG A  80       6.437   6.209  -6.646  1.00  0.00           O  
ATOM    609  CG  ARG A  80       3.763   9.896  -5.852  1.00  0.00           C  
ATOM    610  CD  ARG A  80       2.250   9.949  -6.015  1.00  0.00           C  
ATOM    611  NE  ARG A  80       1.769  11.322  -6.134  1.00  0.00           N  
ATOM    612  NH1 ARG A  80       0.946  11.440  -3.979  1.00  0.00           N  
ATOM    613  NH2 ARG A  80       0.763  13.245  -5.380  1.00  0.00           N  
ATOM    614  CZ  ARG A  80       1.161  11.999  -5.164  1.00  0.00           C  
ATOM    615  N   ASP A  81       6.446   6.448  -4.422  1.00  0.00           N  
ATOM    616  CA  ASP A  81       6.643   5.027  -4.150  1.00  0.00           C  
ATOM    617  C   ASP A  81       5.329   4.258  -4.271  1.00  0.00           C  
ATOM    618  CB  ASP A  81       7.244   4.825  -2.757  1.00  0.00           C  
ATOM    619  O   ASP A  81       4.796   3.769  -3.273  1.00  0.00           O  
ATOM    620  CG  ASP A  81       7.625   3.382  -2.480  1.00  0.00           C  
ATOM    621  OD1 ASP A  81       7.799   2.601  -3.440  1.00  0.00           O  
ATOM    622  OD2 ASP A  81       7.750   3.021  -1.289  1.00  0.00           O  
ATOM    623  N   LEU A  82       4.764   4.328  -5.459  1.00  0.00           N  
ATOM    624  CA  LEU A  82       3.463   3.754  -5.788  1.00  0.00           C  
ATOM    625  C   LEU A  82       3.472   3.158  -7.192  1.00  0.00           C  
ATOM    626  CB  LEU A  82       2.365   4.815  -5.678  1.00  0.00           C  
ATOM    627  O   LEU A  82       3.924   3.801  -8.141  1.00  0.00           O  
ATOM    628  CG  LEU A  82       0.924   4.303  -5.693  1.00  0.00           C  
ATOM    629  CD1 LEU A  82       0.633   3.504  -4.427  1.00  0.00           C  
ATOM    630  CD2 LEU A  82      -0.054   5.465  -5.835  1.00  0.00           C  
ATOM    631  N   ILE A  83       2.940   1.905  -7.262  1.00  0.00           N  
ATOM    632  CA  ILE A  83       2.901   1.228  -8.554  1.00  0.00           C  
ATOM    633  C   ILE A  83       1.571   0.495  -8.712  1.00  0.00           C  
ATOM    634  CB  ILE A  83       4.079   0.240  -8.710  1.00  0.00           C  
ATOM    635  O   ILE A  83       0.977   0.052  -7.726  1.00  0.00           O  
ATOM    636  CG1 ILE A  83       4.108  -0.335 -10.131  1.00  0.00           C  
ATOM    637  CG2 ILE A  83       3.988  -0.878  -7.668  1.00  0.00           C  
ATOM    638  CD1 ILE A  83       5.378  -1.108 -10.460  1.00  0.00           C  
ATOM    639  N   ILE A  84       1.039   0.454  -9.950  1.00  0.00           N  
ATOM    640  CA  ILE A  84      -0.135  -0.337 -10.303  1.00  0.00           C  
ATOM    641  C   ILE A  84       0.287  -1.545 -11.135  1.00  0.00           C  
ATOM    642  CB  ILE A  84      -1.175   0.508 -11.073  1.00  0.00           C  
ATOM    643  O   ILE A  84       0.924  -1.395 -12.180  1.00  0.00           O  
ATOM    644  CG1 ILE A  84      -1.545   1.760 -10.271  1.00  0.00           C  
ATOM    645  CG2 ILE A  84      -2.419  -0.327 -11.392  1.00  0.00           C  
ATOM    646  CD1 ILE A  84      -2.375   2.772 -11.050  1.00  0.00           C  
ATOM    647  N   ILE A  85      -0.089  -2.702 -10.625  1.00  0.00           N  
ATOM    648  CA  ILE A  85       0.257  -3.939 -11.317  1.00  0.00           C  
ATOM    649  C   ILE A  85      -0.991  -4.535 -11.964  1.00  0.00           C  
ATOM    650  CB  ILE A  85       0.905  -4.962 -10.357  1.00  0.00           C  
ATOM    651  O   ILE A  85      -1.991  -4.784 -11.285  1.00  0.00           O  
ATOM    652  CG1 ILE A  85       2.103  -4.334  -9.637  1.00  0.00           C  
ATOM    653  CG2 ILE A  85       1.322  -6.225 -11.116  1.00  0.00           C  
ATOM    654  CD1 ILE A  85       2.634  -5.166  -8.477  1.00  0.00           C  
ATOM    655  N   ARG A  86      -0.867  -4.708 -13.210  1.00  0.00           N  
ATOM    656  CA  ARG A  86      -1.930  -5.427 -13.904  1.00  0.00           C  
ATOM    657  C   ARG A  86      -1.714  -6.934 -13.827  1.00  0.00           C  
ATOM    658  CB  ARG A  86      -2.013  -4.984 -15.367  1.00  0.00           C  
ATOM    659  O   ARG A  86      -0.723  -7.452 -14.347  1.00  0.00           O  
ATOM    660  CG  ARG A  86      -3.223  -5.529 -16.108  1.00  0.00           C  
ATOM    661  CD  ARG A  86      -3.349  -4.928 -17.501  1.00  0.00           C  
ATOM    662  NE  ARG A  86      -4.545  -5.407 -18.189  1.00  0.00           N  
ATOM    663  NH1 ARG A  86      -4.281  -4.044 -20.035  1.00  0.00           N  
ATOM    664  NH2 ARG A  86      -6.063  -5.481 -19.911  1.00  0.00           N  
ATOM    665  CZ  ARG A  86      -4.960  -4.976 -19.377  1.00  0.00           C  
ATOM    666  N   MET A  87      -2.749  -7.588 -13.242  1.00  0.00           N  
ATOM    667  CA  MET A  87      -2.624  -9.028 -13.032  1.00  0.00           C  
ATOM    668  C   MET A  87      -3.064  -9.799 -14.273  1.00  0.00           C  
ATOM    669  CB  MET A  87      -3.449  -9.469 -11.823  1.00  0.00           C  
ATOM    670  O   MET A  87      -3.835  -9.287 -15.086  1.00  0.00           O  
ATOM    671  CG  MET A  87      -3.023  -8.816 -10.518  1.00  0.00           C  
ATOM    672  SD  MET A  87      -1.266  -9.152 -10.105  1.00  0.00           S  
ATOM    673  CE  MET A  87      -1.352 -10.933  -9.769  1.00  0.00           C  
ATOM    674  N   PRO A  88      -2.496 -11.019 -14.434  1.00  0.00           N  
ATOM    675  CA  PRO A  88      -2.904 -11.856 -15.564  1.00  0.00           C  
ATOM    676  C   PRO A  88      -4.404 -12.141 -15.576  1.00  0.00           C  
ATOM    677  CB  PRO A  88      -2.105 -13.145 -15.356  1.00  0.00           C  
ATOM    678  O   PRO A  88      -5.061 -12.051 -14.536  1.00  0.00           O  
ATOM    679  CG  PRO A  88      -0.972 -12.752 -14.463  1.00  0.00           C  
ATOM    680  CD  PRO A  88      -1.428 -11.623 -13.584  1.00  0.00           C  
ATOM    681  N   LYS A  89      -4.918 -12.492 -16.660  1.00  0.00           N  
ATOM    682  CA  LYS A  89      -6.350 -12.666 -16.889  1.00  0.00           C  
ATOM    683  C   LYS A  89      -6.910 -13.799 -16.034  1.00  0.00           C  
ATOM    684  CB  LYS A  89      -6.628 -12.939 -18.368  1.00  0.00           C  
ATOM    685  O   LYS A  89      -8.098 -13.806 -15.705  1.00  0.00           O  
ATOM    686  CG  LYS A  89      -6.444 -11.725 -19.267  1.00  0.00           C  
ATOM    687  CD  LYS A  89      -6.841 -12.030 -20.706  1.00  0.00           C  
ATOM    688  CE  LYS A  89      -6.659 -10.815 -21.606  1.00  0.00           C  
ATOM    689  NZ  LYS A  89      -7.017 -11.118 -23.024  1.00  0.00           N  
ATOM    690  N   ASP A  90      -6.071 -14.763 -15.680  1.00  0.00           N  
ATOM    691  CA  ASP A  90      -6.551 -15.893 -14.890  1.00  0.00           C  
ATOM    692  C   ASP A  90      -6.551 -15.561 -13.400  1.00  0.00           C  
ATOM    693  CB  ASP A  90      -5.695 -17.134 -15.153  1.00  0.00           C  
ATOM    694  O   ASP A  90      -6.871 -16.413 -12.568  1.00  0.00           O  
ATOM    695  CG  ASP A  90      -4.224 -16.914 -14.850  1.00  0.00           C  
ATOM    696  OD1 ASP A  90      -3.795 -15.747 -14.721  1.00  0.00           O  
ATOM    697  OD2 ASP A  90      -3.485 -17.917 -14.742  1.00  0.00           O  
ATOM    698  N   PHE A  91      -6.147 -14.326 -13.030  1.00  0.00           N  
ATOM    699  CA  PHE A  91      -6.244 -13.803 -11.672  1.00  0.00           C  
ATOM    700  C   PHE A  91      -7.630 -13.225 -11.412  1.00  0.00           C  
ATOM    701  CB  PHE A  91      -5.175 -12.734 -11.428  1.00  0.00           C  
ATOM    702  O   PHE A  91      -8.116 -12.395 -12.182  1.00  0.00           O  
ATOM    703  CG  PHE A  91      -5.098 -12.266 -10.000  1.00  0.00           C  
ATOM    704  CD1 PHE A  91      -5.753 -11.109  -9.596  1.00  0.00           C  
ATOM    705  CD2 PHE A  91      -4.370 -12.985  -9.060  1.00  0.00           C  
ATOM    706  CE1 PHE A  91      -5.684 -10.675  -8.274  1.00  0.00           C  
ATOM    707  CE2 PHE A  91      -4.297 -12.557  -7.737  1.00  0.00           C  
ATOM    708  CZ  PHE A  91      -4.953 -11.401  -7.347  1.00  0.00           C  
ATOM    709  N   PRO A  92      -8.296 -13.773 -10.330  1.00  0.00           N  
ATOM    710  CA  PRO A  92      -9.638 -13.251 -10.059  1.00  0.00           C  
ATOM    711  C   PRO A  92      -9.639 -11.754  -9.757  1.00  0.00           C  
ATOM    712  CB  PRO A  92     -10.088 -14.055  -8.836  1.00  0.00           C  
ATOM    713  O   PRO A  92      -8.778 -11.269  -9.019  1.00  0.00           O  
ATOM    714  CG  PRO A  92      -9.146 -15.214  -8.772  1.00  0.00           C  
ATOM    715  CD  PRO A  92      -7.869 -14.828  -9.461  1.00  0.00           C  
ATOM    716  N   PRO A  93     -10.618 -11.044 -10.373  1.00  0.00           N  
ATOM    717  CA  PRO A  93     -10.657  -9.600 -10.129  1.00  0.00           C  
ATOM    718  C   PRO A  93     -11.183  -9.251  -8.738  1.00  0.00           C  
ATOM    719  CB  PRO A  93     -11.602  -9.084 -11.216  1.00  0.00           C  
ATOM    720  O   PRO A  93     -11.947 -10.022  -8.152  1.00  0.00           O  
ATOM    721  CG  PRO A  93     -12.529 -10.225 -11.490  1.00  0.00           C  
ATOM    722  CD  PRO A  93     -11.764 -11.508 -11.336  1.00  0.00           C  
ATOM    723  N   PHE A  94     -10.801  -8.043  -8.184  1.00  0.00           N  
ATOM    724  CA  PHE A  94     -11.257  -7.499  -6.910  1.00  0.00           C  
ATOM    725  C   PHE A  94     -12.466  -6.592  -7.111  1.00  0.00           C  
ATOM    726  CB  PHE A  94     -10.130  -6.725  -6.220  1.00  0.00           C  
ATOM    727  O   PHE A  94     -12.707  -6.106  -8.218  1.00  0.00           O  
ATOM    728  CG  PHE A  94      -8.995  -7.595  -5.752  1.00  0.00           C  
ATOM    729  CD1 PHE A  94      -9.060  -8.248  -4.527  1.00  0.00           C  
ATOM    730  CD2 PHE A  94      -7.862  -7.761  -6.538  1.00  0.00           C  
ATOM    731  CE1 PHE A  94      -8.011  -9.054  -4.091  1.00  0.00           C  
ATOM    732  CE2 PHE A  94      -6.809  -8.565  -6.109  1.00  0.00           C  
ATOM    733  CZ  PHE A  94      -6.886  -9.210  -4.885  1.00  0.00           C  
ATOM    734  N   PRO A  95     -13.219  -6.395  -6.072  1.00  0.00           N  
ATOM    735  CA  PRO A  95     -14.271  -5.379  -6.150  1.00  0.00           C  
ATOM    736  C   PRO A  95     -13.722  -3.981  -6.423  1.00  0.00           C  
ATOM    737  CB  PRO A  95     -14.930  -5.447  -4.770  1.00  0.00           C  
ATOM    738  O   PRO A  95     -12.610  -3.657  -5.998  1.00  0.00           O  
ATOM    739  CG  PRO A  95     -14.598  -6.810  -4.255  1.00  0.00           C  
ATOM    740  CD  PRO A  95     -13.269  -7.222  -4.818  1.00  0.00           C  
ATOM    741  N   GLN A  96     -14.414  -3.096  -7.126  1.00  0.00           N  
ATOM    742  CA  GLN A  96     -13.970  -1.767  -7.532  1.00  0.00           C  
ATOM    743  C   GLN A  96     -14.752  -0.679  -6.803  1.00  0.00           C  
ATOM    744  CB  GLN A  96     -14.112  -1.592  -9.045  1.00  0.00           C  
ATOM    745  O   GLN A  96     -15.050   0.370  -7.378  1.00  0.00           O  
ATOM    746  CG  GLN A  96     -13.223  -2.523  -9.858  1.00  0.00           C  
ATOM    747  CD  GLN A  96     -13.338  -2.289 -11.352  1.00  0.00           C  
ATOM    748  NE2 GLN A  96     -12.486  -2.954 -12.125  1.00  0.00           N  
ATOM    749  OE1 GLN A  96     -14.187  -1.516 -11.809  1.00  0.00           O  
ATOM    750  N   LYS A  97     -15.093  -0.871  -5.526  1.00  0.00           N  
ATOM    751  CA  LYS A  97     -15.930   0.081  -4.803  1.00  0.00           C  
ATOM    752  C   LYS A  97     -15.084   1.014  -3.942  1.00  0.00           C  
ATOM    753  CB  LYS A  97     -16.951  -0.654  -3.932  1.00  0.00           C  
ATOM    754  O   LYS A  97     -15.609   1.938  -3.317  1.00  0.00           O  
ATOM    755  CG  LYS A  97     -17.978  -1.452  -4.722  1.00  0.00           C  
ATOM    756  CD  LYS A  97     -18.968  -2.153  -3.802  1.00  0.00           C  
ATOM    757  CE  LYS A  97     -19.974  -2.982  -4.590  1.00  0.00           C  
ATOM    758  NZ  LYS A  97     -20.929  -3.696  -3.690  1.00  0.00           N  
ATOM    759  N   LEU A  98     -13.752   0.731  -3.974  1.00  0.00           N  
ATOM    760  CA  LEU A  98     -12.875   1.562  -3.156  1.00  0.00           C  
ATOM    761  C   LEU A  98     -12.782   2.975  -3.722  1.00  0.00           C  
ATOM    762  CB  LEU A  98     -11.479   0.942  -3.068  1.00  0.00           C  
ATOM    763  O   LEU A  98     -12.868   3.169  -4.936  1.00  0.00           O  
ATOM    764  CG  LEU A  98     -11.400  -0.474  -2.494  1.00  0.00           C  
ATOM    765  CD1 LEU A  98      -9.968  -0.993  -2.556  1.00  0.00           C  
ATOM    766  CD2 LEU A  98     -11.922  -0.501  -1.061  1.00  0.00           C  
ATOM    767  N   VAL A  99     -12.624   3.900  -2.807  1.00  0.00           N  
ATOM    768  CA  VAL A  99     -12.463   5.297  -3.193  1.00  0.00           C  
ATOM    769  C   VAL A  99     -11.098   5.807  -2.734  1.00  0.00           C  
ATOM    770  CB  VAL A  99     -13.586   6.181  -2.607  1.00  0.00           C  
ATOM    771  O   VAL A  99     -10.701   5.588  -1.587  1.00  0.00           O  
ATOM    772  CG1 VAL A  99     -13.388   7.642  -3.007  1.00  0.00           C  
ATOM    773  CG2 VAL A  99     -14.954   5.679  -3.065  1.00  0.00           C  
ATOM    774  N   PHE A 100     -10.383   6.526  -3.710  1.00  0.00           N  
ATOM    775  CA  PHE A 100      -9.062   7.080  -3.436  1.00  0.00           C  
ATOM    776  C   PHE A 100      -9.078   8.600  -3.553  1.00  0.00           C  
ATOM    777  CB  PHE A 100      -8.022   6.491  -4.394  1.00  0.00           C  
ATOM    778  O   PHE A 100      -9.721   9.152  -4.448  1.00  0.00           O  
ATOM    779  CG  PHE A 100      -7.893   4.994  -4.304  1.00  0.00           C  
ATOM    780  CD1 PHE A 100      -6.920   4.413  -3.501  1.00  0.00           C  
ATOM    781  CD2 PHE A 100      -8.747   4.168  -5.025  1.00  0.00           C  
ATOM    782  CE1 PHE A 100      -6.799   3.028  -3.416  1.00  0.00           C  
ATOM    783  CE2 PHE A 100      -8.632   2.783  -4.945  1.00  0.00           C  
ATOM    784  CZ  PHE A 100      -7.657   2.215  -4.141  1.00  0.00           C  
ATOM    785  N   ARG A 101      -8.391   9.196  -2.619  1.00  0.00           N  
ATOM    786  CA  ARG A 101      -8.203  10.640  -2.711  1.00  0.00           C  
ATOM    787  C   ARG A 101      -6.970  11.083  -1.930  1.00  0.00           C  
ATOM    788  CB  ARG A 101      -9.441  11.378  -2.199  1.00  0.00           C  
ATOM    789  O   ARG A 101      -6.409  10.307  -1.154  1.00  0.00           O  
ATOM    790  CG  ARG A 101      -9.705  11.182  -0.714  1.00  0.00           C  
ATOM    791  CD  ARG A 101     -10.690  12.209  -0.176  1.00  0.00           C  
ATOM    792  NE  ARG A 101     -11.012  11.964   1.227  1.00  0.00           N  
ATOM    793  NH1 ARG A 101      -9.070  12.905   2.052  1.00  0.00           N  
ATOM    794  NH2 ARG A 101     -10.625  12.029   3.490  1.00  0.00           N  
ATOM    795  CZ  ARG A 101     -10.235  12.300   2.253  1.00  0.00           C  
ATOM    796  N   GLU A 102      -6.619  12.301  -2.155  1.00  0.00           N  
ATOM    797  CA  GLU A 102      -5.489  12.860  -1.419  1.00  0.00           C  
ATOM    798  C   GLU A 102      -5.864  13.153   0.030  1.00  0.00           C  
ATOM    799  CB  GLU A 102      -4.981  14.133  -2.100  1.00  0.00           C  
ATOM    800  O   GLU A 102      -7.018  13.471   0.326  1.00  0.00           O  
ATOM    801  CG  GLU A 102      -4.256  13.881  -3.414  1.00  0.00           C  
ATOM    802  CD  GLU A 102      -3.621  15.133  -3.999  1.00  0.00           C  
ATOM    803  OE1 GLU A 102      -2.383  15.156  -4.183  1.00  0.00           O  
ATOM    804  OE2 GLU A 102      -4.368  16.099  -4.274  1.00  0.00           O  
ATOM    805  N   PRO A 103      -4.784  13.087   0.931  1.00  0.00           N  
ATOM    806  CA  PRO A 103      -5.062  13.440   2.325  1.00  0.00           C  
ATOM    807  C   PRO A 103      -5.214  14.945   2.534  1.00  0.00           C  
ATOM    808  CB  PRO A 103      -3.839  12.905   3.075  1.00  0.00           C  
ATOM    809  O   PRO A 103      -4.752  15.736   1.708  1.00  0.00           O  
ATOM    810  CG  PRO A 103      -2.721  12.981   2.085  1.00  0.00           C  
ATOM    811  CD  PRO A 103      -3.276  12.704   0.717  1.00  0.00           C  
ATOM    812  N   VAL A 104      -5.858  15.278   3.624  1.00  0.00           N  
ATOM    813  CA  VAL A 104      -5.981  16.656   4.090  1.00  0.00           C  
ATOM    814  C   VAL A 104      -5.089  16.870   5.310  1.00  0.00           C  
ATOM    815  CB  VAL A 104      -7.446  17.010   4.432  1.00  0.00           C  
ATOM    816  O   VAL A 104      -5.028  16.018   6.201  1.00  0.00           O  
ATOM    817  CG1 VAL A 104      -7.552  18.452   4.924  1.00  0.00           C  
ATOM    818  CG2 VAL A 104      -8.345  16.788   3.218  1.00  0.00           C  
ATOM    819  N   VAL A 105      -4.358  18.022   5.325  1.00  0.00           N  
ATOM    820  CA  VAL A 105      -3.467  18.327   6.439  1.00  0.00           C  
ATOM    821  C   VAL A 105      -4.240  18.256   7.754  1.00  0.00           C  
ATOM    822  CB  VAL A 105      -2.814  19.718   6.279  1.00  0.00           C  
ATOM    823  O   VAL A 105      -5.298  18.874   7.894  1.00  0.00           O  
ATOM    824  CG1 VAL A 105      -1.976  20.067   7.509  1.00  0.00           C  
ATOM    825  CG2 VAL A 105      -1.957  19.763   5.015  1.00  0.00           C  
ATOM    826  N   GLY A 106      -3.700  17.441   8.703  1.00  0.00           N  
ATOM    827  CA  GLY A 106      -4.307  17.327  10.020  1.00  0.00           C  
ATOM    828  C   GLY A 106      -5.448  16.329  10.067  1.00  0.00           C  
ATOM    829  O   GLY A 106      -6.196  16.279  11.046  1.00  0.00           O  
ATOM    830  N   GLU A 107      -5.593  15.599   8.969  1.00  0.00           N  
ATOM    831  CA  GLU A 107      -6.666  14.613   8.889  1.00  0.00           C  
ATOM    832  C   GLU A 107      -6.356  13.389   9.746  1.00  0.00           C  
ATOM    833  CB  GLU A 107      -6.903  14.191   7.436  1.00  0.00           C  
ATOM    834  O   GLU A 107      -5.195  13.000   9.886  1.00  0.00           O  
ATOM    835  CG  GLU A 107      -8.099  13.269   7.251  1.00  0.00           C  
ATOM    836  CD  GLU A 107      -8.370  12.924   5.795  1.00  0.00           C  
ATOM    837  OE1 GLU A 107      -9.515  12.539   5.465  1.00  0.00           O  
ATOM    838  OE2 GLU A 107      -7.429  13.038   4.978  1.00  0.00           O  
ATOM    839  N   ARG A 108      -7.437  12.787  10.349  1.00  0.00           N  
ATOM    840  CA  ARG A 108      -7.314  11.560  11.131  1.00  0.00           C  
ATOM    841  C   ARG A 108      -7.377  10.330  10.232  1.00  0.00           C  
ATOM    842  CB  ARG A 108      -8.411  11.489  12.195  1.00  0.00           C  
ATOM    843  O   ARG A 108      -8.330  10.161   9.468  1.00  0.00           O  
ATOM    844  CG  ARG A 108      -8.368  12.628  13.201  1.00  0.00           C  
ATOM    845  CD  ARG A 108      -9.543  12.570  14.168  1.00  0.00           C  
ATOM    846  NE  ARG A 108      -9.415  11.459  15.106  1.00  0.00           N  
ATOM    847  NH1 ARG A 108     -11.492  11.763  16.071  1.00  0.00           N  
ATOM    848  NH2 ARG A 108     -10.123  10.072  16.794  1.00  0.00           N  
ATOM    849  CZ  ARG A 108     -10.344  11.100  15.988  1.00  0.00           C  
ATOM    850  N   ILE A 109      -6.350   9.511  10.375  1.00  0.00           N  
ATOM    851  CA  ILE A 109      -6.271   8.349   9.498  1.00  0.00           C  
ATOM    852  C   ILE A 109      -6.035   7.090  10.329  1.00  0.00           C  
ATOM    853  CB  ILE A 109      -5.154   8.512   8.443  1.00  0.00           C  
ATOM    854  O   ILE A 109      -5.557   7.168  11.463  1.00  0.00           O  
ATOM    855  CG1 ILE A 109      -3.798   8.718   9.129  1.00  0.00           C  
ATOM    856  CG2 ILE A 109      -5.470   9.673   7.496  1.00  0.00           C  
ATOM    857  CD1 ILE A 109      -2.608   8.640   8.183  1.00  0.00           C  
ATOM    858  N   THR A 110      -6.482   5.983   9.780  1.00  0.00           N  
ATOM    859  CA  THR A 110      -6.189   4.680  10.368  1.00  0.00           C  
ATOM    860  C   THR A 110      -5.528   3.761   9.344  1.00  0.00           C  
ATOM    861  CB  THR A 110      -7.467   4.012  10.910  1.00  0.00           C  
ATOM    862  O   THR A 110      -5.704   3.940   8.137  1.00  0.00           O  
ATOM    863  CG2 THR A 110      -8.408   3.622   9.775  1.00  0.00           C  
ATOM    864  OG1 THR A 110      -7.109   2.836  11.645  1.00  0.00           O  
ATOM    865  N   LEU A 111      -4.753   2.856   9.848  1.00  0.00           N  
ATOM    866  CA  LEU A 111      -4.116   1.831   9.029  1.00  0.00           C  
ATOM    867  C   LEU A 111      -4.930   0.541   9.042  1.00  0.00           C  
ATOM    868  CB  LEU A 111      -2.694   1.555   9.524  1.00  0.00           C  
ATOM    869  O   LEU A 111      -5.284   0.036  10.110  1.00  0.00           O  
ATOM    870  CG  LEU A 111      -1.855   0.596   8.678  1.00  0.00           C  
ATOM    871  CD1 LEU A 111      -1.242   1.334   7.492  1.00  0.00           C  
ATOM    872  CD2 LEU A 111      -0.770  -0.057   9.527  1.00  0.00           C  
ATOM    873  N   VAL A 112      -5.266   0.108   7.844  1.00  0.00           N  
ATOM    874  CA  VAL A 112      -6.060  -1.112   7.732  1.00  0.00           C  
ATOM    875  C   VAL A 112      -5.194  -2.242   7.178  1.00  0.00           C  
ATOM    876  CB  VAL A 112      -7.300  -0.902   6.835  1.00  0.00           C  
ATOM    877  O   VAL A 112      -4.530  -2.078   6.152  1.00  0.00           O  
ATOM    878  CG1 VAL A 112      -8.149  -2.170   6.782  1.00  0.00           C  
ATOM    879  CG2 VAL A 112      -8.128   0.279   7.338  1.00  0.00           C  
ATOM    880  N   THR A 113      -5.161  -3.372   7.891  1.00  0.00           N  
ATOM    881  CA  THR A 113      -4.392  -4.540   7.477  1.00  0.00           C  
ATOM    882  C   THR A 113      -5.222  -5.812   7.618  1.00  0.00           C  
ATOM    883  CB  THR A 113      -3.096  -4.675   8.297  1.00  0.00           C  
ATOM    884  O   THR A 113      -6.397  -5.755   7.986  1.00  0.00           O  
ATOM    885  CG2 THR A 113      -3.395  -4.739   9.791  1.00  0.00           C  
ATOM    886  OG1 THR A 113      -2.413  -5.873   7.907  1.00  0.00           O  
ATOM    887  N   ARG A 114      -4.597  -6.822   7.135  1.00  0.00           N  
ATOM    888  CA  ARG A 114      -5.250  -8.124   7.222  1.00  0.00           C  
ATOM    889  C   ARG A 114      -4.298  -9.179   7.777  1.00  0.00           C  
ATOM    890  CB  ARG A 114      -5.770  -8.558   5.850  1.00  0.00           C  
ATOM    891  O   ARG A 114      -3.110  -9.185   7.447  1.00  0.00           O  
ATOM    892  CG  ARG A 114      -6.646  -9.801   5.888  1.00  0.00           C  
ATOM    893  CD  ARG A 114      -7.500  -9.928   4.634  1.00  0.00           C  
ATOM    894  NE  ARG A 114      -8.479 -11.004   4.756  1.00  0.00           N  
ATOM    895  NH1 ARG A 114      -9.582 -10.502   2.789  1.00  0.00           N  
ATOM    896  NH2 ARG A 114     -10.283 -12.257   4.086  1.00  0.00           N  
ATOM    897  CZ  ARG A 114      -9.446 -11.252   3.876  1.00  0.00           C  
ATOM    898  N   ASN A 115      -4.911  -9.982   8.641  1.00  0.00           N  
ATOM    899  CA  ASN A 115      -4.180 -11.138   9.150  1.00  0.00           C  
ATOM    900  C   ASN A 115      -4.468 -12.390   8.327  1.00  0.00           C  
ATOM    901  CB  ASN A 115      -4.518 -11.381  10.622  1.00  0.00           C  
ATOM    902  O   ASN A 115      -5.585 -12.909   8.349  1.00  0.00           O  
ATOM    903  CG  ASN A 115      -3.625 -12.426  11.262  1.00  0.00           C  
ATOM    904  ND2 ASN A 115      -3.995 -12.871  12.457  1.00  0.00           N  
ATOM    905  OD1 ASN A 115      -2.610 -12.829  10.687  1.00  0.00           O  
ATOM    906  N   PHE A 116      -3.414 -12.862   7.579  1.00  0.00           N  
ATOM    907  CA  PHE A 116      -3.609 -14.026   6.722  1.00  0.00           C  
ATOM    908  C   PHE A 116      -3.321 -15.314   7.484  1.00  0.00           C  
ATOM    909  CB  PHE A 116      -2.713 -13.938   5.482  1.00  0.00           C  
ATOM    910  O   PHE A 116      -2.165 -15.725   7.604  1.00  0.00           O  
ATOM    911  CG  PHE A 116      -3.130 -12.870   4.507  1.00  0.00           C  
ATOM    912  CD1 PHE A 116      -4.160 -13.099   3.602  1.00  0.00           C  
ATOM    913  CD2 PHE A 116      -2.492 -11.637   4.495  1.00  0.00           C  
ATOM    914  CE1 PHE A 116      -4.548 -12.113   2.698  1.00  0.00           C  
ATOM    915  CE2 PHE A 116      -2.874 -10.646   3.594  1.00  0.00           C  
ATOM    916  CZ  PHE A 116      -3.901 -10.886   2.696  1.00  0.00           C  
ATOM    917  N   GLN A 117      -4.203 -15.768   8.423  1.00  0.00           N  
ATOM    918  CA  GLN A 117      -4.127 -17.028   9.156  1.00  0.00           C  
ATOM    919  C   GLN A 117      -4.977 -18.105   8.487  1.00  0.00           C  
ATOM    920  CB  GLN A 117      -4.572 -16.833  10.606  1.00  0.00           C  
ATOM    921  O   GLN A 117      -5.990 -17.800   7.854  1.00  0.00           O  
ATOM    922  CG  GLN A 117      -3.639 -15.948  11.422  1.00  0.00           C  
ATOM    923  CD  GLN A 117      -4.108 -15.763  12.853  1.00  0.00           C  
ATOM    924  NE2 GLN A 117      -3.417 -14.906  13.597  1.00  0.00           N  
ATOM    925  OE1 GLN A 117      -5.083 -16.385  13.286  1.00  0.00           O  
ATOM    926  N   THR A 118      -4.443 -19.279   8.563  1.00  0.00           N  
ATOM    927  CA  THR A 118      -5.101 -20.458   8.012  1.00  0.00           C  
ATOM    928  C   THR A 118      -6.457 -20.681   8.674  1.00  0.00           C  
ATOM    929  CB  THR A 118      -4.229 -21.716   8.185  1.00  0.00           C  
ATOM    930  O   THR A 118      -6.582 -20.576   9.896  1.00  0.00           O  
ATOM    931  CG2 THR A 118      -4.643 -22.811   7.207  1.00  0.00           C  
ATOM    932  OG1 THR A 118      -2.857 -21.376   7.952  1.00  0.00           O  
ATOM    933  N   LYS A 119      -7.627 -20.271   8.013  1.00  0.00           N  
ATOM    934  CA  LYS A 119      -8.988 -20.647   8.387  1.00  0.00           C  
ATOM    935  C   LYS A 119      -9.757 -19.450   8.936  1.00  0.00           C  
ATOM    936  CB  LYS A 119      -8.968 -21.776   9.418  1.00  0.00           C  
ATOM    937  O   LYS A 119     -10.990 -19.459   8.968  1.00  0.00           O  
ATOM    938  CG  LYS A 119      -8.473 -23.106   8.871  1.00  0.00           C  
ATOM    939  CD  LYS A 119      -8.601 -24.218   9.904  1.00  0.00           C  
ATOM    940  CE  LYS A 119      -8.074 -25.543   9.370  1.00  0.00           C  
ATOM    941  NZ  LYS A 119      -8.175 -26.631  10.388  1.00  0.00           N  
ATOM    942  N   SER A 120      -8.977 -18.441   9.375  1.00  0.00           N  
ATOM    943  CA  SER A 120      -9.752 -17.321   9.900  1.00  0.00           C  
ATOM    944  C   SER A 120      -9.068 -15.990   9.608  1.00  0.00           C  
ATOM    945  CB  SER A 120      -9.965 -17.476  11.406  1.00  0.00           C  
ATOM    946  O   SER A 120      -8.417 -15.416  10.483  1.00  0.00           O  
ATOM    947  OG  SER A 120     -10.886 -16.511  11.885  1.00  0.00           O  
ATOM    948  N   PRO A 121      -9.185 -15.615   8.325  1.00  0.00           N  
ATOM    949  CA  PRO A 121      -8.623 -14.282   8.097  1.00  0.00           C  
ATOM    950  C   PRO A 121      -9.378 -13.187   8.848  1.00  0.00           C  
ATOM    951  CB  PRO A 121      -8.756 -14.097   6.584  1.00  0.00           C  
ATOM    952  O   PRO A 121     -10.595 -13.283   9.026  1.00  0.00           O  
ATOM    953  CG  PRO A 121      -9.861 -15.020   6.182  1.00  0.00           C  
ATOM    954  CD  PRO A 121      -9.931 -16.142   7.177  1.00  0.00           C  
ATOM    955  N   SER A 122      -8.655 -12.406   9.579  1.00  0.00           N  
ATOM    956  CA  SER A 122      -9.271 -11.306  10.315  1.00  0.00           C  
ATOM    957  C   SER A 122      -8.687  -9.963   9.893  1.00  0.00           C  
ATOM    958  CB  SER A 122      -9.088 -11.500  11.821  1.00  0.00           C  
ATOM    959  O   SER A 122      -7.568  -9.900   9.379  1.00  0.00           O  
ATOM    960  OG  SER A 122      -7.713 -11.483  12.167  1.00  0.00           O  
ATOM    961  N   SER A 123      -9.547  -8.964  10.006  1.00  0.00           N  
ATOM    962  CA  SER A 123      -9.126  -7.595   9.727  1.00  0.00           C  
ATOM    963  C   SER A 123      -8.512  -6.943  10.961  1.00  0.00           C  
ATOM    964  CB  SER A 123     -10.309  -6.761   9.235  1.00  0.00           C  
ATOM    965  O   SER A 123      -8.949  -7.196  12.086  1.00  0.00           O  
ATOM    966  OG  SER A 123     -10.916  -7.365   8.105  1.00  0.00           O  
ATOM    967  N   MET A 124      -7.409  -6.242  10.701  1.00  0.00           N  
ATOM    968  CA  MET A 124      -6.754  -5.476  11.758  1.00  0.00           C  
ATOM    969  C   MET A 124      -6.756  -3.986  11.430  1.00  0.00           C  
ATOM    970  CB  MET A 124      -5.320  -5.964  11.967  1.00  0.00           C  
ATOM    971  O   MET A 124      -6.358  -3.587  10.334  1.00  0.00           O  
ATOM    972  CG  MET A 124      -5.225  -7.414  12.412  1.00  0.00           C  
ATOM    973  SD  MET A 124      -3.496  -7.940  12.729  1.00  0.00           S  
ATOM    974  CE  MET A 124      -2.819  -7.843  11.049  1.00  0.00           C  
ATOM    975  N   VAL A 125      -7.236  -3.216  12.365  1.00  0.00           N  
ATOM    976  CA  VAL A 125      -7.291  -1.770  12.177  1.00  0.00           C  
ATOM    977  C   VAL A 125      -6.530  -1.072  13.301  1.00  0.00           C  
ATOM    978  CB  VAL A 125      -8.749  -1.260  12.123  1.00  0.00           C  
ATOM    979  O   VAL A 125      -6.700  -1.407  14.476  1.00  0.00           O  
ATOM    980  CG1 VAL A 125      -8.786   0.241  11.844  1.00  0.00           C  
ATOM    981  CG2 VAL A 125      -9.543  -2.024  11.065  1.00  0.00           C  
ATOM    982  N   SER A 126      -5.719  -0.227  12.988  1.00  0.00           N  
ATOM    983  CA  SER A 126      -4.943   0.498  13.989  1.00  0.00           C  
ATOM    984  C   SER A 126      -5.799   1.539  14.704  1.00  0.00           C  
ATOM    985  CB  SER A 126      -3.735   1.177  13.342  1.00  0.00           C  
ATOM    986  O   SER A 126      -6.930   1.807  14.295  1.00  0.00           O  
ATOM    987  OG  SER A 126      -4.137   2.305  12.585  1.00  0.00           O  
ATOM    988  N   ASP A 127      -5.176   2.134  15.738  1.00  0.00           N  
ATOM    989  CA  ASP A 127      -5.705   3.378  16.289  1.00  0.00           C  
ATOM    990  C   ASP A 127      -5.541   4.530  15.301  1.00  0.00           C  
ATOM    991  CB  ASP A 127      -5.013   3.717  17.611  1.00  0.00           C  
ATOM    992  O   ASP A 127      -4.899   4.376  14.260  1.00  0.00           O  
ATOM    993  CG  ASP A 127      -5.946   4.363  18.620  1.00  0.00           C  
ATOM    994  OD1 ASP A 127      -6.970   4.953  18.213  1.00  0.00           O  
ATOM    995  OD2 ASP A 127      -5.653   4.285  19.833  1.00  0.00           O  
ATOM    996  N   VAL A 128      -6.160   5.640  15.577  1.00  0.00           N  
ATOM    997  CA  VAL A 128      -6.159   6.787  14.675  1.00  0.00           C  
ATOM    998  C   VAL A 128      -4.885   7.605  14.879  1.00  0.00           C  
ATOM    999  CB  VAL A 128      -7.404   7.677  14.888  1.00  0.00           C  
ATOM   1000  O   VAL A 128      -4.335   7.644  15.982  1.00  0.00           O  
ATOM   1001  CG1 VAL A 128      -7.314   8.943  14.038  1.00  0.00           C  
ATOM   1002  CG2 VAL A 128      -8.677   6.900  14.562  1.00  0.00           C  
ATOM   1003  N   SER A 129      -4.390   8.162  13.827  1.00  0.00           N  
ATOM   1004  CA  SER A 129      -3.269   9.096  13.841  1.00  0.00           C  
ATOM   1005  C   SER A 129      -3.562  10.323  12.982  1.00  0.00           C  
ATOM   1006  CB  SER A 129      -1.994   8.411  13.347  1.00  0.00           C  
ATOM   1007  O   SER A 129      -4.324  10.243  12.017  1.00  0.00           O  
ATOM   1008  OG  SER A 129      -0.896   9.307  13.382  1.00  0.00           O  
ATOM   1009  N   THR A 130      -3.045  11.371  13.403  1.00  0.00           N  
ATOM   1010  CA  THR A 130      -3.104  12.565  12.568  1.00  0.00           C  
ATOM   1011  C   THR A 130      -1.965  12.572  11.552  1.00  0.00           C  
ATOM   1012  CB  THR A 130      -3.043  13.846  13.420  1.00  0.00           C  
ATOM   1013  O   THR A 130      -0.854  12.134  11.855  1.00  0.00           O  
ATOM   1014  CG2 THR A 130      -3.265  15.088  12.563  1.00  0.00           C  
ATOM   1015  OG1 THR A 130      -4.057  13.790  14.431  1.00  0.00           O  
ATOM   1016  N   THR A 131      -2.304  13.033  10.337  1.00  0.00           N  
ATOM   1017  CA  THR A 131      -1.281  12.974   9.298  1.00  0.00           C  
ATOM   1018  C   THR A 131      -0.946  14.373   8.790  1.00  0.00           C  
ATOM   1019  CB  THR A 131      -1.731  12.091   8.120  1.00  0.00           C  
ATOM   1020  O   THR A 131      -1.807  15.255   8.771  1.00  0.00           O  
ATOM   1021  CG2 THR A 131      -2.914  12.713   7.386  1.00  0.00           C  
ATOM   1022  OG1 THR A 131      -0.641  11.937   7.202  1.00  0.00           O  
ATOM   1023  N   PHE A 132       0.380  14.574   8.400  1.00  0.00           N  
ATOM   1024  CA  PHE A 132       0.911  15.830   7.883  1.00  0.00           C  
ATOM   1025  C   PHE A 132       1.897  15.574   6.749  1.00  0.00           C  
ATOM   1026  CB  PHE A 132       1.591  16.628   9.000  1.00  0.00           C  
ATOM   1027  O   PHE A 132       2.568  14.541   6.724  1.00  0.00           O  
ATOM   1028  CG  PHE A 132       0.649  17.080  10.083  1.00  0.00           C  
ATOM   1029  CD1 PHE A 132      -0.028  18.289   9.974  1.00  0.00           C  
ATOM   1030  CD2 PHE A 132       0.440  16.296  11.210  1.00  0.00           C  
ATOM   1031  CE1 PHE A 132      -0.901  18.710  10.974  1.00  0.00           C  
ATOM   1032  CE2 PHE A 132      -0.431  16.711  12.214  1.00  0.00           C  
ATOM   1033  CZ  PHE A 132      -1.099  17.919  12.094  1.00  0.00           C  
ATOM   1034  N   PRO A 133       1.836  16.503   5.834  1.00  0.00           N  
ATOM   1035  CA  PRO A 133       2.846  16.366   4.782  1.00  0.00           C  
ATOM   1036  C   PRO A 133       4.271  16.520   5.308  1.00  0.00           C  
ATOM   1037  CB  PRO A 133       2.498  17.497   3.809  1.00  0.00           C  
ATOM   1038  O   PRO A 133       4.502  17.261   6.267  1.00  0.00           O  
ATOM   1039  CG  PRO A 133       1.808  18.523   4.648  1.00  0.00           C  
ATOM   1040  CD  PRO A 133       1.064  17.819   5.747  1.00  0.00           C  
ATOM   1041  N   SER A 134       5.151  15.682   4.671  1.00  0.00           N  
ATOM   1042  CA  SER A 134       6.568  15.867   4.964  1.00  0.00           C  
ATOM   1043  C   SER A 134       7.138  17.063   4.207  1.00  0.00           C  
ATOM   1044  CB  SER A 134       7.358  14.606   4.610  1.00  0.00           C  
ATOM   1045  O   SER A 134       6.576  17.489   3.196  1.00  0.00           O  
ATOM   1046  OG  SER A 134       8.747  14.812   4.804  1.00  0.00           O  
ATOM   1047  N   SER A 135       8.054  17.754   4.799  1.00  0.00           N  
ATOM   1048  CA  SER A 135       8.655  18.954   4.228  1.00  0.00           C  
ATOM   1049  C   SER A 135       9.335  18.653   2.897  1.00  0.00           C  
ATOM   1050  CB  SER A 135       9.666  19.562   5.200  1.00  0.00           C  
ATOM   1051  O   SER A 135       9.389  19.510   2.013  1.00  0.00           O  
ATOM   1052  OG  SER A 135      10.592  18.584   5.640  1.00  0.00           O  
ATOM   1053  N   ASP A 136       9.583  17.381   2.619  1.00  0.00           N  
ATOM   1054  CA  ASP A 136      10.494  17.077   1.520  1.00  0.00           C  
ATOM   1055  C   ASP A 136       9.815  16.200   0.471  1.00  0.00           C  
ATOM   1056  CB  ASP A 136      11.757  16.391   2.044  1.00  0.00           C  
ATOM   1057  O   ASP A 136      10.472  15.691  -0.439  1.00  0.00           O  
ATOM   1058  CG  ASP A 136      12.599  17.293   2.928  1.00  0.00           C  
ATOM   1059  OD1 ASP A 136      12.565  18.529   2.746  1.00  0.00           O  
ATOM   1060  OD2 ASP A 136      13.305  16.763   3.813  1.00  0.00           O  
ATOM   1061  N   GLY A 137       8.571  16.468   0.143  1.00  0.00           N  
ATOM   1062  CA  GLY A 137       8.171  15.581  -0.939  1.00  0.00           C  
ATOM   1063  C   GLY A 137       6.757  15.055  -0.787  1.00  0.00           C  
ATOM   1064  O   GLY A 137       5.891  15.736  -0.233  1.00  0.00           O  
ATOM   1065  N   VAL A 138       6.504  13.908  -1.470  1.00  0.00           N  
ATOM   1066  CA  VAL A 138       5.180  13.323  -1.654  1.00  0.00           C  
ATOM   1067  C   VAL A 138       4.833  12.441  -0.457  1.00  0.00           C  
ATOM   1068  CB  VAL A 138       5.097  12.504  -2.961  1.00  0.00           C  
ATOM   1069  O   VAL A 138       3.731  11.892  -0.381  1.00  0.00           O  
ATOM   1070  CG1 VAL A 138       5.100  13.428  -4.178  1.00  0.00           C  
ATOM   1071  CG2 VAL A 138       6.253  11.508  -3.040  1.00  0.00           C  
ATOM   1072  N   PHE A 139       5.721  12.451   0.484  1.00  0.00           N  
ATOM   1073  CA  PHE A 139       5.467  11.598   1.639  1.00  0.00           C  
ATOM   1074  C   PHE A 139       4.704  12.360   2.717  1.00  0.00           C  
ATOM   1075  CB  PHE A 139       6.781  11.057   2.210  1.00  0.00           C  
ATOM   1076  O   PHE A 139       4.829  13.581   2.828  1.00  0.00           O  
ATOM   1077  CG  PHE A 139       7.430  10.006   1.350  1.00  0.00           C  
ATOM   1078  CD1 PHE A 139       6.840   8.758   1.190  1.00  0.00           C  
ATOM   1079  CD2 PHE A 139       8.629  10.267   0.700  1.00  0.00           C  
ATOM   1080  CE1 PHE A 139       7.438   7.783   0.395  1.00  0.00           C  
ATOM   1081  CE2 PHE A 139       9.232   9.298  -0.097  1.00  0.00           C  
ATOM   1082  CZ  PHE A 139       8.636   8.057  -0.247  1.00  0.00           C  
ATOM   1083  N   TRP A 140       3.900  11.618   3.386  1.00  0.00           N  
ATOM   1084  CA  TRP A 140       3.149  12.108   4.537  1.00  0.00           C  
ATOM   1085  C   TRP A 140       3.512  11.328   5.796  1.00  0.00           C  
ATOM   1086  CB  TRP A 140       1.643  12.010   4.277  1.00  0.00           C  
ATOM   1087  O   TRP A 140       3.885  10.155   5.721  1.00  0.00           O  
ATOM   1088  CG  TRP A 140       1.123  13.033   3.312  1.00  0.00           C  
ATOM   1089  CD1 TRP A 140       1.457  13.166   1.993  1.00  0.00           C  
ATOM   1090  CD2 TRP A 140       0.179  14.070   3.594  1.00  0.00           C  
ATOM   1091  CE2 TRP A 140      -0.014  14.796   2.397  1.00  0.00           C  
ATOM   1092  CE3 TRP A 140      -0.524  14.457   4.743  1.00  0.00           C  
ATOM   1093  NE1 TRP A 140       0.777  14.224   1.437  1.00  0.00           N  
ATOM   1094  CH2 TRP A 140      -1.557  16.244   3.456  1.00  0.00           C  
ATOM   1095  CZ2 TRP A 140      -0.882  15.887   2.318  1.00  0.00           C  
ATOM   1096  CZ3 TRP A 140      -1.387  15.543   4.662  1.00  0.00           C  
ATOM   1097  N   LYS A 141       3.444  12.037   6.854  1.00  0.00           N  
ATOM   1098  CA  LYS A 141       3.818  11.423   8.125  1.00  0.00           C  
ATOM   1099  C   LYS A 141       2.588  10.919   8.875  1.00  0.00           C  
ATOM   1100  CB  LYS A 141       4.591  12.415   8.995  1.00  0.00           C  
ATOM   1101  O   LYS A 141       1.500  11.483   8.744  1.00  0.00           O  
ATOM   1102  CG  LYS A 141       5.890  12.903   8.371  1.00  0.00           C  
ATOM   1103  CD  LYS A 141       6.577  13.942   9.248  1.00  0.00           C  
ATOM   1104  CE  LYS A 141       7.823  14.505   8.580  1.00  0.00           C  
ATOM   1105  NZ  LYS A 141       8.458  15.576   9.404  1.00  0.00           N  
ATOM   1106  N   HIS A 142       2.810   9.860   9.618  1.00  0.00           N  
ATOM   1107  CA  HIS A 142       1.858   9.357  10.601  1.00  0.00           C  
ATOM   1108  C   HIS A 142       2.575   8.702  11.777  1.00  0.00           C  
ATOM   1109  CB  HIS A 142       0.893   8.363   9.954  1.00  0.00           C  
ATOM   1110  O   HIS A 142       3.781   8.452  11.713  1.00  0.00           O  
ATOM   1111  CG  HIS A 142       1.546   7.089   9.520  1.00  0.00           C  
ATOM   1112  CD2 HIS A 142       2.113   6.737   8.342  1.00  0.00           C  
ATOM   1113  ND1 HIS A 142       1.666   5.994  10.348  1.00  0.00           N  
ATOM   1114  CE1 HIS A 142       2.280   5.021   9.697  1.00  0.00           C  
ATOM   1115  NE2 HIS A 142       2.562   5.446   8.477  1.00  0.00           N  
ATOM   1116  N   TRP A 143       1.864   8.384  12.862  1.00  0.00           N  
ATOM   1117  CA  TRP A 143       2.505   7.928  14.091  1.00  0.00           C  
ATOM   1118  C   TRP A 143       1.977   6.559  14.506  1.00  0.00           C  
ATOM   1119  CB  TRP A 143       2.283   8.939  15.220  1.00  0.00           C  
ATOM   1120  O   TRP A 143       2.074   6.177  15.674  1.00  0.00           O  
ATOM   1121  CG  TRP A 143       3.157  10.154  15.129  1.00  0.00           C  
ATOM   1122  CD1 TRP A 143       4.366  10.346  15.737  1.00  0.00           C  
ATOM   1123  CD2 TRP A 143       2.885  11.348  14.390  1.00  0.00           C  
ATOM   1124  CE2 TRP A 143       3.974  12.224  14.595  1.00  0.00           C  
ATOM   1125  CE3 TRP A 143       1.825  11.764  13.573  1.00  0.00           C  
ATOM   1126  NE1 TRP A 143       4.863  11.589  15.420  1.00  0.00           N  
ATOM   1127  CH2 TRP A 143       2.983  13.873  13.216  1.00  0.00           C  
ATOM   1128  CZ2 TRP A 143       4.033  13.492  14.011  1.00  0.00           C  
ATOM   1129  CZ3 TRP A 143       1.885  13.026  12.993  1.00  0.00           C  
ATOM   1130  N   ILE A 144       1.409   5.930  13.517  1.00  0.00           N  
ATOM   1131  CA  ILE A 144       0.925   4.576  13.763  1.00  0.00           C  
ATOM   1132  C   ILE A 144       2.107   3.612  13.847  1.00  0.00           C  
ATOM   1133  CB  ILE A 144      -0.061   4.120  12.664  1.00  0.00           C  
ATOM   1134  O   ILE A 144       2.997   3.636  12.994  1.00  0.00           O  
ATOM   1135  CG1 ILE A 144      -1.289   5.037  12.634  1.00  0.00           C  
ATOM   1136  CG2 ILE A 144      -0.472   2.661  12.878  1.00  0.00           C  
ATOM   1137  CD1 ILE A 144      -2.164   4.861  11.400  1.00  0.00           C  
ATOM   1138  N   GLN A 145       2.093   2.778  14.943  1.00  0.00           N  
ATOM   1139  CA  GLN A 145       3.141   1.777  15.111  1.00  0.00           C  
ATOM   1140  C   GLN A 145       3.064   0.713  14.020  1.00  0.00           C  
ATOM   1141  CB  GLN A 145       3.044   1.123  16.490  1.00  0.00           C  
ATOM   1142  O   GLN A 145       2.000   0.139  13.779  1.00  0.00           O  
ATOM   1143  CG  GLN A 145       3.384   2.060  17.640  1.00  0.00           C  
ATOM   1144  CD  GLN A 145       3.276   1.388  18.996  1.00  0.00           C  
ATOM   1145  NE2 GLN A 145       3.897   1.988  20.007  1.00  0.00           N  
ATOM   1146  OE1 GLN A 145       2.638   0.340  19.135  1.00  0.00           O  
ATOM   1147  N   THR A 146       4.183   0.538  13.310  1.00  0.00           N  
ATOM   1148  CA  THR A 146       4.226  -0.467  12.254  1.00  0.00           C  
ATOM   1149  C   THR A 146       5.453  -1.361  12.407  1.00  0.00           C  
ATOM   1150  CB  THR A 146       4.235   0.188  10.860  1.00  0.00           C  
ATOM   1151  O   THR A 146       6.384  -1.025  13.141  1.00  0.00           O  
ATOM   1152  CG2 THR A 146       3.013   1.080  10.663  1.00  0.00           C  
ATOM   1153  OG1 THR A 146       5.420   0.982  10.719  1.00  0.00           O  
ATOM   1154  N   LYS A 147       5.389  -2.533  11.922  1.00  0.00           N  
ATOM   1155  CA  LYS A 147       6.505  -3.473  11.858  1.00  0.00           C  
ATOM   1156  C   LYS A 147       6.980  -3.664  10.421  1.00  0.00           C  
ATOM   1157  CB  LYS A 147       6.107  -4.821  12.462  1.00  0.00           C  
ATOM   1158  O   LYS A 147       6.283  -3.290   9.476  1.00  0.00           O  
ATOM   1159  CG  LYS A 147       5.723  -4.750  13.933  1.00  0.00           C  
ATOM   1160  CD  LYS A 147       5.321  -6.117  14.471  1.00  0.00           C  
ATOM   1161  CE  LYS A 147       4.908  -6.043  15.935  1.00  0.00           C  
ATOM   1162  NZ  LYS A 147       4.482  -7.376  16.459  1.00  0.00           N  
ATOM   1163  N   ASP A 148       8.208  -4.189  10.388  1.00  0.00           N  
ATOM   1164  CA  ASP A 148       8.708  -4.550   9.066  1.00  0.00           C  
ATOM   1165  C   ASP A 148       7.727  -5.468   8.339  1.00  0.00           C  
ATOM   1166  CB  ASP A 148      10.077  -5.225   9.176  1.00  0.00           C  
ATOM   1167  O   ASP A 148       7.211  -6.422   8.926  1.00  0.00           O  
ATOM   1168  CG  ASP A 148      11.177  -4.269   9.601  1.00  0.00           C  
ATOM   1169  OD1 ASP A 148      11.011  -3.040   9.444  1.00  0.00           O  
ATOM   1170  OD2 ASP A 148      12.221  -4.748  10.094  1.00  0.00           O  
ATOM   1171  N   GLY A 149       7.392  -5.110   7.132  1.00  0.00           N  
ATOM   1172  CA  GLY A 149       6.505  -5.950   6.344  1.00  0.00           C  
ATOM   1173  C   GLY A 149       5.113  -5.367   6.189  1.00  0.00           C  
ATOM   1174  O   GLY A 149       4.280  -5.918   5.466  1.00  0.00           O  
ATOM   1175  N   GLN A 150       4.860  -4.264   6.823  1.00  0.00           N  
ATOM   1176  CA  GLN A 150       3.520  -3.690   6.770  1.00  0.00           C  
ATOM   1177  C   GLN A 150       3.417  -2.634   5.673  1.00  0.00           C  
ATOM   1178  CB  GLN A 150       3.143  -3.081   8.122  1.00  0.00           C  
ATOM   1179  O   GLN A 150       2.393  -1.959   5.549  1.00  0.00           O  
ATOM   1180  CG  GLN A 150       2.889  -4.113   9.212  1.00  0.00           C  
ATOM   1181  CD  GLN A 150       2.509  -3.484  10.539  1.00  0.00           C  
ATOM   1182  NE2 GLN A 150       1.618  -4.141  11.273  1.00  0.00           N  
ATOM   1183  OE1 GLN A 150       3.013  -2.416  10.902  1.00  0.00           O  
ATOM   1184  N   CYS A 151       4.526  -2.484   4.973  1.00  0.00           N  
ATOM   1185  CA  CYS A 151       4.460  -1.609   3.809  1.00  0.00           C  
ATOM   1186  C   CYS A 151       3.371  -2.064   2.844  1.00  0.00           C  
ATOM   1187  CB  CYS A 151       5.808  -1.571   3.089  1.00  0.00           C  
ATOM   1188  O   CYS A 151       3.102  -3.261   2.726  1.00  0.00           O  
ATOM   1189  SG  CYS A 151       7.105  -0.722   4.017  1.00  0.00           S  
ATOM   1190  N   GLY A 152       2.741  -1.063   2.278  1.00  0.00           N  
ATOM   1191  CA  GLY A 152       1.718  -1.383   1.295  1.00  0.00           C  
ATOM   1192  C   GLY A 152       0.316  -1.390   1.874  1.00  0.00           C  
ATOM   1193  O   GLY A 152      -0.668  -1.452   1.133  1.00  0.00           O  
ATOM   1194  N   SER A 153       0.243  -1.288   3.219  1.00  0.00           N  
ATOM   1195  CA  SER A 153      -1.069  -1.258   3.857  1.00  0.00           C  
ATOM   1196  C   SER A 153      -1.764   0.080   3.630  1.00  0.00           C  
ATOM   1197  CB  SER A 153      -0.942  -1.528   5.357  1.00  0.00           C  
ATOM   1198  O   SER A 153      -1.121   1.132   3.655  1.00  0.00           O  
ATOM   1199  OG  SER A 153      -0.383  -2.809   5.592  1.00  0.00           O  
ATOM   1200  N   PRO A 154      -3.065   0.052   3.458  1.00  0.00           N  
ATOM   1201  CA  PRO A 154      -3.800   1.283   3.159  1.00  0.00           C  
ATOM   1202  C   PRO A 154      -3.970   2.181   4.383  1.00  0.00           C  
ATOM   1203  CB  PRO A 154      -5.156   0.773   2.664  1.00  0.00           C  
ATOM   1204  O   PRO A 154      -4.239   1.689   5.481  1.00  0.00           O  
ATOM   1205  CG  PRO A 154      -5.306  -0.577   3.287  1.00  0.00           C  
ATOM   1206  CD  PRO A 154      -3.940  -1.172   3.472  1.00  0.00           C  
ATOM   1207  N   LEU A 155      -3.747   3.415   4.175  1.00  0.00           N  
ATOM   1208  CA  LEU A 155      -4.144   4.447   5.127  1.00  0.00           C  
ATOM   1209  C   LEU A 155      -5.488   5.054   4.741  1.00  0.00           C  
ATOM   1210  CB  LEU A 155      -3.079   5.544   5.204  1.00  0.00           C  
ATOM   1211  O   LEU A 155      -5.651   5.555   3.626  1.00  0.00           O  
ATOM   1212  CG  LEU A 155      -1.830   5.220   6.027  1.00  0.00           C  
ATOM   1213  CD1 LEU A 155      -2.194   5.057   7.499  1.00  0.00           C  
ATOM   1214  CD2 LEU A 155      -1.151   3.962   5.496  1.00  0.00           C  
ATOM   1215  N   VAL A 156      -6.415   5.026   5.709  1.00  0.00           N  
ATOM   1216  CA  VAL A 156      -7.806   5.349   5.410  1.00  0.00           C  
ATOM   1217  C   VAL A 156      -8.254   6.538   6.257  1.00  0.00           C  
ATOM   1218  CB  VAL A 156      -8.735   4.139   5.654  1.00  0.00           C  
ATOM   1219  O   VAL A 156      -7.989   6.585   7.461  1.00  0.00           O  
ATOM   1220  CG1 VAL A 156     -10.180   4.489   5.304  1.00  0.00           C  
ATOM   1221  CG2 VAL A 156      -8.263   2.933   4.845  1.00  0.00           C  
ATOM   1222  N   SER A 157      -8.933   7.470   5.619  1.00  0.00           N  
ATOM   1223  CA  SER A 157      -9.511   8.607   6.329  1.00  0.00           C  
ATOM   1224  C   SER A 157     -10.682   8.174   7.205  1.00  0.00           C  
ATOM   1225  CB  SER A 157      -9.973   9.678   5.340  1.00  0.00           C  
ATOM   1226  O   SER A 157     -11.591   7.484   6.739  1.00  0.00           O  
ATOM   1227  OG  SER A 157     -10.686  10.705   6.008  1.00  0.00           O  
ATOM   1228  N   THR A 158     -10.651   8.625   8.457  1.00  0.00           N  
ATOM   1229  CA  THR A 158     -11.727   8.272   9.376  1.00  0.00           C  
ATOM   1230  C   THR A 158     -12.963   9.128   9.116  1.00  0.00           C  
ATOM   1231  CB  THR A 158     -11.286   8.434  10.842  1.00  0.00           C  
ATOM   1232  O   THR A 158     -14.053   8.817   9.602  1.00  0.00           O  
ATOM   1233  CG2 THR A 158     -10.118   7.510  11.171  1.00  0.00           C  
ATOM   1234  OG1 THR A 158     -10.884   9.791  11.067  1.00  0.00           O  
ATOM   1235  N   THR A 159     -12.802  10.174   8.305  1.00  0.00           N  
ATOM   1236  CA  THR A 159     -13.898  11.094   8.018  1.00  0.00           C  
ATOM   1237  C   THR A 159     -14.830  10.510   6.960  1.00  0.00           C  
ATOM   1238  CB  THR A 159     -13.371  12.460   7.543  1.00  0.00           C  
ATOM   1239  O   THR A 159     -16.050  10.494   7.140  1.00  0.00           O  
ATOM   1240  CG2 THR A 159     -14.518  13.420   7.246  1.00  0.00           C  
ATOM   1241  OG1 THR A 159     -12.541  13.027   8.565  1.00  0.00           O  
ATOM   1242  N   ASP A 160     -14.200   9.936   5.907  1.00  0.00           N  
ATOM   1243  CA  ASP A 160     -15.068   9.524   4.808  1.00  0.00           C  
ATOM   1244  C   ASP A 160     -14.767   8.090   4.378  1.00  0.00           C  
ATOM   1245  CB  ASP A 160     -14.912  10.473   3.617  1.00  0.00           C  
ATOM   1246  O   ASP A 160     -15.387   7.573   3.447  1.00  0.00           O  
ATOM   1247  CG  ASP A 160     -13.475  10.601   3.145  1.00  0.00           C  
ATOM   1248  OD1 ASP A 160     -12.614   9.812   3.590  1.00  0.00           O  
ATOM   1249  OD2 ASP A 160     -13.200  11.501   2.322  1.00  0.00           O  
ATOM   1250  N   GLY A 161     -13.765   7.427   4.850  1.00  0.00           N  
ATOM   1251  CA  GLY A 161     -13.461   6.039   4.543  1.00  0.00           C  
ATOM   1252  C   GLY A 161     -12.668   5.872   3.260  1.00  0.00           C  
ATOM   1253  O   GLY A 161     -12.522   4.756   2.756  1.00  0.00           O  
ATOM   1254  N   SER A 162     -12.212   6.999   2.737  1.00  0.00           N  
ATOM   1255  CA  SER A 162     -11.426   6.965   1.508  1.00  0.00           C  
ATOM   1256  C   SER A 162      -9.978   6.576   1.788  1.00  0.00           C  
ATOM   1257  CB  SER A 162     -11.471   8.321   0.804  1.00  0.00           C  
ATOM   1258  O   SER A 162      -9.436   6.903   2.845  1.00  0.00           O  
ATOM   1259  OG  SER A 162     -12.803   8.670   0.468  1.00  0.00           O  
ATOM   1260  N   ILE A 163      -9.390   5.793   0.887  1.00  0.00           N  
ATOM   1261  CA  ILE A 163      -7.967   5.486   0.974  1.00  0.00           C  
ATOM   1262  C   ILE A 163      -7.149   6.699   0.537  1.00  0.00           C  
ATOM   1263  CB  ILE A 163      -7.600   4.255   0.115  1.00  0.00           C  
ATOM   1264  O   ILE A 163      -7.311   7.195  -0.580  1.00  0.00           O  
ATOM   1265  CG1 ILE A 163      -8.341   3.011   0.621  1.00  0.00           C  
ATOM   1266  CG2 ILE A 163      -6.086   4.028   0.115  1.00  0.00           C  
ATOM   1267  CD1 ILE A 163      -8.208   1.798  -0.290  1.00  0.00           C  
ATOM   1268  N   VAL A 164      -6.247   7.163   1.414  1.00  0.00           N  
ATOM   1269  CA  VAL A 164      -5.534   8.403   1.127  1.00  0.00           C  
ATOM   1270  C   VAL A 164      -4.077   8.095   0.786  1.00  0.00           C  
ATOM   1271  CB  VAL A 164      -5.607   9.388   2.315  1.00  0.00           C  
ATOM   1272  O   VAL A 164      -3.339   8.975   0.337  1.00  0.00           O  
ATOM   1273  CG1 VAL A 164      -7.046   9.842   2.552  1.00  0.00           C  
ATOM   1274  CG2 VAL A 164      -5.031   8.746   3.576  1.00  0.00           C  
ATOM   1275  N   GLY A 165      -3.696   6.845   0.979  1.00  0.00           N  
ATOM   1276  CA  GLY A 165      -2.330   6.450   0.675  1.00  0.00           C  
ATOM   1277  C   GLY A 165      -1.989   5.054   1.163  1.00  0.00           C  
ATOM   1278  O   GLY A 165      -2.870   4.314   1.607  1.00  0.00           O  
ATOM   1279  N   ILE A 166      -0.763   4.662   0.864  1.00  0.00           N  
ATOM   1280  CA  ILE A 166      -0.293   3.365   1.337  1.00  0.00           C  
ATOM   1281  C   ILE A 166       0.994   3.543   2.139  1.00  0.00           C  
ATOM   1282  CB  ILE A 166      -0.063   2.385   0.164  1.00  0.00           C  
ATOM   1283  O   ILE A 166       1.793   4.437   1.852  1.00  0.00           O  
ATOM   1284  CG1 ILE A 166       1.003   2.935  -0.790  1.00  0.00           C  
ATOM   1285  CG2 ILE A 166      -1.375   2.113  -0.578  1.00  0.00           C  
ATOM   1286  CD1 ILE A 166       1.409   1.965  -1.891  1.00  0.00           C  
ATOM   1287  N   HIS A 167       1.045   2.768   3.214  1.00  0.00           N  
ATOM   1288  CA  HIS A 167       2.214   2.819   4.084  1.00  0.00           C  
ATOM   1289  C   HIS A 167       3.489   2.491   3.314  1.00  0.00           C  
ATOM   1290  CB  HIS A 167       2.049   1.856   5.261  1.00  0.00           C  
ATOM   1291  O   HIS A 167       3.526   1.524   2.550  1.00  0.00           O  
ATOM   1292  CG  HIS A 167       3.237   1.810   6.169  1.00  0.00           C  
ATOM   1293  CD2 HIS A 167       4.147   0.833   6.392  1.00  0.00           C  
ATOM   1294  ND1 HIS A 167       3.593   2.863   6.983  1.00  0.00           N  
ATOM   1295  CE1 HIS A 167       4.675   2.536   7.669  1.00  0.00           C  
ATOM   1296  NE2 HIS A 167       5.032   1.309   7.329  1.00  0.00           N  
ATOM   1297  N   SER A 168       4.639   3.207   3.448  1.00  0.00           N  
ATOM   1298  CA  SER A 168       5.870   3.046   2.681  1.00  0.00           C  
ATOM   1299  C   SER A 168       7.051   2.729   3.592  1.00  0.00           C  
ATOM   1300  CB  SER A 168       6.165   4.308   1.870  1.00  0.00           C  
ATOM   1301  O   SER A 168       7.736   1.722   3.401  1.00  0.00           O  
ATOM   1302  OG  SER A 168       5.303   4.399   0.749  1.00  0.00           O  
ATOM   1303  N   ALA A 169       7.406   3.515   4.453  1.00  0.00           N  
ATOM   1304  CA  ALA A 169       8.648   3.311   5.193  1.00  0.00           C  
ATOM   1305  C   ALA A 169       8.523   3.820   6.626  1.00  0.00           C  
ATOM   1306  CB  ALA A 169       9.810   4.005   4.485  1.00  0.00           C  
ATOM   1307  O   ALA A 169       7.574   4.535   6.957  1.00  0.00           O  
ATOM   1308  N   SER A 170       9.461   3.207   7.384  1.00  0.00           N  
ATOM   1309  CA  SER A 170       9.714   3.677   8.742  1.00  0.00           C  
ATOM   1310  C   SER A 170      11.117   4.261   8.873  1.00  0.00           C  
ATOM   1311  CB  SER A 170       9.531   2.539   9.747  1.00  0.00           C  
ATOM   1312  O   SER A 170      12.012   3.920   8.096  1.00  0.00           O  
ATOM   1313  OG  SER A 170      10.513   1.535   9.554  1.00  0.00           O  
ATOM   1314  N   ASN A 171      11.197   5.505   9.288  1.00  0.00           N  
ATOM   1315  CA  ASN A 171      12.500   6.057   9.644  1.00  0.00           C  
ATOM   1316  C   ASN A 171      13.093   5.353  10.861  1.00  0.00           C  
ATOM   1317  CB  ASN A 171      12.394   7.562   9.900  1.00  0.00           C  
ATOM   1318  O   ASN A 171      12.390   5.101  11.842  1.00  0.00           O  
ATOM   1319  CG  ASN A 171      13.749   8.238   9.977  1.00  0.00           C  
ATOM   1320  ND2 ASN A 171      13.747   9.564  10.051  1.00  0.00           N  
ATOM   1321  OD1 ASN A 171      14.789   7.574   9.969  1.00  0.00           O  
ATOM   1322  N   PHE A 172      14.341   4.733  10.725  1.00  0.00           N  
ATOM   1323  CA  PHE A 172      15.138   4.027  11.721  1.00  0.00           C  
ATOM   1324  C   PHE A 172      15.433   4.926  12.915  1.00  0.00           C  
ATOM   1325  CB  PHE A 172      16.448   3.525  11.105  1.00  0.00           C  
ATOM   1326  O   PHE A 172      15.522   4.451  14.050  1.00  0.00           O  
ATOM   1327  CG  PHE A 172      16.264   2.413  10.109  1.00  0.00           C  
ATOM   1328  CD1 PHE A 172      16.054   1.107  10.534  1.00  0.00           C  
ATOM   1329  CD2 PHE A 172      16.302   2.673   8.745  1.00  0.00           C  
ATOM   1330  CE1 PHE A 172      15.883   0.076   9.614  1.00  0.00           C  
ATOM   1331  CE2 PHE A 172      16.132   1.648   7.819  1.00  0.00           C  
ATOM   1332  CZ  PHE A 172      15.924   0.349   8.256  1.00  0.00           C  
ATOM   1333  N   THR A 173      15.301   6.317  12.653  1.00  0.00           N  
ATOM   1334  CA  THR A 173      15.755   7.237  13.690  1.00  0.00           C  
ATOM   1335  C   THR A 173      14.579   8.015  14.275  1.00  0.00           C  
ATOM   1336  CB  THR A 173      16.804   8.222  13.143  1.00  0.00           C  
ATOM   1337  O   THR A 173      14.609   8.409  15.443  1.00  0.00           O  
ATOM   1338  CG2 THR A 173      18.078   7.494  12.727  1.00  0.00           C  
ATOM   1339  OG1 THR A 173      16.263   8.904  12.004  1.00  0.00           O  
ATOM   1340  N   ASN A 174      13.493   7.993  13.609  1.00  0.00           N  
ATOM   1341  CA  ASN A 174      12.360   8.814  14.023  1.00  0.00           C  
ATOM   1342  C   ASN A 174      11.132   7.961  14.330  1.00  0.00           C  
ATOM   1343  CB  ASN A 174      12.029   9.854  12.950  1.00  0.00           C  
ATOM   1344  O   ASN A 174      11.066   6.796  13.935  1.00  0.00           O  
ATOM   1345  CG  ASN A 174      12.446  11.256  13.347  1.00  0.00           C  
ATOM   1346  ND2 ASN A 174      12.453  12.169  12.383  1.00  0.00           N  
ATOM   1347  OD1 ASN A 174      12.760  11.517  14.512  1.00  0.00           O  
ATOM   1348  N   THR A 175      10.399   8.317  15.435  1.00  0.00           N  
ATOM   1349  CA  THR A 175       9.154   7.756  15.948  1.00  0.00           C  
ATOM   1350  C   THR A 175       8.038   7.883  14.916  1.00  0.00           C  
ATOM   1351  CB  THR A 175       8.728   8.448  17.257  1.00  0.00           C  
ATOM   1352  O   THR A 175       6.908   7.453  15.160  1.00  0.00           O  
ATOM   1353  CG2 THR A 175       9.716   8.154  18.381  1.00  0.00           C  
ATOM   1354  OG1 THR A 175       8.669   9.864  17.045  1.00  0.00           O  
ATOM   1355  N   ASN A 176       8.435   8.531  13.715  1.00  0.00           N  
ATOM   1356  CA  ASN A 176       7.311   8.677  12.797  1.00  0.00           C  
ATOM   1357  C   ASN A 176       7.462   7.772  11.578  1.00  0.00           C  
ATOM   1358  CB  ASN A 176       7.160  10.135  12.360  1.00  0.00           C  
ATOM   1359  O   ASN A 176       8.560   7.294  11.286  1.00  0.00           O  
ATOM   1360  CG  ASN A 176       8.444  10.712  11.796  1.00  0.00           C  
ATOM   1361  ND2 ASN A 176       8.470  12.025  11.602  1.00  0.00           N  
ATOM   1362  OD1 ASN A 176       9.404   9.982  11.534  1.00  0.00           O  
ATOM   1363  N   ASN A 177       6.332   7.343  11.069  1.00  0.00           N  
ATOM   1364  CA  ASN A 177       6.240   6.569   9.836  1.00  0.00           C  
ATOM   1365  C   ASN A 177       5.787   7.434   8.664  1.00  0.00           C  
ATOM   1366  CB  ASN A 177       5.292   5.382  10.018  1.00  0.00           C  
ATOM   1367  O   ASN A 177       5.307   8.552   8.860  1.00  0.00           O  
ATOM   1368  CG  ASN A 177       5.817   4.361  11.009  1.00  0.00           C  
ATOM   1369  ND2 ASN A 177       4.992   4.004  11.986  1.00  0.00           N  
ATOM   1370  OD1 ASN A 177       6.955   3.899  10.898  1.00  0.00           O  
ATOM   1371  N   TYR A 178       6.096   6.902   7.433  1.00  0.00           N  
ATOM   1372  CA  TYR A 178       5.734   7.645   6.231  1.00  0.00           C  
ATOM   1373  C   TYR A 178       4.834   6.812   5.326  1.00  0.00           C  
ATOM   1374  CB  TYR A 178       6.989   8.076   5.467  1.00  0.00           C  
ATOM   1375  O   TYR A 178       4.886   5.580   5.352  1.00  0.00           O  
ATOM   1376  CG  TYR A 178       7.900   8.984   6.257  1.00  0.00           C  
ATOM   1377  CD1 TYR A 178       7.693  10.361   6.279  1.00  0.00           C  
ATOM   1378  CD2 TYR A 178       8.968   8.467   6.981  1.00  0.00           C  
ATOM   1379  CE1 TYR A 178       8.531  11.202   7.005  1.00  0.00           C  
ATOM   1380  CE2 TYR A 178       9.812   9.298   7.710  1.00  0.00           C  
ATOM   1381  OH  TYR A 178      10.418  11.490   8.436  1.00  0.00           O  
ATOM   1382  CZ  TYR A 178       9.585  10.662   7.716  1.00  0.00           C  
ATOM   1383  N   PHE A 179       3.983   7.519   4.672  1.00  0.00           N  
ATOM   1384  CA  PHE A 179       3.214   6.843   3.634  1.00  0.00           C  
ATOM   1385  C   PHE A 179       3.188   7.671   2.354  1.00  0.00           C  
ATOM   1386  CB  PHE A 179       1.784   6.572   4.113  1.00  0.00           C  
ATOM   1387  O   PHE A 179       3.465   8.872   2.379  1.00  0.00           O  
ATOM   1388  CG  PHE A 179       0.933   7.810   4.214  1.00  0.00           C  
ATOM   1389  CD1 PHE A 179       1.019   8.639   5.326  1.00  0.00           C  
ATOM   1390  CD2 PHE A 179       0.048   8.143   3.198  1.00  0.00           C  
ATOM   1391  CE1 PHE A 179       0.232   9.785   5.422  1.00  0.00           C  
ATOM   1392  CE2 PHE A 179      -0.741   9.286   3.287  1.00  0.00           C  
ATOM   1393  CZ  PHE A 179      -0.648  10.105   4.401  1.00  0.00           C  
ATOM   1394  N   THR A 180       3.020   6.975   1.264  1.00  0.00           N  
ATOM   1395  CA  THR A 180       2.894   7.602  -0.047  1.00  0.00           C  
ATOM   1396  C   THR A 180       1.435   7.926  -0.354  1.00  0.00           C  
ATOM   1397  CB  THR A 180       3.465   6.698  -1.155  1.00  0.00           C  
ATOM   1398  O   THR A 180       0.564   7.060  -0.243  1.00  0.00           O  
ATOM   1399  CG2 THR A 180       3.425   7.397  -2.510  1.00  0.00           C  
ATOM   1400  OG1 THR A 180       4.824   6.368  -0.841  1.00  0.00           O  
ATOM   1401  N   THR A 181       1.190   9.140  -0.740  1.00  0.00           N  
ATOM   1402  CA  THR A 181      -0.177   9.575  -1.005  1.00  0.00           C  
ATOM   1403  C   THR A 181      -0.608   9.176  -2.414  1.00  0.00           C  
ATOM   1404  CB  THR A 181      -0.321  11.099  -0.834  1.00  0.00           C  
ATOM   1405  O   THR A 181       0.230   9.023  -3.305  1.00  0.00           O  
ATOM   1406  CG2 THR A 181       0.098  11.537   0.566  1.00  0.00           C  
ATOM   1407  OG1 THR A 181       0.505  11.763  -1.798  1.00  0.00           O  
ATOM   1408  N   VAL A 182      -1.925   9.015  -2.526  1.00  0.00           N  
ATOM   1409  CA  VAL A 182      -2.491   8.809  -3.855  1.00  0.00           C  
ATOM   1410  C   VAL A 182      -2.616  10.148  -4.577  1.00  0.00           C  
ATOM   1411  CB  VAL A 182      -3.868   8.112  -3.783  1.00  0.00           C  
ATOM   1412  O   VAL A 182      -2.943  11.165  -3.961  1.00  0.00           O  
ATOM   1413  CG1 VAL A 182      -3.726   6.689  -3.245  1.00  0.00           C  
ATOM   1414  CG2 VAL A 182      -4.831   8.920  -2.916  1.00  0.00           C  
ATOM   1415  N   PRO A 183      -2.171  10.220  -5.889  1.00  0.00           N  
ATOM   1416  CA  PRO A 183      -2.302  11.481  -6.623  1.00  0.00           C  
ATOM   1417  C   PRO A 183      -3.758  11.864  -6.881  1.00  0.00           C  
ATOM   1418  CB  PRO A 183      -1.569  11.201  -7.938  1.00  0.00           C  
ATOM   1419  O   PRO A 183      -4.651  11.020  -6.773  1.00  0.00           O  
ATOM   1420  CG  PRO A 183      -1.716   9.729  -8.151  1.00  0.00           C  
ATOM   1421  CD  PRO A 183      -1.719   9.051  -6.812  1.00  0.00           C  
ATOM   1422  N   PRO A 184      -3.812  13.230  -7.274  1.00  0.00           N  
ATOM   1423  CA  PRO A 184      -5.161  13.626  -7.685  1.00  0.00           C  
ATOM   1424  C   PRO A 184      -5.644  12.875  -8.924  1.00  0.00           C  
ATOM   1425  CB  PRO A 184      -5.018  15.122  -7.974  1.00  0.00           C  
ATOM   1426  O   PRO A 184      -4.833  12.472  -9.761  1.00  0.00           O  
ATOM   1427  CG  PRO A 184      -3.562  15.320  -8.247  1.00  0.00           C  
ATOM   1428  CD  PRO A 184      -2.791  14.253  -7.525  1.00  0.00           C  
ATOM   1429  N   ASN A 185      -6.776  12.326  -8.970  1.00  0.00           N  
ATOM   1430  CA  ASN A 185      -7.394  11.685 -10.126  1.00  0.00           C  
ATOM   1431  C   ASN A 185      -6.962  10.227 -10.256  1.00  0.00           C  
ATOM   1432  CB  ASN A 185      -7.063  12.454 -11.406  1.00  0.00           C  
ATOM   1433  O   ASN A 185      -6.854   9.705 -11.367  1.00  0.00           O  
ATOM   1434  CG  ASN A 185      -7.560  13.886 -11.373  1.00  0.00           C  
ATOM   1435  ND2 ASN A 185      -6.732  14.812 -11.839  1.00  0.00           N  
ATOM   1436  OD1 ASN A 185      -8.680  14.157 -10.931  1.00  0.00           O  
ATOM   1437  N   PHE A 186      -6.446   9.719  -9.190  1.00  0.00           N  
ATOM   1438  CA  PHE A 186      -5.994   8.334  -9.135  1.00  0.00           C  
ATOM   1439  C   PHE A 186      -7.082   7.389  -9.632  1.00  0.00           C  
ATOM   1440  CB  PHE A 186      -5.583   7.958  -7.708  1.00  0.00           C  
ATOM   1441  O   PHE A 186      -6.793   6.411 -10.325  1.00  0.00           O  
ATOM   1442  CG  PHE A 186      -4.818   6.665  -7.618  1.00  0.00           C  
ATOM   1443  CD1 PHE A 186      -5.279   5.622  -6.823  1.00  0.00           C  
ATOM   1444  CD2 PHE A 186      -3.638   6.491  -8.329  1.00  0.00           C  
ATOM   1445  CE1 PHE A 186      -4.573   4.424  -6.737  1.00  0.00           C  
ATOM   1446  CE2 PHE A 186      -2.927   5.297  -8.248  1.00  0.00           C  
ATOM   1447  CZ  PHE A 186      -3.396   4.265  -7.451  1.00  0.00           C  
ATOM   1448  N   MET A 187      -8.237   7.750  -9.394  1.00  0.00           N  
ATOM   1449  CA  MET A 187      -9.367   6.916  -9.794  1.00  0.00           C  
ATOM   1450  C   MET A 187      -9.464   6.823 -11.313  1.00  0.00           C  
ATOM   1451  CB  MET A 187     -10.673   7.465  -9.219  1.00  0.00           C  
ATOM   1452  O   MET A 187      -9.827   5.777 -11.854  1.00  0.00           O  
ATOM   1453  CG  MET A 187     -10.847   7.203  -7.732  1.00  0.00           C  
ATOM   1454  SD  MET A 187     -10.845   5.413  -7.329  1.00  0.00           S  
ATOM   1455  CE  MET A 187     -12.405   4.909  -8.106  1.00  0.00           C  
ATOM   1456  N   ASP A 188      -9.162   7.869 -11.995  1.00  0.00           N  
ATOM   1457  CA  ASP A 188      -9.188   7.900 -13.454  1.00  0.00           C  
ATOM   1458  C   ASP A 188      -8.189   6.907 -14.042  1.00  0.00           C  
ATOM   1459  CB  ASP A 188      -8.891   9.311 -13.966  1.00  0.00           C  
ATOM   1460  O   ASP A 188      -8.471   6.259 -15.052  1.00  0.00           O  
ATOM   1461  CG  ASP A 188     -10.012  10.295 -13.678  1.00  0.00           C  
ATOM   1462  OD1 ASP A 188     -11.149   9.858 -13.397  1.00  0.00           O  
ATOM   1463  OD2 ASP A 188      -9.756  11.517 -13.736  1.00  0.00           O  
ATOM   1464  N   LEU A 189      -7.127   6.783 -13.331  1.00  0.00           N  
ATOM   1465  CA  LEU A 189      -6.107   5.841 -13.777  1.00  0.00           C  
ATOM   1466  C   LEU A 189      -6.607   4.404 -13.661  1.00  0.00           C  
ATOM   1467  CB  LEU A 189      -4.824   6.014 -12.961  1.00  0.00           C  
ATOM   1468  O   LEU A 189      -6.319   3.571 -14.524  1.00  0.00           O  
ATOM   1469  CG  LEU A 189      -4.112   7.361 -13.095  1.00  0.00           C  
ATOM   1470  CD1 LEU A 189      -2.921   7.428 -12.145  1.00  0.00           C  
ATOM   1471  CD2 LEU A 189      -3.666   7.589 -14.536  1.00  0.00           C  
ATOM   1472  N   LEU A 190      -7.398   4.169 -12.682  1.00  0.00           N  
ATOM   1473  CA  LEU A 190      -7.867   2.818 -12.389  1.00  0.00           C  
ATOM   1474  C   LEU A 190      -9.063   2.457 -13.263  1.00  0.00           C  
ATOM   1475  CB  LEU A 190      -8.243   2.690 -10.911  1.00  0.00           C  
ATOM   1476  O   LEU A 190      -9.209   1.304 -13.676  1.00  0.00           O  
ATOM   1477  CG  LEU A 190      -7.100   2.832  -9.905  1.00  0.00           C  
ATOM   1478  CD1 LEU A 190      -7.639   2.781  -8.479  1.00  0.00           C  
ATOM   1479  CD2 LEU A 190      -6.055   1.744 -10.126  1.00  0.00           C  
ATOM   1480  N   THR A 191      -9.869   3.436 -13.615  1.00  0.00           N  
ATOM   1481  CA  THR A 191     -11.107   3.172 -14.340  1.00  0.00           C  
ATOM   1482  C   THR A 191     -10.892   3.304 -15.845  1.00  0.00           C  
ATOM   1483  CB  THR A 191     -12.231   4.126 -13.893  1.00  0.00           C  
ATOM   1484  O   THR A 191     -11.713   2.837 -16.638  1.00  0.00           O  
ATOM   1485  CG2 THR A 191     -12.619   3.877 -12.439  1.00  0.00           C  
ATOM   1486  OG1 THR A 191     -11.782   5.480 -14.031  1.00  0.00           O  
ATOM   1487  N   ASN A 192      -9.754   3.895 -16.226  1.00  0.00           N  
ATOM   1488  CA  ASN A 192      -9.393   4.045 -17.632  1.00  0.00           C  
ATOM   1489  C   ASN A 192      -7.984   3.528 -17.908  1.00  0.00           C  
ATOM   1490  CB  ASN A 192      -9.516   5.508 -18.063  1.00  0.00           C  
ATOM   1491  O   ASN A 192      -7.092   4.302 -18.258  1.00  0.00           O  
ATOM   1492  CG  ASN A 192     -10.927   6.043 -17.921  1.00  0.00           C  
ATOM   1493  ND2 ASN A 192     -11.082   7.106 -17.141  1.00  0.00           N  
ATOM   1494  OD1 ASN A 192     -11.870   5.504 -18.506  1.00  0.00           O  
ATOM   1495  N   PRO A 193      -7.831   2.253 -17.749  1.00  0.00           N  
ATOM   1496  CA  PRO A 193      -6.484   1.683 -17.814  1.00  0.00           C  
ATOM   1497  C   PRO A 193      -5.860   1.799 -19.203  1.00  0.00           C  
ATOM   1498  CB  PRO A 193      -6.704   0.216 -17.435  1.00  0.00           C  
ATOM   1499  O   PRO A 193      -4.634   1.768 -19.337  1.00  0.00           O  
ATOM   1500  CG  PRO A 193      -8.150  -0.039 -17.716  1.00  0.00           C  
ATOM   1501  CD  PRO A 193      -8.913   1.231 -17.473  1.00  0.00           C  
ATOM   1502  N   GLU A 194      -6.644   2.007 -20.175  1.00  0.00           N  
ATOM   1503  CA  GLU A 194      -6.154   2.032 -21.550  1.00  0.00           C  
ATOM   1504  C   GLU A 194      -5.361   3.306 -21.831  1.00  0.00           C  
ATOM   1505  CB  GLU A 194      -7.317   1.909 -22.538  1.00  0.00           C  
ATOM   1506  O   GLU A 194      -4.582   3.361 -22.785  1.00  0.00           O  
ATOM   1507  CG  GLU A 194      -8.109   0.618 -22.397  1.00  0.00           C  
ATOM   1508  CD  GLU A 194      -7.269  -0.630 -22.621  1.00  0.00           C  
ATOM   1509  OE1 GLU A 194      -7.598  -1.694 -22.049  1.00  0.00           O  
ATOM   1510  OE2 GLU A 194      -6.274  -0.542 -23.373  1.00  0.00           O  
ATOM   1511  N   LEU A 195      -5.427   4.233 -20.934  1.00  0.00           N  
ATOM   1512  CA  LEU A 195      -4.769   5.518 -21.147  1.00  0.00           C  
ATOM   1513  C   LEU A 195      -3.380   5.528 -20.518  1.00  0.00           C  
ATOM   1514  CB  LEU A 195      -5.614   6.655 -20.567  1.00  0.00           C  
ATOM   1515  O   LEU A 195      -2.584   6.433 -20.776  1.00  0.00           O  
ATOM   1516  CG  LEU A 195      -6.969   6.901 -21.232  1.00  0.00           C  
ATOM   1517  CD1 LEU A 195      -7.743   7.976 -20.476  1.00  0.00           C  
ATOM   1518  CD2 LEU A 195      -6.785   7.294 -22.693  1.00  0.00           C  
ATOM   1519  N   GLN A 196      -3.080   4.423 -19.959  1.00  0.00           N  
ATOM   1520  CA  GLN A 196      -1.824   4.397 -19.218  1.00  0.00           C  
ATOM   1521  C   GLN A 196      -0.721   3.721 -20.028  1.00  0.00           C  
ATOM   1522  CB  GLN A 196      -2.005   3.681 -17.879  1.00  0.00           C  
ATOM   1523  O   GLN A 196      -1.002   2.924 -20.925  1.00  0.00           O  
ATOM   1524  CG  GLN A 196      -3.173   4.205 -17.054  1.00  0.00           C  
ATOM   1525  CD  GLN A 196      -3.009   5.661 -16.663  1.00  0.00           C  
ATOM   1526  NE2 GLN A 196      -4.124   6.377 -16.559  1.00  0.00           N  
ATOM   1527  OE1 GLN A 196      -1.889   6.139 -16.454  1.00  0.00           O  
ATOM   1528  N   ASP A 197       0.523   4.124 -19.788  1.00  0.00           N  
ATOM   1529  CA  ASP A 197       1.701   3.483 -20.365  1.00  0.00           C  
ATOM   1530  C   ASP A 197       2.135   2.279 -19.532  1.00  0.00           C  
ATOM   1531  CB  ASP A 197       2.853   4.484 -20.483  1.00  0.00           C  
ATOM   1532  O   ASP A 197       2.797   2.435 -18.504  1.00  0.00           O  
ATOM   1533  CG  ASP A 197       2.594   5.566 -21.516  1.00  0.00           C  
ATOM   1534  OD1 ASP A 197       1.889   5.301 -22.514  1.00  0.00           O  
ATOM   1535  OD2 ASP A 197       3.103   6.693 -21.333  1.00  0.00           O  
ATOM   1536  N   TRP A 198       1.698   1.124 -19.948  1.00  0.00           N  
ATOM   1537  CA  TRP A 198       2.044  -0.106 -19.242  1.00  0.00           C  
ATOM   1538  C   TRP A 198       3.410  -0.620 -19.682  1.00  0.00           C  
ATOM   1539  CB  TRP A 198       0.979  -1.180 -19.480  1.00  0.00           C  
ATOM   1540  O   TRP A 198       3.703  -0.677 -20.879  1.00  0.00           O  
ATOM   1541  CG  TRP A 198      -0.376  -0.823 -18.947  1.00  0.00           C  
ATOM   1542  CD1 TRP A 198      -1.399  -0.225 -19.629  1.00  0.00           C  
ATOM   1543  CD2 TRP A 198      -0.853  -1.038 -17.615  1.00  0.00           C  
ATOM   1544  CE2 TRP A 198      -2.176  -0.546 -17.561  1.00  0.00           C  
ATOM   1545  CE3 TRP A 198      -0.291  -1.601 -16.461  1.00  0.00           C  
ATOM   1546  NE1 TRP A 198      -2.485  -0.056 -18.801  1.00  0.00           N  
ATOM   1547  CH2 TRP A 198      -2.371  -1.155 -15.282  1.00  0.00           C  
ATOM   1548  CZ2 TRP A 198      -2.946  -0.600 -16.396  1.00  0.00           C  
ATOM   1549  CZ3 TRP A 198      -1.058  -1.653 -15.304  1.00  0.00           C  
ATOM   1550  N   ILE A 199       4.207  -0.796 -18.655  1.00  0.00           N  
ATOM   1551  CA  ILE A 199       5.548  -1.289 -18.951  1.00  0.00           C  
ATOM   1552  C   ILE A 199       5.752  -2.653 -18.295  1.00  0.00           C  
ATOM   1553  CB  ILE A 199       6.632  -0.297 -18.474  1.00  0.00           C  
ATOM   1554  O   ILE A 199       5.072  -2.990 -17.324  1.00  0.00           O  
ATOM   1555  CG1 ILE A 199       6.527  -0.077 -16.960  1.00  0.00           C  
ATOM   1556  CG2 ILE A 199       6.520   1.031 -19.229  1.00  0.00           C  
ATOM   1557  CD1 ILE A 199       7.718   0.654 -16.357  1.00  0.00           C  
ATOM   1558  N   SER A 200       6.523  -3.491 -18.934  1.00  0.00           N  
ATOM   1559  CA  SER A 200       6.909  -4.779 -18.367  1.00  0.00           C  
ATOM   1560  C   SER A 200       8.406  -4.829 -18.078  1.00  0.00           C  
ATOM   1561  CB  SER A 200       6.527  -5.918 -19.314  1.00  0.00           C  
ATOM   1562  O   SER A 200       9.180  -4.062 -18.653  1.00  0.00           O  
ATOM   1563  OG  SER A 200       5.128  -5.937 -19.538  1.00  0.00           O  
ATOM   1564  N   GLY A 201       8.783  -5.641 -17.073  1.00  0.00           N  
ATOM   1565  CA  GLY A 201      10.192  -5.871 -16.797  1.00  0.00           C  
ATOM   1566  C   GLY A 201      10.843  -4.737 -16.028  1.00  0.00           C  
ATOM   1567  O   GLY A 201      12.062  -4.561 -16.085  1.00  0.00           O  
ATOM   1568  N   TRP A 202      10.040  -3.951 -15.381  1.00  0.00           N  
ATOM   1569  CA  TRP A 202      10.558  -2.788 -14.669  1.00  0.00           C  
ATOM   1570  C   TRP A 202      11.215  -3.202 -13.356  1.00  0.00           C  
ATOM   1571  CB  TRP A 202       9.437  -1.780 -14.398  1.00  0.00           C  
ATOM   1572  O   TRP A 202      10.755  -4.133 -12.691  1.00  0.00           O  
ATOM   1573  CG  TRP A 202       9.902  -0.515 -13.740  1.00  0.00           C  
ATOM   1574  CD1 TRP A 202      10.320   0.630 -14.358  1.00  0.00           C  
ATOM   1575  CD2 TRP A 202      10.000  -0.271 -12.333  1.00  0.00           C  
ATOM   1576  CE2 TRP A 202      10.484   1.046 -12.171  1.00  0.00           C  
ATOM   1577  CE3 TRP A 202       9.723  -1.037 -11.193  1.00  0.00           C  
ATOM   1578  NE1 TRP A 202      10.672   1.573 -13.420  1.00  0.00           N  
ATOM   1579  CH2 TRP A 202      10.420   0.841  -9.814  1.00  0.00           C  
ATOM   1580  CZ2 TRP A 202      10.699   1.613 -10.912  1.00  0.00           C  
ATOM   1581  CZ3 TRP A 202       9.937  -0.471  -9.942  1.00  0.00           C  
ATOM   1582  N   ARG A 203      12.305  -2.608 -12.951  1.00  0.00           N  
ATOM   1583  CA  ARG A 203      12.972  -2.727 -11.659  1.00  0.00           C  
ATOM   1584  C   ARG A 203      13.142  -1.361 -11.003  1.00  0.00           C  
ATOM   1585  CB  ARG A 203      14.334  -3.406 -11.817  1.00  0.00           C  
ATOM   1586  O   ARG A 203      13.314  -0.353 -11.691  1.00  0.00           O  
ATOM   1587  CG  ARG A 203      15.111  -3.536 -10.517  1.00  0.00           C  
ATOM   1588  CD  ARG A 203      16.507  -4.100 -10.748  1.00  0.00           C  
ATOM   1589  NE  ARG A 203      17.299  -4.099  -9.521  1.00  0.00           N  
ATOM   1590  NH1 ARG A 203      19.202  -4.963 -10.505  1.00  0.00           N  
ATOM   1591  NH2 ARG A 203      19.188  -4.465  -8.267  1.00  0.00           N  
ATOM   1592  CZ  ARG A 203      18.561  -4.509  -9.434  1.00  0.00           C  
ATOM   1593  N   LEU A 204      13.028  -1.314  -9.645  1.00  0.00           N  
ATOM   1594  CA  LEU A 204      13.149  -0.046  -8.934  1.00  0.00           C  
ATOM   1595  C   LEU A 204      14.482   0.627  -9.246  1.00  0.00           C  
ATOM   1596  CB  LEU A 204      13.014  -0.262  -7.424  1.00  0.00           C  
ATOM   1597  O   LEU A 204      15.535  -0.011  -9.177  1.00  0.00           O  
ATOM   1598  CG  LEU A 204      13.137   0.984  -6.547  1.00  0.00           C  
ATOM   1599  CD1 LEU A 204      11.930   1.895  -6.747  1.00  0.00           C  
ATOM   1600  CD2 LEU A 204      13.281   0.594  -5.080  1.00  0.00           C  
ATOM   1601  N   ASN A 205      14.331   1.838  -9.733  1.00  0.00           N  
ATOM   1602  CA  ASN A 205      15.401   2.828  -9.791  1.00  0.00           C  
ATOM   1603  C   ASN A 205      15.235   3.896  -8.715  1.00  0.00           C  
ATOM   1604  CB  ASN A 205      15.459   3.475 -11.177  1.00  0.00           C  
ATOM   1605  O   ASN A 205      14.330   4.729  -8.794  1.00  0.00           O  
ATOM   1606  CG  ASN A 205      16.663   4.380 -11.349  1.00  0.00           C  
ATOM   1607  ND2 ASN A 205      16.992   4.699 -12.595  1.00  0.00           N  
ATOM   1608  OD1 ASN A 205      17.294   4.787 -10.370  1.00  0.00           O  
ATOM   1609  N   ALA A 206      15.948   3.767  -7.592  1.00  0.00           N  
ATOM   1610  CA  ALA A 206      15.813   4.642  -6.431  1.00  0.00           C  
ATOM   1611  C   ALA A 206      15.744   6.107  -6.852  1.00  0.00           C  
ATOM   1612  CB  ALA A 206      16.974   4.424  -5.463  1.00  0.00           C  
ATOM   1613  O   ALA A 206      15.167   6.936  -6.146  1.00  0.00           O  
ATOM   1614  N   ASP A 207      16.216   6.432  -8.028  1.00  0.00           N  
ATOM   1615  CA  ASP A 207      16.212   7.805  -8.523  1.00  0.00           C  
ATOM   1616  C   ASP A 207      14.839   8.187  -9.071  1.00  0.00           C  
ATOM   1617  CB  ASP A 207      17.280   7.989  -9.604  1.00  0.00           C  
ATOM   1618  O   ASP A 207      14.544   9.371  -9.250  1.00  0.00           O  
ATOM   1619  CG  ASP A 207      18.695   7.906  -9.059  1.00  0.00           C  
ATOM   1620  OD1 ASP A 207      18.910   8.221  -7.869  1.00  0.00           O  
ATOM   1621  OD2 ASP A 207      19.603   7.524  -9.828  1.00  0.00           O  
ATOM   1622  N   SER A 208      13.995   7.232  -9.315  1.00  0.00           N  
ATOM   1623  CA  SER A 208      12.699   7.484  -9.937  1.00  0.00           C  
ATOM   1624  C   SER A 208      11.656   7.882  -8.899  1.00  0.00           C  
ATOM   1625  CB  SER A 208      12.223   6.249 -10.703  1.00  0.00           C  
ATOM   1626  O   SER A 208      10.608   8.432  -9.243  1.00  0.00           O  
ATOM   1627  OG  SER A 208      12.096   5.136  -9.834  1.00  0.00           O  
ATOM   1628  N   VAL A 209      11.982   7.584  -7.631  1.00  0.00           N  
ATOM   1629  CA  VAL A 209      11.093   7.969  -6.540  1.00  0.00           C  
ATOM   1630  C   VAL A 209      11.649   9.202  -5.831  1.00  0.00           C  
ATOM   1631  CB  VAL A 209      10.900   6.815  -5.531  1.00  0.00           C  
ATOM   1632  O   VAL A 209      12.843   9.265  -5.527  1.00  0.00           O  
ATOM   1633  CG1 VAL A 209       9.979   7.245  -4.390  1.00  0.00           C  
ATOM   1634  CG2 VAL A 209      10.343   5.579  -6.235  1.00  0.00           C  
ATOM   1635  N   GLU A 210      10.803  10.266  -5.781  1.00  0.00           N  
ATOM   1636  CA  GLU A 210      11.199  11.454  -5.030  1.00  0.00           C  
ATOM   1637  C   GLU A 210      11.183  11.188  -3.528  1.00  0.00           C  
ATOM   1638  CB  GLU A 210      10.281  12.632  -5.366  1.00  0.00           C  
ATOM   1639  O   GLU A 210      10.127  11.245  -2.893  1.00  0.00           O  
ATOM   1640  CG  GLU A 210      10.809  13.978  -4.891  1.00  0.00           C  
ATOM   1641  CD  GLU A 210      10.011  15.158  -5.422  1.00  0.00           C  
ATOM   1642  OE1 GLU A 210      10.303  16.312  -5.034  1.00  0.00           O  
ATOM   1643  OE2 GLU A 210       9.085  14.926  -6.231  1.00  0.00           O  
ATOM   1644  N   TRP A 211      12.187  10.741  -3.063  1.00  0.00           N  
ATOM   1645  CA  TRP A 211      12.272  10.348  -1.661  1.00  0.00           C  
ATOM   1646  C   TRP A 211      12.503  11.562  -0.768  1.00  0.00           C  
ATOM   1647  CB  TRP A 211      13.395   9.327  -1.455  1.00  0.00           C  
ATOM   1648  O   TRP A 211      12.492  11.448   0.460  1.00  0.00           O  
ATOM   1649  CG  TRP A 211      13.196   8.044  -2.206  1.00  0.00           C  
ATOM   1650  CD1 TRP A 211      13.752   7.697  -3.406  1.00  0.00           C  
ATOM   1651  CD2 TRP A 211      12.380   6.939  -1.806  1.00  0.00           C  
ATOM   1652  CE2 TRP A 211      12.488   5.954  -2.813  1.00  0.00           C  
ATOM   1653  CE3 TRP A 211      11.567   6.685  -0.693  1.00  0.00           C  
ATOM   1654  NE1 TRP A 211      13.330   6.441  -3.777  1.00  0.00           N  
ATOM   1655  CH2 TRP A 211      11.024   4.511  -1.640  1.00  0.00           C  
ATOM   1656  CZ2 TRP A 211      11.813   4.733  -2.740  1.00  0.00           C  
ATOM   1657  CZ3 TRP A 211      10.896   5.469  -0.622  1.00  0.00           C  
ATOM   1658  N   GLY A 212      12.555  12.722  -1.408  1.00  0.00           N  
ATOM   1659  CA  GLY A 212      12.935  13.875  -0.607  1.00  0.00           C  
ATOM   1660  C   GLY A 212      14.243  13.681   0.135  1.00  0.00           C  
ATOM   1661  O   GLY A 212      15.256  13.314  -0.465  1.00  0.00           O  
ATOM   1662  N   GLY A 213      14.326  13.991   1.402  1.00  0.00           N  
ATOM   1663  CA  GLY A 213      15.503  13.865   2.247  1.00  0.00           C  
ATOM   1664  C   GLY A 213      15.742  12.447   2.730  1.00  0.00           C  
ATOM   1665  O   GLY A 213      16.732  12.178   3.414  1.00  0.00           O  
ATOM   1666  N   HIS A 214      14.850  11.492   2.254  1.00  0.00           N  
ATOM   1667  CA  HIS A 214      14.955  10.109   2.705  1.00  0.00           C  
ATOM   1668  C   HIS A 214      15.905   9.311   1.817  1.00  0.00           C  
ATOM   1669  CB  HIS A 214      13.577   9.447   2.728  1.00  0.00           C  
ATOM   1670  O   HIS A 214      15.923   9.495   0.598  1.00  0.00           O  
ATOM   1671  CG  HIS A 214      12.590  10.145   3.608  1.00  0.00           C  
ATOM   1672  CD2 HIS A 214      11.624  11.049   3.318  1.00  0.00           C  
ATOM   1673  ND1 HIS A 214      12.532   9.941   4.969  1.00  0.00           N  
ATOM   1674  CE1 HIS A 214      11.569  10.690   5.480  1.00  0.00           C  
ATOM   1675  NE2 HIS A 214      11.003  11.372   4.500  1.00  0.00           N  
ATOM   1676  N   LYS A 215      16.954   8.685   2.419  1.00  0.00           N  
ATOM   1677  CA  LYS A 215      17.917   7.858   1.699  1.00  0.00           C  
ATOM   1678  C   LYS A 215      17.453   6.406   1.630  1.00  0.00           C  
ATOM   1679  CB  LYS A 215      19.294   7.936   2.362  1.00  0.00           C  
ATOM   1680  O   LYS A 215      16.948   5.862   2.615  1.00  0.00           O  
ATOM   1681  CG  LYS A 215      19.985   9.281   2.194  1.00  0.00           C  
ATOM   1682  CD  LYS A 215      21.398   9.258   2.763  1.00  0.00           C  
ATOM   1683  CE  LYS A 215      22.069  10.620   2.652  1.00  0.00           C  
ATOM   1684  NZ  LYS A 215      23.454  10.602   3.210  1.00  0.00           N  
ATOM   1685  N   VAL A 216      17.280   5.906   0.432  1.00  0.00           N  
ATOM   1686  CA  VAL A 216      17.011   4.485   0.236  1.00  0.00           C  
ATOM   1687  C   VAL A 216      18.324   3.706   0.237  1.00  0.00           C  
ATOM   1688  CB  VAL A 216      16.240   4.230  -1.079  1.00  0.00           C  
ATOM   1689  O   VAL A 216      19.244   4.026  -0.519  1.00  0.00           O  
ATOM   1690  CG1 VAL A 216      15.963   2.739  -1.261  1.00  0.00           C  
ATOM   1691  CG2 VAL A 216      14.936   5.025  -1.095  1.00  0.00           C  
ATOM   1692  N   PHE A 217      18.529   2.922   1.244  1.00  0.00           N  
ATOM   1693  CA  PHE A 217      19.744   2.117   1.265  1.00  0.00           C  
ATOM   1694  C   PHE A 217      19.562   0.842   0.451  1.00  0.00           C  
ATOM   1695  CB  PHE A 217      20.136   1.770   2.705  1.00  0.00           C  
ATOM   1696  O   PHE A 217      18.632   0.071   0.695  1.00  0.00           O  
ATOM   1697  CG  PHE A 217      20.548   2.961   3.526  1.00  0.00           C  
ATOM   1698  CD1 PHE A 217      21.840   3.464   3.447  1.00  0.00           C  
ATOM   1699  CD2 PHE A 217      19.641   3.579   4.378  1.00  0.00           C  
ATOM   1700  CE1 PHE A 217      22.224   4.567   4.206  1.00  0.00           C  
ATOM   1701  CE2 PHE A 217      20.017   4.681   5.140  1.00  0.00           C  
ATOM   1702  CZ  PHE A 217      21.310   5.173   5.053  1.00  0.00           C  
ATOM   1703  N   MET A 218      19.920   0.779  -0.861  1.00  0.00           N  
ATOM   1704  CA  MET A 218      19.784  -0.331  -1.800  1.00  0.00           C  
ATOM   1705  C   MET A 218      20.719  -1.476  -1.427  1.00  0.00           C  
ATOM   1706  CB  MET A 218      20.070   0.133  -3.229  1.00  0.00           C  
ATOM   1707  O   MET A 218      20.381  -2.646  -1.615  1.00  0.00           O  
ATOM   1708  CG  MET A 218      19.012   1.069  -3.792  1.00  0.00           C  
ATOM   1709  SD  MET A 218      17.424   0.213  -4.129  1.00  0.00           S  
ATOM   1710  CE  MET A 218      17.013   0.927  -5.746  1.00  0.00           C  
ATOM   1711  N   ASP A 219      21.514  -1.379  -0.306  1.00  0.00           N  
ATOM   1712  CA  ASP A 219      22.510  -2.428  -0.110  1.00  0.00           C  
ATOM   1713  C   ASP A 219      23.233  -2.256   1.224  1.00  0.00           C  
ATOM   1714  CB  ASP A 219      23.520  -2.431  -1.259  1.00  0.00           C  
ATOM   1715  O   ASP A 219      24.137  -1.427   1.344  1.00  0.00           O  
ATOM   1716  CG  ASP A 219      22.953  -3.002  -2.546  1.00  0.00           C  
ATOM   1717  OD1 ASP A 219      22.072  -3.887  -2.485  1.00  0.00           O  
ATOM   1718  OD2 ASP A 219      23.392  -2.565  -3.632  1.00  0.00           O  
ATOM   1719  N   LYS A 220      22.497  -2.237   2.293  1.00  0.00           N  
ATOM   1720  CA  LYS A 220      23.404  -2.300   3.435  1.00  0.00           C  
ATOM   1721  C   LYS A 220      24.016  -3.690   3.576  1.00  0.00           C  
ATOM   1722  CB  LYS A 220      22.672  -1.917   4.723  1.00  0.00           C  
ATOM   1723  O   LYS A 220      23.355  -4.695   3.307  1.00  0.00           O  
ATOM   1724  CG  LYS A 220      22.419  -0.424   4.871  1.00  0.00           C  
ATOM   1725  CD  LYS A 220      21.923  -0.076   6.268  1.00  0.00           C  
ATOM   1726  CE  LYS A 220      21.620   1.410   6.402  1.00  0.00           C  
ATOM   1727  NZ  LYS A 220      21.167   1.761   7.781  1.00  0.00           N  
ATOM   1728  N   PRO A 221      25.361  -3.895   3.452  1.00  0.00           N  
ATOM   1729  CA  PRO A 221      26.041  -5.182   3.618  1.00  0.00           C  
ATOM   1730  C   PRO A 221      25.335  -6.098   4.615  1.00  0.00           C  
ATOM   1731  CB  PRO A 221      27.428  -4.785   4.129  1.00  0.00           C  
ATOM   1732  O   PRO A 221      24.691  -5.618   5.552  1.00  0.00           O  
ATOM   1733  CG  PRO A 221      27.369  -3.299   4.278  1.00  0.00           C  
ATOM   1734  CD  PRO A 221      26.000  -2.833   3.872  1.00  0.00           C  
TER    1735      PRO A 221
ENDMDL
END
