# Supplementary material for: Improving Protein Expression, Stability, and Function with ProteinMPNN
Source: J Am Chem Soc. 2024 Jan 9;146(3):2054–61. doi: 10.1021/jacs.3c10941 (PMC10811672; doi:10.1021/jacs.3c10941)
Supplement: Supplementary file 2 — ja3c10941_si_002.zip [file ja3c10941_si_002.zip › Sumida_Design_Structures_Idealizing_with_ProteinMPNN/TEV/hyperTEV0121_m4_32.pdb]

MODEL     1
ATOM      1  N   GLY A   1     -20.841  14.139  21.051  1.00  0.00           N  
ATOM      2  CA  GLY A   1     -19.401  14.313  20.949  1.00  0.00           C  
ATOM      3  C   GLY A   1     -18.634  13.008  21.057  1.00  0.00           C  
ATOM      4  O   GLY A   1     -17.641  12.806  20.354  1.00  0.00           O  
ATOM      5  N   GLU A   2     -19.057  12.100  21.988  1.00  0.00           N  
ATOM      6  CA  GLU A   2     -18.467  10.783  22.205  1.00  0.00           C  
ATOM      7  C   GLU A   2     -18.486   9.952  20.925  1.00  0.00           C  
ATOM      8  CB  GLU A   2     -19.202  10.042  23.324  1.00  0.00           C  
ATOM      9  O   GLU A   2     -17.532   9.228  20.634  1.00  0.00           O  
ATOM     10  CG  GLU A   2     -18.508   8.765  23.775  1.00  0.00           C  
ATOM     11  CD  GLU A   2     -19.215   8.074  24.931  1.00  0.00           C  
ATOM     12  OE1 GLU A   2     -18.730   7.016  25.394  1.00  0.00           O  
ATOM     13  OE2 GLU A   2     -20.262   8.594  25.377  1.00  0.00           O  
ATOM     14  N   SER A   3     -19.505  10.066  20.171  1.00  0.00           N  
ATOM     15  CA  SER A   3     -19.678   9.290  18.948  1.00  0.00           C  
ATOM     16  C   SER A   3     -18.703   9.739  17.865  1.00  0.00           C  
ATOM     17  CB  SER A   3     -21.114   9.411  18.434  1.00  0.00           C  
ATOM     18  O   SER A   3     -18.427   8.994  16.922  1.00  0.00           O  
ATOM     19  OG  SER A   3     -21.436  10.763  18.157  1.00  0.00           O  
ATOM     20  N   LEU A   4     -18.112  11.019  18.019  1.00  0.00           N  
ATOM     21  CA  LEU A   4     -17.217  11.596  17.023  1.00  0.00           C  
ATOM     22  C   LEU A   4     -15.779  11.147  17.259  1.00  0.00           C  
ATOM     23  CB  LEU A   4     -17.297  13.125  17.051  1.00  0.00           C  
ATOM     24  O   LEU A   4     -14.926  11.294  16.380  1.00  0.00           O  
ATOM     25  CG  LEU A   4     -18.615  13.743  16.583  1.00  0.00           C  
ATOM     26  CD1 LEU A   4     -18.620  15.245  16.848  1.00  0.00           C  
ATOM     27  CD2 LEU A   4     -18.846  13.455  15.104  1.00  0.00           C  
ATOM     28  N   GLU A   5     -15.522  10.529  18.470  1.00  0.00           N  
ATOM     29  CA  GLU A   5     -14.155  10.164  18.831  1.00  0.00           C  
ATOM     30  C   GLU A   5     -14.036   8.666  19.095  1.00  0.00           C  
ATOM     31  CB  GLU A   5     -13.694  10.953  20.059  1.00  0.00           C  
ATOM     32  O   GLU A   5     -14.258   8.208  20.218  1.00  0.00           O  
ATOM     33  CG  GLU A   5     -13.762  12.463  19.881  1.00  0.00           C  
ATOM     34  CD  GLU A   5     -12.770  12.991  18.857  1.00  0.00           C  
ATOM     35  OE1 GLU A   5     -12.994  14.094  18.307  1.00  0.00           O  
ATOM     36  OE2 GLU A   5     -11.760  12.297  18.602  1.00  0.00           O  
ATOM     37  N   PRO A   6     -13.869   7.950  18.049  1.00  0.00           N  
ATOM     38  CA  PRO A   6     -13.750   6.510  18.291  1.00  0.00           C  
ATOM     39  C   PRO A   6     -12.669   6.171  19.314  1.00  0.00           C  
ATOM     40  CB  PRO A   6     -13.394   5.949  16.913  1.00  0.00           C  
ATOM     41  O   PRO A   6     -11.746   6.962  19.528  1.00  0.00           O  
ATOM     42  CG  PRO A   6     -12.913   7.129  16.132  1.00  0.00           C  
ATOM     43  CD  PRO A   6     -13.374   8.379  16.825  1.00  0.00           C  
ATOM     44  N   GLY A   7     -12.915   5.095  20.172  1.00  0.00           N  
ATOM     45  CA  GLY A   7     -11.982   4.608  21.176  1.00  0.00           C  
ATOM     46  C   GLY A   7     -10.731   3.992  20.578  1.00  0.00           C  
ATOM     47  O   GLY A   7     -10.506   4.081  19.370  1.00  0.00           O  
ATOM     48  N   PRO A   8      -9.907   3.530  21.440  1.00  0.00           N  
ATOM     49  CA  PRO A   8      -8.662   2.898  20.997  1.00  0.00           C  
ATOM     50  C   PRO A   8      -8.900   1.739  20.032  1.00  0.00           C  
ATOM     51  CB  PRO A   8      -8.035   2.401  22.302  1.00  0.00           C  
ATOM     52  O   PRO A   8      -9.886   1.010  20.168  1.00  0.00           O  
ATOM     53  CG  PRO A   8      -8.726   3.176  23.377  1.00  0.00           C  
ATOM     54  CD  PRO A   8     -10.091   3.562  22.885  1.00  0.00           C  
ATOM     55  N   ARG A   9      -8.076   1.659  19.054  1.00  0.00           N  
ATOM     56  CA  ARG A   9      -8.142   0.575  18.079  1.00  0.00           C  
ATOM     57  C   ARG A   9      -6.800  -0.140  17.964  1.00  0.00           C  
ATOM     58  CB  ARG A   9      -8.571   1.108  16.711  1.00  0.00           C  
ATOM     59  O   ARG A   9      -5.745   0.498  18.004  1.00  0.00           O  
ATOM     60  CG  ARG A   9      -8.700   0.032  15.644  1.00  0.00           C  
ATOM     61  CD  ARG A   9      -9.254   0.593  14.342  1.00  0.00           C  
ATOM     62  NE  ARG A   9     -10.668   0.939  14.463  1.00  0.00           N  
ATOM     63  NH1 ARG A   9     -11.433  -1.223  14.180  1.00  0.00           N  
ATOM     64  NH2 ARG A   9     -12.920   0.491  14.507  1.00  0.00           N  
ATOM     65  CZ  ARG A   9     -11.671   0.068  14.383  1.00  0.00           C  
ATOM     66  N   ASP A  10      -6.900  -1.372  17.820  1.00  0.00           N  
ATOM     67  CA  ASP A  10      -5.714  -2.198  17.616  1.00  0.00           C  
ATOM     68  C   ASP A  10      -5.366  -2.303  16.133  1.00  0.00           C  
ATOM     69  CB  ASP A  10      -5.924  -3.594  18.208  1.00  0.00           C  
ATOM     70  O   ASP A  10      -6.066  -2.974  15.372  1.00  0.00           O  
ATOM     71  CG  ASP A  10      -4.669  -4.448  18.171  1.00  0.00           C  
ATOM     72  OD1 ASP A  10      -3.603  -3.949  17.750  1.00  0.00           O  
ATOM     73  OD2 ASP A  10      -4.747  -5.632  18.564  1.00  0.00           O  
ATOM     74  N   TYR A  11      -4.201  -1.681  15.715  1.00  0.00           N  
ATOM     75  CA  TYR A  11      -3.809  -1.691  14.310  1.00  0.00           C  
ATOM     76  C   TYR A  11      -2.794  -2.795  14.035  1.00  0.00           C  
ATOM     77  CB  TYR A  11      -3.227  -0.334  13.905  1.00  0.00           C  
ATOM     78  O   TYR A  11      -2.267  -2.899  12.925  1.00  0.00           O  
ATOM     79  CG  TYR A  11      -4.249   0.776  13.861  1.00  0.00           C  
ATOM     80  CD1 TYR A  11      -5.079   0.943  12.755  1.00  0.00           C  
ATOM     81  CD2 TYR A  11      -4.387   1.660  14.926  1.00  0.00           C  
ATOM     82  CE1 TYR A  11      -6.021   1.965  12.710  1.00  0.00           C  
ATOM     83  CE2 TYR A  11      -5.325   2.686  14.891  1.00  0.00           C  
ATOM     84  OH  TYR A  11      -7.068   3.844  13.742  1.00  0.00           O  
ATOM     85  CZ  TYR A  11      -6.137   2.830  13.781  1.00  0.00           C  
ATOM     86  N   ASN A  12      -2.514  -3.601  15.003  1.00  0.00           N  
ATOM     87  CA  ASN A  12      -1.492  -4.636  14.903  1.00  0.00           C  
ATOM     88  C   ASN A  12      -1.852  -5.681  13.851  1.00  0.00           C  
ATOM     89  CB  ASN A  12      -1.271  -5.305  16.262  1.00  0.00           C  
ATOM     90  O   ASN A  12      -0.992  -6.121  13.086  1.00  0.00           O  
ATOM     91  CG  ASN A  12      -0.448  -4.450  17.206  1.00  0.00           C  
ATOM     92  ND2 ASN A  12      -0.692  -4.596  18.503  1.00  0.00           N  
ATOM     93  OD1 ASN A  12       0.399  -3.665  16.773  1.00  0.00           O  
ATOM     94  N   PRO A  13      -3.088  -6.009  13.750  1.00  0.00           N  
ATOM     95  CA  PRO A  13      -3.423  -6.987  12.712  1.00  0.00           C  
ATOM     96  C   PRO A  13      -3.107  -6.485  11.305  1.00  0.00           C  
ATOM     97  CB  PRO A  13      -4.928  -7.193  12.893  1.00  0.00           C  
ATOM     98  O   PRO A  13      -2.736  -7.274  10.432  1.00  0.00           O  
ATOM     99  CG  PRO A  13      -5.178  -6.929  14.343  1.00  0.00           C  
ATOM    100  CD  PRO A  13      -4.293  -5.799  14.782  1.00  0.00           C  
ATOM    101  N   ILE A  14      -3.206  -5.201  11.109  1.00  0.00           N  
ATOM    102  CA  ILE A  14      -2.867  -4.610   9.820  1.00  0.00           C  
ATOM    103  C   ILE A  14      -1.350  -4.485   9.692  1.00  0.00           C  
ATOM    104  CB  ILE A  14      -3.535  -3.228   9.638  1.00  0.00           C  
ATOM    105  O   ILE A  14      -0.769  -4.900   8.686  1.00  0.00           O  
ATOM    106  CG1 ILE A  14      -5.061  -3.372   9.619  1.00  0.00           C  
ATOM    107  CG2 ILE A  14      -3.033  -2.549   8.360  1.00  0.00           C  
ATOM    108  CD1 ILE A  14      -5.808  -2.047   9.688  1.00  0.00           C  
ATOM    109  N   SER A  15      -0.721  -3.971  10.737  1.00  0.00           N  
ATOM    110  CA  SER A  15       0.716  -3.722  10.692  1.00  0.00           C  
ATOM    111  C   SER A  15       1.497  -5.019  10.510  1.00  0.00           C  
ATOM    112  CB  SER A  15       1.178  -3.014  11.967  1.00  0.00           C  
ATOM    113  O   SER A  15       2.540  -5.035   9.852  1.00  0.00           O  
ATOM    114  OG  SER A  15       0.894  -3.801  13.111  1.00  0.00           O  
ATOM    115  N   ASP A  16       0.990  -6.182  11.038  1.00  0.00           N  
ATOM    116  CA  ASP A  16       1.665  -7.474  10.968  1.00  0.00           C  
ATOM    117  C   ASP A  16       1.665  -8.018   9.541  1.00  0.00           C  
ATOM    118  CB  ASP A  16       1.002  -8.478  11.913  1.00  0.00           C  
ATOM    119  O   ASP A  16       2.408  -8.950   9.226  1.00  0.00           O  
ATOM    120  CG  ASP A  16       1.331  -8.224  13.374  1.00  0.00           C  
ATOM    121  OD1 ASP A  16       2.267  -7.448  13.662  1.00  0.00           O  
ATOM    122  OD2 ASP A  16       0.649  -8.807  14.244  1.00  0.00           O  
ATOM    123  N   THR A  17       0.848  -7.400   8.674  1.00  0.00           N  
ATOM    124  CA  THR A  17       0.764  -7.902   7.307  1.00  0.00           C  
ATOM    125  C   THR A  17       1.582  -7.029   6.359  1.00  0.00           C  
ATOM    126  CB  THR A  17      -0.696  -7.962   6.822  1.00  0.00           C  
ATOM    127  O   THR A  17       1.702  -7.337   5.171  1.00  0.00           O  
ATOM    128  CG2 THR A  17      -1.564  -8.762   7.788  1.00  0.00           C  
ATOM    129  OG1 THR A  17      -1.215  -6.631   6.721  1.00  0.00           O  
ATOM    130  N   ILE A  18       2.146  -5.940   6.863  1.00  0.00           N  
ATOM    131  CA  ILE A  18       2.900  -4.999   6.042  1.00  0.00           C  
ATOM    132  C   ILE A  18       4.276  -5.579   5.723  1.00  0.00           C  
ATOM    133  CB  ILE A  18       3.045  -3.629   6.742  1.00  0.00           C  
ATOM    134  O   ILE A  18       4.934  -6.148   6.596  1.00  0.00           O  
ATOM    135  CG1 ILE A  18       1.679  -2.943   6.861  1.00  0.00           C  
ATOM    136  CG2 ILE A  18       4.040  -2.741   5.989  1.00  0.00           C  
ATOM    137  CD1 ILE A  18       1.697  -1.667   7.692  1.00  0.00           C  
ATOM    138  N   VAL A  19       4.697  -5.464   4.485  1.00  0.00           N  
ATOM    139  CA  VAL A  19       5.998  -5.941   4.030  1.00  0.00           C  
ATOM    140  C   VAL A  19       6.768  -4.797   3.374  1.00  0.00           C  
ATOM    141  CB  VAL A  19       5.858  -7.123   3.045  1.00  0.00           C  
ATOM    142  O   VAL A  19       6.167  -3.836   2.886  1.00  0.00           O  
ATOM    143  CG1 VAL A  19       5.183  -8.314   3.724  1.00  0.00           C  
ATOM    144  CG2 VAL A  19       5.072  -6.695   1.807  1.00  0.00           C  
ATOM    145  N   LYS A  20       8.059  -4.905   3.485  1.00  0.00           N  
ATOM    146  CA  LYS A  20       8.938  -4.023   2.722  1.00  0.00           C  
ATOM    147  C   LYS A  20       9.437  -4.708   1.453  1.00  0.00           C  
ATOM    148  CB  LYS A  20      10.124  -3.576   3.578  1.00  0.00           C  
ATOM    149  O   LYS A  20       9.988  -5.810   1.512  1.00  0.00           O  
ATOM    150  CG  LYS A  20      10.992  -2.511   2.924  1.00  0.00           C  
ATOM    151  CD  LYS A  20      12.112  -2.056   3.851  1.00  0.00           C  
ATOM    152  CE  LYS A  20      12.939  -0.941   3.225  1.00  0.00           C  
ATOM    153  NZ  LYS A  20      14.035  -0.488   4.133  1.00  0.00           N  
ATOM    154  N   LEU A  21       9.216  -4.005   0.313  1.00  0.00           N  
ATOM    155  CA  LEU A  21       9.595  -4.547  -0.987  1.00  0.00           C  
ATOM    156  C   LEU A  21      10.734  -3.740  -1.601  1.00  0.00           C  
ATOM    157  CB  LEU A  21       8.392  -4.559  -1.934  1.00  0.00           C  
ATOM    158  O   LEU A  21      10.663  -2.511  -1.669  1.00  0.00           O  
ATOM    159  CG  LEU A  21       7.126  -5.241  -1.414  1.00  0.00           C  
ATOM    160  CD1 LEU A  21       5.937  -4.901  -2.307  1.00  0.00           C  
ATOM    161  CD2 LEU A  21       7.326  -6.750  -1.333  1.00  0.00           C  
ATOM    162  N   THR A  22      11.733  -4.476  -1.980  1.00  0.00           N  
ATOM    163  CA  THR A  22      12.840  -3.841  -2.687  1.00  0.00           C  
ATOM    164  C   THR A  22      13.091  -4.526  -4.027  1.00  0.00           C  
ATOM    165  CB  THR A  22      14.129  -3.867  -1.844  1.00  0.00           C  
ATOM    166  O   THR A  22      13.473  -5.698  -4.069  1.00  0.00           O  
ATOM    167  CG2 THR A  22      15.265  -3.138  -2.554  1.00  0.00           C  
ATOM    168  OG1 THR A  22      13.882  -3.231  -0.584  1.00  0.00           O  
ATOM    169  N   ASN A  23      12.821  -3.757  -5.124  1.00  0.00           N  
ATOM    170  CA  ASN A  23      13.081  -4.235  -6.478  1.00  0.00           C  
ATOM    171  C   ASN A  23      14.401  -3.694  -7.020  1.00  0.00           C  
ATOM    172  CB  ASN A  23      11.929  -3.856  -7.412  1.00  0.00           C  
ATOM    173  O   ASN A  23      14.562  -2.483  -7.180  1.00  0.00           O  
ATOM    174  CG  ASN A  23      12.112  -4.398  -8.815  1.00  0.00           C  
ATOM    175  ND2 ASN A  23      11.188  -4.061  -9.707  1.00  0.00           N  
ATOM    176  OD1 ASN A  23      13.076  -5.116  -9.096  1.00  0.00           O  
ATOM    177  N   THR A  24      15.305  -4.615  -7.279  1.00  0.00           N  
ATOM    178  CA  THR A  24      16.596  -4.280  -7.869  1.00  0.00           C  
ATOM    179  C   THR A  24      16.680  -4.780  -9.308  1.00  0.00           C  
ATOM    180  CB  THR A  24      17.756  -4.873  -7.047  1.00  0.00           C  
ATOM    181  O   THR A  24      16.691  -5.989  -9.550  1.00  0.00           O  
ATOM    182  CG2 THR A  24      19.105  -4.414  -7.591  1.00  0.00           C  
ATOM    183  OG1 THR A  24      17.634  -4.450  -5.684  1.00  0.00           O  
ATOM    184  N   SER A  25      16.612  -3.764 -10.253  1.00  0.00           N  
ATOM    185  CA  SER A  25      16.648  -4.090 -11.675  1.00  0.00           C  
ATOM    186  C   SER A  25      17.431  -3.045 -12.462  1.00  0.00           C  
ATOM    187  CB  SER A  25      15.230  -4.205 -12.235  1.00  0.00           C  
ATOM    188  O   SER A  25      17.285  -1.844 -12.224  1.00  0.00           O  
ATOM    189  OG  SER A  25      14.504  -5.220 -11.562  1.00  0.00           O  
ATOM    190  N   ASP A  26      18.332  -3.531 -13.322  1.00  0.00           N  
ATOM    191  CA  ASP A  26      19.074  -2.674 -14.241  1.00  0.00           C  
ATOM    192  C   ASP A  26      19.871  -1.616 -13.482  1.00  0.00           C  
ATOM    193  CB  ASP A  26      18.125  -2.004 -15.237  1.00  0.00           C  
ATOM    194  O   ASP A  26      19.866  -0.441 -13.856  1.00  0.00           O  
ATOM    195  CG  ASP A  26      17.490  -2.988 -16.204  1.00  0.00           C  
ATOM    196  OD1 ASP A  26      18.095  -4.045 -16.484  1.00  0.00           O  
ATOM    197  OD2 ASP A  26      16.375  -2.701 -16.692  1.00  0.00           O  
ATOM    198  N   GLY A  27      20.516  -1.958 -12.300  1.00  0.00           N  
ATOM    199  CA  GLY A  27      21.376  -1.066 -11.538  1.00  0.00           C  
ATOM    200  C   GLY A  27      20.604  -0.101 -10.658  1.00  0.00           C  
ATOM    201  O   GLY A  27      21.198   0.748  -9.990  1.00  0.00           O  
ATOM    202  N   TYR A  28      19.272  -0.149 -10.698  1.00  0.00           N  
ATOM    203  CA  TYR A  28      18.436   0.717  -9.875  1.00  0.00           C  
ATOM    204  C   TYR A  28      17.695  -0.089  -8.814  1.00  0.00           C  
ATOM    205  CB  TYR A  28      17.432   1.480 -10.744  1.00  0.00           C  
ATOM    206  O   TYR A  28      17.437  -1.281  -8.999  1.00  0.00           O  
ATOM    207  CG  TYR A  28      18.074   2.486 -11.670  1.00  0.00           C  
ATOM    208  CD1 TYR A  28      18.227   3.816 -11.287  1.00  0.00           C  
ATOM    209  CD2 TYR A  28      18.526   2.108 -12.930  1.00  0.00           C  
ATOM    210  CE1 TYR A  28      18.815   4.746 -12.137  1.00  0.00           C  
ATOM    211  CE2 TYR A  28      19.116   3.029 -13.788  1.00  0.00           C  
ATOM    212  OH  TYR A  28      19.840   5.261 -14.230  1.00  0.00           O  
ATOM    213  CZ  TYR A  28      19.257   4.344 -13.384  1.00  0.00           C  
ATOM    214  N   SER A  29      17.411   0.620  -7.713  1.00  0.00           N  
ATOM    215  CA  SER A  29      16.669  -0.006  -6.623  1.00  0.00           C  
ATOM    216  C   SER A  29      15.489   0.858  -6.190  1.00  0.00           C  
ATOM    217  CB  SER A  29      17.587  -0.266  -5.429  1.00  0.00           C  
ATOM    218  O   SER A  29      15.636   2.067  -6.000  1.00  0.00           O  
ATOM    219  OG  SER A  29      16.885  -0.925  -4.388  1.00  0.00           O  
ATOM    220  N   ILE A  30      14.296   0.218  -6.224  1.00  0.00           N  
ATOM    221  CA  ILE A  30      13.094   0.882  -5.730  1.00  0.00           C  
ATOM    222  C   ILE A  30      12.557   0.136  -4.511  1.00  0.00           C  
ATOM    223  CB  ILE A  30      12.008   0.971  -6.825  1.00  0.00           C  
ATOM    224  O   ILE A  30      12.410  -1.088  -4.539  1.00  0.00           O  
ATOM    225  CG1 ILE A  30      12.504   1.821  -8.001  1.00  0.00           C  
ATOM    226  CG2 ILE A  30      10.707   1.539  -6.250  1.00  0.00           C  
ATOM    227  CD1 ILE A  30      11.545   1.861  -9.183  1.00  0.00           C  
ATOM    228  N   SER A  31      12.349   0.941  -3.437  1.00  0.00           N  
ATOM    229  CA  SER A  31      11.804   0.356  -2.216  1.00  0.00           C  
ATOM    230  C   SER A  31      10.466   0.987  -1.849  1.00  0.00           C  
ATOM    231  CB  SER A  31      12.789   0.519  -1.057  1.00  0.00           C  
ATOM    232  O   SER A  31      10.338   2.213  -1.824  1.00  0.00           O  
ATOM    233  OG  SER A  31      13.970  -0.229  -1.292  1.00  0.00           O  
ATOM    234  N   LEU A  32       9.512   0.085  -1.619  1.00  0.00           N  
ATOM    235  CA  LEU A  32       8.182   0.480  -1.169  1.00  0.00           C  
ATOM    236  C   LEU A  32       7.634  -0.515  -0.152  1.00  0.00           C  
ATOM    237  CB  LEU A  32       7.225   0.591  -2.359  1.00  0.00           C  
ATOM    238  O   LEU A  32       8.272  -1.531   0.134  1.00  0.00           O  
ATOM    239  CG  LEU A  32       7.755   1.329  -3.589  1.00  0.00           C  
ATOM    240  CD1 LEU A  32       7.032   0.853  -4.845  1.00  0.00           C  
ATOM    241  CD2 LEU A  32       7.600   2.837  -3.416  1.00  0.00           C  
ATOM    242  N   TYR A  33       6.469  -0.216   0.325  1.00  0.00           N  
ATOM    243  CA  TYR A  33       5.776  -1.139   1.217  1.00  0.00           C  
ATOM    244  C   TYR A  33       4.644  -1.854   0.488  1.00  0.00           C  
ATOM    245  CB  TYR A  33       5.224  -0.396   2.437  1.00  0.00           C  
ATOM    246  O   TYR A  33       4.295  -1.491  -0.638  1.00  0.00           O  
ATOM    247  CG  TYR A  33       6.292   0.079   3.392  1.00  0.00           C  
ATOM    248  CD1 TYR A  33       6.747  -0.742   4.422  1.00  0.00           C  
ATOM    249  CD2 TYR A  33       6.846   1.348   3.269  1.00  0.00           C  
ATOM    250  CE1 TYR A  33       7.729  -0.308   5.306  1.00  0.00           C  
ATOM    251  CE2 TYR A  33       7.829   1.792   4.147  1.00  0.00           C  
ATOM    252  OH  TYR A  33       9.237   1.393   6.033  1.00  0.00           O  
ATOM    253  CZ  TYR A  33       8.264   0.958   5.161  1.00  0.00           C  
ATOM    254  N   GLY A  34       4.151  -2.867   1.124  1.00  0.00           N  
ATOM    255  CA  GLY A  34       3.012  -3.621   0.625  1.00  0.00           C  
ATOM    256  C   GLY A  34       2.199  -4.274   1.728  1.00  0.00           C  
ATOM    257  O   GLY A  34       2.600  -4.258   2.893  1.00  0.00           O  
ATOM    258  N   ILE A  35       1.014  -4.686   1.299  1.00  0.00           N  
ATOM    259  CA  ILE A  35       0.110  -5.362   2.222  1.00  0.00           C  
ATOM    260  C   ILE A  35       0.032  -6.847   1.873  1.00  0.00           C  
ATOM    261  CB  ILE A  35      -1.300  -4.731   2.197  1.00  0.00           C  
ATOM    262  O   ILE A  35      -0.275  -7.208   0.734  1.00  0.00           O  
ATOM    263  CG1 ILE A  35      -1.217  -3.227   2.482  1.00  0.00           C  
ATOM    264  CG2 ILE A  35      -2.222  -5.429   3.202  1.00  0.00           C  
ATOM    265  CD1 ILE A  35      -2.483  -2.459   2.129  1.00  0.00           C  
ATOM    266  N   GLY A  36       0.326  -7.682   2.865  1.00  0.00           N  
ATOM    267  CA  GLY A  36       0.137  -9.112   2.682  1.00  0.00           C  
ATOM    268  C   GLY A  36      -1.294  -9.559   2.913  1.00  0.00           C  
ATOM    269  O   GLY A  36      -1.953  -9.092   3.844  1.00  0.00           O  
ATOM    270  N   PHE A  37      -1.818 -10.439   2.103  1.00  0.00           N  
ATOM    271  CA  PHE A  37      -3.139 -11.054   2.163  1.00  0.00           C  
ATOM    272  C   PHE A  37      -3.114 -12.451   1.556  1.00  0.00           C  
ATOM    273  CB  PHE A  37      -4.171 -10.184   1.438  1.00  0.00           C  
ATOM    274  O   PHE A  37      -3.144 -12.603   0.332  1.00  0.00           O  
ATOM    275  CG  PHE A  37      -5.592 -10.641   1.631  1.00  0.00           C  
ATOM    276  CD1 PHE A  37      -6.171 -11.548   0.753  1.00  0.00           C  
ATOM    277  CD2 PHE A  37      -6.349 -10.162   2.693  1.00  0.00           C  
ATOM    278  CE1 PHE A  37      -7.486 -11.973   0.929  1.00  0.00           C  
ATOM    279  CE2 PHE A  37      -7.664 -10.582   2.875  1.00  0.00           C  
ATOM    280  CZ  PHE A  37      -8.231 -11.486   1.992  1.00  0.00           C  
ATOM    281  N   GLY A  38      -3.055 -13.491   2.471  1.00  0.00           N  
ATOM    282  CA  GLY A  38      -2.898 -14.834   1.936  1.00  0.00           C  
ATOM    283  C   GLY A  38      -1.613 -15.016   1.150  1.00  0.00           C  
ATOM    284  O   GLY A  38      -0.528 -14.699   1.642  1.00  0.00           O  
ATOM    285  N   PRO A  39      -1.718 -15.486  -0.143  1.00  0.00           N  
ATOM    286  CA  PRO A  39      -0.536 -15.660  -0.990  1.00  0.00           C  
ATOM    287  C   PRO A  39      -0.193 -14.405  -1.789  1.00  0.00           C  
ATOM    288  CB  PRO A  39      -0.934 -16.809  -1.920  1.00  0.00           C  
ATOM    289  O   PRO A  39       0.627 -14.459  -2.709  1.00  0.00           O  
ATOM    290  CG  PRO A  39      -2.407 -16.651  -2.113  1.00  0.00           C  
ATOM    291  CD  PRO A  39      -3.008 -16.166  -0.825  1.00  0.00           C  
ATOM    292  N   PHE A  40      -0.809 -13.317  -1.388  1.00  0.00           N  
ATOM    293  CA  PHE A  40      -0.700 -12.135  -2.236  1.00  0.00           C  
ATOM    294  C   PHE A  40       0.002 -11.002  -1.497  1.00  0.00           C  
ATOM    295  CB  PHE A  40      -2.085 -11.679  -2.704  1.00  0.00           C  
ATOM    296  O   PHE A  40      -0.061 -10.921  -0.269  1.00  0.00           O  
ATOM    297  CG  PHE A  40      -2.900 -12.770  -3.343  1.00  0.00           C  
ATOM    298  CD1 PHE A  40      -2.363 -13.557  -4.355  1.00  0.00           C  
ATOM    299  CD2 PHE A  40      -4.205 -13.010  -2.932  1.00  0.00           C  
ATOM    300  CE1 PHE A  40      -3.115 -14.568  -4.948  1.00  0.00           C  
ATOM    301  CE2 PHE A  40      -4.963 -14.019  -3.520  1.00  0.00           C  
ATOM    302  CZ  PHE A  40      -4.416 -14.796  -4.529  1.00  0.00           C  
ATOM    303  N   ILE A  41       0.637 -10.216  -2.276  1.00  0.00           N  
ATOM    304  CA  ILE A  41       1.098  -8.913  -1.810  1.00  0.00           C  
ATOM    305  C   ILE A  41       0.457  -7.809  -2.646  1.00  0.00           C  
ATOM    306  CB  ILE A  41       2.639  -8.805  -1.870  1.00  0.00           C  
ATOM    307  O   ILE A  41       0.529  -7.832  -3.877  1.00  0.00           O  
ATOM    308  CG1 ILE A  41       3.282  -9.785  -0.883  1.00  0.00           C  
ATOM    309  CG2 ILE A  41       3.090  -7.369  -1.588  1.00  0.00           C  
ATOM    310  CD1 ILE A  41       4.802  -9.835  -0.961  1.00  0.00           C  
ATOM    311  N   ILE A  42      -0.221  -6.895  -1.960  1.00  0.00           N  
ATOM    312  CA  ILE A  42      -0.841  -5.736  -2.592  1.00  0.00           C  
ATOM    313  C   ILE A  42       0.076  -4.523  -2.458  1.00  0.00           C  
ATOM    314  CB  ILE A  42      -2.227  -5.432  -1.979  1.00  0.00           C  
ATOM    315  O   ILE A  42       0.449  -4.139  -1.347  1.00  0.00           O  
ATOM    316  CG1 ILE A  42      -3.144  -6.654  -2.100  1.00  0.00           C  
ATOM    317  CG2 ILE A  42      -2.856  -4.207  -2.649  1.00  0.00           C  
ATOM    318  CD1 ILE A  42      -3.334  -7.417  -0.796  1.00  0.00           C  
ATOM    319  N   THR A  43       0.459  -3.890  -3.572  1.00  0.00           N  
ATOM    320  CA  THR A  43       1.361  -2.745  -3.530  1.00  0.00           C  
ATOM    321  C   THR A  43       1.162  -1.854  -4.753  1.00  0.00           C  
ATOM    322  CB  THR A  43       2.832  -3.195  -3.453  1.00  0.00           C  
ATOM    323  O   THR A  43       0.169  -1.990  -5.471  1.00  0.00           O  
ATOM    324  CG2 THR A  43       3.287  -3.815  -4.771  1.00  0.00           C  
ATOM    325  OG1 THR A  43       3.658  -2.060  -3.162  1.00  0.00           O  
ATOM    326  N   ASN A  44       2.095  -0.835  -4.930  1.00  0.00           N  
ATOM    327  CA  ASN A  44       2.004   0.080  -6.062  1.00  0.00           C  
ATOM    328  C   ASN A  44       2.615  -0.526  -7.323  1.00  0.00           C  
ATOM    329  CB  ASN A  44       2.680   1.412  -5.732  1.00  0.00           C  
ATOM    330  O   ASN A  44       3.597  -1.265  -7.248  1.00  0.00           O  
ATOM    331  CG  ASN A  44       2.008   2.140  -4.584  1.00  0.00           C  
ATOM    332  ND2 ASN A  44       0.946   2.875  -4.889  1.00  0.00           N  
ATOM    333  OD1 ASN A  44       2.441   2.042  -3.433  1.00  0.00           O  
ATOM    334  N   ARG A  45       2.087  -0.181  -8.481  1.00  0.00           N  
ATOM    335  CA  ARG A  45       2.583  -0.633  -9.777  1.00  0.00           C  
ATOM    336  C   ARG A  45       3.982  -0.089 -10.047  1.00  0.00           C  
ATOM    337  CB  ARG A  45       1.630  -0.207 -10.896  1.00  0.00           C  
ATOM    338  O   ARG A  45       4.768  -0.712 -10.765  1.00  0.00           O  
ATOM    339  CG  ARG A  45       0.300  -0.943 -10.885  1.00  0.00           C  
ATOM    340  CD  ARG A  45      -0.561  -0.569 -12.084  1.00  0.00           C  
ATOM    341  NE  ARG A  45      -1.880  -1.191 -12.015  1.00  0.00           N  
ATOM    342  NH1 ARG A  45      -2.568  -0.446 -14.090  1.00  0.00           N  
ATOM    343  NH2 ARG A  45      -3.971  -1.722 -12.803  1.00  0.00           N  
ATOM    344  CZ  ARG A  45      -2.804  -1.119 -12.969  1.00  0.00           C  
ATOM    345  N   HIS A  46       4.162   1.067  -9.490  1.00  0.00           N  
ATOM    346  CA  HIS A  46       5.436   1.694  -9.822  1.00  0.00           C  
ATOM    347  C   HIS A  46       6.595   0.992  -9.122  1.00  0.00           C  
ATOM    348  CB  HIS A  46       5.417   3.177  -9.446  1.00  0.00           C  
ATOM    349  O   HIS A  46       7.744   1.424  -9.229  1.00  0.00           O  
ATOM    350  CG  HIS A  46       5.237   3.423  -7.982  1.00  0.00           C  
ATOM    351  CD2 HIS A  46       6.124   3.394  -6.960  1.00  0.00           C  
ATOM    352  ND1 HIS A  46       4.016   3.740  -7.425  1.00  0.00           N  
ATOM    353  CE1 HIS A  46       4.162   3.897  -6.120  1.00  0.00           C  
ATOM    354  NE2 HIS A  46       5.431   3.693  -5.812  1.00  0.00           N  
ATOM    355  N   LEU A  47       6.302  -0.069  -8.382  1.00  0.00           N  
ATOM    356  CA  LEU A  47       7.358  -0.939  -7.877  1.00  0.00           C  
ATOM    357  C   LEU A  47       8.162  -1.541  -9.024  1.00  0.00           C  
ATOM    358  CB  LEU A  47       6.766  -2.054  -7.011  1.00  0.00           C  
ATOM    359  O   LEU A  47       9.362  -1.787  -8.885  1.00  0.00           O  
ATOM    360  CG  LEU A  47       7.751  -3.100  -6.486  1.00  0.00           C  
ATOM    361  CD1 LEU A  47       8.728  -2.462  -5.505  1.00  0.00           C  
ATOM    362  CD2 LEU A  47       7.003  -4.256  -5.830  1.00  0.00           C  
ATOM    363  N   PHE A  48       7.450  -1.751 -10.178  1.00  0.00           N  
ATOM    364  CA  PHE A  48       8.064  -2.410 -11.325  1.00  0.00           C  
ATOM    365  C   PHE A  48       8.280  -1.422 -12.465  1.00  0.00           C  
ATOM    366  CB  PHE A  48       7.197  -3.580 -11.801  1.00  0.00           C  
ATOM    367  O   PHE A  48       7.843  -1.662 -13.593  1.00  0.00           O  
ATOM    368  CG  PHE A  48       7.090  -4.702 -10.803  1.00  0.00           C  
ATOM    369  CD1 PHE A  48       8.170  -5.543 -10.563  1.00  0.00           C  
ATOM    370  CD2 PHE A  48       5.909  -4.915 -10.105  1.00  0.00           C  
ATOM    371  CE1 PHE A  48       8.074  -6.582  -9.640  1.00  0.00           C  
ATOM    372  CE2 PHE A  48       5.805  -5.951  -9.181  1.00  0.00           C  
ATOM    373  CZ  PHE A  48       6.888  -6.784  -8.951  1.00  0.00           C  
ATOM    374  N   ARG A  49       8.914  -0.234 -12.140  1.00  0.00           N  
ATOM    375  CA  ARG A  49       9.344   0.682 -13.191  1.00  0.00           C  
ATOM    376  C   ARG A  49      10.391   0.032 -14.089  1.00  0.00           C  
ATOM    377  CB  ARG A  49       9.901   1.973 -12.586  1.00  0.00           C  
ATOM    378  O   ARG A  49      10.459   0.324 -15.285  1.00  0.00           O  
ATOM    379  CG  ARG A  49       8.834   2.902 -12.030  1.00  0.00           C  
ATOM    380  CD  ARG A  49       9.428   4.221 -11.553  1.00  0.00           C  
ATOM    381  NE  ARG A  49       8.405   5.105 -11.003  1.00  0.00           N  
ATOM    382  NH1 ARG A  49       9.871   6.809 -10.470  1.00  0.00           N  
ATOM    383  NH2 ARG A  49       7.634   7.035 -10.026  1.00  0.00           N  
ATOM    384  CZ  ARG A  49       8.639   6.315 -10.501  1.00  0.00           C  
ATOM    385  N   ARG A  50      11.108  -0.756 -13.366  1.00  0.00           N  
ATOM    386  CA  ARG A  50      12.053  -1.651 -14.027  1.00  0.00           C  
ATOM    387  C   ARG A  50      11.814  -3.100 -13.617  1.00  0.00           C  
ATOM    388  CB  ARG A  50      13.493  -1.246 -13.706  1.00  0.00           C  
ATOM    389  O   ARG A  50      11.282  -3.365 -12.537  1.00  0.00           O  
ATOM    390  CG  ARG A  50      13.878   0.128 -14.230  1.00  0.00           C  
ATOM    391  CD  ARG A  50      15.280   0.527 -13.790  1.00  0.00           C  
ATOM    392  NE  ARG A  50      15.660   1.833 -14.321  1.00  0.00           N  
ATOM    393  NH1 ARG A  50      14.512   3.047 -12.727  1.00  0.00           N  
ATOM    394  NH2 ARG A  50      15.691   4.129 -14.368  1.00  0.00           N  
ATOM    395  CZ  ARG A  50      15.287   3.000 -13.804  1.00  0.00           C  
ATOM    396  N   ASN A  51      12.093  -3.951 -14.524  1.00  0.00           N  
ATOM    397  CA  ASN A  51      11.782  -5.356 -14.284  1.00  0.00           C  
ATOM    398  C   ASN A  51      12.932  -6.265 -14.709  1.00  0.00           C  
ATOM    399  CB  ASN A  51      10.495  -5.753 -15.009  1.00  0.00           C  
ATOM    400  O   ASN A  51      13.979  -5.785 -15.146  1.00  0.00           O  
ATOM    401  CG  ASN A  51       9.782  -6.911 -14.340  1.00  0.00           C  
ATOM    402  ND2 ASN A  51       8.595  -7.242 -14.835  1.00  0.00           N  
ATOM    403  OD1 ASN A  51      10.293  -7.504 -13.387  1.00  0.00           O  
ATOM    404  N   ASN A  52      12.816  -7.527 -14.512  1.00  0.00           N  
ATOM    405  CA  ASN A  52      13.829  -8.523 -14.845  1.00  0.00           C  
ATOM    406  C   ASN A  52      15.017  -8.455 -13.890  1.00  0.00           C  
ATOM    407  CB  ASN A  52      14.298  -8.348 -16.291  1.00  0.00           C  
ATOM    408  O   ASN A  52      16.168  -8.568 -14.316  1.00  0.00           O  
ATOM    409  CG  ASN A  52      15.078  -9.544 -16.800  1.00  0.00           C  
ATOM    410  ND2 ASN A  52      15.973  -9.307 -17.752  1.00  0.00           N  
ATOM    411  OD1 ASN A  52      14.877 -10.672 -16.343  1.00  0.00           O  
ATOM    412  N   GLY A  53      14.717  -8.299 -12.651  1.00  0.00           N  
ATOM    413  CA  GLY A  53      15.708  -8.259 -11.587  1.00  0.00           C  
ATOM    414  C   GLY A  53      15.328  -9.103 -10.385  1.00  0.00           C  
ATOM    415  O   GLY A  53      14.801 -10.207 -10.537  1.00  0.00           O  
ATOM    416  N   THR A  54      15.800  -8.619  -9.196  1.00  0.00           N  
ATOM    417  CA  THR A  54      15.575  -9.334  -7.944  1.00  0.00           C  
ATOM    418  C   THR A  54      14.612  -8.563  -7.047  1.00  0.00           C  
ATOM    419  CB  THR A  54      16.898  -9.575  -7.194  1.00  0.00           C  
ATOM    420  O   THR A  54      14.735  -7.345  -6.896  1.00  0.00           O  
ATOM    421  CG2 THR A  54      16.667 -10.371  -5.913  1.00  0.00           C  
ATOM    422  OG1 THR A  54      17.795 -10.305  -8.041  1.00  0.00           O  
ATOM    423  N   LEU A  55      13.597  -9.265  -6.563  1.00  0.00           N  
ATOM    424  CA  LEU A  55      12.682  -8.683  -5.588  1.00  0.00           C  
ATOM    425  C   LEU A  55      12.953  -9.234  -4.192  1.00  0.00           C  
ATOM    426  CB  LEU A  55      11.229  -8.957  -5.985  1.00  0.00           C  
ATOM    427  O   LEU A  55      12.902 -10.448  -3.979  1.00  0.00           O  
ATOM    428  CG  LEU A  55      10.155  -8.407  -5.046  1.00  0.00           C  
ATOM    429  CD1 LEU A  55      10.162  -6.882  -5.068  1.00  0.00           C  
ATOM    430  CD2 LEU A  55       8.781  -8.945  -5.431  1.00  0.00           C  
ATOM    431  N   THR A  56      13.296  -8.372  -3.273  1.00  0.00           N  
ATOM    432  CA  THR A  56      13.480  -8.743  -1.874  1.00  0.00           C  
ATOM    433  C   THR A  56      12.261  -8.347  -1.045  1.00  0.00           C  
ATOM    434  CB  THR A  56      14.741  -8.086  -1.282  1.00  0.00           C  
ATOM    435  O   THR A  56      11.842  -7.188  -1.062  1.00  0.00           O  
ATOM    436  CG2 THR A  56      14.952  -8.508   0.168  1.00  0.00           C  
ATOM    437  OG1 THR A  56      15.883  -8.478  -2.053  1.00  0.00           O  
ATOM    438  N   VAL A  57      11.700  -9.348  -0.327  1.00  0.00           N  
ATOM    439  CA  VAL A  57      10.543  -9.117   0.532  1.00  0.00           C  
ATOM    440  C   VAL A  57      10.948  -9.265   1.996  1.00  0.00           C  
ATOM    441  CB  VAL A  57       9.386 -10.085   0.198  1.00  0.00           C  
ATOM    442  O   VAL A  57      11.382 -10.338   2.421  1.00  0.00           O  
ATOM    443  CG1 VAL A  57       8.149  -9.757   1.033  1.00  0.00           C  
ATOM    444  CG2 VAL A  57       9.058 -10.030  -1.293  1.00  0.00           C  
ATOM    445  N   THR A  58      10.837  -8.172   2.746  1.00  0.00           N  
ATOM    446  CA  THR A  58      11.063  -8.197   4.187  1.00  0.00           C  
ATOM    447  C   THR A  58       9.738  -8.155   4.943  1.00  0.00           C  
ATOM    448  CB  THR A  58      11.950  -7.021   4.634  1.00  0.00           C  
ATOM    449  O   THR A  58       8.971  -7.200   4.808  1.00  0.00           O  
ATOM    450  CG2 THR A  58      12.299  -7.126   6.115  1.00  0.00           C  
ATOM    451  OG1 THR A  58      13.161  -7.025   3.867  1.00  0.00           O  
ATOM    452  N   SER A  59       9.449  -9.217   5.659  1.00  0.00           N  
ATOM    453  CA  SER A  59       8.224  -9.335   6.444  1.00  0.00           C  
ATOM    454  C   SER A  59       8.523  -9.779   7.872  1.00  0.00           C  
ATOM    455  CB  SER A  59       7.259 -10.323   5.786  1.00  0.00           C  
ATOM    456  O   SER A  59       9.687  -9.861   8.271  1.00  0.00           O  
ATOM    457  OG  SER A  59       7.717 -11.654   5.945  1.00  0.00           O  
ATOM    458  N   ILE A  60       7.443 -10.080   8.609  1.00  0.00           N  
ATOM    459  CA  ILE A  60       7.608 -10.570   9.973  1.00  0.00           C  
ATOM    460  C   ILE A  60       8.165 -11.992   9.947  1.00  0.00           C  
ATOM    461  CB  ILE A  60       6.274 -10.531  10.752  1.00  0.00           C  
ATOM    462  O   ILE A  60       8.700 -12.474  10.948  1.00  0.00           O  
ATOM    463  CG1 ILE A  60       5.225 -11.410  10.060  1.00  0.00           C  
ATOM    464  CG2 ILE A  60       5.773  -9.091  10.894  1.00  0.00           C  
ATOM    465  CD1 ILE A  60       3.989 -11.681  10.906  1.00  0.00           C  
ATOM    466  N   HIS A  61       8.003 -12.579   8.810  1.00  0.00           N  
ATOM    467  CA  HIS A  61       8.451 -13.959   8.662  1.00  0.00           C  
ATOM    468  C   HIS A  61       9.908 -14.019   8.216  1.00  0.00           C  
ATOM    469  CB  HIS A  61       7.565 -14.706   7.664  1.00  0.00           C  
ATOM    470  O   HIS A  61      10.468 -15.106   8.055  1.00  0.00           O  
ATOM    471  CG  HIS A  61       6.132 -14.793   8.082  1.00  0.00           C  
ATOM    472  CD2 HIS A  61       5.004 -14.338   7.487  1.00  0.00           C  
ATOM    473  ND1 HIS A  61       5.733 -15.407   9.249  1.00  0.00           N  
ATOM    474  CE1 HIS A  61       4.417 -15.327   9.354  1.00  0.00           C  
ATOM    475  NE2 HIS A  61       3.950 -14.683   8.298  1.00  0.00           N  
ATOM    476  N   GLY A  62      10.491 -12.877   7.986  1.00  0.00           N  
ATOM    477  CA  GLY A  62      11.876 -12.841   7.546  1.00  0.00           C  
ATOM    478  C   GLY A  62      12.045 -12.269   6.151  1.00  0.00           C  
ATOM    479  O   GLY A  62      11.186 -11.525   5.672  1.00  0.00           O  
ATOM    480  N   VAL A  63      13.187 -12.545   5.629  1.00  0.00           N  
ATOM    481  CA  VAL A  63      13.524 -12.005   4.316  1.00  0.00           C  
ATOM    482  C   VAL A  63      13.376 -13.094   3.256  1.00  0.00           C  
ATOM    483  CB  VAL A  63      14.957 -11.428   4.290  1.00  0.00           C  
ATOM    484  O   VAL A  63      13.841 -14.220   3.444  1.00  0.00           O  
ATOM    485  CG1 VAL A  63      15.305 -10.907   2.897  1.00  0.00           C  
ATOM    486  CG2 VAL A  63      15.104 -10.319   5.331  1.00  0.00           C  
ATOM    487  N   PHE A  64      12.653 -12.772   2.232  1.00  0.00           N  
ATOM    488  CA  PHE A  64      12.448 -13.662   1.096  1.00  0.00           C  
ATOM    489  C   PHE A  64      12.895 -12.998  -0.201  1.00  0.00           C  
ATOM    490  CB  PHE A  64      10.977 -14.076   0.993  1.00  0.00           C  
ATOM    491  O   PHE A  64      12.577 -11.833  -0.449  1.00  0.00           O  
ATOM    492  CG  PHE A  64      10.715 -15.134  -0.044  1.00  0.00           C  
ATOM    493  CD1 PHE A  64      10.418 -14.784  -1.355  1.00  0.00           C  
ATOM    494  CD2 PHE A  64      10.765 -16.481   0.293  1.00  0.00           C  
ATOM    495  CE1 PHE A  64      10.175 -15.761  -2.318  1.00  0.00           C  
ATOM    496  CE2 PHE A  64      10.523 -17.463  -0.663  1.00  0.00           C  
ATOM    497  CZ  PHE A  64      10.227 -17.101  -1.967  1.00  0.00           C  
ATOM    498  N   THR A  65      13.604 -13.804  -1.023  1.00  0.00           N  
ATOM    499  CA  THR A  65      14.124 -13.228  -2.258  1.00  0.00           C  
ATOM    500  C   THR A  65      13.610 -13.996  -3.472  1.00  0.00           C  
ATOM    501  CB  THR A  65      15.664 -13.220  -2.266  1.00  0.00           C  
ATOM    502  O   THR A  65      13.671 -15.227  -3.505  1.00  0.00           O  
ATOM    503  CG2 THR A  65      16.204 -12.605  -3.553  1.00  0.00           C  
ATOM    504  OG1 THR A  65      16.138 -12.457  -1.150  1.00  0.00           O  
ATOM    505  N   VAL A  66      13.037 -13.182  -4.398  1.00  0.00           N  
ATOM    506  CA  VAL A  66      12.719 -13.693  -5.727  1.00  0.00           C  
ATOM    507  C   VAL A  66      13.796 -13.259  -6.719  1.00  0.00           C  
ATOM    508  CB  VAL A  66      11.330 -13.210  -6.203  1.00  0.00           C  
ATOM    509  O   VAL A  66      13.956 -12.067  -6.989  1.00  0.00           O  
ATOM    510  CG1 VAL A  66      11.000 -13.786  -7.578  1.00  0.00           C  
ATOM    511  CG2 VAL A  66      10.256 -13.594  -5.187  1.00  0.00           C  
ATOM    512  N   GLU A  67      14.566 -14.186  -7.303  1.00  0.00           N  
ATOM    513  CA  GLU A  67      15.752 -13.892  -8.102  1.00  0.00           C  
ATOM    514  C   GLU A  67      15.372 -13.305  -9.458  1.00  0.00           C  
ATOM    515  CB  GLU A  67      16.597 -15.154  -8.293  1.00  0.00           C  
ATOM    516  O   GLU A  67      16.126 -12.517 -10.032  1.00  0.00           O  
ATOM    517  CG  GLU A  67      17.208 -15.686  -7.005  1.00  0.00           C  
ATOM    518  CD  GLU A  67      18.229 -14.741  -6.390  1.00  0.00           C  
ATOM    519  OE1 GLU A  67      18.468 -14.821  -5.163  1.00  0.00           O  
ATOM    520  OE2 GLU A  67      18.792 -13.914  -7.140  1.00  0.00           O  
ATOM    521  N   ASN A  68      14.250 -13.673  -9.936  1.00  0.00           N  
ATOM    522  CA  ASN A  68      13.775 -13.195 -11.230  1.00  0.00           C  
ATOM    523  C   ASN A  68      12.338 -12.688 -11.147  1.00  0.00           C  
ATOM    524  CB  ASN A  68      13.890 -14.297 -12.285  1.00  0.00           C  
ATOM    525  O   ASN A  68      11.399 -13.482 -11.074  1.00  0.00           O  
ATOM    526  CG  ASN A  68      13.546 -13.810 -13.679  1.00  0.00           C  
ATOM    527  ND2 ASN A  68      13.761 -14.662 -14.674  1.00  0.00           N  
ATOM    528  OD1 ASN A  68      13.093 -12.677 -13.859  1.00  0.00           O  
ATOM    529  N   THR A  69      12.183 -11.325 -11.213  1.00  0.00           N  
ATOM    530  CA  THR A  69      10.873 -10.711 -11.029  1.00  0.00           C  
ATOM    531  C   THR A  69       9.959 -11.022 -12.210  1.00  0.00           C  
ATOM    532  CB  THR A  69      10.991  -9.185 -10.855  1.00  0.00           C  
ATOM    533  O   THR A  69       8.737 -10.901 -12.105  1.00  0.00           O  
ATOM    534  CG2 THR A  69      11.675  -8.833  -9.539  1.00  0.00           C  
ATOM    535  OG1 THR A  69      11.757  -8.644 -11.939  1.00  0.00           O  
ATOM    536  N   THR A  70      10.462 -11.514 -13.327  1.00  0.00           N  
ATOM    537  CA  THR A  70       9.647 -11.806 -14.501  1.00  0.00           C  
ATOM    538  C   THR A  70       8.837 -13.083 -14.293  1.00  0.00           C  
ATOM    539  CB  THR A  70      10.517 -11.947 -15.764  1.00  0.00           C  
ATOM    540  O   THR A  70       7.883 -13.345 -15.029  1.00  0.00           O  
ATOM    541  CG2 THR A  70      11.321 -10.677 -16.022  1.00  0.00           C  
ATOM    542  OG1 THR A  70      11.421 -13.045 -15.595  1.00  0.00           O  
ATOM    543  N   THR A  71       9.182 -13.810 -13.318  1.00  0.00           N  
ATOM    544  CA  THR A  71       8.489 -15.065 -13.047  1.00  0.00           C  
ATOM    545  C   THR A  71       7.284 -14.833 -12.141  1.00  0.00           C  
ATOM    546  CB  THR A  71       9.432 -16.095 -12.398  1.00  0.00           C  
ATOM    547  O   THR A  71       6.468 -15.736 -11.941  1.00  0.00           O  
ATOM    548  CG2 THR A  71      10.663 -16.338 -13.266  1.00  0.00           C  
ATOM    549  OG1 THR A  71       9.853 -15.608 -11.117  1.00  0.00           O  
ATOM    550  N   LEU A  72       7.153 -13.645 -11.614  1.00  0.00           N  
ATOM    551  CA  LEU A  72       6.066 -13.336 -10.691  1.00  0.00           C  
ATOM    552  C   LEU A  72       4.750 -13.160 -11.440  1.00  0.00           C  
ATOM    553  CB  LEU A  72       6.385 -12.070  -9.892  1.00  0.00           C  
ATOM    554  O   LEU A  72       4.709 -12.515 -12.490  1.00  0.00           O  
ATOM    555  CG  LEU A  72       7.500 -12.188  -8.851  1.00  0.00           C  
ATOM    556  CD1 LEU A  72       7.886 -10.807  -8.330  1.00  0.00           C  
ATOM    557  CD2 LEU A  72       7.069 -13.097  -7.706  1.00  0.00           C  
ATOM    558  N   GLN A  73       3.755 -13.792 -10.886  1.00  0.00           N  
ATOM    559  CA  GLN A  73       2.408 -13.560 -11.397  1.00  0.00           C  
ATOM    560  C   GLN A  73       1.798 -12.302 -10.787  1.00  0.00           C  
ATOM    561  CB  GLN A  73       1.512 -14.768 -11.118  1.00  0.00           C  
ATOM    562  O   GLN A  73       1.783 -12.143  -9.564  1.00  0.00           O  
ATOM    563  CG  GLN A  73       1.955 -16.040 -11.828  1.00  0.00           C  
ATOM    564  CD  GLN A  73       1.046 -17.220 -11.539  1.00  0.00           C  
ATOM    565  NE2 GLN A  73       0.781 -18.028 -12.560  1.00  0.00           N  
ATOM    566  OE1 GLN A  73       0.587 -17.405 -10.408  1.00  0.00           O  
ATOM    567  N   GLN A  74       1.338 -11.443 -11.746  1.00  0.00           N  
ATOM    568  CA  GLN A  74       0.821 -10.156 -11.294  1.00  0.00           C  
ATOM    569  C   GLN A  74      -0.572  -9.893 -11.857  1.00  0.00           C  
ATOM    570  CB  GLN A  74       1.771  -9.026 -11.694  1.00  0.00           C  
ATOM    571  O   GLN A  74      -0.897 -10.340 -12.959  1.00  0.00           O  
ATOM    572  CG  GLN A  74       3.211  -9.246 -11.251  1.00  0.00           C  
ATOM    573  CD  GLN A  74       4.177  -8.262 -11.883  1.00  0.00           C  
ATOM    574  NE2 GLN A  74       5.469  -8.465 -11.649  1.00  0.00           N  
ATOM    575  OE1 GLN A  74       3.766  -7.327 -12.578  1.00  0.00           O  
ATOM    576  N   HIS A  75      -1.334  -9.288 -11.009  1.00  0.00           N  
ATOM    577  CA  HIS A  75      -2.627  -8.768 -11.437  1.00  0.00           C  
ATOM    578  C   HIS A  75      -2.689  -7.251 -11.285  1.00  0.00           C  
ATOM    579  CB  HIS A  75      -3.758  -9.421 -10.640  1.00  0.00           C  
ATOM    580  O   HIS A  75      -2.645  -6.733 -10.168  1.00  0.00           O  
ATOM    581  CG  HIS A  75      -5.124  -9.031 -11.105  1.00  0.00           C  
ATOM    582  CD2 HIS A  75      -5.950  -8.036 -10.703  1.00  0.00           C  
ATOM    583  ND1 HIS A  75      -5.790  -9.705 -12.106  1.00  0.00           N  
ATOM    584  CE1 HIS A  75      -6.970  -9.139 -12.300  1.00  0.00           C  
ATOM    585  NE2 HIS A  75      -7.091  -8.124 -11.462  1.00  0.00           N  
ATOM    586  N   LEU A  76      -2.857  -6.568 -12.450  1.00  0.00           N  
ATOM    587  CA  LEU A  76      -2.907  -5.110 -12.443  1.00  0.00           C  
ATOM    588  C   LEU A  76      -4.334  -4.616 -12.231  1.00  0.00           C  
ATOM    589  CB  LEU A  76      -2.349  -4.549 -13.754  1.00  0.00           C  
ATOM    590  O   LEU A  76      -5.258  -5.064 -12.913  1.00  0.00           O  
ATOM    591  CG  LEU A  76      -0.946  -5.013 -14.148  1.00  0.00           C  
ATOM    592  CD1 LEU A  76      -0.623  -4.577 -15.573  1.00  0.00           C  
ATOM    593  CD2 LEU A  76       0.091  -4.471 -13.170  1.00  0.00           C  
ATOM    594  N   ILE A  77      -4.420  -3.693 -11.274  1.00  0.00           N  
ATOM    595  CA  ILE A  77      -5.729  -3.088 -11.054  1.00  0.00           C  
ATOM    596  C   ILE A  77      -5.953  -1.961 -12.059  1.00  0.00           C  
ATOM    597  CB  ILE A  77      -5.870  -2.555  -9.610  1.00  0.00           C  
ATOM    598  O   ILE A  77      -5.195  -0.988 -12.089  1.00  0.00           O  
ATOM    599  CG1 ILE A  77      -5.519  -3.653  -8.599  1.00  0.00           C  
ATOM    600  CG2 ILE A  77      -7.284  -2.019  -9.368  1.00  0.00           C  
ATOM    601  CD1 ILE A  77      -6.405  -4.887  -8.693  1.00  0.00           C  
ATOM    602  N   GLU A  78      -6.944  -2.076 -12.808  1.00  0.00           N  
ATOM    603  CA  GLU A  78      -7.179  -1.173 -13.931  1.00  0.00           C  
ATOM    604  C   GLU A  78      -7.340   0.268 -13.456  1.00  0.00           C  
ATOM    605  CB  GLU A  78      -8.416  -1.608 -14.721  1.00  0.00           C  
ATOM    606  O   GLU A  78      -8.106   0.540 -12.530  1.00  0.00           O  
ATOM    607  CG  GLU A  78      -8.576  -0.894 -16.055  1.00  0.00           C  
ATOM    608  CD  GLU A  78      -9.751  -1.407 -16.873  1.00  0.00           C  
ATOM    609  OE1 GLU A  78      -9.974  -0.903 -17.998  1.00  0.00           O  
ATOM    610  OE2 GLU A  78     -10.454  -2.320 -16.386  1.00  0.00           O  
ATOM    611  N   GLY A  79      -6.583   1.173 -14.109  1.00  0.00           N  
ATOM    612  CA  GLY A  79      -6.719   2.607 -13.914  1.00  0.00           C  
ATOM    613  C   GLY A  79      -6.117   3.092 -12.609  1.00  0.00           C  
ATOM    614  O   GLY A  79      -6.278   4.257 -12.239  1.00  0.00           O  
ATOM    615  N   ARG A  80      -5.479   2.156 -11.884  1.00  0.00           N  
ATOM    616  CA  ARG A  80      -4.977   2.493 -10.556  1.00  0.00           C  
ATOM    617  C   ARG A  80      -3.510   2.103 -10.410  1.00  0.00           C  
ATOM    618  CB  ARG A  80      -5.813   1.806  -9.474  1.00  0.00           C  
ATOM    619  O   ARG A  80      -3.064   1.115 -10.996  1.00  0.00           O  
ATOM    620  CG  ARG A  80      -7.268   2.244  -9.448  1.00  0.00           C  
ATOM    621  CD  ARG A  80      -8.083   1.436  -8.449  1.00  0.00           C  
ATOM    622  NE  ARG A  80      -9.463   1.906  -8.373  1.00  0.00           N  
ATOM    623  NH1 ARG A  80      -9.177   3.067  -6.397  1.00  0.00           N  
ATOM    624  NH2 ARG A  80     -11.224   3.040  -7.430  1.00  0.00           N  
ATOM    625  CZ  ARG A  80      -9.952   2.670  -7.400  1.00  0.00           C  
ATOM    626  N   ASP A  81      -2.737   2.930  -9.704  1.00  0.00           N  
ATOM    627  CA  ASP A  81      -1.368   2.571  -9.344  1.00  0.00           C  
ATOM    628  C   ASP A  81      -1.349   1.513  -8.244  1.00  0.00           C  
ATOM    629  CB  ASP A  81      -0.589   3.809  -8.896  1.00  0.00           C  
ATOM    630  O   ASP A  81      -0.972   1.799  -7.106  1.00  0.00           O  
ATOM    631  CG  ASP A  81       0.886   3.531  -8.667  1.00  0.00           C  
ATOM    632  OD1 ASP A  81       1.412   2.539  -9.216  1.00  0.00           O  
ATOM    633  OD2 ASP A  81       1.527   4.308  -7.927  1.00  0.00           O  
ATOM    634  N   MET A  82      -1.960   0.387  -8.523  1.00  0.00           N  
ATOM    635  CA  MET A  82      -2.097  -0.750  -7.617  1.00  0.00           C  
ATOM    636  C   MET A  82      -1.924  -2.067  -8.367  1.00  0.00           C  
ATOM    637  CB  MET A  82      -3.458  -0.721  -6.919  1.00  0.00           C  
ATOM    638  O   MET A  82      -2.445  -2.231  -9.471  1.00  0.00           O  
ATOM    639  CG  MET A  82      -3.644  -1.826  -5.892  1.00  0.00           C  
ATOM    640  SD  MET A  82      -5.291  -1.767  -5.085  1.00  0.00           S  
ATOM    641  CE  MET A  82      -5.136  -0.216  -4.155  1.00  0.00           C  
ATOM    642  N   ILE A  83      -1.155  -2.976  -7.689  1.00  0.00           N  
ATOM    643  CA  ILE A  83      -0.919  -4.281  -8.298  1.00  0.00           C  
ATOM    644  C   ILE A  83      -1.018  -5.372  -7.234  1.00  0.00           C  
ATOM    645  CB  ILE A  83       0.457  -4.338  -8.998  1.00  0.00           C  
ATOM    646  O   ILE A  83      -0.755  -5.124  -6.055  1.00  0.00           O  
ATOM    647  CG1 ILE A  83       0.606  -5.649  -9.778  1.00  0.00           C  
ATOM    648  CG2 ILE A  83       1.589  -4.176  -7.978  1.00  0.00           C  
ATOM    649  CD1 ILE A  83       1.833  -5.699 -10.678  1.00  0.00           C  
ATOM    650  N   ILE A  84      -1.505  -6.578  -7.621  1.00  0.00           N  
ATOM    651  CA  ILE A  84      -1.501  -7.769  -6.778  1.00  0.00           C  
ATOM    652  C   ILE A  84      -0.439  -8.748  -7.274  1.00  0.00           C  
ATOM    653  CB  ILE A  84      -2.888  -8.448  -6.754  1.00  0.00           C  
ATOM    654  O   ILE A  84      -0.453  -9.150  -8.440  1.00  0.00           O  
ATOM    655  CG1 ILE A  84      -3.968  -7.443  -6.340  1.00  0.00           C  
ATOM    656  CG2 ILE A  84      -2.879  -9.660  -5.816  1.00  0.00           C  
ATOM    657  CD1 ILE A  84      -5.391  -7.947  -6.535  1.00  0.00           C  
ATOM    658  N   ILE A  85       0.446  -9.076  -6.364  1.00  0.00           N  
ATOM    659  CA  ILE A  85       1.512 -10.010  -6.710  1.00  0.00           C  
ATOM    660  C   ILE A  85       1.248 -11.362  -6.051  1.00  0.00           C  
ATOM    661  CB  ILE A  85       2.897  -9.469  -6.288  1.00  0.00           C  
ATOM    662  O   ILE A  85       1.102 -11.446  -4.829  1.00  0.00           O  
ATOM    663  CG1 ILE A  85       3.127  -8.073  -6.878  1.00  0.00           C  
ATOM    664  CG2 ILE A  85       4.007 -10.434  -6.716  1.00  0.00           C  
ATOM    665  CD1 ILE A  85       4.331  -7.346  -6.295  1.00  0.00           C  
ATOM    666  N   ARG A  86       1.186 -12.314  -6.880  1.00  0.00           N  
ATOM    667  CA  ARG A  86       1.113 -13.669  -6.343  1.00  0.00           C  
ATOM    668  C   ARG A  86       2.504 -14.206  -6.022  1.00  0.00           C  
ATOM    669  CB  ARG A  86       0.405 -14.601  -7.328  1.00  0.00           C  
ATOM    670  O   ARG A  86       3.334 -14.368  -6.919  1.00  0.00           O  
ATOM    671  CG  ARG A  86       0.124 -15.987  -6.770  1.00  0.00           C  
ATOM    672  CD  ARG A  86      -0.707 -16.825  -7.732  1.00  0.00           C  
ATOM    673  NE  ARG A  86      -0.996 -18.147  -7.185  1.00  0.00           N  
ATOM    674  NH1 ARG A  86      -2.363 -18.798  -8.930  1.00  0.00           N  
ATOM    675  NH2 ARG A  86      -1.970 -20.227  -7.181  1.00  0.00           N  
ATOM    676  CZ  ARG A  86      -1.776 -19.054  -7.767  1.00  0.00           C  
ATOM    677  N   MET A  87       2.629 -14.572  -4.737  1.00  0.00           N  
ATOM    678  CA  MET A  87       3.944 -15.026  -4.295  1.00  0.00           C  
ATOM    679  C   MET A  87       4.122 -16.518  -4.558  1.00  0.00           C  
ATOM    680  CB  MET A  87       4.143 -14.731  -2.807  1.00  0.00           C  
ATOM    681  O   MET A  87       3.141 -17.257  -4.651  1.00  0.00           O  
ATOM    682  CG  MET A  87       4.080 -13.251  -2.462  1.00  0.00           C  
ATOM    683  SD  MET A  87       5.330 -12.263  -3.372  1.00  0.00           S  
ATOM    684  CE  MET A  87       6.852 -12.896  -2.614  1.00  0.00           C  
ATOM    685  N   PRO A  88       5.400 -16.938  -4.742  1.00  0.00           N  
ATOM    686  CA  PRO A  88       5.671 -18.364  -4.940  1.00  0.00           C  
ATOM    687  C   PRO A  88       5.163 -19.227  -3.787  1.00  0.00           C  
ATOM    688  CB  PRO A  88       7.197 -18.423  -5.035  1.00  0.00           C  
ATOM    689  O   PRO A  88       4.972 -18.727  -2.675  1.00  0.00           O  
ATOM    690  CG  PRO A  88       7.612 -17.034  -5.396  1.00  0.00           C  
ATOM    691  CD  PRO A  88       6.614 -16.072  -4.816  1.00  0.00           C  
ATOM    692  N   LYS A  89       4.990 -20.443  -4.013  1.00  0.00           N  
ATOM    693  CA  LYS A  89       4.379 -21.383  -3.078  1.00  0.00           C  
ATOM    694  C   LYS A  89       5.232 -21.541  -1.822  1.00  0.00           C  
ATOM    695  CB  LYS A  89       4.169 -22.743  -3.744  1.00  0.00           C  
ATOM    696  O   LYS A  89       4.716 -21.874  -0.753  1.00  0.00           O  
ATOM    697  CG  LYS A  89       3.053 -22.760  -4.778  1.00  0.00           C  
ATOM    698  CD  LYS A  89       2.818 -24.163  -5.324  1.00  0.00           C  
ATOM    699  CE  LYS A  89       1.705 -24.181  -6.363  1.00  0.00           C  
ATOM    700  NZ  LYS A  89       1.495 -25.548  -6.927  1.00  0.00           N  
ATOM    701  N   ASP A  90       6.522 -21.319  -1.945  1.00  0.00           N  
ATOM    702  CA  ASP A  90       7.395 -21.487  -0.788  1.00  0.00           C  
ATOM    703  C   ASP A  90       7.421 -20.224   0.069  1.00  0.00           C  
ATOM    704  CB  ASP A  90       8.814 -21.850  -1.234  1.00  0.00           C  
ATOM    705  O   ASP A  90       8.151 -20.154   1.060  1.00  0.00           O  
ATOM    706  CG  ASP A  90       9.425 -20.816  -2.164  1.00  0.00           C  
ATOM    707  OD1 ASP A  90       8.683 -19.970  -2.708  1.00  0.00           O  
ATOM    708  OD2 ASP A  90      10.659 -20.851  -2.357  1.00  0.00           O  
ATOM    709  N   PHE A  91       6.654 -19.185  -0.330  1.00  0.00           N  
ATOM    710  CA  PHE A  91       6.438 -17.981   0.464  1.00  0.00           C  
ATOM    711  C   PHE A  91       5.294 -18.182   1.452  1.00  0.00           C  
ATOM    712  CB  PHE A  91       6.143 -16.782  -0.443  1.00  0.00           C  
ATOM    713  O   PHE A  91       4.195 -18.582   1.063  1.00  0.00           O  
ATOM    714  CG  PHE A  91       6.095 -15.467   0.286  1.00  0.00           C  
ATOM    715  CD1 PHE A  91       4.886 -14.946   0.731  1.00  0.00           C  
ATOM    716  CD2 PHE A  91       7.260 -14.750   0.526  1.00  0.00           C  
ATOM    717  CE1 PHE A  91       4.839 -13.729   1.406  1.00  0.00           C  
ATOM    718  CE2 PHE A  91       7.221 -13.532   1.200  1.00  0.00           C  
ATOM    719  CZ  PHE A  91       6.009 -13.023   1.638  1.00  0.00           C  
ATOM    720  N   PRO A  92       5.614 -17.974   2.782  1.00  0.00           N  
ATOM    721  CA  PRO A  92       4.542 -18.179   3.758  1.00  0.00           C  
ATOM    722  C   PRO A  92       3.350 -17.254   3.527  1.00  0.00           C  
ATOM    723  CB  PRO A  92       5.220 -17.872   5.096  1.00  0.00           C  
ATOM    724  O   PRO A  92       3.530 -16.065   3.253  1.00  0.00           O  
ATOM    725  CG  PRO A  92       6.685 -17.941   4.806  1.00  0.00           C  
ATOM    726  CD  PRO A  92       6.898 -17.646   3.349  1.00  0.00           C  
ATOM    727  N   PRO A  93       2.145 -17.851   3.630  1.00  0.00           N  
ATOM    728  CA  PRO A  93       0.967 -17.009   3.406  1.00  0.00           C  
ATOM    729  C   PRO A  93       0.683 -16.069   4.576  1.00  0.00           C  
ATOM    730  CB  PRO A  93      -0.165 -18.024   3.234  1.00  0.00           C  
ATOM    731  O   PRO A  93       1.053 -16.366   5.715  1.00  0.00           O  
ATOM    732  CG  PRO A  93       0.260 -19.210   4.039  1.00  0.00           C  
ATOM    733  CD  PRO A  93       1.755 -19.329   3.960  1.00  0.00           C  
ATOM    734  N   PHE A  94      -0.023 -14.914   4.323  1.00  0.00           N  
ATOM    735  CA  PHE A  94      -0.456 -13.937   5.316  1.00  0.00           C  
ATOM    736  C   PHE A  94      -1.867 -14.248   5.801  1.00  0.00           C  
ATOM    737  CB  PHE A  94      -0.400 -12.520   4.737  1.00  0.00           C  
ATOM    738  O   PHE A  94      -2.621 -14.950   5.125  1.00  0.00           O  
ATOM    739  CG  PHE A  94       0.994 -12.040   4.440  1.00  0.00           C  
ATOM    740  CD1 PHE A  94       1.776 -11.472   5.438  1.00  0.00           C  
ATOM    741  CD2 PHE A  94       1.524 -12.157   3.161  1.00  0.00           C  
ATOM    742  CE1 PHE A  94       3.068 -11.027   5.165  1.00  0.00           C  
ATOM    743  CE2 PHE A  94       2.814 -11.715   2.881  1.00  0.00           C  
ATOM    744  CZ  PHE A  94       3.584 -11.149   3.885  1.00  0.00           C  
ATOM    745  N   PRO A  95      -2.206 -13.758   6.959  1.00  0.00           N  
ATOM    746  CA  PRO A  95      -3.606 -13.855   7.380  1.00  0.00           C  
ATOM    747  C   PRO A  95      -4.559 -13.129   6.433  1.00  0.00           C  
ATOM    748  CB  PRO A  95      -3.605 -13.198   8.763  1.00  0.00           C  
ATOM    749  O   PRO A  95      -4.182 -12.124   5.824  1.00  0.00           O  
ATOM    750  CG  PRO A  95      -2.185 -13.282   9.224  1.00  0.00           C  
ATOM    751  CD  PRO A  95      -1.289 -13.239   8.019  1.00  0.00           C  
ATOM    752  N   GLN A  96      -5.781 -13.566   6.238  1.00  0.00           N  
ATOM    753  CA  GLN A  96      -6.760 -13.015   5.308  1.00  0.00           C  
ATOM    754  C   GLN A  96      -7.913 -12.348   6.054  1.00  0.00           C  
ATOM    755  CB  GLN A  96      -7.296 -14.107   4.382  1.00  0.00           C  
ATOM    756  O   GLN A  96      -9.064 -12.422   5.621  1.00  0.00           O  
ATOM    757  CG  GLN A  96      -6.242 -14.702   3.458  1.00  0.00           C  
ATOM    758  CD  GLN A  96      -6.813 -15.734   2.503  1.00  0.00           C  
ATOM    759  NE2 GLN A  96      -5.997 -16.181   1.556  1.00  0.00           N  
ATOM    760  OE1 GLN A  96      -7.979 -16.127   2.617  1.00  0.00           O  
ATOM    761  N   LYS A  97      -7.660 -11.657   7.176  1.00  0.00           N  
ATOM    762  CA  LYS A  97      -8.721 -11.077   7.995  1.00  0.00           C  
ATOM    763  C   LYS A  97      -8.904  -9.594   7.689  1.00  0.00           C  
ATOM    764  CB  LYS A  97      -8.418 -11.272   9.482  1.00  0.00           C  
ATOM    765  O   LYS A  97      -9.824  -8.957   8.205  1.00  0.00           O  
ATOM    766  CG  LYS A  97      -8.421 -12.726   9.929  1.00  0.00           C  
ATOM    767  CD  LYS A  97      -8.117 -12.854  11.417  1.00  0.00           C  
ATOM    768  CE  LYS A  97      -8.070 -14.311  11.856  1.00  0.00           C  
ATOM    769  NZ  LYS A  97      -7.739 -14.443  13.306  1.00  0.00           N  
ATOM    770  N   LEU A  98      -8.002  -9.113   6.792  1.00  0.00           N  
ATOM    771  CA  LEU A  98      -8.095  -7.695   6.461  1.00  0.00           C  
ATOM    772  C   LEU A  98      -9.350  -7.409   5.644  1.00  0.00           C  
ATOM    773  CB  LEU A  98      -6.854  -7.242   5.688  1.00  0.00           C  
ATOM    774  O   LEU A  98      -9.806  -8.261   4.879  1.00  0.00           O  
ATOM    775  CG  LEU A  98      -5.509  -7.444   6.387  1.00  0.00           C  
ATOM    776  CD1 LEU A  98      -4.365  -7.033   5.466  1.00  0.00           C  
ATOM    777  CD2 LEU A  98      -5.460  -6.657   7.692  1.00  0.00           C  
ATOM    778  N   VAL A  99      -9.862  -6.217   5.857  1.00  0.00           N  
ATOM    779  CA  VAL A  99     -11.032  -5.769   5.110  1.00  0.00           C  
ATOM    780  C   VAL A  99     -10.670  -4.551   4.264  1.00  0.00           C  
ATOM    781  CB  VAL A  99     -12.212  -5.435   6.050  1.00  0.00           C  
ATOM    782  O   VAL A  99     -10.047  -3.607   4.758  1.00  0.00           O  
ATOM    783  CG1 VAL A  99     -13.425  -4.966   5.248  1.00  0.00           C  
ATOM    784  CG2 VAL A  99     -12.570  -6.647   6.908  1.00  0.00           C  
ATOM    785  N   PHE A 100     -11.109  -4.612   2.923  1.00  0.00           N  
ATOM    786  CA  PHE A 100     -10.841  -3.534   1.978  1.00  0.00           C  
ATOM    787  C   PHE A 100     -12.141  -2.915   1.479  1.00  0.00           C  
ATOM    788  CB  PHE A 100     -10.016  -4.049   0.794  1.00  0.00           C  
ATOM    789  O   PHE A 100     -13.115  -3.627   1.221  1.00  0.00           O  
ATOM    790  CG  PHE A 100      -8.690  -4.641   1.190  1.00  0.00           C  
ATOM    791  CD1 PHE A 100      -7.538  -3.865   1.186  1.00  0.00           C  
ATOM    792  CD2 PHE A 100      -8.596  -5.975   1.566  1.00  0.00           C  
ATOM    793  CE1 PHE A 100      -6.309  -4.410   1.551  1.00  0.00           C  
ATOM    794  CE2 PHE A 100      -7.372  -6.526   1.933  1.00  0.00           C  
ATOM    795  CZ  PHE A 100      -6.230  -5.742   1.924  1.00  0.00           C  
ATOM    796  N   ARG A 101     -12.104  -1.622   1.406  1.00  0.00           N  
ATOM    797  CA  ARG A 101     -13.244  -0.936   0.806  1.00  0.00           C  
ATOM    798  C   ARG A 101     -12.841   0.437   0.279  1.00  0.00           C  
ATOM    799  CB  ARG A 101     -14.382  -0.795   1.820  1.00  0.00           C  
ATOM    800  O   ARG A 101     -11.741   0.917   0.558  1.00  0.00           O  
ATOM    801  CG  ARG A 101     -14.047   0.103   3.000  1.00  0.00           C  
ATOM    802  CD  ARG A 101     -15.294   0.492   3.783  1.00  0.00           C  
ATOM    803  NE  ARG A 101     -14.962   1.285   4.964  1.00  0.00           N  
ATOM    804  NH1 ARG A 101     -14.672   3.264   3.809  1.00  0.00           N  
ATOM    805  NH2 ARG A 101     -14.387   3.206   6.083  1.00  0.00           N  
ATOM    806  CZ  ARG A 101     -14.675   2.583   4.949  1.00  0.00           C  
ATOM    807  N   GLU A 102     -13.774   1.000  -0.453  1.00  0.00           N  
ATOM    808  CA  GLU A 102     -13.535   2.346  -0.965  1.00  0.00           C  
ATOM    809  C   GLU A 102     -13.628   3.385   0.149  1.00  0.00           C  
ATOM    810  CB  GLU A 102     -14.527   2.682  -2.082  1.00  0.00           C  
ATOM    811  O   GLU A 102     -14.376   3.205   1.112  1.00  0.00           O  
ATOM    812  CG  GLU A 102     -14.308   1.884  -3.359  1.00  0.00           C  
ATOM    813  CD  GLU A 102     -15.266   2.265  -4.476  1.00  0.00           C  
ATOM    814  OE1 GLU A 102     -14.845   2.964  -5.426  1.00  0.00           O  
ATOM    815  OE2 GLU A 102     -16.449   1.863  -4.401  1.00  0.00           O  
ATOM    816  N   PRO A 103     -12.829   4.538  -0.064  1.00  0.00           N  
ATOM    817  CA  PRO A 103     -12.962   5.615   0.919  1.00  0.00           C  
ATOM    818  C   PRO A 103     -14.263   6.399   0.763  1.00  0.00           C  
ATOM    819  CB  PRO A 103     -11.750   6.506   0.632  1.00  0.00           C  
ATOM    820  O   PRO A 103     -14.886   6.363  -0.302  1.00  0.00           O  
ATOM    821  CG  PRO A 103     -11.489   6.336  -0.830  1.00  0.00           C  
ATOM    822  CD  PRO A 103     -11.822   4.922  -1.213  1.00  0.00           C  
ATOM    823  N   VAL A 104     -14.639   7.070   1.829  1.00  0.00           N  
ATOM    824  CA  VAL A 104     -15.774   7.987   1.849  1.00  0.00           C  
ATOM    825  C   VAL A 104     -15.273   9.427   1.948  1.00  0.00           C  
ATOM    826  CB  VAL A 104     -16.735   7.676   3.018  1.00  0.00           C  
ATOM    827  O   VAL A 104     -14.348   9.718   2.710  1.00  0.00           O  
ATOM    828  CG1 VAL A 104     -17.908   8.654   3.027  1.00  0.00           C  
ATOM    829  CG2 VAL A 104     -17.237   6.236   2.926  1.00  0.00           C  
ATOM    830  N   VAL A 105     -15.875  10.335   1.132  1.00  0.00           N  
ATOM    831  CA  VAL A 105     -15.475  11.738   1.130  1.00  0.00           C  
ATOM    832  C   VAL A 105     -15.549  12.298   2.549  1.00  0.00           C  
ATOM    833  CB  VAL A 105     -16.357  12.578   0.180  1.00  0.00           C  
ATOM    834  O   VAL A 105     -16.569  12.156   3.227  1.00  0.00           O  
ATOM    835  CG1 VAL A 105     -16.000  14.060   0.280  1.00  0.00           C  
ATOM    836  CG2 VAL A 105     -16.209  12.086  -1.259  1.00  0.00           C  
ATOM    837  N   GLY A 106     -14.421  12.900   2.997  1.00  0.00           N  
ATOM    838  CA  GLY A 106     -14.378  13.531   4.306  1.00  0.00           C  
ATOM    839  C   GLY A 106     -14.099  12.554   5.432  1.00  0.00           C  
ATOM    840  O   GLY A 106     -14.242  12.895   6.607  1.00  0.00           O  
ATOM    841  N   GLU A 107     -13.752  11.332   5.033  1.00  0.00           N  
ATOM    842  CA  GLU A 107     -13.479  10.299   6.028  1.00  0.00           C  
ATOM    843  C   GLU A 107     -12.119  10.514   6.686  1.00  0.00           C  
ATOM    844  CB  GLU A 107     -13.541   8.909   5.390  1.00  0.00           C  
ATOM    845  O   GLU A 107     -11.183  10.997   6.046  1.00  0.00           O  
ATOM    846  CG  GLU A 107     -13.386   7.769   6.386  1.00  0.00           C  
ATOM    847  CD  GLU A 107     -13.520   6.394   5.750  1.00  0.00           C  
ATOM    848  OE1 GLU A 107     -13.881   5.429   6.461  1.00  0.00           O  
ATOM    849  OE2 GLU A 107     -13.261   6.282   4.531  1.00  0.00           O  
ATOM    850  N   ARG A 108     -12.034  10.177   8.022  1.00  0.00           N  
ATOM    851  CA  ARG A 108     -10.785  10.246   8.773  1.00  0.00           C  
ATOM    852  C   ARG A 108      -9.961   8.977   8.585  1.00  0.00           C  
ATOM    853  CB  ARG A 108     -11.063  10.475  10.260  1.00  0.00           C  
ATOM    854  O   ARG A 108     -10.452   7.871   8.826  1.00  0.00           O  
ATOM    855  CG  ARG A 108     -11.796  11.773  10.557  1.00  0.00           C  
ATOM    856  CD  ARG A 108     -12.143  11.900  12.034  1.00  0.00           C  
ATOM    857  NE  ARG A 108     -10.955  12.139  12.848  1.00  0.00           N  
ATOM    858  NH1 ARG A 108     -12.067  12.035  14.871  1.00  0.00           N  
ATOM    859  NH2 ARG A 108      -9.808  12.420  14.818  1.00  0.00           N  
ATOM    860  CZ  ARG A 108     -10.946  12.198  14.177  1.00  0.00           C  
ATOM    861  N   ILE A 109      -8.718   9.191   8.167  1.00  0.00           N  
ATOM    862  CA  ILE A 109      -7.877   8.035   7.871  1.00  0.00           C  
ATOM    863  C   ILE A 109      -6.533   8.180   8.580  1.00  0.00           C  
ATOM    864  CB  ILE A 109      -7.666   7.866   6.349  1.00  0.00           C  
ATOM    865  O   ILE A 109      -6.129   9.288   8.939  1.00  0.00           O  
ATOM    866  CG1 ILE A 109      -7.018   9.123   5.757  1.00  0.00           C  
ATOM    867  CG2 ILE A 109      -8.993   7.553   5.651  1.00  0.00           C  
ATOM    868  CD1 ILE A 109      -6.540   8.955   4.321  1.00  0.00           C  
ATOM    869  N   THR A 110      -5.938   7.041   8.856  1.00  0.00           N  
ATOM    870  CA  THR A 110      -4.576   7.007   9.376  1.00  0.00           C  
ATOM    871  C   THR A 110      -3.683   6.137   8.496  1.00  0.00           C  
ATOM    872  CB  THR A 110      -4.543   6.483  10.823  1.00  0.00           C  
ATOM    873  O   THR A 110      -4.168   5.240   7.805  1.00  0.00           O  
ATOM    874  CG2 THR A 110      -4.917   5.005  10.881  1.00  0.00           C  
ATOM    875  OG1 THR A 110      -3.223   6.651  11.356  1.00  0.00           O  
ATOM    876  N   LEU A 111      -2.426   6.458   8.499  1.00  0.00           N  
ATOM    877  CA  LEU A 111      -1.414   5.675   7.800  1.00  0.00           C  
ATOM    878  C   LEU A 111      -0.736   4.692   8.748  1.00  0.00           C  
ATOM    879  CB  LEU A 111      -0.367   6.596   7.167  1.00  0.00           C  
ATOM    880  O   LEU A 111      -0.270   5.079   9.822  1.00  0.00           O  
ATOM    881  CG  LEU A 111       0.677   5.923   6.275  1.00  0.00           C  
ATOM    882  CD1 LEU A 111       0.188   5.872   4.831  1.00  0.00           C  
ATOM    883  CD2 LEU A 111       2.012   6.655   6.367  1.00  0.00           C  
ATOM    884  N   VAL A 112      -0.784   3.437   8.345  1.00  0.00           N  
ATOM    885  CA  VAL A 112      -0.179   2.404   9.179  1.00  0.00           C  
ATOM    886  C   VAL A 112       1.092   1.881   8.515  1.00  0.00           C  
ATOM    887  CB  VAL A 112      -1.161   1.240   9.441  1.00  0.00           C  
ATOM    888  O   VAL A 112       1.080   1.516   7.336  1.00  0.00           O  
ATOM    889  CG1 VAL A 112      -0.539   0.210  10.382  1.00  0.00           C  
ATOM    890  CG2 VAL A 112      -2.474   1.769  10.016  1.00  0.00           C  
ATOM    891  N   THR A 113       2.206   1.904   9.258  1.00  0.00           N  
ATOM    892  CA  THR A 113       3.489   1.419   8.762  1.00  0.00           C  
ATOM    893  C   THR A 113       4.170   0.531   9.800  1.00  0.00           C  
ATOM    894  CB  THR A 113       4.421   2.586   8.390  1.00  0.00           C  
ATOM    895  O   THR A 113       3.608   0.270  10.866  1.00  0.00           O  
ATOM    896  CG2 THR A 113       4.495   3.612   9.516  1.00  0.00           C  
ATOM    897  OG1 THR A 113       5.737   2.077   8.136  1.00  0.00           O  
ATOM    898  N   ARG A 114       5.233  -0.008   9.313  1.00  0.00           N  
ATOM    899  CA  ARG A 114       6.019  -0.862  10.197  1.00  0.00           C  
ATOM    900  C   ARG A 114       7.497  -0.488  10.147  1.00  0.00           C  
ATOM    901  CB  ARG A 114       5.838  -2.335   9.824  1.00  0.00           C  
ATOM    902  O   ARG A 114       8.026  -0.169   9.080  1.00  0.00           O  
ATOM    903  CG  ARG A 114       6.467  -3.303  10.813  1.00  0.00           C  
ATOM    904  CD  ARG A 114       5.871  -4.698  10.693  1.00  0.00           C  
ATOM    905  NE  ARG A 114       6.349  -5.582  11.753  1.00  0.00           N  
ATOM    906  NH1 ARG A 114       4.440  -6.881  11.814  1.00  0.00           N  
ATOM    907  NH2 ARG A 114       6.189  -7.338  13.224  1.00  0.00           N  
ATOM    908  CZ  ARG A 114       5.658  -6.599  12.261  1.00  0.00           C  
ATOM    909  N   ASN A 115       8.046  -0.520  11.360  1.00  0.00           N  
ATOM    910  CA  ASN A 115       9.489  -0.331  11.466  1.00  0.00           C  
ATOM    911  C   ASN A 115      10.229  -1.666  11.489  1.00  0.00           C  
ATOM    912  CB  ASN A 115       9.834   0.488  12.711  1.00  0.00           C  
ATOM    913  O   ASN A 115      10.102  -2.434  12.444  1.00  0.00           O  
ATOM    914  CG  ASN A 115      11.286   0.922  12.742  1.00  0.00           C  
ATOM    915  ND2 ASN A 115      11.742   1.388  13.898  1.00  0.00           N  
ATOM    916  OD1 ASN A 115      11.992   0.840  11.733  1.00  0.00           O  
ATOM    917  N   PHE A 116      11.002  -1.931  10.387  1.00  0.00           N  
ATOM    918  CA  PHE A 116      11.711  -3.202  10.304  1.00  0.00           C  
ATOM    919  C   PHE A 116      13.093  -3.095  10.938  1.00  0.00           C  
ATOM    920  CB  PHE A 116      11.836  -3.655   8.846  1.00  0.00           C  
ATOM    921  O   PHE A 116      14.040  -2.630  10.300  1.00  0.00           O  
ATOM    922  CG  PHE A 116      10.530  -4.071   8.225  1.00  0.00           C  
ATOM    923  CD1 PHE A 116      10.004  -5.335   8.462  1.00  0.00           C  
ATOM    924  CD2 PHE A 116       9.828  -3.198   7.404  1.00  0.00           C  
ATOM    925  CE1 PHE A 116       8.796  -5.724   7.889  1.00  0.00           C  
ATOM    926  CE2 PHE A 116       8.620  -3.579   6.828  1.00  0.00           C  
ATOM    927  CZ  PHE A 116       8.106  -4.843   7.070  1.00  0.00           C  
ATOM    928  N   GLN A 117      13.222  -3.037  12.299  1.00  0.00           N  
ATOM    929  CA  GLN A 117      14.468  -3.040  13.059  1.00  0.00           C  
ATOM    930  C   GLN A 117      14.814  -4.445  13.543  1.00  0.00           C  
ATOM    931  CB  GLN A 117      14.374  -2.083  14.248  1.00  0.00           C  
ATOM    932  O   GLN A 117      13.923  -5.264  13.776  1.00  0.00           O  
ATOM    933  CG  GLN A 117      14.258  -0.618  13.851  1.00  0.00           C  
ATOM    934  CD  GLN A 117      14.149   0.308  15.048  1.00  0.00           C  
ATOM    935  NE2 GLN A 117      13.905   1.588  14.788  1.00  0.00           N  
ATOM    936  OE1 GLN A 117      14.283  -0.124  16.198  1.00  0.00           O  
ATOM    937  N   THR A 118      16.089  -4.677  13.535  1.00  0.00           N  
ATOM    938  CA  THR A 118      16.647  -5.949  13.980  1.00  0.00           C  
ATOM    939  C   THR A 118      16.296  -6.213  15.441  1.00  0.00           C  
ATOM    940  CB  THR A 118      18.177  -5.980  13.803  1.00  0.00           C  
ATOM    941  O   THR A 118      16.396  -5.316  16.281  1.00  0.00           O  
ATOM    942  CG2 THR A 118      18.678  -7.405  13.597  1.00  0.00           C  
ATOM    943  OG1 THR A 118      18.536  -5.189  12.664  1.00  0.00           O  
ATOM    944  N   LYS A 119      15.203  -7.053  15.760  1.00  0.00           N  
ATOM    945  CA  LYS A 119      14.914  -7.605  17.080  1.00  0.00           C  
ATOM    946  C   LYS A 119      13.633  -7.009  17.657  1.00  0.00           C  
ATOM    947  CB  LYS A 119      16.084  -7.356  18.034  1.00  0.00           C  
ATOM    948  O   LYS A 119      13.031  -7.581  18.567  1.00  0.00           O  
ATOM    949  CG  LYS A 119      17.339  -8.146  17.694  1.00  0.00           C  
ATOM    950  CD  LYS A 119      18.417  -7.966  18.755  1.00  0.00           C  
ATOM    951  CE  LYS A 119      19.685  -8.731  18.400  1.00  0.00           C  
ATOM    952  NZ  LYS A 119      20.756  -8.533  19.423  1.00  0.00           N  
ATOM    953  N   SER A 120      13.259  -5.844  17.099  1.00  0.00           N  
ATOM    954  CA  SER A 120      12.034  -5.306  17.683  1.00  0.00           C  
ATOM    955  C   SER A 120      11.196  -4.579  16.637  1.00  0.00           C  
ATOM    956  CB  SER A 120      12.362  -4.356  18.836  1.00  0.00           C  
ATOM    957  O   SER A 120      11.226  -3.350  16.555  1.00  0.00           O  
ATOM    958  OG  SER A 120      11.189  -4.011  19.552  1.00  0.00           O  
ATOM    959  N   PRO A 121      10.556  -5.425  15.806  1.00  0.00           N  
ATOM    960  CA  PRO A 121       9.670  -4.707  14.886  1.00  0.00           C  
ATOM    961  C   PRO A 121       8.529  -3.991  15.605  1.00  0.00           C  
ATOM    962  CB  PRO A 121       9.133  -5.816  13.977  1.00  0.00           C  
ATOM    963  O   PRO A 121       8.033  -4.480  16.624  1.00  0.00           O  
ATOM    964  CG  PRO A 121       9.265  -7.068  14.783  1.00  0.00           C  
ATOM    965  CD  PRO A 121      10.389  -6.888  15.763  1.00  0.00           C  
ATOM    966  N   SER A 122       8.402  -2.734  15.347  1.00  0.00           N  
ATOM    967  CA  SER A 122       7.323  -1.961  15.952  1.00  0.00           C  
ATOM    968  C   SER A 122       6.400  -1.373  14.889  1.00  0.00           C  
ATOM    969  CB  SER A 122       7.889  -0.840  16.824  1.00  0.00           C  
ATOM    970  O   SER A 122       6.803  -1.202  13.737  1.00  0.00           O  
ATOM    971  OG  SER A 122       8.627   0.082  16.041  1.00  0.00           O  
ATOM    972  N   SER A 123       5.152  -1.234  15.304  1.00  0.00           N  
ATOM    973  CA  SER A 123       4.157  -0.604  14.442  1.00  0.00           C  
ATOM    974  C   SER A 123       4.161   0.911  14.611  1.00  0.00           C  
ATOM    975  CB  SER A 123       2.763  -1.156  14.741  1.00  0.00           C  
ATOM    976  O   SER A 123       4.392   1.419  15.710  1.00  0.00           O  
ATOM    977  OG  SER A 123       2.754  -2.571  14.665  1.00  0.00           O  
ATOM    978  N   MET A 124       4.059   1.576  13.459  1.00  0.00           N  
ATOM    979  CA  MET A 124       3.954   3.032  13.453  1.00  0.00           C  
ATOM    980  C   MET A 124       2.632   3.480  12.838  1.00  0.00           C  
ATOM    981  CB  MET A 124       5.124   3.653  12.689  1.00  0.00           C  
ATOM    982  O   MET A 124       2.270   3.039  11.746  1.00  0.00           O  
ATOM    983  CG  MET A 124       6.483   3.354  13.300  1.00  0.00           C  
ATOM    984  SD  MET A 124       7.856   4.165  12.392  1.00  0.00           S  
ATOM    985  CE  MET A 124       7.795   3.244  10.830  1.00  0.00           C  
ATOM    986  N   VAL A 125       1.941   4.304  13.566  1.00  0.00           N  
ATOM    987  CA  VAL A 125       0.660   4.814  13.088  1.00  0.00           C  
ATOM    988  C   VAL A 125       0.689   6.341  13.062  1.00  0.00           C  
ATOM    989  CB  VAL A 125      -0.511   4.318  13.966  1.00  0.00           C  
ATOM    990  O   VAL A 125       1.127   6.976  14.024  1.00  0.00           O  
ATOM    991  CG1 VAL A 125      -1.848   4.795  13.402  1.00  0.00           C  
ATOM    992  CG2 VAL A 125      -0.487   2.795  14.076  1.00  0.00           C  
ATOM    993  N   SER A 126       0.316   6.890  12.044  1.00  0.00           N  
ATOM    994  CA  SER A 126       0.305   8.344  11.920  1.00  0.00           C  
ATOM    995  C   SER A 126      -0.849   8.958  12.705  1.00  0.00           C  
ATOM    996  CB  SER A 126       0.209   8.756  10.450  1.00  0.00           C  
ATOM    997  O   SER A 126      -1.724   8.240  13.194  1.00  0.00           O  
ATOM    998  OG  SER A 126      -1.100   8.536   9.951  1.00  0.00           O  
ATOM    999  N   ASP A 127      -0.820  10.311  12.745  1.00  0.00           N  
ATOM   1000  CA  ASP A 127      -2.014  11.053  13.137  1.00  0.00           C  
ATOM   1001  C   ASP A 127      -3.109  10.929  12.081  1.00  0.00           C  
ATOM   1002  CB  ASP A 127      -1.676  12.527  13.373  1.00  0.00           C  
ATOM   1003  O   ASP A 127      -2.877  10.387  10.998  1.00  0.00           O  
ATOM   1004  CG  ASP A 127      -2.475  13.143  14.508  1.00  0.00           C  
ATOM   1005  OD1 ASP A 127      -3.570  12.634  14.830  1.00  0.00           O  
ATOM   1006  OD2 ASP A 127      -2.007  14.150  15.082  1.00  0.00           O  
ATOM   1007  N   VAL A 128      -4.293  11.352  12.403  1.00  0.00           N  
ATOM   1008  CA  VAL A 128      -5.447  11.214  11.520  1.00  0.00           C  
ATOM   1009  C   VAL A 128      -5.465  12.359  10.510  1.00  0.00           C  
ATOM   1010  CB  VAL A 128      -6.770  11.185  12.317  1.00  0.00           C  
ATOM   1011  O   VAL A 128      -5.001  13.463  10.806  1.00  0.00           O  
ATOM   1012  CG1 VAL A 128      -7.970  11.182  11.371  1.00  0.00           C  
ATOM   1013  CG2 VAL A 128      -6.811   9.968  13.239  1.00  0.00           C  
ATOM   1014  N   SER A 129      -5.906  12.069   9.338  1.00  0.00           N  
ATOM   1015  CA  SER A 129      -6.131  13.054   8.285  1.00  0.00           C  
ATOM   1016  C   SER A 129      -7.480  12.841   7.608  1.00  0.00           C  
ATOM   1017  CB  SER A 129      -5.013  12.990   7.244  1.00  0.00           C  
ATOM   1018  O   SER A 129      -7.986  11.718   7.559  1.00  0.00           O  
ATOM   1019  OG  SER A 129      -5.216  13.957   6.228  1.00  0.00           O  
ATOM   1020  N   THR A 130      -8.023  13.896   7.214  1.00  0.00           N  
ATOM   1021  CA  THR A 130      -9.225  13.801   6.393  1.00  0.00           C  
ATOM   1022  C   THR A 130      -8.862  13.604   4.924  1.00  0.00           C  
ATOM   1023  CB  THR A 130     -10.105  15.056   6.543  1.00  0.00           C  
ATOM   1024  O   THR A 130      -7.873  14.161   4.443  1.00  0.00           O  
ATOM   1025  CG2 THR A 130     -11.432  14.887   5.812  1.00  0.00           C  
ATOM   1026  OG1 THR A 130     -10.363  15.287   7.934  1.00  0.00           O  
ATOM   1027  N   THR A 131      -9.669  12.749   4.252  1.00  0.00           N  
ATOM   1028  CA  THR A 131      -9.317  12.447   2.869  1.00  0.00           C  
ATOM   1029  C   THR A 131     -10.429  12.884   1.920  1.00  0.00           C  
ATOM   1030  CB  THR A 131      -9.037  10.944   2.679  1.00  0.00           C  
ATOM   1031  O   THR A 131     -11.606  12.862   2.283  1.00  0.00           O  
ATOM   1032  CG2 THR A 131     -10.298  10.117   2.909  1.00  0.00           C  
ATOM   1033  OG1 THR A 131      -8.567  10.717   1.344  1.00  0.00           O  
ATOM   1034  N   PHE A 132     -10.015  13.332   0.675  1.00  0.00           N  
ATOM   1035  CA  PHE A 132     -10.908  13.795  -0.381  1.00  0.00           C  
ATOM   1036  C   PHE A 132     -10.423  13.321  -1.746  1.00  0.00           C  
ATOM   1037  CB  PHE A 132     -11.016  15.323  -0.364  1.00  0.00           C  
ATOM   1038  O   PHE A 132      -9.222  13.141  -1.956  1.00  0.00           O  
ATOM   1039  CG  PHE A 132     -11.646  15.873   0.888  1.00  0.00           C  
ATOM   1040  CD1 PHE A 132     -13.023  16.038   0.974  1.00  0.00           C  
ATOM   1041  CD2 PHE A 132     -10.861  16.224   1.978  1.00  0.00           C  
ATOM   1042  CE1 PHE A 132     -13.609  16.547   2.131  1.00  0.00           C  
ATOM   1043  CE2 PHE A 132     -11.439  16.733   3.137  1.00  0.00           C  
ATOM   1044  CZ  PHE A 132     -12.813  16.894   3.211  1.00  0.00           C  
ATOM   1045  N   PRO A 133     -11.414  13.059  -2.549  1.00  0.00           N  
ATOM   1046  CA  PRO A 133     -11.000  12.719  -3.912  1.00  0.00           C  
ATOM   1047  C   PRO A 133     -10.289  13.871  -4.618  1.00  0.00           C  
ATOM   1048  CB  PRO A 133     -12.321  12.384  -4.608  1.00  0.00           C  
ATOM   1049  O   PRO A 133     -10.590  15.039  -4.358  1.00  0.00           O  
ATOM   1050  CG  PRO A 133     -13.356  13.161  -3.860  1.00  0.00           C  
ATOM   1051  CD  PRO A 133     -12.917  13.284  -2.429  1.00  0.00           C  
ATOM   1052  N   SER A 134      -9.273  13.445  -5.425  1.00  0.00           N  
ATOM   1053  CA  SER A 134      -8.650  14.438  -6.294  1.00  0.00           C  
ATOM   1054  C   SER A 134      -9.530  14.749  -7.499  1.00  0.00           C  
ATOM   1055  CB  SER A 134      -7.279  13.952  -6.765  1.00  0.00           C  
ATOM   1056  O   SER A 134     -10.411  13.961  -7.851  1.00  0.00           O  
ATOM   1057  OG  SER A 134      -6.909  14.588  -7.977  1.00  0.00           O  
ATOM   1058  N   SER A 135      -9.536  15.973  -7.925  1.00  0.00           N  
ATOM   1059  CA  SER A 135     -10.382  16.464  -9.008  1.00  0.00           C  
ATOM   1060  C   SER A 135     -10.187  15.642 -10.278  1.00  0.00           C  
ATOM   1061  CB  SER A 135     -10.086  17.937  -9.294  1.00  0.00           C  
ATOM   1062  O   SER A 135     -11.127  15.455 -11.053  1.00  0.00           O  
ATOM   1063  OG  SER A 135      -8.695  18.146  -9.469  1.00  0.00           O  
ATOM   1064  N   ASP A 136      -9.075  14.867 -10.345  1.00  0.00           N  
ATOM   1065  CA  ASP A 136      -8.788  14.215 -11.619  1.00  0.00           C  
ATOM   1066  C   ASP A 136      -8.341  12.770 -11.408  1.00  0.00           C  
ATOM   1067  CB  ASP A 136      -7.718  14.990 -12.390  1.00  0.00           C  
ATOM   1068  O   ASP A 136      -7.290  12.521 -10.813  1.00  0.00           O  
ATOM   1069  CG  ASP A 136      -8.176  16.376 -12.808  1.00  0.00           C  
ATOM   1070  OD1 ASP A 136      -9.389  16.577 -13.032  1.00  0.00           O  
ATOM   1071  OD2 ASP A 136      -7.314  17.276 -12.918  1.00  0.00           O  
ATOM   1072  N   GLY A 137      -9.262  11.838 -11.257  1.00  0.00           N  
ATOM   1073  CA  GLY A 137      -8.760  10.474 -11.310  1.00  0.00           C  
ATOM   1074  C   GLY A 137      -9.069   9.676 -10.058  1.00  0.00           C  
ATOM   1075  O   GLY A 137     -10.031   9.974  -9.346  1.00  0.00           O  
ATOM   1076  N   VAL A 138      -8.327   8.573  -9.891  1.00  0.00           N  
ATOM   1077  CA  VAL A 138      -8.595   7.574  -8.862  1.00  0.00           C  
ATOM   1078  C   VAL A 138      -7.786   7.894  -7.608  1.00  0.00           C  
ATOM   1079  CB  VAL A 138      -8.269   6.147  -9.358  1.00  0.00           C  
ATOM   1080  O   VAL A 138      -7.870   7.177  -6.607  1.00  0.00           O  
ATOM   1081  CG1 VAL A 138      -9.274   5.700 -10.417  1.00  0.00           C  
ATOM   1082  CG2 VAL A 138      -6.845   6.087  -9.909  1.00  0.00           C  
ATOM   1083  N   PHE A 139      -7.141   9.029  -7.653  1.00  0.00           N  
ATOM   1084  CA  PHE A 139      -6.314   9.381  -6.505  1.00  0.00           C  
ATOM   1085  C   PHE A 139      -7.112  10.190  -5.489  1.00  0.00           C  
ATOM   1086  CB  PHE A 139      -5.080  10.171  -6.951  1.00  0.00           C  
ATOM   1087  O   PHE A 139      -8.035  10.921  -5.857  1.00  0.00           O  
ATOM   1088  CG  PHE A 139      -4.043   9.334  -7.650  1.00  0.00           C  
ATOM   1089  CD1 PHE A 139      -3.281   8.412  -6.943  1.00  0.00           C  
ATOM   1090  CD2 PHE A 139      -3.830   9.469  -9.016  1.00  0.00           C  
ATOM   1091  CE1 PHE A 139      -2.321   7.636  -7.587  1.00  0.00           C  
ATOM   1092  CE2 PHE A 139      -2.872   8.697  -9.667  1.00  0.00           C  
ATOM   1093  CZ  PHE A 139      -2.118   7.781  -8.951  1.00  0.00           C  
ATOM   1094  N   TRP A 140      -6.773   9.948  -4.272  1.00  0.00           N  
ATOM   1095  CA  TRP A 140      -7.329  10.687  -3.144  1.00  0.00           C  
ATOM   1096  C   TRP A 140      -6.232  11.421  -2.379  1.00  0.00           C  
ATOM   1097  CB  TRP A 140      -8.082   9.744  -2.201  1.00  0.00           C  
ATOM   1098  O   TRP A 140      -5.074  10.996  -2.383  1.00  0.00           O  
ATOM   1099  CG  TRP A 140      -9.407   9.284  -2.731  1.00  0.00           C  
ATOM   1100  CD1 TRP A 140      -9.639   8.615  -3.901  1.00  0.00           C  
ATOM   1101  CD2 TRP A 140     -10.684   9.463  -2.111  1.00  0.00           C  
ATOM   1102  CE2 TRP A 140     -11.647   8.877  -2.961  1.00  0.00           C  
ATOM   1103  CE3 TRP A 140     -11.107  10.063  -0.917  1.00  0.00           C  
ATOM   1104  NE1 TRP A 140     -10.984   8.367  -4.045  1.00  0.00           N  
ATOM   1105  CH2 TRP A 140     -13.397   9.466  -1.481  1.00  0.00           C  
ATOM   1106  CZ2 TRP A 140     -13.010   8.873  -2.655  1.00  0.00           C  
ATOM   1107  CZ3 TRP A 140     -12.464  10.058  -0.614  1.00  0.00           C  
ATOM   1108  N   LYS A 141      -6.641  12.497  -1.829  1.00  0.00           N  
ATOM   1109  CA  LYS A 141      -5.676  13.324  -1.110  1.00  0.00           C  
ATOM   1110  C   LYS A 141      -5.726  13.049   0.390  1.00  0.00           C  
ATOM   1111  CB  LYS A 141      -5.935  14.808  -1.379  1.00  0.00           C  
ATOM   1112  O   LYS A 141      -6.778  12.696   0.927  1.00  0.00           O  
ATOM   1113  CG  LYS A 141      -5.820  15.200  -2.845  1.00  0.00           C  
ATOM   1114  CD  LYS A 141      -6.157  16.670  -3.058  1.00  0.00           C  
ATOM   1115  CE  LYS A 141      -6.129  17.043  -4.534  1.00  0.00           C  
ATOM   1116  NZ  LYS A 141      -6.528  18.465  -4.754  1.00  0.00           N  
ATOM   1117  N   HIS A 142      -4.582  13.197   0.994  1.00  0.00           N  
ATOM   1118  CA  HIS A 142      -4.442  13.232   2.446  1.00  0.00           C  
ATOM   1119  C   HIS A 142      -3.293  14.142   2.867  1.00  0.00           C  
ATOM   1120  CB  HIS A 142      -4.225  11.822   2.997  1.00  0.00           C  
ATOM   1121  O   HIS A 142      -2.488  14.560   2.031  1.00  0.00           O  
ATOM   1122  CG  HIS A 142      -2.921  11.214   2.590  1.00  0.00           C  
ATOM   1123  CD2 HIS A 142      -2.593  10.442   1.527  1.00  0.00           C  
ATOM   1124  ND1 HIS A 142      -1.764  11.374   3.322  1.00  0.00           N  
ATOM   1125  CE1 HIS A 142      -0.778  10.725   2.724  1.00  0.00           C  
ATOM   1126  NE2 HIS A 142      -1.255  10.151   1.633  1.00  0.00           N  
ATOM   1127  N   TRP A 143      -3.168  14.468   4.160  1.00  0.00           N  
ATOM   1128  CA  TRP A 143      -2.215  15.476   4.613  1.00  0.00           C  
ATOM   1129  C   TRP A 143      -1.244  14.889   5.632  1.00  0.00           C  
ATOM   1130  CB  TRP A 143      -2.949  16.675   5.220  1.00  0.00           C  
ATOM   1131  O   TRP A 143      -0.638  15.623   6.415  1.00  0.00           O  
ATOM   1132  CG  TRP A 143      -3.582  17.579   4.206  1.00  0.00           C  
ATOM   1133  CD1 TRP A 143      -3.039  18.706   3.653  1.00  0.00           C  
ATOM   1134  CD2 TRP A 143      -4.882  17.434   3.626  1.00  0.00           C  
ATOM   1135  CE2 TRP A 143      -5.062  18.510   2.729  1.00  0.00           C  
ATOM   1136  CE3 TRP A 143      -5.914  16.498   3.779  1.00  0.00           C  
ATOM   1137  NE1 TRP A 143      -3.924  19.270   2.764  1.00  0.00           N  
ATOM   1138  CH2 TRP A 143      -7.226  17.744   2.153  1.00  0.00           C  
ATOM   1139  CZ2 TRP A 143      -6.233  18.674   1.985  1.00  0.00           C  
ATOM   1140  CZ3 TRP A 143      -7.078  16.663   3.038  1.00  0.00           C  
ATOM   1141  N   ILE A 144      -1.188  13.591   5.578  1.00  0.00           N  
ATOM   1142  CA  ILE A 144      -0.245  12.905   6.455  1.00  0.00           C  
ATOM   1143  C   ILE A 144       1.176  13.086   5.926  1.00  0.00           C  
ATOM   1144  CB  ILE A 144      -0.582  11.403   6.583  1.00  0.00           C  
ATOM   1145  O   ILE A 144       1.431  12.896   4.734  1.00  0.00           O  
ATOM   1146  CG1 ILE A 144      -1.978  11.219   7.190  1.00  0.00           C  
ATOM   1147  CG2 ILE A 144       0.479  10.681   7.420  1.00  0.00           C  
ATOM   1148  CD1 ILE A 144      -2.522   9.802   7.072  1.00  0.00           C  
ATOM   1149  N   GLN A 145       2.092  13.500   6.866  1.00  0.00           N  
ATOM   1150  CA  GLN A 145       3.495  13.656   6.497  1.00  0.00           C  
ATOM   1151  C   GLN A 145       4.124  12.312   6.143  1.00  0.00           C  
ATOM   1152  CB  GLN A 145       4.279  14.321   7.630  1.00  0.00           C  
ATOM   1153  O   GLN A 145       4.016  11.350   6.907  1.00  0.00           O  
ATOM   1154  CG  GLN A 145       3.913  15.781   7.856  1.00  0.00           C  
ATOM   1155  CD  GLN A 145       4.710  16.419   8.979  1.00  0.00           C  
ATOM   1156  NE2 GLN A 145       4.697  17.746   9.036  1.00  0.00           N  
ATOM   1157  OE1 GLN A 145       5.333  15.724   9.788  1.00  0.00           O  
ATOM   1158  N   THR A 146       4.699  12.246   4.932  1.00  0.00           N  
ATOM   1159  CA  THR A 146       5.345  11.012   4.500  1.00  0.00           C  
ATOM   1160  C   THR A 146       6.744  11.294   3.959  1.00  0.00           C  
ATOM   1161  CB  THR A 146       4.511  10.292   3.423  1.00  0.00           C  
ATOM   1162  O   THR A 146       7.087  12.444   3.680  1.00  0.00           O  
ATOM   1163  CG2 THR A 146       3.108   9.980   3.932  1.00  0.00           C  
ATOM   1164  OG1 THR A 146       4.412  11.130   2.265  1.00  0.00           O  
ATOM   1165  N   LYS A 147       7.584  10.347   4.007  1.00  0.00           N  
ATOM   1166  CA  LYS A 147       8.921  10.394   3.421  1.00  0.00           C  
ATOM   1167  C   LYS A 147       9.022   9.471   2.209  1.00  0.00           C  
ATOM   1168  CB  LYS A 147       9.976  10.012   4.460  1.00  0.00           C  
ATOM   1169  O   LYS A 147       8.162   8.613   2.002  1.00  0.00           O  
ATOM   1170  CG  LYS A 147      10.032  10.949   5.658  1.00  0.00           C  
ATOM   1171  CD  LYS A 147      11.089  10.508   6.662  1.00  0.00           C  
ATOM   1172  CE  LYS A 147      11.133  11.434   7.871  1.00  0.00           C  
ATOM   1173  NZ  LYS A 147      12.143  10.986   8.876  1.00  0.00           N  
ATOM   1174  N   ASP A 148      10.069   9.792   1.451  1.00  0.00           N  
ATOM   1175  CA  ASP A 148      10.350   8.888   0.340  1.00  0.00           C  
ATOM   1176  C   ASP A 148      10.486   7.447   0.825  1.00  0.00           C  
ATOM   1177  CB  ASP A 148      11.623   9.318  -0.393  1.00  0.00           C  
ATOM   1178  O   ASP A 148      11.151   7.184   1.829  1.00  0.00           O  
ATOM   1179  CG  ASP A 148      11.446  10.602  -1.186  1.00  0.00           C  
ATOM   1180  OD1 ASP A 148      10.293  10.973  -1.495  1.00  0.00           O  
ATOM   1181  OD2 ASP A 148      12.468  11.245  -1.506  1.00  0.00           O  
ATOM   1182  N   GLY A 149       9.774   6.557   0.184  1.00  0.00           N  
ATOM   1183  CA  GLY A 149       9.874   5.150   0.538  1.00  0.00           C  
ATOM   1184  C   GLY A 149       8.657   4.634   1.282  1.00  0.00           C  
ATOM   1185  O   GLY A 149       8.554   3.437   1.558  1.00  0.00           O  
ATOM   1186  N   GLN A 150       7.731   5.498   1.578  1.00  0.00           N  
ATOM   1187  CA  GLN A 150       6.568   5.080   2.353  1.00  0.00           C  
ATOM   1188  C   GLN A 150       5.402   4.711   1.440  1.00  0.00           C  
ATOM   1189  CB  GLN A 150       6.145   6.183   3.325  1.00  0.00           C  
ATOM   1190  O   GLN A 150       4.295   4.450   1.914  1.00  0.00           O  
ATOM   1191  CG  GLN A 150       7.111   6.384   4.485  1.00  0.00           C  
ATOM   1192  CD  GLN A 150       6.666   7.480   5.435  1.00  0.00           C  
ATOM   1193  NE2 GLN A 150       6.914   7.282   6.726  1.00  0.00           N  
ATOM   1194  OE1 GLN A 150       6.105   8.496   5.014  1.00  0.00           O  
ATOM   1195  N   CYS A 151       5.686   4.788   0.160  1.00  0.00           N  
ATOM   1196  CA  CYS A 151       4.674   4.308  -0.775  1.00  0.00           C  
ATOM   1197  C   CYS A 151       4.305   2.859  -0.483  1.00  0.00           C  
ATOM   1198  CB  CYS A 151       5.171   4.437  -2.215  1.00  0.00           C  
ATOM   1199  O   CYS A 151       5.148   2.076  -0.040  1.00  0.00           O  
ATOM   1200  SG  CYS A 151       5.301   6.145  -2.789  1.00  0.00           S  
ATOM   1201  N   GLY A 152       3.035   2.612  -0.673  1.00  0.00           N  
ATOM   1202  CA  GLY A 152       2.577   1.245  -0.478  1.00  0.00           C  
ATOM   1203  C   GLY A 152       2.010   0.997   0.907  1.00  0.00           C  
ATOM   1204  O   GLY A 152       1.413  -0.051   1.160  1.00  0.00           O  
ATOM   1205  N   SER A 153       2.185   2.007   1.796  1.00  0.00           N  
ATOM   1206  CA  SER A 153       1.639   1.865   3.142  1.00  0.00           C  
ATOM   1207  C   SER A 153       0.119   1.988   3.137  1.00  0.00           C  
ATOM   1208  CB  SER A 153       2.241   2.914   4.078  1.00  0.00           C  
ATOM   1209  O   SER A 153      -0.441   2.806   2.404  1.00  0.00           O  
ATOM   1210  OG  SER A 153       3.647   2.762   4.167  1.00  0.00           O  
ATOM   1211  N   PRO A 154      -0.537   1.225   3.976  1.00  0.00           N  
ATOM   1212  CA  PRO A 154      -2.002   1.225   3.983  1.00  0.00           C  
ATOM   1213  C   PRO A 154      -2.588   2.476   4.634  1.00  0.00           C  
ATOM   1214  CB  PRO A 154      -2.351  -0.027   4.792  1.00  0.00           C  
ATOM   1215  O   PRO A 154      -2.082   2.937   5.660  1.00  0.00           O  
ATOM   1216  CG  PRO A 154      -1.157  -0.266   5.659  1.00  0.00           C  
ATOM   1217  CD  PRO A 154       0.061   0.250   4.947  1.00  0.00           C  
ATOM   1218  N   LEU A 155      -3.554   3.002   3.999  1.00  0.00           N  
ATOM   1219  CA  LEU A 155      -4.428   4.000   4.607  1.00  0.00           C  
ATOM   1220  C   LEU A 155      -5.690   3.351   5.164  1.00  0.00           C  
ATOM   1221  CB  LEU A 155      -4.802   5.078   3.586  1.00  0.00           C  
ATOM   1222  O   LEU A 155      -6.421   2.679   4.433  1.00  0.00           O  
ATOM   1223  CG  LEU A 155      -3.732   6.130   3.288  1.00  0.00           C  
ATOM   1224  CD1 LEU A 155      -3.446   6.963   4.533  1.00  0.00           C  
ATOM   1225  CD2 LEU A 155      -2.457   5.467   2.778  1.00  0.00           C  
ATOM   1226  N   VAL A 156      -5.937   3.617   6.454  1.00  0.00           N  
ATOM   1227  CA  VAL A 156      -6.962   2.874   7.177  1.00  0.00           C  
ATOM   1228  C   VAL A 156      -8.015   3.838   7.720  1.00  0.00           C  
ATOM   1229  CB  VAL A 156      -6.355   2.044   8.331  1.00  0.00           C  
ATOM   1230  O   VAL A 156      -7.677   4.882   8.283  1.00  0.00           O  
ATOM   1231  CG1 VAL A 156      -7.440   1.248   9.053  1.00  0.00           C  
ATOM   1232  CG2 VAL A 156      -5.266   1.112   7.801  1.00  0.00           C  
ATOM   1233  N   SER A 157      -9.273   3.473   7.550  1.00  0.00           N  
ATOM   1234  CA  SER A 157     -10.374   4.245   8.114  1.00  0.00           C  
ATOM   1235  C   SER A 157     -10.412   4.126   9.634  1.00  0.00           C  
ATOM   1236  CB  SER A 157     -11.709   3.786   7.525  1.00  0.00           C  
ATOM   1237  O   SER A 157     -10.383   3.019  10.176  1.00  0.00           O  
ATOM   1238  OG  SER A 157     -12.793   4.421   8.180  1.00  0.00           O  
ATOM   1239  N   THR A 158     -10.510   5.282  10.285  1.00  0.00           N  
ATOM   1240  CA  THR A 158     -10.561   5.275  11.742  1.00  0.00           C  
ATOM   1241  C   THR A 158     -11.947   4.869  12.234  1.00  0.00           C  
ATOM   1242  CB  THR A 158     -10.192   6.654  12.320  1.00  0.00           C  
ATOM   1243  O   THR A 158     -12.120   4.522  13.404  1.00  0.00           O  
ATOM   1244  CG2 THR A 158      -8.770   7.049  11.936  1.00  0.00           C  
ATOM   1245  OG1 THR A 158     -11.103   7.638  11.813  1.00  0.00           O  
ATOM   1246  N   LYS A 159     -12.917   4.883  11.328  1.00  0.00           N  
ATOM   1247  CA  LYS A 159     -14.295   4.560  11.684  1.00  0.00           C  
ATOM   1248  C   LYS A 159     -14.486   3.053  11.831  1.00  0.00           C  
ATOM   1249  CB  LYS A 159     -15.264   5.111  10.637  1.00  0.00           C  
ATOM   1250  O   LYS A 159     -15.065   2.588  12.815  1.00  0.00           O  
ATOM   1251  CG  LYS A 159     -16.731   4.889  10.973  1.00  0.00           C  
ATOM   1252  CD  LYS A 159     -17.645   5.490   9.913  1.00  0.00           C  
ATOM   1253  CE  LYS A 159     -19.111   5.216  10.217  1.00  0.00           C  
ATOM   1254  NZ  LYS A 159     -20.010   5.790   9.171  1.00  0.00           N  
ATOM   1255  N   ASP A 160     -13.903   2.280  10.864  1.00  0.00           N  
ATOM   1256  CA  ASP A 160     -14.219   0.856  10.890  1.00  0.00           C  
ATOM   1257  C   ASP A 160     -12.953   0.010  10.783  1.00  0.00           C  
ATOM   1258  CB  ASP A 160     -15.187   0.499   9.759  1.00  0.00           C  
ATOM   1259  O   ASP A 160     -13.021  -1.221  10.769  1.00  0.00           O  
ATOM   1260  CG  ASP A 160     -14.678   0.915   8.390  1.00  0.00           C  
ATOM   1261  OD1 ASP A 160     -13.492   1.291   8.268  1.00  0.00           O  
ATOM   1262  OD2 ASP A 160     -15.471   0.870   7.425  1.00  0.00           O  
ATOM   1263  N   GLY A 161     -11.800   0.550  10.547  1.00  0.00           N  
ATOM   1264  CA  GLY A 161     -10.545  -0.183  10.503  1.00  0.00           C  
ATOM   1265  C   GLY A 161     -10.276  -0.825   9.155  1.00  0.00           C  
ATOM   1266  O   GLY A 161      -9.374  -1.655   9.025  1.00  0.00           O  
ATOM   1267  N   SER A 162     -11.101  -0.457   8.199  1.00  0.00           N  
ATOM   1268  CA  SER A 162     -10.936  -1.001   6.855  1.00  0.00           C  
ATOM   1269  C   SER A 162      -9.823  -0.281   6.101  1.00  0.00           C  
ATOM   1270  CB  SER A 162     -12.244  -0.898   6.071  1.00  0.00           C  
ATOM   1271  O   SER A 162      -9.606   0.917   6.299  1.00  0.00           O  
ATOM   1272  OG  SER A 162     -13.275  -1.629   6.713  1.00  0.00           O  
ATOM   1273  N   ILE A 163      -9.061  -1.035   5.312  1.00  0.00           N  
ATOM   1274  CA  ILE A 163      -8.069  -0.431   4.428  1.00  0.00           C  
ATOM   1275  C   ILE A 163      -8.768   0.211   3.232  1.00  0.00           C  
ATOM   1276  CB  ILE A 163      -7.032  -1.470   3.949  1.00  0.00           C  
ATOM   1277  O   ILE A 163      -9.492  -0.461   2.493  1.00  0.00           O  
ATOM   1278  CG1 ILE A 163      -6.257  -2.041   5.142  1.00  0.00           C  
ATOM   1279  CG2 ILE A 163      -6.079  -0.849   2.924  1.00  0.00           C  
ATOM   1280  CD1 ILE A 163      -5.357  -3.217   4.791  1.00  0.00           C  
ATOM   1281  N   VAL A 164      -8.520   1.513   3.019  1.00  0.00           N  
ATOM   1282  CA  VAL A 164      -9.272   2.228   1.994  1.00  0.00           C  
ATOM   1283  C   VAL A 164      -8.354   2.568   0.822  1.00  0.00           C  
ATOM   1284  CB  VAL A 164      -9.917   3.514   2.556  1.00  0.00           C  
ATOM   1285  O   VAL A 164      -8.816   3.040  -0.220  1.00  0.00           O  
ATOM   1286  CG1 VAL A 164     -10.979   3.174   3.601  1.00  0.00           C  
ATOM   1287  CG2 VAL A 164      -8.849   4.428   3.154  1.00  0.00           C  
ATOM   1288  N   GLY A 165      -7.072   2.309   0.999  1.00  0.00           N  
ATOM   1289  CA  GLY A 165      -6.123   2.586  -0.068  1.00  0.00           C  
ATOM   1290  C   GLY A 165      -4.678   2.408   0.358  1.00  0.00           C  
ATOM   1291  O   GLY A 165      -4.405   1.954   1.471  1.00  0.00           O  
ATOM   1292  N   ILE A 166      -3.788   2.589  -0.608  1.00  0.00           N  
ATOM   1293  CA  ILE A 166      -2.360   2.539  -0.314  1.00  0.00           C  
ATOM   1294  C   ILE A 166      -1.695   3.839  -0.763  1.00  0.00           C  
ATOM   1295  CB  ILE A 166      -1.685   1.328  -0.997  1.00  0.00           C  
ATOM   1296  O   ILE A 166      -2.082   4.423  -1.778  1.00  0.00           O  
ATOM   1297  CG1 ILE A 166      -1.908   1.376  -2.512  1.00  0.00           C  
ATOM   1298  CG2 ILE A 166      -2.208   0.015  -0.407  1.00  0.00           C  
ATOM   1299  CD1 ILE A 166      -1.179   0.283  -3.281  1.00  0.00           C  
ATOM   1300  N   HIS A 167      -0.804   4.286   0.102  1.00  0.00           N  
ATOM   1301  CA  HIS A 167      -0.085   5.521  -0.190  1.00  0.00           C  
ATOM   1302  C   HIS A 167       0.672   5.419  -1.510  1.00  0.00           C  
ATOM   1303  CB  HIS A 167       0.883   5.858   0.946  1.00  0.00           C  
ATOM   1304  O   HIS A 167       1.338   4.415  -1.772  1.00  0.00           O  
ATOM   1305  CG  HIS A 167       1.702   7.084   0.692  1.00  0.00           C  
ATOM   1306  CD2 HIS A 167       3.024   7.234   0.442  1.00  0.00           C  
ATOM   1307  ND1 HIS A 167       1.161   8.351   0.681  1.00  0.00           N  
ATOM   1308  CE1 HIS A 167       2.118   9.230   0.434  1.00  0.00           C  
ATOM   1309  NE2 HIS A 167       3.258   8.578   0.285  1.00  0.00           N  
ATOM   1310  N   SER A 168       0.692   6.412  -2.429  1.00  0.00           N  
ATOM   1311  CA  SER A 168       1.292   6.367  -3.759  1.00  0.00           C  
ATOM   1312  C   SER A 168       2.334   7.467  -3.932  1.00  0.00           C  
ATOM   1313  CB  SER A 168       0.216   6.497  -4.838  1.00  0.00           C  
ATOM   1314  O   SER A 168       3.484   7.190  -4.281  1.00  0.00           O  
ATOM   1315  OG  SER A 168       0.739   6.163  -6.112  1.00  0.00           O  
ATOM   1316  N   ALA A 169       2.026   8.644  -3.849  1.00  0.00           N  
ATOM   1317  CA  ALA A 169       2.975   9.696  -4.206  1.00  0.00           C  
ATOM   1318  C   ALA A 169       2.773  10.935  -3.339  1.00  0.00           C  
ATOM   1319  CB  ALA A 169       2.839  10.056  -5.684  1.00  0.00           C  
ATOM   1320  O   ALA A 169       1.768  11.049  -2.633  1.00  0.00           O  
ATOM   1321  N   SER A 170       3.916  11.658  -3.347  1.00  0.00           N  
ATOM   1322  CA  SER A 170       3.923  13.005  -2.787  1.00  0.00           C  
ATOM   1323  C   SER A 170       4.167  14.052  -3.869  1.00  0.00           C  
ATOM   1324  CB  SER A 170       4.989  13.128  -1.698  1.00  0.00           C  
ATOM   1325  O   SER A 170       4.750  13.750  -4.913  1.00  0.00           O  
ATOM   1326  OG  SER A 170       6.288  12.989  -2.247  1.00  0.00           O  
ATOM   1327  N   ASN A 171       3.248  14.974  -4.006  1.00  0.00           N  
ATOM   1328  CA  ASN A 171       3.518  16.133  -4.850  1.00  0.00           C  
ATOM   1329  C   ASN A 171       4.655  16.982  -4.290  1.00  0.00           C  
ATOM   1330  CB  ASN A 171       2.255  16.981  -5.018  1.00  0.00           C  
ATOM   1331  O   ASN A 171       4.706  17.244  -3.087  1.00  0.00           O  
ATOM   1332  CG  ASN A 171       2.379  17.999  -6.134  1.00  0.00           C  
ATOM   1333  ND2 ASN A 171       1.266  18.633  -6.485  1.00  0.00           N  
ATOM   1334  OD1 ASN A 171       3.466  18.214  -6.677  1.00  0.00           O  
ATOM   1335  N   PHE A 172       5.797  17.179  -5.083  1.00  0.00           N  
ATOM   1336  CA  PHE A 172       6.992  17.965  -4.798  1.00  0.00           C  
ATOM   1337  C   PHE A 172       6.628  19.414  -4.496  1.00  0.00           C  
ATOM   1338  CB  PHE A 172       7.971  17.904  -5.974  1.00  0.00           C  
ATOM   1339  O   PHE A 172       7.289  20.071  -3.689  1.00  0.00           O  
ATOM   1340  CG  PHE A 172       8.605  16.552  -6.167  1.00  0.00           C  
ATOM   1341  CD1 PHE A 172       9.664  16.145  -5.364  1.00  0.00           C  
ATOM   1342  CD2 PHE A 172       8.142  15.689  -7.151  1.00  0.00           C  
ATOM   1343  CE1 PHE A 172      10.252  14.895  -5.540  1.00  0.00           C  
ATOM   1344  CE2 PHE A 172       8.725  14.438  -7.332  1.00  0.00           C  
ATOM   1345  CZ  PHE A 172       9.781  14.044  -6.526  1.00  0.00           C  
ATOM   1346  N   THR A 173       5.352  19.812  -4.983  1.00  0.00           N  
ATOM   1347  CA  THR A 173       5.023  21.231  -4.896  1.00  0.00           C  
ATOM   1348  C   THR A 173       3.894  21.463  -3.897  1.00  0.00           C  
ATOM   1349  CB  THR A 173       4.621  21.796  -6.271  1.00  0.00           C  
ATOM   1350  O   THR A 173       3.812  22.528  -3.281  1.00  0.00           O  
ATOM   1351  CG2 THR A 173       5.793  21.757  -7.246  1.00  0.00           C  
ATOM   1352  OG1 THR A 173       3.543  21.017  -6.804  1.00  0.00           O  
ATOM   1353  N   ASN A 174       3.218  20.428  -3.552  1.00  0.00           N  
ATOM   1354  CA  ASN A 174       2.043  20.576  -2.700  1.00  0.00           C  
ATOM   1355  C   ASN A 174       2.192  19.793  -1.399  1.00  0.00           C  
ATOM   1356  CB  ASN A 174       0.781  20.135  -3.444  1.00  0.00           C  
ATOM   1357  O   ASN A 174       3.044  18.909  -1.295  1.00  0.00           O  
ATOM   1358  CG  ASN A 174      -0.037  21.305  -3.953  1.00  0.00           C  
ATOM   1359  ND2 ASN A 174      -0.954  21.032  -4.873  1.00  0.00           N  
ATOM   1360  OD1 ASN A 174       0.155  22.446  -3.524  1.00  0.00           O  
ATOM   1361  N   THR A 175       1.760  20.427  -0.257  1.00  0.00           N  
ATOM   1362  CA  THR A 175       1.704  19.928   1.113  1.00  0.00           C  
ATOM   1363  C   THR A 175       0.811  18.693   1.202  1.00  0.00           C  
ATOM   1364  CB  THR A 175       1.187  21.009   2.080  1.00  0.00           C  
ATOM   1365  O   THR A 175       0.640  18.121   2.280  1.00  0.00           O  
ATOM   1366  CG2 THR A 175       2.173  22.168   2.187  1.00  0.00           C  
ATOM   1367  OG1 THR A 175      -0.069  21.507   1.604  1.00  0.00           O  
ATOM   1368  N   ASN A 176       0.215  18.321  -0.026  1.00  0.00           N  
ATOM   1369  CA  ASN A 176      -0.670  17.172   0.134  1.00  0.00           C  
ATOM   1370  C   ASN A 176      -0.084  15.920  -0.511  1.00  0.00           C  
ATOM   1371  CB  ASN A 176      -2.052  17.474  -0.450  1.00  0.00           C  
ATOM   1372  O   ASN A 176       0.806  16.011  -1.358  1.00  0.00           O  
ATOM   1373  CG  ASN A 176      -1.986  17.965  -1.883  1.00  0.00           C  
ATOM   1374  ND2 ASN A 176      -3.128  18.378  -2.421  1.00  0.00           N  
ATOM   1375  OD1 ASN A 176      -0.918  17.973  -2.501  1.00  0.00           O  
ATOM   1376  N   ASN A 177      -0.395  14.793   0.081  1.00  0.00           N  
ATOM   1377  CA  ASN A 177      -0.043  13.473  -0.431  1.00  0.00           C  
ATOM   1378  C   ASN A 177      -1.237  12.790  -1.092  1.00  0.00           C  
ATOM   1379  CB  ASN A 177       0.518  12.594   0.689  1.00  0.00           C  
ATOM   1380  O   ASN A 177      -2.378  13.224  -0.921  1.00  0.00           O  
ATOM   1381  CG  ASN A 177       1.835  13.111   1.232  1.00  0.00           C  
ATOM   1382  ND2 ASN A 177       1.910  13.279   2.547  1.00  0.00           N  
ATOM   1383  OD1 ASN A 177       2.779  13.358   0.476  1.00  0.00           O  
ATOM   1384  N   TYR A 178      -0.881  11.795  -1.958  1.00  0.00           N  
ATOM   1385  CA  TYR A 178      -1.933  11.079  -2.672  1.00  0.00           C  
ATOM   1386  C   TYR A 178      -1.867   9.584  -2.384  1.00  0.00           C  
ATOM   1387  CB  TYR A 178      -1.822  11.325  -4.180  1.00  0.00           C  
ATOM   1388  O   TYR A 178      -0.802   9.055  -2.056  1.00  0.00           O  
ATOM   1389  CG  TYR A 178      -1.959  12.777  -4.570  1.00  0.00           C  
ATOM   1390  CD1 TYR A 178      -3.212  13.346  -4.782  1.00  0.00           C  
ATOM   1391  CD2 TYR A 178      -0.836  13.582  -4.727  1.00  0.00           C  
ATOM   1392  CE1 TYR A 178      -3.343  14.683  -5.144  1.00  0.00           C  
ATOM   1393  CE2 TYR A 178      -0.955  14.920  -5.088  1.00  0.00           C  
ATOM   1394  OH  TYR A 178      -2.334  16.785  -5.650  1.00  0.00           O  
ATOM   1395  CZ  TYR A 178      -2.210  15.461  -5.293  1.00  0.00           C  
ATOM   1396  N   PHE A 179      -3.036   9.006  -2.411  1.00  0.00           N  
ATOM   1397  CA  PHE A 179      -3.055   7.550  -2.327  1.00  0.00           C  
ATOM   1398  C   PHE A 179      -4.012   6.961  -3.356  1.00  0.00           C  
ATOM   1399  CB  PHE A 179      -3.452   7.096  -0.919  1.00  0.00           C  
ATOM   1400  O   PHE A 179      -4.887   7.661  -3.870  1.00  0.00           O  
ATOM   1401  CG  PHE A 179      -4.897   7.350  -0.585  1.00  0.00           C  
ATOM   1402  CD1 PHE A 179      -5.316   8.602  -0.153  1.00  0.00           C  
ATOM   1403  CD2 PHE A 179      -5.838   6.335  -0.703  1.00  0.00           C  
ATOM   1404  CE1 PHE A 179      -6.653   8.840   0.157  1.00  0.00           C  
ATOM   1405  CE2 PHE A 179      -7.176   6.565  -0.395  1.00  0.00           C  
ATOM   1406  CZ  PHE A 179      -7.581   7.818   0.036  1.00  0.00           C  
ATOM   1407  N   THR A 180      -3.707   5.743  -3.741  1.00  0.00           N  
ATOM   1408  CA  THR A 180      -4.557   4.977  -4.645  1.00  0.00           C  
ATOM   1409  C   THR A 180      -5.662   4.262  -3.872  1.00  0.00           C  
ATOM   1410  CB  THR A 180      -3.737   3.947  -5.444  1.00  0.00           C  
ATOM   1411  O   THR A 180      -5.388   3.545  -2.907  1.00  0.00           O  
ATOM   1412  CG2 THR A 180      -4.606   3.232  -6.474  1.00  0.00           C  
ATOM   1413  OG1 THR A 180      -2.667   4.618  -6.121  1.00  0.00           O  
ATOM   1414  N   THR A 181      -6.866   4.441  -4.297  1.00  0.00           N  
ATOM   1415  CA  THR A 181      -8.006   3.908  -3.561  1.00  0.00           C  
ATOM   1416  C   THR A 181      -8.236   2.440  -3.907  1.00  0.00           C  
ATOM   1417  CB  THR A 181      -9.286   4.714  -3.853  1.00  0.00           C  
ATOM   1418  O   THR A 181      -7.915   2.000  -5.013  1.00  0.00           O  
ATOM   1419  CG2 THR A 181      -9.117   6.177  -3.458  1.00  0.00           C  
ATOM   1420  OG1 THR A 181      -9.580   4.640  -5.254  1.00  0.00           O  
ATOM   1421  N   VAL A 182      -8.772   1.742  -2.938  1.00  0.00           N  
ATOM   1422  CA  VAL A 182      -9.229   0.373  -3.151  1.00  0.00           C  
ATOM   1423  C   VAL A 182     -10.471   0.373  -4.038  1.00  0.00           C  
ATOM   1424  CB  VAL A 182      -9.530  -0.340  -1.813  1.00  0.00           C  
ATOM   1425  O   VAL A 182     -11.418   1.124  -3.791  1.00  0.00           O  
ATOM   1426  CG1 VAL A 182     -10.152  -1.713  -2.060  1.00  0.00           C  
ATOM   1427  CG2 VAL A 182      -8.256  -0.469  -0.979  1.00  0.00           C  
ATOM   1428  N   PRO A 183     -10.451  -0.411  -5.155  1.00  0.00           N  
ATOM   1429  CA  PRO A 183     -11.638  -0.455  -6.012  1.00  0.00           C  
ATOM   1430  C   PRO A 183     -12.817  -1.165  -5.351  1.00  0.00           C  
ATOM   1431  CB  PRO A 183     -11.155  -1.227  -7.242  1.00  0.00           C  
ATOM   1432  O   PRO A 183     -12.633  -1.897  -4.374  1.00  0.00           O  
ATOM   1433  CG  PRO A 183     -10.078  -2.128  -6.730  1.00  0.00           C  
ATOM   1434  CD  PRO A 183      -9.363  -1.428  -5.611  1.00  0.00           C  
ATOM   1435  N   PRO A 184     -13.995  -0.881  -5.998  1.00  0.00           N  
ATOM   1436  CA  PRO A 184     -15.148  -1.623  -5.483  1.00  0.00           C  
ATOM   1437  C   PRO A 184     -15.014  -3.131  -5.676  1.00  0.00           C  
ATOM   1438  CB  PRO A 184     -16.317  -1.070  -6.303  1.00  0.00           C  
ATOM   1439  O   PRO A 184     -14.388  -3.581  -6.639  1.00  0.00           O  
ATOM   1440  CG  PRO A 184     -15.689  -0.525  -7.545  1.00  0.00           C  
ATOM   1441  CD  PRO A 184     -14.285  -0.099  -7.222  1.00  0.00           C  
ATOM   1442  N   ASP A 185     -15.372  -3.953  -4.741  1.00  0.00           N  
ATOM   1443  CA  ASP A 185     -15.430  -5.409  -4.823  1.00  0.00           C  
ATOM   1444  C   ASP A 185     -14.029  -6.016  -4.796  1.00  0.00           C  
ATOM   1445  CB  ASP A 185     -16.168  -5.847  -6.089  1.00  0.00           C  
ATOM   1446  O   ASP A 185     -13.773  -7.030  -5.449  1.00  0.00           O  
ATOM   1447  CG  ASP A 185     -17.631  -5.440  -6.093  1.00  0.00           C  
ATOM   1448  OD1 ASP A 185     -18.279  -5.483  -5.025  1.00  0.00           O  
ATOM   1449  OD2 ASP A 185     -18.142  -5.075  -7.175  1.00  0.00           O  
ATOM   1450  N   PHE A 186     -13.102  -5.268  -4.262  1.00  0.00           N  
ATOM   1451  CA  PHE A 186     -11.706  -5.684  -4.178  1.00  0.00           C  
ATOM   1452  C   PHE A 186     -11.581  -7.015  -3.447  1.00  0.00           C  
ATOM   1453  CB  PHE A 186     -10.867  -4.615  -3.471  1.00  0.00           C  
ATOM   1454  O   PHE A 186     -10.787  -7.873  -3.841  1.00  0.00           O  
ATOM   1455  CG  PHE A 186      -9.383  -4.808  -3.625  1.00  0.00           C  
ATOM   1456  CD1 PHE A 186      -8.560  -4.900  -2.509  1.00  0.00           C  
ATOM   1457  CD2 PHE A 186      -8.810  -4.898  -4.887  1.00  0.00           C  
ATOM   1458  CE1 PHE A 186      -7.186  -5.079  -2.649  1.00  0.00           C  
ATOM   1459  CE2 PHE A 186      -7.438  -5.076  -5.035  1.00  0.00           C  
ATOM   1460  CZ  PHE A 186      -6.627  -5.166  -3.915  1.00  0.00           C  
ATOM   1461  N   MET A 187     -12.373  -7.196  -2.520  1.00  0.00           N  
ATOM   1462  CA  MET A 187     -12.329  -8.430  -1.741  1.00  0.00           C  
ATOM   1463  C   MET A 187     -12.663  -9.636  -2.613  1.00  0.00           C  
ATOM   1464  CB  MET A 187     -13.298  -8.356  -0.559  1.00  0.00           C  
ATOM   1465  O   MET A 187     -12.048 -10.695  -2.476  1.00  0.00           O  
ATOM   1466  CG  MET A 187     -12.815  -7.465   0.574  1.00  0.00           C  
ATOM   1467  SD  MET A 187     -11.224  -8.035   1.287  1.00  0.00           S  
ATOM   1468  CE  MET A 187     -11.760  -9.582   2.069  1.00  0.00           C  
ATOM   1469  N   ARG A 188     -13.617  -9.496  -3.424  1.00  0.00           N  
ATOM   1470  CA  ARG A 188     -14.009 -10.562  -4.341  1.00  0.00           C  
ATOM   1471  C   ARG A 188     -12.859 -10.935  -5.271  1.00  0.00           C  
ATOM   1472  CB  ARG A 188     -15.232 -10.144  -5.160  1.00  0.00           C  
ATOM   1473  O   ARG A 188     -12.637 -12.115  -5.550  1.00  0.00           O  
ATOM   1474  CG  ARG A 188     -15.882 -11.287  -5.923  1.00  0.00           C  
ATOM   1475  CD  ARG A 188     -17.147 -10.838  -6.642  1.00  0.00           C  
ATOM   1476  NE  ARG A 188     -17.379 -11.612  -7.858  1.00  0.00           N  
ATOM   1477  NH1 ARG A 188     -19.209 -10.378  -8.541  1.00  0.00           N  
ATOM   1478  NH2 ARG A 188     -18.474 -12.143  -9.806  1.00  0.00           N  
ATOM   1479  CZ  ARG A 188     -18.354 -11.376  -8.732  1.00  0.00           C  
ATOM   1480  N   LEU A 189     -12.160  -9.886  -5.703  1.00  0.00           N  
ATOM   1481  CA  LEU A 189     -11.000 -10.101  -6.561  1.00  0.00           C  
ATOM   1482  C   LEU A 189      -9.942 -10.934  -5.845  1.00  0.00           C  
ATOM   1483  CB  LEU A 189     -10.401  -8.762  -6.999  1.00  0.00           C  
ATOM   1484  O   LEU A 189      -9.325 -11.814  -6.449  1.00  0.00           O  
ATOM   1485  CG  LEU A 189      -9.156  -8.833  -7.884  1.00  0.00           C  
ATOM   1486  CD1 LEU A 189      -9.510  -9.407  -9.252  1.00  0.00           C  
ATOM   1487  CD2 LEU A 189      -8.521  -7.454  -8.026  1.00  0.00           C  
ATOM   1488  N   LEU A 190      -9.796 -10.767  -4.567  1.00  0.00           N  
ATOM   1489  CA  LEU A 190      -8.755 -11.426  -3.785  1.00  0.00           C  
ATOM   1490  C   LEU A 190      -9.150 -12.861  -3.454  1.00  0.00           C  
ATOM   1491  CB  LEU A 190      -8.482 -10.649  -2.494  1.00  0.00           C  
ATOM   1492  O   LEU A 190      -8.286 -13.725  -3.289  1.00  0.00           O  
ATOM   1493  CG  LEU A 190      -7.824  -9.278  -2.655  1.00  0.00           C  
ATOM   1494  CD1 LEU A 190      -7.717  -8.579  -1.303  1.00  0.00           C  
ATOM   1495  CD2 LEU A 190      -6.449  -9.417  -3.300  1.00  0.00           C  
ATOM   1496  N   THR A 191     -10.413 -13.137  -3.448  1.00  0.00           N  
ATOM   1497  CA  THR A 191     -10.846 -14.426  -2.920  1.00  0.00           C  
ATOM   1498  C   THR A 191     -11.390 -15.313  -4.036  1.00  0.00           C  
ATOM   1499  CB  THR A 191     -11.921 -14.250  -1.830  1.00  0.00           C  
ATOM   1500  O   THR A 191     -11.433 -16.537  -3.898  1.00  0.00           O  
ATOM   1501  CG2 THR A 191     -11.347 -13.559  -0.598  1.00  0.00           C  
ATOM   1502  OG1 THR A 191     -12.996 -13.459  -2.351  1.00  0.00           O  
ATOM   1503  N   ASP A 192     -11.743 -14.671  -5.155  1.00  0.00           N  
ATOM   1504  CA  ASP A 192     -12.337 -15.429  -6.253  1.00  0.00           C  
ATOM   1505  C   ASP A 192     -11.317 -15.683  -7.360  1.00  0.00           C  
ATOM   1506  CB  ASP A 192     -13.553 -14.692  -6.817  1.00  0.00           C  
ATOM   1507  O   ASP A 192     -10.945 -14.763  -8.092  1.00  0.00           O  
ATOM   1508  CG  ASP A 192     -14.335 -15.520  -7.822  1.00  0.00           C  
ATOM   1509  OD1 ASP A 192     -13.826 -16.567  -8.277  1.00  0.00           O  
ATOM   1510  OD2 ASP A 192     -15.468 -15.120  -8.165  1.00  0.00           O  
ATOM   1511  N   PRO A 193     -10.889 -16.848  -7.481  1.00  0.00           N  
ATOM   1512  CA  PRO A 193      -9.888 -17.196  -8.492  1.00  0.00           C  
ATOM   1513  C   PRO A 193     -10.344 -16.866  -9.911  1.00  0.00           C  
ATOM   1514  CB  PRO A 193      -9.715 -18.706  -8.311  1.00  0.00           C  
ATOM   1515  O   PRO A 193      -9.514 -16.605 -10.786  1.00  0.00           O  
ATOM   1516  CG  PRO A 193     -10.199 -18.983  -6.924  1.00  0.00           C  
ATOM   1517  CD  PRO A 193     -11.251 -17.969  -6.576  1.00  0.00           C  
ATOM   1518  N   GLU A 194     -11.628 -16.890 -10.153  1.00  0.00           N  
ATOM   1519  CA  GLU A 194     -12.176 -16.671 -11.488  1.00  0.00           C  
ATOM   1520  C   GLU A 194     -11.967 -15.229 -11.941  1.00  0.00           C  
ATOM   1521  CB  GLU A 194     -13.665 -17.023 -11.523  1.00  0.00           C  
ATOM   1522  O   GLU A 194     -11.943 -14.946 -13.141  1.00  0.00           O  
ATOM   1523  CG  GLU A 194     -13.951 -18.507 -11.341  1.00  0.00           C  
ATOM   1524  CD  GLU A 194     -15.426 -18.853 -11.467  1.00  0.00           C  
ATOM   1525  OE1 GLU A 194     -15.767 -20.058 -11.478  1.00  0.00           O  
ATOM   1526  OE2 GLU A 194     -16.246 -17.913 -11.557  1.00  0.00           O  
ATOM   1527  N   LEU A 195     -11.787 -14.333 -11.018  1.00  0.00           N  
ATOM   1528  CA  LEU A 195     -11.651 -12.918 -11.346  1.00  0.00           C  
ATOM   1529  C   LEU A 195     -10.183 -12.535 -11.503  1.00  0.00           C  
ATOM   1530  CB  LEU A 195     -12.304 -12.052 -10.266  1.00  0.00           C  
ATOM   1531  O   LEU A 195      -9.870 -11.446 -11.988  1.00  0.00           O  
ATOM   1532  CG  LEU A 195     -13.827 -12.135 -10.159  1.00  0.00           C  
ATOM   1533  CD1 LEU A 195     -14.322 -11.304  -8.980  1.00  0.00           C  
ATOM   1534  CD2 LEU A 195     -14.481 -11.673 -11.457  1.00  0.00           C  
ATOM   1535  N   GLN A 196      -9.355 -13.490 -11.198  1.00  0.00           N  
ATOM   1536  CA  GLN A 196      -7.928 -13.184 -11.188  1.00  0.00           C  
ATOM   1537  C   GLN A 196      -7.291 -13.489 -12.541  1.00  0.00           C  
ATOM   1538  CB  GLN A 196      -7.218 -13.969 -10.084  1.00  0.00           C  
ATOM   1539  O   GLN A 196      -7.375 -14.616 -13.032  1.00  0.00           O  
ATOM   1540  CG  GLN A 196      -7.698 -13.627  -8.680  1.00  0.00           C  
ATOM   1541  CD  GLN A 196      -7.194 -14.603  -7.633  1.00  0.00           C  
ATOM   1542  NE2 GLN A 196      -7.339 -14.238  -6.364  1.00  0.00           N  
ATOM   1543  OE1 GLN A 196      -6.679 -15.676  -7.963  1.00  0.00           O  
ATOM   1544  N   ARG A 197      -6.906 -12.464 -13.280  1.00  0.00           N  
ATOM   1545  CA  ARG A 197      -6.133 -12.604 -14.510  1.00  0.00           C  
ATOM   1546  C   ARG A 197      -4.659 -12.295 -14.269  1.00  0.00           C  
ATOM   1547  CB  ARG A 197      -6.689 -11.688 -15.603  1.00  0.00           C  
ATOM   1548  O   ARG A 197      -4.290 -11.140 -14.049  1.00  0.00           O  
ATOM   1549  CG  ARG A 197      -8.121 -12.005 -16.002  1.00  0.00           C  
ATOM   1550  CD  ARG A 197      -8.614 -11.085 -17.110  1.00  0.00           C  
ATOM   1551  NE  ARG A 197     -10.001 -11.368 -17.469  1.00  0.00           N  
ATOM   1552  NH1 ARG A 197     -10.169  -9.657 -19.011  1.00  0.00           N  
ATOM   1553  NH2 ARG A 197     -11.963 -11.027 -18.613  1.00  0.00           N  
ATOM   1554  CZ  ARG A 197     -10.708 -10.683 -18.364  1.00  0.00           C  
ATOM   1555  N   TRP A 198      -3.854 -13.344 -14.353  1.00  0.00           N  
ATOM   1556  CA  TRP A 198      -2.453 -13.216 -13.967  1.00  0.00           C  
ATOM   1557  C   TRP A 198      -1.564 -13.039 -15.194  1.00  0.00           C  
ATOM   1558  CB  TRP A 198      -2.001 -14.441 -13.167  1.00  0.00           C  
ATOM   1559  O   TRP A 198      -1.778 -13.687 -16.221  1.00  0.00           O  
ATOM   1560  CG  TRP A 198      -2.802 -14.685 -11.923  1.00  0.00           C  
ATOM   1561  CD1 TRP A 198      -3.774 -15.629 -11.741  1.00  0.00           C  
ATOM   1562  CD2 TRP A 198      -2.703 -13.968 -10.689  1.00  0.00           C  
ATOM   1563  CE2 TRP A 198      -3.645 -14.533  -9.801  1.00  0.00           C  
ATOM   1564  CE3 TRP A 198      -1.907 -12.903 -10.247  1.00  0.00           C  
ATOM   1565  NE1 TRP A 198      -4.285 -15.543 -10.466  1.00  0.00           N  
ATOM   1566  CH2 TRP A 198      -3.021 -13.023  -8.087  1.00  0.00           C  
ATOM   1567  CZ2 TRP A 198      -3.812 -14.066  -8.494  1.00  0.00           C  
ATOM   1568  CZ3 TRP A 198      -2.075 -12.440  -8.946  1.00  0.00           C  
ATOM   1569  N   ILE A 199      -0.763 -12.045 -15.050  1.00  0.00           N  
ATOM   1570  CA  ILE A 199       0.235 -11.823 -16.091  1.00  0.00           C  
ATOM   1571  C   ILE A 199       1.635 -11.879 -15.485  1.00  0.00           C  
ATOM   1572  CB  ILE A 199       0.014 -10.471 -16.807  1.00  0.00           C  
ATOM   1573  O   ILE A 199       1.799 -11.733 -14.272  1.00  0.00           O  
ATOM   1574  CG1 ILE A 199       0.113  -9.315 -15.805  1.00  0.00           C  
ATOM   1575  CG2 ILE A 199      -1.337 -10.457 -17.529  1.00  0.00           C  
ATOM   1576  CD1 ILE A 199       0.169  -7.938 -16.453  1.00  0.00           C  
ATOM   1577  N   SER A 200       2.620 -12.303 -16.270  1.00  0.00           N  
ATOM   1578  CA  SER A 200       4.015 -12.305 -15.839  1.00  0.00           C  
ATOM   1579  C   SER A 200       4.870 -11.409 -16.728  1.00  0.00           C  
ATOM   1580  CB  SER A 200       4.576 -13.727 -15.844  1.00  0.00           C  
ATOM   1581  O   SER A 200       4.484 -11.096 -17.857  1.00  0.00           O  
ATOM   1582  OG  SER A 200       3.837 -14.562 -14.969  1.00  0.00           O  
ATOM   1583  N   GLY A 201       5.975 -10.912 -16.157  1.00  0.00           N  
ATOM   1584  CA  GLY A 201       6.942 -10.164 -16.944  1.00  0.00           C  
ATOM   1585  C   GLY A 201       6.494  -8.748 -17.253  1.00  0.00           C  
ATOM   1586  O   GLY A 201       6.933  -8.154 -18.240  1.00  0.00           O  
ATOM   1587  N   TRP A 202       5.612  -8.247 -16.469  1.00  0.00           N  
ATOM   1588  CA  TRP A 202       5.038  -6.928 -16.715  1.00  0.00           C  
ATOM   1589  C   TRP A 202       5.966  -5.828 -16.210  1.00  0.00           C  
ATOM   1590  CB  TRP A 202       3.667  -6.805 -16.045  1.00  0.00           C  
ATOM   1591  O   TRP A 202       6.664  -6.007 -15.210  1.00  0.00           O  
ATOM   1592  CG  TRP A 202       2.991  -5.487 -16.280  1.00  0.00           C  
ATOM   1593  CD1 TRP A 202       2.133  -5.171 -17.296  1.00  0.00           C  
ATOM   1594  CD2 TRP A 202       3.122  -4.306 -15.483  1.00  0.00           C  
ATOM   1595  CE2 TRP A 202       2.313  -3.311 -16.074  1.00  0.00           C  
ATOM   1596  CE3 TRP A 202       3.844  -3.993 -14.324  1.00  0.00           C  
ATOM   1597  NE1 TRP A 202       1.721  -3.863 -17.178  1.00  0.00           N  
ATOM   1598  CH2 TRP A 202       2.925  -1.743 -14.410  1.00  0.00           C  
ATOM   1599  CZ2 TRP A 202       2.208  -2.022 -15.545  1.00  0.00           C  
ATOM   1600  CZ3 TRP A 202       3.738  -2.711 -13.798  1.00  0.00           C  
ATOM   1601  N   ARG A 203       6.068  -4.704 -16.868  1.00  0.00           N  
ATOM   1602  CA  ARG A 203       6.735  -3.479 -16.438  1.00  0.00           C  
ATOM   1603  C   ARG A 203       5.797  -2.281 -16.539  1.00  0.00           C  
ATOM   1604  CB  ARG A 203       7.995  -3.231 -17.270  1.00  0.00           C  
ATOM   1605  O   ARG A 203       4.897  -2.260 -17.382  1.00  0.00           O  
ATOM   1606  CG  ARG A 203       7.714  -2.870 -18.720  1.00  0.00           C  
ATOM   1607  CD  ARG A 203       8.997  -2.580 -19.487  1.00  0.00           C  
ATOM   1608  NE  ARG A 203       8.726  -2.237 -20.880  1.00  0.00           N  
ATOM   1609  NH1 ARG A 203      10.947  -2.005 -21.471  1.00  0.00           N  
ATOM   1610  NH2 ARG A 203       9.300  -1.670 -23.030  1.00  0.00           N  
ATOM   1611  CZ  ARG A 203       9.658  -1.971 -21.790  1.00  0.00           C  
ATOM   1612  N   LEU A 204       5.962  -1.267 -15.636  1.00  0.00           N  
ATOM   1613  CA  LEU A 204       5.066  -0.117 -15.592  1.00  0.00           C  
ATOM   1614  C   LEU A 204       5.054   0.613 -16.931  1.00  0.00           C  
ATOM   1615  CB  LEU A 204       5.483   0.845 -14.477  1.00  0.00           C  
ATOM   1616  O   LEU A 204       6.111   0.911 -17.490  1.00  0.00           O  
ATOM   1617  CG  LEU A 204       4.641   2.113 -14.325  1.00  0.00           C  
ATOM   1618  CD1 LEU A 204       3.248   1.766 -13.812  1.00  0.00           C  
ATOM   1619  CD2 LEU A 204       5.329   3.104 -13.392  1.00  0.00           C  
ATOM   1620  N   ASN A 205       3.860   0.726 -17.471  1.00  0.00           N  
ATOM   1621  CA  ASN A 205       3.501   1.659 -18.534  1.00  0.00           C  
ATOM   1622  C   ASN A 205       2.708   2.846 -17.994  1.00  0.00           C  
ATOM   1623  CB  ASN A 205       2.709   0.945 -19.631  1.00  0.00           C  
ATOM   1624  O   ASN A 205       1.540   2.702 -17.629  1.00  0.00           O  
ATOM   1625  CG  ASN A 205       2.437   1.834 -20.828  1.00  0.00           C  
ATOM   1626  ND2 ASN A 205       2.019   1.228 -21.934  1.00  0.00           N  
ATOM   1627  OD1 ASN A 205       2.602   3.054 -20.761  1.00  0.00           O  
ATOM   1628  N   ALA A 206       3.371   3.987 -17.783  1.00  0.00           N  
ATOM   1629  CA  ALA A 206       2.795   5.163 -17.136  1.00  0.00           C  
ATOM   1630  C   ALA A 206       1.446   5.523 -17.752  1.00  0.00           C  
ATOM   1631  CB  ALA A 206       3.754   6.348 -17.234  1.00  0.00           C  
ATOM   1632  O   ALA A 206       0.597   6.127 -17.093  1.00  0.00           O  
ATOM   1633  N   ASP A 207       1.178   5.120 -18.980  1.00  0.00           N  
ATOM   1634  CA  ASP A 207      -0.062   5.437 -19.682  1.00  0.00           C  
ATOM   1635  C   ASP A 207      -1.207   4.547 -19.203  1.00  0.00           C  
ATOM   1636  CB  ASP A 207       0.123   5.288 -21.193  1.00  0.00           C  
ATOM   1637  O   ASP A 207      -2.379   4.865 -19.417  1.00  0.00           O  
ATOM   1638  CG  ASP A 207       1.034   6.348 -21.786  1.00  0.00           C  
ATOM   1639  OD1 ASP A 207       1.141   7.452 -21.210  1.00  0.00           O  
ATOM   1640  OD2 ASP A 207       1.648   6.078 -22.841  1.00  0.00           O  
ATOM   1641  N   SER A 208      -0.869   3.466 -18.542  1.00  0.00           N  
ATOM   1642  CA  SER A 208      -1.885   2.506 -18.124  1.00  0.00           C  
ATOM   1643  C   SER A 208      -2.486   2.889 -16.776  1.00  0.00           C  
ATOM   1644  CB  SER A 208      -1.292   1.098 -18.046  1.00  0.00           C  
ATOM   1645  O   SER A 208      -3.509   2.336 -16.367  1.00  0.00           O  
ATOM   1646  OG  SER A 208      -0.271   1.036 -17.065  1.00  0.00           O  
ATOM   1647  N   VAL A 209      -1.833   3.804 -16.085  1.00  0.00           N  
ATOM   1648  CA  VAL A 209      -2.329   4.321 -14.814  1.00  0.00           C  
ATOM   1649  C   VAL A 209      -2.950   5.700 -15.024  1.00  0.00           C  
ATOM   1650  CB  VAL A 209      -1.206   4.399 -13.756  1.00  0.00           C  
ATOM   1651  O   VAL A 209      -2.380   6.546 -15.717  1.00  0.00           O  
ATOM   1652  CG1 VAL A 209      -1.735   4.987 -12.449  1.00  0.00           C  
ATOM   1653  CG2 VAL A 209      -0.602   3.016 -13.518  1.00  0.00           C  
ATOM   1654  N   ASP A 210      -4.210   5.855 -14.564  1.00  0.00           N  
ATOM   1655  CA  ASP A 210      -4.847   7.167 -14.613  1.00  0.00           C  
ATOM   1656  C   ASP A 210      -4.271   8.097 -13.547  1.00  0.00           C  
ATOM   1657  CB  ASP A 210      -6.361   7.036 -14.434  1.00  0.00           C  
ATOM   1658  O   ASP A 210      -4.687   8.055 -12.388  1.00  0.00           O  
ATOM   1659  CG  ASP A 210      -7.093   8.358 -14.586  1.00  0.00           C  
ATOM   1660  OD1 ASP A 210      -6.452   9.373 -14.933  1.00  0.00           O  
ATOM   1661  OD2 ASP A 210      -8.321   8.384 -14.355  1.00  0.00           O  
ATOM   1662  N   TRP A 211      -3.298   8.745 -13.903  1.00  0.00           N  
ATOM   1663  CA  TRP A 211      -2.613   9.613 -12.951  1.00  0.00           C  
ATOM   1664  C   TRP A 211      -3.353  10.937 -12.791  1.00  0.00           C  
ATOM   1665  CB  TRP A 211      -1.171   9.870 -13.399  1.00  0.00           C  
ATOM   1666  O   TRP A 211      -2.937  11.798 -12.013  1.00  0.00           O  
ATOM   1667  CG  TRP A 211      -0.327   8.634 -13.473  1.00  0.00           C  
ATOM   1668  CD1 TRP A 211      -0.029   7.905 -14.590  1.00  0.00           C  
ATOM   1669  CD2 TRP A 211       0.326   7.979 -12.381  1.00  0.00           C  
ATOM   1670  CE2 TRP A 211       1.003   6.858 -12.910  1.00  0.00           C  
ATOM   1671  CE3 TRP A 211       0.404   8.232 -11.004  1.00  0.00           C  
ATOM   1672  NE1 TRP A 211       0.770   6.835 -14.259  1.00  0.00           N  
ATOM   1673  CH2 TRP A 211       1.810   6.260 -10.767  1.00  0.00           C  
ATOM   1674  CZ2 TRP A 211       1.750   5.990 -12.109  1.00  0.00           C  
ATOM   1675  CZ3 TRP A 211       1.148   7.367 -10.210  1.00  0.00           C  
ATOM   1676  N   GLY A 212      -4.466  11.026 -13.516  1.00  0.00           N  
ATOM   1677  CA  GLY A 212      -5.122  12.324 -13.512  1.00  0.00           C  
ATOM   1678  C   GLY A 212      -4.228  13.446 -14.005  1.00  0.00           C  
ATOM   1679  O   GLY A 212      -3.610  13.334 -15.066  1.00  0.00           O  
ATOM   1680  N   GLY A 213      -4.179  14.575 -13.377  1.00  0.00           N  
ATOM   1681  CA  GLY A 213      -3.380  15.737 -13.734  1.00  0.00           C  
ATOM   1682  C   GLY A 213      -1.940  15.637 -13.266  1.00  0.00           C  
ATOM   1683  O   GLY A 213      -1.130  16.525 -13.541  1.00  0.00           O  
ATOM   1684  N   HIS A 214      -1.569  14.417 -12.667  1.00  0.00           N  
ATOM   1685  CA  HIS A 214      -0.228  14.247 -12.121  1.00  0.00           C  
ATOM   1686  C   HIS A 214       0.737  13.726 -13.181  1.00  0.00           C  
ATOM   1687  CB  HIS A 214      -0.254  13.297 -10.922  1.00  0.00           C  
ATOM   1688  O   HIS A 214       0.360  12.904 -14.019  1.00  0.00           O  
ATOM   1689  CG  HIS A 214      -1.167  13.741  -9.824  1.00  0.00           C  
ATOM   1690  CD2 HIS A 214      -2.428  13.362  -9.508  1.00  0.00           C  
ATOM   1691  ND1 HIS A 214      -0.807  14.695  -8.897  1.00  0.00           N  
ATOM   1692  CE1 HIS A 214      -1.810  14.884  -8.056  1.00  0.00           C  
ATOM   1693  NE2 HIS A 214      -2.805  14.087  -8.404  1.00  0.00           N  
ATOM   1694  N   LYS A 215       1.915  14.397 -13.328  1.00  0.00           N  
ATOM   1695  CA  LYS A 215       2.940  13.972 -14.278  1.00  0.00           C  
ATOM   1696  C   LYS A 215       3.902  12.975 -13.639  1.00  0.00           C  
ATOM   1697  CB  LYS A 215       3.714  15.180 -14.808  1.00  0.00           C  
ATOM   1698  O   LYS A 215       4.336  13.164 -12.500  1.00  0.00           O  
ATOM   1699  CG  LYS A 215       2.910  16.066 -15.749  1.00  0.00           C  
ATOM   1700  CD  LYS A 215       3.769  17.173 -16.346  1.00  0.00           C  
ATOM   1701  CE  LYS A 215       2.953  18.094 -17.242  1.00  0.00           C  
ATOM   1702  NZ  LYS A 215       3.791  19.182 -17.828  1.00  0.00           N  
ATOM   1703  N   VAL A 216       4.009  11.812 -14.217  1.00  0.00           N  
ATOM   1704  CA  VAL A 216       4.989  10.820 -13.787  1.00  0.00           C  
ATOM   1705  C   VAL A 216       6.291  11.009 -14.562  1.00  0.00           C  
ATOM   1706  CB  VAL A 216       4.460   9.381 -13.976  1.00  0.00           C  
ATOM   1707  O   VAL A 216       6.288  11.032 -15.795  1.00  0.00           O  
ATOM   1708  CG1 VAL A 216       5.493   8.359 -13.503  1.00  0.00           C  
ATOM   1709  CG2 VAL A 216       3.140   9.195 -13.231  1.00  0.00           C  
ATOM   1710  N   PHE A 217       7.325  11.424 -13.867  1.00  0.00           N  
ATOM   1711  CA  PHE A 217       8.601  11.594 -14.552  1.00  0.00           C  
ATOM   1712  C   PHE A 217       9.372  10.280 -14.593  1.00  0.00           C  
ATOM   1713  CB  PHE A 217       9.441  12.675 -13.865  1.00  0.00           C  
ATOM   1714  O   PHE A 217       9.624   9.669 -13.552  1.00  0.00           O  
ATOM   1715  CG  PHE A 217       8.834  14.050 -13.932  1.00  0.00           C  
ATOM   1716  CD1 PHE A 217       8.998  14.844 -15.060  1.00  0.00           C  
ATOM   1717  CD2 PHE A 217       8.097  14.548 -12.866  1.00  0.00           C  
ATOM   1718  CE1 PHE A 217       8.437  16.117 -15.125  1.00  0.00           C  
ATOM   1719  CE2 PHE A 217       7.532  15.820 -12.923  1.00  0.00           C  
ATOM   1720  CZ  PHE A 217       7.704  16.603 -14.053  1.00  0.00           C  
ATOM   1721  N   MET A 218       9.313   9.453 -15.680  1.00  0.00           N  
ATOM   1722  CA  MET A 218       9.950   8.152 -15.865  1.00  0.00           C  
ATOM   1723  C   MET A 218      11.460   8.302 -16.019  1.00  0.00           C  
ATOM   1724  CB  MET A 218       9.369   7.437 -17.086  1.00  0.00           C  
ATOM   1725  O   MET A 218      12.222   7.439 -15.581  1.00  0.00           O  
ATOM   1726  CG  MET A 218       7.928   6.988 -16.905  1.00  0.00           C  
ATOM   1727  SD  MET A 218       7.757   5.664 -15.646  1.00  0.00           S  
ATOM   1728  CE  MET A 218       6.803   4.445 -16.591  1.00  0.00           C  
ATOM   1729  N   ASP A 219      12.014   9.535 -16.098  1.00  0.00           N  
ATOM   1730  CA  ASP A 219      13.426   9.651 -16.449  1.00  0.00           C  
ATOM   1731  C   ASP A 219      13.938  11.068 -16.203  1.00  0.00           C  
ATOM   1732  CB  ASP A 219      13.650   9.257 -17.911  1.00  0.00           C  
ATOM   1733  O   ASP A 219      13.564  12.002 -16.916  1.00  0.00           O  
ATOM   1734  CG  ASP A 219      13.574   7.757 -18.139  1.00  0.00           C  
ATOM   1735  OD1 ASP A 219      13.923   6.982 -17.222  1.00  0.00           O  
ATOM   1736  OD2 ASP A 219      13.165   7.347 -19.246  1.00  0.00           O  
ATOM   1737  N   LYS A 220      13.955  11.499 -14.985  1.00  0.00           N  
ATOM   1738  CA  LYS A 220      14.695  12.758 -14.981  1.00  0.00           C  
ATOM   1739  C   LYS A 220      16.184  12.522 -15.216  1.00  0.00           C  
ATOM   1740  CB  LYS A 220      14.483  13.502 -13.662  1.00  0.00           C  
ATOM   1741  O   LYS A 220      16.741  11.527 -14.747  1.00  0.00           O  
ATOM   1742  CG  LYS A 220      13.132  14.192 -13.549  1.00  0.00           C  
ATOM   1743  CD  LYS A 220      13.061  15.085 -12.318  1.00  0.00           C  
ATOM   1744  CE  LYS A 220      11.685  15.718 -12.164  1.00  0.00           C  
ATOM   1745  NZ  LYS A 220      11.620  16.620 -10.975  1.00  0.00           N  
ATOM   1746  N   PRO A 221      16.817  12.981 -16.332  1.00  0.00           N  
ATOM   1747  CA  PRO A 221      18.250  12.838 -16.600  1.00  0.00           C  
ATOM   1748  C   PRO A 221      19.090  12.819 -15.325  1.00  0.00           C  
ATOM   1749  CB  PRO A 221      18.574  14.070 -17.449  1.00  0.00           C  
ATOM   1750  O   PRO A 221      18.708  13.426 -14.321  1.00  0.00           O  
ATOM   1751  CG  PRO A 221      17.286  14.823 -17.537  1.00  0.00           C  
ATOM   1752  CD  PRO A 221      16.243  14.077 -16.755  1.00  0.00           C  
TER    1753      PRO A 221
ENDMDL
END
