# Supplementary material for: Improving Protein Expression, Stability, and Function with ProteinMPNN
Source: J Am Chem Soc. 2024 Jan 9;146(3):2054–61. doi: 10.1021/jacs.3c10941 (PMC10811672; doi:10.1021/jacs.3c10941)
Supplement: Supplementary file 2 — ja3c10941_si_002.zip [file ja3c10941_si_002.zip › Sumida_Design_Structures_Idealizing_with_ProteinMPNN/TEV/hyperTEV0095_m3_8.pdb]

MODEL     1
ATOM      1  N   ALA A   1     -24.559   8.727  21.180  1.00  0.00           N  
ATOM      2  CA  ALA A   1     -23.151   9.077  21.347  1.00  0.00           C  
ATOM      3  C   ALA A   1     -22.259   7.846  21.206  1.00  0.00           C  
ATOM      4  CB  ALA A   1     -22.925   9.742  22.702  1.00  0.00           C  
ATOM      5  O   ALA A   1     -21.079   7.962  20.868  1.00  0.00           O  
ATOM      6  N   GLU A   2     -22.749   6.627  21.524  1.00  0.00           N  
ATOM      7  CA  GLU A   2     -22.048   5.348  21.463  1.00  0.00           C  
ATOM      8  C   GLU A   2     -21.559   5.054  20.047  1.00  0.00           C  
ATOM      9  CB  GLU A   2     -22.953   4.215  21.953  1.00  0.00           C  
ATOM     10  O   GLU A   2     -20.476   4.496  19.862  1.00  0.00           O  
ATOM     11  CG  GLU A   2     -22.212   2.918  22.242  1.00  0.00           C  
ATOM     12  CD  GLU A   2     -23.094   1.848  22.864  1.00  0.00           C  
ATOM     13  OE1 GLU A   2     -22.616   0.709  23.069  1.00  0.00           O  
ATOM     14  OE2 GLU A   2     -24.275   2.151  23.149  1.00  0.00           O  
ATOM     15  N   SER A   3     -22.280   5.511  19.005  1.00  0.00           N  
ATOM     16  CA  SER A   3     -21.911   5.285  17.611  1.00  0.00           C  
ATOM     17  C   SER A   3     -20.801   6.234  17.172  1.00  0.00           C  
ATOM     18  CB  SER A   3     -23.128   5.454  16.700  1.00  0.00           C  
ATOM     19  O   SER A   3     -20.160   6.014  16.142  1.00  0.00           O  
ATOM     20  OG  SER A   3     -23.672   6.757  16.825  1.00  0.00           O  
ATOM     21  N   ALA A   4     -20.611   7.345  17.984  1.00  0.00           N  
ATOM     22  CA  ALA A   4     -19.630   8.369  17.632  1.00  0.00           C  
ATOM     23  C   ALA A   4     -18.215   7.915  17.979  1.00  0.00           C  
ATOM     24  CB  ALA A   4     -19.953   9.682  18.339  1.00  0.00           C  
ATOM     25  O   ALA A   4     -17.236   8.468  17.472  1.00  0.00           O  
ATOM     26  N   ALA A   5     -18.116   6.857  18.856  1.00  0.00           N  
ATOM     27  CA  ALA A   5     -16.791   6.435  19.304  1.00  0.00           C  
ATOM     28  C   ALA A   5     -16.627   4.923  19.181  1.00  0.00           C  
ATOM     29  CB  ALA A   5     -16.551   6.877  20.745  1.00  0.00           C  
ATOM     30  O   ALA A   5     -16.857   4.186  20.143  1.00  0.00           O  
ATOM     31  N   PRO A   6     -16.363   4.521  17.965  1.00  0.00           N  
ATOM     32  CA  PRO A   6     -16.175   3.071  17.872  1.00  0.00           C  
ATOM     33  C   PRO A   6     -15.110   2.552  18.835  1.00  0.00           C  
ATOM     34  CB  PRO A   6     -15.745   2.863  16.418  1.00  0.00           C  
ATOM     35  O   PRO A   6     -14.242   3.312  19.270  1.00  0.00           O  
ATOM     36  CG  PRO A   6     -15.877   4.210  15.784  1.00  0.00           C  
ATOM     37  CD  PRO A   6     -16.044   5.234  16.870  1.00  0.00           C  
ATOM     38  N   GLY A   7     -15.395   1.386  19.519  1.00  0.00           N  
ATOM     39  CA  GLY A   7     -14.489   0.721  20.442  1.00  0.00           C  
ATOM     40  C   GLY A   7     -13.168   0.331  19.806  1.00  0.00           C  
ATOM     41  O   GLY A   7     -12.890   0.703  18.664  1.00  0.00           O  
ATOM     42  N   PRO A   8     -12.362  -0.253  20.591  1.00  0.00           N  
ATOM     43  CA  PRO A   8     -11.060  -0.706  20.097  1.00  0.00           C  
ATOM     44  C   PRO A   8     -11.178  -1.654  18.906  1.00  0.00           C  
ATOM     45  CB  PRO A   8     -10.454  -1.422  21.307  1.00  0.00           C  
ATOM     46  O   PRO A   8     -12.121  -2.446  18.833  1.00  0.00           O  
ATOM     47  CG  PRO A   8     -11.257  -0.948  22.474  1.00  0.00           C  
ATOM     48  CD  PRO A   8     -12.615  -0.536  21.982  1.00  0.00           C  
ATOM     49  N   ARG A   9     -10.331  -1.464  17.977  1.00  0.00           N  
ATOM     50  CA  ARG A   9     -10.290  -2.340  16.811  1.00  0.00           C  
ATOM     51  C   ARG A   9      -8.917  -2.987  16.659  1.00  0.00           C  
ATOM     52  CB  ARG A   9     -10.646  -1.564  15.541  1.00  0.00           C  
ATOM     53  O   ARG A   9      -7.892  -2.344  16.899  1.00  0.00           O  
ATOM     54  CG  ARG A   9     -10.675  -2.419  14.284  1.00  0.00           C  
ATOM     55  CD  ARG A   9     -11.200  -1.641  13.085  1.00  0.00           C  
ATOM     56  NE  ARG A   9     -12.635  -1.391  13.191  1.00  0.00           N  
ATOM     57  NH1 ARG A   9     -13.264  -3.496  12.476  1.00  0.00           N  
ATOM     58  NH2 ARG A   9     -14.858  -1.944  13.031  1.00  0.00           N  
ATOM     59  CZ  ARG A   9     -13.582  -2.278  12.899  1.00  0.00           C  
ATOM     60  N   ASP A  10      -8.948  -4.180  16.274  1.00  0.00           N  
ATOM     61  CA  ASP A  10      -7.722  -4.925  16.009  1.00  0.00           C  
ATOM     62  C   ASP A  10      -7.260  -4.729  14.567  1.00  0.00           C  
ATOM     63  CB  ASP A  10      -7.926  -6.414  16.297  1.00  0.00           C  
ATOM     64  O   ASP A  10      -7.874  -5.254  13.636  1.00  0.00           O  
ATOM     65  CG  ASP A  10      -6.645  -7.222  16.178  1.00  0.00           C  
ATOM     66  OD1 ASP A  10      -5.568  -6.628  15.956  1.00  0.00           O  
ATOM     67  OD2 ASP A  10      -6.715  -8.464  16.303  1.00  0.00           O  
ATOM     68  N   TYR A  11      -6.100  -4.000  14.358  1.00  0.00           N  
ATOM     69  CA  TYR A  11      -5.601  -3.729  13.014  1.00  0.00           C  
ATOM     70  C   TYR A  11      -4.511  -4.721  12.626  1.00  0.00           C  
ATOM     71  CB  TYR A  11      -5.063  -2.298  12.919  1.00  0.00           C  
ATOM     72  O   TYR A  11      -3.898  -4.595  11.564  1.00  0.00           O  
ATOM     73  CG  TYR A  11      -6.136  -1.240  12.995  1.00  0.00           C  
ATOM     74  CD1 TYR A  11      -6.890  -0.903  11.873  1.00  0.00           C  
ATOM     75  CD2 TYR A  11      -6.397  -0.574  14.187  1.00  0.00           C  
ATOM     76  CE1 TYR A  11      -7.879   0.073  11.938  1.00  0.00           C  
ATOM     77  CE2 TYR A  11      -7.384   0.404  14.264  1.00  0.00           C  
ATOM     78  OH  TYR A  11      -9.096   1.687  13.205  1.00  0.00           O  
ATOM     79  CZ  TYR A  11      -8.118   0.720  13.136  1.00  0.00           C  
ATOM     80  N   ASN A  12      -4.254  -5.681  13.448  1.00  0.00           N  
ATOM     81  CA  ASN A  12      -3.178  -6.645  13.244  1.00  0.00           C  
ATOM     82  C   ASN A  12      -3.405  -7.482  11.989  1.00  0.00           C  
ATOM     83  CB  ASN A  12      -3.030  -7.551  14.468  1.00  0.00           C  
ATOM     84  O   ASN A  12      -2.470  -7.733  11.227  1.00  0.00           O  
ATOM     85  CG  ASN A  12      -2.315  -6.869  15.617  1.00  0.00           C  
ATOM     86  ND2 ASN A  12      -2.578  -7.327  16.835  1.00  0.00           N  
ATOM     87  OD1 ASN A  12      -1.532  -5.938  15.412  1.00  0.00           O  
ATOM     88  N   PRO A  13      -4.619  -7.841  11.727  1.00  0.00           N  
ATOM     89  CA  PRO A  13      -4.826  -8.617  10.502  1.00  0.00           C  
ATOM     90  C   PRO A  13      -4.435  -7.847   9.242  1.00  0.00           C  
ATOM     91  CB  PRO A  13      -6.329  -8.909  10.519  1.00  0.00           C  
ATOM     92  O   PRO A  13      -3.968  -8.444   8.269  1.00  0.00           O  
ATOM     93  CG  PRO A  13      -6.697  -8.930  11.967  1.00  0.00           C  
ATOM     94  CD  PRO A  13      -5.904  -7.871  12.677  1.00  0.00           C  
ATOM     95  N   ILE A  14      -4.570  -6.546   9.277  1.00  0.00           N  
ATOM     96  CA  ILE A  14      -4.171  -5.711   8.149  1.00  0.00           C  
ATOM     97  C   ILE A  14      -2.660  -5.496   8.175  1.00  0.00           C  
ATOM     98  CB  ILE A  14      -4.907  -4.352   8.164  1.00  0.00           C  
ATOM     99  O   ILE A  14      -1.980  -5.699   7.166  1.00  0.00           O  
ATOM    100  CG1 ILE A  14      -6.415  -4.559   7.978  1.00  0.00           C  
ATOM    101  CG2 ILE A  14      -4.345  -3.422   7.086  1.00  0.00           C  
ATOM    102  CD1 ILE A  14      -7.245  -3.305   8.212  1.00  0.00           C  
ATOM    103  N   SER A  15      -2.140  -5.151   9.351  1.00  0.00           N  
ATOM    104  CA  SER A  15      -0.722  -4.823   9.465  1.00  0.00           C  
ATOM    105  C   SER A  15       0.152  -6.025   9.128  1.00  0.00           C  
ATOM    106  CB  SER A  15      -0.399  -4.326  10.875  1.00  0.00           C  
ATOM    107  O   SER A  15       1.237  -5.872   8.562  1.00  0.00           O  
ATOM    108  OG  SER A  15      -0.717  -5.313  11.841  1.00  0.00           O  
ATOM    109  N   ASP A  16      -0.294  -7.283   9.399  1.00  0.00           N  
ATOM    110  CA  ASP A  16       0.470  -8.504   9.162  1.00  0.00           C  
ATOM    111  C   ASP A  16       0.598  -8.791   7.667  1.00  0.00           C  
ATOM    112  CB  ASP A  16      -0.185  -9.692   9.870  1.00  0.00           C  
ATOM    113  O   ASP A  16       1.416  -9.617   7.256  1.00  0.00           O  
ATOM    114  CG  ASP A  16       0.023  -9.673  11.375  1.00  0.00           C  
ATOM    115  OD1 ASP A  16       0.885  -8.911  11.862  1.00  0.00           O  
ATOM    116  OD2 ASP A  16      -0.681 -10.429  12.079  1.00  0.00           O  
ATOM    117  N   THR A  17      -0.199  -8.077   6.838  1.00  0.00           N  
ATOM    118  CA  THR A  17      -0.161  -8.335   5.403  1.00  0.00           C  
ATOM    119  C   THR A  17       0.672  -7.278   4.685  1.00  0.00           C  
ATOM    120  CB  THR A  17      -1.579  -8.369   4.804  1.00  0.00           C  
ATOM    121  O   THR A  17       0.891  -7.368   3.475  1.00  0.00           O  
ATOM    122  CG2 THR A  17      -2.471  -9.353   5.555  1.00  0.00           C  
ATOM    123  OG1 THR A  17      -2.157  -7.061   4.884  1.00  0.00           O  
ATOM    124  N   ILE A  18       1.133  -6.267   5.423  1.00  0.00           N  
ATOM    125  CA  ILE A  18       1.885  -5.163   4.837  1.00  0.00           C  
ATOM    126  C   ILE A  18       3.304  -5.622   4.508  1.00  0.00           C  
ATOM    127  CB  ILE A  18       1.923  -3.941   5.782  1.00  0.00           C  
ATOM    128  O   ILE A  18       3.940  -6.313   5.307  1.00  0.00           O  
ATOM    129  CG1 ILE A  18       0.519  -3.346   5.942  1.00  0.00           C  
ATOM    130  CG2 ILE A  18       2.908  -2.888   5.265  1.00  0.00           C  
ATOM    131  CD1 ILE A  18       0.427  -2.252   6.997  1.00  0.00           C  
ATOM    132  N   VAL A  19       3.781  -5.268   3.326  1.00  0.00           N  
ATOM    133  CA  VAL A  19       5.132  -5.591   2.880  1.00  0.00           C  
ATOM    134  C   VAL A  19       5.864  -4.313   2.477  1.00  0.00           C  
ATOM    135  CB  VAL A  19       5.117  -6.590   1.701  1.00  0.00           C  
ATOM    136  O   VAL A  19       5.233  -3.322   2.101  1.00  0.00           O  
ATOM    137  CG1 VAL A  19       4.482  -7.914   2.123  1.00  0.00           C  
ATOM    138  CG2 VAL A  19       4.375  -5.994   0.507  1.00  0.00           C  
ATOM    139  N   LYS A  20       7.148  -4.366   2.676  1.00  0.00           N  
ATOM    140  CA  LYS A  20       8.012  -3.313   2.149  1.00  0.00           C  
ATOM    141  C   LYS A  20       8.629  -3.723   0.815  1.00  0.00           C  
ATOM    142  CB  LYS A  20       9.114  -2.970   3.153  1.00  0.00           C  
ATOM    143  O   LYS A  20       9.253  -4.782   0.714  1.00  0.00           O  
ATOM    144  CG  LYS A  20       9.951  -1.760   2.764  1.00  0.00           C  
ATOM    145  CD  LYS A  20      10.988  -1.432   3.831  1.00  0.00           C  
ATOM    146  CE  LYS A  20      11.778  -0.179   3.477  1.00  0.00           C  
ATOM    147  NZ  LYS A  20      12.790   0.152   4.524  1.00  0.00           N  
ATOM    148  N   LEU A  21       8.416  -2.847  -0.197  1.00  0.00           N  
ATOM    149  CA  LEU A  21       8.909  -3.111  -1.545  1.00  0.00           C  
ATOM    150  C   LEU A  21      10.010  -2.126  -1.924  1.00  0.00           C  
ATOM    151  CB  LEU A  21       7.765  -3.032  -2.559  1.00  0.00           C  
ATOM    152  O   LEU A  21       9.829  -0.912  -1.809  1.00  0.00           O  
ATOM    153  CG  LEU A  21       6.521  -3.864  -2.244  1.00  0.00           C  
ATOM    154  CD1 LEU A  21       5.360  -3.439  -3.137  1.00  0.00           C  
ATOM    155  CD2 LEU A  21       6.815  -5.351  -2.411  1.00  0.00           C  
ATOM    156  N   THR A  22      11.094  -2.707  -2.311  1.00  0.00           N  
ATOM    157  CA  THR A  22      12.193  -1.874  -2.788  1.00  0.00           C  
ATOM    158  C   THR A  22      12.604  -2.279  -4.201  1.00  0.00           C  
ATOM    159  CB  THR A  22      13.411  -1.965  -1.850  1.00  0.00           C  
ATOM    160  O   THR A  22      13.102  -3.386  -4.415  1.00  0.00           O  
ATOM    161  CG2 THR A  22      14.531  -1.039  -2.312  1.00  0.00           C  
ATOM    162  OG1 THR A  22      13.015  -1.594  -0.524  1.00  0.00           O  
ATOM    163  N   ASN A  23      12.328  -1.358  -5.163  1.00  0.00           N  
ATOM    164  CA  ASN A  23      12.718  -1.556  -6.555  1.00  0.00           C  
ATOM    165  C   ASN A  23      14.019  -0.828  -6.881  1.00  0.00           C  
ATOM    166  CB  ASN A  23      11.602  -1.097  -7.496  1.00  0.00           C  
ATOM    167  O   ASN A  23      14.075   0.402  -6.836  1.00  0.00           O  
ATOM    168  CG  ASN A  23      11.903  -1.401  -8.950  1.00  0.00           C  
ATOM    169  ND2 ASN A  23      10.888  -1.298  -9.800  1.00  0.00           N  
ATOM    170  OD1 ASN A  23      13.038  -1.726  -9.307  1.00  0.00           O  
ATOM    171  N   THR A  24      15.024  -1.606  -7.211  1.00  0.00           N  
ATOM    172  CA  THR A  24      16.322  -1.076  -7.614  1.00  0.00           C  
ATOM    173  C   THR A  24      16.563  -1.312  -9.102  1.00  0.00           C  
ATOM    174  CB  THR A  24      17.463  -1.711  -6.799  1.00  0.00           C  
ATOM    175  O   THR A  24      16.713  -2.455  -9.539  1.00  0.00           O  
ATOM    176  CG2 THR A  24      18.803  -1.064  -7.132  1.00  0.00           C  
ATOM    177  OG1 THR A  24      17.197  -1.539  -5.401  1.00  0.00           O  
ATOM    178  N   SER A  25      16.467  -0.164  -9.861  1.00  0.00           N  
ATOM    179  CA  SER A  25      16.642  -0.238 -11.308  1.00  0.00           C  
ATOM    180  C   SER A  25      17.387   0.983 -11.838  1.00  0.00           C  
ATOM    181  CB  SER A  25      15.287  -0.361 -12.007  1.00  0.00           C  
ATOM    182  O   SER A  25      17.131   2.109 -11.405  1.00  0.00           O  
ATOM    183  OG  SER A  25      14.601  -1.523 -11.573  1.00  0.00           O  
ATOM    184  N   ASP A  26      18.392   0.722 -12.682  1.00  0.00           N  
ATOM    185  CA  ASP A  26      19.121   1.779 -13.377  1.00  0.00           C  
ATOM    186  C   ASP A  26      19.771   2.741 -12.385  1.00  0.00           C  
ATOM    187  CB  ASP A  26      18.190   2.544 -14.319  1.00  0.00           C  
ATOM    188  O   ASP A  26      19.693   3.960 -12.552  1.00  0.00           O  
ATOM    189  CG  ASP A  26      17.703   1.702 -15.485  1.00  0.00           C  
ATOM    190  OD1 ASP A  26      18.411   0.755 -15.891  1.00  0.00           O  
ATOM    191  OD2 ASP A  26      16.603   1.990 -16.005  1.00  0.00           O  
ATOM    192  N   GLY A  27      20.361   2.234 -11.217  1.00  0.00           N  
ATOM    193  CA  GLY A  27      21.088   3.032 -10.243  1.00  0.00           C  
ATOM    194  C   GLY A  27      20.179   3.772  -9.280  1.00  0.00           C  
ATOM    195  O   GLY A  27      20.651   4.531  -8.432  1.00  0.00           O  
ATOM    196  N   TYR A  28      18.841   3.643  -9.459  1.00  0.00           N  
ATOM    197  CA  TYR A  28      17.879   4.286  -8.571  1.00  0.00           C  
ATOM    198  C   TYR A  28      17.134   3.253  -7.734  1.00  0.00           C  
ATOM    199  CB  TYR A  28      16.881   5.124  -9.376  1.00  0.00           C  
ATOM    200  O   TYR A  28      16.982   2.102  -8.149  1.00  0.00           O  
ATOM    201  CG  TYR A  28      17.503   6.319 -10.058  1.00  0.00           C  
ATOM    202  CD1 TYR A  28      17.530   7.565  -9.436  1.00  0.00           C  
ATOM    203  CD2 TYR A  28      18.064   6.204 -11.325  1.00  0.00           C  
ATOM    204  CE1 TYR A  28      18.100   8.669 -10.061  1.00  0.00           C  
ATOM    205  CE2 TYR A  28      18.637   7.301 -11.960  1.00  0.00           C  
ATOM    206  OH  TYR A  28      19.216   9.617 -11.945  1.00  0.00           O  
ATOM    207  CZ  TYR A  28      18.651   8.527 -11.321  1.00  0.00           C  
ATOM    208  N   SER A  29      16.722   3.734  -6.546  1.00  0.00           N  
ATOM    209  CA  SER A  29      15.965   2.873  -5.643  1.00  0.00           C  
ATOM    210  C   SER A  29      14.695   3.564  -5.156  1.00  0.00           C  
ATOM    211  CB  SER A  29      16.824   2.464  -4.446  1.00  0.00           C  
ATOM    212  O   SER A  29      14.735   4.723  -4.737  1.00  0.00           O  
ATOM    213  OG  SER A  29      16.113   1.581  -3.595  1.00  0.00           O  
ATOM    214  N   ILE A  30      13.562   2.864  -5.397  1.00  0.00           N  
ATOM    215  CA  ILE A  30      12.284   3.342  -4.882  1.00  0.00           C  
ATOM    216  C   ILE A  30      11.731   2.344  -3.867  1.00  0.00           C  
ATOM    217  CB  ILE A  30      11.264   3.568  -6.021  1.00  0.00           C  
ATOM    218  O   ILE A  30      11.681   1.141  -4.133  1.00  0.00           O  
ATOM    219  CG1 ILE A  30      11.771   4.647  -6.985  1.00  0.00           C  
ATOM    220  CG2 ILE A  30       9.893   3.943  -5.452  1.00  0.00           C  
ATOM    221  CD1 ILE A  30      10.894   4.841  -8.214  1.00  0.00           C  
ATOM    222  N   SER A  31      11.413   2.914  -2.689  1.00  0.00           N  
ATOM    223  CA  SER A  31      10.840   2.078  -1.640  1.00  0.00           C  
ATOM    224  C   SER A  31       9.440   2.548  -1.261  1.00  0.00           C  
ATOM    225  CB  SER A  31      11.739   2.078  -0.403  1.00  0.00           C  
ATOM    226  O   SER A  31       9.226   3.735  -1.006  1.00  0.00           O  
ATOM    227  OG  SER A  31      12.985   1.464  -0.686  1.00  0.00           O  
ATOM    228  N   LEU A  32       8.540   1.580  -1.288  1.00  0.00           N  
ATOM    229  CA  LEU A  32       7.162   1.802  -0.864  1.00  0.00           C  
ATOM    230  C   LEU A  32       6.624   0.592  -0.108  1.00  0.00           C  
ATOM    231  CB  LEU A  32       6.271   2.101  -2.073  1.00  0.00           C  
ATOM    232  O   LEU A  32       7.318  -0.418   0.029  1.00  0.00           O  
ATOM    233  CG  LEU A  32       6.991   2.402  -3.388  1.00  0.00           C  
ATOM    234  CD1 LEU A  32       6.336   1.643  -4.537  1.00  0.00           C  
ATOM    235  CD2 LEU A  32       6.995   3.902  -3.665  1.00  0.00           C  
ATOM    236  N   TYR A  33       5.414   0.712   0.313  1.00  0.00           N  
ATOM    237  CA  TYR A  33       4.745  -0.407   0.967  1.00  0.00           C  
ATOM    238  C   TYR A  33       3.703  -1.033   0.047  1.00  0.00           C  
ATOM    239  CB  TYR A  33       4.084   0.049   2.271  1.00  0.00           C  
ATOM    240  O   TYR A  33       3.386  -0.480  -1.008  1.00  0.00           O  
ATOM    241  CG  TYR A  33       5.069   0.417   3.354  1.00  0.00           C  
ATOM    242  CD1 TYR A  33       5.579  -0.551   4.217  1.00  0.00           C  
ATOM    243  CD2 TYR A  33       5.490   1.732   3.518  1.00  0.00           C  
ATOM    244  CE1 TYR A  33       6.485  -0.216   5.218  1.00  0.00           C  
ATOM    245  CE2 TYR A  33       6.395   2.078   4.516  1.00  0.00           C  
ATOM    246  OH  TYR A  33       7.783   1.436   6.348  1.00  0.00           O  
ATOM    247  CZ  TYR A  33       6.887   1.099   5.359  1.00  0.00           C  
ATOM    248  N   GLY A  34       3.249  -2.175   0.433  1.00  0.00           N  
ATOM    249  CA  GLY A  34       2.187  -2.889  -0.258  1.00  0.00           C  
ATOM    250  C   GLY A  34       1.360  -3.766   0.663  1.00  0.00           C  
ATOM    251  O   GLY A  34       1.689  -3.921   1.841  1.00  0.00           O  
ATOM    252  N   ILE A  35       0.237  -4.163   0.096  1.00  0.00           N  
ATOM    253  CA  ILE A  35      -0.670  -5.034   0.836  1.00  0.00           C  
ATOM    254  C   ILE A  35      -0.659  -6.432   0.222  1.00  0.00           C  
ATOM    255  CB  ILE A  35      -2.108  -4.468   0.855  1.00  0.00           C  
ATOM    256  O   ILE A  35      -0.902  -6.592  -0.977  1.00  0.00           O  
ATOM    257  CG1 ILE A  35      -2.110  -3.034   1.398  1.00  0.00           C  
ATOM    258  CG2 ILE A  35      -3.032  -5.368   1.681  1.00  0.00           C  
ATOM    259  CD1 ILE A  35      -3.402  -2.274   1.133  1.00  0.00           C  
ATOM    260  N   GLY A  36      -0.365  -7.428   1.061  1.00  0.00           N  
ATOM    261  CA  GLY A  36      -0.462  -8.809   0.615  1.00  0.00           C  
ATOM    262  C   GLY A  36      -1.877  -9.355   0.669  1.00  0.00           C  
ATOM    263  O   GLY A  36      -2.619  -9.079   1.614  1.00  0.00           O  
ATOM    264  N   PHE A  37      -2.316 -10.116  -0.310  1.00  0.00           N  
ATOM    265  CA  PHE A  37      -3.599 -10.794  -0.448  1.00  0.00           C  
ATOM    266  C   PHE A  37      -3.447 -12.082  -1.250  1.00  0.00           C  
ATOM    267  CB  PHE A  37      -4.624  -9.876  -1.120  1.00  0.00           C  
ATOM    268  O   PHE A  37      -3.384 -12.050  -2.480  1.00  0.00           O  
ATOM    269  CG  PHE A  37      -6.029 -10.416  -1.100  1.00  0.00           C  
ATOM    270  CD1 PHE A  37      -6.494 -11.219  -2.134  1.00  0.00           C  
ATOM    271  CD2 PHE A  37      -6.884 -10.121  -0.046  1.00  0.00           C  
ATOM    272  CE1 PHE A  37      -7.794 -11.721  -2.118  1.00  0.00           C  
ATOM    273  CE2 PHE A  37      -8.184 -10.619  -0.023  1.00  0.00           C  
ATOM    274  CZ  PHE A  37      -8.637 -11.418  -1.061  1.00  0.00           C  
ATOM    275  N   GLY A  38      -3.378 -13.247  -0.482  1.00  0.00           N  
ATOM    276  CA  GLY A  38      -3.079 -14.479  -1.195  1.00  0.00           C  
ATOM    277  C   GLY A  38      -1.733 -14.450  -1.896  1.00  0.00           C  
ATOM    278  O   GLY A  38      -0.716 -14.118  -1.284  1.00  0.00           O  
ATOM    279  N   PRO A  39      -1.667 -14.775  -3.229  1.00  0.00           N  
ATOM    280  CA  PRO A  39      -0.422 -14.712  -3.999  1.00  0.00           C  
ATOM    281  C   PRO A  39      -0.193 -13.345  -4.640  1.00  0.00           C  
ATOM    282  CB  PRO A  39      -0.614 -15.791  -5.068  1.00  0.00           C  
ATOM    283  O   PRO A  39       0.596 -13.224  -5.581  1.00  0.00           O  
ATOM    284  CG  PRO A  39      -2.079 -15.779  -5.364  1.00  0.00           C  
ATOM    285  CD  PRO A  39      -2.821 -15.502  -4.089  1.00  0.00           C  
ATOM    286  N   LEU A  40      -0.891 -12.368  -4.122  1.00  0.00           N  
ATOM    287  CA  LEU A  40      -0.868 -11.061  -4.770  1.00  0.00           C  
ATOM    288  C   LEU A  40      -0.312  -9.997  -3.830  1.00  0.00           C  
ATOM    289  CB  LEU A  40      -2.273 -10.667  -5.232  1.00  0.00           C  
ATOM    290  O   LEU A  40      -0.447 -10.110  -2.609  1.00  0.00           O  
ATOM    291  CG  LEU A  40      -3.026 -11.701  -6.072  1.00  0.00           C  
ATOM    292  CD1 LEU A  40      -4.454 -11.233  -6.333  1.00  0.00           C  
ATOM    293  CD2 LEU A  40      -2.294 -11.960  -7.384  1.00  0.00           C  
ATOM    294  N   ILE A  41       0.295  -9.039  -4.421  1.00  0.00           N  
ATOM    295  CA  ILE A  41       0.655  -7.821  -3.702  1.00  0.00           C  
ATOM    296  C   ILE A  41       0.011  -6.613  -4.378  1.00  0.00           C  
ATOM    297  CB  ILE A  41       2.187  -7.641  -3.627  1.00  0.00           C  
ATOM    298  O   ILE A  41       0.142  -6.430  -5.591  1.00  0.00           O  
ATOM    299  CG1 ILE A  41       2.815  -8.748  -2.773  1.00  0.00           C  
ATOM    300  CG2 ILE A  41       2.542  -6.257  -3.076  1.00  0.00           C  
ATOM    301  CD1 ILE A  41       4.336  -8.712  -2.732  1.00  0.00           C  
ATOM    302  N   ILE A  42      -0.715  -5.844  -3.589  1.00  0.00           N  
ATOM    303  CA  ILE A  42      -1.350  -4.613  -4.049  1.00  0.00           C  
ATOM    304  C   ILE A  42      -0.503  -3.411  -3.637  1.00  0.00           C  
ATOM    305  CB  ILE A  42      -2.784  -4.475  -3.490  1.00  0.00           C  
ATOM    306  O   ILE A  42      -0.214  -3.223  -2.453  1.00  0.00           O  
ATOM    307  CG1 ILE A  42      -3.626  -5.697  -3.873  1.00  0.00           C  
ATOM    308  CG2 ILE A  42      -3.436  -3.183  -3.990  1.00  0.00           C  
ATOM    309  CD1 ILE A  42      -3.752  -6.734  -2.766  1.00  0.00           C  
ATOM    310  N   THR A  43      -0.095  -2.559  -4.597  1.00  0.00           N  
ATOM    311  CA  THR A  43       0.739  -1.405  -4.280  1.00  0.00           C  
ATOM    312  C   THR A  43       0.551  -0.301  -5.316  1.00  0.00           C  
ATOM    313  CB  THR A  43       2.227  -1.794  -4.205  1.00  0.00           C  
ATOM    314  O   THR A  43      -0.397  -0.337  -6.104  1.00  0.00           O  
ATOM    315  CG2 THR A  43       2.781  -2.116  -5.589  1.00  0.00           C  
ATOM    316  OG1 THR A  43       2.972  -0.706  -3.645  1.00  0.00           O  
ATOM    317  N   ASN A  44       1.419   0.751  -5.220  1.00  0.00           N  
ATOM    318  CA  ASN A  44       1.323   1.868  -6.153  1.00  0.00           C  
ATOM    319  C   ASN A  44       2.031   1.561  -7.470  1.00  0.00           C  
ATOM    320  CB  ASN A  44       1.894   3.142  -5.527  1.00  0.00           C  
ATOM    321  O   ASN A  44       3.071   0.900  -7.480  1.00  0.00           O  
ATOM    322  CG  ASN A  44       1.119   3.588  -4.303  1.00  0.00           C  
ATOM    323  ND2 ASN A  44       0.027   4.309  -4.523  1.00  0.00           N  
ATOM    324  OD1 ASN A  44       1.500   3.289  -3.168  1.00  0.00           O  
ATOM    325  N   LEU A  45       1.440   2.065  -8.531  1.00  0.00           N  
ATOM    326  CA  LEU A  45       1.976   1.906  -9.879  1.00  0.00           C  
ATOM    327  C   LEU A  45       3.344   2.568 -10.001  1.00  0.00           C  
ATOM    328  CB  LEU A  45       1.015   2.500 -10.911  1.00  0.00           C  
ATOM    329  O   LEU A  45       4.217   2.073 -10.718  1.00  0.00           O  
ATOM    330  CG  LEU A  45       1.376   2.278 -12.381  1.00  0.00           C  
ATOM    331  CD1 LEU A  45       1.350   0.790 -12.714  1.00  0.00           C  
ATOM    332  CD2 LEU A  45       0.425   3.050 -13.289  1.00  0.00           C  
ATOM    333  N   HIS A  46       3.560   3.607  -9.264  1.00  0.00           N  
ATOM    334  CA  HIS A  46       4.791   4.374  -9.419  1.00  0.00           C  
ATOM    335  C   HIS A  46       5.976   3.647  -8.791  1.00  0.00           C  
ATOM    336  CB  HIS A  46       4.639   5.763  -8.798  1.00  0.00           C  
ATOM    337  O   HIS A  46       7.094   4.167  -8.779  1.00  0.00           O  
ATOM    338  CG  HIS A  46       4.429   5.739  -7.317  1.00  0.00           C  
ATOM    339  CD2 HIS A  46       5.306   5.586  -6.297  1.00  0.00           C  
ATOM    340  ND1 HIS A  46       3.186   5.880  -6.740  1.00  0.00           N  
ATOM    341  CE1 HIS A  46       3.308   5.817  -5.424  1.00  0.00           C  
ATOM    342  NE2 HIS A  46       4.585   5.638  -5.130  1.00  0.00           N  
ATOM    343  N   LEU A  47       5.760   2.460  -8.235  1.00  0.00           N  
ATOM    344  CA  LEU A  47       6.865   1.601  -7.822  1.00  0.00           C  
ATOM    345  C   LEU A  47       7.732   1.219  -9.017  1.00  0.00           C  
ATOM    346  CB  LEU A  47       6.335   0.339  -7.136  1.00  0.00           C  
ATOM    347  O   LEU A  47       8.932   0.978  -8.866  1.00  0.00           O  
ATOM    348  CG  LEU A  47       7.381  -0.700  -6.727  1.00  0.00           C  
ATOM    349  CD1 LEU A  47       8.292  -0.136  -5.641  1.00  0.00           C  
ATOM    350  CD2 LEU A  47       6.704  -1.981  -6.252  1.00  0.00           C  
ATOM    351  N   PHE A  48       7.104   1.191 -10.232  1.00  0.00           N  
ATOM    352  CA  PHE A  48       7.779   0.712 -11.432  1.00  0.00           C  
ATOM    353  C   PHE A  48       8.051   1.861 -12.396  1.00  0.00           C  
ATOM    354  CB  PHE A  48       6.944  -0.368 -12.126  1.00  0.00           C  
ATOM    355  O   PHE A  48       7.789   1.748 -13.595  1.00  0.00           O  
ATOM    356  CG  PHE A  48       6.764  -1.617 -11.305  1.00  0.00           C  
ATOM    357  CD1 PHE A  48       7.807  -2.524 -11.156  1.00  0.00           C  
ATOM    358  CD2 PHE A  48       5.552  -1.884 -10.682  1.00  0.00           C  
ATOM    359  CE1 PHE A  48       7.644  -3.680 -10.397  1.00  0.00           C  
ATOM    360  CE2 PHE A  48       5.382  -3.038  -9.922  1.00  0.00           C  
ATOM    361  CZ  PHE A  48       6.428  -3.935  -9.782  1.00  0.00           C  
ATOM    362  N   ARG A  49       8.523   3.001 -11.825  1.00  0.00           N  
ATOM    363  CA  ARG A  49       8.967   4.098 -12.678  1.00  0.00           C  
ATOM    364  C   ARG A  49      10.138   3.668 -13.556  1.00  0.00           C  
ATOM    365  CB  ARG A  49       9.363   5.310 -11.833  1.00  0.00           C  
ATOM    366  O   ARG A  49      10.295   4.162 -14.675  1.00  0.00           O  
ATOM    367  CG  ARG A  49       8.181   6.058 -11.237  1.00  0.00           C  
ATOM    368  CD  ARG A  49       8.625   7.302 -10.479  1.00  0.00           C  
ATOM    369  NE  ARG A  49       7.489   8.015  -9.902  1.00  0.00           N  
ATOM    370  NH1 ARG A  49       8.764   9.671  -8.918  1.00  0.00           N  
ATOM    371  NH2 ARG A  49       6.483   9.691  -8.698  1.00  0.00           N  
ATOM    372  CZ  ARG A  49       7.581   9.124  -9.174  1.00  0.00           C  
ATOM    373  N   ARG A  50      10.870   2.818 -12.927  1.00  0.00           N  
ATOM    374  CA  ARG A  50      11.954   2.141 -13.632  1.00  0.00           C  
ATOM    375  C   ARG A  50      11.832   0.627 -13.498  1.00  0.00           C  
ATOM    376  CB  ARG A  50      13.312   2.607 -13.103  1.00  0.00           C  
ATOM    377  O   ARG A  50      11.237   0.129 -12.540  1.00  0.00           O  
ATOM    378  CG  ARG A  50      13.592   4.083 -13.338  1.00  0.00           C  
ATOM    379  CD  ARG A  50      14.906   4.516 -12.703  1.00  0.00           C  
ATOM    380  NE  ARG A  50      15.186   5.927 -12.953  1.00  0.00           N  
ATOM    381  NH1 ARG A  50      13.732   6.715 -11.340  1.00  0.00           N  
ATOM    382  NH2 ARG A  50      14.950   8.185 -12.609  1.00  0.00           N  
ATOM    383  CZ  ARG A  50      14.622   6.939 -12.300  1.00  0.00           C  
ATOM    384  N   ASN A  51      12.289   0.012 -14.513  1.00  0.00           N  
ATOM    385  CA  ASN A  51      12.116  -1.436 -14.555  1.00  0.00           C  
ATOM    386  C   ASN A  51      13.397  -2.140 -14.995  1.00  0.00           C  
ATOM    387  CB  ASN A  51      10.958  -1.812 -15.481  1.00  0.00           C  
ATOM    388  O   ASN A  51      14.437  -1.501 -15.159  1.00  0.00           O  
ATOM    389  CG  ASN A  51      10.315  -3.133 -15.105  1.00  0.00           C  
ATOM    390  ND2 ASN A  51       9.306  -3.539 -15.866  1.00  0.00           N  
ATOM    391  OD1 ASN A  51      10.722  -3.783 -14.138  1.00  0.00           O  
ATOM    392  N   ASN A  52      13.380  -3.451 -15.052  1.00  0.00           N  
ATOM    393  CA  ASN A  52      14.518  -4.274 -15.449  1.00  0.00           C  
ATOM    394  C   ASN A  52      15.612  -4.270 -14.385  1.00  0.00           C  
ATOM    395  CB  ASN A  52      15.081  -3.801 -16.791  1.00  0.00           C  
ATOM    396  O   ASN A  52      16.799  -4.218 -14.710  1.00  0.00           O  
ATOM    397  CG  ASN A  52      16.016  -4.814 -17.421  1.00  0.00           C  
ATOM    398  ND2 ASN A  52      16.957  -4.333 -18.225  1.00  0.00           N  
ATOM    399  OD1 ASN A  52      15.893  -6.020 -17.189  1.00  0.00           O  
ATOM    400  N   GLY A  53      15.200  -4.326 -13.166  1.00  0.00           N  
ATOM    401  CA  GLY A  53      16.091  -4.391 -12.019  1.00  0.00           C  
ATOM    402  C   GLY A  53      15.687  -5.448 -11.008  1.00  0.00           C  
ATOM    403  O   GLY A  53      15.235  -6.531 -11.383  1.00  0.00           O  
ATOM    404  N   THR A  54      16.070  -5.154  -9.727  1.00  0.00           N  
ATOM    405  CA  THR A  54      15.817  -6.090  -8.636  1.00  0.00           C  
ATOM    406  C   THR A  54      14.724  -5.560  -7.712  1.00  0.00           C  
ATOM    407  CB  THR A  54      17.096  -6.358  -7.822  1.00  0.00           C  
ATOM    408  O   THR A  54      14.735  -4.385  -7.338  1.00  0.00           O  
ATOM    409  CG2 THR A  54      16.838  -7.370  -6.711  1.00  0.00           C  
ATOM    410  OG1 THR A  54      18.111  -6.870  -8.694  1.00  0.00           O  
ATOM    411  N   LEU A  55      13.735  -6.404  -7.452  1.00  0.00           N  
ATOM    412  CA  LEU A  55      12.700  -6.076  -6.477  1.00  0.00           C  
ATOM    413  C   LEU A  55      12.897  -6.866  -5.188  1.00  0.00           C  
ATOM    414  CB  LEU A  55      11.311  -6.358  -7.056  1.00  0.00           C  
ATOM    415  O   LEU A  55      12.895  -8.099  -5.204  1.00  0.00           O  
ATOM    416  CG  LEU A  55      10.122  -6.053  -6.143  1.00  0.00           C  
ATOM    417  CD1 LEU A  55      10.044  -4.557  -5.857  1.00  0.00           C  
ATOM    418  CD2 LEU A  55       8.824  -6.551  -6.770  1.00  0.00           C  
ATOM    419  N   THR A  56      13.131  -6.157  -4.101  1.00  0.00           N  
ATOM    420  CA  THR A  56      13.243  -6.769  -2.781  1.00  0.00           C  
ATOM    421  C   THR A  56      11.946  -6.602  -1.995  1.00  0.00           C  
ATOM    422  CB  THR A  56      14.412  -6.162  -1.982  1.00  0.00           C  
ATOM    423  O   THR A  56      11.445  -5.485  -1.843  1.00  0.00           O  
ATOM    424  CG2 THR A  56      14.553  -6.832  -0.620  1.00  0.00           C  
ATOM    425  OG1 THR A  56      15.629  -6.341  -2.718  1.00  0.00           O  
ATOM    426  N   ILE A  57      11.446  -7.729  -1.491  1.00  0.00           N  
ATOM    427  CA  ILE A  57      10.206  -7.728  -0.723  1.00  0.00           C  
ATOM    428  C   ILE A  57      10.491  -8.144   0.719  1.00  0.00           C  
ATOM    429  CB  ILE A  57       9.150  -8.664  -1.352  1.00  0.00           C  
ATOM    430  O   ILE A  57      10.989  -9.245   0.966  1.00  0.00           O  
ATOM    431  CG1 ILE A  57       8.925  -8.302  -2.824  1.00  0.00           C  
ATOM    432  CG2 ILE A  57       7.837  -8.603  -0.566  1.00  0.00           C  
ATOM    433  CD1 ILE A  57       8.281  -9.412  -3.644  1.00  0.00           C  
ATOM    434  N   THR A  58      10.172  -7.263   1.636  1.00  0.00           N  
ATOM    435  CA  THR A  58      10.295  -7.563   3.058  1.00  0.00           C  
ATOM    436  C   THR A  58       8.919  -7.714   3.700  1.00  0.00           C  
ATOM    437  CB  THR A  58      11.090  -6.468   3.794  1.00  0.00           C  
ATOM    438  O   THR A  58       8.106  -6.788   3.664  1.00  0.00           O  
ATOM    439  CG2 THR A  58      11.314  -6.840   5.256  1.00  0.00           C  
ATOM    440  OG1 THR A  58      12.361  -6.299   3.155  1.00  0.00           O  
ATOM    441  N   SER A  59       8.666  -8.888   4.223  1.00  0.00           N  
ATOM    442  CA  SER A  59       7.407  -9.198   4.894  1.00  0.00           C  
ATOM    443  C   SER A  59       7.650  -9.867   6.243  1.00  0.00           C  
ATOM    444  CB  SER A  59       6.540 -10.102   4.016  1.00  0.00           C  
ATOM    445  O   SER A  59       8.790  -9.949   6.705  1.00  0.00           O  
ATOM    446  OG  SER A  59       7.056 -11.421   3.989  1.00  0.00           O  
ATOM    447  N   ILE A  60       6.558 -10.341   6.838  1.00  0.00           N  
ATOM    448  CA  ILE A  60       6.677 -11.050   8.107  1.00  0.00           C  
ATOM    449  C   ILE A  60       7.336 -12.409   7.880  1.00  0.00           C  
ATOM    450  CB  ILE A  60       5.300 -11.229   8.786  1.00  0.00           C  
ATOM    451  O   ILE A  60       7.843 -13.025   8.820  1.00  0.00           O  
ATOM    452  CG1 ILE A  60       4.359 -12.032   7.881  1.00  0.00           C  
ATOM    453  CG2 ILE A  60       4.692  -9.868   9.140  1.00  0.00           C  
ATOM    454  CD1 ILE A  60       3.090 -12.508   8.575  1.00  0.00           C  
ATOM    455  N   HIS A  61       7.288 -12.804   6.656  1.00  0.00           N  
ATOM    456  CA  HIS A  61       7.845 -14.107   6.312  1.00  0.00           C  
ATOM    457  C   HIS A  61       9.324 -13.998   5.956  1.00  0.00           C  
ATOM    458  CB  HIS A  61       7.070 -14.730   5.150  1.00  0.00           C  
ATOM    459  O   HIS A  61       9.966 -15.002   5.641  1.00  0.00           O  
ATOM    460  CG  HIS A  61       5.624 -14.966   5.451  1.00  0.00           C  
ATOM    461  CD2 HIS A  61       4.503 -14.456   4.888  1.00  0.00           C  
ATOM    462  ND1 HIS A  61       5.201 -15.820   6.447  1.00  0.00           N  
ATOM    463  CE1 HIS A  61       3.879 -15.826   6.482  1.00  0.00           C  
ATOM    464  NE2 HIS A  61       3.431 -15.006   5.546  1.00  0.00           N  
ATOM    465  N   GLY A  62       9.824 -12.808   5.951  1.00  0.00           N  
ATOM    466  CA  GLY A  62      11.224 -12.612   5.611  1.00  0.00           C  
ATOM    467  C   GLY A  62      11.422 -11.786   4.353  1.00  0.00           C  
ATOM    468  O   GLY A  62      10.535 -11.027   3.957  1.00  0.00           O  
ATOM    469  N   THR A  63      12.590 -11.868   3.883  1.00  0.00           N  
ATOM    470  CA  THR A  63      12.957 -11.091   2.704  1.00  0.00           C  
ATOM    471  C   THR A  63      13.005 -11.980   1.464  1.00  0.00           C  
ATOM    472  CB  THR A  63      14.319 -10.398   2.894  1.00  0.00           C  
ATOM    473  O   THR A  63      13.531 -13.094   1.512  1.00  0.00           O  
ATOM    474  CG2 THR A  63      14.707  -9.599   1.654  1.00  0.00           C  
ATOM    475  OG1 THR A  63      14.244  -9.510   4.016  1.00  0.00           O  
ATOM    476  N   PHE A  64      12.373 -11.530   0.449  1.00  0.00           N  
ATOM    477  CA  PHE A  64      12.324 -12.210  -0.840  1.00  0.00           C  
ATOM    478  C   PHE A  64      12.819 -11.295  -1.953  1.00  0.00           C  
ATOM    479  CB  PHE A  64      10.899 -12.684  -1.145  1.00  0.00           C  
ATOM    480  O   PHE A  64      12.411 -10.135  -2.039  1.00  0.00           O  
ATOM    481  CG  PHE A  64      10.807 -13.603  -2.333  1.00  0.00           C  
ATOM    482  CD1 PHE A  64      10.637 -13.091  -3.613  1.00  0.00           C  
ATOM    483  CD2 PHE A  64      10.890 -14.979  -2.169  1.00  0.00           C  
ATOM    484  CE1 PHE A  64      10.551 -13.939  -4.715  1.00  0.00           C  
ATOM    485  CE2 PHE A  64      10.805 -15.833  -3.265  1.00  0.00           C  
ATOM    486  CZ  PHE A  64      10.634 -15.311  -4.537  1.00  0.00           C  
ATOM    487  N   THR A  65      13.689 -11.881  -2.811  1.00  0.00           N  
ATOM    488  CA  THR A  65      14.269 -11.055  -3.865  1.00  0.00           C  
ATOM    489  C   THR A  65      13.932 -11.620  -5.242  1.00  0.00           C  
ATOM    490  CB  THR A  65      15.798 -10.947  -3.712  1.00  0.00           C  
ATOM    491  O   THR A  65      14.096 -12.818  -5.485  1.00  0.00           O  
ATOM    492  CG2 THR A  65      16.401 -10.086  -4.816  1.00  0.00           C  
ATOM    493  OG1 THR A  65      16.104 -10.359  -2.441  1.00  0.00           O  
ATOM    494  N   ILE A  66      13.395 -10.687  -6.059  1.00  0.00           N  
ATOM    495  CA  ILE A  66      13.211 -10.969  -7.478  1.00  0.00           C  
ATOM    496  C   ILE A  66      14.289 -10.256  -8.290  1.00  0.00           C  
ATOM    497  CB  ILE A  66      11.806 -10.543  -7.961  1.00  0.00           C  
ATOM    498  O   ILE A  66      14.347  -9.025  -8.312  1.00  0.00           O  
ATOM    499  CG1 ILE A  66      10.722 -11.282  -7.169  1.00  0.00           C  
ATOM    500  CG2 ILE A  66      11.653 -10.793  -9.464  1.00  0.00           C  
ATOM    501  CD1 ILE A  66       9.323 -10.710  -7.353  1.00  0.00           C  
ATOM    502  N   GLU A  67      15.140 -10.979  -9.015  1.00  0.00           N  
ATOM    503  CA  GLU A  67      16.341 -10.441  -9.647  1.00  0.00           C  
ATOM    504  C   GLU A  67      15.995  -9.645 -10.902  1.00  0.00           C  
ATOM    505  CB  GLU A  67      17.318 -11.568  -9.992  1.00  0.00           C  
ATOM    506  O   GLU A  67      16.728  -8.731 -11.285  1.00  0.00           O  
ATOM    507  CG  GLU A  67      17.884 -12.286  -8.775  1.00  0.00           C  
ATOM    508  CD  GLU A  67      18.759 -11.396  -7.908  1.00  0.00           C  
ATOM    509  OE1 GLU A  67      18.929 -11.698  -6.705  1.00  0.00           O  
ATOM    510  OE2 GLU A  67      19.280 -10.387  -8.435  1.00  0.00           O  
ATOM    511  N   ASN A  68      14.916  -9.981 -11.503  1.00  0.00           N  
ATOM    512  CA  ASN A  68      14.499  -9.311 -12.730  1.00  0.00           C  
ATOM    513  C   ASN A  68      13.024  -8.920 -12.682  1.00  0.00           C  
ATOM    514  CB  ASN A  68      14.775 -10.197 -13.946  1.00  0.00           C  
ATOM    515  O   ASN A  68      12.147  -9.775 -12.819  1.00  0.00           O  
ATOM    516  CG  ASN A  68      14.502  -9.489 -15.258  1.00  0.00           C  
ATOM    517  ND2 ASN A  68      14.880 -10.122 -16.363  1.00  0.00           N  
ATOM    518  OD1 ASN A  68      13.958  -8.382 -15.279  1.00  0.00           O  
ATOM    519  N   THR A  69      12.747  -7.601 -12.518  1.00  0.00           N  
ATOM    520  CA  THR A  69      11.382  -7.114 -12.349  1.00  0.00           C  
ATOM    521  C   THR A  69      10.590  -7.265 -13.645  1.00  0.00           C  
ATOM    522  CB  THR A  69      11.366  -5.640 -11.903  1.00  0.00           C  
ATOM    523  O   THR A  69       9.358  -7.224 -13.633  1.00  0.00           O  
ATOM    524  CG2 THR A  69      11.913  -5.488 -10.488  1.00  0.00           C  
ATOM    525  OG1 THR A  69      12.172  -4.867 -12.801  1.00  0.00           O  
ATOM    526  N   THR A  70      11.222  -7.533 -14.792  1.00  0.00           N  
ATOM    527  CA  THR A  70      10.526  -7.669 -16.067  1.00  0.00           C  
ATOM    528  C   THR A  70       9.794  -9.006 -16.143  1.00  0.00           C  
ATOM    529  CB  THR A  70      11.502  -7.547 -17.252  1.00  0.00           C  
ATOM    530  O   THR A  70       8.914  -9.190 -16.987  1.00  0.00           O  
ATOM    531  CG2 THR A  70      12.228  -6.206 -17.231  1.00  0.00           C  
ATOM    532  OG1 THR A  70      12.469  -8.602 -17.178  1.00  0.00           O  
ATOM    533  N   THR A  71      10.126  -9.865 -15.283  1.00  0.00           N  
ATOM    534  CA  THR A  71       9.512 -11.188 -15.289  1.00  0.00           C  
ATOM    535  C   THR A  71       8.237 -11.196 -14.449  1.00  0.00           C  
ATOM    536  CB  THR A  71      10.484 -12.258 -14.760  1.00  0.00           C  
ATOM    537  O   THR A  71       7.496 -12.181 -14.445  1.00  0.00           O  
ATOM    538  CG2 THR A  71      11.781 -12.268 -15.563  1.00  0.00           C  
ATOM    539  OG1 THR A  71      10.788 -11.983 -13.387  1.00  0.00           O  
ATOM    540  N   LEU A  72       7.953 -10.093 -13.786  1.00  0.00           N  
ATOM    541  CA  LEU A  72       6.791 -10.012 -12.908  1.00  0.00           C  
ATOM    542  C   LEU A  72       5.505  -9.887 -13.719  1.00  0.00           C  
ATOM    543  CB  LEU A  72       6.922  -8.824 -11.952  1.00  0.00           C  
ATOM    544  O   LEU A  72       5.473  -9.189 -14.735  1.00  0.00           O  
ATOM    545  CG  LEU A  72       7.946  -8.971 -10.825  1.00  0.00           C  
ATOM    546  CD1 LEU A  72       8.143  -7.637 -10.112  1.00  0.00           C  
ATOM    547  CD2 LEU A  72       7.508 -10.050  -9.841  1.00  0.00           C  
ATOM    548  N   GLN A  73       4.545 -10.588 -13.251  1.00  0.00           N  
ATOM    549  CA  GLN A  73       3.207 -10.420 -13.808  1.00  0.00           C  
ATOM    550  C   GLN A  73       2.433  -9.336 -13.063  1.00  0.00           C  
ATOM    551  CB  GLN A  73       2.437 -11.741 -13.761  1.00  0.00           C  
ATOM    552  O   GLN A  73       2.221  -9.438 -11.853  1.00  0.00           O  
ATOM    553  CG  GLN A  73       3.043 -12.838 -14.626  1.00  0.00           C  
ATOM    554  CD  GLN A  73       2.244 -14.127 -14.586  1.00  0.00           C  
ATOM    555  NE2 GLN A  73       1.921 -14.661 -15.759  1.00  0.00           N  
ATOM    556  OE1 GLN A  73       1.921 -14.639 -13.509  1.00  0.00           O  
ATOM    557  N   LEU A  74       2.061  -8.297 -13.868  1.00  0.00           N  
ATOM    558  CA  LEU A  74       1.400  -7.137 -13.279  1.00  0.00           C  
ATOM    559  C   LEU A  74      -0.003  -6.964 -13.850  1.00  0.00           C  
ATOM    560  CB  LEU A  74       2.223  -5.870 -13.522  1.00  0.00           C  
ATOM    561  O   LEU A  74      -0.235  -7.232 -15.031  1.00  0.00           O  
ATOM    562  CG  LEU A  74       3.704  -5.941 -13.148  1.00  0.00           C  
ATOM    563  CD1 LEU A  74       4.413  -4.648 -13.541  1.00  0.00           C  
ATOM    564  CD2 LEU A  74       3.867  -6.213 -11.657  1.00  0.00           C  
ATOM    565  N   HIS A  75      -0.881  -6.630 -12.985  1.00  0.00           N  
ATOM    566  CA  HIS A  75      -2.201  -6.158 -13.389  1.00  0.00           C  
ATOM    567  C   HIS A  75      -2.400  -4.693 -13.016  1.00  0.00           C  
ATOM    568  CB  HIS A  75      -3.295  -7.016 -12.749  1.00  0.00           C  
ATOM    569  O   HIS A  75      -2.495  -4.356 -11.834  1.00  0.00           O  
ATOM    570  CG  HIS A  75      -4.676  -6.658 -13.197  1.00  0.00           C  
ATOM    571  CD2 HIS A  75      -5.580  -5.789 -12.685  1.00  0.00           C  
ATOM    572  ND1 HIS A  75      -5.271  -7.227 -14.302  1.00  0.00           N  
ATOM    573  CE1 HIS A  75      -6.484  -6.722 -14.452  1.00  0.00           C  
ATOM    574  NE2 HIS A  75      -6.696  -5.847 -13.483  1.00  0.00           N  
ATOM    575  N   LEU A  76      -2.513  -3.824 -14.062  1.00  0.00           N  
ATOM    576  CA  LEU A  76      -2.667  -2.390 -13.845  1.00  0.00           C  
ATOM    577  C   LEU A  76      -4.139  -2.018 -13.696  1.00  0.00           C  
ATOM    578  CB  LEU A  76      -2.045  -1.602 -15.001  1.00  0.00           C  
ATOM    579  O   LEU A  76      -4.979  -2.466 -14.479  1.00  0.00           O  
ATOM    580  CG  LEU A  76      -0.520  -1.647 -15.108  1.00  0.00           C  
ATOM    581  CD1 LEU A  76      -0.059  -3.036 -15.535  1.00  0.00           C  
ATOM    582  CD2 LEU A  76      -0.021  -0.588 -16.086  1.00  0.00           C  
ATOM    583  N   ILE A  77      -4.374  -1.244 -12.627  1.00  0.00           N  
ATOM    584  CA  ILE A  77      -5.731  -0.738 -12.451  1.00  0.00           C  
ATOM    585  C   ILE A  77      -5.903   0.562 -13.235  1.00  0.00           C  
ATOM    586  CB  ILE A  77      -6.060  -0.511 -10.959  1.00  0.00           C  
ATOM    587  O   ILE A  77      -5.245   1.563 -12.941  1.00  0.00           O  
ATOM    588  CG1 ILE A  77      -5.751  -1.774 -10.146  1.00  0.00           C  
ATOM    589  CG2 ILE A  77      -7.524  -0.093 -10.786  1.00  0.00           C  
ATOM    590  CD1 ILE A  77      -6.564  -2.992 -10.562  1.00  0.00           C  
ATOM    591  N   GLU A  78      -6.745   0.536 -14.160  1.00  0.00           N  
ATOM    592  CA  GLU A  78      -6.888   1.640 -15.103  1.00  0.00           C  
ATOM    593  C   GLU A  78      -7.279   2.930 -14.388  1.00  0.00           C  
ATOM    594  CB  GLU A  78      -7.923   1.300 -16.178  1.00  0.00           C  
ATOM    595  O   GLU A  78      -8.177   2.930 -13.543  1.00  0.00           O  
ATOM    596  CG  GLU A  78      -7.476   0.208 -17.139  1.00  0.00           C  
ATOM    597  CD  GLU A  78      -8.476  -0.058 -18.253  1.00  0.00           C  
ATOM    598  OE1 GLU A  78      -8.210  -0.928 -19.113  1.00  0.00           O  
ATOM    599  OE2 GLU A  78      -9.534   0.611 -18.267  1.00  0.00           O  
ATOM    600  N   GLY A  79      -6.542   3.998 -14.719  1.00  0.00           N  
ATOM    601  CA  GLY A  79      -6.885   5.341 -14.280  1.00  0.00           C  
ATOM    602  C   GLY A  79      -6.491   5.618 -12.841  1.00  0.00           C  
ATOM    603  O   GLY A  79      -6.919   6.615 -12.256  1.00  0.00           O  
ATOM    604  N   ARG A  80      -5.688   4.661 -12.283  1.00  0.00           N  
ATOM    605  CA  ARG A  80      -5.350   4.793 -10.869  1.00  0.00           C  
ATOM    606  C   ARG A  80      -3.884   4.455 -10.623  1.00  0.00           C  
ATOM    607  CB  ARG A  80      -6.246   3.892 -10.016  1.00  0.00           C  
ATOM    608  O   ARG A  80      -3.286   3.678 -11.371  1.00  0.00           O  
ATOM    609  CG  ARG A  80      -7.730   4.193 -10.152  1.00  0.00           C  
ATOM    610  CD  ARG A  80      -8.583   3.167  -9.419  1.00  0.00           C  
ATOM    611  NE  ARG A  80     -10.009   3.414  -9.614  1.00  0.00           N  
ATOM    612  NH1 ARG A  80     -10.305   4.513  -7.604  1.00  0.00           N  
ATOM    613  NH2 ARG A  80     -12.079   4.216  -9.026  1.00  0.00           N  
ATOM    614  CZ  ARG A  80     -10.794   4.047  -8.747  1.00  0.00           C  
ATOM    615  N   ASP A  81      -3.275   5.104  -9.660  1.00  0.00           N  
ATOM    616  CA  ASP A  81      -1.935   4.747  -9.202  1.00  0.00           C  
ATOM    617  C   ASP A  81      -1.966   3.481  -8.350  1.00  0.00           C  
ATOM    618  CB  ASP A  81      -1.314   5.899  -8.411  1.00  0.00           C  
ATOM    619  O   ASP A  81      -1.693   3.528  -7.148  1.00  0.00           O  
ATOM    620  CG  ASP A  81       0.145   5.661  -8.063  1.00  0.00           C  
ATOM    621  OD1 ASP A  81       0.807   4.841  -8.736  1.00  0.00           O  
ATOM    622  OD2 ASP A  81       0.638   6.297  -7.106  1.00  0.00           O  
ATOM    623  N   LEU A  82      -2.460   2.417  -8.947  1.00  0.00           N  
ATOM    624  CA  LEU A  82      -2.641   1.121  -8.303  1.00  0.00           C  
ATOM    625  C   LEU A  82      -2.241  -0.013  -9.240  1.00  0.00           C  
ATOM    626  CB  LEU A  82      -4.095   0.942  -7.858  1.00  0.00           C  
ATOM    627  O   LEU A  82      -2.605  -0.008 -10.418  1.00  0.00           O  
ATOM    628  CG  LEU A  82      -4.370  -0.205  -6.885  1.00  0.00           C  
ATOM    629  CD1 LEU A  82      -3.702   0.068  -5.541  1.00  0.00           C  
ATOM    630  CD2 LEU A  82      -5.871  -0.410  -6.710  1.00  0.00           C  
ATOM    631  N   VAL A  83      -1.488  -0.984  -8.678  1.00  0.00           N  
ATOM    632  CA  VAL A  83      -1.071  -2.140  -9.465  1.00  0.00           C  
ATOM    633  C   VAL A  83      -1.130  -3.400  -8.605  1.00  0.00           C  
ATOM    634  CB  VAL A  83       0.351  -1.953 -10.040  1.00  0.00           C  
ATOM    635  O   VAL A  83      -0.909  -3.342  -7.393  1.00  0.00           O  
ATOM    636  CG1 VAL A  83       1.375  -1.820  -8.914  1.00  0.00           C  
ATOM    637  CG2 VAL A  83       0.712  -3.117 -10.960  1.00  0.00           C  
ATOM    638  N   ILE A  84      -1.498  -4.548  -9.214  1.00  0.00           N  
ATOM    639  CA  ILE A  84      -1.471  -5.858  -8.573  1.00  0.00           C  
ATOM    640  C   ILE A  84      -0.302  -6.676  -9.117  1.00  0.00           C  
ATOM    641  CB  ILE A  84      -2.800  -6.618  -8.783  1.00  0.00           C  
ATOM    642  O   ILE A  84      -0.147  -6.815 -10.333  1.00  0.00           O  
ATOM    643  CG1 ILE A  84      -3.981  -5.776  -8.284  1.00  0.00           C  
ATOM    644  CG2 ILE A  84      -2.762  -7.978  -8.081  1.00  0.00           C  
ATOM    645  CD1 ILE A  84      -5.344  -6.328  -8.677  1.00  0.00           C  
ATOM    646  N   ILE A  85       0.472  -7.171  -8.192  1.00  0.00           N  
ATOM    647  CA  ILE A  85       1.614  -7.995  -8.570  1.00  0.00           C  
ATOM    648  C   ILE A  85       1.330  -9.457  -8.233  1.00  0.00           C  
ATOM    649  CB  ILE A  85       2.908  -7.525  -7.868  1.00  0.00           C  
ATOM    650  O   ILE A  85       1.031  -9.789  -7.083  1.00  0.00           O  
ATOM    651  CG1 ILE A  85       3.110  -6.019  -8.075  1.00  0.00           C  
ATOM    652  CG2 ILE A  85       4.117  -8.315  -8.377  1.00  0.00           C  
ATOM    653  CD1 ILE A  85       4.219  -5.421  -7.220  1.00  0.00           C  
ATOM    654  N   LYS A  86       1.434 -10.238  -9.266  1.00  0.00           N  
ATOM    655  CA  LYS A  86       1.359 -11.675  -9.018  1.00  0.00           C  
ATOM    656  C   LYS A  86       2.722 -12.237  -8.623  1.00  0.00           C  
ATOM    657  CB  LYS A  86       0.829 -12.406 -10.253  1.00  0.00           C  
ATOM    658  O   LYS A  86       3.675 -12.172  -9.401  1.00  0.00           O  
ATOM    659  CG  LYS A  86       0.517 -13.876 -10.015  1.00  0.00           C  
ATOM    660  CD  LYS A  86      -0.077 -14.529 -11.257  1.00  0.00           C  
ATOM    661  CE  LYS A  86      -0.435 -15.988 -11.006  1.00  0.00           C  
ATOM    662  NZ  LYS A  86      -1.081 -16.613 -12.199  1.00  0.00           N  
ATOM    663  N   MET A  87       2.723 -12.857  -7.447  1.00  0.00           N  
ATOM    664  CA  MET A  87       3.993 -13.363  -6.931  1.00  0.00           C  
ATOM    665  C   MET A  87       4.278 -14.763  -7.465  1.00  0.00           C  
ATOM    666  CB  MET A  87       3.986 -13.377  -5.402  1.00  0.00           C  
ATOM    667  O   MET A  87       3.351 -15.511  -7.781  1.00  0.00           O  
ATOM    668  CG  MET A  87       3.790 -12.005  -4.777  1.00  0.00           C  
ATOM    669  SD  MET A  87       5.032 -10.785  -5.357  1.00  0.00           S  
ATOM    670  CE  MET A  87       6.554 -11.563  -4.749  1.00  0.00           C  
ATOM    671  N   PRO A  88       5.579 -15.068  -7.609  1.00  0.00           N  
ATOM    672  CA  PRO A  88       5.942 -16.425  -8.023  1.00  0.00           C  
ATOM    673  C   PRO A  88       5.451 -17.492  -7.047  1.00  0.00           C  
ATOM    674  CB  PRO A  88       7.471 -16.385  -8.064  1.00  0.00           C  
ATOM    675  O   PRO A  88       5.150 -17.184  -5.891  1.00  0.00           O  
ATOM    676  CG  PRO A  88       7.815 -14.930  -8.080  1.00  0.00           C  
ATOM    677  CD  PRO A  88       6.677 -14.165  -7.467  1.00  0.00           C  
ATOM    678  N   LYS A  89       5.396 -18.661  -7.453  1.00  0.00           N  
ATOM    679  CA  LYS A  89       4.817 -19.771  -6.702  1.00  0.00           C  
ATOM    680  C   LYS A  89       5.633 -20.070  -5.447  1.00  0.00           C  
ATOM    681  CB  LYS A  89       4.725 -21.022  -7.577  1.00  0.00           C  
ATOM    682  O   LYS A  89       5.103 -20.599  -4.467  1.00  0.00           O  
ATOM    683  CG  LYS A  89       3.656 -20.943  -8.657  1.00  0.00           C  
ATOM    684  CD  LYS A  89       3.537 -22.255  -9.422  1.00  0.00           C  
ATOM    685  CE  LYS A  89       2.469 -22.178 -10.504  1.00  0.00           C  
ATOM    686  NZ  LYS A  89       2.377 -23.448 -11.284  1.00  0.00           N  
ATOM    687  N   ASP A  90       6.889 -19.737  -5.459  1.00  0.00           N  
ATOM    688  CA  ASP A  90       7.728 -20.037  -4.303  1.00  0.00           C  
ATOM    689  C   ASP A  90       7.622 -18.939  -3.247  1.00  0.00           C  
ATOM    690  CB  ASP A  90       9.186 -20.216  -4.731  1.00  0.00           C  
ATOM    691  O   ASP A  90       8.301 -18.991  -2.219  1.00  0.00           O  
ATOM    692  CG  ASP A  90       9.753 -18.995  -5.433  1.00  0.00           C  
ATOM    693  OD1 ASP A  90       8.971 -18.117  -5.856  1.00  0.00           O  
ATOM    694  OD2 ASP A  90      10.993 -18.911  -5.566  1.00  0.00           O  
ATOM    695  N   PHE A  91       6.799 -17.917  -3.494  1.00  0.00           N  
ATOM    696  CA  PHE A  91       6.478 -16.878  -2.523  1.00  0.00           C  
ATOM    697  C   PHE A  91       5.294 -17.292  -1.658  1.00  0.00           C  
ATOM    698  CB  PHE A  91       6.174 -15.554  -3.231  1.00  0.00           C  
ATOM    699  O   PHE A  91       4.240 -17.665  -2.177  1.00  0.00           O  
ATOM    700  CG  PHE A  91       6.061 -14.379  -2.298  1.00  0.00           C  
ATOM    701  CD1 PHE A  91       4.829 -14.007  -1.773  1.00  0.00           C  
ATOM    702  CD2 PHE A  91       7.186 -13.646  -1.945  1.00  0.00           C  
ATOM    703  CE1 PHE A  91       4.721 -12.919  -0.909  1.00  0.00           C  
ATOM    704  CE2 PHE A  91       7.086 -12.558  -1.082  1.00  0.00           C  
ATOM    705  CZ  PHE A  91       5.852 -12.196  -0.566  1.00  0.00           C  
ATOM    706  N   PRO A  92       5.537 -17.294  -0.292  1.00  0.00           N  
ATOM    707  CA  PRO A  92       4.422 -17.699   0.566  1.00  0.00           C  
ATOM    708  C   PRO A  92       3.200 -16.796   0.411  1.00  0.00           C  
ATOM    709  CB  PRO A  92       5.005 -17.591   1.977  1.00  0.00           C  
ATOM    710  O   PRO A  92       3.337 -15.572   0.346  1.00  0.00           O  
ATOM    711  CG  PRO A  92       6.486 -17.584   1.779  1.00  0.00           C  
ATOM    712  CD  PRO A  92       6.781 -17.036   0.412  1.00  0.00           C  
ATOM    713  N   PRO A  93       2.033 -17.449   0.342  1.00  0.00           N  
ATOM    714  CA  PRO A  93       0.828 -16.633   0.173  1.00  0.00           C  
ATOM    715  C   PRO A  93       0.421 -15.909   1.455  1.00  0.00           C  
ATOM    716  CB  PRO A  93      -0.235 -17.656  -0.236  1.00  0.00           C  
ATOM    717  O   PRO A  93       0.735 -16.371   2.555  1.00  0.00           O  
ATOM    718  CG  PRO A  93       0.201 -18.936   0.399  1.00  0.00           C  
ATOM    719  CD  PRO A  93       1.703 -18.978   0.406  1.00  0.00           C  
ATOM    720  N   PHE A  94      -0.325 -14.743   1.345  1.00  0.00           N  
ATOM    721  CA  PHE A  94      -0.877 -13.958   2.442  1.00  0.00           C  
ATOM    722  C   PHE A  94      -2.297 -14.406   2.768  1.00  0.00           C  
ATOM    723  CB  PHE A  94      -0.864 -12.465   2.096  1.00  0.00           C  
ATOM    724  O   PHE A  94      -2.955 -15.045   1.945  1.00  0.00           O  
ATOM    725  CG  PHE A  94       0.519 -11.887   1.957  1.00  0.00           C  
ATOM    726  CD1 PHE A  94       1.223 -11.457   3.075  1.00  0.00           C  
ATOM    727  CD2 PHE A  94       1.114 -11.772   0.707  1.00  0.00           C  
ATOM    728  CE1 PHE A  94       2.503 -10.921   2.949  1.00  0.00           C  
ATOM    729  CE2 PHE A  94       2.392 -11.238   0.574  1.00  0.00           C  
ATOM    730  CZ  PHE A  94       3.084 -10.812   1.696  1.00  0.00           C  
ATOM    731  N   PRO A  95      -2.759 -14.124   3.941  1.00  0.00           N  
ATOM    732  CA  PRO A  95      -4.176 -14.352   4.233  1.00  0.00           C  
ATOM    733  C   PRO A  95      -5.103 -13.556   3.317  1.00  0.00           C  
ATOM    734  CB  PRO A  95      -4.316 -13.890   5.686  1.00  0.00           C  
ATOM    735  O   PRO A  95      -4.734 -12.477   2.847  1.00  0.00           O  
ATOM    736  CG  PRO A  95      -2.935 -13.981   6.250  1.00  0.00           C  
ATOM    737  CD  PRO A  95      -1.950 -13.713   5.148  1.00  0.00           C  
ATOM    738  N   THR A  96      -6.314 -14.045   3.033  1.00  0.00           N  
ATOM    739  CA  THR A  96      -7.245 -13.422   2.098  1.00  0.00           C  
ATOM    740  C   THR A  96      -8.481 -12.905   2.829  1.00  0.00           C  
ATOM    741  CB  THR A  96      -7.673 -14.408   0.995  1.00  0.00           C  
ATOM    742  O   THR A  96      -9.561 -12.811   2.243  1.00  0.00           O  
ATOM    743  CG2 THR A  96      -6.479 -14.838   0.150  1.00  0.00           C  
ATOM    744  OG1 THR A  96      -8.259 -15.567   1.600  1.00  0.00           O  
ATOM    745  N   THR A  97      -8.408 -12.557   4.085  1.00  0.00           N  
ATOM    746  CA  THR A  97      -9.578 -12.187   4.874  1.00  0.00           C  
ATOM    747  C   THR A  97      -9.814 -10.680   4.817  1.00  0.00           C  
ATOM    748  CB  THR A  97      -9.425 -12.630   6.341  1.00  0.00           C  
ATOM    749  O   THR A  97     -10.807 -10.182   5.352  1.00  0.00           O  
ATOM    750  CG2 THR A  97      -9.423 -14.151   6.458  1.00  0.00           C  
ATOM    751  OG1 THR A  97      -8.192 -12.120   6.863  1.00  0.00           O  
ATOM    752  N   LEU A  98      -8.816  -9.979   4.162  1.00  0.00           N  
ATOM    753  CA  LEU A  98      -8.964  -8.531   4.071  1.00  0.00           C  
ATOM    754  C   LEU A  98     -10.166  -8.160   3.209  1.00  0.00           C  
ATOM    755  CB  LEU A  98      -7.694  -7.897   3.497  1.00  0.00           C  
ATOM    756  O   LEU A  98     -10.508  -8.883   2.270  1.00  0.00           O  
ATOM    757  CG  LEU A  98      -6.398  -8.161   4.264  1.00  0.00           C  
ATOM    758  CD1 LEU A  98      -5.211  -7.553   3.525  1.00  0.00           C  
ATOM    759  CD2 LEU A  98      -6.493  -7.605   5.681  1.00  0.00           C  
ATOM    760  N   VAL A  99     -10.764  -7.052   3.557  1.00  0.00           N  
ATOM    761  CA  VAL A  99     -11.901  -6.541   2.799  1.00  0.00           C  
ATOM    762  C   VAL A  99     -11.558  -5.175   2.209  1.00  0.00           C  
ATOM    763  CB  VAL A  99     -13.169  -6.439   3.677  1.00  0.00           C  
ATOM    764  O   VAL A  99     -11.051  -4.298   2.912  1.00  0.00           O  
ATOM    765  CG1 VAL A  99     -14.341  -5.883   2.871  1.00  0.00           C  
ATOM    766  CG2 VAL A  99     -13.521  -7.804   4.265  1.00  0.00           C  
ATOM    767  N   PHE A 100     -11.862  -5.030   0.837  1.00  0.00           N  
ATOM    768  CA  PHE A 100     -11.625  -3.785   0.116  1.00  0.00           C  
ATOM    769  C   PHE A 100     -12.938  -3.184  -0.373  1.00  0.00           C  
ATOM    770  CB  PHE A 100     -10.682  -4.019  -1.068  1.00  0.00           C  
ATOM    771  O   PHE A 100     -13.824  -3.907  -0.833  1.00  0.00           O  
ATOM    772  CG  PHE A 100      -9.326  -4.535  -0.671  1.00  0.00           C  
ATOM    773  CD1 PHE A 100      -8.246  -3.670  -0.546  1.00  0.00           C  
ATOM    774  CD2 PHE A 100      -9.131  -5.888  -0.422  1.00  0.00           C  
ATOM    775  CE1 PHE A 100      -6.989  -4.146  -0.178  1.00  0.00           C  
ATOM    776  CE2 PHE A 100      -7.878  -6.371  -0.054  1.00  0.00           C  
ATOM    777  CZ  PHE A 100      -6.808  -5.498   0.066  1.00  0.00           C  
ATOM    778  N   ARG A 101     -13.024  -1.905  -0.208  1.00  0.00           N  
ATOM    779  CA  ARG A 101     -14.173  -1.204  -0.772  1.00  0.00           C  
ATOM    780  C   ARG A 101     -13.839   0.257  -1.053  1.00  0.00           C  
ATOM    781  CB  ARG A 101     -15.375  -1.295   0.171  1.00  0.00           C  
ATOM    782  O   ARG A 101     -12.797   0.756  -0.622  1.00  0.00           O  
ATOM    783  CG  ARG A 101     -15.180  -0.564   1.490  1.00  0.00           C  
ATOM    784  CD  ARG A 101     -16.492  -0.402   2.245  1.00  0.00           C  
ATOM    785  NE  ARG A 101     -16.288   0.213   3.553  1.00  0.00           N  
ATOM    786  NH1 ARG A 101     -16.063   2.363   2.738  1.00  0.00           N  
ATOM    787  NH2 ARG A 101     -15.915   1.965   4.991  1.00  0.00           N  
ATOM    788  CZ  ARG A 101     -16.089   1.512   3.758  1.00  0.00           C  
ATOM    789  N   GLU A 102     -14.756   0.881  -1.763  1.00  0.00           N  
ATOM    790  CA  GLU A 102     -14.570   2.299  -2.058  1.00  0.00           C  
ATOM    791  C   GLU A 102     -14.749   3.151  -0.805  1.00  0.00           C  
ATOM    792  CB  GLU A 102     -15.545   2.753  -3.147  1.00  0.00           C  
ATOM    793  O   GLU A 102     -15.536   2.807   0.079  1.00  0.00           O  
ATOM    794  CG  GLU A 102     -15.261   2.153  -4.516  1.00  0.00           C  
ATOM    795  CD  GLU A 102     -16.228   2.624  -5.591  1.00  0.00           C  
ATOM    796  OE1 GLU A 102     -15.877   3.545  -6.362  1.00  0.00           O  
ATOM    797  OE2 GLU A 102     -17.347   2.068  -5.660  1.00  0.00           O  
ATOM    798  N   PRO A 103     -13.959   4.323  -0.807  1.00  0.00           N  
ATOM    799  CA  PRO A 103     -14.185   5.247   0.307  1.00  0.00           C  
ATOM    800  C   PRO A 103     -15.516   5.988   0.199  1.00  0.00           C  
ATOM    801  CB  PRO A 103     -13.008   6.219   0.203  1.00  0.00           C  
ATOM    802  O   PRO A 103     -16.076   6.101  -0.895  1.00  0.00           O  
ATOM    803  CG  PRO A 103     -12.660   6.245  -1.250  1.00  0.00           C  
ATOM    804  CD  PRO A 103     -12.915   4.881  -1.825  1.00  0.00           C  
ATOM    805  N   VAL A 104     -16.000   6.429   1.332  1.00  0.00           N  
ATOM    806  CA  VAL A 104     -17.189   7.269   1.432  1.00  0.00           C  
ATOM    807  C   VAL A 104     -16.787   8.689   1.825  1.00  0.00           C  
ATOM    808  CB  VAL A 104     -18.202   6.700   2.450  1.00  0.00           C  
ATOM    809  O   VAL A 104     -15.989   8.882   2.745  1.00  0.00           O  
ATOM    810  CG1 VAL A 104     -19.430   7.604   2.552  1.00  0.00           C  
ATOM    811  CG2 VAL A 104     -18.610   5.281   2.059  1.00  0.00           C  
ATOM    812  N   GLU A 105     -17.276   9.666   1.040  1.00  0.00           N  
ATOM    813  CA  GLU A 105     -16.972  11.061   1.341  1.00  0.00           C  
ATOM    814  C   GLU A 105     -17.311  11.400   2.790  1.00  0.00           C  
ATOM    815  CB  GLU A 105     -17.729  11.994   0.392  1.00  0.00           C  
ATOM    816  O   GLU A 105     -18.413  11.109   3.259  1.00  0.00           O  
ATOM    817  CG  GLU A 105     -17.401  13.467   0.586  1.00  0.00           C  
ATOM    818  CD  GLU A 105     -18.099  14.374  -0.416  1.00  0.00           C  
ATOM    819  OE1 GLU A 105     -18.103  15.610  -0.215  1.00  0.00           O  
ATOM    820  OE2 GLU A 105     -18.647  13.844  -1.408  1.00  0.00           O  
ATOM    821  N   GLY A 106     -16.352  11.990   3.499  1.00  0.00           N  
ATOM    822  CA  GLY A 106     -16.560  12.425   4.871  1.00  0.00           C  
ATOM    823  C   GLY A 106     -16.332  11.323   5.887  1.00  0.00           C  
ATOM    824  O   GLY A 106     -16.590  11.507   7.079  1.00  0.00           O  
ATOM    825  N   GLU A 107     -15.884  10.164   5.397  1.00  0.00           N  
ATOM    826  CA  GLU A 107     -15.658   9.054   6.318  1.00  0.00           C  
ATOM    827  C   GLU A 107     -14.322   9.199   7.039  1.00  0.00           C  
ATOM    828  CB  GLU A 107     -15.712   7.718   5.573  1.00  0.00           C  
ATOM    829  O   GLU A 107     -13.404   9.849   6.534  1.00  0.00           O  
ATOM    830  CG  GLU A 107     -14.542   7.493   4.627  1.00  0.00           C  
ATOM    831  CD  GLU A 107     -14.573   6.135   3.945  1.00  0.00           C  
ATOM    832  OE1 GLU A 107     -13.949   5.980   2.871  1.00  0.00           O  
ATOM    833  OE2 GLU A 107     -15.229   5.218   4.488  1.00  0.00           O  
ATOM    834  N   ARG A 108     -14.266   8.620   8.290  1.00  0.00           N  
ATOM    835  CA  ARG A 108     -13.052   8.628   9.099  1.00  0.00           C  
ATOM    836  C   ARG A 108     -12.140   7.462   8.729  1.00  0.00           C  
ATOM    837  CB  ARG A 108     -13.397   8.571  10.588  1.00  0.00           C  
ATOM    838  O   ARG A 108     -12.575   6.309   8.713  1.00  0.00           O  
ATOM    839  CG  ARG A 108     -14.223   9.751  11.075  1.00  0.00           C  
ATOM    840  CD  ARG A 108     -14.630   9.592  12.533  1.00  0.00           C  
ATOM    841  NE  ARG A 108     -13.477   9.676  13.426  1.00  0.00           N  
ATOM    842  NH1 ARG A 108     -14.650   9.098  15.331  1.00  0.00           N  
ATOM    843  NH2 ARG A 108     -12.405   9.544  15.452  1.00  0.00           N  
ATOM    844  CZ  ARG A 108     -13.513   9.439  14.734  1.00  0.00           C  
ATOM    845  N   ILE A 109     -10.874   7.826   8.467  1.00  0.00           N  
ATOM    846  CA  ILE A 109      -9.933   6.797   8.035  1.00  0.00           C  
ATOM    847  C   ILE A 109      -8.653   6.888   8.862  1.00  0.00           C  
ATOM    848  CB  ILE A 109      -9.609   6.925   6.529  1.00  0.00           C  
ATOM    849  O   ILE A 109      -8.363   7.929   9.456  1.00  0.00           O  
ATOM    850  CG1 ILE A 109      -9.019   8.306   6.225  1.00  0.00           C  
ATOM    851  CG2 ILE A 109     -10.860   6.665   5.684  1.00  0.00           C  
ATOM    852  CD1 ILE A 109      -8.426   8.433   4.828  1.00  0.00           C  
ATOM    853  N   THR A 110      -7.978   5.766   8.965  1.00  0.00           N  
ATOM    854  CA  THR A 110      -6.659   5.719   9.587  1.00  0.00           C  
ATOM    855  C   THR A 110      -5.643   5.070   8.651  1.00  0.00           C  
ATOM    856  CB  THR A 110      -6.697   4.949  10.920  1.00  0.00           C  
ATOM    857  O   THR A 110      -6.016   4.326   7.742  1.00  0.00           O  
ATOM    858  CG2 THR A 110      -6.963   3.465  10.691  1.00  0.00           C  
ATOM    859  OG1 THR A 110      -5.439   5.099  11.589  1.00  0.00           O  
ATOM    860  N   LEU A 111      -4.424   5.425   8.846  1.00  0.00           N  
ATOM    861  CA  LEU A 111      -3.301   4.846   8.115  1.00  0.00           C  
ATOM    862  C   LEU A 111      -2.624   3.754   8.936  1.00  0.00           C  
ATOM    863  CB  LEU A 111      -2.284   5.930   7.749  1.00  0.00           C  
ATOM    864  O   LEU A 111      -2.262   3.975  10.094  1.00  0.00           O  
ATOM    865  CG  LEU A 111      -1.109   5.489   6.875  1.00  0.00           C  
ATOM    866  CD1 LEU A 111      -0.853   6.513   5.774  1.00  0.00           C  
ATOM    867  CD2 LEU A 111       0.142   5.285   7.724  1.00  0.00           C  
ATOM    868  N   VAL A 112      -2.541   2.579   8.326  1.00  0.00           N  
ATOM    869  CA  VAL A 112      -1.909   1.457   9.011  1.00  0.00           C  
ATOM    870  C   VAL A 112      -0.560   1.149   8.365  1.00  0.00           C  
ATOM    871  CB  VAL A 112      -2.808   0.200   8.992  1.00  0.00           C  
ATOM    872  O   VAL A 112      -0.472   0.989   7.145  1.00  0.00           O  
ATOM    873  CG1 VAL A 112      -2.163  -0.938   9.781  1.00  0.00           C  
ATOM    874  CG2 VAL A 112      -4.191   0.526   9.553  1.00  0.00           C  
ATOM    875  N   THR A 113       0.489   1.118   9.172  1.00  0.00           N  
ATOM    876  CA  THR A 113       1.838   0.836   8.692  1.00  0.00           C  
ATOM    877  C   THR A 113       2.520  -0.204   9.576  1.00  0.00           C  
ATOM    878  CB  THR A 113       2.693   2.116   8.647  1.00  0.00           C  
ATOM    879  O   THR A 113       1.950  -0.649  10.574  1.00  0.00           O  
ATOM    880  CG2 THR A 113       2.038   3.185   7.778  1.00  0.00           C  
ATOM    881  OG1 THR A 113       2.849   2.627   9.977  1.00  0.00           O  
ATOM    882  N   ARG A 114       3.605  -0.619   9.031  1.00  0.00           N  
ATOM    883  CA  ARG A 114       4.429  -1.568   9.774  1.00  0.00           C  
ATOM    884  C   ARG A 114       5.880  -1.104   9.835  1.00  0.00           C  
ATOM    885  CB  ARG A 114       4.350  -2.959   9.141  1.00  0.00           C  
ATOM    886  O   ARG A 114       6.421  -0.609   8.843  1.00  0.00           O  
ATOM    887  CG  ARG A 114       4.983  -4.056   9.982  1.00  0.00           C  
ATOM    888  CD  ARG A 114       4.324  -5.406   9.738  1.00  0.00           C  
ATOM    889  NE  ARG A 114       4.867  -6.438  10.616  1.00  0.00           N  
ATOM    890  NH1 ARG A 114       2.954  -7.733  10.620  1.00  0.00           N  
ATOM    891  NH2 ARG A 114       4.795  -8.395  11.816  1.00  0.00           N  
ATOM    892  CZ  ARG A 114       4.204  -7.520  11.016  1.00  0.00           C  
ATOM    893  N   ASN A 115       6.401  -1.282  11.051  1.00  0.00           N  
ATOM    894  CA  ASN A 115       7.818  -0.994  11.246  1.00  0.00           C  
ATOM    895  C   ASN A 115       8.660  -2.265  11.191  1.00  0.00           C  
ATOM    896  CB  ASN A 115       8.040  -0.267  12.574  1.00  0.00           C  
ATOM    897  O   ASN A 115       8.601  -3.094  12.101  1.00  0.00           O  
ATOM    898  CG  ASN A 115       9.467   0.216  12.744  1.00  0.00           C  
ATOM    899  ND2 ASN A 115       9.796   0.682  13.943  1.00  0.00           N  
ATOM    900  OD1 ASN A 115      10.266   0.170  11.806  1.00  0.00           O  
ATOM    901  N   PHE A 116       9.446  -2.419  10.069  1.00  0.00           N  
ATOM    902  CA  PHE A 116      10.241  -3.627   9.883  1.00  0.00           C  
ATOM    903  C   PHE A 116      11.582  -3.508  10.598  1.00  0.00           C  
ATOM    904  CB  PHE A 116      10.464  -3.901   8.392  1.00  0.00           C  
ATOM    905  O   PHE A 116      12.505  -2.865  10.094  1.00  0.00           O  
ATOM    906  CG  PHE A 116       9.216  -4.309   7.657  1.00  0.00           C  
ATOM    907  CD1 PHE A 116       8.749  -5.617   7.724  1.00  0.00           C  
ATOM    908  CD2 PHE A 116       8.508  -3.385   6.900  1.00  0.00           C  
ATOM    909  CE1 PHE A 116       7.594  -5.997   7.044  1.00  0.00           C  
ATOM    910  CE2 PHE A 116       7.353  -3.758   6.218  1.00  0.00           C  
ATOM    911  CZ  PHE A 116       6.898  -5.064   6.291  1.00  0.00           C  
ATOM    912  N   GLN A 117      11.644  -3.730  11.917  1.00  0.00           N  
ATOM    913  CA  GLN A 117      12.859  -3.776  12.722  1.00  0.00           C  
ATOM    914  C   GLN A 117      13.349  -5.211  12.897  1.00  0.00           C  
ATOM    915  CB  GLN A 117      12.624  -3.132  14.089  1.00  0.00           C  
ATOM    916  O   GLN A 117      12.581  -6.160  12.725  1.00  0.00           O  
ATOM    917  CG  GLN A 117      12.301  -1.645  14.020  1.00  0.00           C  
ATOM    918  CD  GLN A 117      11.985  -1.050  15.379  1.00  0.00           C  
ATOM    919  NE2 GLN A 117      11.501   0.188  15.387  1.00  0.00           N  
ATOM    920  OE1 GLN A 117      12.173  -1.697  16.414  1.00  0.00           O  
ATOM    921  N   THR A 118      14.582  -5.492  12.970  1.00  0.00           N  
ATOM    922  CA  THR A 118      15.291  -6.767  12.953  1.00  0.00           C  
ATOM    923  C   THR A 118      14.722  -7.716  14.003  1.00  0.00           C  
ATOM    924  CB  THR A 118      16.799  -6.570  13.198  1.00  0.00           C  
ATOM    925  O   THR A 118      14.504  -8.898  13.726  1.00  0.00           O  
ATOM    926  CG2 THR A 118      17.495  -6.043  11.948  1.00  0.00           C  
ATOM    927  OG1 THR A 118      16.985  -5.634  14.266  1.00  0.00           O  
ATOM    928  N   LYS A 119      14.167  -7.229  15.113  1.00  0.00           N  
ATOM    929  CA  LYS A 119      13.815  -8.181  16.162  1.00  0.00           C  
ATOM    930  C   LYS A 119      12.301  -8.306  16.305  1.00  0.00           C  
ATOM    931  CB  LYS A 119      14.435  -7.763  17.496  1.00  0.00           C  
ATOM    932  O   LYS A 119      11.771  -9.415  16.402  1.00  0.00           O  
ATOM    933  CG  LYS A 119      15.941  -7.970  17.571  1.00  0.00           C  
ATOM    934  CD  LYS A 119      16.478  -7.670  18.965  1.00  0.00           C  
ATOM    935  CE  LYS A 119      17.989  -7.841  19.031  1.00  0.00           C  
ATOM    936  NZ  LYS A 119      18.523  -7.531  20.392  1.00  0.00           N  
ATOM    937  N   THR A 120      11.619  -7.209  16.234  1.00  0.00           N  
ATOM    938  CA  THR A 120      10.175  -7.310  16.415  1.00  0.00           C  
ATOM    939  C   THR A 120       9.447  -6.307  15.524  1.00  0.00           C  
ATOM    940  CB  THR A 120       9.778  -7.078  17.884  1.00  0.00           C  
ATOM    941  O   THR A 120       9.434  -5.108  15.812  1.00  0.00           O  
ATOM    942  CG2 THR A 120       8.430  -7.719  18.198  1.00  0.00           C  
ATOM    943  OG1 THR A 120      10.776  -7.650  18.739  1.00  0.00           O  
ATOM    944  N   PRO A 121       8.978  -6.836  14.463  1.00  0.00           N  
ATOM    945  CA  PRO A 121       8.169  -5.875  13.708  1.00  0.00           C  
ATOM    946  C   PRO A 121       6.961  -5.374  14.496  1.00  0.00           C  
ATOM    947  CB  PRO A 121       7.727  -6.675  12.480  1.00  0.00           C  
ATOM    948  O   PRO A 121       6.367  -6.129  15.270  1.00  0.00           O  
ATOM    949  CG  PRO A 121       7.867  -8.106  12.886  1.00  0.00           C  
ATOM    950  CD  PRO A 121       8.852  -8.188  14.016  1.00  0.00           C  
ATOM    951  N   THR A 122       6.793  -4.062  14.531  1.00  0.00           N  
ATOM    952  CA  THR A 122       5.662  -3.457  15.225  1.00  0.00           C  
ATOM    953  C   THR A 122       4.740  -2.745  14.239  1.00  0.00           C  
ATOM    954  CB  THR A 122       6.134  -2.461  16.301  1.00  0.00           C  
ATOM    955  O   THR A 122       5.173  -2.339  13.158  1.00  0.00           O  
ATOM    956  CG2 THR A 122       6.967  -3.160  17.370  1.00  0.00           C  
ATOM    957  OG1 THR A 122       6.928  -1.440  15.684  1.00  0.00           O  
ATOM    958  N   SER A 123       3.482  -2.778  14.607  1.00  0.00           N  
ATOM    959  CA  SER A 123       2.494  -2.059  13.810  1.00  0.00           C  
ATOM    960  C   SER A 123       2.307  -0.633  14.316  1.00  0.00           C  
ATOM    961  CB  SER A 123       1.153  -2.795  13.828  1.00  0.00           C  
ATOM    962  O   SER A 123       2.468  -0.366  15.509  1.00  0.00           O  
ATOM    963  OG  SER A 123       0.644  -2.880  15.147  1.00  0.00           O  
ATOM    964  N   GLU A 124       2.158   0.253  13.346  1.00  0.00           N  
ATOM    965  CA  GLU A 124       1.869   1.652  13.646  1.00  0.00           C  
ATOM    966  C   GLU A 124       0.547   2.089  13.020  1.00  0.00           C  
ATOM    967  CB  GLU A 124       3.006   2.553  13.158  1.00  0.00           C  
ATOM    968  O   GLU A 124       0.297   1.829  11.841  1.00  0.00           O  
ATOM    969  CG  GLU A 124       4.359   2.222  13.771  1.00  0.00           C  
ATOM    970  CD  GLU A 124       5.506   3.002  13.148  1.00  0.00           C  
ATOM    971  OE1 GLU A 124       6.391   3.479  13.894  1.00  0.00           O  
ATOM    972  OE2 GLU A 124       5.520   3.136  11.904  1.00  0.00           O  
ATOM    973  N   VAL A 125      -0.275   2.691  13.817  1.00  0.00           N  
ATOM    974  CA  VAL A 125      -1.560   3.185  13.332  1.00  0.00           C  
ATOM    975  C   VAL A 125      -1.666   4.687  13.587  1.00  0.00           C  
ATOM    976  CB  VAL A 125      -2.741   2.446  14.001  1.00  0.00           C  
ATOM    977  O   VAL A 125      -1.368   5.159  14.687  1.00  0.00           O  
ATOM    978  CG1 VAL A 125      -4.072   2.922  13.422  1.00  0.00           C  
ATOM    979  CG2 VAL A 125      -2.589   0.936  13.831  1.00  0.00           C  
ATOM    980  N   SER A 126      -1.997   5.387  12.661  1.00  0.00           N  
ATOM    981  CA  SER A 126      -2.122   6.833  12.805  1.00  0.00           C  
ATOM    982  C   SER A 126      -3.389   7.205  13.568  1.00  0.00           C  
ATOM    983  CB  SER A 126      -2.125   7.511  11.434  1.00  0.00           C  
ATOM    984  O   SER A 126      -4.248   6.354  13.809  1.00  0.00           O  
ATOM    985  OG  SER A 126      -3.359   7.298  10.771  1.00  0.00           O  
ATOM    986  N   ASP A 127      -3.481   8.507  13.887  1.00  0.00           N  
ATOM    987  CA  ASP A 127      -4.763   9.079  14.288  1.00  0.00           C  
ATOM    988  C   ASP A 127      -5.740   9.116  13.115  1.00  0.00           C  
ATOM    989  CB  ASP A 127      -4.569  10.487  14.856  1.00  0.00           C  
ATOM    990  O   ASP A 127      -5.365   8.820  11.979  1.00  0.00           O  
ATOM    991  CG  ASP A 127      -5.532  10.809  15.985  1.00  0.00           C  
ATOM    992  OD1 ASP A 127      -6.600  10.166  16.079  1.00  0.00           O  
ATOM    993  OD2 ASP A 127      -5.221  11.715  16.788  1.00  0.00           O  
ATOM    994  N   VAL A 128      -6.974   9.418  13.357  1.00  0.00           N  
ATOM    995  CA  VAL A 128      -8.025   9.386  12.345  1.00  0.00           C  
ATOM    996  C   VAL A 128      -8.023  10.693  11.556  1.00  0.00           C  
ATOM    997  CB  VAL A 128      -9.414   9.146  12.976  1.00  0.00           C  
ATOM    998  O   VAL A 128      -7.633  11.740  12.078  1.00  0.00           O  
ATOM    999  CG1 VAL A 128     -10.509   9.209  11.912  1.00  0.00           C  
ATOM   1000  CG2 VAL A 128      -9.446   7.802  13.701  1.00  0.00           C  
ATOM   1001  N   SER A 129      -8.373  10.620  10.312  1.00  0.00           N  
ATOM   1002  CA  SER A 129      -8.599  11.763   9.433  1.00  0.00           C  
ATOM   1003  C   SER A 129      -9.881  11.592   8.624  1.00  0.00           C  
ATOM   1004  CB  SER A 129      -7.412  11.956   8.488  1.00  0.00           C  
ATOM   1005  O   SER A 129     -10.315  10.467   8.369  1.00  0.00           O  
ATOM   1006  OG  SER A 129      -7.604  13.093   7.665  1.00  0.00           O  
ATOM   1007  N   THR A 130     -10.464  12.669   8.363  1.00  0.00           N  
ATOM   1008  CA  THR A 130     -11.594  12.641   7.441  1.00  0.00           C  
ATOM   1009  C   THR A 130     -11.112  12.697   5.994  1.00  0.00           C  
ATOM   1010  CB  THR A 130     -12.561  13.809   7.708  1.00  0.00           C  
ATOM   1011  O   THR A 130     -10.121  13.363   5.689  1.00  0.00           O  
ATOM   1012  CG2 THR A 130     -13.823  13.683   6.860  1.00  0.00           C  
ATOM   1013  OG1 THR A 130     -12.928  13.811   9.093  1.00  0.00           O  
ATOM   1014  N   THR A 131     -11.810  11.921   5.133  1.00  0.00           N  
ATOM   1015  CA  THR A 131     -11.337  11.862   3.754  1.00  0.00           C  
ATOM   1016  C   THR A 131     -12.393  12.408   2.797  1.00  0.00           C  
ATOM   1017  CB  THR A 131     -10.970  10.422   3.351  1.00  0.00           C  
ATOM   1018  O   THR A 131     -13.593  12.278   3.048  1.00  0.00           O  
ATOM   1019  CG2 THR A 131     -12.209   9.534   3.293  1.00  0.00           C  
ATOM   1020  OG1 THR A 131     -10.346  10.438   2.061  1.00  0.00           O  
ATOM   1021  N   PHE A 132     -11.904  13.074   1.675  1.00  0.00           N  
ATOM   1022  CA  PHE A 132     -12.737  13.659   0.631  1.00  0.00           C  
ATOM   1023  C   PHE A 132     -12.141  13.397  -0.747  1.00  0.00           C  
ATOM   1024  CB  PHE A 132     -12.900  15.166   0.854  1.00  0.00           C  
ATOM   1025  O   PHE A 132     -10.920  13.323  -0.897  1.00  0.00           O  
ATOM   1026  CG  PHE A 132     -13.635  15.516   2.120  1.00  0.00           C  
ATOM   1027  CD1 PHE A 132     -15.019  15.641   2.125  1.00  0.00           C  
ATOM   1028  CD2 PHE A 132     -12.941  15.720   3.305  1.00  0.00           C  
ATOM   1029  CE1 PHE A 132     -15.702  15.964   3.295  1.00  0.00           C  
ATOM   1030  CE2 PHE A 132     -13.617  16.044   4.479  1.00  0.00           C  
ATOM   1031  CZ  PHE A 132     -14.997  16.167   4.471  1.00  0.00           C  
ATOM   1032  N   PRO A 133     -13.034  13.158  -1.647  1.00  0.00           N  
ATOM   1033  CA  PRO A 133     -12.517  12.999  -3.008  1.00  0.00           C  
ATOM   1034  C   PRO A 133     -11.867  14.272  -3.545  1.00  0.00           C  
ATOM   1035  CB  PRO A 133     -13.763  12.638  -3.820  1.00  0.00           C  
ATOM   1036  O   PRO A 133     -12.289  15.378  -3.198  1.00  0.00           O  
ATOM   1037  CG  PRO A 133     -14.896  13.282  -3.087  1.00  0.00           C  
ATOM   1038  CD  PRO A 133     -14.579  13.276  -1.619  1.00  0.00           C  
ATOM   1039  N   SER A 134     -10.754  14.030  -4.299  1.00  0.00           N  
ATOM   1040  CA  SER A 134     -10.165  15.154  -5.020  1.00  0.00           C  
ATOM   1041  C   SER A 134     -10.976  15.497  -6.265  1.00  0.00           C  
ATOM   1042  CB  SER A 134      -8.720  14.842  -5.412  1.00  0.00           C  
ATOM   1043  O   SER A 134     -11.841  14.724  -6.681  1.00  0.00           O  
ATOM   1044  OG  SER A 134      -8.675  13.831  -6.404  1.00  0.00           O  
ATOM   1045  N   SER A 135     -10.830  16.685  -6.742  1.00  0.00           N  
ATOM   1046  CA  SER A 135     -11.579  17.184  -7.891  1.00  0.00           C  
ATOM   1047  C   SER A 135     -11.387  16.286  -9.109  1.00  0.00           C  
ATOM   1048  CB  SER A 135     -11.155  18.614  -8.229  1.00  0.00           C  
ATOM   1049  O   SER A 135     -12.294  16.144  -9.931  1.00  0.00           O  
ATOM   1050  OG  SER A 135      -9.747  18.701  -8.368  1.00  0.00           O  
ATOM   1051  N   ASP A 136     -10.256  15.517  -9.146  1.00  0.00           N  
ATOM   1052  CA  ASP A 136      -9.953  14.708 -10.322  1.00  0.00           C  
ATOM   1053  C   ASP A 136     -10.598  13.327 -10.220  1.00  0.00           C  
ATOM   1054  CB  ASP A 136      -8.440  14.570 -10.504  1.00  0.00           C  
ATOM   1055  O   ASP A 136     -10.656  12.589 -11.205  1.00  0.00           O  
ATOM   1056  CG  ASP A 136      -7.744  14.008  -9.277  1.00  0.00           C  
ATOM   1057  OD1 ASP A 136      -8.408  13.810  -8.237  1.00  0.00           O  
ATOM   1058  OD2 ASP A 136      -6.520  13.765  -9.350  1.00  0.00           O  
ATOM   1059  N   GLY A 137     -11.207  12.942  -9.058  1.00  0.00           N  
ATOM   1060  CA  GLY A 137     -12.015  11.752  -8.846  1.00  0.00           C  
ATOM   1061  C   GLY A 137     -11.186  10.504  -8.603  1.00  0.00           C  
ATOM   1062  O   GLY A 137     -11.710   9.482  -8.155  1.00  0.00           O  
ATOM   1063  N   VAL A 138      -9.874  10.558  -8.764  1.00  0.00           N  
ATOM   1064  CA  VAL A 138      -9.072   9.347  -8.631  1.00  0.00           C  
ATOM   1065  C   VAL A 138      -8.384   9.329  -7.267  1.00  0.00           C  
ATOM   1066  CB  VAL A 138      -8.021   9.236  -9.759  1.00  0.00           C  
ATOM   1067  O   VAL A 138      -8.253   8.272  -6.646  1.00  0.00           O  
ATOM   1068  CG1 VAL A 138      -7.159   7.989  -9.572  1.00  0.00           C  
ATOM   1069  CG2 VAL A 138      -8.705   9.217 -11.124  1.00  0.00           C  
ATOM   1070  N   PHE A 139      -8.126  10.488  -6.830  1.00  0.00           N  
ATOM   1071  CA  PHE A 139      -7.431  10.626  -5.556  1.00  0.00           C  
ATOM   1072  C   PHE A 139      -8.379  11.126  -4.473  1.00  0.00           C  
ATOM   1073  CB  PHE A 139      -6.241  11.581  -5.693  1.00  0.00           C  
ATOM   1074  O   PHE A 139      -9.389  11.767  -4.772  1.00  0.00           O  
ATOM   1075  CG  PHE A 139      -5.104  11.023  -6.506  1.00  0.00           C  
ATOM   1076  CD1 PHE A 139      -4.349   9.958  -6.030  1.00  0.00           C  
ATOM   1077  CD2 PHE A 139      -4.791  11.563  -7.746  1.00  0.00           C  
ATOM   1078  CE1 PHE A 139      -3.296   9.438  -6.780  1.00  0.00           C  
ATOM   1079  CE2 PHE A 139      -3.740  11.049  -8.501  1.00  0.00           C  
ATOM   1080  CZ  PHE A 139      -2.994   9.988  -8.016  1.00  0.00           C  
ATOM   1081  N   TRP A 140      -8.044  10.686  -3.337  1.00  0.00           N  
ATOM   1082  CA  TRP A 140      -8.750  11.126  -2.138  1.00  0.00           C  
ATOM   1083  C   TRP A 140      -7.802  11.831  -1.175  1.00  0.00           C  
ATOM   1084  CB  TRP A 140      -9.417   9.937  -1.440  1.00  0.00           C  
ATOM   1085  O   TRP A 140      -6.632  11.458  -1.061  1.00  0.00           O  
ATOM   1086  CG  TRP A 140     -10.626   9.412  -2.154  1.00  0.00           C  
ATOM   1087  CD1 TRP A 140     -10.658   8.779  -3.365  1.00  0.00           C  
ATOM   1088  CD2 TRP A 140     -11.982   9.480  -1.701  1.00  0.00           C  
ATOM   1089  CE2 TRP A 140     -12.784   8.866  -2.688  1.00  0.00           C  
ATOM   1090  CE3 TRP A 140     -12.597   9.999  -0.554  1.00  0.00           C  
ATOM   1091  NE1 TRP A 140     -11.953   8.447  -3.692  1.00  0.00           N  
ATOM   1092  CH2 TRP A 140     -14.747   9.275  -1.431  1.00  0.00           C  
ATOM   1093  CZ2 TRP A 140     -14.171   8.758  -2.563  1.00  0.00           C  
ATOM   1094  CZ3 TRP A 140     -13.978   9.891  -0.431  1.00  0.00           C  
ATOM   1095  N   LYS A 141      -8.353  12.844  -0.589  1.00  0.00           N  
ATOM   1096  CA  LYS A 141      -7.536  13.642   0.320  1.00  0.00           C  
ATOM   1097  C   LYS A 141      -7.650  13.133   1.754  1.00  0.00           C  
ATOM   1098  CB  LYS A 141      -7.942  15.115   0.254  1.00  0.00           C  
ATOM   1099  O   LYS A 141      -8.696  12.617   2.153  1.00  0.00           O  
ATOM   1100  CG  LYS A 141      -7.756  15.748  -1.118  1.00  0.00           C  
ATOM   1101  CD  LYS A 141      -8.241  17.191  -1.138  1.00  0.00           C  
ATOM   1102  CE  LYS A 141      -8.154  17.792  -2.535  1.00  0.00           C  
ATOM   1103  NZ  LYS A 141      -8.717  19.174  -2.580  1.00  0.00           N  
ATOM   1104  N   HIS A 142      -6.576  13.295   2.486  1.00  0.00           N  
ATOM   1105  CA  HIS A 142      -6.529  13.089   3.929  1.00  0.00           C  
ATOM   1106  C   HIS A 142      -5.481  13.985   4.580  1.00  0.00           C  
ATOM   1107  CB  HIS A 142      -6.239  11.622   4.251  1.00  0.00           C  
ATOM   1108  O   HIS A 142      -4.671  14.604   3.887  1.00  0.00           O  
ATOM   1109  CG  HIS A 142      -4.863  11.183   3.862  1.00  0.00           C  
ATOM   1110  CD2 HIS A 142      -4.398  10.621   2.722  1.00  0.00           C  
ATOM   1111  ND1 HIS A 142      -3.778  11.305   4.703  1.00  0.00           N  
ATOM   1112  CE1 HIS A 142      -2.702  10.836   4.094  1.00  0.00           C  
ATOM   1113  NE2 HIS A 142      -3.051  10.414   2.891  1.00  0.00           N  
ATOM   1114  N   TRP A 143      -5.441  14.074   5.917  1.00  0.00           N  
ATOM   1115  CA  TRP A 143      -4.584  15.039   6.599  1.00  0.00           C  
ATOM   1116  C   TRP A 143      -3.641  14.337   7.571  1.00  0.00           C  
ATOM   1117  CB  TRP A 143      -5.428  16.075   7.346  1.00  0.00           C  
ATOM   1118  O   TRP A 143      -3.122  14.960   8.500  1.00  0.00           O  
ATOM   1119  CG  TRP A 143      -6.048  17.111   6.456  1.00  0.00           C  
ATOM   1120  CD1 TRP A 143      -5.542  18.343   6.150  1.00  0.00           C  
ATOM   1121  CD2 TRP A 143      -7.295  17.005   5.762  1.00  0.00           C  
ATOM   1122  CE2 TRP A 143      -7.482  18.211   5.052  1.00  0.00           C  
ATOM   1123  CE3 TRP A 143      -8.273  16.005   5.671  1.00  0.00           C  
ATOM   1124  NE1 TRP A 143      -6.399  19.010   5.305  1.00  0.00           N  
ATOM   1125  CH2 TRP A 143      -9.550  17.451   4.188  1.00  0.00           C  
ATOM   1126  CZ2 TRP A 143      -8.608  18.445   4.260  1.00  0.00           C  
ATOM   1127  CZ3 TRP A 143      -9.393  16.240   4.882  1.00  0.00           C  
ATOM   1128  N   ILE A 144      -3.496  13.061   7.327  1.00  0.00           N  
ATOM   1129  CA  ILE A 144      -2.535  12.296   8.115  1.00  0.00           C  
ATOM   1130  C   ILE A 144      -1.116  12.618   7.651  1.00  0.00           C  
ATOM   1131  CB  ILE A 144      -2.801  10.778   8.014  1.00  0.00           C  
ATOM   1132  O   ILE A 144      -0.801  12.494   6.466  1.00  0.00           O  
ATOM   1133  CG1 ILE A 144      -4.215  10.449   8.509  1.00  0.00           C  
ATOM   1134  CG2 ILE A 144      -1.749   9.991   8.800  1.00  0.00           C  
ATOM   1135  CD1 ILE A 144      -4.673   9.035   8.180  1.00  0.00           C  
ATOM   1136  N   PRO A 145      -0.253  13.079   8.659  1.00  0.00           N  
ATOM   1137  CA  PRO A 145       1.138  13.346   8.284  1.00  0.00           C  
ATOM   1138  C   PRO A 145       1.886  12.085   7.857  1.00  0.00           C  
ATOM   1139  CB  PRO A 145       1.742  13.933   9.562  1.00  0.00           C  
ATOM   1140  O   PRO A 145       1.789  11.050   8.521  1.00  0.00           O  
ATOM   1141  CG  PRO A 145       0.565  14.335  10.391  1.00  0.00           C  
ATOM   1142  CD  PRO A 145      -0.599  13.460  10.023  1.00  0.00           C  
ATOM   1143  N   THR A 146       2.495  12.177   6.709  1.00  0.00           N  
ATOM   1144  CA  THR A 146       3.258  11.041   6.204  1.00  0.00           C  
ATOM   1145  C   THR A 146       4.672  11.468   5.818  1.00  0.00           C  
ATOM   1146  CB  THR A 146       2.564  10.396   4.991  1.00  0.00           C  
ATOM   1147  O   THR A 146       4.953  12.661   5.693  1.00  0.00           O  
ATOM   1148  CG2 THR A 146       1.158   9.926   5.347  1.00  0.00           C  
ATOM   1149  OG1 THR A 146       2.479  11.357   3.930  1.00  0.00           O  
ATOM   1150  N   LYS A 147       5.574  10.589   5.842  1.00  0.00           N  
ATOM   1151  CA  LYS A 147       6.951  10.788   5.400  1.00  0.00           C  
ATOM   1152  C   LYS A 147       7.208  10.086   4.070  1.00  0.00           C  
ATOM   1153  CB  LYS A 147       7.934  10.284   6.457  1.00  0.00           C  
ATOM   1154  O   LYS A 147       6.427   9.228   3.653  1.00  0.00           O  
ATOM   1155  CG  LYS A 147       7.815  10.990   7.800  1.00  0.00           C  
ATOM   1156  CD  LYS A 147       8.784  10.412   8.823  1.00  0.00           C  
ATOM   1157  CE  LYS A 147       8.641  11.094  10.177  1.00  0.00           C  
ATOM   1158  NZ  LYS A 147       9.563  10.505  11.194  1.00  0.00           N  
ATOM   1159  N   ASP A 148       8.288  10.594   3.463  1.00  0.00           N  
ATOM   1160  CA  ASP A 148       8.718   9.908   2.248  1.00  0.00           C  
ATOM   1161  C   ASP A 148       8.911   8.415   2.500  1.00  0.00           C  
ATOM   1162  CB  ASP A 148      10.013  10.523   1.714  1.00  0.00           C  
ATOM   1163  O   ASP A 148       9.509   8.021   3.503  1.00  0.00           O  
ATOM   1164  CG  ASP A 148       9.815  11.914   1.137  1.00  0.00           C  
ATOM   1165  OD1 ASP A 148       8.670  12.272   0.786  1.00  0.00           O  
ATOM   1166  OD2 ASP A 148      10.814  12.658   1.030  1.00  0.00           O  
ATOM   1167  N   GLY A 149       8.311   7.603   1.663  1.00  0.00           N  
ATOM   1168  CA  GLY A 149       8.478   6.164   1.788  1.00  0.00           C  
ATOM   1169  C   GLY A 149       7.251   5.467   2.345  1.00  0.00           C  
ATOM   1170  O   GLY A 149       7.208   4.237   2.417  1.00  0.00           O  
ATOM   1171  N   GLN A 150       6.261   6.216   2.717  1.00  0.00           N  
ATOM   1172  CA  GLN A 150       5.081   5.613   3.326  1.00  0.00           C  
ATOM   1173  C   GLN A 150       4.004   5.335   2.282  1.00  0.00           C  
ATOM   1174  CB  GLN A 150       4.523   6.516   4.428  1.00  0.00           C  
ATOM   1175  O   GLN A 150       2.896   4.914   2.621  1.00  0.00           O  
ATOM   1176  CG  GLN A 150       5.389   6.566   5.679  1.00  0.00           C  
ATOM   1177  CD  GLN A 150       4.808   7.459   6.760  1.00  0.00           C  
ATOM   1178  NE2 GLN A 150       4.943   7.038   8.013  1.00  0.00           N  
ATOM   1179  OE1 GLN A 150       4.243   8.519   6.471  1.00  0.00           O  
ATOM   1180  N   CYS A 151       4.348   5.658   1.050  1.00  0.00           N  
ATOM   1181  CA  CYS A 151       3.435   5.277  -0.022  1.00  0.00           C  
ATOM   1182  C   CYS A 151       3.170   3.776  -0.004  1.00  0.00           C  
ATOM   1183  CB  CYS A 151       4.003   5.687  -1.380  1.00  0.00           C  
ATOM   1184  O   CYS A 151       4.043   2.991   0.369  1.00  0.00           O  
ATOM   1185  SG  CYS A 151       4.011   7.472  -1.657  1.00  0.00           S  
ATOM   1186  N   GLY A 152       1.938   3.484  -0.337  1.00  0.00           N  
ATOM   1187  CA  GLY A 152       1.590   2.074  -0.411  1.00  0.00           C  
ATOM   1188  C   GLY A 152       0.945   1.551   0.858  1.00  0.00           C  
ATOM   1189  O   GLY A 152       0.438   0.428   0.886  1.00  0.00           O  
ATOM   1190  N   SER A 153       0.946   2.412   1.894  1.00  0.00           N  
ATOM   1191  CA  SER A 153       0.323   1.998   3.147  1.00  0.00           C  
ATOM   1192  C   SER A 153      -1.198   2.007   3.036  1.00  0.00           C  
ATOM   1193  CB  SER A 153       0.763   2.911   4.293  1.00  0.00           C  
ATOM   1194  O   SER A 153      -1.774   2.880   2.385  1.00  0.00           O  
ATOM   1195  OG  SER A 153       2.168   2.852   4.470  1.00  0.00           O  
ATOM   1196  N   PRO A 154      -1.854   1.082   3.687  1.00  0.00           N  
ATOM   1197  CA  PRO A 154      -3.312   0.976   3.592  1.00  0.00           C  
ATOM   1198  C   PRO A 154      -4.034   2.109   4.316  1.00  0.00           C  
ATOM   1199  CB  PRO A 154      -3.611  -0.372   4.251  1.00  0.00           C  
ATOM   1200  O   PRO A 154      -3.649   2.481   5.428  1.00  0.00           O  
ATOM   1201  CG  PRO A 154      -2.296  -1.081   4.286  1.00  0.00           C  
ATOM   1202  CD  PRO A 154      -1.200  -0.054   4.298  1.00  0.00           C  
ATOM   1203  N   MET A 155      -5.000   2.643   3.634  1.00  0.00           N  
ATOM   1204  CA  MET A 155      -5.994   3.519   4.250  1.00  0.00           C  
ATOM   1205  C   MET A 155      -7.226   2.728   4.677  1.00  0.00           C  
ATOM   1206  CB  MET A 155      -6.398   4.636   3.286  1.00  0.00           C  
ATOM   1207  O   MET A 155      -7.882   2.097   3.847  1.00  0.00           O  
ATOM   1208  CG  MET A 155      -5.232   5.491   2.816  1.00  0.00           C  
ATOM   1209  SD  MET A 155      -4.384   6.346   4.200  1.00  0.00           S  
ATOM   1210  CE  MET A 155      -5.694   7.488   4.721  1.00  0.00           C  
ATOM   1211  N   VAL A 156      -7.559   2.814   5.980  1.00  0.00           N  
ATOM   1212  CA  VAL A 156      -8.565   1.906   6.522  1.00  0.00           C  
ATOM   1213  C   VAL A 156      -9.719   2.710   7.118  1.00  0.00           C  
ATOM   1214  CB  VAL A 156      -7.964   0.965   7.589  1.00  0.00           C  
ATOM   1215  O   VAL A 156      -9.497   3.679   7.847  1.00  0.00           O  
ATOM   1216  CG1 VAL A 156      -9.026   0.003   8.120  1.00  0.00           C  
ATOM   1217  CG2 VAL A 156      -6.779   0.192   7.012  1.00  0.00           C  
ATOM   1218  N   SER A 157     -10.932   2.286   6.821  1.00  0.00           N  
ATOM   1219  CA  SER A 157     -12.122   2.887   7.414  1.00  0.00           C  
ATOM   1220  C   SER A 157     -12.259   2.508   8.884  1.00  0.00           C  
ATOM   1221  CB  SER A 157     -13.376   2.460   6.649  1.00  0.00           C  
ATOM   1222  O   SER A 157     -12.181   1.329   9.236  1.00  0.00           O  
ATOM   1223  OG  SER A 157     -14.546   2.907   7.312  1.00  0.00           O  
ATOM   1224  N   THR A 158     -12.501   3.521   9.705  1.00  0.00           N  
ATOM   1225  CA  THR A 158     -12.654   3.263  11.132  1.00  0.00           C  
ATOM   1226  C   THR A 158     -14.053   2.737  11.440  1.00  0.00           C  
ATOM   1227  CB  THR A 158     -12.386   4.533  11.961  1.00  0.00           C  
ATOM   1228  O   THR A 158     -14.304   2.230  12.535  1.00  0.00           O  
ATOM   1229  CG2 THR A 158     -10.959   5.030  11.760  1.00  0.00           C  
ATOM   1230  OG1 THR A 158     -13.300   5.560  11.559  1.00  0.00           O  
ATOM   1231  N   THR A 159     -14.943   2.821  10.455  1.00  0.00           N  
ATOM   1232  CA  THR A 159     -16.323   2.385  10.642  1.00  0.00           C  
ATOM   1233  C   THR A 159     -16.426   0.865  10.555  1.00  0.00           C  
ATOM   1234  CB  THR A 159     -17.257   3.027   9.600  1.00  0.00           C  
ATOM   1235  O   THR A 159     -17.032   0.228  11.418  1.00  0.00           O  
ATOM   1236  CG2 THR A 159     -18.697   2.563   9.793  1.00  0.00           C  
ATOM   1237  OG1 THR A 159     -17.205   4.452   9.733  1.00  0.00           O  
ATOM   1238  N   ASP A 160     -15.721   0.307   9.520  1.00  0.00           N  
ATOM   1239  CA  ASP A 160     -15.936  -1.122   9.314  1.00  0.00           C  
ATOM   1240  C   ASP A 160     -14.608  -1.865   9.190  1.00  0.00           C  
ATOM   1241  CB  ASP A 160     -16.791  -1.363   8.069  1.00  0.00           C  
ATOM   1242  O   ASP A 160     -14.587  -3.081   8.987  1.00  0.00           O  
ATOM   1243  CG  ASP A 160     -16.208  -0.729   6.818  1.00  0.00           C  
ATOM   1244  OD1 ASP A 160     -15.043  -0.279   6.849  1.00  0.00           O  
ATOM   1245  OD2 ASP A 160     -16.922  -0.676   5.793  1.00  0.00           O  
ATOM   1246  N   GLY A 161     -13.478  -1.234   9.142  1.00  0.00           N  
ATOM   1247  CA  GLY A 161     -12.173  -1.876   9.092  1.00  0.00           C  
ATOM   1248  C   GLY A 161     -11.761  -2.281   7.689  1.00  0.00           C  
ATOM   1249  O   GLY A 161     -10.790  -3.020   7.511  1.00  0.00           O  
ATOM   1250  N   SER A 162     -12.545  -1.830   6.723  1.00  0.00           N  
ATOM   1251  CA  SER A 162     -12.242  -2.145   5.330  1.00  0.00           C  
ATOM   1252  C   SER A 162     -11.129  -1.253   4.792  1.00  0.00           C  
ATOM   1253  CB  SER A 162     -13.492  -1.994   4.462  1.00  0.00           C  
ATOM   1254  O   SER A 162     -11.000  -0.097   5.200  1.00  0.00           O  
ATOM   1255  OG  SER A 162     -14.519  -2.864   4.905  1.00  0.00           O  
ATOM   1256  N   ILE A 163     -10.265  -1.812   3.960  1.00  0.00           N  
ATOM   1257  CA  ILE A 163      -9.262  -1.016   3.260  1.00  0.00           C  
ATOM   1258  C   ILE A 163      -9.925  -0.226   2.133  1.00  0.00           C  
ATOM   1259  CB  ILE A 163      -8.129  -1.903   2.697  1.00  0.00           C  
ATOM   1260  O   ILE A 163     -10.537  -0.808   1.235  1.00  0.00           O  
ATOM   1261  CG1 ILE A 163      -7.403  -2.629   3.837  1.00  0.00           C  
ATOM   1262  CG2 ILE A 163      -7.150  -1.067   1.868  1.00  0.00           C  
ATOM   1263  CD1 ILE A 163      -6.416  -3.688   3.366  1.00  0.00           C  
ATOM   1264  N   VAL A 164      -9.788   1.101   2.159  1.00  0.00           N  
ATOM   1265  CA  VAL A 164     -10.526   1.930   1.212  1.00  0.00           C  
ATOM   1266  C   VAL A 164      -9.560   2.539   0.197  1.00  0.00           C  
ATOM   1267  CB  VAL A 164     -11.317   3.046   1.930  1.00  0.00           C  
ATOM   1268  O   VAL A 164      -9.986   3.170  -0.773  1.00  0.00           O  
ATOM   1269  CG1 VAL A 164     -12.421   2.449   2.802  1.00  0.00           C  
ATOM   1270  CG2 VAL A 164     -10.378   3.911   2.769  1.00  0.00           C  
ATOM   1271  N   GLY A 165      -8.270   2.305   0.427  1.00  0.00           N  
ATOM   1272  CA  GLY A 165      -7.269   2.837  -0.484  1.00  0.00           C  
ATOM   1273  C   GLY A 165      -5.848   2.633   0.007  1.00  0.00           C  
ATOM   1274  O   GLY A 165      -5.624   1.962   1.016  1.00  0.00           O  
ATOM   1275  N   ILE A 166      -4.901   3.044  -0.820  1.00  0.00           N  
ATOM   1276  CA  ILE A 166      -3.497   3.006  -0.426  1.00  0.00           C  
ATOM   1277  C   ILE A 166      -2.878   4.392  -0.588  1.00  0.00           C  
ATOM   1278  CB  ILE A 166      -2.707   1.966  -1.252  1.00  0.00           C  
ATOM   1279  O   ILE A 166      -3.195   5.114  -1.537  1.00  0.00           O  
ATOM   1280  CG1 ILE A 166      -2.760   2.317  -2.744  1.00  0.00           C  
ATOM   1281  CG2 ILE A 166      -3.246   0.555  -1.002  1.00  0.00           C  
ATOM   1282  CD1 ILE A 166      -1.867   1.447  -3.617  1.00  0.00           C  
ATOM   1283  N   HIS A 167      -2.118   4.756   0.435  1.00  0.00           N  
ATOM   1284  CA  HIS A 167      -1.470   6.062   0.415  1.00  0.00           C  
ATOM   1285  C   HIS A 167      -0.610   6.232  -0.833  1.00  0.00           C  
ATOM   1286  CB  HIS A 167      -0.618   6.256   1.671  1.00  0.00           C  
ATOM   1287  O   HIS A 167       0.149   5.330  -1.196  1.00  0.00           O  
ATOM   1288  CG  HIS A 167       0.141   7.545   1.688  1.00  0.00           C  
ATOM   1289  CD2 HIS A 167       1.467   7.797   1.585  1.00  0.00           C  
ATOM   1290  ND1 HIS A 167      -0.476   8.769   1.828  1.00  0.00           N  
ATOM   1291  CE1 HIS A 167       0.442   9.722   1.809  1.00  0.00           C  
ATOM   1292  NE2 HIS A 167       1.629   9.159   1.663  1.00  0.00           N  
ATOM   1293  N   SER A 168      -0.594   7.374  -1.577  1.00  0.00           N  
ATOM   1294  CA  SER A 168       0.084   7.581  -2.853  1.00  0.00           C  
ATOM   1295  C   SER A 168       1.041   8.767  -2.785  1.00  0.00           C  
ATOM   1296  CB  SER A 168      -0.934   7.801  -3.972  1.00  0.00           C  
ATOM   1297  O   SER A 168       2.206   8.655  -3.171  1.00  0.00           O  
ATOM   1298  OG  SER A 168      -1.606   6.593  -4.285  1.00  0.00           O  
ATOM   1299  N   ALA A 169       0.648   9.892  -2.481  1.00  0.00           N  
ATOM   1300  CA  ALA A 169       1.516  11.060  -2.615  1.00  0.00           C  
ATOM   1301  C   ALA A 169       1.234  12.082  -1.518  1.00  0.00           C  
ATOM   1302  CB  ALA A 169       1.340  11.698  -3.991  1.00  0.00           C  
ATOM   1303  O   ALA A 169       0.214  11.997  -0.829  1.00  0.00           O  
ATOM   1304  N   SER A 170       2.326  12.842  -1.321  1.00  0.00           N  
ATOM   1305  CA  SER A 170       2.247  14.036  -0.486  1.00  0.00           C  
ATOM   1306  C   SER A 170       2.388  15.304  -1.321  1.00  0.00           C  
ATOM   1307  CB  SER A 170       3.326  14.007   0.597  1.00  0.00           C  
ATOM   1308  O   SER A 170       3.008  15.287  -2.387  1.00  0.00           O  
ATOM   1309  OG  SER A 170       4.619  14.078   0.020  1.00  0.00           O  
ATOM   1310  N   ASN A 171       1.372  16.122  -1.294  1.00  0.00           N  
ATOM   1311  CA  ASN A 171       1.562  17.449  -1.871  1.00  0.00           C  
ATOM   1312  C   ASN A 171       2.581  18.264  -1.079  1.00  0.00           C  
ATOM   1313  CB  ASN A 171       0.229  18.197  -1.949  1.00  0.00           C  
ATOM   1314  O   ASN A 171       2.511  18.327   0.149  1.00  0.00           O  
ATOM   1315  CG  ASN A 171       0.309  19.445  -2.806  1.00  0.00           C  
ATOM   1316  ND2 ASN A 171      -0.845  20.008  -3.143  1.00  0.00           N  
ATOM   1317  OD1 ASN A 171       1.399  19.899  -3.163  1.00  0.00           O  
ATOM   1318  N   PHE A 172       3.726  18.686  -1.740  1.00  0.00           N  
ATOM   1319  CA  PHE A 172       4.821  19.489  -1.208  1.00  0.00           C  
ATOM   1320  C   PHE A 172       4.332  20.875  -0.808  1.00  0.00           C  
ATOM   1321  CB  PHE A 172       5.952  19.606  -2.234  1.00  0.00           C  
ATOM   1322  O   PHE A 172       4.857  21.479   0.129  1.00  0.00           O  
ATOM   1323  CG  PHE A 172       6.637  18.301  -2.535  1.00  0.00           C  
ATOM   1324  CD1 PHE A 172       7.586  17.781  -1.663  1.00  0.00           C  
ATOM   1325  CD2 PHE A 172       6.333  17.593  -3.691  1.00  0.00           C  
ATOM   1326  CE1 PHE A 172       8.222  16.572  -1.938  1.00  0.00           C  
ATOM   1327  CE2 PHE A 172       6.965  16.385  -3.973  1.00  0.00           C  
ATOM   1328  CZ  PHE A 172       7.909  15.877  -3.096  1.00  0.00           C  
ATOM   1329  N   THR A 173       3.110  21.255  -1.381  1.00  0.00           N  
ATOM   1330  CA  THR A 173       2.681  22.634  -1.176  1.00  0.00           C  
ATOM   1331  C   THR A 173       1.457  22.689  -0.265  1.00  0.00           C  
ATOM   1332  CB  THR A 173       2.360  23.324  -2.514  1.00  0.00           C  
ATOM   1333  O   THR A 173       1.256  23.669   0.455  1.00  0.00           O  
ATOM   1334  CG2 THR A 173       3.609  23.454  -3.379  1.00  0.00           C  
ATOM   1335  OG1 THR A 173       1.381  22.553  -3.221  1.00  0.00           O  
ATOM   1336  N   ASN A 174       0.793  21.621  -0.127  1.00  0.00           N  
ATOM   1337  CA  ASN A 174      -0.432  21.571   0.664  1.00  0.00           C  
ATOM   1338  C   ASN A 174      -0.299  20.614   1.844  1.00  0.00           C  
ATOM   1339  CB  ASN A 174      -1.622  21.172  -0.212  1.00  0.00           C  
ATOM   1340  O   ASN A 174       0.649  19.828   1.908  1.00  0.00           O  
ATOM   1341  CG  ASN A 174      -2.302  22.366  -0.852  1.00  0.00           C  
ATOM   1342  ND2 ASN A 174      -3.036  22.122  -1.931  1.00  0.00           N  
ATOM   1343  OD1 ASN A 174      -2.169  23.499  -0.381  1.00  0.00           O  
ATOM   1344  N   THR A 175      -0.907  21.024   3.009  1.00  0.00           N  
ATOM   1345  CA  THR A 175      -0.987  20.287   4.265  1.00  0.00           C  
ATOM   1346  C   THR A 175      -1.747  18.978   4.077  1.00  0.00           C  
ATOM   1347  CB  THR A 175      -1.667  21.126   5.363  1.00  0.00           C  
ATOM   1348  O   THR A 175      -1.923  18.214   5.029  1.00  0.00           O  
ATOM   1349  CG2 THR A 175      -0.820  22.340   5.732  1.00  0.00           C  
ATOM   1350  OG1 THR A 175      -2.944  21.574   4.890  1.00  0.00           O  
ATOM   1351  N   ASN A 176      -2.220  18.764   2.738  1.00  0.00           N  
ATOM   1352  CA  ASN A 176      -2.989  17.529   2.632  1.00  0.00           C  
ATOM   1353  C   ASN A 176      -2.229  16.461   1.851  1.00  0.00           C  
ATOM   1354  CB  ASN A 176      -4.347  17.797   1.980  1.00  0.00           C  
ATOM   1355  O   ASN A 176      -1.284  16.772   1.123  1.00  0.00           O  
ATOM   1356  CG  ASN A 176      -4.224  18.472   0.629  1.00  0.00           C  
ATOM   1357  ND2 ASN A 176      -5.314  19.070   0.163  1.00  0.00           N  
ATOM   1358  OD1 ASN A 176      -3.158  18.456   0.008  1.00  0.00           O  
ATOM   1359  N   ASN A 177      -2.488  15.233   2.196  1.00  0.00           N  
ATOM   1360  CA  ASN A 177      -1.973  14.054   1.506  1.00  0.00           C  
ATOM   1361  C   ASN A 177      -3.061  13.363   0.690  1.00  0.00           C  
ATOM   1362  CB  ASN A 177      -1.356  13.074   2.506  1.00  0.00           C  
ATOM   1363  O   ASN A 177      -4.237  13.715   0.791  1.00  0.00           O  
ATOM   1364  CG  ASN A 177      -0.109  13.625   3.170  1.00  0.00           C  
ATOM   1365  ND2 ASN A 177      -0.071  13.573   4.496  1.00  0.00           N  
ATOM   1366  OD1 ASN A 177       0.812  14.094   2.496  1.00  0.00           O  
ATOM   1367  N   TYR A 178      -2.566  12.447  -0.240  1.00  0.00           N  
ATOM   1368  CA  TYR A 178      -3.519  11.783  -1.122  1.00  0.00           C  
ATOM   1369  C   TYR A 178      -3.358  10.269  -1.060  1.00  0.00           C  
ATOM   1370  CB  TYR A 178      -3.344  12.268  -2.565  1.00  0.00           C  
ATOM   1371  O   TYR A 178      -2.270   9.766  -0.767  1.00  0.00           O  
ATOM   1372  CG  TYR A 178      -3.573  13.750  -2.739  1.00  0.00           C  
ATOM   1373  CD1 TYR A 178      -4.853  14.255  -2.956  1.00  0.00           C  
ATOM   1374  CD2 TYR A 178      -2.512  14.647  -2.689  1.00  0.00           C  
ATOM   1375  CE1 TYR A 178      -5.070  15.619  -3.119  1.00  0.00           C  
ATOM   1376  CE2 TYR A 178      -2.717  16.013  -2.851  1.00  0.00           C  
ATOM   1377  OH  TYR A 178      -4.206  17.840  -3.226  1.00  0.00           O  
ATOM   1378  CZ  TYR A 178      -3.997  16.489  -3.065  1.00  0.00           C  
ATOM   1379  N   PHE A 179      -4.442   9.621  -1.214  1.00  0.00           N  
ATOM   1380  CA  PHE A 179      -4.376   8.180  -1.430  1.00  0.00           C  
ATOM   1381  C   PHE A 179      -5.208   7.776  -2.641  1.00  0.00           C  
ATOM   1382  CB  PHE A 179      -4.857   7.426  -0.186  1.00  0.00           C  
ATOM   1383  O   PHE A 179      -6.065   8.537  -3.094  1.00  0.00           O  
ATOM   1384  CG  PHE A 179      -6.339   7.533   0.053  1.00  0.00           C  
ATOM   1385  CD1 PHE A 179      -6.863   8.581   0.800  1.00  0.00           C  
ATOM   1386  CD2 PHE A 179      -7.209   6.585  -0.470  1.00  0.00           C  
ATOM   1387  CE1 PHE A 179      -8.234   8.683   1.022  1.00  0.00           C  
ATOM   1388  CE2 PHE A 179      -8.581   6.680  -0.252  1.00  0.00           C  
ATOM   1389  CZ  PHE A 179      -9.091   7.729   0.495  1.00  0.00           C  
ATOM   1390  N   THR A 180      -4.817   6.705  -3.249  1.00  0.00           N  
ATOM   1391  CA  THR A 180      -5.553   6.117  -4.362  1.00  0.00           C  
ATOM   1392  C   THR A 180      -6.686   5.230  -3.854  1.00  0.00           C  
ATOM   1393  CB  THR A 180      -4.624   5.295  -5.274  1.00  0.00           C  
ATOM   1394  O   THR A 180      -6.448   4.273  -3.114  1.00  0.00           O  
ATOM   1395  CG2 THR A 180      -5.369   4.785  -6.503  1.00  0.00           C  
ATOM   1396  OG1 THR A 180      -3.531   6.118  -5.699  1.00  0.00           O  
ATOM   1397  N   ALA A 181      -7.880   5.544  -4.250  1.00  0.00           N  
ATOM   1398  CA  ALA A 181      -9.067   4.832  -3.785  1.00  0.00           C  
ATOM   1399  C   ALA A 181      -9.148   3.439  -4.403  1.00  0.00           C  
ATOM   1400  CB  ALA A 181     -10.328   5.629  -4.110  1.00  0.00           C  
ATOM   1401  O   ALA A 181      -8.745   3.239  -5.551  1.00  0.00           O  
ATOM   1402  N   VAL A 182      -9.614   2.526  -3.622  1.00  0.00           N  
ATOM   1403  CA  VAL A 182      -9.959   1.202  -4.131  1.00  0.00           C  
ATOM   1404  C   VAL A 182     -11.142   1.309  -5.091  1.00  0.00           C  
ATOM   1405  CB  VAL A 182     -10.291   0.222  -2.983  1.00  0.00           C  
ATOM   1406  O   VAL A 182     -12.142   1.962  -4.784  1.00  0.00           O  
ATOM   1407  CG1 VAL A 182     -10.828  -1.096  -3.538  1.00  0.00           C  
ATOM   1408  CG2 VAL A 182      -9.057  -0.022  -2.117  1.00  0.00           C  
ATOM   1409  N   PRO A 183     -11.010   0.717  -6.326  1.00  0.00           N  
ATOM   1410  CA  PRO A 183     -12.131   0.784  -7.267  1.00  0.00           C  
ATOM   1411  C   PRO A 183     -13.309  -0.091  -6.843  1.00  0.00           C  
ATOM   1412  CB  PRO A 183     -11.522   0.281  -8.578  1.00  0.00           C  
ATOM   1413  O   PRO A 183     -13.156  -0.968  -5.989  1.00  0.00           O  
ATOM   1414  CG  PRO A 183     -10.442  -0.663  -8.160  1.00  0.00           C  
ATOM   1415  CD  PRO A 183      -9.832  -0.157  -6.885  1.00  0.00           C  
ATOM   1416  N   PRO A 184     -14.464   0.228  -7.530  1.00  0.00           N  
ATOM   1417  CA  PRO A 184     -15.605  -0.647  -7.252  1.00  0.00           C  
ATOM   1418  C   PRO A 184     -15.358  -2.093  -7.679  1.00  0.00           C  
ATOM   1419  CB  PRO A 184     -16.737  -0.022  -8.071  1.00  0.00           C  
ATOM   1420  O   PRO A 184     -14.643  -2.339  -8.653  1.00  0.00           O  
ATOM   1421  CG  PRO A 184     -16.046   0.759  -9.142  1.00  0.00           C  
ATOM   1422  CD  PRO A 184     -14.706   1.196  -8.625  1.00  0.00           C  
ATOM   1423  N   ASP A 185     -15.781  -3.084  -6.934  1.00  0.00           N  
ATOM   1424  CA  ASP A 185     -15.749  -4.508  -7.254  1.00  0.00           C  
ATOM   1425  C   ASP A 185     -14.321  -5.048  -7.213  1.00  0.00           C  
ATOM   1426  CB  ASP A 185     -16.369  -4.763  -8.630  1.00  0.00           C  
ATOM   1427  O   ASP A 185     -13.971  -5.948  -7.978  1.00  0.00           O  
ATOM   1428  CG  ASP A 185     -17.839  -4.388  -8.697  1.00  0.00           C  
ATOM   1429  OD1 ASP A 185     -18.574  -4.627  -7.715  1.00  0.00           O  
ATOM   1430  OD2 ASP A 185     -18.266  -3.852  -9.742  1.00  0.00           O  
ATOM   1431  N   PHE A 186     -13.480  -4.368  -6.498  1.00  0.00           N  
ATOM   1432  CA  PHE A 186     -12.075  -4.738  -6.374  1.00  0.00           C  
ATOM   1433  C   PHE A 186     -11.935  -6.148  -5.814  1.00  0.00           C  
ATOM   1434  CB  PHE A 186     -11.333  -3.741  -5.479  1.00  0.00           C  
ATOM   1435  O   PHE A 186     -11.069  -6.911  -6.248  1.00  0.00           O  
ATOM   1436  CG  PHE A 186      -9.834  -3.842  -5.572  1.00  0.00           C  
ATOM   1437  CD1 PHE A 186      -9.061  -3.989  -4.427  1.00  0.00           C  
ATOM   1438  CD2 PHE A 186      -9.198  -3.789  -6.805  1.00  0.00           C  
ATOM   1439  CE1 PHE A 186      -7.674  -4.082  -4.510  1.00  0.00           C  
ATOM   1440  CE2 PHE A 186      -7.812  -3.882  -6.896  1.00  0.00           C  
ATOM   1441  CZ  PHE A 186      -7.052  -4.028  -5.747  1.00  0.00           C  
ATOM   1442  N   MET A 187     -12.790  -6.461  -4.962  1.00  0.00           N  
ATOM   1443  CA  MET A 187     -12.744  -7.791  -4.362  1.00  0.00           C  
ATOM   1444  C   MET A 187     -12.957  -8.872  -5.417  1.00  0.00           C  
ATOM   1445  CB  MET A 187     -13.797  -7.921  -3.260  1.00  0.00           C  
ATOM   1446  O   MET A 187     -12.313  -9.921  -5.375  1.00  0.00           O  
ATOM   1447  CG  MET A 187     -13.424  -7.210  -1.969  1.00  0.00           C  
ATOM   1448  SD  MET A 187     -11.851  -7.829  -1.255  1.00  0.00           S  
ATOM   1449  CE  MET A 187     -12.345  -9.516  -0.805  1.00  0.00           C  
ATOM   1450  N   LYS A 188     -13.876  -8.662  -6.293  1.00  0.00           N  
ATOM   1451  CA  LYS A 188     -14.135  -9.595  -7.386  1.00  0.00           C  
ATOM   1452  C   LYS A 188     -12.893  -9.787  -8.251  1.00  0.00           C  
ATOM   1453  CB  LYS A 188     -15.302  -9.106  -8.245  1.00  0.00           C  
ATOM   1454  O   LYS A 188     -12.572 -10.909  -8.646  1.00  0.00           O  
ATOM   1455  CG  LYS A 188     -16.662  -9.244  -7.577  1.00  0.00           C  
ATOM   1456  CD  LYS A 188     -17.788  -8.811  -8.508  1.00  0.00           C  
ATOM   1457  CE  LYS A 188     -19.137  -8.829  -7.801  1.00  0.00           C  
ATOM   1458  NZ  LYS A 188     -20.238  -8.365  -8.697  1.00  0.00           N  
ATOM   1459  N   LEU A 189     -12.241  -8.664  -8.478  1.00  0.00           N  
ATOM   1460  CA  LEU A 189     -11.010  -8.695  -9.260  1.00  0.00           C  
ATOM   1461  C   LEU A 189      -9.948  -9.543  -8.568  1.00  0.00           C  
ATOM   1462  CB  LEU A 189     -10.481  -7.275  -9.482  1.00  0.00           C  
ATOM   1463  O   LEU A 189      -9.253 -10.327  -9.219  1.00  0.00           O  
ATOM   1464  CG  LEU A 189      -9.161  -7.156 -10.245  1.00  0.00           C  
ATOM   1465  CD1 LEU A 189      -9.351  -7.570 -11.701  1.00  0.00           C  
ATOM   1466  CD2 LEU A 189      -8.617  -5.734 -10.155  1.00  0.00           C  
ATOM   1467  N   LEU A 190      -9.881  -9.499  -7.261  1.00  0.00           N  
ATOM   1468  CA  LEU A 190      -8.847 -10.182  -6.491  1.00  0.00           C  
ATOM   1469  C   LEU A 190      -9.149 -11.672  -6.377  1.00  0.00           C  
ATOM   1470  CB  LEU A 190      -8.724  -9.566  -5.095  1.00  0.00           C  
ATOM   1471  O   LEU A 190      -8.231 -12.491  -6.289  1.00  0.00           O  
ATOM   1472  CG  LEU A 190      -8.202  -8.129  -5.031  1.00  0.00           C  
ATOM   1473  CD1 LEU A 190      -8.140  -7.652  -3.584  1.00  0.00           C  
ATOM   1474  CD2 LEU A 190      -6.831  -8.029  -5.692  1.00  0.00           C  
ATOM   1475  N   THR A 191     -10.380 -12.048  -6.444  1.00  0.00           N  
ATOM   1476  CA  THR A 191     -10.755 -13.422  -6.130  1.00  0.00           C  
ATOM   1477  C   THR A 191     -11.078 -14.199  -7.404  1.00  0.00           C  
ATOM   1478  CB  THR A 191     -11.963 -13.469  -5.177  1.00  0.00           C  
ATOM   1479  O   THR A 191     -11.089 -15.432  -7.400  1.00  0.00           O  
ATOM   1480  CG2 THR A 191     -11.606 -12.899  -3.808  1.00  0.00           C  
ATOM   1481  OG1 THR A 191     -13.036 -12.701  -5.737  1.00  0.00           O  
ATOM   1482  N   ASP A 192     -11.329 -13.477  -8.503  1.00  0.00           N  
ATOM   1483  CA  ASP A 192     -11.665 -14.119  -9.770  1.00  0.00           C  
ATOM   1484  C   ASP A 192     -10.524 -13.980 -10.775  1.00  0.00           C  
ATOM   1485  CB  ASP A 192     -12.951 -13.525 -10.349  1.00  0.00           C  
ATOM   1486  O   ASP A 192     -10.350 -12.921 -11.383  1.00  0.00           O  
ATOM   1487  CG  ASP A 192     -13.449 -14.270 -11.574  1.00  0.00           C  
ATOM   1488  OD1 ASP A 192     -12.735 -15.165 -12.077  1.00  0.00           O  
ATOM   1489  OD2 ASP A 192     -14.565 -13.959 -12.044  1.00  0.00           O  
ATOM   1490  N   PRO A 193      -9.773 -14.998 -10.957  1.00  0.00           N  
ATOM   1491  CA  PRO A 193      -8.613 -14.965 -11.851  1.00  0.00           C  
ATOM   1492  C   PRO A 193      -8.984 -14.593 -13.285  1.00  0.00           C  
ATOM   1493  CB  PRO A 193      -8.072 -16.395 -11.780  1.00  0.00           C  
ATOM   1494  O   PRO A 193      -8.148 -14.071 -14.027  1.00  0.00           O  
ATOM   1495  CG  PRO A 193      -8.557 -16.922 -10.468  1.00  0.00           C  
ATOM   1496  CD  PRO A 193      -9.889 -16.298 -10.166  1.00  0.00           C  
ATOM   1497  N   SER A 194     -10.234 -14.864 -13.709  1.00  0.00           N  
ATOM   1498  CA  SER A 194     -10.666 -14.611 -15.079  1.00  0.00           C  
ATOM   1499  C   SER A 194     -10.744 -13.116 -15.367  1.00  0.00           C  
ATOM   1500  CB  SER A 194     -12.024 -15.261 -15.343  1.00  0.00           C  
ATOM   1501  O   SER A 194     -10.715 -12.699 -16.527  1.00  0.00           O  
ATOM   1502  OG  SER A 194     -13.050 -14.587 -14.635  1.00  0.00           O  
ATOM   1503  N   LEU A 195     -10.764 -12.257 -14.326  1.00  0.00           N  
ATOM   1504  CA  LEU A 195     -10.895 -10.815 -14.504  1.00  0.00           C  
ATOM   1505  C   LEU A 195      -9.526 -10.145 -14.541  1.00  0.00           C  
ATOM   1506  CB  LEU A 195     -11.742 -10.211 -13.380  1.00  0.00           C  
ATOM   1507  O   LEU A 195      -9.423  -8.950 -14.830  1.00  0.00           O  
ATOM   1508  CG  LEU A 195     -13.208 -10.644 -13.327  1.00  0.00           C  
ATOM   1509  CD1 LEU A 195     -13.896 -10.038 -12.109  1.00  0.00           C  
ATOM   1510  CD2 LEU A 195     -13.929 -10.245 -14.610  1.00  0.00           C  
ATOM   1511  N   GLN A 196      -8.481 -10.966 -14.332  1.00  0.00           N  
ATOM   1512  CA  GLN A 196      -7.136 -10.406 -14.242  1.00  0.00           C  
ATOM   1513  C   GLN A 196      -6.403 -10.520 -15.576  1.00  0.00           C  
ATOM   1514  CB  GLN A 196      -6.336 -11.104 -13.142  1.00  0.00           C  
ATOM   1515  O   GLN A 196      -6.353 -11.597 -16.173  1.00  0.00           O  
ATOM   1516  CG  GLN A 196      -6.967 -10.998 -11.760  1.00  0.00           C  
ATOM   1517  CD  GLN A 196      -6.391 -11.995 -10.773  1.00  0.00           C  
ATOM   1518  NE2 GLN A 196      -6.704 -11.813  -9.495  1.00  0.00           N  
ATOM   1519  OE1 GLN A 196      -5.670 -12.922 -11.156  1.00  0.00           O  
ATOM   1520  N   LYS A 197      -5.993  -9.374 -16.108  1.00  0.00           N  
ATOM   1521  CA  LYS A 197      -5.151  -9.323 -17.300  1.00  0.00           C  
ATOM   1522  C   LYS A 197      -3.699  -9.027 -16.935  1.00  0.00           C  
ATOM   1523  CB  LYS A 197      -5.670  -8.270 -18.280  1.00  0.00           C  
ATOM   1524  O   LYS A 197      -3.356  -7.890 -16.603  1.00  0.00           O  
ATOM   1525  CG  LYS A 197      -7.068  -8.552 -18.809  1.00  0.00           C  
ATOM   1526  CD  LYS A 197      -7.522  -7.480 -19.790  1.00  0.00           C  
ATOM   1527  CE  LYS A 197      -8.934  -7.744 -20.296  1.00  0.00           C  
ATOM   1528  NZ  LYS A 197      -9.395  -6.678 -21.235  1.00  0.00           N  
ATOM   1529  N   TRP A 198      -2.882 -10.065 -17.099  1.00  0.00           N  
ATOM   1530  CA  TRP A 198      -1.506  -9.974 -16.622  1.00  0.00           C  
ATOM   1531  C   TRP A 198      -0.567  -9.546 -17.744  1.00  0.00           C  
ATOM   1532  CB  TRP A 198      -1.049 -11.315 -16.041  1.00  0.00           C  
ATOM   1533  O   TRP A 198      -0.678 -10.029 -18.873  1.00  0.00           O  
ATOM   1534  CG  TRP A 198      -1.904 -11.814 -14.914  1.00  0.00           C  
ATOM   1535  CD1 TRP A 198      -2.818 -12.829 -14.961  1.00  0.00           C  
ATOM   1536  CD2 TRP A 198      -1.926 -11.314 -13.574  1.00  0.00           C  
ATOM   1537  CE2 TRP A 198      -2.878 -12.075 -12.860  1.00  0.00           C  
ATOM   1538  CE3 TRP A 198      -1.232 -10.297 -12.905  1.00  0.00           C  
ATOM   1539  NE1 TRP A 198      -3.407 -12.992 -13.728  1.00  0.00           N  
ATOM   1540  CH2 TRP A 198      -2.461 -10.848 -10.880  1.00  0.00           C  
ATOM   1541  CZ2 TRP A 198      -3.154 -11.850 -11.509  1.00  0.00           C  
ATOM   1542  CZ3 TRP A 198      -1.507 -10.074 -11.561  1.00  0.00           C  
ATOM   1543  N   ILE A 199       0.200  -8.540 -17.357  1.00  0.00           N  
ATOM   1544  CA  ILE A 199       1.225  -8.083 -18.289  1.00  0.00           C  
ATOM   1545  C   ILE A 199       2.603  -8.204 -17.641  1.00  0.00           C  
ATOM   1546  CB  ILE A 199       0.971  -6.626 -18.738  1.00  0.00           C  
ATOM   1547  O   ILE A 199       2.719  -8.213 -16.413  1.00  0.00           O  
ATOM   1548  CG1 ILE A 199       0.976  -5.685 -17.528  1.00  0.00           C  
ATOM   1549  CG2 ILE A 199      -0.349  -6.522 -19.508  1.00  0.00           C  
ATOM   1550  CD1 ILE A 199       1.026  -4.208 -17.894  1.00  0.00           C  
ATOM   1551  N   SER A 200       3.616  -8.513 -18.452  1.00  0.00           N  
ATOM   1552  CA  SER A 200       4.998  -8.544 -17.984  1.00  0.00           C  
ATOM   1553  C   SER A 200       5.844  -7.488 -18.687  1.00  0.00           C  
ATOM   1554  CB  SER A 200       5.609  -9.929 -18.206  1.00  0.00           C  
ATOM   1555  O   SER A 200       5.479  -7.008 -19.763  1.00  0.00           O  
ATOM   1556  OG  SER A 200       4.890 -10.917 -17.488  1.00  0.00           O  
ATOM   1557  N   GLY A 201       6.926  -7.020 -18.004  1.00  0.00           N  
ATOM   1558  CA  GLY A 201       7.870  -6.104 -18.625  1.00  0.00           C  
ATOM   1559  C   GLY A 201       7.363  -4.676 -18.686  1.00  0.00           C  
ATOM   1560  O   GLY A 201       7.783  -3.898 -19.546  1.00  0.00           O  
ATOM   1561  N   TRP A 202       6.428  -4.380 -17.826  1.00  0.00           N  
ATOM   1562  CA  TRP A 202       5.806  -3.060 -17.839  1.00  0.00           C  
ATOM   1563  C   TRP A 202       6.629  -2.062 -17.033  1.00  0.00           C  
ATOM   1564  CB  TRP A 202       4.380  -3.132 -17.284  1.00  0.00           C  
ATOM   1565  O   TRP A 202       7.220  -2.417 -16.011  1.00  0.00           O  
ATOM   1566  CG  TRP A 202       3.619  -1.845 -17.393  1.00  0.00           C  
ATOM   1567  CD1 TRP A 202       2.801  -1.456 -18.417  1.00  0.00           C  
ATOM   1568  CD2 TRP A 202       3.610  -0.775 -16.443  1.00  0.00           C  
ATOM   1569  CE2 TRP A 202       2.763   0.233 -16.956  1.00  0.00           C  
ATOM   1570  CE3 TRP A 202       4.237  -0.570 -15.206  1.00  0.00           C  
ATOM   1571  NE1 TRP A 202       2.283  -0.207 -18.160  1.00  0.00           N  
ATOM   1572  CH2 TRP A 202       3.152   1.603 -15.066  1.00  0.00           C  
ATOM   1573  CZ2 TRP A 202       2.527   1.428 -16.274  1.00  0.00           C  
ATOM   1574  CZ3 TRP A 202       4.000   0.621 -14.529  1.00  0.00           C  
ATOM   1575  N   SER A 203       6.850  -0.814 -17.454  1.00  0.00           N  
ATOM   1576  CA  SER A 203       7.410   0.304 -16.702  1.00  0.00           C  
ATOM   1577  C   SER A 203       6.581   1.570 -16.892  1.00  0.00           C  
ATOM   1578  CB  SER A 203       8.857   0.563 -17.124  1.00  0.00           C  
ATOM   1579  O   SER A 203       5.940   1.748 -17.930  1.00  0.00           O  
ATOM   1580  OG  SER A 203       8.911   1.070 -18.447  1.00  0.00           O  
ATOM   1581  N   LEU A 204       6.434   2.366 -15.810  1.00  0.00           N  
ATOM   1582  CA  LEU A 204       5.688   3.618 -15.872  1.00  0.00           C  
ATOM   1583  C   LEU A 204       6.374   4.615 -16.800  1.00  0.00           C  
ATOM   1584  CB  LEU A 204       5.541   4.224 -14.473  1.00  0.00           C  
ATOM   1585  O   LEU A 204       7.578   4.854 -16.681  1.00  0.00           O  
ATOM   1586  CG  LEU A 204       4.668   5.476 -14.365  1.00  0.00           C  
ATOM   1587  CD1 LEU A 204       3.206   5.126 -14.617  1.00  0.00           C  
ATOM   1588  CD2 LEU A 204       4.839   6.130 -12.998  1.00  0.00           C  
ATOM   1589  N   ASN A 205       5.627   4.949 -17.790  1.00  0.00           N  
ATOM   1590  CA  ASN A 205       6.079   6.034 -18.653  1.00  0.00           C  
ATOM   1591  C   ASN A 205       5.711   7.399 -18.077  1.00  0.00           C  
ATOM   1592  CB  ASN A 205       5.500   5.878 -20.060  1.00  0.00           C  
ATOM   1593  O   ASN A 205       4.544   7.795 -18.105  1.00  0.00           O  
ATOM   1594  CG  ASN A 205       6.126   6.832 -21.059  1.00  0.00           C  
ATOM   1595  ND2 ASN A 205       6.009   6.509 -22.341  1.00  0.00           N  
ATOM   1596  OD1 ASN A 205       6.711   7.850 -20.680  1.00  0.00           O  
ATOM   1597  N   SER A 206       6.575   8.059 -17.319  1.00  0.00           N  
ATOM   1598  CA  SER A 206       6.309   9.318 -16.630  1.00  0.00           C  
ATOM   1599  C   SER A 206       5.915  10.414 -17.614  1.00  0.00           C  
ATOM   1600  CB  SER A 206       7.533   9.759 -15.827  1.00  0.00           C  
ATOM   1601  O   SER A 206       5.225  11.367 -17.246  1.00  0.00           O  
ATOM   1602  OG  SER A 206       8.693   9.769 -16.641  1.00  0.00           O  
ATOM   1603  N   ASP A 207       6.328  10.259 -18.909  1.00  0.00           N  
ATOM   1604  CA  ASP A 207       5.994  11.285 -19.892  1.00  0.00           C  
ATOM   1605  C   ASP A 207       4.501  11.273 -20.213  1.00  0.00           C  
ATOM   1606  CB  ASP A 207       6.809  11.088 -21.171  1.00  0.00           C  
ATOM   1607  O   ASP A 207       3.928  12.305 -20.566  1.00  0.00           O  
ATOM   1608  CG  ASP A 207       8.289  11.372 -20.981  1.00  0.00           C  
ATOM   1609  OD1 ASP A 207       8.650  12.139 -20.063  1.00  0.00           O  
ATOM   1610  OD2 ASP A 207       9.101  10.826 -21.759  1.00  0.00           O  
ATOM   1611  N   SER A 208       3.798  10.231 -19.758  1.00  0.00           N  
ATOM   1612  CA  SER A 208       2.421  10.074 -20.216  1.00  0.00           C  
ATOM   1613  C   SER A 208       1.446  10.080 -19.044  1.00  0.00           C  
ATOM   1614  CB  SER A 208       2.265   8.779 -21.013  1.00  0.00           C  
ATOM   1615  O   SER A 208       0.232  10.172 -19.240  1.00  0.00           O  
ATOM   1616  OG  SER A 208       2.669   7.661 -20.242  1.00  0.00           O  
ATOM   1617  N   VAL A 209       1.964  10.200 -17.752  1.00  0.00           N  
ATOM   1618  CA  VAL A 209       0.980   9.972 -16.698  1.00  0.00           C  
ATOM   1619  C   VAL A 209       0.531  11.309 -16.112  1.00  0.00           C  
ATOM   1620  CB  VAL A 209       1.543   9.063 -15.584  1.00  0.00           C  
ATOM   1621  O   VAL A 209       1.362  12.144 -15.748  1.00  0.00           O  
ATOM   1622  CG1 VAL A 209       0.523   8.892 -14.459  1.00  0.00           C  
ATOM   1623  CG2 VAL A 209       1.944   7.704 -16.156  1.00  0.00           C  
ATOM   1624  N   GLU A 210      -0.557  11.849 -16.545  1.00  0.00           N  
ATOM   1625  CA  GLU A 210      -1.334  12.922 -15.934  1.00  0.00           C  
ATOM   1626  C   GLU A 210      -2.198  12.397 -14.792  1.00  0.00           C  
ATOM   1627  CB  GLU A 210      -2.210  13.615 -16.981  1.00  0.00           C  
ATOM   1628  O   GLU A 210      -2.972  11.455 -14.975  1.00  0.00           O  
ATOM   1629  CG  GLU A 210      -2.061  15.130 -17.002  1.00  0.00           C  
ATOM   1630  CD  GLU A 210      -2.899  15.800 -18.080  1.00  0.00           C  
ATOM   1631  OE1 GLU A 210      -2.869  17.047 -18.184  1.00  0.00           O  
ATOM   1632  OE2 GLU A 210      -3.592  15.072 -18.825  1.00  0.00           O  
ATOM   1633  N   TRP A 211      -1.704  12.405 -13.525  1.00  0.00           N  
ATOM   1634  CA  TRP A 211      -2.524  12.110 -12.354  1.00  0.00           C  
ATOM   1635  C   TRP A 211      -3.651  13.126 -12.209  1.00  0.00           C  
ATOM   1636  CB  TRP A 211      -1.665  12.096 -11.086  1.00  0.00           C  
ATOM   1637  O   TRP A 211      -3.647  13.939 -11.281  1.00  0.00           O  
ATOM   1638  CG  TRP A 211      -0.708  10.944 -11.011  1.00  0.00           C  
ATOM   1639  CD1 TRP A 211       0.121  10.497 -12.002  1.00  0.00           C  
ATOM   1640  CD2 TRP A 211      -0.485  10.091  -9.885  1.00  0.00           C  
ATOM   1641  CE2 TRP A 211       0.495   9.146 -10.264  1.00  0.00           C  
ATOM   1642  CE3 TRP A 211      -1.018  10.033  -8.590  1.00  0.00           C  
ATOM   1643  NE1 TRP A 211       0.847   9.416 -11.559  1.00  0.00           N  
ATOM   1644  CH2 TRP A 211       0.414   8.121  -8.132  1.00  0.00           C  
ATOM   1645  CZ2 TRP A 211       0.952   8.155  -9.393  1.00  0.00           C  
ATOM   1646  CZ3 TRP A 211      -0.561   9.046  -7.725  1.00  0.00           C  
ATOM   1647  N   GLY A 212      -4.567  13.255 -13.069  1.00  0.00           N  
ATOM   1648  CA  GLY A 212      -5.715  14.106 -12.797  1.00  0.00           C  
ATOM   1649  C   GLY A 212      -5.331  15.527 -12.430  1.00  0.00           C  
ATOM   1650  O   GLY A 212      -6.083  16.221 -11.743  1.00  0.00           O  
ATOM   1651  N   GLY A 213      -4.190  16.056 -12.999  1.00  0.00           N  
ATOM   1652  CA  GLY A 213      -3.715  17.414 -12.788  1.00  0.00           C  
ATOM   1653  C   GLY A 213      -2.440  17.479 -11.969  1.00  0.00           C  
ATOM   1654  O   GLY A 213      -1.849  18.550 -11.816  1.00  0.00           O  
ATOM   1655  N   HIS A 214      -2.008  16.298 -11.323  1.00  0.00           N  
ATOM   1656  CA  HIS A 214      -0.778  16.219 -10.544  1.00  0.00           C  
ATOM   1657  C   HIS A 214       0.395  15.769 -11.410  1.00  0.00           C  
ATOM   1658  CB  HIS A 214      -0.953  15.264  -9.361  1.00  0.00           C  
ATOM   1659  O   HIS A 214       0.295  14.772 -12.127  1.00  0.00           O  
ATOM   1660  CG  HIS A 214      -1.985  15.713  -8.376  1.00  0.00           C  
ATOM   1661  CD2 HIS A 214      -3.275  15.339  -8.208  1.00  0.00           C  
ATOM   1662  ND1 HIS A 214      -1.730  16.666  -7.414  1.00  0.00           N  
ATOM   1663  CE1 HIS A 214      -2.822  16.859  -6.693  1.00  0.00           C  
ATOM   1664  NE2 HIS A 214      -3.774  16.066  -7.155  1.00  0.00           N  
ATOM   1665  N   LYS A 215       0.941  16.573 -12.254  1.00  0.00           N  
ATOM   1666  CA  LYS A 215       2.133  16.234 -13.026  1.00  0.00           C  
ATOM   1667  C   LYS A 215       3.237  15.690 -12.124  1.00  0.00           C  
ATOM   1668  CB  LYS A 215       2.639  17.455 -13.795  1.00  0.00           C  
ATOM   1669  O   LYS A 215       3.471  16.217 -11.034  1.00  0.00           O  
ATOM   1670  CG  LYS A 215       1.839  17.772 -15.050  1.00  0.00           C  
ATOM   1671  CD  LYS A 215       2.479  18.899 -15.851  1.00  0.00           C  
ATOM   1672  CE  LYS A 215       1.632  19.279 -17.058  1.00  0.00           C  
ATOM   1673  NZ  LYS A 215       2.260  20.377 -17.852  1.00  0.00           N  
ATOM   1674  N   VAL A 216       3.441  14.404 -12.052  1.00  0.00           N  
ATOM   1675  CA  VAL A 216       4.641  13.887 -11.402  1.00  0.00           C  
ATOM   1676  C   VAL A 216       5.865  14.662 -11.885  1.00  0.00           C  
ATOM   1677  CB  VAL A 216       4.826  12.377 -11.670  1.00  0.00           C  
ATOM   1678  O   VAL A 216       6.103  14.770 -13.090  1.00  0.00           O  
ATOM   1679  CG1 VAL A 216       6.068  11.850 -10.953  1.00  0.00           C  
ATOM   1680  CG2 VAL A 216       3.584  11.602 -11.234  1.00  0.00           C  
ATOM   1681  N   PHE A 217       6.061  15.879 -11.426  1.00  0.00           N  
ATOM   1682  CA  PHE A 217       7.260  16.612 -11.814  1.00  0.00           C  
ATOM   1683  C   PHE A 217       8.513  15.794 -11.523  1.00  0.00           C  
ATOM   1684  CB  PHE A 217       7.330  17.957 -11.083  1.00  0.00           C  
ATOM   1685  O   PHE A 217       8.655  15.233 -10.435  1.00  0.00           O  
ATOM   1686  CG  PHE A 217       6.273  18.938 -11.514  1.00  0.00           C  
ATOM   1687  CD1 PHE A 217       6.458  19.730 -12.641  1.00  0.00           C  
ATOM   1688  CD2 PHE A 217       5.094  19.068 -10.792  1.00  0.00           C  
ATOM   1689  CE1 PHE A 217       5.481  20.638 -13.042  1.00  0.00           C  
ATOM   1690  CE2 PHE A 217       4.113  19.973 -11.186  1.00  0.00           C  
ATOM   1691  CZ  PHE A 217       4.309  20.758 -12.311  1.00  0.00           C  
ATOM   1692  N   MET A 218       9.038  15.014 -12.550  1.00  0.00           N  
ATOM   1693  CA  MET A 218      10.356  14.394 -12.642  1.00  0.00           C  
ATOM   1694  C   MET A 218      11.454  15.395 -12.295  1.00  0.00           C  
ATOM   1695  CB  MET A 218      10.589  13.829 -14.045  1.00  0.00           C  
ATOM   1696  O   MET A 218      11.402  16.551 -12.718  1.00  0.00           O  
ATOM   1697  CG  MET A 218       9.726  12.621 -14.369  1.00  0.00           C  
ATOM   1698  SD  MET A 218      10.595  11.034 -14.065  1.00  0.00           S  
ATOM   1699  CE  MET A 218       9.664   9.941 -15.175  1.00  0.00           C  
ATOM   1700  N   ASP A 219      11.526  15.912 -11.056  1.00  0.00           N  
ATOM   1701  CA  ASP A 219      12.800  16.608 -10.908  1.00  0.00           C  
ATOM   1702  C   ASP A 219      12.585  18.076 -10.544  1.00  0.00           C  
ATOM   1703  CB  ASP A 219      13.623  16.500 -12.193  1.00  0.00           C  
ATOM   1704  O   ASP A 219      12.926  18.970 -11.322  1.00  0.00           O  
ATOM   1705  CG  ASP A 219      14.420  15.210 -12.281  1.00  0.00           C  
ATOM   1706  OD1 ASP A 219      14.695  14.591 -11.230  1.00  0.00           O  
ATOM   1707  OD2 ASP A 219      14.778  14.811 -13.410  1.00  0.00           O  
ATOM   1708  N   LYS A 220      11.743  18.352  -9.585  1.00  0.00           N  
ATOM   1709  CA  LYS A 220      12.082  19.688  -9.103  1.00  0.00           C  
ATOM   1710  C   LYS A 220      13.240  19.636  -8.110  1.00  0.00           C  
ATOM   1711  CB  LYS A 220      10.866  20.350  -8.455  1.00  0.00           C  
ATOM   1712  O   LYS A 220      13.327  18.712  -7.298  1.00  0.00           O  
ATOM   1713  CG  LYS A 220       9.893  20.965  -9.450  1.00  0.00           C  
ATOM   1714  CD  LYS A 220       8.835  21.809  -8.749  1.00  0.00           C  
ATOM   1715  CE  LYS A 220       7.827  22.378  -9.738  1.00  0.00           C  
ATOM   1716  NZ  LYS A 220       6.795  23.215  -9.056  1.00  0.00           N  
ATOM   1717  N   PRO A 221      14.413  20.197  -8.428  1.00  0.00           N  
ATOM   1718  CA  PRO A 221      15.668  20.215  -7.672  1.00  0.00           C  
ATOM   1719  C   PRO A 221      15.469  19.899  -6.192  1.00  0.00           C  
ATOM   1720  CB  PRO A 221      16.173  21.648  -7.862  1.00  0.00           C  
ATOM   1721  O   PRO A 221      14.430  20.237  -5.619  1.00  0.00           O  
ATOM   1722  CG  PRO A 221      15.088  22.338  -8.625  1.00  0.00           C  
ATOM   1723  CD  PRO A 221      13.987  21.350  -8.886  1.00  0.00           C  
TER    1724      PRO A 221
ENDMDL
END
