# Supplementary material for: Improving Protein Expression, Stability, and Function with ProteinMPNN
Source: J Am Chem Soc. 2024 Jan 9;146(3):2054–61. doi: 10.1021/jacs.3c10941 (PMC10811672; doi:10.1021/jacs.3c10941)
Supplement: Supplementary file 2 — ja3c10941_si_002.zip [file ja3c10941_si_002.zip › Sumida_Design_Structures_Idealizing_with_ProteinMPNN/TEV/hyperTEV0094_m3_7.pdb]

MODEL     1
ATOM      1  N   ALA A   1     -22.819  12.498  22.058  1.00  0.00           N  
ATOM      2  CA  ALA A   1     -21.373  12.459  22.262  1.00  0.00           C  
ATOM      3  C   ALA A   1     -20.816  11.068  21.973  1.00  0.00           C  
ATOM      4  CB  ALA A   1     -21.025  12.884  23.686  1.00  0.00           C  
ATOM      5  O   ALA A   1     -19.648  10.925  21.603  1.00  0.00           O  
ATOM      6  N   GLU A   2     -21.609   9.984  22.185  1.00  0.00           N  
ATOM      7  CA  GLU A   2     -21.256   8.585  21.966  1.00  0.00           C  
ATOM      8  C   GLU A   2     -20.866   8.336  20.512  1.00  0.00           C  
ATOM      9  CB  GLU A   2     -22.416   7.669  22.364  1.00  0.00           C  
ATOM     10  O   GLU A   2     -19.959   7.548  20.234  1.00  0.00           O  
ATOM     11  CG  GLU A   2     -22.031   6.201  22.472  1.00  0.00           C  
ATOM     12  CD  GLU A   2     -23.153   5.324  23.005  1.00  0.00           C  
ATOM     13  OE1 GLU A   2     -22.980   4.085  23.063  1.00  0.00           O  
ATOM     14  OE2 GLU A   2     -24.214   5.880  23.367  1.00  0.00           O  
ATOM     15  N   SER A   3     -21.460   9.073  19.537  1.00  0.00           N  
ATOM     16  CA  SER A   3     -21.158   8.919  18.118  1.00  0.00           C  
ATOM     17  C   SER A   3     -19.851   9.615  17.752  1.00  0.00           C  
ATOM     18  CB  SER A   3     -22.297   9.474  17.263  1.00  0.00           C  
ATOM     19  O   SER A   3     -19.277   9.352  16.693  1.00  0.00           O  
ATOM     20  OG  SER A   3     -22.503  10.851  17.531  1.00  0.00           O  
ATOM     21  N   ALA A   4     -19.405  10.557  18.655  1.00  0.00           N  
ATOM     22  CA  ALA A   4     -18.200  11.339  18.387  1.00  0.00           C  
ATOM     23  C   ALA A   4     -16.942  10.523  18.670  1.00  0.00           C  
ATOM     24  CB  ALA A   4     -18.200  12.618  19.222  1.00  0.00           C  
ATOM     25  O   ALA A   4     -15.851  10.874  18.214  1.00  0.00           O  
ATOM     26  N   ALA A   5     -17.106   9.394  19.428  1.00  0.00           N  
ATOM     27  CA  ALA A   5     -15.933   8.612  19.807  1.00  0.00           C  
ATOM     28  C   ALA A   5     -16.123   7.136  19.468  1.00  0.00           C  
ATOM     29  CB  ALA A   5     -15.641   8.778  21.297  1.00  0.00           C  
ATOM     30  O   ALA A   5     -16.609   6.360  20.294  1.00  0.00           O  
ATOM     31  N   PRO A   6     -15.882   6.853  18.223  1.00  0.00           N  
ATOM     32  CA  PRO A   6     -16.039   5.427  17.925  1.00  0.00           C  
ATOM     33  C   PRO A   6     -15.201   4.537  18.840  1.00  0.00           C  
ATOM     34  CB  PRO A   6     -15.567   5.316  16.473  1.00  0.00           C  
ATOM     35  O   PRO A   6     -14.195   4.988  19.393  1.00  0.00           O  
ATOM     36  CG  PRO A   6     -15.292   6.724  16.052  1.00  0.00           C  
ATOM     37  CD  PRO A   6     -15.311   7.599  17.272  1.00  0.00           C  
ATOM     38  N   GLY A   7     -15.813   3.441  19.395  1.00  0.00           N  
ATOM     39  CA  GLY A   7     -15.159   2.452  20.237  1.00  0.00           C  
ATOM     40  C   GLY A   7     -13.961   1.800  19.572  1.00  0.00           C  
ATOM     41  O   GLY A   7     -13.544   2.216  18.489  1.00  0.00           O  
ATOM     42  N   PRO A   8     -13.368   0.934  20.289  1.00  0.00           N  
ATOM     43  CA  PRO A   8     -12.211   0.210  19.757  1.00  0.00           C  
ATOM     44  C   PRO A   8     -12.526  -0.535  18.462  1.00  0.00           C  
ATOM     45  CB  PRO A   8     -11.862  -0.770  20.880  1.00  0.00           C  
ATOM     46  O   PRO A   8     -13.639  -1.039  18.291  1.00  0.00           O  
ATOM     47  CG  PRO A   8     -12.552  -0.227  22.090  1.00  0.00           C  
ATOM     48  CD  PRO A   8     -13.739   0.576  21.641  1.00  0.00           C  
ATOM     49  N   ARG A   9     -11.626  -0.470  17.558  1.00  0.00           N  
ATOM     50  CA  ARG A   9     -11.767  -1.191  16.297  1.00  0.00           C  
ATOM     51  C   ARG A   9     -10.619  -2.174  16.097  1.00  0.00           C  
ATOM     52  CB  ARG A   9     -11.830  -0.212  15.123  1.00  0.00           C  
ATOM     53  O   ARG A   9      -9.471  -1.872  16.427  1.00  0.00           O  
ATOM     54  CG  ARG A   9     -12.036  -0.881  13.773  1.00  0.00           C  
ATOM     55  CD  ARG A   9     -12.241   0.140  12.663  1.00  0.00           C  
ATOM     56  NE  ARG A   9     -13.545   0.790  12.762  1.00  0.00           N  
ATOM     57  NH1 ARG A   9     -14.705  -0.915  11.721  1.00  0.00           N  
ATOM     58  NH2 ARG A   9     -15.815   0.951  12.455  1.00  0.00           N  
ATOM     59  CZ  ARG A   9     -14.686   0.274  12.312  1.00  0.00           C  
ATOM     60  N   ASP A  10     -10.966  -3.249  15.587  1.00  0.00           N  
ATOM     61  CA  ASP A  10      -9.984  -4.281  15.273  1.00  0.00           C  
ATOM     62  C   ASP A  10      -9.423  -4.095  13.865  1.00  0.00           C  
ATOM     63  CB  ASP A  10     -10.604  -5.673  15.412  1.00  0.00           C  
ATOM     64  O   ASP A  10     -10.122  -4.327  12.877  1.00  0.00           O  
ATOM     65  CG  ASP A  10      -9.593  -6.793  15.241  1.00  0.00           C  
ATOM     66  OD1 ASP A  10      -8.383  -6.507  15.111  1.00  0.00           O  
ATOM     67  OD2 ASP A  10     -10.010  -7.971  15.232  1.00  0.00           O  
ATOM     68  N   TYR A  11      -8.093  -3.727  13.737  1.00  0.00           N  
ATOM     69  CA  TYR A  11      -7.476  -3.497  12.436  1.00  0.00           C  
ATOM     70  C   TYR A  11      -6.678  -4.716  11.987  1.00  0.00           C  
ATOM     71  CB  TYR A  11      -6.566  -2.266  12.482  1.00  0.00           C  
ATOM     72  O   TYR A  11      -5.996  -4.676  10.961  1.00  0.00           O  
ATOM     73  CG  TYR A  11      -7.313  -0.964  12.643  1.00  0.00           C  
ATOM     74  CD1 TYR A  11      -7.898  -0.334  11.548  1.00  0.00           C  
ATOM     75  CD2 TYR A  11      -7.435  -0.362  13.891  1.00  0.00           C  
ATOM     76  CE1 TYR A  11      -8.586   0.867  11.691  1.00  0.00           C  
ATOM     77  CE2 TYR A  11      -8.120   0.838  14.046  1.00  0.00           C  
ATOM     78  OH  TYR A  11      -9.372   2.632  13.091  1.00  0.00           O  
ATOM     79  CZ  TYR A  11      -8.692   1.444  12.943  1.00  0.00           C  
ATOM     80  N   ASN A  12      -6.742  -5.773  12.723  1.00  0.00           N  
ATOM     81  CA  ASN A  12      -5.960  -6.977  12.463  1.00  0.00           C  
ATOM     82  C   ASN A  12      -6.338  -7.613  11.129  1.00  0.00           C  
ATOM     83  CB  ASN A  12      -6.132  -7.985  13.600  1.00  0.00           C  
ATOM     84  O   ASN A  12      -5.466  -8.055  10.378  1.00  0.00           O  
ATOM     85  CG  ASN A  12      -5.323  -7.624  14.830  1.00  0.00           C  
ATOM     86  ND2 ASN A  12      -5.757  -8.105  15.989  1.00  0.00           N  
ATOM     87  OD1 ASN A  12      -4.316  -6.916  14.739  1.00  0.00           O  
ATOM     88  N   PRO A  13      -7.592  -7.586  10.793  1.00  0.00           N  
ATOM     89  CA  PRO A  13      -7.935  -8.170   9.494  1.00  0.00           C  
ATOM     90  C   PRO A  13      -7.270  -7.444   8.327  1.00  0.00           C  
ATOM     91  CB  PRO A  13      -9.457  -8.025   9.432  1.00  0.00           C  
ATOM     92  O   PRO A  13      -6.931  -8.069   7.318  1.00  0.00           O  
ATOM     93  CG  PRO A  13      -9.902  -8.057  10.859  1.00  0.00           C  
ATOM     94  CD  PRO A  13      -8.887  -7.327  11.691  1.00  0.00           C  
ATOM     95  N   ILE A  14      -7.033  -6.176   8.483  1.00  0.00           N  
ATOM     96  CA  ILE A  14      -6.352  -5.399   7.452  1.00  0.00           C  
ATOM     97  C   ILE A  14      -4.845  -5.621   7.551  1.00  0.00           C  
ATOM     98  CB  ILE A  14      -6.681  -3.894   7.569  1.00  0.00           C  
ATOM     99  O   ILE A  14      -4.188  -5.920   6.550  1.00  0.00           O  
ATOM    100  CG1 ILE A  14      -8.176  -3.654   7.327  1.00  0.00           C  
ATOM    101  CG2 ILE A  14      -5.829  -3.078   6.592  1.00  0.00           C  
ATOM    102  CD1 ILE A  14      -8.636  -2.240   7.655  1.00  0.00           C  
ATOM    103  N   SER A  15      -4.318  -5.541   8.768  1.00  0.00           N  
ATOM    104  CA  SER A  15      -2.876  -5.642   8.965  1.00  0.00           C  
ATOM    105  C   SER A  15      -2.355  -7.011   8.540  1.00  0.00           C  
ATOM    106  CB  SER A  15      -2.515  -5.382  10.428  1.00  0.00           C  
ATOM    107  O   SER A  15      -1.238  -7.126   8.032  1.00  0.00           O  
ATOM    108  OG  SER A  15      -3.164  -6.311  11.279  1.00  0.00           O  
ATOM    109  N   ASP A  16      -3.153  -8.101   8.668  1.00  0.00           N  
ATOM    110  CA  ASP A  16      -2.753  -9.465   8.337  1.00  0.00           C  
ATOM    111  C   ASP A  16      -2.620  -9.648   6.827  1.00  0.00           C  
ATOM    112  CB  ASP A  16      -3.757 -10.472   8.902  1.00  0.00           C  
ATOM    113  O   ASP A  16      -2.049 -10.637   6.364  1.00  0.00           O  
ATOM    114  CG  ASP A  16      -3.645 -10.640  10.407  1.00  0.00           C  
ATOM    115  OD1 ASP A  16      -2.633 -10.201  10.996  1.00  0.00           O  
ATOM    116  OD2 ASP A  16      -4.575 -11.219  11.010  1.00  0.00           O  
ATOM    117  N   THR A  17      -3.134  -8.664   6.044  1.00  0.00           N  
ATOM    118  CA  THR A  17      -3.082  -8.796   4.592  1.00  0.00           C  
ATOM    119  C   THR A  17      -1.942  -7.963   4.013  1.00  0.00           C  
ATOM    120  CB  THR A  17      -4.413  -8.370   3.944  1.00  0.00           C  
ATOM    121  O   THR A  17      -1.686  -8.004   2.808  1.00  0.00           O  
ATOM    122  CG2 THR A  17      -5.590  -9.118   4.562  1.00  0.00           C  
ATOM    123  OG1 THR A  17      -4.602  -6.963   4.135  1.00  0.00           O  
ATOM    124  N   ILE A  18      -1.261  -7.208   4.864  1.00  0.00           N  
ATOM    125  CA  ILE A  18      -0.190  -6.320   4.423  1.00  0.00           C  
ATOM    126  C   ILE A  18       1.058  -7.138   4.100  1.00  0.00           C  
ATOM    127  CB  ILE A  18       0.131  -5.249   5.488  1.00  0.00           C  
ATOM    128  O   ILE A  18       1.420  -8.051   4.847  1.00  0.00           O  
ATOM    129  CG1 ILE A  18      -1.053  -4.289   5.655  1.00  0.00           C  
ATOM    130  CG2 ILE A  18       1.406  -4.485   5.119  1.00  0.00           C  
ATOM    131  CD1 ILE A  18      -0.898  -3.310   6.811  1.00  0.00           C  
ATOM    132  N   VAL A  19       1.694  -6.832   2.977  1.00  0.00           N  
ATOM    133  CA  VAL A  19       2.924  -7.491   2.549  1.00  0.00           C  
ATOM    134  C   VAL A  19       4.011  -6.447   2.302  1.00  0.00           C  
ATOM    135  CB  VAL A  19       2.700  -8.339   1.277  1.00  0.00           C  
ATOM    136  O   VAL A  19       3.712  -5.288   2.005  1.00  0.00           O  
ATOM    137  CG1 VAL A  19       1.693  -9.456   1.543  1.00  0.00           C  
ATOM    138  CG2 VAL A  19       2.230  -7.455   0.123  1.00  0.00           C  
ATOM    139  N   LYS A  20       5.217  -6.887   2.538  1.00  0.00           N  
ATOM    140  CA  LYS A  20       6.374  -6.082   2.155  1.00  0.00           C  
ATOM    141  C   LYS A  20       6.935  -6.533   0.809  1.00  0.00           C  
ATOM    142  CB  LYS A  20       7.461  -6.159   3.228  1.00  0.00           C  
ATOM    143  O   LYS A  20       7.248  -7.711   0.624  1.00  0.00           O  
ATOM    144  CG  LYS A  20       8.625  -5.207   2.999  1.00  0.00           C  
ATOM    145  CD  LYS A  20       9.641  -5.284   4.131  1.00  0.00           C  
ATOM    146  CE  LYS A  20      10.775  -4.287   3.935  1.00  0.00           C  
ATOM    147  NZ  LYS A  20      11.769  -4.352   5.048  1.00  0.00           N  
ATOM    148  N   LEU A  21       7.035  -5.543  -0.117  1.00  0.00           N  
ATOM    149  CA  LEU A  21       7.516  -5.818  -1.467  1.00  0.00           C  
ATOM    150  C   LEU A  21       8.868  -5.156  -1.708  1.00  0.00           C  
ATOM    151  CB  LEU A  21       6.503  -5.331  -2.506  1.00  0.00           C  
ATOM    152  O   LEU A  21       9.024  -3.954  -1.483  1.00  0.00           O  
ATOM    153  CG  LEU A  21       5.061  -5.807  -2.322  1.00  0.00           C  
ATOM    154  CD1 LEU A  21       4.119  -4.996  -3.207  1.00  0.00           C  
ATOM    155  CD2 LEU A  21       4.945  -7.295  -2.632  1.00  0.00           C  
ATOM    156  N   THR A  22       9.775  -5.987  -2.112  1.00  0.00           N  
ATOM    157  CA  THR A  22      11.090  -5.462  -2.462  1.00  0.00           C  
ATOM    158  C   THR A  22      11.460  -5.839  -3.894  1.00  0.00           C  
ATOM    159  CB  THR A  22      12.174  -5.978  -1.497  1.00  0.00           C  
ATOM    160  O   THR A  22      11.639  -7.019  -4.204  1.00  0.00           O  
ATOM    161  CG2 THR A  22      13.534  -5.368  -1.819  1.00  0.00           C  
ATOM    162  OG1 THR A  22      11.813  -5.631  -0.154  1.00  0.00           O  
ATOM    163  N   ASN A  23      11.522  -4.786  -4.772  1.00  0.00           N  
ATOM    164  CA  ASN A  23      11.926  -4.965  -6.163  1.00  0.00           C  
ATOM    165  C   ASN A  23      13.394  -4.608  -6.371  1.00  0.00           C  
ATOM    166  CB  ASN A  23      11.039  -4.131  -7.091  1.00  0.00           C  
ATOM    167  O   ASN A  23      13.784  -3.449  -6.214  1.00  0.00           O  
ATOM    168  CG  ASN A  23      11.341  -4.370  -8.557  1.00  0.00           C  
ATOM    169  ND2 ASN A  23      10.522  -3.797  -9.432  1.00  0.00           N  
ATOM    170  OD1 ASN A  23      12.301  -5.065  -8.901  1.00  0.00           O  
ATOM    171  N   THR A  24      14.162  -5.620  -6.733  1.00  0.00           N  
ATOM    172  CA  THR A  24      15.576  -5.441  -7.040  1.00  0.00           C  
ATOM    173  C   THR A  24      15.829  -5.595  -8.537  1.00  0.00           C  
ATOM    174  CB  THR A  24      16.448  -6.445  -6.263  1.00  0.00           C  
ATOM    175  O   THR A  24      15.679  -6.687  -9.088  1.00  0.00           O  
ATOM    176  CG2 THR A  24      17.932  -6.173  -6.484  1.00  0.00           C  
ATOM    177  OG1 THR A  24      16.157  -6.339  -4.864  1.00  0.00           O  
ATOM    178  N   SER A  25      16.091  -4.390  -9.174  1.00  0.00           N  
ATOM    179  CA  SER A  25      16.319  -4.377 -10.616  1.00  0.00           C  
ATOM    180  C   SER A  25      17.405  -3.376 -10.995  1.00  0.00           C  
ATOM    181  CB  SER A  25      15.025  -4.044 -11.360  1.00  0.00           C  
ATOM    182  O   SER A  25      17.448  -2.266 -10.460  1.00  0.00           O  
ATOM    183  OG  SER A  25      14.021  -5.003 -11.077  1.00  0.00           O  
ATOM    184  N   ASP A  26      18.346  -3.834 -11.839  1.00  0.00           N  
ATOM    185  CA  ASP A  26      19.379  -2.970 -12.401  1.00  0.00           C  
ATOM    186  C   ASP A  26      20.212  -2.320 -11.299  1.00  0.00           C  
ATOM    187  CB  ASP A  26      18.754  -1.894 -13.292  1.00  0.00           C  
ATOM    188  O   ASP A  26      20.485  -1.119 -11.346  1.00  0.00           O  
ATOM    189  CG  ASP A  26      18.126  -2.459 -14.553  1.00  0.00           C  
ATOM    190  OD1 ASP A  26      18.564  -3.530 -15.026  1.00  0.00           O  
ATOM    191  OD2 ASP A  26      17.186  -1.827 -15.081  1.00  0.00           O  
ATOM    192  N   GLY A  27      20.568  -3.069 -10.176  1.00  0.00           N  
ATOM    193  CA  GLY A  27      21.429  -2.591  -9.106  1.00  0.00           C  
ATOM    194  C   GLY A  27      20.704  -1.715  -8.102  1.00  0.00           C  
ATOM    195  O   GLY A  27      21.315  -1.200  -7.164  1.00  0.00           O  
ATOM    196  N   TYR A  28      19.410  -1.452  -8.335  1.00  0.00           N  
ATOM    197  CA  TYR A  28      18.610  -0.649  -7.418  1.00  0.00           C  
ATOM    198  C   TYR A  28      17.569  -1.506  -6.707  1.00  0.00           C  
ATOM    199  CB  TYR A  28      17.920   0.496  -8.167  1.00  0.00           C  
ATOM    200  O   TYR A  28      17.132  -2.529  -7.238  1.00  0.00           O  
ATOM    201  CG  TYR A  28      18.876   1.535  -8.700  1.00  0.00           C  
ATOM    202  CD1 TYR A  28      19.190   2.669  -7.953  1.00  0.00           C  
ATOM    203  CD2 TYR A  28      19.465   1.387  -9.951  1.00  0.00           C  
ATOM    204  CE1 TYR A  28      20.069   3.630  -8.441  1.00  0.00           C  
ATOM    205  CE2 TYR A  28      20.345   2.343 -10.449  1.00  0.00           C  
ATOM    206  OH  TYR A  28      21.511   4.407 -10.176  1.00  0.00           O  
ATOM    207  CZ  TYR A  28      20.640   3.459  -9.688  1.00  0.00           C  
ATOM    208  N   SER A  29      17.242  -1.049  -5.486  1.00  0.00           N  
ATOM    209  CA  SER A  29      16.233  -1.743  -4.691  1.00  0.00           C  
ATOM    210  C   SER A  29      15.175  -0.774  -4.174  1.00  0.00           C  
ATOM    211  CB  SER A  29      16.885  -2.474  -3.517  1.00  0.00           C  
ATOM    212  O   SER A  29      15.505   0.271  -3.610  1.00  0.00           O  
ATOM    213  OG  SER A  29      15.919  -3.201  -2.778  1.00  0.00           O  
ATOM    214  N   ILE A  30      13.913  -1.094  -4.546  1.00  0.00           N  
ATOM    215  CA  ILE A  30      12.788  -0.319  -4.035  1.00  0.00           C  
ATOM    216  C   ILE A  30      11.917  -1.201  -3.144  1.00  0.00           C  
ATOM    217  CB  ILE A  30      11.947   0.281  -5.183  1.00  0.00           C  
ATOM    218  O   ILE A  30      11.544  -2.311  -3.532  1.00  0.00           O  
ATOM    219  CG1 ILE A  30      12.798   1.239  -6.025  1.00  0.00           C  
ATOM    220  CG2 ILE A  30      10.708   0.992  -4.630  1.00  0.00           C  
ATOM    221  CD1 ILE A  30      12.085   1.780  -7.257  1.00  0.00           C  
ATOM    222  N   SER A  31      11.696  -0.677  -1.925  1.00  0.00           N  
ATOM    223  CA  SER A  31      10.851  -1.404  -0.984  1.00  0.00           C  
ATOM    224  C   SER A  31       9.613  -0.593  -0.612  1.00  0.00           C  
ATOM    225  CB  SER A  31      11.637  -1.758   0.280  1.00  0.00           C  
ATOM    226  O   SER A  31       9.720   0.578  -0.242  1.00  0.00           O  
ATOM    227  OG  SER A  31      12.673  -2.678  -0.014  1.00  0.00           O  
ATOM    228  N   LEU A  32       8.472  -1.268  -0.768  1.00  0.00           N  
ATOM    229  CA  LEU A  32       7.181  -0.704  -0.390  1.00  0.00           C  
ATOM    230  C   LEU A  32       6.289  -1.765   0.246  1.00  0.00           C  
ATOM    231  CB  LEU A  32       6.483  -0.100  -1.611  1.00  0.00           C  
ATOM    232  O   LEU A  32       6.663  -2.939   0.312  1.00  0.00           O  
ATOM    233  CG  LEU A  32       7.320   0.849  -2.471  1.00  0.00           C  
ATOM    234  CD1 LEU A  32       6.600   1.153  -3.780  1.00  0.00           C  
ATOM    235  CD2 LEU A  32       7.622   2.135  -1.709  1.00  0.00           C  
ATOM    236  N   TYR A  33       5.149  -1.330   0.652  1.00  0.00           N  
ATOM    237  CA  TYR A  33       4.151  -2.261   1.168  1.00  0.00           C  
ATOM    238  C   TYR A  33       3.033  -2.478   0.155  1.00  0.00           C  
ATOM    239  CB  TYR A  33       3.567  -1.746   2.487  1.00  0.00           C  
ATOM    240  O   TYR A  33       2.947  -1.763  -0.847  1.00  0.00           O  
ATOM    241  CG  TYR A  33       4.546  -1.771   3.635  1.00  0.00           C  
ATOM    242  CD1 TYR A  33       4.716  -2.918   4.407  1.00  0.00           C  
ATOM    243  CD2 TYR A  33       5.303  -0.648   3.951  1.00  0.00           C  
ATOM    244  CE1 TYR A  33       5.616  -2.945   5.467  1.00  0.00           C  
ATOM    245  CE2 TYR A  33       6.206  -0.663   5.009  1.00  0.00           C  
ATOM    246  OH  TYR A  33       7.248  -1.836   6.808  1.00  0.00           O  
ATOM    247  CZ  TYR A  33       6.356  -1.815   5.760  1.00  0.00           C  
ATOM    248  N   GLY A  34       2.270  -3.474   0.409  1.00  0.00           N  
ATOM    249  CA  GLY A  34       1.097  -3.788  -0.392  1.00  0.00           C  
ATOM    250  C   GLY A  34      -0.003  -4.468   0.401  1.00  0.00           C  
ATOM    251  O   GLY A  34       0.191  -4.819   1.567  1.00  0.00           O  
ATOM    252  N   ILE A  35      -1.168  -4.485  -0.246  1.00  0.00           N  
ATOM    253  CA  ILE A  35      -2.332  -5.117   0.366  1.00  0.00           C  
ATOM    254  C   ILE A  35      -2.682  -6.396  -0.392  1.00  0.00           C  
ATOM    255  CB  ILE A  35      -3.545  -4.161   0.395  1.00  0.00           C  
ATOM    256  O   ILE A  35      -2.883  -6.368  -1.609  1.00  0.00           O  
ATOM    257  CG1 ILE A  35      -3.170  -2.843   1.082  1.00  0.00           C  
ATOM    258  CG2 ILE A  35      -4.737  -4.823   1.093  1.00  0.00           C  
ATOM    259  CD1 ILE A  35      -4.174  -1.721   0.858  1.00  0.00           C  
ATOM    260  N   GLY A  36      -2.752  -7.500   0.349  1.00  0.00           N  
ATOM    261  CA  GLY A  36      -3.203  -8.748  -0.245  1.00  0.00           C  
ATOM    262  C   GLY A  36      -4.714  -8.875  -0.292  1.00  0.00           C  
ATOM    263  O   GLY A  36      -5.405  -8.485   0.651  1.00  0.00           O  
ATOM    264  N   PHE A  37      -5.284  -9.393  -1.351  1.00  0.00           N  
ATOM    265  CA  PHE A  37      -6.693  -9.673  -1.600  1.00  0.00           C  
ATOM    266  C   PHE A  37      -6.852 -10.877  -2.520  1.00  0.00           C  
ATOM    267  CB  PHE A  37      -7.386  -8.450  -2.211  1.00  0.00           C  
ATOM    268  O   PHE A  37      -6.708 -10.757  -3.738  1.00  0.00           O  
ATOM    269  CG  PHE A  37      -8.884  -8.571  -2.276  1.00  0.00           C  
ATOM    270  CD1 PHE A  37      -9.500  -9.165  -3.371  1.00  0.00           C  
ATOM    271  CD2 PHE A  37      -9.677  -8.090  -1.243  1.00  0.00           C  
ATOM    272  CE1 PHE A  37     -10.887  -9.278  -3.434  1.00  0.00           C  
ATOM    273  CE2 PHE A  37     -11.064  -8.199  -1.299  1.00  0.00           C  
ATOM    274  CZ  PHE A  37     -11.667  -8.793  -2.396  1.00  0.00           C  
ATOM    275  N   GLY A  38      -7.163 -12.072  -1.872  1.00  0.00           N  
ATOM    276  CA  GLY A  38      -7.173 -13.269  -2.698  1.00  0.00           C  
ATOM    277  C   GLY A  38      -5.832 -13.557  -3.348  1.00  0.00           C  
ATOM    278  O   GLY A  38      -4.802 -13.582  -2.672  1.00  0.00           O  
ATOM    279  N   PRO A  39      -5.784 -13.768  -4.706  1.00  0.00           N  
ATOM    280  CA  PRO A  39      -4.527 -13.987  -5.424  1.00  0.00           C  
ATOM    281  C   PRO A  39      -3.892 -12.687  -5.912  1.00  0.00           C  
ATOM    282  CB  PRO A  39      -4.944 -14.867  -6.605  1.00  0.00           C  
ATOM    283  O   PRO A  39      -3.037 -12.708  -6.801  1.00  0.00           O  
ATOM    284  CG  PRO A  39      -6.330 -14.421  -6.943  1.00  0.00           C  
ATOM    285  CD  PRO A  39      -7.040 -14.063  -5.669  1.00  0.00           C  
ATOM    286  N   LEU A  40      -4.320 -11.599  -5.336  1.00  0.00           N  
ATOM    287  CA  LEU A  40      -3.894 -10.299  -5.843  1.00  0.00           C  
ATOM    288  C   LEU A  40      -3.127  -9.524  -4.776  1.00  0.00           C  
ATOM    289  CB  LEU A  40      -5.101  -9.484  -6.314  1.00  0.00           C  
ATOM    290  O   LEU A  40      -3.370  -9.701  -3.580  1.00  0.00           O  
ATOM    291  CG  LEU A  40      -6.048 -10.180  -7.293  1.00  0.00           C  
ATOM    292  CD1 LEU A  40      -7.275  -9.311  -7.552  1.00  0.00           C  
ATOM    293  CD2 LEU A  40      -5.327 -10.498  -8.599  1.00  0.00           C  
ATOM    294  N   ILE A  41      -2.234  -8.731  -5.255  1.00  0.00           N  
ATOM    295  CA  ILE A  41      -1.587  -7.744  -4.398  1.00  0.00           C  
ATOM    296  C   ILE A  41      -1.805  -6.344  -4.967  1.00  0.00           C  
ATOM    297  CB  ILE A  41      -0.077  -8.032  -4.245  1.00  0.00           C  
ATOM    298  O   ILE A  41      -1.546  -6.100  -6.147  1.00  0.00           O  
ATOM    299  CG1 ILE A  41       0.142  -9.352  -3.496  1.00  0.00           C  
ATOM    300  CG2 ILE A  41       0.624  -6.873  -3.529  1.00  0.00           C  
ATOM    301  CD1 ILE A  41       1.602  -9.771  -3.395  1.00  0.00           C  
ATOM    302  N   ILE A  42      -2.324  -5.475  -4.126  1.00  0.00           N  
ATOM    303  CA  ILE A  42      -2.539  -4.076  -4.479  1.00  0.00           C  
ATOM    304  C   ILE A  42      -1.408  -3.221  -3.913  1.00  0.00           C  
ATOM    305  CB  ILE A  42      -3.905  -3.567  -3.966  1.00  0.00           C  
ATOM    306  O   ILE A  42      -1.147  -3.246  -2.708  1.00  0.00           O  
ATOM    307  CG1 ILE A  42      -5.037  -4.460  -4.486  1.00  0.00           C  
ATOM    308  CG2 ILE A  42      -4.126  -2.108  -4.375  1.00  0.00           C  
ATOM    309  CD1 ILE A  42      -5.492  -5.523  -3.495  1.00  0.00           C  
ATOM    310  N   THR A  43      -0.717  -2.443  -4.754  1.00  0.00           N  
ATOM    311  CA  THR A  43       0.381  -1.601  -4.291  1.00  0.00           C  
ATOM    312  C   THR A  43       0.575  -0.406  -5.220  1.00  0.00           C  
ATOM    313  CB  THR A  43       1.694  -2.399  -4.194  1.00  0.00           C  
ATOM    314  O   THR A  43      -0.272  -0.131  -6.073  1.00  0.00           O  
ATOM    315  CG2 THR A  43       2.231  -2.744  -5.579  1.00  0.00           C  
ATOM    316  OG1 THR A  43       2.671  -1.616  -3.497  1.00  0.00           O  
ATOM    317  N   ASN A  44       1.661   0.383  -4.951  1.00  0.00           N  
ATOM    318  CA  ASN A  44       1.964   1.535  -5.794  1.00  0.00           C  
ATOM    319  C   ASN A  44       2.654   1.117  -7.089  1.00  0.00           C  
ATOM    320  CB  ASN A  44       2.827   2.544  -5.034  1.00  0.00           C  
ATOM    321  O   ASN A  44       3.495   0.216  -7.086  1.00  0.00           O  
ATOM    322  CG  ASN A  44       2.124   3.117  -3.819  1.00  0.00           C  
ATOM    323  ND2 ASN A  44       1.316   4.149  -4.034  1.00  0.00           N  
ATOM    324  OD1 ASN A  44       2.306   2.637  -2.697  1.00  0.00           O  
ATOM    325  N   ALA A  45       2.312   1.774  -8.175  1.00  0.00           N  
ATOM    326  CA  ALA A  45       2.888   1.501  -9.490  1.00  0.00           C  
ATOM    327  C   ALA A  45       4.379   1.826  -9.514  1.00  0.00           C  
ATOM    328  CB  ALA A  45       2.156   2.298 -10.567  1.00  0.00           C  
ATOM    329  O   ALA A  45       5.143   1.208 -10.260  1.00  0.00           O  
ATOM    330  N   HIS A  46       4.748   2.743  -8.683  1.00  0.00           N  
ATOM    331  CA  HIS A  46       6.147   3.153  -8.727  1.00  0.00           C  
ATOM    332  C   HIS A  46       7.054   2.085  -8.127  1.00  0.00           C  
ATOM    333  CB  HIS A  46       6.339   4.480  -7.991  1.00  0.00           C  
ATOM    334  O   HIS A  46       8.270   2.271  -8.046  1.00  0.00           O  
ATOM    335  CG  HIS A  46       6.082   4.393  -6.520  1.00  0.00           C  
ATOM    336  CD2 HIS A  46       6.853   3.928  -5.509  1.00  0.00           C  
ATOM    337  ND1 HIS A  46       4.904   4.816  -5.945  1.00  0.00           N  
ATOM    338  CE1 HIS A  46       4.962   4.615  -4.639  1.00  0.00           C  
ATOM    339  NE2 HIS A  46       6.134   4.077  -4.349  1.00  0.00           N  
ATOM    340  N   LEU A  47       6.494   0.980  -7.657  1.00  0.00           N  
ATOM    341  CA  LEU A  47       7.294  -0.183  -7.286  1.00  0.00           C  
ATOM    342  C   LEU A  47       8.091  -0.698  -8.479  1.00  0.00           C  
ATOM    343  CB  LEU A  47       6.398  -1.296  -6.736  1.00  0.00           C  
ATOM    344  O   LEU A  47       9.174  -1.263  -8.311  1.00  0.00           O  
ATOM    345  CG  LEU A  47       7.091  -2.615  -6.389  1.00  0.00           C  
ATOM    346  CD1 LEU A  47       8.055  -2.417  -5.223  1.00  0.00           C  
ATOM    347  CD2 LEU A  47       6.062  -3.691  -6.062  1.00  0.00           C  
ATOM    348  N   PHE A  48       7.534  -0.450  -9.713  1.00  0.00           N  
ATOM    349  CA  PHE A  48       8.124  -0.997 -10.929  1.00  0.00           C  
ATOM    350  C   PHE A  48       8.743   0.109 -11.775  1.00  0.00           C  
ATOM    351  CB  PHE A  48       7.072  -1.755 -11.744  1.00  0.00           C  
ATOM    352  O   PHE A  48       8.509   0.178 -12.983  1.00  0.00           O  
ATOM    353  CG  PHE A  48       6.524  -2.971 -11.047  1.00  0.00           C  
ATOM    354  CD1 PHE A  48       7.277  -4.135 -10.954  1.00  0.00           C  
ATOM    355  CD2 PHE A  48       5.255  -2.949 -10.483  1.00  0.00           C  
ATOM    356  CE1 PHE A  48       6.772  -5.262 -10.309  1.00  0.00           C  
ATOM    357  CE2 PHE A  48       4.743  -4.071  -9.837  1.00  0.00           C  
ATOM    358  CZ  PHE A  48       5.503  -5.227  -9.752  1.00  0.00           C  
ATOM    359  N   ARG A  49       9.493   1.032 -11.099  1.00  0.00           N  
ATOM    360  CA  ARG A  49      10.262   2.029 -11.838  1.00  0.00           C  
ATOM    361  C   ARG A  49      11.315   1.365 -12.718  1.00  0.00           C  
ATOM    362  CB  ARG A  49      10.928   3.015 -10.877  1.00  0.00           C  
ATOM    363  O   ARG A  49      11.642   1.872 -13.794  1.00  0.00           O  
ATOM    364  CG  ARG A  49       9.967   4.017 -10.258  1.00  0.00           C  
ATOM    365  CD  ARG A  49      10.693   5.029  -9.382  1.00  0.00           C  
ATOM    366  NE  ARG A  49       9.766   5.979  -8.774  1.00  0.00           N  
ATOM    367  NH1 ARG A  49      11.390   7.133  -7.605  1.00  0.00           N  
ATOM    368  NH2 ARG A  49       9.192   7.765  -7.449  1.00  0.00           N  
ATOM    369  CZ  ARG A  49      10.118   6.957  -7.944  1.00  0.00           C  
ATOM    370  N   ARG A  50      11.752   0.308 -12.121  1.00  0.00           N  
ATOM    371  CA  ARG A  50      12.657  -0.576 -12.848  1.00  0.00           C  
ATOM    372  C   ARG A  50      12.127  -2.005 -12.868  1.00  0.00           C  
ATOM    373  CB  ARG A  50      14.055  -0.543 -12.228  1.00  0.00           C  
ATOM    374  O   ARG A  50      11.379  -2.408 -11.974  1.00  0.00           O  
ATOM    375  CG  ARG A  50      14.733   0.816 -12.308  1.00  0.00           C  
ATOM    376  CD  ARG A  50      16.081   0.815 -11.601  1.00  0.00           C  
ATOM    377  NE  ARG A  50      16.746   2.111 -11.709  1.00  0.00           N  
ATOM    378  NH1 ARG A  50      15.477   3.131 -10.070  1.00  0.00           N  
ATOM    379  NH2 ARG A  50      17.113   4.310 -11.159  1.00  0.00           N  
ATOM    380  CZ  ARG A  50      16.444   3.181 -10.979  1.00  0.00           C  
ATOM    381  N   ASN A  51      12.433  -2.632 -13.924  1.00  0.00           N  
ATOM    382  CA  ASN A  51      11.876  -3.967 -14.113  1.00  0.00           C  
ATOM    383  C   ASN A  51      12.940  -4.958 -14.575  1.00  0.00           C  
ATOM    384  CB  ASN A  51      10.716  -3.929 -15.110  1.00  0.00           C  
ATOM    385  O   ASN A  51      14.121  -4.614 -14.657  1.00  0.00           O  
ATOM    386  CG  ASN A  51       9.710  -5.039 -14.878  1.00  0.00           C  
ATOM    387  ND2 ASN A  51       8.638  -5.041 -15.662  1.00  0.00           N  
ATOM    388  OD1 ASN A  51       9.894  -5.886 -14.001  1.00  0.00           O  
ATOM    389  N   ASN A  52      12.572  -6.210 -14.760  1.00  0.00           N  
ATOM    390  CA  ASN A  52      13.455  -7.283 -15.204  1.00  0.00           C  
ATOM    391  C   ASN A  52      14.438  -7.689 -14.109  1.00  0.00           C  
ATOM    392  CB  ASN A  52      14.209  -6.870 -16.469  1.00  0.00           C  
ATOM    393  O   ASN A  52      15.606  -7.965 -14.390  1.00  0.00           O  
ATOM    394  CG  ASN A  52      14.845  -8.047 -17.181  1.00  0.00           C  
ATOM    395  ND2 ASN A  52      15.938  -7.792 -17.890  1.00  0.00           N  
ATOM    396  OD1 ASN A  52      14.357  -9.178 -17.095  1.00  0.00           O  
ATOM    397  N   GLY A  53      13.963  -7.716 -12.907  1.00  0.00           N  
ATOM    398  CA  GLY A  53      14.732  -8.135 -11.746  1.00  0.00           C  
ATOM    399  C   GLY A  53      13.997  -9.135 -10.873  1.00  0.00           C  
ATOM    400  O   GLY A  53      13.303 -10.018 -11.381  1.00  0.00           O  
ATOM    401  N   THR A  54      14.340  -9.086  -9.543  1.00  0.00           N  
ATOM    402  CA  THR A  54      13.772 -10.010  -8.567  1.00  0.00           C  
ATOM    403  C   THR A  54      12.813  -9.283  -7.629  1.00  0.00           C  
ATOM    404  CB  THR A  54      14.876 -10.700  -7.744  1.00  0.00           C  
ATOM    405  O   THR A  54      13.129  -8.202  -7.126  1.00  0.00           O  
ATOM    406  CG2 THR A  54      14.281 -11.690  -6.748  1.00  0.00           C  
ATOM    407  OG1 THR A  54      15.756 -11.402  -8.631  1.00  0.00           O  
ATOM    408  N   LEU A  55      11.609  -9.821  -7.512  1.00  0.00           N  
ATOM    409  CA  LEU A  55      10.646  -9.304  -6.545  1.00  0.00           C  
ATOM    410  C   LEU A  55      10.539 -10.228  -5.337  1.00  0.00           C  
ATOM    411  CB  LEU A  55       9.271  -9.134  -7.196  1.00  0.00           C  
ATOM    412  O   LEU A  55      10.213 -11.409  -5.480  1.00  0.00           O  
ATOM    413  CG  LEU A  55       8.160  -8.584  -6.300  1.00  0.00           C  
ATOM    414  CD1 LEU A  55       8.479  -7.155  -5.876  1.00  0.00           C  
ATOM    415  CD2 LEU A  55       6.815  -8.647  -7.016  1.00  0.00           C  
ATOM    416  N   THR A  56      10.879  -9.718  -4.162  1.00  0.00           N  
ATOM    417  CA  THR A  56      10.735 -10.446  -2.906  1.00  0.00           C  
ATOM    418  C   THR A  56       9.490  -9.987  -2.153  1.00  0.00           C  
ATOM    419  CB  THR A  56      11.975 -10.266  -2.011  1.00  0.00           C  
ATOM    420  O   THR A  56       9.315  -8.792  -1.904  1.00  0.00           O  
ATOM    421  CG2 THR A  56      11.841 -11.065  -0.718  1.00  0.00           C  
ATOM    422  OG1 THR A  56      13.138 -10.716  -2.719  1.00  0.00           O  
ATOM    423  N   ILE A  57       8.658 -10.965  -1.784  1.00  0.00           N  
ATOM    424  CA  ILE A  57       7.423 -10.673  -1.064  1.00  0.00           C  
ATOM    425  C   ILE A  57       7.487 -11.278   0.337  1.00  0.00           C  
ATOM    426  CB  ILE A  57       6.187 -11.207  -1.822  1.00  0.00           C  
ATOM    427  O   ILE A  57       7.637 -12.492   0.489  1.00  0.00           O  
ATOM    428  CG1 ILE A  57       6.169 -10.671  -3.258  1.00  0.00           C  
ATOM    429  CG2 ILE A  57       4.898 -10.835  -1.083  1.00  0.00           C  
ATOM    430  CD1 ILE A  57       5.266 -11.455  -4.200  1.00  0.00           C  
ATOM    431  N   THR A  58       7.371 -10.427   1.334  1.00  0.00           N  
ATOM    432  CA  THR A  58       7.312 -10.872   2.722  1.00  0.00           C  
ATOM    433  C   THR A  58       5.909 -10.679   3.293  1.00  0.00           C  
ATOM    434  CB  THR A  58       8.332 -10.117   3.594  1.00  0.00           C  
ATOM    435  O   THR A  58       5.394  -9.560   3.322  1.00  0.00           O  
ATOM    436  CG2 THR A  58       8.347 -10.662   5.019  1.00  0.00           C  
ATOM    437  OG1 THR A  58       9.639 -10.263   3.025  1.00  0.00           O  
ATOM    438  N   SER A  59       5.301 -11.774   3.673  1.00  0.00           N  
ATOM    439  CA  SER A  59       3.964 -11.767   4.257  1.00  0.00           C  
ATOM    440  C   SER A  59       3.916 -12.593   5.538  1.00  0.00           C  
ATOM    441  CB  SER A  59       2.939 -12.303   3.256  1.00  0.00           C  
ATOM    442  O   SER A  59       4.952 -13.041   6.033  1.00  0.00           O  
ATOM    443  OG  SER A  59       3.065 -13.707   3.111  1.00  0.00           O  
ATOM    444  N   ILE A  60       2.700 -12.783   6.043  1.00  0.00           N  
ATOM    445  CA  ILE A  60       2.527 -13.606   7.236  1.00  0.00           C  
ATOM    446  C   ILE A  60       2.792 -15.070   6.895  1.00  0.00           C  
ATOM    447  CB  ILE A  60       1.112 -13.443   7.835  1.00  0.00           C  
ATOM    448  O   ILE A  60       3.044 -15.886   7.785  1.00  0.00           O  
ATOM    449  CG1 ILE A  60       0.048 -13.860   6.813  1.00  0.00           C  
ATOM    450  CG2 ILE A  60       0.887 -12.002   8.302  1.00  0.00           C  
ATOM    451  CD1 ILE A  60      -1.347 -14.017   7.402  1.00  0.00           C  
ATOM    452  N   HIS A  61       2.714 -15.321   5.635  1.00  0.00           N  
ATOM    453  CA  HIS A  61       2.905 -16.692   5.176  1.00  0.00           C  
ATOM    454  C   HIS A  61       4.376 -16.978   4.890  1.00  0.00           C  
ATOM    455  CB  HIS A  61       2.066 -16.960   3.925  1.00  0.00           C  
ATOM    456  O   HIS A  61       4.730 -18.089   4.488  1.00  0.00           O  
ATOM    457  CG  HIS A  61       0.595 -16.805   4.145  1.00  0.00           C  
ATOM    458  CD2 HIS A  61      -0.301 -15.952   3.594  1.00  0.00           C  
ATOM    459  ND1 HIS A  61      -0.112 -17.589   5.031  1.00  0.00           N  
ATOM    460  CE1 HIS A  61      -1.383 -17.225   5.014  1.00  0.00           C  
ATOM    461  NE2 HIS A  61      -1.525 -16.233   4.151  1.00  0.00           N  
ATOM    462  N   GLY A  62       5.196 -15.997   5.041  1.00  0.00           N  
ATOM    463  CA  GLY A  62       6.615 -16.177   4.777  1.00  0.00           C  
ATOM    464  C   GLY A  62       7.117 -15.339   3.616  1.00  0.00           C  
ATOM    465  O   GLY A  62       6.502 -14.332   3.260  1.00  0.00           O  
ATOM    466  N   THR A  63       8.245 -15.711   3.181  1.00  0.00           N  
ATOM    467  CA  THR A  63       8.889 -14.973   2.100  1.00  0.00           C  
ATOM    468  C   THR A  63       8.757 -15.725   0.779  1.00  0.00           C  
ATOM    469  CB  THR A  63      10.378 -14.723   2.405  1.00  0.00           C  
ATOM    470  O   THR A  63       8.941 -16.943   0.730  1.00  0.00           O  
ATOM    471  CG2 THR A  63      11.052 -13.965   1.266  1.00  0.00           C  
ATOM    472  OG1 THR A  63      10.490 -13.954   3.609  1.00  0.00           O  
ATOM    473  N   PHE A  64       8.345 -15.023  -0.214  1.00  0.00           N  
ATOM    474  CA  PHE A  64       8.185 -15.546  -1.566  1.00  0.00           C  
ATOM    475  C   PHE A  64       8.994 -14.725  -2.563  1.00  0.00           C  
ATOM    476  CB  PHE A  64       6.707 -15.554  -1.970  1.00  0.00           C  
ATOM    477  O   PHE A  64       8.934 -13.494  -2.555  1.00  0.00           O  
ATOM    478  CG  PHE A  64       6.430 -16.306  -3.243  1.00  0.00           C  
ATOM    479  CD1 PHE A  64       6.491 -15.663  -4.474  1.00  0.00           C  
ATOM    480  CD2 PHE A  64       6.108 -17.657  -3.210  1.00  0.00           C  
ATOM    481  CE1 PHE A  64       6.235 -16.357  -5.654  1.00  0.00           C  
ATOM    482  CE2 PHE A  64       5.850 -18.356  -4.385  1.00  0.00           C  
ATOM    483  CZ  PHE A  64       5.913 -17.705  -5.606  1.00  0.00           C  
ATOM    484  N   THR A  65       9.729 -15.460  -3.426  1.00  0.00           N  
ATOM    485  CA  THR A  65      10.593 -14.754  -4.366  1.00  0.00           C  
ATOM    486  C   THR A  65      10.206 -15.079  -5.806  1.00  0.00           C  
ATOM    487  CB  THR A  65      12.074 -15.109  -4.138  1.00  0.00           C  
ATOM    488  O   THR A  65      10.035 -16.247  -6.160  1.00  0.00           O  
ATOM    489  CG2 THR A  65      12.974 -14.377  -5.128  1.00  0.00           C  
ATOM    490  OG1 THR A  65      12.448 -14.738  -2.805  1.00  0.00           O  
ATOM    491  N   ILE A  66      10.025 -13.959  -6.549  1.00  0.00           N  
ATOM    492  CA  ILE A  66       9.858 -14.054  -7.995  1.00  0.00           C  
ATOM    493  C   ILE A  66      11.135 -13.591  -8.693  1.00  0.00           C  
ATOM    494  CB  ILE A  66       8.650 -13.221  -8.480  1.00  0.00           C  
ATOM    495  O   ILE A  66      11.521 -12.425  -8.586  1.00  0.00           O  
ATOM    496  CG1 ILE A  66       7.362 -13.704  -7.804  1.00  0.00           C  
ATOM    497  CG2 ILE A  66       8.526 -13.286 -10.005  1.00  0.00           C  
ATOM    498  CD1 ILE A  66       6.179 -12.763  -7.983  1.00  0.00           C  
ATOM    499  N   SER A  67      11.829 -14.441  -9.415  1.00  0.00           N  
ATOM    500  CA  SER A  67      13.165 -14.198  -9.947  1.00  0.00           C  
ATOM    501  C   SER A  67      13.122 -13.247 -11.139  1.00  0.00           C  
ATOM    502  CB  SER A  67      13.826 -15.514 -10.359  1.00  0.00           C  
ATOM    503  O   SER A  67      14.102 -12.556 -11.425  1.00  0.00           O  
ATOM    504  OG  SER A  67      14.015 -16.355  -9.234  1.00  0.00           O  
ATOM    505  N   ASN A  68      12.017 -13.199 -11.818  1.00  0.00           N  
ATOM    506  CA  ASN A  68      11.874 -12.338 -12.987  1.00  0.00           C  
ATOM    507  C   ASN A  68      10.568 -11.548 -12.945  1.00  0.00           C  
ATOM    508  CB  ASN A  68      11.955 -13.161 -14.274  1.00  0.00           C  
ATOM    509  O   ASN A  68       9.496 -12.099 -13.202  1.00  0.00           O  
ATOM    510  CG  ASN A  68      11.970 -12.298 -15.520  1.00  0.00           C  
ATOM    511  ND2 ASN A  68      12.172 -12.924 -16.673  1.00  0.00           N  
ATOM    512  OD1 ASN A  68      11.803 -11.078 -15.446  1.00  0.00           O  
ATOM    513  N   THR A  69      10.672 -10.220 -12.674  1.00  0.00           N  
ATOM    514  CA  THR A  69       9.492  -9.379 -12.500  1.00  0.00           C  
ATOM    515  C   THR A  69       8.766  -9.186 -13.828  1.00  0.00           C  
ATOM    516  CB  THR A  69       9.867  -8.006 -11.912  1.00  0.00           C  
ATOM    517  O   THR A  69       7.594  -8.804 -13.850  1.00  0.00           O  
ATOM    518  CG2 THR A  69      10.347  -8.138 -10.470  1.00  0.00           C  
ATOM    519  OG1 THR A  69      10.912  -7.424 -12.700  1.00  0.00           O  
ATOM    520  N   THR A  70       9.358  -9.520 -14.973  1.00  0.00           N  
ATOM    521  CA  THR A  70       8.731  -9.338 -16.277  1.00  0.00           C  
ATOM    522  C   THR A  70       7.663 -10.402 -16.517  1.00  0.00           C  
ATOM    523  CB  THR A  70       9.773  -9.390 -17.410  1.00  0.00           C  
ATOM    524  O   THR A  70       6.816 -10.250 -17.399  1.00  0.00           O  
ATOM    525  CG2 THR A  70      10.830  -8.305 -17.235  1.00  0.00           C  
ATOM    526  OG1 THR A  70      10.414 -10.671 -17.404  1.00  0.00           O  
ATOM    527  N   THR A  71       7.690 -11.406 -15.742  1.00  0.00           N  
ATOM    528  CA  THR A  71       6.735 -12.495 -15.910  1.00  0.00           C  
ATOM    529  C   THR A  71       5.463 -12.228 -15.109  1.00  0.00           C  
ATOM    530  CB  THR A  71       7.343 -13.843 -15.480  1.00  0.00           C  
ATOM    531  O   THR A  71       4.481 -12.962 -15.232  1.00  0.00           O  
ATOM    532  CG2 THR A  71       8.626 -14.138 -16.250  1.00  0.00           C  
ATOM    533  OG1 THR A  71       7.638 -13.802 -14.079  1.00  0.00           O  
ATOM    534  N   LEU A  72       5.466 -11.144 -14.346  1.00  0.00           N  
ATOM    535  CA  LEU A  72       4.326 -10.829 -13.493  1.00  0.00           C  
ATOM    536  C   LEU A  72       3.169 -10.271 -14.315  1.00  0.00           C  
ATOM    537  CB  LEU A  72       4.728  -9.824 -12.410  1.00  0.00           C  
ATOM    538  O   LEU A  72       3.383  -9.489 -15.244  1.00  0.00           O  
ATOM    539  CG  LEU A  72       5.599 -10.364 -11.274  1.00  0.00           C  
ATOM    540  CD1 LEU A  72       6.121  -9.216 -10.415  1.00  0.00           C  
ATOM    541  CD2 LEU A  72       4.817 -11.360 -10.426  1.00  0.00           C  
ATOM    542  N   LYS A  73       2.008 -10.732 -13.948  1.00  0.00           N  
ATOM    543  CA  LYS A  73       0.802 -10.153 -14.534  1.00  0.00           C  
ATOM    544  C   LYS A  73       0.327  -8.944 -13.733  1.00  0.00           C  
ATOM    545  CB  LYS A  73      -0.312 -11.199 -14.612  1.00  0.00           C  
ATOM    546  O   LYS A  73       0.002  -9.065 -12.550  1.00  0.00           O  
ATOM    547  CG  LYS A  73      -0.004 -12.361 -15.545  1.00  0.00           C  
ATOM    548  CD  LYS A  73      -1.173 -13.335 -15.628  1.00  0.00           C  
ATOM    549  CE  LYS A  73      -0.861 -14.506 -16.550  1.00  0.00           C  
ATOM    550  NZ  LYS A  73      -1.990 -15.482 -16.608  1.00  0.00           N  
ATOM    551  N   LEU A  74       0.350  -7.782 -14.459  1.00  0.00           N  
ATOM    552  CA  LEU A  74       0.032  -6.525 -13.791  1.00  0.00           C  
ATOM    553  C   LEU A  74      -1.198  -5.874 -14.415  1.00  0.00           C  
ATOM    554  CB  LEU A  74       1.222  -5.565 -13.860  1.00  0.00           C  
ATOM    555  O   LEU A  74      -1.423  -5.992 -15.622  1.00  0.00           O  
ATOM    556  CG  LEU A  74       2.570  -6.123 -13.400  1.00  0.00           C  
ATOM    557  CD1 LEU A  74       3.680  -5.110 -13.661  1.00  0.00           C  
ATOM    558  CD2 LEU A  74       2.518  -6.499 -11.923  1.00  0.00           C  
ATOM    559  N   HIS A  75      -1.970  -5.313 -13.569  1.00  0.00           N  
ATOM    560  CA  HIS A  75      -3.048  -4.432 -14.004  1.00  0.00           C  
ATOM    561  C   HIS A  75      -2.874  -3.027 -13.438  1.00  0.00           C  
ATOM    562  CB  HIS A  75      -4.406  -5.001 -13.589  1.00  0.00           C  
ATOM    563  O   HIS A  75      -3.027  -2.815 -12.232  1.00  0.00           O  
ATOM    564  CG  HIS A  75      -5.567  -4.176 -14.047  1.00  0.00           C  
ATOM    565  CD2 HIS A  75      -6.390  -3.344 -13.366  1.00  0.00           C  
ATOM    566  ND1 HIS A  75      -5.996  -4.158 -15.356  1.00  0.00           N  
ATOM    567  CE1 HIS A  75      -7.035  -3.346 -15.461  1.00  0.00           C  
ATOM    568  NE2 HIS A  75      -7.294  -2.840 -14.268  1.00  0.00           N  
ATOM    569  N   LEU A  76      -2.640  -2.041 -14.338  1.00  0.00           N  
ATOM    570  CA  LEU A  76      -2.432  -0.654 -13.933  1.00  0.00           C  
ATOM    571  C   LEU A  76      -3.758   0.094 -13.857  1.00  0.00           C  
ATOM    572  CB  LEU A  76      -1.489   0.053 -14.910  1.00  0.00           C  
ATOM    573  O   LEU A  76      -4.586  -0.006 -14.766  1.00  0.00           O  
ATOM    574  CG  LEU A  76      -0.043  -0.445 -14.937  1.00  0.00           C  
ATOM    575  CD1 LEU A  76       0.191  -1.327 -16.160  1.00  0.00           C  
ATOM    576  CD2 LEU A  76       0.928   0.731 -14.926  1.00  0.00           C  
ATOM    577  N   ILE A  77      -3.876   0.774 -12.738  1.00  0.00           N  
ATOM    578  CA  ILE A  77      -5.056   1.622 -12.613  1.00  0.00           C  
ATOM    579  C   ILE A  77      -4.793   2.972 -13.276  1.00  0.00           C  
ATOM    580  CB  ILE A  77      -5.455   1.821 -11.133  1.00  0.00           C  
ATOM    581  O   ILE A  77      -3.905   3.716 -12.854  1.00  0.00           O  
ATOM    582  CG1 ILE A  77      -5.586   0.466 -10.429  1.00  0.00           C  
ATOM    583  CG2 ILE A  77      -6.756   2.622 -11.028  1.00  0.00           C  
ATOM    584  CD1 ILE A  77      -6.658  -0.438 -11.022  1.00  0.00           C  
ATOM    585  N   GLU A  78      -5.519   3.253 -14.256  1.00  0.00           N  
ATOM    586  CA  GLU A  78      -5.267   4.415 -15.103  1.00  0.00           C  
ATOM    587  C   GLU A  78      -5.308   5.707 -14.292  1.00  0.00           C  
ATOM    588  CB  GLU A  78      -6.284   4.478 -16.245  1.00  0.00           C  
ATOM    589  O   GLU A  78      -6.232   5.925 -13.506  1.00  0.00           O  
ATOM    590  CG  GLU A  78      -5.918   5.470 -17.340  1.00  0.00           C  
ATOM    591  CD  GLU A  78      -6.895   5.466 -18.505  1.00  0.00           C  
ATOM    592  OE1 GLU A  78      -6.704   6.253 -19.460  1.00  0.00           O  
ATOM    593  OE2 GLU A  78      -7.861   4.672 -18.461  1.00  0.00           O  
ATOM    594  N   GLY A  79      -4.248   6.528 -14.485  1.00  0.00           N  
ATOM    595  CA  GLY A  79      -4.198   7.874 -13.938  1.00  0.00           C  
ATOM    596  C   GLY A  79      -3.846   7.906 -12.463  1.00  0.00           C  
ATOM    597  O   GLY A  79      -3.917   8.959 -11.825  1.00  0.00           O  
ATOM    598  N   ARG A  80      -3.513   6.691 -11.927  1.00  0.00           N  
ATOM    599  CA  ARG A  80      -3.253   6.596 -10.494  1.00  0.00           C  
ATOM    600  C   ARG A  80      -1.971   5.818 -10.221  1.00  0.00           C  
ATOM    601  CB  ARG A  80      -4.431   5.935  -9.776  1.00  0.00           C  
ATOM    602  O   ARG A  80      -1.593   4.940 -10.999  1.00  0.00           O  
ATOM    603  CG  ARG A  80      -5.749   6.674  -9.944  1.00  0.00           C  
ATOM    604  CD  ARG A  80      -6.912   5.899  -9.340  1.00  0.00           C  
ATOM    605  NE  ARG A  80      -8.186   6.576  -9.564  1.00  0.00           N  
ATOM    606  NH1 ARG A  80      -8.382   7.366  -7.402  1.00  0.00           N  
ATOM    607  NH2 ARG A  80     -10.006   7.835  -8.951  1.00  0.00           N  
ATOM    608  CZ  ARG A  80      -8.855   7.257  -8.638  1.00  0.00           C  
ATOM    609  N   ASP A  81      -1.233   6.211  -9.204  1.00  0.00           N  
ATOM    610  CA  ASP A  81      -0.079   5.443  -8.744  1.00  0.00           C  
ATOM    611  C   ASP A  81      -0.519   4.174  -8.018  1.00  0.00           C  
ATOM    612  CB  ASP A  81       0.801   6.295  -7.828  1.00  0.00           C  
ATOM    613  O   ASP A  81      -0.317   4.042  -6.809  1.00  0.00           O  
ATOM    614  CG  ASP A  81       2.108   5.614  -7.460  1.00  0.00           C  
ATOM    615  OD1 ASP A  81       2.536   4.686  -8.180  1.00  0.00           O  
ATOM    616  OD2 ASP A  81       2.713   6.006  -6.439  1.00  0.00           O  
ATOM    617  N   LEU A  82      -1.277   3.360  -8.721  1.00  0.00           N  
ATOM    618  CA  LEU A  82      -1.847   2.113  -8.224  1.00  0.00           C  
ATOM    619  C   LEU A  82      -1.699   0.999  -9.254  1.00  0.00           C  
ATOM    620  CB  LEU A  82      -3.324   2.303  -7.869  1.00  0.00           C  
ATOM    621  O   LEU A  82      -1.959   1.206 -10.441  1.00  0.00           O  
ATOM    622  CG  LEU A  82      -3.964   1.205  -7.018  1.00  0.00           C  
ATOM    623  CD1 LEU A  82      -3.361   1.202  -5.617  1.00  0.00           C  
ATOM    624  CD2 LEU A  82      -5.476   1.391  -6.953  1.00  0.00           C  
ATOM    625  N   VAL A  83      -1.275  -0.170  -8.747  1.00  0.00           N  
ATOM    626  CA  VAL A  83      -1.140  -1.329  -9.623  1.00  0.00           C  
ATOM    627  C   VAL A  83      -1.622  -2.584  -8.899  1.00  0.00           C  
ATOM    628  CB  VAL A  83       0.318  -1.515 -10.099  1.00  0.00           C  
ATOM    629  O   VAL A  83      -1.482  -2.697  -7.679  1.00  0.00           O  
ATOM    630  CG1 VAL A  83       1.243  -1.783  -8.913  1.00  0.00           C  
ATOM    631  CG2 VAL A  83       0.406  -2.650 -11.117  1.00  0.00           C  
ATOM    632  N   ILE A  84      -2.280  -3.499  -9.623  1.00  0.00           N  
ATOM    633  CA  ILE A  84      -2.686  -4.803  -9.111  1.00  0.00           C  
ATOM    634  C   ILE A  84      -1.785  -5.889  -9.695  1.00  0.00           C  
ATOM    635  CB  ILE A  84      -4.166  -5.103  -9.437  1.00  0.00           C  
ATOM    636  O   ILE A  84      -1.605  -5.967 -10.912  1.00  0.00           O  
ATOM    637  CG1 ILE A  84      -5.069  -3.994  -8.885  1.00  0.00           C  
ATOM    638  CG2 ILE A  84      -4.576  -6.470  -8.880  1.00  0.00           C  
ATOM    639  CD1 ILE A  84      -6.516  -4.083  -9.352  1.00  0.00           C  
ATOM    640  N   ILE A  85      -1.258  -6.683  -8.797  1.00  0.00           N  
ATOM    641  CA  ILE A  85      -0.390  -7.780  -9.212  1.00  0.00           C  
ATOM    642  C   ILE A  85      -1.117  -9.110  -9.032  1.00  0.00           C  
ATOM    643  CB  ILE A  85       0.935  -7.782  -8.417  1.00  0.00           C  
ATOM    644  O   ILE A  85      -1.573  -9.432  -7.933  1.00  0.00           O  
ATOM    645  CG1 ILE A  85       1.588  -6.396  -8.463  1.00  0.00           C  
ATOM    646  CG2 ILE A  85       1.887  -8.854  -8.957  1.00  0.00           C  
ATOM    647  CD1 ILE A  85       2.758  -6.231  -7.503  1.00  0.00           C  
ATOM    648  N   LYS A  86      -1.195  -9.788 -10.130  1.00  0.00           N  
ATOM    649  CA  LYS A  86      -1.705 -11.153 -10.031  1.00  0.00           C  
ATOM    650  C   LYS A  86      -0.587 -12.134  -9.691  1.00  0.00           C  
ATOM    651  CB  LYS A  86      -2.387 -11.567 -11.336  1.00  0.00           C  
ATOM    652  O   LYS A  86       0.352 -12.307 -10.471  1.00  0.00           O  
ATOM    653  CG  LYS A  86      -3.144 -12.884 -11.247  1.00  0.00           C  
ATOM    654  CD  LYS A  86      -3.883 -13.192 -12.543  1.00  0.00           C  
ATOM    655  CE  LYS A  86      -4.667 -14.494 -12.445  1.00  0.00           C  
ATOM    656  NZ  LYS A  86      -5.451 -14.763 -13.688  1.00  0.00           N  
ATOM    657  N   MET A  87      -0.800 -12.819  -8.573  1.00  0.00           N  
ATOM    658  CA  MET A  87       0.246 -13.716  -8.091  1.00  0.00           C  
ATOM    659  C   MET A  87       0.137 -15.085  -8.755  1.00  0.00           C  
ATOM    660  CB  MET A  87       0.169 -13.865  -6.570  1.00  0.00           C  
ATOM    661  O   MET A  87      -0.950 -15.496  -9.166  1.00  0.00           O  
ATOM    662  CG  MET A  87       0.359 -12.559  -5.816  1.00  0.00           C  
ATOM    663  SD  MET A  87       1.936 -11.723  -6.243  1.00  0.00           S  
ATOM    664  CE  MET A  87       3.123 -12.966  -5.662  1.00  0.00           C  
ATOM    665  N   PRO A  88       1.313 -15.734  -8.892  1.00  0.00           N  
ATOM    666  CA  PRO A  88       1.285 -17.095  -9.432  1.00  0.00           C  
ATOM    667  C   PRO A  88       0.460 -18.053  -8.576  1.00  0.00           C  
ATOM    668  CB  PRO A  88       2.761 -17.501  -9.439  1.00  0.00           C  
ATOM    669  O   PRO A  88       0.196 -17.769  -7.405  1.00  0.00           O  
ATOM    670  CG  PRO A  88       3.404 -16.621  -8.415  1.00  0.00           C  
ATOM    671  CD  PRO A  88       2.584 -15.370  -8.279  1.00  0.00           C  
ATOM    672  N   LYS A  89       0.092 -19.117  -9.087  1.00  0.00           N  
ATOM    673  CA  LYS A  89      -0.821 -20.070  -8.463  1.00  0.00           C  
ATOM    674  C   LYS A  89      -0.194 -20.699  -7.221  1.00  0.00           C  
ATOM    675  CB  LYS A  89      -1.222 -21.160  -9.457  1.00  0.00           C  
ATOM    676  O   LYS A  89      -0.906 -21.130  -6.311  1.00  0.00           O  
ATOM    677  CG  LYS A  89      -2.170 -20.685 -10.548  1.00  0.00           C  
ATOM    678  CD  LYS A  89      -2.620 -21.836 -11.438  1.00  0.00           C  
ATOM    679  CE  LYS A  89      -3.568 -21.361 -12.532  1.00  0.00           C  
ATOM    680  NZ  LYS A  89      -3.979 -22.479 -13.432  1.00  0.00           N  
ATOM    681  N   ASP A  90       1.113 -20.749  -7.161  1.00  0.00           N  
ATOM    682  CA  ASP A  90       1.770 -21.378  -6.019  1.00  0.00           C  
ATOM    683  C   ASP A  90       1.912 -20.396  -4.858  1.00  0.00           C  
ATOM    684  CB  ASP A  90       3.143 -21.920  -6.421  1.00  0.00           C  
ATOM    685  O   ASP A  90       2.473 -20.737  -3.815  1.00  0.00           O  
ATOM    686  CG  ASP A  90       4.064 -20.848  -6.978  1.00  0.00           C  
ATOM    687  OD1 ASP A  90       3.578 -19.756  -7.343  1.00  0.00           O  
ATOM    688  OD2 ASP A  90       5.286 -21.100  -7.055  1.00  0.00           O  
ATOM    689  N   PHE A  91       1.444 -19.152  -5.033  1.00  0.00           N  
ATOM    690  CA  PHE A  91       1.374 -18.156  -3.971  1.00  0.00           C  
ATOM    691  C   PHE A  91       0.074 -18.291  -3.187  1.00  0.00           C  
ATOM    692  CB  PHE A  91       1.495 -16.742  -4.549  1.00  0.00           C  
ATOM    693  O   PHE A  91      -1.011 -18.304  -3.772  1.00  0.00           O  
ATOM    694  CG  PHE A  91       1.658 -15.671  -3.504  1.00  0.00           C  
ATOM    695  CD1 PHE A  91       0.550 -15.007  -2.991  1.00  0.00           C  
ATOM    696  CD2 PHE A  91       2.919 -15.329  -3.035  1.00  0.00           C  
ATOM    697  CE1 PHE A  91       0.698 -14.015  -2.024  1.00  0.00           C  
ATOM    698  CE2 PHE A  91       3.075 -14.339  -2.069  1.00  0.00           C  
ATOM    699  CZ  PHE A  91       1.963 -13.683  -1.566  1.00  0.00           C  
ATOM    700  N   PRO A  92       0.218 -18.474  -1.824  1.00  0.00           N  
ATOM    701  CA  PRO A  92      -1.012 -18.619  -1.041  1.00  0.00           C  
ATOM    702  C   PRO A  92      -1.920 -17.395  -1.137  1.00  0.00           C  
ATOM    703  CB  PRO A  92      -0.499 -18.808   0.389  1.00  0.00           C  
ATOM    704  O   PRO A  92      -1.440 -16.260  -1.083  1.00  0.00           O  
ATOM    705  CG  PRO A  92       0.936 -19.195   0.233  1.00  0.00           C  
ATOM    706  CD  PRO A  92       1.443 -18.632  -1.064  1.00  0.00           C  
ATOM    707  N   PRO A  93      -3.225 -17.685  -1.291  1.00  0.00           N  
ATOM    708  CA  PRO A  93      -4.143 -16.550  -1.412  1.00  0.00           C  
ATOM    709  C   PRO A  93      -4.398 -15.853  -0.078  1.00  0.00           C  
ATOM    710  CB  PRO A  93      -5.426 -17.190  -1.948  1.00  0.00           C  
ATOM    711  O   PRO A  93      -4.283 -16.477   0.981  1.00  0.00           O  
ATOM    712  CG  PRO A  93      -5.400 -18.591  -1.429  1.00  0.00           C  
ATOM    713  CD  PRO A  93      -3.973 -19.057  -1.384  1.00  0.00           C  
ATOM    714  N   PHE A  94      -4.780 -14.519  -0.100  1.00  0.00           N  
ATOM    715  CA  PHE A  94      -5.147 -13.705   1.053  1.00  0.00           C  
ATOM    716  C   PHE A  94      -6.652 -13.748   1.288  1.00  0.00           C  
ATOM    717  CB  PHE A  94      -4.687 -12.257   0.859  1.00  0.00           C  
ATOM    718  O   PHE A  94      -7.417 -14.100   0.387  1.00  0.00           O  
ATOM    719  CG  PHE A  94      -3.192 -12.095   0.825  1.00  0.00           C  
ATOM    720  CD1 PHE A  94      -2.462 -11.989   2.003  1.00  0.00           C  
ATOM    721  CD2 PHE A  94      -2.514 -12.047  -0.387  1.00  0.00           C  
ATOM    722  CE1 PHE A  94      -1.078 -11.839   1.974  1.00  0.00           C  
ATOM    723  CE2 PHE A  94      -1.131 -11.897  -0.424  1.00  0.00           C  
ATOM    724  CZ  PHE A  94      -0.415 -11.792   0.758  1.00  0.00           C  
ATOM    725  N   PRO A  95      -7.090 -13.445   2.472  1.00  0.00           N  
ATOM    726  CA  PRO A  95      -8.527 -13.276   2.696  1.00  0.00           C  
ATOM    727  C   PRO A  95      -9.136 -12.181   1.823  1.00  0.00           C  
ATOM    728  CB  PRO A  95      -8.611 -12.903   4.178  1.00  0.00           C  
ATOM    729  O   PRO A  95      -8.453 -11.217   1.469  1.00  0.00           O  
ATOM    730  CG  PRO A  95      -7.349 -13.432   4.778  1.00  0.00           C  
ATOM    731  CD  PRO A  95      -6.265 -13.370   3.740  1.00  0.00           C  
ATOM    732  N   THR A  96     -10.426 -12.280   1.459  1.00  0.00           N  
ATOM    733  CA  THR A  96     -11.083 -11.356   0.541  1.00  0.00           C  
ATOM    734  C   THR A  96     -12.172 -10.563   1.259  1.00  0.00           C  
ATOM    735  CB  THR A  96     -11.695 -12.102  -0.660  1.00  0.00           C  
ATOM    736  O   THR A  96     -13.136 -10.117   0.634  1.00  0.00           O  
ATOM    737  CG2 THR A  96     -10.615 -12.799  -1.482  1.00  0.00           C  
ATOM    738  OG1 THR A  96     -12.624 -13.082  -0.183  1.00  0.00           O  
ATOM    739  N   THR A  97     -12.097 -10.344   2.533  1.00  0.00           N  
ATOM    740  CA  THR A  97     -13.171  -9.718   3.295  1.00  0.00           C  
ATOM    741  C   THR A  97     -12.966  -8.208   3.379  1.00  0.00           C  
ATOM    742  CB  THR A  97     -13.264 -10.305   4.715  1.00  0.00           C  
ATOM    743  O   THR A  97     -13.811  -7.490   3.918  1.00  0.00           O  
ATOM    744  CG2 THR A  97     -13.690 -11.769   4.678  1.00  0.00           C  
ATOM    745  OG1 THR A  97     -11.984 -10.208   5.351  1.00  0.00           O  
ATOM    746  N   LEU A  98     -11.757  -7.770   2.834  1.00  0.00           N  
ATOM    747  CA  LEU A  98     -11.479  -6.339   2.887  1.00  0.00           C  
ATOM    748  C   LEU A  98     -12.454  -5.563   2.008  1.00  0.00           C  
ATOM    749  CB  LEU A  98     -10.040  -6.056   2.445  1.00  0.00           C  
ATOM    750  O   LEU A  98     -12.911  -6.071   0.982  1.00  0.00           O  
ATOM    751  CG  LEU A  98      -8.937  -6.750   3.246  1.00  0.00           C  
ATOM    752  CD1 LEU A  98      -7.571  -6.447   2.638  1.00  0.00           C  
ATOM    753  CD2 LEU A  98      -8.984  -6.319   4.708  1.00  0.00           C  
ATOM    754  N   VAL A  99     -12.743  -4.363   2.445  1.00  0.00           N  
ATOM    755  CA  VAL A  99     -13.630  -3.485   1.690  1.00  0.00           C  
ATOM    756  C   VAL A  99     -12.875  -2.226   1.267  1.00  0.00           C  
ATOM    757  CB  VAL A  99     -14.884  -3.104   2.509  1.00  0.00           C  
ATOM    758  O   VAL A  99     -12.189  -1.604   2.081  1.00  0.00           O  
ATOM    759  CG1 VAL A  99     -15.786  -2.165   1.711  1.00  0.00           C  
ATOM    760  CG2 VAL A  99     -15.648  -4.359   2.927  1.00  0.00           C  
ATOM    761  N   PHE A 100     -13.031  -1.871  -0.077  1.00  0.00           N  
ATOM    762  CA  PHE A 100     -12.402  -0.686  -0.648  1.00  0.00           C  
ATOM    763  C   PHE A 100     -13.453   0.307  -1.130  1.00  0.00           C  
ATOM    764  CB  PHE A 100     -11.475  -1.072  -1.805  1.00  0.00           C  
ATOM    765  O   PHE A 100     -14.470  -0.088  -1.704  1.00  0.00           O  
ATOM    766  CG  PHE A 100     -10.340  -1.972  -1.399  1.00  0.00           C  
ATOM    767  CD1 PHE A 100      -9.071  -1.454  -1.171  1.00  0.00           C  
ATOM    768  CD2 PHE A 100     -10.542  -3.338  -1.245  1.00  0.00           C  
ATOM    769  CE1 PHE A 100      -8.018  -2.285  -0.795  1.00  0.00           C  
ATOM    770  CE2 PHE A 100      -9.494  -4.175  -0.870  1.00  0.00           C  
ATOM    771  CZ  PHE A 100      -8.233  -3.646  -0.646  1.00  0.00           C  
ATOM    772  N   ARG A 101     -13.202   1.533  -0.842  1.00  0.00           N  
ATOM    773  CA  ARG A 101     -14.070   2.579  -1.374  1.00  0.00           C  
ATOM    774  C   ARG A 101     -13.324   3.904  -1.488  1.00  0.00           C  
ATOM    775  CB  ARG A 101     -15.309   2.749  -0.492  1.00  0.00           C  
ATOM    776  O   ARG A 101     -12.212   4.043  -0.974  1.00  0.00           O  
ATOM    777  CG  ARG A 101     -15.006   3.271   0.903  1.00  0.00           C  
ATOM    778  CD  ARG A 101     -16.270   3.713   1.627  1.00  0.00           C  
ATOM    779  NE  ARG A 101     -15.989   4.127   2.999  1.00  0.00           N  
ATOM    780  NH1 ARG A 101     -15.142   6.196   2.420  1.00  0.00           N  
ATOM    781  NH2 ARG A 101     -15.245   5.570   4.623  1.00  0.00           N  
ATOM    782  CZ  ARG A 101     -15.459   5.297   3.344  1.00  0.00           C  
ATOM    783  N   GLU A 102     -13.990   4.816  -2.147  1.00  0.00           N  
ATOM    784  CA  GLU A 102     -13.401   6.145  -2.279  1.00  0.00           C  
ATOM    785  C   GLU A 102     -13.422   6.892  -0.949  1.00  0.00           C  
ATOM    786  CB  GLU A 102     -14.136   6.955  -3.350  1.00  0.00           C  
ATOM    787  O   GLU A 102     -14.328   6.698  -0.136  1.00  0.00           O  
ATOM    788  CG  GLU A 102     -13.950   6.419  -4.762  1.00  0.00           C  
ATOM    789  CD  GLU A 102     -14.692   7.228  -5.813  1.00  0.00           C  
ATOM    790  OE1 GLU A 102     -14.077   8.124  -6.436  1.00  0.00           O  
ATOM    791  OE2 GLU A 102     -15.899   6.966  -6.015  1.00  0.00           O  
ATOM    792  N   PRO A 103     -12.345   7.789  -0.791  1.00  0.00           N  
ATOM    793  CA  PRO A 103     -12.379   8.626   0.411  1.00  0.00           C  
ATOM    794  C   PRO A 103     -13.453   9.709   0.345  1.00  0.00           C  
ATOM    795  CB  PRO A 103     -10.980   9.245   0.450  1.00  0.00           C  
ATOM    796  O   PRO A 103     -13.889  10.086  -0.746  1.00  0.00           O  
ATOM    797  CG  PRO A 103     -10.551   9.309  -0.981  1.00  0.00           C  
ATOM    798  CD  PRO A 103     -11.131   8.129  -1.706  1.00  0.00           C  
ATOM    799  N   VAL A 104     -13.870  10.167   1.518  1.00  0.00           N  
ATOM    800  CA  VAL A 104     -14.812  11.271   1.672  1.00  0.00           C  
ATOM    801  C   VAL A 104     -14.085  12.497   2.220  1.00  0.00           C  
ATOM    802  CB  VAL A 104     -15.987  10.889   2.599  1.00  0.00           C  
ATOM    803  O   VAL A 104     -13.281  12.387   3.147  1.00  0.00           O  
ATOM    804  CG1 VAL A 104     -16.947  12.066   2.767  1.00  0.00           C  
ATOM    805  CG2 VAL A 104     -16.724   9.669   2.051  1.00  0.00           C  
ATOM    806  N   VAL A 105     -14.353  13.669   1.637  1.00  0.00           N  
ATOM    807  CA  VAL A 105     -13.712  14.911   2.057  1.00  0.00           C  
ATOM    808  C   VAL A 105     -13.962  15.144   3.546  1.00  0.00           C  
ATOM    809  CB  VAL A 105     -14.221  16.118   1.237  1.00  0.00           C  
ATOM    810  O   VAL A 105     -15.106  15.097   4.004  1.00  0.00           O  
ATOM    811  CG1 VAL A 105     -13.622  17.420   1.764  1.00  0.00           C  
ATOM    812  CG2 VAL A 105     -13.889  15.934  -0.243  1.00  0.00           C  
ATOM    813  N   GLY A 106     -12.857  15.336   4.295  1.00  0.00           N  
ATOM    814  CA  GLY A 106     -12.954  15.680   5.705  1.00  0.00           C  
ATOM    815  C   GLY A 106     -13.098  14.469   6.606  1.00  0.00           C  
ATOM    816  O   GLY A 106     -13.329  14.608   7.809  1.00  0.00           O  
ATOM    817  N   GLU A 107     -12.994  13.254   6.011  1.00  0.00           N  
ATOM    818  CA  GLU A 107     -13.125  12.067   6.850  1.00  0.00           C  
ATOM    819  C   GLU A 107     -11.819  11.757   7.576  1.00  0.00           C  
ATOM    820  CB  GLU A 107     -13.562  10.862   6.013  1.00  0.00           C  
ATOM    821  O   GLU A 107     -10.745  12.175   7.138  1.00  0.00           O  
ATOM    822  CG  GLU A 107     -12.500  10.374   5.038  1.00  0.00           C  
ATOM    823  CD  GLU A 107     -12.912   9.123   4.279  1.00  0.00           C  
ATOM    824  OE1 GLU A 107     -12.636   9.033   3.061  1.00  0.00           O  
ATOM    825  OE2 GLU A 107     -13.517   8.225   4.907  1.00  0.00           O  
ATOM    826  N   ARG A 108     -11.995  11.090   8.767  1.00  0.00           N  
ATOM    827  CA  ARG A 108     -10.840  10.695   9.566  1.00  0.00           C  
ATOM    828  C   ARG A 108     -10.290   9.349   9.105  1.00  0.00           C  
ATOM    829  CB  ARG A 108     -11.208  10.631  11.050  1.00  0.00           C  
ATOM    830  O   ARG A 108     -11.047   8.396   8.915  1.00  0.00           O  
ATOM    831  CG  ARG A 108     -11.632  11.967  11.638  1.00  0.00           C  
ATOM    832  CD  ARG A 108     -11.963  11.852  13.119  1.00  0.00           C  
ATOM    833  NE  ARG A 108     -12.392  13.131  13.677  1.00  0.00           N  
ATOM    834  NH1 ARG A 108     -12.683  12.332  15.825  1.00  0.00           N  
ATOM    835  NH2 ARG A 108     -13.100  14.536  15.350  1.00  0.00           N  
ATOM    836  CZ  ARG A 108     -12.724  13.330  14.950  1.00  0.00           C  
ATOM    837  N   ILE A 109      -8.954   9.326   8.952  1.00  0.00           N  
ATOM    838  CA  ILE A 109      -8.321   8.108   8.458  1.00  0.00           C  
ATOM    839  C   ILE A 109      -7.137   7.743   9.351  1.00  0.00           C  
ATOM    840  CB  ILE A 109      -7.858   8.266   6.992  1.00  0.00           C  
ATOM    841  O   ILE A 109      -6.619   8.590  10.083  1.00  0.00           O  
ATOM    842  CG1 ILE A 109      -6.873   9.434   6.866  1.00  0.00           C  
ATOM    843  CG2 ILE A 109      -9.061   8.461   6.064  1.00  0.00           C  
ATOM    844  CD1 ILE A 109      -6.173   9.511   5.516  1.00  0.00           C  
ATOM    845  N   VAL A 110      -6.815   6.478   9.320  1.00  0.00           N  
ATOM    846  CA  VAL A 110      -5.613   5.995   9.991  1.00  0.00           C  
ATOM    847  C   VAL A 110      -4.736   5.236   8.998  1.00  0.00           C  
ATOM    848  CB  VAL A 110      -5.959   5.092  11.196  1.00  0.00           C  
ATOM    849  O   VAL A 110      -5.224   4.748   7.976  1.00  0.00           O  
ATOM    850  CG1 VAL A 110      -6.723   5.878  12.259  1.00  0.00           C  
ATOM    851  CG2 VAL A 110      -6.769   3.880  10.738  1.00  0.00           C  
ATOM    852  N   LEU A 111      -3.478   5.215   9.291  1.00  0.00           N  
ATOM    853  CA  LEU A 111      -2.506   4.422   8.546  1.00  0.00           C  
ATOM    854  C   LEU A 111      -2.216   3.107   9.261  1.00  0.00           C  
ATOM    855  CB  LEU A 111      -1.207   5.209   8.353  1.00  0.00           C  
ATOM    856  O   LEU A 111      -1.848   3.103  10.438  1.00  0.00           O  
ATOM    857  CG  LEU A 111      -0.109   4.517   7.545  1.00  0.00           C  
ATOM    858  CD1 LEU A 111      -0.408   4.613   6.052  1.00  0.00           C  
ATOM    859  CD2 LEU A 111       1.253   5.125   7.862  1.00  0.00           C  
ATOM    860  N   VAL A 112      -2.458   2.042   8.543  1.00  0.00           N  
ATOM    861  CA  VAL A 112      -2.223   0.726   9.127  1.00  0.00           C  
ATOM    862  C   VAL A 112      -0.971   0.104   8.513  1.00  0.00           C  
ATOM    863  CB  VAL A 112      -3.436  -0.210   8.925  1.00  0.00           C  
ATOM    864  O   VAL A 112      -0.844   0.028   7.289  1.00  0.00           O  
ATOM    865  CG1 VAL A 112      -3.201  -1.554   9.611  1.00  0.00           C  
ATOM    866  CG2 VAL A 112      -4.710   0.448   9.453  1.00  0.00           C  
ATOM    867  N   THR A 113      -0.036  -0.307   9.356  1.00  0.00           N  
ATOM    868  CA  THR A 113       1.212  -0.917   8.911  1.00  0.00           C  
ATOM    869  C   THR A 113       1.503  -2.190   9.700  1.00  0.00           C  
ATOM    870  CB  THR A 113       2.394   0.060   9.055  1.00  0.00           C  
ATOM    871  O   THR A 113       0.774  -2.527  10.636  1.00  0.00           O  
ATOM    872  CG2 THR A 113       2.134   1.354   8.290  1.00  0.00           C  
ATOM    873  OG1 THR A 113       2.586   0.368  10.441  1.00  0.00           O  
ATOM    874  N   ARG A 114       2.456  -2.857   9.146  1.00  0.00           N  
ATOM    875  CA  ARG A 114       2.924  -4.068   9.812  1.00  0.00           C  
ATOM    876  C   ARG A 114       4.440  -4.053   9.976  1.00  0.00           C  
ATOM    877  CB  ARG A 114       2.493  -5.312   9.031  1.00  0.00           C  
ATOM    878  O   ARG A 114       5.164  -3.657   9.060  1.00  0.00           O  
ATOM    879  CG  ARG A 114       2.738  -6.618   9.770  1.00  0.00           C  
ATOM    880  CD  ARG A 114       1.771  -7.707   9.326  1.00  0.00           C  
ATOM    881  NE  ARG A 114       1.939  -8.929  10.106  1.00  0.00           N  
ATOM    882  NH1 ARG A 114      -0.302  -9.488  10.101  1.00  0.00           N  
ATOM    883  NH2 ARG A 114       1.217 -10.833  11.168  1.00  0.00           N  
ATOM    884  CZ  ARG A 114       0.951  -9.747  10.457  1.00  0.00           C  
ATOM    885  N   ASN A 115       4.801  -4.480  11.194  1.00  0.00           N  
ATOM    886  CA  ASN A 115       6.225  -4.629  11.474  1.00  0.00           C  
ATOM    887  C   ASN A 115       6.681  -6.076  11.309  1.00  0.00           C  
ATOM    888  CB  ASN A 115       6.551  -4.127  12.883  1.00  0.00           C  
ATOM    889  O   ASN A 115       6.321  -6.940  12.111  1.00  0.00           O  
ATOM    890  CG  ASN A 115       8.041  -4.087  13.159  1.00  0.00           C  
ATOM    891  ND2 ASN A 115       8.406  -3.807  14.404  1.00  0.00           N  
ATOM    892  OD1 ASN A 115       8.857  -4.305  12.260  1.00  0.00           O  
ATOM    893  N   PHE A 116       7.473  -6.338  10.202  1.00  0.00           N  
ATOM    894  CA  PHE A 116       7.910  -7.699   9.911  1.00  0.00           C  
ATOM    895  C   PHE A 116       9.178  -8.037  10.686  1.00  0.00           C  
ATOM    896  CB  PHE A 116       8.148  -7.879   8.409  1.00  0.00           C  
ATOM    897  O   PHE A 116      10.279  -7.655  10.283  1.00  0.00           O  
ATOM    898  CG  PHE A 116       6.888  -7.848   7.587  1.00  0.00           C  
ATOM    899  CD1 PHE A 116       6.078  -8.973   7.487  1.00  0.00           C  
ATOM    900  CD2 PHE A 116       6.514  -6.693   6.912  1.00  0.00           C  
ATOM    901  CE1 PHE A 116       4.911  -8.946   6.727  1.00  0.00           C  
ATOM    902  CE2 PHE A 116       5.349  -6.659   6.151  1.00  0.00           C  
ATOM    903  CZ  PHE A 116       4.550  -7.787   6.058  1.00  0.00           C  
ATOM    904  N   GLN A 117       9.090  -8.372  11.983  1.00  0.00           N  
ATOM    905  CA  GLN A 117      10.187  -8.836  12.825  1.00  0.00           C  
ATOM    906  C   GLN A 117      10.240 -10.360  12.870  1.00  0.00           C  
ATOM    907  CB  GLN A 117      10.052  -8.273  14.241  1.00  0.00           C  
ATOM    908  O   GLN A 117       9.249 -11.030  12.572  1.00  0.00           O  
ATOM    909  CG  GLN A 117      10.174  -6.757  14.315  1.00  0.00           C  
ATOM    910  CD  GLN A 117       9.964  -6.219  15.718  1.00  0.00           C  
ATOM    911  NE2 GLN A 117      10.015  -4.899  15.861  1.00  0.00           N  
ATOM    912  OE1 GLN A 117       9.756  -6.984  16.666  1.00  0.00           O  
ATOM    913  N   THR A 118      11.340 -10.980  12.955  1.00  0.00           N  
ATOM    914  CA  THR A 118      11.663 -12.398  12.838  1.00  0.00           C  
ATOM    915  C   THR A 118      10.786 -13.231  13.768  1.00  0.00           C  
ATOM    916  CB  THR A 118      13.147 -12.661  13.155  1.00  0.00           C  
ATOM    917  O   THR A 118      10.263 -14.274  13.368  1.00  0.00           O  
ATOM    918  CG2 THR A 118      14.041 -12.243  11.992  1.00  0.00           C  
ATOM    919  OG1 THR A 118      13.520 -11.916  14.321  1.00  0.00           O  
ATOM    920  N   LYS A 119      10.331 -12.700  14.902  1.00  0.00           N  
ATOM    921  CA  LYS A 119       9.662 -13.598  15.839  1.00  0.00           C  
ATOM    922  C   LYS A 119       8.164 -13.312  15.900  1.00  0.00           C  
ATOM    923  CB  LYS A 119      10.276 -13.473  17.234  1.00  0.00           C  
ATOM    924  O   LYS A 119       7.348 -14.235  15.850  1.00  0.00           O  
ATOM    925  CG  LYS A 119      11.656 -14.102  17.361  1.00  0.00           C  
ATOM    926  CD  LYS A 119      12.156 -14.067  18.800  1.00  0.00           C  
ATOM    927  CE  LYS A 119      13.550 -14.666  18.923  1.00  0.00           C  
ATOM    928  NZ  LYS A 119      14.054 -14.613  20.328  1.00  0.00           N  
ATOM    929  N   THR A 120       7.811 -12.071  15.926  1.00  0.00           N  
ATOM    930  CA  THR A 120       6.384 -11.786  16.021  1.00  0.00           C  
ATOM    931  C   THR A 120       6.027 -10.536  15.222  1.00  0.00           C  
ATOM    932  CB  THR A 120       5.947 -11.604  17.487  1.00  0.00           C  
ATOM    933  O   THR A 120       6.339  -9.418  15.636  1.00  0.00           O  
ATOM    934  CG2 THR A 120       4.454 -11.866  17.652  1.00  0.00           C  
ATOM    935  OG1 THR A 120       6.676 -12.520  18.314  1.00  0.00           O  
ATOM    936  N   PRO A 121       5.494 -10.804  14.096  1.00  0.00           N  
ATOM    937  CA  PRO A 121       5.036  -9.588  13.420  1.00  0.00           C  
ATOM    938  C   PRO A 121       3.972  -8.836  14.216  1.00  0.00           C  
ATOM    939  CB  PRO A 121       4.463 -10.113  12.101  1.00  0.00           C  
ATOM    940  O   PRO A 121       3.146  -9.457  14.890  1.00  0.00           O  
ATOM    941  CG  PRO A 121       4.167 -11.555  12.360  1.00  0.00           C  
ATOM    942  CD  PRO A 121       5.025 -12.020  13.501  1.00  0.00           C  
ATOM    943  N   THR A 122       4.169  -7.539  14.379  1.00  0.00           N  
ATOM    944  CA  THR A 122       3.212  -6.703  15.096  1.00  0.00           C  
ATOM    945  C   THR A 122       2.582  -5.677  14.158  1.00  0.00           C  
ATOM    946  CB  THR A 122       3.880  -5.979  16.279  1.00  0.00           C  
ATOM    947  O   THR A 122       3.177  -5.309  13.143  1.00  0.00           O  
ATOM    948  CG2 THR A 122       4.423  -6.975  17.299  1.00  0.00           C  
ATOM    949  OG1 THR A 122       4.961  -5.174  15.792  1.00  0.00           O  
ATOM    950  N   SER A 123       1.335  -5.392  14.478  1.00  0.00           N  
ATOM    951  CA  SER A 123       0.627  -4.358  13.730  1.00  0.00           C  
ATOM    952  C   SER A 123       0.804  -2.988  14.377  1.00  0.00           C  
ATOM    953  CB  SER A 123      -0.862  -4.694  13.629  1.00  0.00           C  
ATOM    954  O   SER A 123       0.939  -2.885  15.598  1.00  0.00           O  
ATOM    955  OG  SER A 123      -1.455  -4.743  14.916  1.00  0.00           O  
ATOM    956  N   GLU A 124       0.979  -2.001  13.493  1.00  0.00           N  
ATOM    957  CA  GLU A 124       1.078  -0.613  13.933  1.00  0.00           C  
ATOM    958  C   GLU A 124      -0.008   0.248  13.294  1.00  0.00           C  
ATOM    959  CB  GLU A 124       2.461  -0.043  13.605  1.00  0.00           C  
ATOM    960  O   GLU A 124      -0.236   0.172  12.084  1.00  0.00           O  
ATOM    961  CG  GLU A 124       3.610  -0.815  14.238  1.00  0.00           C  
ATOM    962  CD  GLU A 124       4.977  -0.358  13.756  1.00  0.00           C  
ATOM    963  OE1 GLU A 124       5.918  -0.286  14.579  1.00  0.00           O  
ATOM    964  OE2 GLU A 124       5.109  -0.068  12.546  1.00  0.00           O  
ATOM    965  N   VAL A 125      -0.680   1.008  14.112  1.00  0.00           N  
ATOM    966  CA  VAL A 125      -1.721   1.903  13.614  1.00  0.00           C  
ATOM    967  C   VAL A 125      -1.415   3.338  14.038  1.00  0.00           C  
ATOM    968  CB  VAL A 125      -3.119   1.484  14.121  1.00  0.00           C  
ATOM    969  O   VAL A 125      -1.060   3.589  15.192  1.00  0.00           O  
ATOM    970  CG1 VAL A 125      -4.200   2.386  13.529  1.00  0.00           C  
ATOM    971  CG2 VAL A 125      -3.394   0.021  13.780  1.00  0.00           C  
ATOM    972  N   SER A 126      -1.489   4.196  13.206  1.00  0.00           N  
ATOM    973  CA  SER A 126      -1.220   5.598  13.506  1.00  0.00           C  
ATOM    974  C   SER A 126      -2.378   6.233  14.269  1.00  0.00           C  
ATOM    975  CB  SER A 126      -0.957   6.381  12.219  1.00  0.00           C  
ATOM    976  O   SER A 126      -3.440   5.623  14.415  1.00  0.00           O  
ATOM    977  OG  SER A 126      -2.159   6.568  11.490  1.00  0.00           O  
ATOM    978  N   ASP A 127      -2.136   7.480  14.694  1.00  0.00           N  
ATOM    979  CA  ASP A 127      -3.245   8.339  15.096  1.00  0.00           C  
ATOM    980  C   ASP A 127      -4.062   8.785  13.885  1.00  0.00           C  
ATOM    981  CB  ASP A 127      -2.729   9.560  15.861  1.00  0.00           C  
ATOM    982  O   ASP A 127      -3.611   8.658  12.745  1.00  0.00           O  
ATOM    983  CG  ASP A 127      -2.487   9.279  17.333  1.00  0.00           C  
ATOM    984  OD1 ASP A 127      -3.067   8.312  17.873  1.00  0.00           O  
ATOM    985  OD2 ASP A 127      -1.711  10.032  17.960  1.00  0.00           O  
ATOM    986  N   GLU A 128      -5.278   9.264  14.139  1.00  0.00           N  
ATOM    987  CA  GLU A 128      -6.166   9.665  13.052  1.00  0.00           C  
ATOM    988  C   GLU A 128      -5.722  10.988  12.435  1.00  0.00           C  
ATOM    989  CB  GLU A 128      -7.610   9.775  13.549  1.00  0.00           C  
ATOM    990  O   GLU A 128      -5.075  11.802  13.098  1.00  0.00           O  
ATOM    991  CG  GLU A 128      -7.827  10.886  14.566  1.00  0.00           C  
ATOM    992  CD  GLU A 128      -9.144  10.764  15.316  1.00  0.00           C  
ATOM    993  OE1 GLU A 128      -9.582  11.758  15.939  1.00  0.00           O  
ATOM    994  OE2 GLU A 128      -9.743   9.666  15.280  1.00  0.00           O  
ATOM    995  N   SER A 129      -6.011  11.140  11.160  1.00  0.00           N  
ATOM    996  CA  SER A 129      -5.819  12.379  10.413  1.00  0.00           C  
ATOM    997  C   SER A 129      -7.009  12.668   9.505  1.00  0.00           C  
ATOM    998  CB  SER A 129      -4.537  12.312   9.582  1.00  0.00           C  
ATOM    999  O   SER A 129      -7.675  11.744   9.033  1.00  0.00           O  
ATOM   1000  OG  SER A 129      -4.337  13.519   8.867  1.00  0.00           O  
ATOM   1001  N   THR A 130      -7.274  13.884   9.393  1.00  0.00           N  
ATOM   1002  CA  THR A 130      -8.288  14.272   8.418  1.00  0.00           C  
ATOM   1003  C   THR A 130      -7.702  14.295   7.009  1.00  0.00           C  
ATOM   1004  CB  THR A 130      -8.884  15.652   8.752  1.00  0.00           C  
ATOM   1005  O   THR A 130      -6.531  14.633   6.824  1.00  0.00           O  
ATOM   1006  CG2 THR A 130     -10.047  15.987   7.824  1.00  0.00           C  
ATOM   1007  OG1 THR A 130      -9.353  15.649  10.106  1.00  0.00           O  
ATOM   1008  N   THR A 131      -8.537  13.875   6.047  1.00  0.00           N  
ATOM   1009  CA  THR A 131      -8.006  13.802   4.691  1.00  0.00           C  
ATOM   1010  C   THR A 131      -8.811  14.688   3.745  1.00  0.00           C  
ATOM   1011  CB  THR A 131      -8.008  12.353   4.168  1.00  0.00           C  
ATOM   1012  O   THR A 131     -10.017  14.866   3.930  1.00  0.00           O  
ATOM   1013  CG2 THR A 131      -9.431  11.836   3.986  1.00  0.00           C  
ATOM   1014  OG1 THR A 131      -7.329  12.306   2.907  1.00  0.00           O  
ATOM   1015  N   PHE A 132      -8.092  15.290   2.723  1.00  0.00           N  
ATOM   1016  CA  PHE A 132      -8.665  16.165   1.706  1.00  0.00           C  
ATOM   1017  C   PHE A 132      -8.045  15.886   0.341  1.00  0.00           C  
ATOM   1018  CB  PHE A 132      -8.463  17.635   2.084  1.00  0.00           C  
ATOM   1019  O   PHE A 132      -6.880  15.492   0.252  1.00  0.00           O  
ATOM   1020  CG  PHE A 132      -9.197  18.048   3.331  1.00  0.00           C  
ATOM   1021  CD1 PHE A 132     -10.499  18.526   3.262  1.00  0.00           C  
ATOM   1022  CD2 PHE A 132      -8.583  17.957   4.574  1.00  0.00           C  
ATOM   1023  CE1 PHE A 132     -11.181  18.908   4.415  1.00  0.00           C  
ATOM   1024  CE2 PHE A 132      -9.258  18.337   5.730  1.00  0.00           C  
ATOM   1025  CZ  PHE A 132     -10.557  18.813   5.649  1.00  0.00           C  
ATOM   1026  N   PRO A 133      -8.903  16.020  -0.622  1.00  0.00           N  
ATOM   1027  CA  PRO A 133      -8.328  15.874  -1.962  1.00  0.00           C  
ATOM   1028  C   PRO A 133      -7.310  16.964  -2.288  1.00  0.00           C  
ATOM   1029  CB  PRO A 133      -9.548  15.973  -2.881  1.00  0.00           C  
ATOM   1030  O   PRO A 133      -7.440  18.097  -1.819  1.00  0.00           O  
ATOM   1031  CG  PRO A 133     -10.530  16.809  -2.125  1.00  0.00           C  
ATOM   1032  CD  PRO A 133     -10.355  16.540  -0.658  1.00  0.00           C  
ATOM   1033  N   SER A 134      -6.267  16.500  -3.015  1.00  0.00           N  
ATOM   1034  CA  SER A 134      -5.329  17.488  -3.538  1.00  0.00           C  
ATOM   1035  C   SER A 134      -5.902  18.205  -4.756  1.00  0.00           C  
ATOM   1036  CB  SER A 134      -4.000  16.825  -3.905  1.00  0.00           C  
ATOM   1037  O   SER A 134      -6.803  17.688  -5.420  1.00  0.00           O  
ATOM   1038  OG  SER A 134      -3.310  17.587  -4.880  1.00  0.00           O  
ATOM   1039  N   SER A 135      -5.673  19.479  -4.889  1.00  0.00           N  
ATOM   1040  CA  SER A 135      -6.190  20.322  -5.961  1.00  0.00           C  
ATOM   1041  C   SER A 135      -5.859  19.740  -7.331  1.00  0.00           C  
ATOM   1042  CB  SER A 135      -5.624  21.739  -5.849  1.00  0.00           C  
ATOM   1043  O   SER A 135      -6.616  19.919  -8.287  1.00  0.00           O  
ATOM   1044  OG  SER A 135      -4.212  21.709  -5.736  1.00  0.00           O  
ATOM   1045  N   ASP A 136      -4.945  18.823  -7.364  1.00  0.00           N  
ATOM   1046  CA  ASP A 136      -4.387  18.459  -8.662  1.00  0.00           C  
ATOM   1047  C   ASP A 136      -4.720  17.012  -9.018  1.00  0.00           C  
ATOM   1048  CB  ASP A 136      -2.871  18.668  -8.673  1.00  0.00           C  
ATOM   1049  O   ASP A 136      -4.174  16.460  -9.976  1.00  0.00           O  
ATOM   1050  CG  ASP A 136      -2.472  20.124  -8.514  1.00  0.00           C  
ATOM   1051  OD1 ASP A 136      -3.237  21.016  -8.938  1.00  0.00           O  
ATOM   1052  OD2 ASP A 136      -1.380  20.382  -7.962  1.00  0.00           O  
ATOM   1053  N   GLY A 137      -5.805  16.479  -8.429  1.00  0.00           N  
ATOM   1054  CA  GLY A 137      -5.822  15.150  -9.019  1.00  0.00           C  
ATOM   1055  C   GLY A 137      -6.264  14.072  -8.048  1.00  0.00           C  
ATOM   1056  O   GLY A 137      -7.165  14.292  -7.236  1.00  0.00           O  
ATOM   1057  N   VAL A 138      -5.702  12.834  -8.245  1.00  0.00           N  
ATOM   1058  CA  VAL A 138      -6.094  11.540  -7.697  1.00  0.00           C  
ATOM   1059  C   VAL A 138      -5.479  11.358  -6.311  1.00  0.00           C  
ATOM   1060  CB  VAL A 138      -5.672  10.378  -8.625  1.00  0.00           C  
ATOM   1061  O   VAL A 138      -5.819  10.414  -5.594  1.00  0.00           O  
ATOM   1062  CG1 VAL A 138      -6.630  10.257  -9.808  1.00  0.00           C  
ATOM   1063  CG2 VAL A 138      -4.238  10.580  -9.112  1.00  0.00           C  
ATOM   1064  N   PHE A 139      -4.684  12.359  -5.919  1.00  0.00           N  
ATOM   1065  CA  PHE A 139      -4.023  12.234  -4.625  1.00  0.00           C  
ATOM   1066  C   PHE A 139      -4.830  12.931  -3.536  1.00  0.00           C  
ATOM   1067  CB  PHE A 139      -2.608  12.818  -4.685  1.00  0.00           C  
ATOM   1068  O   PHE A 139      -5.549  13.894  -3.809  1.00  0.00           O  
ATOM   1069  CG  PHE A 139      -1.642  11.989  -5.489  1.00  0.00           C  
ATOM   1070  CD1 PHE A 139      -1.252  10.730  -5.049  1.00  0.00           C  
ATOM   1071  CD2 PHE A 139      -1.125  12.470  -6.685  1.00  0.00           C  
ATOM   1072  CE1 PHE A 139      -0.359   9.961  -5.792  1.00  0.00           C  
ATOM   1073  CE2 PHE A 139      -0.232  11.707  -7.432  1.00  0.00           C  
ATOM   1074  CZ  PHE A 139       0.150  10.453  -6.983  1.00  0.00           C  
ATOM   1075  N   TRP A 140      -4.715  12.363  -2.403  1.00  0.00           N  
ATOM   1076  CA  TRP A 140      -5.340  12.903  -1.199  1.00  0.00           C  
ATOM   1077  C   TRP A 140      -4.293  13.212  -0.134  1.00  0.00           C  
ATOM   1078  CB  TRP A 140      -6.376  11.922  -0.645  1.00  0.00           C  
ATOM   1079  O   TRP A 140      -3.287  12.507  -0.020  1.00  0.00           O  
ATOM   1080  CG  TRP A 140      -7.636  11.845  -1.453  1.00  0.00           C  
ATOM   1081  CD1 TRP A 140      -7.772  11.358  -2.724  1.00  0.00           C  
ATOM   1082  CD2 TRP A 140      -8.939  12.275  -1.047  1.00  0.00           C  
ATOM   1083  CE2 TRP A 140      -9.819  12.018  -2.121  1.00  0.00           C  
ATOM   1084  CE3 TRP A 140      -9.449  12.853   0.124  1.00  0.00           C  
ATOM   1085  NE1 TRP A 140      -9.083  11.459  -3.131  1.00  0.00           N  
ATOM   1086  CH2 TRP A 140     -11.654  12.883  -0.903  1.00  0.00           C  
ATOM   1087  CZ2 TRP A 140     -11.181  12.319  -2.060  1.00  0.00           C  
ATOM   1088  CZ3 TRP A 140     -10.805  13.152   0.183  1.00  0.00           C  
ATOM   1089  N   LYS A 141      -4.577  14.270   0.569  1.00  0.00           N  
ATOM   1090  CA  LYS A 141      -3.631  14.709   1.591  1.00  0.00           C  
ATOM   1091  C   LYS A 141      -3.981  14.120   2.954  1.00  0.00           C  
ATOM   1092  CB  LYS A 141      -3.600  16.236   1.672  1.00  0.00           C  
ATOM   1093  O   LYS A 141      -5.154  13.882   3.251  1.00  0.00           O  
ATOM   1094  CG  LYS A 141      -3.153  16.916   0.386  1.00  0.00           C  
ATOM   1095  CD  LYS A 141      -3.199  18.433   0.511  1.00  0.00           C  
ATOM   1096  CE  LYS A 141      -2.846  19.114  -0.805  1.00  0.00           C  
ATOM   1097  NZ  LYS A 141      -2.973  20.599  -0.711  1.00  0.00           N  
ATOM   1098  N   HIS A 142      -2.941  13.907   3.724  1.00  0.00           N  
ATOM   1099  CA  HIS A 142      -3.054  13.568   5.138  1.00  0.00           C  
ATOM   1100  C   HIS A 142      -1.844  14.064   5.922  1.00  0.00           C  
ATOM   1101  CB  HIS A 142      -3.211  12.057   5.316  1.00  0.00           C  
ATOM   1102  O   HIS A 142      -0.844  14.481   5.331  1.00  0.00           O  
ATOM   1103  CG  HIS A 142      -1.990  11.278   4.939  1.00  0.00           C  
ATOM   1104  CD2 HIS A 142      -1.627  10.708   3.767  1.00  0.00           C  
ATOM   1105  ND1 HIS A 142      -0.973  11.012   5.830  1.00  0.00           N  
ATOM   1106  CE1 HIS A 142      -0.034  10.309   5.220  1.00  0.00           C  
ATOM   1107  NE2 HIS A 142      -0.406  10.111   3.967  1.00  0.00           N  
ATOM   1108  N   TRP A 143      -1.891  14.011   7.270  1.00  0.00           N  
ATOM   1109  CA  TRP A 143      -0.850  14.628   8.086  1.00  0.00           C  
ATOM   1110  C   TRP A 143      -0.203  13.602   9.010  1.00  0.00           C  
ATOM   1111  CB  TRP A 143      -1.426  15.784   8.909  1.00  0.00           C  
ATOM   1112  O   TRP A 143       0.404  13.963  10.021  1.00  0.00           O  
ATOM   1113  CG  TRP A 143      -1.682  17.029   8.114  1.00  0.00           C  
ATOM   1114  CD1 TRP A 143      -0.841  18.096   7.960  1.00  0.00           C  
ATOM   1115  CD2 TRP A 143      -2.863  17.338   7.368  1.00  0.00           C  
ATOM   1116  CE2 TRP A 143      -2.668  18.610   6.785  1.00  0.00           C  
ATOM   1117  CE3 TRP A 143      -4.068  16.662   7.135  1.00  0.00           C  
ATOM   1118  NE1 TRP A 143      -1.428  19.050   7.162  1.00  0.00           N  
ATOM   1119  CH2 TRP A 143      -4.806  18.536   5.771  1.00  0.00           C  
ATOM   1120  CZ2 TRP A 143      -3.636  19.220   5.983  1.00  0.00           C  
ATOM   1121  CZ3 TRP A 143      -5.029  17.270   6.336  1.00  0.00           C  
ATOM   1122  N   ILE A 144      -0.403  12.375   8.623  1.00  0.00           N  
ATOM   1123  CA  ILE A 144       0.252  11.301   9.361  1.00  0.00           C  
ATOM   1124  C   ILE A 144       1.733  11.249   8.990  1.00  0.00           C  
ATOM   1125  CB  ILE A 144      -0.418   9.936   9.086  1.00  0.00           C  
ATOM   1126  O   ILE A 144       2.080  11.159   7.810  1.00  0.00           O  
ATOM   1127  CG1 ILE A 144      -1.895   9.974   9.495  1.00  0.00           C  
ATOM   1128  CG2 ILE A 144       0.324   8.814   9.818  1.00  0.00           C  
ATOM   1129  CD1 ILE A 144      -2.703   8.779   9.008  1.00  0.00           C  
ATOM   1130  N   PRO A 145       2.618  11.341  10.076  1.00  0.00           N  
ATOM   1131  CA  PRO A 145       4.051  11.234   9.789  1.00  0.00           C  
ATOM   1132  C   PRO A 145       4.443   9.862   9.247  1.00  0.00           C  
ATOM   1133  CB  PRO A 145       4.703  11.490  11.150  1.00  0.00           C  
ATOM   1134  O   PRO A 145       4.011   8.837   9.780  1.00  0.00           O  
ATOM   1135  CG  PRO A 145       3.632  12.131  11.972  1.00  0.00           C  
ATOM   1136  CD  PRO A 145       2.298  11.663  11.467  1.00  0.00           C  
ATOM   1137  N   THR A 146       5.146   9.905   8.138  1.00  0.00           N  
ATOM   1138  CA  THR A 146       5.588   8.654   7.532  1.00  0.00           C  
ATOM   1139  C   THR A 146       7.088   8.689   7.253  1.00  0.00           C  
ATOM   1140  CB  THR A 146       4.827   8.367   6.225  1.00  0.00           C  
ATOM   1141  O   THR A 146       7.708   9.754   7.292  1.00  0.00           O  
ATOM   1142  CG2 THR A 146       3.323   8.302   6.468  1.00  0.00           C  
ATOM   1143  OG1 THR A 146       5.103   9.408   5.279  1.00  0.00           O  
ATOM   1144  N   LYS A 147       7.694   7.582   7.205  1.00  0.00           N  
ATOM   1145  CA  LYS A 147       9.098   7.416   6.841  1.00  0.00           C  
ATOM   1146  C   LYS A 147       9.237   6.793   5.455  1.00  0.00           C  
ATOM   1147  CB  LYS A 147       9.823   6.555   7.877  1.00  0.00           C  
ATOM   1148  O   LYS A 147       8.275   6.237   4.920  1.00  0.00           O  
ATOM   1149  CG  LYS A 147       9.820   7.142   9.281  1.00  0.00           C  
ATOM   1150  CD  LYS A 147      10.520   6.222  10.273  1.00  0.00           C  
ATOM   1151  CE  LYS A 147      10.483   6.790  11.685  1.00  0.00           C  
ATOM   1152  NZ  LYS A 147      11.138   5.875  12.667  1.00  0.00           N  
ATOM   1153  N   ASP A 148      10.447   7.018   4.949  1.00  0.00           N  
ATOM   1154  CA  ASP A 148      10.750   6.355   3.684  1.00  0.00           C  
ATOM   1155  C   ASP A 148      10.496   4.852   3.778  1.00  0.00           C  
ATOM   1156  CB  ASP A 148      12.200   6.618   3.274  1.00  0.00           C  
ATOM   1157  O   ASP A 148      10.887   4.211   4.756  1.00  0.00           O  
ATOM   1158  CG  ASP A 148      12.440   8.051   2.832  1.00  0.00           C  
ATOM   1159  OD1 ASP A 148      11.468   8.751   2.475  1.00  0.00           O  
ATOM   1160  OD2 ASP A 148      13.613   8.484   2.839  1.00  0.00           O  
ATOM   1161  N   GLY A 149       9.748   4.334   2.837  1.00  0.00           N  
ATOM   1162  CA  GLY A 149       9.501   2.901   2.809  1.00  0.00           C  
ATOM   1163  C   GLY A 149       8.096   2.529   3.244  1.00  0.00           C  
ATOM   1164  O   GLY A 149       7.716   1.358   3.195  1.00  0.00           O  
ATOM   1165  N   GLN A 150       7.327   3.487   3.651  1.00  0.00           N  
ATOM   1166  CA  GLN A 150       5.987   3.190   4.147  1.00  0.00           C  
ATOM   1167  C   GLN A 150       4.949   3.317   3.036  1.00  0.00           C  
ATOM   1168  CB  GLN A 150       5.628   4.115   5.310  1.00  0.00           C  
ATOM   1169  O   GLN A 150       3.748   3.198   3.285  1.00  0.00           O  
ATOM   1170  CG  GLN A 150       6.391   3.816   6.593  1.00  0.00           C  
ATOM   1171  CD  GLN A 150       6.009   4.741   7.733  1.00  0.00           C  
ATOM   1172  NE2 GLN A 150       5.939   4.195   8.942  1.00  0.00           N  
ATOM   1173  OE1 GLN A 150       5.779   5.937   7.529  1.00  0.00           O  
ATOM   1174  N   CYS A 151       5.461   3.634   1.860  1.00  0.00           N  
ATOM   1175  CA  CYS A 151       4.555   3.627   0.718  1.00  0.00           C  
ATOM   1176  C   CYS A 151       3.881   2.268   0.565  1.00  0.00           C  
ATOM   1177  CB  CYS A 151       5.306   3.980  -0.565  1.00  0.00           C  
ATOM   1178  O   CYS A 151       4.475   1.237   0.884  1.00  0.00           O  
ATOM   1179  SG  CYS A 151       5.835   5.705  -0.647  1.00  0.00           S  
ATOM   1180  N   GLY A 152       2.644   2.370   0.167  1.00  0.00           N  
ATOM   1181  CA  GLY A 152       1.922   1.131  -0.071  1.00  0.00           C  
ATOM   1182  C   GLY A 152       1.071   0.699   1.108  1.00  0.00           C  
ATOM   1183  O   GLY A 152       0.267  -0.228   0.994  1.00  0.00           O  
ATOM   1184  N   SER A 153       1.239   1.427   2.232  1.00  0.00           N  
ATOM   1185  CA  SER A 153       0.443   1.095   3.409  1.00  0.00           C  
ATOM   1186  C   SER A 153      -1.004   1.550   3.244  1.00  0.00           C  
ATOM   1187  CB  SER A 153       1.046   1.731   4.662  1.00  0.00           C  
ATOM   1188  O   SER A 153      -1.265   2.605   2.663  1.00  0.00           O  
ATOM   1189  OG  SER A 153       2.357   1.244   4.891  1.00  0.00           O  
ATOM   1190  N   PRO A 154      -1.931   0.800   3.779  1.00  0.00           N  
ATOM   1191  CA  PRO A 154      -3.350   1.126   3.620  1.00  0.00           C  
ATOM   1192  C   PRO A 154      -3.769   2.350   4.432  1.00  0.00           C  
ATOM   1193  CB  PRO A 154      -4.060  -0.133   4.126  1.00  0.00           C  
ATOM   1194  O   PRO A 154      -3.360   2.499   5.586  1.00  0.00           O  
ATOM   1195  CG  PRO A 154      -3.001  -1.188   4.143  1.00  0.00           C  
ATOM   1196  CD  PRO A 154      -1.664  -0.519   4.293  1.00  0.00           C  
ATOM   1197  N   MET A 155      -4.518   3.187   3.783  1.00  0.00           N  
ATOM   1198  CA  MET A 155      -5.257   4.255   4.450  1.00  0.00           C  
ATOM   1199  C   MET A 155      -6.691   3.825   4.742  1.00  0.00           C  
ATOM   1200  CB  MET A 155      -5.255   5.525   3.597  1.00  0.00           C  
ATOM   1201  O   MET A 155      -7.449   3.514   3.823  1.00  0.00           O  
ATOM   1202  CG  MET A 155      -3.864   6.033   3.257  1.00  0.00           C  
ATOM   1203  SD  MET A 155      -2.893   6.476   4.750  1.00  0.00           S  
ATOM   1204  CE  MET A 155      -3.837   7.912   5.332  1.00  0.00           C  
ATOM   1205  N   VAL A 156      -7.069   3.857   6.037  1.00  0.00           N  
ATOM   1206  CA  VAL A 156      -8.327   3.234   6.436  1.00  0.00           C  
ATOM   1207  C   VAL A 156      -9.240   4.276   7.078  1.00  0.00           C  
ATOM   1208  CB  VAL A 156      -8.094   2.057   7.410  1.00  0.00           C  
ATOM   1209  O   VAL A 156      -8.801   5.057   7.926  1.00  0.00           O  
ATOM   1210  CG1 VAL A 156      -9.420   1.404   7.795  1.00  0.00           C  
ATOM   1211  CG2 VAL A 156      -7.149   1.030   6.789  1.00  0.00           C  
ATOM   1212  N   SER A 157     -10.492   4.261   6.693  1.00  0.00           N  
ATOM   1213  CA  SER A 157     -11.496   5.132   7.294  1.00  0.00           C  
ATOM   1214  C   SER A 157     -11.850   4.677   8.706  1.00  0.00           C  
ATOM   1215  CB  SER A 157     -12.758   5.171   6.431  1.00  0.00           C  
ATOM   1216  O   SER A 157     -12.142   3.500   8.929  1.00  0.00           O  
ATOM   1217  OG  SER A 157     -13.790   5.895   7.081  1.00  0.00           O  
ATOM   1218  N   THR A 158     -11.853   5.622   9.615  1.00  0.00           N  
ATOM   1219  CA  THR A 158     -12.176   5.290  10.998  1.00  0.00           C  
ATOM   1220  C   THR A 158     -13.684   5.144  11.180  1.00  0.00           C  
ATOM   1221  CB  THR A 158     -11.640   6.358  11.969  1.00  0.00           C  
ATOM   1222  O   THR A 158     -14.143   4.578  12.175  1.00  0.00           O  
ATOM   1223  CG2 THR A 158     -10.120   6.453  11.898  1.00  0.00           C  
ATOM   1224  OG1 THR A 158     -12.203   7.631  11.629  1.00  0.00           O  
ATOM   1225  N   SER A 159     -14.455   5.599  10.206  1.00  0.00           N  
ATOM   1226  CA  SER A 159     -15.910   5.572  10.320  1.00  0.00           C  
ATOM   1227  C   SER A 159     -16.461   4.178  10.038  1.00  0.00           C  
ATOM   1228  CB  SER A 159     -16.542   6.582   9.363  1.00  0.00           C  
ATOM   1229  O   SER A 159     -17.355   3.704  10.742  1.00  0.00           O  
ATOM   1230  OG  SER A 159     -16.226   6.266   8.017  1.00  0.00           O  
ATOM   1231  N   ASP A 160     -15.811   3.497   9.004  1.00  0.00           N  
ATOM   1232  CA  ASP A 160     -16.418   2.227   8.618  1.00  0.00           C  
ATOM   1233  C   ASP A 160     -15.359   1.138   8.460  1.00  0.00           C  
ATOM   1234  CB  ASP A 160     -17.210   2.383   7.318  1.00  0.00           C  
ATOM   1235  O   ASP A 160     -15.680  -0.002   8.119  1.00  0.00           O  
ATOM   1236  CG  ASP A 160     -16.373   2.933   6.176  1.00  0.00           C  
ATOM   1237  OD1 ASP A 160     -15.131   2.995   6.305  1.00  0.00           O  
ATOM   1238  OD2 ASP A 160     -16.962   3.312   5.140  1.00  0.00           O  
ATOM   1239  N   GLY A 161     -14.083   1.432   8.517  1.00  0.00           N  
ATOM   1240  CA  GLY A 161     -13.019   0.443   8.444  1.00  0.00           C  
ATOM   1241  C   GLY A 161     -12.646   0.071   7.022  1.00  0.00           C  
ATOM   1242  O   GLY A 161     -11.916  -0.896   6.798  1.00  0.00           O  
ATOM   1243  N   SER A 162     -13.203   0.818   6.085  1.00  0.00           N  
ATOM   1244  CA  SER A 162     -12.909   0.563   4.678  1.00  0.00           C  
ATOM   1245  C   SER A 162     -11.559   1.150   4.280  1.00  0.00           C  
ATOM   1246  CB  SER A 162     -14.009   1.144   3.787  1.00  0.00           C  
ATOM   1247  O   SER A 162     -11.141   2.178   4.816  1.00  0.00           O  
ATOM   1248  OG  SER A 162     -15.263   0.558   4.091  1.00  0.00           O  
ATOM   1249  N   ILE A 163     -10.835   0.447   3.415  1.00  0.00           N  
ATOM   1250  CA  ILE A 163      -9.604   0.984   2.846  1.00  0.00           C  
ATOM   1251  C   ILE A 163      -9.939   2.032   1.787  1.00  0.00           C  
ATOM   1252  CB  ILE A 163      -8.728  -0.134   2.237  1.00  0.00           C  
ATOM   1253  O   ILE A 163     -10.626   1.734   0.806  1.00  0.00           O  
ATOM   1254  CG1 ILE A 163      -8.318  -1.140   3.318  1.00  0.00           C  
ATOM   1255  CG2 ILE A 163      -7.497   0.461   1.546  1.00  0.00           C  
ATOM   1256  CD1 ILE A 163      -7.637  -2.388   2.775  1.00  0.00           C  
ATOM   1257  N   VAL A 164      -9.436   3.250   1.961  1.00  0.00           N  
ATOM   1258  CA  VAL A 164      -9.847   4.339   1.081  1.00  0.00           C  
ATOM   1259  C   VAL A 164      -8.684   4.739   0.176  1.00  0.00           C  
ATOM   1260  CB  VAL A 164     -10.343   5.562   1.884  1.00  0.00           C  
ATOM   1261  O   VAL A 164      -8.851   5.550  -0.738  1.00  0.00           O  
ATOM   1262  CG1 VAL A 164     -11.622   5.225   2.648  1.00  0.00           C  
ATOM   1263  CG2 VAL A 164      -9.256   6.045   2.843  1.00  0.00           C  
ATOM   1264  N   GLY A 165      -7.532   4.140   0.434  1.00  0.00           N  
ATOM   1265  CA  GLY A 165      -6.366   4.446  -0.378  1.00  0.00           C  
ATOM   1266  C   GLY A 165      -5.096   3.790   0.130  1.00  0.00           C  
ATOM   1267  O   GLY A 165      -5.136   2.994   1.071  1.00  0.00           O  
ATOM   1268  N   ILE A 166      -4.026   3.982  -0.620  1.00  0.00           N  
ATOM   1269  CA  ILE A 166      -2.717   3.498  -0.198  1.00  0.00           C  
ATOM   1270  C   ILE A 166      -1.720   4.655  -0.178  1.00  0.00           C  
ATOM   1271  CB  ILE A 166      -2.208   2.368  -1.121  1.00  0.00           C  
ATOM   1272  O   ILE A 166      -1.746   5.519  -1.057  1.00  0.00           O  
ATOM   1273  CG1 ILE A 166      -2.074   2.875  -2.561  1.00  0.00           C  
ATOM   1274  CG2 ILE A 166      -3.138   1.153  -1.052  1.00  0.00           C  
ATOM   1275  CD1 ILE A 166      -1.402   1.887  -3.505  1.00  0.00           C  
ATOM   1276  N   HIS A 167      -0.960   4.673   0.914  1.00  0.00           N  
ATOM   1277  CA  HIS A 167       0.031   5.732   1.063  1.00  0.00           C  
ATOM   1278  C   HIS A 167       0.990   5.760  -0.122  1.00  0.00           C  
ATOM   1279  CB  HIS A 167       0.812   5.556   2.366  1.00  0.00           C  
ATOM   1280  O   HIS A 167       1.491   4.716  -0.545  1.00  0.00           O  
ATOM   1281  CG  HIS A 167       1.895   6.570   2.558  1.00  0.00           C  
ATOM   1282  CD2 HIS A 167       3.243   6.443   2.549  1.00  0.00           C  
ATOM   1283  ND1 HIS A 167       1.633   7.902   2.798  1.00  0.00           N  
ATOM   1284  CE1 HIS A 167       2.778   8.552   2.927  1.00  0.00           C  
ATOM   1285  NE2 HIS A 167       3.769   7.690   2.780  1.00  0.00           N  
ATOM   1286  N   SER A 168       1.371   6.905  -0.758  1.00  0.00           N  
ATOM   1287  CA  SER A 168       2.165   7.023  -1.976  1.00  0.00           C  
ATOM   1288  C   SER A 168       3.410   7.872  -1.744  1.00  0.00           C  
ATOM   1289  CB  SER A 168       1.329   7.628  -3.105  1.00  0.00           C  
ATOM   1290  O   SER A 168       4.526   7.443  -2.046  1.00  0.00           O  
ATOM   1291  OG  SER A 168       2.017   7.543  -4.341  1.00  0.00           O  
ATOM   1292  N   ALA A 169       3.324   9.034  -1.353  1.00  0.00           N  
ATOM   1293  CA  ALA A 169       4.494   9.909  -1.328  1.00  0.00           C  
ATOM   1294  C   ALA A 169       4.438  10.865  -0.140  1.00  0.00           C  
ATOM   1295  CB  ALA A 169       4.600  10.692  -2.634  1.00  0.00           C  
ATOM   1296  O   ALA A 169       3.387  11.029   0.484  1.00  0.00           O  
ATOM   1297  N   SER A 170       5.695  11.262   0.161  1.00  0.00           N  
ATOM   1298  CA  SER A 170       5.909  12.349   1.111  1.00  0.00           C  
ATOM   1299  C   SER A 170       6.488  13.580   0.422  1.00  0.00           C  
ATOM   1300  CB  SER A 170       6.839  11.900   2.239  1.00  0.00           C  
ATOM   1301  O   SER A 170       7.154  13.464  -0.609  1.00  0.00           O  
ATOM   1302  OG  SER A 170       8.134  11.616   1.739  1.00  0.00           O  
ATOM   1303  N   ASN A 171       5.758  14.662   0.483  1.00  0.00           N  
ATOM   1304  CA  ASN A 171       6.350  15.927   0.063  1.00  0.00           C  
ATOM   1305  C   ASN A 171       7.475  16.359   1.000  1.00  0.00           C  
ATOM   1306  CB  ASN A 171       5.281  17.018  -0.021  1.00  0.00           C  
ATOM   1307  O   ASN A 171       7.304  16.363   2.221  1.00  0.00           O  
ATOM   1308  CG  ASN A 171       5.769  18.259  -0.744  1.00  0.00           C  
ATOM   1309  ND2 ASN A 171       4.842  19.141  -1.098  1.00  0.00           N  
ATOM   1310  OD1 ASN A 171       6.968  18.423  -0.982  1.00  0.00           O  
ATOM   1311  N   PHE A 172       8.757  16.464   0.474  1.00  0.00           N  
ATOM   1312  CA  PHE A 172       9.972  16.879   1.165  1.00  0.00           C  
ATOM   1313  C   PHE A 172       9.841  18.308   1.679  1.00  0.00           C  
ATOM   1314  CB  PHE A 172      11.186  16.765   0.237  1.00  0.00           C  
ATOM   1315  O   PHE A 172      10.415  18.656   2.713  1.00  0.00           O  
ATOM   1316  CG  PHE A 172      11.546  15.348  -0.119  1.00  0.00           C  
ATOM   1317  CD1 PHE A 172      12.245  14.547   0.776  1.00  0.00           C  
ATOM   1318  CD2 PHE A 172      11.185  14.816  -1.351  1.00  0.00           C  
ATOM   1319  CE1 PHE A 172      12.579  13.235   0.448  1.00  0.00           C  
ATOM   1320  CE2 PHE A 172      11.515  13.506  -1.685  1.00  0.00           C  
ATOM   1321  CZ  PHE A 172      12.213  12.718  -0.785  1.00  0.00           C  
ATOM   1322  N   THR A 173       8.820  19.061   1.055  1.00  0.00           N  
ATOM   1323  CA  THR A 173       8.782  20.481   1.386  1.00  0.00           C  
ATOM   1324  C   THR A 173       7.571  20.801   2.258  1.00  0.00           C  
ATOM   1325  CB  THR A 173       8.746  21.350   0.115  1.00  0.00           C  
ATOM   1326  O   THR A 173       7.613  21.726   3.072  1.00  0.00           O  
ATOM   1327  CG2 THR A 173      10.036  21.205  -0.687  1.00  0.00           C  
ATOM   1328  OG1 THR A 173       7.641  20.946  -0.703  1.00  0.00           O  
ATOM   1329  N   ASN A 174       6.635  19.956   2.241  1.00  0.00           N  
ATOM   1330  CA  ASN A 174       5.414  20.196   3.003  1.00  0.00           C  
ATOM   1331  C   ASN A 174       5.206  19.135   4.079  1.00  0.00           C  
ATOM   1332  CB  ASN A 174       4.201  20.251   2.070  1.00  0.00           C  
ATOM   1333  O   ASN A 174       5.883  18.105   4.080  1.00  0.00           O  
ATOM   1334  CG  ASN A 174       3.916  21.651   1.564  1.00  0.00           C  
ATOM   1335  ND2 ASN A 174       3.178  21.745   0.465  1.00  0.00           N  
ATOM   1336  OD1 ASN A 174       4.357  22.640   2.156  1.00  0.00           O  
ATOM   1337  N   THR A 175       4.622  19.588   5.236  1.00  0.00           N  
ATOM   1338  CA  THR A 175       4.274  18.782   6.401  1.00  0.00           C  
ATOM   1339  C   THR A 175       3.183  17.773   6.054  1.00  0.00           C  
ATOM   1340  CB  THR A 175       3.805  19.667   7.571  1.00  0.00           C  
ATOM   1341  O   THR A 175       2.754  16.996   6.910  1.00  0.00           O  
ATOM   1342  CG2 THR A 175       4.942  20.540   8.091  1.00  0.00           C  
ATOM   1343  OG1 THR A 175       2.735  20.510   7.127  1.00  0.00           O  
ATOM   1344  N   ASN A 176       2.756  17.838   4.716  1.00  0.00           N  
ATOM   1345  CA  ASN A 176       1.678  16.892   4.449  1.00  0.00           C  
ATOM   1346  C   ASN A 176       2.152  15.732   3.579  1.00  0.00           C  
ATOM   1347  CB  ASN A 176       0.493  17.601   3.789  1.00  0.00           C  
ATOM   1348  O   ASN A 176       3.187  15.828   2.918  1.00  0.00           O  
ATOM   1349  CG  ASN A 176       0.889  18.357   2.536  1.00  0.00           C  
ATOM   1350  ND2 ASN A 176      -0.018  19.184   2.030  1.00  0.00           N  
ATOM   1351  OD1 ASN A 176       2.001  18.198   2.026  1.00  0.00           O  
ATOM   1352  N   ASN A 177       1.541  14.597   3.785  1.00  0.00           N  
ATOM   1353  CA  ASN A 177       1.748  13.395   2.985  1.00  0.00           C  
ATOM   1354  C   ASN A 177       0.561  13.122   2.065  1.00  0.00           C  
ATOM   1355  CB  ASN A 177       2.008  12.187   3.888  1.00  0.00           C  
ATOM   1356  O   ASN A 177      -0.479  13.773   2.178  1.00  0.00           O  
ATOM   1357  CG  ASN A 177       3.310  12.302   4.656  1.00  0.00           C  
ATOM   1358  ND2 ASN A 177       3.240  12.130   5.971  1.00  0.00           N  
ATOM   1359  OD1 ASN A 177       4.370  12.544   4.073  1.00  0.00           O  
ATOM   1360  N   TYR A 178       0.848  12.193   1.068  1.00  0.00           N  
ATOM   1361  CA  TYR A 178      -0.197  11.921   0.088  1.00  0.00           C  
ATOM   1362  C   TYR A 178      -0.470  10.425  -0.019  1.00  0.00           C  
ATOM   1363  CB  TYR A 178       0.194  12.479  -1.284  1.00  0.00           C  
ATOM   1364  O   TYR A 178       0.414   9.607   0.245  1.00  0.00           O  
ATOM   1365  CG  TYR A 178       0.414  13.973  -1.291  1.00  0.00           C  
ATOM   1366  CD1 TYR A 178      -0.648  14.852  -1.494  1.00  0.00           C  
ATOM   1367  CD2 TYR A 178       1.683  14.508  -1.097  1.00  0.00           C  
ATOM   1368  CE1 TYR A 178      -0.450  16.229  -1.503  1.00  0.00           C  
ATOM   1369  CE2 TYR A 178       1.892  15.883  -1.104  1.00  0.00           C  
ATOM   1370  OH  TYR A 178       1.024  18.096  -1.316  1.00  0.00           O  
ATOM   1371  CZ  TYR A 178       0.822  16.734  -1.308  1.00  0.00           C  
ATOM   1372  N   PHE A 179      -1.686  10.132  -0.286  1.00  0.00           N  
ATOM   1373  CA  PHE A 179      -2.014   8.760  -0.655  1.00  0.00           C  
ATOM   1374  C   PHE A 179      -2.839   8.726  -1.936  1.00  0.00           C  
ATOM   1375  CB  PHE A 179      -2.776   8.064   0.478  1.00  0.00           C  
ATOM   1376  O   PHE A 179      -3.422   9.737  -2.332  1.00  0.00           O  
ATOM   1377  CG  PHE A 179      -4.176   8.579   0.673  1.00  0.00           C  
ATOM   1378  CD1 PHE A 179      -4.426   9.651   1.523  1.00  0.00           C  
ATOM   1379  CD2 PHE A 179      -5.244   7.992   0.007  1.00  0.00           C  
ATOM   1380  CE1 PHE A 179      -5.721  10.129   1.705  1.00  0.00           C  
ATOM   1381  CE2 PHE A 179      -6.541   8.465   0.185  1.00  0.00           C  
ATOM   1382  CZ  PHE A 179      -6.778   9.533   1.035  1.00  0.00           C  
ATOM   1383  N   THR A 180      -2.722   7.649  -2.639  1.00  0.00           N  
ATOM   1384  CA  THR A 180      -3.519   7.410  -3.837  1.00  0.00           C  
ATOM   1385  C   THR A 180      -4.894   6.860  -3.471  1.00  0.00           C  
ATOM   1386  CB  THR A 180      -2.810   6.432  -4.793  1.00  0.00           C  
ATOM   1387  O   THR A 180      -5.000   5.805  -2.843  1.00  0.00           O  
ATOM   1388  CG2 THR A 180      -3.584   6.281  -6.099  1.00  0.00           C  
ATOM   1389  OG1 THR A 180      -1.496   6.924  -5.084  1.00  0.00           O  
ATOM   1390  N   ALA A 181      -5.924   7.558  -3.868  1.00  0.00           N  
ATOM   1391  CA  ALA A 181      -7.295   7.185  -3.530  1.00  0.00           C  
ATOM   1392  C   ALA A 181      -7.735   5.949  -4.310  1.00  0.00           C  
ATOM   1393  CB  ALA A 181      -8.245   8.349  -3.803  1.00  0.00           C  
ATOM   1394  O   ALA A 181      -7.336   5.759  -5.461  1.00  0.00           O  
ATOM   1395  N   VAL A 182      -8.498   5.133  -3.645  1.00  0.00           N  
ATOM   1396  CA  VAL A 182      -9.155   4.012  -4.308  1.00  0.00           C  
ATOM   1397  C   VAL A 182     -10.189   4.533  -5.303  1.00  0.00           C  
ATOM   1398  CB  VAL A 182      -9.826   3.064  -3.289  1.00  0.00           C  
ATOM   1399  O   VAL A 182     -10.994   5.406  -4.970  1.00  0.00           O  
ATOM   1400  CG1 VAL A 182     -10.662   2.005  -4.006  1.00  0.00           C  
ATOM   1401  CG2 VAL A 182      -8.773   2.406  -2.399  1.00  0.00           C  
ATOM   1402  N   PRO A 183     -10.137   4.055  -6.577  1.00  0.00           N  
ATOM   1403  CA  PRO A 183     -11.131   4.512  -7.552  1.00  0.00           C  
ATOM   1404  C   PRO A 183     -12.522   3.939  -7.290  1.00  0.00           C  
ATOM   1405  CB  PRO A 183     -10.574   4.007  -8.885  1.00  0.00           C  
ATOM   1406  O   PRO A 183     -12.664   2.975  -6.533  1.00  0.00           O  
ATOM   1407  CG  PRO A 183      -9.809   2.771  -8.536  1.00  0.00           C  
ATOM   1408  CD  PRO A 183      -9.180   2.965  -7.187  1.00  0.00           C  
ATOM   1409  N   PRO A 184     -13.512   4.607  -7.989  1.00  0.00           N  
ATOM   1410  CA  PRO A 184     -14.856   4.041  -7.865  1.00  0.00           C  
ATOM   1411  C   PRO A 184     -14.959   2.631  -8.443  1.00  0.00           C  
ATOM   1412  CB  PRO A 184     -15.727   5.020  -8.656  1.00  0.00           C  
ATOM   1413  O   PRO A 184     -14.246   2.297  -9.393  1.00  0.00           O  
ATOM   1414  CG  PRO A 184     -14.784   5.691  -9.602  1.00  0.00           C  
ATOM   1415  CD  PRO A 184     -13.419   5.718  -8.976  1.00  0.00           C  
ATOM   1416  N   ASN A 185     -15.688   1.741  -7.844  1.00  0.00           N  
ATOM   1417  CA  ASN A 185     -15.989   0.395  -8.319  1.00  0.00           C  
ATOM   1418  C   ASN A 185     -14.758  -0.505  -8.273  1.00  0.00           C  
ATOM   1419  CB  ASN A 185     -16.560   0.441  -9.738  1.00  0.00           C  
ATOM   1420  O   ASN A 185     -14.591  -1.380  -9.124  1.00  0.00           O  
ATOM   1421  CG  ASN A 185     -17.827   1.269  -9.832  1.00  0.00           C  
ATOM   1422  ND2 ASN A 185     -17.905   2.121 -10.847  1.00  0.00           N  
ATOM   1423  OD1 ASN A 185     -18.727   1.144  -8.998  1.00  0.00           O  
ATOM   1424  N   PHE A 186     -13.802  -0.145  -7.460  1.00  0.00           N  
ATOM   1425  CA  PHE A 186     -12.555  -0.883  -7.296  1.00  0.00           C  
ATOM   1426  C   PHE A 186     -12.829  -2.325  -6.888  1.00  0.00           C  
ATOM   1427  CB  PHE A 186     -11.660  -0.203  -6.255  1.00  0.00           C  
ATOM   1428  O   PHE A 186     -12.141  -3.244  -7.337  1.00  0.00           O  
ATOM   1429  CG  PHE A 186     -10.237  -0.694  -6.265  1.00  0.00           C  
ATOM   1430  CD1 PHE A 186      -9.637  -1.153  -5.098  1.00  0.00           C  
ATOM   1431  CD2 PHE A 186      -9.500  -0.696  -7.441  1.00  0.00           C  
ATOM   1432  CE1 PHE A 186      -8.321  -1.608  -5.105  1.00  0.00           C  
ATOM   1433  CE2 PHE A 186      -8.183  -1.149  -7.455  1.00  0.00           C  
ATOM   1434  CZ  PHE A 186      -7.596  -1.603  -6.286  1.00  0.00           C  
ATOM   1435  N   MET A 187     -13.824  -2.509  -6.166  1.00  0.00           N  
ATOM   1436  CA  MET A 187     -14.172  -3.844  -5.686  1.00  0.00           C  
ATOM   1437  C   MET A 187     -14.534  -4.762  -6.848  1.00  0.00           C  
ATOM   1438  CB  MET A 187     -15.333  -3.773  -4.693  1.00  0.00           C  
ATOM   1439  O   MET A 187     -14.232  -5.956  -6.819  1.00  0.00           O  
ATOM   1440  CG  MET A 187     -14.935  -3.262  -3.319  1.00  0.00           C  
ATOM   1441  SD  MET A 187     -13.636  -4.294  -2.534  1.00  0.00           S  
ATOM   1442  CE  MET A 187     -14.571  -5.821  -2.244  1.00  0.00           C  
ATOM   1443  N   ASP A 188     -15.200  -4.241  -7.845  1.00  0.00           N  
ATOM   1444  CA  ASP A 188     -15.574  -5.011  -9.027  1.00  0.00           C  
ATOM   1445  C   ASP A 188     -14.339  -5.548  -9.747  1.00  0.00           C  
ATOM   1446  CB  ASP A 188     -16.408  -4.155  -9.983  1.00  0.00           C  
ATOM   1447  O   ASP A 188     -14.336  -6.686 -10.221  1.00  0.00           O  
ATOM   1448  CG  ASP A 188     -17.787  -3.829  -9.436  1.00  0.00           C  
ATOM   1449  OD1 ASP A 188     -18.254  -4.521  -8.506  1.00  0.00           O  
ATOM   1450  OD2 ASP A 188     -18.414  -2.873  -9.943  1.00  0.00           O  
ATOM   1451  N   LEU A 189     -13.343  -4.749  -9.693  1.00  0.00           N  
ATOM   1452  CA  LEU A 189     -12.088  -5.149 -10.320  1.00  0.00           C  
ATOM   1453  C   LEU A 189     -11.441  -6.299  -9.555  1.00  0.00           C  
ATOM   1454  CB  LEU A 189     -11.124  -3.963 -10.396  1.00  0.00           C  
ATOM   1455  O   LEU A 189     -10.920  -7.238 -10.161  1.00  0.00           O  
ATOM   1456  CG  LEU A 189     -11.539  -2.808 -11.308  1.00  0.00           C  
ATOM   1457  CD1 LEU A 189     -10.565  -1.644 -11.166  1.00  0.00           C  
ATOM   1458  CD2 LEU A 189     -11.617  -3.273 -12.758  1.00  0.00           C  
ATOM   1459  N   LEU A 190     -11.563  -6.257  -8.302  1.00  0.00           N  
ATOM   1460  CA  LEU A 190     -10.890  -7.223  -7.440  1.00  0.00           C  
ATOM   1461  C   LEU A 190     -11.651  -8.544  -7.405  1.00  0.00           C  
ATOM   1462  CB  LEU A 190     -10.745  -6.666  -6.021  1.00  0.00           C  
ATOM   1463  O   LEU A 190     -11.043  -9.614  -7.338  1.00  0.00           O  
ATOM   1464  CG  LEU A 190      -9.880  -5.414  -5.869  1.00  0.00           C  
ATOM   1465  CD1 LEU A 190      -9.815  -4.989  -4.406  1.00  0.00           C  
ATOM   1466  CD2 LEU A 190      -8.480  -5.661  -6.422  1.00  0.00           C  
ATOM   1467  N   THR A 191     -12.956  -8.516  -7.481  1.00  0.00           N  
ATOM   1468  CA  THR A 191     -13.779  -9.712  -7.342  1.00  0.00           C  
ATOM   1469  C   THR A 191     -13.934 -10.421  -8.685  1.00  0.00           C  
ATOM   1470  CB  THR A 191     -15.170  -9.371  -6.776  1.00  0.00           C  
ATOM   1471  O   THR A 191     -14.297 -11.598  -8.734  1.00  0.00           O  
ATOM   1472  CG2 THR A 191     -15.070  -8.864  -5.341  1.00  0.00           C  
ATOM   1473  OG1 THR A 191     -15.774  -8.357  -7.589  1.00  0.00           O  
ATOM   1474  N   ASN A 192     -13.593  -9.684  -9.752  1.00  0.00           N  
ATOM   1475  CA  ASN A 192     -13.668 -10.246 -11.096  1.00  0.00           C  
ATOM   1476  C   ASN A 192     -12.366 -10.040 -11.864  1.00  0.00           C  
ATOM   1477  CB  ASN A 192     -14.842  -9.638 -11.867  1.00  0.00           C  
ATOM   1478  O   ASN A 192     -12.340  -9.332 -12.872  1.00  0.00           O  
ATOM   1479  CG  ASN A 192     -16.178  -9.902 -11.202  1.00  0.00           C  
ATOM   1480  ND2 ASN A 192     -16.846  -8.839 -10.771  1.00  0.00           N  
ATOM   1481  OD1 ASN A 192     -16.606 -11.052 -11.075  1.00  0.00           O  
ATOM   1482  N   PRO A 193     -11.328 -10.642 -11.361  1.00  0.00           N  
ATOM   1483  CA  PRO A 193     -10.015 -10.395 -11.963  1.00  0.00           C  
ATOM   1484  C   PRO A 193      -9.926 -10.886 -13.406  1.00  0.00           C  
ATOM   1485  CB  PRO A 193      -9.060 -11.179 -11.059  1.00  0.00           C  
ATOM   1486  O   PRO A 193      -9.107 -10.386 -14.182  1.00  0.00           O  
ATOM   1487  CG  PRO A 193      -9.925 -12.185 -10.371  1.00  0.00           C  
ATOM   1488  CD  PRO A 193     -11.305 -11.610 -10.229  1.00  0.00           C  
ATOM   1489  N   GLU A 194     -10.752 -11.740 -13.789  1.00  0.00           N  
ATOM   1490  CA  GLU A 194     -10.703 -12.347 -15.116  1.00  0.00           C  
ATOM   1491  C   GLU A 194     -11.130 -11.354 -16.193  1.00  0.00           C  
ATOM   1492  CB  GLU A 194     -11.589 -13.594 -15.170  1.00  0.00           C  
ATOM   1493  O   GLU A 194     -10.811 -11.532 -17.371  1.00  0.00           O  
ATOM   1494  CG  GLU A 194     -11.174 -14.686 -14.194  1.00  0.00           C  
ATOM   1495  CD  GLU A 194      -9.756 -15.186 -14.421  1.00  0.00           C  
ATOM   1496  OE1 GLU A 194      -9.093 -15.597 -13.442  1.00  0.00           O  
ATOM   1497  OE2 GLU A 194      -9.305 -15.167 -15.588  1.00  0.00           O  
ATOM   1498  N   LEU A 195     -11.745 -10.262 -15.798  1.00  0.00           N  
ATOM   1499  CA  LEU A 195     -12.266  -9.295 -16.758  1.00  0.00           C  
ATOM   1500  C   LEU A 195     -11.242  -8.201 -17.038  1.00  0.00           C  
ATOM   1501  CB  LEU A 195     -13.566  -8.674 -16.241  1.00  0.00           C  
ATOM   1502  O   LEU A 195     -11.420  -7.398 -17.956  1.00  0.00           O  
ATOM   1503  CG  LEU A 195     -14.753  -9.625 -16.076  1.00  0.00           C  
ATOM   1504  CD1 LEU A 195     -15.942  -8.887 -15.469  1.00  0.00           C  
ATOM   1505  CD2 LEU A 195     -15.130 -10.247 -17.416  1.00  0.00           C  
ATOM   1506  N   GLN A 196     -10.143  -8.370 -16.392  1.00  0.00           N  
ATOM   1507  CA  GLN A 196      -9.148  -7.311 -16.518  1.00  0.00           C  
ATOM   1508  C   GLN A 196      -8.112  -7.654 -17.585  1.00  0.00           C  
ATOM   1509  CB  GLN A 196      -8.457  -7.060 -15.177  1.00  0.00           C  
ATOM   1510  O   GLN A 196      -7.912  -8.826 -17.910  1.00  0.00           O  
ATOM   1511  CG  GLN A 196      -9.422  -6.818 -14.024  1.00  0.00           C  
ATOM   1512  CD  GLN A 196     -10.332  -5.627 -14.260  1.00  0.00           C  
ATOM   1513  NE2 GLN A 196     -11.586  -5.745 -13.836  1.00  0.00           N  
ATOM   1514  OE1 GLN A 196      -9.912  -4.609 -14.819  1.00  0.00           O  
ATOM   1515  N   LYS A 197      -7.570  -6.622 -18.189  1.00  0.00           N  
ATOM   1516  CA  LYS A 197      -6.447  -6.769 -19.111  1.00  0.00           C  
ATOM   1517  C   LYS A 197      -5.122  -6.833 -18.356  1.00  0.00           C  
ATOM   1518  CB  LYS A 197      -6.422  -5.617 -20.116  1.00  0.00           C  
ATOM   1519  O   LYS A 197      -4.674  -5.833 -17.792  1.00  0.00           O  
ATOM   1520  CG  LYS A 197      -7.587  -5.625 -21.095  1.00  0.00           C  
ATOM   1521  CD  LYS A 197      -7.480  -4.486 -22.100  1.00  0.00           C  
ATOM   1522  CE  LYS A 197      -8.664  -4.471 -23.058  1.00  0.00           C  
ATOM   1523  NZ  LYS A 197      -8.574  -3.342 -24.032  1.00  0.00           N  
ATOM   1524  N   TRP A 198      -4.562  -8.020 -18.290  1.00  0.00           N  
ATOM   1525  CA  TRP A 198      -3.301  -8.239 -17.590  1.00  0.00           C  
ATOM   1526  C   TRP A 198      -2.117  -8.097 -18.541  1.00  0.00           C  
ATOM   1527  CB  TRP A 198      -3.282  -9.624 -16.935  1.00  0.00           C  
ATOM   1528  O   TRP A 198      -2.147  -8.614 -19.660  1.00  0.00           O  
ATOM   1529  CG  TRP A 198      -4.364  -9.831 -15.918  1.00  0.00           C  
ATOM   1530  CD1 TRP A 198      -5.588 -10.405 -16.123  1.00  0.00           C  
ATOM   1531  CD2 TRP A 198      -4.320  -9.461 -14.537  1.00  0.00           C  
ATOM   1532  CE2 TRP A 198      -5.553  -9.841 -13.963  1.00  0.00           C  
ATOM   1533  CE3 TRP A 198      -3.356  -8.844 -13.728  1.00  0.00           C  
ATOM   1534  NE1 TRP A 198      -6.308 -10.414 -14.951  1.00  0.00           N  
ATOM   1535  CH2 TRP A 198      -4.887  -9.020 -11.845  1.00  0.00           C  
ATOM   1536  CZ2 TRP A 198      -5.848  -9.625 -12.614  1.00  0.00           C  
ATOM   1537  CZ3 TRP A 198      -3.651  -8.630 -12.386  1.00  0.00           C  
ATOM   1538  N   ILE A 199      -1.234  -7.248 -18.069  1.00  0.00           N  
ATOM   1539  CA  ILE A 199      -0.053  -7.028 -18.896  1.00  0.00           C  
ATOM   1540  C   ILE A 199       1.187  -7.551 -18.174  1.00  0.00           C  
ATOM   1541  CB  ILE A 199       0.122  -5.533 -19.245  1.00  0.00           C  
ATOM   1542  O   ILE A 199       1.189  -7.684 -16.948  1.00  0.00           O  
ATOM   1543  CG1 ILE A 199       0.267  -4.699 -17.967  1.00  0.00           C  
ATOM   1544  CG2 ILE A 199      -1.052  -5.035 -20.093  1.00  0.00           C  
ATOM   1545  CD1 ILE A 199       0.691  -3.258 -18.213  1.00  0.00           C  
ATOM   1546  N   SER A 200       2.145  -8.058 -18.940  1.00  0.00           N  
ATOM   1547  CA  SER A 200       3.437  -8.478 -18.409  1.00  0.00           C  
ATOM   1548  C   SER A 200       4.571  -7.632 -18.979  1.00  0.00           C  
ATOM   1549  CB  SER A 200       3.689  -9.955 -18.715  1.00  0.00           C  
ATOM   1550  O   SER A 200       4.407  -6.982 -20.014  1.00  0.00           O  
ATOM   1551  OG  SER A 200       2.680 -10.767 -18.140  1.00  0.00           O  
ATOM   1552  N   GLY A 201       5.693  -7.515 -18.220  1.00  0.00           N  
ATOM   1553  CA  GLY A 201       6.873  -6.826 -18.717  1.00  0.00           C  
ATOM   1554  C   GLY A 201       6.753  -5.315 -18.654  1.00  0.00           C  
ATOM   1555  O   GLY A 201       7.381  -4.604 -19.441  1.00  0.00           O  
ATOM   1556  N   TRP A 202       5.919  -4.854 -17.789  1.00  0.00           N  
ATOM   1557  CA  TRP A 202       5.642  -3.424 -17.696  1.00  0.00           C  
ATOM   1558  C   TRP A 202       6.625  -2.739 -16.752  1.00  0.00           C  
ATOM   1559  CB  TRP A 202       4.206  -3.184 -17.219  1.00  0.00           C  
ATOM   1560  O   TRP A 202       7.042  -3.323 -15.749  1.00  0.00           O  
ATOM   1561  CG  TRP A 202       3.819  -1.737 -17.157  1.00  0.00           C  
ATOM   1562  CD1 TRP A 202       3.245  -0.994 -18.150  1.00  0.00           C  
ATOM   1563  CD2 TRP A 202       3.983  -0.857 -16.041  1.00  0.00           C  
ATOM   1564  CE2 TRP A 202       3.486   0.407 -16.428  1.00  0.00           C  
ATOM   1565  CE3 TRP A 202       4.502  -1.014 -14.748  1.00  0.00           C  
ATOM   1566  NE1 TRP A 202       3.042   0.297 -17.719  1.00  0.00           N  
ATOM   1567  CH2 TRP A 202       4.006   1.327 -14.310  1.00  0.00           C  
ATOM   1568  CZ2 TRP A 202       3.492   1.508 -15.569  1.00  0.00           C  
ATOM   1569  CZ3 TRP A 202       4.508   0.082 -13.894  1.00  0.00           C  
ATOM   1570  N   SER A 203       7.153  -1.565 -17.035  1.00  0.00           N  
ATOM   1571  CA  SER A 203       7.883  -0.661 -16.152  1.00  0.00           C  
ATOM   1572  C   SER A 203       7.248   0.726 -16.135  1.00  0.00           C  
ATOM   1573  CB  SER A 203       9.346  -0.555 -16.584  1.00  0.00           C  
ATOM   1574  O   SER A 203       6.636   1.147 -17.119  1.00  0.00           O  
ATOM   1575  OG  SER A 203       9.451   0.055 -17.859  1.00  0.00           O  
ATOM   1576  N   LEU A 204       7.221   1.402 -14.962  1.00  0.00           N  
ATOM   1577  CA  LEU A 204       6.579   2.703 -14.807  1.00  0.00           C  
ATOM   1578  C   LEU A 204       7.160   3.716 -15.788  1.00  0.00           C  
ATOM   1579  CB  LEU A 204       6.741   3.213 -13.373  1.00  0.00           C  
ATOM   1580  O   LEU A 204       8.381   3.833 -15.916  1.00  0.00           O  
ATOM   1581  CG  LEU A 204       6.083   4.556 -13.052  1.00  0.00           C  
ATOM   1582  CD1 LEU A 204       4.565   4.412 -13.038  1.00  0.00           C  
ATOM   1583  CD2 LEU A 204       6.588   5.093 -11.717  1.00  0.00           C  
ATOM   1584  N   ASN A 205       6.230   4.313 -16.530  1.00  0.00           N  
ATOM   1585  CA  ASN A 205       6.438   5.560 -17.259  1.00  0.00           C  
ATOM   1586  C   ASN A 205       5.833   6.749 -16.519  1.00  0.00           C  
ATOM   1587  CB  ASN A 205       5.855   5.461 -18.670  1.00  0.00           C  
ATOM   1588  O   ASN A 205       4.613   6.838 -16.370  1.00  0.00           O  
ATOM   1589  CG  ASN A 205       6.194   6.663 -19.529  1.00  0.00           C  
ATOM   1590  ND2 ASN A 205       6.075   6.507 -20.842  1.00  0.00           N  
ATOM   1591  OD1 ASN A 205       6.562   7.723 -19.016  1.00  0.00           O  
ATOM   1592  N   SER A 206       6.616   7.568 -15.815  1.00  0.00           N  
ATOM   1593  CA  SER A 206       6.158   8.660 -14.963  1.00  0.00           C  
ATOM   1594  C   SER A 206       5.050   9.460 -15.638  1.00  0.00           C  
ATOM   1595  CB  SER A 206       7.321   9.585 -14.605  1.00  0.00           C  
ATOM   1596  O   SER A 206       4.232  10.090 -14.964  1.00  0.00           O  
ATOM   1597  OG  SER A 206       7.961  10.065 -15.775  1.00  0.00           O  
ATOM   1598  N   ASP A 207       4.952   9.416 -16.943  1.00  0.00           N  
ATOM   1599  CA  ASP A 207       3.926  10.145 -17.681  1.00  0.00           C  
ATOM   1600  C   ASP A 207       2.577   9.435 -17.593  1.00  0.00           C  
ATOM   1601  CB  ASP A 207       4.336  10.315 -19.145  1.00  0.00           C  
ATOM   1602  O   ASP A 207       1.537  10.027 -17.889  1.00  0.00           O  
ATOM   1603  CG  ASP A 207       5.508  11.265 -19.326  1.00  0.00           C  
ATOM   1604  OD1 ASP A 207       5.710  12.154 -18.471  1.00  0.00           O  
ATOM   1605  OD2 ASP A 207       6.233  11.124 -20.334  1.00  0.00           O  
ATOM   1606  N   SER A 208       2.571   8.191 -17.150  1.00  0.00           N  
ATOM   1607  CA  SER A 208       1.352   7.389 -17.124  1.00  0.00           C  
ATOM   1608  C   SER A 208       0.552   7.640 -15.850  1.00  0.00           C  
ATOM   1609  CB  SER A 208       1.686   5.902 -17.242  1.00  0.00           C  
ATOM   1610  O   SER A 208      -0.633   7.307 -15.780  1.00  0.00           O  
ATOM   1611  OG  SER A 208       2.522   5.488 -16.174  1.00  0.00           O  
ATOM   1612  N   VAL A 209       1.250   8.228 -14.844  1.00  0.00           N  
ATOM   1613  CA  VAL A 209       0.586   8.563 -13.589  1.00  0.00           C  
ATOM   1614  C   VAL A 209       0.348  10.070 -13.516  1.00  0.00           C  
ATOM   1615  CB  VAL A 209       1.410   8.094 -12.369  1.00  0.00           C  
ATOM   1616  O   VAL A 209       1.242  10.861 -13.827  1.00  0.00           O  
ATOM   1617  CG1 VAL A 209       0.712   8.481 -11.066  1.00  0.00           C  
ATOM   1618  CG2 VAL A 209       1.638   6.585 -12.428  1.00  0.00           C  
ATOM   1619  N   ASP A 210      -0.953  10.431 -13.313  1.00  0.00           N  
ATOM   1620  CA  ASP A 210      -1.258  11.841 -13.090  1.00  0.00           C  
ATOM   1621  C   ASP A 210      -0.777  12.296 -11.714  1.00  0.00           C  
ATOM   1622  CB  ASP A 210      -2.761  12.093 -13.232  1.00  0.00           C  
ATOM   1623  O   ASP A 210      -1.441  12.047 -10.705  1.00  0.00           O  
ATOM   1624  CG  ASP A 210      -3.126  13.565 -13.144  1.00  0.00           C  
ATOM   1625  OD1 ASP A 210      -2.217  14.411 -12.999  1.00  0.00           O  
ATOM   1626  OD2 ASP A 210      -4.333  13.881 -13.218  1.00  0.00           O  
ATOM   1627  N   TRP A 211       0.345  12.714 -11.682  1.00  0.00           N  
ATOM   1628  CA  TRP A 211       0.940  13.124 -10.415  1.00  0.00           C  
ATOM   1629  C   TRP A 211       0.451  14.509 -10.006  1.00  0.00           C  
ATOM   1630  CB  TRP A 211       2.468  13.116 -10.510  1.00  0.00           C  
ATOM   1631  O   TRP A 211       0.876  15.047  -8.980  1.00  0.00           O  
ATOM   1632  CG  TRP A 211       3.055  11.761 -10.772  1.00  0.00           C  
ATOM   1633  CD1 TRP A 211       3.436  11.248 -11.981  1.00  0.00           C  
ATOM   1634  CD2 TRP A 211       3.322  10.744  -9.802  1.00  0.00           C  
ATOM   1635  CE2 TRP A 211       3.867   9.640 -10.494  1.00  0.00           C  
ATOM   1636  CE3 TRP A 211       3.155  10.659  -8.413  1.00  0.00           C  
ATOM   1637  NE1 TRP A 211       3.926   9.973 -11.820  1.00  0.00           N  
ATOM   1638  CH2 TRP A 211       4.072   8.407  -8.484  1.00  0.00           C  
ATOM   1639  CZ2 TRP A 211       4.246   8.463  -9.842  1.00  0.00           C  
ATOM   1640  CZ3 TRP A 211       3.533   9.488  -7.767  1.00  0.00           C  
ATOM   1641  N   GLY A 212      -0.501  14.985 -10.822  1.00  0.00           N  
ATOM   1642  CA  GLY A 212      -0.897  16.361 -10.563  1.00  0.00           C  
ATOM   1643  C   GLY A 212       0.265  17.335 -10.610  1.00  0.00           C  
ATOM   1644  O   GLY A 212       1.044  17.335 -11.565  1.00  0.00           O  
ATOM   1645  N   GLY A 213       0.401  18.248  -9.704  1.00  0.00           N  
ATOM   1646  CA  GLY A 213       1.453  19.247  -9.612  1.00  0.00           C  
ATOM   1647  C   GLY A 213       2.729  18.714  -8.988  1.00  0.00           C  
ATOM   1648  O   GLY A 213       3.730  19.429  -8.902  1.00  0.00           O  
ATOM   1649  N   HIS A 214       2.719  17.346  -8.679  1.00  0.00           N  
ATOM   1650  CA  HIS A 214       3.872  16.752  -8.012  1.00  0.00           C  
ATOM   1651  C   HIS A 214       4.904  16.267  -9.024  1.00  0.00           C  
ATOM   1652  CB  HIS A 214       3.433  15.594  -7.114  1.00  0.00           C  
ATOM   1653  O   HIS A 214       4.545  15.752 -10.086  1.00  0.00           O  
ATOM   1654  CG  HIS A 214       2.441  15.989  -6.067  1.00  0.00           C  
ATOM   1655  CD2 HIS A 214       1.093  15.866  -6.028  1.00  0.00           C  
ATOM   1656  ND1 HIS A 214       2.807  16.595  -4.885  1.00  0.00           N  
ATOM   1657  CE1 HIS A 214       1.725  16.827  -4.162  1.00  0.00           C  
ATOM   1658  NE2 HIS A 214       0.671  16.395  -4.833  1.00  0.00           N  
ATOM   1659  N   LYS A 215       6.177  16.713  -8.879  1.00  0.00           N  
ATOM   1660  CA  LYS A 215       7.273  16.289  -9.746  1.00  0.00           C  
ATOM   1661  C   LYS A 215       7.916  15.005  -9.232  1.00  0.00           C  
ATOM   1662  CB  LYS A 215       8.325  17.393  -9.858  1.00  0.00           C  
ATOM   1663  O   LYS A 215       8.164  14.865  -8.032  1.00  0.00           O  
ATOM   1664  CG  LYS A 215       7.876  18.596 -10.674  1.00  0.00           C  
ATOM   1665  CD  LYS A 215       9.007  19.600 -10.861  1.00  0.00           C  
ATOM   1666  CE  LYS A 215       8.540  20.836 -11.618  1.00  0.00           C  
ATOM   1667  NZ  LYS A 215       9.646  21.822 -11.804  1.00  0.00           N  
ATOM   1668  N   VAL A 216       7.849  13.946 -10.020  1.00  0.00           N  
ATOM   1669  CA  VAL A 216       8.561  12.711  -9.706  1.00  0.00           C  
ATOM   1670  C   VAL A 216      10.005  12.808 -10.194  1.00  0.00           C  
ATOM   1671  CB  VAL A 216       7.868  11.481 -10.333  1.00  0.00           C  
ATOM   1672  O   VAL A 216      10.252  13.099 -11.366  1.00  0.00           O  
ATOM   1673  CG1 VAL A 216       8.613  10.198  -9.970  1.00  0.00           C  
ATOM   1674  CG2 VAL A 216       6.411  11.402  -9.882  1.00  0.00           C  
ATOM   1675  N   PHE A 217      10.930  12.946  -9.287  1.00  0.00           N  
ATOM   1676  CA  PHE A 217      12.327  13.014  -9.700  1.00  0.00           C  
ATOM   1677  C   PHE A 217      12.874  11.621  -9.989  1.00  0.00           C  
ATOM   1678  CB  PHE A 217      13.175  13.698  -8.622  1.00  0.00           C  
ATOM   1679  O   PHE A 217      12.782  10.725  -9.147  1.00  0.00           O  
ATOM   1680  CG  PHE A 217      12.826  15.146  -8.404  1.00  0.00           C  
ATOM   1681  CD1 PHE A 217      13.342  16.132  -9.237  1.00  0.00           C  
ATOM   1682  CD2 PHE A 217      11.983  15.521  -7.367  1.00  0.00           C  
ATOM   1683  CE1 PHE A 217      13.021  17.473  -9.037  1.00  0.00           C  
ATOM   1684  CE2 PHE A 217      11.658  16.858  -7.161  1.00  0.00           C  
ATOM   1685  CZ  PHE A 217      12.179  17.833  -7.997  1.00  0.00           C  
ATOM   1686  N   MET A 218      12.897  11.142 -11.258  1.00  0.00           N  
ATOM   1687  CA  MET A 218      13.339   9.830 -11.724  1.00  0.00           C  
ATOM   1688  C   MET A 218      14.850   9.684 -11.584  1.00  0.00           C  
ATOM   1689  CB  MET A 218      12.924   9.609 -13.179  1.00  0.00           C  
ATOM   1690  O   MET A 218      15.350   8.590 -11.312  1.00  0.00           O  
ATOM   1691  CG  MET A 218      11.425   9.449 -13.372  1.00  0.00           C  
ATOM   1692  SD  MET A 218      10.834   7.769 -12.931  1.00  0.00           S  
ATOM   1693  CE  MET A 218       9.697   7.457 -14.310  1.00  0.00           C  
ATOM   1694  N   ASP A 219      15.606  10.740 -11.133  1.00  0.00           N  
ATOM   1695  CA  ASP A 219      17.060  10.642 -11.225  1.00  0.00           C  
ATOM   1696  C   ASP A 219      17.735  11.806 -10.503  1.00  0.00           C  
ATOM   1697  CB  ASP A 219      17.504  10.603 -12.688  1.00  0.00           C  
ATOM   1698  O   ASP A 219      17.693  12.944 -10.974  1.00  0.00           O  
ATOM   1699  CG  ASP A 219      17.284   9.248 -13.338  1.00  0.00           C  
ATOM   1700  OD1 ASP A 219      17.320   8.218 -12.630  1.00  0.00           O  
ATOM   1701  OD2 ASP A 219      17.075   9.209 -14.570  1.00  0.00           O  
ATOM   1702  N   LYS A 220      17.564  11.904  -9.241  1.00  0.00           N  
ATOM   1703  CA  LYS A 220      18.517  12.896  -8.753  1.00  0.00           C  
ATOM   1704  C   LYS A 220      19.942  12.351  -8.783  1.00  0.00           C  
ATOM   1705  CB  LYS A 220      18.154  13.336  -7.334  1.00  0.00           C  
ATOM   1706  O   LYS A 220      20.164  11.165  -8.533  1.00  0.00           O  
ATOM   1707  CG  LYS A 220      17.002  14.328  -7.268  1.00  0.00           C  
ATOM   1708  CD  LYS A 220      16.837  14.901  -5.867  1.00  0.00           C  
ATOM   1709  CE  LYS A 220      15.644  15.844  -5.784  1.00  0.00           C  
ATOM   1710  NZ  LYS A 220      15.496  16.432  -4.419  1.00  0.00           N  
ATOM   1711  N   PRO A 221      20.873  12.884  -9.611  1.00  0.00           N  
ATOM   1712  CA  PRO A 221      22.272  12.453  -9.681  1.00  0.00           C  
ATOM   1713  C   PRO A 221      22.765  11.834  -8.375  1.00  0.00           C  
ATOM   1714  CB  PRO A 221      23.025  13.749  -9.990  1.00  0.00           C  
ATOM   1715  O   PRO A 221      22.290  12.200  -7.296  1.00  0.00           O  
ATOM   1716  CG  PRO A 221      21.972  14.810  -9.997  1.00  0.00           C  
ATOM   1717  CD  PRO A 221      20.646  14.168  -9.709  1.00  0.00           C  
TER    1718      PRO A 221
ENDMDL
END
