# Supplementary material for: Improving Protein Expression, Stability, and Function with ProteinMPNN
Source: J Am Chem Soc. 2024 Jan 9;146(3):2054–61. doi: 10.1021/jacs.3c10941 (PMC10811672; doi:10.1021/jacs.3c10941)
Supplement: Supplementary file 2 — ja3c10941_si_002.zip [file ja3c10941_si_002.zip › Sumida_Design_Structures_Idealizing_with_ProteinMPNN/TEV/hyperTEV0056_m3_17.pdb]

MODEL     1
ATOM      1  N   MET A   1     -14.697  22.632 -23.300  1.00  0.00           N  
ATOM      2  CA  MET A   1     -13.509  22.651 -22.451  1.00  0.00           C  
ATOM      3  C   MET A   1     -13.856  22.253 -21.020  1.00  0.00           C  
ATOM      4  CB  MET A   1     -12.859  24.036 -22.465  1.00  0.00           C  
ATOM      5  O   MET A   1     -12.975  21.878 -20.244  1.00  0.00           O  
ATOM      6  CG  MET A   1     -12.187  24.384 -23.783  1.00  0.00           C  
ATOM      7  SD  MET A   1     -10.840  23.216 -24.216  1.00  0.00           S  
ATOM      8  CE  MET A   1      -9.528  23.819 -23.116  1.00  0.00           C  
ATOM      9  N   GLU A   2     -15.130  22.336 -20.594  1.00  0.00           N  
ATOM     10  CA  GLU A   2     -15.662  21.962 -19.287  1.00  0.00           C  
ATOM     11  C   GLU A   2     -15.384  20.494 -18.977  1.00  0.00           C  
ATOM     12  CB  GLU A   2     -17.167  22.238 -19.220  1.00  0.00           C  
ATOM     13  O   GLU A   2     -15.081  20.141 -17.835  1.00  0.00           O  
ATOM     14  CG  GLU A   2     -17.743  22.169 -17.813  1.00  0.00           C  
ATOM     15  CD  GLU A   2     -19.190  22.627 -17.734  1.00  0.00           C  
ATOM     16  OE1 GLU A   2     -19.781  22.584 -16.631  1.00  0.00           O  
ATOM     17  OE2 GLU A   2     -19.738  23.033 -18.783  1.00  0.00           O  
ATOM     18  N   SER A   3     -15.392  19.573 -19.972  1.00  0.00           N  
ATOM     19  CA  SER A   3     -15.129  18.147 -19.804  1.00  0.00           C  
ATOM     20  C   SER A   3     -13.635  17.874 -19.666  1.00  0.00           C  
ATOM     21  CB  SER A   3     -15.694  17.355 -20.983  1.00  0.00           C  
ATOM     22  O   SER A   3     -13.234  16.796 -19.220  1.00  0.00           O  
ATOM     23  OG  SER A   3     -15.123  17.794 -22.204  1.00  0.00           O  
ATOM     24  N   ALA A   4     -12.806  18.869 -20.108  1.00  0.00           N  
ATOM     25  CA  ALA A   4     -11.354  18.711 -20.079  1.00  0.00           C  
ATOM     26  C   ALA A   4     -10.810  18.894 -18.665  1.00  0.00           C  
ATOM     27  CB  ALA A   4     -10.692  19.701 -21.033  1.00  0.00           C  
ATOM     28  O   ALA A   4      -9.673  18.514 -18.377  1.00  0.00           O  
ATOM     29  N   ALA A   5     -11.661  19.472 -17.740  1.00  0.00           N  
ATOM     30  CA  ALA A   5     -11.179  19.758 -16.392  1.00  0.00           C  
ATOM     31  C   ALA A   5     -12.096  19.142 -15.339  1.00  0.00           C  
ATOM     32  CB  ALA A   5     -11.063  21.265 -16.176  1.00  0.00           C  
ATOM     33  O   ALA A   5     -13.072  19.766 -14.916  1.00  0.00           O  
ATOM     34  N   PRO A   6     -11.853  17.880 -15.104  1.00  0.00           N  
ATOM     35  CA  PRO A   6     -12.719  17.324 -14.062  1.00  0.00           C  
ATOM     36  C   PRO A   6     -12.697  18.146 -12.775  1.00  0.00           C  
ATOM     37  CB  PRO A   6     -12.137  15.928 -13.828  1.00  0.00           C  
ATOM     38  O   PRO A   6     -11.722  18.853 -12.507  1.00  0.00           O  
ATOM     39  CG  PRO A   6     -10.840  15.925 -14.571  1.00  0.00           C  
ATOM     40  CD  PRO A   6     -10.756  17.183 -15.387  1.00  0.00           C  
ATOM     41  N   GLY A   7     -13.900  18.476 -12.220  1.00  0.00           N  
ATOM     42  CA  GLY A   7     -14.066  19.197 -10.968  1.00  0.00           C  
ATOM     43  C   GLY A   7     -13.352  18.540  -9.802  1.00  0.00           C  
ATOM     44  O   GLY A   7     -12.609  17.573  -9.987  1.00  0.00           O  
ATOM     45  N   PRO A   8     -13.463  19.170  -8.696  1.00  0.00           N  
ATOM     46  CA  PRO A   8     -12.843  18.631  -7.483  1.00  0.00           C  
ATOM     47  C   PRO A   8     -13.317  17.216  -7.157  1.00  0.00           C  
ATOM     48  CB  PRO A   8     -13.280  19.616  -6.396  1.00  0.00           C  
ATOM     49  O   PRO A   8     -14.479  16.879  -7.399  1.00  0.00           O  
ATOM     50  CG  PRO A   8     -14.518  20.256  -6.935  1.00  0.00           C  
ATOM     51  CD  PRO A   8     -14.459  20.221  -8.436  1.00  0.00           C  
ATOM     52  N   ARG A   9     -12.407  16.411  -6.752  1.00  0.00           N  
ATOM     53  CA  ARG A   9     -12.734  15.048  -6.346  1.00  0.00           C  
ATOM     54  C   ARG A   9     -12.329  14.797  -4.898  1.00  0.00           C  
ATOM     55  CB  ARG A   9     -12.051  14.034  -7.265  1.00  0.00           C  
ATOM     56  O   ARG A   9     -11.283  15.271  -4.449  1.00  0.00           O  
ATOM     57  CG  ARG A   9     -12.388  12.587  -6.945  1.00  0.00           C  
ATOM     58  CD  ARG A   9     -11.859  11.635  -8.009  1.00  0.00           C  
ATOM     59  NE  ARG A   9     -12.629  11.728  -9.246  1.00  0.00           N  
ATOM     60  NH1 ARG A   9     -14.309  10.304  -8.550  1.00  0.00           N  
ATOM     61  NH2 ARG A   9     -14.393  11.250 -10.637  1.00  0.00           N  
ATOM     62  CZ  ARG A   9     -13.775  11.094  -9.475  1.00  0.00           C  
ATOM     63  N   ASP A  10     -13.151  14.102  -4.274  1.00  0.00           N  
ATOM     64  CA  ASP A  10     -12.887  13.709  -2.893  1.00  0.00           C  
ATOM     65  C   ASP A  10     -12.110  12.396  -2.834  1.00  0.00           C  
ATOM     66  CB  ASP A  10     -14.197  13.581  -2.112  1.00  0.00           C  
ATOM     67  O   ASP A  10     -12.660  11.330  -3.121  1.00  0.00           O  
ATOM     68  CG  ASP A  10     -13.982  13.312  -0.633  1.00  0.00           C  
ATOM     69  OD1 ASP A  10     -12.820  13.328  -0.173  1.00  0.00           O  
ATOM     70  OD2 ASP A  10     -14.983  13.080   0.078  1.00  0.00           O  
ATOM     71  N   TYR A  11     -10.784  12.441  -2.382  1.00  0.00           N  
ATOM     72  CA  TYR A  11      -9.953  11.243  -2.322  1.00  0.00           C  
ATOM     73  C   TYR A  11      -9.934  10.662  -0.914  1.00  0.00           C  
ATOM     74  CB  TYR A  11      -8.524  11.557  -2.777  1.00  0.00           C  
ATOM     75  O   TYR A  11      -9.203   9.707  -0.639  1.00  0.00           O  
ATOM     76  CG  TYR A  11      -8.405  11.839  -4.255  1.00  0.00           C  
ATOM     77  CD1 TYR A  11      -8.328  10.799  -5.178  1.00  0.00           C  
ATOM     78  CD2 TYR A  11      -8.369  13.146  -4.730  1.00  0.00           C  
ATOM     79  CE1 TYR A  11      -8.217  11.055  -6.541  1.00  0.00           C  
ATOM     80  CE2 TYR A  11      -8.257  13.413  -6.091  1.00  0.00           C  
ATOM     81  OH  TYR A  11      -8.072  12.621  -8.335  1.00  0.00           O  
ATOM     82  CZ  TYR A  11      -8.183  12.362  -6.987  1.00  0.00           C  
ATOM     83  N   ASN A  12     -10.707  11.210  -0.043  1.00  0.00           N  
ATOM     84  CA  ASN A  12     -10.722  10.814   1.361  1.00  0.00           C  
ATOM     85  C   ASN A  12     -11.179   9.368   1.531  1.00  0.00           C  
ATOM     86  CB  ASN A  12     -11.616  11.753   2.174  1.00  0.00           C  
ATOM     87  O   ASN A  12     -10.605   8.620   2.324  1.00  0.00           O  
ATOM     88  CG  ASN A  12     -10.947  13.079   2.478  1.00  0.00           C  
ATOM     89  ND2 ASN A  12     -11.749  14.091   2.784  1.00  0.00           N  
ATOM     90  OD1 ASN A  12      -9.719  13.192   2.438  1.00  0.00           O  
ATOM     91  N   PRO A  13     -12.118   8.956   0.753  1.00  0.00           N  
ATOM     92  CA  PRO A  13     -12.527   7.558   0.905  1.00  0.00           C  
ATOM     93  C   PRO A  13     -11.398   6.575   0.601  1.00  0.00           C  
ATOM     94  CB  PRO A  13     -13.665   7.412  -0.109  1.00  0.00           C  
ATOM     95  O   PRO A  13     -11.324   5.507   1.213  1.00  0.00           O  
ATOM     96  CG  PRO A  13     -14.263   8.778  -0.211  1.00  0.00           C  
ATOM     97  CD  PRO A  13     -13.157   9.790  -0.130  1.00  0.00           C  
ATOM     98  N   ILE A  14     -10.509   6.946  -0.266  1.00  0.00           N  
ATOM     99  CA  ILE A  14      -9.362   6.105  -0.593  1.00  0.00           C  
ATOM    100  C   ILE A  14      -8.268   6.295   0.455  1.00  0.00           C  
ATOM    101  CB  ILE A  14      -8.815   6.419  -2.003  1.00  0.00           C  
ATOM    102  O   ILE A  14      -7.743   5.320   0.998  1.00  0.00           O  
ATOM    103  CG1 ILE A  14      -9.863   6.083  -3.070  1.00  0.00           C  
ATOM    104  CG2 ILE A  14      -7.511   5.656  -2.258  1.00  0.00           C  
ATOM    105  CD1 ILE A  14      -9.501   6.566  -4.468  1.00  0.00           C  
ATOM    106  N   SER A  15      -7.971   7.548   0.771  1.00  0.00           N  
ATOM    107  CA  SER A  15      -6.871   7.847   1.683  1.00  0.00           C  
ATOM    108  C   SER A  15      -7.132   7.272   3.071  1.00  0.00           C  
ATOM    109  CB  SER A  15      -6.652   9.358   1.781  1.00  0.00           C  
ATOM    110  O   SER A  15      -6.201   6.847   3.758  1.00  0.00           O  
ATOM    111  OG  SER A  15      -7.818  10.005   2.262  1.00  0.00           O  
ATOM    112  N   ASP A  16      -8.403   7.174   3.508  1.00  0.00           N  
ATOM    113  CA  ASP A  16      -8.778   6.683   4.830  1.00  0.00           C  
ATOM    114  C   ASP A  16      -8.533   5.181   4.949  1.00  0.00           C  
ATOM    115  CB  ASP A  16     -10.246   7.001   5.124  1.00  0.00           C  
ATOM    116  O   ASP A  16      -8.532   4.632   6.053  1.00  0.00           O  
ATOM    117  CG  ASP A  16     -10.482   8.465   5.452  1.00  0.00           C  
ATOM    118  OD1 ASP A  16      -9.505   9.192   5.734  1.00  0.00           O  
ATOM    119  OD2 ASP A  16     -11.655   8.895   5.432  1.00  0.00           O  
ATOM    120  N   THR A  17      -8.305   4.516   3.817  1.00  0.00           N  
ATOM    121  CA  THR A  17      -8.116   3.070   3.849  1.00  0.00           C  
ATOM    122  C   THR A  17      -6.634   2.716   3.765  1.00  0.00           C  
ATOM    123  CB  THR A  17      -8.878   2.381   2.701  1.00  0.00           C  
ATOM    124  O   THR A  17      -6.265   1.543   3.852  1.00  0.00           O  
ATOM    125  CG2 THR A  17     -10.349   2.784   2.698  1.00  0.00           C  
ATOM    126  OG1 THR A  17      -8.288   2.758   1.451  1.00  0.00           O  
ATOM    127  N   ILE A  18      -5.784   3.717   3.593  1.00  0.00           N  
ATOM    128  CA  ILE A  18      -4.351   3.495   3.428  1.00  0.00           C  
ATOM    129  C   ILE A  18      -3.723   3.155   4.777  1.00  0.00           C  
ATOM    130  CB  ILE A  18      -3.656   4.729   2.809  1.00  0.00           C  
ATOM    131  O   ILE A  18      -4.030   3.788   5.790  1.00  0.00           O  
ATOM    132  CG1 ILE A  18      -4.134   4.944   1.368  1.00  0.00           C  
ATOM    133  CG2 ILE A  18      -2.133   4.575   2.864  1.00  0.00           C  
ATOM    134  CD1 ILE A  18      -3.634   6.237   0.737  1.00  0.00           C  
ATOM    135  N   VAL A  19      -2.876   2.139   4.788  1.00  0.00           N  
ATOM    136  CA  VAL A  19      -2.168   1.709   5.989  1.00  0.00           C  
ATOM    137  C   VAL A  19      -0.664   1.698   5.726  1.00  0.00           C  
ATOM    138  CB  VAL A  19      -2.637   0.312   6.455  1.00  0.00           C  
ATOM    139  O   VAL A  19      -0.229   1.590   4.577  1.00  0.00           O  
ATOM    140  CG1 VAL A  19      -4.121   0.335   6.820  1.00  0.00           C  
ATOM    141  CG2 VAL A  19      -2.367  -0.730   5.371  1.00  0.00           C  
ATOM    142  N   LYS A  20       0.052   1.915   6.796  1.00  0.00           N  
ATOM    143  CA  LYS A  20       1.500   1.726   6.760  1.00  0.00           C  
ATOM    144  C   LYS A  20       1.892   0.368   7.336  1.00  0.00           C  
ATOM    145  CB  LYS A  20       2.207   2.844   7.526  1.00  0.00           C  
ATOM    146  O   LYS A  20       1.509   0.031   8.459  1.00  0.00           O  
ATOM    147  CG  LYS A  20       3.722   2.831   7.383  1.00  0.00           C  
ATOM    148  CD  LYS A  20       4.363   4.003   8.115  1.00  0.00           C  
ATOM    149  CE  LYS A  20       5.872   4.029   7.916  1.00  0.00           C  
ATOM    150  NZ  LYS A  20       6.504   5.182   8.625  1.00  0.00           N  
ATOM    151  N   LEU A  21       2.658  -0.385   6.508  1.00  0.00           N  
ATOM    152  CA  LEU A  21       3.088  -1.723   6.901  1.00  0.00           C  
ATOM    153  C   LEU A  21       4.597  -1.767   7.117  1.00  0.00           C  
ATOM    154  CB  LEU A  21       2.681  -2.750   5.841  1.00  0.00           C  
ATOM    155  O   LEU A  21       5.364  -1.336   6.253  1.00  0.00           O  
ATOM    156  CG  LEU A  21       1.205  -2.762   5.440  1.00  0.00           C  
ATOM    157  CD1 LEU A  21       1.010  -3.576   4.165  1.00  0.00           C  
ATOM    158  CD2 LEU A  21       0.348  -3.317   6.572  1.00  0.00           C  
ATOM    159  N   THR A  22       4.922  -2.252   8.271  1.00  0.00           N  
ATOM    160  CA  THR A  22       6.339  -2.437   8.564  1.00  0.00           C  
ATOM    161  C   THR A  22       6.627  -3.885   8.951  1.00  0.00           C  
ATOM    162  CB  THR A  22       6.803  -1.499   9.693  1.00  0.00           C  
ATOM    163  O   THR A  22       6.147  -4.365   9.980  1.00  0.00           O  
ATOM    164  CG2 THR A  22       8.300  -1.640   9.946  1.00  0.00           C  
ATOM    165  OG1 THR A  22       6.517  -0.143   9.328  1.00  0.00           O  
ATOM    166  N   ASN A  23       7.401  -4.568   8.051  1.00  0.00           N  
ATOM    167  CA  ASN A  23       7.831  -5.940   8.303  1.00  0.00           C  
ATOM    168  C   ASN A  23       9.257  -5.989   8.844  1.00  0.00           C  
ATOM    169  CB  ASN A  23       7.716  -6.781   7.031  1.00  0.00           C  
ATOM    170  O   ASN A  23      10.202  -5.612   8.149  1.00  0.00           O  
ATOM    171  CG  ASN A  23       8.026  -8.246   7.270  1.00  0.00           C  
ATOM    172  ND2 ASN A  23       7.746  -9.081   6.276  1.00  0.00           N  
ATOM    173  OD1 ASN A  23       8.512  -8.624   8.338  1.00  0.00           O  
ATOM    174  N   THR A  24       9.351  -6.466  10.071  1.00  0.00           N  
ATOM    175  CA  THR A  24      10.646  -6.642  10.718  1.00  0.00           C  
ATOM    176  C   THR A  24      10.981  -8.124  10.865  1.00  0.00           C  
ATOM    177  CB  THR A  24      10.676  -5.967  12.102  1.00  0.00           C  
ATOM    178  O   THR A  24      10.322  -8.842  11.620  1.00  0.00           O  
ATOM    179  CG2 THR A  24      12.070  -6.034  12.717  1.00  0.00           C  
ATOM    180  OG1 THR A  24      10.291  -4.594  11.965  1.00  0.00           O  
ATOM    181  N   SER A  25      11.959  -8.544   9.987  1.00  0.00           N  
ATOM    182  CA  SER A  25      12.363  -9.946   9.988  1.00  0.00           C  
ATOM    183  C   SER A  25      13.865 -10.089   9.762  1.00  0.00           C  
ATOM    184  CB  SER A  25      11.602 -10.724   8.914  1.00  0.00           C  
ATOM    185  O   SER A  25      14.445  -9.377   8.940  1.00  0.00           O  
ATOM    186  OG  SER A  25      10.204 -10.661   9.143  1.00  0.00           O  
ATOM    187  N   ASP A  26      14.483 -10.930  10.600  1.00  0.00           N  
ATOM    188  CA  ASP A  26      15.892 -11.278  10.439  1.00  0.00           C  
ATOM    189  C   ASP A  26      16.774 -10.033  10.487  1.00  0.00           C  
ATOM    190  CB  ASP A  26      16.112 -12.029   9.124  1.00  0.00           C  
ATOM    191  O   ASP A  26      17.675  -9.872   9.661  1.00  0.00           O  
ATOM    192  CG  ASP A  26      15.457 -13.398   9.106  1.00  0.00           C  
ATOM    193  OD1 ASP A  26      15.285 -14.007  10.184  1.00  0.00           O  
ATOM    194  OD2 ASP A  26      15.112 -13.875   8.003  1.00  0.00           O  
ATOM    195  N   GLY A  27      16.487  -9.017  11.407  1.00  0.00           N  
ATOM    196  CA  GLY A  27      17.299  -7.829  11.611  1.00  0.00           C  
ATOM    197  C   GLY A  27      17.057  -6.755  10.567  1.00  0.00           C  
ATOM    198  O   GLY A  27      17.718  -5.714  10.574  1.00  0.00           O  
ATOM    199  N   TYR A  28      16.175  -7.031   9.592  1.00  0.00           N  
ATOM    200  CA  TYR A  28      15.846  -6.059   8.556  1.00  0.00           C  
ATOM    201  C   TYR A  28      14.413  -5.563   8.708  1.00  0.00           C  
ATOM    202  CB  TYR A  28      16.042  -6.669   7.164  1.00  0.00           C  
ATOM    203  O   TYR A  28      13.556  -6.275   9.237  1.00  0.00           O  
ATOM    204  CG  TYR A  28      17.484  -6.965   6.829  1.00  0.00           C  
ATOM    205  CD1 TYR A  28      18.270  -6.030   6.160  1.00  0.00           C  
ATOM    206  CD2 TYR A  28      18.061  -8.181   7.180  1.00  0.00           C  
ATOM    207  CE1 TYR A  28      19.599  -6.300   5.847  1.00  0.00           C  
ATOM    208  CE2 TYR A  28      19.389  -8.461   6.872  1.00  0.00           C  
ATOM    209  OH  TYR A  28      21.463  -7.789   5.900  1.00  0.00           O  
ATOM    210  CZ  TYR A  28      20.148  -7.516   6.207  1.00  0.00           C  
ATOM    211  N   SER A  29      14.236  -4.316   8.248  1.00  0.00           N  
ATOM    212  CA  SER A  29      12.910  -3.710   8.293  1.00  0.00           C  
ATOM    213  C   SER A  29      12.524  -3.124   6.938  1.00  0.00           C  
ATOM    214  CB  SER A  29      12.853  -2.620   9.364  1.00  0.00           C  
ATOM    215  O   SER A  29      13.313  -2.406   6.320  1.00  0.00           O  
ATOM    216  OG  SER A  29      11.548  -2.075   9.458  1.00  0.00           O  
ATOM    217  N   ILE A  30      11.366  -3.609   6.441  1.00  0.00           N  
ATOM    218  CA  ILE A  30      10.812  -3.056   5.210  1.00  0.00           C  
ATOM    219  C   ILE A  30       9.476  -2.379   5.503  1.00  0.00           C  
ATOM    220  CB  ILE A  30      10.634  -4.148   4.131  1.00  0.00           C  
ATOM    221  O   ILE A  30       8.607  -2.961   6.157  1.00  0.00           O  
ATOM    222  CG1 ILE A  30      11.988  -4.776   3.778  1.00  0.00           C  
ATOM    223  CG2 ILE A  30       9.957  -3.570   2.884  1.00  0.00           C  
ATOM    224  CD1 ILE A  30      11.892  -5.952   2.816  1.00  0.00           C  
ATOM    225  N   SER A  31       9.405  -1.112   5.052  1.00  0.00           N  
ATOM    226  CA  SER A  31       8.168  -0.360   5.240  1.00  0.00           C  
ATOM    227  C   SER A  31       7.555   0.039   3.901  1.00  0.00           C  
ATOM    228  CB  SER A  31       8.422   0.888   6.086  1.00  0.00           C  
ATOM    229  O   SER A  31       8.242   0.588   3.037  1.00  0.00           O  
ATOM    230  OG  SER A  31       8.818   0.533   7.399  1.00  0.00           O  
ATOM    231  N   LEU A  32       6.274  -0.302   3.796  1.00  0.00           N  
ATOM    232  CA  LEU A  32       5.477   0.053   2.626  1.00  0.00           C  
ATOM    233  C   LEU A  32       4.073   0.486   3.036  1.00  0.00           C  
ATOM    234  CB  LEU A  32       5.397  -1.127   1.654  1.00  0.00           C  
ATOM    235  O   LEU A  32       3.707   0.389   4.209  1.00  0.00           O  
ATOM    236  CG  LEU A  32       6.728  -1.766   1.253  1.00  0.00           C  
ATOM    237  CD1 LEU A  32       6.483  -3.006   0.399  1.00  0.00           C  
ATOM    238  CD2 LEU A  32       7.601  -0.762   0.509  1.00  0.00           C  
ATOM    239  N   TYR A  33       3.353   0.899   2.065  1.00  0.00           N  
ATOM    240  CA  TYR A  33       1.945   1.206   2.292  1.00  0.00           C  
ATOM    241  C   TYR A  33       1.051   0.093   1.760  1.00  0.00           C  
ATOM    242  CB  TYR A  33       1.571   2.536   1.630  1.00  0.00           C  
ATOM    243  O   TYR A  33       1.519  -0.805   1.055  1.00  0.00           O  
ATOM    244  CG  TYR A  33       2.195   3.740   2.293  1.00  0.00           C  
ATOM    245  CD1 TYR A  33       1.582   4.356   3.382  1.00  0.00           C  
ATOM    246  CD2 TYR A  33       3.398   4.265   1.832  1.00  0.00           C  
ATOM    247  CE1 TYR A  33       2.153   5.467   3.995  1.00  0.00           C  
ATOM    248  CE2 TYR A  33       3.977   5.376   2.437  1.00  0.00           C  
ATOM    249  OH  TYR A  33       3.917   7.068   4.120  1.00  0.00           O  
ATOM    250  CZ  TYR A  33       3.348   5.968   3.517  1.00  0.00           C  
ATOM    251  N   GLY A  34      -0.167   0.148   2.151  1.00  0.00           N  
ATOM    252  CA  GLY A  34      -1.185  -0.779   1.681  1.00  0.00           C  
ATOM    253  C   GLY A  34      -2.581  -0.185   1.686  1.00  0.00           C  
ATOM    254  O   GLY A  34      -2.786   0.928   2.175  1.00  0.00           O  
ATOM    255  N   ILE A  35      -3.441  -0.904   0.990  1.00  0.00           N  
ATOM    256  CA  ILE A  35      -4.838  -0.493   0.912  1.00  0.00           C  
ATOM    257  C   ILE A  35      -5.705  -1.455   1.720  1.00  0.00           C  
ATOM    258  CB  ILE A  35      -5.328  -0.431  -0.552  1.00  0.00           C  
ATOM    259  O   ILE A  35      -5.673  -2.668   1.496  1.00  0.00           O  
ATOM    260  CG1 ILE A  35      -4.413   0.475  -1.384  1.00  0.00           C  
ATOM    261  CG2 ILE A  35      -6.780   0.051  -0.616  1.00  0.00           C  
ATOM    262  CD1 ILE A  35      -4.599   0.330  -2.888  1.00  0.00           C  
ATOM    263  N   GLY A  36      -6.479  -0.892   2.652  1.00  0.00           N  
ATOM    264  CA  GLY A  36      -7.448  -1.696   3.378  1.00  0.00           C  
ATOM    265  C   GLY A  36      -8.746  -1.898   2.619  1.00  0.00           C  
ATOM    266  O   GLY A  36      -9.244  -0.972   1.975  1.00  0.00           O  
ATOM    267  N   PHE A  37      -9.327  -3.067   2.639  1.00  0.00           N  
ATOM    268  CA  PHE A  37     -10.587  -3.480   2.033  1.00  0.00           C  
ATOM    269  C   PHE A  37     -11.250  -4.578   2.856  1.00  0.00           C  
ATOM    270  CB  PHE A  37     -10.361  -3.964   0.597  1.00  0.00           C  
ATOM    271  O   PHE A  37     -10.877  -5.748   2.754  1.00  0.00           O  
ATOM    272  CG  PHE A  37     -11.633  -4.184  -0.177  1.00  0.00           C  
ATOM    273  CD1 PHE A  37     -12.283  -5.412  -0.138  1.00  0.00           C  
ATOM    274  CD2 PHE A  37     -12.179  -3.163  -0.943  1.00  0.00           C  
ATOM    275  CE1 PHE A  37     -13.460  -5.619  -0.853  1.00  0.00           C  
ATOM    276  CE2 PHE A  37     -13.355  -3.362  -1.660  1.00  0.00           C  
ATOM    277  CZ  PHE A  37     -13.994  -4.591  -1.615  1.00  0.00           C  
ATOM    278  N   GLY A  38     -12.280  -4.143   3.711  1.00  0.00           N  
ATOM    279  CA  GLY A  38     -12.835  -5.133   4.621  1.00  0.00           C  
ATOM    280  C   GLY A  38     -11.806  -5.708   5.576  1.00  0.00           C  
ATOM    281  O   GLY A  38     -11.083  -4.963   6.240  1.00  0.00           O  
ATOM    282  N   PRO A  39     -11.667  -7.072   5.660  1.00  0.00           N  
ATOM    283  CA  PRO A  39     -10.654  -7.711   6.504  1.00  0.00           C  
ATOM    284  C   PRO A  39      -9.329  -7.927   5.775  1.00  0.00           C  
ATOM    285  CB  PRO A  39     -11.297  -9.049   6.875  1.00  0.00           C  
ATOM    286  O   PRO A  39      -8.488  -8.705   6.232  1.00  0.00           O  
ATOM    287  CG  PRO A  39     -12.118  -9.423   5.683  1.00  0.00           C  
ATOM    288  CD  PRO A  39     -12.702  -8.170   5.095  1.00  0.00           C  
ATOM    289  N   LEU A  40      -9.178  -7.253   4.676  1.00  0.00           N  
ATOM    290  CA  LEU A  40      -8.032  -7.522   3.814  1.00  0.00           C  
ATOM    291  C   LEU A  40      -7.135  -6.294   3.704  1.00  0.00           C  
ATOM    292  CB  LEU A  40      -8.498  -7.955   2.422  1.00  0.00           C  
ATOM    293  O   LEU A  40      -7.608  -5.161   3.822  1.00  0.00           O  
ATOM    294  CG  LEU A  40      -9.525  -9.088   2.373  1.00  0.00           C  
ATOM    295  CD1 LEU A  40     -10.006  -9.305   0.942  1.00  0.00           C  
ATOM    296  CD2 LEU A  40      -8.932 -10.372   2.944  1.00  0.00           C  
ATOM    297  N   ILE A  41      -5.891  -6.576   3.513  1.00  0.00           N  
ATOM    298  CA  ILE A  41      -4.948  -5.532   3.126  1.00  0.00           C  
ATOM    299  C   ILE A  41      -4.285  -5.902   1.801  1.00  0.00           C  
ATOM    300  CB  ILE A  41      -3.877  -5.306   4.217  1.00  0.00           C  
ATOM    301  O   ILE A  41      -3.772  -7.012   1.645  1.00  0.00           O  
ATOM    302  CG1 ILE A  41      -4.523  -4.752   5.492  1.00  0.00           C  
ATOM    303  CG2 ILE A  41      -2.778  -4.369   3.708  1.00  0.00           C  
ATOM    304  CD1 ILE A  41      -3.557  -4.601   6.659  1.00  0.00           C  
ATOM    305  N   ILE A  42      -4.359  -4.970   0.857  1.00  0.00           N  
ATOM    306  CA  ILE A  42      -3.728  -5.124  -0.449  1.00  0.00           C  
ATOM    307  C   ILE A  42      -2.410  -4.354  -0.479  1.00  0.00           C  
ATOM    308  CB  ILE A  42      -4.657  -4.642  -1.586  1.00  0.00           C  
ATOM    309  O   ILE A  42      -2.382  -3.149  -0.220  1.00  0.00           O  
ATOM    310  CG1 ILE A  42      -6.002  -5.375  -1.524  1.00  0.00           C  
ATOM    311  CG2 ILE A  42      -3.988  -4.838  -2.949  1.00  0.00           C  
ATOM    312  CD1 ILE A  42      -7.125  -4.557  -0.902  1.00  0.00           C  
ATOM    313  N   THR A  43      -1.292  -5.028  -0.796  1.00  0.00           N  
ATOM    314  CA  THR A  43       0.007  -4.367  -0.838  1.00  0.00           C  
ATOM    315  C   THR A  43       0.956  -5.099  -1.782  1.00  0.00           C  
ATOM    316  CB  THR A  43       0.637  -4.284   0.565  1.00  0.00           C  
ATOM    317  O   THR A  43       0.528  -5.950  -2.564  1.00  0.00           O  
ATOM    318  CG2 THR A  43       1.092  -5.658   1.046  1.00  0.00           C  
ATOM    319  OG1 THR A  43       1.769  -3.406   0.523  1.00  0.00           O  
ATOM    320  N   ASN A  44       2.256  -4.640  -1.777  1.00  0.00           N  
ATOM    321  CA  ASN A  44       3.257  -5.278  -2.624  1.00  0.00           C  
ATOM    322  C   ASN A  44       3.772  -6.575  -2.006  1.00  0.00           C  
ATOM    323  CB  ASN A  44       4.420  -4.321  -2.895  1.00  0.00           C  
ATOM    324  O   ASN A  44       3.966  -6.654  -0.792  1.00  0.00           O  
ATOM    325  CG  ASN A  44       3.993  -3.083  -3.659  1.00  0.00           C  
ATOM    326  ND2 ASN A  44       3.941  -3.192  -4.981  1.00  0.00           N  
ATOM    327  OD1 ASN A  44       3.713  -2.038  -3.066  1.00  0.00           O  
ATOM    328  N   ALA A  45       3.995  -7.563  -2.835  1.00  0.00           N  
ATOM    329  CA  ALA A  45       4.506  -8.861  -2.402  1.00  0.00           C  
ATOM    330  C   ALA A  45       5.914  -8.732  -1.827  1.00  0.00           C  
ATOM    331  CB  ALA A  45       4.498  -9.850  -3.565  1.00  0.00           C  
ATOM    332  O   ALA A  45       6.311  -9.515  -0.961  1.00  0.00           O  
ATOM    333  N   HIS A  46       6.605  -7.751  -2.293  1.00  0.00           N  
ATOM    334  CA  HIS A  46       7.986  -7.633  -1.840  1.00  0.00           C  
ATOM    335  C   HIS A  46       8.052  -7.139  -0.398  1.00  0.00           C  
ATOM    336  CB  HIS A  46       8.771  -6.691  -2.754  1.00  0.00           C  
ATOM    337  O   HIS A  46       9.141  -6.955   0.150  1.00  0.00           O  
ATOM    338  CG  HIS A  46       8.292  -5.274  -2.709  1.00  0.00           C  
ATOM    339  CD2 HIS A  46       8.528  -4.284  -1.817  1.00  0.00           C  
ATOM    340  ND1 HIS A  46       7.461  -4.740  -3.669  1.00  0.00           N  
ATOM    341  CE1 HIS A  46       7.205  -3.477  -3.368  1.00  0.00           C  
ATOM    342  NE2 HIS A  46       7.841  -3.176  -2.249  1.00  0.00           N  
ATOM    343  N   LEU A  47       6.916  -6.890   0.231  1.00  0.00           N  
ATOM    344  CA  LEU A  47       6.874  -6.643   1.668  1.00  0.00           C  
ATOM    345  C   LEU A  47       7.402  -7.846   2.442  1.00  0.00           C  
ATOM    346  CB  LEU A  47       5.446  -6.320   2.115  1.00  0.00           C  
ATOM    347  O   LEU A  47       7.946  -7.694   3.539  1.00  0.00           O  
ATOM    348  CG  LEU A  47       5.234  -6.120   3.617  1.00  0.00           C  
ATOM    349  CD1 LEU A  47       5.969  -4.872   4.094  1.00  0.00           C  
ATOM    350  CD2 LEU A  47       3.747  -6.028   3.940  1.00  0.00           C  
ATOM    351  N   PHE A  48       7.248  -9.059   1.830  1.00  0.00           N  
ATOM    352  CA  PHE A  48       7.598 -10.301   2.509  1.00  0.00           C  
ATOM    353  C   PHE A  48       8.839 -10.928   1.886  1.00  0.00           C  
ATOM    354  CB  PHE A  48       6.428 -11.289   2.460  1.00  0.00           C  
ATOM    355  O   PHE A  48       8.850 -12.122   1.580  1.00  0.00           O  
ATOM    356  CG  PHE A  48       5.213 -10.831   3.219  1.00  0.00           C  
ATOM    357  CD1 PHE A  48       5.177 -10.895   4.606  1.00  0.00           C  
ATOM    358  CD2 PHE A  48       4.105 -10.334   2.544  1.00  0.00           C  
ATOM    359  CE1 PHE A  48       4.054 -10.471   5.312  1.00  0.00           C  
ATOM    360  CE2 PHE A  48       2.978  -9.909   3.242  1.00  0.00           C  
ATOM    361  CZ  PHE A  48       2.954  -9.979   4.626  1.00  0.00           C  
ATOM    362  N   ARG A  49       9.874 -10.067   1.642  1.00  0.00           N  
ATOM    363  CA  ARG A  49      11.162 -10.597   1.204  1.00  0.00           C  
ATOM    364  C   ARG A  49      11.778 -11.492   2.274  1.00  0.00           C  
ATOM    365  CB  ARG A  49      12.122  -9.457   0.859  1.00  0.00           C  
ATOM    366  O   ARG A  49      12.493 -12.445   1.957  1.00  0.00           O  
ATOM    367  CG  ARG A  49      11.803  -8.759  -0.454  1.00  0.00           C  
ATOM    368  CD  ARG A  49      12.838  -7.695  -0.793  1.00  0.00           C  
ATOM    369  NE  ARG A  49      12.529  -7.025  -2.053  1.00  0.00           N  
ATOM    370  NH1 ARG A  49      14.331  -5.583  -1.967  1.00  0.00           N  
ATOM    371  NH2 ARG A  49      12.873  -5.499  -3.734  1.00  0.00           N  
ATOM    372  CZ  ARG A  49      13.245  -6.037  -2.582  1.00  0.00           C  
ATOM    373  N   ARG A  50      11.462 -11.028   3.434  1.00  0.00           N  
ATOM    374  CA  ARG A  50      11.809 -11.817   4.612  1.00  0.00           C  
ATOM    375  C   ARG A  50      10.578 -12.090   5.470  1.00  0.00           C  
ATOM    376  CB  ARG A  50      12.878 -11.103   5.442  1.00  0.00           C  
ATOM    377  O   ARG A  50       9.616 -11.319   5.448  1.00  0.00           O  
ATOM    378  CG  ARG A  50      14.207 -10.936   4.723  1.00  0.00           C  
ATOM    379  CD  ARG A  50      15.197 -10.127   5.549  1.00  0.00           C  
ATOM    380  NE  ARG A  50      16.484  -9.997   4.871  1.00  0.00           N  
ATOM    381  NH1 ARG A  50      15.785  -8.342   3.418  1.00  0.00           N  
ATOM    382  NH2 ARG A  50      17.941  -9.115   3.330  1.00  0.00           N  
ATOM    383  CZ  ARG A  50      16.734  -9.152   3.875  1.00  0.00           C  
ATOM    384  N   ASN A  51      10.635 -13.211   6.062  1.00  0.00           N  
ATOM    385  CA  ASN A  51       9.462 -13.640   6.817  1.00  0.00           C  
ATOM    386  C   ASN A  51       9.848 -14.185   8.189  1.00  0.00           C  
ATOM    387  CB  ASN A  51       8.671 -14.688   6.032  1.00  0.00           C  
ATOM    388  O   ASN A  51      11.018 -14.143   8.572  1.00  0.00           O  
ATOM    389  CG  ASN A  51       7.201 -14.709   6.402  1.00  0.00           C  
ATOM    390  ND2 ASN A  51       6.438 -15.579   5.751  1.00  0.00           N  
ATOM    391  OD1 ASN A  51       6.755 -13.949   7.266  1.00  0.00           O  
ATOM    392  N   ASN A  52       8.870 -14.589   8.976  1.00  0.00           N  
ATOM    393  CA  ASN A  52       9.067 -15.133  10.316  1.00  0.00           C  
ATOM    394  C   ASN A  52       9.492 -14.051  11.304  1.00  0.00           C  
ATOM    395  CB  ASN A  52      10.098 -16.263  10.290  1.00  0.00           C  
ATOM    396  O   ASN A  52      10.346 -14.287  12.160  1.00  0.00           O  
ATOM    397  CG  ASN A  52      10.087 -17.094  11.558  1.00  0.00           C  
ATOM    398  ND2 ASN A  52      11.229 -17.681  11.892  1.00  0.00           N  
ATOM    399  OD1 ASN A  52       9.059 -17.207  12.231  1.00  0.00           O  
ATOM    400  N   GLY A  53       8.896 -12.920  11.188  1.00  0.00           N  
ATOM    401  CA  GLY A  53       9.119 -11.786  12.071  1.00  0.00           C  
ATOM    402  C   GLY A  53       7.833 -11.117  12.520  1.00  0.00           C  
ATOM    403  O   GLY A  53       6.840 -11.792  12.795  1.00  0.00           O  
ATOM    404  N   THR A  54       7.968  -9.768  12.753  1.00  0.00           N  
ATOM    405  CA  THR A  54       6.845  -8.980  13.248  1.00  0.00           C  
ATOM    406  C   THR A  54       6.338  -8.025  12.171  1.00  0.00           C  
ATOM    407  CB  THR A  54       7.235  -8.180  14.505  1.00  0.00           C  
ATOM    408  O   THR A  54       7.132  -7.378  11.485  1.00  0.00           O  
ATOM    409  CG2 THR A  54       6.043  -7.401  15.052  1.00  0.00           C  
ATOM    410  OG1 THR A  54       7.704  -9.084  15.513  1.00  0.00           O  
ATOM    411  N   LEU A  55       5.032  -8.060  11.964  1.00  0.00           N  
ATOM    412  CA  LEU A  55       4.402  -7.094  11.071  1.00  0.00           C  
ATOM    413  C   LEU A  55       3.624  -6.048  11.862  1.00  0.00           C  
ATOM    414  CB  LEU A  55       3.469  -7.803  10.086  1.00  0.00           C  
ATOM    415  O   LEU A  55       2.728  -6.390  12.638  1.00  0.00           O  
ATOM    416  CG  LEU A  55       2.734  -6.910   9.085  1.00  0.00           C  
ATOM    417  CD1 LEU A  55       3.725  -6.262   8.125  1.00  0.00           C  
ATOM    418  CD2 LEU A  55       1.688  -7.713   8.319  1.00  0.00           C  
ATOM    419  N   THR A  56       4.015  -4.802  11.713  1.00  0.00           N  
ATOM    420  CA  THR A  56       3.304  -3.688  12.330  1.00  0.00           C  
ATOM    421  C   THR A  56       2.425  -2.974  11.307  1.00  0.00           C  
ATOM    422  CB  THR A  56       4.283  -2.681  12.962  1.00  0.00           C  
ATOM    423  O   THR A  56       2.904  -2.565  10.247  1.00  0.00           O  
ATOM    424  CG2 THR A  56       3.535  -1.542  13.647  1.00  0.00           C  
ATOM    425  OG1 THR A  56       5.095  -3.356  13.931  1.00  0.00           O  
ATOM    426  N   VAL A  57       1.131  -2.851  11.652  1.00  0.00           N  
ATOM    427  CA  VAL A  57       0.175  -2.163  10.791  1.00  0.00           C  
ATOM    428  C   VAL A  57      -0.270  -0.859  11.450  1.00  0.00           C  
ATOM    429  CB  VAL A  57      -1.053  -3.050  10.484  1.00  0.00           C  
ATOM    430  O   VAL A  57      -0.856  -0.873  12.535  1.00  0.00           O  
ATOM    431  CG1 VAL A  57      -1.984  -2.358   9.490  1.00  0.00           C  
ATOM    432  CG2 VAL A  57      -0.607  -4.409   9.946  1.00  0.00           C  
ATOM    433  N   THR A  58       0.045   0.252  10.790  1.00  0.00           N  
ATOM    434  CA  THR A  58      -0.415   1.560  11.245  1.00  0.00           C  
ATOM    435  C   THR A  58      -1.537   2.079  10.350  1.00  0.00           C  
ATOM    436  CB  THR A  58       0.739   2.580  11.271  1.00  0.00           C  
ATOM    437  O   THR A  58      -1.345   2.260   9.146  1.00  0.00           O  
ATOM    438  CG2 THR A  58       0.282   3.911  11.858  1.00  0.00           C  
ATOM    439  OG1 THR A  58       1.810   2.060  12.068  1.00  0.00           O  
ATOM    440  N   SER A  59      -2.693   2.241  10.947  1.00  0.00           N  
ATOM    441  CA  SER A  59      -3.869   2.725  10.232  1.00  0.00           C  
ATOM    442  C   SER A  59      -4.524   3.889  10.968  1.00  0.00           C  
ATOM    443  CB  SER A  59      -4.883   1.596  10.041  1.00  0.00           C  
ATOM    444  O   SER A  59      -3.983   4.388  11.956  1.00  0.00           O  
ATOM    445  OG  SER A  59      -5.520   1.280  11.267  1.00  0.00           O  
ATOM    446  N   LYS A  60      -5.656   4.314  10.407  1.00  0.00           N  
ATOM    447  CA  LYS A  60      -6.436   5.361  11.060  1.00  0.00           C  
ATOM    448  C   LYS A  60      -6.947   4.898  12.421  1.00  0.00           C  
ATOM    449  CB  LYS A  60      -7.611   5.786  10.176  1.00  0.00           C  
ATOM    450  O   LYS A  60      -7.183   5.716  13.312  1.00  0.00           O  
ATOM    451  CG  LYS A  60      -8.485   6.870  10.788  1.00  0.00           C  
ATOM    452  CD  LYS A  60      -9.669   7.206   9.891  1.00  0.00           C  
ATOM    453  CE  LYS A  60     -10.584   8.239  10.534  1.00  0.00           C  
ATOM    454  NZ  LYS A  60     -11.744   8.575   9.656  1.00  0.00           N  
ATOM    455  N   HIS A  61      -7.048   3.588  12.580  1.00  0.00           N  
ATOM    456  CA  HIS A  61      -7.587   2.990  13.796  1.00  0.00           C  
ATOM    457  C   HIS A  61      -6.490   2.761  14.830  1.00  0.00           C  
ATOM    458  CB  HIS A  61      -8.292   1.671  13.477  1.00  0.00           C  
ATOM    459  O   HIS A  61      -6.763   2.288  15.936  1.00  0.00           O  
ATOM    460  CG  HIS A  61      -9.443   1.818  12.533  1.00  0.00           C  
ATOM    461  CD2 HIS A  61      -9.642   1.323  11.289  1.00  0.00           C  
ATOM    462  ND1 HIS A  61     -10.566   2.557  12.839  1.00  0.00           N  
ATOM    463  CE1 HIS A  61     -11.408   2.508  11.820  1.00  0.00           C  
ATOM    464  NE2 HIS A  61     -10.871   1.766  10.867  1.00  0.00           N  
ATOM    465  N   GLY A  62      -5.292   3.054  14.465  1.00  0.00           N  
ATOM    466  CA  GLY A  62      -4.185   2.849  15.386  1.00  0.00           C  
ATOM    467  C   GLY A  62      -3.163   1.851  14.877  1.00  0.00           C  
ATOM    468  O   GLY A  62      -3.072   1.607  13.672  1.00  0.00           O  
ATOM    469  N   THR A  63      -2.376   1.441  15.789  1.00  0.00           N  
ATOM    470  CA  THR A  63      -1.295   0.521  15.451  1.00  0.00           C  
ATOM    471  C   THR A  63      -1.630  -0.897  15.904  1.00  0.00           C  
ATOM    472  CB  THR A  63       0.036   0.966  16.086  1.00  0.00           C  
ATOM    473  O   THR A  63      -2.120  -1.099  17.017  1.00  0.00           O  
ATOM    474  CG2 THR A  63       1.163   0.002  15.731  1.00  0.00           C  
ATOM    475  OG1 THR A  63       0.372   2.275  15.610  1.00  0.00           O  
ATOM    476  N   PHE A  64      -1.470  -1.810  15.018  1.00  0.00           N  
ATOM    477  CA  PHE A  64      -1.704  -3.228  15.261  1.00  0.00           C  
ATOM    478  C   PHE A  64      -0.456  -4.044  14.947  1.00  0.00           C  
ATOM    479  CB  PHE A  64      -2.885  -3.731  14.425  1.00  0.00           C  
ATOM    480  O   PHE A  64       0.149  -3.879  13.886  1.00  0.00           O  
ATOM    481  CG  PHE A  64      -3.337  -5.120  14.786  1.00  0.00           C  
ATOM    482  CD1 PHE A  64      -2.757  -6.233  14.190  1.00  0.00           C  
ATOM    483  CD2 PHE A  64      -4.344  -5.313  15.724  1.00  0.00           C  
ATOM    484  CE1 PHE A  64      -3.174  -7.519  14.523  1.00  0.00           C  
ATOM    485  CE2 PHE A  64      -4.766  -6.596  16.062  1.00  0.00           C  
ATOM    486  CZ  PHE A  64      -4.180  -7.697  15.459  1.00  0.00           C  
ATOM    487  N   THR A  65      -0.131  -4.941  15.903  1.00  0.00           N  
ATOM    488  CA  THR A  65       1.094  -5.712  15.722  1.00  0.00           C  
ATOM    489  C   THR A  65       0.787  -7.205  15.645  1.00  0.00           C  
ATOM    490  CB  THR A  65       2.092  -5.450  16.865  1.00  0.00           C  
ATOM    491  O   THR A  65       0.064  -7.740  16.487  1.00  0.00           O  
ATOM    492  CG2 THR A  65       3.375  -6.252  16.669  1.00  0.00           C  
ATOM    493  OG1 THR A  65       2.416  -4.054  16.898  1.00  0.00           O  
ATOM    494  N   ILE A  66       1.332  -7.773  14.553  1.00  0.00           N  
ATOM    495  CA  ILE A  66       1.336  -9.224  14.404  1.00  0.00           C  
ATOM    496  C   ILE A  66       2.727  -9.771  14.714  1.00  0.00           C  
ATOM    497  CB  ILE A  66       0.898  -9.648  12.984  1.00  0.00           C  
ATOM    498  O   ILE A  66       3.691  -9.473  14.004  1.00  0.00           O  
ATOM    499  CG1 ILE A  66      -0.496  -9.093  12.667  1.00  0.00           C  
ATOM    500  CG2 ILE A  66       0.925 -11.172  12.842  1.00  0.00           C  
ATOM    501  CD1 ILE A  66      -0.791  -8.974  11.178  1.00  0.00           C  
ATOM    502  N   GLU A  67       2.882 -10.607  15.742  1.00  0.00           N  
ATOM    503  CA  GLU A  67       4.178 -11.019  16.274  1.00  0.00           C  
ATOM    504  C   GLU A  67       4.847 -12.046  15.365  1.00  0.00           C  
ATOM    505  CB  GLU A  67       4.023 -11.587  17.687  1.00  0.00           C  
ATOM    506  O   GLU A  67       6.075 -12.137  15.321  1.00  0.00           O  
ATOM    507  CG  GLU A  67       3.567 -10.563  18.715  1.00  0.00           C  
ATOM    508  CD  GLU A  67       4.584  -9.458  18.953  1.00  0.00           C  
ATOM    509  OE1 GLU A  67       4.191  -8.359  19.407  1.00  0.00           O  
ATOM    510  OE2 GLU A  67       5.783  -9.692  18.683  1.00  0.00           O  
ATOM    511  N   ASN A  68       4.070 -12.779  14.668  1.00  0.00           N  
ATOM    512  CA  ASN A  68       4.598 -13.819  13.792  1.00  0.00           C  
ATOM    513  C   ASN A  68       3.965 -13.759  12.405  1.00  0.00           C  
ATOM    514  CB  ASN A  68       4.387 -15.202  14.412  1.00  0.00           C  
ATOM    515  O   ASN A  68       2.814 -14.162  12.225  1.00  0.00           O  
ATOM    516  CG  ASN A  68       5.049 -16.307  13.613  1.00  0.00           C  
ATOM    517  ND2 ASN A  68       5.038 -17.519  14.156  1.00  0.00           N  
ATOM    518  OD1 ASN A  68       5.565 -16.074  12.517  1.00  0.00           O  
ATOM    519  N   THR A  69       4.753 -13.281  11.393  1.00  0.00           N  
ATOM    520  CA  THR A  69       4.234 -13.073  10.045  1.00  0.00           C  
ATOM    521  C   THR A  69       3.939 -14.408   9.367  1.00  0.00           C  
ATOM    522  CB  THR A  69       5.221 -12.263   9.185  1.00  0.00           C  
ATOM    523  O   THR A  69       3.199 -14.460   8.383  1.00  0.00           O  
ATOM    524  CG2 THR A  69       5.333 -10.826   9.682  1.00  0.00           C  
ATOM    525  OG1 THR A  69       6.513 -12.879   9.244  1.00  0.00           O  
ATOM    526  N   THR A  70       4.412 -15.534   9.887  1.00  0.00           N  
ATOM    527  CA  THR A  70       4.190 -16.840   9.274  1.00  0.00           C  
ATOM    528  C   THR A  70       2.759 -17.313   9.513  1.00  0.00           C  
ATOM    529  CB  THR A  70       5.178 -17.887   9.820  1.00  0.00           C  
ATOM    530  O   THR A  70       2.281 -18.226   8.836  1.00  0.00           O  
ATOM    531  CG2 THR A  70       6.622 -17.464   9.571  1.00  0.00           C  
ATOM    532  OG1 THR A  70       4.973 -18.040  11.230  1.00  0.00           O  
ATOM    533  N   THR A  71       2.119 -16.702  10.404  1.00  0.00           N  
ATOM    534  CA  THR A  71       0.754 -17.097  10.732  1.00  0.00           C  
ATOM    535  C   THR A  71      -0.249 -16.364   9.846  1.00  0.00           C  
ATOM    536  CB  THR A  71       0.432 -16.822  12.212  1.00  0.00           C  
ATOM    537  O   THR A  71      -1.443 -16.670   9.866  1.00  0.00           O  
ATOM    538  CG2 THR A  71       1.430 -17.521  13.131  1.00  0.00           C  
ATOM    539  OG1 THR A  71       0.487 -15.410  12.453  1.00  0.00           O  
ATOM    540  N   LEU A  72       0.234 -15.452   9.043  1.00  0.00           N  
ATOM    541  CA  LEU A  72      -0.640 -14.650   8.195  1.00  0.00           C  
ATOM    542  C   LEU A  72      -1.118 -15.455   6.991  1.00  0.00           C  
ATOM    543  CB  LEU A  72       0.082 -13.385   7.723  1.00  0.00           C  
ATOM    544  O   LEU A  72      -0.355 -16.237   6.420  1.00  0.00           O  
ATOM    545  CG  LEU A  72       0.285 -12.289   8.771  1.00  0.00           C  
ATOM    546  CD1 LEU A  72       1.220 -11.210   8.235  1.00  0.00           C  
ATOM    547  CD2 LEU A  72      -1.055 -11.687   9.181  1.00  0.00           C  
ATOM    548  N   GLN A  73      -2.345 -15.254   6.714  1.00  0.00           N  
ATOM    549  CA  GLN A  73      -2.882 -15.808   5.476  1.00  0.00           C  
ATOM    550  C   GLN A  73      -2.694 -14.838   4.313  1.00  0.00           C  
ATOM    551  CB  GLN A  73      -4.363 -16.153   5.638  1.00  0.00           C  
ATOM    552  O   GLN A  73      -3.183 -13.708   4.355  1.00  0.00           O  
ATOM    553  CG  GLN A  73      -4.631 -17.244   6.665  1.00  0.00           C  
ATOM    554  CD  GLN A  73      -6.104 -17.588   6.786  1.00  0.00           C  
ATOM    555  NE2 GLN A  73      -6.424 -18.873   6.681  1.00  0.00           N  
ATOM    556  OE1 GLN A  73      -6.948 -16.705   6.972  1.00  0.00           O  
ATOM    557  N   LEU A  74      -1.932 -15.352   3.311  1.00  0.00           N  
ATOM    558  CA  LEU A  74      -1.587 -14.513   2.169  1.00  0.00           C  
ATOM    559  C   LEU A  74      -2.141 -15.100   0.875  1.00  0.00           C  
ATOM    560  CB  LEU A  74      -0.068 -14.352   2.061  1.00  0.00           C  
ATOM    561  O   LEU A  74      -2.205 -16.322   0.721  1.00  0.00           O  
ATOM    562  CG  LEU A  74       0.660 -13.920   3.335  1.00  0.00           C  
ATOM    563  CD1 LEU A  74       2.168 -13.924   3.110  1.00  0.00           C  
ATOM    564  CD2 LEU A  74       0.184 -12.542   3.782  1.00  0.00           C  
ATOM    565  N   HIS A  75      -2.606 -14.223   0.067  1.00  0.00           N  
ATOM    566  CA  HIS A  75      -2.951 -14.584  -1.303  1.00  0.00           C  
ATOM    567  C   HIS A  75      -2.111 -13.802  -2.307  1.00  0.00           C  
ATOM    568  CB  HIS A  75      -4.439 -14.343  -1.563  1.00  0.00           C  
ATOM    569  O   HIS A  75      -2.293 -12.593  -2.467  1.00  0.00           O  
ATOM    570  CG  HIS A  75      -4.879 -14.730  -2.939  1.00  0.00           C  
ATOM    571  CD2 HIS A  75      -5.128 -13.979  -4.037  1.00  0.00           C  
ATOM    572  ND1 HIS A  75      -5.114 -16.038  -3.304  1.00  0.00           N  
ATOM    573  CE1 HIS A  75      -5.490 -16.074  -4.571  1.00  0.00           C  
ATOM    574  NE2 HIS A  75      -5.506 -14.838  -5.039  1.00  0.00           N  
ATOM    575  N   LEU A  76      -1.238 -14.533  -3.053  1.00  0.00           N  
ATOM    576  CA  LEU A  76      -0.366 -13.910  -4.043  1.00  0.00           C  
ATOM    577  C   LEU A  76      -1.059 -13.821  -5.398  1.00  0.00           C  
ATOM    578  CB  LEU A  76       0.942 -14.695  -4.175  1.00  0.00           C  
ATOM    579  O   LEU A  76      -1.658 -14.796  -5.859  1.00  0.00           O  
ATOM    580  CG  LEU A  76       1.832 -14.745  -2.932  1.00  0.00           C  
ATOM    581  CD1 LEU A  76       1.843 -16.153  -2.346  1.00  0.00           C  
ATOM    582  CD2 LEU A  76       3.247 -14.289  -3.269  1.00  0.00           C  
ATOM    583  N   ILE A  77      -0.961 -12.620  -5.917  1.00  0.00           N  
ATOM    584  CA  ILE A  77      -1.499 -12.455  -7.263  1.00  0.00           C  
ATOM    585  C   ILE A  77      -0.454 -12.879  -8.293  1.00  0.00           C  
ATOM    586  CB  ILE A  77      -1.942 -10.997  -7.519  1.00  0.00           C  
ATOM    587  O   ILE A  77       0.620 -12.279  -8.380  1.00  0.00           O  
ATOM    588  CG1 ILE A  77      -2.879 -10.520  -6.403  1.00  0.00           C  
ATOM    589  CG2 ILE A  77      -2.614 -10.869  -8.889  1.00  0.00           C  
ATOM    590  CD1 ILE A  77      -4.166 -11.325  -6.289  1.00  0.00           C  
ATOM    591  N   GLU A  78      -0.767 -13.854  -9.019  1.00  0.00           N  
ATOM    592  CA  GLU A  78       0.192 -14.476  -9.926  1.00  0.00           C  
ATOM    593  C   GLU A  78       0.716 -13.472 -10.949  1.00  0.00           C  
ATOM    594  CB  GLU A  78      -0.442 -15.673 -10.640  1.00  0.00           C  
ATOM    595  O   GLU A  78      -0.062 -12.735 -11.558  1.00  0.00           O  
ATOM    596  CG  GLU A  78      -0.701 -16.865  -9.731  1.00  0.00           C  
ATOM    597  CD  GLU A  78      -1.238 -18.079 -10.472  1.00  0.00           C  
ATOM    598  OE1 GLU A  78      -1.478 -19.126  -9.828  1.00  0.00           O  
ATOM    599  OE2 GLU A  78      -1.418 -17.984 -11.706  1.00  0.00           O  
ATOM    600  N   GLY A  79       2.053 -13.458 -11.069  1.00  0.00           N  
ATOM    601  CA  GLY A  79       2.714 -12.694 -12.115  1.00  0.00           C  
ATOM    602  C   GLY A  79       2.800 -11.211 -11.807  1.00  0.00           C  
ATOM    603  O   GLY A  79       3.146 -10.410 -12.678  1.00  0.00           O  
ATOM    604  N   ARG A  80       2.404 -10.870 -10.541  1.00  0.00           N  
ATOM    605  CA  ARG A  80       2.365  -9.458 -10.174  1.00  0.00           C  
ATOM    606  C   ARG A  80       2.962  -9.236  -8.788  1.00  0.00           C  
ATOM    607  CB  ARG A  80       0.930  -8.930 -10.217  1.00  0.00           C  
ATOM    608  O   ARG A  80       2.919 -10.128  -7.938  1.00  0.00           O  
ATOM    609  CG  ARG A  80       0.263  -9.068 -11.576  1.00  0.00           C  
ATOM    610  CD  ARG A  80      -1.209  -8.683 -11.524  1.00  0.00           C  
ATOM    611  NE  ARG A  80      -1.866  -8.890 -12.812  1.00  0.00           N  
ATOM    612  NH1 ARG A  80      -1.761  -6.673 -13.455  1.00  0.00           N  
ATOM    613  NH2 ARG A  80      -2.717  -8.229 -14.840  1.00  0.00           N  
ATOM    614  CZ  ARG A  80      -2.113  -7.930 -13.699  1.00  0.00           C  
ATOM    615  N   ASP A  81       3.646  -8.121  -8.601  1.00  0.00           N  
ATOM    616  CA  ASP A  81       4.116  -7.720  -7.278  1.00  0.00           C  
ATOM    617  C   ASP A  81       2.960  -7.230  -6.409  1.00  0.00           C  
ATOM    618  CB  ASP A  81       5.184  -6.631  -7.395  1.00  0.00           C  
ATOM    619  O   ASP A  81       2.891  -6.048  -6.067  1.00  0.00           O  
ATOM    620  CG  ASP A  81       5.838  -6.297  -6.065  1.00  0.00           C  
ATOM    621  OD1 ASP A  81       5.796  -7.133  -5.137  1.00  0.00           O  
ATOM    622  OD2 ASP A  81       6.399  -5.186  -5.944  1.00  0.00           O  
ATOM    623  N   LEU A  82       1.996  -8.096  -6.230  1.00  0.00           N  
ATOM    624  CA  LEU A  82       0.776  -7.831  -5.475  1.00  0.00           C  
ATOM    625  C   LEU A  82       0.440  -9.002  -4.558  1.00  0.00           C  
ATOM    626  CB  LEU A  82      -0.394  -7.559  -6.424  1.00  0.00           C  
ATOM    627  O   LEU A  82       0.514 -10.162  -4.972  1.00  0.00           O  
ATOM    628  CG  LEU A  82      -1.642  -6.933  -5.799  1.00  0.00           C  
ATOM    629  CD1 LEU A  82      -1.345  -5.512  -5.332  1.00  0.00           C  
ATOM    630  CD2 LEU A  82      -2.800  -6.945  -6.791  1.00  0.00           C  
ATOM    631  N   VAL A  83       0.077  -8.652  -3.321  1.00  0.00           N  
ATOM    632  CA  VAL A  83      -0.319  -9.681  -2.365  1.00  0.00           C  
ATOM    633  C   VAL A  83      -1.515  -9.197  -1.550  1.00  0.00           C  
ATOM    634  CB  VAL A  83       0.847 -10.063  -1.426  1.00  0.00           C  
ATOM    635  O   VAL A  83      -1.643  -8.002  -1.273  1.00  0.00           O  
ATOM    636  CG1 VAL A  83       1.271  -8.865  -0.577  1.00  0.00           C  
ATOM    637  CG2 VAL A  83       0.451 -11.239  -0.536  1.00  0.00           C  
ATOM    638  N   ILE A  84      -2.452 -10.094  -1.247  1.00  0.00           N  
ATOM    639  CA  ILE A  84      -3.581  -9.832  -0.360  1.00  0.00           C  
ATOM    640  C   ILE A  84      -3.339 -10.495   0.994  1.00  0.00           C  
ATOM    641  CB  ILE A  84      -4.908 -10.334  -0.973  1.00  0.00           C  
ATOM    642  O   ILE A  84      -3.049 -11.691   1.064  1.00  0.00           O  
ATOM    643  CG1 ILE A  84      -5.131  -9.706  -2.353  1.00  0.00           C  
ATOM    644  CG2 ILE A  84      -6.083 -10.031  -0.037  1.00  0.00           C  
ATOM    645  CD1 ILE A  84      -6.277 -10.328  -3.139  1.00  0.00           C  
ATOM    646  N   ILE A  85      -3.486  -9.680   2.010  1.00  0.00           N  
ATOM    647  CA  ILE A  85      -3.287 -10.180   3.366  1.00  0.00           C  
ATOM    648  C   ILE A  85      -4.630 -10.258   4.089  1.00  0.00           C  
ATOM    649  CB  ILE A  85      -2.303  -9.291   4.158  1.00  0.00           C  
ATOM    650  O   ILE A  85      -5.347  -9.260   4.188  1.00  0.00           O  
ATOM    651  CG1 ILE A  85      -1.006  -9.092   3.364  1.00  0.00           C  
ATOM    652  CG2 ILE A  85      -2.015  -9.897   5.534  1.00  0.00           C  
ATOM    653  CD1 ILE A  85      -0.088  -8.021   3.937  1.00  0.00           C  
ATOM    654  N   LYS A  86      -4.870 -11.436   4.544  1.00  0.00           N  
ATOM    655  CA  LYS A  86      -6.033 -11.575   5.415  1.00  0.00           C  
ATOM    656  C   LYS A  86      -5.669 -11.289   6.869  1.00  0.00           C  
ATOM    657  CB  LYS A  86      -6.632 -12.977   5.291  1.00  0.00           C  
ATOM    658  O   LYS A  86      -4.866 -12.009   7.466  1.00  0.00           O  
ATOM    659  CG  LYS A  86      -7.984 -13.134   5.972  1.00  0.00           C  
ATOM    660  CD  LYS A  86      -8.594 -14.502   5.693  1.00  0.00           C  
ATOM    661  CE  LYS A  86      -9.974 -14.638   6.321  1.00  0.00           C  
ATOM    662  NZ  LYS A  86     -10.606 -15.951   5.991  1.00  0.00           N  
ATOM    663  N   MET A  87      -6.390 -10.279   7.392  1.00  0.00           N  
ATOM    664  CA  MET A  87      -6.068  -9.856   8.752  1.00  0.00           C  
ATOM    665  C   MET A  87      -6.810 -10.707   9.777  1.00  0.00           C  
ATOM    666  CB  MET A  87      -6.413  -8.379   8.952  1.00  0.00           C  
ATOM    667  O   MET A  87      -7.872 -11.257   9.481  1.00  0.00           O  
ATOM    668  CG  MET A  87      -5.647  -7.441   8.033  1.00  0.00           C  
ATOM    669  SD  MET A  87      -3.829  -7.593   8.229  1.00  0.00           S  
ATOM    670  CE  MET A  87      -3.633  -6.936   9.909  1.00  0.00           C  
ATOM    671  N   PRO A  88      -6.184 -10.863  10.966  1.00  0.00           N  
ATOM    672  CA  PRO A  88      -6.867 -11.600  12.032  1.00  0.00           C  
ATOM    673  C   PRO A  88      -8.218 -10.990  12.398  1.00  0.00           C  
ATOM    674  CB  PRO A  88      -5.890 -11.509  13.206  1.00  0.00           C  
ATOM    675  O   PRO A  88      -8.461  -9.811  12.126  1.00  0.00           O  
ATOM    676  CG  PRO A  88      -4.576 -11.162  12.583  1.00  0.00           C  
ATOM    677  CD  PRO A  88      -4.835 -10.399  11.316  1.00  0.00           C  
ATOM    678  N   LYS A  89      -9.035 -11.708  12.997  1.00  0.00           N  
ATOM    679  CA  LYS A  89     -10.417 -11.338  13.288  1.00  0.00           C  
ATOM    680  C   LYS A  89     -10.478 -10.165  14.263  1.00  0.00           C  
ATOM    681  CB  LYS A  89     -11.184 -12.532  13.857  1.00  0.00           C  
ATOM    682  O   LYS A  89     -11.453  -9.411  14.275  1.00  0.00           O  
ATOM    683  CG  LYS A  89     -11.489 -13.616  12.834  1.00  0.00           C  
ATOM    684  CD  LYS A  89     -12.357 -14.718  13.429  1.00  0.00           C  
ATOM    685  CE  LYS A  89     -12.668 -15.800  12.404  1.00  0.00           C  
ATOM    686  NZ  LYS A  89     -13.489 -16.901  12.992  1.00  0.00           N  
ATOM    687  N   ASP A  90      -9.467  -9.999  15.066  1.00  0.00           N  
ATOM    688  CA  ASP A  90      -9.483  -8.917  16.045  1.00  0.00           C  
ATOM    689  C   ASP A  90      -8.993  -7.609  15.428  1.00  0.00           C  
ATOM    690  CB  ASP A  90      -8.626  -9.279  17.260  1.00  0.00           C  
ATOM    691  O   ASP A  90      -8.886  -6.593  16.116  1.00  0.00           O  
ATOM    692  CG  ASP A  90      -7.183  -9.584  16.898  1.00  0.00           C  
ATOM    693  OD1 ASP A  90      -6.886  -9.796  15.702  1.00  0.00           O  
ATOM    694  OD2 ASP A  90      -6.336  -9.616  17.817  1.00  0.00           O  
ATOM    695  N   PHE A  91      -8.647  -7.629  14.132  1.00  0.00           N  
ATOM    696  CA  PHE A  91      -8.313  -6.436  13.364  1.00  0.00           C  
ATOM    697  C   PHE A  91      -9.570  -5.789  12.794  1.00  0.00           C  
ATOM    698  CB  PHE A  91      -7.340  -6.778  12.232  1.00  0.00           C  
ATOM    699  O   PHE A  91     -10.379  -6.457  12.146  1.00  0.00           O  
ATOM    700  CG  PHE A  91      -6.780  -5.572  11.527  1.00  0.00           C  
ATOM    701  CD1 PHE A  91      -7.379  -5.084  10.372  1.00  0.00           C  
ATOM    702  CD2 PHE A  91      -5.653  -4.926  12.020  1.00  0.00           C  
ATOM    703  CE1 PHE A  91      -6.863  -3.968   9.718  1.00  0.00           C  
ATOM    704  CE2 PHE A  91      -5.132  -3.810  11.371  1.00  0.00           C  
ATOM    705  CZ  PHE A  91      -5.738  -3.333  10.220  1.00  0.00           C  
ATOM    706  N   PRO A  92      -9.763  -4.459  13.146  1.00  0.00           N  
ATOM    707  CA  PRO A  92     -10.970  -3.809  12.629  1.00  0.00           C  
ATOM    708  C   PRO A  92     -11.027  -3.798  11.104  1.00  0.00           C  
ATOM    709  CB  PRO A  92     -10.868  -2.386  13.182  1.00  0.00           C  
ATOM    710  O   PRO A  92     -10.013  -3.549  10.446  1.00  0.00           O  
ATOM    711  CG  PRO A  92      -9.888  -2.482  14.307  1.00  0.00           C  
ATOM    712  CD  PRO A  92      -8.964  -3.634  14.038  1.00  0.00           C  
ATOM    713  N   PRO A  93     -12.243  -4.092  10.592  1.00  0.00           N  
ATOM    714  CA  PRO A  93     -12.355  -4.118   9.132  1.00  0.00           C  
ATOM    715  C   PRO A  93     -12.377  -2.720   8.517  1.00  0.00           C  
ATOM    716  CB  PRO A  93     -13.684  -4.840   8.893  1.00  0.00           C  
ATOM    717  O   PRO A  93     -12.770  -1.756   9.180  1.00  0.00           O  
ATOM    718  CG  PRO A  93     -14.509  -4.531  10.100  1.00  0.00           C  
ATOM    719  CD  PRO A  93     -13.599  -4.452  11.292  1.00  0.00           C  
ATOM    720  N   PHE A  94     -11.978  -2.575   7.195  1.00  0.00           N  
ATOM    721  CA  PHE A  94     -11.998  -1.348   6.408  1.00  0.00           C  
ATOM    722  C   PHE A  94     -13.286  -1.242   5.601  1.00  0.00           C  
ATOM    723  CB  PHE A  94     -10.786  -1.288   5.473  1.00  0.00           C  
ATOM    724  O   PHE A  94     -13.973  -2.243   5.384  1.00  0.00           O  
ATOM    725  CG  PHE A  94      -9.468  -1.183   6.192  1.00  0.00           C  
ATOM    726  CD1 PHE A  94      -8.983   0.051   6.607  1.00  0.00           C  
ATOM    727  CD2 PHE A  94      -8.715  -2.320   6.454  1.00  0.00           C  
ATOM    728  CE1 PHE A  94      -7.764   0.150   7.274  1.00  0.00           C  
ATOM    729  CE2 PHE A  94      -7.496  -2.228   7.119  1.00  0.00           C  
ATOM    730  CZ  PHE A  94      -7.022  -0.992   7.527  1.00  0.00           C  
ATOM    731  N   PRO A  95     -13.639  -0.072   5.202  1.00  0.00           N  
ATOM    732  CA  PRO A  95     -14.748   0.063   4.254  1.00  0.00           C  
ATOM    733  C   PRO A  95     -14.498  -0.679   2.944  1.00  0.00           C  
ATOM    734  CB  PRO A  95     -14.828   1.574   4.019  1.00  0.00           C  
ATOM    735  O   PRO A  95     -13.346  -0.845   2.533  1.00  0.00           O  
ATOM    736  CG  PRO A  95     -14.177   2.182   5.219  1.00  0.00           C  
ATOM    737  CD  PRO A  95     -13.118   1.240   5.717  1.00  0.00           C  
ATOM    738  N   THR A  96     -15.568  -1.124   2.239  1.00  0.00           N  
ATOM    739  CA  THR A  96     -15.439  -1.954   1.046  1.00  0.00           C  
ATOM    740  C   THR A  96     -15.988  -1.230  -0.179  1.00  0.00           C  
ATOM    741  CB  THR A  96     -16.168  -3.299   1.220  1.00  0.00           C  
ATOM    742  O   THR A  96     -16.334  -1.864  -1.178  1.00  0.00           O  
ATOM    743  CG2 THR A  96     -15.554  -4.115   2.354  1.00  0.00           C  
ATOM    744  OG1 THR A  96     -17.548  -3.053   1.517  1.00  0.00           O  
ATOM    745  N   ASP A  97     -16.115   0.078  -0.209  1.00  0.00           N  
ATOM    746  CA  ASP A  97     -16.748   0.809  -1.302  1.00  0.00           C  
ATOM    747  C   ASP A  97     -15.726   1.202  -2.366  1.00  0.00           C  
ATOM    748  CB  ASP A  97     -17.461   2.055  -0.772  1.00  0.00           C  
ATOM    749  O   ASP A  97     -16.075   1.824  -3.371  1.00  0.00           O  
ATOM    750  CG  ASP A  97     -18.610   1.728   0.165  1.00  0.00           C  
ATOM    751  OD1 ASP A  97     -19.198   0.631   0.050  1.00  0.00           O  
ATOM    752  OD2 ASP A  97     -18.933   2.577   1.024  1.00  0.00           O  
ATOM    753  N   LEU A  98     -14.452   0.729  -2.106  1.00  0.00           N  
ATOM    754  CA  LEU A  98     -13.435   1.035  -3.106  1.00  0.00           C  
ATOM    755  C   LEU A  98     -13.670   0.235  -4.382  1.00  0.00           C  
ATOM    756  CB  LEU A  98     -12.037   0.740  -2.555  1.00  0.00           C  
ATOM    757  O   LEU A  98     -14.169  -0.892  -4.331  1.00  0.00           O  
ATOM    758  CG  LEU A  98     -11.638   1.487  -1.281  1.00  0.00           C  
ATOM    759  CD1 LEU A  98     -10.284   0.995  -0.780  1.00  0.00           C  
ATOM    760  CD2 LEU A  98     -11.609   2.991  -1.529  1.00  0.00           C  
ATOM    761  N   VAL A  99     -13.316   0.864  -5.471  1.00  0.00           N  
ATOM    762  CA  VAL A  99     -13.458   0.209  -6.768  1.00  0.00           C  
ATOM    763  C   VAL A  99     -12.085   0.036  -7.413  1.00  0.00           C  
ATOM    764  CB  VAL A  99     -14.392   1.006  -7.706  1.00  0.00           C  
ATOM    765  O   VAL A  99     -11.289   0.977  -7.455  1.00  0.00           O  
ATOM    766  CG1 VAL A  99     -14.507   0.317  -9.065  1.00  0.00           C  
ATOM    767  CG2 VAL A  99     -15.770   1.174  -7.071  1.00  0.00           C  
ATOM    768  N   PHE A 100     -11.838  -1.251  -7.923  1.00  0.00           N  
ATOM    769  CA  PHE A 100     -10.588  -1.584  -8.596  1.00  0.00           C  
ATOM    770  C   PHE A 100     -10.841  -1.964 -10.050  1.00  0.00           C  
ATOM    771  CB  PHE A 100      -9.874  -2.729  -7.871  1.00  0.00           C  
ATOM    772  O   PHE A 100     -11.818  -2.649 -10.357  1.00  0.00           O  
ATOM    773  CG  PHE A 100      -9.495  -2.406  -6.451  1.00  0.00           C  
ATOM    774  CD1 PHE A 100      -8.205  -1.996  -6.138  1.00  0.00           C  
ATOM    775  CD2 PHE A 100     -10.429  -2.513  -5.430  1.00  0.00           C  
ATOM    776  CE1 PHE A 100      -7.852  -1.696  -4.824  1.00  0.00           C  
ATOM    777  CE2 PHE A 100     -10.084  -2.216  -4.114  1.00  0.00           C  
ATOM    778  CZ  PHE A 100      -8.794  -1.808  -3.814  1.00  0.00           C  
ATOM    779  N   ARG A 101      -9.966  -1.468 -10.879  1.00  0.00           N  
ATOM    780  CA  ARG A 101     -10.007  -1.884 -12.277  1.00  0.00           C  
ATOM    781  C   ARG A 101      -8.638  -1.736 -12.933  1.00  0.00           C  
ATOM    782  CB  ARG A 101     -11.049  -1.072 -13.050  1.00  0.00           C  
ATOM    783  O   ARG A 101      -7.743  -1.095 -12.377  1.00  0.00           O  
ATOM    784  CG  ARG A 101     -10.717   0.408 -13.162  1.00  0.00           C  
ATOM    785  CD  ARG A 101     -11.567   1.097 -14.220  1.00  0.00           C  
ATOM    786  NE  ARG A 101     -11.314   2.535 -14.262  1.00  0.00           N  
ATOM    787  NH1 ARG A 101      -9.340   2.362 -15.449  1.00  0.00           N  
ATOM    788  NH2 ARG A 101     -10.130   4.421 -14.823  1.00  0.00           N  
ATOM    789  CZ  ARG A 101     -10.262   3.103 -14.844  1.00  0.00           C  
ATOM    790  N   GLU A 102      -8.499  -2.316 -14.080  1.00  0.00           N  
ATOM    791  CA  GLU A 102      -7.253  -2.202 -14.832  1.00  0.00           C  
ATOM    792  C   GLU A 102      -7.075  -0.795 -15.395  1.00  0.00           C  
ATOM    793  CB  GLU A 102      -7.213  -3.231 -15.965  1.00  0.00           C  
ATOM    794  O   GLU A 102      -8.052  -0.136 -15.755  1.00  0.00           O  
ATOM    795  CG  GLU A 102      -5.830  -3.428 -16.568  1.00  0.00           C  
ATOM    796  CD  GLU A 102      -5.795  -4.491 -17.655  1.00  0.00           C  
ATOM    797  OE1 GLU A 102      -4.751  -4.632 -18.332  1.00  0.00           O  
ATOM    798  OE2 GLU A 102      -6.819  -5.187 -17.831  1.00  0.00           O  
ATOM    799  N   PRO A 103      -5.757  -0.424 -15.481  1.00  0.00           N  
ATOM    800  CA  PRO A 103      -5.506   0.876 -16.108  1.00  0.00           C  
ATOM    801  C   PRO A 103      -5.732   0.856 -17.618  1.00  0.00           C  
ATOM    802  CB  PRO A 103      -4.036   1.148 -15.779  1.00  0.00           C  
ATOM    803  O   PRO A 103      -5.688  -0.209 -18.239  1.00  0.00           O  
ATOM    804  CG  PRO A 103      -3.410  -0.205 -15.677  1.00  0.00           C  
ATOM    805  CD  PRO A 103      -4.423  -1.157 -15.107  1.00  0.00           C  
ATOM    806  N   VAL A 104      -5.994   2.030 -18.143  1.00  0.00           N  
ATOM    807  CA  VAL A 104      -6.107   2.258 -19.579  1.00  0.00           C  
ATOM    808  C   VAL A 104      -4.894   3.040 -20.077  1.00  0.00           C  
ATOM    809  CB  VAL A 104      -7.409   3.012 -19.933  1.00  0.00           C  
ATOM    810  O   VAL A 104      -4.483   4.023 -19.455  1.00  0.00           O  
ATOM    811  CG1 VAL A 104      -7.499   3.257 -21.439  1.00  0.00           C  
ATOM    812  CG2 VAL A 104      -8.627   2.232 -19.442  1.00  0.00           C  
ATOM    813  N   GLU A 105      -4.287   2.527 -21.154  1.00  0.00           N  
ATOM    814  CA  GLU A 105      -3.122   3.200 -21.719  1.00  0.00           C  
ATOM    815  C   GLU A 105      -3.414   4.673 -21.993  1.00  0.00           C  
ATOM    816  CB  GLU A 105      -2.670   2.505 -23.006  1.00  0.00           C  
ATOM    817  O   GLU A 105      -4.419   5.004 -22.626  1.00  0.00           O  
ATOM    818  CG  GLU A 105      -1.404   3.094 -23.611  1.00  0.00           C  
ATOM    819  CD  GLU A 105      -0.925   2.347 -24.846  1.00  0.00           C  
ATOM    820  OE1 GLU A 105      -0.046   2.869 -25.569  1.00  0.00           O  
ATOM    821  OE2 GLU A 105      -1.435   1.231 -25.093  1.00  0.00           O  
ATOM    822  N   GLY A 106      -2.556   5.553 -21.485  1.00  0.00           N  
ATOM    823  CA  GLY A 106      -2.667   6.983 -21.724  1.00  0.00           C  
ATOM    824  C   GLY A 106      -3.590   7.682 -20.743  1.00  0.00           C  
ATOM    825  O   GLY A 106      -3.796   8.894 -20.832  1.00  0.00           O  
ATOM    826  N   GLU A 107      -4.171   6.895 -19.804  1.00  0.00           N  
ATOM    827  CA  GLU A 107      -5.082   7.517 -18.848  1.00  0.00           C  
ATOM    828  C   GLU A 107      -4.317   8.313 -17.794  1.00  0.00           C  
ATOM    829  CB  GLU A 107      -5.960   6.460 -18.174  1.00  0.00           C  
ATOM    830  O   GLU A 107      -3.144   8.037 -17.531  1.00  0.00           O  
ATOM    831  CG  GLU A 107      -5.201   5.544 -17.225  1.00  0.00           C  
ATOM    832  CD  GLU A 107      -6.101   4.565 -16.488  1.00  0.00           C  
ATOM    833  OE1 GLU A 107      -5.676   3.412 -16.248  1.00  0.00           O  
ATOM    834  OE2 GLU A 107      -7.242   4.953 -16.150  1.00  0.00           O  
ATOM    835  N   LYS A 108      -5.042   9.389 -17.266  1.00  0.00           N  
ATOM    836  CA  LYS A 108      -4.460  10.219 -16.215  1.00  0.00           C  
ATOM    837  C   LYS A 108      -4.675   9.594 -14.839  1.00  0.00           C  
ATOM    838  CB  LYS A 108      -5.057  11.626 -16.250  1.00  0.00           C  
ATOM    839  O   LYS A 108      -5.796   9.217 -14.491  1.00  0.00           O  
ATOM    840  CG  LYS A 108      -4.872  12.344 -17.579  1.00  0.00           C  
ATOM    841  CD  LYS A 108      -3.402  12.617 -17.867  1.00  0.00           C  
ATOM    842  CE  LYS A 108      -3.220  13.407 -19.156  1.00  0.00           C  
ATOM    843  NZ  LYS A 108      -1.779  13.554 -19.518  1.00  0.00           N  
ATOM    844  N   ILE A 109      -3.521   9.522 -14.096  1.00  0.00           N  
ATOM    845  CA  ILE A 109      -3.593   8.902 -12.777  1.00  0.00           C  
ATOM    846  C   ILE A 109      -2.945   9.818 -11.740  1.00  0.00           C  
ATOM    847  CB  ILE A 109      -2.912   7.515 -12.767  1.00  0.00           C  
ATOM    848  O   ILE A 109      -2.159  10.702 -12.089  1.00  0.00           O  
ATOM    849  CG1 ILE A 109      -1.442   7.639 -13.186  1.00  0.00           C  
ATOM    850  CG2 ILE A 109      -3.661   6.539 -13.678  1.00  0.00           C  
ATOM    851  CD1 ILE A 109      -0.621   6.380 -12.942  1.00  0.00           C  
ATOM    852  N   THR A 110      -3.389   9.646 -10.522  1.00  0.00           N  
ATOM    853  CA  THR A 110      -2.764  10.328  -9.394  1.00  0.00           C  
ATOM    854  C   THR A 110      -2.384   9.331  -8.303  1.00  0.00           C  
ATOM    855  CB  THR A 110      -3.695  11.405  -8.807  1.00  0.00           C  
ATOM    856  O   THR A 110      -2.946   8.236  -8.232  1.00  0.00           O  
ATOM    857  CG2 THR A 110      -4.903  10.774  -8.122  1.00  0.00           C  
ATOM    858  OG1 THR A 110      -2.969  12.185  -7.849  1.00  0.00           O  
ATOM    859  N   LEU A 111      -1.399   9.703  -7.544  1.00  0.00           N  
ATOM    860  CA  LEU A 111      -0.944   8.923  -6.399  1.00  0.00           C  
ATOM    861  C   LEU A 111      -1.537   9.464  -5.102  1.00  0.00           C  
ATOM    862  CB  LEU A 111       0.585   8.932  -6.317  1.00  0.00           C  
ATOM    863  O   LEU A 111      -1.435  10.659  -4.819  1.00  0.00           O  
ATOM    864  CG  LEU A 111       1.209   8.098  -5.197  1.00  0.00           C  
ATOM    865  CD1 LEU A 111       1.528   6.693  -5.698  1.00  0.00           C  
ATOM    866  CD2 LEU A 111       2.465   8.777  -4.660  1.00  0.00           C  
ATOM    867  N   VAL A 112      -2.209   8.570  -4.400  1.00  0.00           N  
ATOM    868  CA  VAL A 112      -2.813   8.968  -3.133  1.00  0.00           C  
ATOM    869  C   VAL A 112      -2.035   8.352  -1.973  1.00  0.00           C  
ATOM    870  CB  VAL A 112      -4.300   8.554  -3.057  1.00  0.00           C  
ATOM    871  O   VAL A 112      -1.814   7.139  -1.940  1.00  0.00           O  
ATOM    872  CG1 VAL A 112      -4.934   9.052  -1.760  1.00  0.00           C  
ATOM    873  CG2 VAL A 112      -5.064   9.086  -4.268  1.00  0.00           C  
ATOM    874  N   THR A 113      -1.591   9.193  -1.047  1.00  0.00           N  
ATOM    875  CA  THR A 113      -0.824   8.740   0.109  1.00  0.00           C  
ATOM    876  C   THR A 113      -1.370   9.356   1.394  1.00  0.00           C  
ATOM    877  CB  THR A 113       0.668   9.091  -0.039  1.00  0.00           C  
ATOM    878  O   THR A 113      -2.295  10.169   1.355  1.00  0.00           O  
ATOM    879  CG2 THR A 113       1.254   8.479  -1.307  1.00  0.00           C  
ATOM    880  OG1 THR A 113       0.815  10.515  -0.096  1.00  0.00           O  
ATOM    881  N   ARG A 114      -0.880   8.757   2.439  1.00  0.00           N  
ATOM    882  CA  ARG A 114      -1.240   9.255   3.763  1.00  0.00           C  
ATOM    883  C   ARG A 114       0.004   9.523   4.604  1.00  0.00           C  
ATOM    884  CB  ARG A 114      -2.153   8.260   4.482  1.00  0.00           C  
ATOM    885  O   ARG A 114       0.952   8.735   4.589  1.00  0.00           O  
ATOM    886  CG  ARG A 114      -2.812   8.822   5.732  1.00  0.00           C  
ATOM    887  CD  ARG A 114      -4.045   8.021   6.128  1.00  0.00           C  
ATOM    888  NE  ARG A 114      -4.747   8.632   7.253  1.00  0.00           N  
ATOM    889  NH1 ARG A 114      -6.415   7.037   7.347  1.00  0.00           N  
ATOM    890  NH2 ARG A 114      -6.412   8.788   8.827  1.00  0.00           N  
ATOM    891  CZ  ARG A 114      -5.857   8.151   7.806  1.00  0.00           C  
ATOM    892  N   ASN A 115      -0.065  10.703   5.236  1.00  0.00           N  
ATOM    893  CA  ASN A 115       1.003  11.054   6.167  1.00  0.00           C  
ATOM    894  C   ASN A 115       0.617  10.734   7.608  1.00  0.00           C  
ATOM    895  CB  ASN A 115       1.369  12.533   6.030  1.00  0.00           C  
ATOM    896  O   ASN A 115      -0.244  11.399   8.187  1.00  0.00           O  
ATOM    897  CG  ASN A 115       2.594  12.909   6.840  1.00  0.00           C  
ATOM    898  ND2 ASN A 115       2.879  14.203   6.918  1.00  0.00           N  
ATOM    899  OD1 ASN A 115       3.278  12.043   7.391  1.00  0.00           O  
ATOM    900  N   PHE A 116       1.277   9.645   8.178  1.00  0.00           N  
ATOM    901  CA  PHE A 116       0.948   9.209   9.529  1.00  0.00           C  
ATOM    902  C   PHE A 116       1.719  10.019  10.564  1.00  0.00           C  
ATOM    903  CB  PHE A 116       1.247   7.716   9.701  1.00  0.00           C  
ATOM    904  O   PHE A 116       2.902   9.766  10.801  1.00  0.00           O  
ATOM    905  CG  PHE A 116       0.325   6.818   8.922  1.00  0.00           C  
ATOM    906  CD1 PHE A 116      -0.924   6.475   9.425  1.00  0.00           C  
ATOM    907  CD2 PHE A 116       0.707   6.317   7.684  1.00  0.00           C  
ATOM    908  CE1 PHE A 116      -1.780   5.644   8.706  1.00  0.00           C  
ATOM    909  CE2 PHE A 116      -0.143   5.486   6.959  1.00  0.00           C  
ATOM    910  CZ  PHE A 116      -1.385   5.150   7.472  1.00  0.00           C  
ATOM    911  N   GLN A 117       1.287  11.247  10.893  1.00  0.00           N  
ATOM    912  CA  GLN A 117       1.863  12.101  11.927  1.00  0.00           C  
ATOM    913  C   GLN A 117       1.113  11.946  13.248  1.00  0.00           C  
ATOM    914  CB  GLN A 117       1.850  13.565  11.485  1.00  0.00           C  
ATOM    915  O   GLN A 117      -0.004  11.426  13.276  1.00  0.00           O  
ATOM    916  CG  GLN A 117       2.693  13.840  10.246  1.00  0.00           C  
ATOM    917  CD  GLN A 117       2.613  15.285   9.791  1.00  0.00           C  
ATOM    918  NE2 GLN A 117       3.107  15.556   8.588  1.00  0.00           N  
ATOM    919  OE1 GLN A 117       2.110  16.150  10.514  1.00  0.00           O  
ATOM    920  N   THR A 118       1.713  12.172  14.344  1.00  0.00           N  
ATOM    921  CA  THR A 118       1.276  11.922  15.713  1.00  0.00           C  
ATOM    922  C   THR A 118      -0.076  12.579  15.977  1.00  0.00           C  
ATOM    923  CB  THR A 118       2.308  12.438  16.732  1.00  0.00           C  
ATOM    924  O   THR A 118      -0.961  11.969  16.580  1.00  0.00           O  
ATOM    925  CG2 THR A 118       3.458  11.450  16.898  1.00  0.00           C  
ATOM    926  OG1 THR A 118       2.832  13.693  16.279  1.00  0.00           O  
ATOM    927  N   LYS A 119      -0.394  13.712  15.420  1.00  0.00           N  
ATOM    928  CA  LYS A 119      -1.619  14.398  15.823  1.00  0.00           C  
ATOM    929  C   LYS A 119      -2.775  14.051  14.889  1.00  0.00           C  
ATOM    930  CB  LYS A 119      -1.403  15.912  15.850  1.00  0.00           C  
ATOM    931  O   LYS A 119      -3.821  13.578  15.338  1.00  0.00           O  
ATOM    932  CG  LYS A 119      -0.612  16.403  17.053  1.00  0.00           C  
ATOM    933  CD  LYS A 119      -0.542  17.924  17.093  1.00  0.00           C  
ATOM    934  CE  LYS A 119       0.313  18.415  18.254  1.00  0.00           C  
ATOM    935  NZ  LYS A 119       0.360  19.906  18.315  1.00  0.00           N  
ATOM    936  N   GLU A 120      -2.548  14.219  13.637  1.00  0.00           N  
ATOM    937  CA  GLU A 120      -3.619  13.907  12.695  1.00  0.00           C  
ATOM    938  C   GLU A 120      -3.056  13.464  11.348  1.00  0.00           C  
ATOM    939  CB  GLU A 120      -4.540  15.115  12.510  1.00  0.00           C  
ATOM    940  O   GLU A 120      -2.276  14.188  10.726  1.00  0.00           O  
ATOM    941  CG  GLU A 120      -5.365  15.455  13.742  1.00  0.00           C  
ATOM    942  CD  GLU A 120      -6.370  16.570  13.503  1.00  0.00           C  
ATOM    943  OE1 GLU A 120      -7.189  16.853  14.407  1.00  0.00           O  
ATOM    944  OE2 GLU A 120      -6.339  17.166  12.403  1.00  0.00           O  
ATOM    945  N   PRO A 121      -3.433  12.281  11.023  1.00  0.00           N  
ATOM    946  CA  PRO A 121      -2.990  11.883   9.685  1.00  0.00           C  
ATOM    947  C   PRO A 121      -3.575  12.764   8.584  1.00  0.00           C  
ATOM    948  CB  PRO A 121      -3.497  10.444   9.559  1.00  0.00           C  
ATOM    949  O   PRO A 121      -4.699  13.256   8.713  1.00  0.00           O  
ATOM    950  CG  PRO A 121      -3.888  10.054  10.948  1.00  0.00           C  
ATOM    951  CD  PRO A 121      -4.129  11.304  11.745  1.00  0.00           C  
ATOM    952  N   THR A 122      -2.715  13.235   7.693  1.00  0.00           N  
ATOM    953  CA  THR A 122      -3.147  14.033   6.551  1.00  0.00           C  
ATOM    954  C   THR A 122      -2.971  13.255   5.250  1.00  0.00           C  
ATOM    955  CB  THR A 122      -2.368  15.359   6.469  1.00  0.00           C  
ATOM    956  O   THR A 122      -2.118  12.369   5.161  1.00  0.00           O  
ATOM    957  CG2 THR A 122      -2.618  16.221   7.702  1.00  0.00           C  
ATOM    958  OG1 THR A 122      -0.966  15.077   6.373  1.00  0.00           O  
ATOM    959  N   SER A 123      -3.910  13.538   4.352  1.00  0.00           N  
ATOM    960  CA  SER A 123      -3.831  12.923   3.031  1.00  0.00           C  
ATOM    961  C   SER A 123      -3.021  13.783   2.068  1.00  0.00           C  
ATOM    962  CB  SER A 123      -5.232  12.690   2.464  1.00  0.00           C  
ATOM    963  O   SER A 123      -3.045  15.013   2.155  1.00  0.00           O  
ATOM    964  OG  SER A 123      -6.027  11.949   3.375  1.00  0.00           O  
ATOM    965  N   GLU A 124      -2.221  13.089   1.281  1.00  0.00           N  
ATOM    966  CA  GLU A 124      -1.447  13.737   0.226  1.00  0.00           C  
ATOM    967  C   GLU A 124      -1.793  13.162  -1.145  1.00  0.00           C  
ATOM    968  CB  GLU A 124       0.053  13.594   0.493  1.00  0.00           C  
ATOM    969  O   GLU A 124      -1.845  11.943  -1.317  1.00  0.00           O  
ATOM    970  CG  GLU A 124       0.502  14.194   1.818  1.00  0.00           C  
ATOM    971  CD  GLU A 124       1.956  13.900   2.148  1.00  0.00           C  
ATOM    972  OE1 GLU A 124       2.666  14.811   2.632  1.00  0.00           O  
ATOM    973  OE2 GLU A 124       2.390  12.748   1.920  1.00  0.00           O  
ATOM    974  N   VAL A 125      -2.058  14.034  -2.054  1.00  0.00           N  
ATOM    975  CA  VAL A 125      -2.378  13.614  -3.414  1.00  0.00           C  
ATOM    976  C   VAL A 125      -1.400  14.253  -4.396  1.00  0.00           C  
ATOM    977  CB  VAL A 125      -3.831  13.980  -3.794  1.00  0.00           C  
ATOM    978  O   VAL A 125      -1.132  15.455  -4.322  1.00  0.00           O  
ATOM    979  CG1 VAL A 125      -4.170  13.463  -5.191  1.00  0.00           C  
ATOM    980  CG2 VAL A 125      -4.809  13.420  -2.762  1.00  0.00           C  
ATOM    981  N   SER A 126      -0.870  13.521  -5.205  1.00  0.00           N  
ATOM    982  CA  SER A 126       0.081  14.039  -6.183  1.00  0.00           C  
ATOM    983  C   SER A 126      -0.633  14.780  -7.310  1.00  0.00           C  
ATOM    984  CB  SER A 126       0.926  12.904  -6.763  1.00  0.00           C  
ATOM    985  O   SER A 126      -1.859  14.719  -7.420  1.00  0.00           O  
ATOM    986  OG  SER A 126       0.165  12.122  -7.666  1.00  0.00           O  
ATOM    987  N   ASP A 127       0.193  15.433  -8.163  1.00  0.00           N  
ATOM    988  CA  ASP A 127      -0.292  15.885  -9.464  1.00  0.00           C  
ATOM    989  C   ASP A 127      -0.577  14.701 -10.385  1.00  0.00           C  
ATOM    990  CB  ASP A 127       0.722  16.827 -10.117  1.00  0.00           C  
ATOM    991  O   ASP A 127      -0.313  13.551 -10.027  1.00  0.00           O  
ATOM    992  CG  ASP A 127       0.067  17.937 -10.920  1.00  0.00           C  
ATOM    993  OD1 ASP A 127      -1.087  17.766 -11.369  1.00  0.00           O  
ATOM    994  OD2 ASP A 127       0.712  18.991 -11.108  1.00  0.00           O  
ATOM    995  N   VAL A 128      -1.154  14.934 -11.513  1.00  0.00           N  
ATOM    996  CA  VAL A 128      -1.582  13.879 -12.425  1.00  0.00           C  
ATOM    997  C   VAL A 128      -0.425  13.484 -13.340  1.00  0.00           C  
ATOM    998  CB  VAL A 128      -2.801  14.317 -13.267  1.00  0.00           C  
ATOM    999  O   VAL A 128       0.459  14.298 -13.619  1.00  0.00           O  
ATOM   1000  CG1 VAL A 128      -3.176  13.236 -14.279  1.00  0.00           C  
ATOM   1001  CG2 VAL A 128      -3.988  14.639 -12.361  1.00  0.00           C  
ATOM   1002  N   SER A 129      -0.399  12.243 -13.729  1.00  0.00           N  
ATOM   1003  CA  SER A 129       0.533  11.708 -14.717  1.00  0.00           C  
ATOM   1004  C   SER A 129      -0.165  10.742 -15.669  1.00  0.00           C  
ATOM   1005  CB  SER A 129       1.701  11.002 -14.027  1.00  0.00           C  
ATOM   1006  O   SER A 129      -1.132  10.079 -15.290  1.00  0.00           O  
ATOM   1007  OG  SER A 129       2.615  10.493 -14.982  1.00  0.00           O  
ATOM   1008  N   SER A 130       0.297  10.784 -16.847  1.00  0.00           N  
ATOM   1009  CA  SER A 130      -0.163   9.745 -17.763  1.00  0.00           C  
ATOM   1010  C   SER A 130       0.518   8.411 -17.473  1.00  0.00           C  
ATOM   1011  CB  SER A 130       0.096  10.154 -19.213  1.00  0.00           C  
ATOM   1012  O   SER A 130       1.644   8.379 -16.973  1.00  0.00           O  
ATOM   1013  OG  SER A 130      -0.599  11.348 -19.531  1.00  0.00           O  
ATOM   1014  N   THR A 131      -0.271   7.326 -17.725  1.00  0.00           N  
ATOM   1015  CA  THR A 131       0.310   6.014 -17.462  1.00  0.00           C  
ATOM   1016  C   THR A 131       0.299   5.155 -18.724  1.00  0.00           C  
ATOM   1017  CB  THR A 131      -0.445   5.284 -16.335  1.00  0.00           C  
ATOM   1018  O   THR A 131      -0.605   5.273 -19.553  1.00  0.00           O  
ATOM   1019  CG2 THR A 131      -1.863   4.924 -16.766  1.00  0.00           C  
ATOM   1020  OG1 THR A 131       0.259   4.083 -15.996  1.00  0.00           O  
ATOM   1021  N   TYR A 132       1.388   4.311 -18.876  1.00  0.00           N  
ATOM   1022  CA  TYR A 132       1.573   3.422 -20.018  1.00  0.00           C  
ATOM   1023  C   TYR A 132       2.097   2.063 -19.571  1.00  0.00           C  
ATOM   1024  CB  TYR A 132       2.536   4.045 -21.033  1.00  0.00           C  
ATOM   1025  O   TYR A 132       2.857   1.970 -18.604  1.00  0.00           O  
ATOM   1026  CG  TYR A 132       2.038   5.340 -21.628  1.00  0.00           C  
ATOM   1027  CD1 TYR A 132       1.299   5.347 -22.809  1.00  0.00           C  
ATOM   1028  CD2 TYR A 132       2.305   6.557 -21.011  1.00  0.00           C  
ATOM   1029  CE1 TYR A 132       0.839   6.538 -23.362  1.00  0.00           C  
ATOM   1030  CE2 TYR A 132       1.850   7.754 -21.555  1.00  0.00           C  
ATOM   1031  OH  TYR A 132       0.666   8.916 -23.272  1.00  0.00           O  
ATOM   1032  CZ  TYR A 132       1.119   7.734 -22.729  1.00  0.00           C  
ATOM   1033  N   PRO A 133       1.565   1.073 -20.228  1.00  0.00           N  
ATOM   1034  CA  PRO A 133       2.101  -0.250 -19.900  1.00  0.00           C  
ATOM   1035  C   PRO A 133       3.582  -0.388 -20.244  1.00  0.00           C  
ATOM   1036  CB  PRO A 133       1.252  -1.196 -20.754  1.00  0.00           C  
ATOM   1037  O   PRO A 133       4.052   0.207 -21.218  1.00  0.00           O  
ATOM   1038  CG  PRO A 133       0.824  -0.373 -21.926  1.00  0.00           C  
ATOM   1039  CD  PRO A 133       0.667   1.051 -21.476  1.00  0.00           C  
ATOM   1040  N   SER A 134       4.282  -1.103 -19.307  1.00  0.00           N  
ATOM   1041  CA  SER A 134       5.663  -1.457 -19.619  1.00  0.00           C  
ATOM   1042  C   SER A 134       5.727  -2.622 -20.602  1.00  0.00           C  
ATOM   1043  CB  SER A 134       6.427  -1.814 -18.343  1.00  0.00           C  
ATOM   1044  O   SER A 134       4.732  -3.319 -20.811  1.00  0.00           O  
ATOM   1045  OG  SER A 134       5.967  -3.043 -17.809  1.00  0.00           O  
ATOM   1046  N   SER A 135       6.798  -2.734 -21.311  1.00  0.00           N  
ATOM   1047  CA  SER A 135       6.987  -3.760 -22.331  1.00  0.00           C  
ATOM   1048  C   SER A 135       6.803  -5.158 -21.750  1.00  0.00           C  
ATOM   1049  CB  SER A 135       8.375  -3.640 -22.961  1.00  0.00           C  
ATOM   1050  O   SER A 135       6.352  -6.071 -22.445  1.00  0.00           O  
ATOM   1051  OG  SER A 135       9.381  -3.622 -21.963  1.00  0.00           O  
ATOM   1052  N   ASP A 136       6.970  -5.296 -20.402  1.00  0.00           N  
ATOM   1053  CA  ASP A 136       6.916  -6.615 -19.779  1.00  0.00           C  
ATOM   1054  C   ASP A 136       5.487  -6.976 -19.379  1.00  0.00           C  
ATOM   1055  CB  ASP A 136       7.834  -6.668 -18.556  1.00  0.00           C  
ATOM   1056  O   ASP A 136       5.199  -8.132 -19.063  1.00  0.00           O  
ATOM   1057  CG  ASP A 136       7.596  -5.524 -17.586  1.00  0.00           C  
ATOM   1058  OD1 ASP A 136       6.830  -4.593 -17.916  1.00  0.00           O  
ATOM   1059  OD2 ASP A 136       8.182  -5.553 -16.482  1.00  0.00           O  
ATOM   1060  N   GLY A 137       4.475  -6.049 -19.509  1.00  0.00           N  
ATOM   1061  CA  GLY A 137       3.038  -6.254 -19.414  1.00  0.00           C  
ATOM   1062  C   GLY A 137       2.530  -6.264 -17.985  1.00  0.00           C  
ATOM   1063  O   GLY A 137       1.331  -6.102 -17.746  1.00  0.00           O  
ATOM   1064  N   VAL A 138       3.395  -6.271 -16.971  1.00  0.00           N  
ATOM   1065  CA  VAL A 138       2.889  -6.379 -15.607  1.00  0.00           C  
ATOM   1066  C   VAL A 138       2.978  -5.021 -14.913  1.00  0.00           C  
ATOM   1067  CB  VAL A 138       3.664  -7.443 -14.797  1.00  0.00           C  
ATOM   1068  O   VAL A 138       2.118  -4.675 -14.101  1.00  0.00           O  
ATOM   1069  CG1 VAL A 138       3.129  -7.531 -13.369  1.00  0.00           C  
ATOM   1070  CG2 VAL A 138       3.581  -8.803 -15.487  1.00  0.00           C  
ATOM   1071  N   PHE A 139       3.898  -4.300 -15.359  1.00  0.00           N  
ATOM   1072  CA  PHE A 139       4.139  -2.994 -14.757  1.00  0.00           C  
ATOM   1073  C   PHE A 139       3.656  -1.878 -15.675  1.00  0.00           C  
ATOM   1074  CB  PHE A 139       5.627  -2.811 -14.445  1.00  0.00           C  
ATOM   1075  O   PHE A 139       3.581  -2.057 -16.892  1.00  0.00           O  
ATOM   1076  CG  PHE A 139       6.121  -3.673 -13.314  1.00  0.00           C  
ATOM   1077  CD1 PHE A 139       5.689  -3.451 -12.012  1.00  0.00           C  
ATOM   1078  CD2 PHE A 139       7.018  -4.705 -13.553  1.00  0.00           C  
ATOM   1079  CE1 PHE A 139       6.144  -4.247 -10.964  1.00  0.00           C  
ATOM   1080  CE2 PHE A 139       7.478  -5.505 -12.511  1.00  0.00           C  
ATOM   1081  CZ  PHE A 139       7.040  -5.273 -11.217  1.00  0.00           C  
ATOM   1082  N   TRP A 140       3.261  -0.875 -15.019  1.00  0.00           N  
ATOM   1083  CA  TRP A 140       2.857   0.349 -15.703  1.00  0.00           C  
ATOM   1084  C   TRP A 140       3.740   1.521 -15.288  1.00  0.00           C  
ATOM   1085  CB  TRP A 140       1.389   0.671 -15.408  1.00  0.00           C  
ATOM   1086  O   TRP A 140       4.162   1.610 -14.133  1.00  0.00           O  
ATOM   1087  CG  TRP A 140       0.416  -0.232 -16.104  1.00  0.00           C  
ATOM   1088  CD1 TRP A 140       0.207  -1.561 -15.862  1.00  0.00           C  
ATOM   1089  CD2 TRP A 140      -0.478   0.128 -17.162  1.00  0.00           C  
ATOM   1090  CE2 TRP A 140      -1.201  -1.033 -17.513  1.00  0.00           C  
ATOM   1091  CE3 TRP A 140      -0.738   1.323 -17.847  1.00  0.00           C  
ATOM   1092  NE1 TRP A 140      -0.765  -2.049 -16.705  1.00  0.00           N  
ATOM   1093  CH2 TRP A 140      -2.403   0.147 -19.175  1.00  0.00           C  
ATOM   1094  CZ2 TRP A 140      -2.168  -1.035 -18.520  1.00  0.00           C  
ATOM   1095  CZ3 TRP A 140      -1.701   1.319 -18.850  1.00  0.00           C  
ATOM   1096  N   LYS A 141       3.997   2.316 -16.284  1.00  0.00           N  
ATOM   1097  CA  LYS A 141       4.874   3.457 -16.035  1.00  0.00           C  
ATOM   1098  C   LYS A 141       4.068   4.697 -15.658  1.00  0.00           C  
ATOM   1099  CB  LYS A 141       5.738   3.748 -17.263  1.00  0.00           C  
ATOM   1100  O   LYS A 141       2.936   4.871 -16.113  1.00  0.00           O  
ATOM   1101  CG  LYS A 141       6.666   2.606 -17.652  1.00  0.00           C  
ATOM   1102  CD  LYS A 141       7.441   2.924 -18.924  1.00  0.00           C  
ATOM   1103  CE  LYS A 141       8.282   1.738 -19.378  1.00  0.00           C  
ATOM   1104  NZ  LYS A 141       8.964   2.009 -20.679  1.00  0.00           N  
ATOM   1105  N   HIS A 142       4.686   5.515 -14.835  1.00  0.00           N  
ATOM   1106  CA  HIS A 142       4.201   6.853 -14.516  1.00  0.00           C  
ATOM   1107  C   HIS A 142       5.354   7.789 -14.171  1.00  0.00           C  
ATOM   1108  CB  HIS A 142       3.204   6.799 -13.357  1.00  0.00           C  
ATOM   1109  O   HIS A 142       6.490   7.343 -13.994  1.00  0.00           O  
ATOM   1110  CG  HIS A 142       3.821   6.406 -12.052  1.00  0.00           C  
ATOM   1111  CD2 HIS A 142       3.958   5.196 -11.462  1.00  0.00           C  
ATOM   1112  ND1 HIS A 142       4.386   7.322 -11.191  1.00  0.00           N  
ATOM   1113  CE1 HIS A 142       4.846   6.689 -10.125  1.00  0.00           C  
ATOM   1114  NE2 HIS A 142       4.599   5.398 -10.265  1.00  0.00           N  
ATOM   1115  N   TRP A 143       5.096   9.111 -14.050  1.00  0.00           N  
ATOM   1116  CA  TRP A 143       6.173  10.083 -13.894  1.00  0.00           C  
ATOM   1117  C   TRP A 143       5.988  10.899 -12.619  1.00  0.00           C  
ATOM   1118  CB  TRP A 143       6.237  11.015 -15.107  1.00  0.00           C  
ATOM   1119  O   TRP A 143       6.537  11.996 -12.492  1.00  0.00           O  
ATOM   1120  CG  TRP A 143       6.849  10.389 -16.324  1.00  0.00           C  
ATOM   1121  CD1 TRP A 143       8.159  10.447 -16.710  1.00  0.00           C  
ATOM   1122  CD2 TRP A 143       6.171   9.613 -17.317  1.00  0.00           C  
ATOM   1123  CE2 TRP A 143       7.134   9.232 -18.278  1.00  0.00           C  
ATOM   1124  CE3 TRP A 143       4.843   9.202 -17.488  1.00  0.00           C  
ATOM   1125  NE1 TRP A 143       8.337   9.753 -17.884  1.00  0.00           N  
ATOM   1126  CH2 TRP A 143       5.502   8.070 -19.538  1.00  0.00           C  
ATOM   1127  CZ2 TRP A 143       6.809   8.458 -19.395  1.00  0.00           C  
ATOM   1128  CZ3 TRP A 143       4.521   8.432 -18.600  1.00  0.00           C  
ATOM   1129  N   ILE A 144       5.199  10.336 -11.755  1.00  0.00           N  
ATOM   1130  CA  ILE A 144       5.025  10.960 -10.448  1.00  0.00           C  
ATOM   1131  C   ILE A 144       6.257  10.700  -9.584  1.00  0.00           C  
ATOM   1132  CB  ILE A 144       3.754  10.442  -9.739  1.00  0.00           C  
ATOM   1133  O   ILE A 144       6.657   9.549  -9.393  1.00  0.00           O  
ATOM   1134  CG1 ILE A 144       2.512  10.735 -10.588  1.00  0.00           C  
ATOM   1135  CG2 ILE A 144       3.623  11.061  -8.344  1.00  0.00           C  
ATOM   1136  CD1 ILE A 144       1.255  10.020 -10.113  1.00  0.00           C  
ATOM   1137  N   PRO A 145       6.871  11.856  -9.088  1.00  0.00           N  
ATOM   1138  CA  PRO A 145       8.026  11.669  -8.206  1.00  0.00           C  
ATOM   1139  C   PRO A 145       7.663  10.966  -6.900  1.00  0.00           C  
ATOM   1140  CB  PRO A 145       8.503  13.100  -7.942  1.00  0.00           C  
ATOM   1141  O   PRO A 145       6.664  11.313  -6.265  1.00  0.00           O  
ATOM   1142  CG  PRO A 145       7.852  13.922  -9.007  1.00  0.00           C  
ATOM   1143  CD  PRO A 145       6.579  13.244  -9.422  1.00  0.00           C  
ATOM   1144  N   THR A 146       8.414   9.935  -6.613  1.00  0.00           N  
ATOM   1145  CA  THR A 146       8.173   9.191  -5.382  1.00  0.00           C  
ATOM   1146  C   THR A 146       9.464   9.035  -4.583  1.00  0.00           C  
ATOM   1147  CB  THR A 146       7.577   7.802  -5.675  1.00  0.00           C  
ATOM   1148  O   THR A 146      10.556   9.266  -5.106  1.00  0.00           O  
ATOM   1149  CG2 THR A 146       6.269   7.917  -6.451  1.00  0.00           C  
ATOM   1150  OG1 THR A 146       8.513   7.041  -6.449  1.00  0.00           O  
ATOM   1151  N   LYS A 147       9.355   8.889  -3.339  1.00  0.00           N  
ATOM   1152  CA  LYS A 147      10.468   8.613  -2.435  1.00  0.00           C  
ATOM   1153  C   LYS A 147      10.455   7.159  -1.975  1.00  0.00           C  
ATOM   1154  CB  LYS A 147      10.420   9.547  -1.224  1.00  0.00           C  
ATOM   1155  O   LYS A 147       9.445   6.466  -2.117  1.00  0.00           O  
ATOM   1156  CG  LYS A 147      10.521  11.023  -1.577  1.00  0.00           C  
ATOM   1157  CD  LYS A 147      10.427  11.902  -0.336  1.00  0.00           C  
ATOM   1158  CE  LYS A 147      10.494  13.381  -0.690  1.00  0.00           C  
ATOM   1159  NZ  LYS A 147      10.368  14.247   0.520  1.00  0.00           N  
ATOM   1160  N   ASP A 148      11.670   6.795  -1.520  1.00  0.00           N  
ATOM   1161  CA  ASP A 148      11.748   5.466  -0.922  1.00  0.00           C  
ATOM   1162  C   ASP A 148      10.704   5.297   0.179  1.00  0.00           C  
ATOM   1163  CB  ASP A 148      13.149   5.211  -0.362  1.00  0.00           C  
ATOM   1164  O   ASP A 148      10.528   6.184   1.017  1.00  0.00           O  
ATOM   1165  CG  ASP A 148      14.200   5.049  -1.446  1.00  0.00           C  
ATOM   1166  OD1 ASP A 148      13.841   4.745  -2.604  1.00  0.00           O  
ATOM   1167  OD2 ASP A 148      15.399   5.223  -1.139  1.00  0.00           O  
ATOM   1168  N   GLY A 149       9.938   4.241   0.091  1.00  0.00           N  
ATOM   1169  CA  GLY A 149       8.964   3.966   1.135  1.00  0.00           C  
ATOM   1170  C   GLY A 149       7.534   4.226   0.700  1.00  0.00           C  
ATOM   1171  O   GLY A 149       6.592   3.948   1.447  1.00  0.00           O  
ATOM   1172  N   GLN A 150       7.359   4.724  -0.470  1.00  0.00           N  
ATOM   1173  CA  GLN A 150       6.015   5.060  -0.928  1.00  0.00           C  
ATOM   1174  C   GLN A 150       5.392   3.901  -1.702  1.00  0.00           C  
ATOM   1175  CB  GLN A 150       6.042   6.317  -1.798  1.00  0.00           C  
ATOM   1176  O   GLN A 150       4.299   4.034  -2.256  1.00  0.00           O  
ATOM   1177  CG  GLN A 150       6.315   7.598  -1.020  1.00  0.00           C  
ATOM   1178  CD  GLN A 150       6.335   8.830  -1.906  1.00  0.00           C  
ATOM   1179  NE2 GLN A 150       5.782   9.929  -1.404  1.00  0.00           N  
ATOM   1180  OE1 GLN A 150       6.843   8.794  -3.031  1.00  0.00           O  
ATOM   1181  N   CYS A 151       6.160   2.831  -1.764  1.00  0.00           N  
ATOM   1182  CA  CYS A 151       5.581   1.630  -2.356  1.00  0.00           C  
ATOM   1183  C   CYS A 151       4.302   1.227  -1.632  1.00  0.00           C  
ATOM   1184  CB  CYS A 151       6.584   0.477  -2.318  1.00  0.00           C  
ATOM   1185  O   CYS A 151       4.179   1.425  -0.422  1.00  0.00           O  
ATOM   1186  SG  CYS A 151       7.977   0.687  -3.449  1.00  0.00           S  
ATOM   1187  N   GLY A 152       3.398   0.761  -2.443  1.00  0.00           N  
ATOM   1188  CA  GLY A 152       2.156   0.290  -1.852  1.00  0.00           C  
ATOM   1189  C   GLY A 152       1.049   1.326  -1.886  1.00  0.00           C  
ATOM   1190  O   GLY A 152      -0.107   1.017  -1.589  1.00  0.00           O  
ATOM   1191  N   SER A 153       1.429   2.549  -2.308  1.00  0.00           N  
ATOM   1192  CA  SER A 153       0.423   3.603  -2.391  1.00  0.00           C  
ATOM   1193  C   SER A 153      -0.493   3.399  -3.593  1.00  0.00           C  
ATOM   1194  CB  SER A 153       1.091   4.976  -2.477  1.00  0.00           C  
ATOM   1195  O   SER A 153      -0.045   2.961  -4.655  1.00  0.00           O  
ATOM   1196  OG  SER A 153       1.880   5.224  -1.326  1.00  0.00           O  
ATOM   1197  N   PRO A 154      -1.745   3.744  -3.448  1.00  0.00           N  
ATOM   1198  CA  PRO A 154      -2.711   3.530  -4.529  1.00  0.00           C  
ATOM   1199  C   PRO A 154      -2.495   4.476  -5.708  1.00  0.00           C  
ATOM   1200  CB  PRO A 154      -4.059   3.796  -3.856  1.00  0.00           C  
ATOM   1201  O   PRO A 154      -2.247   5.668  -5.511  1.00  0.00           O  
ATOM   1202  CG  PRO A 154      -3.775   3.723  -2.390  1.00  0.00           C  
ATOM   1203  CD  PRO A 154      -2.333   4.075  -2.165  1.00  0.00           C  
ATOM   1204  N   MET A 155      -2.543   3.896  -6.877  1.00  0.00           N  
ATOM   1205  CA  MET A 155      -2.663   4.652  -8.121  1.00  0.00           C  
ATOM   1206  C   MET A 155      -4.122   4.770  -8.548  1.00  0.00           C  
ATOM   1207  CB  MET A 155      -1.844   3.992  -9.232  1.00  0.00           C  
ATOM   1208  O   MET A 155      -4.791   3.760  -8.772  1.00  0.00           O  
ATOM   1209  CG  MET A 155      -0.370   3.837  -8.898  1.00  0.00           C  
ATOM   1210  SD  MET A 155       0.456   5.447  -8.595  1.00  0.00           S  
ATOM   1211  CE  MET A 155       0.365   6.171 -10.256  1.00  0.00           C  
ATOM   1212  N   VAL A 156      -4.583   6.028  -8.711  1.00  0.00           N  
ATOM   1213  CA  VAL A 156      -6.017   6.242  -8.873  1.00  0.00           C  
ATOM   1214  C   VAL A 156      -6.288   6.949 -10.199  1.00  0.00           C  
ATOM   1215  CB  VAL A 156      -6.604   7.062  -7.703  1.00  0.00           C  
ATOM   1216  O   VAL A 156      -5.603   7.914 -10.547  1.00  0.00           O  
ATOM   1217  CG1 VAL A 156      -8.108   7.260  -7.883  1.00  0.00           C  
ATOM   1218  CG2 VAL A 156      -6.308   6.376  -6.370  1.00  0.00           C  
ATOM   1219  N   SER A 157      -7.294   6.465 -10.910  1.00  0.00           N  
ATOM   1220  CA  SER A 157      -7.743   7.125 -12.132  1.00  0.00           C  
ATOM   1221  C   SER A 157      -8.452   8.438 -11.823  1.00  0.00           C  
ATOM   1222  CB  SER A 157      -8.674   6.207 -12.926  1.00  0.00           C  
ATOM   1223  O   SER A 157      -9.385   8.472 -11.017  1.00  0.00           O  
ATOM   1224  OG  SER A 157      -9.245   6.899 -14.023  1.00  0.00           O  
ATOM   1225  N   VAL A 158      -8.042   9.461 -12.506  1.00  0.00           N  
ATOM   1226  CA  VAL A 158      -8.626  10.781 -12.290  1.00  0.00           C  
ATOM   1227  C   VAL A 158     -10.009  10.846 -12.934  1.00  0.00           C  
ATOM   1228  CB  VAL A 158      -7.722  11.901 -12.853  1.00  0.00           C  
ATOM   1229  O   VAL A 158     -10.861  11.630 -12.511  1.00  0.00           O  
ATOM   1230  CG1 VAL A 158      -8.405  13.261 -12.727  1.00  0.00           C  
ATOM   1231  CG2 VAL A 158      -6.373  11.908 -12.137  1.00  0.00           C  
ATOM   1232  N   GLU A 159     -10.236   9.980 -13.894  1.00  0.00           N  
ATOM   1233  CA  GLU A 159     -11.483   9.993 -14.652  1.00  0.00           C  
ATOM   1234  C   GLU A 159     -12.641   9.451 -13.820  1.00  0.00           C  
ATOM   1235  CB  GLU A 159     -11.337   9.181 -15.942  1.00  0.00           C  
ATOM   1236  O   GLU A 159     -13.714  10.056 -13.770  1.00  0.00           O  
ATOM   1237  CG  GLU A 159     -12.555   9.246 -16.851  1.00  0.00           C  
ATOM   1238  CD  GLU A 159     -12.352   8.534 -18.179  1.00  0.00           C  
ATOM   1239  OE1 GLU A 159     -13.309   8.464 -18.983  1.00  0.00           O  
ATOM   1240  OE2 GLU A 159     -11.226   8.041 -18.417  1.00  0.00           O  
ATOM   1241  N   ASP A 160     -12.354   8.325 -13.096  1.00  0.00           N  
ATOM   1242  CA  ASP A 160     -13.499   7.703 -12.439  1.00  0.00           C  
ATOM   1243  C   ASP A 160     -13.211   7.443 -10.962  1.00  0.00           C  
ATOM   1244  CB  ASP A 160     -13.875   6.395 -13.139  1.00  0.00           C  
ATOM   1245  O   ASP A 160     -14.058   6.909 -10.243  1.00  0.00           O  
ATOM   1246  CG  ASP A 160     -12.722   5.411 -13.216  1.00  0.00           C  
ATOM   1247  OD1 ASP A 160     -11.686   5.632 -12.552  1.00  0.00           O  
ATOM   1248  OD2 ASP A 160     -12.848   4.406 -13.949  1.00  0.00           O  
ATOM   1249  N   GLY A 161     -12.043   7.646 -10.464  1.00  0.00           N  
ATOM   1250  CA  GLY A 161     -11.714   7.496  -9.055  1.00  0.00           C  
ATOM   1251  C   GLY A 161     -11.422   6.060  -8.661  1.00  0.00           C  
ATOM   1252  O   GLY A 161     -11.333   5.743  -7.473  1.00  0.00           O  
ATOM   1253  N   SER A 162     -11.330   5.220  -9.668  1.00  0.00           N  
ATOM   1254  CA  SER A 162     -11.035   3.814  -9.414  1.00  0.00           C  
ATOM   1255  C   SER A 162      -9.548   3.599  -9.152  1.00  0.00           C  
ATOM   1256  CB  SER A 162     -11.482   2.950 -10.594  1.00  0.00           C  
ATOM   1257  O   SER A 162      -8.705   4.307  -9.709  1.00  0.00           O  
ATOM   1258  OG  SER A 162     -12.876   3.085 -10.816  1.00  0.00           O  
ATOM   1259  N   ILE A 163      -9.240   2.685  -8.228  1.00  0.00           N  
ATOM   1260  CA  ILE A 163      -7.853   2.288  -8.009  1.00  0.00           C  
ATOM   1261  C   ILE A 163      -7.397   1.364  -9.135  1.00  0.00           C  
ATOM   1262  CB  ILE A 163      -7.674   1.594  -6.640  1.00  0.00           C  
ATOM   1263  O   ILE A 163      -7.999   0.313  -9.367  1.00  0.00           O  
ATOM   1264  CG1 ILE A 163      -8.058   2.548  -5.503  1.00  0.00           C  
ATOM   1265  CG2 ILE A 163      -6.236   1.094  -6.473  1.00  0.00           C  
ATOM   1266  CD1 ILE A 163      -8.134   1.883  -4.136  1.00  0.00           C  
ATOM   1267  N   VAL A 164      -6.311   1.738  -9.831  1.00  0.00           N  
ATOM   1268  CA  VAL A 164      -5.909   0.990 -11.018  1.00  0.00           C  
ATOM   1269  C   VAL A 164      -4.630   0.208 -10.728  1.00  0.00           C  
ATOM   1270  CB  VAL A 164      -5.701   1.922 -12.232  1.00  0.00           C  
ATOM   1271  O   VAL A 164      -4.198  -0.611 -11.542  1.00  0.00           O  
ATOM   1272  CG1 VAL A 164      -7.024   2.556 -12.660  1.00  0.00           C  
ATOM   1273  CG2 VAL A 164      -4.669   2.999 -11.906  1.00  0.00           C  
ATOM   1274  N   GLY A 165      -4.068   0.463  -9.555  1.00  0.00           N  
ATOM   1275  CA  GLY A 165      -2.846  -0.232  -9.183  1.00  0.00           C  
ATOM   1276  C   GLY A 165      -2.209   0.315  -7.920  1.00  0.00           C  
ATOM   1277  O   GLY A 165      -2.804   1.144  -7.227  1.00  0.00           O  
ATOM   1278  N   ILE A 166      -1.101  -0.301  -7.539  1.00  0.00           N  
ATOM   1279  CA  ILE A 166      -0.345   0.185  -6.390  1.00  0.00           C  
ATOM   1280  C   ILE A 166       1.105   0.442  -6.797  1.00  0.00           C  
ATOM   1281  CB  ILE A 166      -0.402  -0.814  -5.212  1.00  0.00           C  
ATOM   1282  O   ILE A 166       1.662  -0.285  -7.623  1.00  0.00           O  
ATOM   1283  CG1 ILE A 166       0.197  -2.163  -5.627  1.00  0.00           C  
ATOM   1284  CG2 ILE A 166      -1.842  -0.982  -4.717  1.00  0.00           C  
ATOM   1285  CD1 ILE A 166       0.327  -3.159  -4.483  1.00  0.00           C  
ATOM   1286  N   HIS A 167       1.605   1.572  -6.305  1.00  0.00           N  
ATOM   1287  CA  HIS A 167       2.983   1.942  -6.612  1.00  0.00           C  
ATOM   1288  C   HIS A 167       3.954   0.845  -6.190  1.00  0.00           C  
ATOM   1289  CB  HIS A 167       3.349   3.260  -5.927  1.00  0.00           C  
ATOM   1290  O   HIS A 167       3.851   0.310  -5.083  1.00  0.00           O  
ATOM   1291  CG  HIS A 167       4.770   3.672  -6.140  1.00  0.00           C  
ATOM   1292  CD2 HIS A 167       5.817   3.732  -5.284  1.00  0.00           C  
ATOM   1293  ND1 HIS A 167       5.248   4.091  -7.363  1.00  0.00           N  
ATOM   1294  CE1 HIS A 167       6.531   4.391  -7.249  1.00  0.00           C  
ATOM   1295  NE2 HIS A 167       6.900   4.182  -5.997  1.00  0.00           N  
ATOM   1296  N   SER A 168       4.995   0.424  -6.965  1.00  0.00           N  
ATOM   1297  CA  SER A 168       5.887  -0.703  -6.712  1.00  0.00           C  
ATOM   1298  C   SER A 168       7.345  -0.257  -6.678  1.00  0.00           C  
ATOM   1299  CB  SER A 168       5.700  -1.784  -7.778  1.00  0.00           C  
ATOM   1300  O   SER A 168       8.080  -0.590  -5.746  1.00  0.00           O  
ATOM   1301  OG  SER A 168       4.453  -2.437  -7.619  1.00  0.00           O  
ATOM   1302  N   ALA A 169       7.850   0.308  -7.629  1.00  0.00           N  
ATOM   1303  CA  ALA A 169       9.289   0.553  -7.678  1.00  0.00           C  
ATOM   1304  C   ALA A 169       9.600   1.856  -8.407  1.00  0.00           C  
ATOM   1305  CB  ALA A 169      10.004  -0.615  -8.353  1.00  0.00           C  
ATOM   1306  O   ALA A 169       8.740   2.409  -9.097  1.00  0.00           O  
ATOM   1307  N   SER A 170      10.795   2.321  -7.994  1.00  0.00           N  
ATOM   1308  CA  SER A 170      11.430   3.429  -8.700  1.00  0.00           C  
ATOM   1309  C   SER A 170      12.688   2.970  -9.429  1.00  0.00           C  
ATOM   1310  CB  SER A 170      11.776   4.556  -7.727  1.00  0.00           C  
ATOM   1311  O   SER A 170      13.321   1.990  -9.031  1.00  0.00           O  
ATOM   1312  OG  SER A 170      12.766   4.137  -6.803  1.00  0.00           O  
ATOM   1313  N   ASN A 171      12.680   3.117 -10.730  1.00  0.00           N  
ATOM   1314  CA  ASN A 171      13.933   2.930 -11.454  1.00  0.00           C  
ATOM   1315  C   ASN A 171      14.959   3.998 -11.084  1.00  0.00           C  
ATOM   1316  CB  ASN A 171      13.686   2.932 -12.964  1.00  0.00           C  
ATOM   1317  O   ASN A 171      14.646   5.190 -11.077  1.00  0.00           O  
ATOM   1318  CG  ASN A 171      14.883   2.439 -13.752  1.00  0.00           C  
ATOM   1319  ND2 ASN A 171      14.677   2.165 -15.035  1.00  0.00           N  
ATOM   1320  OD1 ASN A 171      15.985   2.304 -13.212  1.00  0.00           O  
ATOM   1321  N   PHE A 172      16.149   3.574 -10.491  1.00  0.00           N  
ATOM   1322  CA  PHE A 172      17.279   4.396 -10.076  1.00  0.00           C  
ATOM   1323  C   PHE A 172      17.898   5.109 -11.272  1.00  0.00           C  
ATOM   1324  CB  PHE A 172      18.336   3.542  -9.369  1.00  0.00           C  
ATOM   1325  O   PHE A 172      18.421   6.218 -11.138  1.00  0.00           O  
ATOM   1326  CG  PHE A 172      17.879   2.978  -8.051  1.00  0.00           C  
ATOM   1327  CD1 PHE A 172      17.871   3.767  -6.907  1.00  0.00           C  
ATOM   1328  CD2 PHE A 172      17.457   1.658  -7.956  1.00  0.00           C  
ATOM   1329  CE1 PHE A 172      17.448   3.247  -5.685  1.00  0.00           C  
ATOM   1330  CE2 PHE A 172      17.033   1.132  -6.739  1.00  0.00           C  
ATOM   1331  CZ  PHE A 172      17.031   1.928  -5.605  1.00  0.00           C  
ATOM   1332  N   THR A 173      17.579   4.550 -12.521  1.00  0.00           N  
ATOM   1333  CA  THR A 173      18.284   5.082 -13.681  1.00  0.00           C  
ATOM   1334  C   THR A 173      17.339   5.889 -14.566  1.00  0.00           C  
ATOM   1335  CB  THR A 173      18.929   3.955 -14.509  1.00  0.00           C  
ATOM   1336  O   THR A 173      17.763   6.827 -15.244  1.00  0.00           O  
ATOM   1337  CG2 THR A 173      20.025   3.249 -13.717  1.00  0.00           C  
ATOM   1338  OG1 THR A 173      17.924   2.999 -14.869  1.00  0.00           O  
ATOM   1339  N   ASN A 174      16.105   5.687 -14.400  1.00  0.00           N  
ATOM   1340  CA  ASN A 174      15.118   6.353 -15.243  1.00  0.00           C  
ATOM   1341  C   ASN A 174      14.196   7.252 -14.425  1.00  0.00           C  
ATOM   1342  CB  ASN A 174      14.300   5.325 -16.027  1.00  0.00           C  
ATOM   1343  O   ASN A 174      14.167   7.164 -13.196  1.00  0.00           O  
ATOM   1344  CG  ASN A 174      14.892   5.023 -17.390  1.00  0.00           C  
ATOM   1345  ND2 ASN A 174      14.525   3.879 -17.955  1.00  0.00           N  
ATOM   1346  OD1 ASN A 174      15.672   5.812 -17.929  1.00  0.00           O  
ATOM   1347  N   THR A 175      13.832   8.426 -15.033  1.00  0.00           N  
ATOM   1348  CA  THR A 175      12.924   9.438 -14.506  1.00  0.00           C  
ATOM   1349  C   THR A 175      11.521   8.866 -14.327  1.00  0.00           C  
ATOM   1350  CB  THR A 175      12.865  10.670 -15.429  1.00  0.00           C  
ATOM   1351  O   THR A 175      10.611   9.567 -13.880  1.00  0.00           O  
ATOM   1352  CG2 THR A 175      14.206  11.395 -15.465  1.00  0.00           C  
ATOM   1353  OG1 THR A 175      12.527  10.249 -16.756  1.00  0.00           O  
ATOM   1354  N   ASN A 176      11.395   7.517 -14.725  1.00  0.00           N  
ATOM   1355  CA  ASN A 176      10.025   7.034 -14.584  1.00  0.00           C  
ATOM   1356  C   ASN A 176       9.894   6.050 -13.425  1.00  0.00           C  
ATOM   1357  CB  ASN A 176       9.547   6.388 -15.886  1.00  0.00           C  
ATOM   1358  O   ASN A 176      10.894   5.508 -12.949  1.00  0.00           O  
ATOM   1359  CG  ASN A 176      10.454   5.264 -16.347  1.00  0.00           C  
ATOM   1360  ND2 ASN A 176      10.477   5.019 -17.652  1.00  0.00           N  
ATOM   1361  OD1 ASN A 176      11.127   4.621 -15.538  1.00  0.00           O  
ATOM   1362  N   ASN A 177       8.718   6.035 -12.852  1.00  0.00           N  
ATOM   1363  CA  ASN A 177       8.335   5.095 -11.804  1.00  0.00           C  
ATOM   1364  C   ASN A 177       7.350   4.051 -12.319  1.00  0.00           C  
ATOM   1365  CB  ASN A 177       7.742   5.839 -10.606  1.00  0.00           C  
ATOM   1366  O   ASN A 177       6.850   4.162 -13.440  1.00  0.00           O  
ATOM   1367  CG  ASN A 177       8.758   6.716  -9.900  1.00  0.00           C  
ATOM   1368  ND2 ASN A 177       8.423   7.988  -9.724  1.00  0.00           N  
ATOM   1369  OD1 ASN A 177       9.836   6.253  -9.517  1.00  0.00           O  
ATOM   1370  N   TYR A 178       7.218   2.961 -11.470  1.00  0.00           N  
ATOM   1371  CA  TYR A 178       6.356   1.869 -11.907  1.00  0.00           C  
ATOM   1372  C   TYR A 178       5.317   1.534 -10.843  1.00  0.00           C  
ATOM   1373  CB  TYR A 178       7.187   0.624 -12.234  1.00  0.00           C  
ATOM   1374  O   TYR A 178       5.548   1.750  -9.651  1.00  0.00           O  
ATOM   1375  CG  TYR A 178       8.189   0.838 -13.342  1.00  0.00           C  
ATOM   1376  CD1 TYR A 178       7.826   0.674 -14.677  1.00  0.00           C  
ATOM   1377  CD2 TYR A 178       9.501   1.201 -13.058  1.00  0.00           C  
ATOM   1378  CE1 TYR A 178       8.746   0.868 -15.702  1.00  0.00           C  
ATOM   1379  CE2 TYR A 178      10.430   1.397 -14.075  1.00  0.00           C  
ATOM   1380  OH  TYR A 178      10.958   1.422 -16.402  1.00  0.00           O  
ATOM   1381  CZ  TYR A 178      10.043   1.229 -15.392  1.00  0.00           C  
ATOM   1382  N   PHE A 179       4.196   1.140 -11.311  1.00  0.00           N  
ATOM   1383  CA  PHE A 179       3.221   0.552 -10.401  1.00  0.00           C  
ATOM   1384  C   PHE A 179       2.696  -0.770 -10.949  1.00  0.00           C  
ATOM   1385  CB  PHE A 179       2.058   1.519 -10.159  1.00  0.00           C  
ATOM   1386  O   PHE A 179       2.851  -1.060 -12.137  1.00  0.00           O  
ATOM   1387  CG  PHE A 179       1.142   1.675 -11.343  1.00  0.00           C  
ATOM   1388  CD1 PHE A 179       1.405   2.625 -12.322  1.00  0.00           C  
ATOM   1389  CD2 PHE A 179       0.017   0.871 -11.476  1.00  0.00           C  
ATOM   1390  CE1 PHE A 179       0.559   2.772 -13.419  1.00  0.00           C  
ATOM   1391  CE2 PHE A 179      -0.833   1.012 -12.570  1.00  0.00           C  
ATOM   1392  CZ  PHE A 179      -0.561   1.963 -13.539  1.00  0.00           C  
ATOM   1393  N   THR A 180       2.274  -1.599 -10.059  1.00  0.00           N  
ATOM   1394  CA  THR A 180       1.665  -2.878 -10.406  1.00  0.00           C  
ATOM   1395  C   THR A 180       0.165  -2.718 -10.636  1.00  0.00           C  
ATOM   1396  CB  THR A 180       1.910  -3.930  -9.308  1.00  0.00           C  
ATOM   1397  O   THR A 180      -0.565  -2.299  -9.735  1.00  0.00           O  
ATOM   1398  CG2 THR A 180       1.380  -5.297  -9.728  1.00  0.00           C  
ATOM   1399  OG1 THR A 180       3.317  -4.031  -9.057  1.00  0.00           O  
ATOM   1400  N   ALA A 181      -0.284  -3.055 -11.817  1.00  0.00           N  
ATOM   1401  CA  ALA A 181      -1.694  -2.928 -12.176  1.00  0.00           C  
ATOM   1402  C   ALA A 181      -2.533  -4.006 -11.496  1.00  0.00           C  
ATOM   1403  CB  ALA A 181      -1.865  -3.002 -13.692  1.00  0.00           C  
ATOM   1404  O   ALA A 181      -2.073  -5.135 -11.310  1.00  0.00           O  
ATOM   1405  N   VAL A 182      -3.752  -3.601 -11.134  1.00  0.00           N  
ATOM   1406  CA  VAL A 182      -4.688  -4.595 -10.619  1.00  0.00           C  
ATOM   1407  C   VAL A 182      -5.256  -5.417 -11.773  1.00  0.00           C  
ATOM   1408  CB  VAL A 182      -5.834  -3.934  -9.819  1.00  0.00           C  
ATOM   1409  O   VAL A 182      -5.451  -4.899 -12.875  1.00  0.00           O  
ATOM   1410  CG1 VAL A 182      -5.295  -3.262  -8.558  1.00  0.00           C  
ATOM   1411  CG2 VAL A 182      -6.578  -2.924 -10.691  1.00  0.00           C  
ATOM   1412  N   PRO A 183      -5.427  -6.738 -11.559  1.00  0.00           N  
ATOM   1413  CA  PRO A 183      -6.005  -7.556 -12.628  1.00  0.00           C  
ATOM   1414  C   PRO A 183      -7.490  -7.274 -12.850  1.00  0.00           C  
ATOM   1415  CB  PRO A 183      -5.790  -8.988 -12.132  1.00  0.00           C  
ATOM   1416  O   PRO A 183      -8.150  -6.701 -11.979  1.00  0.00           O  
ATOM   1417  CG  PRO A 183      -5.782  -8.879 -10.642  1.00  0.00           C  
ATOM   1418  CD  PRO A 183      -5.194  -7.550 -10.263  1.00  0.00           C  
ATOM   1419  N   PRO A 184      -8.062  -7.562 -14.080  1.00  0.00           N  
ATOM   1420  CA  PRO A 184      -9.454  -7.262 -14.425  1.00  0.00           C  
ATOM   1421  C   PRO A 184     -10.452  -7.913 -13.470  1.00  0.00           C  
ATOM   1422  CB  PRO A 184      -9.598  -7.834 -15.838  1.00  0.00           C  
ATOM   1423  O   PRO A 184     -11.520  -7.352 -13.211  1.00  0.00           O  
ATOM   1424  CG  PRO A 184      -8.456  -8.788 -15.982  1.00  0.00           C  
ATOM   1425  CD  PRO A 184      -7.335  -8.328 -15.093  1.00  0.00           C  
ATOM   1426  N   ASP A 185     -10.164  -9.003 -12.812  1.00  0.00           N  
ATOM   1427  CA  ASP A 185     -11.103  -9.732 -11.966  1.00  0.00           C  
ATOM   1428  C   ASP A 185     -10.770  -9.544 -10.487  1.00  0.00           C  
ATOM   1429  CB  ASP A 185     -11.103 -11.220 -12.320  1.00  0.00           C  
ATOM   1430  O   ASP A 185     -11.126 -10.380  -9.654  1.00  0.00           O  
ATOM   1431  CG  ASP A 185      -9.728 -11.856 -12.206  1.00  0.00           C  
ATOM   1432  OD1 ASP A 185      -8.712 -11.138 -12.323  1.00  0.00           O  
ATOM   1433  OD2 ASP A 185      -9.661 -13.087 -12.001  1.00  0.00           O  
ATOM   1434  N   PHE A 186     -10.161  -8.400 -10.229  1.00  0.00           N  
ATOM   1435  CA  PHE A 186      -9.633  -8.167  -8.890  1.00  0.00           C  
ATOM   1436  C   PHE A 186     -10.764  -8.027  -7.879  1.00  0.00           C  
ATOM   1437  CB  PHE A 186      -8.751  -6.914  -8.869  1.00  0.00           C  
ATOM   1438  O   PHE A 186     -10.679  -8.553  -6.767  1.00  0.00           O  
ATOM   1439  CG  PHE A 186      -7.854  -6.823  -7.664  1.00  0.00           C  
ATOM   1440  CD1 PHE A 186      -7.830  -5.674  -6.883  1.00  0.00           C  
ATOM   1441  CD2 PHE A 186      -7.035  -7.888  -7.312  1.00  0.00           C  
ATOM   1442  CE1 PHE A 186      -7.001  -5.587  -5.767  1.00  0.00           C  
ATOM   1443  CE2 PHE A 186      -6.204  -7.809  -6.198  1.00  0.00           C  
ATOM   1444  CZ  PHE A 186      -6.188  -6.657  -5.428  1.00  0.00           C  
ATOM   1445  N   MET A 187     -11.777  -7.396  -8.269  1.00  0.00           N  
ATOM   1446  CA  MET A 187     -12.904  -7.195  -7.363  1.00  0.00           C  
ATOM   1447  C   MET A 187     -13.517  -8.530  -6.953  1.00  0.00           C  
ATOM   1448  CB  MET A 187     -13.968  -6.310  -8.015  1.00  0.00           C  
ATOM   1449  O   MET A 187     -13.911  -8.709  -5.799  1.00  0.00           O  
ATOM   1450  CG  MET A 187     -13.584  -4.841  -8.084  1.00  0.00           C  
ATOM   1451  SD  MET A 187     -13.246  -4.124  -6.429  1.00  0.00           S  
ATOM   1452  CE  MET A 187     -14.914  -4.163  -5.716  1.00  0.00           C  
ATOM   1453  N   ASP A 188     -13.647  -9.418  -7.871  1.00  0.00           N  
ATOM   1454  CA  ASP A 188     -14.166 -10.753  -7.590  1.00  0.00           C  
ATOM   1455  C   ASP A 188     -13.290 -11.481  -6.573  1.00  0.00           C  
ATOM   1456  CB  ASP A 188     -14.268 -11.572  -8.878  1.00  0.00           C  
ATOM   1457  O   ASP A 188     -13.801 -12.143  -5.666  1.00  0.00           O  
ATOM   1458  CG  ASP A 188     -15.345 -11.063  -9.821  1.00  0.00           C  
ATOM   1459  OD1 ASP A 188     -16.292 -10.391  -9.359  1.00  0.00           O  
ATOM   1460  OD2 ASP A 188     -15.247 -11.340 -11.036  1.00  0.00           O  
ATOM   1461  N   LEU A 189     -12.063 -11.262  -6.728  1.00  0.00           N  
ATOM   1462  CA  LEU A 189     -11.112 -11.884  -5.813  1.00  0.00           C  
ATOM   1463  C   LEU A 189     -11.278 -11.334  -4.400  1.00  0.00           C  
ATOM   1464  CB  LEU A 189      -9.677 -11.660  -6.296  1.00  0.00           C  
ATOM   1465  O   LEU A 189     -11.193 -12.083  -3.424  1.00  0.00           O  
ATOM   1466  CG  LEU A 189      -9.245 -12.454  -7.530  1.00  0.00           C  
ATOM   1467  CD1 LEU A 189      -7.887 -11.967  -8.024  1.00  0.00           C  
ATOM   1468  CD2 LEU A 189      -9.202 -13.946  -7.218  1.00  0.00           C  
ATOM   1469  N   LEU A 190     -11.595 -10.087  -4.300  1.00  0.00           N  
ATOM   1470  CA  LEU A 190     -11.679  -9.413  -3.009  1.00  0.00           C  
ATOM   1471  C   LEU A 190     -12.991  -9.745  -2.307  1.00  0.00           C  
ATOM   1472  CB  LEU A 190     -11.550  -7.898  -3.186  1.00  0.00           C  
ATOM   1473  O   LEU A 190     -13.047  -9.790  -1.076  1.00  0.00           O  
ATOM   1474  CG  LEU A 190     -10.193  -7.385  -3.673  1.00  0.00           C  
ATOM   1475  CD1 LEU A 190     -10.221  -5.868  -3.817  1.00  0.00           C  
ATOM   1476  CD2 LEU A 190      -9.085  -7.816  -2.718  1.00  0.00           C  
ATOM   1477  N   THR A 191     -13.999 -10.003  -3.026  1.00  0.00           N  
ATOM   1478  CA  THR A 191     -15.329 -10.141  -2.444  1.00  0.00           C  
ATOM   1479  C   THR A 191     -15.694 -11.613  -2.271  1.00  0.00           C  
ATOM   1480  CB  THR A 191     -16.394  -9.445  -3.311  1.00  0.00           C  
ATOM   1481  O   THR A 191     -16.594 -11.948  -1.499  1.00  0.00           O  
ATOM   1482  CG2 THR A 191     -16.189  -7.933  -3.325  1.00  0.00           C  
ATOM   1483  OG1 THR A 191     -16.308  -9.940  -4.653  1.00  0.00           O  
ATOM   1484  N   ASN A 192     -14.948 -12.455  -2.994  1.00  0.00           N  
ATOM   1485  CA  ASN A 192     -15.238 -13.884  -2.941  1.00  0.00           C  
ATOM   1486  C   ASN A 192     -14.081 -14.668  -2.328  1.00  0.00           C  
ATOM   1487  CB  ASN A 192     -15.560 -14.418  -4.339  1.00  0.00           C  
ATOM   1488  O   ASN A 192     -13.110 -14.989  -3.015  1.00  0.00           O  
ATOM   1489  CG  ASN A 192     -16.200 -15.791  -4.306  1.00  0.00           C  
ATOM   1490  ND2 ASN A 192     -16.894 -16.148  -5.380  1.00  0.00           N  
ATOM   1491  OD1 ASN A 192     -16.074 -16.525  -3.322  1.00  0.00           O  
ATOM   1492  N   ASP A 193     -14.204 -14.990  -1.084  1.00  0.00           N  
ATOM   1493  CA  ASP A 193     -13.159 -15.682  -0.336  1.00  0.00           C  
ATOM   1494  C   ASP A 193     -12.810 -17.018  -0.988  1.00  0.00           C  
ATOM   1495  CB  ASP A 193     -13.594 -15.902   1.114  1.00  0.00           C  
ATOM   1496  O   ASP A 193     -11.670 -17.479  -0.897  1.00  0.00           O  
ATOM   1497  CG  ASP A 193     -12.446 -16.307   2.022  1.00  0.00           C  
ATOM   1498  OD1 ASP A 193     -11.451 -15.558   2.119  1.00  0.00           O  
ATOM   1499  OD2 ASP A 193     -12.537 -17.387   2.645  1.00  0.00           O  
ATOM   1500  N   SER A 194     -13.715 -17.604  -1.645  1.00  0.00           N  
ATOM   1501  CA  SER A 194     -13.535 -18.929  -2.230  1.00  0.00           C  
ATOM   1502  C   SER A 194     -12.571 -18.885  -3.411  1.00  0.00           C  
ATOM   1503  CB  SER A 194     -14.879 -19.503  -2.680  1.00  0.00           C  
ATOM   1504  O   SER A 194     -11.992 -19.907  -3.784  1.00  0.00           O  
ATOM   1505  OG  SER A 194     -15.454 -18.701  -3.697  1.00  0.00           O  
ATOM   1506  N   LEU A 195     -12.340 -17.725  -3.942  1.00  0.00           N  
ATOM   1507  CA  LEU A 195     -11.465 -17.593  -5.102  1.00  0.00           C  
ATOM   1508  C   LEU A 195     -10.017 -17.388  -4.670  1.00  0.00           C  
ATOM   1509  CB  LEU A 195     -11.917 -16.426  -5.984  1.00  0.00           C  
ATOM   1510  O   LEU A 195      -9.101 -17.480  -5.491  1.00  0.00           O  
ATOM   1511  CG  LEU A 195     -13.280 -16.576  -6.662  1.00  0.00           C  
ATOM   1512  CD1 LEU A 195     -13.634 -15.305  -7.427  1.00  0.00           C  
ATOM   1513  CD2 LEU A 195     -13.284 -17.785  -7.592  1.00  0.00           C  
ATOM   1514  N   GLN A 196      -9.885 -17.354  -3.337  1.00  0.00           N  
ATOM   1515  CA  GLN A 196      -8.544 -17.057  -2.843  1.00  0.00           C  
ATOM   1516  C   GLN A 196      -7.842 -18.324  -2.363  1.00  0.00           C  
ATOM   1517  CB  GLN A 196      -8.604 -16.029  -1.712  1.00  0.00           C  
ATOM   1518  O   GLN A 196      -8.463 -19.185  -1.738  1.00  0.00           O  
ATOM   1519  CG  GLN A 196      -9.157 -14.676  -2.139  1.00  0.00           C  
ATOM   1520  CD  GLN A 196      -9.782 -13.908  -0.989  1.00  0.00           C  
ATOM   1521  NE2 GLN A 196      -9.895 -12.594  -1.146  1.00  0.00           N  
ATOM   1522  OE1 GLN A 196     -10.160 -14.492   0.032  1.00  0.00           O  
ATOM   1523  N   LYS A 197      -6.687 -18.587  -2.879  1.00  0.00           N  
ATOM   1524  CA  LYS A 197      -5.834 -19.644  -2.342  1.00  0.00           C  
ATOM   1525  C   LYS A 197      -4.922 -19.109  -1.243  1.00  0.00           C  
ATOM   1526  CB  LYS A 197      -4.998 -20.277  -3.455  1.00  0.00           C  
ATOM   1527  O   LYS A 197      -3.850 -18.568  -1.527  1.00  0.00           O  
ATOM   1528  CG  LYS A 197      -5.821 -21.000  -4.512  1.00  0.00           C  
ATOM   1529  CD  LYS A 197      -4.933 -21.628  -5.579  1.00  0.00           C  
ATOM   1530  CE  LYS A 197      -5.756 -22.308  -6.664  1.00  0.00           C  
ATOM   1531  NZ  LYS A 197      -4.891 -22.893  -7.731  1.00  0.00           N  
ATOM   1532  N   TRP A 198      -5.396 -19.273  -0.006  1.00  0.00           N  
ATOM   1533  CA  TRP A 198      -4.675 -18.705   1.128  1.00  0.00           C  
ATOM   1534  C   TRP A 198      -3.491 -19.583   1.516  1.00  0.00           C  
ATOM   1535  CB  TRP A 198      -5.611 -18.530   2.327  1.00  0.00           C  
ATOM   1536  O   TRP A 198      -3.622 -20.806   1.614  1.00  0.00           O  
ATOM   1537  CG  TRP A 198      -6.762 -17.604   2.071  1.00  0.00           C  
ATOM   1538  CD1 TRP A 198      -8.072 -17.949   1.885  1.00  0.00           C  
ATOM   1539  CD2 TRP A 198      -6.705 -16.178   1.969  1.00  0.00           C  
ATOM   1540  CE2 TRP A 198      -8.019 -15.723   1.720  1.00  0.00           C  
ATOM   1541  CE3 TRP A 198      -5.669 -15.239   2.065  1.00  0.00           C  
ATOM   1542  NE1 TRP A 198      -8.833 -16.823   1.673  1.00  0.00           N  
ATOM   1543  CH2 TRP A 198      -7.292 -13.472   1.663  1.00  0.00           C  
ATOM   1544  CZ2 TRP A 198      -8.324 -14.369   1.565  1.00  0.00           C  
ATOM   1545  CZ3 TRP A 198      -5.974 -13.892   1.911  1.00  0.00           C  
ATOM   1546  N   ILE A 199      -2.381 -18.878   1.533  1.00  0.00           N  
ATOM   1547  CA  ILE A 199      -1.174 -19.578   1.957  1.00  0.00           C  
ATOM   1548  C   ILE A 199      -0.595 -18.905   3.199  1.00  0.00           C  
ATOM   1549  CB  ILE A 199      -0.119 -19.619   0.829  1.00  0.00           C  
ATOM   1550  O   ILE A 199      -0.848 -17.723   3.447  1.00  0.00           O  
ATOM   1551  CG1 ILE A 199       0.275 -18.196   0.415  1.00  0.00           C  
ATOM   1552  CG2 ILE A 199      -0.641 -20.413  -0.372  1.00  0.00           C  
ATOM   1553  CD1 ILE A 199       1.502 -18.130  -0.485  1.00  0.00           C  
ATOM   1554  N   SER A 200      -0.021 -19.706   4.106  1.00  0.00           N  
ATOM   1555  CA  SER A 200       0.686 -19.184   5.271  1.00  0.00           C  
ATOM   1556  C   SER A 200       2.175 -19.506   5.203  1.00  0.00           C  
ATOM   1557  CB  SER A 200       0.091 -19.753   6.559  1.00  0.00           C  
ATOM   1558  O   SER A 200       2.583 -20.439   4.508  1.00  0.00           O  
ATOM   1559  OG  SER A 200      -1.275 -19.396   6.683  1.00  0.00           O  
ATOM   1560  N   GLY A 201       3.011 -18.625   5.792  1.00  0.00           N  
ATOM   1561  CA  GLY A 201       4.437 -18.895   5.884  1.00  0.00           C  
ATOM   1562  C   GLY A 201       5.185 -18.596   4.599  1.00  0.00           C  
ATOM   1563  O   GLY A 201       6.249 -19.165   4.348  1.00  0.00           O  
ATOM   1564  N   TRP A 202       4.600 -17.778   3.779  1.00  0.00           N  
ATOM   1565  CA  TRP A 202       5.183 -17.479   2.475  1.00  0.00           C  
ATOM   1566  C   TRP A 202       6.243 -16.388   2.591  1.00  0.00           C  
ATOM   1567  CB  TRP A 202       4.097 -17.049   1.485  1.00  0.00           C  
ATOM   1568  O   TRP A 202       6.106 -15.463   3.396  1.00  0.00           O  
ATOM   1569  CG  TRP A 202       4.603 -16.802   0.096  1.00  0.00           C  
ATOM   1570  CD1 TRP A 202       4.681 -17.707  -0.926  1.00  0.00           C  
ATOM   1571  CD2 TRP A 202       5.107 -15.567  -0.422  1.00  0.00           C  
ATOM   1572  CE2 TRP A 202       5.472 -15.796  -1.767  1.00  0.00           C  
ATOM   1573  CE3 TRP A 202       5.284 -14.287   0.121  1.00  0.00           C  
ATOM   1574  NE1 TRP A 202       5.202 -17.108  -2.050  1.00  0.00           N  
ATOM   1575  CH2 TRP A 202       6.168 -13.548  -2.022  1.00  0.00           C  
ATOM   1576  CZ2 TRP A 202       6.005 -14.791  -2.578  1.00  0.00           C  
ATOM   1577  CZ3 TRP A 202       5.815 -13.288  -0.688  1.00  0.00           C  
ATOM   1578  N   SER A 203       7.381 -16.451   1.960  1.00  0.00           N  
ATOM   1579  CA  SER A 203       8.367 -15.395   1.756  1.00  0.00           C  
ATOM   1580  C   SER A 203       8.726 -15.252   0.281  1.00  0.00           C  
ATOM   1581  CB  SER A 203       9.630 -15.675   2.572  1.00  0.00           C  
ATOM   1582  O   SER A 203       8.679 -16.227  -0.472  1.00  0.00           O  
ATOM   1583  OG  SER A 203      10.303 -16.820   2.079  1.00  0.00           O  
ATOM   1584  N   LEU A 204       8.902 -13.996  -0.193  1.00  0.00           N  
ATOM   1585  CA  LEU A 204       9.228 -13.736  -1.591  1.00  0.00           C  
ATOM   1586  C   LEU A 204      10.544 -14.404  -1.975  1.00  0.00           C  
ATOM   1587  CB  LEU A 204       9.311 -12.230  -1.852  1.00  0.00           C  
ATOM   1588  O   LEU A 204      11.545 -14.266  -1.268  1.00  0.00           O  
ATOM   1589  CG  LEU A 204       9.561 -11.806  -3.300  1.00  0.00           C  
ATOM   1590  CD1 LEU A 204       8.332 -12.092  -4.156  1.00  0.00           C  
ATOM   1591  CD2 LEU A 204       9.934 -10.329  -3.368  1.00  0.00           C  
ATOM   1592  N   ASN A 205      10.370 -15.227  -2.988  1.00  0.00           N  
ATOM   1593  CA  ASN A 205      11.540 -15.706  -3.716  1.00  0.00           C  
ATOM   1594  C   ASN A 205      11.813 -14.860  -4.957  1.00  0.00           C  
ATOM   1595  CB  ASN A 205      11.368 -17.176  -4.103  1.00  0.00           C  
ATOM   1596  O   ASN A 205      11.029 -14.875  -5.908  1.00  0.00           O  
ATOM   1597  CG  ASN A 205      12.632 -17.779  -4.683  1.00  0.00           C  
ATOM   1598  ND2 ASN A 205      12.707 -19.105  -4.689  1.00  0.00           N  
ATOM   1599  OD1 ASN A 205      13.534 -17.060  -5.120  1.00  0.00           O  
ATOM   1600  N   SER A 206      12.648 -13.862  -4.934  1.00  0.00           N  
ATOM   1601  CA  SER A 206      12.917 -12.927  -6.021  1.00  0.00           C  
ATOM   1602  C   SER A 206      13.005 -13.648  -7.362  1.00  0.00           C  
ATOM   1603  CB  SER A 206      14.214 -12.160  -5.759  1.00  0.00           C  
ATOM   1604  O   SER A 206      12.759 -13.050  -8.411  1.00  0.00           O  
ATOM   1605  OG  SER A 206      15.284 -13.054  -5.503  1.00  0.00           O  
ATOM   1606  N   ASP A 207      13.242 -14.966  -7.348  1.00  0.00           N  
ATOM   1607  CA  ASP A 207      13.330 -15.720  -8.595  1.00  0.00           C  
ATOM   1608  C   ASP A 207      11.942 -16.011  -9.160  1.00  0.00           C  
ATOM   1609  CB  ASP A 207      14.094 -17.028  -8.378  1.00  0.00           C  
ATOM   1610  O   ASP A 207      11.794 -16.271 -10.356  1.00  0.00           O  
ATOM   1611  CG  ASP A 207      15.569 -16.813  -8.091  1.00  0.00           C  
ATOM   1612  OD1 ASP A 207      16.128 -15.776  -8.510  1.00  0.00           O  
ATOM   1613  OD2 ASP A 207      16.180 -17.689  -7.441  1.00  0.00           O  
ATOM   1614  N   SER A 208      10.865 -15.871  -8.362  1.00  0.00           N  
ATOM   1615  CA  SER A 208       9.530 -16.318  -8.745  1.00  0.00           C  
ATOM   1616  C   SER A 208       8.676 -15.153  -9.235  1.00  0.00           C  
ATOM   1617  CB  SER A 208       8.838 -17.010  -7.570  1.00  0.00           C  
ATOM   1618  O   SER A 208       7.664 -15.358  -9.908  1.00  0.00           O  
ATOM   1619  OG  SER A 208       8.805 -16.161  -6.436  1.00  0.00           O  
ATOM   1620  N   VAL A 209       9.098 -13.869  -8.898  1.00  0.00           N  
ATOM   1621  CA  VAL A 209       8.302 -12.739  -9.368  1.00  0.00           C  
ATOM   1622  C   VAL A 209       8.821 -12.270 -10.725  1.00  0.00           C  
ATOM   1623  CB  VAL A 209       8.323 -11.571  -8.356  1.00  0.00           C  
ATOM   1624  O   VAL A 209      10.031 -12.132 -10.920  1.00  0.00           O  
ATOM   1625  CG1 VAL A 209       7.497 -10.395  -8.873  1.00  0.00           C  
ATOM   1626  CG2 VAL A 209       7.805 -12.035  -6.996  1.00  0.00           C  
ATOM   1627  N   GLU A 210       7.966 -12.415 -11.737  1.00  0.00           N  
ATOM   1628  CA  GLU A 210       8.270 -11.897 -13.068  1.00  0.00           C  
ATOM   1629  C   GLU A 210       8.393 -10.376 -13.053  1.00  0.00           C  
ATOM   1630  CB  GLU A 210       7.196 -12.327 -14.071  1.00  0.00           C  
ATOM   1631  O   GLU A 210       7.399  -9.669 -12.874  1.00  0.00           O  
ATOM   1632  CG  GLU A 210       7.656 -12.283 -15.521  1.00  0.00           C  
ATOM   1633  CD  GLU A 210       6.675 -12.935 -16.482  1.00  0.00           C  
ATOM   1634  OE1 GLU A 210       6.945 -12.954 -17.704  1.00  0.00           O  
ATOM   1635  OE2 GLU A 210       5.627 -13.428 -16.009  1.00  0.00           O  
ATOM   1636  N   TRP A 211       9.446  -9.924 -12.695  1.00  0.00           N  
ATOM   1637  CA  TRP A 211       9.706  -8.488 -12.680  1.00  0.00           C  
ATOM   1638  C   TRP A 211       9.937  -7.962 -14.093  1.00  0.00           C  
ATOM   1639  CB  TRP A 211      10.917  -8.170 -11.799  1.00  0.00           C  
ATOM   1640  O   TRP A 211      10.286  -6.793 -14.277  1.00  0.00           O  
ATOM   1641  CG  TRP A 211      10.732  -8.534 -10.356  1.00  0.00           C  
ATOM   1642  CD1 TRP A 211      11.144  -9.680  -9.736  1.00  0.00           C  
ATOM   1643  CD2 TRP A 211      10.082  -7.746  -9.353  1.00  0.00           C  
ATOM   1644  CE2 TRP A 211      10.137  -8.478  -8.146  1.00  0.00           C  
ATOM   1645  CE3 TRP A 211       9.458  -6.492  -9.358  1.00  0.00           C  
ATOM   1646  NE1 TRP A 211      10.790  -9.653  -8.407  1.00  0.00           N  
ATOM   1647  CH2 TRP A 211       8.987  -6.765  -6.987  1.00  0.00           C  
ATOM   1648  CZ2 TRP A 211       9.592  -7.995  -6.955  1.00  0.00           C  
ATOM   1649  CZ3 TRP A 211       8.916  -6.013  -8.171  1.00  0.00           C  
ATOM   1650  N   GLY A 212       9.586  -8.857 -15.103  1.00  0.00           N  
ATOM   1651  CA  GLY A 212      10.018  -8.443 -16.428  1.00  0.00           C  
ATOM   1652  C   GLY A 212      11.509  -8.180 -16.515  1.00  0.00           C  
ATOM   1653  O   GLY A 212      12.317  -9.001 -16.074  1.00  0.00           O  
ATOM   1654  N   GLY A 213      11.972  -7.156 -17.225  1.00  0.00           N  
ATOM   1655  CA  GLY A 213      13.355  -6.739 -17.392  1.00  0.00           C  
ATOM   1656  C   GLY A 213      13.926  -6.059 -16.162  1.00  0.00           C  
ATOM   1657  O   GLY A 213      15.102  -5.691 -16.139  1.00  0.00           O  
ATOM   1658  N   HIS A 214      13.099  -5.961 -15.060  1.00  0.00           N  
ATOM   1659  CA  HIS A 214      13.512  -5.234 -13.864  1.00  0.00           C  
ATOM   1660  C   HIS A 214      14.174  -6.165 -12.854  1.00  0.00           C  
ATOM   1661  CB  HIS A 214      12.314  -4.531 -13.224  1.00  0.00           C  
ATOM   1662  O   HIS A 214      13.696  -7.279 -12.625  1.00  0.00           O  
ATOM   1663  CG  HIS A 214      11.648  -3.540 -14.124  1.00  0.00           C  
ATOM   1664  CD2 HIS A 214      10.558  -3.653 -14.919  1.00  0.00           C  
ATOM   1665  ND1 HIS A 214      12.108  -2.250 -14.280  1.00  0.00           N  
ATOM   1666  CE1 HIS A 214      11.326  -1.611 -15.134  1.00  0.00           C  
ATOM   1667  NE2 HIS A 214      10.378  -2.440 -15.536  1.00  0.00           N  
ATOM   1668  N   LYS A 215      15.503  -6.128 -12.705  1.00  0.00           N  
ATOM   1669  CA  LYS A 215      16.278  -6.919 -11.753  1.00  0.00           C  
ATOM   1670  C   LYS A 215      16.113  -6.386 -10.333  1.00  0.00           C  
ATOM   1671  CB  LYS A 215      17.757  -6.929 -12.141  1.00  0.00           C  
ATOM   1672  O   LYS A 215      16.135  -5.174 -10.113  1.00  0.00           O  
ATOM   1673  CG  LYS A 215      18.073  -7.786 -13.358  1.00  0.00           C  
ATOM   1674  CD  LYS A 215      19.573  -7.864 -13.613  1.00  0.00           C  
ATOM   1675  CE  LYS A 215      19.885  -8.642 -14.883  1.00  0.00           C  
ATOM   1676  NZ  LYS A 215      21.354  -8.714 -15.143  1.00  0.00           N  
ATOM   1677  N   VAL A 216      15.434  -7.129  -9.460  1.00  0.00           N  
ATOM   1678  CA  VAL A 216      15.411  -6.806  -8.037  1.00  0.00           C  
ATOM   1679  C   VAL A 216      16.796  -7.033  -7.433  1.00  0.00           C  
ATOM   1680  CB  VAL A 216      14.357  -7.645  -7.281  1.00  0.00           C  
ATOM   1681  O   VAL A 216      17.369  -8.116  -7.568  1.00  0.00           O  
ATOM   1682  CG1 VAL A 216      14.329  -7.271  -5.800  1.00  0.00           C  
ATOM   1683  CG2 VAL A 216      12.977  -7.458  -7.909  1.00  0.00           C  
ATOM   1684  N   PHE A 217      17.614  -6.029  -7.374  1.00  0.00           N  
ATOM   1685  CA  PHE A 217      18.935  -6.188  -6.778  1.00  0.00           C  
ATOM   1686  C   PHE A 217      18.824  -6.519  -5.294  1.00  0.00           C  
ATOM   1687  CB  PHE A 217      19.771  -4.919  -6.972  1.00  0.00           C  
ATOM   1688  O   PHE A 217      18.112  -5.837  -4.553  1.00  0.00           O  
ATOM   1689  CG  PHE A 217      20.141  -4.649  -8.405  1.00  0.00           C  
ATOM   1690  CD1 PHE A 217      21.233  -5.282  -8.986  1.00  0.00           C  
ATOM   1691  CD2 PHE A 217      19.397  -3.762  -9.172  1.00  0.00           C  
ATOM   1692  CE1 PHE A 217      21.579  -5.034 -10.313  1.00  0.00           C  
ATOM   1693  CE2 PHE A 217      19.736  -3.509 -10.498  1.00  0.00           C  
ATOM   1694  CZ  PHE A 217      20.828  -4.145 -11.066  1.00  0.00           C  
ATOM   1695  N   MET A 218      18.887  -7.841  -4.914  1.00  0.00           N  
ATOM   1696  CA  MET A 218      18.848  -8.419  -3.574  1.00  0.00           C  
ATOM   1697  C   MET A 218      20.104  -8.057  -2.788  1.00  0.00           C  
ATOM   1698  CB  MET A 218      18.697  -9.939  -3.647  1.00  0.00           C  
ATOM   1699  O   MET A 218      20.073  -7.986  -1.558  1.00  0.00           O  
ATOM   1700  CG  MET A 218      17.319 -10.398  -4.097  1.00  0.00           C  
ATOM   1701  SD  MET A 218      16.183 -10.697  -2.687  1.00  0.00           S  
ATOM   1702  CE  MET A 218      15.271 -12.136  -3.311  1.00  0.00           C  
ATOM   1703  N   ASP A 219      20.776  -6.844  -3.065  1.00  0.00           N  
ATOM   1704  CA  ASP A 219      21.972  -6.687  -2.243  1.00  0.00           C  
ATOM   1705  C   ASP A 219      22.984  -5.763  -2.916  1.00  0.00           C  
ATOM   1706  CB  ASP A 219      22.610  -8.049  -1.958  1.00  0.00           C  
ATOM   1707  O   ASP A 219      23.675  -6.168  -3.853  1.00  0.00           O  
ATOM   1708  CG  ASP A 219      21.918  -8.806  -0.839  1.00  0.00           C  
ATOM   1709  OD1 ASP A 219      21.300  -8.166   0.040  1.00  0.00           O  
ATOM   1710  OD2 ASP A 219      21.993 -10.054  -0.833  1.00  0.00           O  
ATOM   1711  N   LYS A 220      22.579  -4.578  -3.202  1.00  0.00           N  
ATOM   1712  CA  LYS A 220      23.793  -3.808  -3.459  1.00  0.00           C  
ATOM   1713  C   LYS A 220      24.521  -3.480  -2.159  1.00  0.00           C  
ATOM   1714  CB  LYS A 220      23.462  -2.520  -4.214  1.00  0.00           C  
ATOM   1715  O   LYS A 220      23.887  -3.219  -1.134  1.00  0.00           O  
ATOM   1716  CG  LYS A 220      23.254  -2.715  -5.708  1.00  0.00           C  
ATOM   1717  CD  LYS A 220      23.127  -1.381  -6.434  1.00  0.00           C  
ATOM   1718  CE  LYS A 220      22.866  -1.575  -7.921  1.00  0.00           C  
ATOM   1719  NZ  LYS A 220      22.760  -0.270  -8.640  1.00  0.00           N  
ATOM   1720  N   PRO A 221      25.740  -3.999  -1.900  1.00  0.00           N  
ATOM   1721  CA  PRO A 221      26.559  -3.703  -0.722  1.00  0.00           C  
ATOM   1722  C   PRO A 221      26.192  -2.374  -0.067  1.00  0.00           C  
ATOM   1723  CB  PRO A 221      27.982  -3.660  -1.284  1.00  0.00           C  
ATOM   1724  O   PRO A 221      25.770  -1.439  -0.752  1.00  0.00           O  
ATOM   1725  CG  PRO A 221      27.816  -3.833  -2.759  1.00  0.00           C  
ATOM   1726  CD  PRO A 221      26.353  -3.989  -3.059  1.00  0.00           C  
TER    1727      PRO A 221
ENDMDL
END
