# Supplementary material for: Improving Protein Expression, Stability, and Function with ProteinMPNN
Source: J Am Chem Soc. 2024 Jan 9;146(3):2054–61. doi: 10.1021/jacs.3c10941 (PMC10811672; doi:10.1021/jacs.3c10941)
Supplement: Supplementary file 2 — ja3c10941_si_002.zip [file ja3c10941_si_002.zip › Sumida_Design_Structures_Idealizing_with_ProteinMPNN/TEV/hyperTEV0139_m4_4.pdb]

MODEL     1
ATOM      1  N   GLY A   1     -22.316  16.013  18.678  1.00  0.00           N  
ATOM      2  CA  GLY A   1     -20.970  15.597  19.038  1.00  0.00           C  
ATOM      3  C   GLY A   1     -20.721  14.118  18.811  1.00  0.00           C  
ATOM      4  O   GLY A   1     -19.638  13.726  18.371  1.00  0.00           O  
ATOM      5  N   GLU A   2     -21.727  13.268  19.161  1.00  0.00           N  
ATOM      6  CA  GLU A   2     -21.676  11.821  18.977  1.00  0.00           C  
ATOM      7  C   GLU A   2     -21.426  11.459  17.516  1.00  0.00           C  
ATOM      8  CB  GLU A   2     -22.973  11.170  19.465  1.00  0.00           C  
ATOM      9  O   GLU A   2     -20.681  10.521  17.222  1.00  0.00           O  
ATOM     10  CG  GLU A   2     -22.918   9.650  19.517  1.00  0.00           C  
ATOM     11  CD  GLU A   2     -24.188   9.022  20.067  1.00  0.00           C  
ATOM     12  OE1 GLU A   2     -24.256   7.776  20.163  1.00  0.00           O  
ATOM     13  OE2 GLU A   2     -25.123   9.782  20.404  1.00  0.00           O  
ATOM     14  N   SER A   3     -22.008  12.161  16.637  1.00  0.00           N  
ATOM     15  CA  SER A   3     -21.907  11.895  15.206  1.00  0.00           C  
ATOM     16  C   SER A   3     -20.498  12.170  14.690  1.00  0.00           C  
ATOM     17  CB  SER A   3     -22.917  12.742  14.431  1.00  0.00           C  
ATOM     18  O   SER A   3     -20.107  11.662  13.637  1.00  0.00           O  
ATOM     19  OG  SER A   3     -22.688  14.124  14.651  1.00  0.00           O  
ATOM     20  N   LEU A   4     -19.669  12.990  15.476  1.00  0.00           N  
ATOM     21  CA  LEU A   4     -18.324  13.384  15.071  1.00  0.00           C  
ATOM     22  C   LEU A   4     -17.301  12.332  15.485  1.00  0.00           C  
ATOM     23  CB  LEU A   4     -17.956  14.739  15.681  1.00  0.00           C  
ATOM     24  O   LEU A   4     -16.159  12.354  15.021  1.00  0.00           O  
ATOM     25  CG  LEU A   4     -18.739  15.949  15.169  1.00  0.00           C  
ATOM     26  CD1 LEU A   4     -18.396  17.188  15.989  1.00  0.00           C  
ATOM     27  CD2 LEU A   4     -18.453  16.185  13.690  1.00  0.00           C  
ATOM     28  N   GLU A   5     -17.745  11.348  16.344  1.00  0.00           N  
ATOM     29  CA  GLU A   5     -16.815  10.364  16.888  1.00  0.00           C  
ATOM     30  C   GLU A   5     -17.251   8.943  16.544  1.00  0.00           C  
ATOM     31  CB  GLU A   5     -16.690  10.523  18.406  1.00  0.00           C  
ATOM     32  O   GLU A   5     -17.990   8.314  17.303  1.00  0.00           O  
ATOM     33  CG  GLU A   5     -16.239  11.909  18.844  1.00  0.00           C  
ATOM     34  CD  GLU A   5     -14.811  12.233  18.433  1.00  0.00           C  
ATOM     35  OE1 GLU A   5     -14.465  13.432  18.336  1.00  0.00           O  
ATOM     36  OE2 GLU A   5     -14.033  11.279  18.206  1.00  0.00           O  
ATOM     37  N   PRO A   6     -16.909   8.542  15.372  1.00  0.00           N  
ATOM     38  CA  PRO A   6     -17.316   7.176  15.034  1.00  0.00           C  
ATOM     39  C   PRO A   6     -16.853   6.150  16.065  1.00  0.00           C  
ATOM     40  CB  PRO A   6     -16.644   6.932  13.681  1.00  0.00           C  
ATOM     41  O   PRO A   6     -15.889   6.395  16.795  1.00  0.00           O  
ATOM     42  CG  PRO A   6     -15.581   7.979  13.589  1.00  0.00           C  
ATOM     43  CD  PRO A   6     -15.882   9.054  14.593  1.00  0.00           C  
ATOM     44  N   GLY A   7     -17.706   5.080  16.322  1.00  0.00           N  
ATOM     45  CA  GLY A   7     -17.415   3.998  17.249  1.00  0.00           C  
ATOM     46  C   GLY A   7     -16.265   3.117  16.798  1.00  0.00           C  
ATOM     47  O   GLY A   7     -15.586   3.429  15.817  1.00  0.00           O  
ATOM     48  N   PRO A   8     -16.007   2.147  17.581  1.00  0.00           N  
ATOM     49  CA  PRO A   8     -14.926   1.212  17.262  1.00  0.00           C  
ATOM     50  C   PRO A   8     -15.100   0.553  15.896  1.00  0.00           C  
ATOM     51  CB  PRO A   8     -15.015   0.174  18.384  1.00  0.00           C  
ATOM     52  O   PRO A   8     -16.228   0.278  15.478  1.00  0.00           O  
ATOM     53  CG  PRO A   8     -15.798   0.846  19.465  1.00  0.00           C  
ATOM     54  CD  PRO A   8     -16.703   1.866  18.834  1.00  0.00           C  
ATOM     55  N   ARG A   9     -14.023   0.409  15.208  1.00  0.00           N  
ATOM     56  CA  ARG A   9     -14.020  -0.251  13.906  1.00  0.00           C  
ATOM     57  C   ARG A   9     -12.993  -1.377  13.865  1.00  0.00           C  
ATOM     58  CB  ARG A   9     -13.735   0.759  12.792  1.00  0.00           C  
ATOM     59  O   ARG A   9     -11.901  -1.249  14.423  1.00  0.00           O  
ATOM     60  CG  ARG A   9     -13.751   0.157  11.396  1.00  0.00           C  
ATOM     61  CD  ARG A   9     -13.599   1.224  10.320  1.00  0.00           C  
ATOM     62  NE  ARG A   9     -14.796   2.052  10.210  1.00  0.00           N  
ATOM     63  NH1 ARG A   9     -15.981   0.532   8.935  1.00  0.00           N  
ATOM     64  NH2 ARG A   9     -16.932   2.535   9.517  1.00  0.00           N  
ATOM     65  CZ  ARG A   9     -15.900   1.705   9.554  1.00  0.00           C  
ATOM     66  N   ASP A  10     -13.373  -2.377  13.224  1.00  0.00           N  
ATOM     67  CA  ASP A  10     -12.480  -3.514  13.026  1.00  0.00           C  
ATOM     68  C   ASP A  10     -11.633  -3.336  11.768  1.00  0.00           C  
ATOM     69  CB  ASP A  10     -13.279  -4.816  12.942  1.00  0.00           C  
ATOM     70  O   ASP A  10     -12.142  -3.441  10.650  1.00  0.00           O  
ATOM     71  CG  ASP A  10     -12.396  -6.052  12.896  1.00  0.00           C  
ATOM     72  OD1 ASP A  10     -11.158  -5.921  13.005  1.00  0.00           O  
ATOM     73  OD2 ASP A  10     -12.944  -7.165  12.746  1.00  0.00           O  
ATOM     74  N   TYR A  11     -10.269  -3.128  11.943  1.00  0.00           N  
ATOM     75  CA  TYR A  11      -9.386  -2.907  10.803  1.00  0.00           C  
ATOM     76  C   TYR A  11      -8.686  -4.199  10.397  1.00  0.00           C  
ATOM     77  CB  TYR A  11      -8.347  -1.830  11.127  1.00  0.00           C  
ATOM     78  O   TYR A  11      -7.824  -4.195   9.515  1.00  0.00           O  
ATOM     79  CG  TYR A  11      -8.930  -0.444  11.259  1.00  0.00           C  
ATOM     80  CD1 TYR A  11      -9.208   0.327  10.132  1.00  0.00           C  
ATOM     81  CD2 TYR A  11      -9.205   0.098  12.510  1.00  0.00           C  
ATOM     82  CE1 TYR A  11      -9.743   1.605  10.249  1.00  0.00           C  
ATOM     83  CE2 TYR A  11      -9.740   1.375  12.639  1.00  0.00           C  
ATOM     84  OH  TYR A  11     -10.537   3.384  11.627  1.00  0.00           O  
ATOM     85  CZ  TYR A  11     -10.006   2.120  11.505  1.00  0.00           C  
ATOM     86  N   ASN A  12      -9.037  -5.283  11.016  1.00  0.00           N  
ATOM     87  CA  ASN A  12      -8.378  -6.566  10.799  1.00  0.00           C  
ATOM     88  C   ASN A  12      -8.571  -7.060   9.368  1.00  0.00           C  
ATOM     89  CB  ASN A  12      -8.892  -7.609  11.794  1.00  0.00           C  
ATOM     90  O   ASN A  12      -7.636  -7.575   8.753  1.00  0.00           O  
ATOM     91  CG  ASN A  12      -8.306  -7.430  13.181  1.00  0.00           C  
ATOM     92  ND2 ASN A  12      -9.054  -7.841  14.198  1.00  0.00           N  
ATOM     93  OD1 ASN A  12      -7.190  -6.927  13.337  1.00  0.00           O  
ATOM     94  N   PRO A  13      -9.711  -6.840   8.819  1.00  0.00           N  
ATOM     95  CA  PRO A  13      -9.868  -7.290   7.434  1.00  0.00           C  
ATOM     96  C   PRO A  13      -8.912  -6.587   6.473  1.00  0.00           C  
ATOM     97  CB  PRO A  13     -11.322  -6.938   7.112  1.00  0.00           C  
ATOM     98  O   PRO A  13      -8.459  -7.190   5.496  1.00  0.00           O  
ATOM     99  CG  PRO A  13     -12.031  -7.002   8.426  1.00  0.00           C  
ATOM    100  CD  PRO A  13     -11.114  -6.468   9.489  1.00  0.00           C  
ATOM    101  N   ILE A  14      -8.572  -5.369   6.774  1.00  0.00           N  
ATOM    102  CA  ILE A  14      -7.615  -4.629   5.959  1.00  0.00           C  
ATOM    103  C   ILE A  14      -6.194  -5.072   6.301  1.00  0.00           C  
ATOM    104  CB  ILE A  14      -7.763  -3.104   6.158  1.00  0.00           C  
ATOM    105  O   ILE A  14      -5.404  -5.387   5.408  1.00  0.00           O  
ATOM    106  CG1 ILE A  14      -9.142  -2.635   5.679  1.00  0.00           C  
ATOM    107  CG2 ILE A  14      -6.645  -2.353   5.429  1.00  0.00           C  
ATOM    108  CD1 ILE A  14      -9.469  -1.195   6.051  1.00  0.00           C  
ATOM    109  N   SER A  15      -5.904  -5.147   7.592  1.00  0.00           N  
ATOM    110  CA  SER A  15      -4.553  -5.474   8.037  1.00  0.00           C  
ATOM    111  C   SER A  15      -4.142  -6.869   7.578  1.00  0.00           C  
ATOM    112  CB  SER A  15      -4.452  -5.378   9.560  1.00  0.00           C  
ATOM    113  O   SER A  15      -2.972  -7.109   7.272  1.00  0.00           O  
ATOM    114  OG  SER A  15      -5.358  -6.273  10.181  1.00  0.00           O  
ATOM    115  N   ASP A  16      -5.110  -7.833   7.450  1.00  0.00           N  
ATOM    116  CA  ASP A  16      -4.836  -9.214   7.065  1.00  0.00           C  
ATOM    117  C   ASP A  16      -4.429  -9.305   5.596  1.00  0.00           C  
ATOM    118  CB  ASP A  16      -6.059 -10.097   7.328  1.00  0.00           C  
ATOM    119  O   ASP A  16      -3.903 -10.328   5.155  1.00  0.00           O  
ATOM    120  CG  ASP A  16      -6.269 -10.396   8.802  1.00  0.00           C  
ATOM    121  OD1 ASP A  16      -5.347 -10.153   9.611  1.00  0.00           O  
ATOM    122  OD2 ASP A  16      -7.364 -10.881   9.157  1.00  0.00           O  
ATOM    123  N   THR A  17      -4.651  -8.217   4.851  1.00  0.00           N  
ATOM    124  CA  THR A  17      -4.329  -8.253   3.428  1.00  0.00           C  
ATOM    125  C   THR A  17      -3.004  -7.549   3.156  1.00  0.00           C  
ATOM    126  CB  THR A  17      -5.443  -7.602   2.587  1.00  0.00           C  
ATOM    127  O   THR A  17      -2.518  -7.544   2.023  1.00  0.00           O  
ATOM    128  CG2 THR A  17      -6.800  -8.227   2.892  1.00  0.00           C  
ATOM    129  OG1 THR A  17      -5.497  -6.200   2.880  1.00  0.00           O  
ATOM    130  N   ILE A  18      -2.411  -6.951   4.181  1.00  0.00           N  
ATOM    131  CA  ILE A  18      -1.172  -6.197   4.031  1.00  0.00           C  
ATOM    132  C   ILE A  18       0.005  -7.160   3.887  1.00  0.00           C  
ATOM    133  CB  ILE A  18      -0.942  -5.244   5.225  1.00  0.00           C  
ATOM    134  O   ILE A  18       0.089  -8.158   4.607  1.00  0.00           O  
ATOM    135  CG1 ILE A  18      -2.007  -4.142   5.242  1.00  0.00           C  
ATOM    136  CG2 ILE A  18       0.467  -4.644   5.174  1.00  0.00           C  
ATOM    137  CD1 ILE A  18      -1.967  -3.261   6.483  1.00  0.00           C  
ATOM    138  N   VAL A  19       0.881  -6.874   2.949  1.00  0.00           N  
ATOM    139  CA  VAL A  19       2.069  -7.684   2.704  1.00  0.00           C  
ATOM    140  C   VAL A  19       3.317  -6.806   2.778  1.00  0.00           C  
ATOM    141  CB  VAL A  19       1.999  -8.396   1.334  1.00  0.00           C  
ATOM    142  O   VAL A  19       3.244  -5.594   2.564  1.00  0.00           O  
ATOM    143  CG1 VAL A  19       0.813  -9.357   1.285  1.00  0.00           C  
ATOM    144  CG2 VAL A  19       1.907  -7.371   0.205  1.00  0.00           C  
ATOM    145  N   LYS A  20       4.381  -7.447   3.184  1.00  0.00           N  
ATOM    146  CA  LYS A  20       5.694  -6.815   3.091  1.00  0.00           C  
ATOM    147  C   LYS A  20       6.435  -7.268   1.836  1.00  0.00           C  
ATOM    148  CB  LYS A  20       6.530  -7.127   4.334  1.00  0.00           C  
ATOM    149  O   LYS A  20       6.595  -8.467   1.602  1.00  0.00           O  
ATOM    150  CG  LYS A  20       7.841  -6.359   4.406  1.00  0.00           C  
ATOM    151  CD  LYS A  20       8.592  -6.655   5.699  1.00  0.00           C  
ATOM    152  CE  LYS A  20       9.877  -5.844   5.798  1.00  0.00           C  
ATOM    153  NZ  LYS A  20      10.612  -6.126   7.067  1.00  0.00           N  
ATOM    154  N   LEU A  21       6.867  -6.253   1.049  1.00  0.00           N  
ATOM    155  CA  LEU A  21       7.554  -6.524  -0.209  1.00  0.00           C  
ATOM    156  C   LEU A  21       9.017  -6.099  -0.133  1.00  0.00           C  
ATOM    157  CB  LEU A  21       6.860  -5.801  -1.366  1.00  0.00           C  
ATOM    158  O   LEU A  21       9.320  -4.975   0.272  1.00  0.00           O  
ATOM    159  CG  LEU A  21       5.359  -6.051  -1.519  1.00  0.00           C  
ATOM    160  CD1 LEU A  21       4.750  -5.043  -2.488  1.00  0.00           C  
ATOM    161  CD2 LEU A  21       5.099  -7.477  -1.991  1.00  0.00           C  
ATOM    162  N   THR A  22       9.843  -7.039  -0.490  1.00  0.00           N  
ATOM    163  CA  THR A  22      11.266  -6.729  -0.568  1.00  0.00           C  
ATOM    164  C   THR A  22      11.819  -7.070  -1.949  1.00  0.00           C  
ATOM    165  CB  THR A  22      12.063  -7.489   0.509  1.00  0.00           C  
ATOM    166  O   THR A  22      11.838  -8.238  -2.344  1.00  0.00           O  
ATOM    167  CG2 THR A  22      13.539  -7.105   0.474  1.00  0.00           C  
ATOM    168  OG1 THR A  22      11.529  -7.175   1.801  1.00  0.00           O  
ATOM    169  N   ASN A  23      12.223  -5.988  -2.682  1.00  0.00           N  
ATOM    170  CA  ASN A  23      12.852  -6.147  -3.989  1.00  0.00           C  
ATOM    171  C   ASN A  23      14.372  -6.052  -3.895  1.00  0.00           C  
ATOM    172  CB  ASN A  23      12.315  -5.106  -4.973  1.00  0.00           C  
ATOM    173  O   ASN A  23      14.913  -4.998  -3.555  1.00  0.00           O  
ATOM    174  CG  ASN A  23      12.851  -5.299  -6.378  1.00  0.00           C  
ATOM    175  ND2 ASN A  23      12.329  -4.527  -7.324  1.00  0.00           N  
ATOM    176  OD1 ASN A  23      13.728  -6.135  -6.611  1.00  0.00           O  
ATOM    177  N   THR A  24      15.005  -7.161  -4.223  1.00  0.00           N  
ATOM    178  CA  THR A  24      16.462  -7.228  -4.244  1.00  0.00           C  
ATOM    179  C   THR A  24      16.978  -7.328  -5.677  1.00  0.00           C  
ATOM    180  CB  THR A  24      16.979  -8.426  -3.426  1.00  0.00           C  
ATOM    181  O   THR A  24      16.748  -8.330  -6.357  1.00  0.00           O  
ATOM    182  CG2 THR A  24      18.502  -8.419  -3.341  1.00  0.00           C  
ATOM    183  OG1 THR A  24      16.438  -8.361  -2.101  1.00  0.00           O  
ATOM    184  N   SER A  25      17.573  -6.156  -6.121  1.00  0.00           N  
ATOM    185  CA  SER A  25      18.093  -6.086  -7.482  1.00  0.00           C  
ATOM    186  C   SER A  25      19.378  -5.267  -7.542  1.00  0.00           C  
ATOM    187  CB  SER A  25      17.050  -5.482  -8.424  1.00  0.00           C  
ATOM    188  O   SER A  25      19.490  -4.228  -6.888  1.00  0.00           O  
ATOM    189  OG  SER A  25      15.866  -6.260  -8.428  1.00  0.00           O  
ATOM    190  N   ASP A  26      20.378  -5.819  -8.231  1.00  0.00           N  
ATOM    191  CA  ASP A  26      21.628  -5.112  -8.491  1.00  0.00           C  
ATOM    192  C   ASP A  26      22.313  -4.709  -7.187  1.00  0.00           C  
ATOM    193  CB  ASP A  26      21.375  -3.875  -9.356  1.00  0.00           C  
ATOM    194  O   ASP A  26      22.780  -3.577  -7.048  1.00  0.00           O  
ATOM    195  CG  ASP A  26      20.924  -4.219 -10.764  1.00  0.00           C  
ATOM    196  OD1 ASP A  26      21.279  -5.305 -11.271  1.00  0.00           O  
ATOM    197  OD2 ASP A  26      20.209  -3.394 -11.374  1.00  0.00           O  
ATOM    198  N   GLY A  27      22.303  -5.590  -6.106  1.00  0.00           N  
ATOM    199  CA  GLY A  27      22.994  -5.361  -4.848  1.00  0.00           C  
ATOM    200  C   GLY A  27      22.238  -4.437  -3.911  1.00  0.00           C  
ATOM    201  O   GLY A  27      22.726  -4.107  -2.829  1.00  0.00           O  
ATOM    202  N   TYR A  28      21.075  -3.928  -4.340  1.00  0.00           N  
ATOM    203  CA  TYR A  28      20.253  -3.052  -3.512  1.00  0.00           C  
ATOM    204  C   TYR A  28      18.955  -3.742  -3.109  1.00  0.00           C  
ATOM    205  CB  TYR A  28      19.943  -1.748  -4.252  1.00  0.00           C  
ATOM    206  O   TYR A  28      18.476  -4.635  -3.812  1.00  0.00           O  
ATOM    207  CG  TYR A  28      21.154  -0.877  -4.481  1.00  0.00           C  
ATOM    208  CD1 TYR A  28      21.502   0.120  -3.572  1.00  0.00           C  
ATOM    209  CD2 TYR A  28      21.953  -1.047  -5.607  1.00  0.00           C  
ATOM    210  CE1 TYR A  28      22.616   0.926  -3.779  1.00  0.00           C  
ATOM    211  CE2 TYR A  28      23.069  -0.247  -5.825  1.00  0.00           C  
ATOM    212  OH  TYR A  28      24.497   1.531  -5.117  1.00  0.00           O  
ATOM    213  CZ  TYR A  28      23.393   0.735  -4.907  1.00  0.00           C  
ATOM    214  N   SER A  29      18.464  -3.299  -1.944  1.00  0.00           N  
ATOM    215  CA  SER A  29      17.205  -3.840  -1.442  1.00  0.00           C  
ATOM    216  C   SER A  29      16.243  -2.725  -1.045  1.00  0.00           C  
ATOM    217  CB  SER A  29      17.455  -4.759  -0.245  1.00  0.00           C  
ATOM    218  O   SER A  29      16.633  -1.776  -0.362  1.00  0.00           O  
ATOM    219  OG  SER A  29      16.243  -5.337   0.207  1.00  0.00           O  
ATOM    220  N   ILE A  30      15.038  -2.798  -1.659  1.00  0.00           N  
ATOM    221  CA  ILE A  30      13.974  -1.871  -1.288  1.00  0.00           C  
ATOM    222  C   ILE A  30      12.816  -2.640  -0.657  1.00  0.00           C  
ATOM    223  CB  ILE A  30      13.479  -1.061  -2.507  1.00  0.00           C  
ATOM    224  O   ILE A  30      12.360  -3.647  -1.205  1.00  0.00           O  
ATOM    225  CG1 ILE A  30      14.615  -0.201  -3.073  1.00  0.00           C  
ATOM    226  CG2 ILE A  30      12.274  -0.195  -2.127  1.00  0.00           C  
ATOM    227  CD1 ILE A  30      14.252   0.539  -4.353  1.00  0.00           C  
ATOM    228  N   SER A  31      12.437  -2.140   0.543  1.00  0.00           N  
ATOM    229  CA  SER A  31      11.320  -2.769   1.241  1.00  0.00           C  
ATOM    230  C   SER A  31      10.177  -1.783   1.457  1.00  0.00           C  
ATOM    231  CB  SER A  31      11.777  -3.335   2.586  1.00  0.00           C  
ATOM    232  O   SER A  31      10.395  -0.665   1.929  1.00  0.00           O  
ATOM    233  OG  SER A  31      12.700  -4.394   2.398  1.00  0.00           O  
ATOM    234  N   LEU A  32       8.996  -2.251   1.047  1.00  0.00           N  
ATOM    235  CA  LEU A  32       7.762  -1.501   1.255  1.00  0.00           C  
ATOM    236  C   LEU A  32       6.609  -2.438   1.599  1.00  0.00           C  
ATOM    237  CB  LEU A  32       7.415  -0.683   0.009  1.00  0.00           C  
ATOM    238  O   LEU A  32       6.777  -3.660   1.608  1.00  0.00           O  
ATOM    239  CG  LEU A  32       8.408  -0.759  -1.151  1.00  0.00           C  
ATOM    240  CD1 LEU A  32       7.701  -1.205  -2.427  1.00  0.00           C  
ATOM    241  CD2 LEU A  32       9.095   0.587  -1.357  1.00  0.00           C  
ATOM    242  N   TYR A  33       5.489  -1.847   1.824  1.00  0.00           N  
ATOM    243  CA  TYR A  33       4.281  -2.630   2.061  1.00  0.00           C  
ATOM    244  C   TYR A  33       3.372  -2.612   0.838  1.00  0.00           C  
ATOM    245  CB  TYR A  33       3.525  -2.097   3.281  1.00  0.00           C  
ATOM    246  O   TYR A  33       3.596  -1.841  -0.099  1.00  0.00           O  
ATOM    247  CG  TYR A  33       4.230  -2.353   4.591  1.00  0.00           C  
ATOM    248  CD1 TYR A  33       4.028  -3.539   5.294  1.00  0.00           C  
ATOM    249  CD2 TYR A  33       5.100  -1.411   5.130  1.00  0.00           C  
ATOM    250  CE1 TYR A  33       4.673  -3.779   6.502  1.00  0.00           C  
ATOM    251  CE2 TYR A  33       5.751  -1.640   6.337  1.00  0.00           C  
ATOM    252  OH  TYR A  33       6.174  -3.057   8.210  1.00  0.00           O  
ATOM    253  CZ  TYR A  33       5.532  -2.825   7.015  1.00  0.00           C  
ATOM    254  N   GLY A  34       2.423  -3.476   0.866  1.00  0.00           N  
ATOM    255  CA  GLY A  34       1.405  -3.551  -0.171  1.00  0.00           C  
ATOM    256  C   GLY A  34       0.086  -4.112   0.328  1.00  0.00           C  
ATOM    257  O   GLY A  34      -0.008  -4.571   1.468  1.00  0.00           O  
ATOM    258  N   ILE A  35      -0.901  -3.903  -0.527  1.00  0.00           N  
ATOM    259  CA  ILE A  35      -2.238  -4.400  -0.222  1.00  0.00           C  
ATOM    260  C   ILE A  35      -2.573  -5.577  -1.136  1.00  0.00           C  
ATOM    261  CB  ILE A  35      -3.301  -3.288  -0.369  1.00  0.00           C  
ATOM    262  O   ILE A  35      -2.496  -5.460  -2.362  1.00  0.00           O  
ATOM    263  CG1 ILE A  35      -2.936  -2.082   0.503  1.00  0.00           C  
ATOM    264  CG2 ILE A  35      -4.692  -3.821  -0.012  1.00  0.00           C  
ATOM    265  CD1 ILE A  35      -3.717  -0.818   0.170  1.00  0.00           C  
ATOM    266  N   GLY A  36      -2.931  -6.695  -0.510  1.00  0.00           N  
ATOM    267  CA  GLY A  36      -3.409  -7.830  -1.283  1.00  0.00           C  
ATOM    268  C   GLY A  36      -4.880  -7.731  -1.640  1.00  0.00           C  
ATOM    269  O   GLY A  36      -5.698  -7.316  -0.816  1.00  0.00           O  
ATOM    270  N   PHE A  37      -5.266  -8.079  -2.845  1.00  0.00           N  
ATOM    271  CA  PHE A  37      -6.619  -8.120  -3.386  1.00  0.00           C  
ATOM    272  C   PHE A  37      -6.739  -9.191  -4.465  1.00  0.00           C  
ATOM    273  CB  PHE A  37      -7.013  -6.754  -3.957  1.00  0.00           C  
ATOM    274  O   PHE A  37      -6.324  -8.978  -5.606  1.00  0.00           O  
ATOM    275  CG  PHE A  37      -8.464  -6.653  -4.343  1.00  0.00           C  
ATOM    276  CD1 PHE A  37      -8.883  -6.996  -5.622  1.00  0.00           C  
ATOM    277  CD2 PHE A  37      -9.410  -6.214  -3.425  1.00  0.00           C  
ATOM    278  CE1 PHE A  37     -10.226  -6.904  -5.982  1.00  0.00           C  
ATOM    279  CE2 PHE A  37     -10.753  -6.119  -3.777  1.00  0.00           C  
ATOM    280  CZ  PHE A  37     -11.159  -6.463  -5.056  1.00  0.00           C  
ATOM    281  N   GLY A  38      -7.331 -10.377  -4.061  1.00  0.00           N  
ATOM    282  CA  GLY A  38      -7.355 -11.470  -5.021  1.00  0.00           C  
ATOM    283  C   GLY A  38      -5.970 -11.919  -5.447  1.00  0.00           C  
ATOM    284  O   GLY A  38      -5.120 -12.214  -4.604  1.00  0.00           O  
ATOM    285  N   PRO A  39      -5.692 -11.940  -6.799  1.00  0.00           N  
ATOM    286  CA  PRO A  39      -4.371 -12.325  -7.303  1.00  0.00           C  
ATOM    287  C   PRO A  39      -3.416 -11.139  -7.418  1.00  0.00           C  
ATOM    288  CB  PRO A  39      -4.678 -12.915  -8.681  1.00  0.00           C  
ATOM    289  O   PRO A  39      -2.351 -11.257  -8.031  1.00  0.00           O  
ATOM    290  CG  PRO A  39      -5.859 -12.142  -9.174  1.00  0.00           C  
ATOM    291  CD  PRO A  39      -6.752 -11.839  -8.005  1.00  0.00           C  
ATOM    292  N   PHE A  40      -3.818 -10.052  -6.793  1.00  0.00           N  
ATOM    293  CA  PHE A  40      -3.069  -8.826  -7.041  1.00  0.00           C  
ATOM    294  C   PHE A  40      -2.432  -8.312  -5.756  1.00  0.00           C  
ATOM    295  CB  PHE A  40      -3.979  -7.751  -7.643  1.00  0.00           C  
ATOM    296  O   PHE A  40      -2.943  -8.559  -4.661  1.00  0.00           O  
ATOM    297  CG  PHE A  40      -4.732  -8.207  -8.863  1.00  0.00           C  
ATOM    298  CD1 PHE A  40      -4.067  -8.809  -9.924  1.00  0.00           C  
ATOM    299  CD2 PHE A  40      -6.108  -8.035  -8.949  1.00  0.00           C  
ATOM    300  CE1 PHE A  40      -4.762  -9.232 -11.055  1.00  0.00           C  
ATOM    301  CE2 PHE A  40      -6.809  -8.455 -10.075  1.00  0.00           C  
ATOM    302  CZ  PHE A  40      -6.134  -9.053 -11.127  1.00  0.00           C  
ATOM    303  N   ILE A  41      -1.349  -7.663  -5.956  1.00  0.00           N  
ATOM    304  CA  ILE A  41      -0.771  -6.824  -4.911  1.00  0.00           C  
ATOM    305  C   ILE A  41      -0.711  -5.375  -5.386  1.00  0.00           C  
ATOM    306  CB  ILE A  41       0.637  -7.315  -4.506  1.00  0.00           C  
ATOM    307  O   ILE A  41      -0.185  -5.090  -6.465  1.00  0.00           O  
ATOM    308  CG1 ILE A  41       0.554  -8.702  -3.858  1.00  0.00           C  
ATOM    309  CG2 ILE A  41       1.309  -6.310  -3.566  1.00  0.00           C  
ATOM    310  CD1 ILE A  41       1.909  -9.318  -3.538  1.00  0.00           C  
ATOM    311  N   ILE A  42      -1.308  -4.490  -4.596  1.00  0.00           N  
ATOM    312  CA  ILE A  42      -1.310  -3.057  -4.868  1.00  0.00           C  
ATOM    313  C   ILE A  42      -0.227  -2.372  -4.037  1.00  0.00           C  
ATOM    314  CB  ILE A  42      -2.690  -2.427  -4.575  1.00  0.00           C  
ATOM    315  O   ILE A  42      -0.224  -2.472  -2.808  1.00  0.00           O  
ATOM    316  CG1 ILE A  42      -3.782  -3.129  -5.390  1.00  0.00           C  
ATOM    317  CG2 ILE A  42      -2.670  -0.923  -4.866  1.00  0.00           C  
ATOM    318  CD1 ILE A  42      -4.877  -3.761  -4.542  1.00  0.00           C  
ATOM    319  N   THR A  43       0.715  -1.654  -4.688  1.00  0.00           N  
ATOM    320  CA  THR A  43       1.800  -1.004  -3.961  1.00  0.00           C  
ATOM    321  C   THR A  43       2.337   0.190  -4.744  1.00  0.00           C  
ATOM    322  CB  THR A  43       2.947  -1.990  -3.671  1.00  0.00           C  
ATOM    323  O   THR A  43       1.703   0.651  -5.695  1.00  0.00           O  
ATOM    324  CG2 THR A  43       3.699  -2.349  -4.948  1.00  0.00           C  
ATOM    325  OG1 THR A  43       3.861  -1.391  -2.744  1.00  0.00           O  
ATOM    326  N   ASN A  44       3.499   0.760  -4.258  1.00  0.00           N  
ATOM    327  CA  ASN A  44       4.096   1.922  -4.907  1.00  0.00           C  
ATOM    328  C   ASN A  44       4.977   1.516  -6.084  1.00  0.00           C  
ATOM    329  CB  ASN A  44       4.901   2.745  -3.900  1.00  0.00           C  
ATOM    330  O   ASN A  44       5.604   0.455  -6.058  1.00  0.00           O  
ATOM    331  CG  ASN A  44       4.042   3.308  -2.785  1.00  0.00           C  
ATOM    332  ND2 ASN A  44       3.387   4.432  -3.050  1.00  0.00           N  
ATOM    333  OD1 ASN A  44       3.968   2.737  -1.693  1.00  0.00           O  
ATOM    334  N   THR A  45       5.038   2.367  -7.080  1.00  0.00           N  
ATOM    335  CA  THR A  45       5.842   2.130  -8.274  1.00  0.00           C  
ATOM    336  C   THR A  45       7.330   2.148  -7.936  1.00  0.00           C  
ATOM    337  CB  THR A  45       5.548   3.178  -9.363  1.00  0.00           C  
ATOM    338  O   THR A  45       8.132   1.494  -8.606  1.00  0.00           O  
ATOM    339  CG2 THR A  45       4.136   3.015  -9.916  1.00  0.00           C  
ATOM    340  OG1 THR A  45       5.681   4.490  -8.803  1.00  0.00           O  
ATOM    341  N   HIS A  46       7.656   2.885  -6.874  1.00  0.00           N  
ATOM    342  CA  HIS A  46       9.077   3.023  -6.575  1.00  0.00           C  
ATOM    343  C   HIS A  46       9.635   1.747  -5.955  1.00  0.00           C  
ATOM    344  CB  HIS A  46       9.314   4.209  -5.638  1.00  0.00           C  
ATOM    345  O   HIS A  46      10.817   1.685  -5.608  1.00  0.00           O  
ATOM    346  CG  HIS A  46       8.604   4.090  -4.327  1.00  0.00           C  
ATOM    347  CD2 HIS A  46       8.959   3.468  -3.178  1.00  0.00           C  
ATOM    348  ND1 HIS A  46       7.368   4.653  -4.097  1.00  0.00           N  
ATOM    349  CE1 HIS A  46       6.992   4.383  -2.858  1.00  0.00           C  
ATOM    350  NE2 HIS A  46       7.940   3.665  -2.279  1.00  0.00           N  
ATOM    351  N   LEU A  47       8.809   0.713  -5.808  1.00  0.00           N  
ATOM    352  CA  LEU A  47       9.303  -0.611  -5.446  1.00  0.00           C  
ATOM    353  C   LEU A  47      10.244  -1.151  -6.517  1.00  0.00           C  
ATOM    354  CB  LEU A  47       8.136  -1.580  -5.239  1.00  0.00           C  
ATOM    355  O   LEU A  47      11.156  -1.924  -6.215  1.00  0.00           O  
ATOM    356  CG  LEU A  47       8.507  -3.030  -4.925  1.00  0.00           C  
ATOM    357  CD1 LEU A  47       9.203  -3.118  -3.571  1.00  0.00           C  
ATOM    358  CD2 LEU A  47       7.267  -3.918  -4.954  1.00  0.00           C  
ATOM    359  N   PHE A  48      10.027  -0.705  -7.782  1.00  0.00           N  
ATOM    360  CA  PHE A  48      10.772  -1.237  -8.918  1.00  0.00           C  
ATOM    361  C   PHE A  48      11.720  -0.187  -9.482  1.00  0.00           C  
ATOM    362  CB  PHE A  48       9.814  -1.721 -10.011  1.00  0.00           C  
ATOM    363  O   PHE A  48      11.759   0.035 -10.695  1.00  0.00           O  
ATOM    364  CG  PHE A  48       9.000  -2.924  -9.616  1.00  0.00           C  
ATOM    365  CD1 PHE A  48       9.581  -4.185  -9.559  1.00  0.00           C  
ATOM    366  CD2 PHE A  48       7.654  -2.793  -9.301  1.00  0.00           C  
ATOM    367  CE1 PHE A  48       8.830  -5.300  -9.193  1.00  0.00           C  
ATOM    368  CE2 PHE A  48       6.897  -3.902  -8.934  1.00  0.00           C  
ATOM    369  CZ  PHE A  48       7.487  -5.155  -8.882  1.00  0.00           C  
ATOM    370  N   ARG A  49      12.458   0.504  -8.549  1.00  0.00           N  
ATOM    371  CA  ARG A  49      13.520   1.398  -8.998  1.00  0.00           C  
ATOM    372  C   ARG A  49      14.612   0.626  -9.732  1.00  0.00           C  
ATOM    373  CB  ARG A  49      14.122   2.156  -7.813  1.00  0.00           C  
ATOM    374  O   ARG A  49      15.256   1.161 -10.637  1.00  0.00           O  
ATOM    375  CG  ARG A  49      13.231   3.266  -7.276  1.00  0.00           C  
ATOM    376  CD  ARG A  49      13.926   4.068  -6.185  1.00  0.00           C  
ATOM    377  NE  ARG A  49      13.063   5.122  -5.659  1.00  0.00           N  
ATOM    378  NH1 ARG A  49      14.602   5.899  -4.120  1.00  0.00           N  
ATOM    379  NH2 ARG A  49      12.542   6.890  -4.288  1.00  0.00           N  
ATOM    380  CZ  ARG A  49      13.404   5.968  -4.690  1.00  0.00           C  
ATOM    381  N   ARG A  50      14.713  -0.537  -9.212  1.00  0.00           N  
ATOM    382  CA  ARG A  50      15.571  -1.524  -9.861  1.00  0.00           C  
ATOM    383  C   ARG A  50      14.804  -2.808 -10.156  1.00  0.00           C  
ATOM    384  CB  ARG A  50      16.791  -1.830  -8.990  1.00  0.00           C  
ATOM    385  O   ARG A  50      13.809  -3.109  -9.493  1.00  0.00           O  
ATOM    386  CG  ARG A  50      17.720  -0.644  -8.791  1.00  0.00           C  
ATOM    387  CD  ARG A  50      18.856  -0.970  -7.831  1.00  0.00           C  
ATOM    388  NE  ARG A  50      19.763   0.161  -7.664  1.00  0.00           N  
ATOM    389  NH1 ARG A  50      18.404   1.299  -6.183  1.00  0.00           N  
ATOM    390  NH2 ARG A  50      20.424   2.187  -6.808  1.00  0.00           N  
ATOM    391  CZ  ARG A  50      19.528   1.213  -6.885  1.00  0.00           C  
ATOM    392  N   ASN A  51      15.227  -3.401 -11.203  1.00  0.00           N  
ATOM    393  CA  ASN A  51      14.491  -4.577 -11.656  1.00  0.00           C  
ATOM    394  C   ASN A  51      15.433  -5.713 -12.043  1.00  0.00           C  
ATOM    395  CB  ASN A  51      13.579  -4.219 -12.831  1.00  0.00           C  
ATOM    396  O   ASN A  51      16.649  -5.599 -11.884  1.00  0.00           O  
ATOM    397  CG  ASN A  51      12.382  -5.142 -12.944  1.00  0.00           C  
ATOM    398  ND2 ASN A  51      11.543  -4.905 -13.945  1.00  0.00           N  
ATOM    399  OD1 ASN A  51      12.212  -6.060 -12.137  1.00  0.00           O  
ATOM    400  N   ASN A  52      14.901  -6.845 -12.423  1.00  0.00           N  
ATOM    401  CA  ASN A  52      15.657  -8.028 -12.820  1.00  0.00           C  
ATOM    402  C   ASN A  52      16.335  -8.688 -11.622  1.00  0.00           C  
ATOM    403  CB  ASN A  52      16.694  -7.670 -13.886  1.00  0.00           C  
ATOM    404  O   ASN A  52      17.473  -9.148 -11.724  1.00  0.00           O  
ATOM    405  CG  ASN A  52      17.250  -8.890 -14.593  1.00  0.00           C  
ATOM    406  ND2 ASN A  52      18.480  -8.784 -15.082  1.00  0.00           N  
ATOM    407  OD1 ASN A  52      16.579  -9.920 -14.701  1.00  0.00           O  
ATOM    408  N   GLY A  53      15.636  -8.742 -10.531  1.00  0.00           N  
ATOM    409  CA  GLY A  53      16.085  -9.380  -9.304  1.00  0.00           C  
ATOM    410  C   GLY A  53      15.043 -10.296  -8.691  1.00  0.00           C  
ATOM    411  O   GLY A  53      14.345 -11.017  -9.407  1.00  0.00           O  
ATOM    412  N   THR A  54      15.099 -10.351  -7.326  1.00  0.00           N  
ATOM    413  CA  THR A  54      14.206 -11.226  -6.574  1.00  0.00           C  
ATOM    414  C   THR A  54      13.219 -10.408  -5.745  1.00  0.00           C  
ATOM    415  CB  THR A  54      14.997 -12.170  -5.650  1.00  0.00           C  
ATOM    416  O   THR A  54      13.608  -9.446  -5.079  1.00  0.00           O  
ATOM    417  CG2 THR A  54      14.064 -13.114  -4.898  1.00  0.00           C  
ATOM    418  OG1 THR A  54      15.910 -12.946  -6.437  1.00  0.00           O  
ATOM    419  N   LEU A  55      11.940 -10.737  -5.897  1.00  0.00           N  
ATOM    420  CA  LEU A  55      10.913 -10.130  -5.058  1.00  0.00           C  
ATOM    421  C   LEU A  55      10.454 -11.098  -3.973  1.00  0.00           C  
ATOM    422  CB  LEU A  55       9.716  -9.693  -5.908  1.00  0.00           C  
ATOM    423  O   LEU A  55       9.997 -12.203  -4.275  1.00  0.00           O  
ATOM    424  CG  LEU A  55       8.555  -9.039  -5.158  1.00  0.00           C  
ATOM    425  CD1 LEU A  55       8.986  -7.695  -4.580  1.00  0.00           C  
ATOM    426  CD2 LEU A  55       7.352  -8.869  -6.079  1.00  0.00           C  
ATOM    427  N   THR A  56      10.639 -10.718  -2.738  1.00  0.00           N  
ATOM    428  CA  THR A  56      10.158 -11.495  -1.601  1.00  0.00           C  
ATOM    429  C   THR A  56       8.872 -10.894  -1.041  1.00  0.00           C  
ATOM    430  CB  THR A  56      11.219 -11.573  -0.488  1.00  0.00           C  
ATOM    431  O   THR A  56       8.826  -9.706  -0.716  1.00  0.00           O  
ATOM    432  CG2 THR A  56      10.728 -12.422   0.680  1.00  0.00           C  
ATOM    433  OG1 THR A  56      12.416 -12.154  -1.017  1.00  0.00           O  
ATOM    434  N   VAL A  57       7.833 -11.755  -0.945  1.00  0.00           N  
ATOM    435  CA  VAL A  57       6.545 -11.331  -0.405  1.00  0.00           C  
ATOM    436  C   VAL A  57       6.296 -12.017   0.936  1.00  0.00           C  
ATOM    437  CB  VAL A  57       5.390 -11.639  -1.384  1.00  0.00           C  
ATOM    438  O   VAL A  57       6.221 -13.246   1.008  1.00  0.00           O  
ATOM    439  CG1 VAL A  57       4.067 -11.097  -0.847  1.00  0.00           C  
ATOM    440  CG2 VAL A  57       5.690 -11.055  -2.763  1.00  0.00           C  
ATOM    441  N   THR A  58       6.209 -11.206   1.981  1.00  0.00           N  
ATOM    442  CA  THR A  58       5.842 -11.706   3.301  1.00  0.00           C  
ATOM    443  C   THR A  58       4.396 -11.351   3.631  1.00  0.00           C  
ATOM    444  CB  THR A  58       6.774 -11.143   4.390  1.00  0.00           C  
ATOM    445  O   THR A  58       4.035 -10.173   3.678  1.00  0.00           O  
ATOM    446  CG2 THR A  58       6.474 -11.770   5.748  1.00  0.00           C  
ATOM    447  OG1 THR A  58       8.135 -11.421   4.038  1.00  0.00           O  
ATOM    448  N   SER A  59       3.574 -12.369   3.772  1.00  0.00           N  
ATOM    449  CA  SER A  59       2.160 -12.203   4.092  1.00  0.00           C  
ATOM    450  C   SER A  59       1.746 -13.103   5.251  1.00  0.00           C  
ATOM    451  CB  SER A  59       1.294 -12.503   2.868  1.00  0.00           C  
ATOM    452  O   SER A  59       2.592 -13.747   5.877  1.00  0.00           O  
ATOM    453  OG  SER A  59       1.268 -13.894   2.599  1.00  0.00           O  
ATOM    454  N   ILE A  60       0.434 -13.137   5.502  1.00  0.00           N  
ATOM    455  CA  ILE A  60      -0.090 -14.006   6.551  1.00  0.00           C  
ATOM    456  C   ILE A  60       0.022 -15.465   6.116  1.00  0.00           C  
ATOM    457  CB  ILE A  60      -1.557 -13.659   6.890  1.00  0.00           C  
ATOM    458  O   ILE A  60      -0.021 -16.373   6.950  1.00  0.00           O  
ATOM    459  CG1 ILE A  60      -2.446 -13.828   5.653  1.00  0.00           C  
ATOM    460  CG2 ILE A  60      -1.660 -12.236   7.448  1.00  0.00           C  
ATOM    461  CD1 ILE A  60      -3.938 -13.810   5.956  1.00  0.00           C  
ATOM    462  N   HIS A  61       0.156 -15.609   4.842  1.00  0.00           N  
ATOM    463  CA  HIS A  61       0.230 -16.956   4.286  1.00  0.00           C  
ATOM    464  C   HIS A  61       1.667 -17.465   4.261  1.00  0.00           C  
ATOM    465  CB  HIS A  61      -0.363 -16.987   2.877  1.00  0.00           C  
ATOM    466  O   HIS A  61       1.922 -18.598   3.847  1.00  0.00           O  
ATOM    467  CG  HIS A  61      -1.810 -16.612   2.826  1.00  0.00           C  
ATOM    468  CD2 HIS A  61      -2.446 -15.608   2.177  1.00  0.00           C  
ATOM    469  ND1 HIS A  61      -2.784 -17.310   3.506  1.00  0.00           N  
ATOM    470  CE1 HIS A  61      -3.960 -16.751   3.276  1.00  0.00           C  
ATOM    471  NE2 HIS A  61      -3.783 -15.716   2.472  1.00  0.00           N  
ATOM    472  N   GLY A  62       2.583 -16.627   4.655  1.00  0.00           N  
ATOM    473  CA  GLY A  62       3.982 -17.024   4.649  1.00  0.00           C  
ATOM    474  C   GLY A  62       4.830 -16.207   3.694  1.00  0.00           C  
ATOM    475  O   GLY A  62       4.465 -15.085   3.335  1.00  0.00           O  
ATOM    476  N   VAL A  63       5.956 -16.763   3.425  1.00  0.00           N  
ATOM    477  CA  VAL A  63       6.911 -16.065   2.571  1.00  0.00           C  
ATOM    478  C   VAL A  63       6.894 -16.674   1.170  1.00  0.00           C  
ATOM    479  CB  VAL A  63       8.340 -16.117   3.157  1.00  0.00           C  
ATOM    480  O   VAL A  63       6.918 -17.898   1.018  1.00  0.00           O  
ATOM    481  CG1 VAL A  63       9.329 -15.412   2.231  1.00  0.00           C  
ATOM    482  CG2 VAL A  63       8.367 -15.492   4.550  1.00  0.00           C  
ATOM    483  N   PHE A  64       6.738 -15.826   0.206  1.00  0.00           N  
ATOM    484  CA  PHE A  64       6.755 -16.220  -1.198  1.00  0.00           C  
ATOM    485  C   PHE A  64       7.840 -15.468  -1.958  1.00  0.00           C  
ATOM    486  CB  PHE A  64       5.389 -15.967  -1.844  1.00  0.00           C  
ATOM    487  O   PHE A  64       7.988 -14.255  -1.802  1.00  0.00           O  
ATOM    488  CG  PHE A  64       5.272 -16.504  -3.245  1.00  0.00           C  
ATOM    489  CD1 PHE A  64       5.617 -15.718  -4.337  1.00  0.00           C  
ATOM    490  CD2 PHE A  64       4.817 -17.797  -3.470  1.00  0.00           C  
ATOM    491  CE1 PHE A  64       5.509 -16.212  -5.635  1.00  0.00           C  
ATOM    492  CE2 PHE A  64       4.707 -18.299  -4.764  1.00  0.00           C  
ATOM    493  CZ  PHE A  64       5.053 -17.504  -5.845  1.00  0.00           C  
ATOM    494  N   THR A  65       8.554 -16.241  -2.826  1.00  0.00           N  
ATOM    495  CA  THR A  65       9.653 -15.612  -3.549  1.00  0.00           C  
ATOM    496  C   THR A  65       9.457 -15.748  -5.056  1.00  0.00           C  
ATOM    497  CB  THR A  65      11.009 -16.223  -3.148  1.00  0.00           C  
ATOM    498  O   THR A  65       9.163 -16.837  -5.553  1.00  0.00           O  
ATOM    499  CG2 THR A  65      12.156 -15.562  -3.905  1.00  0.00           C  
ATOM    500  OG1 THR A  65      11.211 -16.040  -1.741  1.00  0.00           O  
ATOM    501  N   VAL A  66       9.539 -14.548  -5.689  1.00  0.00           N  
ATOM    502  CA  VAL A  66       9.638 -14.504  -7.145  1.00  0.00           C  
ATOM    503  C   VAL A  66      11.090 -14.274  -7.558  1.00  0.00           C  
ATOM    504  CB  VAL A  66       8.733 -13.403  -7.742  1.00  0.00           C  
ATOM    505  O   VAL A  66      11.661 -13.217  -7.279  1.00  0.00           O  
ATOM    506  CG1 VAL A  66       8.826 -13.396  -9.267  1.00  0.00           C  
ATOM    507  CG2 VAL A  66       7.286 -13.601  -7.293  1.00  0.00           C  
ATOM    508  N   SER A  67      11.757 -15.225  -8.204  1.00  0.00           N  
ATOM    509  CA  SER A  67      13.192 -15.221  -8.467  1.00  0.00           C  
ATOM    510  C   SER A  67      13.558 -14.184  -9.524  1.00  0.00           C  
ATOM    511  CB  SER A  67      13.658 -16.606  -8.918  1.00  0.00           C  
ATOM    512  O   SER A  67      14.673 -13.659  -9.525  1.00  0.00           O  
ATOM    513  OG  SER A  67      13.468 -17.561  -7.888  1.00  0.00           O  
ATOM    514  N   ASN A  68      12.653 -13.905 -10.396  1.00  0.00           N  
ATOM    515  CA  ASN A  68      12.894 -12.938 -11.462  1.00  0.00           C  
ATOM    516  C   ASN A  68      11.745 -11.941 -11.584  1.00  0.00           C  
ATOM    517  CB  ASN A  68      13.120 -13.654 -12.795  1.00  0.00           C  
ATOM    518  O   ASN A  68      10.677 -12.278 -12.100  1.00  0.00           O  
ATOM    519  CG  ASN A  68      13.531 -12.705 -13.905  1.00  0.00           C  
ATOM    520  ND2 ASN A  68      13.896 -13.261 -15.054  1.00  0.00           N  
ATOM    521  OD1 ASN A  68      13.520 -11.484 -13.730  1.00  0.00           O  
ATOM    522  N   THR A  69      12.000 -10.681 -11.157  1.00  0.00           N  
ATOM    523  CA  THR A  69      10.953  -9.666 -11.116  1.00  0.00           C  
ATOM    524  C   THR A  69      10.532  -9.265 -12.527  1.00  0.00           C  
ATOM    525  CB  THR A  69      11.416  -8.418 -10.341  1.00  0.00           C  
ATOM    526  O   THR A  69       9.453  -8.702 -12.722  1.00  0.00           O  
ATOM    527  CG2 THR A  69      11.591  -8.724  -8.858  1.00  0.00           C  
ATOM    528  OG1 THR A  69      12.667  -7.967 -10.875  1.00  0.00           O  
ATOM    529  N   THR A  70      11.282  -9.600 -13.576  1.00  0.00           N  
ATOM    530  CA  THR A  70      10.951  -9.230 -14.947  1.00  0.00           C  
ATOM    531  C   THR A  70       9.808 -10.091 -15.479  1.00  0.00           C  
ATOM    532  CB  THR A  70      12.173  -9.366 -15.874  1.00  0.00           C  
ATOM    533  O   THR A  70       9.184  -9.751 -16.486  1.00  0.00           O  
ATOM    534  CG2 THR A  70      13.327  -8.491 -15.394  1.00  0.00           C  
ATOM    535  OG1 THR A  70      12.601 -10.733 -15.894  1.00  0.00           O  
ATOM    536  N   THR A  71       9.536 -11.123 -14.797  1.00  0.00           N  
ATOM    537  CA  THR A  71       8.482 -12.030 -15.237  1.00  0.00           C  
ATOM    538  C   THR A  71       7.130 -11.601 -14.674  1.00  0.00           C  
ATOM    539  CB  THR A  71       8.780 -13.480 -14.814  1.00  0.00           C  
ATOM    540  O   THR A  71       6.092 -12.144 -15.057  1.00  0.00           O  
ATOM    541  CG2 THR A  71      10.137 -13.938 -15.339  1.00  0.00           C  
ATOM    542  OG1 THR A  71       8.781 -13.564 -13.383  1.00  0.00           O  
ATOM    543  N   LEU A  72       7.133 -10.635 -13.790  1.00  0.00           N  
ATOM    544  CA  LEU A  72       5.899 -10.179 -13.161  1.00  0.00           C  
ATOM    545  C   LEU A  72       5.073  -9.338 -14.129  1.00  0.00           C  
ATOM    546  CB  LEU A  72       6.208  -9.369 -11.899  1.00  0.00           C  
ATOM    547  O   LEU A  72       5.627  -8.564 -14.913  1.00  0.00           O  
ATOM    548  CG  LEU A  72       6.756 -10.154 -10.707  1.00  0.00           C  
ATOM    549  CD1 LEU A  72       7.275  -9.199  -9.636  1.00  0.00           C  
ATOM    550  CD2 LEU A  72       5.684 -11.076 -10.135  1.00  0.00           C  
ATOM    551  N   GLN A  73       3.804  -9.572 -14.081  1.00  0.00           N  
ATOM    552  CA  GLN A  73       2.873  -8.724 -14.819  1.00  0.00           C  
ATOM    553  C   GLN A  73       2.454  -7.515 -13.988  1.00  0.00           C  
ATOM    554  CB  GLN A  73       1.639  -9.522 -15.243  1.00  0.00           C  
ATOM    555  O   GLN A  73       1.914  -7.666 -12.890  1.00  0.00           O  
ATOM    556  CG  GLN A  73       1.944 -10.657 -16.211  1.00  0.00           C  
ATOM    557  CD  GLN A  73       0.705 -11.436 -16.612  1.00  0.00           C  
ATOM    558  NE2 GLN A  73       0.688 -11.931 -17.845  1.00  0.00           N  
ATOM    559  OE1 GLN A  73      -0.230 -11.591 -15.820  1.00  0.00           O  
ATOM    560  N   LEU A  74       2.780  -6.337 -14.579  1.00  0.00           N  
ATOM    561  CA  LEU A  74       2.546  -5.097 -13.847  1.00  0.00           C  
ATOM    562  C   LEU A  74       1.545  -4.212 -14.582  1.00  0.00           C  
ATOM    563  CB  LEU A  74       3.860  -4.340 -13.641  1.00  0.00           C  
ATOM    564  O   LEU A  74       1.529  -4.177 -15.814  1.00  0.00           O  
ATOM    565  CG  LEU A  74       5.034  -5.155 -13.096  1.00  0.00           C  
ATOM    566  CD1 LEU A  74       6.304  -4.310 -13.079  1.00  0.00           C  
ATOM    567  CD2 LEU A  74       4.718  -5.681 -11.700  1.00  0.00           C  
ATOM    568  N   HIS A  75       0.707  -3.626 -13.812  1.00  0.00           N  
ATOM    569  CA  HIS A  75      -0.174  -2.578 -14.314  1.00  0.00           C  
ATOM    570  C   HIS A  75       0.084  -1.253 -13.603  1.00  0.00           C  
ATOM    571  CB  HIS A  75      -1.640  -2.985 -14.149  1.00  0.00           C  
ATOM    572  O   HIS A  75      -0.233  -1.107 -12.420  1.00  0.00           O  
ATOM    573  CG  HIS A  75      -2.604  -2.014 -14.754  1.00  0.00           C  
ATOM    574  CD2 HIS A  75      -3.264  -0.963 -14.214  1.00  0.00           C  
ATOM    575  ND1 HIS A  75      -2.987  -2.073 -16.077  1.00  0.00           N  
ATOM    576  CE1 HIS A  75      -3.843  -1.096 -16.324  1.00  0.00           C  
ATOM    577  NE2 HIS A  75      -4.028  -0.408 -15.211  1.00  0.00           N  
ATOM    578  N   LEU A  76       0.602  -0.261 -14.372  1.00  0.00           N  
ATOM    579  CA  LEU A  76       0.912   1.049 -13.810  1.00  0.00           C  
ATOM    580  C   LEU A  76      -0.301   1.971 -13.878  1.00  0.00           C  
ATOM    581  CB  LEU A  76       2.093   1.684 -14.548  1.00  0.00           C  
ATOM    582  O   LEU A  76      -0.966   2.053 -14.913  1.00  0.00           O  
ATOM    583  CG  LEU A  76       3.456   1.021 -14.345  1.00  0.00           C  
ATOM    584  CD1 LEU A  76       3.623  -0.151 -15.308  1.00  0.00           C  
ATOM    585  CD2 LEU A  76       4.578   2.036 -14.530  1.00  0.00           C  
ATOM    586  N   ILE A  77      -0.541   2.570 -12.715  1.00  0.00           N  
ATOM    587  CA  ILE A  77      -1.609   3.564 -12.701  1.00  0.00           C  
ATOM    588  C   ILE A  77      -1.058   4.921 -13.132  1.00  0.00           C  
ATOM    589  CB  ILE A  77      -2.262   3.670 -11.304  1.00  0.00           C  
ATOM    590  O   ILE A  77      -0.199   5.492 -12.457  1.00  0.00           O  
ATOM    591  CG1 ILE A  77      -2.683   2.283 -10.805  1.00  0.00           C  
ATOM    592  CG2 ILE A  77      -3.459   4.625 -11.340  1.00  0.00           C  
ATOM    593  CD1 ILE A  77      -3.712   1.592 -11.688  1.00  0.00           C  
ATOM    594  N   GLU A  78      -1.547   5.391 -14.204  1.00  0.00           N  
ATOM    595  CA  GLU A  78      -1.003   6.596 -14.822  1.00  0.00           C  
ATOM    596  C   GLU A  78      -1.114   7.795 -13.885  1.00  0.00           C  
ATOM    597  CB  GLU A  78      -1.717   6.893 -16.143  1.00  0.00           C  
ATOM    598  O   GLU A  78      -2.159   8.014 -13.269  1.00  0.00           O  
ATOM    599  CG  GLU A  78      -1.421   5.884 -17.243  1.00  0.00           C  
ATOM    600  CD  GLU A  78      -2.069   6.238 -18.572  1.00  0.00           C  
ATOM    601  OE1 GLU A  78      -1.873   5.494 -19.560  1.00  0.00           O  
ATOM    602  OE2 GLU A  78      -2.777   7.268 -18.626  1.00  0.00           O  
ATOM    603  N   GLY A  79       0.010   8.504 -13.773  1.00  0.00           N  
ATOM    604  CA  GLY A  79       0.035   9.770 -13.058  1.00  0.00           C  
ATOM    605  C   GLY A  79       0.090   9.603 -11.551  1.00  0.00           C  
ATOM    606  O   GLY A  79      -0.107  10.565 -10.807  1.00  0.00           O  
ATOM    607  N   ARG A  80       0.321   8.316 -11.145  1.00  0.00           N  
ATOM    608  CA  ARG A  80       0.304   8.041  -9.712  1.00  0.00           C  
ATOM    609  C   ARG A  80       1.430   7.090  -9.323  1.00  0.00           C  
ATOM    610  CB  ARG A  80      -1.046   7.454  -9.294  1.00  0.00           C  
ATOM    611  O   ARG A  80       1.865   6.269 -10.134  1.00  0.00           O  
ATOM    612  CG  ARG A  80      -2.229   8.367  -9.575  1.00  0.00           C  
ATOM    613  CD  ARG A  80      -3.554   7.679  -9.280  1.00  0.00           C  
ATOM    614  NE  ARG A  80      -4.691   8.527  -9.628  1.00  0.00           N  
ATOM    615  NH1 ARG A  80      -5.100   9.222  -7.463  1.00  0.00           N  
ATOM    616  NH2 ARG A  80      -6.414   9.979  -9.183  1.00  0.00           N  
ATOM    617  CZ  ARG A  80      -5.399   9.241  -8.757  1.00  0.00           C  
ATOM    618  N   ASP A  81       1.992   7.291  -8.132  1.00  0.00           N  
ATOM    619  CA  ASP A  81       2.930   6.331  -7.559  1.00  0.00           C  
ATOM    620  C   ASP A  81       2.203   5.087  -7.054  1.00  0.00           C  
ATOM    621  CB  ASP A  81       3.728   6.972  -6.422  1.00  0.00           C  
ATOM    622  O   ASP A  81       2.135   4.849  -5.847  1.00  0.00           O  
ATOM    623  CG  ASP A  81       4.829   6.073  -5.889  1.00  0.00           C  
ATOM    624  OD1 ASP A  81       5.246   5.133  -6.599  1.00  0.00           O  
ATOM    625  OD2 ASP A  81       5.281   6.304  -4.747  1.00  0.00           O  
ATOM    626  N   LEU A  82       1.542   4.436  -7.990  1.00  0.00           N  
ATOM    627  CA  LEU A  82       0.705   3.272  -7.724  1.00  0.00           C  
ATOM    628  C   LEU A  82       0.852   2.232  -8.830  1.00  0.00           C  
ATOM    629  CB  LEU A  82      -0.763   3.686  -7.589  1.00  0.00           C  
ATOM    630  O   LEU A  82       0.794   2.568 -10.015  1.00  0.00           O  
ATOM    631  CG  LEU A  82      -1.713   2.636  -7.011  1.00  0.00           C  
ATOM    632  CD1 LEU A  82      -1.397   2.388  -5.540  1.00  0.00           C  
ATOM    633  CD2 LEU A  82      -3.164   3.075  -7.185  1.00  0.00           C  
ATOM    634  N   ILE A  83       1.054   0.971  -8.373  1.00  0.00           N  
ATOM    635  CA  ILE A  83       1.202  -0.110  -9.341  1.00  0.00           C  
ATOM    636  C   ILE A  83       0.435  -1.341  -8.862  1.00  0.00           C  
ATOM    637  CB  ILE A  83       2.688  -0.462  -9.574  1.00  0.00           C  
ATOM    638  O   ILE A  83       0.278  -1.552  -7.657  1.00  0.00           O  
ATOM    639  CG1 ILE A  83       2.826  -1.473 -10.718  1.00  0.00           C  
ATOM    640  CG2 ILE A  83       3.323  -0.999  -8.288  1.00  0.00           C  
ATOM    641  CD1 ILE A  83       4.257  -1.679 -11.193  1.00  0.00           C  
ATOM    642  N   ILE A  84      -0.134  -2.118  -9.802  1.00  0.00           N  
ATOM    643  CA  ILE A  84      -0.773  -3.400  -9.524  1.00  0.00           C  
ATOM    644  C   ILE A  84       0.106  -4.537 -10.040  1.00  0.00           C  
ATOM    645  CB  ILE A  84      -2.180  -3.479 -10.157  1.00  0.00           C  
ATOM    646  O   ILE A  84       0.490  -4.550 -11.212  1.00  0.00           O  
ATOM    647  CG1 ILE A  84      -3.044  -2.303  -9.689  1.00  0.00           C  
ATOM    648  CG2 ILE A  84      -2.848  -4.816  -9.823  1.00  0.00           C  
ATOM    649  CD1 ILE A  84      -4.354  -2.156 -10.450  1.00  0.00           C  
ATOM    650  N   ILE A  85       0.392  -5.447  -9.105  1.00  0.00           N  
ATOM    651  CA  ILE A  85       1.207  -6.602  -9.467  1.00  0.00           C  
ATOM    652  C   ILE A  85       0.330  -7.850  -9.537  1.00  0.00           C  
ATOM    653  CB  ILE A  85       2.362  -6.815  -8.463  1.00  0.00           C  
ATOM    654  O   ILE A  85      -0.319  -8.217  -8.555  1.00  0.00           O  
ATOM    655  CG1 ILE A  85       3.153  -5.515  -8.275  1.00  0.00           C  
ATOM    656  CG2 ILE A  85       3.279  -7.951  -8.928  1.00  0.00           C  
ATOM    657  CD1 ILE A  85       4.144  -5.555  -7.121  1.00  0.00           C  
ATOM    658  N   ARG A  86       0.351  -8.411 -10.692  1.00  0.00           N  
ATOM    659  CA  ARG A  86      -0.291  -9.718 -10.797  1.00  0.00           C  
ATOM    660  C   ARG A  86       0.659 -10.830 -10.365  1.00  0.00           C  
ATOM    661  CB  ARG A  86      -0.773  -9.967 -12.228  1.00  0.00           C  
ATOM    662  O   ARG A  86       1.691 -11.054 -11.000  1.00  0.00           O  
ATOM    663  CG  ARG A  86      -1.607 -11.229 -12.386  1.00  0.00           C  
ATOM    664  CD  ARG A  86      -2.178 -11.355 -13.791  1.00  0.00           C  
ATOM    665  NE  ARG A  86      -2.999 -12.554 -13.933  1.00  0.00           N  
ATOM    666  NH1 ARG A  86      -3.670 -12.089 -16.095  1.00  0.00           N  
ATOM    667  NH2 ARG A  86      -4.403 -13.991 -15.046  1.00  0.00           N  
ATOM    668  CZ  ARG A  86      -3.689 -12.875 -15.024  1.00  0.00           C  
ATOM    669  N   MET A  87       0.175 -11.559  -9.341  1.00  0.00           N  
ATOM    670  CA  MET A  87       1.035 -12.597  -8.780  1.00  0.00           C  
ATOM    671  C   MET A  87       0.896 -13.900  -9.561  1.00  0.00           C  
ATOM    672  CB  MET A  87       0.703 -12.833  -7.306  1.00  0.00           C  
ATOM    673  O   MET A  87      -0.127 -14.135 -10.206  1.00  0.00           O  
ATOM    674  CG  MET A  87       0.917 -11.612  -6.427  1.00  0.00           C  
ATOM    675  SD  MET A  87       2.647 -11.000  -6.482  1.00  0.00           S  
ATOM    676  CE  MET A  87       3.496 -12.367  -5.643  1.00  0.00           C  
ATOM    677  N   PRO A  88       1.980 -14.708  -9.554  1.00  0.00           N  
ATOM    678  CA  PRO A  88       1.911 -16.012 -10.219  1.00  0.00           C  
ATOM    679  C   PRO A  88       0.779 -16.887  -9.686  1.00  0.00           C  
ATOM    680  CB  PRO A  88       3.275 -16.637  -9.911  1.00  0.00           C  
ATOM    681  O   PRO A  88       0.311 -16.681  -8.563  1.00  0.00           O  
ATOM    682  CG  PRO A  88       4.155 -15.480  -9.562  1.00  0.00           C  
ATOM    683  CD  PRO A  88       3.308 -14.406  -8.941  1.00  0.00           C  
ATOM    684  N   LYS A  89       0.380 -17.824 -10.424  1.00  0.00           N  
ATOM    685  CA  LYS A  89      -0.779 -18.665 -10.141  1.00  0.00           C  
ATOM    686  C   LYS A  89      -0.566 -19.486  -8.872  1.00  0.00           C  
ATOM    687  CB  LYS A  89      -1.072 -19.592 -11.322  1.00  0.00           C  
ATOM    688  O   LYS A  89      -1.529 -19.865  -8.203  1.00  0.00           O  
ATOM    689  CG  LYS A  89      -1.653 -18.883 -12.536  1.00  0.00           C  
ATOM    690  CD  LYS A  89      -2.028 -19.870 -13.634  1.00  0.00           C  
ATOM    691  CE  LYS A  89      -2.607 -19.161 -14.851  1.00  0.00           C  
ATOM    692  NZ  LYS A  89      -2.948 -20.122 -15.942  1.00  0.00           N  
ATOM    693  N   ASP A  90       0.677 -19.761  -8.535  1.00  0.00           N  
ATOM    694  CA  ASP A  90       0.947 -20.572  -7.352  1.00  0.00           C  
ATOM    695  C   ASP A  90       0.971 -19.713  -6.090  1.00  0.00           C  
ATOM    696  CB  ASP A  90       2.275 -21.318  -7.505  1.00  0.00           C  
ATOM    697  O   ASP A  90       1.237 -20.215  -4.996  1.00  0.00           O  
ATOM    698  CG  ASP A  90       3.453 -20.390  -7.742  1.00  0.00           C  
ATOM    699  OD1 ASP A  90       3.238 -19.207  -8.085  1.00  0.00           O  
ATOM    700  OD2 ASP A  90       4.606 -20.846  -7.587  1.00  0.00           O  
ATOM    701  N   PHE A  91       0.731 -18.393  -6.228  1.00  0.00           N  
ATOM    702  CA  PHE A  91       0.559 -17.473  -5.110  1.00  0.00           C  
ATOM    703  C   PHE A  91      -0.885 -17.479  -4.622  1.00  0.00           C  
ATOM    704  CB  PHE A  91       0.973 -16.054  -5.510  1.00  0.00           C  
ATOM    705  O   PHE A  91      -1.813 -17.297  -5.412  1.00  0.00           O  
ATOM    706  CG  PHE A  91       0.992 -15.081  -4.362  1.00  0.00           C  
ATOM    707  CD1 PHE A  91      -0.099 -14.259  -4.111  1.00  0.00           C  
ATOM    708  CD2 PHE A  91       2.103 -14.988  -3.534  1.00  0.00           C  
ATOM    709  CE1 PHE A  91      -0.084 -13.357  -3.049  1.00  0.00           C  
ATOM    710  CE2 PHE A  91       2.126 -14.090  -2.471  1.00  0.00           C  
ATOM    711  CZ  PHE A  91       1.032 -13.274  -2.231  1.00  0.00           C  
ATOM    712  N   PRO A  92      -1.052 -17.783  -3.288  1.00  0.00           N  
ATOM    713  CA  PRO A  92      -2.429 -17.813  -2.788  1.00  0.00           C  
ATOM    714  C   PRO A  92      -3.139 -16.469  -2.935  1.00  0.00           C  
ATOM    715  CB  PRO A  92      -2.260 -18.183  -1.312  1.00  0.00           C  
ATOM    716  O   PRO A  92      -2.549 -15.422  -2.661  1.00  0.00           O  
ATOM    717  CG  PRO A  92      -0.868 -18.716  -1.209  1.00  0.00           C  
ATOM    718  CD  PRO A  92      -0.098 -18.276  -2.421  1.00  0.00           C  
ATOM    719  N   PRO A  93      -4.408 -16.548  -3.398  1.00  0.00           N  
ATOM    720  CA  PRO A  93      -5.132 -15.286  -3.569  1.00  0.00           C  
ATOM    721  C   PRO A  93      -5.576 -14.676  -2.241  1.00  0.00           C  
ATOM    722  CB  PRO A  93      -6.341 -15.686  -4.418  1.00  0.00           C  
ATOM    723  O   PRO A  93      -5.772 -15.399  -1.260  1.00  0.00           O  
ATOM    724  CG  PRO A  93      -6.594 -17.118  -4.072  1.00  0.00           C  
ATOM    725  CD  PRO A  93      -5.275 -17.783  -3.801  1.00  0.00           C  
ATOM    726  N   PHE A  94      -5.781 -13.314  -2.184  1.00  0.00           N  
ATOM    727  CA  PHE A  94      -6.280 -12.562  -1.038  1.00  0.00           C  
ATOM    728  C   PHE A  94      -7.796 -12.415  -1.107  1.00  0.00           C  
ATOM    729  CB  PHE A  94      -5.621 -11.181  -0.971  1.00  0.00           C  
ATOM    730  O   PHE A  94      -8.390 -12.553  -2.178  1.00  0.00           O  
ATOM    731  CG  PHE A  94      -4.150 -11.225  -0.658  1.00  0.00           C  
ATOM    732  CD1 PHE A  94      -3.707 -11.296   0.658  1.00  0.00           C  
ATOM    733  CD2 PHE A  94      -3.210 -11.197  -1.679  1.00  0.00           C  
ATOM    734  CE1 PHE A  94      -2.346 -11.337   0.950  1.00  0.00           C  
ATOM    735  CE2 PHE A  94      -1.848 -11.237  -1.394  1.00  0.00           C  
ATOM    736  CZ  PHE A  94      -1.418 -11.306  -0.079  1.00  0.00           C  
ATOM    737  N   PRO A  95      -8.400 -12.170   0.010  1.00  0.00           N  
ATOM    738  CA  PRO A  95      -9.823 -11.824  -0.027  1.00  0.00           C  
ATOM    739  C   PRO A  95     -10.102 -10.555  -0.829  1.00  0.00           C  
ATOM    740  CB  PRO A  95     -10.176 -11.625   1.450  1.00  0.00           C  
ATOM    741  O   PRO A  95      -9.266  -9.649  -0.867  1.00  0.00           O  
ATOM    742  CG  PRO A  95      -9.128 -12.385   2.198  1.00  0.00           C  
ATOM    743  CD  PRO A  95      -7.861 -12.370   1.392  1.00  0.00           C  
ATOM    744  N   GLN A  96     -11.221 -10.412  -1.507  1.00  0.00           N  
ATOM    745  CA  GLN A  96     -11.578  -9.290  -2.370  1.00  0.00           C  
ATOM    746  C   GLN A  96     -12.698  -8.457  -1.754  1.00  0.00           C  
ATOM    747  CB  GLN A  96     -11.994  -9.788  -3.755  1.00  0.00           C  
ATOM    748  O   GLN A  96     -13.569  -7.955  -2.467  1.00  0.00           O  
ATOM    749  CG  GLN A  96     -10.873 -10.473  -4.524  1.00  0.00           C  
ATOM    750  CD  GLN A  96     -11.293 -10.898  -5.919  1.00  0.00           C  
ATOM    751  NE2 GLN A  96     -10.328 -11.326  -6.725  1.00  0.00           N  
ATOM    752  OE1 GLN A  96     -12.477 -10.844  -6.269  1.00  0.00           O  
ATOM    753  N   LYS A  97     -12.707  -8.257  -0.421  1.00  0.00           N  
ATOM    754  CA  LYS A  97     -13.800  -7.559   0.250  1.00  0.00           C  
ATOM    755  C   LYS A  97     -13.440  -6.100   0.513  1.00  0.00           C  
ATOM    756  CB  LYS A  97     -14.156  -8.256   1.564  1.00  0.00           C  
ATOM    757  O   LYS A  97     -14.273  -5.326   0.991  1.00  0.00           O  
ATOM    758  CG  LYS A  97     -14.728  -9.655   1.388  1.00  0.00           C  
ATOM    759  CD  LYS A  97     -15.066 -10.294   2.729  1.00  0.00           C  
ATOM    760  CE  LYS A  97     -15.596 -11.710   2.557  1.00  0.00           C  
ATOM    761  NZ  LYS A  97     -15.900 -12.352   3.871  1.00  0.00           N  
ATOM    762  N   LEU A  98     -12.176  -5.772   0.143  1.00  0.00           N  
ATOM    763  CA  LEU A  98     -11.746  -4.399   0.382  1.00  0.00           C  
ATOM    764  C   LEU A  98     -12.470  -3.432  -0.549  1.00  0.00           C  
ATOM    765  CB  LEU A  98     -10.233  -4.270   0.194  1.00  0.00           C  
ATOM    766  O   LEU A  98     -12.816  -3.792  -1.677  1.00  0.00           O  
ATOM    767  CG  LEU A  98      -9.361  -5.160   1.081  1.00  0.00           C  
ATOM    768  CD1 LEU A  98      -7.889  -4.994   0.715  1.00  0.00           C  
ATOM    769  CD2 LEU A  98      -9.591  -4.837   2.554  1.00  0.00           C  
ATOM    770  N   VAL A  99     -12.684  -2.247  -0.020  1.00  0.00           N  
ATOM    771  CA  VAL A  99     -13.318  -1.193  -0.804  1.00  0.00           C  
ATOM    772  C   VAL A  99     -12.354  -0.020  -0.968  1.00  0.00           C  
ATOM    773  CB  VAL A  99     -14.634  -0.714  -0.150  1.00  0.00           C  
ATOM    774  O   VAL A  99     -11.742   0.429   0.003  1.00  0.00           O  
ATOM    775  CG1 VAL A  99     -15.277   0.395  -0.982  1.00  0.00           C  
ATOM    776  CG2 VAL A  99     -15.600  -1.884   0.024  1.00  0.00           C  
ATOM    777  N   PHE A 100     -12.252   0.485  -2.282  1.00  0.00           N  
ATOM    778  CA  PHE A 100     -11.370   1.598  -2.612  1.00  0.00           C  
ATOM    779  C   PHE A 100     -12.169   2.786  -3.135  1.00  0.00           C  
ATOM    780  CB  PHE A 100     -10.326   1.170  -3.648  1.00  0.00           C  
ATOM    781  O   PHE A 100     -13.127   2.611  -3.891  1.00  0.00           O  
ATOM    782  CG  PHE A 100      -9.452   0.032  -3.195  1.00  0.00           C  
ATOM    783  CD1 PHE A 100      -8.228   0.276  -2.585  1.00  0.00           C  
ATOM    784  CD2 PHE A 100      -9.856  -1.284  -3.380  1.00  0.00           C  
ATOM    785  CE1 PHE A 100      -7.417  -0.776  -2.165  1.00  0.00           C  
ATOM    786  CE2 PHE A 100      -9.051  -2.341  -2.963  1.00  0.00           C  
ATOM    787  CZ  PHE A 100      -7.832  -2.084  -2.357  1.00  0.00           C  
ATOM    788  N   ARG A 101     -11.750   3.927  -2.674  1.00  0.00           N  
ATOM    789  CA  ARG A 101     -12.332   5.147  -3.223  1.00  0.00           C  
ATOM    790  C   ARG A 101     -11.395   6.335  -3.030  1.00  0.00           C  
ATOM    791  CB  ARG A 101     -13.686   5.437  -2.572  1.00  0.00           C  
ATOM    792  O   ARG A 101     -10.418   6.247  -2.284  1.00  0.00           O  
ATOM    793  CG  ARG A 101     -13.601   5.754  -1.088  1.00  0.00           C  
ATOM    794  CD  ARG A 101     -14.885   6.390  -0.572  1.00  0.00           C  
ATOM    795  NE  ARG A 101     -14.834   6.614   0.870  1.00  0.00           N  
ATOM    796  NH1 ARG A 101     -13.549   8.528   0.736  1.00  0.00           N  
ATOM    797  NH2 ARG A 101     -14.219   7.733   2.778  1.00  0.00           N  
ATOM    798  CZ  ARG A 101     -14.201   7.625   1.458  1.00  0.00           C  
ATOM    799  N   GLU A 102     -11.729   7.389  -3.700  1.00  0.00           N  
ATOM    800  CA  GLU A 102     -10.949   8.613  -3.547  1.00  0.00           C  
ATOM    801  C   GLU A 102     -11.226   9.281  -2.203  1.00  0.00           C  
ATOM    802  CB  GLU A 102     -11.247   9.588  -4.690  1.00  0.00           C  
ATOM    803  O   GLU A 102     -12.335   9.183  -1.673  1.00  0.00           O  
ATOM    804  CG  GLU A 102     -10.663   9.162  -6.029  1.00  0.00           C  
ATOM    805  CD  GLU A 102     -10.821  10.215  -7.115  1.00  0.00           C  
ATOM    806  OE1 GLU A 102      -9.798  10.661  -7.681  1.00  0.00           O  
ATOM    807  OE2 GLU A 102     -11.978  10.598  -7.400  1.00  0.00           O  
ATOM    808  N   PRO A 103     -10.147  10.027  -1.712  1.00  0.00           N  
ATOM    809  CA  PRO A 103     -10.379  10.763  -0.467  1.00  0.00           C  
ATOM    810  C   PRO A 103     -11.230  12.015  -0.672  1.00  0.00           C  
ATOM    811  CB  PRO A 103      -8.967  11.132  -0.008  1.00  0.00           C  
ATOM    812  O   PRO A 103     -11.337  12.516  -1.794  1.00  0.00           O  
ATOM    813  CG  PRO A 103      -8.175  11.257  -1.269  1.00  0.00           C  
ATOM    814  CD  PRO A 103      -8.694  10.253  -2.259  1.00  0.00           C  
ATOM    815  N   VAL A 104     -11.797  12.465   0.415  1.00  0.00           N  
ATOM    816  CA  VAL A 104     -12.520  13.731   0.474  1.00  0.00           C  
ATOM    817  C   VAL A 104     -11.693  14.763   1.237  1.00  0.00           C  
ATOM    818  CB  VAL A 104     -13.906  13.564   1.136  1.00  0.00           C  
ATOM    819  O   VAL A 104     -11.081  14.444   2.260  1.00  0.00           O  
ATOM    820  CG1 VAL A 104     -14.642  14.901   1.193  1.00  0.00           C  
ATOM    821  CG2 VAL A 104     -14.735  12.526   0.381  1.00  0.00           C  
ATOM    822  N   VAL A 105     -11.645  16.015   0.688  1.00  0.00           N  
ATOM    823  CA  VAL A 105     -10.882  17.078   1.334  1.00  0.00           C  
ATOM    824  C   VAL A 105     -11.323  17.221   2.789  1.00  0.00           C  
ATOM    825  CB  VAL A 105     -11.046  18.424   0.593  1.00  0.00           C  
ATOM    826  O   VAL A 105     -12.517  17.342   3.073  1.00  0.00           O  
ATOM    827  CG1 VAL A 105     -10.330  19.545   1.345  1.00  0.00           C  
ATOM    828  CG2 VAL A 105     -10.517  18.314  -0.836  1.00  0.00           C  
ATOM    829  N   GLY A 106     -10.319  17.153   3.709  1.00  0.00           N  
ATOM    830  CA  GLY A 106     -10.598  17.323   5.126  1.00  0.00           C  
ATOM    831  C   GLY A 106     -11.060  16.045   5.800  1.00  0.00           C  
ATOM    832  O   GLY A 106     -11.543  16.075   6.935  1.00  0.00           O  
ATOM    833  N   GLU A 107     -10.957  14.952   5.061  1.00  0.00           N  
ATOM    834  CA  GLU A 107     -11.382  13.661   5.593  1.00  0.00           C  
ATOM    835  C   GLU A 107     -10.400  13.144   6.640  1.00  0.00           C  
ATOM    836  CB  GLU A 107     -11.534  12.638   4.464  1.00  0.00           C  
ATOM    837  O   GLU A 107      -9.193  13.370   6.532  1.00  0.00           O  
ATOM    838  CG  GLU A 107     -12.123  11.308   4.914  1.00  0.00           C  
ATOM    839  CD  GLU A 107     -12.363  10.340   3.766  1.00  0.00           C  
ATOM    840  OE1 GLU A 107     -13.173   9.399   3.926  1.00  0.00           O  
ATOM    841  OE2 GLU A 107     -11.735  10.523   2.700  1.00  0.00           O  
ATOM    842  N   ARG A 108     -10.957  12.446   7.696  1.00  0.00           N  
ATOM    843  CA  ARG A 108     -10.143  11.813   8.728  1.00  0.00           C  
ATOM    844  C   ARG A 108      -9.691  10.423   8.294  1.00  0.00           C  
ATOM    845  CB  ARG A 108     -10.917  11.724  10.045  1.00  0.00           C  
ATOM    846  O   ARG A 108     -10.517   9.574   7.951  1.00  0.00           O  
ATOM    847  CG  ARG A 108     -11.338  13.074  10.604  1.00  0.00           C  
ATOM    848  CD  ARG A 108     -12.209  12.924  11.843  1.00  0.00           C  
ATOM    849  NE  ARG A 108     -11.439  12.450  12.990  1.00  0.00           N  
ATOM    850  NH1 ARG A 108     -13.250  12.335  14.420  1.00  0.00           N  
ATOM    851  NH2 ARG A 108     -11.159  11.755  15.160  1.00  0.00           N  
ATOM    852  CZ  ARG A 108     -11.951  12.181  14.187  1.00  0.00           C  
ATOM    853  N   ILE A 109      -8.387  10.255   8.340  1.00  0.00           N  
ATOM    854  CA  ILE A 109      -7.847   8.990   7.855  1.00  0.00           C  
ATOM    855  C   ILE A 109      -6.899   8.400   8.896  1.00  0.00           C  
ATOM    856  CB  ILE A 109      -7.117   9.168   6.505  1.00  0.00           C  
ATOM    857  O   ILE A 109      -6.381   9.120   9.752  1.00  0.00           O  
ATOM    858  CG1 ILE A 109      -5.971  10.176   6.646  1.00  0.00           C  
ATOM    859  CG2 ILE A 109      -8.099   9.603   5.413  1.00  0.00           C  
ATOM    860  CD1 ILE A 109      -5.036  10.223   5.445  1.00  0.00           C  
ATOM    861  N   THR A 110      -6.791   7.091   8.851  1.00  0.00           N  
ATOM    862  CA  THR A 110      -5.803   6.389   9.663  1.00  0.00           C  
ATOM    863  C   THR A 110      -4.912   5.510   8.791  1.00  0.00           C  
ATOM    864  CB  THR A 110      -6.481   5.527  10.744  1.00  0.00           C  
ATOM    865  O   THR A 110      -5.314   5.097   7.701  1.00  0.00           O  
ATOM    866  CG2 THR A 110      -7.233   4.355  10.121  1.00  0.00           C  
ATOM    867  OG1 THR A 110      -5.482   5.018  11.637  1.00  0.00           O  
ATOM    868  N   LEU A 111      -3.728   5.304   9.262  1.00  0.00           N  
ATOM    869  CA  LEU A 111      -2.776   4.410   8.612  1.00  0.00           C  
ATOM    870  C   LEU A 111      -2.814   3.023   9.245  1.00  0.00           C  
ATOM    871  CB  LEU A 111      -1.359   4.983   8.696  1.00  0.00           C  
ATOM    872  O   LEU A 111      -2.718   2.891  10.467  1.00  0.00           O  
ATOM    873  CG  LEU A 111      -0.273   4.221   7.935  1.00  0.00           C  
ATOM    874  CD1 LEU A 111      -0.283   4.614   6.461  1.00  0.00           C  
ATOM    875  CD2 LEU A 111       1.097   4.481   8.553  1.00  0.00           C  
ATOM    876  N   VAL A 112      -3.035   2.049   8.387  1.00  0.00           N  
ATOM    877  CA  VAL A 112      -3.107   0.677   8.879  1.00  0.00           C  
ATOM    878  C   VAL A 112      -1.871  -0.099   8.429  1.00  0.00           C  
ATOM    879  CB  VAL A 112      -4.389  -0.034   8.392  1.00  0.00           C  
ATOM    880  O   VAL A 112      -1.526  -0.096   7.245  1.00  0.00           O  
ATOM    881  CG1 VAL A 112      -4.478  -1.445   8.971  1.00  0.00           C  
ATOM    882  CG2 VAL A 112      -5.626   0.780   8.769  1.00  0.00           C  
ATOM    883  N   THR A 113      -1.175  -0.718   9.391  1.00  0.00           N  
ATOM    884  CA  THR A 113       0.018  -1.508   9.109  1.00  0.00           C  
ATOM    885  C   THR A 113      -0.024  -2.838   9.857  1.00  0.00           C  
ATOM    886  CB  THR A 113       1.299  -0.742   9.489  1.00  0.00           C  
ATOM    887  O   THR A 113      -1.000  -3.136  10.549  1.00  0.00           O  
ATOM    888  CG2 THR A 113       1.271  -0.319  10.954  1.00  0.00           C  
ATOM    889  OG1 THR A 113       2.436  -1.585   9.268  1.00  0.00           O  
ATOM    890  N   ARG A 114       0.950  -3.589   9.498  1.00  0.00           N  
ATOM    891  CA  ARG A 114       1.066  -4.890  10.149  1.00  0.00           C  
ATOM    892  C   ARG A 114       2.486  -5.126  10.650  1.00  0.00           C  
ATOM    893  CB  ARG A 114       0.655  -6.009   9.190  1.00  0.00           C  
ATOM    894  O   ARG A 114       3.455  -4.763   9.981  1.00  0.00           O  
ATOM    895  CG  ARG A 114       0.557  -7.377   9.846  1.00  0.00           C  
ATOM    896  CD  ARG A 114      -0.294  -8.337   9.026  1.00  0.00           C  
ATOM    897  NE  ARG A 114      -0.542  -9.584   9.742  1.00  0.00           N  
ATOM    898  NH1 ARG A 114      -2.465 -10.113   8.575  1.00  0.00           N  
ATOM    899  NH2 ARG A 114      -1.698 -11.510  10.223  1.00  0.00           N  
ATOM    900  CZ  ARG A 114      -1.568 -10.400   9.512  1.00  0.00           C  
ATOM    901  N   ASN A 115       2.493  -5.698  11.857  1.00  0.00           N  
ATOM    902  CA  ASN A 115       3.771  -6.126  12.414  1.00  0.00           C  
ATOM    903  C   ASN A 115       4.052  -7.595  12.109  1.00  0.00           C  
ATOM    904  CB  ASN A 115       3.808  -5.881  13.924  1.00  0.00           C  
ATOM    905  O   ASN A 115       3.367  -8.482  12.622  1.00  0.00           O  
ATOM    906  CG  ASN A 115       5.189  -6.086  14.516  1.00  0.00           C  
ATOM    907  ND2 ASN A 115       5.264  -6.146  15.840  1.00  0.00           N  
ATOM    908  OD1 ASN A 115       6.180  -6.188  13.788  1.00  0.00           O  
ATOM    909  N   PHE A 116       5.088  -7.827  11.238  1.00  0.00           N  
ATOM    910  CA  PHE A 116       5.400  -9.198  10.850  1.00  0.00           C  
ATOM    911  C   PHE A 116       6.397  -9.821  11.819  1.00  0.00           C  
ATOM    912  CB  PHE A 116       5.957  -9.240   9.424  1.00  0.00           C  
ATOM    913  O   PHE A 116       7.607  -9.621  11.688  1.00  0.00           O  
ATOM    914  CG  PHE A 116       4.934  -8.936   8.363  1.00  0.00           C  
ATOM    915  CD1 PHE A 116       4.053  -9.917   7.926  1.00  0.00           C  
ATOM    916  CD2 PHE A 116       4.853  -7.668   7.803  1.00  0.00           C  
ATOM    917  CE1 PHE A 116       3.104  -9.639   6.944  1.00  0.00           C  
ATOM    918  CE2 PHE A 116       3.908  -7.382   6.822  1.00  0.00           C  
ATOM    919  CZ  PHE A 116       3.035  -8.369   6.393  1.00  0.00           C  
ATOM    920  N   GLN A 117       5.997 -10.180  13.077  1.00  0.00           N  
ATOM    921  CA  GLN A 117       6.794 -10.881  14.078  1.00  0.00           C  
ATOM    922  C   GLN A 117       6.521 -12.382  14.045  1.00  0.00           C  
ATOM    923  CB  GLN A 117       6.510 -10.327  15.475  1.00  0.00           C  
ATOM    924  O   GLN A 117       5.414 -12.811  13.713  1.00  0.00           O  
ATOM    925  CG  GLN A 117       6.977  -8.891  15.673  1.00  0.00           C  
ATOM    926  CD  GLN A 117       6.671  -8.361  17.062  1.00  0.00           C  
ATOM    927  NE2 GLN A 117       6.919  -7.073  17.273  1.00  0.00           N  
ATOM    928  OE1 GLN A 117       6.214  -9.103  17.937  1.00  0.00           O  
ATOM    929  N   THR A 118       7.582 -13.081  14.256  1.00  0.00           N  
ATOM    930  CA  THR A 118       7.535 -14.538  14.293  1.00  0.00           C  
ATOM    931  C   THR A 118       6.579 -15.021  15.380  1.00  0.00           C  
ATOM    932  CB  THR A 118       8.933 -15.137  14.531  1.00  0.00           C  
ATOM    933  O   THR A 118       6.593 -14.506  16.500  1.00  0.00           O  
ATOM    934  CG2 THR A 118       9.011 -16.573  14.023  1.00  0.00           C  
ATOM    935  OG1 THR A 118       9.909 -14.345  13.842  1.00  0.00           O  
ATOM    936  N   LYS A 119       5.302 -15.478  15.027  1.00  0.00           N  
ATOM    937  CA  LYS A 119       4.384 -16.209  15.895  1.00  0.00           C  
ATOM    938  C   LYS A 119       3.205 -15.333  16.309  1.00  0.00           C  
ATOM    939  CB  LYS A 119       5.114 -16.726  17.135  1.00  0.00           C  
ATOM    940  O   LYS A 119       2.169 -15.842  16.742  1.00  0.00           O  
ATOM    941  CG  LYS A 119       6.132 -17.818  16.844  1.00  0.00           C  
ATOM    942  CD  LYS A 119       6.723 -18.388  18.127  1.00  0.00           C  
ATOM    943  CE  LYS A 119       7.767 -19.458  17.836  1.00  0.00           C  
ATOM    944  NZ  LYS A 119       8.368 -20.001  19.091  1.00  0.00           N  
ATOM    945  N   SER A 120       3.418 -14.012  16.170  1.00  0.00           N  
ATOM    946  CA  SER A 120       2.272 -13.210  16.586  1.00  0.00           C  
ATOM    947  C   SER A 120       2.134 -11.957  15.728  1.00  0.00           C  
ATOM    948  CB  SER A 120       2.398 -12.819  18.059  1.00  0.00           C  
ATOM    949  O   SER A 120       2.524 -10.865  16.148  1.00  0.00           O  
ATOM    950  OG  SER A 120       1.196 -12.231  18.527  1.00  0.00           O  
ATOM    951  N   PRO A 121       1.654 -12.220  14.495  1.00  0.00           N  
ATOM    952  CA  PRO A 121       1.424 -10.989  13.734  1.00  0.00           C  
ATOM    953  C   PRO A 121       0.333 -10.113  14.346  1.00  0.00           C  
ATOM    954  CB  PRO A 121       1.003 -11.502  12.355  1.00  0.00           C  
ATOM    955  O   PRO A 121      -0.631 -10.629  14.917  1.00  0.00           O  
ATOM    956  CG  PRO A 121       0.469 -12.875  12.604  1.00  0.00           C  
ATOM    957  CD  PRO A 121       1.124 -13.425  13.838  1.00  0.00           C  
ATOM    958  N   SER A 122       0.660  -8.880  14.567  1.00  0.00           N  
ATOM    959  CA  SER A 122      -0.316  -7.947  15.119  1.00  0.00           C  
ATOM    960  C   SER A 122      -0.558  -6.776  14.172  1.00  0.00           C  
ATOM    961  CB  SER A 122       0.149  -7.425  16.479  1.00  0.00           C  
ATOM    962  O   SER A 122       0.290  -6.465  13.332  1.00  0.00           O  
ATOM    963  OG  SER A 122       1.357  -6.696  16.352  1.00  0.00           O  
ATOM    964  N   SER A 123      -1.779  -6.277  14.259  1.00  0.00           N  
ATOM    965  CA  SER A 123      -2.151  -5.097  13.486  1.00  0.00           C  
ATOM    966  C   SER A 123      -1.799  -3.814  14.231  1.00  0.00           C  
ATOM    967  CB  SER A 123      -3.646  -5.116  13.165  1.00  0.00           C  
ATOM    968  O   SER A 123      -1.887  -3.759  15.459  1.00  0.00           O  
ATOM    969  OG  SER A 123      -4.005  -6.320  12.509  1.00  0.00           O  
ATOM    970  N   MET A 124      -1.259  -2.876  13.449  1.00  0.00           N  
ATOM    971  CA  MET A 124      -0.952  -1.554  13.988  1.00  0.00           C  
ATOM    972  C   MET A 124      -1.753  -0.474  13.269  1.00  0.00           C  
ATOM    973  CB  MET A 124       0.545  -1.260  13.872  1.00  0.00           C  
ATOM    974  O   MET A 124      -1.769  -0.423  12.038  1.00  0.00           O  
ATOM    975  CG  MET A 124       1.422  -2.222  14.656  1.00  0.00           C  
ATOM    976  SD  MET A 124       3.203  -1.791  14.556  1.00  0.00           S  
ATOM    977  CE  MET A 124       3.509  -2.099  12.795  1.00  0.00           C  
ATOM    978  N   VAL A 125      -2.418   0.328  14.048  1.00  0.00           N  
ATOM    979  CA  VAL A 125      -3.222   1.407  13.484  1.00  0.00           C  
ATOM    980  C   VAL A 125      -2.770   2.746  14.064  1.00  0.00           C  
ATOM    981  CB  VAL A 125      -4.728   1.191  13.751  1.00  0.00           C  
ATOM    982  O   VAL A 125      -2.577   2.871  15.275  1.00  0.00           O  
ATOM    983  CG1 VAL A 125      -5.557   2.287  13.083  1.00  0.00           C  
ATOM    984  CG2 VAL A 125      -5.165  -0.188  13.260  1.00  0.00           C  
ATOM    985  N   SER A 126      -2.562   3.650  13.288  1.00  0.00           N  
ATOM    986  CA  SER A 126      -2.131   4.968  13.742  1.00  0.00           C  
ATOM    987  C   SER A 126      -3.287   5.745  14.362  1.00  0.00           C  
ATOM    988  CB  SER A 126      -1.534   5.766  12.582  1.00  0.00           C  
ATOM    989  O   SER A 126      -4.441   5.318  14.283  1.00  0.00           O  
ATOM    990  OG  SER A 126      -2.551   6.211  11.702  1.00  0.00           O  
ATOM    991  N   ASP A 127      -2.908   6.924  14.924  1.00  0.00           N  
ATOM    992  CA  ASP A 127      -3.913   7.934  15.239  1.00  0.00           C  
ATOM    993  C   ASP A 127      -4.507   8.533  13.966  1.00  0.00           C  
ATOM    994  CB  ASP A 127      -3.310   9.039  16.109  1.00  0.00           C  
ATOM    995  O   ASP A 127      -4.034   8.254  12.863  1.00  0.00           O  
ATOM    996  CG  ASP A 127      -4.287   9.586  17.134  1.00  0.00           C  
ATOM    997  OD1 ASP A 127      -5.515   9.464  16.933  1.00  0.00           O  
ATOM    998  OD2 ASP A 127      -3.825  10.148  18.151  1.00  0.00           O  
ATOM    999  N   VAL A 128      -5.554   9.280  14.104  1.00  0.00           N  
ATOM   1000  CA  VAL A 128      -6.267   9.850  12.966  1.00  0.00           C  
ATOM   1001  C   VAL A 128      -5.576  11.133  12.512  1.00  0.00           C  
ATOM   1002  CB  VAL A 128      -7.747  10.133  13.307  1.00  0.00           C  
ATOM   1003  O   VAL A 128      -4.977  11.843  13.324  1.00  0.00           O  
ATOM   1004  CG1 VAL A 128      -8.439  10.854  12.152  1.00  0.00           C  
ATOM   1005  CG2 VAL A 128      -8.475   8.833  13.643  1.00  0.00           C  
ATOM   1006  N   SER A 129      -5.576  11.360  11.246  1.00  0.00           N  
ATOM   1007  CA  SER A 129      -5.087  12.594  10.639  1.00  0.00           C  
ATOM   1008  C   SER A 129      -6.067  13.123   9.597  1.00  0.00           C  
ATOM   1009  CB  SER A 129      -3.718  12.370   9.997  1.00  0.00           C  
ATOM   1010  O   SER A 129      -6.818  12.352   8.996  1.00  0.00           O  
ATOM   1011  OG  SER A 129      -3.228  13.571   9.424  1.00  0.00           O  
ATOM   1012  N   THR A 130      -6.079  14.364   9.496  1.00  0.00           N  
ATOM   1013  CA  THR A 130      -6.846  14.975   8.416  1.00  0.00           C  
ATOM   1014  C   THR A 130      -6.016  15.050   7.138  1.00  0.00           C  
ATOM   1015  CB  THR A 130      -7.327  16.387   8.802  1.00  0.00           C  
ATOM   1016  O   THR A 130      -4.804  15.270   7.190  1.00  0.00           O  
ATOM   1017  CG2 THR A 130      -8.273  16.953   7.749  1.00  0.00           C  
ATOM   1018  OG1 THR A 130      -8.011  16.324  10.060  1.00  0.00           O  
ATOM   1019  N   THR A 131      -6.708  14.805   6.004  1.00  0.00           N  
ATOM   1020  CA  THR A 131      -5.948  14.768   4.760  1.00  0.00           C  
ATOM   1021  C   THR A 131      -6.436  15.845   3.795  1.00  0.00           C  
ATOM   1022  CB  THR A 131      -6.049  13.387   4.085  1.00  0.00           C  
ATOM   1023  O   THR A 131      -7.619  16.194   3.793  1.00  0.00           O  
ATOM   1024  CG2 THR A 131      -7.477  13.099   3.633  1.00  0.00           C  
ATOM   1025  OG1 THR A 131      -5.183  13.355   2.944  1.00  0.00           O  
ATOM   1026  N   PHE A 132      -5.456  16.410   2.976  1.00  0.00           N  
ATOM   1027  CA  PHE A 132      -5.703  17.449   1.984  1.00  0.00           C  
ATOM   1028  C   PHE A 132      -4.881  17.203   0.725  1.00  0.00           C  
ATOM   1029  CB  PHE A 132      -5.379  18.831   2.561  1.00  0.00           C  
ATOM   1030  O   PHE A 132      -3.788  16.636   0.792  1.00  0.00           O  
ATOM   1031  CG  PHE A 132      -6.263  19.231   3.711  1.00  0.00           C  
ATOM   1032  CD1 PHE A 132      -7.457  19.905   3.487  1.00  0.00           C  
ATOM   1033  CD2 PHE A 132      -5.899  18.934   5.018  1.00  0.00           C  
ATOM   1034  CE1 PHE A 132      -8.277  20.277   4.550  1.00  0.00           C  
ATOM   1035  CE2 PHE A 132      -6.713  19.302   6.085  1.00  0.00           C  
ATOM   1036  CZ  PHE A 132      -7.901  19.974   5.849  1.00  0.00           C  
ATOM   1037  N   PRO A 133      -5.505  17.547  -0.350  1.00  0.00           N  
ATOM   1038  CA  PRO A 133      -4.712  17.441  -1.577  1.00  0.00           C  
ATOM   1039  C   PRO A 133      -3.514  18.389  -1.590  1.00  0.00           C  
ATOM   1040  CB  PRO A 133      -5.711  17.810  -2.676  1.00  0.00           C  
ATOM   1041  O   PRO A 133      -3.578  19.477  -1.013  1.00  0.00           O  
ATOM   1042  CG  PRO A 133      -6.707  18.700  -2.004  1.00  0.00           C  
ATOM   1043  CD  PRO A 133      -6.842  18.268  -0.572  1.00  0.00           C  
ATOM   1044  N   SER A 134      -2.404  17.825  -2.182  1.00  0.00           N  
ATOM   1045  CA  SER A 134      -1.250  18.693  -2.393  1.00  0.00           C  
ATOM   1046  C   SER A 134      -1.471  19.628  -3.577  1.00  0.00           C  
ATOM   1047  CB  SER A 134       0.013  17.862  -2.618  1.00  0.00           C  
ATOM   1048  O   SER A 134      -2.355  19.393  -4.404  1.00  0.00           O  
ATOM   1049  OG  SER A 134      -0.046  17.182  -3.860  1.00  0.00           O  
ATOM   1050  N   SER A 135      -0.786  20.723  -3.566  1.00  0.00           N  
ATOM   1051  CA  SER A 135      -0.918  21.740  -4.604  1.00  0.00           C  
ATOM   1052  C   SER A 135      -0.595  21.170  -5.981  1.00  0.00           C  
ATOM   1053  CB  SER A 135      -0.003  22.930  -4.309  1.00  0.00           C  
ATOM   1054  O   SER A 135      -1.161  21.604  -6.987  1.00  0.00           O  
ATOM   1055  OG  SER A 135       1.326  22.496  -4.072  1.00  0.00           O  
ATOM   1056  N   ASP A 136       0.184  20.043  -5.986  1.00  0.00           N  
ATOM   1057  CA  ASP A 136       0.632  19.486  -7.258  1.00  0.00           C  
ATOM   1058  C   ASP A 136      -0.381  18.483  -7.805  1.00  0.00           C  
ATOM   1059  CB  ASP A 136       2.000  18.819  -7.101  1.00  0.00           C  
ATOM   1060  O   ASP A 136      -0.286  18.064  -8.961  1.00  0.00           O  
ATOM   1061  CG  ASP A 136       3.075  19.778  -6.620  1.00  0.00           C  
ATOM   1062  OD1 ASP A 136       2.966  20.996  -6.879  1.00  0.00           O  
ATOM   1063  OD2 ASP A 136       4.041  19.310  -5.979  1.00  0.00           O  
ATOM   1064  N   GLY A 137      -1.468  18.172  -7.048  1.00  0.00           N  
ATOM   1065  CA  GLY A 137      -2.664  17.459  -7.468  1.00  0.00           C  
ATOM   1066  C   GLY A 137      -2.490  15.952  -7.471  1.00  0.00           C  
ATOM   1067  O   GLY A 137      -3.472  15.208  -7.515  1.00  0.00           O  
ATOM   1068  N   ILE A 138      -1.276  15.478  -7.276  1.00  0.00           N  
ATOM   1069  CA  ILE A 138      -1.124  14.034  -7.418  1.00  0.00           C  
ATOM   1070  C   ILE A 138      -1.063  13.384  -6.038  1.00  0.00           C  
ATOM   1071  CB  ILE A 138       0.137  13.676  -8.236  1.00  0.00           C  
ATOM   1072  O   ILE A 138      -1.591  12.287  -5.838  1.00  0.00           O  
ATOM   1073  CG1 ILE A 138       0.053  14.284  -9.641  1.00  0.00           C  
ATOM   1074  CG2 ILE A 138       0.322  12.158  -8.307  1.00  0.00           C  
ATOM   1075  CD1 ILE A 138       1.343  14.175 -10.441  1.00  0.00           C  
ATOM   1076  N   PHE A 139      -0.588  14.132  -5.146  1.00  0.00           N  
ATOM   1077  CA  PHE A 139      -0.376  13.628  -3.794  1.00  0.00           C  
ATOM   1078  C   PHE A 139      -1.331  14.294  -2.811  1.00  0.00           C  
ATOM   1079  CB  PHE A 139       1.074  13.857  -3.356  1.00  0.00           C  
ATOM   1080  O   PHE A 139      -1.847  15.381  -3.079  1.00  0.00           O  
ATOM   1081  CG  PHE A 139       2.072  13.000  -4.085  1.00  0.00           C  
ATOM   1082  CD1 PHE A 139       2.103  11.625  -3.889  1.00  0.00           C  
ATOM   1083  CD2 PHE A 139       2.981  13.569  -4.968  1.00  0.00           C  
ATOM   1084  CE1 PHE A 139       3.026  10.828  -4.563  1.00  0.00           C  
ATOM   1085  CE2 PHE A 139       3.906  12.780  -5.646  1.00  0.00           C  
ATOM   1086  CZ  PHE A 139       3.927  11.410  -5.441  1.00  0.00           C  
ATOM   1087  N   TRP A 140      -1.596  13.529  -1.820  1.00  0.00           N  
ATOM   1088  CA  TRP A 140      -2.354  14.026  -0.676  1.00  0.00           C  
ATOM   1089  C   TRP A 140      -1.491  14.046   0.581  1.00  0.00           C  
ATOM   1090  CB  TRP A 140      -3.600  13.167  -0.442  1.00  0.00           C  
ATOM   1091  O   TRP A 140      -0.584  13.223   0.732  1.00  0.00           O  
ATOM   1092  CG  TRP A 140      -4.691  13.391  -1.446  1.00  0.00           C  
ATOM   1093  CD1 TRP A 140      -4.658  13.092  -2.780  1.00  0.00           C  
ATOM   1094  CD2 TRP A 140      -5.977  13.967  -1.195  1.00  0.00           C  
ATOM   1095  CE2 TRP A 140      -6.673  13.986  -2.424  1.00  0.00           C  
ATOM   1096  CE3 TRP A 140      -6.609  14.468  -0.049  1.00  0.00           C  
ATOM   1097  NE1 TRP A 140      -5.847  13.448  -3.374  1.00  0.00           N  
ATOM   1098  CH2 TRP A 140      -8.567  14.972  -1.403  1.00  0.00           C  
ATOM   1099  CZ2 TRP A 140      -7.971  14.487  -2.539  1.00  0.00           C  
ATOM   1100  CZ3 TRP A 140      -7.901  14.967  -0.166  1.00  0.00           C  
ATOM   1101  N   LYS A 141      -1.777  15.016   1.351  1.00  0.00           N  
ATOM   1102  CA  LYS A 141      -0.978  15.181   2.562  1.00  0.00           C  
ATOM   1103  C   LYS A 141      -1.676  14.564   3.770  1.00  0.00           C  
ATOM   1104  CB  LYS A 141      -0.695  16.662   2.821  1.00  0.00           C  
ATOM   1105  O   LYS A 141      -2.907  14.521   3.827  1.00  0.00           O  
ATOM   1106  CG  LYS A 141       0.094  17.344   1.713  1.00  0.00           C  
ATOM   1107  CD  LYS A 141       0.289  18.828   1.997  1.00  0.00           C  
ATOM   1108  CE  LYS A 141       0.998  19.530   0.847  1.00  0.00           C  
ATOM   1109  NZ  LYS A 141       1.121  20.999   1.087  1.00  0.00           N  
ATOM   1110  N   HIS A 142      -0.862  14.094   4.684  1.00  0.00           N  
ATOM   1111  CA  HIS A 142      -1.292  13.682   6.015  1.00  0.00           C  
ATOM   1112  C   HIS A 142      -0.196  13.922   7.048  1.00  0.00           C  
ATOM   1113  CB  HIS A 142      -1.699  12.207   6.014  1.00  0.00           C  
ATOM   1114  O   HIS A 142       0.951  14.197   6.689  1.00  0.00           O  
ATOM   1115  CG  HIS A 142      -0.557  11.270   5.781  1.00  0.00           C  
ATOM   1116  CD2 HIS A 142      -0.060  10.741   4.638  1.00  0.00           C  
ATOM   1117  ND1 HIS A 142       0.217  10.769   6.806  1.00  0.00           N  
ATOM   1118  CE1 HIS A 142       1.143   9.971   6.301  1.00  0.00           C  
ATOM   1119  NE2 HIS A 142       0.996   9.937   4.988  1.00  0.00           N  
ATOM   1120  N   TRP A 143      -0.499  13.807   8.344  1.00  0.00           N  
ATOM   1121  CA  TRP A 143       0.438  14.201   9.391  1.00  0.00           C  
ATOM   1122  C   TRP A 143       0.736  13.031  10.323  1.00  0.00           C  
ATOM   1123  CB  TRP A 143      -0.116  15.381  10.193  1.00  0.00           C  
ATOM   1124  O   TRP A 143       1.167  13.231  11.462  1.00  0.00           O  
ATOM   1125  CG  TRP A 143      -0.011  16.700   9.487  1.00  0.00           C  
ATOM   1126  CD1 TRP A 143       0.997  17.616   9.597  1.00  0.00           C  
ATOM   1127  CD2 TRP A 143      -0.956  17.251   8.564  1.00  0.00           C  
ATOM   1128  CE2 TRP A 143      -0.454  18.506   8.152  1.00  0.00           C  
ATOM   1129  CE3 TRP A 143      -2.178  16.805   8.043  1.00  0.00           C  
ATOM   1130  NE1 TRP A 143       0.737  18.705   8.797  1.00  0.00           N  
ATOM   1131  CH2 TRP A 143      -2.328  18.860   6.750  1.00  0.00           C  
ATOM   1132  CZ2 TRP A 143      -1.134  19.320   7.244  1.00  0.00           C  
ATOM   1133  CZ3 TRP A 143      -2.853  17.617   7.139  1.00  0.00           C  
ATOM   1134  N   ILE A 144       0.452  11.877   9.790  1.00  0.00           N  
ATOM   1135  CA  ILE A 144       0.756  10.670  10.551  1.00  0.00           C  
ATOM   1136  C   ILE A 144       2.262  10.417  10.538  1.00  0.00           C  
ATOM   1137  CB  ILE A 144       0.001   9.444   9.992  1.00  0.00           C  
ATOM   1138  O   ILE A 144       2.896  10.466   9.481  1.00  0.00           O  
ATOM   1139  CG1 ILE A 144      -1.514   9.665  10.074  1.00  0.00           C  
ATOM   1140  CG2 ILE A 144       0.410   8.171  10.740  1.00  0.00           C  
ATOM   1141  CD1 ILE A 144      -2.331   8.661   9.274  1.00  0.00           C  
ATOM   1142  N   GLN A 145       2.816  10.177  11.775  1.00  0.00           N  
ATOM   1143  CA  GLN A 145       4.238   9.870  11.886  1.00  0.00           C  
ATOM   1144  C   GLN A 145       4.564   8.529  11.234  1.00  0.00           C  
ATOM   1145  CB  GLN A 145       4.673   9.861  13.352  1.00  0.00           C  
ATOM   1146  O   GLN A 145       3.913   7.521  11.516  1.00  0.00           O  
ATOM   1147  CG  GLN A 145       4.639  11.233  14.012  1.00  0.00           C  
ATOM   1148  CD  GLN A 145       5.072  11.196  15.466  1.00  0.00           C  
ATOM   1149  NE2 GLN A 145       5.461  12.349  15.998  1.00  0.00           N  
ATOM   1150  OE1 GLN A 145       5.057  10.139  16.105  1.00  0.00           O  
ATOM   1151  N   THR A 146       5.514   8.564  10.295  1.00  0.00           N  
ATOM   1152  CA  THR A 146       5.915   7.335   9.618  1.00  0.00           C  
ATOM   1153  C   THR A 146       7.433   7.181   9.632  1.00  0.00           C  
ATOM   1154  CB  THR A 146       5.407   7.307   8.165  1.00  0.00           C  
ATOM   1155  O   THR A 146       8.157   8.136   9.919  1.00  0.00           O  
ATOM   1156  CG2 THR A 146       3.889   7.451   8.110  1.00  0.00           C  
ATOM   1157  OG1 THR A 146       6.004   8.386   7.435  1.00  0.00           O  
ATOM   1158  N   LYS A 147       7.903   6.009   9.545  1.00  0.00           N  
ATOM   1159  CA  LYS A 147       9.319   5.683   9.409  1.00  0.00           C  
ATOM   1160  C   LYS A 147       9.632   5.161   8.009  1.00  0.00           C  
ATOM   1161  CB  LYS A 147       9.736   4.652  10.458  1.00  0.00           C  
ATOM   1162  O   LYS A 147       8.723   4.798   7.259  1.00  0.00           O  
ATOM   1163  CG  LYS A 147       9.576   5.129  11.894  1.00  0.00           C  
ATOM   1164  CD  LYS A 147       9.997   4.057  12.890  1.00  0.00           C  
ATOM   1165  CE  LYS A 147       9.815   4.525  14.327  1.00  0.00           C  
ATOM   1166  NZ  LYS A 147      10.193   3.464  15.308  1.00  0.00           N  
ATOM   1167  N   ASP A 148      10.940   5.250   7.746  1.00  0.00           N  
ATOM   1168  CA  ASP A 148      11.373   4.647   6.489  1.00  0.00           C  
ATOM   1169  C   ASP A 148      10.909   3.196   6.387  1.00  0.00           C  
ATOM   1170  CB  ASP A 148      12.895   4.724   6.354  1.00  0.00           C  
ATOM   1171  O   ASP A 148      11.029   2.432   7.347  1.00  0.00           O  
ATOM   1172  CG  ASP A 148      13.401   6.138   6.130  1.00  0.00           C  
ATOM   1173  OD1 ASP A 148      12.616   7.003   5.683  1.00  0.00           O  
ATOM   1174  OD2 ASP A 148      14.595   6.390   6.401  1.00  0.00           O  
ATOM   1175  N   GLY A 149      10.279   2.865   5.295  1.00  0.00           N  
ATOM   1176  CA  GLY A 149       9.849   1.491   5.089  1.00  0.00           C  
ATOM   1177  C   GLY A 149       8.348   1.311   5.214  1.00  0.00           C  
ATOM   1178  O   GLY A 149       7.825   0.222   4.965  1.00  0.00           O  
ATOM   1179  N   GLN A 150       7.657   2.346   5.561  1.00  0.00           N  
ATOM   1180  CA  GLN A 150       6.218   2.224   5.767  1.00  0.00           C  
ATOM   1181  C   GLN A 150       5.448   2.600   4.504  1.00  0.00           C  
ATOM   1182  CB  GLN A 150       5.766   3.098   6.937  1.00  0.00           C  
ATOM   1183  O   GLN A 150       4.217   2.669   4.518  1.00  0.00           O  
ATOM   1184  CG  GLN A 150       6.217   2.584   8.298  1.00  0.00           C  
ATOM   1185  CD  GLN A 150       5.750   3.465   9.442  1.00  0.00           C  
ATOM   1186  NE2 GLN A 150       5.411   2.845  10.567  1.00  0.00           N  
ATOM   1187  OE1 GLN A 150       5.695   4.692   9.316  1.00  0.00           O  
ATOM   1188  N   CYS A 151       6.210   2.903   3.482  1.00  0.00           N  
ATOM   1189  CA  CYS A 151       5.555   3.125   2.198  1.00  0.00           C  
ATOM   1190  C   CYS A 151       4.731   1.910   1.789  1.00  0.00           C  
ATOM   1191  CB  CYS A 151       6.588   3.439   1.116  1.00  0.00           C  
ATOM   1192  O   CYS A 151       5.095   0.774   2.099  1.00  0.00           O  
ATOM   1193  SG  CYS A 151       7.380   5.050   1.312  1.00  0.00           S  
ATOM   1194  N   GLY A 152       3.619   2.237   1.184  1.00  0.00           N  
ATOM   1195  CA  GLY A 152       2.778   1.154   0.702  1.00  0.00           C  
ATOM   1196  C   GLY A 152       1.666   0.787   1.667  1.00  0.00           C  
ATOM   1197  O   GLY A 152       0.764   0.021   1.321  1.00  0.00           O  
ATOM   1198  N   SER A 153       1.738   1.382   2.872  1.00  0.00           N  
ATOM   1199  CA  SER A 153       0.693   1.107   3.853  1.00  0.00           C  
ATOM   1200  C   SER A 153      -0.609   1.810   3.486  1.00  0.00           C  
ATOM   1201  CB  SER A 153       1.140   1.542   5.250  1.00  0.00           C  
ATOM   1202  O   SER A 153      -0.594   2.947   3.009  1.00  0.00           O  
ATOM   1203  OG  SER A 153       2.302   0.835   5.649  1.00  0.00           O  
ATOM   1204  N   PRO A 154      -1.721   1.169   3.742  1.00  0.00           N  
ATOM   1205  CA  PRO A 154      -3.014   1.737   3.353  1.00  0.00           C  
ATOM   1206  C   PRO A 154      -3.450   2.886   4.260  1.00  0.00           C  
ATOM   1207  CB  PRO A 154      -3.972   0.550   3.476  1.00  0.00           C  
ATOM   1208  O   PRO A 154      -3.277   2.814   5.480  1.00  0.00           O  
ATOM   1209  CG  PRO A 154      -3.326  -0.363   4.467  1.00  0.00           C  
ATOM   1210  CD  PRO A 154      -1.837  -0.186   4.377  1.00  0.00           C  
ATOM   1211  N   LEU A 155      -3.921   3.899   3.649  1.00  0.00           N  
ATOM   1212  CA  LEU A 155      -4.656   4.952   4.341  1.00  0.00           C  
ATOM   1213  C   LEU A 155      -6.160   4.723   4.238  1.00  0.00           C  
ATOM   1214  CB  LEU A 155      -4.296   6.325   3.765  1.00  0.00           C  
ATOM   1215  O   LEU A 155      -6.701   4.611   3.135  1.00  0.00           O  
ATOM   1216  CG  LEU A 155      -2.961   6.919   4.213  1.00  0.00           C  
ATOM   1217  CD1 LEU A 155      -3.009   7.273   5.696  1.00  0.00           C  
ATOM   1218  CD2 LEU A 155      -1.820   5.948   3.927  1.00  0.00           C  
ATOM   1219  N   VAL A 156      -6.799   4.707   5.415  1.00  0.00           N  
ATOM   1220  CA  VAL A 156      -8.186   4.261   5.487  1.00  0.00           C  
ATOM   1221  C   VAL A 156      -9.058   5.376   6.062  1.00  0.00           C  
ATOM   1222  CB  VAL A 156      -8.328   2.980   6.339  1.00  0.00           C  
ATOM   1223  O   VAL A 156      -8.690   6.012   7.052  1.00  0.00           O  
ATOM   1224  CG1 VAL A 156      -9.781   2.511   6.371  1.00  0.00           C  
ATOM   1225  CG2 VAL A 156      -7.419   1.878   5.799  1.00  0.00           C  
ATOM   1226  N   SER A 157     -10.198   5.579   5.438  1.00  0.00           N  
ATOM   1227  CA  SER A 157     -11.172   6.540   5.945  1.00  0.00           C  
ATOM   1228  C   SER A 157     -11.819   6.044   7.234  1.00  0.00           C  
ATOM   1229  CB  SER A 157     -12.251   6.814   4.896  1.00  0.00           C  
ATOM   1230  O   SER A 157     -12.299   4.911   7.298  1.00  0.00           O  
ATOM   1231  OG  SER A 157     -13.286   7.617   5.437  1.00  0.00           O  
ATOM   1232  N   THR A 158     -11.847   6.926   8.230  1.00  0.00           N  
ATOM   1233  CA  THR A 158     -12.449   6.554   9.506  1.00  0.00           C  
ATOM   1234  C   THR A 158     -13.972   6.600   9.420  1.00  0.00           C  
ATOM   1235  CB  THR A 158     -11.969   7.478  10.641  1.00  0.00           C  
ATOM   1236  O   THR A 158     -14.665   6.052  10.279  1.00  0.00           O  
ATOM   1237  CG2 THR A 158     -10.459   7.372  10.834  1.00  0.00           C  
ATOM   1238  OG1 THR A 158     -12.304   8.833  10.320  1.00  0.00           O  
ATOM   1239  N   GLU A 159     -14.481   7.215   8.360  1.00  0.00           N  
ATOM   1240  CA  GLU A 159     -15.923   7.370   8.193  1.00  0.00           C  
ATOM   1241  C   GLU A 159     -16.560   6.082   7.678  1.00  0.00           C  
ATOM   1242  CB  GLU A 159     -16.232   8.527   7.240  1.00  0.00           C  
ATOM   1243  O   GLU A 159     -17.575   5.629   8.213  1.00  0.00           O  
ATOM   1244  CG  GLU A 159     -17.716   8.844   7.118  1.00  0.00           C  
ATOM   1245  CD  GLU A 159     -17.999  10.069   6.264  1.00  0.00           C  
ATOM   1246  OE1 GLU A 159     -19.188  10.394   6.044  1.00  0.00           O  
ATOM   1247  OE2 GLU A 159     -17.025  10.710   5.811  1.00  0.00           O  
ATOM   1248  N   ASP A 160     -15.883   5.465   6.671  1.00  0.00           N  
ATOM   1249  CA  ASP A 160     -16.560   4.328   6.055  1.00  0.00           C  
ATOM   1250  C   ASP A 160     -15.633   3.117   5.971  1.00  0.00           C  
ATOM   1251  CB  ASP A 160     -17.070   4.697   4.661  1.00  0.00           C  
ATOM   1252  O   ASP A 160     -16.025   2.062   5.468  1.00  0.00           O  
ATOM   1253  CG  ASP A 160     -15.973   5.215   3.746  1.00  0.00           C  
ATOM   1254  OD1 ASP A 160     -14.780   5.108   4.103  1.00  0.00           O  
ATOM   1255  OD2 ASP A 160     -16.306   5.737   2.660  1.00  0.00           O  
ATOM   1256  N   GLY A 161     -14.387   3.198   6.279  1.00  0.00           N  
ATOM   1257  CA  GLY A 161     -13.464   2.074   6.292  1.00  0.00           C  
ATOM   1258  C   GLY A 161     -12.884   1.762   4.926  1.00  0.00           C  
ATOM   1259  O   GLY A 161     -12.272   0.710   4.731  1.00  0.00           O  
ATOM   1260  N   SER A 162     -13.134   2.665   3.993  1.00  0.00           N  
ATOM   1261  CA  SER A 162     -12.619   2.481   2.640  1.00  0.00           C  
ATOM   1262  C   SER A 162     -11.152   2.887   2.547  1.00  0.00           C  
ATOM   1263  CB  SER A 162     -13.445   3.289   1.638  1.00  0.00           C  
ATOM   1264  O   SER A 162     -10.712   3.807   3.240  1.00  0.00           O  
ATOM   1265  OG  SER A 162     -14.802   2.882   1.660  1.00  0.00           O  
ATOM   1266  N   ILE A 163     -10.382   2.133   1.765  1.00  0.00           N  
ATOM   1267  CA  ILE A 163      -9.003   2.516   1.483  1.00  0.00           C  
ATOM   1268  C   ILE A 163      -8.982   3.676   0.490  1.00  0.00           C  
ATOM   1269  CB  ILE A 163      -8.186   1.325   0.934  1.00  0.00           C  
ATOM   1270  O   ILE A 163      -9.522   3.566  -0.613  1.00  0.00           O  
ATOM   1271  CG1 ILE A 163      -8.119   0.199   1.973  1.00  0.00           C  
ATOM   1272  CG2 ILE A 163      -6.781   1.777   0.525  1.00  0.00           C  
ATOM   1273  CD1 ILE A 163      -7.509  -1.093   1.447  1.00  0.00           C  
ATOM   1274  N   VAL A 164      -8.333   4.782   0.870  1.00  0.00           N  
ATOM   1275  CA  VAL A 164      -8.394   5.980   0.040  1.00  0.00           C  
ATOM   1276  C   VAL A 164      -7.044   6.212  -0.635  1.00  0.00           C  
ATOM   1277  CB  VAL A 164      -8.798   7.223   0.864  1.00  0.00           C  
ATOM   1278  O   VAL A 164      -6.923   7.059  -1.522  1.00  0.00           O  
ATOM   1279  CG1 VAL A 164     -10.224   7.080   1.394  1.00  0.00           C  
ATOM   1280  CG2 VAL A 164      -7.817   7.441   2.015  1.00  0.00           C  
ATOM   1281  N   GLY A 165      -6.053   5.435  -0.221  1.00  0.00           N  
ATOM   1282  CA  GLY A 165      -4.731   5.579  -0.810  1.00  0.00           C  
ATOM   1283  C   GLY A 165      -3.664   4.780  -0.085  1.00  0.00           C  
ATOM   1284  O   GLY A 165      -3.974   3.983   0.802  1.00  0.00           O  
ATOM   1285  N   ILE A 166      -2.464   4.860  -0.628  1.00  0.00           N  
ATOM   1286  CA  ILE A 166      -1.340   4.190   0.016  1.00  0.00           C  
ATOM   1287  C   ILE A 166      -0.226   5.198   0.289  1.00  0.00           C  
ATOM   1288  CB  ILE A 166      -0.807   3.024  -0.847  1.00  0.00           C  
ATOM   1289  O   ILE A 166      -0.041   6.150  -0.473  1.00  0.00           O  
ATOM   1290  CG1 ILE A 166      -0.317   3.544  -2.203  1.00  0.00           C  
ATOM   1291  CG2 ILE A 166      -1.885   1.951  -1.030  1.00  0.00           C  
ATOM   1292  CD1 ILE A 166       0.370   2.489  -3.060  1.00  0.00           C  
ATOM   1293  N   HIS A 167       0.361   5.015   1.460  1.00  0.00           N  
ATOM   1294  CA  HIS A 167       1.446   5.897   1.872  1.00  0.00           C  
ATOM   1295  C   HIS A 167       2.598   5.859   0.873  1.00  0.00           C  
ATOM   1296  CB  HIS A 167       1.948   5.515   3.266  1.00  0.00           C  
ATOM   1297  O   HIS A 167       3.018   4.781   0.445  1.00  0.00           O  
ATOM   1298  CG  HIS A 167       3.101   6.343   3.737  1.00  0.00           C  
ATOM   1299  CD2 HIS A 167       4.402   6.026   3.932  1.00  0.00           C  
ATOM   1300  ND1 HIS A 167       2.974   7.675   4.070  1.00  0.00           N  
ATOM   1301  CE1 HIS A 167       4.151   8.141   4.450  1.00  0.00           C  
ATOM   1302  NE2 HIS A 167       5.035   7.161   4.376  1.00  0.00           N  
ATOM   1303  N   SER A 168       3.240   6.982   0.445  1.00  0.00           N  
ATOM   1304  CA  SER A 168       4.270   7.061  -0.586  1.00  0.00           C  
ATOM   1305  C   SER A 168       5.563   7.650  -0.032  1.00  0.00           C  
ATOM   1306  CB  SER A 168       3.782   7.902  -1.767  1.00  0.00           C  
ATOM   1307  O   SER A 168       6.632   7.053  -0.170  1.00  0.00           O  
ATOM   1308  OG  SER A 168       2.735   7.241  -2.457  1.00  0.00           O  
ATOM   1309  N   ALA A 169       5.575   8.779   0.438  1.00  0.00           N  
ATOM   1310  CA  ALA A 169       6.837   9.425   0.790  1.00  0.00           C  
ATOM   1311  C   ALA A 169       6.658  10.368   1.976  1.00  0.00           C  
ATOM   1312  CB  ALA A 169       7.400  10.183  -0.409  1.00  0.00           C  
ATOM   1313  O   ALA A 169       5.530  10.679   2.365  1.00  0.00           O  
ATOM   1314  N   SER A 170       7.860  10.553   2.559  1.00  0.00           N  
ATOM   1315  CA  SER A 170       8.006  11.588   3.577  1.00  0.00           C  
ATOM   1316  C   SER A 170       8.914  12.714   3.095  1.00  0.00           C  
ATOM   1317  CB  SER A 170       8.562  10.993   4.872  1.00  0.00           C  
ATOM   1318  O   SER A 170       9.750  12.510   2.213  1.00  0.00           O  
ATOM   1319  OG  SER A 170       9.888  10.530   4.684  1.00  0.00           O  
ATOM   1320  N   ASN A 171       8.410  13.922   3.129  1.00  0.00           N  
ATOM   1321  CA  ASN A 171       9.294  15.057   2.890  1.00  0.00           C  
ATOM   1322  C   ASN A 171      10.342  15.193   3.992  1.00  0.00           C  
ATOM   1323  CB  ASN A 171       8.486  16.350   2.764  1.00  0.00           C  
ATOM   1324  O   ASN A 171      10.028  15.044   5.174  1.00  0.00           O  
ATOM   1325  CG  ASN A 171       9.307  17.500   2.212  1.00  0.00           C  
ATOM   1326  ND2 ASN A 171       8.647  18.616   1.928  1.00  0.00           N  
ATOM   1327  OD1 ASN A 171      10.523  17.385   2.042  1.00  0.00           O  
ATOM   1328  N   PHE A 172      11.686  15.183   3.628  1.00  0.00           N  
ATOM   1329  CA  PHE A 172      12.875  15.310   4.462  1.00  0.00           C  
ATOM   1330  C   PHE A 172      12.858  16.625   5.233  1.00  0.00           C  
ATOM   1331  CB  PHE A 172      14.144  15.217   3.609  1.00  0.00           C  
ATOM   1332  O   PHE A 172      13.344  16.694   6.364  1.00  0.00           O  
ATOM   1333  CG  PHE A 172      14.381  13.853   3.020  1.00  0.00           C  
ATOM   1334  CD1 PHE A 172      14.913  12.829   3.793  1.00  0.00           C  
ATOM   1335  CD2 PHE A 172      14.071  13.595   1.691  1.00  0.00           C  
ATOM   1336  CE1 PHE A 172      15.133  11.565   3.250  1.00  0.00           C  
ATOM   1337  CE2 PHE A 172      14.288  12.335   1.141  1.00  0.00           C  
ATOM   1338  CZ  PHE A 172      14.820  11.322   1.922  1.00  0.00           C  
ATOM   1339  N   THR A 173      12.020  17.614   4.696  1.00  0.00           N  
ATOM   1340  CA  THR A 173      12.083  18.959   5.258  1.00  0.00           C  
ATOM   1341  C   THR A 173      10.751  19.340   5.898  1.00  0.00           C  
ATOM   1342  CB  THR A 173      12.454  19.996   4.182  1.00  0.00           C  
ATOM   1343  O   THR A 173      10.714  20.132   6.842  1.00  0.00           O  
ATOM   1344  CG2 THR A 173      13.864  19.759   3.652  1.00  0.00           C  
ATOM   1345  OG1 THR A 173      11.525  19.903   3.095  1.00  0.00           O  
ATOM   1346  N   ASN A 174       9.743  18.591   5.620  1.00  0.00           N  
ATOM   1347  CA  ASN A 174       8.394  18.965   6.031  1.00  0.00           C  
ATOM   1348  C   ASN A 174       7.773  17.910   6.942  1.00  0.00           C  
ATOM   1349  CB  ASN A 174       7.506  19.200   4.808  1.00  0.00           C  
ATOM   1350  O   ASN A 174       8.213  16.759   6.957  1.00  0.00           O  
ATOM   1351  CG  ASN A 174       7.207  20.668   4.576  1.00  0.00           C  
ATOM   1352  ND2 ASN A 174       6.680  20.988   3.400  1.00  0.00           N  
ATOM   1353  OD1 ASN A 174       7.448  21.508   5.447  1.00  0.00           O  
ATOM   1354  N   THR A 175       7.177  18.341   8.079  1.00  0.00           N  
ATOM   1355  CA  THR A 175       6.422  17.623   9.100  1.00  0.00           C  
ATOM   1356  C   THR A 175       5.273  16.840   8.472  1.00  0.00           C  
ATOM   1357  CB  THR A 175       5.868  18.586  10.166  1.00  0.00           C  
ATOM   1358  O   THR A 175       4.525  16.155   9.173  1.00  0.00           O  
ATOM   1359  CG2 THR A 175       6.997  19.224  10.970  1.00  0.00           C  
ATOM   1360  OG1 THR A 175       5.112  19.619   9.523  1.00  0.00           O  
ATOM   1361  N   ASN A 176       5.155  17.010   7.059  1.00  0.00           N  
ATOM   1362  CA  ASN A 176       3.999  16.294   6.530  1.00  0.00           C  
ATOM   1363  C   ASN A 176       4.421  15.130   5.638  1.00  0.00           C  
ATOM   1364  CB  ASN A 176       3.082  17.247   5.761  1.00  0.00           C  
ATOM   1365  O   ASN A 176       5.563  15.078   5.177  1.00  0.00           O  
ATOM   1366  CG  ASN A 176       3.819  18.028   4.690  1.00  0.00           C  
ATOM   1367  ND2 ASN A 176       3.169  19.053   4.151  1.00  0.00           N  
ATOM   1368  OD1 ASN A 176       4.962  17.713   4.350  1.00  0.00           O  
ATOM   1369  N   ASN A 177       3.589  14.108   5.645  1.00  0.00           N  
ATOM   1370  CA  ASN A 177       3.738  12.939   4.785  1.00  0.00           C  
ATOM   1371  C   ASN A 177       2.765  12.979   3.610  1.00  0.00           C  
ATOM   1372  CB  ASN A 177       3.546  11.652   5.590  1.00  0.00           C  
ATOM   1373  O   ASN A 177       1.817  13.766   3.610  1.00  0.00           O  
ATOM   1374  CG  ASN A 177       4.643  11.434   6.614  1.00  0.00           C  
ATOM   1375  ND2 ASN A 177       4.252  11.191   7.859  1.00  0.00           N  
ATOM   1376  OD1 ASN A 177       5.832  11.486   6.288  1.00  0.00           O  
ATOM   1377  N   TYR A 178       3.140  12.196   2.541  1.00  0.00           N  
ATOM   1378  CA  TYR A 178       2.306  12.168   1.345  1.00  0.00           C  
ATOM   1379  C   TYR A 178       1.829  10.752   1.045  1.00  0.00           C  
ATOM   1380  CB  TYR A 178       3.072  12.727   0.142  1.00  0.00           C  
ATOM   1381  O   TYR A 178       2.484   9.777   1.421  1.00  0.00           O  
ATOM   1382  CG  TYR A 178       3.506  14.163   0.312  1.00  0.00           C  
ATOM   1383  CD1 TYR A 178       2.638  15.212   0.021  1.00  0.00           C  
ATOM   1384  CD2 TYR A 178       4.785  14.472   0.763  1.00  0.00           C  
ATOM   1385  CE1 TYR A 178       3.034  16.537   0.174  1.00  0.00           C  
ATOM   1386  CE2 TYR A 178       5.191  15.793   0.920  1.00  0.00           C  
ATOM   1387  OH  TYR A 178       4.708  18.126   0.778  1.00  0.00           O  
ATOM   1388  CZ  TYR A 178       4.310  16.817   0.624  1.00  0.00           C  
ATOM   1389  N   PHE A 179       0.669  10.718   0.500  1.00  0.00           N  
ATOM   1390  CA  PHE A 179       0.207   9.431  -0.005  1.00  0.00           C  
ATOM   1391  C   PHE A 179      -0.420   9.585  -1.385  1.00  0.00           C  
ATOM   1392  CB  PHE A 179      -0.800   8.802   0.963  1.00  0.00           C  
ATOM   1393  O   PHE A 179      -0.768  10.694  -1.795  1.00  0.00           O  
ATOM   1394  CG  PHE A 179      -2.141   9.486   0.972  1.00  0.00           C  
ATOM   1395  CD1 PHE A 179      -2.336  10.654   1.699  1.00  0.00           C  
ATOM   1396  CD2 PHE A 179      -3.206   8.959   0.254  1.00  0.00           C  
ATOM   1397  CE1 PHE A 179      -3.576  11.289   1.709  1.00  0.00           C  
ATOM   1398  CE2 PHE A 179      -4.448   9.588   0.259  1.00  0.00           C  
ATOM   1399  CZ  PHE A 179      -4.631  10.752   0.989  1.00  0.00           C  
ATOM   1400  N   THR A 180      -0.396   8.500  -2.105  1.00  0.00           N  
ATOM   1401  CA  THR A 180      -1.012   8.429  -3.425  1.00  0.00           C  
ATOM   1402  C   THR A 180      -2.454   7.939  -3.323  1.00  0.00           C  
ATOM   1403  CB  THR A 180      -0.218   7.502  -4.364  1.00  0.00           C  
ATOM   1404  O   THR A 180      -2.725   6.922  -2.681  1.00  0.00           O  
ATOM   1405  CG2 THR A 180      -0.806   7.508  -5.771  1.00  0.00           C  
ATOM   1406  OG1 THR A 180       1.143   7.946  -4.424  1.00  0.00           O  
ATOM   1407  N   THR A 181      -3.320   8.650  -3.957  1.00  0.00           N  
ATOM   1408  CA  THR A 181      -4.738   8.315  -3.874  1.00  0.00           C  
ATOM   1409  C   THR A 181      -5.096   7.229  -4.884  1.00  0.00           C  
ATOM   1410  CB  THR A 181      -5.620   9.554  -4.114  1.00  0.00           C  
ATOM   1411  O   THR A 181      -4.435   7.090  -5.916  1.00  0.00           O  
ATOM   1412  CG2 THR A 181      -5.289  10.664  -3.122  1.00  0.00           C  
ATOM   1413  OG1 THR A 181      -5.402  10.038  -5.445  1.00  0.00           O  
ATOM   1414  N   VAL A 182      -6.132   6.510  -4.504  1.00  0.00           N  
ATOM   1415  CA  VAL A 182      -6.707   5.562  -5.452  1.00  0.00           C  
ATOM   1416  C   VAL A 182      -7.566   6.307  -6.471  1.00  0.00           C  
ATOM   1417  CB  VAL A 182      -7.546   4.480  -4.736  1.00  0.00           C  
ATOM   1418  O   VAL A 182      -8.272   7.257  -6.121  1.00  0.00           O  
ATOM   1419  CG1 VAL A 182      -6.656   3.594  -3.866  1.00  0.00           C  
ATOM   1420  CG2 VAL A 182      -8.645   5.128  -3.896  1.00  0.00           C  
ATOM   1421  N   PRO A 183      -7.384   5.983  -7.810  1.00  0.00           N  
ATOM   1422  CA  PRO A 183      -8.209   6.661  -8.813  1.00  0.00           C  
ATOM   1423  C   PRO A 183      -9.689   6.301  -8.702  1.00  0.00           C  
ATOM   1424  CB  PRO A 183      -7.626   6.169 -10.140  1.00  0.00           C  
ATOM   1425  O   PRO A 183     -10.038   5.297  -8.075  1.00  0.00           O  
ATOM   1426  CG  PRO A 183      -7.072   4.815  -9.836  1.00  0.00           C  
ATOM   1427  CD  PRO A 183      -6.564   4.814  -8.422  1.00  0.00           C  
ATOM   1428  N   PRO A 184     -10.454   7.251  -9.413  1.00  0.00           N  
ATOM   1429  CA  PRO A 184     -11.871   6.886  -9.461  1.00  0.00           C  
ATOM   1430  C   PRO A 184     -12.117   5.570 -10.195  1.00  0.00           C  
ATOM   1431  CB  PRO A 184     -12.512   8.057 -10.211  1.00  0.00           C  
ATOM   1432  O   PRO A 184     -11.362   5.216 -11.104  1.00  0.00           O  
ATOM   1433  CG  PRO A 184     -11.391   8.676 -10.982  1.00  0.00           C  
ATOM   1434  CD  PRO A 184     -10.101   8.370 -10.277  1.00  0.00           C  
ATOM   1435  N   ASP A 185     -12.888   4.670  -9.716  1.00  0.00           N  
ATOM   1436  CA  ASP A 185     -13.302   3.436 -10.379  1.00  0.00           C  
ATOM   1437  C   ASP A 185     -12.223   2.361 -10.261  1.00  0.00           C  
ATOM   1438  CB  ASP A 185     -13.623   3.700 -11.851  1.00  0.00           C  
ATOM   1439  O   ASP A 185     -12.046   1.550 -11.172  1.00  0.00           O  
ATOM   1440  CG  ASP A 185     -14.829   4.603 -12.043  1.00  0.00           C  
ATOM   1441  OD1 ASP A 185     -15.786   4.520 -11.243  1.00  0.00           O  
ATOM   1442  OD2 ASP A 185     -14.823   5.403 -13.003  1.00  0.00           O  
ATOM   1443  N   PHE A 186     -11.371   2.550  -9.305  1.00  0.00           N  
ATOM   1444  CA  PHE A 186     -10.273   1.625  -9.050  1.00  0.00           C  
ATOM   1445  C   PHE A 186     -10.788   0.198  -8.909  1.00  0.00           C  
ATOM   1446  CB  PHE A 186      -9.507   2.033  -7.787  1.00  0.00           C  
ATOM   1447  O   PHE A 186     -10.158  -0.746  -9.391  1.00  0.00           O  
ATOM   1448  CG  PHE A 186      -8.180   1.341  -7.632  1.00  0.00           C  
ATOM   1449  CD1 PHE A 186      -7.878   0.638  -6.472  1.00  0.00           C  
ATOM   1450  CD2 PHE A 186      -7.233   1.394  -8.646  1.00  0.00           C  
ATOM   1451  CE1 PHE A 186      -6.651  -0.004  -6.325  1.00  0.00           C  
ATOM   1452  CE2 PHE A 186      -6.004   0.756  -8.507  1.00  0.00           C  
ATOM   1453  CZ  PHE A 186      -5.714   0.058  -7.346  1.00  0.00           C  
ATOM   1454  N   MET A 187     -11.902   0.097  -8.387  1.00  0.00           N  
ATOM   1455  CA  MET A 187     -12.490  -1.225  -8.191  1.00  0.00           C  
ATOM   1456  C   MET A 187     -12.756  -1.906  -9.529  1.00  0.00           C  
ATOM   1457  CB  MET A 187     -13.788  -1.122  -7.389  1.00  0.00           C  
ATOM   1458  O   MET A 187     -12.540  -3.111  -9.671  1.00  0.00           O  
ATOM   1459  CG  MET A 187     -13.575  -0.845  -5.909  1.00  0.00           C  
ATOM   1460  SD  MET A 187     -12.612  -2.168  -5.078  1.00  0.00           S  
ATOM   1461  CE  MET A 187     -13.812  -3.528  -5.146  1.00  0.00           C  
ATOM   1462  N   ARG A 188     -13.243  -1.189 -10.437  1.00  0.00           N  
ATOM   1463  CA  ARG A 188     -13.515  -1.708 -11.773  1.00  0.00           C  
ATOM   1464  C   ARG A 188     -12.236  -2.210 -12.436  1.00  0.00           C  
ATOM   1465  CB  ARG A 188     -14.170  -0.634 -12.644  1.00  0.00           C  
ATOM   1466  O   ARG A 188     -12.243  -3.247 -13.103  1.00  0.00           O  
ATOM   1467  CG  ARG A 188     -14.748  -1.166 -13.946  1.00  0.00           C  
ATOM   1468  CD  ARG A 188     -15.470  -0.078 -14.728  1.00  0.00           C  
ATOM   1469  NE  ARG A 188     -15.312  -0.254 -16.169  1.00  0.00           N  
ATOM   1470  NH1 ARG A 188     -16.396   1.706 -16.737  1.00  0.00           N  
ATOM   1471  NH2 ARG A 188     -15.557   0.339 -18.374  1.00  0.00           N  
ATOM   1472  CZ  ARG A 188     -15.756   0.597 -17.090  1.00  0.00           C  
ATOM   1473  N   LEU A 189     -11.171  -1.448 -12.197  1.00  0.00           N  
ATOM   1474  CA  LEU A 189      -9.871  -1.839 -12.731  1.00  0.00           C  
ATOM   1475  C   LEU A 189      -9.432  -3.184 -12.162  1.00  0.00           C  
ATOM   1476  CB  LEU A 189      -8.820  -0.771 -12.418  1.00  0.00           C  
ATOM   1477  O   LEU A 189      -8.874  -4.015 -12.882  1.00  0.00           O  
ATOM   1478  CG  LEU A 189      -7.403  -1.046 -12.923  1.00  0.00           C  
ATOM   1479  CD1 LEU A 189      -7.358  -0.964 -14.446  1.00  0.00           C  
ATOM   1480  CD2 LEU A 189      -6.413  -0.066 -12.301  1.00  0.00           C  
ATOM   1481  N   LEU A 190      -9.775  -3.459 -10.938  1.00  0.00           N  
ATOM   1482  CA  LEU A 190      -9.334  -4.664 -10.244  1.00  0.00           C  
ATOM   1483  C   LEU A 190     -10.193  -5.861 -10.635  1.00  0.00           C  
ATOM   1484  CB  LEU A 190      -9.385  -4.458  -8.727  1.00  0.00           C  
ATOM   1485  O   LEU A 190      -9.723  -7.001 -10.612  1.00  0.00           O  
ATOM   1486  CG  LEU A 190      -8.383  -3.460  -8.145  1.00  0.00           C  
ATOM   1487  CD1 LEU A 190      -8.628  -3.274  -6.651  1.00  0.00           C  
ATOM   1488  CD2 LEU A 190      -6.954  -3.924  -8.403  1.00  0.00           C  
ATOM   1489  N   THR A 191     -11.376  -5.610 -11.080  1.00  0.00           N  
ATOM   1490  CA  THR A 191     -12.307  -6.719 -11.256  1.00  0.00           C  
ATOM   1491  C   THR A 191     -12.579  -6.967 -12.737  1.00  0.00           C  
ATOM   1492  CB  THR A 191     -13.636  -6.453 -10.525  1.00  0.00           C  
ATOM   1493  O   THR A 191     -12.988  -8.064 -13.123  1.00  0.00           O  
ATOM   1494  CG2 THR A 191     -13.434  -6.416  -9.014  1.00  0.00           C  
ATOM   1495  OG1 THR A 191     -14.168  -5.194 -10.955  1.00  0.00           O  
ATOM   1496  N   ASP A 192     -12.299  -5.953 -13.560  1.00  0.00           N  
ATOM   1497  CA  ASP A 192     -12.588  -6.071 -14.985  1.00  0.00           C  
ATOM   1498  C   ASP A 192     -11.320  -6.381 -15.779  1.00  0.00           C  
ATOM   1499  CB  ASP A 192     -13.236  -4.788 -15.509  1.00  0.00           C  
ATOM   1500  O   ASP A 192     -10.458  -5.516 -15.944  1.00  0.00           O  
ATOM   1501  CG  ASP A 192     -13.742  -4.918 -16.935  1.00  0.00           C  
ATOM   1502  OD1 ASP A 192     -13.397  -5.908 -17.616  1.00  0.00           O  
ATOM   1503  OD2 ASP A 192     -14.489  -4.022 -17.383  1.00  0.00           O  
ATOM   1504  N   PRO A 193     -11.211  -7.532 -16.239  1.00  0.00           N  
ATOM   1505  CA  PRO A 193     -10.026  -7.947 -16.993  1.00  0.00           C  
ATOM   1506  C   PRO A 193      -9.778  -7.080 -18.225  1.00  0.00           C  
ATOM   1507  CB  PRO A 193     -10.350  -9.388 -17.394  1.00  0.00           C  
ATOM   1508  O   PRO A 193      -8.631  -6.923 -18.653  1.00  0.00           O  
ATOM   1509  CG  PRO A 193     -11.402  -9.827 -16.427  1.00  0.00           C  
ATOM   1510  CD  PRO A 193     -12.181  -8.619 -15.989  1.00  0.00           C  
ATOM   1511  N   GLU A 194     -10.811  -6.528 -18.798  1.00  0.00           N  
ATOM   1512  CA  GLU A 194     -10.709  -5.746 -20.026  1.00  0.00           C  
ATOM   1513  C   GLU A 194      -9.962  -4.437 -19.787  1.00  0.00           C  
ATOM   1514  CB  GLU A 194     -12.100  -5.461 -20.599  1.00  0.00           C  
ATOM   1515  O   GLU A 194      -9.391  -3.863 -20.716  1.00  0.00           O  
ATOM   1516  CG  GLU A 194     -12.820  -6.701 -21.109  1.00  0.00           C  
ATOM   1517  CD  GLU A 194     -14.138  -6.387 -21.801  1.00  0.00           C  
ATOM   1518  OE1 GLU A 194     -14.735  -7.302 -22.412  1.00  0.00           O  
ATOM   1519  OE2 GLU A 194     -14.575  -5.217 -21.731  1.00  0.00           O  
ATOM   1520  N   LEU A 195      -9.929  -3.978 -18.559  1.00  0.00           N  
ATOM   1521  CA  LEU A 195      -9.302  -2.699 -18.243  1.00  0.00           C  
ATOM   1522  C   LEU A 195      -7.846  -2.894 -17.832  1.00  0.00           C  
ATOM   1523  CB  LEU A 195     -10.070  -1.988 -17.126  1.00  0.00           C  
ATOM   1524  O   LEU A 195      -7.091  -1.925 -17.731  1.00  0.00           O  
ATOM   1525  CG  LEU A 195     -11.475  -1.497 -17.475  1.00  0.00           C  
ATOM   1526  CD1 LEU A 195     -12.151  -0.905 -16.243  1.00  0.00           C  
ATOM   1527  CD2 LEU A 195     -11.419  -0.473 -18.604  1.00  0.00           C  
ATOM   1528  N   GLN A 196      -7.479  -4.139 -17.741  1.00  0.00           N  
ATOM   1529  CA  GLN A 196      -6.146  -4.433 -17.226  1.00  0.00           C  
ATOM   1530  C   GLN A 196      -5.134  -4.562 -18.361  1.00  0.00           C  
ATOM   1531  CB  GLN A 196      -6.163  -5.713 -16.390  1.00  0.00           C  
ATOM   1532  O   GLN A 196      -5.295  -5.400 -19.251  1.00  0.00           O  
ATOM   1533  CG  GLN A 196      -7.061  -5.634 -15.162  1.00  0.00           C  
ATOM   1534  CD  GLN A 196      -7.293  -6.987 -14.517  1.00  0.00           C  
ATOM   1535  NE2 GLN A 196      -7.858  -6.981 -13.314  1.00  0.00           N  
ATOM   1536  OE1 GLN A 196      -6.970  -8.029 -15.095  1.00  0.00           O  
ATOM   1537  N   LYS A 197      -4.239  -3.576 -18.515  1.00  0.00           N  
ATOM   1538  CA  LYS A 197      -3.118  -3.635 -19.449  1.00  0.00           C  
ATOM   1539  C   LYS A 197      -1.826  -4.018 -18.733  1.00  0.00           C  
ATOM   1540  CB  LYS A 197      -2.944  -2.295 -20.164  1.00  0.00           C  
ATOM   1541  O   LYS A 197      -1.253  -3.209 -18.000  1.00  0.00           O  
ATOM   1542  CG  LYS A 197      -4.136  -1.890 -21.019  1.00  0.00           C  
ATOM   1543  CD  LYS A 197      -3.890  -0.565 -21.729  1.00  0.00           C  
ATOM   1544  CE  LYS A 197      -5.091  -0.147 -22.567  1.00  0.00           C  
ATOM   1545  NZ  LYS A 197      -4.864   1.164 -23.246  1.00  0.00           N  
ATOM   1546  N   TRP A 198      -1.371  -5.228 -19.021  1.00  0.00           N  
ATOM   1547  CA  TRP A 198      -0.248  -5.784 -18.273  1.00  0.00           C  
ATOM   1548  C   TRP A 198       1.054  -5.630 -19.051  1.00  0.00           C  
ATOM   1549  CB  TRP A 198      -0.494  -7.261 -17.951  1.00  0.00           C  
ATOM   1550  O   TRP A 198       1.082  -5.816 -20.270  1.00  0.00           O  
ATOM   1551  CG  TRP A 198      -1.741  -7.512 -17.158  1.00  0.00           C  
ATOM   1552  CD1 TRP A 198      -2.931  -7.998 -17.625  1.00  0.00           C  
ATOM   1553  CD2 TRP A 198      -1.922  -7.284 -15.757  1.00  0.00           C  
ATOM   1554  CE2 TRP A 198      -3.248  -7.656 -15.442  1.00  0.00           C  
ATOM   1555  CE3 TRP A 198      -1.091  -6.803 -14.737  1.00  0.00           C  
ATOM   1556  NE1 TRP A 198      -3.841  -8.087 -16.597  1.00  0.00           N  
ATOM   1557  CH2 TRP A 198      -2.928  -7.086 -13.167  1.00  0.00           C  
ATOM   1558  CZ2 TRP A 198      -3.762  -7.560 -14.146  1.00  0.00           C  
ATOM   1559  CZ3 TRP A 198      -1.605  -6.709 -13.448  1.00  0.00           C  
ATOM   1560  N   ILE A 199       1.983  -5.135 -18.305  1.00  0.00           N  
ATOM   1561  CA  ILE A 199       3.321  -5.038 -18.876  1.00  0.00           C  
ATOM   1562  C   ILE A 199       4.302  -5.852 -18.035  1.00  0.00           C  
ATOM   1563  CB  ILE A 199       3.789  -3.569 -18.974  1.00  0.00           C  
ATOM   1564  O   ILE A 199       4.039  -6.135 -16.864  1.00  0.00           O  
ATOM   1565  CG1 ILE A 199       3.816  -2.924 -17.583  1.00  0.00           C  
ATOM   1566  CG2 ILE A 199       2.890  -2.778 -19.928  1.00  0.00           C  
ATOM   1567  CD1 ILE A 199       4.520  -1.574 -17.540  1.00  0.00           C  
ATOM   1568  N   SER A 200       5.322  -6.412 -18.693  1.00  0.00           N  
ATOM   1569  CA  SER A 200       6.391  -7.118 -17.994  1.00  0.00           C  
ATOM   1570  C   SER A 200       7.738  -6.436 -18.212  1.00  0.00           C  
ATOM   1571  CB  SER A 200       6.466  -8.573 -18.458  1.00  0.00           C  
ATOM   1572  O   SER A 200       7.910  -5.683 -19.173  1.00  0.00           O  
ATOM   1573  OG  SER A 200       5.245  -9.245 -18.205  1.00  0.00           O  
ATOM   1574  N   GLY A 201       8.645  -6.595 -17.233  1.00  0.00           N  
ATOM   1575  CA  GLY A 201      10.002  -6.099 -17.389  1.00  0.00           C  
ATOM   1576  C   GLY A 201      10.114  -4.598 -17.198  1.00  0.00           C  
ATOM   1577  O   GLY A 201      11.033  -3.966 -17.725  1.00  0.00           O  
ATOM   1578  N   TRP A 202       9.144  -4.043 -16.523  1.00  0.00           N  
ATOM   1579  CA  TRP A 202       9.101  -2.598 -16.329  1.00  0.00           C  
ATOM   1580  C   TRP A 202      10.013  -2.175 -15.182  1.00  0.00           C  
ATOM   1581  CB  TRP A 202       7.668  -2.134 -16.055  1.00  0.00           C  
ATOM   1582  O   TRP A 202      10.153  -2.898 -14.193  1.00  0.00           O  
ATOM   1583  CG  TRP A 202       7.521  -0.647 -15.935  1.00  0.00           C  
ATOM   1584  CD1 TRP A 202       7.250   0.238 -16.941  1.00  0.00           C  
ATOM   1585  CD2 TRP A 202       7.643   0.130 -14.739  1.00  0.00           C  
ATOM   1586  CE2 TRP A 202       7.432   1.480 -15.095  1.00  0.00           C  
ATOM   1587  CE3 TRP A 202       7.908  -0.186 -13.400  1.00  0.00           C  
ATOM   1588  NE1 TRP A 202       7.196   1.519 -16.443  1.00  0.00           N  
ATOM   1589  CH2 TRP A 202       7.741   2.179 -12.855  1.00  0.00           C  
ATOM   1590  CZ2 TRP A 202       7.480   2.516 -14.158  1.00  0.00           C  
ATOM   1591  CZ3 TRP A 202       7.955   0.846 -12.469  1.00  0.00           C  
ATOM   1592  N   ARG A 203      10.727  -1.078 -15.257  1.00  0.00           N  
ATOM   1593  CA  ARG A 203      11.495  -0.449 -14.188  1.00  0.00           C  
ATOM   1594  C   ARG A 203      11.232   1.052 -14.133  1.00  0.00           C  
ATOM   1595  CB  ARG A 203      12.991  -0.712 -14.374  1.00  0.00           C  
ATOM   1596  O   ARG A 203      10.975   1.680 -15.162  1.00  0.00           O  
ATOM   1597  CG  ARG A 203      13.615   0.066 -15.521  1.00  0.00           C  
ATOM   1598  CD  ARG A 203      15.115  -0.178 -15.618  1.00  0.00           C  
ATOM   1599  NE  ARG A 203      15.717   0.594 -16.701  1.00  0.00           N  
ATOM   1600  NH1 ARG A 203      17.894   0.028 -16.171  1.00  0.00           N  
ATOM   1601  NH2 ARG A 203      17.464   1.406 -17.952  1.00  0.00           N  
ATOM   1602  CZ  ARG A 203      17.024   0.674 -16.939  1.00  0.00           C  
ATOM   1603  N   LEU A 204      11.187   1.593 -12.891  1.00  0.00           N  
ATOM   1604  CA  LEU A 204      10.967   3.025 -12.722  1.00  0.00           C  
ATOM   1605  C   LEU A 204      12.143   3.824 -13.274  1.00  0.00           C  
ATOM   1606  CB  LEU A 204      10.754   3.364 -11.244  1.00  0.00           C  
ATOM   1607  O   LEU A 204      13.298   3.545 -12.946  1.00  0.00           O  
ATOM   1608  CG  LEU A 204      10.443   4.826 -10.922  1.00  0.00           C  
ATOM   1609  CD1 LEU A 204       9.051   5.194 -11.423  1.00  0.00           C  
ATOM   1610  CD2 LEU A 204      10.562   5.080  -9.423  1.00  0.00           C  
ATOM   1611  N   ASN A 205      11.807   4.632 -14.218  1.00  0.00           N  
ATOM   1612  CA  ASN A 205      12.779   5.603 -14.708  1.00  0.00           C  
ATOM   1613  C   ASN A 205      12.685   6.923 -13.949  1.00  0.00           C  
ATOM   1614  CB  ASN A 205      12.592   5.838 -16.209  1.00  0.00           C  
ATOM   1615  O   ASN A 205      11.777   7.720 -14.192  1.00  0.00           O  
ATOM   1616  CG  ASN A 205      13.725   6.639 -16.820  1.00  0.00           C  
ATOM   1617  ND2 ASN A 205      13.892   6.525 -18.132  1.00  0.00           N  
ATOM   1618  OD1 ASN A 205      14.446   7.354 -16.118  1.00  0.00           O  
ATOM   1619  N   ALA A 206      13.505   7.086 -12.890  1.00  0.00           N  
ATOM   1620  CA  ALA A 206      13.455   8.262 -12.025  1.00  0.00           C  
ATOM   1621  C   ALA A 206      13.592   9.546 -12.838  1.00  0.00           C  
ATOM   1622  CB  ALA A 206      14.549   8.189 -10.963  1.00  0.00           C  
ATOM   1623  O   ALA A 206      13.084  10.597 -12.441  1.00  0.00           O  
ATOM   1624  N   ASP A 207      14.251   9.426 -14.017  1.00  0.00           N  
ATOM   1625  CA  ASP A 207      14.458  10.610 -14.845  1.00  0.00           C  
ATOM   1626  C   ASP A 207      13.150  11.069 -15.484  1.00  0.00           C  
ATOM   1627  CB  ASP A 207      15.503  10.331 -15.927  1.00  0.00           C  
ATOM   1628  O   ASP A 207      12.970  12.257 -15.760  1.00  0.00           O  
ATOM   1629  CG  ASP A 207      16.903  10.151 -15.367  1.00  0.00           C  
ATOM   1630  OD1 ASP A 207      17.202  10.699 -14.284  1.00  0.00           O  
ATOM   1631  OD2 ASP A 207      17.716   9.458 -16.016  1.00  0.00           O  
ATOM   1632  N   SER A 208      12.191  10.177 -15.515  1.00  0.00           N  
ATOM   1633  CA  SER A 208      10.968  10.464 -16.257  1.00  0.00           C  
ATOM   1634  C   SER A 208       9.786  10.674 -15.316  1.00  0.00           C  
ATOM   1635  CB  SER A 208      10.656   9.330 -17.235  1.00  0.00           C  
ATOM   1636  O   SER A 208       8.743  11.187 -15.726  1.00  0.00           O  
ATOM   1637  OG  SER A 208      10.569   8.089 -16.555  1.00  0.00           O  
ATOM   1638  N   VAL A 209      10.000  10.403 -13.984  1.00  0.00           N  
ATOM   1639  CA  VAL A 209       8.827  10.434 -13.116  1.00  0.00           C  
ATOM   1640  C   VAL A 209       8.713  11.804 -12.451  1.00  0.00           C  
ATOM   1641  CB  VAL A 209       8.886   9.323 -12.044  1.00  0.00           C  
ATOM   1642  O   VAL A 209       9.689  12.317 -11.900  1.00  0.00           O  
ATOM   1643  CG1 VAL A 209       7.666   9.394 -11.127  1.00  0.00           C  
ATOM   1644  CG2 VAL A 209       8.983   7.949 -12.704  1.00  0.00           C  
ATOM   1645  N   PHE A 210       7.913  12.693 -13.000  1.00  0.00           N  
ATOM   1646  CA  PHE A 210       7.515  13.988 -12.461  1.00  0.00           C  
ATOM   1647  C   PHE A 210       6.473  13.819 -11.361  1.00  0.00           C  
ATOM   1648  CB  PHE A 210       6.964  14.888 -13.571  1.00  0.00           C  
ATOM   1649  O   PHE A 210       5.401  13.258 -11.595  1.00  0.00           O  
ATOM   1650  CG  PHE A 210       6.913  16.346 -13.202  1.00  0.00           C  
ATOM   1651  CD1 PHE A 210       5.729  16.925 -12.764  1.00  0.00           C  
ATOM   1652  CD2 PHE A 210       8.051  17.138 -13.292  1.00  0.00           C  
ATOM   1653  CE1 PHE A 210       5.678  18.275 -12.421  1.00  0.00           C  
ATOM   1654  CE2 PHE A 210       8.008  18.487 -12.951  1.00  0.00           C  
ATOM   1655  CZ  PHE A 210       6.821  19.053 -12.517  1.00  0.00           C  
ATOM   1656  N   TRP A 211       6.837  13.619 -10.086  1.00  0.00           N  
ATOM   1657  CA  TRP A 211       5.914  13.665  -8.957  1.00  0.00           C  
ATOM   1658  C   TRP A 211       5.444  15.092  -8.695  1.00  0.00           C  
ATOM   1659  CB  TRP A 211       6.573  13.092  -7.699  1.00  0.00           C  
ATOM   1660  O   TRP A 211       5.409  15.539  -7.546  1.00  0.00           O  
ATOM   1661  CG  TRP A 211       6.960  11.648  -7.818  1.00  0.00           C  
ATOM   1662  CD1 TRP A 211       7.981  11.128  -8.564  1.00  0.00           C  
ATOM   1663  CD2 TRP A 211       6.327  10.538  -7.175  1.00  0.00           C  
ATOM   1664  CE2 TRP A 211       7.018   9.373  -7.575  1.00  0.00           C  
ATOM   1665  CE3 TRP A 211       5.242  10.415  -6.297  1.00  0.00           C  
ATOM   1666  NE1 TRP A 211       8.022   9.760  -8.422  1.00  0.00           N  
ATOM   1667  CH2 TRP A 211       5.593   8.008  -6.268  1.00  0.00           C  
ATOM   1668  CZ2 TRP A 211       6.658   8.100  -7.127  1.00  0.00           C  
ATOM   1669  CZ3 TRP A 211       4.885   9.148  -5.851  1.00  0.00           C  
ATOM   1670  N   GLY A 212       5.024  15.846  -9.714  1.00  0.00           N  
ATOM   1671  CA  GLY A 212       4.341  17.107  -9.474  1.00  0.00           C  
ATOM   1672  C   GLY A 212       5.156  18.077  -8.639  1.00  0.00           C  
ATOM   1673  O   GLY A 212       4.607  19.013  -8.054  1.00  0.00           O  
ATOM   1674  N   GLY A 213       6.519  18.005  -8.682  1.00  0.00           N  
ATOM   1675  CA  GLY A 213       7.445  18.920  -8.033  1.00  0.00           C  
ATOM   1676  C   GLY A 213       8.367  18.233  -7.044  1.00  0.00           C  
ATOM   1677  O   GLY A 213       9.280  18.859  -6.500  1.00  0.00           O  
ATOM   1678  N   HIS A 214       8.086  16.913  -6.720  1.00  0.00           N  
ATOM   1679  CA  HIS A 214       8.900  16.144  -5.785  1.00  0.00           C  
ATOM   1680  C   HIS A 214      10.038  15.428  -6.504  1.00  0.00           C  
ATOM   1681  CB  HIS A 214       8.037  15.133  -5.029  1.00  0.00           C  
ATOM   1682  O   HIS A 214       9.817  14.768  -7.522  1.00  0.00           O  
ATOM   1683  CG  HIS A 214       7.011  15.763  -4.142  1.00  0.00           C  
ATOM   1684  CD2 HIS A 214       5.696  16.014  -4.342  1.00  0.00           C  
ATOM   1685  ND1 HIS A 214       7.304  16.221  -2.875  1.00  0.00           N  
ATOM   1686  CE1 HIS A 214       6.209  16.726  -2.333  1.00  0.00           C  
ATOM   1687  NE2 HIS A 214       5.219  16.613  -3.202  1.00  0.00           N  
ATOM   1688  N   LYS A 215      11.115  16.068  -6.830  1.00  0.00           N  
ATOM   1689  CA  LYS A 215      12.284  15.441  -7.441  1.00  0.00           C  
ATOM   1690  C   LYS A 215      12.803  14.291  -6.582  1.00  0.00           C  
ATOM   1691  CB  LYS A 215      13.392  16.472  -7.662  1.00  0.00           C  
ATOM   1692  O   LYS A 215      12.861  14.402  -5.356  1.00  0.00           O  
ATOM   1693  CG  LYS A 215      13.167  17.374  -8.866  1.00  0.00           C  
ATOM   1694  CD  LYS A 215      14.367  18.277  -9.120  1.00  0.00           C  
ATOM   1695  CE  LYS A 215      14.102  19.255 -10.256  1.00  0.00           C  
ATOM   1696  NZ  LYS A 215      15.270  20.155 -10.497  1.00  0.00           N  
ATOM   1697  N   VAL A 216      12.570  13.047  -6.998  1.00  0.00           N  
ATOM   1698  CA  VAL A 216      13.249  11.926  -6.357  1.00  0.00           C  
ATOM   1699  C   VAL A 216      14.756  12.172  -6.348  1.00  0.00           C  
ATOM   1700  CB  VAL A 216      12.932  10.590  -7.065  1.00  0.00           C  
ATOM   1701  O   VAL A 216      15.352  12.454  -7.390  1.00  0.00           O  
ATOM   1702  CG1 VAL A 216      13.633   9.427  -6.363  1.00  0.00           C  
ATOM   1703  CG2 VAL A 216      11.423  10.357  -7.113  1.00  0.00           C  
ATOM   1704  N   PHE A 217      15.277  12.884  -5.375  1.00  0.00           N  
ATOM   1705  CA  PHE A 217      16.725  13.055  -5.339  1.00  0.00           C  
ATOM   1706  C   PHE A 217      17.427  11.706  -5.243  1.00  0.00           C  
ATOM   1707  CB  PHE A 217      17.133  13.945  -4.162  1.00  0.00           C  
ATOM   1708  O   PHE A 217      17.070  10.873  -4.407  1.00  0.00           O  
ATOM   1709  CG  PHE A 217      16.706  15.380  -4.309  1.00  0.00           C  
ATOM   1710  CD1 PHE A 217      17.478  16.280  -5.033  1.00  0.00           C  
ATOM   1711  CD2 PHE A 217      15.530  15.830  -3.722  1.00  0.00           C  
ATOM   1712  CE1 PHE A 217      17.085  17.609  -5.171  1.00  0.00           C  
ATOM   1713  CE2 PHE A 217      15.130  17.157  -3.856  1.00  0.00           C  
ATOM   1714  CZ  PHE A 217      15.910  18.045  -4.579  1.00  0.00           C  
ATOM   1715  N   MET A 218      17.809  11.093  -6.425  1.00  0.00           N  
ATOM   1716  CA  MET A 218      18.677   9.926  -6.544  1.00  0.00           C  
ATOM   1717  C   MET A 218      20.013  10.168  -5.850  1.00  0.00           C  
ATOM   1718  CB  MET A 218      18.908   9.574  -8.015  1.00  0.00           C  
ATOM   1719  O   MET A 218      20.602  11.242  -5.986  1.00  0.00           O  
ATOM   1720  CG  MET A 218      17.670   9.046  -8.721  1.00  0.00           C  
ATOM   1721  SD  MET A 218      17.647   7.214  -8.825  1.00  0.00           S  
ATOM   1722  CE  MET A 218      16.698   6.992 -10.356  1.00  0.00           C  
ATOM   1723  N   ASP A 219      20.108  10.183  -4.501  1.00  0.00           N  
ATOM   1724  CA  ASP A 219      21.501  10.128  -4.067  1.00  0.00           C  
ATOM   1725  C   ASP A 219      21.892  11.398  -3.315  1.00  0.00           C  
ATOM   1726  CB  ASP A 219      22.428   9.921  -5.267  1.00  0.00           C  
ATOM   1727  O   ASP A 219      22.783  12.132  -3.746  1.00  0.00           O  
ATOM   1728  CG  ASP A 219      22.550   8.464  -5.677  1.00  0.00           C  
ATOM   1729  OD1 ASP A 219      22.289   7.571  -4.843  1.00  0.00           O  
ATOM   1730  OD2 ASP A 219      22.914   8.207  -6.845  1.00  0.00           O  
ATOM   1731  N   LYS A 220      21.039  11.859  -2.405  1.00  0.00           N  
ATOM   1732  CA  LYS A 220      21.760  12.805  -1.558  1.00  0.00           C  
ATOM   1733  C   LYS A 220      22.638  12.077  -0.544  1.00  0.00           C  
ATOM   1734  CB  LYS A 220      20.781  13.731  -0.835  1.00  0.00           C  
ATOM   1735  O   LYS A 220      22.249  11.033  -0.016  1.00  0.00           O  
ATOM   1736  CG  LYS A 220      20.226  14.848  -1.706  1.00  0.00           C  
ATOM   1737  CD  LYS A 220      19.475  15.882  -0.878  1.00  0.00           C  
ATOM   1738  CE  LYS A 220      18.874  16.972  -1.755  1.00  0.00           C  
ATOM   1739  NZ  LYS A 220      18.145  17.995  -0.947  1.00  0.00           N  
ATOM   1740  N   PRO A 221      23.975  12.197  -0.618  1.00  0.00           N  
ATOM   1741  CA  PRO A 221      24.951  11.577   0.282  1.00  0.00           C  
ATOM   1742  C   PRO A 221      24.348  11.196   1.632  1.00  0.00           C  
ATOM   1743  CB  PRO A 221      26.018  12.662   0.446  1.00  0.00           C  
ATOM   1744  O   PRO A 221      23.425  11.861   2.110  1.00  0.00           O  
ATOM   1745  CG  PRO A 221      25.476  13.845  -0.289  1.00  0.00           C  
ATOM   1746  CD  PRO A 221      24.154  13.467  -0.893  1.00  0.00           C  
TER    1747      PRO A 221
ENDMDL
END
