# Supplementary material for: Improving Protein Expression, Stability, and Function with ProteinMPNN
Source: J Am Chem Soc. 2024 Jan 9;146(3):2054–61. doi: 10.1021/jacs.3c10941 (PMC10811672; doi:10.1021/jacs.3c10941)
Supplement: Supplementary file 2 — ja3c10941_si_002.zip [file ja3c10941_si_002.zip › Sumida_Design_Structures_Idealizing_with_ProteinMPNN/TEV/hyperTEV0070_m3_2.pdb]

MODEL     1
ATOM      1  N   ALA A   1      27.450 -11.949 -17.429  1.00  0.00           N  
ATOM      2  CA  ALA A   1      27.380 -11.670 -15.997  1.00  0.00           C  
ATOM      3  C   ALA A   1      26.709 -10.325 -15.732  1.00  0.00           C  
ATOM      4  CB  ALA A   1      28.777 -11.695 -15.381  1.00  0.00           C  
ATOM      5  O   ALA A   1      26.183 -10.091 -14.642  1.00  0.00           O  
ATOM      6  N   GLU A   2      26.776  -9.354 -16.689  1.00  0.00           N  
ATOM      7  CA  GLU A   2      26.214  -8.009 -16.610  1.00  0.00           C  
ATOM      8  C   GLU A   2      24.702  -8.053 -16.403  1.00  0.00           C  
ATOM      9  CB  GLU A   2      26.549  -7.211 -17.872  1.00  0.00           C  
ATOM     10  O   GLU A   2      24.144  -7.223 -15.682  1.00  0.00           O  
ATOM     11  CG  GLU A   2      26.331  -5.711 -17.728  1.00  0.00           C  
ATOM     12  CD  GLU A   2      26.839  -4.914 -18.919  1.00  0.00           C  
ATOM     13  OE1 GLU A   2      26.679  -3.672 -18.931  1.00  0.00           O  
ATOM     14  OE2 GLU A   2      27.400  -5.536 -19.849  1.00  0.00           O  
ATOM     15  N   SER A   3      24.008  -9.096 -16.887  1.00  0.00           N  
ATOM     16  CA  SER A   3      22.561  -9.226 -16.751  1.00  0.00           C  
ATOM     17  C   SER A   3      22.184  -9.827 -15.401  1.00  0.00           C  
ATOM     18  CB  SER A   3      21.992 -10.089 -17.878  1.00  0.00           C  
ATOM     19  O   SER A   3      21.016  -9.801 -15.008  1.00  0.00           O  
ATOM     20  OG  SER A   3      22.560 -11.387 -17.853  1.00  0.00           O  
ATOM     21  N   ALA A   4      23.235 -10.425 -14.708  1.00  0.00           N  
ATOM     22  CA  ALA A   4      22.973 -11.116 -13.448  1.00  0.00           C  
ATOM     23  C   ALA A   4      22.784 -10.122 -12.306  1.00  0.00           C  
ATOM     24  CB  ALA A   4      24.109 -12.084 -13.126  1.00  0.00           C  
ATOM     25  O   ALA A   4      22.192 -10.455 -11.277  1.00  0.00           O  
ATOM     26  N   ALA A   5      23.282  -8.847 -12.521  1.00  0.00           N  
ATOM     27  CA  ALA A   5      23.200  -7.873 -11.437  1.00  0.00           C  
ATOM     28  C   ALA A   5      22.604  -6.556 -11.927  1.00  0.00           C  
ATOM     29  CB  ALA A   5      24.580  -7.635 -10.829  1.00  0.00           C  
ATOM     30  O   ALA A   5      23.316  -5.710 -12.472  1.00  0.00           O  
ATOM     31  N   PRO A   6      21.315  -6.497 -11.877  1.00  0.00           N  
ATOM     32  CA  PRO A   6      20.761  -5.212 -12.312  1.00  0.00           C  
ATOM     33  C   PRO A   6      21.366  -4.026 -11.566  1.00  0.00           C  
ATOM     34  CB  PRO A   6      19.268  -5.349 -12.002  1.00  0.00           C  
ATOM     35  O   PRO A   6      21.870  -4.185 -10.451  1.00  0.00           O  
ATOM     36  CG  PRO A   6      19.095  -6.771 -11.577  1.00  0.00           C  
ATOM     37  CD  PRO A   6      20.449  -7.349 -11.279  1.00  0.00           C  
ATOM     38  N   GLY A   7      21.764  -2.945 -12.309  1.00  0.00           N  
ATOM     39  CA  GLY A   7      22.297  -1.709 -11.761  1.00  0.00           C  
ATOM     40  C   GLY A   7      21.364  -1.046 -10.765  1.00  0.00           C  
ATOM     41  O   GLY A   7      20.337  -1.619 -10.393  1.00  0.00           O  
ATOM     42  N   PRO A   8      21.815   0.035 -10.252  1.00  0.00           N  
ATOM     43  CA  PRO A   8      20.999   0.786  -9.295  1.00  0.00           C  
ATOM     44  C   PRO A   8      19.639   1.185  -9.864  1.00  0.00           C  
ATOM     45  CB  PRO A   8      21.852   2.023  -9.000  1.00  0.00           C  
ATOM     46  O   PRO A   8      19.530   1.490 -11.054  1.00  0.00           O  
ATOM     47  CG  PRO A   8      23.224   1.662  -9.469  1.00  0.00           C  
ATOM     48  CD  PRO A   8      23.103   0.609 -10.533  1.00  0.00           C  
ATOM     49  N   ARG A   9      18.646   1.054  -9.069  1.00  0.00           N  
ATOM     50  CA  ARG A   9      17.302   1.461  -9.465  1.00  0.00           C  
ATOM     51  C   ARG A   9      16.754   2.528  -8.522  1.00  0.00           C  
ATOM     52  CB  ARG A   9      16.361   0.255  -9.495  1.00  0.00           C  
ATOM     53  O   ARG A   9      16.967   2.461  -7.310  1.00  0.00           O  
ATOM     54  CG  ARG A   9      14.949   0.587  -9.949  1.00  0.00           C  
ATOM     55  CD  ARG A   9      14.113  -0.669 -10.156  1.00  0.00           C  
ATOM     56  NE  ARG A   9      14.557  -1.425 -11.324  1.00  0.00           N  
ATOM     57  NH1 ARG A   9      13.394  -0.143 -12.854  1.00  0.00           N  
ATOM     58  NH2 ARG A   9      14.668  -1.911 -13.565  1.00  0.00           N  
ATOM     59  CZ  ARG A   9      14.205  -1.158 -12.578  1.00  0.00           C  
ATOM     60  N   ASP A  10      16.100   3.414  -9.100  1.00  0.00           N  
ATOM     61  CA  ASP A  10      15.452   4.479  -8.341  1.00  0.00           C  
ATOM     62  C   ASP A  10      14.044   4.070  -7.914  1.00  0.00           C  
ATOM     63  CB  ASP A  10      15.398   5.768  -9.164  1.00  0.00           C  
ATOM     64  O   ASP A  10      13.135   3.993  -8.743  1.00  0.00           O  
ATOM     65  CG  ASP A  10      14.868   6.953  -8.376  1.00  0.00           C  
ATOM     66  OD1 ASP A  10      14.629   6.817  -7.157  1.00  0.00           O  
ATOM     67  OD2 ASP A  10      14.684   8.031  -8.981  1.00  0.00           O  
ATOM     68  N   TYR A  11      13.815   3.859  -6.561  1.00  0.00           N  
ATOM     69  CA  TYR A  11      12.512   3.436  -6.060  1.00  0.00           C  
ATOM     70  C   TYR A  11      11.716   4.626  -5.538  1.00  0.00           C  
ATOM     71  CB  TYR A  11      12.676   2.391  -4.953  1.00  0.00           C  
ATOM     72  O   TYR A  11      10.631   4.457  -4.978  1.00  0.00           O  
ATOM     73  CG  TYR A  11      13.183   1.058  -5.447  1.00  0.00           C  
ATOM     74  CD1 TYR A  11      12.317   0.131  -6.023  1.00  0.00           C  
ATOM     75  CD2 TYR A  11      14.528   0.722  -5.338  1.00  0.00           C  
ATOM     76  CE1 TYR A  11      12.779  -1.100  -6.477  1.00  0.00           C  
ATOM     77  CE2 TYR A  11      15.002  -0.506  -5.789  1.00  0.00           C  
ATOM     78  OH  TYR A  11      14.585  -2.625  -6.805  1.00  0.00           O  
ATOM     79  CZ  TYR A  11      14.121  -1.408  -6.357  1.00  0.00           C  
ATOM     80  N   ASN A  12      12.229   5.805  -5.698  1.00  0.00           N  
ATOM     81  CA  ASN A  12      11.618   7.019  -5.168  1.00  0.00           C  
ATOM     82  C   ASN A  12      10.251   7.279  -5.796  1.00  0.00           C  
ATOM     83  CB  ASN A  12      12.538   8.222  -5.384  1.00  0.00           C  
ATOM     84  O   ASN A  12       9.305   7.655  -5.102  1.00  0.00           O  
ATOM     85  CG  ASN A  12      13.676   8.274  -4.383  1.00  0.00           C  
ATOM     86  ND2 ASN A  12      14.760   8.946  -4.752  1.00  0.00           N  
ATOM     87  OD1 ASN A  12      13.581   7.713  -3.288  1.00  0.00           O  
ATOM     88  N   PRO A  13      10.118   6.999  -7.055  1.00  0.00           N  
ATOM     89  CA  PRO A  13       8.793   7.221  -7.637  1.00  0.00           C  
ATOM     90  C   PRO A  13       7.714   6.350  -6.998  1.00  0.00           C  
ATOM     91  CB  PRO A  13       8.988   6.855  -9.111  1.00  0.00           C  
ATOM     92  O   PRO A  13       6.560   6.773  -6.885  1.00  0.00           O  
ATOM     93  CG  PRO A  13      10.427   7.148  -9.389  1.00  0.00           C  
ATOM     94  CD  PRO A  13      11.234   6.768  -8.181  1.00  0.00           C  
ATOM     95  N   ILE A  14       8.083   5.196  -6.541  1.00  0.00           N  
ATOM     96  CA  ILE A  14       7.144   4.309  -5.863  1.00  0.00           C  
ATOM     97  C   ILE A  14       6.970   4.753  -4.413  1.00  0.00           C  
ATOM     98  CB  ILE A  14       7.613   2.838  -5.921  1.00  0.00           C  
ATOM     99  O   ILE A  14       5.843   4.912  -3.937  1.00  0.00           O  
ATOM    100  CG1 ILE A  14       7.639   2.342  -7.371  1.00  0.00           C  
ATOM    101  CG2 ILE A  14       6.716   1.950  -5.054  1.00  0.00           C  
ATOM    102  CD1 ILE A  14       8.303   0.983  -7.549  1.00  0.00           C  
ATOM    103  N   SER A  15       8.089   5.004  -3.740  1.00  0.00           N  
ATOM    104  CA  SER A  15       8.044   5.340  -2.320  1.00  0.00           C  
ATOM    105  C   SER A  15       7.283   6.640  -2.084  1.00  0.00           C  
ATOM    106  CB  SER A  15       9.458   5.457  -1.751  1.00  0.00           C  
ATOM    107  O   SER A  15       6.599   6.790  -1.069  1.00  0.00           O  
ATOM    108  OG  SER A  15      10.190   6.465  -2.427  1.00  0.00           O  
ATOM    109  N   ASP A  16       7.310   7.599  -3.038  1.00  0.00           N  
ATOM    110  CA  ASP A  16       6.664   8.901  -2.911  1.00  0.00           C  
ATOM    111  C   ASP A  16       5.145   8.769  -2.975  1.00  0.00           C  
ATOM    112  CB  ASP A  16       7.157   9.853  -4.003  1.00  0.00           C  
ATOM    113  O   ASP A  16       4.420   9.701  -2.619  1.00  0.00           O  
ATOM    114  CG  ASP A  16       8.558  10.377  -3.746  1.00  0.00           C  
ATOM    115  OD1 ASP A  16       9.056  10.254  -2.606  1.00  0.00           O  
ATOM    116  OD2 ASP A  16       9.170  10.921  -4.690  1.00  0.00           O  
ATOM    117  N   THR A  17       4.655   7.599  -3.410  1.00  0.00           N  
ATOM    118  CA  THR A  17       3.214   7.424  -3.551  1.00  0.00           C  
ATOM    119  C   THR A  17       2.646   6.641  -2.371  1.00  0.00           C  
ATOM    120  CB  THR A  17       2.866   6.700  -4.866  1.00  0.00           C  
ATOM    121  O   THR A  17       1.432   6.453  -2.270  1.00  0.00           O  
ATOM    122  CG2 THR A  17       3.491   7.407  -6.064  1.00  0.00           C  
ATOM    123  OG1 THR A  17       3.356   5.355  -4.808  1.00  0.00           O  
ATOM    124  N   ILE A  18       3.517   6.181  -1.479  1.00  0.00           N  
ATOM    125  CA  ILE A  18       3.101   5.362  -0.346  1.00  0.00           C  
ATOM    126  C   ILE A  18       2.433   6.242   0.708  1.00  0.00           C  
ATOM    127  CB  ILE A  18       4.296   4.600   0.270  1.00  0.00           C  
ATOM    128  O   ILE A  18       2.920   7.334   1.013  1.00  0.00           O  
ATOM    129  CG1 ILE A  18       4.836   3.563  -0.721  1.00  0.00           C  
ATOM    130  CG2 ILE A  18       3.890   3.937   1.590  1.00  0.00           C  
ATOM    131  CD1 ILE A  18       6.117   2.879  -0.264  1.00  0.00           C  
ATOM    132  N   VAL A  19       1.306   5.782   1.240  1.00  0.00           N  
ATOM    133  CA  VAL A  19       0.569   6.483   2.286  1.00  0.00           C  
ATOM    134  C   VAL A  19       0.374   5.561   3.488  1.00  0.00           C  
ATOM    135  CB  VAL A  19      -0.799   6.989   1.775  1.00  0.00           C  
ATOM    136  O   VAL A  19       0.369   4.336   3.344  1.00  0.00           O  
ATOM    137  CG1 VAL A  19      -0.613   7.988   0.635  1.00  0.00           C  
ATOM    138  CG2 VAL A  19      -1.667   5.815   1.325  1.00  0.00           C  
ATOM    139  N   LYS A  20       0.324   6.190   4.630  1.00  0.00           N  
ATOM    140  CA  LYS A  20      -0.063   5.480   5.845  1.00  0.00           C  
ATOM    141  C   LYS A  20      -1.543   5.688   6.156  1.00  0.00           C  
ATOM    142  CB  LYS A  20       0.790   5.936   7.029  1.00  0.00           C  
ATOM    143  O   LYS A  20      -2.010   6.825   6.242  1.00  0.00           O  
ATOM    144  CG  LYS A  20       0.581   5.118   8.295  1.00  0.00           C  
ATOM    145  CD  LYS A  20       1.505   5.577   9.416  1.00  0.00           C  
ATOM    146  CE  LYS A  20       1.353   4.709  10.658  1.00  0.00           C  
ATOM    147  NZ  LYS A  20       2.261   5.151  11.758  1.00  0.00           N  
ATOM    148  N   LEU A  21      -2.249   4.541   6.302  1.00  0.00           N  
ATOM    149  CA  LEU A  21      -3.684   4.568   6.563  1.00  0.00           C  
ATOM    150  C   LEU A  21      -3.992   4.053   7.965  1.00  0.00           C  
ATOM    151  CB  LEU A  21      -4.434   3.730   5.523  1.00  0.00           C  
ATOM    152  O   LEU A  21      -3.545   2.968   8.345  1.00  0.00           O  
ATOM    153  CG  LEU A  21      -4.123   4.033   4.057  1.00  0.00           C  
ATOM    154  CD1 LEU A  21      -4.668   2.926   3.160  1.00  0.00           C  
ATOM    155  CD2 LEU A  21      -4.701   5.386   3.655  1.00  0.00           C  
ATOM    156  N   THR A  22      -4.699   4.880   8.674  1.00  0.00           N  
ATOM    157  CA  THR A  22      -5.139   4.465  10.002  1.00  0.00           C  
ATOM    158  C   THR A  22      -6.657   4.566  10.124  1.00  0.00           C  
ATOM    159  CB  THR A  22      -4.476   5.315  11.101  1.00  0.00           C  
ATOM    160  O   THR A  22      -7.218   5.662  10.075  1.00  0.00           O  
ATOM    161  CG2 THR A  22      -4.879   4.831  12.490  1.00  0.00           C  
ATOM    162  OG1 THR A  22      -3.051   5.227  10.971  1.00  0.00           O  
ATOM    163  N   ASN A  23      -7.301   3.370  10.231  1.00  0.00           N  
ATOM    164  CA  ASN A  23      -8.744   3.290  10.429  1.00  0.00           C  
ATOM    165  C   ASN A  23      -9.098   3.096  11.900  1.00  0.00           C  
ATOM    166  CB  ASN A  23      -9.340   2.161   9.586  1.00  0.00           C  
ATOM    167  O   ASN A  23      -8.773   2.064  12.490  1.00  0.00           O  
ATOM    168  CG  ASN A  23     -10.854   2.113   9.660  1.00  0.00           C  
ATOM    169  ND2 ASN A  23     -11.462   1.272   8.831  1.00  0.00           N  
ATOM    170  OD1 ASN A  23     -11.472   2.827  10.454  1.00  0.00           O  
ATOM    171  N   THR A  24      -9.767   4.085  12.445  1.00  0.00           N  
ATOM    172  CA  THR A  24     -10.234   4.040  13.827  1.00  0.00           C  
ATOM    173  C   THR A  24     -11.752   3.894  13.880  1.00  0.00           C  
ATOM    174  CB  THR A  24      -9.808   5.300  14.602  1.00  0.00           C  
ATOM    175  O   THR A  24     -12.482   4.806  13.487  1.00  0.00           O  
ATOM    176  CG2 THR A  24     -10.182   5.192  16.076  1.00  0.00           C  
ATOM    177  OG1 THR A  24      -8.389   5.466  14.491  1.00  0.00           O  
ATOM    178  N   SER A  25     -12.168   2.644  14.266  1.00  0.00           N  
ATOM    179  CA  SER A  25     -13.592   2.339  14.352  1.00  0.00           C  
ATOM    180  C   SER A  25     -13.897   1.460  15.560  1.00  0.00           C  
ATOM    181  CB  SER A  25     -14.071   1.648  13.074  1.00  0.00           C  
ATOM    182  O   SER A  25     -13.144   0.533  15.866  1.00  0.00           O  
ATOM    183  OG  SER A  25     -13.852   2.473  11.943  1.00  0.00           O  
ATOM    184  N   ASP A  26     -14.934   1.849  16.306  1.00  0.00           N  
ATOM    185  CA  ASP A  26     -15.421   1.056  17.431  1.00  0.00           C  
ATOM    186  C   ASP A  26     -14.328   0.862  18.480  1.00  0.00           C  
ATOM    187  CB  ASP A  26     -15.935  -0.302  16.948  1.00  0.00           C  
ATOM    188  O   ASP A  26     -14.135  -0.246  18.984  1.00  0.00           O  
ATOM    189  CG  ASP A  26     -17.193  -0.194  16.104  1.00  0.00           C  
ATOM    190  OD1 ASP A  26     -17.946   0.792  16.254  1.00  0.00           O  
ATOM    191  OD2 ASP A  26     -17.435  -1.105  15.283  1.00  0.00           O  
ATOM    192  N   GLY A  27     -13.464   1.907  18.794  1.00  0.00           N  
ATOM    193  CA  GLY A  27     -12.452   1.891  19.838  1.00  0.00           C  
ATOM    194  C   GLY A  27     -11.190   1.153  19.433  1.00  0.00           C  
ATOM    195  O   GLY A  27     -10.276   0.985  20.243  1.00  0.00           O  
ATOM    196  N   ARG A  28     -11.137   0.636  18.213  1.00  0.00           N  
ATOM    197  CA  ARG A  28      -9.965  -0.072  17.709  1.00  0.00           C  
ATOM    198  C   ARG A  28      -9.364   0.650  16.508  1.00  0.00           C  
ATOM    199  CB  ARG A  28     -10.328  -1.509  17.329  1.00  0.00           C  
ATOM    200  O   ARG A  28     -10.060   1.387  15.807  1.00  0.00           O  
ATOM    201  CG  ARG A  28     -10.754  -2.369  18.508  1.00  0.00           C  
ATOM    202  CD  ARG A  28     -10.906  -3.832  18.114  1.00  0.00           C  
ATOM    203  NE  ARG A  28     -11.326  -4.654  19.245  1.00  0.00           N  
ATOM    204  NH1 ARG A  28     -11.227  -6.654  18.094  1.00  0.00           N  
ATOM    205  NH2 ARG A  28     -11.857  -6.625  20.298  1.00  0.00           N  
ATOM    206  CZ  ARG A  28     -11.469  -5.976  19.210  1.00  0.00           C  
ATOM    207  N   SER A  29      -8.042   0.453  16.377  1.00  0.00           N  
ATOM    208  CA  SER A  29      -7.348   1.096  15.265  1.00  0.00           C  
ATOM    209  C   SER A  29      -6.531   0.086  14.466  1.00  0.00           C  
ATOM    210  CB  SER A  29      -6.436   2.212  15.776  1.00  0.00           C  
ATOM    211  O   SER A  29      -5.921  -0.819  15.039  1.00  0.00           O  
ATOM    212  OG  SER A  29      -5.797   2.873  14.697  1.00  0.00           O  
ATOM    213  N   ILE A  30      -6.726   0.147  13.147  1.00  0.00           N  
ATOM    214  CA  ILE A  30      -5.901  -0.637  12.235  1.00  0.00           C  
ATOM    215  C   ILE A  30      -5.073   0.298  11.356  1.00  0.00           C  
ATOM    216  CB  ILE A  30      -6.761  -1.575  11.358  1.00  0.00           C  
ATOM    217  O   ILE A  30      -5.610   1.227  10.748  1.00  0.00           O  
ATOM    218  CG1 ILE A  30      -7.526  -2.572  12.235  1.00  0.00           C  
ATOM    219  CG2 ILE A  30      -5.889  -2.304  10.332  1.00  0.00           C  
ATOM    220  CD1 ILE A  30      -8.491  -3.462  11.463  1.00  0.00           C  
ATOM    221  N   SER A  31      -3.748   0.046  11.410  1.00  0.00           N  
ATOM    222  CA  SER A  31      -2.847   0.850  10.590  1.00  0.00           C  
ATOM    223  C   SER A  31      -2.118  -0.011   9.563  1.00  0.00           C  
ATOM    224  CB  SER A  31      -1.831   1.581  11.468  1.00  0.00           C  
ATOM    225  O   SER A  31      -1.547  -1.048   9.908  1.00  0.00           O  
ATOM    226  OG  SER A  31      -2.476   2.523  12.307  1.00  0.00           O  
ATOM    227  N   LEU A  32      -2.226   0.441   8.322  1.00  0.00           N  
ATOM    228  CA  LEU A  32      -1.515  -0.188   7.214  1.00  0.00           C  
ATOM    229  C   LEU A  32      -1.014   0.859   6.225  1.00  0.00           C  
ATOM    230  CB  LEU A  32      -2.420  -1.193   6.498  1.00  0.00           C  
ATOM    231  O   LEU A  32      -1.264   2.054   6.400  1.00  0.00           O  
ATOM    232  CG  LEU A  32      -3.793  -0.678   6.062  1.00  0.00           C  
ATOM    233  CD1 LEU A  32      -3.805  -0.407   4.561  1.00  0.00           C  
ATOM    234  CD2 LEU A  32      -4.883  -1.675   6.439  1.00  0.00           C  
ATOM    235  N   TYR A  33      -0.361   0.404   5.208  1.00  0.00           N  
ATOM    236  CA  TYR A  33       0.098   1.289   4.143  1.00  0.00           C  
ATOM    237  C   TYR A  33      -0.761   1.133   2.895  1.00  0.00           C  
ATOM    238  CB  TYR A  33       1.566   1.008   3.806  1.00  0.00           C  
ATOM    239  O   TYR A  33      -1.578   0.213   2.807  1.00  0.00           O  
ATOM    240  CG  TYR A  33       2.527   1.401   4.901  1.00  0.00           C  
ATOM    241  CD1 TYR A  33       3.024   2.699   4.985  1.00  0.00           C  
ATOM    242  CD2 TYR A  33       2.940   0.475   5.853  1.00  0.00           C  
ATOM    243  CE1 TYR A  33       3.912   3.065   5.992  1.00  0.00           C  
ATOM    244  CE2 TYR A  33       3.827   0.830   6.864  1.00  0.00           C  
ATOM    245  OH  TYR A  33       5.184   2.482   7.924  1.00  0.00           O  
ATOM    246  CZ  TYR A  33       4.306   2.125   6.926  1.00  0.00           C  
ATOM    247  N   GLY A  34      -0.603   2.044   2.007  1.00  0.00           N  
ATOM    248  CA  GLY A  34      -1.263   2.024   0.711  1.00  0.00           C  
ATOM    249  C   GLY A  34      -0.459   2.707  -0.379  1.00  0.00           C  
ATOM    250  O   GLY A  34       0.567   3.332  -0.101  1.00  0.00           O  
ATOM    251  N   ILE A  35      -0.903   2.419  -1.594  1.00  0.00           N  
ATOM    252  CA  ILE A  35      -0.259   3.012  -2.761  1.00  0.00           C  
ATOM    253  C   ILE A  35      -1.190   4.043  -3.396  1.00  0.00           C  
ATOM    254  CB  ILE A  35       0.135   1.936  -3.797  1.00  0.00           C  
ATOM    255  O   ILE A  35      -2.332   3.729  -3.738  1.00  0.00           O  
ATOM    256  CG1 ILE A  35       1.006   0.858  -3.142  1.00  0.00           C  
ATOM    257  CG2 ILE A  35       0.855   2.572  -4.989  1.00  0.00           C  
ATOM    258  CD1 ILE A  35       1.147  -0.412  -3.970  1.00  0.00           C  
ATOM    259  N   GLY A  36      -0.680   5.266  -3.536  1.00  0.00           N  
ATOM    260  CA  GLY A  36      -1.428   6.286  -4.254  1.00  0.00           C  
ATOM    261  C   GLY A  36      -1.274   6.190  -5.760  1.00  0.00           C  
ATOM    262  O   GLY A  36      -0.179   5.928  -6.262  1.00  0.00           O  
ATOM    263  N   PHE A  37      -2.331   6.372  -6.530  1.00  0.00           N  
ATOM    264  CA  PHE A  37      -2.414   6.383  -7.985  1.00  0.00           C  
ATOM    265  C   PHE A  37      -3.522   7.318  -8.457  1.00  0.00           C  
ATOM    266  CB  PHE A  37      -2.656   4.969  -8.523  1.00  0.00           C  
ATOM    267  O   PHE A  37      -4.699   6.953  -8.437  1.00  0.00           O  
ATOM    268  CG  PHE A  37      -2.539   4.860 -10.019  1.00  0.00           C  
ATOM    269  CD1 PHE A  37      -3.650   5.046 -10.833  1.00  0.00           C  
ATOM    270  CD2 PHE A  37      -1.317   4.572 -10.612  1.00  0.00           C  
ATOM    271  CE1 PHE A  37      -3.545   4.945 -12.218  1.00  0.00           C  
ATOM    272  CE2 PHE A  37      -1.204   4.470 -11.996  1.00  0.00           C  
ATOM    273  CZ  PHE A  37      -2.319   4.656 -12.797  1.00  0.00           C  
ATOM    274  N   GLY A  38      -3.087   8.583  -8.878  1.00  0.00           N  
ATOM    275  CA  GLY A  38      -4.123   9.554  -9.192  1.00  0.00           C  
ATOM    276  C   GLY A  38      -5.016   9.879  -8.009  1.00  0.00           C  
ATOM    277  O   GLY A  38      -4.525  10.199  -6.925  1.00  0.00           O  
ATOM    278  N   PRO A  39      -6.381   9.784  -8.155  1.00  0.00           N  
ATOM    279  CA  PRO A  39      -7.314  10.013  -7.050  1.00  0.00           C  
ATOM    280  C   PRO A  39      -7.623   8.741  -6.264  1.00  0.00           C  
ATOM    281  CB  PRO A  39      -8.569  10.540  -7.751  1.00  0.00           C  
ATOM    282  O   PRO A  39      -8.627   8.680  -5.550  1.00  0.00           O  
ATOM    283  CG  PRO A  39      -8.589   9.842  -9.073  1.00  0.00           C  
ATOM    284  CD  PRO A  39      -7.175   9.691  -9.554  1.00  0.00           C  
ATOM    285  N   LEU A  40      -6.764   7.764  -6.432  1.00  0.00           N  
ATOM    286  CA  LEU A  40      -7.062   6.455  -5.862  1.00  0.00           C  
ATOM    287  C   LEU A  40      -5.997   6.047  -4.850  1.00  0.00           C  
ATOM    288  CB  LEU A  40      -7.164   5.400  -6.967  1.00  0.00           C  
ATOM    289  O   LEU A  40      -4.837   6.450  -4.967  1.00  0.00           O  
ATOM    290  CG  LEU A  40      -8.096   5.728  -8.134  1.00  0.00           C  
ATOM    291  CD1 LEU A  40      -7.984   4.661  -9.218  1.00  0.00           C  
ATOM    292  CD2 LEU A  40      -9.536   5.855  -7.649  1.00  0.00           C  
ATOM    293  N   ILE A  41      -6.427   5.309  -3.907  1.00  0.00           N  
ATOM    294  CA  ILE A  41      -5.503   4.620  -3.012  1.00  0.00           C  
ATOM    295  C   ILE A  41      -5.740   3.114  -3.085  1.00  0.00           C  
ATOM    296  CB  ILE A  41      -5.651   5.116  -1.556  1.00  0.00           C  
ATOM    297  O   ILE A  41      -6.874   2.650  -2.942  1.00  0.00           O  
ATOM    298  CG1 ILE A  41      -5.205   6.579  -1.442  1.00  0.00           C  
ATOM    299  CG2 ILE A  41      -4.854   4.225  -0.599  1.00  0.00           C  
ATOM    300  CD1 ILE A  41      -5.411   7.183  -0.060  1.00  0.00           C  
ATOM    301  N   ILE A  42      -4.671   2.380  -3.361  1.00  0.00           N  
ATOM    302  CA  ILE A  42      -4.697   0.922  -3.404  1.00  0.00           C  
ATOM    303  C   ILE A  42      -4.153   0.357  -2.094  1.00  0.00           C  
ATOM    304  CB  ILE A  42      -3.886   0.378  -4.601  1.00  0.00           C  
ATOM    305  O   ILE A  42      -3.026   0.664  -1.699  1.00  0.00           O  
ATOM    306  CG1 ILE A  42      -4.406   0.974  -5.914  1.00  0.00           C  
ATOM    307  CG2 ILE A  42      -3.936  -1.153  -4.636  1.00  0.00           C  
ATOM    308  CD1 ILE A  42      -3.581   2.143  -6.433  1.00  0.00           C  
ATOM    309  N   THR A  43      -4.926  -0.483  -1.394  1.00  0.00           N  
ATOM    310  CA  THR A  43      -4.482  -1.042  -0.121  1.00  0.00           C  
ATOM    311  C   THR A  43      -5.169  -2.377   0.152  1.00  0.00           C  
ATOM    312  CB  THR A  43      -4.758  -0.071   1.042  1.00  0.00           C  
ATOM    313  O   THR A  43      -5.768  -2.969  -0.748  1.00  0.00           O  
ATOM    314  CG2 THR A  43      -6.252   0.029   1.331  1.00  0.00           C  
ATOM    315  OG1 THR A  43      -4.086  -0.540   2.217  1.00  0.00           O  
ATOM    316  N   ASN A  44      -4.969  -2.900   1.405  1.00  0.00           N  
ATOM    317  CA  ASN A  44      -5.571  -4.175   1.777  1.00  0.00           C  
ATOM    318  C   ASN A  44      -7.021  -4.002   2.221  1.00  0.00           C  
ATOM    319  CB  ASN A  44      -4.756  -4.853   2.880  1.00  0.00           C  
ATOM    320  O   ASN A  44      -7.364  -3.007   2.861  1.00  0.00           O  
ATOM    321  CG  ASN A  44      -3.351  -5.208   2.433  1.00  0.00           C  
ATOM    322  ND2 ASN A  44      -3.209  -6.353   1.777  1.00  0.00           N  
ATOM    323  OD1 ASN A  44      -2.401  -4.459   2.677  1.00  0.00           O  
ATOM    324  N   LEU A  45      -7.812  -4.990   1.863  1.00  0.00           N  
ATOM    325  CA  LEU A  45      -9.226  -5.025   2.222  1.00  0.00           C  
ATOM    326  C   LEU A  45      -9.400  -5.071   3.736  1.00  0.00           C  
ATOM    327  CB  LEU A  45      -9.912  -6.234   1.580  1.00  0.00           C  
ATOM    328  O   LEU A  45     -10.353  -4.501   4.273  1.00  0.00           O  
ATOM    329  CG  LEU A  45     -11.433  -6.304   1.722  1.00  0.00           C  
ATOM    330  CD1 LEU A  45     -12.087  -5.127   1.005  1.00  0.00           C  
ATOM    331  CD2 LEU A  45     -11.961  -7.627   1.178  1.00  0.00           C  
ATOM    332  N   HIS A  46      -8.478  -5.675   4.414  1.00  0.00           N  
ATOM    333  CA  HIS A  46      -8.636  -5.875   5.850  1.00  0.00           C  
ATOM    334  C   HIS A  46      -8.408  -4.576   6.616  1.00  0.00           C  
ATOM    335  CB  HIS A  46      -7.675  -6.955   6.350  1.00  0.00           C  
ATOM    336  O   HIS A  46      -8.438  -4.564   7.848  1.00  0.00           O  
ATOM    337  CG  HIS A  46      -6.233  -6.573   6.239  1.00  0.00           C  
ATOM    338  CD2 HIS A  46      -5.453  -5.806   7.036  1.00  0.00           C  
ATOM    339  ND1 HIS A  46      -5.430  -6.994   5.201  1.00  0.00           N  
ATOM    340  CE1 HIS A  46      -4.214  -6.501   5.366  1.00  0.00           C  
ATOM    341  NE2 HIS A  46      -4.201  -5.776   6.472  1.00  0.00           N  
ATOM    342  N   LEU A  47      -8.132  -3.478   5.928  1.00  0.00           N  
ATOM    343  CA  LEU A  47      -8.136  -2.160   6.552  1.00  0.00           C  
ATOM    344  C   LEU A  47      -9.513  -1.832   7.120  1.00  0.00           C  
ATOM    345  CB  LEU A  47      -7.719  -1.087   5.542  1.00  0.00           C  
ATOM    346  O   LEU A  47      -9.624  -1.089   8.099  1.00  0.00           O  
ATOM    347  CG  LEU A  47      -7.767   0.361   6.032  1.00  0.00           C  
ATOM    348  CD1 LEU A  47      -6.733   0.583   7.130  1.00  0.00           C  
ATOM    349  CD2 LEU A  47      -7.539   1.325   4.873  1.00  0.00           C  
ATOM    350  N   PHE A  48     -10.569  -2.443   6.498  1.00  0.00           N  
ATOM    351  CA  PHE A  48     -11.946  -2.121   6.850  1.00  0.00           C  
ATOM    352  C   PHE A  48     -12.607  -3.288   7.575  1.00  0.00           C  
ATOM    353  CB  PHE A  48     -12.752  -1.756   5.599  1.00  0.00           C  
ATOM    354  O   PHE A  48     -13.726  -3.680   7.239  1.00  0.00           O  
ATOM    355  CG  PHE A  48     -12.267  -0.511   4.907  1.00  0.00           C  
ATOM    356  CD1 PHE A  48     -12.539   0.745   5.436  1.00  0.00           C  
ATOM    357  CD2 PHE A  48     -11.541  -0.596   3.727  1.00  0.00           C  
ATOM    358  CE1 PHE A  48     -12.092   1.900   4.798  1.00  0.00           C  
ATOM    359  CE2 PHE A  48     -11.091   0.553   3.083  1.00  0.00           C  
ATOM    360  CZ  PHE A  48     -11.368   1.800   3.620  1.00  0.00           C  
ATOM    361  N   ARG A  49     -11.852  -3.903   8.555  1.00  0.00           N  
ATOM    362  CA  ARG A  49     -12.451  -4.916   9.418  1.00  0.00           C  
ATOM    363  C   ARG A  49     -13.615  -4.337  10.215  1.00  0.00           C  
ATOM    364  CB  ARG A  49     -11.405  -5.501  10.368  1.00  0.00           C  
ATOM    365  O   ARG A  49     -14.579  -5.043  10.519  1.00  0.00           O  
ATOM    366  CG  ARG A  49     -10.433  -6.459   9.699  1.00  0.00           C  
ATOM    367  CD  ARG A  49      -9.493  -7.106  10.708  1.00  0.00           C  
ATOM    368  NE  ARG A  49      -8.571  -8.038  10.066  1.00  0.00           N  
ATOM    369  NH1 ARG A  49      -7.415  -8.549  11.999  1.00  0.00           N  
ATOM    370  NH2 ARG A  49      -6.822  -9.526  10.012  1.00  0.00           N  
ATOM    371  CZ  ARG A  49      -7.605  -8.702  10.694  1.00  0.00           C  
ATOM    372  N   ARG A  50     -13.367  -3.101  10.503  1.00  0.00           N  
ATOM    373  CA  ARG A  50     -14.412  -2.293  11.123  1.00  0.00           C  
ATOM    374  C   ARG A  50     -14.656  -1.012  10.332  1.00  0.00           C  
ATOM    375  CB  ARG A  50     -14.045  -1.955  12.569  1.00  0.00           C  
ATOM    376  O   ARG A  50     -13.778  -0.553   9.598  1.00  0.00           O  
ATOM    377  CG  ARG A  50     -13.926  -3.169  13.476  1.00  0.00           C  
ATOM    378  CD  ARG A  50     -13.454  -2.788  14.872  1.00  0.00           C  
ATOM    379  NE  ARG A  50     -13.371  -3.952  15.749  1.00  0.00           N  
ATOM    380  NH1 ARG A  50     -11.151  -4.398  15.289  1.00  0.00           N  
ATOM    381  NH2 ARG A  50     -12.313  -5.728  16.750  1.00  0.00           N  
ATOM    382  CZ  ARG A  50     -12.279  -4.690  15.927  1.00  0.00           C  
ATOM    383  N   ASN A  51     -15.863  -0.601  10.409  1.00  0.00           N  
ATOM    384  CA  ASN A  51     -16.247   0.553   9.603  1.00  0.00           C  
ATOM    385  C   ASN A  51     -17.058   1.559  10.415  1.00  0.00           C  
ATOM    386  CB  ASN A  51     -17.035   0.108   8.369  1.00  0.00           C  
ATOM    387  O   ASN A  51     -17.237   1.389  11.622  1.00  0.00           O  
ATOM    388  CG  ASN A  51     -16.913   1.083   7.215  1.00  0.00           C  
ATOM    389  ND2 ASN A  51     -17.564   0.769   6.101  1.00  0.00           N  
ATOM    390  OD1 ASN A  51     -16.238   2.110   7.322  1.00  0.00           O  
ATOM    391  N   ASN A  52     -17.424   2.659   9.819  1.00  0.00           N  
ATOM    392  CA  ASN A  52     -18.197   3.719  10.458  1.00  0.00           C  
ATOM    393  C   ASN A  52     -17.365   4.476  11.489  1.00  0.00           C  
ATOM    394  CB  ASN A  52     -19.457   3.145  11.111  1.00  0.00           C  
ATOM    395  O   ASN A  52     -17.862   4.822  12.562  1.00  0.00           O  
ATOM    396  CG  ASN A  52     -20.466   4.217  11.474  1.00  0.00           C  
ATOM    397  ND2 ASN A  52     -21.266   3.954  12.500  1.00  0.00           N  
ATOM    398  OD1 ASN A  52     -20.526   5.272  10.838  1.00  0.00           O  
ATOM    399  N   GLY A  53     -16.141   4.710  11.145  1.00  0.00           N  
ATOM    400  CA  GLY A  53     -15.211   5.468  11.968  1.00  0.00           C  
ATOM    401  C   GLY A  53     -14.448   6.522  11.188  1.00  0.00           C  
ATOM    402  O   GLY A  53     -15.002   7.163  10.294  1.00  0.00           O  
ATOM    403  N   THR A  54     -13.221   6.833  11.717  1.00  0.00           N  
ATOM    404  CA  THR A  54     -12.372   7.865  11.130  1.00  0.00           C  
ATOM    405  C   THR A  54     -11.171   7.240  10.426  1.00  0.00           C  
ATOM    406  CB  THR A  54     -11.883   8.860  12.198  1.00  0.00           C  
ATOM    407  O   THR A  54     -10.523   6.343  10.969  1.00  0.00           O  
ATOM    408  CG2 THR A  54     -11.050   9.974  11.572  1.00  0.00           C  
ATOM    409  OG1 THR A  54     -13.016   9.440  12.857  1.00  0.00           O  
ATOM    410  N   LEU A  55     -10.965   7.633   9.178  1.00  0.00           N  
ATOM    411  CA  LEU A  55      -9.779   7.216   8.438  1.00  0.00           C  
ATOM    412  C   LEU A  55      -8.776   8.360   8.329  1.00  0.00           C  
ATOM    413  CB  LEU A  55     -10.164   6.725   7.040  1.00  0.00           C  
ATOM    414  O   LEU A  55      -9.094   9.420   7.783  1.00  0.00           O  
ATOM    415  CG  LEU A  55      -9.017   6.246   6.150  1.00  0.00           C  
ATOM    416  CD1 LEU A  55      -8.362   5.006   6.750  1.00  0.00           C  
ATOM    417  CD2 LEU A  55      -9.518   5.961   4.738  1.00  0.00           C  
ATOM    418  N   THR A  56      -7.601   8.170   8.896  1.00  0.00           N  
ATOM    419  CA  THR A  56      -6.511   9.134   8.793  1.00  0.00           C  
ATOM    420  C   THR A  56      -5.499   8.696   7.738  1.00  0.00           C  
ATOM    421  CB  THR A  56      -5.799   9.320  10.145  1.00  0.00           C  
ATOM    422  O   THR A  56      -4.994   7.572   7.785  1.00  0.00           O  
ATOM    423  CG2 THR A  56      -4.694  10.367  10.046  1.00  0.00           C  
ATOM    424  OG1 THR A  56      -6.754   9.741  11.128  1.00  0.00           O  
ATOM    425  N   ILE A  57      -5.211   9.613   6.815  1.00  0.00           N  
ATOM    426  CA  ILE A  57      -4.265   9.334   5.739  1.00  0.00           C  
ATOM    427  C   ILE A  57      -3.042  10.237   5.881  1.00  0.00           C  
ATOM    428  CB  ILE A  57      -4.916   9.527   4.351  1.00  0.00           C  
ATOM    429  O   ILE A  57      -3.161  11.464   5.854  1.00  0.00           O  
ATOM    430  CG1 ILE A  57      -6.192   8.685   4.238  1.00  0.00           C  
ATOM    431  CG2 ILE A  57      -3.926   9.174   3.237  1.00  0.00           C  
ATOM    432  CD1 ILE A  57      -7.137   9.139   3.134  1.00  0.00           C  
ATOM    433  N   THR A  58      -1.894   9.615   6.031  1.00  0.00           N  
ATOM    434  CA  THR A  58      -0.631  10.344   6.071  1.00  0.00           C  
ATOM    435  C   THR A  58       0.173  10.102   4.796  1.00  0.00           C  
ATOM    436  CB  THR A  58       0.209   9.939   7.296  1.00  0.00           C  
ATOM    437  O   THR A  58       0.512   8.960   4.478  1.00  0.00           O  
ATOM    438  CG2 THR A  58       1.474  10.785   7.399  1.00  0.00           C  
ATOM    439  OG1 THR A  58      -0.571  10.119   8.484  1.00  0.00           O  
ATOM    440  N   SER A  59       0.391  11.154   4.074  1.00  0.00           N  
ATOM    441  CA  SER A  59       1.145  11.094   2.827  1.00  0.00           C  
ATOM    442  C   SER A  59       2.248  12.147   2.796  1.00  0.00           C  
ATOM    443  CB  SER A  59       0.215  11.282   1.628  1.00  0.00           C  
ATOM    444  O   SER A  59       2.496  12.823   3.796  1.00  0.00           O  
ATOM    445  OG  SER A  59      -0.218  12.628   1.534  1.00  0.00           O  
ATOM    446  N   LYS A  60       2.907  12.201   1.635  1.00  0.00           N  
ATOM    447  CA  LYS A  60       3.923  13.230   1.433  1.00  0.00           C  
ATOM    448  C   LYS A  60       3.310  14.626   1.478  1.00  0.00           C  
ATOM    449  CB  LYS A  60       4.645  13.017   0.101  1.00  0.00           C  
ATOM    450  O   LYS A  60       3.988  15.597   1.820  1.00  0.00           O  
ATOM    451  CG  LYS A  60       5.716  14.057  -0.195  1.00  0.00           C  
ATOM    452  CD  LYS A  60       6.357  13.826  -1.558  1.00  0.00           C  
ATOM    453  CE  LYS A  60       7.375  14.909  -1.888  1.00  0.00           C  
ATOM    454  NZ  LYS A  60       8.014  14.681  -3.219  1.00  0.00           N  
ATOM    455  N   HIS A  61       2.015  14.690   1.216  1.00  0.00           N  
ATOM    456  CA  HIS A  61       1.302  15.960   1.146  1.00  0.00           C  
ATOM    457  C   HIS A  61       0.744  16.355   2.509  1.00  0.00           C  
ATOM    458  CB  HIS A  61       0.171  15.884   0.118  1.00  0.00           C  
ATOM    459  O   HIS A  61       0.123  17.411   2.649  1.00  0.00           O  
ATOM    460  CG  HIS A  61       0.641  15.587  -1.270  1.00  0.00           C  
ATOM    461  CD2 HIS A  61       0.396  14.534  -2.085  1.00  0.00           C  
ATOM    462  ND1 HIS A  61       1.473  16.433  -1.971  1.00  0.00           N  
ATOM    463  CE1 HIS A  61       1.720  15.912  -3.161  1.00  0.00           C  
ATOM    464  NE2 HIS A  61       1.078  14.760  -3.256  1.00  0.00           N  
ATOM    465  N   GLY A  62       0.926  15.521   3.478  1.00  0.00           N  
ATOM    466  CA  GLY A  62       0.414  15.816   4.807  1.00  0.00           C  
ATOM    467  C   GLY A  62      -0.623  14.817   5.283  1.00  0.00           C  
ATOM    468  O   GLY A  62      -0.688  13.694   4.778  1.00  0.00           O  
ATOM    469  N   THR A  63      -1.299  15.238   6.275  1.00  0.00           N  
ATOM    470  CA  THR A  63      -2.297  14.370   6.890  1.00  0.00           C  
ATOM    471  C   THR A  63      -3.705  14.788   6.478  1.00  0.00           C  
ATOM    472  CB  THR A  63      -2.182  14.387   8.426  1.00  0.00           C  
ATOM    473  O   THR A  63      -4.022  15.979   6.452  1.00  0.00           O  
ATOM    474  CG2 THR A  63      -3.224  13.476   9.066  1.00  0.00           C  
ATOM    475  OG1 THR A  63      -0.875  13.941   8.807  1.00  0.00           O  
ATOM    476  N   PHE A  64      -4.462  13.841   6.063  1.00  0.00           N  
ATOM    477  CA  PHE A  64      -5.851  14.022   5.658  1.00  0.00           C  
ATOM    478  C   PHE A  64      -6.771  13.104   6.454  1.00  0.00           C  
ATOM    479  CB  PHE A  64      -6.014  13.757   4.158  1.00  0.00           C  
ATOM    480  O   PHE A  64      -6.493  11.912   6.598  1.00  0.00           O  
ATOM    481  CG  PHE A  64      -7.361  14.152   3.615  1.00  0.00           C  
ATOM    482  CD1 PHE A  64      -8.421  13.254   3.628  1.00  0.00           C  
ATOM    483  CD2 PHE A  64      -7.566  15.421   3.091  1.00  0.00           C  
ATOM    484  CE1 PHE A  64      -9.669  13.616   3.126  1.00  0.00           C  
ATOM    485  CE2 PHE A  64      -8.811  15.791   2.587  1.00  0.00           C  
ATOM    486  CZ  PHE A  64      -9.860  14.887   2.605  1.00  0.00           C  
ATOM    487  N   THR A  65      -7.874  13.721   6.937  1.00  0.00           N  
ATOM    488  CA  THR A  65      -8.774  12.934   7.773  1.00  0.00           C  
ATOM    489  C   THR A  65     -10.169  12.873   7.158  1.00  0.00           C  
ATOM    490  CB  THR A  65      -8.863  13.512   9.197  1.00  0.00           C  
ATOM    491  O   THR A  65     -10.723  13.900   6.761  1.00  0.00           O  
ATOM    492  CG2 THR A  65      -9.792  12.678  10.073  1.00  0.00           C  
ATOM    493  OG1 THR A  65      -7.556  13.526   9.784  1.00  0.00           O  
ATOM    494  N   ILE A  66     -10.629  11.601   7.049  1.00  0.00           N  
ATOM    495  CA  ILE A  66     -12.020  11.345   6.692  1.00  0.00           C  
ATOM    496  C   ILE A  66     -12.804  10.930   7.935  1.00  0.00           C  
ATOM    497  CB  ILE A  66     -12.132  10.258   5.600  1.00  0.00           C  
ATOM    498  O   ILE A  66     -12.527   9.887   8.532  1.00  0.00           O  
ATOM    499  CG1 ILE A  66     -11.377  10.689   4.338  1.00  0.00           C  
ATOM    500  CG2 ILE A  66     -13.601   9.959   5.284  1.00  0.00           C  
ATOM    501  CD1 ILE A  66     -11.165   9.568   3.330  1.00  0.00           C  
ATOM    502  N   GLU A  67     -13.823  11.696   8.347  1.00  0.00           N  
ATOM    503  CA  GLU A  67     -14.502  11.536   9.630  1.00  0.00           C  
ATOM    504  C   GLU A  67     -15.439  10.332   9.612  1.00  0.00           C  
ATOM    505  CB  GLU A  67     -15.280  12.804   9.989  1.00  0.00           C  
ATOM    506  O   GLU A  67     -15.700   9.726  10.654  1.00  0.00           O  
ATOM    507  CG  GLU A  67     -14.397  14.017  10.243  1.00  0.00           C  
ATOM    508  CD  GLU A  67     -13.493  13.857  11.455  1.00  0.00           C  
ATOM    509  OE1 GLU A  67     -12.436  14.526  11.516  1.00  0.00           O  
ATOM    510  OE2 GLU A  67     -13.843  13.056  12.350  1.00  0.00           O  
ATOM    511  N   ASN A  68     -15.915   9.992   8.474  1.00  0.00           N  
ATOM    512  CA  ASN A  68     -16.846   8.877   8.337  1.00  0.00           C  
ATOM    513  C   ASN A  68     -16.451   7.954   7.188  1.00  0.00           C  
ATOM    514  CB  ASN A  68     -18.273   9.392   8.138  1.00  0.00           C  
ATOM    515  O   ASN A  68     -16.646   8.292   6.019  1.00  0.00           O  
ATOM    516  CG  ASN A  68     -19.303   8.279   8.155  1.00  0.00           C  
ATOM    517  ND2 ASN A  68     -20.578   8.650   8.152  1.00  0.00           N  
ATOM    518  OD1 ASN A  68     -18.956   7.095   8.171  1.00  0.00           O  
ATOM    519  N   THR A  69     -15.920   6.745   7.530  1.00  0.00           N  
ATOM    520  CA  THR A  69     -15.407   5.818   6.528  1.00  0.00           C  
ATOM    521  C   THR A  69     -16.546   5.241   5.692  1.00  0.00           C  
ATOM    522  CB  THR A  69     -14.614   4.671   7.182  1.00  0.00           C  
ATOM    523  O   THR A  69     -16.316   4.706   4.606  1.00  0.00           O  
ATOM    524  CG2 THR A  69     -13.319   5.183   7.803  1.00  0.00           C  
ATOM    525  OG1 THR A  69     -15.416   4.066   8.204  1.00  0.00           O  
ATOM    526  N   THR A  70     -17.813   5.393   6.087  1.00  0.00           N  
ATOM    527  CA  THR A  70     -18.946   4.851   5.345  1.00  0.00           C  
ATOM    528  C   THR A  70     -19.223   5.682   4.095  1.00  0.00           C  
ATOM    529  CB  THR A  70     -20.213   4.798   6.220  1.00  0.00           C  
ATOM    530  O   THR A  70     -19.930   5.234   3.190  1.00  0.00           O  
ATOM    531  CG2 THR A  70     -19.980   3.963   7.475  1.00  0.00           C  
ATOM    532  OG1 THR A  70     -20.575   6.129   6.606  1.00  0.00           O  
ATOM    533  N   THR A  71     -18.671   6.817   4.047  1.00  0.00           N  
ATOM    534  CA  THR A  71     -18.899   7.707   2.914  1.00  0.00           C  
ATOM    535  C   THR A  71     -17.883   7.443   1.806  1.00  0.00           C  
ATOM    536  CB  THR A  71     -18.825   9.185   3.340  1.00  0.00           C  
ATOM    537  O   THR A  71     -17.997   7.993   0.709  1.00  0.00           O  
ATOM    538  CG2 THR A  71     -19.806   9.481   4.470  1.00  0.00           C  
ATOM    539  OG1 THR A  71     -17.496   9.482   3.787  1.00  0.00           O  
ATOM    540  N   LEU A  72     -16.931   6.556   2.073  1.00  0.00           N  
ATOM    541  CA  LEU A  72     -15.876   6.274   1.106  1.00  0.00           C  
ATOM    542  C   LEU A  72     -16.399   5.402  -0.031  1.00  0.00           C  
ATOM    543  CB  LEU A  72     -14.692   5.586   1.790  1.00  0.00           C  
ATOM    544  O   LEU A  72     -17.189   4.484   0.199  1.00  0.00           O  
ATOM    545  CG  LEU A  72     -13.829   6.464   2.698  1.00  0.00           C  
ATOM    546  CD1 LEU A  72     -12.845   5.606   3.486  1.00  0.00           C  
ATOM    547  CD2 LEU A  72     -13.091   7.518   1.879  1.00  0.00           C  
ATOM    548  N   GLN A  73     -15.965   5.757  -1.181  1.00  0.00           N  
ATOM    549  CA  GLN A  73     -16.224   4.900  -2.333  1.00  0.00           C  
ATOM    550  C   GLN A  73     -15.113   3.869  -2.513  1.00  0.00           C  
ATOM    551  CB  GLN A  73     -16.373   5.738  -3.604  1.00  0.00           C  
ATOM    552  O   GLN A  73     -13.947   4.230  -2.687  1.00  0.00           O  
ATOM    553  CG  GLN A  73     -17.573   6.675  -3.585  1.00  0.00           C  
ATOM    554  CD  GLN A  73     -17.714   7.474  -4.867  1.00  0.00           C  
ATOM    555  NE2 GLN A  73     -18.910   7.459  -5.446  1.00  0.00           N  
ATOM    556  OE1 GLN A  73     -16.757   8.100  -5.333  1.00  0.00           O  
ATOM    557  N   LEU A  74     -15.560   2.583  -2.421  1.00  0.00           N  
ATOM    558  CA  LEU A  74     -14.600   1.486  -2.473  1.00  0.00           C  
ATOM    559  C   LEU A  74     -14.861   0.591  -3.679  1.00  0.00           C  
ATOM    560  CB  LEU A  74     -14.661   0.658  -1.186  1.00  0.00           C  
ATOM    561  O   LEU A  74     -16.014   0.376  -4.060  1.00  0.00           O  
ATOM    562  CG  LEU A  74     -14.576   1.438   0.127  1.00  0.00           C  
ATOM    563  CD1 LEU A  74     -14.763   0.500   1.314  1.00  0.00           C  
ATOM    564  CD2 LEU A  74     -13.244   2.175   0.226  1.00  0.00           C  
ATOM    565  N   HIS A  75     -13.802   0.208  -4.285  1.00  0.00           N  
ATOM    566  CA  HIS A  75     -13.847  -0.859  -5.279  1.00  0.00           C  
ATOM    567  C   HIS A  75     -13.095  -2.094  -4.795  1.00  0.00           C  
ATOM    568  CB  HIS A  75     -13.265  -0.377  -6.609  1.00  0.00           C  
ATOM    569  O   HIS A  75     -11.868  -2.072  -4.678  1.00  0.00           O  
ATOM    570  CG  HIS A  75     -13.369  -1.384  -7.710  1.00  0.00           C  
ATOM    571  CD2 HIS A  75     -12.496  -2.327  -8.137  1.00  0.00           C  
ATOM    572  ND1 HIS A  75     -14.481  -1.493  -8.517  1.00  0.00           N  
ATOM    573  CE1 HIS A  75     -14.287  -2.462  -9.395  1.00  0.00           C  
ATOM    574  NE2 HIS A  75     -13.090  -2.984  -9.186  1.00  0.00           N  
ATOM    575  N   LEU A  76     -13.858  -3.198  -4.562  1.00  0.00           N  
ATOM    576  CA  LEU A  76     -13.273  -4.434  -4.054  1.00  0.00           C  
ATOM    577  C   LEU A  76     -12.789  -5.317  -5.200  1.00  0.00           C  
ATOM    578  CB  LEU A  76     -14.290  -5.197  -3.201  1.00  0.00           C  
ATOM    579  O   LEU A  76     -13.501  -5.502  -6.190  1.00  0.00           O  
ATOM    580  CG  LEU A  76     -14.638  -4.578  -1.846  1.00  0.00           C  
ATOM    581  CD1 LEU A  76     -15.406  -3.275  -2.041  1.00  0.00           C  
ATOM    582  CD2 LEU A  76     -15.444  -5.559  -1.001  1.00  0.00           C  
ATOM    583  N   ILE A  77     -11.554  -5.783  -5.012  1.00  0.00           N  
ATOM    584  CA  ILE A  77     -11.034  -6.733  -5.989  1.00  0.00           C  
ATOM    585  C   ILE A  77     -11.440  -8.152  -5.597  1.00  0.00           C  
ATOM    586  CB  ILE A  77      -9.498  -6.630  -6.115  1.00  0.00           C  
ATOM    587  O   ILE A  77     -11.022  -8.657  -4.552  1.00  0.00           O  
ATOM    588  CG1 ILE A  77      -9.078  -5.175  -6.353  1.00  0.00           C  
ATOM    589  CG2 ILE A  77      -8.986  -7.538  -7.237  1.00  0.00           C  
ATOM    590  CD1 ILE A  77      -9.628  -4.573  -7.639  1.00  0.00           C  
ATOM    591  N   GLU A  78     -12.196  -8.752  -6.394  1.00  0.00           N  
ATOM    592  CA  GLU A  78     -12.816 -10.033  -6.067  1.00  0.00           C  
ATOM    593  C   GLU A  78     -11.762 -11.099  -5.779  1.00  0.00           C  
ATOM    594  CB  GLU A  78     -13.732 -10.493  -7.203  1.00  0.00           C  
ATOM    595  O   GLU A  78     -10.803 -11.251  -6.537  1.00  0.00           O  
ATOM    596  CG  GLU A  78     -15.004  -9.668  -7.340  1.00  0.00           C  
ATOM    597  CD  GLU A  78     -15.947 -10.193  -8.411  1.00  0.00           C  
ATOM    598  OE1 GLU A  78     -17.016  -9.579  -8.632  1.00  0.00           O  
ATOM    599  OE2 GLU A  78     -15.616 -11.227  -9.033  1.00  0.00           O  
ATOM    600  N   GLY A  79     -11.962 -11.792  -4.631  1.00  0.00           N  
ATOM    601  CA  GLY A  79     -11.172 -12.962  -4.281  1.00  0.00           C  
ATOM    602  C   GLY A  79      -9.796 -12.614  -3.745  1.00  0.00           C  
ATOM    603  O   GLY A  79      -8.939 -13.489  -3.606  1.00  0.00           O  
ATOM    604  N   ARG A  80      -9.586 -11.273  -3.509  1.00  0.00           N  
ATOM    605  CA  ARG A  80      -8.258 -10.832  -3.095  1.00  0.00           C  
ATOM    606  C   ARG A  80      -8.345  -9.853  -1.929  1.00  0.00           C  
ATOM    607  CB  ARG A  80      -7.517 -10.186  -4.268  1.00  0.00           C  
ATOM    608  O   ARG A  80      -9.335  -9.132  -1.789  1.00  0.00           O  
ATOM    609  CG  ARG A  80      -7.327 -11.110  -5.460  1.00  0.00           C  
ATOM    610  CD  ARG A  80      -6.720 -10.378  -6.650  1.00  0.00           C  
ATOM    611  NE  ARG A  80      -6.597 -11.251  -7.814  1.00  0.00           N  
ATOM    612  NH1 ARG A  80      -4.348 -11.681  -7.512  1.00  0.00           N  
ATOM    613  NH2 ARG A  80      -5.474 -12.623  -9.273  1.00  0.00           N  
ATOM    614  CZ  ARG A  80      -5.473 -11.850  -8.197  1.00  0.00           C  
ATOM    615  N   ASP A  81      -7.373  -9.896  -1.039  1.00  0.00           N  
ATOM    616  CA  ASP A  81      -7.244  -8.899   0.019  1.00  0.00           C  
ATOM    617  C   ASP A  81      -6.728  -7.573  -0.535  1.00  0.00           C  
ATOM    618  CB  ASP A  81      -6.315  -9.405   1.124  1.00  0.00           C  
ATOM    619  O   ASP A  81      -5.614  -7.152  -0.215  1.00  0.00           O  
ATOM    620  CG  ASP A  81      -6.289  -8.496   2.340  1.00  0.00           C  
ATOM    621  OD1 ASP A  81      -7.252  -7.727   2.547  1.00  0.00           O  
ATOM    622  OD2 ASP A  81      -5.294  -8.546   3.096  1.00  0.00           O  
ATOM    623  N   LEU A  82      -7.458  -7.036  -1.488  1.00  0.00           N  
ATOM    624  CA  LEU A  82      -7.128  -5.810  -2.206  1.00  0.00           C  
ATOM    625  C   LEU A  82      -8.367  -4.943  -2.401  1.00  0.00           C  
ATOM    626  CB  LEU A  82      -6.500  -6.136  -3.564  1.00  0.00           C  
ATOM    627  O   LEU A  82      -9.427  -5.444  -2.781  1.00  0.00           O  
ATOM    628  CG  LEU A  82      -5.806  -4.980  -4.286  1.00  0.00           C  
ATOM    629  CD1 LEU A  82      -4.571  -4.536  -3.510  1.00  0.00           C  
ATOM    630  CD2 LEU A  82      -5.433  -5.384  -5.708  1.00  0.00           C  
ATOM    631  N   VAL A  83      -8.187  -3.619  -2.133  1.00  0.00           N  
ATOM    632  CA  VAL A  83      -9.296  -2.687  -2.309  1.00  0.00           C  
ATOM    633  C   VAL A  83      -8.778  -1.371  -2.884  1.00  0.00           C  
ATOM    634  CB  VAL A  83     -10.040  -2.432  -0.979  1.00  0.00           C  
ATOM    635  O   VAL A  83      -7.644  -0.970  -2.610  1.00  0.00           O  
ATOM    636  CG1 VAL A  83      -9.113  -1.772   0.040  1.00  0.00           C  
ATOM    637  CG2 VAL A  83     -11.278  -1.570  -1.218  1.00  0.00           C  
ATOM    638  N   ILE A  84      -9.584  -0.718  -3.753  1.00  0.00           N  
ATOM    639  CA  ILE A  84      -9.303   0.613  -4.279  1.00  0.00           C  
ATOM    640  C   ILE A  84     -10.225   1.635  -3.618  1.00  0.00           C  
ATOM    641  CB  ILE A  84      -9.467   0.660  -5.815  1.00  0.00           C  
ATOM    642  O   ILE A  84     -11.445   1.459  -3.599  1.00  0.00           O  
ATOM    643  CG1 ILE A  84      -8.574  -0.395  -6.479  1.00  0.00           C  
ATOM    644  CG2 ILE A  84      -9.151   2.060  -6.350  1.00  0.00           C  
ATOM    645  CD1 ILE A  84      -8.862  -0.607  -7.959  1.00  0.00           C  
ATOM    646  N   ILE A  85      -9.589   2.648  -3.089  1.00  0.00           N  
ATOM    647  CA  ILE A  85     -10.349   3.714  -2.445  1.00  0.00           C  
ATOM    648  C   ILE A  85     -10.338   4.960  -3.327  1.00  0.00           C  
ATOM    649  CB  ILE A  85      -9.785   4.043  -1.045  1.00  0.00           C  
ATOM    650  O   ILE A  85      -9.272   5.462  -3.691  1.00  0.00           O  
ATOM    651  CG1 ILE A  85      -9.656   2.766  -0.207  1.00  0.00           C  
ATOM    652  CG2 ILE A  85     -10.667   5.076  -0.337  1.00  0.00           C  
ATOM    653  CD1 ILE A  85      -8.884   2.953   1.092  1.00  0.00           C  
ATOM    654  N   LYS A  86     -11.539   5.371  -3.630  1.00  0.00           N  
ATOM    655  CA  LYS A  86     -11.644   6.654  -4.318  1.00  0.00           C  
ATOM    656  C   LYS A  86     -11.633   7.813  -3.325  1.00  0.00           C  
ATOM    657  CB  LYS A  86     -12.913   6.705  -5.169  1.00  0.00           C  
ATOM    658  O   LYS A  86     -12.518   7.917  -2.474  1.00  0.00           O  
ATOM    659  CG  LYS A  86     -12.993   7.913  -6.091  1.00  0.00           C  
ATOM    660  CD  LYS A  86     -14.242   7.871  -6.962  1.00  0.00           C  
ATOM    661  CE  LYS A  86     -14.287   9.042  -7.933  1.00  0.00           C  
ATOM    662  NZ  LYS A  86     -15.479   8.972  -8.831  1.00  0.00           N  
ATOM    663  N   MET A  87     -10.651   8.691  -3.541  1.00  0.00           N  
ATOM    664  CA  MET A  87     -10.496   9.801  -2.605  1.00  0.00           C  
ATOM    665  C   MET A  87     -11.401  10.967  -2.987  1.00  0.00           C  
ATOM    666  CB  MET A  87      -9.039  10.264  -2.557  1.00  0.00           C  
ATOM    667  O   MET A  87     -11.740  11.137  -4.160  1.00  0.00           O  
ATOM    668  CG  MET A  87      -8.067   9.187  -2.104  1.00  0.00           C  
ATOM    669  SD  MET A  87      -8.520   8.472  -0.476  1.00  0.00           S  
ATOM    670  CE  MET A  87      -8.390   9.949   0.570  1.00  0.00           C  
ATOM    671  N   PRO A  88     -11.835  11.719  -1.954  1.00  0.00           N  
ATOM    672  CA  PRO A  88     -12.630  12.914  -2.242  1.00  0.00           C  
ATOM    673  C   PRO A  88     -11.885  13.923  -3.113  1.00  0.00           C  
ATOM    674  CB  PRO A  88     -12.910  13.494  -0.853  1.00  0.00           C  
ATOM    675  O   PRO A  88     -10.655  13.883  -3.196  1.00  0.00           O  
ATOM    676  CG  PRO A  88     -12.621  12.375   0.094  1.00  0.00           C  
ATOM    677  CD  PRO A  88     -11.652  11.433  -0.563  1.00  0.00           C  
ATOM    678  N   LYS A  89     -12.559  14.789  -3.702  1.00  0.00           N  
ATOM    679  CA  LYS A  89     -12.025  15.733  -4.679  1.00  0.00           C  
ATOM    680  C   LYS A  89     -11.038  16.699  -4.028  1.00  0.00           C  
ATOM    681  CB  LYS A  89     -13.158  16.513  -5.347  1.00  0.00           C  
ATOM    682  O   LYS A  89     -10.150  17.231  -4.697  1.00  0.00           O  
ATOM    683  CG  LYS A  89     -13.987  15.688  -6.321  1.00  0.00           C  
ATOM    684  CD  LYS A  89     -15.013  16.547  -7.048  1.00  0.00           C  
ATOM    685  CE  LYS A  89     -15.840  15.724  -8.027  1.00  0.00           C  
ATOM    686  NZ  LYS A  89     -16.866  16.556  -8.722  1.00  0.00           N  
ATOM    687  N   ASP A  90     -11.177  16.920  -2.751  1.00  0.00           N  
ATOM    688  CA  ASP A  90     -10.292  17.867  -2.081  1.00  0.00           C  
ATOM    689  C   ASP A  90      -8.993  17.193  -1.647  1.00  0.00           C  
ATOM    690  CB  ASP A  90     -10.991  18.491  -0.871  1.00  0.00           C  
ATOM    691  O   ASP A  90      -8.144  17.820  -1.010  1.00  0.00           O  
ATOM    692  CG  ASP A  90     -11.467  17.458   0.136  1.00  0.00           C  
ATOM    693  OD1 ASP A  90     -11.498  16.253  -0.194  1.00  0.00           O  
ATOM    694  OD2 ASP A  90     -11.818  17.854   1.269  1.00  0.00           O  
ATOM    695  N   PHE A  91      -8.830  15.898  -1.950  1.00  0.00           N  
ATOM    696  CA  PHE A  91      -7.589  15.162  -1.736  1.00  0.00           C  
ATOM    697  C   PHE A  91      -6.670  15.288  -2.945  1.00  0.00           C  
ATOM    698  CB  PHE A  91      -7.882  13.685  -1.452  1.00  0.00           C  
ATOM    699  O   PHE A  91      -7.081  15.022  -4.076  1.00  0.00           O  
ATOM    700  CG  PHE A  91      -6.678  12.904  -1.001  1.00  0.00           C  
ATOM    701  CD1 PHE A  91      -5.883  12.231  -1.921  1.00  0.00           C  
ATOM    702  CD2 PHE A  91      -6.340  12.842   0.345  1.00  0.00           C  
ATOM    703  CE1 PHE A  91      -4.768  11.507  -1.506  1.00  0.00           C  
ATOM    704  CE2 PHE A  91      -5.228  12.120   0.768  1.00  0.00           C  
ATOM    705  CZ  PHE A  91      -4.443  11.453  -0.159  1.00  0.00           C  
ATOM    706  N   PRO A  92      -5.415  15.803  -2.676  1.00  0.00           N  
ATOM    707  CA  PRO A  92      -4.510  15.948  -3.819  1.00  0.00           C  
ATOM    708  C   PRO A  92      -4.229  14.621  -4.521  1.00  0.00           C  
ATOM    709  CB  PRO A  92      -3.235  16.515  -3.191  1.00  0.00           C  
ATOM    710  O   PRO A  92      -4.009  13.604  -3.859  1.00  0.00           O  
ATOM    711  CG  PRO A  92      -3.668  17.047  -1.863  1.00  0.00           C  
ATOM    712  CD  PRO A  92      -4.882  16.285  -1.416  1.00  0.00           C  
ATOM    713  N   PRO A  93      -4.250  14.687  -5.862  1.00  0.00           N  
ATOM    714  CA  PRO A  93      -4.007  13.440  -6.591  1.00  0.00           C  
ATOM    715  C   PRO A  93      -2.539  13.020  -6.571  1.00  0.00           C  
ATOM    716  CB  PRO A  93      -4.461  13.770  -8.015  1.00  0.00           C  
ATOM    717  O   PRO A  93      -1.653  13.867  -6.430  1.00  0.00           O  
ATOM    718  CG  PRO A  93      -4.248  15.243  -8.152  1.00  0.00           C  
ATOM    719  CD  PRO A  93      -4.527  15.890  -6.826  1.00  0.00           C  
ATOM    720  N   PHE A  94      -2.239  11.675  -6.730  1.00  0.00           N  
ATOM    721  CA  PHE A  94      -0.908  11.089  -6.825  1.00  0.00           C  
ATOM    722  C   PHE A  94      -0.461  10.991  -8.278  1.00  0.00           C  
ATOM    723  CB  PHE A  94      -0.881   9.704  -6.172  1.00  0.00           C  
ATOM    724  O   PHE A  94      -1.288  11.039  -9.192  1.00  0.00           O  
ATOM    725  CG  PHE A  94      -1.133   9.726  -4.689  1.00  0.00           C  
ATOM    726  CD1 PHE A  94      -0.097   9.972  -3.797  1.00  0.00           C  
ATOM    727  CD2 PHE A  94      -2.408   9.501  -4.186  1.00  0.00           C  
ATOM    728  CE1 PHE A  94      -0.327   9.994  -2.423  1.00  0.00           C  
ATOM    729  CE2 PHE A  94      -2.647   9.521  -2.815  1.00  0.00           C  
ATOM    730  CZ  PHE A  94      -1.605   9.767  -1.935  1.00  0.00           C  
ATOM    731  N   PRO A  95       0.813  10.897  -8.512  1.00  0.00           N  
ATOM    732  CA  PRO A  95       1.281  10.594  -9.867  1.00  0.00           C  
ATOM    733  C   PRO A  95       0.760   9.256 -10.385  1.00  0.00           C  
ATOM    734  CB  PRO A  95       2.804  10.565  -9.715  1.00  0.00           C  
ATOM    735  O   PRO A  95       0.511   8.339  -9.598  1.00  0.00           O  
ATOM    736  CG  PRO A  95       3.080  11.357  -8.478  1.00  0.00           C  
ATOM    737  CD  PRO A  95       1.919  11.196  -7.540  1.00  0.00           C  
ATOM    738  N   THR A  96       0.572   9.099 -11.700  1.00  0.00           N  
ATOM    739  CA  THR A  96      -0.008   7.904 -12.302  1.00  0.00           C  
ATOM    740  C   THR A  96       1.028   7.165 -13.145  1.00  0.00           C  
ATOM    741  CB  THR A  96      -1.228   8.254 -13.175  1.00  0.00           C  
ATOM    742  O   THR A  96       0.677   6.463 -14.095  1.00  0.00           O  
ATOM    743  CG2 THR A  96      -2.345   8.867 -12.337  1.00  0.00           C  
ATOM    744  OG1 THR A  96      -0.833   9.191 -14.184  1.00  0.00           O  
ATOM    745  N   THR A  97       2.298   7.267 -12.869  1.00  0.00           N  
ATOM    746  CA  THR A  97       3.342   6.699 -13.715  1.00  0.00           C  
ATOM    747  C   THR A  97       3.696   5.286 -13.261  1.00  0.00           C  
ATOM    748  CB  THR A  97       4.607   7.577 -13.705  1.00  0.00           C  
ATOM    749  O   THR A  97       4.498   4.605 -13.904  1.00  0.00           O  
ATOM    750  CG2 THR A  97       4.347   8.923 -14.373  1.00  0.00           C  
ATOM    751  OG1 THR A  97       5.017   7.799 -12.350  1.00  0.00           O  
ATOM    752  N   LEU A  98       3.066   4.896 -12.086  1.00  0.00           N  
ATOM    753  CA  LEU A  98       3.358   3.559 -11.580  1.00  0.00           C  
ATOM    754  C   LEU A  98       2.828   2.491 -12.531  1.00  0.00           C  
ATOM    755  CB  LEU A  98       2.749   3.367 -10.189  1.00  0.00           C  
ATOM    756  O   LEU A  98       1.814   2.698 -13.201  1.00  0.00           O  
ATOM    757  CG  LEU A  98       3.193   4.359  -9.112  1.00  0.00           C  
ATOM    758  CD1 LEU A  98       2.438   4.103  -7.812  1.00  0.00           C  
ATOM    759  CD2 LEU A  98       4.698   4.269  -8.889  1.00  0.00           C  
ATOM    760  N   VAL A  99       3.541   1.392 -12.564  1.00  0.00           N  
ATOM    761  CA  VAL A  99       3.138   0.261 -13.394  1.00  0.00           C  
ATOM    762  C   VAL A  99       2.859  -0.954 -12.513  1.00  0.00           C  
ATOM    763  CB  VAL A  99       4.215  -0.081 -14.448  1.00  0.00           C  
ATOM    764  O   VAL A  99       3.654  -1.284 -11.630  1.00  0.00           O  
ATOM    765  CG1 VAL A  99       3.788  -1.287 -15.284  1.00  0.00           C  
ATOM    766  CG2 VAL A  99       4.487   1.125 -15.345  1.00  0.00           C  
ATOM    767  N   PHE A 100       1.652  -1.622 -12.792  1.00  0.00           N  
ATOM    768  CA  PHE A 100       1.236  -2.814 -12.063  1.00  0.00           C  
ATOM    769  C   PHE A 100       1.155  -4.018 -12.994  1.00  0.00           C  
ATOM    770  CB  PHE A 100      -0.118  -2.585 -11.384  1.00  0.00           C  
ATOM    771  O   PHE A 100       0.704  -3.898 -14.135  1.00  0.00           O  
ATOM    772  CG  PHE A 100      -0.111  -1.464 -10.379  1.00  0.00           C  
ATOM    773  CD1 PHE A 100       0.029  -1.729  -9.022  1.00  0.00           C  
ATOM    774  CD2 PHE A 100      -0.244  -0.145 -10.792  1.00  0.00           C  
ATOM    775  CE1 PHE A 100       0.036  -0.694  -8.090  1.00  0.00           C  
ATOM    776  CE2 PHE A 100      -0.238   0.895  -9.867  1.00  0.00           C  
ATOM    777  CZ  PHE A 100      -0.099   0.618  -8.516  1.00  0.00           C  
ATOM    778  N   ARG A 101       1.647  -5.102 -12.494  1.00  0.00           N  
ATOM    779  CA  ARG A 101       1.491  -6.348 -13.238  1.00  0.00           C  
ATOM    780  C   ARG A 101       1.515  -7.551 -12.302  1.00  0.00           C  
ATOM    781  CB  ARG A 101       2.589  -6.483 -14.295  1.00  0.00           C  
ATOM    782  O   ARG A 101       1.863  -7.423 -11.127  1.00  0.00           O  
ATOM    783  CG  ARG A 101       3.986  -6.638 -13.716  1.00  0.00           C  
ATOM    784  CD  ARG A 101       4.987  -7.092 -14.770  1.00  0.00           C  
ATOM    785  NE  ARG A 101       6.344  -7.150 -14.235  1.00  0.00           N  
ATOM    786  NH1 ARG A 101       6.043  -9.155 -13.128  1.00  0.00           N  
ATOM    787  NH2 ARG A 101       8.066  -8.081 -13.035  1.00  0.00           N  
ATOM    788  CZ  ARG A 101       6.815  -8.129 -13.467  1.00  0.00           C  
ATOM    789  N   GLU A 102       1.158  -8.676 -12.882  1.00  0.00           N  
ATOM    790  CA  GLU A 102       1.196  -9.909 -12.102  1.00  0.00           C  
ATOM    791  C   GLU A 102       2.633 -10.348 -11.832  1.00  0.00           C  
ATOM    792  CB  GLU A 102       0.431 -11.024 -12.820  1.00  0.00           C  
ATOM    793  O   GLU A 102       3.524 -10.107 -12.649  1.00  0.00           O  
ATOM    794  CG  GLU A 102      -1.073 -10.800 -12.877  1.00  0.00           C  
ATOM    795  CD  GLU A 102      -1.822 -11.931 -13.563  1.00  0.00           C  
ATOM    796  OE1 GLU A 102      -2.435 -12.767 -12.861  1.00  0.00           O  
ATOM    797  OE2 GLU A 102      -1.795 -11.982 -14.813  1.00  0.00           O  
ATOM    798  N   PRO A 103       2.791 -11.030 -10.617  1.00  0.00           N  
ATOM    799  CA  PRO A 103       4.123 -11.581 -10.359  1.00  0.00           C  
ATOM    800  C   PRO A 103       4.447 -12.781 -11.245  1.00  0.00           C  
ATOM    801  CB  PRO A 103       4.055 -11.992  -8.886  1.00  0.00           C  
ATOM    802  O   PRO A 103       3.537 -13.443 -11.751  1.00  0.00           O  
ATOM    803  CG  PRO A 103       2.617 -12.320  -8.647  1.00  0.00           C  
ATOM    804  CD  PRO A 103       1.773 -11.409  -9.491  1.00  0.00           C  
ATOM    805  N   VAL A 104       5.737 -13.011 -11.435  1.00  0.00           N  
ATOM    806  CA  VAL A 104       6.261 -14.171 -12.148  1.00  0.00           C  
ATOM    807  C   VAL A 104       6.906 -15.139 -11.159  1.00  0.00           C  
ATOM    808  CB  VAL A 104       7.281 -13.758 -13.232  1.00  0.00           C  
ATOM    809  O   VAL A 104       7.649 -14.721 -10.268  1.00  0.00           O  
ATOM    810  CG1 VAL A 104       7.836 -14.987 -13.949  1.00  0.00           C  
ATOM    811  CG2 VAL A 104       6.638 -12.798 -14.232  1.00  0.00           C  
ATOM    812  N   VAL A 105       6.589 -16.431 -11.296  1.00  0.00           N  
ATOM    813  CA  VAL A 105       7.107 -17.455 -10.394  1.00  0.00           C  
ATOM    814  C   VAL A 105       8.634 -17.406 -10.380  1.00  0.00           C  
ATOM    815  CB  VAL A 105       6.623 -18.865 -10.799  1.00  0.00           C  
ATOM    816  O   VAL A 105       9.272 -17.442 -11.435  1.00  0.00           O  
ATOM    817  CG1 VAL A 105       7.275 -19.932  -9.922  1.00  0.00           C  
ATOM    818  CG2 VAL A 105       5.100 -18.952 -10.708  1.00  0.00           C  
ATOM    819  N   GLY A 106       9.194 -17.233  -9.166  1.00  0.00           N  
ATOM    820  CA  GLY A 106      10.635 -17.309  -8.983  1.00  0.00           C  
ATOM    821  C   GLY A 106      11.336 -15.984  -9.216  1.00  0.00           C  
ATOM    822  O   GLY A 106      12.562 -15.900  -9.123  1.00  0.00           O  
ATOM    823  N   GLU A 107      10.548 -14.925  -9.526  1.00  0.00           N  
ATOM    824  CA  GLU A 107      11.227 -13.652  -9.748  1.00  0.00           C  
ATOM    825  C   GLU A 107      11.592 -12.984  -8.425  1.00  0.00           C  
ATOM    826  CB  GLU A 107      10.354 -12.715 -10.586  1.00  0.00           C  
ATOM    827  O   GLU A 107      10.992 -13.277  -7.389  1.00  0.00           O  
ATOM    828  CG  GLU A 107       9.090 -12.252  -9.876  1.00  0.00           C  
ATOM    829  CD  GLU A 107       8.273 -11.262 -10.690  1.00  0.00           C  
ATOM    830  OE1 GLU A 107       7.027 -11.381 -10.718  1.00  0.00           O  
ATOM    831  OE2 GLU A 107       8.884 -10.360 -11.306  1.00  0.00           O  
ATOM    832  N   ASP A 108      12.665 -12.167  -8.548  1.00  0.00           N  
ATOM    833  CA  ASP A 108      13.124 -11.435  -7.372  1.00  0.00           C  
ATOM    834  C   ASP A 108      12.271 -10.192  -7.130  1.00  0.00           C  
ATOM    835  CB  ASP A 108      14.595 -11.042  -7.525  1.00  0.00           C  
ATOM    836  O   ASP A 108      12.017  -9.417  -8.054  1.00  0.00           O  
ATOM    837  CG  ASP A 108      15.541 -12.223  -7.396  1.00  0.00           C  
ATOM    838  OD1 ASP A 108      15.148 -13.259  -6.818  1.00  0.00           O  
ATOM    839  OD2 ASP A 108      16.691 -12.115  -7.874  1.00  0.00           O  
ATOM    840  N   ILE A 109      11.836 -10.050  -5.854  1.00  0.00           N  
ATOM    841  CA  ILE A 109      11.023  -8.895  -5.489  1.00  0.00           C  
ATOM    842  C   ILE A 109      11.630  -8.201  -4.272  1.00  0.00           C  
ATOM    843  CB  ILE A 109       9.561  -9.302  -5.201  1.00  0.00           C  
ATOM    844  O   ILE A 109      12.413  -8.802  -3.533  1.00  0.00           O  
ATOM    845  CG1 ILE A 109       9.507 -10.328  -4.063  1.00  0.00           C  
ATOM    846  CG2 ILE A 109       8.893  -9.850  -6.465  1.00  0.00           C  
ATOM    847  CD1 ILE A 109       8.103 -10.595  -3.536  1.00  0.00           C  
ATOM    848  N   THR A 110      11.342  -6.932  -4.165  1.00  0.00           N  
ATOM    849  CA  THR A 110      11.719  -6.160  -2.986  1.00  0.00           C  
ATOM    850  C   THR A 110      10.505  -5.452  -2.392  1.00  0.00           C  
ATOM    851  CB  THR A 110      12.808  -5.124  -3.321  1.00  0.00           C  
ATOM    852  O   THR A 110       9.516  -5.215  -3.089  1.00  0.00           O  
ATOM    853  CG2 THR A 110      12.257  -4.015  -4.211  1.00  0.00           C  
ATOM    854  OG1 THR A 110      13.299  -4.546  -2.105  1.00  0.00           O  
ATOM    855  N   LEU A 111      10.579  -5.207  -1.135  1.00  0.00           N  
ATOM    856  CA  LEU A 111       9.560  -4.457  -0.408  1.00  0.00           C  
ATOM    857  C   LEU A 111       9.964  -2.995  -0.258  1.00  0.00           C  
ATOM    858  CB  LEU A 111       9.320  -5.077   0.971  1.00  0.00           C  
ATOM    859  O   LEU A 111      11.066  -2.695   0.209  1.00  0.00           O  
ATOM    860  CG  LEU A 111       8.216  -4.441   1.817  1.00  0.00           C  
ATOM    861  CD1 LEU A 111       6.971  -5.322   1.813  1.00  0.00           C  
ATOM    862  CD2 LEU A 111       8.705  -4.203   3.242  1.00  0.00           C  
ATOM    863  N   VAL A 112       9.076  -2.131  -0.730  1.00  0.00           N  
ATOM    864  CA  VAL A 112       9.351  -0.701  -0.637  1.00  0.00           C  
ATOM    865  C   VAL A 112       8.440  -0.067   0.412  1.00  0.00           C  
ATOM    866  CB  VAL A 112       9.167   0.003  -2.000  1.00  0.00           C  
ATOM    867  O   VAL A 112       7.218  -0.231   0.362  1.00  0.00           O  
ATOM    868  CG1 VAL A 112       9.526   1.484  -1.895  1.00  0.00           C  
ATOM    869  CG2 VAL A 112      10.013  -0.681  -3.072  1.00  0.00           C  
ATOM    870  N   THR A 113       9.033   0.626   1.375  1.00  0.00           N  
ATOM    871  CA  THR A 113       8.289   1.285   2.443  1.00  0.00           C  
ATOM    872  C   THR A 113       8.757   2.727   2.618  1.00  0.00           C  
ATOM    873  CB  THR A 113       8.438   0.528   3.776  1.00  0.00           C  
ATOM    874  O   THR A 113       9.711   3.159   1.967  1.00  0.00           O  
ATOM    875  CG2 THR A 113       7.989  -0.922   3.639  1.00  0.00           C  
ATOM    876  OG1 THR A 113       9.812   0.555   4.183  1.00  0.00           O  
ATOM    877  N   ARG A 114       7.933   3.394   3.365  1.00  0.00           N  
ATOM    878  CA  ARG A 114       8.255   4.779   3.694  1.00  0.00           C  
ATOM    879  C   ARG A 114       8.198   5.011   5.200  1.00  0.00           C  
ATOM    880  CB  ARG A 114       7.300   5.737   2.980  1.00  0.00           C  
ATOM    881  O   ARG A 114       7.293   4.518   5.876  1.00  0.00           O  
ATOM    882  CG  ARG A 114       7.700   7.200   3.089  1.00  0.00           C  
ATOM    883  CD  ARG A 114       6.961   8.064   2.077  1.00  0.00           C  
ATOM    884  NE  ARG A 114       7.457   9.437   2.075  1.00  0.00           N  
ATOM    885  NH1 ARG A 114       6.194  10.111   0.262  1.00  0.00           N  
ATOM    886  NH2 ARG A 114       7.598  11.595   1.302  1.00  0.00           N  
ATOM    887  CZ  ARG A 114       7.082  10.378   1.213  1.00  0.00           C  
ATOM    888  N   ASN A 115       9.250   5.710   5.637  1.00  0.00           N  
ATOM    889  CA  ASN A 115       9.280   6.119   7.037  1.00  0.00           C  
ATOM    890  C   ASN A 115       8.749   7.538   7.217  1.00  0.00           C  
ATOM    891  CB  ASN A 115      10.699   6.008   7.598  1.00  0.00           C  
ATOM    892  O   ASN A 115       9.387   8.504   6.794  1.00  0.00           O  
ATOM    893  CG  ASN A 115      10.754   6.236   9.096  1.00  0.00           C  
ATOM    894  ND2 ASN A 115      11.962   6.289   9.644  1.00  0.00           N  
ATOM    895  OD1 ASN A 115       9.719   6.362   9.755  1.00  0.00           O  
ATOM    896  N   PHE A 116       7.509   7.644   7.834  1.00  0.00           N  
ATOM    897  CA  PHE A 116       6.878   8.948   7.999  1.00  0.00           C  
ATOM    898  C   PHE A 116       7.381   9.637   9.262  1.00  0.00           C  
ATOM    899  CB  PHE A 116       5.353   8.807   8.050  1.00  0.00           C  
ATOM    900  O   PHE A 116       6.912   9.343  10.364  1.00  0.00           O  
ATOM    901  CG  PHE A 116       4.737   8.405   6.737  1.00  0.00           C  
ATOM    902  CD1 PHE A 116       4.484   9.352   5.753  1.00  0.00           C  
ATOM    903  CD2 PHE A 116       4.410   7.078   6.487  1.00  0.00           C  
ATOM    904  CE1 PHE A 116       3.913   8.983   4.537  1.00  0.00           C  
ATOM    905  CE2 PHE A 116       3.840   6.702   5.275  1.00  0.00           C  
ATOM    906  CZ  PHE A 116       3.592   7.656   4.301  1.00  0.00           C  
ATOM    907  N   GLN A 117       8.599  10.220   9.259  1.00  0.00           N  
ATOM    908  CA  GLN A 117       9.163  11.022  10.340  1.00  0.00           C  
ATOM    909  C   GLN A 117       8.907  12.509  10.112  1.00  0.00           C  
ATOM    910  CB  GLN A 117      10.664  10.763  10.475  1.00  0.00           C  
ATOM    911  O   GLN A 117       8.656  12.936   8.983  1.00  0.00           O  
ATOM    912  CG  GLN A 117      11.006   9.340  10.897  1.00  0.00           C  
ATOM    913  CD  GLN A 117      12.502   9.091  10.961  1.00  0.00           C  
ATOM    914  NE2 GLN A 117      12.885   7.837  11.177  1.00  0.00           N  
ATOM    915  OE1 GLN A 117      13.306  10.017  10.816  1.00  0.00           O  
ATOM    916  N   THR A 118       8.686  13.303  11.082  1.00  0.00           N  
ATOM    917  CA  THR A 118       8.247  14.694  11.114  1.00  0.00           C  
ATOM    918  C   THR A 118       9.147  15.565  10.241  1.00  0.00           C  
ATOM    919  CB  THR A 118       8.235  15.244  12.552  1.00  0.00           C  
ATOM    920  O   THR A 118       8.660  16.407   9.484  1.00  0.00           O  
ATOM    921  CG2 THR A 118       6.997  14.775  13.309  1.00  0.00           C  
ATOM    922  OG1 THR A 118       9.405  14.788  13.242  1.00  0.00           O  
ATOM    923  N   LYS A 119      10.412  15.225  10.051  1.00  0.00           N  
ATOM    924  CA  LYS A 119      11.269  16.194   9.374  1.00  0.00           C  
ATOM    925  C   LYS A 119      11.651  15.710   7.978  1.00  0.00           C  
ATOM    926  CB  LYS A 119      12.529  16.464  10.197  1.00  0.00           C  
ATOM    927  O   LYS A 119      11.579  16.470   7.010  1.00  0.00           O  
ATOM    928  CG  LYS A 119      12.290  17.320  11.433  1.00  0.00           C  
ATOM    929  CD  LYS A 119      13.596  17.659  12.139  1.00  0.00           C  
ATOM    930  CE  LYS A 119      13.355  18.492  13.391  1.00  0.00           C  
ATOM    931  NZ  LYS A 119      14.634  18.845  14.076  1.00  0.00           N  
ATOM    932  N   THR A 120      11.958  14.464   7.854  1.00  0.00           N  
ATOM    933  CA  THR A 120      12.362  13.995   6.533  1.00  0.00           C  
ATOM    934  C   THR A 120      11.868  12.572   6.289  1.00  0.00           C  
ATOM    935  CB  THR A 120      13.892  14.046   6.367  1.00  0.00           C  
ATOM    936  O   THR A 120      12.429  11.614   6.826  1.00  0.00           O  
ATOM    937  CG2 THR A 120      14.286  14.029   4.894  1.00  0.00           C  
ATOM    938  OG1 THR A 120      14.393  15.245   6.971  1.00  0.00           O  
ATOM    939  N   PRO A 121      10.791  12.526   5.602  1.00  0.00           N  
ATOM    940  CA  PRO A 121      10.427  11.145   5.279  1.00  0.00           C  
ATOM    941  C   PRO A 121      11.495  10.431   4.453  1.00  0.00           C  
ATOM    942  CB  PRO A 121       9.131  11.300   4.478  1.00  0.00           C  
ATOM    943  O   PRO A 121      12.149  11.053   3.612  1.00  0.00           O  
ATOM    944  CG  PRO A 121       9.148  12.714   3.994  1.00  0.00           C  
ATOM    945  CD  PRO A 121      10.057  13.512   4.885  1.00  0.00           C  
ATOM    946  N   THR A 122      11.886   9.267   4.899  1.00  0.00           N  
ATOM    947  CA  THR A 122      12.874   8.463   4.189  1.00  0.00           C  
ATOM    948  C   THR A 122      12.244   7.182   3.651  1.00  0.00           C  
ATOM    949  CB  THR A 122      14.066   8.110   5.098  1.00  0.00           C  
ATOM    950  O   THR A 122      11.222   6.723   4.167  1.00  0.00           O  
ATOM    951  CG2 THR A 122      14.800   9.366   5.555  1.00  0.00           C  
ATOM    952  OG1 THR A 122      13.588   7.404   6.249  1.00  0.00           O  
ATOM    953  N   SER A 123      12.786   6.776   2.529  1.00  0.00           N  
ATOM    954  CA  SER A 123      12.353   5.512   1.943  1.00  0.00           C  
ATOM    955  C   SER A 123      13.221   4.354   2.423  1.00  0.00           C  
ATOM    956  CB  SER A 123      12.389   5.589   0.416  1.00  0.00           C  
ATOM    957  O   SER A 123      14.403   4.539   2.720  1.00  0.00           O  
ATOM    958  OG  SER A 123      13.707   5.835  -0.044  1.00  0.00           O  
ATOM    959  N   GLU A 124      12.536   3.247   2.657  1.00  0.00           N  
ATOM    960  CA  GLU A 124      13.216   2.009   3.024  1.00  0.00           C  
ATOM    961  C   GLU A 124      12.939   0.904   2.008  1.00  0.00           C  
ATOM    962  CB  GLU A 124      12.790   1.555   4.423  1.00  0.00           C  
ATOM    963  O   GLU A 124      11.787   0.674   1.633  1.00  0.00           O  
ATOM    964  CG  GLU A 124      13.065   2.581   5.513  1.00  0.00           C  
ATOM    965  CD  GLU A 124      12.470   2.201   6.859  1.00  0.00           C  
ATOM    966  OE1 GLU A 124      13.145   2.389   7.896  1.00  0.00           O  
ATOM    967  OE2 GLU A 124      11.319   1.710   6.877  1.00  0.00           O  
ATOM    968  N   VAL A 125      13.989   0.289   1.560  1.00  0.00           N  
ATOM    969  CA  VAL A 125      13.856  -0.801   0.598  1.00  0.00           C  
ATOM    970  C   VAL A 125      14.498  -2.067   1.160  1.00  0.00           C  
ATOM    971  CB  VAL A 125      14.494  -0.438  -0.762  1.00  0.00           C  
ATOM    972  O   VAL A 125      15.619  -2.028   1.673  1.00  0.00           O  
ATOM    973  CG1 VAL A 125      14.278  -1.560  -1.776  1.00  0.00           C  
ATOM    974  CG2 VAL A 125      13.922   0.878  -1.285  1.00  0.00           C  
ATOM    975  N   SER A 126      13.844  -3.082   1.132  1.00  0.00           N  
ATOM    976  CA  SER A 126      14.370  -4.343   1.645  1.00  0.00           C  
ATOM    977  C   SER A 126      15.382  -4.952   0.680  1.00  0.00           C  
ATOM    978  CB  SER A 126      13.234  -5.335   1.898  1.00  0.00           C  
ATOM    979  O   SER A 126      15.531  -4.483  -0.450  1.00  0.00           O  
ATOM    980  OG  SER A 126      12.734  -5.850   0.675  1.00  0.00           O  
ATOM    981  N   ASP A 127      16.031  -6.044   1.147  1.00  0.00           N  
ATOM    982  CA  ASP A 127      16.759  -6.933   0.247  1.00  0.00           C  
ATOM    983  C   ASP A 127      15.800  -7.712  -0.651  1.00  0.00           C  
ATOM    984  CB  ASP A 127      17.638  -7.901   1.043  1.00  0.00           C  
ATOM    985  O   ASP A 127      14.580  -7.602  -0.508  1.00  0.00           O  
ATOM    986  CG  ASP A 127      18.964  -8.192   0.363  1.00  0.00           C  
ATOM    987  OD1 ASP A 127      19.049  -8.090  -0.879  1.00  0.00           O  
ATOM    988  OD2 ASP A 127      19.933  -8.530   1.077  1.00  0.00           O  
ATOM    989  N   VAL A 128      16.291  -8.452  -1.593  1.00  0.00           N  
ATOM    990  CA  VAL A 128      15.468  -9.151  -2.575  1.00  0.00           C  
ATOM    991  C   VAL A 128      15.054 -10.514  -2.025  1.00  0.00           C  
ATOM    992  CB  VAL A 128      16.211  -9.322  -3.919  1.00  0.00           C  
ATOM    993  O   VAL A 128      15.743 -11.083  -1.174  1.00  0.00           O  
ATOM    994  CG1 VAL A 128      16.575  -7.962  -4.512  1.00  0.00           C  
ATOM    995  CG2 VAL A 128      17.462 -10.178  -3.731  1.00  0.00           C  
ATOM    996  N   SER A 129      13.920 -10.960  -2.436  1.00  0.00           N  
ATOM    997  CA  SER A 129      13.406 -12.291  -2.133  1.00  0.00           C  
ATOM    998  C   SER A 129      12.675 -12.888  -3.331  1.00  0.00           C  
ATOM    999  CB  SER A 129      12.468 -12.242  -0.926  1.00  0.00           C  
ATOM   1000  O   SER A 129      11.921 -12.191  -4.014  1.00  0.00           O  
ATOM   1001  OG  SER A 129      11.981 -13.536  -0.615  1.00  0.00           O  
ATOM   1002  N   PRO A 130      13.017 -14.139  -3.575  1.00  0.00           N  
ATOM   1003  CA  PRO A 130      12.176 -14.770  -4.595  1.00  0.00           C  
ATOM   1004  C   PRO A 130      10.720 -14.907  -4.157  1.00  0.00           C  
ATOM   1005  CB  PRO A 130      12.821 -16.146  -4.783  1.00  0.00           C  
ATOM   1006  O   PRO A 130      10.433 -14.939  -2.958  1.00  0.00           O  
ATOM   1007  CG  PRO A 130      13.450 -16.456  -3.463  1.00  0.00           C  
ATOM   1008  CD  PRO A 130      13.962 -15.176  -2.866  1.00  0.00           C  
ATOM   1009  N   THR A 131       9.843 -14.900  -5.163  1.00  0.00           N  
ATOM   1010  CA  THR A 131       8.433 -15.032  -4.813  1.00  0.00           C  
ATOM   1011  C   THR A 131       7.801 -16.209  -5.551  1.00  0.00           C  
ATOM   1012  CB  THR A 131       7.655 -13.743  -5.133  1.00  0.00           C  
ATOM   1013  O   THR A 131       8.180 -16.514  -6.683  1.00  0.00           O  
ATOM   1014  CG2 THR A 131       7.577 -13.507  -6.638  1.00  0.00           C  
ATOM   1015  OG1 THR A 131       6.326 -13.851  -4.609  1.00  0.00           O  
ATOM   1016  N   PHE A 132       6.839 -16.904  -4.834  1.00  0.00           N  
ATOM   1017  CA  PHE A 132       6.129 -18.067  -5.354  1.00  0.00           C  
ATOM   1018  C   PHE A 132       4.658 -18.024  -4.958  1.00  0.00           C  
ATOM   1019  CB  PHE A 132       6.772 -19.361  -4.846  1.00  0.00           C  
ATOM   1020  O   PHE A 132       4.311 -17.513  -3.891  1.00  0.00           O  
ATOM   1021  CG  PHE A 132       8.197 -19.547  -5.293  1.00  0.00           C  
ATOM   1022  CD1 PHE A 132       8.489 -20.238  -6.462  1.00  0.00           C  
ATOM   1023  CD2 PHE A 132       9.245 -19.030  -4.542  1.00  0.00           C  
ATOM   1024  CE1 PHE A 132       9.808 -20.411  -6.877  1.00  0.00           C  
ATOM   1025  CE2 PHE A 132      10.565 -19.199  -4.951  1.00  0.00           C  
ATOM   1026  CZ  PHE A 132      10.844 -19.891  -6.118  1.00  0.00           C  
ATOM   1027  N   PRO A 133       3.869 -18.456  -5.880  1.00  0.00           N  
ATOM   1028  CA  PRO A 133       2.451 -18.520  -5.517  1.00  0.00           C  
ATOM   1029  C   PRO A 133       2.174 -19.518  -4.395  1.00  0.00           C  
ATOM   1030  CB  PRO A 133       1.773 -18.958  -6.817  1.00  0.00           C  
ATOM   1031  O   PRO A 133       2.859 -20.539  -4.289  1.00  0.00           O  
ATOM   1032  CG  PRO A 133       2.813 -19.748  -7.543  1.00  0.00           C  
ATOM   1033  CD  PRO A 133       4.161 -19.167  -7.226  1.00  0.00           C  
ATOM   1034  N   SER A 134       1.209 -19.082  -3.521  1.00  0.00           N  
ATOM   1035  CA  SER A 134       0.717 -20.033  -2.530  1.00  0.00           C  
ATOM   1036  C   SER A 134      -0.229 -21.049  -3.162  1.00  0.00           C  
ATOM   1037  CB  SER A 134       0.006 -19.302  -1.391  1.00  0.00           C  
ATOM   1038  O   SER A 134      -0.680 -20.865  -4.294  1.00  0.00           O  
ATOM   1039  OG  SER A 134      -1.212 -18.734  -1.841  1.00  0.00           O  
ATOM   1040  N   SER A 135      -0.392 -22.163  -2.569  1.00  0.00           N  
ATOM   1041  CA  SER A 135      -1.214 -23.256  -3.080  1.00  0.00           C  
ATOM   1042  C   SER A 135      -2.634 -22.787  -3.376  1.00  0.00           C  
ATOM   1043  CB  SER A 135      -1.247 -24.413  -2.081  1.00  0.00           C  
ATOM   1044  O   SER A 135      -3.277 -23.286  -4.302  1.00  0.00           O  
ATOM   1045  OG  SER A 135      -1.643 -23.960  -0.798  1.00  0.00           O  
ATOM   1046  N   ASP A 136      -3.081 -21.670  -2.713  1.00  0.00           N  
ATOM   1047  CA  ASP A 136      -4.463 -21.225  -2.858  1.00  0.00           C  
ATOM   1048  C   ASP A 136      -4.608 -20.252  -4.026  1.00  0.00           C  
ATOM   1049  CB  ASP A 136      -4.955 -20.572  -1.565  1.00  0.00           C  
ATOM   1050  O   ASP A 136      -5.722 -19.964  -4.467  1.00  0.00           O  
ATOM   1051  CG  ASP A 136      -4.048 -19.453  -1.083  1.00  0.00           C  
ATOM   1052  OD1 ASP A 136      -2.974 -19.237  -1.685  1.00  0.00           O  
ATOM   1053  OD2 ASP A 136      -4.410 -18.784  -0.092  1.00  0.00           O  
ATOM   1054  N   GLY A 137      -3.489 -19.787  -4.676  1.00  0.00           N  
ATOM   1055  CA  GLY A 137      -3.433 -19.038  -5.921  1.00  0.00           C  
ATOM   1056  C   GLY A 137      -3.658 -17.549  -5.732  1.00  0.00           C  
ATOM   1057  O   GLY A 137      -3.358 -16.753  -6.625  1.00  0.00           O  
ATOM   1058  N   VAL A 138      -4.033 -17.084  -4.533  1.00  0.00           N  
ATOM   1059  CA  VAL A 138      -4.342 -15.667  -4.374  1.00  0.00           C  
ATOM   1060  C   VAL A 138      -3.173 -14.956  -3.697  1.00  0.00           C  
ATOM   1061  CB  VAL A 138      -5.638 -15.457  -3.559  1.00  0.00           C  
ATOM   1062  O   VAL A 138      -2.844 -13.819  -4.044  1.00  0.00           O  
ATOM   1063  CG1 VAL A 138      -5.926 -13.968  -3.377  1.00  0.00           C  
ATOM   1064  CG2 VAL A 138      -6.815 -16.152  -4.241  1.00  0.00           C  
ATOM   1065  N   PHE A 139      -2.538 -15.686  -2.907  1.00  0.00           N  
ATOM   1066  CA  PHE A 139      -1.409 -15.140  -2.162  1.00  0.00           C  
ATOM   1067  C   PHE A 139      -0.089 -15.646  -2.731  1.00  0.00           C  
ATOM   1068  CB  PHE A 139      -1.516 -15.504  -0.678  1.00  0.00           C  
ATOM   1069  O   PHE A 139      -0.040 -16.716  -3.341  1.00  0.00           O  
ATOM   1070  CG  PHE A 139      -2.631 -14.795   0.042  1.00  0.00           C  
ATOM   1071  CD1 PHE A 139      -2.566 -13.427   0.277  1.00  0.00           C  
ATOM   1072  CD2 PHE A 139      -3.744 -15.497   0.485  1.00  0.00           C  
ATOM   1073  CE1 PHE A 139      -3.597 -12.768   0.944  1.00  0.00           C  
ATOM   1074  CE2 PHE A 139      -4.778 -14.846   1.152  1.00  0.00           C  
ATOM   1075  CZ  PHE A 139      -4.702 -13.481   1.381  1.00  0.00           C  
ATOM   1076  N   TRP A 140       0.843 -14.803  -2.599  1.00  0.00           N  
ATOM   1077  CA  TRP A 140       2.211 -15.128  -2.988  1.00  0.00           C  
ATOM   1078  C   TRP A 140       3.149 -15.060  -1.787  1.00  0.00           C  
ATOM   1079  CB  TRP A 140       2.699 -14.180  -4.086  1.00  0.00           C  
ATOM   1080  O   TRP A 140       2.960 -14.235  -0.890  1.00  0.00           O  
ATOM   1081  CG  TRP A 140       2.096 -14.446  -5.433  1.00  0.00           C  
ATOM   1082  CD1 TRP A 140       0.787 -14.288  -5.796  1.00  0.00           C  
ATOM   1083  CD2 TRP A 140       2.780 -14.924  -6.595  1.00  0.00           C  
ATOM   1084  CE2 TRP A 140       1.823 -15.031  -7.629  1.00  0.00           C  
ATOM   1085  CE3 TRP A 140       4.110 -15.272  -6.864  1.00  0.00           C  
ATOM   1086  NE1 TRP A 140       0.616 -14.638  -7.115  1.00  0.00           N  
ATOM   1087  CH2 TRP A 140       3.464 -15.806  -9.148  1.00  0.00           C  
ATOM   1088  CZ2 TRP A 140       2.155 -15.472  -8.912  1.00  0.00           C  
ATOM   1089  CZ3 TRP A 140       4.439 -15.710  -8.142  1.00  0.00           C  
ATOM   1090  N   LYS A 141       4.081 -15.960  -1.829  1.00  0.00           N  
ATOM   1091  CA  LYS A 141       5.009 -16.049  -0.706  1.00  0.00           C  
ATOM   1092  C   LYS A 141       6.274 -15.238  -0.972  1.00  0.00           C  
ATOM   1093  CB  LYS A 141       5.372 -17.508  -0.424  1.00  0.00           C  
ATOM   1094  O   LYS A 141       6.697 -15.097  -2.121  1.00  0.00           O  
ATOM   1095  CG  LYS A 141       4.184 -18.378  -0.039  1.00  0.00           C  
ATOM   1096  CD  LYS A 141       4.595 -19.833   0.149  1.00  0.00           C  
ATOM   1097  CE  LYS A 141       3.389 -20.726   0.408  1.00  0.00           C  
ATOM   1098  NZ  LYS A 141       3.776 -22.166   0.500  1.00  0.00           N  
ATOM   1099  N   HIS A 142       6.833 -14.741   0.098  1.00  0.00           N  
ATOM   1100  CA  HIS A 142       8.158 -14.131   0.114  1.00  0.00           C  
ATOM   1101  C   HIS A 142       8.820 -14.287   1.480  1.00  0.00           C  
ATOM   1102  CB  HIS A 142       8.072 -12.650  -0.261  1.00  0.00           C  
ATOM   1103  O   HIS A 142       8.170 -14.690   2.447  1.00  0.00           O  
ATOM   1104  CG  HIS A 142       7.372 -11.812   0.762  1.00  0.00           C  
ATOM   1105  CD2 HIS A 142       6.072 -11.451   0.877  1.00  0.00           C  
ATOM   1106  ND1 HIS A 142       8.029 -11.237   1.828  1.00  0.00           N  
ATOM   1107  CE1 HIS A 142       7.160 -10.557   2.557  1.00  0.00           C  
ATOM   1108  NE2 HIS A 142       5.966 -10.671   2.001  1.00  0.00           N  
ATOM   1109  N   TRP A 143      10.127 -13.970   1.607  1.00  0.00           N  
ATOM   1110  CA  TRP A 143      10.867 -14.248   2.834  1.00  0.00           C  
ATOM   1111  C   TRP A 143      11.472 -12.971   3.406  1.00  0.00           C  
ATOM   1112  CB  TRP A 143      11.970 -15.279   2.575  1.00  0.00           C  
ATOM   1113  O   TRP A 143      12.432 -13.024   4.179  1.00  0.00           O  
ATOM   1114  CG  TRP A 143      11.473 -16.691   2.481  1.00  0.00           C  
ATOM   1115  CD1 TRP A 143      11.396 -17.606   3.494  1.00  0.00           C  
ATOM   1116  CD2 TRP A 143      10.990 -17.350   1.307  1.00  0.00           C  
ATOM   1117  CE2 TRP A 143      10.635 -18.665   1.682  1.00  0.00           C  
ATOM   1118  CE3 TRP A 143      10.822 -16.957  -0.027  1.00  0.00           C  
ATOM   1119  NE1 TRP A 143      10.892 -18.795   3.020  1.00  0.00           N  
ATOM   1120  CH2 TRP A 143       9.967 -19.178  -0.530  1.00  0.00           C  
ATOM   1121  CZ2 TRP A 143      10.121 -19.589   0.769  1.00  0.00           C  
ATOM   1122  CZ3 TRP A 143      10.310 -17.878  -0.934  1.00  0.00           C  
ATOM   1123  N   ILE A 144      10.895 -11.891   2.960  1.00  0.00           N  
ATOM   1124  CA  ILE A 144      11.302 -10.605   3.516  1.00  0.00           C  
ATOM   1125  C   ILE A 144      10.700 -10.430   4.908  1.00  0.00           C  
ATOM   1126  CB  ILE A 144      10.880  -9.435   2.599  1.00  0.00           C  
ATOM   1127  O   ILE A 144       9.485 -10.539   5.084  1.00  0.00           O  
ATOM   1128  CG1 ILE A 144      11.507  -9.593   1.209  1.00  0.00           C  
ATOM   1129  CG2 ILE A 144      11.268  -8.092   3.225  1.00  0.00           C  
ATOM   1130  CD1 ILE A 144      10.926  -8.657   0.158  1.00  0.00           C  
ATOM   1131  N   PRO A 145      11.627 -10.167   5.922  1.00  0.00           N  
ATOM   1132  CA  PRO A 145      11.105  -9.934   7.271  1.00  0.00           C  
ATOM   1133  C   PRO A 145      10.251  -8.671   7.364  1.00  0.00           C  
ATOM   1134  CB  PRO A 145      12.371  -9.801   8.121  1.00  0.00           C  
ATOM   1135  O   PRO A 145      10.641  -7.619   6.849  1.00  0.00           O  
ATOM   1136  CG  PRO A 145      13.458 -10.391   7.282  1.00  0.00           C  
ATOM   1137  CD  PRO A 145      13.104 -10.196   5.836  1.00  0.00           C  
ATOM   1138  N   THR A 146       9.076  -8.853   7.913  1.00  0.00           N  
ATOM   1139  CA  THR A 146       8.179  -7.714   8.071  1.00  0.00           C  
ATOM   1140  C   THR A 146       7.684  -7.611   9.511  1.00  0.00           C  
ATOM   1141  CB  THR A 146       6.974  -7.816   7.118  1.00  0.00           C  
ATOM   1142  O   THR A 146       7.821  -8.557  10.289  1.00  0.00           O  
ATOM   1143  CG2 THR A 146       7.428  -7.893   5.664  1.00  0.00           C  
ATOM   1144  OG1 THR A 146       6.220  -8.993   7.434  1.00  0.00           O  
ATOM   1145  N   LYS A 147       7.336  -6.473   9.927  1.00  0.00           N  
ATOM   1146  CA  LYS A 147       6.738  -6.203  11.232  1.00  0.00           C  
ATOM   1147  C   LYS A 147       5.252  -5.881  11.100  1.00  0.00           C  
ATOM   1148  CB  LYS A 147       7.465  -5.051  11.928  1.00  0.00           C  
ATOM   1149  O   LYS A 147       4.770  -5.587  10.004  1.00  0.00           O  
ATOM   1150  CG  LYS A 147       8.940  -5.316  12.186  1.00  0.00           C  
ATOM   1151  CD  LYS A 147       9.618  -4.118  12.839  1.00  0.00           C  
ATOM   1152  CE  LYS A 147      11.103  -4.367  13.061  1.00  0.00           C  
ATOM   1153  NZ  LYS A 147      11.779  -3.181  13.667  1.00  0.00           N  
ATOM   1154  N   ASP A 148       4.622  -6.045  12.268  1.00  0.00           N  
ATOM   1155  CA  ASP A 148       3.224  -5.629  12.306  1.00  0.00           C  
ATOM   1156  C   ASP A 148       3.067  -4.187  11.829  1.00  0.00           C  
ATOM   1157  CB  ASP A 148       2.657  -5.780  13.719  1.00  0.00           C  
ATOM   1158  O   ASP A 148       3.830  -3.307  12.235  1.00  0.00           O  
ATOM   1159  CG  ASP A 148       2.472  -7.230  14.132  1.00  0.00           C  
ATOM   1160  OD1 ASP A 148       2.453  -8.117  13.252  1.00  0.00           O  
ATOM   1161  OD2 ASP A 148       2.341  -7.487  15.348  1.00  0.00           O  
ATOM   1162  N   GLY A 149       2.172  -3.979  10.906  1.00  0.00           N  
ATOM   1163  CA  GLY A 149       1.912  -2.629  10.430  1.00  0.00           C  
ATOM   1164  C   GLY A 149       2.473  -2.366   9.046  1.00  0.00           C  
ATOM   1165  O   GLY A 149       2.250  -1.297   8.473  1.00  0.00           O  
ATOM   1166  N   GLN A 150       3.166  -3.310   8.496  1.00  0.00           N  
ATOM   1167  CA  GLN A 150       3.792  -3.095   7.196  1.00  0.00           C  
ATOM   1168  C   GLN A 150       2.899  -3.597   6.065  1.00  0.00           C  
ATOM   1169  CB  GLN A 150       5.155  -3.787   7.136  1.00  0.00           C  
ATOM   1170  O   GLN A 150       3.301  -3.591   4.900  1.00  0.00           O  
ATOM   1171  CG  GLN A 150       6.223  -3.117   7.990  1.00  0.00           C  
ATOM   1172  CD  GLN A 150       7.568  -3.814   7.902  1.00  0.00           C  
ATOM   1173  NE2 GLN A 150       8.641  -3.032   7.884  1.00  0.00           N  
ATOM   1174  OE1 GLN A 150       7.641  -5.046   7.851  1.00  0.00           O  
ATOM   1175  N   CYS A 151       1.737  -4.088   6.475  1.00  0.00           N  
ATOM   1176  CA  CYS A 151       0.768  -4.447   5.446  1.00  0.00           C  
ATOM   1177  C   CYS A 151       0.460  -3.255   4.547  1.00  0.00           C  
ATOM   1178  CB  CYS A 151      -0.522  -4.964   6.082  1.00  0.00           C  
ATOM   1179  O   CYS A 151       0.480  -2.109   5.000  1.00  0.00           O  
ATOM   1180  SG  CYS A 151      -0.350  -6.582   6.865  1.00  0.00           S  
ATOM   1181  N   GLY A 152       0.273  -3.603   3.298  1.00  0.00           N  
ATOM   1182  CA  GLY A 152      -0.087  -2.550   2.361  1.00  0.00           C  
ATOM   1183  C   GLY A 152       1.103  -1.990   1.606  1.00  0.00           C  
ATOM   1184  O   GLY A 152       0.937  -1.221   0.657  1.00  0.00           O  
ATOM   1185  N   SER A 153       2.311  -2.427   2.036  1.00  0.00           N  
ATOM   1186  CA  SER A 153       3.510  -1.957   1.349  1.00  0.00           C  
ATOM   1187  C   SER A 153       3.659  -2.619  -0.017  1.00  0.00           C  
ATOM   1188  CB  SER A 153       4.754  -2.228   2.195  1.00  0.00           C  
ATOM   1189  O   SER A 153       3.345  -3.800  -0.178  1.00  0.00           O  
ATOM   1190  OG  SER A 153       4.679  -1.545   3.434  1.00  0.00           O  
ATOM   1191  N   PRO A 154       4.163  -1.902  -0.976  1.00  0.00           N  
ATOM   1192  CA  PRO A 154       4.292  -2.436  -2.334  1.00  0.00           C  
ATOM   1193  C   PRO A 154       5.381  -3.500  -2.448  1.00  0.00           C  
ATOM   1194  CB  PRO A 154       4.645  -1.201  -3.167  1.00  0.00           C  
ATOM   1195  O   PRO A 154       6.469  -3.338  -1.890  1.00  0.00           O  
ATOM   1196  CG  PRO A 154       4.274  -0.039  -2.303  1.00  0.00           C  
ATOM   1197  CD  PRO A 154       4.350  -0.469  -0.866  1.00  0.00           C  
ATOM   1198  N   MET A 155       5.024  -4.556  -3.118  1.00  0.00           N  
ATOM   1199  CA  MET A 155       5.992  -5.542  -3.592  1.00  0.00           C  
ATOM   1200  C   MET A 155       6.409  -5.248  -5.029  1.00  0.00           C  
ATOM   1201  CB  MET A 155       5.413  -6.954  -3.493  1.00  0.00           C  
ATOM   1202  O   MET A 155       5.570  -5.226  -5.931  1.00  0.00           O  
ATOM   1203  CG  MET A 155       4.965  -7.337  -2.092  1.00  0.00           C  
ATOM   1204  SD  MET A 155       6.347  -7.325  -0.884  1.00  0.00           S  
ATOM   1205  CE  MET A 155       7.328  -8.719  -1.506  1.00  0.00           C  
ATOM   1206  N   VAL A 156       7.726  -5.076  -5.235  1.00  0.00           N  
ATOM   1207  CA  VAL A 156       8.188  -4.553  -6.517  1.00  0.00           C  
ATOM   1208  C   VAL A 156       9.143  -5.550  -7.168  1.00  0.00           C  
ATOM   1209  CB  VAL A 156       8.878  -3.181  -6.354  1.00  0.00           C  
ATOM   1210  O   VAL A 156      10.043  -6.077  -6.510  1.00  0.00           O  
ATOM   1211  CG1 VAL A 156       9.333  -2.641  -7.709  1.00  0.00           C  
ATOM   1212  CG2 VAL A 156       7.940  -2.190  -5.668  1.00  0.00           C  
ATOM   1213  N   SER A 157       8.944  -5.788  -8.449  1.00  0.00           N  
ATOM   1214  CA  SER A 157       9.858  -6.622  -9.222  1.00  0.00           C  
ATOM   1215  C   SER A 157      11.189  -5.915  -9.455  1.00  0.00           C  
ATOM   1216  CB  SER A 157       9.232  -7.004 -10.564  1.00  0.00           C  
ATOM   1217  O   SER A 157      11.218  -4.770  -9.910  1.00  0.00           O  
ATOM   1218  OG  SER A 157      10.163  -7.700 -11.374  1.00  0.00           O  
ATOM   1219  N   THR A 158      12.258  -6.627  -9.189  1.00  0.00           N  
ATOM   1220  CA  THR A 158      13.580  -6.034  -9.362  1.00  0.00           C  
ATOM   1221  C   THR A 158      13.986  -6.038 -10.833  1.00  0.00           C  
ATOM   1222  CB  THR A 158      14.640  -6.782  -8.532  1.00  0.00           C  
ATOM   1223  O   THR A 158      14.911  -5.325 -11.229  1.00  0.00           O  
ATOM   1224  CG2 THR A 158      14.333  -6.695  -7.041  1.00  0.00           C  
ATOM   1225  OG1 THR A 158      14.660  -8.160  -8.925  1.00  0.00           O  
ATOM   1226  N   SER A 159      13.263  -6.800 -11.638  1.00  0.00           N  
ATOM   1227  CA  SER A 159      13.617  -6.927 -13.047  1.00  0.00           C  
ATOM   1228  C   SER A 159      13.151  -5.714 -13.846  1.00  0.00           C  
ATOM   1229  CB  SER A 159      13.014  -8.201 -13.640  1.00  0.00           C  
ATOM   1230  O   SER A 159      13.880  -5.211 -14.703  1.00  0.00           O  
ATOM   1231  OG  SER A 159      11.599  -8.166 -13.570  1.00  0.00           O  
ATOM   1232  N   ASP A 160      11.919  -5.209 -13.449  1.00  0.00           N  
ATOM   1233  CA  ASP A 160      11.391  -4.144 -14.295  1.00  0.00           C  
ATOM   1234  C   ASP A 160      10.854  -2.988 -13.453  1.00  0.00           C  
ATOM   1235  CB  ASP A 160      10.290  -4.682 -15.212  1.00  0.00           C  
ATOM   1236  O   ASP A 160      10.358  -1.997 -13.994  1.00  0.00           O  
ATOM   1237  CG  ASP A 160       9.163  -5.358 -14.452  1.00  0.00           C  
ATOM   1238  OD1 ASP A 160       9.116  -5.250 -13.208  1.00  0.00           O  
ATOM   1239  OD2 ASP A 160       8.315  -6.006 -15.103  1.00  0.00           O  
ATOM   1240  N   GLY A 161      10.772  -3.086 -12.157  1.00  0.00           N  
ATOM   1241  CA  GLY A 161      10.340  -2.007 -11.282  1.00  0.00           C  
ATOM   1242  C   GLY A 161       8.831  -1.905 -11.163  1.00  0.00           C  
ATOM   1243  O   GLY A 161       8.311  -0.923 -10.629  1.00  0.00           O  
ATOM   1244  N   SER A 162       8.162  -2.903 -11.707  1.00  0.00           N  
ATOM   1245  CA  SER A 162       6.704  -2.923 -11.644  1.00  0.00           C  
ATOM   1246  C   SER A 162       6.216  -3.397 -10.279  1.00  0.00           C  
ATOM   1247  CB  SER A 162       6.132  -3.823 -12.739  1.00  0.00           C  
ATOM   1248  O   SER A 162       6.866  -4.223  -9.634  1.00  0.00           O  
ATOM   1249  OG  SER A 162       6.514  -3.358 -14.023  1.00  0.00           O  
ATOM   1250  N   ILE A 163       5.132  -2.806  -9.790  1.00  0.00           N  
ATOM   1251  CA  ILE A 163       4.487  -3.283  -8.571  1.00  0.00           C  
ATOM   1252  C   ILE A 163       3.718  -4.569  -8.864  1.00  0.00           C  
ATOM   1253  CB  ILE A 163       3.542  -2.216  -7.976  1.00  0.00           C  
ATOM   1254  O   ILE A 163       2.829  -4.587  -9.719  1.00  0.00           O  
ATOM   1255  CG1 ILE A 163       4.330  -0.959  -7.592  1.00  0.00           C  
ATOM   1256  CG2 ILE A 163       2.785  -2.778  -6.769  1.00  0.00           C  
ATOM   1257  CD1 ILE A 163       3.456   0.225  -7.201  1.00  0.00           C  
ATOM   1258  N   VAL A 164       4.044  -5.641  -8.143  1.00  0.00           N  
ATOM   1259  CA  VAL A 164       3.464  -6.939  -8.474  1.00  0.00           C  
ATOM   1260  C   VAL A 164       2.473  -7.354  -7.390  1.00  0.00           C  
ATOM   1261  CB  VAL A 164       4.554  -8.021  -8.642  1.00  0.00           C  
ATOM   1262  O   VAL A 164       1.766  -8.354  -7.536  1.00  0.00           O  
ATOM   1263  CG1 VAL A 164       5.433  -7.719  -9.855  1.00  0.00           C  
ATOM   1264  CG2 VAL A 164       5.403  -8.124  -7.376  1.00  0.00           C  
ATOM   1265  N   GLY A 165       2.422  -6.553  -6.337  1.00  0.00           N  
ATOM   1266  CA  GLY A 165       1.502  -6.857  -5.253  1.00  0.00           C  
ATOM   1267  C   GLY A 165       1.688  -5.960  -4.043  1.00  0.00           C  
ATOM   1268  O   GLY A 165       2.467  -5.006  -4.086  1.00  0.00           O  
ATOM   1269  N   ILE A 166       0.839  -6.167  -3.048  1.00  0.00           N  
ATOM   1270  CA  ILE A 166       0.971  -5.445  -1.787  1.00  0.00           C  
ATOM   1271  C   ILE A 166       1.055  -6.438  -0.630  1.00  0.00           C  
ATOM   1272  CB  ILE A 166      -0.207  -4.468  -1.570  1.00  0.00           C  
ATOM   1273  O   ILE A 166       0.382  -7.472  -0.641  1.00  0.00           O  
ATOM   1274  CG1 ILE A 166      -1.535  -5.232  -1.530  1.00  0.00           C  
ATOM   1275  CG2 ILE A 166      -0.225  -3.394  -2.662  1.00  0.00           C  
ATOM   1276  CD1 ILE A 166      -2.732  -4.373  -1.145  1.00  0.00           C  
ATOM   1277  N   HIS A 167       1.998  -6.141   0.256  1.00  0.00           N  
ATOM   1278  CA  HIS A 167       2.190  -7.009   1.413  1.00  0.00           C  
ATOM   1279  C   HIS A 167       0.896  -7.168   2.203  1.00  0.00           C  
ATOM   1280  CB  HIS A 167       3.294  -6.458   2.318  1.00  0.00           C  
ATOM   1281  O   HIS A 167       0.201  -6.185   2.470  1.00  0.00           O  
ATOM   1282  CG  HIS A 167       3.501  -7.257   3.565  1.00  0.00           C  
ATOM   1283  CD2 HIS A 167       3.241  -6.965   4.861  1.00  0.00           C  
ATOM   1284  ND1 HIS A 167       4.042  -8.524   3.556  1.00  0.00           N  
ATOM   1285  CE1 HIS A 167       4.106  -8.979   4.796  1.00  0.00           C  
ATOM   1286  NE2 HIS A 167       3.626  -8.051   5.607  1.00  0.00           N  
ATOM   1287  N   SER A 168       0.457  -8.366   2.679  1.00  0.00           N  
ATOM   1288  CA  SER A 168      -0.823  -8.643   3.324  1.00  0.00           C  
ATOM   1289  C   SER A 168      -0.624  -9.245   4.711  1.00  0.00           C  
ATOM   1290  CB  SER A 168      -1.663  -9.589   2.464  1.00  0.00           C  
ATOM   1291  O   SER A 168      -1.191  -8.759   5.691  1.00  0.00           O  
ATOM   1292  OG  SER A 168      -2.993  -9.661   2.948  1.00  0.00           O  
ATOM   1293  N   ALA A 169      -0.006 -10.288   4.863  1.00  0.00           N  
ATOM   1294  CA  ALA A 169       0.015 -10.973   6.153  1.00  0.00           C  
ATOM   1295  C   ALA A 169       1.365 -11.640   6.398  1.00  0.00           C  
ATOM   1296  CB  ALA A 169      -1.107 -12.006   6.226  1.00  0.00           C  
ATOM   1297  O   ALA A 169       2.148 -11.833   5.465  1.00  0.00           O  
ATOM   1298  N   SER A 170       1.552 -11.795   7.734  1.00  0.00           N  
ATOM   1299  CA  SER A 170       2.653 -12.609   8.240  1.00  0.00           C  
ATOM   1300  C   SER A 170       2.140 -13.872   8.922  1.00  0.00           C  
ATOM   1301  CB  SER A 170       3.509 -11.803   9.218  1.00  0.00           C  
ATOM   1302  O   SER A 170       1.015 -13.898   9.426  1.00  0.00           O  
ATOM   1303  OG  SER A 170       2.767 -11.468  10.378  1.00  0.00           O  
ATOM   1304  N   ASN A 171       2.508 -15.001   8.381  1.00  0.00           N  
ATOM   1305  CA  ASN A 171       2.251 -16.236   9.114  1.00  0.00           C  
ATOM   1306  C   ASN A 171       3.065 -16.304  10.402  1.00  0.00           C  
ATOM   1307  CB  ASN A 171       2.546 -17.453   8.235  1.00  0.00           C  
ATOM   1308  O   ASN A 171       4.276 -16.072  10.389  1.00  0.00           O  
ATOM   1309  CG  ASN A 171       2.032 -18.746   8.836  1.00  0.00           C  
ATOM   1310  ND2 ASN A 171       2.034 -19.812   8.043  1.00  0.00           N  
ATOM   1311  OD1 ASN A 171       1.635 -18.788  10.004  1.00  0.00           O  
ATOM   1312  N   PHE A 172       2.374 -16.350  11.619  1.00  0.00           N  
ATOM   1313  CA  PHE A 172       2.925 -16.446  12.966  1.00  0.00           C  
ATOM   1314  C   PHE A 172       3.722 -17.734  13.134  1.00  0.00           C  
ATOM   1315  CB  PHE A 172       1.808 -16.379  14.012  1.00  0.00           C  
ATOM   1316  O   PHE A 172       4.697 -17.773  13.888  1.00  0.00           O  
ATOM   1317  CG  PHE A 172       1.130 -15.038  14.091  1.00  0.00           C  
ATOM   1318  CD1 PHE A 172       1.720 -13.984  14.778  1.00  0.00           C  
ATOM   1319  CD2 PHE A 172      -0.099 -14.830  13.477  1.00  0.00           C  
ATOM   1320  CE1 PHE A 172       1.095 -12.742  14.853  1.00  0.00           C  
ATOM   1321  CE2 PHE A 172      -0.730 -13.592  13.547  1.00  0.00           C  
ATOM   1322  CZ  PHE A 172      -0.132 -12.549  14.237  1.00  0.00           C  
ATOM   1323  N   THR A 173       3.439 -18.732  12.178  1.00  0.00           N  
ATOM   1324  CA  THR A 173       4.046 -20.039  12.402  1.00  0.00           C  
ATOM   1325  C   THR A 173       5.117 -20.324  11.352  1.00  0.00           C  
ATOM   1326  CB  THR A 173       2.989 -21.158  12.377  1.00  0.00           C  
ATOM   1327  O   THR A 173       6.076 -21.051  11.618  1.00  0.00           O  
ATOM   1328  CG2 THR A 173       2.009 -21.015  13.537  1.00  0.00           C  
ATOM   1329  OG1 THR A 173       2.264 -21.095  11.143  1.00  0.00           O  
ATOM   1330  N   ASN A 174       5.092 -19.626  10.308  1.00  0.00           N  
ATOM   1331  CA  ASN A 174       6.029 -19.876   9.218  1.00  0.00           C  
ATOM   1332  C   ASN A 174       6.942 -18.677   8.978  1.00  0.00           C  
ATOM   1333  CB  ASN A 174       5.277 -20.234   7.934  1.00  0.00           C  
ATOM   1334  O   ASN A 174       6.692 -17.587   9.496  1.00  0.00           O  
ATOM   1335  CG  ASN A 174       4.984 -21.718   7.824  1.00  0.00           C  
ATOM   1336  ND2 ASN A 174       4.046 -22.074   6.955  1.00  0.00           N  
ATOM   1337  OD1 ASN A 174       5.596 -22.537   8.515  1.00  0.00           O  
ATOM   1338  N   THR A 175       8.233 -18.978   8.585  1.00  0.00           N  
ATOM   1339  CA  THR A 175       9.295 -18.040   8.237  1.00  0.00           C  
ATOM   1340  C   THR A 175       8.935 -17.261   6.974  1.00  0.00           C  
ATOM   1341  CB  THR A 175      10.637 -18.766   8.030  1.00  0.00           C  
ATOM   1342  O   THR A 175       9.705 -16.410   6.524  1.00  0.00           O  
ATOM   1343  CG2 THR A 175      11.138 -19.377   9.335  1.00  0.00           C  
ATOM   1344  OG1 THR A 175      10.465 -19.809   7.063  1.00  0.00           O  
ATOM   1345  N   ASN A 176       7.685 -17.621   6.409  1.00  0.00           N  
ATOM   1346  CA  ASN A 176       7.416 -16.889   5.176  1.00  0.00           C  
ATOM   1347  C   ASN A 176       6.276 -15.889   5.355  1.00  0.00           C  
ATOM   1348  CB  ASN A 176       7.098 -17.857   4.035  1.00  0.00           C  
ATOM   1349  O   ASN A 176       5.507 -15.983   6.313  1.00  0.00           O  
ATOM   1350  CG  ASN A 176       5.959 -18.801   4.370  1.00  0.00           C  
ATOM   1351  ND2 ASN A 176       6.090 -20.057   3.961  1.00  0.00           N  
ATOM   1352  OD1 ASN A 176       4.970 -18.403   4.991  1.00  0.00           O  
ATOM   1353  N   ASN A 177       6.342 -14.832   4.594  1.00  0.00           N  
ATOM   1354  CA  ASN A 177       5.302 -13.811   4.518  1.00  0.00           C  
ATOM   1355  C   ASN A 177       4.530 -13.894   3.204  1.00  0.00           C  
ATOM   1356  CB  ASN A 177       5.906 -12.416   4.692  1.00  0.00           C  
ATOM   1357  O   ASN A 177       4.921 -14.629   2.295  1.00  0.00           O  
ATOM   1358  CG  ASN A 177       6.484 -12.198   6.076  1.00  0.00           C  
ATOM   1359  ND2 ASN A 177       7.747 -11.792   6.135  1.00  0.00           N  
ATOM   1360  OD1 ASN A 177       5.801 -12.394   7.085  1.00  0.00           O  
ATOM   1361  N   TYR A 178       3.335 -13.174   3.225  1.00  0.00           N  
ATOM   1362  CA  TYR A 178       2.482 -13.255   2.045  1.00  0.00           C  
ATOM   1363  C   TYR A 178       2.126 -11.865   1.531  1.00  0.00           C  
ATOM   1364  CB  TYR A 178       1.203 -14.038   2.359  1.00  0.00           C  
ATOM   1365  O   TYR A 178       2.100 -10.901   2.300  1.00  0.00           O  
ATOM   1366  CG  TYR A 178       1.455 -15.459   2.803  1.00  0.00           C  
ATOM   1367  CD1 TYR A 178       1.579 -16.488   1.872  1.00  0.00           C  
ATOM   1368  CD2 TYR A 178       1.569 -15.775   4.152  1.00  0.00           C  
ATOM   1369  CE1 TYR A 178       1.809 -17.799   2.276  1.00  0.00           C  
ATOM   1370  CE2 TYR A 178       1.799 -17.083   4.567  1.00  0.00           C  
ATOM   1371  OH  TYR A 178       2.146 -19.382   4.029  1.00  0.00           O  
ATOM   1372  CZ  TYR A 178       1.918 -18.086   3.623  1.00  0.00           C  
ATOM   1373  N   PHE A 179       1.990 -11.791   0.273  1.00  0.00           N  
ATOM   1374  CA  PHE A 179       1.418 -10.583  -0.309  1.00  0.00           C  
ATOM   1375  C   PHE A 179       0.306 -10.931  -1.292  1.00  0.00           C  
ATOM   1376  CB  PHE A 179       2.501  -9.758  -1.012  1.00  0.00           C  
ATOM   1377  O   PHE A 179       0.200 -12.075  -1.739  1.00  0.00           O  
ATOM   1378  CG  PHE A 179       3.009 -10.381  -2.284  1.00  0.00           C  
ATOM   1379  CD1 PHE A 179       4.065 -11.284  -2.259  1.00  0.00           C  
ATOM   1380  CD2 PHE A 179       2.429 -10.064  -3.506  1.00  0.00           C  
ATOM   1381  CE1 PHE A 179       4.537 -11.862  -3.435  1.00  0.00           C  
ATOM   1382  CE2 PHE A 179       2.896 -10.637  -4.685  1.00  0.00           C  
ATOM   1383  CZ  PHE A 179       3.951 -11.535  -4.648  1.00  0.00           C  
ATOM   1384  N   THR A 180      -0.599 -10.018  -1.447  1.00  0.00           N  
ATOM   1385  CA  THR A 180      -1.677 -10.142  -2.422  1.00  0.00           C  
ATOM   1386  C   THR A 180      -1.213  -9.687  -3.802  1.00  0.00           C  
ATOM   1387  CB  THR A 180      -2.911  -9.325  -1.997  1.00  0.00           C  
ATOM   1388  O   THR A 180      -0.806  -8.537  -3.979  1.00  0.00           O  
ATOM   1389  CG2 THR A 180      -4.077  -9.552  -2.954  1.00  0.00           C  
ATOM   1390  OG1 THR A 180      -3.307  -9.719  -0.677  1.00  0.00           O  
ATOM   1391  N   ALA A 181      -1.277 -10.569  -4.754  1.00  0.00           N  
ATOM   1392  CA  ALA A 181      -0.809 -10.291  -6.109  1.00  0.00           C  
ATOM   1393  C   ALA A 181      -1.757  -9.340  -6.833  1.00  0.00           C  
ATOM   1394  CB  ALA A 181      -0.659 -11.590  -6.898  1.00  0.00           C  
ATOM   1395  O   ALA A 181      -2.971  -9.383  -6.621  1.00  0.00           O  
ATOM   1396  N   VAL A 182      -1.169  -8.503  -7.620  1.00  0.00           N  
ATOM   1397  CA  VAL A 182      -1.946  -7.666  -8.529  1.00  0.00           C  
ATOM   1398  C   VAL A 182      -2.610  -8.537  -9.593  1.00  0.00           C  
ATOM   1399  CB  VAL A 182      -1.067  -6.585  -9.197  1.00  0.00           C  
ATOM   1400  O   VAL A 182      -1.966  -9.409 -10.181  1.00  0.00           O  
ATOM   1401  CG1 VAL A 182      -1.846  -5.854 -10.288  1.00  0.00           C  
ATOM   1402  CG2 VAL A 182      -0.551  -5.598  -8.152  1.00  0.00           C  
ATOM   1403  N   PRO A 183      -3.973  -8.364  -9.789  1.00  0.00           N  
ATOM   1404  CA  PRO A 183      -4.639  -9.169 -10.815  1.00  0.00           C  
ATOM   1405  C   PRO A 183      -4.240  -8.766 -12.233  1.00  0.00           C  
ATOM   1406  CB  PRO A 183      -6.125  -8.897 -10.568  1.00  0.00           C  
ATOM   1407  O   PRO A 183      -3.667  -7.692 -12.435  1.00  0.00           O  
ATOM   1408  CG  PRO A 183      -6.170  -7.517  -9.995  1.00  0.00           C  
ATOM   1409  CD  PRO A 183      -4.940  -7.306  -9.160  1.00  0.00           C  
ATOM   1410  N   PRO A 184      -4.605  -9.712 -13.176  1.00  0.00           N  
ATOM   1411  CA  PRO A 184      -4.350  -9.337 -14.569  1.00  0.00           C  
ATOM   1412  C   PRO A 184      -5.158  -8.118 -15.009  1.00  0.00           C  
ATOM   1413  CB  PRO A 184      -4.771 -10.583 -15.353  1.00  0.00           C  
ATOM   1414  O   PRO A 184      -6.272  -7.904 -14.525  1.00  0.00           O  
ATOM   1415  CG  PRO A 184      -5.725 -11.297 -14.450  1.00  0.00           C  
ATOM   1416  CD  PRO A 184      -5.392 -10.944 -13.029  1.00  0.00           C  
ATOM   1417  N   ASP A 185      -4.618  -7.200 -15.775  1.00  0.00           N  
ATOM   1418  CA  ASP A 185      -5.283  -6.054 -16.388  1.00  0.00           C  
ATOM   1419  C   ASP A 185      -5.622  -4.992 -15.344  1.00  0.00           C  
ATOM   1420  CB  ASP A 185      -6.552  -6.497 -17.119  1.00  0.00           C  
ATOM   1421  O   ASP A 185      -6.634  -4.299 -15.462  1.00  0.00           O  
ATOM   1422  CG  ASP A 185      -6.271  -7.438 -18.277  1.00  0.00           C  
ATOM   1423  OD1 ASP A 185      -5.271  -7.234 -19.000  1.00  0.00           O  
ATOM   1424  OD2 ASP A 185      -7.058  -8.389 -18.471  1.00  0.00           O  
ATOM   1425  N   PHE A 186      -4.921  -5.035 -14.252  1.00  0.00           N  
ATOM   1426  CA  PHE A 186      -5.134  -4.102 -13.152  1.00  0.00           C  
ATOM   1427  C   PHE A 186      -4.972  -2.662 -13.624  1.00  0.00           C  
ATOM   1428  CB  PHE A 186      -4.161  -4.391 -12.005  1.00  0.00           C  
ATOM   1429  O   PHE A 186      -5.723  -1.778 -13.206  1.00  0.00           O  
ATOM   1430  CG  PHE A 186      -4.527  -3.712 -10.713  1.00  0.00           C  
ATOM   1431  CD1 PHE A 186      -3.606  -2.914 -10.045  1.00  0.00           C  
ATOM   1432  CD2 PHE A 186      -5.794  -3.872 -10.166  1.00  0.00           C  
ATOM   1433  CE1 PHE A 186      -3.943  -2.284  -8.849  1.00  0.00           C  
ATOM   1434  CE2 PHE A 186      -6.137  -3.246  -8.971  1.00  0.00           C  
ATOM   1435  CZ  PHE A 186      -5.210  -2.453  -8.314  1.00  0.00           C  
ATOM   1436  N   MET A 187      -4.092  -2.491 -14.493  1.00  0.00           N  
ATOM   1437  CA  MET A 187      -3.856  -1.148 -15.014  1.00  0.00           C  
ATOM   1438  C   MET A 187      -5.094  -0.616 -15.728  1.00  0.00           C  
ATOM   1439  CB  MET A 187      -2.660  -1.143 -15.967  1.00  0.00           C  
ATOM   1440  O   MET A 187      -5.422   0.566 -15.613  1.00  0.00           O  
ATOM   1441  CG  MET A 187      -1.314  -1.202 -15.262  1.00  0.00           C  
ATOM   1442  SD  MET A 187      -1.057   0.210 -14.119  1.00  0.00           S  
ATOM   1443  CE  MET A 187      -0.976   1.576 -15.310  1.00  0.00           C  
ATOM   1444  N   LYS A 188      -5.722  -1.436 -16.495  1.00  0.00           N  
ATOM   1445  CA  LYS A 188      -6.951  -1.060 -17.189  1.00  0.00           C  
ATOM   1446  C   LYS A 188      -8.034  -0.638 -16.201  1.00  0.00           C  
ATOM   1447  CB  LYS A 188      -7.453  -2.217 -18.055  1.00  0.00           C  
ATOM   1448  O   LYS A 188      -8.743   0.344 -16.430  1.00  0.00           O  
ATOM   1449  CG  LYS A 188      -6.622  -2.461 -19.305  1.00  0.00           C  
ATOM   1450  CD  LYS A 188      -7.216  -3.569 -20.165  1.00  0.00           C  
ATOM   1451  CE  LYS A 188      -6.325  -3.892 -21.357  1.00  0.00           C  
ATOM   1452  NZ  LYS A 188      -6.884  -5.006 -22.180  1.00  0.00           N  
ATOM   1453  N   LEU A 189      -8.088  -1.401 -15.131  1.00  0.00           N  
ATOM   1454  CA  LEU A 189      -9.050  -1.098 -14.077  1.00  0.00           C  
ATOM   1455  C   LEU A 189      -8.778   0.276 -13.472  1.00  0.00           C  
ATOM   1456  CB  LEU A 189      -9.003  -2.168 -12.983  1.00  0.00           C  
ATOM   1457  O   LEU A 189      -9.710   1.044 -13.224  1.00  0.00           O  
ATOM   1458  CG  LEU A 189      -9.933  -1.957 -11.787  1.00  0.00           C  
ATOM   1459  CD1 LEU A 189     -11.388  -2.122 -12.212  1.00  0.00           C  
ATOM   1460  CD2 LEU A 189      -9.585  -2.926 -10.662  1.00  0.00           C  
ATOM   1461  N   LEU A 190      -7.530   0.658 -13.340  1.00  0.00           N  
ATOM   1462  CA  LEU A 190      -7.138   1.901 -12.685  1.00  0.00           C  
ATOM   1463  C   LEU A 190      -7.345   3.093 -13.613  1.00  0.00           C  
ATOM   1464  CB  LEU A 190      -5.674   1.834 -12.241  1.00  0.00           C  
ATOM   1465  O   LEU A 190      -7.630   4.201 -13.152  1.00  0.00           O  
ATOM   1466  CG  LEU A 190      -5.348   0.835 -11.130  1.00  0.00           C  
ATOM   1467  CD1 LEU A 190      -3.861   0.884 -10.792  1.00  0.00           C  
ATOM   1468  CD2 LEU A 190      -6.192   1.118  -9.891  1.00  0.00           C  
ATOM   1469  N   THR A 191      -7.285   2.888 -14.884  1.00  0.00           N  
ATOM   1470  CA  THR A 191      -7.262   4.009 -15.818  1.00  0.00           C  
ATOM   1471  C   THR A 191      -8.616   4.169 -16.503  1.00  0.00           C  
ATOM   1472  CB  THR A 191      -6.163   3.827 -16.881  1.00  0.00           C  
ATOM   1473  O   THR A 191      -8.919   5.232 -17.050  1.00  0.00           O  
ATOM   1474  CG2 THR A 191      -4.775   3.886 -16.253  1.00  0.00           C  
ATOM   1475  OG1 THR A 191      -6.332   2.556 -17.522  1.00  0.00           O  
ATOM   1476  N   ASP A 192      -9.441   3.111 -16.455  1.00  0.00           N  
ATOM   1477  CA  ASP A 192     -10.752   3.152 -17.096  1.00  0.00           C  
ATOM   1478  C   ASP A 192     -11.869   3.210 -16.056  1.00  0.00           C  
ATOM   1479  CB  ASP A 192     -10.943   1.936 -18.006  1.00  0.00           C  
ATOM   1480  O   ASP A 192     -12.219   2.191 -15.455  1.00  0.00           O  
ATOM   1481  CG  ASP A 192     -12.215   2.008 -18.832  1.00  0.00           C  
ATOM   1482  OD1 ASP A 192     -13.035   2.926 -18.611  1.00  0.00           O  
ATOM   1483  OD2 ASP A 192     -12.400   1.138 -19.710  1.00  0.00           O  
ATOM   1484  N   PRO A 193     -12.414   4.345 -15.842  1.00  0.00           N  
ATOM   1485  CA  PRO A 193     -13.455   4.533 -14.829  1.00  0.00           C  
ATOM   1486  C   PRO A 193     -14.671   3.639 -15.059  1.00  0.00           C  
ATOM   1487  CB  PRO A 193     -13.828   6.010 -14.977  1.00  0.00           C  
ATOM   1488  O   PRO A 193     -15.384   3.304 -14.110  1.00  0.00           O  
ATOM   1489  CG  PRO A 193     -12.620   6.650 -15.581  1.00  0.00           C  
ATOM   1490  CD  PRO A 193     -11.949   5.651 -16.478  1.00  0.00           C  
ATOM   1491  N   SER A 194     -14.931   3.228 -16.319  1.00  0.00           N  
ATOM   1492  CA  SER A 194     -16.105   2.430 -16.655  1.00  0.00           C  
ATOM   1493  C   SER A 194     -16.002   1.023 -16.075  1.00  0.00           C  
ATOM   1494  CB  SER A 194     -16.285   2.353 -18.171  1.00  0.00           C  
ATOM   1495  O   SER A 194     -17.013   0.336 -15.917  1.00  0.00           O  
ATOM   1496  OG  SER A 194     -15.261   1.572 -18.761  1.00  0.00           O  
ATOM   1497  N   LEU A 195     -14.798   0.582 -15.671  1.00  0.00           N  
ATOM   1498  CA  LEU A 195     -14.592  -0.769 -15.159  1.00  0.00           C  
ATOM   1499  C   LEU A 195     -14.697  -0.795 -13.638  1.00  0.00           C  
ATOM   1500  CB  LEU A 195     -13.227  -1.306 -15.597  1.00  0.00           C  
ATOM   1501  O   LEU A 195     -14.702  -1.868 -13.030  1.00  0.00           O  
ATOM   1502  CG  LEU A 195     -13.033  -1.521 -17.099  1.00  0.00           C  
ATOM   1503  CD1 LEU A 195     -11.604  -1.967 -17.390  1.00  0.00           C  
ATOM   1504  CD2 LEU A 195     -14.035  -2.543 -17.626  1.00  0.00           C  
ATOM   1505  N   GLN A 196     -14.875   0.413 -13.062  1.00  0.00           N  
ATOM   1506  CA  GLN A 196     -14.881   0.510 -11.606  1.00  0.00           C  
ATOM   1507  C   GLN A 196     -16.306   0.519 -11.061  1.00  0.00           C  
ATOM   1508  CB  GLN A 196     -14.136   1.765 -11.148  1.00  0.00           C  
ATOM   1509  O   GLN A 196     -17.150   1.288 -11.527  1.00  0.00           O  
ATOM   1510  CG  GLN A 196     -12.681   1.814 -11.595  1.00  0.00           C  
ATOM   1511  CD  GLN A 196     -12.076   3.199 -11.472  1.00  0.00           C  
ATOM   1512  NE2 GLN A 196     -10.761   3.290 -11.647  1.00  0.00           N  
ATOM   1513  OE1 GLN A 196     -12.783   4.181 -11.223  1.00  0.00           O  
ATOM   1514  N   LYS A 197     -16.607  -0.459 -10.215  1.00  0.00           N  
ATOM   1515  CA  LYS A 197     -17.873  -0.505  -9.489  1.00  0.00           C  
ATOM   1516  C   LYS A 197     -17.694  -0.054  -8.042  1.00  0.00           C  
ATOM   1517  CB  LYS A 197     -18.463  -1.915  -9.529  1.00  0.00           C  
ATOM   1518  O   LYS A 197     -17.155  -0.795  -7.217  1.00  0.00           O  
ATOM   1519  CG  LYS A 197     -18.804  -2.404 -10.929  1.00  0.00           C  
ATOM   1520  CD  LYS A 197     -19.399  -3.807 -10.902  1.00  0.00           C  
ATOM   1521  CE  LYS A 197     -19.707  -4.311 -12.305  1.00  0.00           C  
ATOM   1522  NZ  LYS A 197     -20.259  -5.699 -12.286  1.00  0.00           N  
ATOM   1523  N   TRP A 198     -18.235   1.143  -7.780  1.00  0.00           N  
ATOM   1524  CA  TRP A 198     -17.988   1.773  -6.487  1.00  0.00           C  
ATOM   1525  C   TRP A 198     -19.109   1.456  -5.504  1.00  0.00           C  
ATOM   1526  CB  TRP A 198     -17.844   3.289  -6.646  1.00  0.00           C  
ATOM   1527  O   TRP A 198     -20.288   1.495  -5.864  1.00  0.00           O  
ATOM   1528  CG  TRP A 198     -16.749   3.702  -7.583  1.00  0.00           C  
ATOM   1529  CD1 TRP A 198     -16.889   4.182  -8.855  1.00  0.00           C  
ATOM   1530  CD2 TRP A 198     -15.343   3.667  -7.320  1.00  0.00           C  
ATOM   1531  CE2 TRP A 198     -14.689   4.141  -8.479  1.00  0.00           C  
ATOM   1532  CE3 TRP A 198     -14.571   3.282  -6.216  1.00  0.00           C  
ATOM   1533  NE1 TRP A 198     -15.654   4.448  -9.400  1.00  0.00           N  
ATOM   1534  CH2 TRP A 198     -12.567   3.856  -7.470  1.00  0.00           C  
ATOM   1535  CZ2 TRP A 198     -13.298   4.240  -8.565  1.00  0.00           C  
ATOM   1536  CZ3 TRP A 198     -13.187   3.380  -6.303  1.00  0.00           C  
ATOM   1537  N   ILE A 199     -18.619   1.009  -4.355  1.00  0.00           N  
ATOM   1538  CA  ILE A 199     -19.566   0.752  -3.275  1.00  0.00           C  
ATOM   1539  C   ILE A 199     -19.208   1.605  -2.061  1.00  0.00           C  
ATOM   1540  CB  ILE A 199     -19.591  -0.745  -2.891  1.00  0.00           C  
ATOM   1541  O   ILE A 199     -18.065   2.045  -1.919  1.00  0.00           O  
ATOM   1542  CG1 ILE A 199     -18.207  -1.195  -2.409  1.00  0.00           C  
ATOM   1543  CG2 ILE A 199     -20.065  -1.598  -4.071  1.00  0.00           C  
ATOM   1544  CD1 ILE A 199     -18.198  -2.566  -1.747  1.00  0.00           C  
ATOM   1545  N   SER A 200     -20.228   2.032  -1.301  1.00  0.00           N  
ATOM   1546  CA  SER A 200     -20.018   2.756  -0.052  1.00  0.00           C  
ATOM   1547  C   SER A 200     -20.577   1.982   1.137  1.00  0.00           C  
ATOM   1548  CB  SER A 200     -20.666   4.140  -0.119  1.00  0.00           C  
ATOM   1549  O   SER A 200     -21.410   1.089   0.967  1.00  0.00           O  
ATOM   1550  OG  SER A 200     -20.117   4.901  -1.181  1.00  0.00           O  
ATOM   1551  N   GLY A 201     -20.017   2.229   2.355  1.00  0.00           N  
ATOM   1552  CA  GLY A 201     -20.552   1.636   3.570  1.00  0.00           C  
ATOM   1553  C   GLY A 201     -20.164   0.180   3.744  1.00  0.00           C  
ATOM   1554  O   GLY A 201     -20.888  -0.589   4.378  1.00  0.00           O  
ATOM   1555  N   TRP A 202     -19.077  -0.185   3.137  1.00  0.00           N  
ATOM   1556  CA  TRP A 202     -18.651  -1.580   3.141  1.00  0.00           C  
ATOM   1557  C   TRP A 202     -17.778  -1.878   4.356  1.00  0.00           C  
ATOM   1558  CB  TRP A 202     -17.890  -1.915   1.856  1.00  0.00           C  
ATOM   1559  O   TRP A 202     -17.019  -1.018   4.809  1.00  0.00           O  
ATOM   1560  CG  TRP A 202     -17.540  -3.366   1.715  1.00  0.00           C  
ATOM   1561  CD1 TRP A 202     -18.271  -4.332   1.080  1.00  0.00           C  
ATOM   1562  CD2 TRP A 202     -16.373  -4.017   2.225  1.00  0.00           C  
ATOM   1563  CE2 TRP A 202     -16.461  -5.379   1.862  1.00  0.00           C  
ATOM   1564  CE3 TRP A 202     -15.259  -3.579   2.954  1.00  0.00           C  
ATOM   1565  NE1 TRP A 202     -17.627  -5.544   1.165  1.00  0.00           N  
ATOM   1566  CH2 TRP A 202     -14.396  -5.854   2.917  1.00  0.00           C  
ATOM   1567  CZ2 TRP A 202     -15.475  -6.308   2.204  1.00  0.00           C  
ATOM   1568  CZ3 TRP A 202     -14.279  -4.506   3.294  1.00  0.00           C  
ATOM   1569  N   SER A 203     -17.888  -3.008   5.047  1.00  0.00           N  
ATOM   1570  CA  SER A 203     -16.987  -3.558   6.056  1.00  0.00           C  
ATOM   1571  C   SER A 203     -16.593  -4.993   5.722  1.00  0.00           C  
ATOM   1572  CB  SER A 203     -17.636  -3.507   7.439  1.00  0.00           C  
ATOM   1573  O   SER A 203     -17.332  -5.701   5.035  1.00  0.00           O  
ATOM   1574  OG  SER A 203     -18.746  -4.386   7.507  1.00  0.00           O  
ATOM   1575  N   LEU A 204     -15.322  -5.400   6.042  1.00  0.00           N  
ATOM   1576  CA  LEU A 204     -14.809  -6.726   5.716  1.00  0.00           C  
ATOM   1577  C   LEU A 204     -15.710  -7.814   6.290  1.00  0.00           C  
ATOM   1578  CB  LEU A 204     -13.383  -6.894   6.248  1.00  0.00           C  
ATOM   1579  O   LEU A 204     -16.077  -7.765   7.466  1.00  0.00           O  
ATOM   1580  CG  LEU A 204     -12.700  -8.228   5.945  1.00  0.00           C  
ATOM   1581  CD1 LEU A 204     -12.380  -8.335   4.458  1.00  0.00           C  
ATOM   1582  CD2 LEU A 204     -11.434  -8.383   6.782  1.00  0.00           C  
ATOM   1583  N   ASN A 205     -16.150  -8.665   5.340  1.00  0.00           N  
ATOM   1584  CA  ASN A 205     -16.697  -9.987   5.625  1.00  0.00           C  
ATOM   1585  C   ASN A 205     -15.690 -11.090   5.313  1.00  0.00           C  
ATOM   1586  CB  ASN A 205     -17.992 -10.213   4.842  1.00  0.00           C  
ATOM   1587  O   ASN A 205     -15.348 -11.313   4.150  1.00  0.00           O  
ATOM   1588  CG  ASN A 205     -18.692 -11.500   5.231  1.00  0.00           C  
ATOM   1589  ND2 ASN A 205     -19.979 -11.592   4.918  1.00  0.00           N  
ATOM   1590  OD1 ASN A 205     -18.082 -12.404   5.808  1.00  0.00           O  
ATOM   1591  N   SER A 206     -14.971 -11.622   6.279  1.00  0.00           N  
ATOM   1592  CA  SER A 206     -13.897 -12.593   6.093  1.00  0.00           C  
ATOM   1593  C   SER A 206     -14.275 -13.642   5.052  1.00  0.00           C  
ATOM   1594  CB  SER A 206     -13.557 -13.277   7.418  1.00  0.00           C  
ATOM   1595  O   SER A 206     -13.401 -14.247   4.428  1.00  0.00           O  
ATOM   1596  OG  SER A 206     -14.708 -13.882   7.982  1.00  0.00           O  
ATOM   1597  N   ASP A 207     -15.549 -13.842   4.783  1.00  0.00           N  
ATOM   1598  CA  ASP A 207     -16.009 -14.822   3.803  1.00  0.00           C  
ATOM   1599  C   ASP A 207     -15.859 -14.289   2.380  1.00  0.00           C  
ATOM   1600  CB  ASP A 207     -17.466 -15.205   4.070  1.00  0.00           C  
ATOM   1601  O   ASP A 207     -15.909 -15.055   1.416  1.00  0.00           O  
ATOM   1602  CG  ASP A 207     -17.644 -16.008   5.347  1.00  0.00           C  
ATOM   1603  OD1 ASP A 207     -16.689 -16.692   5.775  1.00  0.00           O  
ATOM   1604  OD2 ASP A 207     -18.749 -15.960   5.928  1.00  0.00           O  
ATOM   1605  N   SER A 208     -15.627 -12.991   2.212  1.00  0.00           N  
ATOM   1606  CA  SER A 208     -15.580 -12.363   0.895  1.00  0.00           C  
ATOM   1607  C   SER A 208     -14.181 -12.444   0.294  1.00  0.00           C  
ATOM   1608  CB  SER A 208     -16.024 -10.902   0.982  1.00  0.00           C  
ATOM   1609  O   SER A 208     -14.003 -12.235  -0.908  1.00  0.00           O  
ATOM   1610  OG  SER A 208     -15.226 -10.189   1.910  1.00  0.00           O  
ATOM   1611  N   VAL A 209     -13.183 -12.739   1.196  1.00  0.00           N  
ATOM   1612  CA  VAL A 209     -11.807 -12.874   0.728  1.00  0.00           C  
ATOM   1613  C   VAL A 209     -11.399 -14.345   0.740  1.00  0.00           C  
ATOM   1614  CB  VAL A 209     -10.831 -12.042   1.589  1.00  0.00           C  
ATOM   1615  O   VAL A 209     -11.694 -15.070   1.693  1.00  0.00           O  
ATOM   1616  CG1 VAL A 209      -9.396 -12.208   1.091  1.00  0.00           C  
ATOM   1617  CG2 VAL A 209     -11.236 -10.569   1.583  1.00  0.00           C  
ATOM   1618  N   ASN A 210     -10.937 -14.827  -0.449  1.00  0.00           N  
ATOM   1619  CA  ASN A 210     -10.340 -16.158  -0.483  1.00  0.00           C  
ATOM   1620  C   ASN A 210      -8.983 -16.182   0.216  1.00  0.00           C  
ATOM   1621  CB  ASN A 210     -10.203 -16.648  -1.926  1.00  0.00           C  
ATOM   1622  O   ASN A 210      -7.984 -15.725  -0.344  1.00  0.00           O  
ATOM   1623  CG  ASN A 210      -9.720 -18.083  -2.011  1.00  0.00           C  
ATOM   1624  ND2 ASN A 210      -9.756 -18.650  -3.211  1.00  0.00           N  
ATOM   1625  OD1 ASN A 210      -9.318 -18.677  -1.007  1.00  0.00           O  
ATOM   1626  N   TRP A 211      -9.013 -16.454   1.393  1.00  0.00           N  
ATOM   1627  CA  TRP A 211      -7.787 -16.467   2.183  1.00  0.00           C  
ATOM   1628  C   TRP A 211      -7.019 -17.768   1.974  1.00  0.00           C  
ATOM   1629  CB  TRP A 211      -8.103 -16.280   3.670  1.00  0.00           C  
ATOM   1630  O   TRP A 211      -5.992 -18.000   2.617  1.00  0.00           O  
ATOM   1631  CG  TRP A 211      -8.739 -14.962   3.996  1.00  0.00           C  
ATOM   1632  CD1 TRP A 211     -10.072 -14.710   4.166  1.00  0.00           C  
ATOM   1633  CD2 TRP A 211      -8.067 -13.713   4.185  1.00  0.00           C  
ATOM   1634  CE2 TRP A 211      -9.056 -12.745   4.469  1.00  0.00           C  
ATOM   1635  CE3 TRP A 211      -6.723 -13.318   4.144  1.00  0.00           C  
ATOM   1636  NE1 TRP A 211     -10.269 -13.378   4.451  1.00  0.00           N  
ATOM   1637  CH2 TRP A 211      -7.420 -11.046   4.664  1.00  0.00           C  
ATOM   1638  CZ2 TRP A 211      -8.742 -11.405   4.710  1.00  0.00           C  
ATOM   1639  CZ3 TRP A 211      -6.413 -11.984   4.384  1.00  0.00           C  
ATOM   1640  N   GLY A 212      -7.533 -18.544   1.007  1.00  0.00           N  
ATOM   1641  CA  GLY A 212      -6.927 -19.859   0.874  1.00  0.00           C  
ATOM   1642  C   GLY A 212      -6.935 -20.653   2.167  1.00  0.00           C  
ATOM   1643  O   GLY A 212      -7.971 -20.769   2.824  1.00  0.00           O  
ATOM   1644  N   GLY A 213      -5.882 -21.333   2.545  1.00  0.00           N  
ATOM   1645  CA  GLY A 213      -5.732 -22.133   3.750  1.00  0.00           C  
ATOM   1646  C   GLY A 213      -5.453 -21.301   4.988  1.00  0.00           C  
ATOM   1647  O   GLY A 213      -5.348 -21.838   6.092  1.00  0.00           O  
ATOM   1648  N   HIS A 214      -5.467 -19.914   4.798  1.00  0.00           N  
ATOM   1649  CA  HIS A 214      -5.136 -19.029   5.909  1.00  0.00           C  
ATOM   1650  C   HIS A 214      -6.381 -18.658   6.707  1.00  0.00           C  
ATOM   1651  CB  HIS A 214      -4.443 -17.765   5.398  1.00  0.00           C  
ATOM   1652  O   HIS A 214      -7.458 -18.475   6.136  1.00  0.00           O  
ATOM   1653  CG  HIS A 214      -3.186 -18.036   4.635  1.00  0.00           C  
ATOM   1654  CD2 HIS A 214      -2.950 -18.098   3.304  1.00  0.00           C  
ATOM   1655  ND1 HIS A 214      -1.980 -18.286   5.253  1.00  0.00           N  
ATOM   1656  CE1 HIS A 214      -1.054 -18.491   4.332  1.00  0.00           C  
ATOM   1657  NE2 HIS A 214      -1.616 -18.382   3.140  1.00  0.00           N  
ATOM   1658  N   LYS A 215      -6.346 -18.876   8.039  1.00  0.00           N  
ATOM   1659  CA  LYS A 215      -7.444 -18.512   8.930  1.00  0.00           C  
ATOM   1660  C   LYS A 215      -7.311 -17.068   9.405  1.00  0.00           C  
ATOM   1661  CB  LYS A 215      -7.496 -19.456  10.132  1.00  0.00           C  
ATOM   1662  O   LYS A 215      -6.220 -16.629   9.775  1.00  0.00           O  
ATOM   1663  CG  LYS A 215      -7.966 -20.863   9.794  1.00  0.00           C  
ATOM   1664  CD  LYS A 215      -8.114 -21.719  11.046  1.00  0.00           C  
ATOM   1665  CE  LYS A 215      -8.513 -23.148  10.703  1.00  0.00           C  
ATOM   1666  NZ  LYS A 215      -8.654 -23.992  11.927  1.00  0.00           N  
ATOM   1667  N   VAL A 216      -8.269 -16.230   9.051  1.00  0.00           N  
ATOM   1668  CA  VAL A 216      -8.327 -14.869   9.574  1.00  0.00           C  
ATOM   1669  C   VAL A 216      -9.014 -14.869  10.938  1.00  0.00           C  
ATOM   1670  CB  VAL A 216      -9.066 -13.920   8.605  1.00  0.00           C  
ATOM   1671  O   VAL A 216     -10.133 -15.368  11.077  1.00  0.00           O  
ATOM   1672  CG1 VAL A 216      -9.095 -12.497   9.160  1.00  0.00           C  
ATOM   1673  CG2 VAL A 216      -8.408 -13.946   7.227  1.00  0.00           C  
ATOM   1674  N   PHE A 217      -8.264 -14.644  11.967  1.00  0.00           N  
ATOM   1675  CA  PHE A 217      -8.870 -14.597  13.292  1.00  0.00           C  
ATOM   1676  C   PHE A 217      -9.461 -13.220  13.569  1.00  0.00           C  
ATOM   1677  CB  PHE A 217      -7.840 -14.952  14.369  1.00  0.00           C  
ATOM   1678  O   PHE A 217      -8.772 -12.206  13.441  1.00  0.00           O  
ATOM   1679  CG  PHE A 217      -7.336 -16.368  14.283  1.00  0.00           C  
ATOM   1680  CD1 PHE A 217      -8.062 -17.414  14.840  1.00  0.00           C  
ATOM   1681  CD2 PHE A 217      -6.136 -16.652  13.645  1.00  0.00           C  
ATOM   1682  CE1 PHE A 217      -7.597 -18.725  14.763  1.00  0.00           C  
ATOM   1683  CE2 PHE A 217      -5.666 -17.960  13.564  1.00  0.00           C  
ATOM   1684  CZ  PHE A 217      -6.397 -18.994  14.124  1.00  0.00           C  
ATOM   1685  N   MET A 218     -10.782 -12.972  13.346  1.00  0.00           N  
ATOM   1686  CA  MET A 218     -11.511 -11.717  13.504  1.00  0.00           C  
ATOM   1687  C   MET A 218     -11.616 -11.330  14.975  1.00  0.00           C  
ATOM   1688  CB  MET A 218     -12.909 -11.826  12.892  1.00  0.00           C  
ATOM   1689  O   MET A 218     -11.603 -10.144  15.312  1.00  0.00           O  
ATOM   1690  CG  MET A 218     -12.907 -11.923  11.375  1.00  0.00           C  
ATOM   1691  SD  MET A 218     -12.352 -10.369  10.572  1.00  0.00           S  
ATOM   1692  CE  MET A 218     -13.301 -10.449   9.028  1.00  0.00           C  
ATOM   1693  N   ASP A 219     -11.089 -12.164  15.938  1.00  0.00           N  
ATOM   1694  CA  ASP A 219     -11.397 -11.865  17.333  1.00  0.00           C  
ATOM   1695  C   ASP A 219     -10.611 -12.774  18.275  1.00  0.00           C  
ATOM   1696  CB  ASP A 219     -12.898 -12.009  17.594  1.00  0.00           C  
ATOM   1697  O   ASP A 219     -10.924 -13.959  18.409  1.00  0.00           O  
ATOM   1698  CG  ASP A 219     -13.714 -10.872  17.004  1.00  0.00           C  
ATOM   1699  OD1 ASP A 219     -13.197  -9.738  16.905  1.00  0.00           O  
ATOM   1700  OD2 ASP A 219     -14.884 -11.112  16.638  1.00  0.00           O  
ATOM   1701  N   LYS A 220      -9.327 -12.678  18.264  1.00  0.00           N  
ATOM   1702  CA  LYS A 220      -8.798 -13.418  19.406  1.00  0.00           C  
ATOM   1703  C   LYS A 220      -9.055 -12.672  20.712  1.00  0.00           C  
ATOM   1704  CB  LYS A 220      -7.299 -13.670  19.234  1.00  0.00           C  
ATOM   1705  O   LYS A 220      -9.012 -11.440  20.749  1.00  0.00           O  
ATOM   1706  CG  LYS A 220      -6.966 -14.744  18.208  1.00  0.00           C  
ATOM   1707  CD  LYS A 220      -5.494 -15.130  18.260  1.00  0.00           C  
ATOM   1708  CE  LYS A 220      -5.148 -16.165  17.199  1.00  0.00           C  
ATOM   1709  NZ  LYS A 220      -3.712 -16.570  17.267  1.00  0.00           N  
ATOM   1710  N   PRO A 221      -9.853 -13.180  21.688  1.00  0.00           N  
ATOM   1711  CA  PRO A 221     -10.142 -12.555  22.981  1.00  0.00           C  
ATOM   1712  C   PRO A 221      -9.009 -11.654  23.468  1.00  0.00           C  
ATOM   1713  CB  PRO A 221     -10.329 -13.751  23.917  1.00  0.00           C  
ATOM   1714  O   PRO A 221      -7.842 -11.899  23.152  1.00  0.00           O  
ATOM   1715  CG  PRO A 221     -10.075 -14.950  23.061  1.00  0.00           C  
ATOM   1716  CD  PRO A 221      -9.737 -14.483  21.675  1.00  0.00           C  
TER    1717      PRO A 221
ENDMDL
END
