# Supplementary material for: Improving Protein Expression, Stability, and Function with ProteinMPNN
Source: J Am Chem Soc. 2024 Jan 9;146(3):2054–61. doi: 10.1021/jacs.3c10941 (PMC10811672; doi:10.1021/jacs.3c10941)
Supplement: Supplementary file 2 — ja3c10941_si_002.zip [file ja3c10941_si_002.zip › Sumida_Design_Structures_Idealizing_with_ProteinMPNN/TEV/hyperTEV0143_m4_8.pdb]

MODEL     1
ATOM      1  N   GLY A   1      25.661 -13.786 -15.717  1.00  0.00           N  
ATOM      2  CA  GLY A   1      24.875 -14.327 -14.619  1.00  0.00           C  
ATOM      3  C   GLY A   1      24.745 -13.370 -13.450  1.00  0.00           C  
ATOM      4  O   GLY A   1      23.679 -13.267 -12.841  1.00  0.00           O  
ATOM      5  N   GLU A   2      25.867 -12.667 -13.103  1.00  0.00           N  
ATOM      6  CA  GLU A   2      25.919 -11.679 -12.029  1.00  0.00           C  
ATOM      7  C   GLU A   2      24.890 -10.573 -12.247  1.00  0.00           C  
ATOM      8  CB  GLU A   2      27.322 -11.077 -11.920  1.00  0.00           C  
ATOM      9  O   GLU A   2      24.262 -10.106 -11.295  1.00  0.00           O  
ATOM     10  CG  GLU A   2      27.525 -10.211 -10.685  1.00  0.00           C  
ATOM     11  CD  GLU A   2      28.947  -9.691 -10.544  1.00  0.00           C  
ATOM     12  OE1 GLU A   2      29.236  -8.972  -9.561  1.00  0.00           O  
ATOM     13  OE2 GLU A   2      29.779 -10.004 -11.425  1.00  0.00           O  
ATOM     14  N   SER A   3      24.707 -10.181 -13.434  1.00  0.00           N  
ATOM     15  CA  SER A   3      23.799  -9.092 -13.782  1.00  0.00           C  
ATOM     16  C   SER A   3      22.344  -9.495 -13.567  1.00  0.00           C  
ATOM     17  CB  SER A   3      24.009  -8.664 -15.235  1.00  0.00           C  
ATOM     18  O   SER A   3      21.469  -8.636 -13.438  1.00  0.00           O  
ATOM     19  OG  SER A   3      23.794  -9.752 -16.117  1.00  0.00           O  
ATOM     20  N   LEU A   4      22.056 -10.872 -13.494  1.00  0.00           N  
ATOM     21  CA  LEU A   4      20.701 -11.394 -13.358  1.00  0.00           C  
ATOM     22  C   LEU A   4      20.283 -11.447 -11.893  1.00  0.00           C  
ATOM     23  CB  LEU A   4      20.598 -12.788 -13.982  1.00  0.00           C  
ATOM     24  O   LEU A   4      19.101 -11.613 -11.585  1.00  0.00           O  
ATOM     25  CG  LEU A   4      20.753 -12.865 -15.501  1.00  0.00           C  
ATOM     26  CD1 LEU A   4      20.833 -14.319 -15.953  1.00  0.00           C  
ATOM     27  CD2 LEU A   4      19.599 -12.147 -16.194  1.00  0.00           C  
ATOM     28  N   GLU A   5      21.288 -11.256 -10.964  1.00  0.00           N  
ATOM     29  CA  GLU A   5      21.009 -11.400  -9.538  1.00  0.00           C  
ATOM     30  C   GLU A   5      21.342 -10.119  -8.778  1.00  0.00           C  
ATOM     31  CB  GLU A   5      21.791 -12.578  -8.953  1.00  0.00           C  
ATOM     32  O   GLU A   5      22.474  -9.937  -8.325  1.00  0.00           O  
ATOM     33  CG  GLU A   5      21.516 -13.904  -9.647  1.00  0.00           C  
ATOM     34  CD  GLU A   5      20.098 -14.410  -9.434  1.00  0.00           C  
ATOM     35  OE1 GLU A   5      19.604 -15.200 -10.270  1.00  0.00           O  
ATOM     36  OE2 GLU A   5      19.477 -14.013  -8.423  1.00  0.00           O  
ATOM     37  N   PRO A   6      20.423  -9.221  -8.804  1.00  0.00           N  
ATOM     38  CA  PRO A   6      20.730  -7.988  -8.075  1.00  0.00           C  
ATOM     39  C   PRO A   6      21.133  -8.244  -6.625  1.00  0.00           C  
ATOM     40  CB  PRO A   6      19.420  -7.200  -8.148  1.00  0.00           C  
ATOM     41  O   PRO A   6      20.788  -9.285  -6.059  1.00  0.00           O  
ATOM     42  CG  PRO A   6      18.376  -8.223  -8.459  1.00  0.00           C  
ATOM     43  CD  PRO A   6      19.050  -9.428  -9.050  1.00  0.00           C  
ATOM     44  N   GLY A   7      22.106  -7.410  -6.083  1.00  0.00           N  
ATOM     45  CA  GLY A   7      22.586  -7.487  -4.713  1.00  0.00           C  
ATOM     46  C   GLY A   7      21.531  -7.114  -3.689  1.00  0.00           C  
ATOM     47  O   GLY A   7      20.361  -6.936  -4.033  1.00  0.00           O  
ATOM     48  N   PRO A   8      21.929  -7.140  -2.478  1.00  0.00           N  
ATOM     49  CA  PRO A   8      21.014  -6.791  -1.389  1.00  0.00           C  
ATOM     50  C   PRO A   8      20.411  -5.398  -1.549  1.00  0.00           C  
ATOM     51  CB  PRO A   8      21.902  -6.863  -0.144  1.00  0.00           C  
ATOM     52  O   PRO A   8      21.082  -4.483  -2.034  1.00  0.00           O  
ATOM     53  CG  PRO A   8      23.077  -7.687  -0.561  1.00  0.00           C  
ATOM     54  CD  PRO A   8      23.278  -7.518  -2.039  1.00  0.00           C  
ATOM     55  N   ARG A   9      19.167  -5.288  -1.240  1.00  0.00           N  
ATOM     56  CA  ARG A   9      18.462  -4.011  -1.289  1.00  0.00           C  
ATOM     57  C   ARG A   9      17.786  -3.708   0.044  1.00  0.00           C  
ATOM     58  CB  ARG A   9      17.426  -4.010  -2.414  1.00  0.00           C  
ATOM     59  O   ARG A   9      17.253  -4.609   0.695  1.00  0.00           O  
ATOM     60  CG  ARG A   9      16.670  -2.699  -2.555  1.00  0.00           C  
ATOM     61  CD  ARG A   9      15.743  -2.709  -3.763  1.00  0.00           C  
ATOM     62  NE  ARG A   9      16.490  -2.666  -5.016  1.00  0.00           N  
ATOM     63  NH1 ARG A   9      16.828  -0.381  -4.975  1.00  0.00           N  
ATOM     64  NH2 ARG A   9      17.652  -1.635  -6.708  1.00  0.00           N  
ATOM     65  CZ  ARG A   9      16.988  -1.560  -5.564  1.00  0.00           C  
ATOM     66  N   ASP A  10      17.837  -2.503   0.366  1.00  0.00           N  
ATOM     67  CA  ASP A  10      17.175  -2.035   1.579  1.00  0.00           C  
ATOM     68  C   ASP A  10      15.722  -1.658   1.301  1.00  0.00           C  
ATOM     69  CB  ASP A  10      17.924  -0.841   2.174  1.00  0.00           C  
ATOM     70  O   ASP A  10      15.451  -0.638   0.663  1.00  0.00           O  
ATOM     71  CG  ASP A  10      17.379  -0.411   3.524  1.00  0.00           C  
ATOM     72  OD1 ASP A  10      16.463  -1.078   4.053  1.00  0.00           O  
ATOM     73  OD2 ASP A  10      17.867   0.605   4.064  1.00  0.00           O  
ATOM     74  N   TYR A  11      14.735  -2.467   1.858  1.00  0.00           N  
ATOM     75  CA  TYR A  11      13.320  -2.209   1.615  1.00  0.00           C  
ATOM     76  C   TYR A  11      12.701  -1.431   2.770  1.00  0.00           C  
ATOM     77  CB  TYR A  11      12.562  -3.524   1.406  1.00  0.00           C  
ATOM     78  O   TYR A  11      11.489  -1.206   2.796  1.00  0.00           O  
ATOM     79  CG  TYR A  11      12.909  -4.226   0.115  1.00  0.00           C  
ATOM     80  CD1 TYR A  11      12.323  -3.841  -1.089  1.00  0.00           C  
ATOM     81  CD2 TYR A  11      13.821  -5.275   0.097  1.00  0.00           C  
ATOM     82  CE1 TYR A  11      12.637  -4.486  -2.280  1.00  0.00           C  
ATOM     83  CE2 TYR A  11      14.143  -5.927  -1.089  1.00  0.00           C  
ATOM     84  OH  TYR A  11      13.863  -6.168  -3.447  1.00  0.00           O  
ATOM     85  CZ  TYR A  11      13.548  -5.526  -2.270  1.00  0.00           C  
ATOM     86  N   ASN A  12      13.495  -1.023   3.706  1.00  0.00           N  
ATOM     87  CA  ASN A  12      13.022  -0.355   4.913  1.00  0.00           C  
ATOM     88  C   ASN A  12      12.363   0.983   4.592  1.00  0.00           C  
ATOM     89  CB  ASN A  12      14.172  -0.156   5.903  1.00  0.00           C  
ATOM     90  O   ASN A  12      11.326   1.323   5.164  1.00  0.00           O  
ATOM     91  CG  ASN A  12      14.535  -1.430   6.640  1.00  0.00           C  
ATOM     92  ND2 ASN A  12      15.790  -1.536   7.059  1.00  0.00           N  
ATOM     93  OD1 ASN A  12      13.694  -2.312   6.831  1.00  0.00           O  
ATOM     94  N   PRO A  13      12.888   1.682   3.655  1.00  0.00           N  
ATOM     95  CA  PRO A  13      12.224   2.948   3.336  1.00  0.00           C  
ATOM     96  C   PRO A  13      10.794   2.754   2.836  1.00  0.00           C  
ATOM     97  CB  PRO A  13      13.109   3.544   2.240  1.00  0.00           C  
ATOM     98  O   PRO A  13       9.925   3.588   3.100  1.00  0.00           O  
ATOM     99  CG  PRO A  13      14.477   3.009   2.520  1.00  0.00           C  
ATOM    100  CD  PRO A  13      14.347   1.585   2.978  1.00  0.00           C  
ATOM    101  N   ILE A  14      10.547   1.653   2.181  1.00  0.00           N  
ATOM    102  CA  ILE A  14       9.201   1.339   1.714  1.00  0.00           C  
ATOM    103  C   ILE A  14       8.366   0.798   2.873  1.00  0.00           C  
ATOM    104  CB  ILE A  14       9.230   0.320   0.553  1.00  0.00           C  
ATOM    105  O   ILE A  14       7.247   1.260   3.108  1.00  0.00           O  
ATOM    106  CG1 ILE A  14       9.941   0.919  -0.666  1.00  0.00           C  
ATOM    107  CG2 ILE A  14       7.811  -0.128   0.193  1.00  0.00           C  
ATOM    108  CD1 ILE A  14      10.230  -0.087  -1.771  1.00  0.00           C  
ATOM    109  N   SER A  15       8.937  -0.135   3.618  1.00  0.00           N  
ATOM    110  CA  SER A  15       8.202  -0.788   4.696  1.00  0.00           C  
ATOM    111  C   SER A  15       7.793   0.214   5.771  1.00  0.00           C  
ATOM    112  CB  SER A  15       9.043  -1.902   5.320  1.00  0.00           C  
ATOM    113  O   SER A  15       6.729   0.078   6.380  1.00  0.00           O  
ATOM    114  OG  SER A  15      10.253  -1.386   5.846  1.00  0.00           O  
ATOM    115  N   ASP A  16       8.601   1.305   6.005  1.00  0.00           N  
ATOM    116  CA  ASP A  16       8.340   2.305   7.036  1.00  0.00           C  
ATOM    117  C   ASP A  16       7.134   3.168   6.672  1.00  0.00           C  
ATOM    118  CB  ASP A  16       9.572   3.188   7.251  1.00  0.00           C  
ATOM    119  O   ASP A  16       6.595   3.881   7.521  1.00  0.00           O  
ATOM    120  CG  ASP A  16      10.680   2.483   8.014  1.00  0.00           C  
ATOM    121  OD1 ASP A  16      10.424   1.419   8.617  1.00  0.00           O  
ATOM    122  OD2 ASP A  16      11.819   2.998   8.013  1.00  0.00           O  
ATOM    123  N   THR A  17       6.703   3.074   5.407  1.00  0.00           N  
ATOM    124  CA  THR A  17       5.584   3.908   4.981  1.00  0.00           C  
ATOM    125  C   THR A  17       4.291   3.100   4.943  1.00  0.00           C  
ATOM    126  CB  THR A  17       5.846   4.529   3.597  1.00  0.00           C  
ATOM    127  O   THR A  17       3.217   3.648   4.684  1.00  0.00           O  
ATOM    128  CG2 THR A  17       7.169   5.286   3.574  1.00  0.00           C  
ATOM    129  OG1 THR A  17       5.886   3.488   2.613  1.00  0.00           O  
ATOM    130  N   ILE A  18       4.376   1.794   5.193  1.00  0.00           N  
ATOM    131  CA  ILE A  18       3.218   0.909   5.127  1.00  0.00           C  
ATOM    132  C   ILE A  18       2.347   1.105   6.366  1.00  0.00           C  
ATOM    133  CB  ILE A  18       3.645  -0.571   5.001  1.00  0.00           C  
ATOM    134  O   ILE A  18       2.860   1.204   7.483  1.00  0.00           O  
ATOM    135  CG1 ILE A  18       4.339  -0.815   3.656  1.00  0.00           C  
ATOM    136  CG2 ILE A  18       2.436  -1.497   5.169  1.00  0.00           C  
ATOM    137  CD1 ILE A  18       4.942  -2.205   3.514  1.00  0.00           C  
ATOM    138  N   VAL A  19       1.055   1.196   6.169  1.00  0.00           N  
ATOM    139  CA  VAL A  19       0.090   1.361   7.251  1.00  0.00           C  
ATOM    140  C   VAL A  19      -0.955   0.250   7.186  1.00  0.00           C  
ATOM    141  CB  VAL A  19      -0.597   2.743   7.193  1.00  0.00           C  
ATOM    142  O   VAL A  19      -1.185  -0.333   6.123  1.00  0.00           O  
ATOM    143  CG1 VAL A  19       0.431   3.864   7.340  1.00  0.00           C  
ATOM    144  CG2 VAL A  19      -1.377   2.897   5.889  1.00  0.00           C  
ATOM    145  N   ARG A  20      -1.470  -0.054   8.352  1.00  0.00           N  
ATOM    146  CA  ARG A  20      -2.642  -0.921   8.432  1.00  0.00           C  
ATOM    147  C   ARG A  20      -3.919  -0.101   8.584  1.00  0.00           C  
ATOM    148  CB  ARG A  20      -2.507  -1.902   9.599  1.00  0.00           C  
ATOM    149  O   ARG A  20      -4.017   0.746   9.474  1.00  0.00           O  
ATOM    150  CG  ARG A  20      -3.615  -2.940   9.662  1.00  0.00           C  
ATOM    151  CD  ARG A  20      -3.423  -3.901  10.827  1.00  0.00           C  
ATOM    152  NE  ARG A  20      -4.550  -4.820  10.960  1.00  0.00           N  
ATOM    153  NH1 ARG A  20      -3.793  -5.792  12.914  1.00  0.00           N  
ATOM    154  NH2 ARG A  20      -5.764  -6.485  11.972  1.00  0.00           N  
ATOM    155  CZ  ARG A  20      -4.700  -5.697  11.948  1.00  0.00           C  
ATOM    156  N   LEU A  21      -4.879  -0.389   7.667  1.00  0.00           N  
ATOM    157  CA  LEU A  21      -6.149   0.329   7.662  1.00  0.00           C  
ATOM    158  C   LEU A  21      -7.299  -0.596   8.047  1.00  0.00           C  
ATOM    159  CB  LEU A  21      -6.413   0.944   6.285  1.00  0.00           C  
ATOM    160  O   LEU A  21      -7.448  -1.679   7.476  1.00  0.00           O  
ATOM    161  CG  LEU A  21      -5.305   1.831   5.715  1.00  0.00           C  
ATOM    162  CD1 LEU A  21      -5.550   2.099   4.234  1.00  0.00           C  
ATOM    163  CD2 LEU A  21      -5.214   3.139   6.493  1.00  0.00           C  
ATOM    164  N   THR A  22      -8.022  -0.142   9.030  1.00  0.00           N  
ATOM    165  CA  THR A  22      -9.215  -0.882   9.425  1.00  0.00           C  
ATOM    166  C   THR A  22     -10.452   0.011   9.360  1.00  0.00           C  
ATOM    167  CB  THR A  22      -9.070  -1.460  10.845  1.00  0.00           C  
ATOM    168  O   THR A  22     -10.560   0.985  10.107  1.00  0.00           O  
ATOM    169  CG2 THR A  22     -10.286  -2.299  11.224  1.00  0.00           C  
ATOM    170  OG1 THR A  22      -7.899  -2.284  10.901  1.00  0.00           O  
ATOM    171  N   ASN A  23     -11.358  -0.337   8.398  1.00  0.00           N  
ATOM    172  CA  ASN A  23     -12.630   0.362   8.255  1.00  0.00           C  
ATOM    173  C   ASN A  23     -13.766  -0.396   8.936  1.00  0.00           C  
ATOM    174  CB  ASN A  23     -12.955   0.591   6.778  1.00  0.00           C  
ATOM    175  O   ASN A  23     -14.115  -1.503   8.523  1.00  0.00           O  
ATOM    176  CG  ASN A  23     -14.214   1.411   6.576  1.00  0.00           C  
ATOM    177  ND2 ASN A  23     -14.514   1.739   5.325  1.00  0.00           N  
ATOM    178  OD1 ASN A  23     -14.910   1.748   7.538  1.00  0.00           O  
ATOM    179  N   THR A  24     -14.313   0.235   9.946  1.00  0.00           N  
ATOM    180  CA  THR A  24     -15.451  -0.317  10.673  1.00  0.00           C  
ATOM    181  C   THR A  24     -16.718   0.481  10.380  1.00  0.00           C  
ATOM    182  CB  THR A  24     -15.190  -0.332  12.191  1.00  0.00           C  
ATOM    183  O   THR A  24     -16.822   1.651  10.756  1.00  0.00           O  
ATOM    184  CG2 THR A  24     -16.320  -1.034  12.936  1.00  0.00           C  
ATOM    185  OG1 THR A  24     -13.960  -1.020  12.452  1.00  0.00           O  
ATOM    186  N   SER A  25     -17.612  -0.192   9.566  1.00  0.00           N  
ATOM    187  CA  SER A  25     -18.862   0.450   9.172  1.00  0.00           C  
ATOM    188  C   SER A  25     -20.008  -0.554   9.122  1.00  0.00           C  
ATOM    189  CB  SER A  25     -18.709   1.131   7.811  1.00  0.00           C  
ATOM    190  O   SER A  25     -19.834  -1.680   8.651  1.00  0.00           O  
ATOM    191  OG  SER A  25     -17.689   2.114   7.852  1.00  0.00           O  
ATOM    192  N   ASP A  26     -21.132  -0.175   9.722  1.00  0.00           N  
ATOM    193  CA  ASP A  26     -22.359  -0.964   9.655  1.00  0.00           C  
ATOM    194  C   ASP A  26     -22.143  -2.364  10.226  1.00  0.00           C  
ATOM    195  CB  ASP A  26     -22.861  -1.055   8.213  1.00  0.00           C  
ATOM    196  O   ASP A  26     -22.575  -3.355   9.633  1.00  0.00           O  
ATOM    197  CG  ASP A  26     -23.349   0.276   7.669  1.00  0.00           C  
ATOM    198  OD1 ASP A  26     -23.766   1.144   8.466  1.00  0.00           O  
ATOM    199  OD2 ASP A  26     -23.320   0.457   6.433  1.00  0.00           O  
ATOM    200  N   GLY A  27     -21.358  -2.538  11.369  1.00  0.00           N  
ATOM    201  CA  GLY A  27     -21.146  -3.803  12.053  1.00  0.00           C  
ATOM    202  C   GLY A  27     -20.107  -4.679  11.378  1.00  0.00           C  
ATOM    203  O   GLY A  27     -19.877  -5.815  11.800  1.00  0.00           O  
ATOM    204  N   HIS A  28     -19.538  -4.217  10.254  1.00  0.00           N  
ATOM    205  CA  HIS A  28     -18.509  -4.964   9.540  1.00  0.00           C  
ATOM    206  C   HIS A  28     -17.158  -4.262   9.628  1.00  0.00           C  
ATOM    207  CB  HIS A  28     -18.907  -5.157   8.075  1.00  0.00           C  
ATOM    208  O   HIS A  28     -17.097  -3.045   9.815  1.00  0.00           O  
ATOM    209  CG  HIS A  28     -20.160  -5.953   7.894  1.00  0.00           C  
ATOM    210  CD2 HIS A  28     -21.450  -5.562   7.762  1.00  0.00           C  
ATOM    211  ND1 HIS A  28     -20.165  -7.330   7.834  1.00  0.00           N  
ATOM    212  CE1 HIS A  28     -21.408  -7.752   7.672  1.00  0.00           C  
ATOM    213  NE2 HIS A  28     -22.207  -6.700   7.625  1.00  0.00           N  
ATOM    214  N   SER A  29     -16.131  -5.101   9.531  1.00  0.00           N  
ATOM    215  CA  SER A  29     -14.774  -4.565   9.571  1.00  0.00           C  
ATOM    216  C   SER A  29     -13.926  -5.120   8.431  1.00  0.00           C  
ATOM    217  CB  SER A  29     -14.111  -4.881  10.912  1.00  0.00           C  
ATOM    218  O   SER A  29     -13.957  -6.322   8.157  1.00  0.00           O  
ATOM    219  OG  SER A  29     -12.807  -4.329  10.971  1.00  0.00           O  
ATOM    220  N   ILE A  30     -13.342  -4.181   7.671  1.00  0.00           N  
ATOM    221  CA  ILE A  30     -12.397  -4.559   6.626  1.00  0.00           C  
ATOM    222  C   ILE A  30     -11.011  -4.011   6.961  1.00  0.00           C  
ATOM    223  CB  ILE A  30     -12.854  -4.051   5.240  1.00  0.00           C  
ATOM    224  O   ILE A  30     -10.865  -2.829   7.281  1.00  0.00           O  
ATOM    225  CG1 ILE A  30     -14.193  -4.688   4.852  1.00  0.00           C  
ATOM    226  CG2 ILE A  30     -11.784  -4.336   4.181  1.00  0.00           C  
ATOM    227  CD1 ILE A  30     -14.781  -4.152   3.554  1.00  0.00           C  
ATOM    228  N   SER A  31     -10.060  -4.950   6.937  1.00  0.00           N  
ATOM    229  CA  SER A  31      -8.682  -4.562   7.222  1.00  0.00           C  
ATOM    230  C   SER A  31      -7.770  -4.854   6.035  1.00  0.00           C  
ATOM    231  CB  SER A  31      -8.165  -5.290   8.463  1.00  0.00           C  
ATOM    232  O   SER A  31      -7.760  -5.970   5.512  1.00  0.00           O  
ATOM    233  OG  SER A  31      -6.910  -4.769   8.865  1.00  0.00           O  
ATOM    234  N   LEU A  32      -7.046  -3.794   5.642  1.00  0.00           N  
ATOM    235  CA  LEU A  32      -6.067  -3.888   4.565  1.00  0.00           C  
ATOM    236  C   LEU A  32      -4.830  -3.054   4.881  1.00  0.00           C  
ATOM    237  CB  LEU A  32      -6.682  -3.428   3.241  1.00  0.00           C  
ATOM    238  O   LEU A  32      -4.783  -2.370   5.906  1.00  0.00           O  
ATOM    239  CG  LEU A  32      -8.043  -4.026   2.881  1.00  0.00           C  
ATOM    240  CD1 LEU A  32      -8.717  -3.194   1.795  1.00  0.00           C  
ATOM    241  CD2 LEU A  32      -7.889  -5.476   2.434  1.00  0.00           C  
ATOM    242  N   TYR A  33      -3.898  -3.100   3.981  1.00  0.00           N  
ATOM    243  CA  TYR A  33      -2.707  -2.268   4.107  1.00  0.00           C  
ATOM    244  C   TYR A  33      -2.767  -1.083   3.151  1.00  0.00           C  
ATOM    245  CB  TYR A  33      -1.444  -3.092   3.838  1.00  0.00           C  
ATOM    246  O   TYR A  33      -3.629  -1.030   2.270  1.00  0.00           O  
ATOM    247  CG  TYR A  33      -1.128  -4.091   4.925  1.00  0.00           C  
ATOM    248  CD1 TYR A  33      -0.376  -3.723   6.039  1.00  0.00           C  
ATOM    249  CD2 TYR A  33      -1.581  -5.403   4.841  1.00  0.00           C  
ATOM    250  CE1 TYR A  33      -0.081  -4.640   7.042  1.00  0.00           C  
ATOM    251  CE2 TYR A  33      -1.292  -6.329   5.839  1.00  0.00           C  
ATOM    252  OH  TYR A  33      -0.253  -6.850   7.924  1.00  0.00           O  
ATOM    253  CZ  TYR A  33      -0.543  -5.938   6.934  1.00  0.00           C  
ATOM    254  N   GLY A  34      -1.893  -0.166   3.374  1.00  0.00           N  
ATOM    255  CA  GLY A  34      -1.731   0.997   2.517  1.00  0.00           C  
ATOM    256  C   GLY A  34      -0.322   1.561   2.536  1.00  0.00           C  
ATOM    257  O   GLY A  34       0.513   1.133   3.336  1.00  0.00           O  
ATOM    258  N   ILE A  35      -0.110   2.402   1.537  1.00  0.00           N  
ATOM    259  CA  ILE A  35       1.186   3.060   1.416  1.00  0.00           C  
ATOM    260  C   ILE A  35       1.050   4.539   1.772  1.00  0.00           C  
ATOM    261  CB  ILE A  35       1.769   2.903  -0.007  1.00  0.00           C  
ATOM    262  O   ILE A  35       0.231   5.252   1.186  1.00  0.00           O  
ATOM    263  CG1 ILE A  35       1.842   1.421  -0.393  1.00  0.00           C  
ATOM    264  CG2 ILE A  35       3.148   3.562  -0.101  1.00  0.00           C  
ATOM    265  CD1 ILE A  35       2.052   1.180  -1.882  1.00  0.00           C  
ATOM    266  N   GLY A  36       1.858   4.972   2.739  1.00  0.00           N  
ATOM    267  CA  GLY A  36       1.913   6.390   3.057  1.00  0.00           C  
ATOM    268  C   GLY A  36       2.829   7.173   2.136  1.00  0.00           C  
ATOM    269  O   GLY A  36       3.915   6.704   1.787  1.00  0.00           O  
ATOM    270  N   PHE A  37       2.443   8.349   1.710  1.00  0.00           N  
ATOM    271  CA  PHE A  37       3.172   9.297   0.876  1.00  0.00           C  
ATOM    272  C   PHE A  37       2.747  10.728   1.183  1.00  0.00           C  
ATOM    273  CB  PHE A  37       2.950   8.991  -0.608  1.00  0.00           C  
ATOM    274  O   PHE A  37       1.701  11.184   0.717  1.00  0.00           O  
ATOM    275  CG  PHE A  37       3.832   9.788  -1.531  1.00  0.00           C  
ATOM    276  CD1 PHE A  37       3.415  11.019  -2.023  1.00  0.00           C  
ATOM    277  CD2 PHE A  37       5.078   9.305  -1.908  1.00  0.00           C  
ATOM    278  CE1 PHE A  37       4.229  11.758  -2.877  1.00  0.00           C  
ATOM    279  CE2 PHE A  37       5.898  10.038  -2.762  1.00  0.00           C  
ATOM    280  CZ  PHE A  37       5.471  11.264  -3.246  1.00  0.00           C  
ATOM    281  N   GLY A  38       3.617  11.442   2.001  1.00  0.00           N  
ATOM    282  CA  GLY A  38       3.192  12.767   2.423  1.00  0.00           C  
ATOM    283  C   GLY A  38       1.912  12.752   3.237  1.00  0.00           C  
ATOM    284  O   GLY A  38       1.802  12.011   4.216  1.00  0.00           O  
ATOM    285  N   PRO A  39       0.870  13.546   2.805  1.00  0.00           N  
ATOM    286  CA  PRO A  39      -0.416  13.568   3.505  1.00  0.00           C  
ATOM    287  C   PRO A  39      -1.388  12.510   2.987  1.00  0.00           C  
ATOM    288  CB  PRO A  39      -0.945  14.978   3.226  1.00  0.00           C  
ATOM    289  O   PRO A  39      -2.577  12.547   3.312  1.00  0.00           O  
ATOM    290  CG  PRO A  39      -0.431  15.316   1.864  1.00  0.00           C  
ATOM    291  CD  PRO A  39       0.942  14.726   1.712  1.00  0.00           C  
ATOM    292  N   PHE A  40      -0.840  11.588   2.224  1.00  0.00           N  
ATOM    293  CA  PHE A  40      -1.737  10.678   1.522  1.00  0.00           C  
ATOM    294  C   PHE A  40      -1.511   9.240   1.971  1.00  0.00           C  
ATOM    295  CB  PHE A  40      -1.542  10.791   0.006  1.00  0.00           C  
ATOM    296  O   PHE A  40      -0.409   8.881   2.392  1.00  0.00           O  
ATOM    297  CG  PHE A  40      -1.634  12.200  -0.514  1.00  0.00           C  
ATOM    298  CD1 PHE A  40      -2.715  13.009  -0.183  1.00  0.00           C  
ATOM    299  CD2 PHE A  40      -0.640  12.717  -1.335  1.00  0.00           C  
ATOM    300  CE1 PHE A  40      -2.803  14.314  -0.663  1.00  0.00           C  
ATOM    301  CE2 PHE A  40      -0.721  14.019  -1.819  1.00  0.00           C  
ATOM    302  CZ  PHE A  40      -1.804  14.816  -1.482  1.00  0.00           C  
ATOM    303  N   ILE A  41      -2.559   8.514   1.885  1.00  0.00           N  
ATOM    304  CA  ILE A  41      -2.474   7.060   1.961  1.00  0.00           C  
ATOM    305  C   ILE A  41      -3.020   6.443   0.674  1.00  0.00           C  
ATOM    306  CB  ILE A  41      -3.242   6.512   3.185  1.00  0.00           C  
ATOM    307  O   ILE A  41      -4.137   6.755   0.255  1.00  0.00           O  
ATOM    308  CG1 ILE A  41      -2.582   6.985   4.485  1.00  0.00           C  
ATOM    309  CG2 ILE A  41      -3.319   4.983   3.135  1.00  0.00           C  
ATOM    310  CD1 ILE A  41      -3.341   6.591   5.744  1.00  0.00           C  
ATOM    311  N   ILE A  42      -2.186   5.630   0.027  1.00  0.00           N  
ATOM    312  CA  ILE A  42      -2.565   4.905  -1.181  1.00  0.00           C  
ATOM    313  C   ILE A  42      -2.987   3.483  -0.818  1.00  0.00           C  
ATOM    314  CB  ILE A  42      -1.412   4.877  -2.208  1.00  0.00           C  
ATOM    315  O   ILE A  42      -2.215   2.735  -0.213  1.00  0.00           O  
ATOM    316  CG1 ILE A  42      -0.965   6.304  -2.549  1.00  0.00           C  
ATOM    317  CG2 ILE A  42      -1.832   4.119  -3.471  1.00  0.00           C  
ATOM    318  CD1 ILE A  42       0.294   6.749  -1.818  1.00  0.00           C  
ATOM    319  N   THR A  43      -4.217   3.071  -1.181  1.00  0.00           N  
ATOM    320  CA  THR A  43      -4.704   1.739  -0.838  1.00  0.00           C  
ATOM    321  C   THR A  43      -5.757   1.274  -1.839  1.00  0.00           C  
ATOM    322  CB  THR A  43      -5.296   1.710   0.584  1.00  0.00           C  
ATOM    323  O   THR A  43      -5.901   1.860  -2.915  1.00  0.00           O  
ATOM    324  CG2 THR A  43      -6.614   2.475   0.647  1.00  0.00           C  
ATOM    325  OG1 THR A  43      -5.527   0.350   0.971  1.00  0.00           O  
ATOM    326  N   ASN A  44      -6.463   0.127  -1.499  1.00  0.00           N  
ATOM    327  CA  ASN A  44      -7.469  -0.431  -2.397  1.00  0.00           C  
ATOM    328  C   ASN A  44      -8.819   0.257  -2.221  1.00  0.00           C  
ATOM    329  CB  ASN A  44      -7.608  -1.939  -2.176  1.00  0.00           C  
ATOM    330  O   ASN A  44      -9.177   0.658  -1.113  1.00  0.00           O  
ATOM    331  CG  ASN A  44      -6.340  -2.698  -2.513  1.00  0.00           C  
ATOM    332  ND2 ASN A  44      -6.166  -3.026  -3.788  1.00  0.00           N  
ATOM    333  OD1 ASN A  44      -5.524  -2.988  -1.635  1.00  0.00           O  
ATOM    334  N   LEU A  45      -9.559   0.357  -3.321  1.00  0.00           N  
ATOM    335  CA  LEU A  45     -10.899   0.933  -3.340  1.00  0.00           C  
ATOM    336  C   LEU A  45     -11.852   0.121  -2.469  1.00  0.00           C  
ATOM    337  CB  LEU A  45     -11.433   1.002  -4.773  1.00  0.00           C  
ATOM    338  O   LEU A  45     -12.753   0.679  -1.838  1.00  0.00           O  
ATOM    339  CG  LEU A  45     -10.854   2.106  -5.659  1.00  0.00           C  
ATOM    340  CD1 LEU A  45     -11.339   1.941  -7.096  1.00  0.00           C  
ATOM    341  CD2 LEU A  45     -11.231   3.480  -5.117  1.00  0.00           C  
ATOM    342  N   HIS A  46     -11.596  -1.144  -2.427  1.00  0.00           N  
ATOM    343  CA  HIS A  46     -12.550  -2.010  -1.744  1.00  0.00           C  
ATOM    344  C   HIS A  46     -12.429  -1.878  -0.230  1.00  0.00           C  
ATOM    345  CB  HIS A  46     -12.345  -3.468  -2.161  1.00  0.00           C  
ATOM    346  O   HIS A  46     -13.110  -2.585   0.516  1.00  0.00           O  
ATOM    347  CG  HIS A  46     -11.008  -4.019  -1.780  1.00  0.00           C  
ATOM    348  CD2 HIS A  46     -10.551  -4.510  -0.604  1.00  0.00           C  
ATOM    349  ND1 HIS A  46      -9.957  -4.103  -2.668  1.00  0.00           N  
ATOM    350  CE1 HIS A  46      -8.910  -4.625  -2.052  1.00  0.00           C  
ATOM    351  NE2 HIS A  46      -9.244  -4.881  -0.798  1.00  0.00           N  
ATOM    352  N   LEU A  47     -11.541  -1.010   0.252  1.00  0.00           N  
ATOM    353  CA  LEU A  47     -11.523  -0.654   1.666  1.00  0.00           C  
ATOM    354  C   LEU A  47     -12.842  -0.010   2.081  1.00  0.00           C  
ATOM    355  CB  LEU A  47     -10.361   0.296   1.966  1.00  0.00           C  
ATOM    356  O   LEU A  47     -13.264  -0.135   3.233  1.00  0.00           O  
ATOM    357  CG  LEU A  47     -10.268   0.824   3.398  1.00  0.00           C  
ATOM    358  CD1 LEU A  47      -9.970  -0.317   4.365  1.00  0.00           C  
ATOM    359  CD2 LEU A  47      -9.203   1.911   3.500  1.00  0.00           C  
ATOM    360  N   PHE A  48     -13.506   0.673   1.101  1.00  0.00           N  
ATOM    361  CA  PHE A  48     -14.715   1.437   1.386  1.00  0.00           C  
ATOM    362  C   PHE A  48     -15.938   0.764   0.773  1.00  0.00           C  
ATOM    363  CB  PHE A  48     -14.585   2.869   0.858  1.00  0.00           C  
ATOM    364  O   PHE A  48     -16.731   1.412   0.086  1.00  0.00           O  
ATOM    365  CG  PHE A  48     -13.559   3.693   1.588  1.00  0.00           C  
ATOM    366  CD1 PHE A  48     -13.818   4.180   2.864  1.00  0.00           C  
ATOM    367  CD2 PHE A  48     -12.335   3.982   0.999  1.00  0.00           C  
ATOM    368  CE1 PHE A  48     -12.871   4.944   3.542  1.00  0.00           C  
ATOM    369  CE2 PHE A  48     -11.383   4.744   1.670  1.00  0.00           C  
ATOM    370  CZ  PHE A  48     -11.653   5.225   2.941  1.00  0.00           C  
ATOM    371  N   ARG A  49     -16.050  -0.607   0.990  1.00  0.00           N  
ATOM    372  CA  ARG A  49     -17.273  -1.306   0.608  1.00  0.00           C  
ATOM    373  C   ARG A  49     -18.469  -0.786   1.397  1.00  0.00           C  
ATOM    374  CB  ARG A  49     -17.120  -2.813   0.819  1.00  0.00           C  
ATOM    375  O   ARG A  49     -19.597  -0.787   0.899  1.00  0.00           O  
ATOM    376  CG  ARG A  49     -16.243  -3.495  -0.219  1.00  0.00           C  
ATOM    377  CD  ARG A  49     -16.219  -5.006  -0.033  1.00  0.00           C  
ATOM    378  NE  ARG A  49     -15.365  -5.657  -1.022  1.00  0.00           N  
ATOM    379  NH1 ARG A  49     -15.601  -7.777  -0.134  1.00  0.00           N  
ATOM    380  NH2 ARG A  49     -14.302  -7.447  -1.994  1.00  0.00           N  
ATOM    381  CZ  ARG A  49     -15.092  -6.959  -1.048  1.00  0.00           C  
ATOM    382  N   ARG A  50     -18.068  -0.448   2.573  1.00  0.00           N  
ATOM    383  CA  ARG A  50     -19.001   0.245   3.457  1.00  0.00           C  
ATOM    384  C   ARG A  50     -18.407   1.557   3.960  1.00  0.00           C  
ATOM    385  CB  ARG A  50     -19.383  -0.645   4.641  1.00  0.00           C  
ATOM    386  O   ARG A  50     -17.185   1.719   3.991  1.00  0.00           O  
ATOM    387  CG  ARG A  50     -20.138  -1.904   4.246  1.00  0.00           C  
ATOM    388  CD  ARG A  50     -20.383  -2.813   5.443  1.00  0.00           C  
ATOM    389  NE  ARG A  50     -21.145  -4.002   5.069  1.00  0.00           N  
ATOM    390  NH1 ARG A  50     -19.321  -5.171   4.265  1.00  0.00           N  
ATOM    391  NH2 ARG A  50     -21.408  -6.119   4.219  1.00  0.00           N  
ATOM    392  CZ  ARG A  50     -20.623  -5.094   4.519  1.00  0.00           C  
ATOM    393  N   ASN A  51     -19.295   2.458   4.189  1.00  0.00           N  
ATOM    394  CA  ASN A  51     -18.839   3.793   4.560  1.00  0.00           C  
ATOM    395  C   ASN A  51     -19.658   4.365   5.714  1.00  0.00           C  
ATOM    396  CB  ASN A  51     -18.894   4.733   3.353  1.00  0.00           C  
ATOM    397  O   ASN A  51     -20.526   3.683   6.262  1.00  0.00           O  
ATOM    398  CG  ASN A  51     -17.907   5.879   3.461  1.00  0.00           C  
ATOM    399  ND2 ASN A  51     -17.901   6.752   2.460  1.00  0.00           N  
ATOM    400  OD1 ASN A  51     -17.156   5.979   4.434  1.00  0.00           O  
ATOM    401  N   ASN A  52     -19.317   5.536   6.180  1.00  0.00           N  
ATOM    402  CA  ASN A  52     -19.992   6.214   7.282  1.00  0.00           C  
ATOM    403  C   ASN A  52     -19.697   5.541   8.619  1.00  0.00           C  
ATOM    404  CB  ASN A  52     -21.502   6.266   7.035  1.00  0.00           C  
ATOM    405  O   ASN A  52     -20.586   5.412   9.463  1.00  0.00           O  
ATOM    406  CG  ASN A  52     -22.208   7.251   7.945  1.00  0.00           C  
ATOM    407  ND2 ASN A  52     -23.478   6.989   8.232  1.00  0.00           N  
ATOM    408  OD1 ASN A  52     -21.618   8.241   8.386  1.00  0.00           O  
ATOM    409  N   GLY A  53     -18.476   5.148   8.803  1.00  0.00           N  
ATOM    410  CA  GLY A  53     -17.983   4.541  10.029  1.00  0.00           C  
ATOM    411  C   GLY A  53     -16.670   5.136  10.503  1.00  0.00           C  
ATOM    412  O   GLY A  53     -16.472   6.351  10.431  1.00  0.00           O  
ATOM    413  N   THR A  54     -15.871   4.246  11.159  1.00  0.00           N  
ATOM    414  CA  THR A  54     -14.596   4.663  11.732  1.00  0.00           C  
ATOM    415  C   THR A  54     -13.432   4.018  10.986  1.00  0.00           C  
ATOM    416  CB  THR A  54     -14.513   4.307  13.227  1.00  0.00           C  
ATOM    417  O   THR A  54     -13.461   2.820  10.696  1.00  0.00           O  
ATOM    418  CG2 THR A  54     -13.203   4.796  13.837  1.00  0.00           C  
ATOM    419  OG1 THR A  54     -15.607   4.919  13.921  1.00  0.00           O  
ATOM    420  N   LEU A  55     -12.480   4.850  10.582  1.00  0.00           N  
ATOM    421  CA  LEU A  55     -11.249   4.344   9.985  1.00  0.00           C  
ATOM    422  C   LEU A  55     -10.094   4.415  10.978  1.00  0.00           C  
ATOM    423  CB  LEU A  55     -10.901   5.135   8.722  1.00  0.00           C  
ATOM    424  O   LEU A  55      -9.771   5.492  11.485  1.00  0.00           O  
ATOM    425  CG  LEU A  55      -9.631   4.709   7.983  1.00  0.00           C  
ATOM    426  CD1 LEU A  55      -9.806   3.315   7.389  1.00  0.00           C  
ATOM    427  CD2 LEU A  55      -9.281   5.719   6.895  1.00  0.00           C  
ATOM    428  N   THR A  56      -9.523   3.280  11.301  1.00  0.00           N  
ATOM    429  CA  THR A  56      -8.346   3.210  12.159  1.00  0.00           C  
ATOM    430  C   THR A  56      -7.083   3.001  11.328  1.00  0.00           C  
ATOM    431  CB  THR A  56      -8.476   2.077  13.194  1.00  0.00           C  
ATOM    432  O   THR A  56      -7.007   2.066  10.528  1.00  0.00           O  
ATOM    433  CG2 THR A  56      -7.265   2.036  14.120  1.00  0.00           C  
ATOM    434  OG1 THR A  56      -9.656   2.287  13.978  1.00  0.00           O  
ATOM    435  N   VAL A  57      -6.101   3.910  11.539  1.00  0.00           N  
ATOM    436  CA  VAL A  57      -4.825   3.827  10.836  1.00  0.00           C  
ATOM    437  C   VAL A  57      -3.714   3.467  11.820  1.00  0.00           C  
ATOM    438  CB  VAL A  57      -4.489   5.151  10.113  1.00  0.00           C  
ATOM    439  O   VAL A  57      -3.446   4.215  12.763  1.00  0.00           O  
ATOM    440  CG1 VAL A  57      -3.203   5.010   9.300  1.00  0.00           C  
ATOM    441  CG2 VAL A  57      -5.649   5.577   9.215  1.00  0.00           C  
ATOM    442  N   THR A  58      -3.108   2.309  11.602  1.00  0.00           N  
ATOM    443  CA  THR A  58      -1.944   1.897  12.380  1.00  0.00           C  
ATOM    444  C   THR A  58      -0.664   2.060  11.565  1.00  0.00           C  
ATOM    445  CB  THR A  58      -2.075   0.437  12.849  1.00  0.00           C  
ATOM    446  O   THR A  58      -0.513   1.446  10.507  1.00  0.00           O  
ATOM    447  CG2 THR A  58      -0.922   0.050  13.770  1.00  0.00           C  
ATOM    448  OG1 THR A  58      -3.311   0.277  13.557  1.00  0.00           O  
ATOM    449  N   SER A  59       0.200   2.937  12.023  1.00  0.00           N  
ATOM    450  CA  SER A  59       1.474   3.211  11.366  1.00  0.00           C  
ATOM    451  C   SER A  59       2.628   3.177  12.361  1.00  0.00           C  
ATOM    452  CB  SER A  59       1.434   4.569  10.664  1.00  0.00           C  
ATOM    453  O   SER A  59       2.442   2.811  13.524  1.00  0.00           O  
ATOM    454  OG  SER A  59       1.466   5.625  11.610  1.00  0.00           O  
ATOM    455  N   ILE A  60       3.808   3.586  11.878  1.00  0.00           N  
ATOM    456  CA  ILE A  60       4.976   3.652  12.750  1.00  0.00           C  
ATOM    457  C   ILE A  60       4.815   4.802  13.742  1.00  0.00           C  
ATOM    458  CB  ILE A  60       6.279   3.823  11.938  1.00  0.00           C  
ATOM    459  O   ILE A  60       5.485   4.836  14.777  1.00  0.00           O  
ATOM    460  CG1 ILE A  60       6.228   5.114  11.112  1.00  0.00           C  
ATOM    461  CG2 ILE A  60       6.519   2.607  11.039  1.00  0.00           C  
ATOM    462  CD1 ILE A  60       7.570   5.525  10.522  1.00  0.00           C  
ATOM    463  N   HIS A  61       3.944   5.681  13.369  1.00  0.00           N  
ATOM    464  CA  HIS A  61       3.722   6.854  14.206  1.00  0.00           C  
ATOM    465  C   HIS A  61       2.661   6.581  15.266  1.00  0.00           C  
ATOM    466  CB  HIS A  61       3.313   8.054  13.350  1.00  0.00           C  
ATOM    467  O   HIS A  61       2.368   7.447  16.095  1.00  0.00           O  
ATOM    468  CG  HIS A  61       4.340   8.445  12.336  1.00  0.00           C  
ATOM    469  CD2 HIS A  61       5.631   8.829  12.480  1.00  0.00           C  
ATOM    470  ND1 HIS A  61       4.078   8.472  10.983  1.00  0.00           N  
ATOM    471  CE1 HIS A  61       5.167   8.856  10.337  1.00  0.00           C  
ATOM    472  NE2 HIS A  61       6.123   9.078  11.223  1.00  0.00           N  
ATOM    473  N   GLY A  62       2.076   5.411  15.214  1.00  0.00           N  
ATOM    474  CA  GLY A  62       1.040   5.075  16.178  1.00  0.00           C  
ATOM    475  C   GLY A  62      -0.317   4.849  15.539  1.00  0.00           C  
ATOM    476  O   GLY A  62      -0.407   4.559  14.345  1.00  0.00           O  
ATOM    477  N   VAL A  63      -1.285   4.902  16.387  1.00  0.00           N  
ATOM    478  CA  VAL A  63      -2.647   4.637  15.937  1.00  0.00           C  
ATOM    479  C   VAL A  63      -3.412   5.952  15.800  1.00  0.00           C  
ATOM    480  CB  VAL A  63      -3.390   3.687  16.903  1.00  0.00           C  
ATOM    481  O   VAL A  63      -3.360   6.802  16.691  1.00  0.00           O  
ATOM    482  CG1 VAL A  63      -4.825   3.453  16.434  1.00  0.00           C  
ATOM    483  CG2 VAL A  63      -2.641   2.360  17.025  1.00  0.00           C  
ATOM    484  N   PHE A  64      -4.001   6.130  14.659  1.00  0.00           N  
ATOM    485  CA  PHE A  64      -4.825   7.298  14.369  1.00  0.00           C  
ATOM    486  C   PHE A  64      -6.237   6.881  13.976  1.00  0.00           C  
ATOM    487  CB  PHE A  64      -4.195   8.138  13.254  1.00  0.00           C  
ATOM    488  O   PHE A  64      -6.418   5.959  13.178  1.00  0.00           O  
ATOM    489  CG  PHE A  64      -4.890   9.452  13.017  1.00  0.00           C  
ATOM    490  CD1 PHE A  64      -5.938   9.545  12.109  1.00  0.00           C  
ATOM    491  CD2 PHE A  64      -4.495  10.593  13.703  1.00  0.00           C  
ATOM    492  CE1 PHE A  64      -6.583  10.760  11.888  1.00  0.00           C  
ATOM    493  CE2 PHE A  64      -5.135  11.810  13.487  1.00  0.00           C  
ATOM    494  CZ  PHE A  64      -6.178  11.892  12.578  1.00  0.00           C  
ATOM    495  N   THR A  65      -7.220   7.634  14.538  1.00  0.00           N  
ATOM    496  CA  THR A  65      -8.603   7.266  14.258  1.00  0.00           C  
ATOM    497  C   THR A  65      -9.355   8.434  13.625  1.00  0.00           C  
ATOM    498  CB  THR A  65      -9.332   6.817  15.538  1.00  0.00           C  
ATOM    499  O   THR A  65      -9.285   9.563  14.114  1.00  0.00           O  
ATOM    500  CG2 THR A  65     -10.774   6.421  15.240  1.00  0.00           C  
ATOM    501  OG1 THR A  65      -8.646   5.691  16.101  1.00  0.00           O  
ATOM    502  N   VAL A  66      -9.959   8.084  12.463  1.00  0.00           N  
ATOM    503  CA  VAL A  66     -10.931   8.983  11.851  1.00  0.00           C  
ATOM    504  C   VAL A  66     -12.347   8.528  12.199  1.00  0.00           C  
ATOM    505  CB  VAL A  66     -10.755   9.051  10.317  1.00  0.00           C  
ATOM    506  O   VAL A  66     -12.779   7.450  11.783  1.00  0.00           O  
ATOM    507  CG1 VAL A  66     -11.767  10.014   9.700  1.00  0.00           C  
ATOM    508  CG2 VAL A  66      -9.329   9.469   9.963  1.00  0.00           C  
ATOM    509  N   ALA A  67     -13.104   9.289  12.971  1.00  0.00           N  
ATOM    510  CA  ALA A  67     -14.383   8.890  13.552  1.00  0.00           C  
ATOM    511  C   ALA A  67     -15.453   8.744  12.474  1.00  0.00           C  
ATOM    512  CB  ALA A  67     -14.828   9.901  14.605  1.00  0.00           C  
ATOM    513  O   ALA A  67     -16.363   7.921  12.601  1.00  0.00           O  
ATOM    514  N   ASN A  68     -15.342   9.538  11.462  1.00  0.00           N  
ATOM    515  CA  ASN A  68     -16.318   9.516  10.377  1.00  0.00           C  
ATOM    516  C   ASN A  68     -15.638   9.457   9.012  1.00  0.00           C  
ATOM    517  CB  ASN A  68     -17.239  10.736  10.459  1.00  0.00           C  
ATOM    518  O   ASN A  68     -15.076  10.452   8.550  1.00  0.00           O  
ATOM    519  CG  ASN A  68     -18.377  10.676   9.460  1.00  0.00           C  
ATOM    520  ND2 ASN A  68     -19.319  11.605   9.578  1.00  0.00           N  
ATOM    521  OD1 ASN A  68     -18.410   9.803   8.589  1.00  0.00           O  
ATOM    522  N   THR A  69     -15.742   8.279   8.342  1.00  0.00           N  
ATOM    523  CA  THR A  69     -15.045   8.058   7.080  1.00  0.00           C  
ATOM    524  C   THR A  69     -15.638   8.928   5.975  1.00  0.00           C  
ATOM    525  CB  THR A  69     -15.104   6.578   6.659  1.00  0.00           C  
ATOM    526  O   THR A  69     -14.998   9.157   4.946  1.00  0.00           O  
ATOM    527  CG2 THR A  69     -14.292   5.704   7.609  1.00  0.00           C  
ATOM    528  OG1 THR A  69     -16.468   6.139   6.672  1.00  0.00           O  
ATOM    529  N   THR A  70     -16.815   9.525   6.145  1.00  0.00           N  
ATOM    530  CA  THR A  70     -17.450  10.349   5.123  1.00  0.00           C  
ATOM    531  C   THR A  70     -16.769  11.711   5.026  1.00  0.00           C  
ATOM    532  CB  THR A  70     -18.950  10.541   5.413  1.00  0.00           C  
ATOM    533  O   THR A  70     -16.959  12.437   4.048  1.00  0.00           O  
ATOM    534  CG2 THR A  70     -19.668   9.199   5.510  1.00  0.00           C  
ATOM    535  OG1 THR A  70     -19.105  11.243   6.653  1.00  0.00           O  
ATOM    536  N   THR A  71     -15.994  12.011   5.978  1.00  0.00           N  
ATOM    537  CA  THR A  71     -15.318  13.303   5.997  1.00  0.00           C  
ATOM    538  C   THR A  71     -13.982  13.226   5.264  1.00  0.00           C  
ATOM    539  CB  THR A  71     -15.088  13.791   7.439  1.00  0.00           C  
ATOM    540  O   THR A  71     -13.337  14.250   5.030  1.00  0.00           O  
ATOM    541  CG2 THR A  71     -16.398  13.846   8.218  1.00  0.00           C  
ATOM    542  OG1 THR A  71     -14.188  12.895   8.103  1.00  0.00           O  
ATOM    543  N   LEU A  72     -13.581  12.043   4.888  1.00  0.00           N  
ATOM    544  CA  LEU A  72     -12.298  11.853   4.219  1.00  0.00           C  
ATOM    545  C   LEU A  72     -12.364  12.331   2.772  1.00  0.00           C  
ATOM    546  CB  LEU A  72     -11.883  10.380   4.263  1.00  0.00           C  
ATOM    547  O   LEU A  72     -13.381  12.148   2.099  1.00  0.00           O  
ATOM    548  CG  LEU A  72     -11.478   9.831   5.632  1.00  0.00           C  
ATOM    549  CD1 LEU A  72     -11.365   8.311   5.582  1.00  0.00           C  
ATOM    550  CD2 LEU A  72     -10.165  10.455   6.092  1.00  0.00           C  
ATOM    551  N   GLN A  73     -11.310  12.975   2.378  1.00  0.00           N  
ATOM    552  CA  GLN A  73     -11.149  13.331   0.972  1.00  0.00           C  
ATOM    553  C   GLN A  73     -10.480  12.204   0.192  1.00  0.00           C  
ATOM    554  CB  GLN A  73     -10.337  14.620   0.834  1.00  0.00           C  
ATOM    555  O   GLN A  73      -9.368  11.787   0.523  1.00  0.00           O  
ATOM    556  CG  GLN A  73     -11.008  15.839   1.452  1.00  0.00           C  
ATOM    557  CD  GLN A  73     -10.183  17.104   1.298  1.00  0.00           C  
ATOM    558  NE2 GLN A  73     -10.853  18.218   1.026  1.00  0.00           N  
ATOM    559  OE1 GLN A  73      -8.955  17.079   1.424  1.00  0.00           O  
ATOM    560  N   LEU A  74     -11.252  11.739  -0.823  1.00  0.00           N  
ATOM    561  CA  LEU A  74     -10.794  10.576  -1.575  1.00  0.00           C  
ATOM    562  C   LEU A  74     -10.582  10.927  -3.043  1.00  0.00           C  
ATOM    563  CB  LEU A  74     -11.800   9.428  -1.452  1.00  0.00           C  
ATOM    564  O   LEU A  74     -11.324  11.735  -3.606  1.00  0.00           O  
ATOM    565  CG  LEU A  74     -12.266   9.083  -0.036  1.00  0.00           C  
ATOM    566  CD1 LEU A  74     -13.370   8.032  -0.083  1.00  0.00           C  
ATOM    567  CD2 LEU A  74     -11.094   8.598   0.810  1.00  0.00           C  
ATOM    568  N   HIS A  75      -9.536  10.401  -3.562  1.00  0.00           N  
ATOM    569  CA  HIS A  75      -9.302  10.432  -5.002  1.00  0.00           C  
ATOM    570  C   HIS A  75      -9.265   9.024  -5.585  1.00  0.00           C  
ATOM    571  CB  HIS A  75      -7.997  11.166  -5.316  1.00  0.00           C  
ATOM    572  O   HIS A  75      -8.348   8.252  -5.296  1.00  0.00           O  
ATOM    573  CG  HIS A  75      -7.749  11.350  -6.780  1.00  0.00           C  
ATOM    574  CD2 HIS A  75      -7.055  10.598  -7.666  1.00  0.00           C  
ATOM    575  ND1 HIS A  75      -8.245  12.423  -7.488  1.00  0.00           N  
ATOM    576  CE1 HIS A  75      -7.866  12.321  -8.751  1.00  0.00           C  
ATOM    577  NE2 HIS A  75      -7.143  11.223  -8.885  1.00  0.00           N  
ATOM    578  N   LEU A  76     -10.258   8.725  -6.461  1.00  0.00           N  
ATOM    579  CA  LEU A  76     -10.350   7.405  -7.075  1.00  0.00           C  
ATOM    580  C   LEU A  76      -9.518   7.340  -8.352  1.00  0.00           C  
ATOM    581  CB  LEU A  76     -11.809   7.058  -7.385  1.00  0.00           C  
ATOM    582  O   LEU A  76      -9.582   8.246  -9.186  1.00  0.00           O  
ATOM    583  CG  LEU A  76     -12.691   6.707  -6.186  1.00  0.00           C  
ATOM    584  CD1 LEU A  76     -12.921   7.939  -5.318  1.00  0.00           C  
ATOM    585  CD2 LEU A  76     -14.019   6.120  -6.653  1.00  0.00           C  
ATOM    586  N   ILE A  77      -8.739   6.266  -8.391  1.00  0.00           N  
ATOM    587  CA  ILE A  77      -7.972   6.054  -9.614  1.00  0.00           C  
ATOM    588  C   ILE A  77      -8.828   5.311 -10.637  1.00  0.00           C  
ATOM    589  CB  ILE A  77      -6.669   5.272  -9.336  1.00  0.00           C  
ATOM    590  O   ILE A  77      -9.231   4.168 -10.405  1.00  0.00           O  
ATOM    591  CG1 ILE A  77      -5.876   5.940  -8.207  1.00  0.00           C  
ATOM    592  CG2 ILE A  77      -5.823   5.162 -10.608  1.00  0.00           C  
ATOM    593  CD1 ILE A  77      -5.461   7.374  -8.506  1.00  0.00           C  
ATOM    594  N   GLU A  78      -9.070   5.918 -11.707  1.00  0.00           N  
ATOM    595  CA  GLU A  78     -10.008   5.401 -12.699  1.00  0.00           C  
ATOM    596  C   GLU A  78      -9.553   4.046 -13.235  1.00  0.00           C  
ATOM    597  CB  GLU A  78     -10.174   6.394 -13.852  1.00  0.00           C  
ATOM    598  O   GLU A  78      -8.385   3.875 -13.592  1.00  0.00           O  
ATOM    599  CG  GLU A  78     -10.918   7.664 -13.467  1.00  0.00           C  
ATOM    600  CD  GLU A  78     -11.146   8.605 -14.640  1.00  0.00           C  
ATOM    601  OE1 GLU A  78     -11.719   9.699 -14.437  1.00  0.00           O  
ATOM    602  OE2 GLU A  78     -10.750   8.243 -15.770  1.00  0.00           O  
ATOM    603  N   GLY A  79     -10.495   3.097 -13.217  1.00  0.00           N  
ATOM    604  CA  GLY A  79     -10.290   1.803 -13.847  1.00  0.00           C  
ATOM    605  C   GLY A  79      -9.429   0.866 -13.021  1.00  0.00           C  
ATOM    606  O   GLY A  79      -8.972  -0.166 -13.518  1.00  0.00           O  
ATOM    607  N   ARG A  80      -9.184   1.305 -11.762  1.00  0.00           N  
ATOM    608  CA  ARG A  80      -8.279   0.519 -10.930  1.00  0.00           C  
ATOM    609  C   ARG A  80      -8.818   0.384  -9.510  1.00  0.00           C  
ATOM    610  CB  ARG A  80      -6.886   1.153 -10.904  1.00  0.00           C  
ATOM    611  O   ARG A  80      -9.524   1.269  -9.022  1.00  0.00           O  
ATOM    612  CG  ARG A  80      -6.203   1.195 -12.261  1.00  0.00           C  
ATOM    613  CD  ARG A  80      -4.886   1.957 -12.206  1.00  0.00           C  
ATOM    614  NE  ARG A  80      -4.173   1.894 -13.479  1.00  0.00           N  
ATOM    615  NH1 ARG A  80      -6.023   2.379 -14.775  1.00  0.00           N  
ATOM    616  NH2 ARG A  80      -3.988   2.014 -15.765  1.00  0.00           N  
ATOM    617  CZ  ARG A  80      -4.730   2.096 -14.670  1.00  0.00           C  
ATOM    618  N   ASP A  81      -8.597  -0.791  -8.906  1.00  0.00           N  
ATOM    619  CA  ASP A  81      -8.891  -0.971  -7.487  1.00  0.00           C  
ATOM    620  C   ASP A  81      -7.868  -0.243  -6.618  1.00  0.00           C  
ATOM    621  CB  ASP A  81      -8.922  -2.458  -7.130  1.00  0.00           C  
ATOM    622  O   ASP A  81      -7.046  -0.878  -5.954  1.00  0.00           O  
ATOM    623  CG  ASP A  81      -9.381  -2.716  -5.705  1.00  0.00           C  
ATOM    624  OD1 ASP A  81     -10.065  -1.850  -5.118  1.00  0.00           O  
ATOM    625  OD2 ASP A  81      -9.053  -3.794  -5.164  1.00  0.00           O  
ATOM    626  N   MET A  82      -7.797   1.057  -6.818  1.00  0.00           N  
ATOM    627  CA  MET A  82      -6.848   1.929  -6.132  1.00  0.00           C  
ATOM    628  C   MET A  82      -7.491   3.268  -5.786  1.00  0.00           C  
ATOM    629  CB  MET A  82      -5.603   2.152  -6.991  1.00  0.00           C  
ATOM    630  O   MET A  82      -8.220   3.839  -6.599  1.00  0.00           O  
ATOM    631  CG  MET A  82      -4.527   2.979  -6.308  1.00  0.00           C  
ATOM    632  SD  MET A  82      -3.054   3.235  -7.373  1.00  0.00           S  
ATOM    633  CE  MET A  82      -2.424   1.535  -7.461  1.00  0.00           C  
ATOM    634  N   ILE A  83      -7.184   3.712  -4.536  1.00  0.00           N  
ATOM    635  CA  ILE A  83      -7.717   4.993  -4.085  1.00  0.00           C  
ATOM    636  C   ILE A  83      -6.645   5.755  -3.310  1.00  0.00           C  
ATOM    637  CB  ILE A  83      -8.977   4.803  -3.211  1.00  0.00           C  
ATOM    638  O   ILE A  83      -5.757   5.148  -2.706  1.00  0.00           O  
ATOM    639  CG1 ILE A  83      -9.628   6.159  -2.911  1.00  0.00           C  
ATOM    640  CG2 ILE A  83      -8.629   4.064  -1.915  1.00  0.00           C  
ATOM    641  CD1 ILE A  83     -11.000   6.056  -2.259  1.00  0.00           C  
ATOM    642  N   ILE A  84      -6.667   7.108  -3.393  1.00  0.00           N  
ATOM    643  CA  ILE A  84      -5.817   7.982  -2.591  1.00  0.00           C  
ATOM    644  C   ILE A  84      -6.655   8.674  -1.519  1.00  0.00           C  
ATOM    645  CB  ILE A  84      -5.096   9.030  -3.468  1.00  0.00           C  
ATOM    646  O   ILE A  84      -7.669   9.307  -1.826  1.00  0.00           O  
ATOM    647  CG1 ILE A  84      -4.302   8.339  -4.582  1.00  0.00           C  
ATOM    648  CG2 ILE A  84      -4.185   9.915  -2.613  1.00  0.00           C  
ATOM    649  CD1 ILE A  84      -3.765   9.291  -5.642  1.00  0.00           C  
ATOM    650  N   ILE A  85      -6.184   8.497  -0.290  1.00  0.00           N  
ATOM    651  CA  ILE A  85      -6.874   9.126   0.831  1.00  0.00           C  
ATOM    652  C   ILE A  85      -6.057  10.311   1.341  1.00  0.00           C  
ATOM    653  CB  ILE A  85      -7.129   8.119   1.975  1.00  0.00           C  
ATOM    654  O   ILE A  85      -4.897  10.152   1.728  1.00  0.00           O  
ATOM    655  CG1 ILE A  85      -7.817   6.860   1.434  1.00  0.00           C  
ATOM    656  CG2 ILE A  85      -7.961   8.763   3.087  1.00  0.00           C  
ATOM    657  CD1 ILE A  85      -7.884   5.713   2.434  1.00  0.00           C  
ATOM    658  N   ARG A  86      -6.698  11.427   1.284  1.00  0.00           N  
ATOM    659  CA  ARG A  86      -6.079  12.572   1.944  1.00  0.00           C  
ATOM    660  C   ARG A  86      -6.397  12.582   3.435  1.00  0.00           C  
ATOM    661  CB  ARG A  86      -6.543  13.880   1.300  1.00  0.00           C  
ATOM    662  O   ARG A  86      -7.558  12.718   3.827  1.00  0.00           O  
ATOM    663  CG  ARG A  86      -5.811  15.111   1.809  1.00  0.00           C  
ATOM    664  CD  ARG A  86      -6.203  16.362   1.034  1.00  0.00           C  
ATOM    665  NE  ARG A  86      -5.472  17.536   1.501  1.00  0.00           N  
ATOM    666  NH1 ARG A  86      -6.348  18.968  -0.087  1.00  0.00           N  
ATOM    667  NH2 ARG A  86      -4.848  19.746   1.462  1.00  0.00           N  
ATOM    668  CZ  ARG A  86      -5.558  18.747   0.957  1.00  0.00           C  
ATOM    669  N   MET A  87      -5.300  12.541   4.195  1.00  0.00           N  
ATOM    670  CA  MET A  87      -5.483  12.453   5.641  1.00  0.00           C  
ATOM    671  C   MET A  87      -5.681  13.837   6.249  1.00  0.00           C  
ATOM    672  CB  MET A  87      -4.285  11.761   6.294  1.00  0.00           C  
ATOM    673  O   MET A  87      -5.252  14.840   5.675  1.00  0.00           O  
ATOM    674  CG  MET A  87      -4.083  10.325   5.838  1.00  0.00           C  
ATOM    675  SD  MET A  87      -5.548   9.270   6.166  1.00  0.00           S  
ATOM    676  CE  MET A  87      -5.521   9.243   7.980  1.00  0.00           C  
ATOM    677  N   PRO A  88      -6.412  13.888   7.389  1.00  0.00           N  
ATOM    678  CA  PRO A  88      -6.594  15.166   8.082  1.00  0.00           C  
ATOM    679  C   PRO A  88      -5.269  15.827   8.457  1.00  0.00           C  
ATOM    680  CB  PRO A  88      -7.384  14.778   9.335  1.00  0.00           C  
ATOM    681  O   PRO A  88      -4.243  15.150   8.556  1.00  0.00           O  
ATOM    682  CG  PRO A  88      -8.022  13.470   8.994  1.00  0.00           C  
ATOM    683  CD  PRO A  88      -7.129  12.739   8.033  1.00  0.00           C  
ATOM    684  N   LYS A  89      -5.286  17.063   8.684  1.00  0.00           N  
ATOM    685  CA  LYS A  89      -4.099  17.881   8.915  1.00  0.00           C  
ATOM    686  C   LYS A  89      -3.382  17.461  10.195  1.00  0.00           C  
ATOM    687  CB  LYS A  89      -4.472  19.362   8.985  1.00  0.00           C  
ATOM    688  O   LYS A  89      -2.173  17.661  10.330  1.00  0.00           O  
ATOM    689  CG  LYS A  89      -4.860  19.967   7.643  1.00  0.00           C  
ATOM    690  CD  LYS A  89      -5.103  21.466   7.756  1.00  0.00           C  
ATOM    691  CE  LYS A  89      -5.489  22.073   6.414  1.00  0.00           C  
ATOM    692  NZ  LYS A  89      -5.756  23.538   6.524  1.00  0.00           N  
ATOM    693  N   ASP A  90      -4.111  16.888  11.127  1.00  0.00           N  
ATOM    694  CA  ASP A  90      -3.493  16.494  12.390  1.00  0.00           C  
ATOM    695  C   ASP A  90      -2.851  15.113  12.279  1.00  0.00           C  
ATOM    696  CB  ASP A  90      -4.526  16.504  13.519  1.00  0.00           C  
ATOM    697  O   ASP A  90      -2.327  14.586  13.263  1.00  0.00           O  
ATOM    698  CG  ASP A  90      -5.717  15.604  13.241  1.00  0.00           C  
ATOM    699  OD1 ASP A  90      -5.902  15.177  12.081  1.00  0.00           O  
ATOM    700  OD2 ASP A  90      -6.480  15.322  14.190  1.00  0.00           O  
ATOM    701  N   PHE A  91      -2.921  14.482  11.082  1.00  0.00           N  
ATOM    702  CA  PHE A  91      -2.219  13.243  10.769  1.00  0.00           C  
ATOM    703  C   PHE A  91      -0.799  13.530  10.296  1.00  0.00           C  
ATOM    704  CB  PHE A  91      -2.978  12.449   9.701  1.00  0.00           C  
ATOM    705  O   PHE A  91      -0.594  14.329   9.380  1.00  0.00           O  
ATOM    706  CG  PHE A  91      -2.415  11.077   9.450  1.00  0.00           C  
ATOM    707  CD1 PHE A  91      -1.519  10.857   8.411  1.00  0.00           C  
ATOM    708  CD2 PHE A  91      -2.781  10.005  10.254  1.00  0.00           C  
ATOM    709  CE1 PHE A  91      -0.995   9.587   8.177  1.00  0.00           C  
ATOM    710  CE2 PHE A  91      -2.263   8.734  10.026  1.00  0.00           C  
ATOM    711  CZ  PHE A  91      -1.371   8.527   8.986  1.00  0.00           C  
ATOM    712  N   PRO A  92       0.197  12.910  11.024  1.00  0.00           N  
ATOM    713  CA  PRO A  92       1.575  13.177  10.605  1.00  0.00           C  
ATOM    714  C   PRO A  92       1.852  12.737   9.170  1.00  0.00           C  
ATOM    715  CB  PRO A  92       2.409  12.362  11.597  1.00  0.00           C  
ATOM    716  O   PRO A  92       1.425  11.654   8.759  1.00  0.00           O  
ATOM    717  CG  PRO A  92       1.457  12.000  12.690  1.00  0.00           C  
ATOM    718  CD  PRO A  92       0.055  12.152  12.172  1.00  0.00           C  
ATOM    719  N   PRO A  93       2.564  13.619   8.430  1.00  0.00           N  
ATOM    720  CA  PRO A  93       2.849  13.249   7.042  1.00  0.00           C  
ATOM    721  C   PRO A  93       3.931  12.177   6.927  1.00  0.00           C  
ATOM    722  CB  PRO A  93       3.316  14.565   6.415  1.00  0.00           C  
ATOM    723  O   PRO A  93       4.782  12.057   7.812  1.00  0.00           O  
ATOM    724  CG  PRO A  93       3.902  15.341   7.549  1.00  0.00           C  
ATOM    725  CD  PRO A  93       3.116  15.038   8.792  1.00  0.00           C  
ATOM    726  N   PHE A  94       3.942  11.374   5.803  1.00  0.00           N  
ATOM    727  CA  PHE A  94       4.936  10.358   5.477  1.00  0.00           C  
ATOM    728  C   PHE A  94       6.053  10.947   4.625  1.00  0.00           C  
ATOM    729  CB  PHE A  94       4.283   9.181   4.746  1.00  0.00           C  
ATOM    730  O   PHE A  94       5.874  11.990   3.992  1.00  0.00           O  
ATOM    731  CG  PHE A  94       3.329   8.390   5.599  1.00  0.00           C  
ATOM    732  CD1 PHE A  94       3.792   7.371   6.423  1.00  0.00           C  
ATOM    733  CD2 PHE A  94       1.968   8.665   5.578  1.00  0.00           C  
ATOM    734  CE1 PHE A  94       2.912   6.637   7.215  1.00  0.00           C  
ATOM    735  CE2 PHE A  94       1.082   7.935   6.366  1.00  0.00           C  
ATOM    736  CZ  PHE A  94       1.556   6.921   7.183  1.00  0.00           C  
ATOM    737  N   PRO A  95       7.183  10.313   4.631  1.00  0.00           N  
ATOM    738  CA  PRO A  95       8.220  10.717   3.679  1.00  0.00           C  
ATOM    739  C   PRO A  95       7.776  10.575   2.226  1.00  0.00           C  
ATOM    740  CB  PRO A  95       9.377   9.764   3.992  1.00  0.00           C  
ATOM    741  O   PRO A  95       6.980   9.689   1.903  1.00  0.00           O  
ATOM    742  CG  PRO A  95       9.116   9.292   5.386  1.00  0.00           C  
ATOM    743  CD  PRO A  95       7.632   9.285   5.618  1.00  0.00           C  
ATOM    744  N   GLN A  96       8.207  11.402   1.303  1.00  0.00           N  
ATOM    745  CA  GLN A  96       7.807  11.423  -0.100  1.00  0.00           C  
ATOM    746  C   GLN A  96       8.948  10.967  -1.004  1.00  0.00           C  
ATOM    747  CB  GLN A  96       7.343  12.823  -0.505  1.00  0.00           C  
ATOM    748  O   GLN A  96       9.130  11.500  -2.101  1.00  0.00           O  
ATOM    749  CG  GLN A  96       6.087  13.288   0.218  1.00  0.00           C  
ATOM    750  CD  GLN A  96       5.602  14.644  -0.260  1.00  0.00           C  
ATOM    751  NE2 GLN A  96       4.362  14.983   0.077  1.00  0.00           N  
ATOM    752  OE1 GLN A  96       6.337  15.381  -0.925  1.00  0.00           O  
ATOM    753  N   LYS A  97       9.744   9.954  -0.600  1.00  0.00           N  
ATOM    754  CA  LYS A  97      10.914   9.528  -1.364  1.00  0.00           C  
ATOM    755  C   LYS A  97      10.600   8.298  -2.211  1.00  0.00           C  
ATOM    756  CB  LYS A  97      12.087   9.235  -0.428  1.00  0.00           C  
ATOM    757  O   LYS A  97      11.437   7.851  -2.998  1.00  0.00           O  
ATOM    758  CG  LYS A  97      12.603  10.455   0.320  1.00  0.00           C  
ATOM    759  CD  LYS A  97      13.772  10.101   1.230  1.00  0.00           C  
ATOM    760  CE  LYS A  97      14.267  11.314   2.005  1.00  0.00           C  
ATOM    761  NZ  LYS A  97      15.395  10.966   2.919  1.00  0.00           N  
ATOM    762  N   LEU A  98       9.345   7.809  -2.020  1.00  0.00           N  
ATOM    763  CA  LEU A  98       8.973   6.618  -2.777  1.00  0.00           C  
ATOM    764  C   LEU A  98       8.826   6.941  -4.260  1.00  0.00           C  
ATOM    765  CB  LEU A  98       7.668   6.027  -2.239  1.00  0.00           C  
ATOM    766  O   LEU A  98       8.447   8.057  -4.622  1.00  0.00           O  
ATOM    767  CG  LEU A  98       7.662   5.629  -0.762  1.00  0.00           C  
ATOM    768  CD1 LEU A  98       6.277   5.142  -0.350  1.00  0.00           C  
ATOM    769  CD2 LEU A  98       8.713   4.559  -0.492  1.00  0.00           C  
ATOM    770  N   VAL A  99       9.151   5.948  -5.049  1.00  0.00           N  
ATOM    771  CA  VAL A  99       9.011   6.077  -6.496  1.00  0.00           C  
ATOM    772  C   VAL A  99       7.986   5.067  -7.008  1.00  0.00           C  
ATOM    773  CB  VAL A  99      10.362   5.878  -7.217  1.00  0.00           C  
ATOM    774  O   VAL A  99       8.038   3.887  -6.654  1.00  0.00           O  
ATOM    775  CG1 VAL A  99      10.191   6.002  -8.730  1.00  0.00           C  
ATOM    776  CG2 VAL A  99      11.391   6.886  -6.708  1.00  0.00           C  
ATOM    777  N   PHE A 100       7.012   5.599  -7.892  1.00  0.00           N  
ATOM    778  CA  PHE A 100       5.957   4.774  -8.467  1.00  0.00           C  
ATOM    779  C   PHE A 100       6.076   4.723  -9.986  1.00  0.00           C  
ATOM    780  CB  PHE A 100       4.577   5.306  -8.066  1.00  0.00           C  
ATOM    781  O   PHE A 100       6.374   5.735 -10.624  1.00  0.00           O  
ATOM    782  CG  PHE A 100       4.354   5.354  -6.578  1.00  0.00           C  
ATOM    783  CD1 PHE A 100       3.750   4.292  -5.918  1.00  0.00           C  
ATOM    784  CD2 PHE A 100       4.750   6.462  -5.841  1.00  0.00           C  
ATOM    785  CE1 PHE A 100       3.542   4.334  -4.541  1.00  0.00           C  
ATOM    786  CE2 PHE A 100       4.545   6.511  -4.465  1.00  0.00           C  
ATOM    787  CZ  PHE A 100       3.940   5.446  -3.817  1.00  0.00           C  
ATOM    788  N   ARG A 101       5.878   3.544 -10.477  1.00  0.00           N  
ATOM    789  CA  ARG A 101       5.827   3.408 -11.929  1.00  0.00           C  
ATOM    790  C   ARG A 101       5.051   2.159 -12.335  1.00  0.00           C  
ATOM    791  CB  ARG A 101       7.239   3.361 -12.516  1.00  0.00           C  
ATOM    792  O   ARG A 101       4.743   1.312 -11.493  1.00  0.00           O  
ATOM    793  CG  ARG A 101       8.034   2.129 -12.111  1.00  0.00           C  
ATOM    794  CD  ARG A 101       9.268   1.943 -12.983  1.00  0.00           C  
ATOM    795  NE  ARG A 101      10.078   0.814 -12.535  1.00  0.00           N  
ATOM    796  NH1 ARG A 101       8.744  -0.799 -13.512  1.00  0.00           N  
ATOM    797  NH2 ARG A 101      10.616  -1.410 -12.339  1.00  0.00           N  
ATOM    798  CZ  ARG A 101       9.811  -0.462 -12.796  1.00  0.00           C  
ATOM    799  N   GLU A 102       4.790   2.107 -13.621  1.00  0.00           N  
ATOM    800  CA  GLU A 102       4.108   0.928 -14.146  1.00  0.00           C  
ATOM    801  C   GLU A 102       5.041  -0.279 -14.185  1.00  0.00           C  
ATOM    802  CB  GLU A 102       3.550   1.207 -15.544  1.00  0.00           C  
ATOM    803  O   GLU A 102       6.252  -0.127 -14.360  1.00  0.00           O  
ATOM    804  CG  GLU A 102       2.386   2.187 -15.557  1.00  0.00           C  
ATOM    805  CD  GLU A 102       1.799   2.403 -16.943  1.00  0.00           C  
ATOM    806  OE1 GLU A 102       0.685   1.901 -17.215  1.00  0.00           O  
ATOM    807  OE2 GLU A 102       2.460   3.079 -17.764  1.00  0.00           O  
ATOM    808  N   PRO A 103       4.381  -1.518 -14.048  1.00  0.00           N  
ATOM    809  CA  PRO A 103       5.213  -2.716 -14.186  1.00  0.00           C  
ATOM    810  C   PRO A 103       5.599  -3.002 -15.636  1.00  0.00           C  
ATOM    811  CB  PRO A 103       4.324  -3.829 -13.627  1.00  0.00           C  
ATOM    812  O   PRO A 103       4.946  -2.512 -16.560  1.00  0.00           O  
ATOM    813  CG  PRO A 103       2.928  -3.392 -13.932  1.00  0.00           C  
ATOM    814  CD  PRO A 103       2.858  -1.897 -13.810  1.00  0.00           C  
ATOM    815  N   VAL A 104       6.640  -3.788 -15.781  1.00  0.00           N  
ATOM    816  CA  VAL A 104       7.089  -4.299 -17.072  1.00  0.00           C  
ATOM    817  C   VAL A 104       6.791  -5.793 -17.168  1.00  0.00           C  
ATOM    818  CB  VAL A 104       8.597  -4.041 -17.291  1.00  0.00           C  
ATOM    819  O   VAL A 104       6.991  -6.536 -16.204  1.00  0.00           O  
ATOM    820  CG1 VAL A 104       9.048  -4.593 -18.642  1.00  0.00           C  
ATOM    821  CG2 VAL A 104       8.902  -2.548 -17.192  1.00  0.00           C  
ATOM    822  N   VAL A 105       6.257  -6.225 -18.348  1.00  0.00           N  
ATOM    823  CA  VAL A 105       5.928  -7.632 -18.551  1.00  0.00           C  
ATOM    824  C   VAL A 105       7.152  -8.497 -18.260  1.00  0.00           C  
ATOM    825  CB  VAL A 105       5.419  -7.894 -19.987  1.00  0.00           C  
ATOM    826  O   VAL A 105       8.238  -8.245 -18.789  1.00  0.00           O  
ATOM    827  CG1 VAL A 105       5.190  -9.387 -20.214  1.00  0.00           C  
ATOM    828  CG2 VAL A 105       4.137  -7.107 -20.249  1.00  0.00           C  
ATOM    829  N   GLY A 106       6.958  -9.502 -17.367  1.00  0.00           N  
ATOM    830  CA  GLY A 106       8.027 -10.433 -17.045  1.00  0.00           C  
ATOM    831  C   GLY A 106       8.978  -9.907 -15.986  1.00  0.00           C  
ATOM    832  O   GLY A 106      10.044 -10.484 -15.760  1.00  0.00           O  
ATOM    833  N   GLU A 107       8.591  -8.787 -15.385  1.00  0.00           N  
ATOM    834  CA  GLU A 107       9.430  -8.174 -14.360  1.00  0.00           C  
ATOM    835  C   GLU A 107       9.362  -8.957 -13.051  1.00  0.00           C  
ATOM    836  CB  GLU A 107       9.016  -6.719 -14.125  1.00  0.00           C  
ATOM    837  O   GLU A 107       8.322  -9.525 -12.715  1.00  0.00           O  
ATOM    838  CG  GLU A 107       9.934  -5.965 -13.174  1.00  0.00           C  
ATOM    839  CD  GLU A 107       9.557  -4.501 -13.012  1.00  0.00           C  
ATOM    840  OE1 GLU A 107      10.428  -3.689 -12.625  1.00  0.00           O  
ATOM    841  OE2 GLU A 107       8.381  -4.162 -13.274  1.00  0.00           O  
ATOM    842  N   ARG A 108      10.533  -9.006 -12.320  1.00  0.00           N  
ATOM    843  CA  ARG A 108      10.607  -9.641 -11.009  1.00  0.00           C  
ATOM    844  C   ARG A 108      10.175  -8.678  -9.908  1.00  0.00           C  
ATOM    845  CB  ARG A 108      12.025 -10.146 -10.735  1.00  0.00           C  
ATOM    846  O   ARG A 108      10.718  -7.577  -9.791  1.00  0.00           O  
ATOM    847  CG  ARG A 108      12.517 -11.177 -11.739  1.00  0.00           C  
ATOM    848  CD  ARG A 108      13.963 -11.575 -11.478  1.00  0.00           C  
ATOM    849  NE  ARG A 108      14.090 -12.378 -10.265  1.00  0.00           N  
ATOM    850  NH1 ARG A 108      16.393 -12.530 -10.359  1.00  0.00           N  
ATOM    851  NH2 ARG A 108      15.243 -13.537  -8.652  1.00  0.00           N  
ATOM    852  CZ  ARG A 108      15.242 -12.813  -9.761  1.00  0.00           C  
ATOM    853  N   ILE A 109       9.221  -9.154  -9.128  1.00  0.00           N  
ATOM    854  CA  ILE A 109       8.674  -8.271  -8.103  1.00  0.00           C  
ATOM    855  C   ILE A 109       8.659  -8.992  -6.757  1.00  0.00           C  
ATOM    856  CB  ILE A 109       7.252  -7.792  -8.470  1.00  0.00           C  
ATOM    857  O   ILE A 109       8.687 -10.224  -6.705  1.00  0.00           O  
ATOM    858  CG1 ILE A 109       6.315  -8.991  -8.657  1.00  0.00           C  
ATOM    859  CG2 ILE A 109       7.284  -6.921  -9.730  1.00  0.00           C  
ATOM    860  CD1 ILE A 109       4.844  -8.616  -8.766  1.00  0.00           C  
ATOM    861  N   THR A 110       8.728  -8.190  -5.716  1.00  0.00           N  
ATOM    862  CA  THR A 110       8.556  -8.704  -4.361  1.00  0.00           C  
ATOM    863  C   THR A 110       7.446  -7.951  -3.634  1.00  0.00           C  
ATOM    864  CB  THR A 110       9.863  -8.601  -3.554  1.00  0.00           C  
ATOM    865  O   THR A 110       7.147  -6.802  -3.967  1.00  0.00           O  
ATOM    866  CG2 THR A 110      10.221  -7.147  -3.270  1.00  0.00           C  
ATOM    867  OG1 THR A 110       9.706  -9.295  -2.311  1.00  0.00           O  
ATOM    868  N   LEU A 111       6.833  -8.628  -2.717  1.00  0.00           N  
ATOM    869  CA  LEU A 111       5.816  -8.038  -1.854  1.00  0.00           C  
ATOM    870  C   LEU A 111       6.423  -7.581  -0.531  1.00  0.00           C  
ATOM    871  CB  LEU A 111       4.688  -9.039  -1.593  1.00  0.00           C  
ATOM    872  O   LEU A 111       7.118  -8.351   0.136  1.00  0.00           O  
ATOM    873  CG  LEU A 111       3.478  -8.511  -0.819  1.00  0.00           C  
ATOM    874  CD1 LEU A 111       2.536  -7.763  -1.756  1.00  0.00           C  
ATOM    875  CD2 LEU A 111       2.750  -9.654  -0.120  1.00  0.00           C  
ATOM    876  N   VAL A 112       6.200  -6.314  -0.248  1.00  0.00           N  
ATOM    877  CA  VAL A 112       6.748  -5.759   0.985  1.00  0.00           C  
ATOM    878  C   VAL A 112       5.619  -5.488   1.976  1.00  0.00           C  
ATOM    879  CB  VAL A 112       7.546  -4.463   0.719  1.00  0.00           C  
ATOM    880  O   VAL A 112       4.623  -4.847   1.633  1.00  0.00           O  
ATOM    881  CG1 VAL A 112       8.178  -3.943   2.009  1.00  0.00           C  
ATOM    882  CG2 VAL A 112       8.616  -4.705  -0.344  1.00  0.00           C  
ATOM    883  N   THR A 113       5.748  -6.031   3.188  1.00  0.00           N  
ATOM    884  CA  THR A 113       4.763  -5.838   4.247  1.00  0.00           C  
ATOM    885  C   THR A 113       5.448  -5.489   5.565  1.00  0.00           C  
ATOM    886  CB  THR A 113       3.892  -7.094   4.434  1.00  0.00           C  
ATOM    887  O   THR A 113       6.671  -5.348   5.618  1.00  0.00           O  
ATOM    888  CG2 THR A 113       4.748  -8.355   4.485  1.00  0.00           C  
ATOM    889  OG1 THR A 113       3.156  -6.980   5.658  1.00  0.00           O  
ATOM    890  N   ARG A 114       4.578  -5.197   6.465  1.00  0.00           N  
ATOM    891  CA  ARG A 114       5.076  -4.866   7.797  1.00  0.00           C  
ATOM    892  C   ARG A 114       4.328  -5.648   8.871  1.00  0.00           C  
ATOM    893  CB  ARG A 114       4.953  -3.364   8.060  1.00  0.00           C  
ATOM    894  O   ARG A 114       3.113  -5.838   8.775  1.00  0.00           O  
ATOM    895  CG  ARG A 114       5.618  -2.907   9.349  1.00  0.00           C  
ATOM    896  CD  ARG A 114       5.855  -1.404   9.359  1.00  0.00           C  
ATOM    897  NE  ARG A 114       6.661  -0.993  10.505  1.00  0.00           N  
ATOM    898  NH1 ARG A 114       7.458   0.936   9.516  1.00  0.00           N  
ATOM    899  NH2 ARG A 114       8.098   0.386  11.647  1.00  0.00           N  
ATOM    900  CZ  ARG A 114       7.404   0.109  10.554  1.00  0.00           C  
ATOM    901  N   ASN A 115       5.152  -6.088   9.814  1.00  0.00           N  
ATOM    902  CA  ASN A 115       4.574  -6.726  10.992  1.00  0.00           C  
ATOM    903  C   ASN A 115       4.376  -5.728  12.129  1.00  0.00           C  
ATOM    904  CB  ASN A 115       5.450  -7.892  11.455  1.00  0.00           C  
ATOM    905  O   ASN A 115       5.348  -5.223  12.694  1.00  0.00           O  
ATOM    906  CG  ASN A 115       4.783  -8.734  12.526  1.00  0.00           C  
ATOM    907  ND2 ASN A 115       5.556  -9.609  13.158  1.00  0.00           N  
ATOM    908  OD1 ASN A 115       3.584  -8.598  12.782  1.00  0.00           O  
ATOM    909  N   PHE A 116       3.070  -5.436  12.442  1.00  0.00           N  
ATOM    910  CA  PHE A 116       2.779  -4.457  13.483  1.00  0.00           C  
ATOM    911  C   PHE A 116       2.704  -5.127  14.850  1.00  0.00           C  
ATOM    912  CB  PHE A 116       1.467  -3.726  13.184  1.00  0.00           C  
ATOM    913  O   PHE A 116       1.657  -5.655  15.232  1.00  0.00           O  
ATOM    914  CG  PHE A 116       1.547  -2.792  12.007  1.00  0.00           C  
ATOM    915  CD1 PHE A 116       2.100  -1.525  12.143  1.00  0.00           C  
ATOM    916  CD2 PHE A 116       1.068  -3.182  10.762  1.00  0.00           C  
ATOM    917  CE1 PHE A 116       2.175  -0.658  11.055  1.00  0.00           C  
ATOM    918  CE2 PHE A 116       1.140  -2.322   9.670  1.00  0.00           C  
ATOM    919  CZ  PHE A 116       1.693  -1.060   9.819  1.00  0.00           C  
ATOM    920  N   GLN A 117       3.845  -5.577  15.447  1.00  0.00           N  
ATOM    921  CA  GLN A 117       3.956  -6.134  16.792  1.00  0.00           C  
ATOM    922  C   GLN A 117       4.362  -5.062  17.799  1.00  0.00           C  
ATOM    923  CB  GLN A 117       4.962  -7.285  16.816  1.00  0.00           C  
ATOM    924  O   GLN A 117       5.084  -4.123  17.457  1.00  0.00           O  
ATOM    925  CG  GLN A 117       4.516  -8.508  16.025  1.00  0.00           C  
ATOM    926  CD  GLN A 117       5.537  -9.630  16.056  1.00  0.00           C  
ATOM    927  NE2 GLN A 117       5.273 -10.692  15.302  1.00  0.00           N  
ATOM    928  OE1 GLN A 117       6.554  -9.543  16.750  1.00  0.00           O  
ATOM    929  N   THR A 118       3.770  -5.200  18.924  1.00  0.00           N  
ATOM    930  CA  THR A 118       4.046  -4.290  20.030  1.00  0.00           C  
ATOM    931  C   THR A 118       5.527  -4.317  20.396  1.00  0.00           C  
ATOM    932  CB  THR A 118       3.203  -4.645  21.269  1.00  0.00           C  
ATOM    933  O   THR A 118       6.132  -5.387  20.481  1.00  0.00           O  
ATOM    934  CG2 THR A 118       3.063  -3.445  22.201  1.00  0.00           C  
ATOM    935  OG1 THR A 118       1.898  -5.063  20.848  1.00  0.00           O  
ATOM    936  N   LYS A 119       6.343  -3.256  20.046  1.00  0.00           N  
ATOM    937  CA  LYS A 119       7.695  -3.003  20.536  1.00  0.00           C  
ATOM    938  C   LYS A 119       8.737  -3.345  19.475  1.00  0.00           C  
ATOM    939  CB  LYS A 119       7.963  -3.803  21.811  1.00  0.00           C  
ATOM    940  O   LYS A 119       9.885  -2.903  19.559  1.00  0.00           O  
ATOM    941  CG  LYS A 119       7.154  -3.340  23.014  1.00  0.00           C  
ATOM    942  CD  LYS A 119       7.559  -4.084  24.280  1.00  0.00           C  
ATOM    943  CE  LYS A 119       6.727  -3.646  25.478  1.00  0.00           C  
ATOM    944  NZ  LYS A 119       7.098  -4.396  26.715  1.00  0.00           N  
ATOM    945  N   SER A 120       8.292  -4.165  18.501  1.00  0.00           N  
ATOM    946  CA  SER A 120       9.321  -4.478  17.514  1.00  0.00           C  
ATOM    947  C   SER A 120       8.722  -4.629  16.120  1.00  0.00           C  
ATOM    948  CB  SER A 120      10.063  -5.758  17.901  1.00  0.00           C  
ATOM    949  O   SER A 120       8.526  -5.747  15.640  1.00  0.00           O  
ATOM    950  OG  SER A 120      11.204  -5.946  17.081  1.00  0.00           O  
ATOM    951  N   PRO A 121       8.362  -3.447  15.566  1.00  0.00           N  
ATOM    952  CA  PRO A 121       7.897  -3.608  14.187  1.00  0.00           C  
ATOM    953  C   PRO A 121       8.995  -4.099  13.247  1.00  0.00           C  
ATOM    954  CB  PRO A 121       7.439  -2.199  13.802  1.00  0.00           C  
ATOM    955  O   PRO A 121      10.167  -3.757  13.428  1.00  0.00           O  
ATOM    956  CG  PRO A 121       8.203  -1.288  14.708  1.00  0.00           C  
ATOM    957  CD  PRO A 121       8.534  -2.036  15.967  1.00  0.00           C  
ATOM    958  N   SER A 122       8.706  -5.140  12.539  1.00  0.00           N  
ATOM    959  CA  SER A 122       9.672  -5.677  11.587  1.00  0.00           C  
ATOM    960  C   SER A 122       9.108  -5.683  10.170  1.00  0.00           C  
ATOM    961  CB  SER A 122      10.089  -7.093  11.986  1.00  0.00           C  
ATOM    962  O   SER A 122       7.890  -5.675   9.982  1.00  0.00           O  
ATOM    963  OG  SER A 122       8.977  -7.972  11.951  1.00  0.00           O  
ATOM    964  N   SER A 123      10.038  -5.548   9.234  1.00  0.00           N  
ATOM    965  CA  SER A 123       9.682  -5.620   7.821  1.00  0.00           C  
ATOM    966  C   SER A 123       9.668  -7.063   7.328  1.00  0.00           C  
ATOM    967  CB  SER A 123      10.656  -4.795   6.979  1.00  0.00           C  
ATOM    968  O   SER A 123      10.475  -7.884   7.770  1.00  0.00           O  
ATOM    969  OG  SER A 123      10.786  -3.484   7.501  1.00  0.00           O  
ATOM    970  N   MET A 124       8.631  -7.355   6.534  1.00  0.00           N  
ATOM    971  CA  MET A 124       8.523  -8.663   5.894  1.00  0.00           C  
ATOM    972  C   MET A 124       8.553  -8.530   4.375  1.00  0.00           C  
ATOM    973  CB  MET A 124       7.241  -9.373   6.332  1.00  0.00           C  
ATOM    974  O   MET A 124       7.791  -7.749   3.801  1.00  0.00           O  
ATOM    975  CG  MET A 124       7.174  -9.651   7.825  1.00  0.00           C  
ATOM    976  SD  MET A 124       5.668 -10.587   8.298  1.00  0.00           S  
ATOM    977  CE  MET A 124       4.389  -9.370   7.875  1.00  0.00           C  
ATOM    978  N   VAL A 125       9.439  -9.259   3.774  1.00  0.00           N  
ATOM    979  CA  VAL A 125       9.572  -9.218   2.322  1.00  0.00           C  
ATOM    980  C   VAL A 125       9.399 -10.623   1.747  1.00  0.00           C  
ATOM    981  CB  VAL A 125      10.936  -8.632   1.893  1.00  0.00           C  
ATOM    982  O   VAL A 125       9.982 -11.584   2.254  1.00  0.00           O  
ATOM    983  CG1 VAL A 125      11.020  -8.518   0.372  1.00  0.00           C  
ATOM    984  CG2 VAL A 125      11.160  -7.270   2.547  1.00  0.00           C  
ATOM    985  N   SER A 126       8.635 -10.761   0.816  1.00  0.00           N  
ATOM    986  CA  SER A 126       8.398 -12.061   0.196  1.00  0.00           C  
ATOM    987  C   SER A 126       9.571 -12.474  -0.687  1.00  0.00           C  
ATOM    988  CB  SER A 126       7.112 -12.034  -0.631  1.00  0.00           C  
ATOM    989  O   SER A 126      10.472 -11.673  -0.947  1.00  0.00           O  
ATOM    990  OG  SER A 126       7.302 -11.309  -1.834  1.00  0.00           O  
ATOM    991  N   ASP A 127       9.473 -13.735  -1.171  1.00  0.00           N  
ATOM    992  CA  ASP A 127      10.306 -14.154  -2.294  1.00  0.00           C  
ATOM    993  C   ASP A 127       9.898 -13.434  -3.578  1.00  0.00           C  
ATOM    994  CB  ASP A 127      10.220 -15.669  -2.491  1.00  0.00           C  
ATOM    995  O   ASP A 127       8.897 -12.715  -3.602  1.00  0.00           O  
ATOM    996  CG  ASP A 127      11.538 -16.285  -2.927  1.00  0.00           C  
ATOM    997  OD1 ASP A 127      12.372 -15.577  -3.531  1.00  0.00           O  
ATOM    998  OD2 ASP A 127      11.742 -17.491  -2.668  1.00  0.00           O  
ATOM    999  N   VAL A 128      10.692 -13.544  -4.599  1.00  0.00           N  
ATOM   1000  CA  VAL A 128      10.464 -12.842  -5.858  1.00  0.00           C  
ATOM   1001  C   VAL A 128       9.481 -13.631  -6.719  1.00  0.00           C  
ATOM   1002  CB  VAL A 128      11.784 -12.615  -6.628  1.00  0.00           C  
ATOM   1003  O   VAL A 128       9.426 -14.861  -6.642  1.00  0.00           O  
ATOM   1004  CG1 VAL A 128      11.511 -11.986  -7.993  1.00  0.00           C  
ATOM   1005  CG2 VAL A 128      12.733 -11.738  -5.812  1.00  0.00           C  
ATOM   1006  N   SER A 129       8.672 -12.936  -7.440  1.00  0.00           N  
ATOM   1007  CA  SER A 129       7.757 -13.506  -8.423  1.00  0.00           C  
ATOM   1008  C   SER A 129       7.802 -12.729  -9.735  1.00  0.00           C  
ATOM   1009  CB  SER A 129       6.328 -13.522  -7.879  1.00  0.00           C  
ATOM   1010  O   SER A 129       8.094 -11.532  -9.744  1.00  0.00           O  
ATOM   1011  OG  SER A 129       5.440 -14.109  -8.815  1.00  0.00           O  
ATOM   1012  N   THR A 130       7.605 -13.428 -10.748  1.00  0.00           N  
ATOM   1013  CA  THR A 130       7.454 -12.769 -12.041  1.00  0.00           C  
ATOM   1014  C   THR A 130       6.010 -12.323 -12.255  1.00  0.00           C  
ATOM   1015  CB  THR A 130       7.884 -13.695 -13.194  1.00  0.00           C  
ATOM   1016  O   THR A 130       5.075 -13.008 -11.836  1.00  0.00           O  
ATOM   1017  CG2 THR A 130       7.862 -12.958 -14.529  1.00  0.00           C  
ATOM   1018  OG1 THR A 130       9.212 -14.172 -12.946  1.00  0.00           O  
ATOM   1019  N   THR A 131       5.873 -11.121 -12.863  1.00  0.00           N  
ATOM   1020  CA  THR A 131       4.520 -10.596 -13.008  1.00  0.00           C  
ATOM   1021  C   THR A 131       4.164 -10.416 -14.481  1.00  0.00           C  
ATOM   1022  CB  THR A 131       4.360  -9.253 -12.271  1.00  0.00           C  
ATOM   1023  O   THR A 131       5.035 -10.129 -15.305  1.00  0.00           O  
ATOM   1024  CG2 THR A 131       5.222  -8.169 -12.909  1.00  0.00           C  
ATOM   1025  OG1 THR A 131       2.986  -8.848 -12.322  1.00  0.00           O  
ATOM   1026  N   PHE A 132       2.831 -10.630 -14.808  1.00  0.00           N  
ATOM   1027  CA  PHE A 132       2.276 -10.511 -16.152  1.00  0.00           C  
ATOM   1028  C   PHE A 132       0.892  -9.875 -16.111  1.00  0.00           C  
ATOM   1029  CB  PHE A 132       2.204 -11.883 -16.828  1.00  0.00           C  
ATOM   1030  O   PHE A 132       0.162 -10.027 -15.130  1.00  0.00           O  
ATOM   1031  CG  PHE A 132       3.549 -12.518 -17.061  1.00  0.00           C  
ATOM   1032  CD1 PHE A 132       4.256 -12.272 -18.231  1.00  0.00           C  
ATOM   1033  CD2 PHE A 132       4.106 -13.360 -16.107  1.00  0.00           C  
ATOM   1034  CE1 PHE A 132       5.501 -12.858 -18.449  1.00  0.00           C  
ATOM   1035  CE2 PHE A 132       5.350 -13.949 -16.317  1.00  0.00           C  
ATOM   1036  CZ  PHE A 132       6.045 -13.697 -17.489  1.00  0.00           C  
ATOM   1037  N   PRO A 133       0.667  -9.111 -17.132  1.00  0.00           N  
ATOM   1038  CA  PRO A 133      -0.693  -8.570 -17.202  1.00  0.00           C  
ATOM   1039  C   PRO A 133      -1.752  -9.658 -17.368  1.00  0.00           C  
ATOM   1040  CB  PRO A 133      -0.647  -7.661 -18.433  1.00  0.00           C  
ATOM   1041  O   PRO A 133      -1.487 -10.694 -17.982  1.00  0.00           O  
ATOM   1042  CG  PRO A 133       0.422  -8.242 -19.299  1.00  0.00           C  
ATOM   1043  CD  PRO A 133       1.464  -8.867 -18.416  1.00  0.00           C  
ATOM   1044  N   SER A 134      -2.905  -9.381 -16.657  1.00  0.00           N  
ATOM   1045  CA  SER A 134      -4.048 -10.262 -16.876  1.00  0.00           C  
ATOM   1046  C   SER A 134      -4.748  -9.942 -18.193  1.00  0.00           C  
ATOM   1047  CB  SER A 134      -5.042 -10.149 -15.720  1.00  0.00           C  
ATOM   1048  O   SER A 134      -4.577  -8.852 -18.744  1.00  0.00           O  
ATOM   1049  OG  SER A 134      -5.703  -8.895 -15.746  1.00  0.00           O  
ATOM   1050  N   SER A 135      -5.369 -10.901 -18.757  1.00  0.00           N  
ATOM   1051  CA  SER A 135      -6.056 -10.759 -20.037  1.00  0.00           C  
ATOM   1052  C   SER A 135      -7.126  -9.675 -19.973  1.00  0.00           C  
ATOM   1053  CB  SER A 135      -6.687 -12.087 -20.457  1.00  0.00           C  
ATOM   1054  O   SER A 135      -7.413  -9.018 -20.976  1.00  0.00           O  
ATOM   1055  OG  SER A 135      -7.497 -12.610 -19.417  1.00  0.00           O  
ATOM   1056  N   ASP A 136      -7.549  -9.309 -18.708  1.00  0.00           N  
ATOM   1057  CA  ASP A 136      -8.668  -8.388 -18.536  1.00  0.00           C  
ATOM   1058  C   ASP A 136      -8.177  -6.950 -18.382  1.00  0.00           C  
ATOM   1059  CB  ASP A 136      -9.511  -8.789 -17.323  1.00  0.00           C  
ATOM   1060  O   ASP A 136      -8.974  -6.010 -18.415  1.00  0.00           O  
ATOM   1061  CG  ASP A 136     -10.107 -10.180 -17.449  1.00  0.00           C  
ATOM   1062  OD1 ASP A 136     -10.306 -10.658 -18.586  1.00  0.00           O  
ATOM   1063  OD2 ASP A 136     -10.383 -10.802 -16.400  1.00  0.00           O  
ATOM   1064  N   GLY A 137      -6.830  -6.675 -18.408  1.00  0.00           N  
ATOM   1065  CA  GLY A 137      -6.134  -5.429 -18.688  1.00  0.00           C  
ATOM   1066  C   GLY A 137      -5.920  -4.574 -17.454  1.00  0.00           C  
ATOM   1067  O   GLY A 137      -4.939  -3.832 -17.369  1.00  0.00           O  
ATOM   1068  N   VAL A 138      -6.580  -4.860 -16.333  1.00  0.00           N  
ATOM   1069  CA  VAL A 138      -6.379  -3.910 -15.244  1.00  0.00           C  
ATOM   1070  C   VAL A 138      -5.548  -4.558 -14.140  1.00  0.00           C  
ATOM   1071  CB  VAL A 138      -7.725  -3.408 -14.674  1.00  0.00           C  
ATOM   1072  O   VAL A 138      -4.765  -3.883 -13.467  1.00  0.00           O  
ATOM   1073  CG1 VAL A 138      -7.492  -2.424 -13.528  1.00  0.00           C  
ATOM   1074  CG2 VAL A 138      -8.562  -2.761 -15.775  1.00  0.00           C  
ATOM   1075  N   PHE A 139      -5.585  -5.785 -14.153  1.00  0.00           N  
ATOM   1076  CA  PHE A 139      -4.899  -6.529 -13.103  1.00  0.00           C  
ATOM   1077  C   PHE A 139      -3.660  -7.225 -13.654  1.00  0.00           C  
ATOM   1078  CB  PHE A 139      -5.840  -7.558 -12.469  1.00  0.00           C  
ATOM   1079  O   PHE A 139      -3.580  -7.507 -14.852  1.00  0.00           O  
ATOM   1080  CG  PHE A 139      -6.916  -6.949 -11.612  1.00  0.00           C  
ATOM   1081  CD1 PHE A 139      -6.598  -6.318 -10.415  1.00  0.00           C  
ATOM   1082  CD2 PHE A 139      -8.248  -7.007 -12.003  1.00  0.00           C  
ATOM   1083  CE1 PHE A 139      -7.592  -5.753  -9.620  1.00  0.00           C  
ATOM   1084  CE2 PHE A 139      -9.247  -6.445 -11.213  1.00  0.00           C  
ATOM   1085  CZ  PHE A 139      -8.917  -5.819 -10.022  1.00  0.00           C  
ATOM   1086  N   TRP A 140      -2.736  -7.290 -12.797  1.00  0.00           N  
ATOM   1087  CA  TRP A 140      -1.523  -8.057 -13.061  1.00  0.00           C  
ATOM   1088  C   TRP A 140      -1.422  -9.256 -12.125  1.00  0.00           C  
ATOM   1089  CB  TRP A 140      -0.283  -7.171 -12.911  1.00  0.00           C  
ATOM   1090  O   TRP A 140      -1.936  -9.222 -11.004  1.00  0.00           O  
ATOM   1091  CG  TRP A 140      -0.085  -6.204 -14.039  1.00  0.00           C  
ATOM   1092  CD1 TRP A 140      -0.938  -5.211 -14.432  1.00  0.00           C  
ATOM   1093  CD2 TRP A 140       1.038  -6.142 -14.924  1.00  0.00           C  
ATOM   1094  CE2 TRP A 140       0.798  -5.085 -15.830  1.00  0.00           C  
ATOM   1095  CE3 TRP A 140       2.225  -6.877 -15.038  1.00  0.00           C  
ATOM   1096  NE1 TRP A 140      -0.413  -4.534 -15.509  1.00  0.00           N  
ATOM   1097  CH2 TRP A 140       2.858  -5.481 -16.927  1.00  0.00           C  
ATOM   1098  CZ2 TRP A 140       1.704  -4.746 -16.838  1.00  0.00           C  
ATOM   1099  CZ3 TRP A 140       3.125  -6.538 -16.041  1.00  0.00           C  
ATOM   1100  N   LYS A 141      -0.857 -10.253 -12.675  1.00  0.00           N  
ATOM   1101  CA  LYS A 141      -0.754 -11.487 -11.902  1.00  0.00           C  
ATOM   1102  C   LYS A 141       0.616 -11.610 -11.241  1.00  0.00           C  
ATOM   1103  CB  LYS A 141      -1.017 -12.702 -12.793  1.00  0.00           C  
ATOM   1104  O   LYS A 141       1.613 -11.113 -11.770  1.00  0.00           O  
ATOM   1105  CG  LYS A 141      -2.404 -12.723 -13.418  1.00  0.00           C  
ATOM   1106  CD  LYS A 141      -2.579 -13.914 -14.352  1.00  0.00           C  
ATOM   1107  CE  LYS A 141      -3.932 -13.885 -15.050  1.00  0.00           C  
ATOM   1108  NZ  LYS A 141      -4.072 -15.001 -16.032  1.00  0.00           N  
ATOM   1109  N   HIS A 142       0.611 -12.246 -10.102  1.00  0.00           N  
ATOM   1110  CA  HIS A 142       1.821 -12.693  -9.420  1.00  0.00           C  
ATOM   1111  C   HIS A 142       1.572 -13.983  -8.647  1.00  0.00           C  
ATOM   1112  CB  HIS A 142       2.336 -11.605  -8.475  1.00  0.00           C  
ATOM   1113  O   HIS A 142       0.424 -14.401  -8.479  1.00  0.00           O  
ATOM   1114  CG  HIS A 142       1.439 -11.352  -7.306  1.00  0.00           C  
ATOM   1115  CD2 HIS A 142       0.416 -10.481  -7.143  1.00  0.00           C  
ATOM   1116  ND1 HIS A 142       1.552 -12.042  -6.118  1.00  0.00           N  
ATOM   1117  CE1 HIS A 142       0.633 -11.606  -5.273  1.00  0.00           C  
ATOM   1118  NE2 HIS A 142      -0.070 -10.658  -5.870  1.00  0.00           N  
ATOM   1119  N   TRP A 143       2.616 -14.655  -8.156  1.00  0.00           N  
ATOM   1120  CA  TRP A 143       2.479 -15.985  -7.571  1.00  0.00           C  
ATOM   1121  C   TRP A 143       2.976 -15.999  -6.130  1.00  0.00           C  
ATOM   1122  CB  TRP A 143       3.247 -17.019  -8.400  1.00  0.00           C  
ATOM   1123  O   TRP A 143       3.320 -17.056  -5.596  1.00  0.00           O  
ATOM   1124  CG  TRP A 143       2.542 -17.440  -9.654  1.00  0.00           C  
ATOM   1125  CD1 TRP A 143       1.714 -18.516  -9.812  1.00  0.00           C  
ATOM   1126  CD2 TRP A 143       2.608 -16.793 -10.929  1.00  0.00           C  
ATOM   1127  CE2 TRP A 143       1.793 -17.533 -11.815  1.00  0.00           C  
ATOM   1128  CE3 TRP A 143       3.276 -15.659 -11.408  1.00  0.00           C  
ATOM   1129  NE1 TRP A 143       1.260 -18.578 -11.109  1.00  0.00           N  
ATOM   1130  CH2 TRP A 143       2.294 -16.059 -13.598  1.00  0.00           C  
ATOM   1131  CZ2 TRP A 143       1.629 -17.173 -13.155  1.00  0.00           C  
ATOM   1132  CZ3 TRP A 143       3.112 -15.303 -12.742  1.00  0.00           C  
ATOM   1133  N   ILE A 144       3.025 -14.812  -5.596  1.00  0.00           N  
ATOM   1134  CA  ILE A 144       3.420 -14.693  -4.197  1.00  0.00           C  
ATOM   1135  C   ILE A 144       2.276 -15.152  -3.297  1.00  0.00           C  
ATOM   1136  CB  ILE A 144       3.831 -13.245  -3.847  1.00  0.00           C  
ATOM   1137  O   ILE A 144       1.127 -14.746  -3.487  1.00  0.00           O  
ATOM   1138  CG1 ILE A 144       5.031 -12.810  -4.696  1.00  0.00           C  
ATOM   1139  CG2 ILE A 144       4.142 -13.118  -2.353  1.00  0.00           C  
ATOM   1140  CD1 ILE A 144       5.311 -11.314  -4.651  1.00  0.00           C  
ATOM   1141  N   GLN A 145       2.631 -16.053  -2.323  1.00  0.00           N  
ATOM   1142  CA  GLN A 145       1.635 -16.524  -1.367  1.00  0.00           C  
ATOM   1143  C   GLN A 145       1.159 -15.390  -0.464  1.00  0.00           C  
ATOM   1144  CB  GLN A 145       2.201 -17.666  -0.521  1.00  0.00           C  
ATOM   1145  O   GLN A 145       1.972 -14.670   0.118  1.00  0.00           O  
ATOM   1146  CG  GLN A 145       2.449 -18.948  -1.304  1.00  0.00           C  
ATOM   1147  CD  GLN A 145       2.996 -20.068  -0.439  1.00  0.00           C  
ATOM   1148  NE2 GLN A 145       2.883 -21.300  -0.924  1.00  0.00           N  
ATOM   1149  OE1 GLN A 145       3.516 -19.828   0.655  1.00  0.00           O  
ATOM   1150  N   THR A 146      -0.158 -15.191  -0.438  1.00  0.00           N  
ATOM   1151  CA  THR A 146      -0.722 -14.140   0.403  1.00  0.00           C  
ATOM   1152  C   THR A 146      -1.872 -14.683   1.246  1.00  0.00           C  
ATOM   1153  CB  THR A 146      -1.217 -12.953  -0.443  1.00  0.00           C  
ATOM   1154  O   THR A 146      -2.395 -15.764   0.970  1.00  0.00           O  
ATOM   1155  CG2 THR A 146      -0.091 -12.377  -1.296  1.00  0.00           C  
ATOM   1156  OG1 THR A 146      -2.274 -13.395  -1.304  1.00  0.00           O  
ATOM   1157  N   LYS A 147      -2.134 -14.083   2.334  1.00  0.00           N  
ATOM   1158  CA  LYS A 147      -3.274 -14.376   3.197  1.00  0.00           C  
ATOM   1159  C   LYS A 147      -4.301 -13.248   3.154  1.00  0.00           C  
ATOM   1160  CB  LYS A 147      -2.811 -14.609   4.636  1.00  0.00           C  
ATOM   1161  O   LYS A 147      -4.004 -12.149   2.682  1.00  0.00           O  
ATOM   1162  CG  LYS A 147      -1.874 -15.796   4.801  1.00  0.00           C  
ATOM   1163  CD  LYS A 147      -1.441 -15.970   6.251  1.00  0.00           C  
ATOM   1164  CE  LYS A 147      -0.479 -17.138   6.413  1.00  0.00           C  
ATOM   1165  NZ  LYS A 147      -0.033 -17.297   7.829  1.00  0.00           N  
ATOM   1166  N   ASP A 148      -5.488 -13.663   3.613  1.00  0.00           N  
ATOM   1167  CA  ASP A 148      -6.511 -12.631   3.749  1.00  0.00           C  
ATOM   1168  C   ASP A 148      -6.008 -11.467   4.600  1.00  0.00           C  
ATOM   1169  CB  ASP A 148      -7.786 -13.217   4.361  1.00  0.00           C  
ATOM   1170  O   ASP A 148      -5.399 -11.677   5.651  1.00  0.00           O  
ATOM   1171  CG  ASP A 148      -8.509 -14.170   3.425  1.00  0.00           C  
ATOM   1172  OD1 ASP A 148      -8.268 -14.121   2.199  1.00  0.00           O  
ATOM   1173  OD2 ASP A 148      -9.329 -14.974   3.917  1.00  0.00           O  
ATOM   1174  N   GLY A 149      -6.152 -10.271   4.091  1.00  0.00           N  
ATOM   1175  CA  GLY A 149      -5.751  -9.098   4.852  1.00  0.00           C  
ATOM   1176  C   GLY A 149      -4.485  -8.450   4.325  1.00  0.00           C  
ATOM   1177  O   GLY A 149      -4.088  -7.381   4.793  1.00  0.00           O  
ATOM   1178  N   GLN A 150      -3.872  -9.051   3.348  1.00  0.00           N  
ATOM   1179  CA  GLN A 150      -2.612  -8.518   2.841  1.00  0.00           C  
ATOM   1180  C   GLN A 150      -2.846  -7.597   1.647  1.00  0.00           C  
ATOM   1181  CB  GLN A 150      -1.666  -9.654   2.450  1.00  0.00           C  
ATOM   1182  O   GLN A 150      -1.892  -7.133   1.018  1.00  0.00           O  
ATOM   1183  CG  GLN A 150      -1.108 -10.426   3.639  1.00  0.00           C  
ATOM   1184  CD  GLN A 150      -0.173 -11.547   3.224  1.00  0.00           C  
ATOM   1185  NE2 GLN A 150       0.847 -11.799   4.036  1.00  0.00           N  
ATOM   1186  OE1 GLN A 150      -0.368 -12.182   2.182  1.00  0.00           O  
ATOM   1187  N   CYS A 151      -4.109  -7.430   1.344  1.00  0.00           N  
ATOM   1188  CA  CYS A 151      -4.424  -6.445   0.315  1.00  0.00           C  
ATOM   1189  C   CYS A 151      -3.870  -5.074   0.683  1.00  0.00           C  
ATOM   1190  CB  CYS A 151      -5.935  -6.355   0.104  1.00  0.00           C  
ATOM   1191  O   CYS A 151      -3.817  -4.718   1.862  1.00  0.00           O  
ATOM   1192  SG  CYS A 151      -6.648  -7.812  -0.691  1.00  0.00           S  
ATOM   1193  N   GLY A 152      -3.421  -4.417  -0.356  1.00  0.00           N  
ATOM   1194  CA  GLY A 152      -2.914  -3.073  -0.132  1.00  0.00           C  
ATOM   1195  C   GLY A 152      -1.408  -3.024   0.043  1.00  0.00           C  
ATOM   1196  O   GLY A 152      -0.813  -1.945   0.052  1.00  0.00           O  
ATOM   1197  N   SER A 153      -0.801  -4.226   0.152  1.00  0.00           N  
ATOM   1198  CA  SER A 153       0.651  -4.272   0.291  1.00  0.00           C  
ATOM   1199  C   SER A 153       1.343  -3.922  -1.022  1.00  0.00           C  
ATOM   1200  CB  SER A 153       1.101  -5.656   0.761  1.00  0.00           C  
ATOM   1201  O   SER A 153       0.884  -4.316  -2.096  1.00  0.00           O  
ATOM   1202  OG  SER A 153       0.537  -5.966   2.023  1.00  0.00           O  
ATOM   1203  N   PRO A 154       2.452  -3.232  -0.940  1.00  0.00           N  
ATOM   1204  CA  PRO A 154       3.142  -2.791  -2.154  1.00  0.00           C  
ATOM   1205  C   PRO A 154       3.878  -3.927  -2.861  1.00  0.00           C  
ATOM   1206  CB  PRO A 154       4.127  -1.740  -1.638  1.00  0.00           C  
ATOM   1207  O   PRO A 154       4.502  -4.765  -2.205  1.00  0.00           O  
ATOM   1208  CG  PRO A 154       4.353  -2.099  -0.205  1.00  0.00           C  
ATOM   1209  CD  PRO A 154       3.110  -2.754   0.324  1.00  0.00           C  
ATOM   1210  N   LEU A 155       3.725  -3.958  -4.122  1.00  0.00           N  
ATOM   1211  CA  LEU A 155       4.578  -4.764  -4.988  1.00  0.00           C  
ATOM   1212  C   LEU A 155       5.716  -3.927  -5.561  1.00  0.00           C  
ATOM   1213  CB  LEU A 155       3.758  -5.379  -6.126  1.00  0.00           C  
ATOM   1214  O   LEU A 155       5.477  -2.899  -6.199  1.00  0.00           O  
ATOM   1215  CG  LEU A 155       2.908  -6.598  -5.766  1.00  0.00           C  
ATOM   1216  CD1 LEU A 155       3.795  -7.739  -5.279  1.00  0.00           C  
ATOM   1217  CD2 LEU A 155       1.869  -6.234  -4.711  1.00  0.00           C  
ATOM   1218  N   VAL A 156       6.939  -4.428  -5.345  1.00  0.00           N  
ATOM   1219  CA  VAL A 156       8.125  -3.625  -5.626  1.00  0.00           C  
ATOM   1220  C   VAL A 156       8.997  -4.335  -6.658  1.00  0.00           C  
ATOM   1221  CB  VAL A 156       8.938  -3.346  -4.342  1.00  0.00           C  
ATOM   1222  O   VAL A 156       9.236  -5.541  -6.555  1.00  0.00           O  
ATOM   1223  CG1 VAL A 156      10.149  -2.467  -4.650  1.00  0.00           C  
ATOM   1224  CG2 VAL A 156       8.054  -2.690  -3.283  1.00  0.00           C  
ATOM   1225  N   SER A 157       9.464  -3.569  -7.633  1.00  0.00           N  
ATOM   1226  CA  SER A 157      10.392  -4.094  -8.630  1.00  0.00           C  
ATOM   1227  C   SER A 157      11.767  -4.352  -8.023  1.00  0.00           C  
ATOM   1228  CB  SER A 157      10.518  -3.126  -9.807  1.00  0.00           C  
ATOM   1229  O   SER A 157      12.337  -3.476  -7.369  1.00  0.00           O  
ATOM   1230  OG  SER A 157      11.523  -3.558 -10.708  1.00  0.00           O  
ATOM   1231  N   THR A 158      12.287  -5.537  -8.285  1.00  0.00           N  
ATOM   1232  CA  THR A 158      13.596  -5.888  -7.747  1.00  0.00           C  
ATOM   1233  C   THR A 158      14.709  -5.222  -8.552  1.00  0.00           C  
ATOM   1234  CB  THR A 158      13.807  -7.413  -7.741  1.00  0.00           C  
ATOM   1235  O   THR A 158      15.848  -5.132  -8.090  1.00  0.00           O  
ATOM   1236  CG2 THR A 158      12.783  -8.106  -6.847  1.00  0.00           C  
ATOM   1237  OG1 THR A 158      13.674  -7.914  -9.077  1.00  0.00           O  
ATOM   1238  N   SER A 159      14.377  -4.703  -9.724  1.00  0.00           N  
ATOM   1239  CA  SER A 159      15.380  -4.108 -10.600  1.00  0.00           C  
ATOM   1240  C   SER A 159      15.740  -2.696 -10.150  1.00  0.00           C  
ATOM   1241  CB  SER A 159      14.882  -4.080 -12.046  1.00  0.00           C  
ATOM   1242  O   SER A 159      16.914  -2.321 -10.143  1.00  0.00           O  
ATOM   1243  OG  SER A 159      13.690  -3.320 -12.152  1.00  0.00           O  
ATOM   1244  N   ASP A 160      14.669  -1.952  -9.675  1.00  0.00           N  
ATOM   1245  CA  ASP A 160      14.970  -0.553  -9.387  1.00  0.00           C  
ATOM   1246  C   ASP A 160      14.370  -0.126  -8.050  1.00  0.00           C  
ATOM   1247  CB  ASP A 160      14.452   0.349 -10.509  1.00  0.00           C  
ATOM   1248  O   ASP A 160      14.512   1.028  -7.639  1.00  0.00           O  
ATOM   1249  CG  ASP A 160      12.966   0.177 -10.769  1.00  0.00           C  
ATOM   1250  OD1 ASP A 160      12.278  -0.488  -9.964  1.00  0.00           O  
ATOM   1251  OD2 ASP A 160      12.478   0.709 -11.789  1.00  0.00           O  
ATOM   1252  N   GLY A 161      13.575  -0.911  -7.396  1.00  0.00           N  
ATOM   1253  CA  GLY A 161      13.024  -0.601  -6.087  1.00  0.00           C  
ATOM   1254  C   GLY A 161      11.776   0.259  -6.153  1.00  0.00           C  
ATOM   1255  O   GLY A 161      11.326   0.788  -5.135  1.00  0.00           O  
ATOM   1256  N   SER A 162      11.274   0.418  -7.360  1.00  0.00           N  
ATOM   1257  CA  SER A 162      10.067   1.216  -7.549  1.00  0.00           C  
ATOM   1258  C   SER A 162       8.815   0.414  -7.209  1.00  0.00           C  
ATOM   1259  CB  SER A 162       9.980   1.724  -8.989  1.00  0.00           C  
ATOM   1260  O   SER A 162       8.774  -0.801  -7.414  1.00  0.00           O  
ATOM   1261  OG  SER A 162      11.100   2.534  -9.304  1.00  0.00           O  
ATOM   1262  N   ILE A 163       7.831   1.079  -6.602  1.00  0.00           N  
ATOM   1263  CA  ILE A 163       6.534   0.453  -6.369  1.00  0.00           C  
ATOM   1264  C   ILE A 163       5.752   0.383  -7.678  1.00  0.00           C  
ATOM   1265  CB  ILE A 163       5.722   1.218  -5.299  1.00  0.00           C  
ATOM   1266  O   ILE A 163       5.510   1.408  -8.320  1.00  0.00           O  
ATOM   1267  CG1 ILE A 163       6.457   1.198  -3.955  1.00  0.00           C  
ATOM   1268  CG2 ILE A 163       4.316   0.625  -5.164  1.00  0.00           C  
ATOM   1269  CD1 ILE A 163       5.830   2.091  -2.893  1.00  0.00           C  
ATOM   1270  N   VAL A 164       5.327  -0.833  -8.056  1.00  0.00           N  
ATOM   1271  CA  VAL A 164       4.712  -1.000  -9.369  1.00  0.00           C  
ATOM   1272  C   VAL A 164       3.221  -1.291  -9.208  1.00  0.00           C  
ATOM   1273  CB  VAL A 164       5.392  -2.130 -10.174  1.00  0.00           C  
ATOM   1274  O   VAL A 164       2.477  -1.310 -10.191  1.00  0.00           O  
ATOM   1275  CG1 VAL A 164       6.833  -1.757 -10.517  1.00  0.00           C  
ATOM   1276  CG2 VAL A 164       5.348  -3.442  -9.393  1.00  0.00           C  
ATOM   1277  N   GLY A 165       2.805  -1.485  -7.965  1.00  0.00           N  
ATOM   1278  CA  GLY A 165       1.398  -1.756  -7.717  1.00  0.00           C  
ATOM   1279  C   GLY A 165       1.110  -2.148  -6.280  1.00  0.00           C  
ATOM   1280  O   GLY A 165       2.001  -2.105  -5.429  1.00  0.00           O  
ATOM   1281  N   ILE A 166      -0.166  -2.341  -6.007  1.00  0.00           N  
ATOM   1282  CA  ILE A 166      -0.573  -2.805  -4.685  1.00  0.00           C  
ATOM   1283  C   ILE A 166      -1.397  -4.083  -4.818  1.00  0.00           C  
ATOM   1284  CB  ILE A 166      -1.378  -1.724  -3.929  1.00  0.00           C  
ATOM   1285  O   ILE A 166      -2.152  -4.245  -5.780  1.00  0.00           O  
ATOM   1286  CG1 ILE A 166      -2.613  -1.314  -4.740  1.00  0.00           C  
ATOM   1287  CG2 ILE A 166      -0.496  -0.510  -3.623  1.00  0.00           C  
ATOM   1288  CD1 ILE A 166      -3.529  -0.335  -4.019  1.00  0.00           C  
ATOM   1289  N   HIS A 167      -1.107  -4.986  -3.903  1.00  0.00           N  
ATOM   1290  CA  HIS A 167      -1.814  -6.262  -3.898  1.00  0.00           C  
ATOM   1291  C   HIS A 167      -3.318  -6.058  -3.754  1.00  0.00           C  
ATOM   1292  CB  HIS A 167      -1.296  -7.157  -2.770  1.00  0.00           C  
ATOM   1293  O   HIS A 167      -3.765  -5.273  -2.913  1.00  0.00           O  
ATOM   1294  CG  HIS A 167      -2.023  -8.458  -2.654  1.00  0.00           C  
ATOM   1295  CD2 HIS A 167      -2.876  -8.919  -1.709  1.00  0.00           C  
ATOM   1296  ND1 HIS A 167      -1.905  -9.463  -3.590  1.00  0.00           N  
ATOM   1297  CE1 HIS A 167      -2.657 -10.487  -3.225  1.00  0.00           C  
ATOM   1298  NE2 HIS A 167      -3.257 -10.183  -2.087  1.00  0.00           N  
ATOM   1299  N   SER A 168      -4.233  -6.740  -4.487  1.00  0.00           N  
ATOM   1300  CA  SER A 168      -5.678  -6.535  -4.503  1.00  0.00           C  
ATOM   1301  C   SER A 168      -6.421  -7.809  -4.115  1.00  0.00           C  
ATOM   1302  CB  SER A 168      -6.138  -6.066  -5.884  1.00  0.00           C  
ATOM   1303  O   SER A 168      -7.251  -7.797  -3.204  1.00  0.00           O  
ATOM   1304  OG  SER A 168      -5.671  -4.755  -6.151  1.00  0.00           O  
ATOM   1305  N   ALA A 169      -6.307  -8.832  -4.787  1.00  0.00           N  
ATOM   1306  CA  ALA A 169      -7.159  -9.993  -4.544  1.00  0.00           C  
ATOM   1307  C   ALA A 169      -6.415 -11.292  -4.845  1.00  0.00           C  
ATOM   1308  CB  ALA A 169      -8.431  -9.905  -5.383  1.00  0.00           C  
ATOM   1309  O   ALA A 169      -5.352 -11.275  -5.469  1.00  0.00           O  
ATOM   1310  N   SER A 170      -7.018 -12.302  -4.175  1.00  0.00           N  
ATOM   1311  CA  SER A 170      -6.645 -13.681  -4.472  1.00  0.00           C  
ATOM   1312  C   SER A 170      -7.803 -14.440  -5.112  1.00  0.00           C  
ATOM   1313  CB  SER A 170      -6.194 -14.401  -3.201  1.00  0.00           C  
ATOM   1314  O   SER A 170      -8.967 -14.084  -4.921  1.00  0.00           O  
ATOM   1315  OG  SER A 170      -7.274 -14.547  -2.295  1.00  0.00           O  
ATOM   1316  N   ASN A 171      -7.586 -14.970  -6.292  1.00  0.00           N  
ATOM   1317  CA  ASN A 171      -8.573 -15.890  -6.846  1.00  0.00           C  
ATOM   1318  C   ASN A 171      -8.707 -17.149  -5.994  1.00  0.00           C  
ATOM   1319  CB  ASN A 171      -8.213 -16.259  -8.287  1.00  0.00           C  
ATOM   1320  O   ASN A 171      -7.705 -17.711  -5.549  1.00  0.00           O  
ATOM   1321  CG  ASN A 171      -9.343 -16.967  -9.008  1.00  0.00           C  
ATOM   1322  ND2 ASN A 171      -9.182 -17.166 -10.311  1.00  0.00           N  
ATOM   1323  OD1 ASN A 171     -10.353 -17.330  -8.400  1.00  0.00           O  
ATOM   1324  N   PHE A 172      -9.966 -17.464  -5.474  1.00  0.00           N  
ATOM   1325  CA  PHE A 172     -10.375 -18.601  -4.658  1.00  0.00           C  
ATOM   1326  C   PHE A 172     -10.078 -19.914  -5.373  1.00  0.00           C  
ATOM   1327  CB  PHE A 172     -11.866 -18.513  -4.319  1.00  0.00           C  
ATOM   1328  O   PHE A 172      -9.764 -20.919  -4.732  1.00  0.00           O  
ATOM   1329  CG  PHE A 172     -12.209 -17.390  -3.379  1.00  0.00           C  
ATOM   1330  CD1 PHE A 172     -11.999 -17.520  -2.011  1.00  0.00           C  
ATOM   1331  CD2 PHE A 172     -12.743 -16.202  -3.862  1.00  0.00           C  
ATOM   1332  CE1 PHE A 172     -12.315 -16.482  -1.138  1.00  0.00           C  
ATOM   1333  CE2 PHE A 172     -13.062 -15.160  -2.996  1.00  0.00           C  
ATOM   1334  CZ  PHE A 172     -12.848 -15.302  -1.635  1.00  0.00           C  
ATOM   1335  N   THR A 173      -9.925 -19.806  -6.775  1.00  0.00           N  
ATOM   1336  CA  THR A 173      -9.823 -21.033  -7.556  1.00  0.00           C  
ATOM   1337  C   THR A 173      -8.442 -21.154  -8.195  1.00  0.00           C  
ATOM   1338  CB  THR A 173     -10.905 -21.091  -8.650  1.00  0.00           C  
ATOM   1339  O   THR A 173      -7.949 -22.262  -8.417  1.00  0.00           O  
ATOM   1340  CG2 THR A 173     -12.301 -21.161  -8.040  1.00  0.00           C  
ATOM   1341  OG1 THR A 173     -10.811 -19.919  -9.469  1.00  0.00           O  
ATOM   1342  N   ASN A 174      -7.721 -20.088  -8.215  1.00  0.00           N  
ATOM   1343  CA  ASN A 174      -6.458 -20.052  -8.944  1.00  0.00           C  
ATOM   1344  C   ASN A 174      -5.289 -19.714  -8.023  1.00  0.00           C  
ATOM   1345  CB  ASN A 174      -6.532 -19.051 -10.098  1.00  0.00           C  
ATOM   1346  O   ASN A 174      -5.487 -19.173  -6.934  1.00  0.00           O  
ATOM   1347  CG  ASN A 174      -6.662 -19.725 -11.450  1.00  0.00           C  
ATOM   1348  ND2 ASN A 174      -6.966 -18.941 -12.477  1.00  0.00           N  
ATOM   1349  OD1 ASN A 174      -6.490 -20.941 -11.569  1.00  0.00           O  
ATOM   1350  N   THR A 175      -4.176 -20.490  -8.119  1.00  0.00           N  
ATOM   1351  CA  THR A 175      -2.877 -20.387  -7.463  1.00  0.00           C  
ATOM   1352  C   THR A 175      -2.263 -19.009  -7.692  1.00  0.00           C  
ATOM   1353  CB  THR A 175      -1.909 -21.473  -7.966  1.00  0.00           C  
ATOM   1354  O   THR A 175      -1.168 -18.723  -7.204  1.00  0.00           O  
ATOM   1355  CG2 THR A 175      -2.383 -22.864  -7.558  1.00  0.00           C  
ATOM   1356  OG1 THR A 175      -1.829 -21.409  -9.396  1.00  0.00           O  
ATOM   1357  N   ASN A 176      -3.057 -18.147  -8.514  1.00  0.00           N  
ATOM   1358  CA  ASN A 176      -2.379 -16.875  -8.741  1.00  0.00           C  
ATOM   1359  C   ASN A 176      -3.088 -15.727  -8.026  1.00  0.00           C  
ATOM   1360  CB  ASN A 176      -2.273 -16.582 -10.239  1.00  0.00           C  
ATOM   1361  O   ASN A 176      -4.256 -15.849  -7.654  1.00  0.00           O  
ATOM   1362  CG  ASN A 176      -3.609 -16.677 -10.949  1.00  0.00           C  
ATOM   1363  ND2 ASN A 176      -3.570 -16.850 -12.265  1.00  0.00           N  
ATOM   1364  OD1 ASN A 176      -4.667 -16.594 -10.320  1.00  0.00           O  
ATOM   1365  N   ASN A 177      -2.289 -14.759  -7.605  1.00  0.00           N  
ATOM   1366  CA  ASN A 177      -2.762 -13.518  -7.002  1.00  0.00           C  
ATOM   1367  C   ASN A 177      -2.729 -12.362  -7.998  1.00  0.00           C  
ATOM   1368  CB  ASN A 177      -1.933 -13.174  -5.762  1.00  0.00           C  
ATOM   1369  O   ASN A 177      -2.092 -12.461  -9.048  1.00  0.00           O  
ATOM   1370  CG  ASN A 177      -2.122 -14.173  -4.638  1.00  0.00           C  
ATOM   1371  ND2 ASN A 177      -1.020 -14.722  -4.141  1.00  0.00           N  
ATOM   1372  OD1 ASN A 177      -3.249 -14.450  -4.219  1.00  0.00           O  
ATOM   1373  N   TYR A 178      -3.570 -11.330  -7.679  1.00  0.00           N  
ATOM   1374  CA  TYR A 178      -3.650 -10.172  -8.562  1.00  0.00           C  
ATOM   1375  C   TYR A 178      -3.279  -8.893  -7.820  1.00  0.00           C  
ATOM   1376  CB  TYR A 178      -5.057 -10.043  -9.154  1.00  0.00           C  
ATOM   1377  O   TYR A 178      -3.418  -8.815  -6.597  1.00  0.00           O  
ATOM   1378  CG  TYR A 178      -5.475 -11.229  -9.988  1.00  0.00           C  
ATOM   1379  CD1 TYR A 178      -5.123 -11.318 -11.333  1.00  0.00           C  
ATOM   1380  CD2 TYR A 178      -6.224 -12.261  -9.434  1.00  0.00           C  
ATOM   1381  CE1 TYR A 178      -5.509 -12.408 -12.107  1.00  0.00           C  
ATOM   1382  CE2 TYR A 178      -6.615 -13.356 -10.198  1.00  0.00           C  
ATOM   1383  OH  TYR A 178      -6.637 -14.502 -12.292  1.00  0.00           O  
ATOM   1384  CZ  TYR A 178      -6.253 -13.421 -11.531  1.00  0.00           C  
ATOM   1385  N   PHE A 179      -2.716  -8.010  -8.580  1.00  0.00           N  
ATOM   1386  CA  PHE A 179      -2.495  -6.685  -8.013  1.00  0.00           C  
ATOM   1387  C   PHE A 179      -2.881  -5.598  -9.009  1.00  0.00           C  
ATOM   1388  CB  PHE A 179      -1.032  -6.516  -7.592  1.00  0.00           C  
ATOM   1389  O   PHE A 179      -3.008  -5.863 -10.207  1.00  0.00           O  
ATOM   1390  CG  PHE A 179      -0.076  -6.404  -8.749  1.00  0.00           C  
ATOM   1391  CD1 PHE A 179       0.371  -7.542  -9.410  1.00  0.00           C  
ATOM   1392  CD2 PHE A 179       0.374  -5.162  -9.176  1.00  0.00           C  
ATOM   1393  CE1 PHE A 179       1.256  -7.442 -10.482  1.00  0.00           C  
ATOM   1394  CE2 PHE A 179       1.258  -5.054 -10.246  1.00  0.00           C  
ATOM   1395  CZ  PHE A 179       1.699  -6.195 -10.897  1.00  0.00           C  
ATOM   1396  N   THR A 180      -3.215  -4.461  -8.454  1.00  0.00           N  
ATOM   1397  CA  THR A 180      -3.522  -3.274  -9.245  1.00  0.00           C  
ATOM   1398  C   THR A 180      -2.253  -2.479  -9.541  1.00  0.00           C  
ATOM   1399  CB  THR A 180      -4.540  -2.371  -8.524  1.00  0.00           C  
ATOM   1400  O   THR A 180      -1.471  -2.186  -8.634  1.00  0.00           O  
ATOM   1401  CG2 THR A 180      -4.956  -1.198  -9.406  1.00  0.00           C  
ATOM   1402  OG1 THR A 180      -5.702  -3.141  -8.192  1.00  0.00           O  
ATOM   1403  N   THR A 181      -2.087  -2.146 -10.772  1.00  0.00           N  
ATOM   1404  CA  THR A 181      -0.851  -1.495 -11.191  1.00  0.00           C  
ATOM   1405  C   THR A 181      -0.924   0.010 -10.951  1.00  0.00           C  
ATOM   1406  CB  THR A 181      -0.552  -1.767 -12.677  1.00  0.00           C  
ATOM   1407  O   THR A 181      -2.009   0.594 -10.963  1.00  0.00           O  
ATOM   1408  CG2 THR A 181      -0.425  -3.263 -12.947  1.00  0.00           C  
ATOM   1409  OG1 THR A 181      -1.616  -1.237 -13.477  1.00  0.00           O  
ATOM   1410  N   VAL A 182       0.232   0.565 -10.730  1.00  0.00           N  
ATOM   1411  CA  VAL A 182       0.376   2.016 -10.666  1.00  0.00           C  
ATOM   1412  C   VAL A 182       0.183   2.616 -12.057  1.00  0.00           C  
ATOM   1413  CB  VAL A 182       1.752   2.425 -10.095  1.00  0.00           C  
ATOM   1414  O   VAL A 182       0.789   2.156 -13.027  1.00  0.00           O  
ATOM   1415  CG1 VAL A 182       1.940   3.939 -10.172  1.00  0.00           C  
ATOM   1416  CG2 VAL A 182       1.898   1.938  -8.654  1.00  0.00           C  
ATOM   1417  N   PRO A 183      -0.757   3.613 -12.196  1.00  0.00           N  
ATOM   1418  CA  PRO A 183      -0.947   4.230 -13.511  1.00  0.00           C  
ATOM   1419  C   PRO A 183       0.249   5.075 -13.945  1.00  0.00           C  
ATOM   1420  CB  PRO A 183      -2.189   5.102 -13.316  1.00  0.00           C  
ATOM   1421  O   PRO A 183       1.080   5.449 -13.114  1.00  0.00           O  
ATOM   1422  CG  PRO A 183      -2.170   5.476 -11.869  1.00  0.00           C  
ATOM   1423  CD  PRO A 183      -1.583   4.334 -11.089  1.00  0.00           C  
ATOM   1424  N   PRO A 184       0.204   5.323 -15.301  1.00  0.00           N  
ATOM   1425  CA  PRO A 184       1.263   6.224 -15.762  1.00  0.00           C  
ATOM   1426  C   PRO A 184       1.157   7.620 -15.152  1.00  0.00           C  
ATOM   1427  CB  PRO A 184       1.049   6.273 -17.277  1.00  0.00           C  
ATOM   1428  O   PRO A 184       0.054   8.085 -14.853  1.00  0.00           O  
ATOM   1429  CG  PRO A 184      -0.383   5.895 -17.473  1.00  0.00           C  
ATOM   1430  CD  PRO A 184      -0.802   5.007 -16.337  1.00  0.00           C  
ATOM   1431  N   ASP A 185       2.211   8.242 -14.756  1.00  0.00           N  
ATOM   1432  CA  ASP A 185       2.285   9.620 -14.281  1.00  0.00           C  
ATOM   1433  C   ASP A 185       1.703   9.748 -12.875  1.00  0.00           C  
ATOM   1434  CB  ASP A 185       1.553  10.560 -15.241  1.00  0.00           C  
ATOM   1435  O   ASP A 185       1.094  10.767 -12.540  1.00  0.00           O  
ATOM   1436  CG  ASP A 185       2.204  10.633 -16.611  1.00  0.00           C  
ATOM   1437  OD1 ASP A 185       3.451  10.599 -16.696  1.00  0.00           O  
ATOM   1438  OD2 ASP A 185       1.464  10.729 -17.614  1.00  0.00           O  
ATOM   1439  N   PHE A 186       1.675   8.641 -12.180  1.00  0.00           N  
ATOM   1440  CA  PHE A 186       1.130   8.579 -10.829  1.00  0.00           C  
ATOM   1441  C   PHE A 186       1.827   9.582  -9.918  1.00  0.00           C  
ATOM   1442  CB  PHE A 186       1.269   7.165 -10.257  1.00  0.00           C  
ATOM   1443  O   PHE A 186       1.183  10.227  -9.088  1.00  0.00           O  
ATOM   1444  CG  PHE A 186       0.449   6.929  -9.017  1.00  0.00           C  
ATOM   1445  CD1 PHE A 186       1.050   6.492  -7.843  1.00  0.00           C  
ATOM   1446  CD2 PHE A 186      -0.923   7.145  -9.026  1.00  0.00           C  
ATOM   1447  CE1 PHE A 186       0.294   6.272  -6.694  1.00  0.00           C  
ATOM   1448  CE2 PHE A 186      -1.685   6.928  -7.881  1.00  0.00           C  
ATOM   1449  CZ  PHE A 186      -1.075   6.491  -6.717  1.00  0.00           C  
ATOM   1450  N   MET A 187       3.032   9.751 -10.122  1.00  0.00           N  
ATOM   1451  CA  MET A 187       3.801  10.678  -9.297  1.00  0.00           C  
ATOM   1452  C   MET A 187       3.294  12.106  -9.466  1.00  0.00           C  
ATOM   1453  CB  MET A 187       5.288  10.606  -9.651  1.00  0.00           C  
ATOM   1454  O   MET A 187       3.217  12.860  -8.494  1.00  0.00           O  
ATOM   1455  CG  MET A 187       5.983   9.359  -9.130  1.00  0.00           C  
ATOM   1456  SD  MET A 187       5.927   9.236  -7.300  1.00  0.00           S  
ATOM   1457  CE  MET A 187       7.004  10.626  -6.853  1.00  0.00           C  
ATOM   1458  N   ARG A 188       3.021  12.473 -10.644  1.00  0.00           N  
ATOM   1459  CA  ARG A 188       2.487  13.799 -10.935  1.00  0.00           C  
ATOM   1460  C   ARG A 188       1.160  14.025 -10.219  1.00  0.00           C  
ATOM   1461  CB  ARG A 188       2.307  13.988 -12.443  1.00  0.00           C  
ATOM   1462  O   ARG A 188       0.906  15.114  -9.699  1.00  0.00           O  
ATOM   1463  CG  ARG A 188       2.020  15.423 -12.854  1.00  0.00           C  
ATOM   1464  CD  ARG A 188       1.955  15.574 -14.367  1.00  0.00           C  
ATOM   1465  NE  ARG A 188       1.097  16.687 -14.762  1.00  0.00           N  
ATOM   1466  NH1 ARG A 188       1.204  16.238 -17.026  1.00  0.00           N  
ATOM   1467  NH2 ARG A 188      -0.028  18.014 -16.262  1.00  0.00           N  
ATOM   1468  CZ  ARG A 188       0.760  16.977 -16.016  1.00  0.00           C  
ATOM   1469  N   LEU A 189       0.362  12.956 -10.214  1.00  0.00           N  
ATOM   1470  CA  LEU A 189      -0.918  13.013  -9.517  1.00  0.00           C  
ATOM   1471  C   LEU A 189      -0.716  13.283  -8.030  1.00  0.00           C  
ATOM   1472  CB  LEU A 189      -1.692  11.706  -9.710  1.00  0.00           C  
ATOM   1473  O   LEU A 189      -1.464  14.057  -7.428  1.00  0.00           O  
ATOM   1474  CG  LEU A 189      -3.045  11.609  -9.003  1.00  0.00           C  
ATOM   1475  CD1 LEU A 189      -4.044  12.573  -9.636  1.00  0.00           C  
ATOM   1476  CD2 LEU A 189      -3.572  10.179  -9.050  1.00  0.00           C  
ATOM   1477  N   LEU A 190       0.328  12.760  -7.452  1.00  0.00           N  
ATOM   1478  CA  LEU A 190       0.580  12.856  -6.018  1.00  0.00           C  
ATOM   1479  C   LEU A 190       1.179  14.212  -5.661  1.00  0.00           C  
ATOM   1480  CB  LEU A 190       1.517  11.735  -5.562  1.00  0.00           C  
ATOM   1481  O   LEU A 190       0.984  14.708  -4.549  1.00  0.00           O  
ATOM   1482  CG  LEU A 190       0.948  10.316  -5.607  1.00  0.00           C  
ATOM   1483  CD1 LEU A 190       2.022   9.302  -5.226  1.00  0.00           C  
ATOM   1484  CD2 LEU A 190      -0.260  10.194  -4.685  1.00  0.00           C  
ATOM   1485  N   THR A 191       1.795  14.851  -6.596  1.00  0.00           N  
ATOM   1486  CA  THR A 191       2.571  16.037  -6.250  1.00  0.00           C  
ATOM   1487  C   THR A 191       1.914  17.296  -6.810  1.00  0.00           C  
ATOM   1488  CB  THR A 191       4.015  15.932  -6.775  1.00  0.00           C  
ATOM   1489  O   THR A 191       2.154  18.400  -6.317  1.00  0.00           O  
ATOM   1490  CG2 THR A 191       4.779  14.821  -6.062  1.00  0.00           C  
ATOM   1491  OG1 THR A 191       3.988  15.652  -8.180  1.00  0.00           O  
ATOM   1492  N   ASP A 192       1.051  17.108  -7.806  1.00  0.00           N  
ATOM   1493  CA  ASP A 192       0.421  18.257  -8.450  1.00  0.00           C  
ATOM   1494  C   ASP A 192      -1.006  18.455  -7.944  1.00  0.00           C  
ATOM   1495  CB  ASP A 192       0.422  18.087  -9.970  1.00  0.00           C  
ATOM   1496  O   ASP A 192      -1.903  17.678  -8.279  1.00  0.00           O  
ATOM   1497  CG  ASP A 192      -0.037  19.333 -10.706  1.00  0.00           C  
ATOM   1498  OD1 ASP A 192      -0.580  20.257 -10.063  1.00  0.00           O  
ATOM   1499  OD2 ASP A 192       0.143  19.391 -11.942  1.00  0.00           O  
ATOM   1500  N   PRO A 193      -1.209  19.431  -7.192  1.00  0.00           N  
ATOM   1501  CA  PRO A 193      -2.533  19.700  -6.627  1.00  0.00           C  
ATOM   1502  C   PRO A 193      -3.605  19.888  -7.699  1.00  0.00           C  
ATOM   1503  CB  PRO A 193      -2.323  20.992  -5.834  1.00  0.00           C  
ATOM   1504  O   PRO A 193      -4.780  19.599  -7.460  1.00  0.00           O  
ATOM   1505  CG  PRO A 193      -0.852  21.045  -5.574  1.00  0.00           C  
ATOM   1506  CD  PRO A 193      -0.147  20.295  -6.667  1.00  0.00           C  
ATOM   1507  N   GLU A 194      -3.228  20.360  -8.862  1.00  0.00           N  
ATOM   1508  CA  GLU A 194      -4.170  20.657  -9.937  1.00  0.00           C  
ATOM   1509  C   GLU A 194      -4.790  19.380 -10.496  1.00  0.00           C  
ATOM   1510  CB  GLU A 194      -3.480  21.440 -11.057  1.00  0.00           C  
ATOM   1511  O   GLU A 194      -5.885  19.411 -11.062  1.00  0.00           O  
ATOM   1512  CG  GLU A 194      -3.058  22.846 -10.654  1.00  0.00           C  
ATOM   1513  CD  GLU A 194      -2.521  23.667 -11.815  1.00  0.00           C  
ATOM   1514  OE1 GLU A 194      -2.313  24.890 -11.649  1.00  0.00           O  
ATOM   1515  OE2 GLU A 194      -2.307  23.082 -12.901  1.00  0.00           O  
ATOM   1516  N   LEU A 195      -4.132  18.260 -10.324  1.00  0.00           N  
ATOM   1517  CA  LEU A 195      -4.607  17.000 -10.885  1.00  0.00           C  
ATOM   1518  C   LEU A 195      -5.459  16.241  -9.872  1.00  0.00           C  
ATOM   1519  CB  LEU A 195      -3.427  16.132 -11.328  1.00  0.00           C  
ATOM   1520  O   LEU A 195      -6.123  15.263 -10.223  1.00  0.00           O  
ATOM   1521  CG  LEU A 195      -2.622  16.641 -12.525  1.00  0.00           C  
ATOM   1522  CD1 LEU A 195      -1.422  15.736 -12.781  1.00  0.00           C  
ATOM   1523  CD2 LEU A 195      -3.506  16.729 -13.765  1.00  0.00           C  
ATOM   1524  N   GLN A 196      -5.507  16.789  -8.691  1.00  0.00           N  
ATOM   1525  CA  GLN A 196      -6.184  16.072  -7.616  1.00  0.00           C  
ATOM   1526  C   GLN A 196      -7.648  16.488  -7.514  1.00  0.00           C  
ATOM   1527  CB  GLN A 196      -5.476  16.313  -6.281  1.00  0.00           C  
ATOM   1528  O   GLN A 196      -7.952  17.666  -7.314  1.00  0.00           O  
ATOM   1529  CG  GLN A 196      -4.040  15.808  -6.247  1.00  0.00           C  
ATOM   1530  CD  GLN A 196      -3.272  16.303  -5.036  1.00  0.00           C  
ATOM   1531  NE2 GLN A 196      -2.091  15.737  -4.811  1.00  0.00           N  
ATOM   1532  OE1 GLN A 196      -3.736  17.187  -4.309  1.00  0.00           O  
ATOM   1533  N   LYS A 197      -8.568  15.626  -7.936  1.00  0.00           N  
ATOM   1534  CA  LYS A 197     -10.003  15.820  -7.747  1.00  0.00           C  
ATOM   1535  C   LYS A 197     -10.512  15.027  -6.547  1.00  0.00           C  
ATOM   1536  CB  LYS A 197     -10.770  15.415  -9.007  1.00  0.00           C  
ATOM   1537  O   LYS A 197     -10.601  13.798  -6.600  1.00  0.00           O  
ATOM   1538  CG  LYS A 197     -10.426  16.245 -10.235  1.00  0.00           C  
ATOM   1539  CD  LYS A 197     -11.237  15.809 -11.449  1.00  0.00           C  
ATOM   1540  CE  LYS A 197     -10.873  16.620 -12.685  1.00  0.00           C  
ATOM   1541  NZ  LYS A 197     -11.642  16.174 -13.885  1.00  0.00           N  
ATOM   1542  N   TRP A 198     -10.886  15.764  -5.505  1.00  0.00           N  
ATOM   1543  CA  TRP A 198     -11.222  15.128  -4.236  1.00  0.00           C  
ATOM   1544  C   TRP A 198     -12.733  15.015  -4.067  1.00  0.00           C  
ATOM   1545  CB  TRP A 198     -10.622  15.912  -3.065  1.00  0.00           C  
ATOM   1546  O   TRP A 198     -13.474  15.938  -4.416  1.00  0.00           O  
ATOM   1547  CG  TRP A 198      -9.130  16.046  -3.124  1.00  0.00           C  
ATOM   1548  CD1 TRP A 198      -8.416  17.149  -3.502  1.00  0.00           C  
ATOM   1549  CD2 TRP A 198      -8.168  15.039  -2.798  1.00  0.00           C  
ATOM   1550  CE2 TRP A 198      -6.888  15.601  -3.001  1.00  0.00           C  
ATOM   1551  CE3 TRP A 198      -8.264  13.714  -2.352  1.00  0.00           C  
ATOM   1552  NE1 TRP A 198      -7.067  16.888  -3.430  1.00  0.00           N  
ATOM   1553  CH2 TRP A 198      -5.835  13.588  -2.337  1.00  0.00           C  
ATOM   1554  CZ2 TRP A 198      -5.712  14.882  -2.773  1.00  0.00           C  
ATOM   1555  CZ3 TRP A 198      -7.093  13.000  -2.125  1.00  0.00           C  
ATOM   1556  N   ILE A 199     -13.067  13.816  -3.708  1.00  0.00           N  
ATOM   1557  CA  ILE A 199     -14.474  13.584  -3.396  1.00  0.00           C  
ATOM   1558  C   ILE A 199     -14.611  13.120  -1.947  1.00  0.00           C  
ATOM   1559  CB  ILE A 199     -15.101  12.547  -4.353  1.00  0.00           C  
ATOM   1560  O   ILE A 199     -13.652  12.620  -1.356  1.00  0.00           O  
ATOM   1561  CG1 ILE A 199     -14.368  11.205  -4.241  1.00  0.00           C  
ATOM   1562  CG2 ILE A 199     -15.083  13.062  -5.795  1.00  0.00           C  
ATOM   1563  CD1 ILE A 199     -15.076  10.053  -4.940  1.00  0.00           C  
ATOM   1564  N   SER A 200     -15.725  13.496  -1.295  1.00  0.00           N  
ATOM   1565  CA  SER A 200     -16.032  13.024   0.051  1.00  0.00           C  
ATOM   1566  C   SER A 200     -17.311  12.195   0.068  1.00  0.00           C  
ATOM   1567  CB  SER A 200     -16.165  14.203   1.015  1.00  0.00           C  
ATOM   1568  O   SER A 200     -18.134  12.293  -0.845  1.00  0.00           O  
ATOM   1569  OG  SER A 200     -14.979  14.978   1.030  1.00  0.00           O  
ATOM   1570  N   GLY A 201     -17.408  11.267   1.049  1.00  0.00           N  
ATOM   1571  CA  GLY A 201     -18.635  10.510   1.237  1.00  0.00           C  
ATOM   1572  C   GLY A 201     -18.816   9.404   0.215  1.00  0.00           C  
ATOM   1573  O   GLY A 201     -19.944   8.996  -0.073  1.00  0.00           O  
ATOM   1574  N   TRP A 202     -17.735   8.993  -0.371  1.00  0.00           N  
ATOM   1575  CA  TRP A 202     -17.787   7.988  -1.428  1.00  0.00           C  
ATOM   1576  C   TRP A 202     -17.859   6.583  -0.839  1.00  0.00           C  
ATOM   1577  CB  TRP A 202     -16.568   8.109  -2.347  1.00  0.00           C  
ATOM   1578  O   TRP A 202     -17.271   6.312   0.210  1.00  0.00           O  
ATOM   1579  CG  TRP A 202     -16.602   7.185  -3.527  1.00  0.00           C  
ATOM   1580  CD1 TRP A 202     -17.121   7.448  -4.764  1.00  0.00           C  
ATOM   1581  CD2 TRP A 202     -16.098   5.847  -3.579  1.00  0.00           C  
ATOM   1582  CE2 TRP A 202     -16.346   5.358  -4.881  1.00  0.00           C  
ATOM   1583  CE3 TRP A 202     -15.460   5.014  -2.651  1.00  0.00           C  
ATOM   1584  NE1 TRP A 202     -16.970   6.353  -5.583  1.00  0.00           N  
ATOM   1585  CH2 TRP A 202     -15.354   3.275  -4.350  1.00  0.00           C  
ATOM   1586  CZ2 TRP A 202     -15.976   4.070  -5.277  1.00  0.00           C  
ATOM   1587  CZ3 TRP A 202     -15.094   3.732  -3.047  1.00  0.00           C  
ATOM   1588  N   ARG A 203     -18.614   5.644  -1.378  1.00  0.00           N  
ATOM   1589  CA  ARG A 203     -18.640   4.221  -1.055  1.00  0.00           C  
ATOM   1590  C   ARG A 203     -18.605   3.371  -2.321  1.00  0.00           C  
ATOM   1591  CB  ARG A 203     -19.881   3.879  -0.229  1.00  0.00           C  
ATOM   1592  O   ARG A 203     -19.082   3.798  -3.375  1.00  0.00           O  
ATOM   1593  CG  ARG A 203     -21.179   3.921  -1.020  1.00  0.00           C  
ATOM   1594  CD  ARG A 203     -22.371   3.504  -0.170  1.00  0.00           C  
ATOM   1595  NE  ARG A 203     -23.609   3.500  -0.943  1.00  0.00           N  
ATOM   1596  NH1 ARG A 203     -24.919   2.667   0.768  1.00  0.00           N  
ATOM   1597  NH2 ARG A 203     -25.854   3.141  -1.270  1.00  0.00           N  
ATOM   1598  CZ  ARG A 203     -24.791   3.103  -0.480  1.00  0.00           C  
ATOM   1599  N   LEU A 204     -17.908   2.208  -2.233  1.00  0.00           N  
ATOM   1600  CA  LEU A 204     -17.814   1.316  -3.383  1.00  0.00           C  
ATOM   1601  C   LEU A 204     -19.188   0.777  -3.767  1.00  0.00           C  
ATOM   1602  CB  LEU A 204     -16.863   0.154  -3.084  1.00  0.00           C  
ATOM   1603  O   LEU A 204     -19.922   0.273  -2.914  1.00  0.00           O  
ATOM   1604  CG  LEU A 204     -16.601  -0.821  -4.233  1.00  0.00           C  
ATOM   1605  CD1 LEU A 204     -15.755  -0.154  -5.312  1.00  0.00           C  
ATOM   1606  CD2 LEU A 204     -15.920  -2.085  -3.718  1.00  0.00           C  
ATOM   1607  N   ASN A 205     -19.515   1.116  -4.975  1.00  0.00           N  
ATOM   1608  CA  ASN A 205     -20.680   0.482  -5.584  1.00  0.00           C  
ATOM   1609  C   ASN A 205     -20.287  -0.745  -6.402  1.00  0.00           C  
ATOM   1610  CB  ASN A 205     -21.440   1.482  -6.458  1.00  0.00           C  
ATOM   1611  O   ASN A 205     -19.716  -0.616  -7.486  1.00  0.00           O  
ATOM   1612  CG  ASN A 205     -22.783   0.952  -6.919  1.00  0.00           C  
ATOM   1613  ND2 ASN A 205     -23.696   1.858  -7.249  1.00  0.00           N  
ATOM   1614  OD1 ASN A 205     -22.999  -0.261  -6.977  1.00  0.00           O  
ATOM   1615  N   ALA A 206     -20.333  -1.937  -5.812  1.00  0.00           N  
ATOM   1616  CA  ALA A 206     -19.913  -3.173  -6.468  1.00  0.00           C  
ATOM   1617  C   ALA A 206     -20.505  -3.277  -7.871  1.00  0.00           C  
ATOM   1618  CB  ALA A 206     -20.319  -4.384  -5.632  1.00  0.00           C  
ATOM   1619  O   ALA A 206     -19.918  -3.908  -8.754  1.00  0.00           O  
ATOM   1620  N   ASP A 207     -21.641  -2.580  -8.077  1.00  0.00           N  
ATOM   1621  CA  ASP A 207     -22.289  -2.653  -9.383  1.00  0.00           C  
ATOM   1622  C   ASP A 207     -21.534  -1.823 -10.418  1.00  0.00           C  
ATOM   1623  CB  ASP A 207     -23.742  -2.183  -9.289  1.00  0.00           C  
ATOM   1624  O   ASP A 207     -21.574  -2.124 -11.612  1.00  0.00           O  
ATOM   1625  CG  ASP A 207     -24.623  -3.134  -8.498  1.00  0.00           C  
ATOM   1626  OD1 ASP A 207     -24.314  -4.343  -8.436  1.00  0.00           O  
ATOM   1627  OD2 ASP A 207     -25.638  -2.670  -7.934  1.00  0.00           O  
ATOM   1628  N   SER A 208     -20.687  -0.903  -9.947  1.00  0.00           N  
ATOM   1629  CA  SER A 208     -20.083   0.072 -10.849  1.00  0.00           C  
ATOM   1630  C   SER A 208     -18.599  -0.212 -11.057  1.00  0.00           C  
ATOM   1631  CB  SER A 208     -20.268   1.490 -10.308  1.00  0.00           C  
ATOM   1632  O   SER A 208     -17.989   0.302 -11.997  1.00  0.00           O  
ATOM   1633  OG  SER A 208     -19.737   1.603  -8.999  1.00  0.00           O  
ATOM   1634  N   VAL A 209     -17.995  -1.122 -10.208  1.00  0.00           N  
ATOM   1635  CA  VAL A 209     -16.556  -1.307 -10.356  1.00  0.00           C  
ATOM   1636  C   VAL A 209     -16.279  -2.457 -11.321  1.00  0.00           C  
ATOM   1637  CB  VAL A 209     -15.876  -1.578  -8.995  1.00  0.00           C  
ATOM   1638  O   VAL A 209     -16.889  -3.524 -11.217  1.00  0.00           O  
ATOM   1639  CG1 VAL A 209     -14.373  -1.786  -9.175  1.00  0.00           C  
ATOM   1640  CG2 VAL A 209     -16.147  -0.428  -8.026  1.00  0.00           C  
ATOM   1641  N   PHE A 210     -15.879  -2.110 -12.520  1.00  0.00           N  
ATOM   1642  CA  PHE A 210     -15.427  -3.024 -13.562  1.00  0.00           C  
ATOM   1643  C   PHE A 210     -14.124  -3.704 -13.159  1.00  0.00           C  
ATOM   1644  CB  PHE A 210     -15.243  -2.281 -14.889  1.00  0.00           C  
ATOM   1645  O   PHE A 210     -13.097  -3.042 -12.996  1.00  0.00           O  
ATOM   1646  CG  PHE A 210     -15.138  -3.189 -16.084  1.00  0.00           C  
ATOM   1647  CD1 PHE A 210     -13.899  -3.511 -16.623  1.00  0.00           C  
ATOM   1648  CD2 PHE A 210     -16.280  -3.721 -16.669  1.00  0.00           C  
ATOM   1649  CE1 PHE A 210     -13.798  -4.351 -17.730  1.00  0.00           C  
ATOM   1650  CE2 PHE A 210     -16.188  -4.561 -17.775  1.00  0.00           C  
ATOM   1651  CZ  PHE A 210     -14.946  -4.874 -18.304  1.00  0.00           C  
ATOM   1652  N   TRP A 211     -14.116  -4.713 -12.345  1.00  0.00           N  
ATOM   1653  CA  TRP A 211     -12.938  -5.539 -12.098  1.00  0.00           C  
ATOM   1654  C   TRP A 211     -12.585  -6.366 -13.330  1.00  0.00           C  
ATOM   1655  CB  TRP A 211     -13.169  -6.461 -10.898  1.00  0.00           C  
ATOM   1656  O   TRP A 211     -11.885  -7.376 -13.228  1.00  0.00           O  
ATOM   1657  CG  TRP A 211     -13.377  -5.735  -9.603  1.00  0.00           C  
ATOM   1658  CD1 TRP A 211     -14.568  -5.327  -9.069  1.00  0.00           C  
ATOM   1659  CD2 TRP A 211     -12.362  -5.326  -8.681  1.00  0.00           C  
ATOM   1660  CE2 TRP A 211     -13.011  -4.675  -7.608  1.00  0.00           C  
ATOM   1661  CE3 TRP A 211     -10.967  -5.448  -8.656  1.00  0.00           C  
ATOM   1662  NE1 TRP A 211     -14.354  -4.689  -7.869  1.00  0.00           N  
ATOM   1663  CH2 TRP A 211     -10.945  -4.280  -6.523  1.00  0.00           C  
ATOM   1664  CZ2 TRP A 211     -12.309  -4.147  -6.521  1.00  0.00           C  
ATOM   1665  CZ3 TRP A 211     -10.270  -4.922  -7.574  1.00  0.00           C  
ATOM   1666  N   GLY A 212     -13.034  -5.851 -14.603  1.00  0.00           N  
ATOM   1667  CA  GLY A 212     -12.886  -6.763 -15.726  1.00  0.00           C  
ATOM   1668  C   GLY A 212     -13.769  -7.991 -15.618  1.00  0.00           C  
ATOM   1669  O   GLY A 212     -14.989  -7.875 -15.481  1.00  0.00           O  
ATOM   1670  N   GLY A 213     -13.199  -9.236 -15.761  1.00  0.00           N  
ATOM   1671  CA  GLY A 213     -13.873 -10.522 -15.671  1.00  0.00           C  
ATOM   1672  C   GLY A 213     -14.027 -11.017 -14.246  1.00  0.00           C  
ATOM   1673  O   GLY A 213     -14.630 -12.066 -14.009  1.00  0.00           O  
ATOM   1674  N   HIS A 214     -13.510 -10.221 -13.243  1.00  0.00           N  
ATOM   1675  CA  HIS A 214     -13.497 -10.683 -11.859  1.00  0.00           C  
ATOM   1676  C   HIS A 214     -14.739 -10.213 -11.110  1.00  0.00           C  
ATOM   1677  CB  HIS A 214     -12.236 -10.195 -11.143  1.00  0.00           C  
ATOM   1678  O   HIS A 214     -15.107  -9.038 -11.185  1.00  0.00           O  
ATOM   1679  CG  HIS A 214     -10.970 -10.746 -11.718  1.00  0.00           C  
ATOM   1680  CD2 HIS A 214     -10.076 -10.206 -12.580  1.00  0.00           C  
ATOM   1681  ND1 HIS A 214     -10.501 -12.005 -11.414  1.00  0.00           N  
ATOM   1682  CE1 HIS A 214      -9.370 -12.217 -12.066  1.00  0.00           C  
ATOM   1683  NE2 HIS A 214      -9.090 -11.140 -12.781  1.00  0.00           N  
ATOM   1684  N   LYS A 215     -15.867 -10.889 -11.154  1.00  0.00           N  
ATOM   1685  CA  LYS A 215     -17.099 -10.600 -10.426  1.00  0.00           C  
ATOM   1686  C   LYS A 215     -16.863 -10.611  -8.918  1.00  0.00           C  
ATOM   1687  CB  LYS A 215     -18.189 -11.608 -10.792  1.00  0.00           C  
ATOM   1688  O   LYS A 215     -16.180 -11.496  -8.398  1.00  0.00           O  
ATOM   1689  CG  LYS A 215     -18.822 -11.368 -12.155  1.00  0.00           C  
ATOM   1690  CD  LYS A 215     -19.985 -12.319 -12.407  1.00  0.00           C  
ATOM   1691  CE  LYS A 215     -20.566 -12.136 -13.803  1.00  0.00           C  
ATOM   1692  NZ  LYS A 215     -21.693 -13.081 -14.062  1.00  0.00           N  
ATOM   1693  N   VAL A 216     -16.816  -9.443  -8.271  1.00  0.00           N  
ATOM   1694  CA  VAL A 216     -16.827  -9.384  -6.813  1.00  0.00           C  
ATOM   1695  C   VAL A 216     -18.085 -10.064  -6.277  1.00  0.00           C  
ATOM   1696  CB  VAL A 216     -16.749  -7.928  -6.303  1.00  0.00           C  
ATOM   1697  O   VAL A 216     -19.198  -9.749  -6.705  1.00  0.00           O  
ATOM   1698  CG1 VAL A 216     -16.738  -7.890  -4.775  1.00  0.00           C  
ATOM   1699  CG2 VAL A 216     -15.512  -7.230  -6.866  1.00  0.00           C  
ATOM   1700  N   PHE A 217     -18.053 -11.359  -6.049  1.00  0.00           N  
ATOM   1701  CA  PHE A 217     -19.223 -11.995  -5.454  1.00  0.00           C  
ATOM   1702  C   PHE A 217     -19.521 -11.404  -4.081  1.00  0.00           C  
ATOM   1703  CB  PHE A 217     -19.014 -13.508  -5.341  1.00  0.00           C  
ATOM   1704  O   PHE A 217     -18.632 -11.315  -3.232  1.00  0.00           O  
ATOM   1705  CG  PHE A 217     -18.965 -14.215  -6.668  1.00  0.00           C  
ATOM   1706  CD1 PHE A 217     -20.136 -14.604  -7.308  1.00  0.00           C  
ATOM   1707  CD2 PHE A 217     -17.747 -14.491  -7.277  1.00  0.00           C  
ATOM   1708  CE1 PHE A 217     -20.093 -15.259  -8.537  1.00  0.00           C  
ATOM   1709  CE2 PHE A 217     -17.697 -15.145  -8.505  1.00  0.00           C  
ATOM   1710  CZ  PHE A 217     -18.871 -15.529  -9.132  1.00  0.00           C  
ATOM   1711  N   MET A 218     -20.316 -10.269  -4.011  1.00  0.00           N  
ATOM   1712  CA  MET A 218     -20.849  -9.702  -2.776  1.00  0.00           C  
ATOM   1713  C   MET A 218     -21.682 -10.732  -2.019  1.00  0.00           C  
ATOM   1714  CB  MET A 218     -21.695  -8.463  -3.073  1.00  0.00           C  
ATOM   1715  O   MET A 218     -22.488 -11.446  -2.618  1.00  0.00           O  
ATOM   1716  CG  MET A 218     -20.885  -7.268  -3.550  1.00  0.00           C  
ATOM   1717  SD  MET A 218     -20.604  -6.034  -2.221  1.00  0.00           S  
ATOM   1718  CE  MET A 218     -20.335  -4.543  -3.219  1.00  0.00           C  
ATOM   1719  N   ASP A 219     -21.098 -11.831  -1.504  1.00  0.00           N  
ATOM   1720  CA  ASP A 219     -21.976 -12.553  -0.588  1.00  0.00           C  
ATOM   1721  C   ASP A 219     -22.126 -14.014  -1.008  1.00  0.00           C  
ATOM   1722  CB  ASP A 219     -23.349 -11.882  -0.519  1.00  0.00           C  
ATOM   1723  O   ASP A 219     -23.186 -14.421  -1.488  1.00  0.00           O  
ATOM   1724  CG  ASP A 219     -23.410 -10.760   0.503  1.00  0.00           C  
ATOM   1725  OD1 ASP A 219     -22.558 -10.721   1.417  1.00  0.00           O  
ATOM   1726  OD2 ASP A 219     -24.320  -9.910   0.396  1.00  0.00           O  
ATOM   1727  N   LYS A 220     -21.013 -14.695  -1.264  1.00  0.00           N  
ATOM   1728  CA  LYS A 220     -21.347 -16.116  -1.232  1.00  0.00           C  
ATOM   1729  C   LYS A 220     -21.572 -16.596   0.199  1.00  0.00           C  
ATOM   1730  CB  LYS A 220     -20.244 -16.942  -1.895  1.00  0.00           C  
ATOM   1731  O   LYS A 220     -20.888 -16.151   1.123  1.00  0.00           O  
ATOM   1732  CG  LYS A 220     -20.283 -16.920  -3.416  1.00  0.00           C  
ATOM   1733  CD  LYS A 220     -19.327 -17.944  -4.014  1.00  0.00           C  
ATOM   1734  CE  LYS A 220     -19.322 -17.884  -5.536  1.00  0.00           C  
ATOM   1735  NZ  LYS A 220     -18.402 -18.901  -6.128  1.00  0.00           N  
ATOM   1736  N   PRO A 221     -22.800 -16.994   0.574  1.00  0.00           N  
ATOM   1737  CA  PRO A 221     -23.172 -17.505   1.895  1.00  0.00           C  
ATOM   1738  C   PRO A 221     -21.970 -18.000   2.696  1.00  0.00           C  
ATOM   1739  CB  PRO A 221     -24.125 -18.659   1.571  1.00  0.00           C  
ATOM   1740  O   PRO A 221     -20.997 -18.491   2.116  1.00  0.00           O  
ATOM   1741  CG  PRO A 221     -24.138 -18.735   0.078  1.00  0.00           C  
ATOM   1742  CD  PRO A 221     -23.230 -17.668  -0.462  1.00  0.00           C  
TER    1743      PRO A 221
ENDMDL
END
