# Supplementary material for: Improving Protein Expression, Stability, and Function with ProteinMPNN
Source: J Am Chem Soc. 2024 Jan 9;146(3):2054–61. doi: 10.1021/jacs.3c10941 (PMC10811672; doi:10.1021/jacs.3c10941)
Supplement: Supplementary file 2 — ja3c10941_si_002.zip [file ja3c10941_si_002.zip › Sumida_Design_Structures_Idealizing_with_ProteinMPNN/TEV/hyperTEV0087_m3_45.pdb]

MODEL     1
ATOM      1  N   ALA A   1     -23.613  13.580  20.363  1.00  0.00           N  
ATOM      2  CA  ALA A   1     -22.263  13.074  20.601  1.00  0.00           C  
ATOM      3  C   ALA A   1     -22.150  11.605  20.206  1.00  0.00           C  
ATOM      4  CB  ALA A   1     -21.876  13.259  22.066  1.00  0.00           C  
ATOM      5  O   ALA A   1     -21.077  11.143  19.811  1.00  0.00           O  
ATOM      6  N   GLU A   2     -23.223  10.804  20.386  1.00  0.00           N  
ATOM      7  CA  GLU A   2     -23.296   9.393  20.017  1.00  0.00           C  
ATOM      8  C   GLU A   2     -22.994   9.193  18.535  1.00  0.00           C  
ATOM      9  CB  GLU A   2     -24.675   8.820  20.355  1.00  0.00           C  
ATOM     10  O   GLU A   2     -22.325   8.229  18.157  1.00  0.00           O  
ATOM     11  CG  GLU A   2     -24.762   7.307  20.217  1.00  0.00           C  
ATOM     12  CD  GLU A   2     -26.107   6.742  20.644  1.00  0.00           C  
ATOM     13  OE1 GLU A   2     -26.316   5.513  20.523  1.00  0.00           O  
ATOM     14  OE2 GLU A   2     -26.961   7.535  21.102  1.00  0.00           O  
ATOM     15  N   SER A   3     -23.463  10.082  17.655  1.00  0.00           N  
ATOM     16  CA  SER A   3     -23.249   9.995  16.214  1.00  0.00           C  
ATOM     17  C   SER A   3     -21.793  10.269  15.854  1.00  0.00           C  
ATOM     18  CB  SER A   3     -24.159  10.977  15.476  1.00  0.00           C  
ATOM     19  O   SER A   3     -21.324   9.864  14.788  1.00  0.00           O  
ATOM     20  OG  SER A   3     -23.939  12.303  15.926  1.00  0.00           O  
ATOM     21  N   ALA A   4     -21.119  11.035  16.794  1.00  0.00           N  
ATOM     22  CA  ALA A   4     -19.716  11.369  16.563  1.00  0.00           C  
ATOM     23  C   ALA A   4     -18.805  10.205  16.945  1.00  0.00           C  
ATOM     24  CB  ALA A   4     -19.331  12.621  17.348  1.00  0.00           C  
ATOM     25  O   ALA A   4     -17.645  10.156  16.531  1.00  0.00           O  
ATOM     26  N   ALA A   5     -19.392   9.287  17.798  1.00  0.00           N  
ATOM     27  CA  ALA A   5     -18.603   8.160  18.288  1.00  0.00           C  
ATOM     28  C   ALA A   5     -18.769   6.940  17.386  1.00  0.00           C  
ATOM     29  CB  ALA A   5     -18.999   7.816  19.722  1.00  0.00           C  
ATOM     30  O   ALA A   5     -19.892   6.560  17.048  1.00  0.00           O  
ATOM     31  N   ILE A   6     -17.743   6.641  16.696  1.00  0.00           N  
ATOM     32  CA  ILE A   6     -17.760   5.451  15.853  1.00  0.00           C  
ATOM     33  C   ILE A   6     -17.328   4.235  16.669  1.00  0.00           C  
ATOM     34  CB  ILE A   6     -16.847   5.620  14.618  1.00  0.00           C  
ATOM     35  O   ILE A   6     -16.430   4.330  17.509  1.00  0.00           O  
ATOM     36  CG1 ILE A   6     -17.228   6.885  13.841  1.00  0.00           C  
ATOM     37  CG2 ILE A   6     -16.921   4.382  13.719  1.00  0.00           C  
ATOM     38  CD1 ILE A   6     -16.220   7.282  12.772  1.00  0.00           C  
ATOM     39  N   GLY A   7     -18.253   3.180  16.818  1.00  0.00           N  
ATOM     40  CA  GLY A   7     -18.027   1.936  17.536  1.00  0.00           C  
ATOM     41  C   GLY A   7     -16.809   1.176  17.046  1.00  0.00           C  
ATOM     42  O   GLY A   7     -16.072   1.664  16.187  1.00  0.00           O  
ATOM     43  N   PRO A   8     -16.537   0.094  17.736  1.00  0.00           N  
ATOM     44  CA  PRO A   8     -15.407  -0.755  17.349  1.00  0.00           C  
ATOM     45  C   PRO A   8     -15.503  -1.242  15.905  1.00  0.00           C  
ATOM     46  CB  PRO A   8     -15.496  -1.928  18.328  1.00  0.00           C  
ATOM     47  O   PRO A   8     -16.598  -1.536  15.420  1.00  0.00           O  
ATOM     48  CG  PRO A   8     -16.347  -1.426  19.450  1.00  0.00           C  
ATOM     49  CD  PRO A   8     -17.270  -0.371  18.912  1.00  0.00           C  
ATOM     50  N   ARG A   9     -14.371  -1.306  15.242  1.00  0.00           N  
ATOM     51  CA  ARG A   9     -14.295  -1.759  13.857  1.00  0.00           C  
ATOM     52  C   ARG A   9     -13.269  -2.876  13.701  1.00  0.00           C  
ATOM     53  CB  ARG A   9     -13.945  -0.594  12.928  1.00  0.00           C  
ATOM     54  O   ARG A   9     -12.273  -2.918  14.427  1.00  0.00           O  
ATOM     55  CG  ARG A   9     -15.032   0.465  12.832  1.00  0.00           C  
ATOM     56  CD  ARG A   9     -14.778   1.432  11.684  1.00  0.00           C  
ATOM     57  NE  ARG A   9     -15.805   2.467  11.613  1.00  0.00           N  
ATOM     58  NH1 ARG A   9     -16.704   1.728   9.617  1.00  0.00           N  
ATOM     59  NH2 ARG A   9     -17.588   3.564  10.668  1.00  0.00           N  
ATOM     60  CZ  ARG A   9     -16.697   2.584  10.633  1.00  0.00           C  
ATOM     61  N   ASP A  10     -13.694  -3.722  12.875  1.00  0.00           N  
ATOM     62  CA  ASP A  10     -12.814  -4.847  12.572  1.00  0.00           C  
ATOM     63  C   ASP A  10     -12.005  -4.584  11.304  1.00  0.00           C  
ATOM     64  CB  ASP A  10     -13.624  -6.137  12.422  1.00  0.00           C  
ATOM     65  O   ASP A  10     -12.543  -4.632  10.197  1.00  0.00           O  
ATOM     66  CG  ASP A  10     -12.751  -7.366  12.238  1.00  0.00           C  
ATOM     67  OD1 ASP A  10     -11.510  -7.252  12.325  1.00  0.00           O  
ATOM     68  OD2 ASP A  10     -13.311  -8.459  12.002  1.00  0.00           O  
ATOM     69  N   TYR A  11     -10.665  -4.318  11.465  1.00  0.00           N  
ATOM     70  CA  TYR A  11      -9.813  -4.034  10.316  1.00  0.00           C  
ATOM     71  C   TYR A  11      -9.038  -5.276   9.893  1.00  0.00           C  
ATOM     72  CB  TYR A  11      -8.839  -2.896  10.637  1.00  0.00           C  
ATOM     73  O   TYR A  11      -8.156  -5.202   9.033  1.00  0.00           O  
ATOM     74  CG  TYR A  11      -9.509  -1.553  10.800  1.00  0.00           C  
ATOM     75  CD1 TYR A  11      -9.880  -0.798   9.689  1.00  0.00           C  
ATOM     76  CD2 TYR A  11      -9.770  -1.035  12.064  1.00  0.00           C  
ATOM     77  CE1 TYR A  11     -10.496   0.441   9.835  1.00  0.00           C  
ATOM     78  CE2 TYR A  11     -10.385   0.202  12.221  1.00  0.00           C  
ATOM     79  OH  TYR A  11     -11.353   2.158  11.253  1.00  0.00           O  
ATOM     80  CZ  TYR A  11     -10.744   0.932  11.103  1.00  0.00           C  
ATOM     81  N   ASN A  12      -9.341  -6.387  10.469  1.00  0.00           N  
ATOM     82  CA  ASN A  12      -8.623  -7.634  10.227  1.00  0.00           C  
ATOM     83  C   ASN A  12      -8.769  -8.092   8.778  1.00  0.00           C  
ATOM     84  CB  ASN A  12      -9.107  -8.727  11.181  1.00  0.00           C  
ATOM     85  O   ASN A  12      -7.799  -8.538   8.163  1.00  0.00           O  
ATOM     86  CG  ASN A  12      -8.518  -8.592  12.571  1.00  0.00           C  
ATOM     87  ND2 ASN A  12      -9.258  -9.046  13.576  1.00  0.00           N  
ATOM     88  OD1 ASN A  12      -7.407  -8.083  12.741  1.00  0.00           O  
ATOM     89  N   PRO A  13      -9.928  -7.922   8.223  1.00  0.00           N  
ATOM     90  CA  PRO A  13     -10.050  -8.340   6.824  1.00  0.00           C  
ATOM     91  C   PRO A  13      -9.113  -7.571   5.895  1.00  0.00           C  
ATOM     92  CB  PRO A  13     -11.514  -8.041   6.493  1.00  0.00           C  
ATOM     93  O   PRO A  13      -8.610  -8.131   4.918  1.00  0.00           O  
ATOM     94  CG  PRO A  13     -12.234  -8.168   7.797  1.00  0.00           C  
ATOM     95  CD  PRO A  13     -11.349  -7.632   8.885  1.00  0.00           C  
ATOM     96  N   ILE A  14      -8.829  -6.355   6.226  1.00  0.00           N  
ATOM     97  CA  ILE A  14      -7.916  -5.543   5.430  1.00  0.00           C  
ATOM     98  C   ILE A  14      -6.472  -5.875   5.801  1.00  0.00           C  
ATOM     99  CB  ILE A  14      -8.185  -4.034   5.624  1.00  0.00           C  
ATOM    100  O   ILE A  14      -5.642  -6.130   4.925  1.00  0.00           O  
ATOM    101  CG1 ILE A  14      -9.588  -3.672   5.122  1.00  0.00           C  
ATOM    102  CG2 ILE A  14      -7.116  -3.198   4.912  1.00  0.00           C  
ATOM    103  CD1 ILE A  14     -10.042  -2.271   5.508  1.00  0.00           C  
ATOM    104  N   SER A  15      -6.195  -5.914   7.107  1.00  0.00           N  
ATOM    105  CA  SER A  15      -4.827  -6.126   7.567  1.00  0.00           C  
ATOM    106  C   SER A  15      -4.297  -7.483   7.118  1.00  0.00           C  
ATOM    107  CB  SER A  15      -4.751  -6.019   9.091  1.00  0.00           C  
ATOM    108  O   SER A  15      -3.107  -7.626   6.829  1.00  0.00           O  
ATOM    109  OG  SER A  15      -5.568  -7.001   9.705  1.00  0.00           O  
ATOM    110  N   ASN A  16      -5.167  -8.521   6.984  1.00  0.00           N  
ATOM    111  CA  ASN A  16      -4.771  -9.871   6.599  1.00  0.00           C  
ATOM    112  C   ASN A  16      -4.377  -9.941   5.126  1.00  0.00           C  
ATOM    113  CB  ASN A  16      -5.895 -10.866   6.896  1.00  0.00           C  
ATOM    114  O   ASN A  16      -3.803 -10.935   4.679  1.00  0.00           O  
ATOM    115  CG  ASN A  16      -6.036 -11.162   8.376  1.00  0.00           C  
ATOM    116  ND2 ASN A  16      -7.189 -11.692   8.767  1.00  0.00           N  
ATOM    117  OD1 ASN A  16      -5.117 -10.916   9.161  1.00  0.00           O  
ATOM    118  N   THR A  17      -4.666  -8.869   4.366  1.00  0.00           N  
ATOM    119  CA  THR A  17      -4.348  -8.882   2.943  1.00  0.00           C  
ATOM    120  C   THR A  17      -3.076  -8.086   2.665  1.00  0.00           C  
ATOM    121  CB  THR A  17      -5.508  -8.309   2.106  1.00  0.00           C  
ATOM    122  O   THR A  17      -2.598  -8.046   1.530  1.00  0.00           O  
ATOM    123  CG2 THR A  17      -6.817  -9.029   2.415  1.00  0.00           C  
ATOM    124  OG1 THR A  17      -5.660  -6.915   2.403  1.00  0.00           O  
ATOM    125  N   ILE A  18      -2.529  -7.438   3.696  1.00  0.00           N  
ATOM    126  CA  ILE A  18      -1.343  -6.604   3.541  1.00  0.00           C  
ATOM    127  C   ILE A  18      -0.107  -7.487   3.389  1.00  0.00           C  
ATOM    128  CB  ILE A  18      -1.169  -5.641   4.737  1.00  0.00           C  
ATOM    129  O   ILE A  18       0.057  -8.468   4.120  1.00  0.00           O  
ATOM    130  CG1 ILE A  18      -2.309  -4.616   4.767  1.00  0.00           C  
ATOM    131  CG2 ILE A  18       0.193  -4.944   4.677  1.00  0.00           C  
ATOM    132  CD1 ILE A  18      -2.318  -3.737   6.010  1.00  0.00           C  
ATOM    133  N   VAL A  19       0.744  -7.155   2.423  1.00  0.00           N  
ATOM    134  CA  VAL A  19       1.980  -7.887   2.165  1.00  0.00           C  
ATOM    135  C   VAL A  19       3.167  -6.928   2.209  1.00  0.00           C  
ATOM    136  CB  VAL A  19       1.934  -8.617   0.804  1.00  0.00           C  
ATOM    137  O   VAL A  19       3.011  -5.726   1.976  1.00  0.00           O  
ATOM    138  CG1 VAL A  19       0.813  -9.654   0.785  1.00  0.00           C  
ATOM    139  CG2 VAL A  19       1.756  -7.613  -0.334  1.00  0.00           C  
ATOM    140  N   LYS A  20       4.276  -7.486   2.605  1.00  0.00           N  
ATOM    141  CA  LYS A  20       5.539  -6.759   2.508  1.00  0.00           C  
ATOM    142  C   LYS A  20       6.301  -7.149   1.245  1.00  0.00           C  
ATOM    143  CB  LYS A  20       6.403  -7.018   3.743  1.00  0.00           C  
ATOM    144  O   LYS A  20       6.536  -8.333   0.996  1.00  0.00           O  
ATOM    145  CG  LYS A  20       7.659  -6.161   3.811  1.00  0.00           C  
ATOM    146  CD  LYS A  20       8.439  -6.412   5.094  1.00  0.00           C  
ATOM    147  CE  LYS A  20       9.658  -5.505   5.196  1.00  0.00           C  
ATOM    148  NZ  LYS A  20      10.428  -5.750   6.452  1.00  0.00           N  
ATOM    149  N   LEU A  21       6.659  -6.109   0.455  1.00  0.00           N  
ATOM    150  CA  LEU A  21       7.366  -6.315  -0.804  1.00  0.00           C  
ATOM    151  C   LEU A  21       8.782  -5.753  -0.731  1.00  0.00           C  
ATOM    152  CB  LEU A  21       6.604  -5.660  -1.960  1.00  0.00           C  
ATOM    153  O   LEU A  21       8.975  -4.591  -0.365  1.00  0.00           O  
ATOM    154  CG  LEU A  21       5.125  -6.027  -2.091  1.00  0.00           C  
ATOM    155  CD1 LEU A  21       4.424  -5.069  -3.049  1.00  0.00           C  
ATOM    156  CD2 LEU A  21       4.972  -7.469  -2.563  1.00  0.00           C  
ATOM    157  N   THR A  22       9.683  -6.612  -1.041  1.00  0.00           N  
ATOM    158  CA  THR A  22      11.075  -6.177  -1.088  1.00  0.00           C  
ATOM    159  C   THR A  22      11.686  -6.467  -2.456  1.00  0.00           C  
ATOM    160  CB  THR A  22      11.912  -6.864   0.007  1.00  0.00           C  
ATOM    161  O   THR A  22      11.841  -7.628  -2.840  1.00  0.00           O  
ATOM    162  CG2 THR A  22      13.344  -6.340   0.015  1.00  0.00           C  
ATOM    163  OG1 THR A  22      11.315  -6.612   1.285  1.00  0.00           O  
ATOM    164  N   ASN A  23      11.973  -5.369  -3.203  1.00  0.00           N  
ATOM    165  CA  ASN A  23      12.624  -5.468  -4.504  1.00  0.00           C  
ATOM    166  C   ASN A  23      14.129  -5.234  -4.398  1.00  0.00           C  
ATOM    167  CB  ASN A  23      12.002  -4.479  -5.492  1.00  0.00           C  
ATOM    168  O   ASN A  23      14.567  -4.151  -4.006  1.00  0.00           O  
ATOM    169  CG  ASN A  23      12.551  -4.634  -6.897  1.00  0.00           C  
ATOM    170  ND2 ASN A  23      11.882  -4.020  -7.866  1.00  0.00           N  
ATOM    171  OD1 ASN A  23      13.567  -5.300  -7.110  1.00  0.00           O  
ATOM    172  N   THR A  24      14.881  -6.256  -4.739  1.00  0.00           N  
ATOM    173  CA  THR A  24      16.338  -6.185  -4.772  1.00  0.00           C  
ATOM    174  C   THR A  24      16.849  -6.234  -6.209  1.00  0.00           C  
ATOM    175  CB  THR A  24      16.972  -7.329  -3.959  1.00  0.00           C  
ATOM    176  O   THR A  24      16.746  -7.266  -6.875  1.00  0.00           O  
ATOM    177  CG2 THR A  24      18.486  -7.173  -3.879  1.00  0.00           C  
ATOM    178  OG1 THR A  24      16.431  -7.322  -2.632  1.00  0.00           O  
ATOM    179  N   SER A  25      17.274  -5.023  -6.682  1.00  0.00           N  
ATOM    180  CA  SER A  25      17.758  -4.911  -8.054  1.00  0.00           C  
ATOM    181  C   SER A  25      18.960  -3.976  -8.141  1.00  0.00           C  
ATOM    182  CB  SER A  25      16.646  -4.411  -8.977  1.00  0.00           C  
ATOM    183  O   SER A  25      18.983  -2.923  -7.501  1.00  0.00           O  
ATOM    184  OG  SER A  25      15.543  -5.301  -8.963  1.00  0.00           O  
ATOM    185  N   ASP A  26      20.003  -4.449  -8.846  1.00  0.00           N  
ATOM    186  CA  ASP A  26      21.183  -3.637  -9.127  1.00  0.00           C  
ATOM    187  C   ASP A  26      21.841  -3.158  -7.835  1.00  0.00           C  
ATOM    188  CB  ASP A  26      20.813  -2.439 -10.004  1.00  0.00           C  
ATOM    189  O   ASP A  26      22.209  -1.988  -7.716  1.00  0.00           O  
ATOM    190  CG  ASP A  26      20.397  -2.838 -11.409  1.00  0.00           C  
ATOM    191  OD1 ASP A  26      20.840  -3.900 -11.898  1.00  0.00           O  
ATOM    192  OD2 ASP A  26      19.621  -2.083 -12.034  1.00  0.00           O  
ATOM    193  N   GLY A  27      21.908  -4.026  -6.734  1.00  0.00           N  
ATOM    194  CA  GLY A  27      22.583  -3.723  -5.482  1.00  0.00           C  
ATOM    195  C   GLY A  27      21.757  -2.853  -4.554  1.00  0.00           C  
ATOM    196  O   GLY A  27      22.221  -2.468  -3.478  1.00  0.00           O  
ATOM    197  N   TYR A  28      20.556  -2.443  -4.990  1.00  0.00           N  
ATOM    198  CA  TYR A  28      19.672  -1.626  -4.166  1.00  0.00           C  
ATOM    199  C   TYR A  28      18.463  -2.429  -3.701  1.00  0.00           C  
ATOM    200  CB  TYR A  28      19.210  -0.386  -4.937  1.00  0.00           C  
ATOM    201  O   TYR A  28      18.040  -3.372  -4.375  1.00  0.00           O  
ATOM    202  CG  TYR A  28      20.318   0.599  -5.222  1.00  0.00           C  
ATOM    203  CD1 TYR A  28      20.579   1.655  -4.352  1.00  0.00           C  
ATOM    204  CD2 TYR A  28      21.105   0.476  -6.362  1.00  0.00           C  
ATOM    205  CE1 TYR A  28      21.598   2.566  -4.612  1.00  0.00           C  
ATOM    206  CE2 TYR A  28      22.127   1.381  -6.632  1.00  0.00           C  
ATOM    207  OH  TYR A  28      23.375   3.319  -6.014  1.00  0.00           O  
ATOM    208  CZ  TYR A  28      22.365   2.420  -5.752  1.00  0.00           C  
ATOM    209  N   GLU A  29      17.990  -1.986  -2.549  1.00  0.00           N  
ATOM    210  CA  GLU A  29      16.823  -2.636  -1.961  1.00  0.00           C  
ATOM    211  C   GLU A  29      15.738  -1.619  -1.619  1.00  0.00           C  
ATOM    212  CB  GLU A  29      17.219  -3.424  -0.710  1.00  0.00           C  
ATOM    213  O   GLU A  29      16.014  -0.601  -0.981  1.00  0.00           O  
ATOM    214  CG  GLU A  29      16.069  -4.198  -0.081  1.00  0.00           C  
ATOM    215  CD  GLU A  29      16.482  -4.991   1.149  1.00  0.00           C  
ATOM    216  OE1 GLU A  29      15.978  -4.698   2.257  1.00  0.00           O  
ATOM    217  OE2 GLU A  29      17.317  -5.911   1.004  1.00  0.00           O  
ATOM    218  N   ILE A  30      14.532  -1.870  -2.211  1.00  0.00           N  
ATOM    219  CA  ILE A  30      13.369  -1.061  -1.865  1.00  0.00           C  
ATOM    220  C   ILE A  30      12.298  -1.942  -1.225  1.00  0.00           C  
ATOM    221  CB  ILE A  30      12.795  -0.336  -3.104  1.00  0.00           C  
ATOM    222  O   ILE A  30      11.937  -2.987  -1.772  1.00  0.00           O  
ATOM    223  CG1 ILE A  30      13.841   0.616  -3.696  1.00  0.00           C  
ATOM    224  CG2 ILE A  30      11.511   0.417  -2.743  1.00  0.00           C  
ATOM    225  CD1 ILE A  30      13.400   1.293  -4.987  1.00  0.00           C  
ATOM    226  N   SER A  31      11.902  -1.497  -0.021  1.00  0.00           N  
ATOM    227  CA  SER A  31      10.861  -2.234   0.690  1.00  0.00           C  
ATOM    228  C   SER A  31       9.631  -1.364   0.924  1.00  0.00           C  
ATOM    229  CB  SER A  31      11.391  -2.753   2.027  1.00  0.00           C  
ATOM    230  O   SER A  31       9.742  -0.242   1.421  1.00  0.00           O  
ATOM    231  OG  SER A  31      12.412  -3.715   1.825  1.00  0.00           O  
ATOM    232  N   LEU A  32       8.491  -1.922   0.504  1.00  0.00           N  
ATOM    233  CA  LEU A  32       7.199  -1.280   0.718  1.00  0.00           C  
ATOM    234  C   LEU A  32       6.128  -2.312   1.054  1.00  0.00           C  
ATOM    235  CB  LEU A  32       6.785  -0.482  -0.521  1.00  0.00           C  
ATOM    236  O   LEU A  32       6.402  -3.514   1.070  1.00  0.00           O  
ATOM    237  CG  LEU A  32       6.925  -1.198  -1.866  1.00  0.00           C  
ATOM    238  CD1 LEU A  32       5.564  -1.685  -2.351  1.00  0.00           C  
ATOM    239  CD2 LEU A  32       7.568  -0.277  -2.897  1.00  0.00           C  
ATOM    240  N   TYR A  33       4.954  -1.830   1.270  1.00  0.00           N  
ATOM    241  CA  TYR A  33       3.816  -2.711   1.508  1.00  0.00           C  
ATOM    242  C   TYR A  33       2.888  -2.741   0.300  1.00  0.00           C  
ATOM    243  CB  TYR A  33       3.041  -2.263   2.751  1.00  0.00           C  
ATOM    244  O   TYR A  33       3.036  -1.939  -0.625  1.00  0.00           O  
ATOM    245  CG  TYR A  33       3.808  -2.436   4.040  1.00  0.00           C  
ATOM    246  CD1 TYR A  33       3.769  -3.639   4.741  1.00  0.00           C  
ATOM    247  CD2 TYR A  33       4.573  -1.396   4.559  1.00  0.00           C  
ATOM    248  CE1 TYR A  33       4.473  -3.801   5.930  1.00  0.00           C  
ATOM    249  CE2 TYR A  33       5.281  -1.548   5.746  1.00  0.00           C  
ATOM    250  OH  TYR A  33       5.924  -2.908   7.600  1.00  0.00           O  
ATOM    251  CZ  TYR A  33       5.225  -2.752   6.423  1.00  0.00           C  
ATOM    252  N   GLY A  34       2.019  -3.677   0.309  1.00  0.00           N  
ATOM    253  CA  GLY A  34       0.994  -3.815  -0.713  1.00  0.00           C  
ATOM    254  C   GLY A  34      -0.273  -4.475  -0.203  1.00  0.00           C  
ATOM    255  O   GLY A  34      -0.322  -4.936   0.940  1.00  0.00           O  
ATOM    256  N   ILE A  35      -1.287  -4.357  -1.043  1.00  0.00           N  
ATOM    257  CA  ILE A  35      -2.579  -4.953  -0.721  1.00  0.00           C  
ATOM    258  C   ILE A  35      -2.845  -6.139  -1.645  1.00  0.00           C  
ATOM    259  CB  ILE A  35      -3.722  -3.920  -0.833  1.00  0.00           C  
ATOM    260  O   ILE A  35      -2.809  -6.000  -2.870  1.00  0.00           O  
ATOM    261  CG1 ILE A  35      -3.425  -2.698   0.044  1.00  0.00           C  
ATOM    262  CG2 ILE A  35      -5.063  -4.554  -0.452  1.00  0.00           C  
ATOM    263  CD1 ILE A  35      -4.289  -1.485  -0.271  1.00  0.00           C  
ATOM    264  N   GLY A  36      -3.113  -7.299  -1.032  1.00  0.00           N  
ATOM    265  CA  GLY A  36      -3.521  -8.458  -1.810  1.00  0.00           C  
ATOM    266  C   GLY A  36      -5.000  -8.457  -2.149  1.00  0.00           C  
ATOM    267  O   GLY A  36      -5.834  -8.102  -1.314  1.00  0.00           O  
ATOM    268  N   PHE A  37      -5.394  -8.825  -3.343  1.00  0.00           N  
ATOM    269  CA  PHE A  37      -6.745  -8.953  -3.876  1.00  0.00           C  
ATOM    270  C   PHE A  37      -6.812 -10.061  -4.920  1.00  0.00           C  
ATOM    271  CB  PHE A  37      -7.211  -7.627  -4.487  1.00  0.00           C  
ATOM    272  O   PHE A  37      -6.425  -9.860  -6.073  1.00  0.00           O  
ATOM    273  CG  PHE A  37      -8.662  -7.619  -4.884  1.00  0.00           C  
ATOM    274  CD1 PHE A  37      -9.050  -8.006  -6.161  1.00  0.00           C  
ATOM    275  CD2 PHE A  37      -9.639  -7.223  -3.979  1.00  0.00           C  
ATOM    276  CE1 PHE A  37     -10.393  -7.999  -6.531  1.00  0.00           C  
ATOM    277  CE2 PHE A  37     -10.983  -7.214  -4.342  1.00  0.00           C  
ATOM    278  CZ  PHE A  37     -11.358  -7.601  -5.618  1.00  0.00           C  
ATOM    279  N   GLY A  38      -7.335 -11.271  -4.461  1.00  0.00           N  
ATOM    280  CA  GLY A  38      -7.278 -12.393  -5.385  1.00  0.00           C  
ATOM    281  C   GLY A  38      -5.865 -12.746  -5.810  1.00  0.00           C  
ATOM    282  O   GLY A  38      -4.985 -12.928  -4.966  1.00  0.00           O  
ATOM    283  N   PRO A  39      -5.574 -12.834  -7.147  1.00  0.00           N  
ATOM    284  CA  PRO A  39      -4.224 -13.104  -7.649  1.00  0.00           C  
ATOM    285  C   PRO A  39      -3.415 -11.830  -7.880  1.00  0.00           C  
ATOM    286  CB  PRO A  39      -4.479 -13.835  -8.969  1.00  0.00           C  
ATOM    287  O   PRO A  39      -2.410 -11.854  -8.595  1.00  0.00           O  
ATOM    288  CG  PRO A  39      -5.742 -13.237  -9.500  1.00  0.00           C  
ATOM    289  CD  PRO A  39      -6.646 -12.927  -8.342  1.00  0.00           C  
ATOM    290  N   LEU A  40      -3.865 -10.772  -7.275  1.00  0.00           N  
ATOM    291  CA  LEU A  40      -3.261  -9.477  -7.570  1.00  0.00           C  
ATOM    292  C   LEU A  40      -2.648  -8.865  -6.314  1.00  0.00           C  
ATOM    293  CB  LEU A  40      -4.301  -8.522  -8.161  1.00  0.00           C  
ATOM    294  O   LEU A  40      -3.111  -9.127  -5.202  1.00  0.00           O  
ATOM    295  CG  LEU A  40      -5.095  -9.042  -9.361  1.00  0.00           C  
ATOM    296  CD1 LEU A  40      -6.192  -8.054  -9.740  1.00  0.00           C  
ATOM    297  CD2 LEU A  40      -4.168  -9.300 -10.544  1.00  0.00           C  
ATOM    298  N   ILE A  41      -1.645  -8.104  -6.546  1.00  0.00           N  
ATOM    299  CA  ILE A  41      -1.111  -7.237  -5.501  1.00  0.00           C  
ATOM    300  C   ILE A  41      -1.139  -5.784  -5.970  1.00  0.00           C  
ATOM    301  CB  ILE A  41       0.327  -7.646  -5.109  1.00  0.00           C  
ATOM    302  O   ILE A  41      -0.664  -5.469  -7.063  1.00  0.00           O  
ATOM    303  CG1 ILE A  41       0.327  -9.027  -4.444  1.00  0.00           C  
ATOM    304  CG2 ILE A  41       0.955  -6.595  -4.188  1.00  0.00           C  
ATOM    305  CD1 ILE A  41       1.716  -9.555  -4.114  1.00  0.00           C  
ATOM    306  N   ILE A  42      -1.750  -4.946  -5.153  1.00  0.00           N  
ATOM    307  CA  ILE A  42      -1.817  -3.511  -5.406  1.00  0.00           C  
ATOM    308  C   ILE A  42      -0.769  -2.789  -4.562  1.00  0.00           C  
ATOM    309  CB  ILE A  42      -3.225  -2.949  -5.107  1.00  0.00           C  
ATOM    310  O   ILE A  42      -0.755  -2.917  -3.335  1.00  0.00           O  
ATOM    311  CG1 ILE A  42      -4.285  -3.707  -5.916  1.00  0.00           C  
ATOM    312  CG2 ILE A  42      -3.281  -1.447  -5.402  1.00  0.00           C  
ATOM    313  CD1 ILE A  42      -5.030  -4.768  -5.119  1.00  0.00           C  
ATOM    314  N   THR A  43       0.125  -2.000  -5.194  1.00  0.00           N  
ATOM    315  CA  THR A  43       1.168  -1.293  -4.459  1.00  0.00           C  
ATOM    316  C   THR A  43       1.623  -0.053  -5.225  1.00  0.00           C  
ATOM    317  CB  THR A  43       2.378  -2.206  -4.190  1.00  0.00           C  
ATOM    318  O   THR A  43       0.966   0.369  -6.178  1.00  0.00           O  
ATOM    319  CG2 THR A  43       3.146  -2.495  -5.475  1.00  0.00           C  
ATOM    320  OG1 THR A  43       3.256  -1.563  -3.257  1.00  0.00           O  
ATOM    321  N   ASN A  44       2.724   0.592  -4.705  1.00  0.00           N  
ATOM    322  CA  ASN A  44       3.254   1.781  -5.363  1.00  0.00           C  
ATOM    323  C   ASN A  44       4.138   1.417  -6.553  1.00  0.00           C  
ATOM    324  CB  ASN A  44       4.032   2.645  -4.368  1.00  0.00           C  
ATOM    325  O   ASN A  44       4.900   0.450  -6.492  1.00  0.00           O  
ATOM    326  CG  ASN A  44       3.160   3.172  -3.246  1.00  0.00           C  
ATOM    327  ND2 ASN A  44       2.478   4.284  -3.496  1.00  0.00           N  
ATOM    328  OD1 ASN A  44       3.100   2.585  -2.162  1.00  0.00           O  
ATOM    329  N   ALA A  45       4.039   2.176  -7.611  1.00  0.00           N  
ATOM    330  CA  ALA A  45       4.831   1.973  -8.821  1.00  0.00           C  
ATOM    331  C   ALA A  45       6.318   2.174  -8.545  1.00  0.00           C  
ATOM    332  CB  ALA A  45       4.365   2.918  -9.926  1.00  0.00           C  
ATOM    333  O   ALA A  45       7.165   1.559  -9.196  1.00  0.00           O  
ATOM    334  N   HIS A  46       6.596   2.977  -7.579  1.00  0.00           N  
ATOM    335  CA  HIS A  46       8.002   3.270  -7.328  1.00  0.00           C  
ATOM    336  C   HIS A  46       8.708   2.079  -6.688  1.00  0.00           C  
ATOM    337  CB  HIS A  46       8.141   4.504  -6.435  1.00  0.00           C  
ATOM    338  O   HIS A  46       9.902   2.146  -6.391  1.00  0.00           O  
ATOM    339  CG  HIS A  46       7.599   4.310  -5.054  1.00  0.00           C  
ATOM    340  CD2 HIS A  46       8.124   3.690  -3.972  1.00  0.00           C  
ATOM    341  ND1 HIS A  46       6.364   4.783  -4.667  1.00  0.00           N  
ATOM    342  CE1 HIS A  46       6.154   4.462  -3.401  1.00  0.00           C  
ATOM    343  NE2 HIS A  46       7.207   3.799  -2.956  1.00  0.00           N  
ATOM    344  N   LEU A  47       7.985   0.991  -6.435  1.00  0.00           N  
ATOM    345  CA  LEU A  47       8.618  -0.263  -6.042  1.00  0.00           C  
ATOM    346  C   LEU A  47       9.586  -0.744  -7.119  1.00  0.00           C  
ATOM    347  CB  LEU A  47       7.561  -1.337  -5.773  1.00  0.00           C  
ATOM    348  O   LEU A  47      10.574  -1.417  -6.816  1.00  0.00           O  
ATOM    349  CG  LEU A  47       8.084  -2.735  -5.441  1.00  0.00           C  
ATOM    350  CD1 LEU A  47       8.831  -2.720  -4.112  1.00  0.00           C  
ATOM    351  CD2 LEU A  47       6.937  -3.740  -5.404  1.00  0.00           C  
ATOM    352  N   PHE A  48       9.285  -0.357  -8.409  1.00  0.00           N  
ATOM    353  CA  PHE A  48      10.052  -0.850  -9.547  1.00  0.00           C  
ATOM    354  C   PHE A  48      10.891   0.266 -10.158  1.00  0.00           C  
ATOM    355  CB  PHE A  48       9.121  -1.446 -10.607  1.00  0.00           C  
ATOM    356  O   PHE A  48      10.897   0.450 -11.377  1.00  0.00           O  
ATOM    357  CG  PHE A  48       8.368  -2.662 -10.138  1.00  0.00           C  
ATOM    358  CD1 PHE A  48       9.008  -3.890 -10.018  1.00  0.00           C  
ATOM    359  CD2 PHE A  48       7.020  -2.578  -9.817  1.00  0.00           C  
ATOM    360  CE1 PHE A  48       8.314  -5.017  -9.585  1.00  0.00           C  
ATOM    361  CE2 PHE A  48       6.319  -3.700  -9.384  1.00  0.00           C  
ATOM    362  CZ  PHE A  48       6.968  -4.919  -9.269  1.00  0.00           C  
ATOM    363  N   ARG A  49      11.555   1.066  -9.255  1.00  0.00           N  
ATOM    364  CA  ARG A  49      12.515   2.052  -9.743  1.00  0.00           C  
ATOM    365  C   ARG A  49      13.670   1.376 -10.474  1.00  0.00           C  
ATOM    366  CB  ARG A  49      13.050   2.899  -8.587  1.00  0.00           C  
ATOM    367  O   ARG A  49      14.232   1.940 -11.415  1.00  0.00           O  
ATOM    368  CG  ARG A  49      12.060   3.930  -8.069  1.00  0.00           C  
ATOM    369  CD  ARG A  49      12.670   4.801  -6.980  1.00  0.00           C  
ATOM    370  NE  ARG A  49      11.709   5.770  -6.462  1.00  0.00           N  
ATOM    371  NH1 ARG A  49      13.152   6.682  -4.906  1.00  0.00           N  
ATOM    372  NH2 ARG A  49      11.011   7.479  -5.095  1.00  0.00           N  
ATOM    373  CZ  ARG A  49      11.960   6.641  -5.489  1.00  0.00           C  
ATOM    374  N   ARG A  50      13.921   0.245  -9.901  1.00  0.00           N  
ATOM    375  CA  ARG A  50      14.879  -0.657 -10.531  1.00  0.00           C  
ATOM    376  C   ARG A  50      14.261  -2.029 -10.775  1.00  0.00           C  
ATOM    377  CB  ARG A  50      16.136  -0.794  -9.670  1.00  0.00           C  
ATOM    378  O   ARG A  50      13.342  -2.437 -10.061  1.00  0.00           O  
ATOM    379  CG  ARG A  50      16.911   0.504  -9.500  1.00  0.00           C  
ATOM    380  CD  ARG A  50      18.099   0.333  -8.563  1.00  0.00           C  
ATOM    381  NE  ARG A  50      18.855   1.574  -8.419  1.00  0.00           N  
ATOM    382  NH1 ARG A  50      17.360   2.557  -6.957  1.00  0.00           N  
ATOM    383  NH2 ARG A  50      19.250   3.683  -7.601  1.00  0.00           N  
ATOM    384  CZ  ARG A  50      18.487   2.602  -7.659  1.00  0.00           C  
ATOM    385  N   ASN A  51      14.712  -2.580 -11.818  1.00  0.00           N  
ATOM    386  CA  ASN A  51      14.102  -3.842 -12.225  1.00  0.00           C  
ATOM    387  C   ASN A  51      15.157  -4.882 -12.590  1.00  0.00           C  
ATOM    388  CB  ASN A  51      13.146  -3.622 -13.398  1.00  0.00           C  
ATOM    389  O   ASN A  51      16.354  -4.647 -12.416  1.00  0.00           O  
ATOM    390  CG  ASN A  51      12.040  -4.657 -13.452  1.00  0.00           C  
ATOM    391  ND2 ASN A  51      11.144  -4.518 -14.423  1.00  0.00           N  
ATOM    392  OD1 ASN A  51      11.990  -5.573 -12.628  1.00  0.00           O  
ATOM    393  N   ASN A  52      14.732  -6.072 -12.975  1.00  0.00           N  
ATOM    394  CA  ASN A  52      15.605  -7.177 -13.356  1.00  0.00           C  
ATOM    395  C   ASN A  52      16.344  -7.749 -12.150  1.00  0.00           C  
ATOM    396  CB  ASN A  52      16.602  -6.730 -14.427  1.00  0.00           C  
ATOM    397  O   ASN A  52      17.525  -8.088 -12.244  1.00  0.00           O  
ATOM    398  CG  ASN A  52      17.279  -7.897 -15.118  1.00  0.00           C  
ATOM    399  ND2 ASN A  52      18.498  -7.676 -15.597  1.00  0.00           N  
ATOM    400  OD1 ASN A  52      16.712  -8.988 -15.221  1.00  0.00           O  
ATOM    401  N   GLY A  53      15.660  -7.854 -11.066  1.00  0.00           N  
ATOM    402  CA  GLY A  53      16.171  -8.428  -9.831  1.00  0.00           C  
ATOM    403  C   GLY A  53      15.211  -9.410  -9.187  1.00  0.00           C  
ATOM    404  O   GLY A  53      14.539 -10.176  -9.882  1.00  0.00           O  
ATOM    405  N   THR A  54      15.333  -9.496  -7.823  1.00  0.00           N  
ATOM    406  CA  THR A  54      14.531 -10.435  -7.047  1.00  0.00           C  
ATOM    407  C   THR A  54      13.468  -9.698  -6.237  1.00  0.00           C  
ATOM    408  CB  THR A  54      15.411 -11.273  -6.101  1.00  0.00           C  
ATOM    409  O   THR A  54      13.757  -8.678  -5.608  1.00  0.00           O  
ATOM    410  CG2 THR A  54      14.575 -12.286  -5.325  1.00  0.00           C  
ATOM    411  OG1 THR A  54      16.396 -11.974  -6.871  1.00  0.00           O  
ATOM    412  N   LEU A  55      12.226 -10.149  -6.363  1.00  0.00           N  
ATOM    413  CA  LEU A  55      11.142  -9.623  -5.540  1.00  0.00           C  
ATOM    414  C   LEU A  55      10.742 -10.626  -4.463  1.00  0.00           C  
ATOM    415  CB  LEU A  55       9.929  -9.279  -6.408  1.00  0.00           C  
ATOM    416  O   LEU A  55      10.351 -11.754  -4.773  1.00  0.00           O  
ATOM    417  CG  LEU A  55       8.714  -8.703  -5.678  1.00  0.00           C  
ATOM    418  CD1 LEU A  55       9.057  -7.351  -5.063  1.00  0.00           C  
ATOM    419  CD2 LEU A  55       7.528  -8.579  -6.628  1.00  0.00           C  
ATOM    420  N   THR A  56      10.908 -10.251  -3.212  1.00  0.00           N  
ATOM    421  CA  THR A  56      10.482 -11.061  -2.077  1.00  0.00           C  
ATOM    422  C   THR A  56       9.150 -10.562  -1.526  1.00  0.00           C  
ATOM    423  CB  THR A  56      11.539 -11.054  -0.957  1.00  0.00           C  
ATOM    424  O   THR A  56       9.010  -9.382  -1.198  1.00  0.00           O  
ATOM    425  CG2 THR A  56      11.112 -11.940   0.209  1.00  0.00           C  
ATOM    426  OG1 THR A  56      12.783 -11.537  -1.479  1.00  0.00           O  
ATOM    427  N   ILE A  57       8.196 -11.477  -1.425  1.00  0.00           N  
ATOM    428  CA  ILE A  57       6.871 -11.143  -0.915  1.00  0.00           C  
ATOM    429  C   ILE A  57       6.631 -11.864   0.410  1.00  0.00           C  
ATOM    430  CB  ILE A  57       5.765 -11.508  -1.931  1.00  0.00           C  
ATOM    431  O   ILE A  57       6.666 -13.095   0.469  1.00  0.00           O  
ATOM    432  CG1 ILE A  57       6.051 -10.853  -3.288  1.00  0.00           C  
ATOM    433  CG2 ILE A  57       4.388 -11.096  -1.403  1.00  0.00           C  
ATOM    434  CD1 ILE A  57       5.284 -11.473  -4.448  1.00  0.00           C  
ATOM    435  N   THR A  58       6.385 -11.095   1.444  1.00  0.00           N  
ATOM    436  CA  THR A  58       6.044 -11.645   2.751  1.00  0.00           C  
ATOM    437  C   THR A  58       4.580 -11.375   3.086  1.00  0.00           C  
ATOM    438  CB  THR A  58       6.943 -11.060   3.856  1.00  0.00           C  
ATOM    439  O   THR A  58       4.151 -10.220   3.130  1.00  0.00           O  
ATOM    440  CG2 THR A  58       6.663 -11.722   5.201  1.00  0.00           C  
ATOM    441  OG1 THR A  58       8.317 -11.271   3.508  1.00  0.00           O  
ATOM    442  N   SER A  59       3.833 -12.441   3.251  1.00  0.00           N  
ATOM    443  CA  SER A  59       2.415 -12.363   3.590  1.00  0.00           C  
ATOM    444  C   SER A  59       2.072 -13.293   4.748  1.00  0.00           C  
ATOM    445  CB  SER A  59       1.554 -12.709   2.374  1.00  0.00           C  
ATOM    446  O   SER A  59       2.964 -13.871   5.372  1.00  0.00           O  
ATOM    447  OG  SER A  59       1.597 -14.100   2.107  1.00  0.00           O  
ATOM    448  N   ILE A  60       0.764 -13.424   5.000  1.00  0.00           N  
ATOM    449  CA  ILE A  60       0.310 -14.330   6.049  1.00  0.00           C  
ATOM    450  C   ILE A  60       0.534 -15.777   5.613  1.00  0.00           C  
ATOM    451  CB  ILE A  60      -1.178 -14.098   6.393  1.00  0.00           C  
ATOM    452  O   ILE A  60       0.558 -16.686   6.446  1.00  0.00           O  
ATOM    453  CG1 ILE A  60      -2.054 -14.330   5.157  1.00  0.00           C  
ATOM    454  CG2 ILE A  60      -1.388 -12.689   6.956  1.00  0.00           C  
ATOM    455  CD1 ILE A  60      -3.543 -14.421   5.462  1.00  0.00           C  
ATOM    456  N   HIS A  61       0.675 -15.911   4.334  1.00  0.00           N  
ATOM    457  CA  HIS A  61       0.858 -17.247   3.778  1.00  0.00           C  
ATOM    458  C   HIS A  61       2.332 -17.636   3.751  1.00  0.00           C  
ATOM    459  CB  HIS A  61       0.269 -17.326   2.368  1.00  0.00           C  
ATOM    460  O   HIS A  61       2.681 -18.739   3.324  1.00  0.00           O  
ATOM    461  CG  HIS A  61      -1.203 -17.065   2.318  1.00  0.00           C  
ATOM    462  CD2 HIS A  61      -1.913 -16.096   1.692  1.00  0.00           C  
ATOM    463  ND1 HIS A  61      -2.122 -17.856   2.972  1.00  0.00           N  
ATOM    464  CE1 HIS A  61      -3.337 -17.384   2.749  1.00  0.00           C  
ATOM    465  NE2 HIS A  61      -3.238 -16.317   1.975  1.00  0.00           N  
ATOM    466  N   GLY A  62       3.167 -16.734   4.142  1.00  0.00           N  
ATOM    467  CA  GLY A  62       4.594 -17.013   4.129  1.00  0.00           C  
ATOM    468  C   GLY A  62       5.366 -16.133   3.165  1.00  0.00           C  
ATOM    469  O   GLY A  62       4.903 -15.050   2.799  1.00  0.00           O  
ATOM    470  N   THR A  63       6.527 -16.568   2.915  1.00  0.00           N  
ATOM    471  CA  THR A  63       7.419 -15.807   2.048  1.00  0.00           C  
ATOM    472  C   THR A  63       7.489 -16.434   0.659  1.00  0.00           C  
ATOM    473  CB  THR A  63       8.835 -15.716   2.646  1.00  0.00           C  
ATOM    474  O   THR A  63       7.609 -17.654   0.529  1.00  0.00           O  
ATOM    475  CG2 THR A  63       9.770 -14.933   1.729  1.00  0.00           C  
ATOM    476  OG1 THR A  63       8.770 -15.059   3.917  1.00  0.00           O  
ATOM    477  N   PHE A  64       7.311 -15.619  -0.315  1.00  0.00           N  
ATOM    478  CA  PHE A  64       7.376 -16.013  -1.717  1.00  0.00           C  
ATOM    479  C   PHE A  64       8.421 -15.192  -2.463  1.00  0.00           C  
ATOM    480  CB  PHE A  64       6.007 -15.853  -2.386  1.00  0.00           C  
ATOM    481  O   PHE A  64       8.446 -13.964  -2.356  1.00  0.00           O  
ATOM    482  CG  PHE A  64       5.925 -16.472  -3.756  1.00  0.00           C  
ATOM    483  CD1 PHE A  64       6.267 -15.740  -4.886  1.00  0.00           C  
ATOM    484  CD2 PHE A  64       5.506 -17.787  -3.912  1.00  0.00           C  
ATOM    485  CE1 PHE A  64       6.191 -16.310  -6.155  1.00  0.00           C  
ATOM    486  CE2 PHE A  64       5.429 -18.364  -5.177  1.00  0.00           C  
ATOM    487  CZ  PHE A  64       5.771 -17.623  -6.297  1.00  0.00           C  
ATOM    488  N   VAL A  65       9.248 -15.920  -3.258  1.00  0.00           N  
ATOM    489  CA  VAL A  65      10.337 -15.218  -3.930  1.00  0.00           C  
ATOM    490  C   VAL A  65      10.195 -15.371  -5.443  1.00  0.00           C  
ATOM    491  CB  VAL A  65      11.717 -15.739  -3.469  1.00  0.00           C  
ATOM    492  O   VAL A  65      10.048 -16.486  -5.949  1.00  0.00           O  
ATOM    493  CG1 VAL A  65      12.842 -15.009  -4.201  1.00  0.00           C  
ATOM    494  CG2 VAL A  65      11.868 -15.581  -1.957  1.00  0.00           C  
ATOM    495  N   ILE A  66      10.197 -14.192  -6.087  1.00  0.00           N  
ATOM    496  CA  ILE A  66      10.287 -14.138  -7.542  1.00  0.00           C  
ATOM    497  C   ILE A  66      11.705 -13.750  -7.957  1.00  0.00           C  
ATOM    498  CB  ILE A  66       9.264 -13.145  -8.136  1.00  0.00           C  
ATOM    499  O   ILE A  66      12.156 -12.636  -7.679  1.00  0.00           O  
ATOM    500  CG1 ILE A  66       7.838 -13.552  -7.748  1.00  0.00           C  
ATOM    501  CG2 ILE A  66       9.414 -13.059  -9.658  1.00  0.00           C  
ATOM    502  CD1 ILE A  66       6.790 -12.483  -8.031  1.00  0.00           C  
ATOM    503  N   GLU A  67      12.435 -14.603  -8.663  1.00  0.00           N  
ATOM    504  CA  GLU A  67      13.861 -14.446  -8.932  1.00  0.00           C  
ATOM    505  C   GLU A  67      14.107 -13.389 -10.005  1.00  0.00           C  
ATOM    506  CB  GLU A  67      14.479 -15.780  -9.355  1.00  0.00           C  
ATOM    507  O   GLU A  67      15.164 -12.755 -10.029  1.00  0.00           O  
ATOM    508  CG  GLU A  67      14.469 -16.838  -8.261  1.00  0.00           C  
ATOM    509  CD  GLU A  67      15.371 -16.495  -7.086  1.00  0.00           C  
ATOM    510  OE1 GLU A  67      15.194 -17.080  -5.994  1.00  0.00           O  
ATOM    511  OE2 GLU A  67      16.262 -15.633  -7.260  1.00  0.00           O  
ATOM    512  N   ASN A  68      13.156 -13.226 -10.854  1.00  0.00           N  
ATOM    513  CA  ASN A  68      13.289 -12.264 -11.942  1.00  0.00           C  
ATOM    514  C   ASN A  68      12.052 -11.377 -12.060  1.00  0.00           C  
ATOM    515  CB  ASN A  68      13.555 -12.983 -13.266  1.00  0.00           C  
ATOM    516  O   ASN A  68      11.008 -11.822 -12.539  1.00  0.00           O  
ATOM    517  CG  ASN A  68      13.854 -12.025 -14.401  1.00  0.00           C  
ATOM    518  ND2 ASN A  68      14.266 -12.566 -15.542  1.00  0.00           N  
ATOM    519  OD1 ASN A  68      13.718 -10.807 -14.255  1.00  0.00           O  
ATOM    520  N   THR A  69      12.183 -10.090 -11.649  1.00  0.00           N  
ATOM    521  CA  THR A  69      11.051  -9.171 -11.610  1.00  0.00           C  
ATOM    522  C   THR A  69      10.594  -8.814 -13.021  1.00  0.00           C  
ATOM    523  CB  THR A  69      11.402  -7.884 -10.841  1.00  0.00           C  
ATOM    524  O   THR A  69       9.473  -8.339 -13.216  1.00  0.00           O  
ATOM    525  CG2 THR A  69      11.606  -8.168  -9.356  1.00  0.00           C  
ATOM    526  OG1 THR A  69      12.608  -7.327 -11.379  1.00  0.00           O  
ATOM    527  N   THR A  70      11.368  -9.091 -14.065  1.00  0.00           N  
ATOM    528  CA  THR A  70      11.008  -8.750 -15.437  1.00  0.00           C  
ATOM    529  C   THR A  70       9.936  -9.698 -15.967  1.00  0.00           C  
ATOM    530  CB  THR A  70      12.238  -8.792 -16.363  1.00  0.00           C  
ATOM    531  O   THR A  70       9.288  -9.409 -16.974  1.00  0.00           O  
ATOM    532  CG2 THR A  70      13.306  -7.805 -15.905  1.00  0.00           C  
ATOM    533  OG1 THR A  70      12.790 -10.115 -16.355  1.00  0.00           O  
ATOM    534  N   THR A  71       9.741 -10.747 -15.296  1.00  0.00           N  
ATOM    535  CA  THR A  71       8.762 -11.735 -15.734  1.00  0.00           C  
ATOM    536  C   THR A  71       7.380 -11.413 -15.174  1.00  0.00           C  
ATOM    537  CB  THR A  71       9.173 -13.157 -15.307  1.00  0.00           C  
ATOM    538  O   THR A  71       6.388 -12.039 -15.555  1.00  0.00           O  
ATOM    539  CG2 THR A  71      10.559 -13.510 -15.836  1.00  0.00           C  
ATOM    540  OG1 THR A  71       9.185 -13.235 -13.877  1.00  0.00           O  
ATOM    541  N   LEU A  72       7.306 -10.415 -14.324  1.00  0.00           N  
ATOM    542  CA  LEU A  72       6.047 -10.061 -13.678  1.00  0.00           C  
ATOM    543  C   LEU A  72       5.136  -9.306 -14.640  1.00  0.00           C  
ATOM    544  CB  LEU A  72       6.305  -9.214 -12.429  1.00  0.00           C  
ATOM    545  O   LEU A  72       5.603  -8.464 -15.411  1.00  0.00           O  
ATOM    546  CG  LEU A  72       6.894  -9.947 -11.222  1.00  0.00           C  
ATOM    547  CD1 LEU A  72       7.332  -8.948 -10.157  1.00  0.00           C  
ATOM    548  CD2 LEU A  72       5.883 -10.937 -10.652  1.00  0.00           C  
ATOM    549  N   LYS A  73       3.881  -9.676 -14.575  1.00  0.00           N  
ATOM    550  CA  LYS A  73       2.872  -8.907 -15.297  1.00  0.00           C  
ATOM    551  C   LYS A  73       2.372  -7.734 -14.459  1.00  0.00           C  
ATOM    552  CB  LYS A  73       1.699  -9.803 -15.697  1.00  0.00           C  
ATOM    553  O   LYS A  73       1.836  -7.928 -13.366  1.00  0.00           O  
ATOM    554  CG  LYS A  73       2.061 -10.885 -16.703  1.00  0.00           C  
ATOM    555  CD  LYS A  73       0.846 -11.718 -17.091  1.00  0.00           C  
ATOM    556  CE  LYS A  73       1.214 -12.823 -18.071  1.00  0.00           C  
ATOM    557  NZ  LYS A  73       0.029 -13.652 -18.442  1.00  0.00           N  
ATOM    558  N   LEU A  74       2.630  -6.515 -15.029  1.00  0.00           N  
ATOM    559  CA  LEU A  74       2.294  -5.297 -14.299  1.00  0.00           C  
ATOM    560  C   LEU A  74       1.256  -4.477 -15.059  1.00  0.00           C  
ATOM    561  CB  LEU A  74       3.549  -4.454 -14.057  1.00  0.00           C  
ATOM    562  O   LEU A  74       1.258  -4.455 -16.291  1.00  0.00           O  
ATOM    563  CG  LEU A  74       4.746  -5.181 -13.442  1.00  0.00           C  
ATOM    564  CD1 LEU A  74       5.959  -4.259 -13.394  1.00  0.00           C  
ATOM    565  CD2 LEU A  74       4.402  -5.694 -12.048  1.00  0.00           C  
ATOM    566  N   HIS A  75       0.384  -3.938 -14.318  1.00  0.00           N  
ATOM    567  CA  HIS A  75      -0.528  -2.929 -14.845  1.00  0.00           C  
ATOM    568  C   HIS A  75      -0.368  -1.603 -14.110  1.00  0.00           C  
ATOM    569  CB  HIS A  75      -1.976  -3.412 -14.748  1.00  0.00           C  
ATOM    570  O   HIS A  75      -0.745  -1.487 -12.941  1.00  0.00           O  
ATOM    571  CG  HIS A  75      -2.972  -2.438 -15.292  1.00  0.00           C  
ATOM    572  CD2 HIS A  75      -3.846  -1.616 -14.665  1.00  0.00           C  
ATOM    573  ND1 HIS A  75      -3.148  -2.230 -16.643  1.00  0.00           N  
ATOM    574  CE1 HIS A  75      -4.090  -1.320 -16.823  1.00  0.00           C  
ATOM    575  NE2 HIS A  75      -4.530  -0.931 -15.639  1.00  0.00           N  
ATOM    576  N   LEU A  76       0.115  -0.563 -14.847  1.00  0.00           N  
ATOM    577  CA  LEU A  76       0.326   0.759 -14.267  1.00  0.00           C  
ATOM    578  C   LEU A  76      -0.940   1.603 -14.361  1.00  0.00           C  
ATOM    579  CB  LEU A  76       1.484   1.474 -14.970  1.00  0.00           C  
ATOM    580  O   LEU A  76      -1.581   1.654 -15.414  1.00  0.00           O  
ATOM    581  CG  LEU A  76       2.872   0.861 -14.784  1.00  0.00           C  
ATOM    582  CD1 LEU A  76       3.288   0.100 -16.039  1.00  0.00           C  
ATOM    583  CD2 LEU A  76       3.893   1.941 -14.444  1.00  0.00           C  
ATOM    584  N   ILE A  77      -1.243   2.169 -13.216  1.00  0.00           N  
ATOM    585  CA  ILE A  77      -2.382   3.081 -13.218  1.00  0.00           C  
ATOM    586  C   ILE A  77      -1.933   4.466 -13.676  1.00  0.00           C  
ATOM    587  CB  ILE A  77      -3.041   3.164 -11.823  1.00  0.00           C  
ATOM    588  O   ILE A  77      -1.098   5.101 -13.027  1.00  0.00           O  
ATOM    589  CG1 ILE A  77      -3.380   1.761 -11.307  1.00  0.00           C  
ATOM    590  CG2 ILE A  77      -4.292   4.047 -11.869  1.00  0.00           C  
ATOM    591  CD1 ILE A  77      -4.371   1.003 -12.180  1.00  0.00           C  
ATOM    592  N   GLU A  78      -2.468   4.884 -14.723  1.00  0.00           N  
ATOM    593  CA  GLU A  78      -2.021   6.114 -15.371  1.00  0.00           C  
ATOM    594  C   GLU A  78      -2.173   7.314 -14.441  1.00  0.00           C  
ATOM    595  CB  GLU A  78      -2.798   6.351 -16.668  1.00  0.00           C  
ATOM    596  O   GLU A  78      -3.217   7.488 -13.809  1.00  0.00           O  
ATOM    597  CG  GLU A  78      -2.206   7.442 -17.549  1.00  0.00           C  
ATOM    598  CD  GLU A  78      -2.929   7.599 -18.877  1.00  0.00           C  
ATOM    599  OE1 GLU A  78      -2.522   8.458 -19.692  1.00  0.00           O  
ATOM    600  OE2 GLU A  78      -3.911   6.858 -19.104  1.00  0.00           O  
ATOM    601  N   GLY A  79      -1.079   8.094 -14.341  1.00  0.00           N  
ATOM    602  CA  GLY A  79      -1.106   9.372 -13.647  1.00  0.00           C  
ATOM    603  C   GLY A  79      -1.018   9.234 -12.139  1.00  0.00           C  
ATOM    604  O   GLY A  79      -1.224  10.205 -11.408  1.00  0.00           O  
ATOM    605  N   ARG A  80      -0.743   7.960 -11.711  1.00  0.00           N  
ATOM    606  CA  ARG A  80      -0.732   7.704 -10.274  1.00  0.00           C  
ATOM    607  C   ARG A  80       0.433   6.798  -9.888  1.00  0.00           C  
ATOM    608  CB  ARG A  80      -2.054   7.075  -9.830  1.00  0.00           C  
ATOM    609  O   ARG A  80       0.892   5.989 -10.698  1.00  0.00           O  
ATOM    610  CG  ARG A  80      -3.275   7.930 -10.130  1.00  0.00           C  
ATOM    611  CD  ARG A  80      -4.570   7.187  -9.834  1.00  0.00           C  
ATOM    612  NE  ARG A  80      -5.741   7.979 -10.202  1.00  0.00           N  
ATOM    613  NH1 ARG A  80      -6.148   8.750  -8.063  1.00  0.00           N  
ATOM    614  NH2 ARG A  80      -7.510   9.385  -9.794  1.00  0.00           N  
ATOM    615  CZ  ARG A  80      -6.464   8.703  -9.352  1.00  0.00           C  
ATOM    616  N   ASP A  81       1.008   7.006  -8.719  1.00  0.00           N  
ATOM    617  CA  ASP A  81       2.008   6.100  -8.164  1.00  0.00           C  
ATOM    618  C   ASP A  81       1.363   4.810  -7.663  1.00  0.00           C  
ATOM    619  CB  ASP A  81       2.777   6.779  -7.029  1.00  0.00           C  
ATOM    620  O   ASP A  81       1.328   4.554  -6.457  1.00  0.00           O  
ATOM    621  CG  ASP A  81       3.944   5.948  -6.523  1.00  0.00           C  
ATOM    622  OD1 ASP A  81       4.414   5.049  -7.253  1.00  0.00           O  
ATOM    623  OD2 ASP A  81       4.395   6.193  -5.383  1.00  0.00           O  
ATOM    624  N   LEU A  82       0.707   4.130  -8.570  1.00  0.00           N  
ATOM    625  CA  LEU A  82      -0.025   2.896  -8.306  1.00  0.00           C  
ATOM    626  C   LEU A  82       0.237   1.864  -9.398  1.00  0.00           C  
ATOM    627  CB  LEU A  82      -1.526   3.175  -8.201  1.00  0.00           C  
ATOM    628  O   LEU A  82       0.223   2.194 -10.586  1.00  0.00           O  
ATOM    629  CG  LEU A  82      -2.382   2.062  -7.594  1.00  0.00           C  
ATOM    630  CD1 LEU A  82      -2.051   1.886  -6.116  1.00  0.00           C  
ATOM    631  CD2 LEU A  82      -3.865   2.364  -7.783  1.00  0.00           C  
ATOM    632  N   VAL A  83       0.472   0.633  -8.954  1.00  0.00           N  
ATOM    633  CA  VAL A  83       0.690  -0.449  -9.907  1.00  0.00           C  
ATOM    634  C   VAL A  83      -0.015  -1.714  -9.423  1.00  0.00           C  
ATOM    635  CB  VAL A  83       2.195  -0.726 -10.117  1.00  0.00           C  
ATOM    636  O   VAL A  83      -0.118  -1.953  -8.218  1.00  0.00           O  
ATOM    637  CG1 VAL A  83       2.847  -1.185  -8.814  1.00  0.00           C  
ATOM    638  CG2 VAL A  83       2.398  -1.768 -11.216  1.00  0.00           C  
ATOM    639  N   ILE A  84      -0.590  -2.498 -10.347  1.00  0.00           N  
ATOM    640  CA  ILE A  84      -1.178  -3.805 -10.074  1.00  0.00           C  
ATOM    641  C   ILE A  84      -0.249  -4.905 -10.581  1.00  0.00           C  
ATOM    642  CB  ILE A  84      -2.575  -3.941 -10.722  1.00  0.00           C  
ATOM    643  O   ILE A  84       0.164  -4.891 -11.743  1.00  0.00           O  
ATOM    644  CG1 ILE A  84      -3.497  -2.814 -10.244  1.00  0.00           C  
ATOM    645  CG2 ILE A  84      -3.181  -5.313 -10.412  1.00  0.00           C  
ATOM    646  CD1 ILE A  84      -4.811  -2.724 -11.008  1.00  0.00           C  
ATOM    647  N   ILE A  85       0.026  -5.821  -9.685  1.00  0.00           N  
ATOM    648  CA  ILE A  85       0.899  -6.936 -10.037  1.00  0.00           C  
ATOM    649  C   ILE A  85       0.085  -8.226 -10.107  1.00  0.00           C  
ATOM    650  CB  ILE A  85       2.058  -7.087  -9.026  1.00  0.00           C  
ATOM    651  O   ILE A  85      -0.585  -8.598  -9.141  1.00  0.00           O  
ATOM    652  CG1 ILE A  85       2.777  -5.747  -8.834  1.00  0.00           C  
ATOM    653  CG2 ILE A  85       3.036  -8.173  -9.485  1.00  0.00           C  
ATOM    654  CD1 ILE A  85       3.763  -5.735  -7.674  1.00  0.00           C  
ATOM    655  N   GLU A  86       0.199  -8.818 -11.253  1.00  0.00           N  
ATOM    656  CA  GLU A  86      -0.385 -10.153 -11.351  1.00  0.00           C  
ATOM    657  C   GLU A  86       0.599 -11.222 -10.886  1.00  0.00           C  
ATOM    658  CB  GLU A  86      -0.833 -10.439 -12.787  1.00  0.00           C  
ATOM    659  O   GLU A  86       1.673 -11.382 -11.470  1.00  0.00           O  
ATOM    660  CG  GLU A  86      -1.619 -11.733 -12.939  1.00  0.00           C  
ATOM    661  CD  GLU A  86      -2.053 -12.007 -14.370  1.00  0.00           C  
ATOM    662  OE1 GLU A  86      -2.816 -12.973 -14.599  1.00  0.00           O  
ATOM    663  OE2 GLU A  86      -1.626 -11.249 -15.270  1.00  0.00           O  
ATOM    664  N   MET A  87       0.108 -11.984  -9.906  1.00  0.00           N  
ATOM    665  CA  MET A  87       0.990 -12.992  -9.324  1.00  0.00           C  
ATOM    666  C   MET A  87       0.940 -14.287 -10.127  1.00  0.00           C  
ATOM    667  CB  MET A  87       0.608 -13.264  -7.868  1.00  0.00           C  
ATOM    668  O   MET A  87      -0.060 -14.576 -10.786  1.00  0.00           O  
ATOM    669  CG  MET A  87       0.717 -12.044  -6.967  1.00  0.00           C  
ATOM    670  SD  MET A  87       2.393 -11.298  -6.994  1.00  0.00           S  
ATOM    671  CE  MET A  87       3.373 -12.689  -6.365  1.00  0.00           C  
ATOM    672  N   PRO A  88       2.076 -15.016 -10.097  1.00  0.00           N  
ATOM    673  CA  PRO A  88       2.078 -16.322 -10.759  1.00  0.00           C  
ATOM    674  C   PRO A  88       1.029 -17.274 -10.188  1.00  0.00           C  
ATOM    675  CB  PRO A  88       3.491 -16.848 -10.498  1.00  0.00           C  
ATOM    676  O   PRO A  88       0.561 -17.080  -9.063  1.00  0.00           O  
ATOM    677  CG  PRO A  88       4.283 -15.640 -10.112  1.00  0.00           C  
ATOM    678  CD  PRO A  88       3.346 -14.622  -9.531  1.00  0.00           C  
ATOM    679  N   LYS A  89       0.700 -18.250 -10.876  1.00  0.00           N  
ATOM    680  CA  LYS A  89      -0.387 -19.166 -10.545  1.00  0.00           C  
ATOM    681  C   LYS A  89      -0.069 -19.965  -9.285  1.00  0.00           C  
ATOM    682  CB  LYS A  89      -0.663 -20.115 -11.712  1.00  0.00           C  
ATOM    683  O   LYS A  89      -0.977 -20.420  -8.586  1.00  0.00           O  
ATOM    684  CG  LYS A  89      -1.310 -19.445 -12.915  1.00  0.00           C  
ATOM    685  CD  LYS A  89      -1.674 -20.460 -13.991  1.00  0.00           C  
ATOM    686  CE  LYS A  89      -2.331 -19.793 -15.192  1.00  0.00           C  
ATOM    687  NZ  LYS A  89      -2.627 -20.773 -16.278  1.00  0.00           N  
ATOM    688  N   ASP A  90       1.180 -20.141  -8.981  1.00  0.00           N  
ATOM    689  CA  ASP A  90       1.548 -20.926  -7.807  1.00  0.00           C  
ATOM    690  C   ASP A  90       1.534 -20.065  -6.545  1.00  0.00           C  
ATOM    691  CB  ASP A  90       2.928 -21.560  -7.996  1.00  0.00           C  
ATOM    692  O   ASP A  90       1.866 -20.543  -5.458  1.00  0.00           O  
ATOM    693  CG  ASP A  90       4.020 -20.538  -8.255  1.00  0.00           C  
ATOM    694  OD1 ASP A  90       3.702 -19.373  -8.578  1.00  0.00           O  
ATOM    695  OD2 ASP A  90       5.211 -20.901  -8.139  1.00  0.00           O  
ATOM    696  N   PHE A  91       1.196 -18.784  -6.675  1.00  0.00           N  
ATOM    697  CA  PHE A  91       0.991 -17.876  -5.553  1.00  0.00           C  
ATOM    698  C   PHE A  91      -0.440 -17.971  -5.035  1.00  0.00           C  
ATOM    699  CB  PHE A  91       1.307 -16.434  -5.960  1.00  0.00           C  
ATOM    700  O   PHE A  91      -1.394 -17.848  -5.806  1.00  0.00           O  
ATOM    701  CG  PHE A  91       1.339 -15.470  -4.806  1.00  0.00           C  
ATOM    702  CD1 PHE A  91       0.196 -14.773  -4.432  1.00  0.00           C  
ATOM    703  CD2 PHE A  91       2.512 -15.260  -4.093  1.00  0.00           C  
ATOM    704  CE1 PHE A  91       0.222 -13.880  -3.364  1.00  0.00           C  
ATOM    705  CE2 PHE A  91       2.546 -14.369  -3.024  1.00  0.00           C  
ATOM    706  CZ  PHE A  91       1.400 -13.679  -2.662  1.00  0.00           C  
ATOM    707  N   PRO A  92      -0.562 -18.290  -3.684  1.00  0.00           N  
ATOM    708  CA  PRO A  92      -1.925 -18.393  -3.157  1.00  0.00           C  
ATOM    709  C   PRO A  92      -2.713 -17.093  -3.300  1.00  0.00           C  
ATOM    710  CB  PRO A  92      -1.707 -18.740  -1.682  1.00  0.00           C  
ATOM    711  O   PRO A  92      -2.178 -16.011  -3.046  1.00  0.00           O  
ATOM    712  CG  PRO A  92      -0.290 -19.209  -1.605  1.00  0.00           C  
ATOM    713  CD  PRO A  92       0.480 -18.588  -2.735  1.00  0.00           C  
ATOM    714  N   PRO A  93      -3.979 -17.252  -3.736  1.00  0.00           N  
ATOM    715  CA  PRO A  93      -4.776 -16.036  -3.915  1.00  0.00           C  
ATOM    716  C   PRO A  93      -5.234 -15.431  -2.590  1.00  0.00           C  
ATOM    717  CB  PRO A  93      -5.973 -16.517  -4.739  1.00  0.00           C  
ATOM    718  O   PRO A  93      -5.379 -16.149  -1.597  1.00  0.00           O  
ATOM    719  CG  PRO A  93      -6.139 -17.956  -4.368  1.00  0.00           C  
ATOM    720  CD  PRO A  93      -4.781 -18.541  -4.107  1.00  0.00           C  
ATOM    721  N   PHE A  94      -5.500 -14.070  -2.542  1.00  0.00           N  
ATOM    722  CA  PHE A  94      -6.025 -13.323  -1.405  1.00  0.00           C  
ATOM    723  C   PHE A  94      -7.547 -13.259  -1.456  1.00  0.00           C  
ATOM    724  CB  PHE A  94      -5.441 -11.908  -1.374  1.00  0.00           C  
ATOM    725  O   PHE A  94      -8.148 -13.482  -2.509  1.00  0.00           O  
ATOM    726  CG  PHE A  94      -3.962 -11.867  -1.095  1.00  0.00           C  
ATOM    727  CD1 PHE A  94      -3.486 -11.909   0.209  1.00  0.00           C  
ATOM    728  CD2 PHE A  94      -3.049 -11.787  -2.138  1.00  0.00           C  
ATOM    729  CE1 PHE A  94      -2.118 -11.872   0.470  1.00  0.00           C  
ATOM    730  CE2 PHE A  94      -1.681 -11.749  -1.885  1.00  0.00           C  
ATOM    731  CZ  PHE A  94      -1.217 -11.791  -0.580  1.00  0.00           C  
ATOM    732  N   PRO A  95      -8.176 -13.019  -0.352  1.00  0.00           N  
ATOM    733  CA  PRO A  95      -9.616 -12.751  -0.376  1.00  0.00           C  
ATOM    734  C   PRO A  95      -9.977 -11.546  -1.241  1.00  0.00           C  
ATOM    735  CB  PRO A  95      -9.950 -12.489   1.094  1.00  0.00           C  
ATOM    736  O   PRO A  95      -9.173 -10.621  -1.385  1.00  0.00           O  
ATOM    737  CG  PRO A  95      -8.856 -13.160   1.860  1.00  0.00           C  
ATOM    738  CD  PRO A  95      -7.600 -13.113   1.039  1.00  0.00           C  
ATOM    739  N   THR A  96     -11.195 -11.501  -1.820  1.00  0.00           N  
ATOM    740  CA  THR A  96     -11.593 -10.463  -2.763  1.00  0.00           C  
ATOM    741  C   THR A  96     -12.744  -9.633  -2.200  1.00  0.00           C  
ATOM    742  CB  THR A  96     -12.008 -11.067  -4.118  1.00  0.00           C  
ATOM    743  O   THR A  96     -13.467  -8.975  -2.951  1.00  0.00           O  
ATOM    744  CG2 THR A  96     -10.838 -11.790  -4.778  1.00  0.00           C  
ATOM    745  OG1 THR A  96     -13.076 -11.999  -3.911  1.00  0.00           O  
ATOM    746  N   ASP A  97     -13.011  -9.612  -0.906  1.00  0.00           N  
ATOM    747  CA  ASP A  97     -14.162  -8.929  -0.324  1.00  0.00           C  
ATOM    748  C   ASP A  97     -13.822  -7.482   0.026  1.00  0.00           C  
ATOM    749  CB  ASP A  97     -14.654  -9.670   0.921  1.00  0.00           C  
ATOM    750  O   ASP A  97     -14.670  -6.746   0.536  1.00  0.00           O  
ATOM    751  CG  ASP A  97     -13.545  -9.949   1.921  1.00  0.00           C  
ATOM    752  OD1 ASP A  97     -12.357  -9.936   1.533  1.00  0.00           O  
ATOM    753  OD2 ASP A  97     -13.863 -10.188   3.106  1.00  0.00           O  
ATOM    754  N   LEU A  98     -12.549  -7.108  -0.355  1.00  0.00           N  
ATOM    755  CA  LEU A  98     -12.174  -5.722  -0.095  1.00  0.00           C  
ATOM    756  C   LEU A  98     -12.910  -4.774  -1.035  1.00  0.00           C  
ATOM    757  CB  LEU A  98     -10.662  -5.539  -0.246  1.00  0.00           C  
ATOM    758  O   LEU A  98     -13.226  -5.139  -2.170  1.00  0.00           O  
ATOM    759  CG  LEU A  98      -9.780  -6.405   0.654  1.00  0.00           C  
ATOM    760  CD1 LEU A  98      -8.308  -6.197   0.314  1.00  0.00           C  
ATOM    761  CD2 LEU A  98     -10.044  -6.092   2.123  1.00  0.00           C  
ATOM    762  N   GLU A  99     -13.178  -3.595  -0.518  1.00  0.00           N  
ATOM    763  CA  GLU A  99     -13.811  -2.548  -1.314  1.00  0.00           C  
ATOM    764  C   GLU A  99     -12.871  -1.361  -1.511  1.00  0.00           C  
ATOM    765  CB  GLU A  99     -15.113  -2.084  -0.655  1.00  0.00           C  
ATOM    766  O   GLU A  99     -12.149  -0.975  -0.589  1.00  0.00           O  
ATOM    767  CG  GLU A  99     -16.162  -3.179  -0.530  1.00  0.00           C  
ATOM    768  CD  GLU A  99     -16.768  -3.585  -1.863  1.00  0.00           C  
ATOM    769  OE1 GLU A  99     -17.277  -4.724  -1.978  1.00  0.00           O  
ATOM    770  OE2 GLU A  99     -16.734  -2.759  -2.802  1.00  0.00           O  
ATOM    771  N   PHE A 100     -12.861  -0.847  -2.807  1.00  0.00           N  
ATOM    772  CA  PHE A 100     -12.037   0.305  -3.156  1.00  0.00           C  
ATOM    773  C   PHE A 100     -12.893   1.430  -3.726  1.00  0.00           C  
ATOM    774  CB  PHE A 100     -10.955  -0.094  -4.164  1.00  0.00           C  
ATOM    775  O   PHE A 100     -13.820   1.181  -4.499  1.00  0.00           O  
ATOM    776  CG  PHE A 100     -10.007  -1.145  -3.653  1.00  0.00           C  
ATOM    777  CD1 PHE A 100      -8.773  -0.790  -3.123  1.00  0.00           C  
ATOM    778  CD2 PHE A 100     -10.350  -2.490  -3.704  1.00  0.00           C  
ATOM    779  CE1 PHE A 100      -7.893  -1.761  -2.649  1.00  0.00           C  
ATOM    780  CE2 PHE A 100      -9.477  -3.466  -3.233  1.00  0.00           C  
ATOM    781  CZ  PHE A 100      -8.249  -3.099  -2.707  1.00  0.00           C  
ATOM    782  N   ARG A 101     -12.570   2.607  -3.301  1.00  0.00           N  
ATOM    783  CA  ARG A 101     -13.216   3.771  -3.898  1.00  0.00           C  
ATOM    784  C   ARG A 101     -12.376   5.028  -3.696  1.00  0.00           C  
ATOM    785  CB  ARG A 101     -14.613   3.974  -3.306  1.00  0.00           C  
ATOM    786  O   ARG A 101     -11.408   5.018  -2.933  1.00  0.00           O  
ATOM    787  CG  ARG A 101     -14.610   4.315  -1.824  1.00  0.00           C  
ATOM    788  CD  ARG A 101     -15.967   4.825  -1.361  1.00  0.00           C  
ATOM    789  NE  ARG A 101     -15.988   5.068   0.079  1.00  0.00           N  
ATOM    790  NH1 ARG A 101     -14.885   7.094  -0.037  1.00  0.00           N  
ATOM    791  NH2 ARG A 101     -15.548   6.260   1.992  1.00  0.00           N  
ATOM    792  CZ  ARG A 101     -15.474   6.140   0.675  1.00  0.00           C  
ATOM    793  N   GLU A 102     -12.788   6.053  -4.384  1.00  0.00           N  
ATOM    794  CA  GLU A 102     -12.098   7.330  -4.229  1.00  0.00           C  
ATOM    795  C   GLU A 102     -12.385   7.951  -2.865  1.00  0.00           C  
ATOM    796  CB  GLU A 102     -12.502   8.298  -5.344  1.00  0.00           C  
ATOM    797  O   GLU A 102     -13.472   7.771  -2.312  1.00  0.00           O  
ATOM    798  CG  GLU A 102     -11.971   7.912  -6.717  1.00  0.00           C  
ATOM    799  CD  GLU A 102     -12.325   8.917  -7.801  1.00  0.00           C  
ATOM    800  OE1 GLU A 102     -11.426   9.663  -8.253  1.00  0.00           O  
ATOM    801  OE2 GLU A 102     -13.509   8.960  -8.201  1.00  0.00           O  
ATOM    802  N   PRO A 103     -11.323   8.740  -2.374  1.00  0.00           N  
ATOM    803  CA  PRO A 103     -11.593   9.471  -1.133  1.00  0.00           C  
ATOM    804  C   PRO A 103     -12.544  10.648  -1.337  1.00  0.00           C  
ATOM    805  CB  PRO A 103     -10.207   9.956  -0.701  1.00  0.00           C  
ATOM    806  O   PRO A 103     -12.680  11.150  -2.456  1.00  0.00           O  
ATOM    807  CG  PRO A 103      -9.441  10.108  -1.975  1.00  0.00           C  
ATOM    808  CD  PRO A 103      -9.904   9.053  -2.938  1.00  0.00           C  
ATOM    809  N   ARG A 104     -13.226  11.039  -0.264  1.00  0.00           N  
ATOM    810  CA  ARG A 104     -14.067  12.232  -0.243  1.00  0.00           C  
ATOM    811  C   ARG A 104     -13.397  13.360   0.534  1.00  0.00           C  
ATOM    812  CB  ARG A 104     -15.435  11.915   0.366  1.00  0.00           C  
ATOM    813  O   ARG A 104     -12.715  13.115   1.531  1.00  0.00           O  
ATOM    814  CG  ARG A 104     -16.222  10.865  -0.400  1.00  0.00           C  
ATOM    815  CD  ARG A 104     -17.504  10.479   0.326  1.00  0.00           C  
ATOM    816  NE  ARG A 104     -18.173   9.356  -0.322  1.00  0.00           N  
ATOM    817  NH1 ARG A 104     -19.839   9.164   1.267  1.00  0.00           N  
ATOM    818  NH2 ARG A 104     -19.794   7.742  -0.530  1.00  0.00           N  
ATOM    819  CZ  ARG A 104     -19.267   8.756   0.140  1.00  0.00           C  
ATOM    820  N   VAL A 105     -13.561  14.588   0.042  1.00  0.00           N  
ATOM    821  CA  VAL A 105     -12.981  15.753   0.703  1.00  0.00           C  
ATOM    822  C   VAL A 105     -13.489  15.837   2.141  1.00  0.00           C  
ATOM    823  CB  VAL A 105     -13.310  17.058  -0.056  1.00  0.00           C  
ATOM    824  O   VAL A 105     -14.697  15.793   2.382  1.00  0.00           O  
ATOM    825  CG1 VAL A 105     -12.787  18.273   0.708  1.00  0.00           C  
ATOM    826  CG2 VAL A 105     -12.725  17.017  -1.466  1.00  0.00           C  
ATOM    827  N   GLY A 106     -12.549  15.889   3.102  1.00  0.00           N  
ATOM    828  CA  GLY A 106     -12.893  16.039   4.507  1.00  0.00           C  
ATOM    829  C   GLY A 106     -13.250  14.726   5.178  1.00  0.00           C  
ATOM    830  O   GLY A 106     -13.747  14.714   6.306  1.00  0.00           O  
ATOM    831  N   GLU A 107     -13.031  13.629   4.441  1.00  0.00           N  
ATOM    832  CA  GLU A 107     -13.352  12.308   4.974  1.00  0.00           C  
ATOM    833  C   GLU A 107     -12.341  11.880   6.033  1.00  0.00           C  
ATOM    834  CB  GLU A 107     -13.404  11.273   3.848  1.00  0.00           C  
ATOM    835  O   GLU A 107     -11.163  12.237   5.955  1.00  0.00           O  
ATOM    836  CG  GLU A 107     -13.778   9.874   4.316  1.00  0.00           C  
ATOM    837  CD  GLU A 107     -13.838   8.859   3.185  1.00  0.00           C  
ATOM    838  OE1 GLU A 107     -14.485   7.800   3.354  1.00  0.00           O  
ATOM    839  OE2 GLU A 107     -13.233   9.124   2.123  1.00  0.00           O  
ATOM    840  N   LEU A 108     -12.868  11.148   7.102  1.00  0.00           N  
ATOM    841  CA  LEU A 108     -11.989  10.582   8.119  1.00  0.00           C  
ATOM    842  C   LEU A 108     -11.388   9.262   7.646  1.00  0.00           C  
ATOM    843  CB  LEU A 108     -12.752  10.367   9.429  1.00  0.00           C  
ATOM    844  O   LEU A 108     -12.113   8.370   7.200  1.00  0.00           O  
ATOM    845  CG  LEU A 108     -13.331  11.620  10.089  1.00  0.00           C  
ATOM    846  CD1 LEU A 108     -14.168  11.239  11.305  1.00  0.00           C  
ATOM    847  CD2 LEU A 108     -12.215  12.581  10.482  1.00  0.00           C  
ATOM    848  N   ILE A 109     -10.065   9.180   7.787  1.00  0.00           N  
ATOM    849  CA  ILE A 109      -9.368   7.986   7.319  1.00  0.00           C  
ATOM    850  C   ILE A 109      -8.424   7.480   8.407  1.00  0.00           C  
ATOM    851  CB  ILE A 109      -8.585   8.264   6.016  1.00  0.00           C  
ATOM    852  O   ILE A 109      -8.059   8.227   9.318  1.00  0.00           O  
ATOM    853  CG1 ILE A 109      -7.543   9.365   6.244  1.00  0.00           C  
ATOM    854  CG2 ILE A 109      -9.541   8.641   4.881  1.00  0.00           C  
ATOM    855  CD1 ILE A 109      -6.552   9.526   5.099  1.00  0.00           C  
ATOM    856  N   THR A 110      -8.158   6.204   8.329  1.00  0.00           N  
ATOM    857  CA  THR A 110      -7.152   5.597   9.193  1.00  0.00           C  
ATOM    858  C   THR A 110      -6.164   4.771   8.375  1.00  0.00           C  
ATOM    859  CB  THR A 110      -7.803   4.706  10.268  1.00  0.00           C  
ATOM    860  O   THR A 110      -6.495   4.297   7.286  1.00  0.00           O  
ATOM    861  CG2 THR A 110      -8.425   3.460   9.646  1.00  0.00           C  
ATOM    862  OG1 THR A 110      -6.807   4.307  11.217  1.00  0.00           O  
ATOM    863  N   LEU A 111      -4.973   4.676   8.865  1.00  0.00           N  
ATOM    864  CA  LEU A 111      -3.919   3.878   8.248  1.00  0.00           C  
ATOM    865  C   LEU A 111      -3.854   2.488   8.872  1.00  0.00           C  
ATOM    866  CB  LEU A 111      -2.565   4.577   8.388  1.00  0.00           C  
ATOM    867  O   LEU A 111      -3.780   2.355  10.096  1.00  0.00           O  
ATOM    868  CG  LEU A 111      -1.352   3.821   7.841  1.00  0.00           C  
ATOM    869  CD1 LEU A 111      -1.401   3.771   6.318  1.00  0.00           C  
ATOM    870  CD2 LEU A 111      -0.058   4.470   8.319  1.00  0.00           C  
ATOM    871  N   VAL A 112      -3.948   1.505   8.008  1.00  0.00           N  
ATOM    872  CA  VAL A 112      -3.875   0.124   8.474  1.00  0.00           C  
ATOM    873  C   VAL A 112      -2.557  -0.503   8.027  1.00  0.00           C  
ATOM    874  CB  VAL A 112      -5.066  -0.713   7.956  1.00  0.00           C  
ATOM    875  O   VAL A 112      -2.225  -0.487   6.839  1.00  0.00           O  
ATOM    876  CG1 VAL A 112      -5.012  -2.133   8.517  1.00  0.00           C  
ATOM    877  CG2 VAL A 112      -6.389  -0.041   8.321  1.00  0.00           C  
ATOM    878  N   THR A 113      -1.788  -1.027   8.985  1.00  0.00           N  
ATOM    879  CA  THR A 113      -0.499  -1.650   8.705  1.00  0.00           C  
ATOM    880  C   THR A 113      -0.393  -3.006   9.399  1.00  0.00           C  
ATOM    881  CB  THR A 113       0.666  -0.749   9.153  1.00  0.00           C  
ATOM    882  O   THR A 113      -1.265  -3.375  10.188  1.00  0.00           O  
ATOM    883  CG2 THR A 113       0.596   0.617   8.478  1.00  0.00           C  
ATOM    884  OG1 THR A 113       0.607  -0.571  10.573  1.00  0.00           O  
ATOM    885  N   ARG A 114       0.604  -3.669   8.947  1.00  0.00           N  
ATOM    886  CA  ARG A 114       0.898  -4.962   9.555  1.00  0.00           C  
ATOM    887  C   ARG A 114       2.363  -5.052   9.968  1.00  0.00           C  
ATOM    888  CB  ARG A 114       0.555  -6.100   8.591  1.00  0.00           C  
ATOM    889  O   ARG A 114       3.250  -4.614   9.232  1.00  0.00           O  
ATOM    890  CG  ARG A 114       0.593  -7.480   9.228  1.00  0.00           C  
ATOM    891  CD  ARG A 114      -0.229  -8.489   8.438  1.00  0.00           C  
ATOM    892  NE  ARG A 114      -0.314  -9.773   9.128  1.00  0.00           N  
ATOM    893  NH1 ARG A 114      -2.142 -10.527   7.934  1.00  0.00           N  
ATOM    894  NH2 ARG A 114      -1.207 -11.844   9.561  1.00  0.00           N  
ATOM    895  CZ  ARG A 114      -1.221 -10.712   8.873  1.00  0.00           C  
ATOM    896  N   ASN A 115       2.497  -5.618  11.168  1.00  0.00           N  
ATOM    897  CA  ASN A 115       3.844  -5.881  11.663  1.00  0.00           C  
ATOM    898  C   ASN A 115       4.246  -7.337  11.449  1.00  0.00           C  
ATOM    899  CB  ASN A 115       3.952  -5.512  13.145  1.00  0.00           C  
ATOM    900  O   ASN A 115       3.711  -8.236  12.102  1.00  0.00           O  
ATOM    901  CG  ASN A 115       5.374  -5.592  13.664  1.00  0.00           C  
ATOM    902  ND2 ASN A 115       5.539  -5.418  14.970  1.00  0.00           N  
ATOM    903  OD1 ASN A 115       6.317  -5.807  12.897  1.00  0.00           O  
ATOM    904  N   PHE A 116       5.199  -7.565  10.469  1.00  0.00           N  
ATOM    905  CA  PHE A 116       5.611  -8.923  10.138  1.00  0.00           C  
ATOM    906  C   PHE A 116       6.714  -9.398  11.077  1.00  0.00           C  
ATOM    907  CB  PHE A 116       6.089  -9.003   8.685  1.00  0.00           C  
ATOM    908  O   PHE A 116       7.881  -9.038  10.905  1.00  0.00           O  
ATOM    909  CG  PHE A 116       4.986  -8.845   7.674  1.00  0.00           C  
ATOM    910  CD1 PHE A 116       4.177  -9.923   7.334  1.00  0.00           C  
ATOM    911  CD2 PHE A 116       4.757  -7.619   7.063  1.00  0.00           C  
ATOM    912  CE1 PHE A 116       3.154  -9.780   6.398  1.00  0.00           C  
ATOM    913  CE2 PHE A 116       3.738  -7.468   6.128  1.00  0.00           C  
ATOM    914  CZ  PHE A 116       2.938  -8.550   5.796  1.00  0.00           C  
ATOM    915  N   GLN A 117       6.378  -9.834  12.301  1.00  0.00           N  
ATOM    916  CA  GLN A 117       7.290 -10.436  13.268  1.00  0.00           C  
ATOM    917  C   GLN A 117       7.257 -11.959  13.180  1.00  0.00           C  
ATOM    918  CB  GLN A 117       6.943  -9.984  14.687  1.00  0.00           C  
ATOM    919  O   GLN A 117       6.294 -12.536  12.672  1.00  0.00           O  
ATOM    920  CG  GLN A 117       7.124  -8.490  14.919  1.00  0.00           C  
ATOM    921  CD  GLN A 117       6.707  -8.057  16.312  1.00  0.00           C  
ATOM    922  NE2 GLN A 117       6.657  -6.749  16.536  1.00  0.00           N  
ATOM    923  OE1 GLN A 117       6.432  -8.892  17.180  1.00  0.00           O  
ATOM    924  N   THR A 118       8.295 -12.659  13.373  1.00  0.00           N  
ATOM    925  CA  THR A 118       8.557 -14.080  13.176  1.00  0.00           C  
ATOM    926  C   THR A 118       7.496 -14.928  13.870  1.00  0.00           C  
ATOM    927  CB  THR A 118       9.952 -14.468  13.701  1.00  0.00           C  
ATOM    928  O   THR A 118       6.992 -15.895  13.295  1.00  0.00           O  
ATOM    929  CG2 THR A 118      11.047 -14.011  12.743  1.00  0.00           C  
ATOM    930  OG1 THR A 118      10.163 -13.854  14.978  1.00  0.00           O  
ATOM    931  N   LYS A 119       6.878 -14.469  14.963  1.00  0.00           N  
ATOM    932  CA  LYS A 119       6.020 -15.394  15.696  1.00  0.00           C  
ATOM    933  C   LYS A 119       4.549 -15.014  15.548  1.00  0.00           C  
ATOM    934  CB  LYS A 119       6.406 -15.427  17.176  1.00  0.00           C  
ATOM    935  O   LYS A 119       3.701 -15.875  15.309  1.00  0.00           O  
ATOM    936  CG  LYS A 119       7.706 -16.164  17.459  1.00  0.00           C  
ATOM    937  CD  LYS A 119       7.967 -16.282  18.956  1.00  0.00           C  
ATOM    938  CE  LYS A 119       9.285 -16.990  19.240  1.00  0.00           C  
ATOM    939  NZ  LYS A 119       9.552 -17.094  20.706  1.00  0.00           N  
ATOM    940  N   THR A 120       4.259 -13.766  15.612  1.00  0.00           N  
ATOM    941  CA  THR A 120       2.851 -13.396  15.516  1.00  0.00           C  
ATOM    942  C   THR A 120       2.689 -12.072  14.774  1.00  0.00           C  
ATOM    943  CB  THR A 120       2.205 -13.289  16.910  1.00  0.00           C  
ATOM    944  O   THR A 120       2.975 -11.007  15.325  1.00  0.00           O  
ATOM    945  CG2 THR A 120       0.684 -13.332  16.816  1.00  0.00           C  
ATOM    946  OG1 THR A 120       2.654 -14.380  17.723  1.00  0.00           O  
ATOM    947  N   PRO A 121       2.345 -12.219  13.554  1.00  0.00           N  
ATOM    948  CA  PRO A 121       2.065 -10.932  12.912  1.00  0.00           C  
ATOM    949  C   PRO A 121       0.918 -10.177  13.581  1.00  0.00           C  
ATOM    950  CB  PRO A 121       1.698 -11.325  11.479  1.00  0.00           C  
ATOM    951  O   PRO A 121      -0.044 -10.793  14.045  1.00  0.00           O  
ATOM    952  CG  PRO A 121       1.316 -12.767  11.564  1.00  0.00           C  
ATOM    953  CD  PRO A 121       1.933 -13.352  12.802  1.00  0.00           C  
ATOM    954  N   THR A 122       1.157  -8.923  13.906  1.00  0.00           N  
ATOM    955  CA  THR A 122       0.137  -8.080  14.518  1.00  0.00           C  
ATOM    956  C   THR A 122      -0.251  -6.936  13.586  1.00  0.00           C  
ATOM    957  CB  THR A 122       0.619  -7.507  15.864  1.00  0.00           C  
ATOM    958  O   THR A 122       0.527  -6.550  12.711  1.00  0.00           O  
ATOM    959  CG2 THR A 122       0.915  -8.622  16.862  1.00  0.00           C  
ATOM    960  OG1 THR A 122       1.812  -6.743  15.651  1.00  0.00           O  
ATOM    961  N   SER A 123      -1.493  -6.577  13.710  1.00  0.00           N  
ATOM    962  CA  SER A 123      -1.982  -5.432  12.949  1.00  0.00           C  
ATOM    963  C   SER A 123      -1.873  -4.144  13.757  1.00  0.00           C  
ATOM    964  CB  SER A 123      -3.433  -5.653  12.520  1.00  0.00           C  
ATOM    965  O   SER A 123      -1.972  -4.165  14.986  1.00  0.00           O  
ATOM    966  OG  SER A 123      -3.789  -7.020  12.635  1.00  0.00           O  
ATOM    967  N   GLU A 124      -1.489  -3.103  13.044  1.00  0.00           N  
ATOM    968  CA  GLU A 124      -1.428  -1.767  13.629  1.00  0.00           C  
ATOM    969  C   GLU A 124      -2.366  -0.804  12.907  1.00  0.00           C  
ATOM    970  CB  GLU A 124       0.005  -1.230  13.595  1.00  0.00           C  
ATOM    971  O   GLU A 124      -2.383  -0.752  11.676  1.00  0.00           O  
ATOM    972  CG  GLU A 124       1.009  -2.107  14.329  1.00  0.00           C  
ATOM    973  CD  GLU A 124       2.451  -1.674  14.119  1.00  0.00           C  
ATOM    974  OE1 GLU A 124       3.221  -1.627  15.105  1.00  0.00           O  
ATOM    975  OE2 GLU A 124       2.814  -1.378  12.959  1.00  0.00           O  
ATOM    976  N   VAL A 125      -3.138  -0.109  13.670  1.00  0.00           N  
ATOM    977  CA  VAL A 125      -4.067   0.862  13.101  1.00  0.00           C  
ATOM    978  C   VAL A 125      -3.800   2.243  13.696  1.00  0.00           C  
ATOM    979  CB  VAL A 125      -5.536   0.451  13.344  1.00  0.00           C  
ATOM    980  O   VAL A 125      -3.654   2.384  14.912  1.00  0.00           O  
ATOM    981  CG1 VAL A 125      -6.490   1.441  12.678  1.00  0.00           C  
ATOM    982  CG2 VAL A 125      -5.786  -0.965  12.830  1.00  0.00           C  
ATOM    983  N   SER A 126      -3.681   3.174  12.924  1.00  0.00           N  
ATOM    984  CA  SER A 126      -3.432   4.531  13.399  1.00  0.00           C  
ATOM    985  C   SER A 126      -4.699   5.158  13.971  1.00  0.00           C  
ATOM    986  CB  SER A 126      -2.887   5.404  12.268  1.00  0.00           C  
ATOM    987  O   SER A 126      -5.792   4.605  13.826  1.00  0.00           O  
ATOM    988  OG  SER A 126      -3.915   5.738  11.351  1.00  0.00           O  
ATOM    989  N   ASP A 127      -4.523   6.355  14.577  1.00  0.00           N  
ATOM    990  CA  ASP A 127      -5.656   7.235  14.844  1.00  0.00           C  
ATOM    991  C   ASP A 127      -6.236   7.794  13.547  1.00  0.00           C  
ATOM    992  CB  ASP A 127      -5.240   8.379  15.771  1.00  0.00           C  
ATOM    993  O   ASP A 127      -5.717   7.524  12.462  1.00  0.00           O  
ATOM    994  CG  ASP A 127      -6.327   8.769  16.757  1.00  0.00           C  
ATOM    995  OD1 ASP A 127      -7.522   8.542  16.469  1.00  0.00           O  
ATOM    996  OD2 ASP A 127      -5.985   9.310  17.831  1.00  0.00           O  
ATOM    997  N   ILE A 128      -7.316   8.482  13.602  1.00  0.00           N  
ATOM    998  CA  ILE A 128      -8.000   8.972  12.410  1.00  0.00           C  
ATOM    999  C   ILE A 128      -7.439  10.338  12.018  1.00  0.00           C  
ATOM   1000  CB  ILE A 128      -9.527   9.064  12.632  1.00  0.00           C  
ATOM   1001  O   ILE A 128      -6.860  11.040  12.850  1.00  0.00           O  
ATOM   1002  CG1 ILE A 128      -9.845  10.058  13.754  1.00  0.00           C  
ATOM   1003  CG2 ILE A 128     -10.111   7.682  12.942  1.00  0.00           C  
ATOM   1004  CD1 ILE A 128     -11.333  10.305  13.959  1.00  0.00           C  
ATOM   1005  N   SER A 129      -7.522  10.668  10.772  1.00  0.00           N  
ATOM   1006  CA  SER A 129      -7.171  11.971  10.216  1.00  0.00           C  
ATOM   1007  C   SER A 129      -8.135  12.376   9.106  1.00  0.00           C  
ATOM   1008  CB  SER A 129      -5.739  11.958   9.680  1.00  0.00           C  
ATOM   1009  O   SER A 129      -8.740  11.518   8.459  1.00  0.00           O  
ATOM   1010  OG  SER A 129      -5.373  13.236   9.190  1.00  0.00           O  
ATOM   1011  N   THR A 130      -8.293  13.615   8.999  1.00  0.00           N  
ATOM   1012  CA  THR A 130      -9.039  14.120   7.851  1.00  0.00           C  
ATOM   1013  C   THR A 130      -8.153  14.169   6.610  1.00  0.00           C  
ATOM   1014  CB  THR A 130      -9.614  15.521   8.131  1.00  0.00           C  
ATOM   1015  O   THR A 130      -6.934  14.314   6.716  1.00  0.00           O  
ATOM   1016  CG2 THR A 130     -10.669  15.472   9.231  1.00  0.00           C  
ATOM   1017  OG1 THR A 130      -8.553  16.393   8.540  1.00  0.00           O  
ATOM   1018  N   THR A 131      -8.774  13.937   5.438  1.00  0.00           N  
ATOM   1019  CA  THR A 131      -7.978  13.938   4.216  1.00  0.00           C  
ATOM   1020  C   THR A 131      -8.544  14.929   3.203  1.00  0.00           C  
ATOM   1021  CB  THR A 131      -7.917  12.534   3.586  1.00  0.00           C  
ATOM   1022  O   THR A 131      -9.756  15.145   3.149  1.00  0.00           O  
ATOM   1023  CG2 THR A 131      -9.286  12.105   3.068  1.00  0.00           C  
ATOM   1024  OG1 THR A 131      -6.988  12.545   2.496  1.00  0.00           O  
ATOM   1025  N   TYR A 132      -7.598  15.577   2.419  1.00  0.00           N  
ATOM   1026  CA  TYR A 132      -7.918  16.561   1.391  1.00  0.00           C  
ATOM   1027  C   TYR A 132      -7.049  16.363   0.156  1.00  0.00           C  
ATOM   1028  CB  TYR A 132      -7.739  17.983   1.934  1.00  0.00           C  
ATOM   1029  O   TYR A 132      -5.902  15.922   0.260  1.00  0.00           O  
ATOM   1030  CG  TYR A 132      -8.673  18.322   3.069  1.00  0.00           C  
ATOM   1031  CD1 TYR A 132      -9.908  18.919   2.826  1.00  0.00           C  
ATOM   1032  CD2 TYR A 132      -8.324  18.047   4.387  1.00  0.00           C  
ATOM   1033  CE1 TYR A 132     -10.772  19.236   3.870  1.00  0.00           C  
ATOM   1034  CE2 TYR A 132      -9.179  18.359   5.438  1.00  0.00           C  
ATOM   1035  OH  TYR A 132     -11.251  19.262   6.207  1.00  0.00           O  
ATOM   1036  CZ  TYR A 132     -10.400  18.952   5.170  1.00  0.00           C  
ATOM   1037  N   PRO A 133      -7.684  16.583  -0.951  1.00  0.00           N  
ATOM   1038  CA  PRO A 133      -6.877  16.484  -2.169  1.00  0.00           C  
ATOM   1039  C   PRO A 133      -5.773  17.537  -2.232  1.00  0.00           C  
ATOM   1040  CB  PRO A 133      -7.899  16.696  -3.288  1.00  0.00           C  
ATOM   1041  O   PRO A 133      -5.953  18.656  -1.744  1.00  0.00           O  
ATOM   1042  CG  PRO A 133      -8.968  17.542  -2.674  1.00  0.00           C  
ATOM   1043  CD  PRO A 133      -9.088  17.179  -1.222  1.00  0.00           C  
ATOM   1044  N   SER A 134      -4.604  17.072  -2.747  1.00  0.00           N  
ATOM   1045  CA  SER A 134      -3.542  18.029  -3.040  1.00  0.00           C  
ATOM   1046  C   SER A 134      -3.831  18.801  -4.323  1.00  0.00           C  
ATOM   1047  CB  SER A 134      -2.195  17.315  -3.158  1.00  0.00           C  
ATOM   1048  O   SER A 134      -4.756  18.459  -5.063  1.00  0.00           O  
ATOM   1049  OG  SER A 134      -2.159  16.496  -4.313  1.00  0.00           O  
ATOM   1050  N   SER A 135      -3.211  19.913  -4.496  1.00  0.00           N  
ATOM   1051  CA  SER A 135      -3.432  20.804  -5.631  1.00  0.00           C  
ATOM   1052  C   SER A 135      -3.252  20.068  -6.954  1.00  0.00           C  
ATOM   1053  CB  SER A 135      -2.478  21.998  -5.568  1.00  0.00           C  
ATOM   1054  O   SER A 135      -3.924  20.378  -7.939  1.00  0.00           O  
ATOM   1055  OG  SER A 135      -1.137  21.564  -5.423  1.00  0.00           O  
ATOM   1056  N   ASP A 136      -2.487  18.936  -6.953  1.00  0.00           N  
ATOM   1057  CA  ASP A 136      -2.191  18.238  -8.201  1.00  0.00           C  
ATOM   1058  C   ASP A 136      -3.258  17.190  -8.510  1.00  0.00           C  
ATOM   1059  CB  ASP A 136      -0.811  17.581  -8.135  1.00  0.00           C  
ATOM   1060  O   ASP A 136      -3.325  16.676  -9.629  1.00  0.00           O  
ATOM   1061  CG  ASP A 136      -0.660  16.636  -6.957  1.00  0.00           C  
ATOM   1062  OD1 ASP A 136      -1.587  16.548  -6.123  1.00  0.00           O  
ATOM   1063  OD2 ASP A 136       0.397  15.975  -6.860  1.00  0.00           O  
ATOM   1064  N   GLY A 137      -4.214  16.900  -7.589  1.00  0.00           N  
ATOM   1065  CA  GLY A 137      -5.386  16.060  -7.775  1.00  0.00           C  
ATOM   1066  C   GLY A 137      -5.083  14.578  -7.662  1.00  0.00           C  
ATOM   1067  O   GLY A 137      -5.994  13.763  -7.503  1.00  0.00           O  
ATOM   1068  N   VAL A 138      -3.824  14.166  -7.609  1.00  0.00           N  
ATOM   1069  CA  VAL A 138      -3.493  12.745  -7.595  1.00  0.00           C  
ATOM   1070  C   VAL A 138      -3.170  12.303  -6.169  1.00  0.00           C  
ATOM   1071  CB  VAL A 138      -2.307  12.429  -8.533  1.00  0.00           C  
ATOM   1072  O   VAL A 138      -3.527  11.196  -5.760  1.00  0.00           O  
ATOM   1073  CG1 VAL A 138      -1.942  10.947  -8.462  1.00  0.00           C  
ATOM   1074  CG2 VAL A 138      -2.640  12.832  -9.968  1.00  0.00           C  
ATOM   1075  N   PHE A 139      -2.654  13.232  -5.474  1.00  0.00           N  
ATOM   1076  CA  PHE A 139      -2.274  12.946  -4.095  1.00  0.00           C  
ATOM   1077  C   PHE A 139      -3.266  13.569  -3.120  1.00  0.00           C  
ATOM   1078  CB  PHE A 139      -0.861  13.461  -3.808  1.00  0.00           C  
ATOM   1079  O   PHE A 139      -3.918  14.564  -3.441  1.00  0.00           O  
ATOM   1080  CG  PHE A 139       0.221  12.700  -4.526  1.00  0.00           C  
ATOM   1081  CD1 PHE A 139       0.489  11.375  -4.204  1.00  0.00           C  
ATOM   1082  CD2 PHE A 139       0.969  13.310  -5.525  1.00  0.00           C  
ATOM   1083  CE1 PHE A 139       1.490  10.669  -4.868  1.00  0.00           C  
ATOM   1084  CE2 PHE A 139       1.971  12.611  -6.192  1.00  0.00           C  
ATOM   1085  CZ  PHE A 139       2.230  11.290  -5.861  1.00  0.00           C  
ATOM   1086  N   TRP A 140      -3.387  12.877  -2.073  1.00  0.00           N  
ATOM   1087  CA  TRP A 140      -4.228  13.346  -0.976  1.00  0.00           C  
ATOM   1088  C   TRP A 140      -3.410  13.528   0.298  1.00  0.00           C  
ATOM   1089  CB  TRP A 140      -5.378  12.368  -0.724  1.00  0.00           C  
ATOM   1090  O   TRP A 140      -2.507  12.738   0.582  1.00  0.00           O  
ATOM   1091  CG  TRP A 140      -6.449  12.404  -1.773  1.00  0.00           C  
ATOM   1092  CD1 TRP A 140      -6.336  12.019  -3.080  1.00  0.00           C  
ATOM   1093  CD2 TRP A 140      -7.796  12.856  -1.603  1.00  0.00           C  
ATOM   1094  CE2 TRP A 140      -8.445  12.716  -2.850  1.00  0.00           C  
ATOM   1095  CE3 TRP A 140      -8.519  13.366  -0.516  1.00  0.00           C  
ATOM   1096  NE1 TRP A 140      -7.533  12.203  -3.733  1.00  0.00           N  
ATOM   1097  CH2 TRP A 140     -10.467  13.564  -1.959  1.00  0.00           C  
ATOM   1098  CZ2 TRP A 140      -9.784  13.067  -3.039  1.00  0.00           C  
ATOM   1099  CZ3 TRP A 140      -9.851  13.716  -0.706  1.00  0.00           C  
ATOM   1100  N   LYS A 141      -3.736  14.610   0.966  1.00  0.00           N  
ATOM   1101  CA  LYS A 141      -3.002  14.937   2.185  1.00  0.00           C  
ATOM   1102  C   LYS A 141      -3.699  14.366   3.416  1.00  0.00           C  
ATOM   1103  CB  LYS A 141      -2.846  16.452   2.327  1.00  0.00           C  
ATOM   1104  O   LYS A 141      -4.924  14.227   3.435  1.00  0.00           O  
ATOM   1105  CG  LYS A 141      -2.077  17.104   1.187  1.00  0.00           C  
ATOM   1106  CD  LYS A 141      -2.009  18.617   1.353  1.00  0.00           C  
ATOM   1107  CE  LYS A 141      -1.340  19.282   0.157  1.00  0.00           C  
ATOM   1108  NZ  LYS A 141      -1.334  20.770   0.282  1.00  0.00           N  
ATOM   1109  N   HIS A 142      -2.895  14.088   4.419  1.00  0.00           N  
ATOM   1110  CA  HIS A 142      -3.349  13.674   5.743  1.00  0.00           C  
ATOM   1111  C   HIS A 142      -2.311  14.005   6.809  1.00  0.00           C  
ATOM   1112  CB  HIS A 142      -3.659  12.177   5.759  1.00  0.00           C  
ATOM   1113  O   HIS A 142      -1.202  14.440   6.489  1.00  0.00           O  
ATOM   1114  CG  HIS A 142      -2.454  11.312   5.567  1.00  0.00           C  
ATOM   1115  CD2 HIS A 142      -1.925  10.758   4.451  1.00  0.00           C  
ATOM   1116  ND1 HIS A 142      -1.643  10.925   6.612  1.00  0.00           N  
ATOM   1117  CE1 HIS A 142      -0.664  10.168   6.145  1.00  0.00           C  
ATOM   1118  NE2 HIS A 142      -0.813  10.051   4.836  1.00  0.00           N  
ATOM   1119  N   TRP A 143      -2.638  13.727   8.091  1.00  0.00           N  
ATOM   1120  CA  TRP A 143      -1.755  14.182   9.160  1.00  0.00           C  
ATOM   1121  C   TRP A 143      -1.341  13.020  10.057  1.00  0.00           C  
ATOM   1122  CB  TRP A 143      -2.437  15.269   9.995  1.00  0.00           C  
ATOM   1123  O   TRP A 143      -0.893  13.229  11.186  1.00  0.00           O  
ATOM   1124  CG  TRP A 143      -2.514  16.602   9.313  1.00  0.00           C  
ATOM   1125  CD1 TRP A 143      -1.616  17.629   9.406  1.00  0.00           C  
ATOM   1126  CD2 TRP A 143      -3.550  17.054   8.435  1.00  0.00           C  
ATOM   1127  CE2 TRP A 143      -3.215  18.366   8.032  1.00  0.00           C  
ATOM   1128  CE3 TRP A 143      -4.730  16.476   7.949  1.00  0.00           C  
ATOM   1129  NE1 TRP A 143      -2.032  18.692   8.638  1.00  0.00           N  
ATOM   1130  CH2 TRP A 143      -5.167  18.520   6.704  1.00  0.00           C  
ATOM   1131  CZ2 TRP A 143      -4.019  19.109   7.165  1.00  0.00           C  
ATOM   1132  CZ3 TRP A 143      -5.529  17.217   7.086  1.00  0.00           C  
ATOM   1133  N   ILE A 144      -1.560  11.835   9.516  1.00  0.00           N  
ATOM   1134  CA  ILE A 144      -1.092  10.653  10.231  1.00  0.00           C  
ATOM   1135  C   ILE A 144       0.423  10.525  10.080  1.00  0.00           C  
ATOM   1136  CB  ILE A 144      -1.791   9.371   9.724  1.00  0.00           C  
ATOM   1137  O   ILE A 144       0.941  10.496   8.961  1.00  0.00           O  
ATOM   1138  CG1 ILE A 144      -3.307   9.475   9.926  1.00  0.00           C  
ATOM   1139  CG2 ILE A 144      -1.228   8.134  10.429  1.00  0.00           C  
ATOM   1140  CD1 ILE A 144      -4.100   8.370   9.241  1.00  0.00           C  
ATOM   1141  N   PRO A 145       1.145  10.491  11.288  1.00  0.00           N  
ATOM   1142  CA  PRO A 145       2.596  10.310  11.201  1.00  0.00           C  
ATOM   1143  C   PRO A 145       2.987   8.963  10.598  1.00  0.00           C  
ATOM   1144  CB  PRO A 145       3.052  10.408  12.659  1.00  0.00           C  
ATOM   1145  O   PRO A 145       2.414   7.931  10.959  1.00  0.00           O  
ATOM   1146  CG  PRO A 145       1.905  11.043  13.376  1.00  0.00           C  
ATOM   1147  CD  PRO A 145       0.638  10.706  12.643  1.00  0.00           C  
ATOM   1148  N   THR A 146       3.828   9.036   9.615  1.00  0.00           N  
ATOM   1149  CA  THR A 146       4.310   7.815   8.979  1.00  0.00           C  
ATOM   1150  C   THR A 146       5.836   7.782   8.957  1.00  0.00           C  
ATOM   1151  CB  THR A 146       3.771   7.684   7.542  1.00  0.00           C  
ATOM   1152  O   THR A 146       6.487   8.806   9.176  1.00  0.00           O  
ATOM   1153  CG2 THR A 146       2.246   7.680   7.526  1.00  0.00           C  
ATOM   1154  OG1 THR A 146       4.243   8.787   6.758  1.00  0.00           O  
ATOM   1155  N   LYS A 147       6.409   6.657   8.934  1.00  0.00           N  
ATOM   1156  CA  LYS A 147       7.849   6.443   8.830  1.00  0.00           C  
ATOM   1157  C   LYS A 147       8.228   5.912   7.450  1.00  0.00           C  
ATOM   1158  CB  LYS A 147       8.328   5.475   9.913  1.00  0.00           C  
ATOM   1159  O   LYS A 147       7.373   5.415   6.714  1.00  0.00           O  
ATOM   1160  CG  LYS A 147       8.076   5.961  11.333  1.00  0.00           C  
ATOM   1161  CD  LYS A 147       8.533   4.937  12.364  1.00  0.00           C  
ATOM   1162  CE  LYS A 147       8.242   5.404  13.784  1.00  0.00           C  
ATOM   1163  NZ  LYS A 147       8.657   4.388  14.797  1.00  0.00           N  
ATOM   1164  N   ASP A 148       9.538   6.149   7.199  1.00  0.00           N  
ATOM   1165  CA  ASP A 148      10.059   5.543   5.978  1.00  0.00           C  
ATOM   1166  C   ASP A 148       9.803   4.038   5.958  1.00  0.00           C  
ATOM   1167  CB  ASP A 148      11.557   5.824   5.836  1.00  0.00           C  
ATOM   1168  O   ASP A 148       9.986   3.359   6.971  1.00  0.00           O  
ATOM   1169  CG  ASP A 148      11.861   7.280   5.532  1.00  0.00           C  
ATOM   1170  OD1 ASP A 148      10.961   8.004   5.055  1.00  0.00           O  
ATOM   1171  OD2 ASP A 148      13.012   7.706   5.769  1.00  0.00           O  
ATOM   1172  N   GLY A 149       9.269   3.545   4.883  1.00  0.00           N  
ATOM   1173  CA  GLY A 149       9.031   2.116   4.755  1.00  0.00           C  
ATOM   1174  C   GLY A 149       7.564   1.744   4.857  1.00  0.00           C  
ATOM   1175  O   GLY A 149       7.199   0.580   4.682  1.00  0.00           O  
ATOM   1176  N   GLN A 150       6.730   2.702   5.113  1.00  0.00           N  
ATOM   1177  CA  GLN A 150       5.310   2.412   5.280  1.00  0.00           C  
ATOM   1178  C   GLN A 150       4.547   2.632   3.976  1.00  0.00           C  
ATOM   1179  CB  GLN A 150       4.712   3.277   6.390  1.00  0.00           C  
ATOM   1180  O   GLN A 150       3.317   2.553   3.950  1.00  0.00           O  
ATOM   1181  CG  GLN A 150       5.178   2.892   7.788  1.00  0.00           C  
ATOM   1182  CD  GLN A 150       4.585   3.776   8.869  1.00  0.00           C  
ATOM   1183  NE2 GLN A 150       4.260   3.180  10.011  1.00  0.00           N  
ATOM   1184  OE1 GLN A 150       4.421   4.986   8.680  1.00  0.00           O  
ATOM   1185  N   CYS A 151       5.325   2.987   2.960  1.00  0.00           N  
ATOM   1186  CA  CYS A 151       4.692   3.111   1.652  1.00  0.00           C  
ATOM   1187  C   CYS A 151       3.949   1.833   1.282  1.00  0.00           C  
ATOM   1188  CB  CYS A 151       5.734   3.434   0.581  1.00  0.00           C  
ATOM   1189  O   CYS A 151       4.393   0.733   1.617  1.00  0.00           O  
ATOM   1190  SG  CYS A 151       6.413   5.103   0.705  1.00  0.00           S  
ATOM   1191  N   GLY A 152       2.809   2.078   0.677  1.00  0.00           N  
ATOM   1192  CA  GLY A 152       2.044   0.931   0.213  1.00  0.00           C  
ATOM   1193  C   GLY A 152       0.958   0.506   1.184  1.00  0.00           C  
ATOM   1194  O   GLY A 152       0.098  -0.308   0.843  1.00  0.00           O  
ATOM   1195  N   SER A 153       0.976   1.102   2.386  1.00  0.00           N  
ATOM   1196  CA  SER A 153      -0.047   0.766   3.372  1.00  0.00           C  
ATOM   1197  C   SER A 153      -1.387   1.402   3.017  1.00  0.00           C  
ATOM   1198  CB  SER A 153       0.386   1.214   4.768  1.00  0.00           C  
ATOM   1199  O   SER A 153      -1.433   2.533   2.530  1.00  0.00           O  
ATOM   1200  OG  SER A 153       1.576   0.553   5.162  1.00  0.00           O  
ATOM   1201  N   PRO A 154      -2.467   0.730   3.324  1.00  0.00           N  
ATOM   1202  CA  PRO A 154      -3.788   1.204   2.905  1.00  0.00           C  
ATOM   1203  C   PRO A 154      -4.353   2.277   3.833  1.00  0.00           C  
ATOM   1204  CB  PRO A 154      -4.647  -0.062   2.948  1.00  0.00           C  
ATOM   1205  O   PRO A 154      -4.198   2.185   5.054  1.00  0.00           O  
ATOM   1206  CG  PRO A 154      -3.999  -0.928   3.979  1.00  0.00           C  
ATOM   1207  CD  PRO A 154      -2.519  -0.681   3.948  1.00  0.00           C  
ATOM   1208  N   TYR A 155      -4.913   3.236   3.277  1.00  0.00           N  
ATOM   1209  CA  TYR A 155      -5.797   4.165   3.973  1.00  0.00           C  
ATOM   1210  C   TYR A 155      -7.255   3.753   3.813  1.00  0.00           C  
ATOM   1211  CB  TYR A 155      -5.597   5.591   3.452  1.00  0.00           C  
ATOM   1212  O   TYR A 155      -7.723   3.523   2.696  1.00  0.00           O  
ATOM   1213  CG  TYR A 155      -4.341   6.254   3.965  1.00  0.00           C  
ATOM   1214  CD1 TYR A 155      -4.272   6.746   5.266  1.00  0.00           C  
ATOM   1215  CD2 TYR A 155      -3.224   6.392   3.149  1.00  0.00           C  
ATOM   1216  CE1 TYR A 155      -3.118   7.359   5.743  1.00  0.00           C  
ATOM   1217  CE2 TYR A 155      -2.064   7.004   3.615  1.00  0.00           C  
ATOM   1218  OH  TYR A 155      -0.876   8.090   5.377  1.00  0.00           O  
ATOM   1219  CZ  TYR A 155      -2.021   7.483   4.911  1.00  0.00           C  
ATOM   1220  N   VAL A 156      -7.953   3.729   4.942  1.00  0.00           N  
ATOM   1221  CA  VAL A 156      -9.304   3.180   4.975  1.00  0.00           C  
ATOM   1222  C   VAL A 156     -10.280   4.236   5.490  1.00  0.00           C  
ATOM   1223  CB  VAL A 156      -9.380   1.911   5.853  1.00  0.00           C  
ATOM   1224  O   VAL A 156      -9.989   4.936   6.463  1.00  0.00           O  
ATOM   1225  CG1 VAL A 156     -10.797   1.342   5.860  1.00  0.00           C  
ATOM   1226  CG2 VAL A 156      -8.382   0.863   5.363  1.00  0.00           C  
ATOM   1227  N   SER A 157     -11.403   4.337   4.806  1.00  0.00           N  
ATOM   1228  CA  SER A 157     -12.472   5.212   5.275  1.00  0.00           C  
ATOM   1229  C   SER A 157     -13.101   4.678   6.557  1.00  0.00           C  
ATOM   1230  CB  SER A 157     -13.546   5.372   4.198  1.00  0.00           C  
ATOM   1231  O   SER A 157     -13.523   3.521   6.613  1.00  0.00           O  
ATOM   1232  OG  SER A 157     -14.666   6.077   4.706  1.00  0.00           O  
ATOM   1233  N   VAL A 158     -13.184   5.539   7.514  1.00  0.00           N  
ATOM   1234  CA  VAL A 158     -13.753   5.147   8.799  1.00  0.00           C  
ATOM   1235  C   VAL A 158     -15.265   4.987   8.667  1.00  0.00           C  
ATOM   1236  CB  VAL A 158     -13.420   6.175   9.904  1.00  0.00           C  
ATOM   1237  O   VAL A 158     -15.883   4.228   9.418  1.00  0.00           O  
ATOM   1238  CG1 VAL A 158     -14.124   5.810  11.210  1.00  0.00           C  
ATOM   1239  CG2 VAL A 158     -11.909   6.261  10.114  1.00  0.00           C  
ATOM   1240  N   GLU A 159     -15.857   5.639   7.677  1.00  0.00           N  
ATOM   1241  CA  GLU A 159     -17.305   5.649   7.494  1.00  0.00           C  
ATOM   1242  C   GLU A 159     -17.801   4.318   6.937  1.00  0.00           C  
ATOM   1243  CB  GLU A 159     -17.723   6.795   6.569  1.00  0.00           C  
ATOM   1244  O   GLU A 159     -18.758   3.740   7.455  1.00  0.00           O  
ATOM   1245  CG  GLU A 159     -19.229   6.953   6.427  1.00  0.00           C  
ATOM   1246  CD  GLU A 159     -19.630   8.137   5.561  1.00  0.00           C  
ATOM   1247  OE1 GLU A 159     -20.846   8.370   5.376  1.00  0.00           O  
ATOM   1248  OE2 GLU A 159     -18.720   8.836   5.062  1.00  0.00           O  
ATOM   1249  N   ASP A 160     -17.054   3.787   5.920  1.00  0.00           N  
ATOM   1250  CA  ASP A 160     -17.632   2.617   5.267  1.00  0.00           C  
ATOM   1251  C   ASP A 160     -16.621   1.475   5.191  1.00  0.00           C  
ATOM   1252  CB  ASP A 160     -18.127   2.975   3.864  1.00  0.00           C  
ATOM   1253  O   ASP A 160     -16.927   0.401   4.669  1.00  0.00           O  
ATOM   1254  CG  ASP A 160     -17.044   3.583   2.990  1.00  0.00           C  
ATOM   1255  OD1 ASP A 160     -15.852   3.516   3.361  1.00  0.00           O  
ATOM   1256  OD2 ASP A 160     -17.386   4.137   1.923  1.00  0.00           O  
ATOM   1257  N   GLY A 161     -15.373   1.642   5.555  1.00  0.00           N  
ATOM   1258  CA  GLY A 161     -14.378   0.583   5.588  1.00  0.00           C  
ATOM   1259  C   GLY A 161     -13.731   0.330   4.239  1.00  0.00           C  
ATOM   1260  O   GLY A 161     -13.013  -0.657   4.064  1.00  0.00           O  
ATOM   1261  N   SER A 162     -14.022   1.210   3.283  1.00  0.00           N  
ATOM   1262  CA  SER A 162     -13.444   1.079   1.950  1.00  0.00           C  
ATOM   1263  C   SER A 162     -12.008   1.590   1.917  1.00  0.00           C  
ATOM   1264  CB  SER A 162     -14.287   1.836   0.923  1.00  0.00           C  
ATOM   1265  O   SER A 162     -11.665   2.541   2.622  1.00  0.00           O  
ATOM   1266  OG  SER A 162     -15.596   1.298   0.852  1.00  0.00           O  
ATOM   1267  N   ILE A 163     -11.157   0.900   1.185  1.00  0.00           N  
ATOM   1268  CA  ILE A 163      -9.806   1.398   0.950  1.00  0.00           C  
ATOM   1269  C   ILE A 163      -9.850   2.572  -0.025  1.00  0.00           C  
ATOM   1270  CB  ILE A 163      -8.880   0.286   0.408  1.00  0.00           C  
ATOM   1271  O   ILE A 163     -10.349   2.438  -1.145  1.00  0.00           O  
ATOM   1272  CG1 ILE A 163      -8.756  -0.850   1.430  1.00  0.00           C  
ATOM   1273  CG2 ILE A 163      -7.503   0.855   0.053  1.00  0.00           C  
ATOM   1274  CD1 ILE A 163      -8.057  -2.092   0.893  1.00  0.00           C  
ATOM   1275  N   VAL A 164      -9.296   3.725   0.376  1.00  0.00           N  
ATOM   1276  CA  VAL A 164      -9.461   4.930  -0.430  1.00  0.00           C  
ATOM   1277  C   VAL A 164      -8.116   5.346  -1.021  1.00  0.00           C  
ATOM   1278  CB  VAL A 164     -10.061   6.089   0.397  1.00  0.00           C  
ATOM   1279  O   VAL A 164      -8.052   6.240  -1.868  1.00  0.00           O  
ATOM   1280  CG1 VAL A 164     -11.489   5.761   0.830  1.00  0.00           C  
ATOM   1281  CG2 VAL A 164      -9.185   6.385   1.613  1.00  0.00           C  
ATOM   1282  N   GLY A 165      -7.054   4.672  -0.577  1.00  0.00           N  
ATOM   1283  CA  GLY A 165      -5.738   5.008  -1.095  1.00  0.00           C  
ATOM   1284  C   GLY A 165      -4.619   4.226  -0.432  1.00  0.00           C  
ATOM   1285  O   GLY A 165      -4.867   3.411   0.459  1.00  0.00           O  
ATOM   1286  N   ILE A 166      -3.416   4.345  -0.994  1.00  0.00           N  
ATOM   1287  CA  ILE A 166      -2.244   3.714  -0.399  1.00  0.00           C  
ATOM   1288  C   ILE A 166      -1.168   4.766  -0.137  1.00  0.00           C  
ATOM   1289  CB  ILE A 166      -1.686   2.591  -1.302  1.00  0.00           C  
ATOM   1290  O   ILE A 166      -1.047   5.738  -0.886  1.00  0.00           O  
ATOM   1291  CG1 ILE A 166      -1.252   3.162  -2.657  1.00  0.00           C  
ATOM   1292  CG2 ILE A 166      -2.723   1.479  -1.483  1.00  0.00           C  
ATOM   1293  CD1 ILE A 166      -0.529   2.160  -3.547  1.00  0.00           C  
ATOM   1294  N   HIS A 167      -0.525   4.592   1.005  1.00  0.00           N  
ATOM   1295  CA  HIS A 167       0.504   5.544   1.409  1.00  0.00           C  
ATOM   1296  C   HIS A 167       1.596   5.657   0.351  1.00  0.00           C  
ATOM   1297  CB  HIS A 167       1.113   5.137   2.752  1.00  0.00           C  
ATOM   1298  O   HIS A 167       2.084   4.643  -0.154  1.00  0.00           O  
ATOM   1299  CG  HIS A 167       2.184   6.065   3.231  1.00  0.00           C  
ATOM   1300  CD2 HIS A 167       3.508   5.868   3.428  1.00  0.00           C  
ATOM   1301  ND1 HIS A 167       1.933   7.376   3.573  1.00  0.00           N  
ATOM   1302  CE1 HIS A 167       3.062   7.947   3.959  1.00  0.00           C  
ATOM   1303  NE2 HIS A 167       4.032   7.053   3.881  1.00  0.00           N  
ATOM   1304  N   SER A 168       2.129   6.812  -0.108  1.00  0.00           N  
ATOM   1305  CA  SER A 168       3.109   7.040  -1.166  1.00  0.00           C  
ATOM   1306  C   SER A 168       4.329   7.788  -0.637  1.00  0.00           C  
ATOM   1307  CB  SER A 168       2.480   7.824  -2.319  1.00  0.00           C  
ATOM   1308  O   SER A 168       5.464   7.344  -0.824  1.00  0.00           O  
ATOM   1309  OG  SER A 168       3.345   7.847  -3.442  1.00  0.00           O  
ATOM   1310  N   ALA A 169       4.252   8.867  -0.093  1.00  0.00           N  
ATOM   1311  CA  ALA A 169       5.425   9.659   0.269  1.00  0.00           C  
ATOM   1312  C   ALA A 169       5.185  10.437   1.560  1.00  0.00           C  
ATOM   1313  CB  ALA A 169       5.792  10.615  -0.864  1.00  0.00           C  
ATOM   1314  O   ALA A 169       4.038  10.684   1.939  1.00  0.00           O  
ATOM   1315  N   SER A 170       6.328  10.556   2.274  1.00  0.00           N  
ATOM   1316  CA  SER A 170       6.406  11.461   3.416  1.00  0.00           C  
ATOM   1317  C   SER A 170       7.197  12.719   3.071  1.00  0.00           C  
ATOM   1318  CB  SER A 170       7.047  10.759   4.614  1.00  0.00           C  
ATOM   1319  O   SER A 170       8.102  12.680   2.236  1.00  0.00           O  
ATOM   1320  OG  SER A 170       8.369  10.349   4.309  1.00  0.00           O  
ATOM   1321  N   ASN A 171       6.493  13.833   2.923  1.00  0.00           N  
ATOM   1322  CA  ASN A 171       7.246  15.076   2.793  1.00  0.00           C  
ATOM   1323  C   ASN A 171       8.161  15.305   3.993  1.00  0.00           C  
ATOM   1324  CB  ASN A 171       6.298  16.263   2.615  1.00  0.00           C  
ATOM   1325  O   ASN A 171       7.736  15.158   5.140  1.00  0.00           O  
ATOM   1326  CG  ASN A 171       7.003  17.502   2.098  1.00  0.00           C  
ATOM   1327  ND2 ASN A 171       6.228  18.503   1.701  1.00  0.00           N  
ATOM   1328  OD1 ASN A 171       8.235  17.557   2.056  1.00  0.00           O  
ATOM   1329  N   PHE A 172       9.510  15.436   3.788  1.00  0.00           N  
ATOM   1330  CA  PHE A 172      10.580  15.693   4.744  1.00  0.00           C  
ATOM   1331  C   PHE A 172      10.459  17.096   5.328  1.00  0.00           C  
ATOM   1332  CB  PHE A 172      11.949  15.518   4.080  1.00  0.00           C  
ATOM   1333  O   PHE A 172      10.824  17.327   6.482  1.00  0.00           O  
ATOM   1334  CG  PHE A 172      12.249  14.101   3.671  1.00  0.00           C  
ATOM   1335  CD1 PHE A 172      12.678  13.169   4.608  1.00  0.00           C  
ATOM   1336  CD2 PHE A 172      12.100  13.700   2.350  1.00  0.00           C  
ATOM   1337  CE1 PHE A 172      12.956  11.856   4.233  1.00  0.00           C  
ATOM   1338  CE2 PHE A 172      12.376  12.391   1.967  1.00  0.00           C  
ATOM   1339  CZ  PHE A 172      12.805  11.470   2.910  1.00  0.00           C  
ATOM   1340  N   THR A 173       9.617  17.973   4.627  1.00  0.00           N  
ATOM   1341  CA  THR A 173       9.650  19.367   5.054  1.00  0.00           C  
ATOM   1342  C   THR A 173       8.295  19.795   5.611  1.00  0.00           C  
ATOM   1343  CB  THR A 173      10.048  20.298   3.894  1.00  0.00           C  
ATOM   1344  O   THR A 173       8.221  20.667   6.478  1.00  0.00           O  
ATOM   1345  CG2 THR A 173      11.477  20.027   3.436  1.00  0.00           C  
ATOM   1346  OG1 THR A 173       9.157  20.086   2.792  1.00  0.00           O  
ATOM   1347  N   ASN A 174       7.276  19.066   5.325  1.00  0.00           N  
ATOM   1348  CA  ASN A 174       5.933  19.426   5.767  1.00  0.00           C  
ATOM   1349  C   ASN A 174       5.346  18.368   6.697  1.00  0.00           C  
ATOM   1350  CB  ASN A 174       5.012  19.646   4.564  1.00  0.00           C  
ATOM   1351  O   ASN A 174       5.873  17.259   6.793  1.00  0.00           O  
ATOM   1352  CG  ASN A 174       4.981  21.092   4.109  1.00  0.00           C  
ATOM   1353  ND2 ASN A 174       4.578  21.312   2.863  1.00  0.00           N  
ATOM   1354  OD1 ASN A 174       5.317  22.002   4.871  1.00  0.00           O  
ATOM   1355  N   THR A 175       4.631  18.856   7.753  1.00  0.00           N  
ATOM   1356  CA  THR A 175       3.918  18.071   8.755  1.00  0.00           C  
ATOM   1357  C   THR A 175       2.863  17.186   8.098  1.00  0.00           C  
ATOM   1358  CB  THR A 175       3.249  18.979   9.804  1.00  0.00           C  
ATOM   1359  O   THR A 175       2.207  16.388   8.771  1.00  0.00           O  
ATOM   1360  CG2 THR A 175       4.292  19.717  10.637  1.00  0.00           C  
ATOM   1361  OG1 THR A 175       2.419  19.938   9.138  1.00  0.00           O  
ATOM   1362  N   ASN A 176       2.703  17.378   6.702  1.00  0.00           N  
ATOM   1363  CA  ASN A 176       1.652  16.554   6.114  1.00  0.00           C  
ATOM   1364  C   ASN A 176       2.232  15.408   5.291  1.00  0.00           C  
ATOM   1365  CB  ASN A 176       0.720  17.408   5.251  1.00  0.00           C  
ATOM   1366  O   ASN A 176       3.387  15.467   4.864  1.00  0.00           O  
ATOM   1367  CG  ASN A 176       1.473  18.287   4.271  1.00  0.00           C  
ATOM   1368  ND2 ASN A 176       0.777  19.252   3.683  1.00  0.00           N  
ATOM   1369  OD1 ASN A 176       2.671  18.098   4.044  1.00  0.00           O  
ATOM   1370  N   ASN A 177       1.494  14.275   5.291  1.00  0.00           N  
ATOM   1371  CA  ASN A 177       1.806  13.091   4.498  1.00  0.00           C  
ATOM   1372  C   ASN A 177       0.834  12.925   3.333  1.00  0.00           C  
ATOM   1373  CB  ASN A 177       1.799  11.839   5.377  1.00  0.00           C  
ATOM   1374  O   ASN A 177      -0.199  13.595   3.281  1.00  0.00           O  
ATOM   1375  CG  ASN A 177       2.902  11.850   6.417  1.00  0.00           C  
ATOM   1376  ND2 ASN A 177       2.520  11.802   7.688  1.00  0.00           N  
ATOM   1377  OD1 ASN A 177       4.088  11.901   6.081  1.00  0.00           O  
ATOM   1378  N   TYR A 178       1.304  12.101   2.343  1.00  0.00           N  
ATOM   1379  CA  TYR A 178       0.490  11.960   1.141  1.00  0.00           C  
ATOM   1380  C   TYR A 178       0.207  10.492   0.843  1.00  0.00           C  
ATOM   1381  CB  TYR A 178       1.183  12.612  -0.059  1.00  0.00           C  
ATOM   1382  O   TYR A 178       0.997   9.616   1.203  1.00  0.00           O  
ATOM   1383  CG  TYR A 178       1.437  14.089   0.116  1.00  0.00           C  
ATOM   1384  CD1 TYR A 178       0.470  15.029  -0.232  1.00  0.00           C  
ATOM   1385  CD2 TYR A 178       2.645  14.549   0.630  1.00  0.00           C  
ATOM   1386  CE1 TYR A 178       0.700  16.391  -0.074  1.00  0.00           C  
ATOM   1387  CE2 TYR A 178       2.887  15.909   0.792  1.00  0.00           C  
ATOM   1388  OH  TYR A 178       2.143  18.169   0.597  1.00  0.00           O  
ATOM   1389  CZ  TYR A 178       1.910  16.821   0.438  1.00  0.00           C  
ATOM   1390  N   PHE A 179      -0.932  10.277   0.314  1.00  0.00           N  
ATOM   1391  CA  PHE A 179      -1.217   8.962  -0.247  1.00  0.00           C  
ATOM   1392  C   PHE A 179      -1.793   9.087  -1.653  1.00  0.00           C  
ATOM   1393  CB  PHE A 179      -2.190   8.191   0.651  1.00  0.00           C  
ATOM   1394  O   PHE A 179      -2.253  10.160  -2.048  1.00  0.00           O  
ATOM   1395  CG  PHE A 179      -3.583   8.759   0.665  1.00  0.00           C  
ATOM   1396  CD1 PHE A 179      -3.951   9.712   1.606  1.00  0.00           C  
ATOM   1397  CD2 PHE A 179      -4.526   8.339  -0.264  1.00  0.00           C  
ATOM   1398  CE1 PHE A 179      -5.241  10.240   1.622  1.00  0.00           C  
ATOM   1399  CE2 PHE A 179      -5.816   8.861  -0.255  1.00  0.00           C  
ATOM   1400  CZ  PHE A 179      -6.172   9.810   0.689  1.00  0.00           C  
ATOM   1401  N   THR A 180      -1.576   8.078  -2.415  1.00  0.00           N  
ATOM   1402  CA  THR A 180      -2.154   7.983  -3.751  1.00  0.00           C  
ATOM   1403  C   THR A 180      -3.595   7.486  -3.683  1.00  0.00           C  
ATOM   1404  CB  THR A 180      -1.327   7.047  -4.652  1.00  0.00           C  
ATOM   1405  O   THR A 180      -3.860   6.404  -3.154  1.00  0.00           O  
ATOM   1406  CG2 THR A 180      -1.865   7.040  -6.079  1.00  0.00           C  
ATOM   1407  OG1 THR A 180       0.035   7.490  -4.668  1.00  0.00           O  
ATOM   1408  N   ALA A 181      -4.491   8.252  -4.215  1.00  0.00           N  
ATOM   1409  CA  ALA A 181      -5.916   7.937  -4.161  1.00  0.00           C  
ATOM   1410  C   ALA A 181      -6.260   6.788  -5.105  1.00  0.00           C  
ATOM   1411  CB  ALA A 181      -6.747   9.171  -4.506  1.00  0.00           C  
ATOM   1412  O   ALA A 181      -5.661   6.654  -6.175  1.00  0.00           O  
ATOM   1413  N   VAL A 182      -7.172   5.975  -4.673  1.00  0.00           N  
ATOM   1414  CA  VAL A 182      -7.762   4.964  -5.545  1.00  0.00           C  
ATOM   1415  C   VAL A 182      -8.562   5.643  -6.655  1.00  0.00           C  
ATOM   1416  CB  VAL A 182      -8.666   3.991  -4.755  1.00  0.00           C  
ATOM   1417  O   VAL A 182      -9.353   6.552  -6.391  1.00  0.00           O  
ATOM   1418  CG1 VAL A 182      -9.413   3.056  -5.705  1.00  0.00           C  
ATOM   1419  CG2 VAL A 182      -7.838   3.190  -3.752  1.00  0.00           C  
ATOM   1420  N   PRO A 183      -8.311   5.256  -7.931  1.00  0.00           N  
ATOM   1421  CA  PRO A 183      -9.071   5.871  -9.022  1.00  0.00           C  
ATOM   1422  C   PRO A 183     -10.532   5.425  -9.047  1.00  0.00           C  
ATOM   1423  CB  PRO A 183      -8.334   5.398 -10.277  1.00  0.00           C  
ATOM   1424  O   PRO A 183     -10.886   4.422  -8.422  1.00  0.00           O  
ATOM   1425  CG  PRO A 183      -7.748   4.076  -9.900  1.00  0.00           C  
ATOM   1426  CD  PRO A 183      -7.360   4.121  -8.450  1.00  0.00           C  
ATOM   1427  N   PRO A 184     -11.310   6.245  -9.826  1.00  0.00           N  
ATOM   1428  CA  PRO A 184     -12.700   5.810  -9.984  1.00  0.00           C  
ATOM   1429  C   PRO A 184     -12.821   4.478 -10.720  1.00  0.00           C  
ATOM   1430  CB  PRO A 184     -13.334   6.942 -10.796  1.00  0.00           C  
ATOM   1431  O   PRO A 184     -11.981   4.157 -11.565  1.00  0.00           O  
ATOM   1432  CG  PRO A 184     -12.189   7.591 -11.505  1.00  0.00           C  
ATOM   1433  CD  PRO A 184     -10.956   7.435 -10.663  1.00  0.00           C  
ATOM   1434  N   ASN A 185     -13.723   3.615 -10.356  1.00  0.00           N  
ATOM   1435  CA  ASN A 185     -14.045   2.358 -11.023  1.00  0.00           C  
ATOM   1436  C   ASN A 185     -12.921   1.338 -10.870  1.00  0.00           C  
ATOM   1437  CB  ASN A 185     -14.347   2.598 -12.504  1.00  0.00           C  
ATOM   1438  O   ASN A 185     -12.665   0.548 -11.781  1.00  0.00           O  
ATOM   1439  CG  ASN A 185     -15.512   3.544 -12.717  1.00  0.00           C  
ATOM   1440  ND2 ASN A 185     -15.351   4.485 -13.640  1.00  0.00           N  
ATOM   1441  OD1 ASN A 185     -16.548   3.432 -12.056  1.00  0.00           O  
ATOM   1442  N   PHE A 186     -12.137   1.495  -9.848  1.00  0.00           N  
ATOM   1443  CA  PHE A 186     -10.990   0.639  -9.571  1.00  0.00           C  
ATOM   1444  C   PHE A 186     -11.426  -0.811  -9.396  1.00  0.00           C  
ATOM   1445  CB  PHE A 186     -10.249   1.119  -8.319  1.00  0.00           C  
ATOM   1446  O   PHE A 186     -10.737  -1.730  -9.844  1.00  0.00           O  
ATOM   1447  CG  PHE A 186      -8.872   0.531  -8.165  1.00  0.00           C  
ATOM   1448  CD1 PHE A 186      -8.478  -0.049  -6.966  1.00  0.00           C  
ATOM   1449  CD2 PHE A 186      -7.971   0.559  -9.222  1.00  0.00           C  
ATOM   1450  CE1 PHE A 186      -7.204  -0.593  -6.821  1.00  0.00           C  
ATOM   1451  CE2 PHE A 186      -6.696   0.016  -9.085  1.00  0.00           C  
ATOM   1452  CZ  PHE A 186      -6.315  -0.558  -7.883  1.00  0.00           C  
ATOM   1453  N   MET A 187     -12.526  -0.974  -8.855  1.00  0.00           N  
ATOM   1454  CA  MET A 187     -13.034  -2.324  -8.627  1.00  0.00           C  
ATOM   1455  C   MET A 187     -13.251  -3.054  -9.949  1.00  0.00           C  
ATOM   1456  CB  MET A 187     -14.341  -2.281  -7.833  1.00  0.00           C  
ATOM   1457  O   MET A 187     -12.987  -4.253 -10.051  1.00  0.00           O  
ATOM   1458  CG  MET A 187     -14.153  -1.955  -6.360  1.00  0.00           C  
ATOM   1459  SD  MET A 187     -13.025  -3.133  -5.519  1.00  0.00           S  
ATOM   1460  CE  MET A 187     -14.028  -4.643  -5.589  1.00  0.00           C  
ATOM   1461  N   GLU A 188     -13.785  -2.368 -10.918  1.00  0.00           N  
ATOM   1462  CA  GLU A 188     -13.995  -2.934 -12.248  1.00  0.00           C  
ATOM   1463  C   GLU A 188     -12.677  -3.391 -12.867  1.00  0.00           C  
ATOM   1464  CB  GLU A 188     -14.681  -1.916 -13.163  1.00  0.00           C  
ATOM   1465  O   GLU A 188     -12.613  -4.454 -13.488  1.00  0.00           O  
ATOM   1466  CG  GLU A 188     -15.097  -2.485 -14.512  1.00  0.00           C  
ATOM   1467  CD  GLU A 188     -15.817  -1.476 -15.392  1.00  0.00           C  
ATOM   1468  OE1 GLU A 188     -16.158  -1.814 -16.548  1.00  0.00           O  
ATOM   1469  OE2 GLU A 188     -16.041  -0.338 -14.922  1.00  0.00           O  
ATOM   1470  N   LEU A 189     -11.700  -2.614 -12.586  1.00  0.00           N  
ATOM   1471  CA  LEU A 189     -10.370  -2.941 -13.088  1.00  0.00           C  
ATOM   1472  C   LEU A 189      -9.835  -4.207 -12.427  1.00  0.00           C  
ATOM   1473  CB  LEU A 189      -9.405  -1.777 -12.845  1.00  0.00           C  
ATOM   1474  O   LEU A 189      -9.241  -5.057 -13.094  1.00  0.00           O  
ATOM   1475  CG  LEU A 189      -7.989  -1.944 -13.399  1.00  0.00           C  
ATOM   1476  CD1 LEU A 189      -8.005  -1.881 -14.923  1.00  0.00           C  
ATOM   1477  CD2 LEU A 189      -7.060  -0.880 -12.824  1.00  0.00           C  
ATOM   1478  N   LEU A 190     -10.106  -4.382 -11.180  1.00  0.00           N  
ATOM   1479  CA  LEU A 190      -9.569  -5.493 -10.401  1.00  0.00           C  
ATOM   1480  C   LEU A 190     -10.308  -6.788 -10.721  1.00  0.00           C  
ATOM   1481  CB  LEU A 190      -9.666  -5.194  -8.903  1.00  0.00           C  
ATOM   1482  O   LEU A 190      -9.721  -7.871 -10.671  1.00  0.00           O  
ATOM   1483  CG  LEU A 190      -8.796  -4.048  -8.383  1.00  0.00           C  
ATOM   1484  CD1 LEU A 190      -9.001  -3.866  -6.883  1.00  0.00           C  
ATOM   1485  CD2 LEU A 190      -7.327  -4.304  -8.701  1.00  0.00           C  
ATOM   1486  N   THR A 191     -11.523  -6.716 -11.099  1.00  0.00           N  
ATOM   1487  CA  THR A 191     -12.352  -7.905 -11.259  1.00  0.00           C  
ATOM   1488  C   THR A 191     -12.417  -8.326 -12.724  1.00  0.00           C  
ATOM   1489  CB  THR A 191     -13.777  -7.668 -10.726  1.00  0.00           C  
ATOM   1490  O   THR A 191     -12.859  -9.433 -13.038  1.00  0.00           O  
ATOM   1491  CG2 THR A 191     -13.772  -7.458  -9.216  1.00  0.00           C  
ATOM   1492  OG1 THR A 191     -14.330  -6.507 -11.357  1.00  0.00           O  
ATOM   1493  N   ASN A 192     -11.923  -7.426 -13.611  1.00  0.00           N  
ATOM   1494  CA  ASN A 192     -11.948  -7.713 -15.041  1.00  0.00           C  
ATOM   1495  C   ASN A 192     -10.551  -7.645 -15.651  1.00  0.00           C  
ATOM   1496  CB  ASN A 192     -12.892  -6.752 -15.766  1.00  0.00           C  
ATOM   1497  O   ASN A 192     -10.095  -6.571 -16.050  1.00  0.00           O  
ATOM   1498  CG  ASN A 192     -13.239  -7.218 -17.165  1.00  0.00           C  
ATOM   1499  ND2 ASN A 192     -14.328  -6.691 -17.713  1.00  0.00           N  
ATOM   1500  OD1 ASN A 192     -12.536  -8.047 -17.749  1.00  0.00           O  
ATOM   1501  N   PRO A 193      -9.872  -8.720 -15.672  1.00  0.00           N  
ATOM   1502  CA  PRO A 193      -8.500  -8.742 -16.187  1.00  0.00           C  
ATOM   1503  C   PRO A 193      -8.398  -8.218 -17.617  1.00  0.00           C  
ATOM   1504  CB  PRO A 193      -8.123 -10.224 -16.120  1.00  0.00           C  
ATOM   1505  O   PRO A 193      -7.345  -7.719 -18.022  1.00  0.00           O  
ATOM   1506  CG  PRO A 193      -9.053 -10.810 -15.107  1.00  0.00           C  
ATOM   1507  CD  PRO A 193     -10.320 -10.005 -15.102  1.00  0.00           C  
ATOM   1508  N   SER A 194      -9.486  -8.336 -18.391  1.00  0.00           N  
ATOM   1509  CA  SER A 194      -9.472  -7.949 -19.798  1.00  0.00           C  
ATOM   1510  C   SER A 194      -9.326  -6.439 -19.954  1.00  0.00           C  
ATOM   1511  CB  SER A 194     -10.747  -8.421 -20.497  1.00  0.00           C  
ATOM   1512  O   SER A 194      -8.936  -5.955 -21.019  1.00  0.00           O  
ATOM   1513  OG  SER A 194     -11.895  -7.865 -19.880  1.00  0.00           O  
ATOM   1514  N   LEU A 195      -9.512  -5.694 -18.892  1.00  0.00           N  
ATOM   1515  CA  LEU A 195      -9.448  -4.238 -18.953  1.00  0.00           C  
ATOM   1516  C   LEU A 195      -8.029  -3.745 -18.693  1.00  0.00           C  
ATOM   1517  CB  LEU A 195     -10.411  -3.616 -17.939  1.00  0.00           C  
ATOM   1518  O   LEU A 195      -7.725  -2.570 -18.914  1.00  0.00           O  
ATOM   1519  CG  LEU A 195     -11.903  -3.817 -18.209  1.00  0.00           C  
ATOM   1520  CD1 LEU A 195     -12.732  -3.224 -17.074  1.00  0.00           C  
ATOM   1521  CD2 LEU A 195     -12.294  -3.194 -19.545  1.00  0.00           C  
ATOM   1522  N   GLN A 196      -7.169  -4.713 -18.408  1.00  0.00           N  
ATOM   1523  CA  GLN A 196      -5.824  -4.315 -18.009  1.00  0.00           C  
ATOM   1524  C   GLN A 196      -4.832  -4.498 -19.154  1.00  0.00           C  
ATOM   1525  CB  GLN A 196      -5.367  -5.113 -16.787  1.00  0.00           C  
ATOM   1526  O   GLN A 196      -4.932  -5.458 -19.921  1.00  0.00           O  
ATOM   1527  CG  GLN A 196      -6.252  -4.922 -15.562  1.00  0.00           C  
ATOM   1528  CD  GLN A 196      -5.963  -5.932 -14.466  1.00  0.00           C  
ATOM   1529  NE2 GLN A 196      -6.444  -5.651 -13.260  1.00  0.00           N  
ATOM   1530  OE1 GLN A 196      -5.314  -6.955 -14.702  1.00  0.00           O  
ATOM   1531  N   ASP A 197      -4.064  -3.474 -19.459  1.00  0.00           N  
ATOM   1532  CA  ASP A 197      -2.928  -3.594 -20.368  1.00  0.00           C  
ATOM   1533  C   ASP A 197      -1.686  -4.092 -19.633  1.00  0.00           C  
ATOM   1534  CB  ASP A 197      -2.637  -2.252 -21.044  1.00  0.00           C  
ATOM   1535  O   ASP A 197      -0.904  -3.293 -19.113  1.00  0.00           O  
ATOM   1536  CG  ASP A 197      -3.732  -1.821 -22.003  1.00  0.00           C  
ATOM   1537  OD1 ASP A 197      -4.421  -2.694 -22.574  1.00  0.00           O  
ATOM   1538  OD2 ASP A 197      -3.906  -0.598 -22.192  1.00  0.00           O  
ATOM   1539  N   TRP A 198      -1.541  -5.411 -19.587  1.00  0.00           N  
ATOM   1540  CA  TRP A 198      -0.453  -6.023 -18.831  1.00  0.00           C  
ATOM   1541  C   TRP A 198       0.874  -5.869 -19.566  1.00  0.00           C  
ATOM   1542  CB  TRP A 198      -0.741  -7.505 -18.576  1.00  0.00           C  
ATOM   1543  O   TRP A 198       0.946  -6.076 -20.780  1.00  0.00           O  
ATOM   1544  CG  TRP A 198      -1.978  -7.755 -17.768  1.00  0.00           C  
ATOM   1545  CD1 TRP A 198      -3.197  -8.167 -18.232  1.00  0.00           C  
ATOM   1546  CD2 TRP A 198      -2.118  -7.603 -16.352  1.00  0.00           C  
ATOM   1547  CE2 TRP A 198      -3.450  -7.941 -16.025  1.00  0.00           C  
ATOM   1548  CE3 TRP A 198      -1.246  -7.215 -15.326  1.00  0.00           C  
ATOM   1549  NE1 TRP A 198      -4.086  -8.281 -17.189  1.00  0.00           N  
ATOM   1550  CH2 TRP A 198      -3.056  -7.519 -13.730  1.00  0.00           C  
ATOM   1551  CZ2 TRP A 198      -3.930  -7.903 -14.714  1.00  0.00           C  
ATOM   1552  CZ3 TRP A 198      -1.726  -7.177 -14.022  1.00  0.00           C  
ATOM   1553  N   ILE A 199       1.773  -5.328 -18.792  1.00  0.00           N  
ATOM   1554  CA  ILE A 199       3.112  -5.171 -19.350  1.00  0.00           C  
ATOM   1555  C   ILE A 199       4.119  -5.940 -18.497  1.00  0.00           C  
ATOM   1556  CB  ILE A 199       3.515  -3.682 -19.443  1.00  0.00           C  
ATOM   1557  O   ILE A 199       3.859  -6.229 -17.327  1.00  0.00           O  
ATOM   1558  CG1 ILE A 199       3.487  -3.033 -18.054  1.00  0.00           C  
ATOM   1559  CG2 ILE A 199       2.598  -2.934 -20.415  1.00  0.00           C  
ATOM   1560  CD1 ILE A 199       4.142  -1.660 -17.999  1.00  0.00           C  
ATOM   1561  N   SER A 200       5.168  -6.473 -19.137  1.00  0.00           N  
ATOM   1562  CA  SER A 200       6.279  -7.106 -18.433  1.00  0.00           C  
ATOM   1563  C   SER A 200       7.582  -6.347 -18.660  1.00  0.00           C  
ATOM   1564  CB  SER A 200       6.441  -8.558 -18.883  1.00  0.00           C  
ATOM   1565  O   SER A 200       7.714  -5.609 -19.639  1.00  0.00           O  
ATOM   1566  OG  SER A 200       5.260  -9.299 -18.627  1.00  0.00           O  
ATOM   1567  N   GLY A 201       8.488  -6.405 -17.656  1.00  0.00           N  
ATOM   1568  CA  GLY A 201       9.805  -5.811 -17.819  1.00  0.00           C  
ATOM   1569  C   GLY A 201       9.811  -4.307 -17.623  1.00  0.00           C  
ATOM   1570  O   GLY A 201      10.696  -3.613 -18.128  1.00  0.00           O  
ATOM   1571  N   TRP A 202       8.811  -3.810 -16.966  1.00  0.00           N  
ATOM   1572  CA  TRP A 202       8.668  -2.370 -16.779  1.00  0.00           C  
ATOM   1573  C   TRP A 202       9.535  -1.882 -15.624  1.00  0.00           C  
ATOM   1574  CB  TRP A 202       7.203  -2.003 -16.524  1.00  0.00           C  
ATOM   1575  O   TRP A 202       9.693  -2.580 -14.620  1.00  0.00           O  
ATOM   1576  CG  TRP A 202       6.959  -0.530 -16.386  1.00  0.00           C  
ATOM   1577  CD1 TRP A 202       6.648   0.351 -17.383  1.00  0.00           C  
ATOM   1578  CD2 TRP A 202       7.012   0.234 -15.177  1.00  0.00           C  
ATOM   1579  CE2 TRP A 202       6.721   1.574 -15.517  1.00  0.00           C  
ATOM   1580  CE3 TRP A 202       7.277  -0.085 -13.838  1.00  0.00           C  
ATOM   1581  NE1 TRP A 202       6.503   1.618 -16.867  1.00  0.00           N  
ATOM   1582  CH2 TRP A 202       6.950   2.256 -13.262  1.00  0.00           C  
ATOM   1583  CZ2 TRP A 202       6.687   2.595 -14.564  1.00  0.00           C  
ATOM   1584  CZ3 TRP A 202       7.243   0.933 -12.892  1.00  0.00           C  
ATOM   1585  N   SER A 203      10.249  -0.796 -15.685  1.00  0.00           N  
ATOM   1586  CA  SER A 203      10.924  -0.083 -14.605  1.00  0.00           C  
ATOM   1587  C   SER A 203      10.559   1.397 -14.606  1.00  0.00           C  
ATOM   1588  CB  SER A 203      12.441  -0.242 -14.723  1.00  0.00           C  
ATOM   1589  O   SER A 203      10.300   1.977 -15.663  1.00  0.00           O  
ATOM   1590  OG  SER A 203      12.928   0.427 -15.873  1.00  0.00           O  
ATOM   1591  N   LEU A 204      10.353   1.964 -13.408  1.00  0.00           N  
ATOM   1592  CA  LEU A 204      10.004   3.375 -13.282  1.00  0.00           C  
ATOM   1593  C   LEU A 204      11.132   4.262 -13.797  1.00  0.00           C  
ATOM   1594  CB  LEU A 204       9.690   3.722 -11.824  1.00  0.00           C  
ATOM   1595  O   LEU A 204      12.292   4.080 -13.419  1.00  0.00           O  
ATOM   1596  CG  LEU A 204       9.202   5.146 -11.556  1.00  0.00           C  
ATOM   1597  CD1 LEU A 204       7.794   5.338 -12.110  1.00  0.00           C  
ATOM   1598  CD2 LEU A 204       9.241   5.453 -10.063  1.00  0.00           C  
ATOM   1599  N   ASN A 205      10.730   5.033 -14.758  1.00  0.00           N  
ATOM   1600  CA  ASN A 205      11.613   6.112 -15.189  1.00  0.00           C  
ATOM   1601  C   ASN A 205      11.345   7.399 -14.415  1.00  0.00           C  
ATOM   1602  CB  ASN A 205      11.468   6.356 -16.693  1.00  0.00           C  
ATOM   1603  O   ASN A 205      10.313   8.043 -14.612  1.00  0.00           O  
ATOM   1604  CG  ASN A 205      12.516   7.308 -17.234  1.00  0.00           C  
ATOM   1605  ND2 ASN A 205      12.744   7.259 -18.541  1.00  0.00           N  
ATOM   1606  OD1 ASN A 205      13.117   8.081 -16.483  1.00  0.00           O  
ATOM   1607  N   SER A 206      12.047   7.690 -13.336  1.00  0.00           N  
ATOM   1608  CA  SER A 206      11.827   8.837 -12.461  1.00  0.00           C  
ATOM   1609  C   SER A 206      11.756  10.135 -13.260  1.00  0.00           C  
ATOM   1610  CB  SER A 206      12.938   8.934 -11.414  1.00  0.00           C  
ATOM   1611  O   SER A 206      11.129  11.103 -12.825  1.00  0.00           O  
ATOM   1612  OG  SER A 206      14.213   8.924 -12.031  1.00  0.00           O  
ATOM   1613  N   ASP A 207      12.346  10.132 -14.490  1.00  0.00           N  
ATOM   1614  CA  ASP A 207      12.324  11.347 -15.300  1.00  0.00           C  
ATOM   1615  C   ASP A 207      10.934  11.593 -15.882  1.00  0.00           C  
ATOM   1616  CB  ASP A 207      13.358  11.260 -16.425  1.00  0.00           C  
ATOM   1617  O   ASP A 207      10.557  12.739 -16.137  1.00  0.00           O  
ATOM   1618  CG  ASP A 207      14.789  11.311 -15.920  1.00  0.00           C  
ATOM   1619  OD1 ASP A 207      15.032  11.876 -14.832  1.00  0.00           O  
ATOM   1620  OD2 ASP A 207      15.682  10.785 -16.619  1.00  0.00           O  
ATOM   1621  N   SER A 208      10.057  10.572 -15.839  1.00  0.00           N  
ATOM   1622  CA  SER A 208       8.801  10.658 -16.576  1.00  0.00           C  
ATOM   1623  C   SER A 208       7.607  10.716 -15.629  1.00  0.00           C  
ATOM   1624  CB  SER A 208       8.653   9.467 -17.525  1.00  0.00           C  
ATOM   1625  O   SER A 208       6.494  11.045 -16.045  1.00  0.00           O  
ATOM   1626  OG  SER A 208       8.820   8.245 -16.827  1.00  0.00           O  
ATOM   1627  N   VAL A 209       7.811  10.514 -14.278  1.00  0.00           N  
ATOM   1628  CA  VAL A 209       6.628  10.468 -13.425  1.00  0.00           C  
ATOM   1629  C   VAL A 209       6.330  11.862 -12.878  1.00  0.00           C  
ATOM   1630  CB  VAL A 209       6.805   9.466 -12.262  1.00  0.00           C  
ATOM   1631  O   VAL A 209       7.236  12.564 -12.422  1.00  0.00           O  
ATOM   1632  CG1 VAL A 209       5.567   9.453 -11.368  1.00  0.00           C  
ATOM   1633  CG2 VAL A 209       7.091   8.067 -12.804  1.00  0.00           C  
ATOM   1634  N   PHE A 210       5.297  12.467 -13.393  1.00  0.00           N  
ATOM   1635  CA  PHE A 210       4.678  13.710 -12.950  1.00  0.00           C  
ATOM   1636  C   PHE A 210       4.037  13.538 -11.578  1.00  0.00           C  
ATOM   1637  CB  PHE A 210       3.630  14.181 -13.964  1.00  0.00           C  
ATOM   1638  O   PHE A 210       3.090  12.765 -11.422  1.00  0.00           O  
ATOM   1639  CG  PHE A 210       3.209  15.614 -13.781  1.00  0.00           C  
ATOM   1640  CD1 PHE A 210       2.021  15.927 -13.131  1.00  0.00           C  
ATOM   1641  CD2 PHE A 210       4.002  16.649 -14.259  1.00  0.00           C  
ATOM   1642  CE1 PHE A 210       1.630  17.253 -12.960  1.00  0.00           C  
ATOM   1643  CE2 PHE A 210       3.617  17.976 -14.092  1.00  0.00           C  
ATOM   1644  CZ  PHE A 210       2.430  18.276 -13.443  1.00  0.00           C  
ATOM   1645  N   TRP A 211       4.722  13.644 -10.461  1.00  0.00           N  
ATOM   1646  CA  TRP A 211       4.209  13.687  -9.096  1.00  0.00           C  
ATOM   1647  C   TRP A 211       3.506  15.012  -8.819  1.00  0.00           C  
ATOM   1648  CB  TRP A 211       5.343  13.476  -8.088  1.00  0.00           C  
ATOM   1649  O   TRP A 211       3.336  15.402  -7.662  1.00  0.00           O  
ATOM   1650  CG  TRP A 211       5.994  12.129  -8.178  1.00  0.00           C  
ATOM   1651  CD1 TRP A 211       7.085  11.790  -8.930  1.00  0.00           C  
ATOM   1652  CD2 TRP A 211       5.592  10.938  -7.495  1.00  0.00           C  
ATOM   1653  CE2 TRP A 211       6.485   9.914  -7.879  1.00  0.00           C  
ATOM   1654  CE3 TRP A 211       4.562  10.638  -6.594  1.00  0.00           C  
ATOM   1655  NE1 TRP A 211       7.386  10.459  -8.754  1.00  0.00           N  
ATOM   1656  CH2 TRP A 211       5.362   8.342  -6.511  1.00  0.00           C  
ATOM   1657  CZ2 TRP A 211       6.379   8.609  -7.392  1.00  0.00           C  
ATOM   1658  CZ3 TRP A 211       4.457   9.339  -6.110  1.00  0.00           C  
ATOM   1659  N   GLY A 212       2.862  15.574  -9.843  1.00  0.00           N  
ATOM   1660  CA  GLY A 212       2.032  16.746  -9.612  1.00  0.00           C  
ATOM   1661  C   GLY A 212       2.743  17.839  -8.837  1.00  0.00           C  
ATOM   1662  O   GLY A 212       2.099  18.708  -8.246  1.00  0.00           O  
ATOM   1663  N   GLY A 213       4.133  17.945  -8.930  1.00  0.00           N  
ATOM   1664  CA  GLY A 213       4.953  18.981  -8.321  1.00  0.00           C  
ATOM   1665  C   GLY A 213       5.909  18.445  -7.272  1.00  0.00           C  
ATOM   1666  O   GLY A 213       6.745  19.186  -6.751  1.00  0.00           O  
ATOM   1667  N   HIS A 214       5.750  17.120  -6.875  1.00  0.00           N  
ATOM   1668  CA  HIS A 214       6.607  16.482  -5.882  1.00  0.00           C  
ATOM   1669  C   HIS A 214       7.851  15.883  -6.531  1.00  0.00           C  
ATOM   1670  CB  HIS A 214       5.837  15.399  -5.125  1.00  0.00           C  
ATOM   1671  O   HIS A 214       7.757  15.217  -7.565  1.00  0.00           O  
ATOM   1672  CG  HIS A 214       4.685  15.927  -4.331  1.00  0.00           C  
ATOM   1673  CD2 HIS A 214       3.362  15.985  -4.614  1.00  0.00           C  
ATOM   1674  ND1 HIS A 214       4.837  16.482  -3.078  1.00  0.00           N  
ATOM   1675  CE1 HIS A 214       3.653  16.859  -2.624  1.00  0.00           C  
ATOM   1676  NE2 HIS A 214       2.742  16.569  -3.537  1.00  0.00           N  
ATOM   1677  N   LYS A 215       8.919  16.627  -6.737  1.00  0.00           N  
ATOM   1678  CA  LYS A 215      10.181  16.153  -7.297  1.00  0.00           C  
ATOM   1679  C   LYS A 215      10.756  15.008  -6.468  1.00  0.00           C  
ATOM   1680  CB  LYS A 215      11.193  17.297  -7.383  1.00  0.00           C  
ATOM   1681  O   LYS A 215      10.750  15.063  -5.237  1.00  0.00           O  
ATOM   1682  CG  LYS A 215      10.953  18.249  -8.546  1.00  0.00           C  
ATOM   1683  CD  LYS A 215      12.071  19.277  -8.665  1.00  0.00           C  
ATOM   1684  CE  LYS A 215      11.778  20.299  -9.756  1.00  0.00           C  
ATOM   1685  NZ  LYS A 215      12.868  21.314  -9.872  1.00  0.00           N  
ATOM   1686  N   VAL A 216      10.673  13.783  -6.934  1.00  0.00           N  
ATOM   1687  CA  VAL A 216      11.403  12.684  -6.309  1.00  0.00           C  
ATOM   1688  C   VAL A 216      12.901  12.979  -6.333  1.00  0.00           C  
ATOM   1689  CB  VAL A 216      11.114  11.339  -7.012  1.00  0.00           C  
ATOM   1690  O   VAL A 216      13.463  13.287  -7.387  1.00  0.00           O  
ATOM   1691  CG1 VAL A 216      11.863  10.198  -6.325  1.00  0.00           C  
ATOM   1692  CG2 VAL A 216       9.612  11.060  -7.032  1.00  0.00           C  
ATOM   1693  N   PHE A 217      13.418  13.652  -5.351  1.00  0.00           N  
ATOM   1694  CA  PHE A 217      14.857  13.884  -5.327  1.00  0.00           C  
ATOM   1695  C   PHE A 217      15.619  12.564  -5.313  1.00  0.00           C  
ATOM   1696  CB  PHE A 217      15.246  14.728  -4.108  1.00  0.00           C  
ATOM   1697  O   PHE A 217      15.308  11.671  -4.523  1.00  0.00           O  
ATOM   1698  CG  PHE A 217      14.740  16.144  -4.164  1.00  0.00           C  
ATOM   1699  CD1 PHE A 217      15.444  17.122  -4.855  1.00  0.00           C  
ATOM   1700  CD2 PHE A 217      13.559  16.497  -3.524  1.00  0.00           C  
ATOM   1701  CE1 PHE A 217      14.978  18.434  -4.908  1.00  0.00           C  
ATOM   1702  CE2 PHE A 217      13.087  17.805  -3.572  1.00  0.00           C  
ATOM   1703  CZ  PHE A 217      13.798  18.772  -4.264  1.00  0.00           C  
ATOM   1704  N   MET A 218      16.059  12.070  -6.551  1.00  0.00           N  
ATOM   1705  CA  MET A 218      16.950  10.939  -6.792  1.00  0.00           C  
ATOM   1706  C   MET A 218      18.296  11.150  -6.106  1.00  0.00           C  
ATOM   1707  CB  MET A 218      17.156  10.725  -8.292  1.00  0.00           C  
ATOM   1708  O   MET A 218      18.903  12.215  -6.236  1.00  0.00           O  
ATOM   1709  CG  MET A 218      15.918  10.217  -9.014  1.00  0.00           C  
ATOM   1710  SD  MET A 218      15.974   8.408  -9.317  1.00  0.00           S  
ATOM   1711  CE  MET A 218      15.123   8.325 -10.918  1.00  0.00           C  
ATOM   1712  N   ASP A 219      18.332  11.487  -4.776  1.00  0.00           N  
ATOM   1713  CA  ASP A 219      19.716  11.505  -4.311  1.00  0.00           C  
ATOM   1714  C   ASP A 219      19.984  12.724  -3.433  1.00  0.00           C  
ATOM   1715  CB  ASP A 219      20.681  11.489  -5.498  1.00  0.00           C  
ATOM   1716  O   ASP A 219      20.334  13.794  -3.936  1.00  0.00           O  
ATOM   1717  CG  ASP A 219      20.967  10.089  -6.012  1.00  0.00           C  
ATOM   1718  OD1 ASP A 219      20.803   9.114  -5.247  1.00  0.00           O  
ATOM   1719  OD2 ASP A 219      21.364   9.960  -7.190  1.00  0.00           O  
ATOM   1720  N   LYS A 220      19.167  12.909  -2.427  1.00  0.00           N  
ATOM   1721  CA  LYS A 220      19.852  13.832  -1.526  1.00  0.00           C  
ATOM   1722  C   LYS A 220      20.916  13.109  -0.704  1.00  0.00           C  
ATOM   1723  CB  LYS A 220      18.850  14.519  -0.597  1.00  0.00           C  
ATOM   1724  O   LYS A 220      20.716  11.967  -0.286  1.00  0.00           O  
ATOM   1725  CG  LYS A 220      18.122  15.694  -1.233  1.00  0.00           C  
ATOM   1726  CD  LYS A 220      17.324  16.482  -0.201  1.00  0.00           C  
ATOM   1727  CE  LYS A 220      16.554  17.627  -0.844  1.00  0.00           C  
ATOM   1728  NZ  LYS A 220      15.775  18.406   0.164  1.00  0.00           N  
ATOM   1729  N   PRO A 221      22.222  13.383  -0.896  1.00  0.00           N  
ATOM   1730  CA  PRO A 221      23.345  12.800  -0.159  1.00  0.00           C  
ATOM   1731  C   PRO A 221      22.925  12.204   1.183  1.00  0.00           C  
ATOM   1732  CB  PRO A 221      24.290  13.987   0.043  1.00  0.00           C  
ATOM   1733  O   PRO A 221      21.985  12.696   1.813  1.00  0.00           O  
ATOM   1734  CG  PRO A 221      23.550  15.162  -0.509  1.00  0.00           C  
ATOM   1735  CD  PRO A 221      22.229  14.686  -1.043  1.00  0.00           C  
TER    1736      PRO A 221
ENDMDL
END
