# Supplementary material for: Improving Protein Expression, Stability, and Function with ProteinMPNN
Source: J Am Chem Soc. 2024 Jan 9;146(3):2054–61. doi: 10.1021/jacs.3c10941 (PMC10811672; doi:10.1021/jacs.3c10941)
Supplement: Supplementary file 2 — ja3c10941_si_002.zip [file ja3c10941_si_002.zip › Sumida_Design_Structures_Idealizing_with_ProteinMPNN/TEV/hyperTEV0104_m4_17.pdb]

MODEL     1
ATOM      1  N   GLY A   1     -19.501  19.842  17.178  1.00  0.00           N  
ATOM      2  CA  GLY A   1     -18.501  18.976  17.781  1.00  0.00           C  
ATOM      3  C   GLY A   1     -18.661  17.518  17.393  1.00  0.00           C  
ATOM      4  O   GLY A   1     -17.672  16.811  17.193  1.00  0.00           O  
ATOM      5  N   GLU A   2     -19.930  17.041  17.331  1.00  0.00           N  
ATOM      6  CA  GLU A   2     -20.267  15.674  16.945  1.00  0.00           C  
ATOM      7  C   GLU A   2     -19.736  15.348  15.551  1.00  0.00           C  
ATOM      8  CB  GLU A   2     -21.781  15.459  16.994  1.00  0.00           C  
ATOM      9  O   GLU A   2     -19.253  14.240  15.309  1.00  0.00           O  
ATOM     10  CG  GLU A   2     -22.201  14.005  16.835  1.00  0.00           C  
ATOM     11  CD  GLU A   2     -23.699  13.792  16.989  1.00  0.00           C  
ATOM     12  OE1 GLU A   2     -24.160  12.632  16.897  1.00  0.00           O  
ATOM     13  OE2 GLU A   2     -24.417  14.795  17.202  1.00  0.00           O  
ATOM     14  N   SER A   3     -19.791  16.266  14.653  1.00  0.00           N  
ATOM     15  CA  SER A   3     -19.362  16.066  13.272  1.00  0.00           C  
ATOM     16  C   SER A   3     -17.848  15.911  13.180  1.00  0.00           C  
ATOM     17  CB  SER A   3     -19.818  17.233  12.395  1.00  0.00           C  
ATOM     18  O   SER A   3     -17.335  15.338  12.217  1.00  0.00           O  
ATOM     19  OG  SER A   3     -19.275  18.456  12.863  1.00  0.00           O  
ATOM     20  N   LEU A   4     -17.084  16.436  14.220  1.00  0.00           N  
ATOM     21  CA  LEU A   4     -15.625  16.406  14.230  1.00  0.00           C  
ATOM     22  C   LEU A   4     -15.112  15.099  14.826  1.00  0.00           C  
ATOM     23  CB  LEU A   4     -15.070  17.594  15.019  1.00  0.00           C  
ATOM     24  O   LEU A   4     -13.920  14.798  14.739  1.00  0.00           O  
ATOM     25  CG  LEU A   4     -15.306  18.979  14.415  1.00  0.00           C  
ATOM     26  CD1 LEU A   4     -14.876  20.065  15.396  1.00  0.00           C  
ATOM     27  CD2 LEU A   4     -14.560  19.120  13.093  1.00  0.00           C  
ATOM     28  N   SER A   5     -16.047  14.292  15.396  1.00  0.00           N  
ATOM     29  CA  SER A   5     -15.629  13.092  16.113  1.00  0.00           C  
ATOM     30  C   SER A   5     -16.387  11.863  15.623  1.00  0.00           C  
ATOM     31  CB  SER A   5     -15.839  13.265  17.617  1.00  0.00           C  
ATOM     32  O   SER A   5     -17.320  11.399  16.282  1.00  0.00           O  
ATOM     33  OG  SER A   5     -15.119  14.386  18.100  1.00  0.00           O  
ATOM     34  N   PRO A   6     -16.052  11.495  14.403  1.00  0.00           N  
ATOM     35  CA  PRO A   6     -16.771  10.305  13.942  1.00  0.00           C  
ATOM     36  C   PRO A   6     -16.666   9.136  14.919  1.00  0.00           C  
ATOM     37  CB  PRO A   6     -16.083   9.970  12.616  1.00  0.00           C  
ATOM     38  O   PRO A   6     -15.735   9.085  15.728  1.00  0.00           O  
ATOM     39  CG  PRO A   6     -14.756  10.653  12.690  1.00  0.00           C  
ATOM     40  CD  PRO A   6     -14.846  11.762  13.699  1.00  0.00           C  
ATOM     41  N   GLY A   7     -17.786   8.341  15.053  1.00  0.00           N  
ATOM     42  CA  GLY A   7     -17.861   7.182  15.929  1.00  0.00           C  
ATOM     43  C   GLY A   7     -16.873   6.092  15.562  1.00  0.00           C  
ATOM     44  O   GLY A   7     -16.040   6.275  14.672  1.00  0.00           O  
ATOM     45  N   PRO A   8     -16.908   5.069  16.325  1.00  0.00           N  
ATOM     46  CA  PRO A   8     -16.017   3.933  16.081  1.00  0.00           C  
ATOM     47  C   PRO A   8     -16.186   3.339  14.684  1.00  0.00           C  
ATOM     48  CB  PRO A   8     -16.429   2.924  17.156  1.00  0.00           C  
ATOM     49  O   PRO A   8     -17.298   3.313  14.151  1.00  0.00           O  
ATOM     50  CG  PRO A   8     -17.181   3.729  18.166  1.00  0.00           C  
ATOM     51  CD  PRO A   8     -17.773   4.926  17.478  1.00  0.00           C  
ATOM     52  N   ARG A   9     -15.110   2.991  14.098  1.00  0.00           N  
ATOM     53  CA  ARG A   9     -15.115   2.346  12.788  1.00  0.00           C  
ATOM     54  C   ARG A   9     -14.358   1.023  12.827  1.00  0.00           C  
ATOM     55  CB  ARG A   9     -14.503   3.269  11.732  1.00  0.00           C  
ATOM     56  O   ARG A   9     -13.324   0.912  13.489  1.00  0.00           O  
ATOM     57  CG  ARG A   9     -14.518   2.691  10.326  1.00  0.00           C  
ATOM     58  CD  ARG A   9     -14.020   3.697   9.297  1.00  0.00           C  
ATOM     59  NE  ARG A   9     -14.978   4.781   9.097  1.00  0.00           N  
ATOM     60  NH1 ARG A   9     -16.342   3.588   7.664  1.00  0.00           N  
ATOM     61  NH2 ARG A   9     -16.863   5.751   8.215  1.00  0.00           N  
ATOM     62  CZ  ARG A   9     -16.059   4.704   8.325  1.00  0.00           C  
ATOM     63  N   ASP A  10     -14.885   0.125  12.142  1.00  0.00           N  
ATOM     64  CA  ASP A  10     -14.250  -1.183  12.020  1.00  0.00           C  
ATOM     65  C   ASP A  10     -13.266  -1.210  10.852  1.00  0.00           C  
ATOM     66  CB  ASP A  10     -15.304  -2.278  11.844  1.00  0.00           C  
ATOM     67  O   ASP A  10     -13.675  -1.211   9.689  1.00  0.00           O  
ATOM     68  CG  ASP A  10     -14.717  -3.678  11.875  1.00  0.00           C  
ATOM     69  OD1 ASP A  10     -13.498  -3.823  12.108  1.00  0.00           O  
ATOM     70  OD2 ASP A  10     -15.480  -4.645  11.662  1.00  0.00           O  
ATOM     71  N   TYR A  11     -11.911  -1.302  11.159  1.00  0.00           N  
ATOM     72  CA  TYR A  11     -10.894  -1.298  10.114  1.00  0.00           C  
ATOM     73  C   TYR A  11     -10.459  -2.718   9.770  1.00  0.00           C  
ATOM     74  CB  TYR A  11      -9.680  -0.471  10.548  1.00  0.00           C  
ATOM     75  O   TYR A  11      -9.536  -2.916   8.977  1.00  0.00           O  
ATOM     76  CG  TYR A  11      -9.954   1.012  10.629  1.00  0.00           C  
ATOM     77  CD1 TYR A  11      -9.939   1.806   9.484  1.00  0.00           C  
ATOM     78  CD2 TYR A  11     -10.227   1.621  11.849  1.00  0.00           C  
ATOM     79  CE1 TYR A  11     -10.188   3.173   9.554  1.00  0.00           C  
ATOM     80  CE2 TYR A  11     -10.477   2.987  11.930  1.00  0.00           C  
ATOM     81  OH  TYR A  11     -10.704   5.105  10.855  1.00  0.00           O  
ATOM     82  CZ  TYR A  11     -10.456   3.753  10.780  1.00  0.00           C  
ATOM     83  N   ASN A  12     -11.094  -3.689  10.347  1.00  0.00           N  
ATOM     84  CA  ASN A  12     -10.713  -5.088  10.185  1.00  0.00           C  
ATOM     85  C   ASN A  12     -10.869  -5.547   8.738  1.00  0.00           C  
ATOM     86  CB  ASN A  12     -11.536  -5.980  11.116  1.00  0.00           C  
ATOM     87  O   ASN A  12     -10.012  -6.260   8.213  1.00  0.00           O  
ATOM     88  CG  ASN A  12     -11.060  -5.920  12.554  1.00  0.00           C  
ATOM     89  ND2 ASN A  12     -11.974  -6.142  13.492  1.00  0.00           N  
ATOM     90  OD1 ASN A  12      -9.881  -5.674  12.821  1.00  0.00           O  
ATOM     91  N   PRO A  13     -11.876  -5.094   8.079  1.00  0.00           N  
ATOM     92  CA  PRO A  13     -11.991  -5.517   6.682  1.00  0.00           C  
ATOM     93  C   PRO A  13     -10.814  -5.055   5.826  1.00  0.00           C  
ATOM     94  CB  PRO A  13     -13.294  -4.858   6.220  1.00  0.00           C  
ATOM     95  O   PRO A  13     -10.408  -5.758   4.897  1.00  0.00           O  
ATOM     96  CG  PRO A  13     -14.126  -4.751   7.457  1.00  0.00           C  
ATOM     97  CD  PRO A  13     -13.226  -4.414   8.611  1.00  0.00           C  
ATOM     98  N   ILE A  14     -10.251  -3.935   6.168  1.00  0.00           N  
ATOM     99  CA  ILE A  14      -9.079  -3.435   5.456  1.00  0.00           C  
ATOM    100  C   ILE A  14      -7.831  -4.175   5.933  1.00  0.00           C  
ATOM    101  CB  ILE A  14      -8.906  -1.912   5.651  1.00  0.00           C  
ATOM    102  O   ILE A  14      -7.048  -4.671   5.120  1.00  0.00           O  
ATOM    103  CG1 ILE A  14     -10.092  -1.157   5.038  1.00  0.00           C  
ATOM    104  CG2 ILE A  14      -7.582  -1.437   5.045  1.00  0.00           C  
ATOM    105  CD1 ILE A  14     -10.129   0.324   5.387  1.00  0.00           C  
ATOM    106  N   SER A  15      -7.693  -4.290   7.251  1.00  0.00           N  
ATOM    107  CA  SER A  15      -6.496  -4.900   7.820  1.00  0.00           C  
ATOM    108  C   SER A  15      -6.362  -6.358   7.395  1.00  0.00           C  
ATOM    109  CB  SER A  15      -6.520  -4.805   9.346  1.00  0.00           C  
ATOM    110  O   SER A  15      -5.250  -6.855   7.203  1.00  0.00           O  
ATOM    111  OG  SER A  15      -7.659  -5.465   9.873  1.00  0.00           O  
ATOM    112  N   ASP A  16      -7.501  -7.092   7.171  1.00  0.00           N  
ATOM    113  CA  ASP A  16      -7.502  -8.505   6.804  1.00  0.00           C  
ATOM    114  C   ASP A  16      -6.986  -8.703   5.381  1.00  0.00           C  
ATOM    115  CB  ASP A  16      -8.908  -9.093   6.940  1.00  0.00           C  
ATOM    116  O   ASP A  16      -6.662  -9.824   4.983  1.00  0.00           O  
ATOM    117  CG  ASP A  16      -9.319  -9.320   8.385  1.00  0.00           C  
ATOM    118  OD1 ASP A  16      -8.448  -9.277   9.280  1.00  0.00           O  
ATOM    119  OD2 ASP A  16     -10.523  -9.547   8.629  1.00  0.00           O  
ATOM    120  N   THR A  17      -6.888  -7.596   4.622  1.00  0.00           N  
ATOM    121  CA  THR A  17      -6.445  -7.722   3.238  1.00  0.00           C  
ATOM    122  C   THR A  17      -4.977  -7.328   3.102  1.00  0.00           C  
ATOM    123  CB  THR A  17      -7.301  -6.855   2.296  1.00  0.00           C  
ATOM    124  O   THR A  17      -4.395  -7.443   2.021  1.00  0.00           O  
ATOM    125  CG2 THR A  17      -8.785  -7.161   2.464  1.00  0.00           C  
ATOM    126  OG1 THR A  17      -7.073  -5.472   2.590  1.00  0.00           O  
ATOM    127  N   ILE A  18      -4.367  -6.860   4.184  1.00  0.00           N  
ATOM    128  CA  ILE A  18      -2.984  -6.395   4.161  1.00  0.00           C  
ATOM    129  C   ILE A  18      -2.038  -7.593   4.129  1.00  0.00           C  
ATOM    130  CB  ILE A  18      -2.670  -5.496   5.378  1.00  0.00           C  
ATOM    131  O   ILE A  18      -2.246  -8.576   4.845  1.00  0.00           O  
ATOM    132  CG1 ILE A  18      -3.463  -4.187   5.293  1.00  0.00           C  
ATOM    133  CG2 ILE A  18      -1.166  -5.221   5.471  1.00  0.00           C  
ATOM    134  CD1 ILE A  18      -3.348  -3.312   6.533  1.00  0.00           C  
ATOM    135  N   VAL A  19      -1.031  -7.526   3.288  1.00  0.00           N  
ATOM    136  CA  VAL A  19      -0.024  -8.575   3.162  1.00  0.00           C  
ATOM    137  C   VAL A  19       1.368  -7.984   3.372  1.00  0.00           C  
ATOM    138  CB  VAL A  19      -0.104  -9.276   1.787  1.00  0.00           C  
ATOM    139  O   VAL A  19       1.580  -6.787   3.159  1.00  0.00           O  
ATOM    140  CG1 VAL A  19      -1.456  -9.964   1.610  1.00  0.00           C  
ATOM    141  CG2 VAL A  19       0.139  -8.271   0.662  1.00  0.00           C  
ATOM    142  N   LYS A  20       2.217  -8.822   3.891  1.00  0.00           N  
ATOM    143  CA  LYS A  20       3.638  -8.489   3.935  1.00  0.00           C  
ATOM    144  C   LYS A  20       4.385  -9.108   2.757  1.00  0.00           C  
ATOM    145  CB  LYS A  20       4.258  -8.955   5.253  1.00  0.00           C  
ATOM    146  O   LYS A  20       4.302 -10.317   2.530  1.00  0.00           O  
ATOM    147  CG  LYS A  20       5.691  -8.487   5.462  1.00  0.00           C  
ATOM    148  CD  LYS A  20       6.228  -8.921   6.820  1.00  0.00           C  
ATOM    149  CE  LYS A  20       7.639  -8.399   7.057  1.00  0.00           C  
ATOM    150  NZ  LYS A  20       8.168  -8.818   8.389  1.00  0.00           N  
ATOM    151  N   LEU A  21       5.103  -8.231   2.034  1.00  0.00           N  
ATOM    152  CA  LEU A  21       5.836  -8.662   0.848  1.00  0.00           C  
ATOM    153  C   LEU A  21       7.341  -8.564   1.074  1.00  0.00           C  
ATOM    154  CB  LEU A  21       5.434  -7.821  -0.366  1.00  0.00           C  
ATOM    155  O   LEU A  21       7.840  -7.527   1.516  1.00  0.00           O  
ATOM    156  CG  LEU A  21       3.937  -7.735  -0.666  1.00  0.00           C  
ATOM    157  CD1 LEU A  21       3.663  -6.636  -1.688  1.00  0.00           C  
ATOM    158  CD2 LEU A  21       3.413  -9.078  -1.165  1.00  0.00           C  
ATOM    159  N   THR A  22       7.974  -9.662   0.799  1.00  0.00           N  
ATOM    160  CA  THR A  22       9.431  -9.669   0.864  1.00  0.00           C  
ATOM    161  C   THR A  22      10.029 -10.137  -0.460  1.00  0.00           C  
ATOM    162  CB  THR A  22       9.935 -10.570   2.006  1.00  0.00           C  
ATOM    163  O   THR A  22       9.842 -11.289  -0.858  1.00  0.00           O  
ATOM    164  CG2 THR A  22      11.455 -10.515   2.120  1.00  0.00           C  
ATOM    165  OG1 THR A  22       9.358 -10.133   3.243  1.00  0.00           O  
ATOM    166  N   ASN A  23      10.723  -9.182  -1.148  1.00  0.00           N  
ATOM    167  CA  ASN A  23      11.421  -9.486  -2.392  1.00  0.00           C  
ATOM    168  C   ASN A  23      12.911  -9.713  -2.158  1.00  0.00           C  
ATOM    169  CB  ASN A  23      11.209  -8.367  -3.414  1.00  0.00           C  
ATOM    170  O   ASN A  23      13.626  -8.798  -1.744  1.00  0.00           O  
ATOM    171  CG  ASN A  23      11.842  -8.674  -4.757  1.00  0.00           C  
ATOM    172  ND2 ASN A  23      11.728  -7.740  -5.694  1.00  0.00           N  
ATOM    173  OD1 ASN A  23      12.428  -9.742  -4.951  1.00  0.00           O  
ATOM    174  N   THR A  24      13.325 -10.927  -2.443  1.00  0.00           N  
ATOM    175  CA  THR A  24      14.733 -11.296  -2.341  1.00  0.00           C  
ATOM    176  C   THR A  24      15.338 -11.508  -3.725  1.00  0.00           C  
ATOM    177  CB  THR A  24      14.915 -12.572  -1.497  1.00  0.00           C  
ATOM    178  O   THR A  24      14.966 -12.445  -4.435  1.00  0.00           O  
ATOM    179  CG2 THR A  24      16.393 -12.883  -1.284  1.00  0.00           C  
ATOM    180  OG1 THR A  24      14.289 -12.387  -0.221  1.00  0.00           O  
ATOM    181  N   SER A  25      16.210 -10.496  -4.102  1.00  0.00           N  
ATOM    182  CA  SER A  25      16.845 -10.542  -5.415  1.00  0.00           C  
ATOM    183  C   SER A  25      18.275 -10.015  -5.357  1.00  0.00           C  
ATOM    184  CB  SER A  25      16.036  -9.735  -6.431  1.00  0.00           C  
ATOM    185  O   SER A  25      18.547  -9.016  -4.687  1.00  0.00           O  
ATOM    186  OG  SER A  25      14.723 -10.253  -6.555  1.00  0.00           O  
ATOM    187  N   ASP A  26      19.188 -10.770  -5.969  1.00  0.00           N  
ATOM    188  CA  ASP A  26      20.576 -10.346  -6.117  1.00  0.00           C  
ATOM    189  C   ASP A  26      21.218 -10.084  -4.757  1.00  0.00           C  
ATOM    190  CB  ASP A  26      20.665  -9.094  -6.991  1.00  0.00           C  
ATOM    191  O   ASP A  26      21.900  -9.074  -4.570  1.00  0.00           O  
ATOM    192  CG  ASP A  26      20.275  -9.350  -8.436  1.00  0.00           C  
ATOM    193  OD1 ASP A  26      20.430 -10.493  -8.916  1.00  0.00           O  
ATOM    194  OD2 ASP A  26      19.811  -8.399  -9.102  1.00  0.00           O  
ATOM    195  N   GLY A  27      20.935 -10.935  -3.689  1.00  0.00           N  
ATOM    196  CA  GLY A  27      21.549 -10.844  -2.374  1.00  0.00           C  
ATOM    197  C   GLY A  27      20.925  -9.777  -1.496  1.00  0.00           C  
ATOM    198  O   GLY A  27      21.377  -9.547  -0.372  1.00  0.00           O  
ATOM    199  N   TYR A  28      19.933  -9.040  -2.022  1.00  0.00           N  
ATOM    200  CA  TYR A  28      19.246  -8.006  -1.257  1.00  0.00           C  
ATOM    201  C   TYR A  28      17.804  -8.407  -0.971  1.00  0.00           C  
ATOM    202  CB  TYR A  28      19.277  -6.671  -2.007  1.00  0.00           C  
ATOM    203  O   TYR A  28      17.210  -9.187  -1.719  1.00  0.00           O  
ATOM    204  CG  TYR A  28      20.659  -6.074  -2.128  1.00  0.00           C  
ATOM    205  CD1 TYR A  28      21.130  -5.163  -1.185  1.00  0.00           C  
ATOM    206  CD2 TYR A  28      21.495  -6.420  -3.184  1.00  0.00           C  
ATOM    207  CE1 TYR A  28      22.401  -4.610  -1.293  1.00  0.00           C  
ATOM    208  CE2 TYR A  28      22.768  -5.872  -3.302  1.00  0.00           C  
ATOM    209  OH  TYR A  28      24.471  -4.425  -2.465  1.00  0.00           O  
ATOM    210  CZ  TYR A  28      23.212  -4.970  -2.353  1.00  0.00           C  
ATOM    211  N   SER A  29      17.308  -7.851   0.146  1.00  0.00           N  
ATOM    212  CA  SER A  29      15.926  -8.112   0.535  1.00  0.00           C  
ATOM    213  C   SER A  29      15.187  -6.816   0.851  1.00  0.00           C  
ATOM    214  CB  SER A  29      15.876  -9.045   1.746  1.00  0.00           C  
ATOM    215  O   SER A  29      15.701  -5.963   1.577  1.00  0.00           O  
ATOM    216  OG  SER A  29      14.536  -9.349   2.092  1.00  0.00           O  
ATOM    217  N   ILE A  30      14.058  -6.643   0.131  1.00  0.00           N  
ATOM    218  CA  ILE A  30      13.184  -5.507   0.407  1.00  0.00           C  
ATOM    219  C   ILE A  30      11.838  -6.006   0.926  1.00  0.00           C  
ATOM    220  CB  ILE A  30      12.983  -4.631  -0.850  1.00  0.00           C  
ATOM    221  O   ILE A  30      11.233  -6.905   0.337  1.00  0.00           O  
ATOM    222  CG1 ILE A  30      14.320  -4.031  -1.302  1.00  0.00           C  
ATOM    223  CG2 ILE A  30      11.952  -3.531  -0.582  1.00  0.00           C  
ATOM    224  CD1 ILE A  30      14.236  -3.243  -2.602  1.00  0.00           C  
ATOM    225  N   SER A  31      11.466  -5.420   2.087  1.00  0.00           N  
ATOM    226  CA  SER A  31      10.181  -5.787   2.673  1.00  0.00           C  
ATOM    227  C   SER A  31       9.263  -4.575   2.796  1.00  0.00           C  
ATOM    228  CB  SER A  31      10.381  -6.426   4.048  1.00  0.00           C  
ATOM    229  O   SER A  31       9.674  -3.528   3.301  1.00  0.00           O  
ATOM    230  OG  SER A  31      11.060  -7.665   3.932  1.00  0.00           O  
ATOM    231  N   LEU A  32       8.068  -4.764   2.272  1.00  0.00           N  
ATOM    232  CA  LEU A  32       7.013  -3.763   2.387  1.00  0.00           C  
ATOM    233  C   LEU A  32       5.653  -4.426   2.574  1.00  0.00           C  
ATOM    234  CB  LEU A  32       6.991  -2.864   1.148  1.00  0.00           C  
ATOM    235  O   LEU A  32       5.553  -5.655   2.592  1.00  0.00           O  
ATOM    236  CG  LEU A  32       6.914  -3.575  -0.204  1.00  0.00           C  
ATOM    237  CD1 LEU A  32       5.460  -3.758  -0.625  1.00  0.00           C  
ATOM    238  CD2 LEU A  32       7.689  -2.797  -1.262  1.00  0.00           C  
ATOM    239  N   TYR A  33       4.653  -3.622   2.676  1.00  0.00           N  
ATOM    240  CA  TYR A  33       3.288  -4.124   2.781  1.00  0.00           C  
ATOM    241  C   TYR A  33       2.533  -3.930   1.471  1.00  0.00           C  
ATOM    242  CB  TYR A  33       2.543  -3.423   3.921  1.00  0.00           C  
ATOM    243  O   TYR A  33       3.014  -3.243   0.567  1.00  0.00           O  
ATOM    244  CG  TYR A  33       3.041  -3.803   5.295  1.00  0.00           C  
ATOM    245  CD1 TYR A  33       2.506  -4.896   5.973  1.00  0.00           C  
ATOM    246  CD2 TYR A  33       4.045  -3.069   5.917  1.00  0.00           C  
ATOM    247  CE1 TYR A  33       2.961  -5.248   7.240  1.00  0.00           C  
ATOM    248  CE2 TYR A  33       4.507  -3.412   7.184  1.00  0.00           C  
ATOM    249  OH  TYR A  33       4.413  -4.846   9.090  1.00  0.00           O  
ATOM    250  CZ  TYR A  33       3.960  -4.502   7.836  1.00  0.00           C  
ATOM    251  N   GLY A  34       1.425  -4.566   1.396  1.00  0.00           N  
ATOM    252  CA  GLY A  34       0.520  -4.437   0.265  1.00  0.00           C  
ATOM    253  C   GLY A  34      -0.930  -4.696   0.629  1.00  0.00           C  
ATOM    254  O   GLY A  34      -1.231  -5.096   1.755  1.00  0.00           O  
ATOM    255  N   ILE A  35      -1.765  -4.317  -0.317  1.00  0.00           N  
ATOM    256  CA  ILE A  35      -3.201  -4.512  -0.146  1.00  0.00           C  
ATOM    257  C   ILE A  35      -3.691  -5.600  -1.099  1.00  0.00           C  
ATOM    258  CB  ILE A  35      -3.981  -3.200  -0.384  1.00  0.00           C  
ATOM    259  O   ILE A  35      -3.469  -5.520  -2.309  1.00  0.00           O  
ATOM    260  CG1 ILE A  35      -3.450  -2.089   0.529  1.00  0.00           C  
ATOM    261  CG2 ILE A  35      -5.482  -3.417  -0.166  1.00  0.00           C  
ATOM    262  CD1 ILE A  35      -3.902  -0.691   0.131  1.00  0.00           C  
ATOM    263  N   GLY A  36      -4.351  -6.605  -0.516  1.00  0.00           N  
ATOM    264  CA  GLY A  36      -4.986  -7.616  -1.346  1.00  0.00           C  
ATOM    265  C   GLY A  36      -6.359  -7.205  -1.843  1.00  0.00           C  
ATOM    266  O   GLY A  36      -7.141  -6.607  -1.100  1.00  0.00           O  
ATOM    267  N   PHE A  37      -6.693  -7.488  -3.075  1.00  0.00           N  
ATOM    268  CA  PHE A  37      -7.964  -7.248  -3.748  1.00  0.00           C  
ATOM    269  C   PHE A  37      -8.208  -8.291  -4.832  1.00  0.00           C  
ATOM    270  CB  PHE A  37      -7.995  -5.842  -4.356  1.00  0.00           C  
ATOM    271  O   PHE A  37      -7.654  -8.195  -5.929  1.00  0.00           O  
ATOM    272  CG  PHE A  37      -9.351  -5.431  -4.863  1.00  0.00           C  
ATOM    273  CD1 PHE A  37      -9.742  -5.731  -6.162  1.00  0.00           C  
ATOM    274  CD2 PHE A  37     -10.234  -4.743  -4.041  1.00  0.00           C  
ATOM    275  CE1 PHE A  37     -10.996  -5.351  -6.635  1.00  0.00           C  
ATOM    276  CE2 PHE A  37     -11.489  -4.360  -4.506  1.00  0.00           C  
ATOM    277  CZ  PHE A  37     -11.868  -4.664  -5.804  1.00  0.00           C  
ATOM    278  N   GLY A  38      -9.078  -9.320  -4.488  1.00  0.00           N  
ATOM    279  CA  GLY A  38      -9.240 -10.402  -5.446  1.00  0.00           C  
ATOM    280  C   GLY A  38      -7.948 -11.144  -5.731  1.00  0.00           C  
ATOM    281  O   GLY A  38      -7.263 -11.587  -4.807  1.00  0.00           O  
ATOM    282  N   PRO A  39      -7.549 -11.256  -7.057  1.00  0.00           N  
ATOM    283  CA  PRO A  39      -6.299 -11.923  -7.426  1.00  0.00           C  
ATOM    284  C   PRO A  39      -5.107 -10.969  -7.458  1.00  0.00           C  
ATOM    285  CB  PRO A  39      -6.593 -12.476  -8.823  1.00  0.00           C  
ATOM    286  O   PRO A  39      -4.043 -11.320  -7.973  1.00  0.00           O  
ATOM    287  CG  PRO A  39      -7.531 -11.486  -9.435  1.00  0.00           C  
ATOM    288  CD  PRO A  39      -8.446 -10.969  -8.362  1.00  0.00           C  
ATOM    289  N   PHE A  40      -5.330  -9.808  -6.892  1.00  0.00           N  
ATOM    290  CA  PHE A  40      -4.317  -8.775  -7.074  1.00  0.00           C  
ATOM    291  C   PHE A  40      -3.712  -8.368  -5.736  1.00  0.00           C  
ATOM    292  CB  PHE A  40      -4.916  -7.550  -7.774  1.00  0.00           C  
ATOM    293  O   PHE A  40      -4.366  -8.473  -4.696  1.00  0.00           O  
ATOM    294  CG  PHE A  40      -5.626  -7.873  -9.061  1.00  0.00           C  
ATOM    295  CD1 PHE A  40      -4.962  -8.529 -10.091  1.00  0.00           C  
ATOM    296  CD2 PHE A  40      -6.957  -7.520  -9.241  1.00  0.00           C  
ATOM    297  CE1 PHE A  40      -5.617  -8.829 -11.283  1.00  0.00           C  
ATOM    298  CE2 PHE A  40      -7.617  -7.817 -10.430  1.00  0.00           C  
ATOM    299  CZ  PHE A  40      -6.945  -8.470 -11.450  1.00  0.00           C  
ATOM    300  N   ILE A  41      -2.500  -7.962  -5.821  1.00  0.00           N  
ATOM    301  CA  ILE A  41      -1.857  -7.253  -4.720  1.00  0.00           C  
ATOM    302  C   ILE A  41      -1.451  -5.853  -5.175  1.00  0.00           C  
ATOM    303  CB  ILE A  41      -0.626  -8.024  -4.194  1.00  0.00           C  
ATOM    304  O   ILE A  41      -0.784  -5.696  -6.200  1.00  0.00           O  
ATOM    305  CG1 ILE A  41      -1.059  -9.347  -3.551  1.00  0.00           C  
ATOM    306  CG2 ILE A  41       0.165  -7.166  -3.202  1.00  0.00           C  
ATOM    307  CD1 ILE A  41       0.101 -10.225  -3.102  1.00  0.00           C  
ATOM    308  N   ILE A  42      -1.917  -4.856  -4.430  1.00  0.00           N  
ATOM    309  CA  ILE A  42      -1.580  -3.458  -4.675  1.00  0.00           C  
ATOM    310  C   ILE A  42      -0.456  -3.026  -3.735  1.00  0.00           C  
ATOM    311  CB  ILE A  42      -2.810  -2.540  -4.496  1.00  0.00           C  
ATOM    312  O   ILE A  42      -0.588  -3.124  -2.513  1.00  0.00           O  
ATOM    313  CG1 ILE A  42      -3.955  -2.999  -5.407  1.00  0.00           C  
ATOM    314  CG2 ILE A  42      -2.440  -1.081  -4.774  1.00  0.00           C  
ATOM    315  CD1 ILE A  42      -5.070  -3.736  -4.676  1.00  0.00           C  
ATOM    316  N   THR A  43       0.662  -2.528  -4.276  1.00  0.00           N  
ATOM    317  CA  THR A  43       1.785  -2.124  -3.436  1.00  0.00           C  
ATOM    318  C   THR A  43       2.639  -1.077  -4.144  1.00  0.00           C  
ATOM    319  CB  THR A  43       2.660  -3.333  -3.055  1.00  0.00           C  
ATOM    320  O   THR A  43       2.216  -0.496  -5.145  1.00  0.00           O  
ATOM    321  CG2 THR A  43       3.439  -3.850  -4.261  1.00  0.00           C  
ATOM    322  OG1 THR A  43       3.587  -2.941  -2.035  1.00  0.00           O  
ATOM    323  N   ASN A  44       3.848  -0.763  -3.541  1.00  0.00           N  
ATOM    324  CA  ASN A  44       4.741   0.239  -4.112  1.00  0.00           C  
ATOM    325  C   ASN A  44       5.604  -0.349  -5.225  1.00  0.00           C  
ATOM    326  CB  ASN A  44       5.623   0.855  -3.025  1.00  0.00           C  
ATOM    327  O   ASN A  44       5.995  -1.516  -5.162  1.00  0.00           O  
ATOM    328  CG  ASN A  44       4.821   1.596  -1.973  1.00  0.00           C  
ATOM    329  ND2 ASN A  44       4.489   2.851  -2.254  1.00  0.00           N  
ATOM    330  OD1 ASN A  44       4.503   1.046  -0.915  1.00  0.00           O  
ATOM    331  N   LEU A  45       5.933   0.477  -6.210  1.00  0.00           N  
ATOM    332  CA  LEU A  45       6.794   0.107  -7.328  1.00  0.00           C  
ATOM    333  C   LEU A  45       8.193  -0.253  -6.840  1.00  0.00           C  
ATOM    334  CB  LEU A  45       6.873   1.249  -8.345  1.00  0.00           C  
ATOM    335  O   LEU A  45       8.848  -1.127  -7.412  1.00  0.00           O  
ATOM    336  CG  LEU A  45       5.657   1.432  -9.254  1.00  0.00           C  
ATOM    337  CD1 LEU A  45       5.793   2.714 -10.069  1.00  0.00           C  
ATOM    338  CD2 LEU A  45       5.488   0.225 -10.171  1.00  0.00           C  
ATOM    339  N   HIS A  46       8.565   0.410  -5.790  1.00  0.00           N  
ATOM    340  CA  HIS A  46       9.948   0.240  -5.360  1.00  0.00           C  
ATOM    341  C   HIS A  46      10.149  -1.107  -4.673  1.00  0.00           C  
ATOM    342  CB  HIS A  46      10.362   1.375  -4.422  1.00  0.00           C  
ATOM    343  O   HIS A  46      11.237  -1.395  -4.169  1.00  0.00           O  
ATOM    344  CG  HIS A  46       9.563   1.431  -3.159  1.00  0.00           C  
ATOM    345  CD2 HIS A  46       9.645   0.702  -2.022  1.00  0.00           C  
ATOM    346  ND1 HIS A  46       8.529   2.323  -2.972  1.00  0.00           N  
ATOM    347  CE1 HIS A  46       8.010   2.140  -1.769  1.00  0.00           C  
ATOM    348  NE2 HIS A  46       8.669   1.162  -1.172  1.00  0.00           N  
ATOM    349  N   LEU A  47       9.096  -1.932  -4.595  1.00  0.00           N  
ATOM    350  CA  LEU A  47       9.263  -3.318  -4.171  1.00  0.00           C  
ATOM    351  C   LEU A  47      10.201  -4.065  -5.113  1.00  0.00           C  
ATOM    352  CB  LEU A  47       7.907  -4.027  -4.114  1.00  0.00           C  
ATOM    353  O   LEU A  47      10.912  -4.979  -4.691  1.00  0.00           O  
ATOM    354  CG  LEU A  47       7.937  -5.521  -3.785  1.00  0.00           C  
ATOM    355  CD1 LEU A  47       8.442  -5.740  -2.363  1.00  0.00           C  
ATOM    356  CD2 LEU A  47       6.554  -6.137  -3.968  1.00  0.00           C  
ATOM    357  N   PHE A  48      10.197  -3.620  -6.413  1.00  0.00           N  
ATOM    358  CA  PHE A  48      10.960  -4.313  -7.444  1.00  0.00           C  
ATOM    359  C   PHE A  48      12.139  -3.465  -7.906  1.00  0.00           C  
ATOM    360  CB  PHE A  48      10.064  -4.661  -8.637  1.00  0.00           C  
ATOM    361  O   PHE A  48      12.321  -3.246  -9.106  1.00  0.00           O  
ATOM    362  CG  PHE A  48       8.992  -5.667  -8.317  1.00  0.00           C  
ATOM    363  CD1 PHE A  48       9.310  -7.006  -8.126  1.00  0.00           C  
ATOM    364  CD2 PHE A  48       7.664  -5.273  -8.208  1.00  0.00           C  
ATOM    365  CE1 PHE A  48       8.319  -7.939  -7.830  1.00  0.00           C  
ATOM    366  CE2 PHE A  48       6.669  -6.200  -7.912  1.00  0.00           C  
ATOM    367  CZ  PHE A  48       6.998  -7.533  -7.725  1.00  0.00           C  
ATOM    368  N   ARG A  49      12.935  -2.919  -6.908  1.00  0.00           N  
ATOM    369  CA  ARG A  49      14.193  -2.261  -7.247  1.00  0.00           C  
ATOM    370  C   ARG A  49      15.168  -3.242  -7.889  1.00  0.00           C  
ATOM    371  CB  ARG A  49      14.824  -1.634  -6.002  1.00  0.00           C  
ATOM    372  O   ARG A  49      15.978  -2.856  -8.734  1.00  0.00           O  
ATOM    373  CG  ARG A  49      14.126  -0.369  -5.528  1.00  0.00           C  
ATOM    374  CD  ARG A  49      14.849   0.266  -4.349  1.00  0.00           C  
ATOM    375  NE  ARG A  49      14.175   1.478  -3.893  1.00  0.00           N  
ATOM    376  NH1 ARG A  49      15.674   1.921  -2.192  1.00  0.00           N  
ATOM    377  NH2 ARG A  49      13.893   3.319  -2.548  1.00  0.00           N  
ATOM    378  CZ  ARG A  49      14.582   2.236  -2.879  1.00  0.00           C  
ATOM    379  N   ARG A  50      14.971  -4.403  -7.366  1.00  0.00           N  
ATOM    380  CA  ARG A  50      15.649  -5.556  -7.949  1.00  0.00           C  
ATOM    381  C   ARG A  50      14.653  -6.655  -8.304  1.00  0.00           C  
ATOM    382  CB  ARG A  50      16.708  -6.100  -6.989  1.00  0.00           C  
ATOM    383  O   ARG A  50      13.575  -6.739  -7.712  1.00  0.00           O  
ATOM    384  CG  ARG A  50      17.842  -5.126  -6.707  1.00  0.00           C  
ATOM    385  CD  ARG A  50      18.806  -5.670  -5.662  1.00  0.00           C  
ATOM    386  NE  ARG A  50      19.909  -4.746  -5.414  1.00  0.00           N  
ATOM    387  NH1 ARG A  50      18.692  -3.333  -4.051  1.00  0.00           N  
ATOM    388  NH2 ARG A  50      20.895  -2.886  -4.496  1.00  0.00           N  
ATOM    389  CZ  ARG A  50      19.830  -3.657  -4.654  1.00  0.00           C  
ATOM    390  N   ASN A  51      15.001  -7.367  -9.316  1.00  0.00           N  
ATOM    391  CA  ASN A  51      14.060  -8.360  -9.822  1.00  0.00           C  
ATOM    392  C   ASN A  51      14.758  -9.674 -10.158  1.00  0.00           C  
ATOM    393  CB  ASN A  51      13.321  -7.822 -11.050  1.00  0.00           C  
ATOM    394  O   ASN A  51      15.963  -9.815  -9.942  1.00  0.00           O  
ATOM    395  CG  ASN A  51      11.961  -8.463 -11.240  1.00  0.00           C  
ATOM    396  ND2 ASN A  51      11.220  -7.997 -12.239  1.00  0.00           N  
ATOM    397  OD1 ASN A  51      11.578  -9.369 -10.495  1.00  0.00           O  
ATOM    398  N   ASN A  52      14.041 -10.663 -10.579  1.00  0.00           N  
ATOM    399  CA  ASN A  52      14.551 -11.985 -10.927  1.00  0.00           C  
ATOM    400  C   ASN A  52      14.963 -12.772  -9.686  1.00  0.00           C  
ATOM    401  CB  ASN A  52      15.729 -11.867 -11.897  1.00  0.00           C  
ATOM    402  O   ASN A  52      15.989 -13.455  -9.691  1.00  0.00           O  
ATOM    403  CG  ASN A  52      16.074 -13.186 -12.560  1.00  0.00           C  
ATOM    404  ND2 ASN A  52      17.334 -13.344 -12.946  1.00  0.00           N  
ATOM    405  OD1 ASN A  52      15.214 -14.056 -12.724  1.00  0.00           O  
ATOM    406  N   GLY A  53      14.163 -12.679  -8.675  1.00  0.00           N  
ATOM    407  CA  GLY A  53      14.359 -13.397  -7.426  1.00  0.00           C  
ATOM    408  C   GLY A  53      13.094 -14.059  -6.913  1.00  0.00           C  
ATOM    409  O   GLY A  53      12.318 -14.615  -7.693  1.00  0.00           O  
ATOM    410  N   THR A  54      13.018 -14.120  -5.556  1.00  0.00           N  
ATOM    411  CA  THR A  54      11.896 -14.774  -4.893  1.00  0.00           C  
ATOM    412  C   THR A  54      11.034 -13.753  -4.155  1.00  0.00           C  
ATOM    413  CB  THR A  54      12.381 -15.850  -3.903  1.00  0.00           C  
ATOM    414  O   THR A  54      11.556 -12.874  -3.467  1.00  0.00           O  
ATOM    415  CG2 THR A  54      11.205 -16.560  -3.242  1.00  0.00           C  
ATOM    416  OG1 THR A  54      13.173 -16.815  -4.607  1.00  0.00           O  
ATOM    417  N   LEU A  55       9.727 -13.807  -4.412  1.00  0.00           N  
ATOM    418  CA  LEU A  55       8.782 -12.979  -3.670  1.00  0.00           C  
ATOM    419  C   LEU A  55       8.024 -13.810  -2.640  1.00  0.00           C  
ATOM    420  CB  LEU A  55       7.795 -12.304  -4.625  1.00  0.00           C  
ATOM    421  O   LEU A  55       7.367 -14.793  -2.990  1.00  0.00           O  
ATOM    422  CG  LEU A  55       6.739 -11.404  -3.983  1.00  0.00           C  
ATOM    423  CD1 LEU A  55       7.397 -10.179  -3.355  1.00  0.00           C  
ATOM    424  CD2 LEU A  55       5.694 -10.986  -5.013  1.00  0.00           C  
ATOM    425  N   THR A  56       8.167 -13.469  -1.389  1.00  0.00           N  
ATOM    426  CA  THR A  56       7.417 -14.104  -0.311  1.00  0.00           C  
ATOM    427  C   THR A  56       6.243 -13.229   0.120  1.00  0.00           C  
ATOM    428  CB  THR A  56       8.320 -14.390   0.904  1.00  0.00           C  
ATOM    429  O   THR A  56       6.424 -12.053   0.445  1.00  0.00           O  
ATOM    430  CG2 THR A  56       7.542 -15.088   2.015  1.00  0.00           C  
ATOM    431  OG1 THR A  56       9.406 -15.231   0.496  1.00  0.00           O  
ATOM    432  N   VAL A  57       5.034 -13.840   0.106  1.00  0.00           N  
ATOM    433  CA  VAL A  57       3.822 -13.137   0.516  1.00  0.00           C  
ATOM    434  C   VAL A  57       3.298 -13.730   1.822  1.00  0.00           C  
ATOM    435  CB  VAL A  57       2.731 -13.204  -0.576  1.00  0.00           C  
ATOM    436  O   VAL A  57       2.946 -14.911   1.878  1.00  0.00           O  
ATOM    437  CG1 VAL A  57       1.512 -12.376  -0.172  1.00  0.00           C  
ATOM    438  CG2 VAL A  57       3.287 -12.724  -1.915  1.00  0.00           C  
ATOM    439  N   THR A  58       3.290 -12.914   2.865  1.00  0.00           N  
ATOM    440  CA  THR A  58       2.695 -13.301   4.139  1.00  0.00           C  
ATOM    441  C   THR A  58       1.334 -12.637   4.325  1.00  0.00           C  
ATOM    442  CB  THR A  58       3.613 -12.935   5.320  1.00  0.00           C  
ATOM    443  O   THR A  58       1.234 -11.408   4.341  1.00  0.00           O  
ATOM    444  CG2 THR A  58       3.050 -13.457   6.637  1.00  0.00           C  
ATOM    445  OG1 THR A  58       4.908 -13.509   5.106  1.00  0.00           O  
ATOM    446  N   SER A  59       0.299 -13.448   4.381  1.00  0.00           N  
ATOM    447  CA  SER A  59      -1.069 -12.973   4.556  1.00  0.00           C  
ATOM    448  C   SER A  59      -1.785 -13.744   5.660  1.00  0.00           C  
ATOM    449  CB  SER A  59      -1.851 -13.096   3.248  1.00  0.00           C  
ATOM    450  O   SER A  59      -1.169 -14.548   6.363  1.00  0.00           O  
ATOM    451  OG  SER A  59      -2.152 -14.452   2.967  1.00  0.00           O  
ATOM    452  N   ILE A  60      -3.083 -13.490   5.776  1.00  0.00           N  
ATOM    453  CA  ILE A  60      -3.885 -14.209   6.760  1.00  0.00           C  
ATOM    454  C   ILE A  60      -4.051 -15.664   6.327  1.00  0.00           C  
ATOM    455  CB  ILE A  60      -5.267 -13.547   6.954  1.00  0.00           C  
ATOM    456  O   ILE A  60      -4.380 -16.527   7.143  1.00  0.00           O  
ATOM    457  CG1 ILE A  60      -6.045 -13.535   5.633  1.00  0.00           C  
ATOM    458  CG2 ILE A  60      -5.113 -12.129   7.512  1.00  0.00           C  
ATOM    459  CD1 ILE A  60      -7.520 -13.190   5.786  1.00  0.00           C  
ATOM    460  N   HIS A  61      -3.819 -15.853   5.068  1.00  0.00           N  
ATOM    461  CA  HIS A  61      -3.981 -17.192   4.512  1.00  0.00           C  
ATOM    462  C   HIS A  61      -2.693 -17.999   4.635  1.00  0.00           C  
ATOM    463  CB  HIS A  61      -4.414 -17.115   3.047  1.00  0.00           C  
ATOM    464  O   HIS A  61      -2.646 -19.166   4.239  1.00  0.00           O  
ATOM    465  CG  HIS A  61      -5.731 -16.436   2.845  1.00  0.00           C  
ATOM    466  CD2 HIS A  61      -6.062 -15.328   2.140  1.00  0.00           C  
ATOM    467  ND1 HIS A  61      -6.900 -16.896   3.413  1.00  0.00           N  
ATOM    468  CE1 HIS A  61      -7.895 -16.098   3.063  1.00  0.00           C  
ATOM    469  NE2 HIS A  61      -7.413 -15.139   2.291  1.00  0.00           N  
ATOM    470  N   GLY A  62      -1.665 -17.376   5.127  1.00  0.00           N  
ATOM    471  CA  GLY A  62      -0.390 -18.062   5.266  1.00  0.00           C  
ATOM    472  C   GLY A  62       0.706 -17.465   4.404  1.00  0.00           C  
ATOM    473  O   GLY A  62       0.631 -16.297   4.017  1.00  0.00           O  
ATOM    474  N   VAL A  63       1.711 -18.247   4.245  1.00  0.00           N  
ATOM    475  CA  VAL A  63       2.874 -17.787   3.493  1.00  0.00           C  
ATOM    476  C   VAL A  63       2.863 -18.403   2.096  1.00  0.00           C  
ATOM    477  CB  VAL A  63       4.193 -18.135   4.219  1.00  0.00           C  
ATOM    478  O   VAL A  63       2.638 -19.606   1.942  1.00  0.00           O  
ATOM    479  CG1 VAL A  63       5.397 -17.672   3.401  1.00  0.00           C  
ATOM    480  CG2 VAL A  63       4.216 -17.508   5.612  1.00  0.00           C  
ATOM    481  N   PHE A  64       2.985 -17.568   1.125  1.00  0.00           N  
ATOM    482  CA  PHE A  64       3.056 -17.979  -0.272  1.00  0.00           C  
ATOM    483  C   PHE A  64       4.347 -17.489  -0.916  1.00  0.00           C  
ATOM    484  CB  PHE A  64       1.847 -17.452  -1.051  1.00  0.00           C  
ATOM    485  O   PHE A  64       4.732 -16.331  -0.743  1.00  0.00           O  
ATOM    486  CG  PHE A  64       1.754 -17.978  -2.457  1.00  0.00           C  
ATOM    487  CD1 PHE A  64       2.378 -17.313  -3.506  1.00  0.00           C  
ATOM    488  CD2 PHE A  64       1.044 -19.140  -2.731  1.00  0.00           C  
ATOM    489  CE1 PHE A  64       2.294 -17.798  -4.809  1.00  0.00           C  
ATOM    490  CE2 PHE A  64       0.955 -19.630  -4.031  1.00  0.00           C  
ATOM    491  CZ  PHE A  64       1.580 -18.958  -5.068  1.00  0.00           C  
ATOM    492  N   THR A  65       4.970 -18.401  -1.697  1.00  0.00           N  
ATOM    493  CA  THR A  65       6.242 -18.031  -2.306  1.00  0.00           C  
ATOM    494  C   THR A  65       6.170 -18.150  -3.826  1.00  0.00           C  
ATOM    495  CB  THR A  65       7.392 -18.906  -1.775  1.00  0.00           C  
ATOM    496  O   THR A  65       5.709 -19.165  -4.353  1.00  0.00           O  
ATOM    497  CG2 THR A  65       8.718 -18.527  -2.425  1.00  0.00           C  
ATOM    498  OG1 THR A  65       7.501 -18.732  -0.356  1.00  0.00           O  
ATOM    499  N   VAL A  66       6.549 -17.013  -4.439  1.00  0.00           N  
ATOM    500  CA  VAL A  66       6.788 -17.018  -5.878  1.00  0.00           C  
ATOM    501  C   VAL A  66       8.285 -17.130  -6.154  1.00  0.00           C  
ATOM    502  CB  VAL A  66       6.215 -15.750  -6.552  1.00  0.00           C  
ATOM    503  O   VAL A  66       9.053 -16.221  -5.828  1.00  0.00           O  
ATOM    504  CG1 VAL A  66       6.446 -15.791  -8.062  1.00  0.00           C  
ATOM    505  CG2 VAL A  66       4.727 -15.606  -6.240  1.00  0.00           C  
ATOM    506  N   ALA A  67       8.761 -18.215  -6.732  1.00  0.00           N  
ATOM    507  CA  ALA A  67      10.178 -18.543  -6.865  1.00  0.00           C  
ATOM    508  C   ALA A  67      10.868 -17.605  -7.852  1.00  0.00           C  
ATOM    509  CB  ALA A  67      10.349 -19.995  -7.307  1.00  0.00           C  
ATOM    510  O   ALA A  67      12.060 -17.319  -7.716  1.00  0.00           O  
ATOM    511  N   ASN A  68      10.131 -17.169  -8.828  1.00  0.00           N  
ATOM    512  CA  ASN A  68      10.678 -16.285  -9.852  1.00  0.00           C  
ATOM    513  C   ASN A  68       9.781 -15.073 -10.084  1.00  0.00           C  
ATOM    514  CB  ASN A  68      10.889 -17.048 -11.162  1.00  0.00           C  
ATOM    515  O   ASN A  68       8.717 -15.190 -10.695  1.00  0.00           O  
ATOM    516  CG  ASN A  68      11.590 -16.215 -12.217  1.00  0.00           C  
ATOM    517  ND2 ASN A  68      11.949 -16.845 -13.329  1.00  0.00           N  
ATOM    518  OD1 ASN A  68      11.809 -15.014 -12.033  1.00  0.00           O  
ATOM    519  N   THR A  69      10.260 -13.881  -9.623  1.00  0.00           N  
ATOM    520  CA  THR A  69       9.449 -12.670  -9.681  1.00  0.00           C  
ATOM    521  C   THR A  69       9.261 -12.213 -11.124  1.00  0.00           C  
ATOM    522  CB  THR A  69      10.083 -11.532  -8.858  1.00  0.00           C  
ATOM    523  O   THR A  69       8.347 -11.441 -11.423  1.00  0.00           O  
ATOM    524  CG2 THR A  69      10.045 -11.845  -7.366  1.00  0.00           C  
ATOM    525  OG1 THR A  69      11.446 -11.360  -9.265  1.00  0.00           O  
ATOM    526  N   THR A  70      10.018 -12.714 -12.088  1.00  0.00           N  
ATOM    527  CA  THR A  70       9.907 -12.299 -13.482  1.00  0.00           C  
ATOM    528  C   THR A  70       8.669 -12.912 -14.132  1.00  0.00           C  
ATOM    529  CB  THR A  70      11.160 -12.694 -14.284  1.00  0.00           C  
ATOM    530  O   THR A  70       8.240 -12.471 -15.200  1.00  0.00           O  
ATOM    531  CG2 THR A  70      12.418 -12.083 -13.676  1.00  0.00           C  
ATOM    532  OG1 THR A  70      11.289 -14.121 -14.286  1.00  0.00           O  
ATOM    533  N   THR A  71       8.109 -13.849 -13.491  1.00  0.00           N  
ATOM    534  CA  THR A  71       6.934 -14.519 -14.037  1.00  0.00           C  
ATOM    535  C   THR A  71       5.657 -13.797 -13.620  1.00  0.00           C  
ATOM    536  CB  THR A  71       6.868 -15.989 -13.583  1.00  0.00           C  
ATOM    537  O   THR A  71       4.573 -14.099 -14.124  1.00  0.00           O  
ATOM    538  CG2 THR A  71       8.143 -16.738 -13.955  1.00  0.00           C  
ATOM    539  OG1 THR A  71       6.697 -16.037 -12.161  1.00  0.00           O  
ATOM    540  N   LEU A  72       5.764 -12.848 -12.728  1.00  0.00           N  
ATOM    541  CA  LEU A  72       4.597 -12.132 -12.224  1.00  0.00           C  
ATOM    542  C   LEU A  72       4.100 -11.116 -13.246  1.00  0.00           C  
ATOM    543  CB  LEU A  72       4.929 -11.427 -10.906  1.00  0.00           C  
ATOM    544  O   LEU A  72       4.898 -10.398 -13.853  1.00  0.00           O  
ATOM    545  CG  LEU A  72       5.157 -12.330  -9.693  1.00  0.00           C  
ATOM    546  CD1 LEU A  72       5.732 -11.524  -8.533  1.00  0.00           C  
ATOM    547  CD2 LEU A  72       3.857 -13.014  -9.282  1.00  0.00           C  
ATOM    548  N   GLN A  73       2.811 -11.145 -13.426  1.00  0.00           N  
ATOM    549  CA  GLN A  73       2.192 -10.099 -14.234  1.00  0.00           C  
ATOM    550  C   GLN A  73       1.935  -8.843 -13.406  1.00  0.00           C  
ATOM    551  CB  GLN A  73       0.884 -10.599 -14.850  1.00  0.00           C  
ATOM    552  O   GLN A  73       1.332  -8.913 -12.334  1.00  0.00           O  
ATOM    553  CG  GLN A  73       1.066 -11.751 -15.829  1.00  0.00           C  
ATOM    554  CD  GLN A  73      -0.241 -12.204 -16.452  1.00  0.00           C  
ATOM    555  NE2 GLN A  73      -0.204 -12.528 -17.740  1.00  0.00           N  
ATOM    556  OE1 GLN A  73      -1.276 -12.264 -15.780  1.00  0.00           O  
ATOM    557  N   GLN A  74       2.454  -7.729 -13.979  1.00  0.00           N  
ATOM    558  CA  GLN A  74       2.360  -6.478 -13.235  1.00  0.00           C  
ATOM    559  C   GLN A  74       1.772  -5.366 -14.099  1.00  0.00           C  
ATOM    560  CB  GLN A  74       3.734  -6.062 -12.708  1.00  0.00           C  
ATOM    561  O   GLN A  74       1.958  -5.356 -15.318  1.00  0.00           O  
ATOM    562  CG  GLN A  74       4.437  -7.145 -11.900  1.00  0.00           C  
ATOM    563  CD  GLN A  74       5.899  -6.831 -11.646  1.00  0.00           C  
ATOM    564  NE2 GLN A  74       6.611  -7.775 -11.041  1.00  0.00           N  
ATOM    565  OE1 GLN A  74       6.385  -5.750 -11.992  1.00  0.00           O  
ATOM    566  N   HIS A  75       1.033  -4.582 -13.421  1.00  0.00           N  
ATOM    567  CA  HIS A  75       0.542  -3.355 -14.038  1.00  0.00           C  
ATOM    568  C   HIS A  75       1.016  -2.124 -13.271  1.00  0.00           C  
ATOM    569  CB  HIS A  75      -0.986  -3.369 -14.116  1.00  0.00           C  
ATOM    570  O   HIS A  75       0.631  -1.921 -12.117  1.00  0.00           O  
ATOM    571  CG  HIS A  75      -1.565  -2.143 -14.747  1.00  0.00           C  
ATOM    572  CD2 HIS A  75      -2.289  -1.128 -14.218  1.00  0.00           C  
ATOM    573  ND1 HIS A  75      -1.427  -1.860 -16.089  1.00  0.00           N  
ATOM    574  CE1 HIS A  75      -2.041  -0.720 -16.358  1.00  0.00           C  
ATOM    575  NE2 HIS A  75      -2.572  -0.256 -15.240  1.00  0.00           N  
ATOM    576  N   LEU A  76       1.816  -1.283 -13.969  1.00  0.00           N  
ATOM    577  CA  LEU A  76       2.359  -0.076 -13.357  1.00  0.00           C  
ATOM    578  C   LEU A  76       1.401   1.099 -13.528  1.00  0.00           C  
ATOM    579  CB  LEU A  76       3.720   0.269 -13.966  1.00  0.00           C  
ATOM    580  O   LEU A  76       0.902   1.343 -14.629  1.00  0.00           O  
ATOM    581  CG  LEU A  76       4.883  -0.652 -13.592  1.00  0.00           C  
ATOM    582  CD1 LEU A  76       4.680  -2.036 -14.201  1.00  0.00           C  
ATOM    583  CD2 LEU A  76       6.209  -0.052 -14.046  1.00  0.00           C  
ATOM    584  N   ILE A  77       1.199   1.745 -12.389  1.00  0.00           N  
ATOM    585  CA  ILE A  77       0.378   2.949 -12.462  1.00  0.00           C  
ATOM    586  C   ILE A  77       1.248   4.145 -12.841  1.00  0.00           C  
ATOM    587  CB  ILE A  77      -0.351   3.218 -11.127  1.00  0.00           C  
ATOM    588  O   ILE A  77       2.159   4.518 -12.098  1.00  0.00           O  
ATOM    589  CG1 ILE A  77      -1.121   1.970 -10.678  1.00  0.00           C  
ATOM    590  CG2 ILE A  77      -1.288   4.422 -11.256  1.00  0.00           C  
ATOM    591  CD1 ILE A  77      -2.207   1.530 -11.650  1.00  0.00           C  
ATOM    592  N   GLU A  78       0.973   4.701 -13.943  1.00  0.00           N  
ATOM    593  CA  GLU A  78       1.823   5.738 -14.520  1.00  0.00           C  
ATOM    594  C   GLU A  78       1.948   6.935 -13.582  1.00  0.00           C  
ATOM    595  CB  GLU A  78       1.276   6.188 -15.877  1.00  0.00           C  
ATOM    596  O   GLU A  78       0.948   7.420 -13.050  1.00  0.00           O  
ATOM    597  CG  GLU A  78       2.261   7.011 -16.695  1.00  0.00           C  
ATOM    598  CD  GLU A  78       1.723   7.408 -18.060  1.00  0.00           C  
ATOM    599  OE1 GLU A  78       2.442   8.097 -18.819  1.00  0.00           O  
ATOM    600  OE2 GLU A  78       0.572   7.029 -18.373  1.00  0.00           O  
ATOM    601  N   GLY A  79       3.226   7.344 -13.380  1.00  0.00           N  
ATOM    602  CA  GLY A  79       3.525   8.569 -12.656  1.00  0.00           C  
ATOM    603  C   GLY A  79       3.416   8.414 -11.151  1.00  0.00           C  
ATOM    604  O   GLY A  79       3.464   9.401 -10.415  1.00  0.00           O  
ATOM    605  N   ARG A  80       3.196   7.152 -10.707  1.00  0.00           N  
ATOM    606  CA  ARG A  80       2.978   6.910  -9.285  1.00  0.00           C  
ATOM    607  C   ARG A  80       3.827   5.744  -8.791  1.00  0.00           C  
ATOM    608  CB  ARG A  80       1.498   6.635  -9.006  1.00  0.00           C  
ATOM    609  O   ARG A  80       4.137   4.827  -9.555  1.00  0.00           O  
ATOM    610  CG  ARG A  80       0.575   7.779  -9.396  1.00  0.00           C  
ATOM    611  CD  ARG A  80      -0.891   7.399  -9.238  1.00  0.00           C  
ATOM    612  NE  ARG A  80      -1.776   8.470  -9.687  1.00  0.00           N  
ATOM    613  NH1 ARG A  80      -2.230   9.266  -7.567  1.00  0.00           N  
ATOM    614  NH2 ARG A  80      -3.176  10.267  -9.399  1.00  0.00           N  
ATOM    615  CZ  ARG A  80      -2.392   9.332  -8.883  1.00  0.00           C  
ATOM    616  N   ASP A  81       4.310   5.851  -7.557  1.00  0.00           N  
ATOM    617  CA  ASP A  81       4.957   4.716  -6.905  1.00  0.00           C  
ATOM    618  C   ASP A  81       3.930   3.668  -6.481  1.00  0.00           C  
ATOM    619  CB  ASP A  81       5.764   5.182  -5.692  1.00  0.00           C  
ATOM    620  O   ASP A  81       3.708   3.456  -5.287  1.00  0.00           O  
ATOM    621  CG  ASP A  81       6.596   4.073  -5.072  1.00  0.00           C  
ATOM    622  OD1 ASP A  81       6.881   3.068  -5.758  1.00  0.00           O  
ATOM    623  OD2 ASP A  81       6.967   4.205  -3.885  1.00  0.00           O  
ATOM    624  N   LEU A  82       3.200   3.158  -7.470  1.00  0.00           N  
ATOM    625  CA  LEU A  82       2.098   2.218  -7.292  1.00  0.00           C  
ATOM    626  C   LEU A  82       2.110   1.154  -8.385  1.00  0.00           C  
ATOM    627  CB  LEU A  82       0.757   2.956  -7.297  1.00  0.00           C  
ATOM    628  O   LEU A  82       2.257   1.474  -9.567  1.00  0.00           O  
ATOM    629  CG  LEU A  82      -0.457   2.159  -6.819  1.00  0.00           C  
ATOM    630  CD1 LEU A  82      -0.336   1.849  -5.330  1.00  0.00           C  
ATOM    631  CD2 LEU A  82      -1.746   2.921  -7.108  1.00  0.00           C  
ATOM    632  N   ILE A  83       1.932  -0.122  -7.921  1.00  0.00           N  
ATOM    633  CA  ILE A  83       1.916  -1.227  -8.874  1.00  0.00           C  
ATOM    634  C   ILE A  83       0.833  -2.230  -8.483  1.00  0.00           C  
ATOM    635  CB  ILE A  83       3.292  -1.926  -8.951  1.00  0.00           C  
ATOM    636  O   ILE A  83       0.513  -2.378  -7.301  1.00  0.00           O  
ATOM    637  CG1 ILE A  83       3.292  -2.981 -10.064  1.00  0.00           C  
ATOM    638  CG2 ILE A  83       3.656  -2.552  -7.602  1.00  0.00           C  
ATOM    639  CD1 ILE A  83       4.669  -3.552 -10.375  1.00  0.00           C  
ATOM    640  N   ILE A  84       0.189  -2.850  -9.488  1.00  0.00           N  
ATOM    641  CA  ILE A  84      -0.747  -3.951  -9.290  1.00  0.00           C  
ATOM    642  C   ILE A  84      -0.110  -5.260  -9.752  1.00  0.00           C  
ATOM    643  CB  ILE A  84      -2.074  -3.706 -10.044  1.00  0.00           C  
ATOM    644  O   ILE A  84       0.314  -5.379 -10.904  1.00  0.00           O  
ATOM    645  CG1 ILE A  84      -2.680  -2.359  -9.635  1.00  0.00           C  
ATOM    646  CG2 ILE A  84      -3.060  -4.850  -9.787  1.00  0.00           C  
ATOM    647  CD1 ILE A  84      -3.858  -1.923 -10.494  1.00  0.00           C  
ATOM    648  N   ILE A  85      -0.064  -6.190  -8.826  1.00  0.00           N  
ATOM    649  CA  ILE A  85       0.531  -7.485  -9.135  1.00  0.00           C  
ATOM    650  C   ILE A  85      -0.566  -8.541  -9.255  1.00  0.00           C  
ATOM    651  CB  ILE A  85       1.563  -7.904  -8.063  1.00  0.00           C  
ATOM    652  O   ILE A  85      -1.358  -8.731  -8.329  1.00  0.00           O  
ATOM    653  CG1 ILE A  85       2.612  -6.803  -7.874  1.00  0.00           C  
ATOM    654  CG2 ILE A  85       2.224  -9.232  -8.441  1.00  0.00           C  
ATOM    655  CD1 ILE A  85       3.510  -7.005  -6.662  1.00  0.00           C  
ATOM    656  N   ARG A  86      -0.559  -9.140 -10.371  1.00  0.00           N  
ATOM    657  CA  ARG A  86      -1.452 -10.283 -10.536  1.00  0.00           C  
ATOM    658  C   ARG A  86      -0.805 -11.563 -10.016  1.00  0.00           C  
ATOM    659  CB  ARG A  86      -1.841 -10.453 -12.006  1.00  0.00           C  
ATOM    660  O   ARG A  86       0.217 -12.007 -10.544  1.00  0.00           O  
ATOM    661  CG  ARG A  86      -2.926 -11.492 -12.240  1.00  0.00           C  
ATOM    662  CD  ARG A  86      -3.388 -11.508 -13.691  1.00  0.00           C  
ATOM    663  NE  ARG A  86      -4.471 -12.465 -13.901  1.00  0.00           N  
ATOM    664  NH1 ARG A  86      -4.824 -11.895 -16.111  1.00  0.00           N  
ATOM    665  NH2 ARG A  86      -6.096 -13.528 -15.127  1.00  0.00           N  
ATOM    666  CZ  ARG A  86      -5.128 -12.628 -15.046  1.00  0.00           C  
ATOM    667  N   MET A  87      -1.525 -12.149  -9.034  1.00  0.00           N  
ATOM    668  CA  MET A  87      -0.965 -13.337  -8.395  1.00  0.00           C  
ATOM    669  C   MET A  87      -1.314 -14.595  -9.183  1.00  0.00           C  
ATOM    670  CB  MET A  87      -1.470 -13.463  -6.957  1.00  0.00           C  
ATOM    671  O   MET A  87      -2.298 -14.615  -9.925  1.00  0.00           O  
ATOM    672  CG  MET A  87      -1.094 -12.288  -6.069  1.00  0.00           C  
ATOM    673  SD  MET A  87       0.720 -12.035  -5.967  1.00  0.00           S  
ATOM    674  CE  MET A  87       1.199 -13.524  -5.048  1.00  0.00           C  
ATOM    675  N   PRO A  88      -0.440 -15.624  -9.059  1.00  0.00           N  
ATOM    676  CA  PRO A  88      -0.726 -16.893  -9.732  1.00  0.00           C  
ATOM    677  C   PRO A  88      -2.069 -17.491  -9.319  1.00  0.00           C  
ATOM    678  CB  PRO A  88       0.431 -17.794  -9.293  1.00  0.00           C  
ATOM    679  O   PRO A  88      -2.589 -17.169  -8.247  1.00  0.00           O  
ATOM    680  CG  PRO A  88       1.503 -16.851  -8.852  1.00  0.00           C  
ATOM    681  CD  PRO A  88       0.854 -15.609  -8.312  1.00  0.00           C  
ATOM    682  N   LYS A  89      -2.584 -18.332 -10.083  1.00  0.00           N  
ATOM    683  CA  LYS A  89      -3.922 -18.895  -9.921  1.00  0.00           C  
ATOM    684  C   LYS A  89      -4.020 -19.717  -8.640  1.00  0.00           C  
ATOM    685  CB  LYS A  89      -4.290 -19.759 -11.128  1.00  0.00           C  
ATOM    686  O   LYS A  89      -5.105 -19.865  -8.073  1.00  0.00           O  
ATOM    687  CG  LYS A  89      -4.577 -18.964 -12.394  1.00  0.00           C  
ATOM    688  CD  LYS A  89      -5.043 -19.869 -13.528  1.00  0.00           C  
ATOM    689  CE  LYS A  89      -5.328 -19.075 -14.795  1.00  0.00           C  
ATOM    690  NZ  LYS A  89      -5.751 -19.961 -15.920  1.00  0.00           N  
ATOM    691  N   ASP A  90      -2.909 -20.264  -8.181  1.00  0.00           N  
ATOM    692  CA  ASP A  90      -2.943 -21.090  -6.979  1.00  0.00           C  
ATOM    693  C   ASP A  90      -2.849 -20.232  -5.719  1.00  0.00           C  
ATOM    694  CB  ASP A  90      -1.810 -22.118  -7.002  1.00  0.00           C  
ATOM    695  O   ASP A  90      -2.803 -20.758  -4.605  1.00  0.00           O  
ATOM    696  CG  ASP A  90      -0.436 -21.482  -7.118  1.00  0.00           C  
ATOM    697  OD1 ASP A  90      -0.344 -20.289  -7.479  1.00  0.00           O  
ATOM    698  OD2 ASP A  90       0.565 -22.182  -6.848  1.00  0.00           O  
ATOM    699  N   PHE A  91      -2.774 -18.890  -5.877  1.00  0.00           N  
ATOM    700  CA  PHE A  91      -2.844 -17.932  -4.780  1.00  0.00           C  
ATOM    701  C   PHE A  91      -4.292 -17.619  -4.426  1.00  0.00           C  
ATOM    702  CB  PHE A  91      -2.102 -16.642  -5.142  1.00  0.00           C  
ATOM    703  O   PHE A  91      -5.087 -17.263  -5.298  1.00  0.00           O  
ATOM    704  CG  PHE A  91      -1.971 -15.675  -3.997  1.00  0.00           C  
ATOM    705  CD1 PHE A  91      -2.879 -14.635  -3.839  1.00  0.00           C  
ATOM    706  CD2 PHE A  91      -0.938 -15.805  -3.077  1.00  0.00           C  
ATOM    707  CE1 PHE A  91      -2.760 -13.739  -2.780  1.00  0.00           C  
ATOM    708  CE2 PHE A  91      -0.813 -14.913  -2.016  1.00  0.00           C  
ATOM    709  CZ  PHE A  91      -1.724 -13.880  -1.870  1.00  0.00           C  
ATOM    710  N   PRO A  92      -4.639 -17.851  -3.110  1.00  0.00           N  
ATOM    711  CA  PRO A  92      -6.029 -17.579  -2.738  1.00  0.00           C  
ATOM    712  C   PRO A  92      -6.422 -16.119  -2.953  1.00  0.00           C  
ATOM    713  CB  PRO A  92      -6.074 -17.943  -1.251  1.00  0.00           C  
ATOM    714  O   PRO A  92      -5.649 -15.213  -2.629  1.00  0.00           O  
ATOM    715  CG  PRO A  92      -4.847 -18.765  -1.022  1.00  0.00           C  
ATOM    716  CD  PRO A  92      -3.824 -18.393  -2.057  1.00  0.00           C  
ATOM    717  N   PRO A  93      -7.626 -15.931  -3.535  1.00  0.00           N  
ATOM    718  CA  PRO A  93      -8.046 -14.549  -3.775  1.00  0.00           C  
ATOM    719  C   PRO A  93      -8.470 -13.830  -2.496  1.00  0.00           C  
ATOM    720  CB  PRO A  93      -9.230 -14.701  -4.733  1.00  0.00           C  
ATOM    721  O   PRO A  93      -8.901 -14.474  -1.536  1.00  0.00           O  
ATOM    722  CG  PRO A  93      -9.816 -16.037  -4.407  1.00  0.00           C  
ATOM    723  CD  PRO A  93      -8.701 -16.964  -4.015  1.00  0.00           C  
ATOM    724  N   PHE A  94      -8.391 -12.455  -2.464  1.00  0.00           N  
ATOM    725  CA  PHE A  94      -8.819 -11.590  -1.372  1.00  0.00           C  
ATOM    726  C   PHE A  94     -10.252 -11.116  -1.586  1.00  0.00           C  
ATOM    727  CB  PHE A  94      -7.882 -10.385  -1.240  1.00  0.00           C  
ATOM    728  O   PHE A  94     -10.759 -11.146  -2.709  1.00  0.00           O  
ATOM    729  CG  PHE A  94      -6.494 -10.742  -0.782  1.00  0.00           C  
ATOM    730  CD1 PHE A  94      -6.209 -10.886   0.570  1.00  0.00           C  
ATOM    731  CD2 PHE A  94      -5.474 -10.935  -1.705  1.00  0.00           C  
ATOM    732  CE1 PHE A  94      -4.924 -11.217   0.997  1.00  0.00           C  
ATOM    733  CE2 PHE A  94      -4.189 -11.266  -1.286  1.00  0.00           C  
ATOM    734  CZ  PHE A  94      -3.916 -11.405   0.065  1.00  0.00           C  
ATOM    735  N   PRO A  95     -10.891 -10.717  -0.530  1.00  0.00           N  
ATOM    736  CA  PRO A  95     -12.192 -10.067  -0.703  1.00  0.00           C  
ATOM    737  C   PRO A  95     -12.106  -8.787  -1.531  1.00  0.00           C  
ATOM    738  CB  PRO A  95     -12.626  -9.759   0.733  1.00  0.00           C  
ATOM    739  O   PRO A  95     -11.088  -8.091  -1.495  1.00  0.00           O  
ATOM    740  CG  PRO A  95     -11.857 -10.722   1.579  1.00  0.00           C  
ATOM    741  CD  PRO A  95     -10.544 -11.004   0.906  1.00  0.00           C  
ATOM    742  N   GLN A  96     -13.100  -8.414  -2.314  1.00  0.00           N  
ATOM    743  CA  GLN A  96     -13.114  -7.266  -3.214  1.00  0.00           C  
ATOM    744  C   GLN A  96     -14.077  -6.191  -2.720  1.00  0.00           C  
ATOM    745  CB  GLN A  96     -13.493  -7.699  -4.631  1.00  0.00           C  
ATOM    746  O   GLN A  96     -14.737  -5.525  -3.521  1.00  0.00           O  
ATOM    747  CG  GLN A  96     -12.486  -8.641  -5.277  1.00  0.00           C  
ATOM    748  CD  GLN A  96     -12.852  -9.004  -6.704  1.00  0.00           C  
ATOM    749  NE2 GLN A  96     -11.948  -9.693  -7.391  1.00  0.00           N  
ATOM    750  OE1 GLN A  96     -13.939  -8.668  -7.184  1.00  0.00           O  
ATOM    751  N   LYS A  97     -14.182  -5.964  -1.410  1.00  0.00           N  
ATOM    752  CA  LYS A  97     -15.160  -5.027  -0.865  1.00  0.00           C  
ATOM    753  C   LYS A  97     -14.516  -3.678  -0.558  1.00  0.00           C  
ATOM    754  CB  LYS A  97     -15.806  -5.599   0.398  1.00  0.00           C  
ATOM    755  O   LYS A  97     -15.202  -2.731  -0.167  1.00  0.00           O  
ATOM    756  CG  LYS A  97     -16.650  -6.841   0.153  1.00  0.00           C  
ATOM    757  CD  LYS A  97     -17.271  -7.358   1.444  1.00  0.00           C  
ATOM    758  CE  LYS A  97     -18.085  -8.623   1.207  1.00  0.00           C  
ATOM    759  NZ  LYS A  97     -18.669  -9.152   2.476  1.00  0.00           N  
ATOM    760  N   LEU A  98     -13.175  -3.643  -0.783  1.00  0.00           N  
ATOM    761  CA  LEU A  98     -12.480  -2.394  -0.491  1.00  0.00           C  
ATOM    762  C   LEU A  98     -12.870  -1.309  -1.489  1.00  0.00           C  
ATOM    763  CB  LEU A  98     -10.964  -2.605  -0.516  1.00  0.00           C  
ATOM    764  O   LEU A  98     -13.164  -1.604  -2.650  1.00  0.00           O  
ATOM    765  CG  LEU A  98     -10.409  -3.650   0.453  1.00  0.00           C  
ATOM    766  CD1 LEU A  98      -8.908  -3.820   0.247  1.00  0.00           C  
ATOM    767  CD2 LEU A  98     -10.715  -3.259   1.894  1.00  0.00           C  
ATOM    768  N   VAL A  99     -12.865  -0.097  -0.993  1.00  0.00           N  
ATOM    769  CA  VAL A  99     -13.164   1.055  -1.837  1.00  0.00           C  
ATOM    770  C   VAL A  99     -11.955   1.987  -1.886  1.00  0.00           C  
ATOM    771  CB  VAL A  99     -14.407   1.821  -1.331  1.00  0.00           C  
ATOM    772  O   VAL A  99     -11.364   2.303  -0.851  1.00  0.00           O  
ATOM    773  CG1 VAL A  99     -14.694   3.031  -2.219  1.00  0.00           C  
ATOM    774  CG2 VAL A  99     -15.620   0.894  -1.279  1.00  0.00           C  
ATOM    775  N   PHE A 100     -11.611   2.432  -3.172  1.00  0.00           N  
ATOM    776  CA  PHE A 100     -10.482   3.327  -3.397  1.00  0.00           C  
ATOM    777  C   PHE A 100     -10.950   4.647  -3.999  1.00  0.00           C  
ATOM    778  CB  PHE A 100      -9.447   2.669  -4.314  1.00  0.00           C  
ATOM    779  O   PHE A 100     -11.838   4.665  -4.854  1.00  0.00           O  
ATOM    780  CG  PHE A 100      -8.881   1.386  -3.769  1.00  0.00           C  
ATOM    781  CD1 PHE A 100      -7.683   1.383  -3.065  1.00  0.00           C  
ATOM    782  CD2 PHE A 100      -9.547   0.182  -3.960  1.00  0.00           C  
ATOM    783  CE1 PHE A 100      -7.156   0.197  -2.558  1.00  0.00           C  
ATOM    784  CE2 PHE A 100      -9.027  -1.007  -3.457  1.00  0.00           C  
ATOM    785  CZ  PHE A 100      -7.831  -0.997  -2.757  1.00  0.00           C  
ATOM    786  N   ARG A 101     -10.336   5.689  -3.502  1.00  0.00           N  
ATOM    787  CA  ARG A 101     -10.582   6.995  -4.104  1.00  0.00           C  
ATOM    788  C   ARG A 101      -9.436   7.958  -3.811  1.00  0.00           C  
ATOM    789  CB  ARG A 101     -11.901   7.581  -3.598  1.00  0.00           C  
ATOM    790  O   ARG A 101      -8.583   7.676  -2.967  1.00  0.00           O  
ATOM    791  CG  ARG A 101     -11.902   7.905  -2.112  1.00  0.00           C  
ATOM    792  CD  ARG A 101     -13.075   8.796  -1.729  1.00  0.00           C  
ATOM    793  NE  ARG A 101     -13.125   9.033  -0.290  1.00  0.00           N  
ATOM    794  NH1 ARG A 101     -11.463  10.638  -0.288  1.00  0.00           N  
ATOM    795  NH2 ARG A 101     -12.486  10.038   1.674  1.00  0.00           N  
ATOM    796  CZ  ARG A 101     -12.358   9.902   0.362  1.00  0.00           C  
ATOM    797  N   GLU A 102      -9.437   9.050  -4.509  1.00  0.00           N  
ATOM    798  CA  GLU A 102      -8.431  10.080  -4.269  1.00  0.00           C  
ATOM    799  C   GLU A 102      -8.692  10.810  -2.955  1.00  0.00           C  
ATOM    800  CB  GLU A 102      -8.397  11.080  -5.428  1.00  0.00           C  
ATOM    801  O   GLU A 102      -9.843  10.957  -2.538  1.00  0.00           O  
ATOM    802  CG  GLU A 102      -7.793  10.517  -6.707  1.00  0.00           C  
ATOM    803  CD  GLU A 102      -7.612  11.564  -7.795  1.00  0.00           C  
ATOM    804  OE1 GLU A 102      -6.464  11.781  -8.244  1.00  0.00           O  
ATOM    805  OE2 GLU A 102      -8.627  12.172  -8.202  1.00  0.00           O  
ATOM    806  N   PRO A 103      -7.557  11.305  -2.340  1.00  0.00           N  
ATOM    807  CA  PRO A 103      -7.745  12.090  -1.118  1.00  0.00           C  
ATOM    808  C   PRO A 103      -8.288  13.490  -1.394  1.00  0.00           C  
ATOM    809  CB  PRO A 103      -6.336  12.158  -0.523  1.00  0.00           C  
ATOM    810  O   PRO A 103      -8.180  13.988  -2.517  1.00  0.00           O  
ATOM    811  CG  PRO A 103      -5.420  12.098  -1.702  1.00  0.00           C  
ATOM    812  CD  PRO A 103      -6.042  11.215  -2.745  1.00  0.00           C  
ATOM    813  N   VAL A 104      -8.845  14.064  -0.381  1.00  0.00           N  
ATOM    814  CA  VAL A 104      -9.287  15.455  -0.384  1.00  0.00           C  
ATOM    815  C   VAL A 104      -8.343  16.299   0.470  1.00  0.00           C  
ATOM    816  CB  VAL A 104     -10.737  15.591   0.132  1.00  0.00           C  
ATOM    817  O   VAL A 104      -7.927  15.874   1.551  1.00  0.00           O  
ATOM    818  CG1 VAL A 104     -11.178  17.054   0.125  1.00  0.00           C  
ATOM    819  CG2 VAL A 104     -11.685  14.740  -0.711  1.00  0.00           C  
ATOM    820  N   VAL A 105      -7.977  17.503  -0.052  1.00  0.00           N  
ATOM    821  CA  VAL A 105      -7.074  18.389   0.675  1.00  0.00           C  
ATOM    822  C   VAL A 105      -7.619  18.645   2.078  1.00  0.00           C  
ATOM    823  CB  VAL A 105      -6.870  19.727  -0.071  1.00  0.00           C  
ATOM    824  O   VAL A 105      -8.783  19.019   2.239  1.00  0.00           O  
ATOM    825  CG1 VAL A 105      -6.022  20.686   0.763  1.00  0.00           C  
ATOM    826  CG2 VAL A 105      -6.225  19.485  -1.434  1.00  0.00           C  
ATOM    827  N   GLY A 106      -6.749  18.386   3.089  1.00  0.00           N  
ATOM    828  CA  GLY A 106      -7.126  18.640   4.470  1.00  0.00           C  
ATOM    829  C   GLY A 106      -7.918  17.505   5.091  1.00  0.00           C  
ATOM    830  O   GLY A 106      -8.488  17.658   6.173  1.00  0.00           O  
ATOM    831  N   GLU A 107      -7.980  16.401   4.353  1.00  0.00           N  
ATOM    832  CA  GLU A 107      -8.726  15.244   4.837  1.00  0.00           C  
ATOM    833  C   GLU A 107      -7.980  14.538   5.965  1.00  0.00           C  
ATOM    834  CB  GLU A 107      -9.000  14.264   3.693  1.00  0.00           C  
ATOM    835  O   GLU A 107      -6.748  14.495   5.969  1.00  0.00           O  
ATOM    836  CG  GLU A 107      -9.903  13.102   4.081  1.00  0.00           C  
ATOM    837  CD  GLU A 107     -10.241  12.189   2.914  1.00  0.00           C  
ATOM    838  OE1 GLU A 107     -11.255  11.458   2.989  1.00  0.00           O  
ATOM    839  OE2 GLU A 107      -9.486  12.204   1.916  1.00  0.00           O  
ATOM    840  N   ARG A 108      -8.765  14.000   6.955  1.00  0.00           N  
ATOM    841  CA  ARG A 108      -8.204  13.219   8.052  1.00  0.00           C  
ATOM    842  C   ARG A 108      -8.026  11.759   7.650  1.00  0.00           C  
ATOM    843  CB  ARG A 108      -9.096  13.316   9.292  1.00  0.00           C  
ATOM    844  O   ARG A 108      -8.977  11.110   7.209  1.00  0.00           O  
ATOM    845  CG  ARG A 108      -9.254  14.730   9.828  1.00  0.00           C  
ATOM    846  CD  ARG A 108     -10.240  14.787  10.987  1.00  0.00           C  
ATOM    847  NE  ARG A 108      -9.697  14.157  12.187  1.00  0.00           N  
ATOM    848  NH1 ARG A 108     -11.576  14.526  13.480  1.00  0.00           N  
ATOM    849  NH2 ARG A 108      -9.757  13.455  14.374  1.00  0.00           N  
ATOM    850  CZ  ARG A 108     -10.345  14.048  13.344  1.00  0.00           C  
ATOM    851  N   ILE A 109      -6.794  11.296   7.835  1.00  0.00           N  
ATOM    852  CA  ILE A 109      -6.497   9.936   7.396  1.00  0.00           C  
ATOM    853  C   ILE A 109      -5.809   9.169   8.523  1.00  0.00           C  
ATOM    854  CB  ILE A 109      -5.615   9.932   6.128  1.00  0.00           C  
ATOM    855  O   ILE A 109      -5.230   9.772   9.429  1.00  0.00           O  
ATOM    856  CG1 ILE A 109      -4.300  10.676   6.389  1.00  0.00           C  
ATOM    857  CG2 ILE A 109      -6.368  10.548   4.945  1.00  0.00           C  
ATOM    858  CD1 ILE A 109      -3.265  10.509   5.285  1.00  0.00           C  
ATOM    859  N   THR A 110      -5.998   7.870   8.490  1.00  0.00           N  
ATOM    860  CA  THR A 110      -5.274   6.981   9.391  1.00  0.00           C  
ATOM    861  C   THR A 110      -4.515   5.915   8.606  1.00  0.00           C  
ATOM    862  CB  THR A 110      -6.228   6.303  10.392  1.00  0.00           C  
ATOM    863  O   THR A 110      -4.886   5.587   7.477  1.00  0.00           O  
ATOM    864  CG2 THR A 110      -7.157   5.319   9.688  1.00  0.00           C  
ATOM    865  OG1 THR A 110      -5.458   5.597  11.373  1.00  0.00           O  
ATOM    866  N   LEU A 111      -3.451   5.464   9.195  1.00  0.00           N  
ATOM    867  CA  LEU A 111      -2.659   4.373   8.636  1.00  0.00           C  
ATOM    868  C   LEU A 111      -3.062   3.038   9.252  1.00  0.00           C  
ATOM    869  CB  LEU A 111      -1.166   4.624   8.864  1.00  0.00           C  
ATOM    870  O   LEU A 111      -3.118   2.906  10.477  1.00  0.00           O  
ATOM    871  CG  LEU A 111      -0.204   3.633   8.205  1.00  0.00           C  
ATOM    872  CD1 LEU A 111       0.079   4.048   6.765  1.00  0.00           C  
ATOM    873  CD2 LEU A 111       1.091   3.534   9.003  1.00  0.00           C  
ATOM    874  N   VAL A 112      -3.413   2.118   8.372  1.00  0.00           N  
ATOM    875  CA  VAL A 112      -3.830   0.802   8.844  1.00  0.00           C  
ATOM    876  C   VAL A 112      -2.755  -0.231   8.513  1.00  0.00           C  
ATOM    877  CB  VAL A 112      -5.182   0.380   8.228  1.00  0.00           C  
ATOM    878  O   VAL A 112      -2.302  -0.320   7.369  1.00  0.00           O  
ATOM    879  CG1 VAL A 112      -5.633  -0.969   8.786  1.00  0.00           C  
ATOM    880  CG2 VAL A 112      -6.242   1.449   8.485  1.00  0.00           C  
ATOM    881  N   THR A 113      -2.303  -0.970   9.528  1.00  0.00           N  
ATOM    882  CA  THR A 113      -1.290  -2.005   9.356  1.00  0.00           C  
ATOM    883  C   THR A 113      -1.691  -3.282  10.089  1.00  0.00           C  
ATOM    884  CB  THR A 113       0.085  -1.530   9.863  1.00  0.00           C  
ATOM    885  O   THR A 113      -2.773  -3.354  10.675  1.00  0.00           O  
ATOM    886  CG2 THR A 113       0.029  -1.160  11.341  1.00  0.00           C  
ATOM    887  OG1 THR A 113       1.043  -2.579   9.680  1.00  0.00           O  
ATOM    888  N   ARG A 114      -0.877  -4.236   9.826  1.00  0.00           N  
ATOM    889  CA  ARG A 114      -1.107  -5.521  10.479  1.00  0.00           C  
ATOM    890  C   ARG A 114       0.175  -6.051  11.111  1.00  0.00           C  
ATOM    891  CB  ARG A 114      -1.659  -6.541   9.480  1.00  0.00           C  
ATOM    892  O   ARG A 114       1.258  -5.916  10.538  1.00  0.00           O  
ATOM    893  CG  ARG A 114      -2.119  -7.841  10.119  1.00  0.00           C  
ATOM    894  CD  ARG A 114      -3.067  -8.612   9.210  1.00  0.00           C  
ATOM    895  NE  ARG A 114      -3.656  -9.759   9.895  1.00  0.00           N  
ATOM    896  NH1 ARG A 114      -5.509  -9.889   8.521  1.00  0.00           N  
ATOM    897  NH2 ARG A 114      -5.247 -11.378  10.244  1.00  0.00           N  
ATOM    898  CZ  ARG A 114      -4.803 -10.339   9.551  1.00  0.00           C  
ATOM    899  N   ASN A 115      -0.053  -6.587  12.302  1.00  0.00           N  
ATOM    900  CA  ASN A 115       1.044  -7.275  12.974  1.00  0.00           C  
ATOM    901  C   ASN A 115       1.021  -8.775  12.694  1.00  0.00           C  
ATOM    902  CB  ASN A 115       0.997  -7.016  14.482  1.00  0.00           C  
ATOM    903  O   ASN A 115       0.112  -9.479  13.138  1.00  0.00           O  
ATOM    904  CG  ASN A 115       2.236  -7.515  15.199  1.00  0.00           C  
ATOM    905  ND2 ASN A 115       2.172  -7.573  16.524  1.00  0.00           N  
ATOM    906  OD1 ASN A 115       3.243  -7.845  14.567  1.00  0.00           O  
ATOM    907  N   PHE A 116       2.054  -9.254  11.927  1.00  0.00           N  
ATOM    908  CA  PHE A 116       2.090 -10.666  11.567  1.00  0.00           C  
ATOM    909  C   PHE A 116       2.839 -11.475  12.620  1.00  0.00           C  
ATOM    910  CB  PHE A 116       2.746 -10.856  10.195  1.00  0.00           C  
ATOM    911  O   PHE A 116       4.070 -11.535  12.604  1.00  0.00           O  
ATOM    912  CG  PHE A 116       1.911 -10.352   9.049  1.00  0.00           C  
ATOM    913  CD1 PHE A 116       0.874 -11.120   8.535  1.00  0.00           C  
ATOM    914  CD2 PHE A 116       2.165  -9.108   8.484  1.00  0.00           C  
ATOM    915  CE1 PHE A 116       0.100 -10.656   7.474  1.00  0.00           C  
ATOM    916  CE2 PHE A 116       1.396  -8.638   7.424  1.00  0.00           C  
ATOM    917  CZ  PHE A 116       0.365  -9.414   6.919  1.00  0.00           C  
ATOM    918  N   GLN A 117       2.259 -11.733  13.823  1.00  0.00           N  
ATOM    919  CA  GLN A 117       2.794 -12.574  14.888  1.00  0.00           C  
ATOM    920  C   GLN A 117       2.216 -13.985  14.817  1.00  0.00           C  
ATOM    921  CB  GLN A 117       2.505 -11.957  16.257  1.00  0.00           C  
ATOM    922  O   GLN A 117       1.087 -14.177  14.361  1.00  0.00           O  
ATOM    923  CG  GLN A 117       3.233 -10.644  16.506  1.00  0.00           C  
ATOM    924  CD  GLN A 117       2.919 -10.046  17.865  1.00  0.00           C  
ATOM    925  NE2 GLN A 117       3.449  -8.856  18.126  1.00  0.00           N  
ATOM    926  OE1 GLN A 117       2.204 -10.649  18.672  1.00  0.00           O  
ATOM    927  N   THR A 118       3.078 -14.897  15.145  1.00  0.00           N  
ATOM    928  CA  THR A 118       2.733 -16.314  15.169  1.00  0.00           C  
ATOM    929  C   THR A 118       1.599 -16.578  16.155  1.00  0.00           C  
ATOM    930  CB  THR A 118       3.952 -17.180  15.541  1.00  0.00           C  
ATOM    931  O   THR A 118       1.609 -16.062  17.275  1.00  0.00           O  
ATOM    932  CG2 THR A 118       3.795 -18.604  15.018  1.00  0.00           C  
ATOM    933  OG1 THR A 118       5.133 -16.601  14.972  1.00  0.00           O  
ATOM    934  N   LYS A 119       0.275 -16.691  15.684  1.00  0.00           N  
ATOM    935  CA  LYS A 119      -0.860 -17.194  16.453  1.00  0.00           C  
ATOM    936  C   LYS A 119      -1.863 -16.082  16.744  1.00  0.00           C  
ATOM    937  CB  LYS A 119      -0.384 -17.825  17.762  1.00  0.00           C  
ATOM    938  O   LYS A 119      -3.025 -16.352  17.055  1.00  0.00           O  
ATOM    939  CG  LYS A 119       0.404 -19.114  17.577  1.00  0.00           C  
ATOM    940  CD  LYS A 119       0.730 -19.767  18.914  1.00  0.00           C  
ATOM    941  CE  LYS A 119       1.548 -21.038  18.732  1.00  0.00           C  
ATOM    942  NZ  LYS A 119       1.893 -21.667  20.042  1.00  0.00           N  
ATOM    943  N   SER A 120      -1.359 -14.841  16.639  1.00  0.00           N  
ATOM    944  CA  SER A 120      -2.348 -13.809  16.936  1.00  0.00           C  
ATOM    945  C   SER A 120      -2.124 -12.567  16.080  1.00  0.00           C  
ATOM    946  CB  SER A 120      -2.303 -13.432  18.417  1.00  0.00           C  
ATOM    947  O   SER A 120      -1.547 -11.582  16.545  1.00  0.00           O  
ATOM    948  OG  SER A 120      -3.394 -12.594  18.757  1.00  0.00           O  
ATOM    949  N   PRO A 121      -2.522 -12.731  14.803  1.00  0.00           N  
ATOM    950  CA  PRO A 121      -2.406 -11.489  14.034  1.00  0.00           C  
ATOM    951  C   PRO A 121      -3.337 -10.392  14.543  1.00  0.00           C  
ATOM    952  CB  PRO A 121      -2.790 -11.916  12.615  1.00  0.00           C  
ATOM    953  O   PRO A 121      -4.438 -10.682  15.018  1.00  0.00           O  
ATOM    954  CG  PRO A 121      -3.628 -13.141  12.798  1.00  0.00           C  
ATOM    955  CD  PRO A 121      -3.230 -13.803  14.086  1.00  0.00           C  
ATOM    956  N   SER A 122      -2.778  -9.251  14.795  1.00  0.00           N  
ATOM    957  CA  SER A 122      -3.581  -8.122  15.256  1.00  0.00           C  
ATOM    958  C   SER A 122      -3.474  -6.940  14.298  1.00  0.00           C  
ATOM    959  CB  SER A 122      -3.147  -7.693  16.658  1.00  0.00           C  
ATOM    960  O   SER A 122      -2.500  -6.825  13.552  1.00  0.00           O  
ATOM    961  OG  SER A 122      -1.803  -7.242  16.653  1.00  0.00           O  
ATOM    962  N   SER A 123      -4.567  -6.195  14.269  1.00  0.00           N  
ATOM    963  CA  SER A 123      -4.603  -4.974  13.471  1.00  0.00           C  
ATOM    964  C   SER A 123      -4.059  -3.785  14.257  1.00  0.00           C  
ATOM    965  CB  SER A 123      -6.029  -4.678  13.006  1.00  0.00           C  
ATOM    966  O   SER A 123      -4.257  -3.693  15.470  1.00  0.00           O  
ATOM    967  OG  SER A 123      -6.566  -5.782  12.298  1.00  0.00           O  
ATOM    968  N   MET A 124      -3.256  -2.997  13.546  1.00  0.00           N  
ATOM    969  CA  MET A 124      -2.724  -1.766  14.123  1.00  0.00           C  
ATOM    970  C   MET A 124      -3.195  -0.548  13.335  1.00  0.00           C  
ATOM    971  CB  MET A 124      -1.195  -1.805  14.160  1.00  0.00           C  
ATOM    972  O   MET A 124      -3.078  -0.513  12.109  1.00  0.00           O  
ATOM    973  CG  MET A 124      -0.632  -2.923  15.023  1.00  0.00           C  
ATOM    974  SD  MET A 124       1.201  -2.897  15.097  1.00  0.00           S  
ATOM    975  CE  MET A 124       1.598  -3.320  13.378  1.00  0.00           C  
ATOM    976  N   VAL A 125      -3.741   0.389  14.047  1.00  0.00           N  
ATOM    977  CA  VAL A 125      -4.231   1.608  13.414  1.00  0.00           C  
ATOM    978  C   VAL A 125      -3.563   2.826  14.049  1.00  0.00           C  
ATOM    979  CB  VAL A 125      -5.768   1.726  13.523  1.00  0.00           C  
ATOM    980  O   VAL A 125      -3.475   2.924  15.275  1.00  0.00           O  
ATOM    981  CG1 VAL A 125      -6.269   2.965  12.783  1.00  0.00           C  
ATOM    982  CG2 VAL A 125      -6.439   0.466  12.978  1.00  0.00           C  
ATOM    983  N   SER A 126      -3.083   3.652  13.306  1.00  0.00           N  
ATOM    984  CA  SER A 126      -2.423   4.851  13.814  1.00  0.00           C  
ATOM    985  C   SER A 126      -3.439   5.869  14.320  1.00  0.00           C  
ATOM    986  CB  SER A 126      -1.551   5.484  12.729  1.00  0.00           C  
ATOM    987  O   SER A 126      -4.643   5.707  14.116  1.00  0.00           O  
ATOM    988  OG  SER A 126      -2.352   6.130  11.754  1.00  0.00           O  
ATOM    989  N   ASP A 127      -2.879   6.939  14.928  1.00  0.00           N  
ATOM    990  CA  ASP A 127      -3.662   8.152  15.145  1.00  0.00           C  
ATOM    991  C   ASP A 127      -3.970   8.851  13.822  1.00  0.00           C  
ATOM    992  CB  ASP A 127      -2.923   9.107  16.084  1.00  0.00           C  
ATOM    993  O   ASP A 127      -3.446   8.467  12.775  1.00  0.00           O  
ATOM    994  CG  ASP A 127      -3.856   9.876  17.003  1.00  0.00           C  
ATOM    995  OD1 ASP A 127      -5.053  10.021  16.674  1.00  0.00           O  
ATOM    996  OD2 ASP A 127      -3.390  10.343  18.064  1.00  0.00           O  
ATOM    997  N   VAL A 128      -4.848   9.807  13.848  1.00  0.00           N  
ATOM    998  CA  VAL A 128      -5.291  10.503  12.645  1.00  0.00           C  
ATOM    999  C   VAL A 128      -4.291  11.598  12.283  1.00  0.00           C  
ATOM   1000  CB  VAL A 128      -6.702  11.107  12.826  1.00  0.00           C  
ATOM   1001  O   VAL A 128      -3.640  12.168  13.162  1.00  0.00           O  
ATOM   1002  CG1 VAL A 128      -7.085  11.957  11.615  1.00  0.00           C  
ATOM   1003  CG2 VAL A 128      -7.731  10.001  13.053  1.00  0.00           C  
ATOM   1004  N   SER A 129      -4.116  11.818  11.023  1.00  0.00           N  
ATOM   1005  CA  SER A 129      -3.324  12.917  10.480  1.00  0.00           C  
ATOM   1006  C   SER A 129      -4.064  13.626   9.350  1.00  0.00           C  
ATOM   1007  CB  SER A 129      -1.974  12.408   9.976  1.00  0.00           C  
ATOM   1008  O   SER A 129      -4.905  13.024   8.678  1.00  0.00           O  
ATOM   1009  OG  SER A 129      -1.194  13.475   9.463  1.00  0.00           O  
ATOM   1010  N   THR A 130      -3.803  14.838   9.254  1.00  0.00           N  
ATOM   1011  CA  THR A 130      -4.310  15.577   8.103  1.00  0.00           C  
ATOM   1012  C   THR A 130      -3.359  15.448   6.916  1.00  0.00           C  
ATOM   1013  CB  THR A 130      -4.515  17.065   8.440  1.00  0.00           C  
ATOM   1014  O   THR A 130      -2.140  15.401   7.093  1.00  0.00           O  
ATOM   1015  CG2 THR A 130      -5.203  17.799   7.294  1.00  0.00           C  
ATOM   1016  OG1 THR A 130      -5.323  17.175   9.618  1.00  0.00           O  
ATOM   1017  N   THR A 131      -3.979  15.330   5.718  1.00  0.00           N  
ATOM   1018  CA  THR A 131      -3.124  15.114   4.557  1.00  0.00           C  
ATOM   1019  C   THR A 131      -3.273  16.256   3.556  1.00  0.00           C  
ATOM   1020  CB  THR A 131      -3.448  13.777   3.865  1.00  0.00           C  
ATOM   1021  O   THR A 131      -4.347  16.851   3.439  1.00  0.00           O  
ATOM   1022  CG2 THR A 131      -4.847  13.796   3.258  1.00  0.00           C  
ATOM   1023  OG1 THR A 131      -2.492  13.539   2.825  1.00  0.00           O  
ATOM   1024  N   PHE A 132      -2.122  16.589   2.841  1.00  0.00           N  
ATOM   1025  CA  PHE A 132      -2.041  17.641   1.834  1.00  0.00           C  
ATOM   1026  C   PHE A 132      -1.171  17.203   0.662  1.00  0.00           C  
ATOM   1027  CB  PHE A 132      -1.488  18.931   2.446  1.00  0.00           C  
ATOM   1028  O   PHE A 132      -0.241  16.412   0.834  1.00  0.00           O  
ATOM   1029  CG  PHE A 132      -2.377  19.532   3.501  1.00  0.00           C  
ATOM   1030  CD1 PHE A 132      -3.372  20.439   3.158  1.00  0.00           C  
ATOM   1031  CD2 PHE A 132      -2.217  19.190   4.838  1.00  0.00           C  
ATOM   1032  CE1 PHE A 132      -4.196  20.997   4.132  1.00  0.00           C  
ATOM   1033  CE2 PHE A 132      -3.037  19.744   5.817  1.00  0.00           C  
ATOM   1034  CZ  PHE A 132      -4.025  20.648   5.462  1.00  0.00           C  
ATOM   1035  N   PRO A 133      -1.606  17.674  -0.468  1.00  0.00           N  
ATOM   1036  CA  PRO A 133      -0.725  17.391  -1.603  1.00  0.00           C  
ATOM   1037  C   PRO A 133       0.645  18.051  -1.467  1.00  0.00           C  
ATOM   1038  CB  PRO A 133      -1.492  17.965  -2.797  1.00  0.00           C  
ATOM   1039  O   PRO A 133       0.758  19.129  -0.877  1.00  0.00           O  
ATOM   1040  CG  PRO A 133      -2.342  19.050  -2.218  1.00  0.00           C  
ATOM   1041  CD  PRO A 133      -2.722  18.663  -0.818  1.00  0.00           C  
ATOM   1042  N   SER A 134       1.648  17.275  -1.965  1.00  0.00           N  
ATOM   1043  CA  SER A 134       2.978  17.872  -2.030  1.00  0.00           C  
ATOM   1044  C   SER A 134       3.092  18.841  -3.202  1.00  0.00           C  
ATOM   1045  CB  SER A 134       4.048  16.786  -2.151  1.00  0.00           C  
ATOM   1046  O   SER A 134       2.343  18.736  -4.176  1.00  0.00           O  
ATOM   1047  OG  SER A 134       5.333  17.361  -2.310  1.00  0.00           O  
ATOM   1048  N   SER A 135       3.856  19.888  -3.017  1.00  0.00           N  
ATOM   1049  CA  SER A 135       4.028  20.922  -4.031  1.00  0.00           C  
ATOM   1050  C   SER A 135       4.696  20.363  -5.283  1.00  0.00           C  
ATOM   1051  CB  SER A 135       4.855  22.083  -3.478  1.00  0.00           C  
ATOM   1052  O   SER A 135       4.437  20.832  -6.393  1.00  0.00           O  
ATOM   1053  OG  SER A 135       6.064  21.612  -2.906  1.00  0.00           O  
ATOM   1054  N   ASP A 136       5.353  19.219  -5.152  1.00  0.00           N  
ATOM   1055  CA  ASP A 136       6.245  18.785  -6.222  1.00  0.00           C  
ATOM   1056  C   ASP A 136       5.793  17.447  -6.805  1.00  0.00           C  
ATOM   1057  CB  ASP A 136       7.684  18.677  -5.712  1.00  0.00           C  
ATOM   1058  O   ASP A 136       6.509  16.838  -7.602  1.00  0.00           O  
ATOM   1059  CG  ASP A 136       8.277  20.019  -5.324  1.00  0.00           C  
ATOM   1060  OD1 ASP A 136       7.895  21.050  -5.918  1.00  0.00           O  
ATOM   1061  OD2 ASP A 136       9.138  20.046  -4.417  1.00  0.00           O  
ATOM   1062  N   GLY A 137       4.528  17.224  -6.918  1.00  0.00           N  
ATOM   1063  CA  GLY A 137       4.265  15.928  -7.524  1.00  0.00           C  
ATOM   1064  C   GLY A 137       3.021  15.255  -6.975  1.00  0.00           C  
ATOM   1065  O   GLY A 137       2.107  15.926  -6.492  1.00  0.00           O  
ATOM   1066  N   ILE A 138       2.932  13.959  -7.220  1.00  0.00           N  
ATOM   1067  CA  ILE A 138       1.721  13.184  -6.971  1.00  0.00           C  
ATOM   1068  C   ILE A 138       1.731  12.657  -5.537  1.00  0.00           C  
ATOM   1069  CB  ILE A 138       1.584  12.013  -7.970  1.00  0.00           C  
ATOM   1070  O   ILE A 138       0.826  11.925  -5.132  1.00  0.00           O  
ATOM   1071  CG1 ILE A 138       2.399  12.295  -9.238  1.00  0.00           C  
ATOM   1072  CG2 ILE A 138       0.112  11.763  -8.310  1.00  0.00           C  
ATOM   1073  CD1 ILE A 138       2.624  11.071 -10.114  1.00  0.00           C  
ATOM   1074  N   PHE A 139       2.732  13.074  -4.847  1.00  0.00           N  
ATOM   1075  CA  PHE A 139       2.790  12.603  -3.469  1.00  0.00           C  
ATOM   1076  C   PHE A 139       1.959  13.497  -2.556  1.00  0.00           C  
ATOM   1077  CB  PHE A 139       4.239  12.553  -2.976  1.00  0.00           C  
ATOM   1078  O   PHE A 139       1.751  14.675  -2.855  1.00  0.00           O  
ATOM   1079  CG  PHE A 139       5.051  11.444  -3.589  1.00  0.00           C  
ATOM   1080  CD1 PHE A 139       4.762  10.114  -3.307  1.00  0.00           C  
ATOM   1081  CD2 PHE A 139       6.104  11.731  -4.448  1.00  0.00           C  
ATOM   1082  CE1 PHE A 139       5.511   9.086  -3.873  1.00  0.00           C  
ATOM   1083  CE2 PHE A 139       6.857  10.709  -5.018  1.00  0.00           C  
ATOM   1084  CZ  PHE A 139       6.560   9.387  -4.728  1.00  0.00           C  
ATOM   1085  N   TRP A 140       1.462  12.864  -1.568  1.00  0.00           N  
ATOM   1086  CA  TRP A 140       0.737  13.544  -0.500  1.00  0.00           C  
ATOM   1087  C   TRP A 140       1.462  13.392   0.833  1.00  0.00           C  
ATOM   1088  CB  TRP A 140      -0.689  12.998  -0.385  1.00  0.00           C  
ATOM   1089  O   TRP A 140       2.153  12.396   1.061  1.00  0.00           O  
ATOM   1090  CG  TRP A 140      -1.603  13.444  -1.486  1.00  0.00           C  
ATOM   1091  CD1 TRP A 140      -1.507  13.132  -2.814  1.00  0.00           C  
ATOM   1092  CD2 TRP A 140      -2.750  14.289  -1.354  1.00  0.00           C  
ATOM   1093  CE2 TRP A 140      -3.303  14.447  -2.645  1.00  0.00           C  
ATOM   1094  CE3 TRP A 140      -3.366  14.927  -0.269  1.00  0.00           C  
ATOM   1095  NE1 TRP A 140      -2.526  13.732  -3.516  1.00  0.00           N  
ATOM   1096  CH2 TRP A 140      -5.027  15.832  -1.800  1.00  0.00           C  
ATOM   1097  CZ2 TRP A 140      -4.444  15.218  -2.879  1.00  0.00           C  
ATOM   1098  CZ3 TRP A 140      -4.501  15.694  -0.504  1.00  0.00           C  
ATOM   1099  N   LYS A 141       1.320  14.402   1.592  1.00  0.00           N  
ATOM   1100  CA  LYS A 141       2.013  14.407   2.877  1.00  0.00           C  
ATOM   1101  C   LYS A 141       1.082  13.971   4.005  1.00  0.00           C  
ATOM   1102  CB  LYS A 141       2.583  15.795   3.175  1.00  0.00           C  
ATOM   1103  O   LYS A 141      -0.129  14.193   3.938  1.00  0.00           O  
ATOM   1104  CG  LYS A 141       3.599  16.280   2.151  1.00  0.00           C  
ATOM   1105  CD  LYS A 141       4.081  17.690   2.467  1.00  0.00           C  
ATOM   1106  CE  LYS A 141       5.027  18.211   1.394  1.00  0.00           C  
ATOM   1107  NZ  LYS A 141       5.447  19.619   1.662  1.00  0.00           N  
ATOM   1108  N   HIS A 142       1.689  13.352   4.981  1.00  0.00           N  
ATOM   1109  CA  HIS A 142       1.051  13.063   6.261  1.00  0.00           C  
ATOM   1110  C   HIS A 142       2.068  13.068   7.397  1.00  0.00           C  
ATOM   1111  CB  HIS A 142       0.331  11.714   6.208  1.00  0.00           C  
ATOM   1112  O   HIS A 142       3.277  13.083   7.154  1.00  0.00           O  
ATOM   1113  CG  HIS A 142       1.255  10.545   6.076  1.00  0.00           C  
ATOM   1114  CD2 HIS A 142       1.729   9.906   4.981  1.00  0.00           C  
ATOM   1115  ND1 HIS A 142       1.796   9.899   7.166  1.00  0.00           N  
ATOM   1116  CE1 HIS A 142       2.567   8.910   6.745  1.00  0.00           C  
ATOM   1117  NE2 HIS A 142       2.543   8.892   5.424  1.00  0.00           N  
ATOM   1118  N   TRP A 143       1.628  13.034   8.660  1.00  0.00           N  
ATOM   1119  CA  TRP A 143       2.524  13.223   9.796  1.00  0.00           C  
ATOM   1120  C   TRP A 143       2.461  12.032  10.745  1.00  0.00           C  
ATOM   1121  CB  TRP A 143       2.175  14.510  10.548  1.00  0.00           C  
ATOM   1122  O   TRP A 143       2.811  12.148  11.922  1.00  0.00           O  
ATOM   1123  CG  TRP A 143       2.648  15.760   9.869  1.00  0.00           C  
ATOM   1124  CD1 TRP A 143       3.820  16.427  10.094  1.00  0.00           C  
ATOM   1125  CD2 TRP A 143       1.955  16.497   8.856  1.00  0.00           C  
ATOM   1126  CE2 TRP A 143       2.768  17.600   8.512  1.00  0.00           C  
ATOM   1127  CE3 TRP A 143       0.726  16.331   8.205  1.00  0.00           C  
ATOM   1128  NE1 TRP A 143       3.899  17.534   9.281  1.00  0.00           N  
ATOM   1129  CH2 TRP A 143       1.182  18.347   6.922  1.00  0.00           C  
ATOM   1130  CZ2 TRP A 143       2.389  18.533   7.544  1.00  0.00           C  
ATOM   1131  CZ3 TRP A 143       0.351  17.260   7.242  1.00  0.00           C  
ATOM   1132  N   ILE A 144       1.967  10.970  10.165  1.00  0.00           N  
ATOM   1133  CA  ILE A 144       1.926   9.736  10.942  1.00  0.00           C  
ATOM   1134  C   ILE A 144       3.334   9.162  11.074  1.00  0.00           C  
ATOM   1135  CB  ILE A 144       0.980   8.696  10.301  1.00  0.00           C  
ATOM   1136  O   ILE A 144       4.064   9.060  10.085  1.00  0.00           O  
ATOM   1137  CG1 ILE A 144      -0.453   9.239  10.247  1.00  0.00           C  
ATOM   1138  CG2 ILE A 144       1.036   7.371  11.066  1.00  0.00           C  
ATOM   1139  CD1 ILE A 144      -1.389   8.427   9.363  1.00  0.00           C  
ATOM   1140  N   GLN A 145       3.704   8.825  12.357  1.00  0.00           N  
ATOM   1141  CA  GLN A 145       5.009   8.220  12.604  1.00  0.00           C  
ATOM   1142  C   GLN A 145       5.101   6.834  11.973  1.00  0.00           C  
ATOM   1143  CB  GLN A 145       5.285   8.133  14.106  1.00  0.00           C  
ATOM   1144  O   GLN A 145       4.224   5.993  12.178  1.00  0.00           O  
ATOM   1145  CG  GLN A 145       5.480   9.486  14.775  1.00  0.00           C  
ATOM   1146  CD  GLN A 145       5.745   9.372  16.265  1.00  0.00           C  
ATOM   1147  NE2 GLN A 145       6.339  10.410  16.843  1.00  0.00           N  
ATOM   1148  OE1 GLN A 145       5.417   8.359  16.891  1.00  0.00           O  
ATOM   1149  N   THR A 146       6.120   6.653  11.136  1.00  0.00           N  
ATOM   1150  CA  THR A 146       6.315   5.360  10.490  1.00  0.00           C  
ATOM   1151  C   THR A 146       7.757   4.887  10.651  1.00  0.00           C  
ATOM   1152  CB  THR A 146       5.957   5.424   8.994  1.00  0.00           C  
ATOM   1153  O   THR A 146       8.636   5.670  11.016  1.00  0.00           O  
ATOM   1154  CG2 THR A 146       4.516   5.882   8.792  1.00  0.00           C  
ATOM   1155  OG1 THR A 146       6.836   6.345   8.336  1.00  0.00           O  
ATOM   1156  N   LYS A 147       7.973   3.640  10.591  1.00  0.00           N  
ATOM   1157  CA  LYS A 147       9.295   3.021  10.593  1.00  0.00           C  
ATOM   1158  C   LYS A 147       9.617   2.407   9.233  1.00  0.00           C  
ATOM   1159  CB  LYS A 147       9.387   1.953  11.685  1.00  0.00           C  
ATOM   1160  O   LYS A 147       8.725   2.228   8.401  1.00  0.00           O  
ATOM   1161  CG  LYS A 147       9.194   2.492  13.095  1.00  0.00           C  
ATOM   1162  CD  LYS A 147       9.281   1.382  14.134  1.00  0.00           C  
ATOM   1163  CE  LYS A 147       9.063   1.915  15.543  1.00  0.00           C  
ATOM   1164  NZ  LYS A 147       9.111   0.825  16.562  1.00  0.00           N  
ATOM   1165  N   ASP A 148      10.928   2.201   9.097  1.00  0.00           N  
ATOM   1166  CA  ASP A 148      11.337   1.484   7.893  1.00  0.00           C  
ATOM   1167  C   ASP A 148      10.576   0.168   7.752  1.00  0.00           C  
ATOM   1168  CB  ASP A 148      12.844   1.222   7.911  1.00  0.00           C  
ATOM   1169  O   ASP A 148      10.437  -0.581   8.722  1.00  0.00           O  
ATOM   1170  CG  ASP A 148      13.668   2.483   7.722  1.00  0.00           C  
ATOM   1171  OD1 ASP A 148      13.131   3.493   7.218  1.00  0.00           O  
ATOM   1172  OD2 ASP A 148      14.866   2.467   8.079  1.00  0.00           O  
ATOM   1173  N   GLY A 149      10.013  -0.048   6.600  1.00  0.00           N  
ATOM   1174  CA  GLY A 149       9.307  -1.296   6.355  1.00  0.00           C  
ATOM   1175  C   GLY A 149       7.799  -1.134   6.333  1.00  0.00           C  
ATOM   1176  O   GLY A 149       7.071  -2.085   6.039  1.00  0.00           O  
ATOM   1177  N   GLN A 150       7.326   0.035   6.606  1.00  0.00           N  
ATOM   1178  CA  GLN A 150       5.883   0.238   6.673  1.00  0.00           C  
ATOM   1179  C   GLN A 150       5.338   0.756   5.345  1.00  0.00           C  
ATOM   1180  CB  GLN A 150       5.529   1.209   7.800  1.00  0.00           C  
ATOM   1181  O   GLN A 150       4.157   1.092   5.241  1.00  0.00           O  
ATOM   1182  CG  GLN A 150       5.726   0.631   9.195  1.00  0.00           C  
ATOM   1183  CD  GLN A 150       5.353   1.608  10.294  1.00  0.00           C  
ATOM   1184  NE2 GLN A 150       4.774   1.094  11.374  1.00  0.00           N  
ATOM   1185  OE1 GLN A 150       5.584   2.815  10.174  1.00  0.00           O  
ATOM   1186  N   CYS A 151       6.253   0.878   4.404  1.00  0.00           N  
ATOM   1187  CA  CYS A 151       5.784   1.215   3.065  1.00  0.00           C  
ATOM   1188  C   CYS A 151       4.754   0.203   2.578  1.00  0.00           C  
ATOM   1189  CB  CYS A 151       6.956   1.274   2.086  1.00  0.00           C  
ATOM   1190  O   CYS A 151       4.822  -0.977   2.928  1.00  0.00           O  
ATOM   1191  SG  CYS A 151       8.060   2.678   2.357  1.00  0.00           S  
ATOM   1192  N   GLY A 152       3.801   0.756   1.863  1.00  0.00           N  
ATOM   1193  CA  GLY A 152       2.792  -0.126   1.297  1.00  0.00           C  
ATOM   1194  C   GLY A 152       1.541  -0.225   2.149  1.00  0.00           C  
ATOM   1195  O   GLY A 152       0.529  -0.777   1.713  1.00  0.00           O  
ATOM   1196  N   SER A 153       1.621   0.354   3.366  1.00  0.00           N  
ATOM   1197  CA  SER A 153       0.451   0.331   4.237  1.00  0.00           C  
ATOM   1198  C   SER A 153      -0.624   1.293   3.744  1.00  0.00           C  
ATOM   1199  CB  SER A 153       0.844   0.684   5.672  1.00  0.00           C  
ATOM   1200  O   SER A 153      -0.316   2.392   3.279  1.00  0.00           O  
ATOM   1201  OG  SER A 153       1.777  -0.252   6.183  1.00  0.00           O  
ATOM   1202  N   PRO A 154      -1.869   0.911   3.882  1.00  0.00           N  
ATOM   1203  CA  PRO A 154      -2.960   1.743   3.369  1.00  0.00           C  
ATOM   1204  C   PRO A 154      -3.221   2.974   4.234  1.00  0.00           C  
ATOM   1205  CB  PRO A 154      -4.164   0.797   3.388  1.00  0.00           C  
ATOM   1206  O   PRO A 154      -3.190   2.886   5.464  1.00  0.00           O  
ATOM   1207  CG  PRO A 154      -3.831  -0.223   4.429  1.00  0.00           C  
ATOM   1208  CD  PRO A 154      -2.338  -0.376   4.487  1.00  0.00           C  
ATOM   1209  N   LEU A 155      -3.393   4.053   3.586  1.00  0.00           N  
ATOM   1210  CA  LEU A 155      -3.943   5.252   4.209  1.00  0.00           C  
ATOM   1211  C   LEU A 155      -5.443   5.357   3.956  1.00  0.00           C  
ATOM   1212  CB  LEU A 155      -3.236   6.503   3.681  1.00  0.00           C  
ATOM   1213  O   LEU A 155      -5.884   5.355   2.804  1.00  0.00           O  
ATOM   1214  CG  LEU A 155      -1.853   6.797   4.265  1.00  0.00           C  
ATOM   1215  CD1 LEU A 155      -1.961   7.111   5.753  1.00  0.00           C  
ATOM   1216  CD2 LEU A 155      -0.912   5.621   4.028  1.00  0.00           C  
ATOM   1217  N   VAL A 156      -6.189   5.493   5.058  1.00  0.00           N  
ATOM   1218  CA  VAL A 156      -7.641   5.366   4.990  1.00  0.00           C  
ATOM   1219  C   VAL A 156      -8.296   6.657   5.477  1.00  0.00           C  
ATOM   1220  CB  VAL A 156      -8.146   4.166   5.822  1.00  0.00           C  
ATOM   1221  O   VAL A 156      -7.903   7.210   6.507  1.00  0.00           O  
ATOM   1222  CG1 VAL A 156      -9.664   4.031   5.709  1.00  0.00           C  
ATOM   1223  CG2 VAL A 156      -7.456   2.879   5.374  1.00  0.00           C  
ATOM   1224  N   SER A 157      -9.282   7.111   4.724  1.00  0.00           N  
ATOM   1225  CA  SER A 157     -10.064   8.275   5.127  1.00  0.00           C  
ATOM   1226  C   SER A 157     -10.950   7.957   6.327  1.00  0.00           C  
ATOM   1227  CB  SER A 157     -10.925   8.771   3.965  1.00  0.00           C  
ATOM   1228  O   SER A 157     -11.690   6.972   6.316  1.00  0.00           O  
ATOM   1229  OG  SER A 157     -11.801   9.800   4.391  1.00  0.00           O  
ATOM   1230  N   THR A 158     -10.882   8.827   7.323  1.00  0.00           N  
ATOM   1231  CA  THR A 158     -11.684   8.611   8.522  1.00  0.00           C  
ATOM   1232  C   THR A 158     -13.140   8.999   8.277  1.00  0.00           C  
ATOM   1233  CB  THR A 158     -11.131   9.412   9.716  1.00  0.00           C  
ATOM   1234  O   THR A 158     -14.027   8.616   9.041  1.00  0.00           O  
ATOM   1235  CG2 THR A 158      -9.713   8.971  10.064  1.00  0.00           C  
ATOM   1236  OG1 THR A 158     -11.119  10.806   9.384  1.00  0.00           O  
ATOM   1237  N   SER A 159     -13.399   9.709   7.183  1.00  0.00           N  
ATOM   1238  CA  SER A 159     -14.746  10.188   6.894  1.00  0.00           C  
ATOM   1239  C   SER A 159     -15.609   9.082   6.296  1.00  0.00           C  
ATOM   1240  CB  SER A 159     -14.698  11.381   5.938  1.00  0.00           C  
ATOM   1241  O   SER A 159     -16.776   8.930   6.664  1.00  0.00           O  
ATOM   1242  OG  SER A 159     -14.106  11.012   4.704  1.00  0.00           O  
ATOM   1243  N   ASP A 160     -14.940   8.242   5.409  1.00  0.00           N  
ATOM   1244  CA  ASP A 160     -15.789   7.281   4.712  1.00  0.00           C  
ATOM   1245  C   ASP A 160     -15.158   5.891   4.710  1.00  0.00           C  
ATOM   1246  CB  ASP A 160     -16.054   7.741   3.277  1.00  0.00           C  
ATOM   1247  O   ASP A 160     -15.724   4.947   4.155  1.00  0.00           O  
ATOM   1248  CG  ASP A 160     -14.780   7.978   2.486  1.00  0.00           C  
ATOM   1249  OD1 ASP A 160     -13.689   7.587   2.954  1.00  0.00           O  
ATOM   1250  OD2 ASP A 160     -14.868   8.564   1.385  1.00  0.00           O  
ATOM   1251  N   GLY A 161     -13.952   5.691   5.141  1.00  0.00           N  
ATOM   1252  CA  GLY A 161     -13.314   4.388   5.236  1.00  0.00           C  
ATOM   1253  C   GLY A 161     -12.680   3.937   3.934  1.00  0.00           C  
ATOM   1254  O   GLY A 161     -12.292   2.775   3.796  1.00  0.00           O  
ATOM   1255  N   SER A 162     -12.636   4.866   2.987  1.00  0.00           N  
ATOM   1256  CA  SER A 162     -12.040   4.552   1.692  1.00  0.00           C  
ATOM   1257  C   SER A 162     -10.518   4.626   1.752  1.00  0.00           C  
ATOM   1258  CB  SER A 162     -12.563   5.504   0.616  1.00  0.00           C  
ATOM   1259  O   SER A 162      -9.959   5.437   2.493  1.00  0.00           O  
ATOM   1260  OG  SER A 162     -13.971   5.397   0.491  1.00  0.00           O  
ATOM   1261  N   ILE A 163      -9.854   3.712   1.050  1.00  0.00           N  
ATOM   1262  CA  ILE A 163      -8.404   3.783   0.912  1.00  0.00           C  
ATOM   1263  C   ILE A 163      -8.033   4.890  -0.071  1.00  0.00           C  
ATOM   1264  CB  ILE A 163      -7.813   2.433   0.447  1.00  0.00           C  
ATOM   1265  O   ILE A 163      -8.475   4.881  -1.222  1.00  0.00           O  
ATOM   1266  CG1 ILE A 163      -8.099   1.340   1.483  1.00  0.00           C  
ATOM   1267  CG2 ILE A 163      -6.310   2.562   0.187  1.00  0.00           C  
ATOM   1268  CD1 ILE A 163      -7.743  -0.065   1.015  1.00  0.00           C  
ATOM   1269  N   VAL A 164      -7.196   5.840   0.375  1.00  0.00           N  
ATOM   1270  CA  VAL A 164      -6.913   7.004  -0.457  1.00  0.00           C  
ATOM   1271  C   VAL A 164      -5.485   6.923  -0.992  1.00  0.00           C  
ATOM   1272  CB  VAL A 164      -7.115   8.322   0.323  1.00  0.00           C  
ATOM   1273  O   VAL A 164      -5.093   7.711  -1.856  1.00  0.00           O  
ATOM   1274  CG1 VAL A 164      -8.584   8.505   0.702  1.00  0.00           C  
ATOM   1275  CG2 VAL A 164      -6.232   8.345   1.569  1.00  0.00           C  
ATOM   1276  N   GLY A 165      -4.738   5.954  -0.490  1.00  0.00           N  
ATOM   1277  CA  GLY A 165      -3.366   5.787  -0.943  1.00  0.00           C  
ATOM   1278  C   GLY A 165      -2.580   4.791  -0.111  1.00  0.00           C  
ATOM   1279  O   GLY A 165      -3.146   4.102   0.740  1.00  0.00           O  
ATOM   1280  N   ILE A 166      -1.349   4.595  -0.521  1.00  0.00           N  
ATOM   1281  CA  ILE A 166      -0.471   3.710   0.237  1.00  0.00           C  
ATOM   1282  C   ILE A 166       0.803   4.457   0.626  1.00  0.00           C  
ATOM   1283  CB  ILE A 166      -0.122   2.437  -0.565  1.00  0.00           C  
ATOM   1284  O   ILE A 166       1.270   5.328  -0.112  1.00  0.00           O  
ATOM   1285  CG1 ILE A 166       0.610   2.806  -1.861  1.00  0.00           C  
ATOM   1286  CG2 ILE A 166      -1.384   1.622  -0.862  1.00  0.00           C  
ATOM   1287  CD1 ILE A 166       1.128   1.606  -2.642  1.00  0.00           C  
ATOM   1288  N   HIS A 167       1.215   4.185   1.853  1.00  0.00           N  
ATOM   1289  CA  HIS A 167       2.423   4.817   2.372  1.00  0.00           C  
ATOM   1290  C   HIS A 167       3.627   4.512   1.487  1.00  0.00           C  
ATOM   1291  CB  HIS A 167       2.695   4.358   3.805  1.00  0.00           C  
ATOM   1292  O   HIS A 167       3.839   3.363   1.094  1.00  0.00           O  
ATOM   1293  CG  HIS A 167       3.954   4.919   4.386  1.00  0.00           C  
ATOM   1294  CD2 HIS A 167       5.127   4.325   4.706  1.00  0.00           C  
ATOM   1295  ND1 HIS A 167       4.096   6.252   4.707  1.00  0.00           N  
ATOM   1296  CE1 HIS A 167       5.306   6.454   5.200  1.00  0.00           C  
ATOM   1297  NE2 HIS A 167       5.952   5.300   5.210  1.00  0.00           N  
ATOM   1298  N   SER A 168       4.538   5.465   1.135  1.00  0.00           N  
ATOM   1299  CA  SER A 168       5.649   5.301   0.202  1.00  0.00           C  
ATOM   1300  C   SER A 168       6.982   5.623   0.869  1.00  0.00           C  
ATOM   1301  CB  SER A 168       5.454   6.193  -1.025  1.00  0.00           C  
ATOM   1302  O   SER A 168       7.913   4.817   0.827  1.00  0.00           O  
ATOM   1303  OG  SER A 168       4.371   5.733  -1.814  1.00  0.00           O  
ATOM   1304  N   ALA A 169       7.183   6.723   1.346  1.00  0.00           N  
ATOM   1305  CA  ALA A 169       8.517   7.104   1.803  1.00  0.00           C  
ATOM   1306  C   ALA A 169       8.437   8.047   3.000  1.00  0.00           C  
ATOM   1307  CB  ALA A 169       9.302   7.756   0.667  1.00  0.00           C  
ATOM   1308  O   ALA A 169       7.371   8.587   3.304  1.00  0.00           O  
ATOM   1309  N   SER A 170       9.609   7.981   3.669  1.00  0.00           N  
ATOM   1310  CA  SER A 170       9.877   8.951   4.726  1.00  0.00           C  
ATOM   1311  C   SER A 170      11.051   9.854   4.362  1.00  0.00           C  
ATOM   1312  CB  SER A 170      10.162   8.238   6.049  1.00  0.00           C  
ATOM   1313  O   SER A 170      11.904   9.478   3.556  1.00  0.00           O  
ATOM   1314  OG  SER A 170      11.372   7.503   5.973  1.00  0.00           O  
ATOM   1315  N   ASN A 171      10.815  11.144   4.382  1.00  0.00           N  
ATOM   1316  CA  ASN A 171      11.932  12.075   4.264  1.00  0.00           C  
ATOM   1317  C   ASN A 171      12.840  12.020   5.490  1.00  0.00           C  
ATOM   1318  CB  ASN A 171      11.422  13.501   4.045  1.00  0.00           C  
ATOM   1319  O   ASN A 171      12.358  12.001   6.624  1.00  0.00           O  
ATOM   1320  CG  ASN A 171      12.524  14.459   3.636  1.00  0.00           C  
ATOM   1321  ND2 ASN A 171      12.142  15.666   3.238  1.00  0.00           N  
ATOM   1322  OD1 ASN A 171      13.708  14.116   3.676  1.00  0.00           O  
ATOM   1323  N   PHE A 172      14.187  11.697   5.298  1.00  0.00           N  
ATOM   1324  CA  PHE A 172      15.257  11.600   6.284  1.00  0.00           C  
ATOM   1325  C   PHE A 172      15.426  12.918   7.030  1.00  0.00           C  
ATOM   1326  CB  PHE A 172      16.575  11.203   5.612  1.00  0.00           C  
ATOM   1327  O   PHE A 172      15.777  12.927   8.212  1.00  0.00           O  
ATOM   1328  CG  PHE A 172      16.588   9.794   5.085  1.00  0.00           C  
ATOM   1329  CD1 PHE A 172      16.785   8.718   5.942  1.00  0.00           C  
ATOM   1330  CD2 PHE A 172      16.403   9.545   3.731  1.00  0.00           C  
ATOM   1331  CE1 PHE A 172      16.797   7.412   5.456  1.00  0.00           C  
ATOM   1332  CE2 PHE A 172      16.414   8.243   3.239  1.00  0.00           C  
ATOM   1333  CZ  PHE A 172      16.612   7.178   4.103  1.00  0.00           C  
ATOM   1334  N   THR A 173      14.891  14.052   6.362  1.00  0.00           N  
ATOM   1335  CA  THR A 173      15.191  15.364   6.924  1.00  0.00           C  
ATOM   1336  C   THR A 173      13.924  16.026   7.458  1.00  0.00           C  
ATOM   1337  CB  THR A 173      15.851  16.282   5.879  1.00  0.00           C  
ATOM   1338  O   THR A 173      13.983  16.830   8.391  1.00  0.00           O  
ATOM   1339  CG2 THR A 173      17.217  15.747   5.462  1.00  0.00           C  
ATOM   1340  OG1 THR A 173      15.008  16.363   4.723  1.00  0.00           O  
ATOM   1341  N   ASN A 174      12.817  15.536   7.068  1.00  0.00           N  
ATOM   1342  CA  ASN A 174      11.558  16.175   7.436  1.00  0.00           C  
ATOM   1343  C   ASN A 174      10.675  15.242   8.260  1.00  0.00           C  
ATOM   1344  CB  ASN A 174      10.811  16.647   6.186  1.00  0.00           C  
ATOM   1345  O   ASN A 174      10.917  14.035   8.310  1.00  0.00           O  
ATOM   1346  CG  ASN A 174      10.735  18.158   6.088  1.00  0.00           C  
ATOM   1347  ND2 ASN A 174      10.334  18.657   4.924  1.00  0.00           N  
ATOM   1348  OD1 ASN A 174      11.036  18.871   7.048  1.00  0.00           O  
ATOM   1349  N   THR A 175       9.955  15.834   9.278  1.00  0.00           N  
ATOM   1350  CA  THR A 175       8.987  15.227  10.185  1.00  0.00           C  
ATOM   1351  C   THR A 175       7.781  14.699   9.414  1.00  0.00           C  
ATOM   1352  CB  THR A 175       8.517  16.230  11.254  1.00  0.00           C  
ATOM   1353  O   THR A 175       6.859  14.131  10.004  1.00  0.00           O  
ATOM   1354  CG2 THR A 175       9.661  16.617  12.186  1.00  0.00           C  
ATOM   1355  OG1 THR A 175       8.021  17.410  10.609  1.00  0.00           O  
ATOM   1356  N   ASN A 176       7.842  14.932   8.015  1.00  0.00           N  
ATOM   1357  CA  ASN A 176       6.635  14.467   7.341  1.00  0.00           C  
ATOM   1358  C   ASN A 176       6.910  13.231   6.489  1.00  0.00           C  
ATOM   1359  CB  ASN A 176       6.037  15.582   6.481  1.00  0.00           C  
ATOM   1360  O   ASN A 176       8.062  12.940   6.162  1.00  0.00           O  
ATOM   1361  CG  ASN A 176       7.033  16.157   5.494  1.00  0.00           C  
ATOM   1362  ND2 ASN A 176       6.710  17.315   4.930  1.00  0.00           N  
ATOM   1363  OD1 ASN A 176       8.085  15.564   5.239  1.00  0.00           O  
ATOM   1364  N   ASN A 177       5.899  12.413   6.379  1.00  0.00           N  
ATOM   1365  CA  ASN A 177       5.900  11.238   5.514  1.00  0.00           C  
ATOM   1366  C   ASN A 177       5.081  11.473   4.248  1.00  0.00           C  
ATOM   1367  CB  ASN A 177       5.373  10.015   6.268  1.00  0.00           C  
ATOM   1368  O   ASN A 177       4.337  12.451   4.158  1.00  0.00           O  
ATOM   1369  CG  ASN A 177       6.284   9.591   7.403  1.00  0.00           C  
ATOM   1370  ND2 ASN A 177       5.719   9.449   8.596  1.00  0.00           N  
ATOM   1371  OD1 ASN A 177       7.487   9.393   7.209  1.00  0.00           O  
ATOM   1372  N   TYR A 178       5.373  10.594   3.233  1.00  0.00           N  
ATOM   1373  CA  TYR A 178       4.678  10.734   1.958  1.00  0.00           C  
ATOM   1374  C   TYR A 178       3.942   9.450   1.594  1.00  0.00           C  
ATOM   1375  CB  TYR A 178       5.664  11.104   0.845  1.00  0.00           C  
ATOM   1376  O   TYR A 178       4.338   8.360   2.015  1.00  0.00           O  
ATOM   1377  CG  TYR A 178       6.375  12.415   1.076  1.00  0.00           C  
ATOM   1378  CD1 TYR A 178       5.797  13.621   0.688  1.00  0.00           C  
ATOM   1379  CD2 TYR A 178       7.627  12.450   1.681  1.00  0.00           C  
ATOM   1380  CE1 TYR A 178       6.449  14.832   0.896  1.00  0.00           C  
ATOM   1381  CE2 TYR A 178       8.289  13.655   1.894  1.00  0.00           C  
ATOM   1382  OH  TYR A 178       8.343  16.034   1.708  1.00  0.00           O  
ATOM   1383  CZ  TYR A 178       7.693  14.839   1.499  1.00  0.00           C  
ATOM   1384  N   PHE A 179       2.851   9.654   0.939  1.00  0.00           N  
ATOM   1385  CA  PHE A 179       2.177   8.486   0.385  1.00  0.00           C  
ATOM   1386  C   PHE A 179       1.746   8.742  -1.055  1.00  0.00           C  
ATOM   1387  CB  PHE A 179       0.961   8.111   1.237  1.00  0.00           C  
ATOM   1388  O   PHE A 179       1.684   9.893  -1.494  1.00  0.00           O  
ATOM   1389  CG  PHE A 179      -0.189   9.073   1.112  1.00  0.00           C  
ATOM   1390  CD1 PHE A 179      -0.197  10.265   1.826  1.00  0.00           C  
ATOM   1391  CD2 PHE A 179      -1.262   8.786   0.279  1.00  0.00           C  
ATOM   1392  CE1 PHE A 179      -1.261  11.158   1.712  1.00  0.00           C  
ATOM   1393  CE2 PHE A 179      -2.328   9.673   0.159  1.00  0.00           C  
ATOM   1394  CZ  PHE A 179      -2.326  10.858   0.878  1.00  0.00           C  
ATOM   1395  N   THR A 180       1.618   7.670  -1.774  1.00  0.00           N  
ATOM   1396  CA  THR A 180       1.143   7.709  -3.153  1.00  0.00           C  
ATOM   1397  C   THR A 180      -0.374   7.555  -3.206  1.00  0.00           C  
ATOM   1398  CB  THR A 180       1.803   6.607  -4.002  1.00  0.00           C  
ATOM   1399  O   THR A 180      -0.931   6.629  -2.613  1.00  0.00           O  
ATOM   1400  CG2 THR A 180       1.380   6.711  -5.463  1.00  0.00           C  
ATOM   1401  OG1 THR A 180       3.228   6.736  -3.919  1.00  0.00           O  
ATOM   1402  N   THR A 181      -1.018   8.438  -3.902  1.00  0.00           N  
ATOM   1403  CA  THR A 181      -2.475   8.420  -3.979  1.00  0.00           C  
ATOM   1404  C   THR A 181      -2.948   7.434  -5.044  1.00  0.00           C  
ATOM   1405  CB  THR A 181      -3.036   9.821  -4.286  1.00  0.00           C  
ATOM   1406  O   THR A 181      -2.220   7.145  -5.996  1.00  0.00           O  
ATOM   1407  CG2 THR A 181      -2.580  10.837  -3.245  1.00  0.00           C  
ATOM   1408  OG1 THR A 181      -2.579  10.239  -5.578  1.00  0.00           O  
ATOM   1409  N   VAL A 182      -4.200   6.963  -4.804  1.00  0.00           N  
ATOM   1410  CA  VAL A 182      -4.840   6.145  -5.829  1.00  0.00           C  
ATOM   1411  C   VAL A 182      -5.456   7.045  -6.898  1.00  0.00           C  
ATOM   1412  CB  VAL A 182      -5.920   5.220  -5.224  1.00  0.00           C  
ATOM   1413  O   VAL A 182      -5.950   8.133  -6.593  1.00  0.00           O  
ATOM   1414  CG1 VAL A 182      -5.286   4.190  -4.290  1.00  0.00           C  
ATOM   1415  CG2 VAL A 182      -6.972   6.042  -4.483  1.00  0.00           C  
ATOM   1416  N   PRO A 183      -5.373   6.676  -8.189  1.00  0.00           N  
ATOM   1417  CA  PRO A 183      -5.985   7.492  -9.240  1.00  0.00           C  
ATOM   1418  C   PRO A 183      -7.510   7.416  -9.234  1.00  0.00           C  
ATOM   1419  CB  PRO A 183      -5.413   6.895 -10.529  1.00  0.00           C  
ATOM   1420  O   PRO A 183      -8.083   6.491  -8.652  1.00  0.00           O  
ATOM   1421  CG  PRO A 183      -5.140   5.464 -10.197  1.00  0.00           C  
ATOM   1422  CD  PRO A 183      -4.745   5.376  -8.751  1.00  0.00           C  
ATOM   1423  N   PRO A 184      -8.340   8.502  -9.778  1.00  0.00           N  
ATOM   1424  CA  PRO A 184      -9.800   8.619  -9.778  1.00  0.00           C  
ATOM   1425  C   PRO A 184     -10.487   7.428 -10.441  1.00  0.00           C  
ATOM   1426  CB  PRO A 184     -10.050   9.905 -10.569  1.00  0.00           C  
ATOM   1427  O   PRO A 184     -11.570   7.019 -10.015  1.00  0.00           O  
ATOM   1428  CG  PRO A 184      -8.762  10.174 -11.278  1.00  0.00           C  
ATOM   1429  CD  PRO A 184      -7.650   9.517 -10.512  1.00  0.00           C  
ATOM   1430  N   ASN A 185      -9.852   6.458 -11.088  1.00  0.00           N  
ATOM   1431  CA  ASN A 185     -10.458   5.324 -11.778  1.00  0.00           C  
ATOM   1432  C   ASN A 185      -9.780   4.010 -11.399  1.00  0.00           C  
ATOM   1433  CB  ASN A 185     -10.410   5.529 -13.293  1.00  0.00           C  
ATOM   1434  O   ASN A 185      -9.759   3.067 -12.192  1.00  0.00           O  
ATOM   1435  CG  ASN A 185     -11.215   6.731 -13.746  1.00  0.00           C  
ATOM   1436  ND2 ASN A 185     -10.718   7.430 -14.759  1.00  0.00           N  
ATOM   1437  OD1 ASN A 185     -12.274   7.030 -13.188  1.00  0.00           O  
ATOM   1438  N   PHE A 186      -9.309   4.082 -10.219  1.00  0.00           N  
ATOM   1439  CA  PHE A 186      -8.531   2.941  -9.751  1.00  0.00           C  
ATOM   1440  C   PHE A 186      -9.406   1.697  -9.644  1.00  0.00           C  
ATOM   1441  CB  PHE A 186      -7.888   3.248  -8.395  1.00  0.00           C  
ATOM   1442  O   PHE A 186      -8.978   0.599 -10.006  1.00  0.00           O  
ATOM   1443  CG  PHE A 186      -6.790   2.292  -8.013  1.00  0.00           C  
ATOM   1444  CD1 PHE A 186      -6.830   1.613  -6.801  1.00  0.00           C  
ATOM   1445  CD2 PHE A 186      -5.717   2.071  -8.868  1.00  0.00           C  
ATOM   1446  CE1 PHE A 186      -5.816   0.727  -6.446  1.00  0.00           C  
ATOM   1447  CE2 PHE A 186      -4.700   1.187  -8.519  1.00  0.00           C  
ATOM   1448  CZ  PHE A 186      -4.750   0.517  -7.307  1.00  0.00           C  
ATOM   1449  N   MET A 187     -10.596   1.880  -9.265  1.00  0.00           N  
ATOM   1450  CA  MET A 187     -11.511   0.755  -9.100  1.00  0.00           C  
ATOM   1451  C   MET A 187     -11.795   0.083 -10.439  1.00  0.00           C  
ATOM   1452  CB  MET A 187     -12.821   1.217  -8.458  1.00  0.00           C  
ATOM   1453  O   MET A 187     -11.914  -1.142 -10.511  1.00  0.00           O  
ATOM   1454  CG  MET A 187     -12.705   1.509  -6.971  1.00  0.00           C  
ATOM   1455  SD  MET A 187     -12.122   0.058  -6.012  1.00  0.00           S  
ATOM   1456  CE  MET A 187     -13.543  -1.052  -6.215  1.00  0.00           C  
ATOM   1457  N   GLN A 188     -11.902   0.834 -11.484  1.00  0.00           N  
ATOM   1458  CA  GLN A 188     -12.134   0.309 -12.825  1.00  0.00           C  
ATOM   1459  C   GLN A 188     -10.976  -0.577 -13.276  1.00  0.00           C  
ATOM   1460  CB  GLN A 188     -12.339   1.452 -13.821  1.00  0.00           C  
ATOM   1461  O   GLN A 188     -11.190  -1.610 -13.914  1.00  0.00           O  
ATOM   1462  CG  GLN A 188     -13.674   2.168 -13.670  1.00  0.00           C  
ATOM   1463  CD  GLN A 188     -13.817   3.349 -14.611  1.00  0.00           C  
ATOM   1464  NE2 GLN A 188     -14.889   4.116 -14.442  1.00  0.00           N  
ATOM   1465  OE1 GLN A 188     -12.971   3.571 -15.483  1.00  0.00           O  
ATOM   1466  N   LEU A 189      -9.834  -0.166 -12.830  1.00  0.00           N  
ATOM   1467  CA  LEU A 189      -8.652  -0.948 -13.173  1.00  0.00           C  
ATOM   1468  C   LEU A 189      -8.678  -2.306 -12.479  1.00  0.00           C  
ATOM   1469  CB  LEU A 189      -7.378  -0.191 -12.790  1.00  0.00           C  
ATOM   1470  O   LEU A 189      -8.295  -3.318 -13.070  1.00  0.00           O  
ATOM   1471  CG  LEU A 189      -7.106   1.107 -13.552  1.00  0.00           C  
ATOM   1472  CD1 LEU A 189      -5.876   1.807 -12.984  1.00  0.00           C  
ATOM   1473  CD2 LEU A 189      -6.929   0.827 -15.040  1.00  0.00           C  
ATOM   1474  N   LEU A 190      -9.214  -2.329 -11.302  1.00  0.00           N  
ATOM   1475  CA  LEU A 190      -9.208  -3.536 -10.482  1.00  0.00           C  
ATOM   1476  C   LEU A 190     -10.340  -4.474 -10.887  1.00  0.00           C  
ATOM   1477  CB  LEU A 190      -9.331  -3.177  -8.999  1.00  0.00           C  
ATOM   1478  O   LEU A 190     -10.180  -5.696 -10.858  1.00  0.00           O  
ATOM   1479  CG  LEU A 190      -8.147  -2.432  -8.381  1.00  0.00           C  
ATOM   1480  CD1 LEU A 190      -8.457  -2.051  -6.937  1.00  0.00           C  
ATOM   1481  CD2 LEU A 190      -6.883  -3.281  -8.456  1.00  0.00           C  
ATOM   1482  N   THR A 191     -11.456  -3.928 -11.329  1.00  0.00           N  
ATOM   1483  CA  THR A 191     -12.638  -4.734 -11.610  1.00  0.00           C  
ATOM   1484  C   THR A 191     -12.684  -5.132 -13.083  1.00  0.00           C  
ATOM   1485  CB  THR A 191     -13.929  -3.981 -11.239  1.00  0.00           C  
ATOM   1486  O   THR A 191     -13.441  -6.026 -13.467  1.00  0.00           O  
ATOM   1487  CG2 THR A 191     -14.019  -3.752  -9.734  1.00  0.00           C  
ATOM   1488  OG1 THR A 191     -13.943  -2.712 -11.906  1.00  0.00           O  
ATOM   1489  N   ASN A 192     -11.822  -4.491 -13.902  1.00  0.00           N  
ATOM   1490  CA  ASN A 192     -11.719  -4.801 -15.324  1.00  0.00           C  
ATOM   1491  C   ASN A 192     -10.270  -5.037 -15.743  1.00  0.00           C  
ATOM   1492  CB  ASN A 192     -12.340  -3.683 -16.164  1.00  0.00           C  
ATOM   1493  O   ASN A 192      -9.684  -4.217 -16.452  1.00  0.00           O  
ATOM   1494  CG  ASN A 192     -13.823  -3.510 -15.901  1.00  0.00           C  
ATOM   1495  ND2 ASN A 192     -14.255  -2.266 -15.734  1.00  0.00           N  
ATOM   1496  OD1 ASN A 192     -14.574  -4.488 -15.849  1.00  0.00           O  
ATOM   1497  N   PRO A 193      -9.735  -6.107 -15.247  1.00  0.00           N  
ATOM   1498  CA  PRO A 193      -8.303  -6.344 -15.448  1.00  0.00           C  
ATOM   1499  C   PRO A 193      -7.929  -6.483 -16.921  1.00  0.00           C  
ATOM   1500  CB  PRO A 193      -8.053  -7.653 -14.695  1.00  0.00           C  
ATOM   1501  O   PRO A 193      -6.771  -6.268 -17.291  1.00  0.00           O  
ATOM   1502  CG  PRO A 193      -9.400  -8.290 -14.580  1.00  0.00           C  
ATOM   1503  CD  PRO A 193     -10.438  -7.206 -14.521  1.00  0.00           C  
ATOM   1504  N   GLU A 194      -8.881  -6.725 -17.751  1.00  0.00           N  
ATOM   1505  CA  GLU A 194      -8.612  -6.944 -19.169  1.00  0.00           C  
ATOM   1506  C   GLU A 194      -8.261  -5.636 -19.873  1.00  0.00           C  
ATOM   1507  CB  GLU A 194      -9.816  -7.601 -19.850  1.00  0.00           C  
ATOM   1508  O   GLU A 194      -7.694  -5.646 -20.967  1.00  0.00           O  
ATOM   1509  CG  GLU A 194     -10.179  -8.963 -19.277  1.00  0.00           C  
ATOM   1510  CD  GLU A 194      -9.049  -9.976 -19.375  1.00  0.00           C  
ATOM   1511  OE1 GLU A 194      -8.961 -10.872 -18.505  1.00  0.00           O  
ATOM   1512  OE2 GLU A 194      -8.246  -9.871 -20.328  1.00  0.00           O  
ATOM   1513  N   LEU A 195      -8.497  -4.518 -19.188  1.00  0.00           N  
ATOM   1514  CA  LEU A 195      -8.236  -3.207 -19.772  1.00  0.00           C  
ATOM   1515  C   LEU A 195      -6.784  -2.794 -19.553  1.00  0.00           C  
ATOM   1516  CB  LEU A 195      -9.174  -2.156 -19.172  1.00  0.00           C  
ATOM   1517  O   LEU A 195      -6.292  -1.871 -20.206  1.00  0.00           O  
ATOM   1518  CG  LEU A 195     -10.659  -2.300 -19.509  1.00  0.00           C  
ATOM   1519  CD1 LEU A 195     -11.476  -1.254 -18.759  1.00  0.00           C  
ATOM   1520  CD2 LEU A 195     -10.880  -2.182 -21.013  1.00  0.00           C  
ATOM   1521  N   GLN A 196      -6.112  -3.636 -18.872  1.00  0.00           N  
ATOM   1522  CA  GLN A 196      -4.772  -3.230 -18.463  1.00  0.00           C  
ATOM   1523  C   GLN A 196      -3.706  -3.916 -19.313  1.00  0.00           C  
ATOM   1524  CB  GLN A 196      -4.544  -3.542 -16.983  1.00  0.00           C  
ATOM   1525  O   GLN A 196      -3.940  -4.996 -19.859  1.00  0.00           O  
ATOM   1526  CG  GLN A 196      -5.537  -2.861 -16.052  1.00  0.00           C  
ATOM   1527  CD  GLN A 196      -5.668  -3.567 -14.715  1.00  0.00           C  
ATOM   1528  NE2 GLN A 196      -6.501  -3.022 -13.835  1.00  0.00           N  
ATOM   1529  OE1 GLN A 196      -5.025  -4.595 -14.476  1.00  0.00           O  
ATOM   1530  N   LYS A 197      -2.613  -3.229 -19.485  1.00  0.00           N  
ATOM   1531  CA  LYS A 197      -1.420  -3.814 -20.091  1.00  0.00           C  
ATOM   1532  C   LYS A 197      -0.552  -4.502 -19.041  1.00  0.00           C  
ATOM   1533  CB  LYS A 197      -0.609  -2.744 -20.822  1.00  0.00           C  
ATOM   1534  O   LYS A 197       0.124  -3.836 -18.254  1.00  0.00           O  
ATOM   1535  CG  LYS A 197       0.532  -3.299 -21.663  1.00  0.00           C  
ATOM   1536  CD  LYS A 197       1.252  -2.194 -22.426  1.00  0.00           C  
ATOM   1537  CE  LYS A 197       2.446  -2.736 -23.201  1.00  0.00           C  
ATOM   1538  NZ  LYS A 197       3.150  -1.658 -23.958  1.00  0.00           N  
ATOM   1539  N   TRP A 198      -0.632  -5.802 -19.024  1.00  0.00           N  
ATOM   1540  CA  TRP A 198       0.133  -6.588 -18.062  1.00  0.00           C  
ATOM   1541  C   TRP A 198       1.521  -6.912 -18.605  1.00  0.00           C  
ATOM   1542  CB  TRP A 198      -0.607  -7.881 -17.712  1.00  0.00           C  
ATOM   1543  O   TRP A 198       1.661  -7.331 -19.756  1.00  0.00           O  
ATOM   1544  CG  TRP A 198      -1.929  -7.663 -17.040  1.00  0.00           C  
ATOM   1545  CD1 TRP A 198      -3.158  -7.608 -17.636  1.00  0.00           C  
ATOM   1546  CD2 TRP A 198      -2.154  -7.466 -15.640  1.00  0.00           C  
ATOM   1547  CE2 TRP A 198      -3.544  -7.298 -15.459  1.00  0.00           C  
ATOM   1548  CE3 TRP A 198      -1.313  -7.415 -14.520  1.00  0.00           C  
ATOM   1549  NE1 TRP A 198      -4.134  -7.389 -16.691  1.00  0.00           N  
ATOM   1550  CH2 TRP A 198      -3.268  -7.038 -13.123  1.00  0.00           C  
ATOM   1551  CZ2 TRP A 198      -4.113  -7.083 -14.202  1.00  0.00           C  
ATOM   1552  CZ3 TRP A 198      -1.881  -7.201 -13.270  1.00  0.00           C  
ATOM   1553  N   ILE A 199       2.459  -6.543 -17.774  1.00  0.00           N  
ATOM   1554  CA  ILE A 199       3.834  -6.805 -18.184  1.00  0.00           C  
ATOM   1555  C   ILE A 199       4.503  -7.739 -17.178  1.00  0.00           C  
ATOM   1556  CB  ILE A 199       4.643  -5.495 -18.318  1.00  0.00           C  
ATOM   1557  O   ILE A 199       4.072  -7.833 -16.026  1.00  0.00           O  
ATOM   1558  CG1 ILE A 199       4.674  -4.747 -16.981  1.00  0.00           C  
ATOM   1559  CG2 ILE A 199       4.061  -4.613 -19.427  1.00  0.00           C  
ATOM   1560  CD1 ILE A 199       5.661  -3.589 -16.942  1.00  0.00           C  
ATOM   1561  N   SER A 200       5.400  -8.552 -17.653  1.00  0.00           N  
ATOM   1562  CA  SER A 200       6.207  -9.411 -16.792  1.00  0.00           C  
ATOM   1563  C   SER A 200       7.681  -9.027 -16.855  1.00  0.00           C  
ATOM   1564  CB  SER A 200       6.037 -10.878 -17.188  1.00  0.00           C  
ATOM   1565  O   SER A 200       8.123  -8.392 -17.815  1.00  0.00           O  
ATOM   1566  OG  SER A 200       4.684 -11.281 -17.057  1.00  0.00           O  
ATOM   1567  N   GLY A 201       8.399  -9.292 -15.760  1.00  0.00           N  
ATOM   1568  CA  GLY A 201       9.841  -9.104 -15.752  1.00  0.00           C  
ATOM   1569  C   GLY A 201      10.253  -7.652 -15.592  1.00  0.00           C  
ATOM   1570  O   GLY A 201      11.348  -7.263 -16.002  1.00  0.00           O  
ATOM   1571  N   TRP A 202       9.362  -6.875 -15.069  1.00  0.00           N  
ATOM   1572  CA  TRP A 202       9.627  -5.447 -14.930  1.00  0.00           C  
ATOM   1573  C   TRP A 202      10.522  -5.173 -13.726  1.00  0.00           C  
ATOM   1574  CB  TRP A 202       8.316  -4.667 -14.795  1.00  0.00           C  
ATOM   1575  O   TRP A 202      10.436  -5.867 -12.710  1.00  0.00           O  
ATOM   1576  CG  TRP A 202       8.496  -3.180 -14.728  1.00  0.00           C  
ATOM   1577  CD1 TRP A 202       8.496  -2.303 -15.777  1.00  0.00           C  
ATOM   1578  CD2 TRP A 202       8.707  -2.397 -13.550  1.00  0.00           C  
ATOM   1579  CE2 TRP A 202       8.826  -1.051 -13.958  1.00  0.00           C  
ATOM   1580  CE3 TRP A 202       8.806  -2.704 -12.186  1.00  0.00           C  
ATOM   1581  NE1 TRP A 202       8.694  -1.020 -15.320  1.00  0.00           N  
ATOM   1582  CH2 TRP A 202       9.133  -0.338 -11.722  1.00  0.00           C  
ATOM   1583  CZ2 TRP A 202       9.039  -0.011 -13.050  1.00  0.00           C  
ATOM   1584  CZ3 TRP A 202       9.018  -1.668 -11.284  1.00  0.00           C  
ATOM   1585  N   ARG A 203      11.438  -4.225 -13.779  1.00  0.00           N  
ATOM   1586  CA  ARG A 203      12.243  -3.701 -12.681  1.00  0.00           C  
ATOM   1587  C   ARG A 203      12.145  -2.181 -12.606  1.00  0.00           C  
ATOM   1588  CB  ARG A 203      13.706  -4.125 -12.837  1.00  0.00           C  
ATOM   1589  O   ARG A 203      11.967  -1.515 -13.628  1.00  0.00           O  
ATOM   1590  CG  ARG A 203      14.425  -3.441 -13.989  1.00  0.00           C  
ATOM   1591  CD  ARG A 203      15.891  -3.847 -14.059  1.00  0.00           C  
ATOM   1592  NE  ARG A 203      16.580  -3.190 -15.166  1.00  0.00           N  
ATOM   1593  NH1 ARG A 203      18.612  -4.220 -14.784  1.00  0.00           N  
ATOM   1594  NH2 ARG A 203      18.383  -2.733 -16.514  1.00  0.00           N  
ATOM   1595  CZ  ARG A 203      17.857  -3.382 -15.486  1.00  0.00           C  
ATOM   1596  N   LEU A 204      12.178  -1.618 -11.364  1.00  0.00           N  
ATOM   1597  CA  LEU A 204      12.044  -0.177 -11.179  1.00  0.00           C  
ATOM   1598  C   LEU A 204      13.135   0.572 -11.938  1.00  0.00           C  
ATOM   1599  CB  LEU A 204      12.104   0.181  -9.692  1.00  0.00           C  
ATOM   1600  O   LEU A 204      14.315   0.228 -11.837  1.00  0.00           O  
ATOM   1601  CG  LEU A 204      11.966   1.664  -9.345  1.00  0.00           C  
ATOM   1602  CD1 LEU A 204      10.549   2.146  -9.637  1.00  0.00           C  
ATOM   1603  CD2 LEU A 204      12.329   1.908  -7.884  1.00  0.00           C  
ATOM   1604  N   ASN A 205      12.637   1.458 -12.793  1.00  0.00           N  
ATOM   1605  CA  ASN A 205      13.422   2.545 -13.367  1.00  0.00           C  
ATOM   1606  C   ASN A 205      13.107   3.879 -12.696  1.00  0.00           C  
ATOM   1607  CB  ASN A 205      13.184   2.640 -14.875  1.00  0.00           C  
ATOM   1608  O   ASN A 205      12.018   4.428 -12.876  1.00  0.00           O  
ATOM   1609  CG  ASN A 205      14.111   3.632 -15.551  1.00  0.00           C  
ATOM   1610  ND2 ASN A 205      14.236   3.524 -16.869  1.00  0.00           N  
ATOM   1611  OD1 ASN A 205      14.711   4.486 -14.894  1.00  0.00           O  
ATOM   1612  N   ALA A 206      13.928   4.324 -11.746  1.00  0.00           N  
ATOM   1613  CA  ALA A 206      13.698   5.520 -10.939  1.00  0.00           C  
ATOM   1614  C   ALA A 206      13.186   6.672 -11.798  1.00  0.00           C  
ATOM   1615  CB  ALA A 206      14.979   5.928 -10.215  1.00  0.00           C  
ATOM   1616  O   ALA A 206      12.497   7.567 -11.302  1.00  0.00           O  
ATOM   1617  N   ASP A 207      13.395   6.636 -13.092  1.00  0.00           N  
ATOM   1618  CA  ASP A 207      12.958   7.691 -14.002  1.00  0.00           C  
ATOM   1619  C   ASP A 207      11.478   7.542 -14.345  1.00  0.00           C  
ATOM   1620  CB  ASP A 207      13.799   7.680 -15.280  1.00  0.00           C  
ATOM   1621  O   ASP A 207      10.856   8.478 -14.853  1.00  0.00           O  
ATOM   1622  CG  ASP A 207      15.238   8.108 -15.048  1.00  0.00           C  
ATOM   1623  OD1 ASP A 207      15.499   8.877 -14.098  1.00  0.00           O  
ATOM   1624  OD2 ASP A 207      16.117   7.674 -15.823  1.00  0.00           O  
ATOM   1625  N   SER A 208      10.880   6.412 -14.049  1.00  0.00           N  
ATOM   1626  CA  SER A 208       9.502   6.129 -14.436  1.00  0.00           C  
ATOM   1627  C   SER A 208       8.516   6.669 -13.406  1.00  0.00           C  
ATOM   1628  CB  SER A 208       9.294   4.624 -14.614  1.00  0.00           C  
ATOM   1629  O   SER A 208       7.320   6.780 -13.683  1.00  0.00           O  
ATOM   1630  OG  SER A 208       9.581   3.931 -13.411  1.00  0.00           O  
ATOM   1631  N   VAL A 209       9.051   6.994 -12.208  1.00  0.00           N  
ATOM   1632  CA  VAL A 209       8.208   7.556 -11.158  1.00  0.00           C  
ATOM   1633  C   VAL A 209       8.492   9.050 -11.012  1.00  0.00           C  
ATOM   1634  CB  VAL A 209       8.427   6.838  -9.808  1.00  0.00           C  
ATOM   1635  O   VAL A 209       9.652   9.470 -11.011  1.00  0.00           O  
ATOM   1636  CG1 VAL A 209       7.544   7.449  -8.721  1.00  0.00           C  
ATOM   1637  CG2 VAL A 209       8.149   5.342  -9.949  1.00  0.00           C  
ATOM   1638  N   ASP A 210       7.393   9.860 -11.117  1.00  0.00           N  
ATOM   1639  CA  ASP A 210       7.549  11.285 -10.839  1.00  0.00           C  
ATOM   1640  C   ASP A 210       7.761  11.533  -9.347  1.00  0.00           C  
ATOM   1641  CB  ASP A 210       6.329  12.065 -11.333  1.00  0.00           C  
ATOM   1642  O   ASP A 210       6.800  11.570  -8.576  1.00  0.00           O  
ATOM   1643  CG  ASP A 210       6.484  13.567 -11.181  1.00  0.00           C  
ATOM   1644  OD1 ASP A 210       7.566  14.029 -10.758  1.00  0.00           O  
ATOM   1645  OD2 ASP A 210       5.515  14.297 -11.485  1.00  0.00           O  
ATOM   1646  N   TRP A 211       8.907  11.471  -8.963  1.00  0.00           N  
ATOM   1647  CA  TRP A 211       9.240  11.629  -7.551  1.00  0.00           C  
ATOM   1648  C   TRP A 211       9.215  13.099  -7.147  1.00  0.00           C  
ATOM   1649  CB  TRP A 211      10.616  11.027  -7.252  1.00  0.00           C  
ATOM   1650  O   TRP A 211       9.502  13.438  -5.996  1.00  0.00           O  
ATOM   1651  CG  TRP A 211      10.707   9.555  -7.517  1.00  0.00           C  
ATOM   1652  CD1 TRP A 211      11.209   8.948  -8.635  1.00  0.00           C  
ATOM   1653  CD2 TRP A 211      10.280   8.502  -6.647  1.00  0.00           C  
ATOM   1654  CE2 TRP A 211      10.554   7.281  -7.303  1.00  0.00           C  
ATOM   1655  CE3 TRP A 211       9.693   8.472  -5.375  1.00  0.00           C  
ATOM   1656  NE1 TRP A 211      11.120   7.581  -8.513  1.00  0.00           N  
ATOM   1657  CH2 TRP A 211       9.685   6.042  -5.483  1.00  0.00           C  
ATOM   1658  CZ2 TRP A 211      10.260   6.042  -6.728  1.00  0.00           C  
ATOM   1659  CZ3 TRP A 211       9.401   7.238  -4.805  1.00  0.00           C  
ATOM   1660  N   GLY A 212       8.779  13.910  -8.119  1.00  0.00           N  
ATOM   1661  CA  GLY A 212       8.885  15.331  -7.826  1.00  0.00           C  
ATOM   1662  C   GLY A 212      10.287  15.757  -7.436  1.00  0.00           C  
ATOM   1663  O   GLY A 212      11.254  15.443  -8.134  1.00  0.00           O  
ATOM   1664  N   GLY A 213      10.461  16.549  -6.426  1.00  0.00           N  
ATOM   1665  CA  GLY A 213      11.737  17.039  -5.932  1.00  0.00           C  
ATOM   1666  C   GLY A 213      12.471  16.030  -5.068  1.00  0.00           C  
ATOM   1667  O   GLY A 213      13.592  16.284  -4.625  1.00  0.00           O  
ATOM   1668  N   HIS A 214      11.845  14.776  -4.945  1.00  0.00           N  
ATOM   1669  CA  HIS A 214      12.435  13.760  -4.081  1.00  0.00           C  
ATOM   1670  C   HIS A 214      13.454  12.916  -4.840  1.00  0.00           C  
ATOM   1671  CB  HIS A 214      11.346  12.862  -3.490  1.00  0.00           C  
ATOM   1672  O   HIS A 214      13.254  12.602  -6.015  1.00  0.00           O  
ATOM   1673  CG  HIS A 214      10.326  13.606  -2.687  1.00  0.00           C  
ATOM   1674  CD2 HIS A 214       9.094  14.059  -3.016  1.00  0.00           C  
ATOM   1675  ND1 HIS A 214      10.532  13.965  -1.373  1.00  0.00           N  
ATOM   1676  CE1 HIS A 214       9.466  14.609  -0.927  1.00  0.00           C  
ATOM   1677  NE2 HIS A 214       8.579  14.679  -1.905  1.00  0.00           N  
ATOM   1678  N   LYS A 215      14.696  12.823  -4.314  1.00  0.00           N  
ATOM   1679  CA  LYS A 215      15.753  12.010  -4.909  1.00  0.00           C  
ATOM   1680  C   LYS A 215      15.701  10.576  -4.390  1.00  0.00           C  
ATOM   1681  CB  LYS A 215      17.125  12.621  -4.624  1.00  0.00           C  
ATOM   1682  O   LYS A 215      15.513  10.350  -3.193  1.00  0.00           O  
ATOM   1683  CG  LYS A 215      17.398  13.911  -5.384  1.00  0.00           C  
ATOM   1684  CD  LYS A 215      18.823  14.402  -5.158  1.00  0.00           C  
ATOM   1685  CE  LYS A 215      19.076  15.728  -5.863  1.00  0.00           C  
ATOM   1686  NZ  LYS A 215      20.471  16.214  -5.643  1.00  0.00           N  
ATOM   1687  N   VAL A 216      15.503   9.629  -5.284  1.00  0.00           N  
ATOM   1688  CA  VAL A 216      15.606   8.217  -4.934  1.00  0.00           C  
ATOM   1689  C   VAL A 216      17.069   7.780  -4.972  1.00  0.00           C  
ATOM   1690  CB  VAL A 216      14.762   7.335  -5.881  1.00  0.00           C  
ATOM   1691  O   VAL A 216      17.754   7.970  -5.979  1.00  0.00           O  
ATOM   1692  CG1 VAL A 216      14.875   5.862  -5.491  1.00  0.00           C  
ATOM   1693  CG2 VAL A 216      13.302   7.784  -5.868  1.00  0.00           C  
ATOM   1694  N   PHE A 217      17.628   7.521  -3.834  1.00  0.00           N  
ATOM   1695  CA  PHE A 217      19.013   7.063  -3.820  1.00  0.00           C  
ATOM   1696  C   PHE A 217      19.090   5.566  -4.096  1.00  0.00           C  
ATOM   1697  CB  PHE A 217      19.673   7.384  -2.476  1.00  0.00           C  
ATOM   1698  O   PHE A 217      18.447   4.769  -3.410  1.00  0.00           O  
ATOM   1699  CG  PHE A 217      19.834   8.857  -2.215  1.00  0.00           C  
ATOM   1700  CD1 PHE A 217      20.905   9.560  -2.753  1.00  0.00           C  
ATOM   1701  CD2 PHE A 217      18.913   9.540  -1.430  1.00  0.00           C  
ATOM   1702  CE1 PHE A 217      21.056  10.924  -2.513  1.00  0.00           C  
ATOM   1703  CE2 PHE A 217      19.057  10.902  -1.186  1.00  0.00           C  
ATOM   1704  CZ  PHE A 217      20.130  11.592  -1.728  1.00  0.00           C  
ATOM   1705  N   MET A 218      19.288   5.086  -5.354  1.00  0.00           N  
ATOM   1706  CA  MET A 218      19.353   3.695  -5.793  1.00  0.00           C  
ATOM   1707  C   MET A 218      20.616   3.018  -5.271  1.00  0.00           C  
ATOM   1708  CB  MET A 218      19.306   3.609  -7.319  1.00  0.00           C  
ATOM   1709  O   MET A 218      20.605   1.824  -4.967  1.00  0.00           O  
ATOM   1710  CG  MET A 218      17.964   4.005  -7.914  1.00  0.00           C  
ATOM   1711  SD  MET A 218      16.638   2.798  -7.524  1.00  0.00           S  
ATOM   1712  CE  MET A 218      15.707   2.830  -9.081  1.00  0.00           C  
ATOM   1713  N   ASP A 219      21.530   3.742  -4.532  1.00  0.00           N  
ATOM   1714  CA  ASP A 219      22.811   3.115  -4.220  1.00  0.00           C  
ATOM   1715  C   ASP A 219      23.597   3.946  -3.208  1.00  0.00           C  
ATOM   1716  CB  ASP A 219      23.636   2.918  -5.493  1.00  0.00           C  
ATOM   1717  O   ASP A 219      24.142   4.997  -3.550  1.00  0.00           O  
ATOM   1718  CG  ASP A 219      23.115   1.793  -6.369  1.00  0.00           C  
ATOM   1719  OD1 ASP A 219      22.558   0.810  -5.833  1.00  0.00           O  
ATOM   1720  OD2 ASP A 219      23.265   1.888  -7.607  1.00  0.00           O  
ATOM   1721  N   LYS A 220      23.069   4.128  -2.048  1.00  0.00           N  
ATOM   1722  CA  LYS A 220      24.089   4.730  -1.194  1.00  0.00           C  
ATOM   1723  C   LYS A 220      25.164   3.714  -0.821  1.00  0.00           C  
ATOM   1724  CB  LYS A 220      23.456   5.311   0.071  1.00  0.00           C  
ATOM   1725  O   LYS A 220      24.866   2.535  -0.615  1.00  0.00           O  
ATOM   1726  CG  LYS A 220      22.714   6.621  -0.153  1.00  0.00           C  
ATOM   1727  CD  LYS A 220      22.332   7.280   1.166  1.00  0.00           C  
ATOM   1728  CE  LYS A 220      21.538   8.560   0.943  1.00  0.00           C  
ATOM   1729  NZ  LYS A 220      21.192   9.229   2.232  1.00  0.00           N  
ATOM   1730  N   PRO A 221      26.456   3.862  -1.224  1.00  0.00           N  
ATOM   1731  CA  PRO A 221      27.554   2.959  -0.871  1.00  0.00           C  
ATOM   1732  C   PRO A 221      27.362   2.301   0.494  1.00  0.00           C  
ATOM   1733  CB  PRO A 221      28.779   3.877  -0.867  1.00  0.00           C  
ATOM   1734  O   PRO A 221      26.739   2.887   1.383  1.00  0.00           O  
ATOM   1735  CG  PRO A 221      28.233   5.243  -1.135  1.00  0.00           C  
ATOM   1736  CD  PRO A 221      26.745   5.137  -1.303  1.00  0.00           C  
TER    1737      PRO A 221
ENDMDL
END
