# Supplementary material for: Improving Protein Expression, Stability, and Function with ProteinMPNN
Source: J Am Chem Soc. 2024 Jan 9;146(3):2054–61. doi: 10.1021/jacs.3c10941 (PMC10811672; doi:10.1021/jacs.3c10941)
Supplement: Supplementary file 2 — ja3c10941_si_002.zip [file ja3c10941_si_002.zip › Sumida_Design_Structures_Idealizing_with_ProteinMPNN/TEV/hyperTEV0142_m4_7.pdb]

MODEL     1
ATOM      1  N   GLY A   1     -24.728  14.757  19.244  1.00  0.00           N  
ATOM      2  CA  GLY A   1     -23.394  14.468  19.744  1.00  0.00           C  
ATOM      3  C   GLY A   1     -22.921  13.067  19.405  1.00  0.00           C  
ATOM      4  O   GLY A   1     -21.910  12.602  19.937  1.00  0.00           O  
ATOM      5  N   GLU A   2     -23.875  12.137  18.816  1.00  0.00           N  
ATOM      6  CA  GLU A   2     -23.694  10.887  18.083  1.00  0.00           C  
ATOM      7  C   GLU A   2     -22.309  10.818  17.444  1.00  0.00           C  
ATOM      8  CB  GLU A   2     -24.776  10.730  17.012  1.00  0.00           C  
ATOM      9  O   GLU A   2     -21.819  11.812  16.905  1.00  0.00           O  
ATOM     10  CG  GLU A   2     -25.621   9.475  17.171  1.00  0.00           C  
ATOM     11  CD  GLU A   2     -26.584   9.249  16.016  1.00  0.00           C  
ATOM     12  OE1 GLU A   2     -27.242   8.185  15.973  1.00  0.00           O  
ATOM     13  OE2 GLU A   2     -26.681  10.144  15.147  1.00  0.00           O  
ATOM     14  N   SER A   3     -21.247  10.461  18.271  1.00  0.00           N  
ATOM     15  CA  SER A   3     -19.827  10.205  18.490  1.00  0.00           C  
ATOM     16  C   SER A   3     -18.974  10.864  17.411  1.00  0.00           C  
ATOM     17  CB  SER A   3     -19.552   8.701  18.521  1.00  0.00           C  
ATOM     18  O   SER A   3     -18.983  10.433  16.256  1.00  0.00           O  
ATOM     19  OG  SER A   3     -19.216   8.224  17.229  1.00  0.00           O  
ATOM     20  N   LEU A   4     -18.901  12.180  17.278  1.00  0.00           N  
ATOM     21  CA  LEU A   4     -17.879  12.910  16.536  1.00  0.00           C  
ATOM     22  C   LEU A   4     -16.542  12.180  16.589  1.00  0.00           C  
ATOM     23  CB  LEU A   4     -17.723  14.328  17.093  1.00  0.00           C  
ATOM     24  O   LEU A   4     -15.714  12.326  15.687  1.00  0.00           O  
ATOM     25  CG  LEU A   4     -18.888  15.287  16.844  1.00  0.00           C  
ATOM     26  CD1 LEU A   4     -18.739  16.536  17.706  1.00  0.00           C  
ATOM     27  CD2 LEU A   4     -18.971  15.656  15.367  1.00  0.00           C  
ATOM     28  N   LEU A   5     -16.467  11.238  17.674  1.00  0.00           N  
ATOM     29  CA  LEU A   5     -15.186  10.569  17.872  1.00  0.00           C  
ATOM     30  C   LEU A   5     -15.370   9.057  17.959  1.00  0.00           C  
ATOM     31  CB  LEU A   5     -14.502  11.085  19.141  1.00  0.00           C  
ATOM     32  O   LEU A   5     -15.889   8.547  18.955  1.00  0.00           O  
ATOM     33  CG  LEU A   5     -14.236  12.590  19.203  1.00  0.00           C  
ATOM     34  CD1 LEU A   5     -13.809  12.995  20.609  1.00  0.00           C  
ATOM     35  CD2 LEU A   5     -13.177  12.989  18.181  1.00  0.00           C  
ATOM     36  N   PRO A   6     -15.159   8.388  16.915  1.00  0.00           N  
ATOM     37  CA  PRO A   6     -15.303   6.932  16.989  1.00  0.00           C  
ATOM     38  C   PRO A   6     -14.444   6.308  18.087  1.00  0.00           C  
ATOM     39  CB  PRO A   6     -14.847   6.462  15.606  1.00  0.00           C  
ATOM     40  O   PRO A   6     -13.480   6.926  18.547  1.00  0.00           O  
ATOM     41  CG  PRO A   6     -14.673   7.717  14.814  1.00  0.00           C  
ATOM     42  CD  PRO A   6     -14.633   8.879  15.764  1.00  0.00           C  
ATOM     43  N   GLY A   7     -14.977   5.206  18.822  1.00  0.00           N  
ATOM     44  CA  GLY A   7     -14.266   4.444  19.836  1.00  0.00           C  
ATOM     45  C   GLY A   7     -13.031   3.744  19.300  1.00  0.00           C  
ATOM     46  O   GLY A   7     -12.639   3.959  18.151  1.00  0.00           O  
ATOM     47  N   PRO A   8     -12.390   3.052  20.171  1.00  0.00           N  
ATOM     48  CA  PRO A   8     -11.188   2.313  19.777  1.00  0.00           C  
ATOM     49  C   PRO A   8     -11.448   1.326  18.641  1.00  0.00           C  
ATOM     50  CB  PRO A   8     -10.791   1.577  21.059  1.00  0.00           C  
ATOM     51  O   PRO A   8     -12.527   0.733  18.568  1.00  0.00           O  
ATOM     52  CG  PRO A   8     -11.515   2.296  22.152  1.00  0.00           C  
ATOM     53  CD  PRO A   8     -12.742   2.936  21.570  1.00  0.00           C  
ATOM     54  N   ARG A   9     -10.541   1.248  17.747  1.00  0.00           N  
ATOM     55  CA  ARG A   9     -10.618   0.307  16.634  1.00  0.00           C  
ATOM     56  C   ARG A   9      -9.385  -0.590  16.589  1.00  0.00           C  
ATOM     57  CB  ARG A   9     -10.771   1.053  15.307  1.00  0.00           C  
ATOM     58  O   ARG A   9      -8.268  -0.130  16.838  1.00  0.00           O  
ATOM     59  CG  ARG A   9     -10.910   0.141  14.099  1.00  0.00           C  
ATOM     60  CD  ARG A   9     -11.179   0.929  12.825  1.00  0.00           C  
ATOM     61  NE  ARG A   9     -12.527   1.490  12.812  1.00  0.00           N  
ATOM     62  NH1 ARG A   9     -13.557  -0.464  12.137  1.00  0.00           N  
ATOM     63  NH2 ARG A   9     -14.802   1.425  12.508  1.00  0.00           N  
ATOM     64  CZ  ARG A   9     -13.626   0.816  12.486  1.00  0.00           C  
ATOM     65  N   ASP A  10      -9.638  -1.772  16.290  1.00  0.00           N  
ATOM     66  CA  ASP A  10      -8.560  -2.743  16.133  1.00  0.00           C  
ATOM     67  C   ASP A  10      -8.027  -2.745  14.702  1.00  0.00           C  
ATOM     68  CB  ASP A  10      -9.040  -4.144  16.517  1.00  0.00           C  
ATOM     69  O   ASP A  10      -8.701  -3.214  13.783  1.00  0.00           O  
ATOM     70  CG  ASP A  10      -7.921  -5.171  16.533  1.00  0.00           C  
ATOM     71  OD1 ASP A  10      -6.748  -4.799  16.313  1.00  0.00           O  
ATOM     72  OD2 ASP A  10      -8.215  -6.364  16.765  1.00  0.00           O  
ATOM     73  N   TYR A  11      -6.737  -2.259  14.499  1.00  0.00           N  
ATOM     74  CA  TYR A  11      -6.154  -2.186  13.164  1.00  0.00           C  
ATOM     75  C   TYR A  11      -5.270  -3.397  12.888  1.00  0.00           C  
ATOM     76  CB  TYR A  11      -5.341  -0.898  13.002  1.00  0.00           C  
ATOM     77  O   TYR A  11      -4.612  -3.469  11.848  1.00  0.00           O  
ATOM     78  CG  TYR A  11      -6.185   0.353  12.969  1.00  0.00           C  
ATOM     79  CD1 TYR A  11      -6.825   0.754  11.798  1.00  0.00           C  
ATOM     80  CD2 TYR A  11      -6.344   1.136  14.107  1.00  0.00           C  
ATOM     81  CE1 TYR A  11      -7.602   1.907  11.762  1.00  0.00           C  
ATOM     82  CE2 TYR A  11      -7.119   2.291  14.083  1.00  0.00           C  
ATOM     83  OH  TYR A  11      -8.512   3.809  12.878  1.00  0.00           O  
ATOM     84  CZ  TYR A  11      -7.744   2.667  12.908  1.00  0.00           C  
ATOM     85  N   ASN A  12      -5.242  -4.334  13.787  1.00  0.00           N  
ATOM     86  CA  ASN A  12      -4.364  -5.496  13.692  1.00  0.00           C  
ATOM     87  C   ASN A  12      -4.713  -6.365  12.487  1.00  0.00           C  
ATOM     88  CB  ASN A  12      -4.427  -6.322  14.979  1.00  0.00           C  
ATOM     89  O   ASN A  12      -3.822  -6.854  11.791  1.00  0.00           O  
ATOM     90  CG  ASN A  12      -3.636  -5.700  16.112  1.00  0.00           C  
ATOM     91  ND2 ASN A  12      -4.063  -5.954  17.343  1.00  0.00           N  
ATOM     92  OD1 ASN A  12      -2.650  -4.995  15.883  1.00  0.00           O  
ATOM     93  N   PRO A  13      -5.960  -6.489  12.197  1.00  0.00           N  
ATOM     94  CA  PRO A  13      -6.277  -7.299  11.018  1.00  0.00           C  
ATOM     95  C   PRO A  13      -5.704  -6.713   9.729  1.00  0.00           C  
ATOM     96  CB  PRO A  13      -7.807  -7.294  10.987  1.00  0.00           C  
ATOM     97  O   PRO A  13      -5.325  -7.458   8.823  1.00  0.00           O  
ATOM     98  CG  PRO A  13      -8.218  -7.140  12.416  1.00  0.00           C  
ATOM     99  CD  PRO A  13      -7.255  -6.205  13.091  1.00  0.00           C  
ATOM    100  N   ILE A  14      -5.592  -5.417   9.676  1.00  0.00           N  
ATOM    101  CA  ILE A  14      -4.998  -4.757   8.518  1.00  0.00           C  
ATOM    102  C   ILE A  14      -3.476  -4.848   8.596  1.00  0.00           C  
ATOM    103  CB  ILE A  14      -5.443  -3.280   8.419  1.00  0.00           C  
ATOM    104  O   ILE A  14      -2.821  -5.239   7.627  1.00  0.00           O  
ATOM    105  CG1 ILE A  14      -6.957  -3.192   8.197  1.00  0.00           C  
ATOM    106  CG2 ILE A  14      -4.682  -2.561   7.302  1.00  0.00           C  
ATOM    107  CD1 ILE A  14      -7.520  -1.783   8.324  1.00  0.00           C  
ATOM    108  N   SER A  15      -2.933  -4.541   9.767  1.00  0.00           N  
ATOM    109  CA  SER A  15      -1.484  -4.508   9.936  1.00  0.00           C  
ATOM    110  C   SER A  15      -0.869  -5.883   9.698  1.00  0.00           C  
ATOM    111  CB  SER A  15      -1.118  -4.012  11.335  1.00  0.00           C  
ATOM    112  O   SER A  15       0.245  -5.989   9.180  1.00  0.00           O  
ATOM    113  OG  SER A  15      -1.667  -4.860  12.329  1.00  0.00           O  
ATOM    114  N   ASP A  16      -1.605  -7.002  10.013  1.00  0.00           N  
ATOM    115  CA  ASP A  16      -1.109  -8.368   9.875  1.00  0.00           C  
ATOM    116  C   ASP A  16      -0.979  -8.759   8.404  1.00  0.00           C  
ATOM    117  CB  ASP A  16      -2.030  -9.350  10.601  1.00  0.00           C  
ATOM    118  O   ASP A  16      -0.334  -9.757   8.076  1.00  0.00           O  
ATOM    119  CG  ASP A  16      -1.881  -9.296  12.111  1.00  0.00           C  
ATOM    120  OD1 ASP A  16      -0.899  -8.703  12.607  1.00  0.00           O  
ATOM    121  OD2 ASP A  16      -2.753  -9.854  12.813  1.00  0.00           O  
ATOM    122  N   THR A  17      -1.579  -7.947   7.519  1.00  0.00           N  
ATOM    123  CA  THR A  17      -1.533  -8.288   6.102  1.00  0.00           C  
ATOM    124  C   THR A  17      -0.474  -7.461   5.380  1.00  0.00           C  
ATOM    125  CB  THR A  17      -2.902  -8.072   5.431  1.00  0.00           C  
ATOM    126  O   THR A  17      -0.226  -7.663   4.189  1.00  0.00           O  
ATOM    127  CG2 THR A  17      -4.004  -8.821   6.174  1.00  0.00           C  
ATOM    128  OG1 THR A  17      -3.210  -6.672   5.428  1.00  0.00           O  
ATOM    129  N   ILE A  18       0.157  -6.528   6.085  1.00  0.00           N  
ATOM    130  CA  ILE A  18       1.146  -5.636   5.490  1.00  0.00           C  
ATOM    131  C   ILE A  18       2.458  -6.389   5.280  1.00  0.00           C  
ATOM    132  CB  ILE A  18       1.380  -4.385   6.365  1.00  0.00           C  
ATOM    133  O   ILE A  18       2.897  -7.140   6.154  1.00  0.00           O  
ATOM    134  CG1 ILE A  18       0.119  -3.514   6.400  1.00  0.00           C  
ATOM    135  CG2 ILE A  18       2.584  -3.587   5.856  1.00  0.00           C  
ATOM    136  CD1 ILE A  18       0.196  -2.352   7.381  1.00  0.00           C  
ATOM    137  N   VAL A  19       3.060  -6.211   4.126  1.00  0.00           N  
ATOM    138  CA  VAL A  19       4.331  -6.840   3.784  1.00  0.00           C  
ATOM    139  C   VAL A  19       5.343  -5.773   3.375  1.00  0.00           C  
ATOM    140  CB  VAL A  19       4.163  -7.878   2.651  1.00  0.00           C  
ATOM    141  O   VAL A  19       4.963  -4.685   2.934  1.00  0.00           O  
ATOM    142  CG1 VAL A  19       3.231  -9.007   3.086  1.00  0.00           C  
ATOM    143  CG2 VAL A  19       3.636  -7.204   1.385  1.00  0.00           C  
ATOM    144  N   LYS A  20       6.577  -6.092   3.642  1.00  0.00           N  
ATOM    145  CA  LYS A  20       7.675  -5.290   3.110  1.00  0.00           C  
ATOM    146  C   LYS A  20       8.249  -5.915   1.842  1.00  0.00           C  
ATOM    147  CB  LYS A  20       8.777  -5.125   4.158  1.00  0.00           C  
ATOM    148  O   LYS A  20       8.625  -7.089   1.837  1.00  0.00           O  
ATOM    149  CG  LYS A  20       9.874  -4.151   3.754  1.00  0.00           C  
ATOM    150  CD  LYS A  20      10.903  -3.977   4.864  1.00  0.00           C  
ATOM    151  CE  LYS A  20      11.968  -2.957   4.485  1.00  0.00           C  
ATOM    152  NZ  LYS A  20      12.976  -2.779   5.573  1.00  0.00           N  
ATOM    153  N   LEU A  21       8.289  -5.076   0.780  1.00  0.00           N  
ATOM    154  CA  LEU A  21       8.769  -5.539  -0.517  1.00  0.00           C  
ATOM    155  C   LEU A  21      10.087  -4.865  -0.882  1.00  0.00           C  
ATOM    156  CB  LEU A  21       7.726  -5.267  -1.604  1.00  0.00           C  
ATOM    157  O   LEU A  21      10.203  -3.639  -0.808  1.00  0.00           O  
ATOM    158  CG  LEU A  21       6.317  -5.799  -1.339  1.00  0.00           C  
ATOM    159  CD1 LEU A  21       5.326  -5.191  -2.326  1.00  0.00           C  
ATOM    160  CD2 LEU A  21       6.295  -7.322  -1.422  1.00  0.00           C  
ATOM    161  N   THR A  22      11.019  -5.706  -1.217  1.00  0.00           N  
ATOM    162  CA  THR A  22      12.295  -5.186  -1.693  1.00  0.00           C  
ATOM    163  C   THR A  22      12.640  -5.768  -3.061  1.00  0.00           C  
ATOM    164  CB  THR A  22      13.431  -5.495  -0.700  1.00  0.00           C  
ATOM    165  O   THR A  22      12.849  -6.976  -3.193  1.00  0.00           O  
ATOM    166  CG2 THR A  22      14.749  -4.885  -1.165  1.00  0.00           C  
ATOM    167  OG1 THR A  22      13.094  -4.956   0.584  1.00  0.00           O  
ATOM    168  N   ASN A  23      12.642  -4.857  -4.080  1.00  0.00           N  
ATOM    169  CA  ASN A  23      13.032  -5.234  -5.435  1.00  0.00           C  
ATOM    170  C   ASN A  23      14.482  -4.858  -5.726  1.00  0.00           C  
ATOM    171  CB  ASN A  23      12.100  -4.586  -6.461  1.00  0.00           C  
ATOM    172  O   ASN A  23      14.830  -3.676  -5.744  1.00  0.00           O  
ATOM    173  CG  ASN A  23      12.385  -5.042  -7.878  1.00  0.00           C  
ATOM    174  ND2 ASN A  23      11.496  -4.697  -8.802  1.00  0.00           N  
ATOM    175  OD1 ASN A  23      13.395  -5.699  -8.141  1.00  0.00           O  
ATOM    176  N   THR A  24      15.275  -5.888  -5.958  1.00  0.00           N  
ATOM    177  CA  THR A  24      16.678  -5.706  -6.313  1.00  0.00           C  
ATOM    178  C   THR A  24      16.919  -6.078  -7.773  1.00  0.00           C  
ATOM    179  CB  THR A  24      17.596  -6.547  -5.407  1.00  0.00           C  
ATOM    180  O   THR A  24      16.797  -7.246  -8.150  1.00  0.00           O  
ATOM    181  CG2 THR A  24      19.066  -6.255  -5.692  1.00  0.00           C  
ATOM    182  OG1 THR A  24      17.317  -6.241  -4.036  1.00  0.00           O  
ATOM    183  N   SER A  25      17.144  -4.972  -8.582  1.00  0.00           N  
ATOM    184  CA  SER A  25      17.364  -5.164 -10.012  1.00  0.00           C  
ATOM    185  C   SER A  25      18.395  -4.177 -10.550  1.00  0.00           C  
ATOM    186  CB  SER A  25      16.051  -5.013 -10.781  1.00  0.00           C  
ATOM    187  O   SER A  25      18.391  -3.002 -10.175  1.00  0.00           O  
ATOM    188  OG  SER A  25      15.094  -5.958 -10.334  1.00  0.00           O  
ATOM    189  N   ASP A  26      19.339  -4.704 -11.325  1.00  0.00           N  
ATOM    190  CA  ASP A  26      20.321  -3.879 -12.022  1.00  0.00           C  
ATOM    191  C   ASP A  26      21.134  -3.042 -11.037  1.00  0.00           C  
ATOM    192  CB  ASP A  26      19.632  -2.970 -13.042  1.00  0.00           C  
ATOM    193  O   ASP A  26      21.347  -1.848 -11.257  1.00  0.00           O  
ATOM    194  CG  ASP A  26      19.022  -3.735 -14.203  1.00  0.00           C  
ATOM    195  OD1 ASP A  26      19.513  -4.837 -14.531  1.00  0.00           O  
ATOM    196  OD2 ASP A  26      18.044  -3.231 -14.796  1.00  0.00           O  
ATOM    197  N   GLY A  27      21.540  -3.610  -9.826  1.00  0.00           N  
ATOM    198  CA  GLY A  27      22.390  -2.949  -8.849  1.00  0.00           C  
ATOM    199  C   GLY A  27      21.639  -1.965  -7.973  1.00  0.00           C  
ATOM    200  O   GLY A  27      22.239  -1.285  -7.138  1.00  0.00           O  
ATOM    201  N   TYR A  28      20.330  -1.798  -8.205  1.00  0.00           N  
ATOM    202  CA  TYR A  28      19.507  -0.896  -7.406  1.00  0.00           C  
ATOM    203  C   TYR A  28      18.502  -1.675  -6.566  1.00  0.00           C  
ATOM    204  CB  TYR A  28      18.773   0.102  -8.306  1.00  0.00           C  
ATOM    205  O   TYR A  28      18.110  -2.787  -6.928  1.00  0.00           O  
ATOM    206  CG  TYR A  28      19.688   1.083  -8.998  1.00  0.00           C  
ATOM    207  CD1 TYR A  28      19.968   2.324  -8.430  1.00  0.00           C  
ATOM    208  CD2 TYR A  28      20.274   0.772 -10.220  1.00  0.00           C  
ATOM    209  CE1 TYR A  28      20.809   3.232  -9.064  1.00  0.00           C  
ATOM    210  CE2 TYR A  28      21.117   1.672 -10.863  1.00  0.00           C  
ATOM    211  OH  TYR A  28      22.212   3.793 -10.911  1.00  0.00           O  
ATOM    212  CZ  TYR A  28      21.378   2.898 -10.278  1.00  0.00           C  
ATOM    213  N   SER A  29      18.151  -1.041  -5.438  1.00  0.00           N  
ATOM    214  CA  SER A  29      17.166  -1.643  -4.546  1.00  0.00           C  
ATOM    215  C   SER A  29      16.072  -0.647  -4.178  1.00  0.00           C  
ATOM    216  CB  SER A  29      17.840  -2.165  -3.277  1.00  0.00           C  
ATOM    217  O   SER A  29      16.361   0.497  -3.822  1.00  0.00           O  
ATOM    218  OG  SER A  29      16.898  -2.805  -2.434  1.00  0.00           O  
ATOM    219  N   ILE A  30      14.817  -1.082  -4.458  1.00  0.00           N  
ATOM    220  CA  ILE A  30      13.663  -0.287  -4.051  1.00  0.00           C  
ATOM    221  C   ILE A  30      12.846  -1.056  -3.015  1.00  0.00           C  
ATOM    222  CB  ILE A  30      12.778   0.085  -5.262  1.00  0.00           C  
ATOM    223  O   ILE A  30      12.531  -2.232  -3.212  1.00  0.00           O  
ATOM    224  CG1 ILE A  30      13.565   0.952  -6.252  1.00  0.00           C  
ATOM    225  CG2 ILE A  30      11.504   0.799  -4.801  1.00  0.00           C  
ATOM    226  CD1 ILE A  30      12.813   1.259  -7.539  1.00  0.00           C  
ATOM    227  N   SER A  31      12.601  -0.339  -1.893  1.00  0.00           N  
ATOM    228  CA  SER A  31      11.805  -0.950  -0.834  1.00  0.00           C  
ATOM    229  C   SER A  31      10.532  -0.153  -0.569  1.00  0.00           C  
ATOM    230  CB  SER A  31      12.622  -1.064   0.454  1.00  0.00           C  
ATOM    231  O   SER A  31      10.579   1.068  -0.409  1.00  0.00           O  
ATOM    232  OG  SER A  31      13.706  -1.961   0.285  1.00  0.00           O  
ATOM    233  N   LEU A  32       9.428  -0.907  -0.582  1.00  0.00           N  
ATOM    234  CA  LEU A  32       8.117  -0.355  -0.259  1.00  0.00           C  
ATOM    235  C   LEU A  32       7.290  -1.351   0.546  1.00  0.00           C  
ATOM    236  CB  LEU A  32       7.369   0.032  -1.537  1.00  0.00           C  
ATOM    237  O   LEU A  32       7.730  -2.478   0.787  1.00  0.00           O  
ATOM    238  CG  LEU A  32       8.149   0.871  -2.552  1.00  0.00           C  
ATOM    239  CD1 LEU A  32       7.541   0.721  -3.942  1.00  0.00           C  
ATOM    240  CD2 LEU A  32       8.174   2.335  -2.129  1.00  0.00           C  
ATOM    241  N   TYR A  33       6.132  -0.925   0.897  1.00  0.00           N  
ATOM    242  CA  TYR A  33       5.194  -1.814   1.574  1.00  0.00           C  
ATOM    243  C   TYR A  33       4.090  -2.266   0.625  1.00  0.00           C  
ATOM    244  CB  TYR A  33       4.582  -1.122   2.795  1.00  0.00           C  
ATOM    245  O   TYR A  33       3.960  -1.740  -0.482  1.00  0.00           O  
ATOM    246  CG  TYR A  33       5.559  -0.912   3.926  1.00  0.00           C  
ATOM    247  CD1 TYR A  33       5.763  -1.898   4.888  1.00  0.00           C  
ATOM    248  CD2 TYR A  33       6.278   0.274   4.037  1.00  0.00           C  
ATOM    249  CE1 TYR A  33       6.661  -1.709   5.934  1.00  0.00           C  
ATOM    250  CE2 TYR A  33       7.178   0.474   5.078  1.00  0.00           C  
ATOM    251  OH  TYR A  33       8.253  -0.328   7.053  1.00  0.00           O  
ATOM    252  CZ  TYR A  33       7.363  -0.521   6.020  1.00  0.00           C  
ATOM    253  N   GLY A  34       3.379  -3.239   1.061  1.00  0.00           N  
ATOM    254  CA  GLY A  34       2.227  -3.750   0.335  1.00  0.00           C  
ATOM    255  C   GLY A  34       1.185  -4.381   1.238  1.00  0.00           C  
ATOM    256  O   GLY A  34       1.412  -4.544   2.438  1.00  0.00           O  
ATOM    257  N   ILE A  35       0.029  -4.574   0.620  1.00  0.00           N  
ATOM    258  CA  ILE A  35      -1.081  -5.199   1.330  1.00  0.00           C  
ATOM    259  C   ILE A  35      -1.308  -6.611   0.794  1.00  0.00           C  
ATOM    260  CB  ILE A  35      -2.375  -4.364   1.204  1.00  0.00           C  
ATOM    261  O   ILE A  35      -1.488  -6.802  -0.411  1.00  0.00           O  
ATOM    262  CG1 ILE A  35      -2.133  -2.929   1.686  1.00  0.00           C  
ATOM    263  CG2 ILE A  35      -3.519  -5.018   1.985  1.00  0.00           C  
ATOM    264  CD1 ILE A  35      -3.227  -1.949   1.286  1.00  0.00           C  
ATOM    265  N   GLY A  36      -1.282  -7.578   1.708  1.00  0.00           N  
ATOM    266  CA  GLY A  36      -1.632  -8.938   1.330  1.00  0.00           C  
ATOM    267  C   GLY A  36      -3.128  -9.188   1.320  1.00  0.00           C  
ATOM    268  O   GLY A  36      -3.846  -8.723   2.208  1.00  0.00           O  
ATOM    269  N   PHE A  37      -3.644  -9.891   0.346  1.00  0.00           N  
ATOM    270  CA  PHE A  37      -5.031 -10.301   0.163  1.00  0.00           C  
ATOM    271  C   PHE A  37      -5.110 -11.615  -0.604  1.00  0.00           C  
ATOM    272  CB  PHE A  37      -5.822  -9.215  -0.573  1.00  0.00           C  
ATOM    273  O   PHE A  37      -4.981 -11.633  -1.830  1.00  0.00           O  
ATOM    274  CG  PHE A  37      -7.305  -9.467  -0.615  1.00  0.00           C  
ATOM    275  CD1 PHE A  37      -7.872 -10.190  -1.657  1.00  0.00           C  
ATOM    276  CD2 PHE A  37      -8.132  -8.979   0.389  1.00  0.00           C  
ATOM    277  CE1 PHE A  37      -9.245 -10.424  -1.698  1.00  0.00           C  
ATOM    278  CE2 PHE A  37      -9.504  -9.210   0.354  1.00  0.00           C  
ATOM    279  CZ  PHE A  37     -10.059  -9.931  -0.690  1.00  0.00           C  
ATOM    280  N   GLY A  38      -5.332 -12.744   0.172  1.00  0.00           N  
ATOM    281  CA  GLY A  38      -5.291 -14.033  -0.501  1.00  0.00           C  
ATOM    282  C   GLY A  38      -3.947 -14.332  -1.137  1.00  0.00           C  
ATOM    283  O   GLY A  38      -2.909 -14.248  -0.477  1.00  0.00           O  
ATOM    284  N   PRO A  39      -3.931 -14.649  -2.482  1.00  0.00           N  
ATOM    285  CA  PRO A  39      -2.677 -14.916  -3.190  1.00  0.00           C  
ATOM    286  C   PRO A  39      -2.051 -13.653  -3.777  1.00  0.00           C  
ATOM    287  CB  PRO A  39      -3.097 -15.883  -4.300  1.00  0.00           C  
ATOM    288  O   PRO A  39      -1.121 -13.738  -4.584  1.00  0.00           O  
ATOM    289  CG  PRO A  39      -4.493 -15.478  -4.651  1.00  0.00           C  
ATOM    290  CD  PRO A  39      -5.194 -15.045  -3.395  1.00  0.00           C  
ATOM    291  N   PHE A  40      -2.564 -12.528  -3.323  1.00  0.00           N  
ATOM    292  CA  PHE A  40      -2.169 -11.296  -3.996  1.00  0.00           C  
ATOM    293  C   PHE A  40      -1.431 -10.368  -3.038  1.00  0.00           C  
ATOM    294  CB  PHE A  40      -3.394 -10.583  -4.578  1.00  0.00           C  
ATOM    295  O   PHE A  40      -1.657 -10.410  -1.827  1.00  0.00           O  
ATOM    296  CG  PHE A  40      -4.245 -11.459  -5.458  1.00  0.00           C  
ATOM    297  CD1 PHE A  40      -3.678 -12.176  -6.504  1.00  0.00           C  
ATOM    298  CD2 PHE A  40      -5.612 -11.565  -5.239  1.00  0.00           C  
ATOM    299  CE1 PHE A  40      -4.462 -12.988  -7.320  1.00  0.00           C  
ATOM    300  CE2 PHE A  40      -6.403 -12.373  -6.051  1.00  0.00           C  
ATOM    301  CZ  PHE A  40      -5.826 -13.083  -7.091  1.00  0.00           C  
ATOM    302  N   ILE A  41      -0.576  -9.618  -3.621  1.00  0.00           N  
ATOM    303  CA  ILE A  41      -0.013  -8.454  -2.946  1.00  0.00           C  
ATOM    304  C   ILE A  41      -0.370  -7.186  -3.719  1.00  0.00           C  
ATOM    305  CB  ILE A  41       1.520  -8.575  -2.794  1.00  0.00           C  
ATOM    306  O   ILE A  41      -0.136  -7.102  -4.927  1.00  0.00           O  
ATOM    307  CG1 ILE A  41       1.873  -9.744  -1.867  1.00  0.00           C  
ATOM    308  CG2 ILE A  41       2.116  -7.264  -2.273  1.00  0.00           C  
ATOM    309  CD1 ILE A  41       3.367 -10.016  -1.755  1.00  0.00           C  
ATOM    310  N   ILE A  42      -0.993  -6.243  -3.016  1.00  0.00           N  
ATOM    311  CA  ILE A  42      -1.365  -4.949  -3.578  1.00  0.00           C  
ATOM    312  C   ILE A  42      -0.324  -3.901  -3.192  1.00  0.00           C  
ATOM    313  CB  ILE A  42      -2.769  -4.510  -3.104  1.00  0.00           C  
ATOM    314  O   ILE A  42      -0.066  -3.679  -2.006  1.00  0.00           O  
ATOM    315  CG1 ILE A  42      -3.812  -5.573  -3.469  1.00  0.00           C  
ATOM    316  CG2 ILE A  42      -3.140  -3.150  -3.702  1.00  0.00           C  
ATOM    317  CD1 ILE A  42      -4.715  -5.977  -2.312  1.00  0.00           C  
ATOM    318  N   THR A  43       0.293  -3.231  -4.184  1.00  0.00           N  
ATOM    319  CA  THR A  43       1.324  -2.242  -3.890  1.00  0.00           C  
ATOM    320  C   THR A  43       1.425  -1.215  -5.015  1.00  0.00           C  
ATOM    321  CB  THR A  43       2.695  -2.911  -3.679  1.00  0.00           C  
ATOM    322  O   THR A  43       0.536  -1.129  -5.865  1.00  0.00           O  
ATOM    323  CG2 THR A  43       3.251  -3.453  -4.991  1.00  0.00           C  
ATOM    324  OG1 THR A  43       3.613  -1.948  -3.146  1.00  0.00           O  
ATOM    325  N   ASN A  44       2.502  -0.342  -4.948  1.00  0.00           N  
ATOM    326  CA  ASN A  44       2.693   0.698  -5.953  1.00  0.00           C  
ATOM    327  C   ASN A  44       3.403   0.158  -7.191  1.00  0.00           C  
ATOM    328  CB  ASN A  44       3.472   1.876  -5.364  1.00  0.00           C  
ATOM    329  O   ASN A  44       4.244  -0.736  -7.088  1.00  0.00           O  
ATOM    330  CG  ASN A  44       2.737   2.552  -4.224  1.00  0.00           C  
ATOM    331  ND2 ASN A  44       1.811   3.443  -4.561  1.00  0.00           N  
ATOM    332  OD1 ASN A  44       2.999   2.277  -3.050  1.00  0.00           O  
ATOM    333  N   THR A  45       3.083   0.717  -8.326  1.00  0.00           N  
ATOM    334  CA  THR A  45       3.682   0.323  -9.596  1.00  0.00           C  
ATOM    335  C   THR A  45       5.164   0.683  -9.630  1.00  0.00           C  
ATOM    336  CB  THR A  45       2.962   0.988 -10.784  1.00  0.00           C  
ATOM    337  O   THR A  45       5.952   0.026 -10.314  1.00  0.00           O  
ATOM    338  CG2 THR A  45       1.543   0.450 -10.939  1.00  0.00           C  
ATOM    339  OG1 THR A  45       2.903   2.403 -10.567  1.00  0.00           O  
ATOM    340  N   HIS A  46       5.506   1.720  -8.856  1.00  0.00           N  
ATOM    341  CA  HIS A  46       6.890   2.173  -8.936  1.00  0.00           C  
ATOM    342  C   HIS A  46       7.826   1.215  -8.206  1.00  0.00           C  
ATOM    343  CB  HIS A  46       7.027   3.583  -8.359  1.00  0.00           C  
ATOM    344  O   HIS A  46       9.034   1.452  -8.139  1.00  0.00           O  
ATOM    345  CG  HIS A  46       6.626   3.685  -6.922  1.00  0.00           C  
ATOM    346  CD2 HIS A  46       7.327   3.464  -5.785  1.00  0.00           C  
ATOM    347  ND1 HIS A  46       5.357   4.052  -6.528  1.00  0.00           N  
ATOM    348  CE1 HIS A  46       5.297   4.053  -5.206  1.00  0.00           C  
ATOM    349  NE2 HIS A  46       6.479   3.700  -4.732  1.00  0.00           N  
ATOM    350  N   LEU A  47       7.294   0.129  -7.654  1.00  0.00           N  
ATOM    351  CA  LEU A  47       8.130  -0.952  -7.145  1.00  0.00           C  
ATOM    352  C   LEU A  47       8.953  -1.577  -8.266  1.00  0.00           C  
ATOM    353  CB  LEU A  47       7.270  -2.023  -6.469  1.00  0.00           C  
ATOM    354  O   LEU A  47      10.056  -2.076  -8.029  1.00  0.00           O  
ATOM    355  CG  LEU A  47       8.008  -3.258  -5.950  1.00  0.00           C  
ATOM    356  CD1 LEU A  47       8.944  -2.875  -4.809  1.00  0.00           C  
ATOM    357  CD2 LEU A  47       7.016  -4.324  -5.499  1.00  0.00           C  
ATOM    358  N   PHE A  48       8.409  -1.518  -9.509  1.00  0.00           N  
ATOM    359  CA  PHE A  48       9.030  -2.183 -10.648  1.00  0.00           C  
ATOM    360  C   PHE A  48       9.592  -1.162 -11.630  1.00  0.00           C  
ATOM    361  CB  PHE A  48       8.021  -3.091 -11.357  1.00  0.00           C  
ATOM    362  O   PHE A  48       9.348  -1.251 -12.835  1.00  0.00           O  
ATOM    363  CG  PHE A  48       7.588  -4.276 -10.536  1.00  0.00           C  
ATOM    364  CD1 PHE A  48       8.438  -5.360 -10.353  1.00  0.00           C  
ATOM    365  CD2 PHE A  48       6.332  -4.304  -9.945  1.00  0.00           C  
ATOM    366  CE1 PHE A  48       8.040  -6.458  -9.593  1.00  0.00           C  
ATOM    367  CE2 PHE A  48       5.927  -5.397  -9.184  1.00  0.00           C  
ATOM    368  CZ  PHE A  48       6.783  -6.473  -9.010  1.00  0.00           C  
ATOM    369  N   ARG A  49      10.323  -0.131 -11.069  1.00  0.00           N  
ATOM    370  CA  ARG A  49      11.051   0.788 -11.937  1.00  0.00           C  
ATOM    371  C   ARG A  49      12.124   0.055 -12.734  1.00  0.00           C  
ATOM    372  CB  ARG A  49      11.685   1.914 -11.116  1.00  0.00           C  
ATOM    373  O   ARG A  49      12.446   0.446 -13.858  1.00  0.00           O  
ATOM    374  CG  ARG A  49      10.691   2.954 -10.626  1.00  0.00           C  
ATOM    375  CD  ARG A  49      11.386   4.112  -9.924  1.00  0.00           C  
ATOM    376  NE  ARG A  49      10.427   5.098  -9.432  1.00  0.00           N  
ATOM    377  NH1 ARG A  49      12.018   6.472  -8.474  1.00  0.00           N  
ATOM    378  NH2 ARG A  49       9.797   7.025  -8.353  1.00  0.00           N  
ATOM    379  CZ  ARG A  49      10.750   6.196  -8.754  1.00  0.00           C  
ATOM    380  N   ARG A  50      12.578  -0.910 -12.020  1.00  0.00           N  
ATOM    381  CA  ARG A  50      13.491  -1.868 -12.635  1.00  0.00           C  
ATOM    382  C   ARG A  50      12.986  -3.296 -12.459  1.00  0.00           C  
ATOM    383  CB  ARG A  50      14.894  -1.731 -12.041  1.00  0.00           C  
ATOM    384  O   ARG A  50      12.225  -3.581 -11.532  1.00  0.00           O  
ATOM    385  CG  ARG A  50      15.556  -0.392 -12.326  1.00  0.00           C  
ATOM    386  CD  ARG A  50      16.897  -0.263 -11.619  1.00  0.00           C  
ATOM    387  NE  ARG A  50      17.544   1.011 -11.917  1.00  0.00           N  
ATOM    388  NH1 ARG A  50      16.279   2.239 -10.424  1.00  0.00           N  
ATOM    389  NH2 ARG A  50      17.888   3.271 -11.689  1.00  0.00           N  
ATOM    390  CZ  ARG A  50      17.235   2.171 -11.343  1.00  0.00           C  
ATOM    391  N   ASN A  51      13.324  -4.066 -13.426  1.00  0.00           N  
ATOM    392  CA  ASN A  51      12.799  -5.428 -13.428  1.00  0.00           C  
ATOM    393  C   ASN A  51      13.880  -6.445 -13.782  1.00  0.00           C  
ATOM    394  CB  ASN A  51      11.620  -5.547 -14.396  1.00  0.00           C  
ATOM    395  O   ASN A  51      15.045  -6.084 -13.955  1.00  0.00           O  
ATOM    396  CG  ASN A  51      10.667  -6.664 -14.021  1.00  0.00           C  
ATOM    397  ND2 ASN A  51       9.616  -6.839 -14.814  1.00  0.00           N  
ATOM    398  OD1 ASN A  51      10.872  -7.364 -13.026  1.00  0.00           O  
ATOM    399  N   ASN A  52      13.554  -7.709 -13.774  1.00  0.00           N  
ATOM    400  CA  ASN A  52      14.473  -8.801 -14.077  1.00  0.00           C  
ATOM    401  C   ASN A  52      15.496  -8.998 -12.963  1.00  0.00           C  
ATOM    402  CB  ASN A  52      15.181  -8.552 -15.411  1.00  0.00           C  
ATOM    403  O   ASN A  52      16.673  -9.246 -13.232  1.00  0.00           O  
ATOM    404  CG  ASN A  52      15.860  -9.795 -15.952  1.00  0.00           C  
ATOM    405  ND2 ASN A  52      16.915  -9.601 -16.734  1.00  0.00           N  
ATOM    406  OD1 ASN A  52      15.440 -10.920 -15.670  1.00  0.00           O  
ATOM    407  N   GLY A  53      15.038  -8.919 -11.756  1.00  0.00           N  
ATOM    408  CA  GLY A  53      15.840  -9.131 -10.562  1.00  0.00           C  
ATOM    409  C   GLY A  53      15.157 -10.013  -9.533  1.00  0.00           C  
ATOM    410  O   GLY A  53      14.505 -10.997  -9.887  1.00  0.00           O  
ATOM    411  N   THR A  54      15.495  -9.703  -8.248  1.00  0.00           N  
ATOM    412  CA  THR A  54      14.975 -10.491  -7.136  1.00  0.00           C  
ATOM    413  C   THR A  54      14.003  -9.666  -6.297  1.00  0.00           C  
ATOM    414  CB  THR A  54      16.113 -11.015  -6.242  1.00  0.00           C  
ATOM    415  O   THR A  54      14.276  -8.506  -5.983  1.00  0.00           O  
ATOM    416  CG2 THR A  54      15.570 -11.882  -5.111  1.00  0.00           C  
ATOM    417  OG1 THR A  54      17.016 -11.795  -7.035  1.00  0.00           O  
ATOM    418  N   LEU A  55      12.832 -10.246  -6.047  1.00  0.00           N  
ATOM    419  CA  LEU A  55      11.872  -9.626  -5.141  1.00  0.00           C  
ATOM    420  C   LEU A  55      11.847 -10.347  -3.798  1.00  0.00           C  
ATOM    421  CB  LEU A  55      10.472  -9.628  -5.760  1.00  0.00           C  
ATOM    422  O   LEU A  55      11.586 -11.551  -3.739  1.00  0.00           O  
ATOM    423  CG  LEU A  55       9.356  -9.010  -4.916  1.00  0.00           C  
ATOM    424  CD1 LEU A  55       9.583  -7.511  -4.753  1.00  0.00           C  
ATOM    425  CD2 LEU A  55       7.994  -9.284  -5.546  1.00  0.00           C  
ATOM    426  N   THR A  56      12.180  -9.646  -2.749  1.00  0.00           N  
ATOM    427  CA  THR A  56      12.104 -10.178  -1.393  1.00  0.00           C  
ATOM    428  C   THR A  56      10.844  -9.683  -0.687  1.00  0.00           C  
ATOM    429  CB  THR A  56      13.344  -9.787  -0.569  1.00  0.00           C  
ATOM    430  O   THR A  56      10.596  -8.477  -0.622  1.00  0.00           O  
ATOM    431  CG2 THR A  56      13.282 -10.380   0.835  1.00  0.00           C  
ATOM    432  OG1 THR A  56      14.521 -10.270  -1.228  1.00  0.00           O  
ATOM    433  N   VAL A  57      10.062 -10.654  -0.169  1.00  0.00           N  
ATOM    434  CA  VAL A  57       8.836 -10.334   0.555  1.00  0.00           C  
ATOM    435  C   VAL A  57       9.001 -10.687   2.032  1.00  0.00           C  
ATOM    436  CB  VAL A  57       7.617 -11.076  -0.037  1.00  0.00           C  
ATOM    437  O   VAL A  57       9.217 -11.851   2.378  1.00  0.00           O  
ATOM    438  CG1 VAL A  57       6.331 -10.649   0.668  1.00  0.00           C  
ATOM    439  CG2 VAL A  57       7.516 -10.821  -1.540  1.00  0.00           C  
ATOM    440  N   THR A  58       8.930  -9.665   2.873  1.00  0.00           N  
ATOM    441  CA  THR A  58       8.937  -9.866   4.318  1.00  0.00           C  
ATOM    442  C   THR A  58       7.535  -9.691   4.895  1.00  0.00           C  
ATOM    443  CB  THR A  58       9.907  -8.893   5.013  1.00  0.00           C  
ATOM    444  O   THR A  58       6.937  -8.620   4.773  1.00  0.00           O  
ATOM    445  CG2 THR A  58      10.014  -9.195   6.504  1.00  0.00           C  
ATOM    446  OG1 THR A  58      11.204  -9.013   4.418  1.00  0.00           O  
ATOM    447  N   SER A  59       7.005 -10.763   5.437  1.00  0.00           N  
ATOM    448  CA  SER A  59       5.674 -10.764   6.036  1.00  0.00           C  
ATOM    449  C   SER A  59       5.692 -11.401   7.422  1.00  0.00           C  
ATOM    450  CB  SER A  59       4.683 -11.506   5.139  1.00  0.00           C  
ATOM    451  O   SER A  59       6.760 -11.709   7.955  1.00  0.00           O  
ATOM    452  OG  SER A  59       4.915 -12.904   5.180  1.00  0.00           O  
ATOM    453  N   ILE A  60       4.485 -11.596   7.973  1.00  0.00           N  
ATOM    454  CA  ILE A  60       4.370 -12.249   9.273  1.00  0.00           C  
ATOM    455  C   ILE A  60       4.720 -13.729   9.140  1.00  0.00           C  
ATOM    456  CB  ILE A  60       2.951 -12.085   9.863  1.00  0.00           C  
ATOM    457  O   ILE A  60       5.033 -14.391  10.133  1.00  0.00           O  
ATOM    458  CG1 ILE A  60       1.909 -12.711   8.930  1.00  0.00           C  
ATOM    459  CG2 ILE A  60       2.640 -10.607  10.119  1.00  0.00           C  
ATOM    460  CD1 ILE A  60       0.533 -12.875   9.561  1.00  0.00           C  
ATOM    461  N   HIS A  61       4.646 -14.168   7.927  1.00  0.00           N  
ATOM    462  CA  HIS A  61       4.913 -15.578   7.663  1.00  0.00           C  
ATOM    463  C   HIS A  61       6.398 -15.821   7.416  1.00  0.00           C  
ATOM    464  CB  HIS A  61       4.095 -16.063   6.465  1.00  0.00           C  
ATOM    465  O   HIS A  61       6.819 -16.961   7.207  1.00  0.00           O  
ATOM    466  CG  HIS A  61       2.617 -15.943   6.659  1.00  0.00           C  
ATOM    467  CD2 HIS A  61       1.685 -15.239   5.975  1.00  0.00           C  
ATOM    468  ND1 HIS A  61       1.943 -16.598   7.667  1.00  0.00           N  
ATOM    469  CE1 HIS A  61       0.656 -16.302   7.593  1.00  0.00           C  
ATOM    470  NE2 HIS A  61       0.473 -15.479   6.575  1.00  0.00           N  
ATOM    471  N   GLY A  62       7.164 -14.768   7.400  1.00  0.00           N  
ATOM    472  CA  GLY A  62       8.591 -14.906   7.154  1.00  0.00           C  
ATOM    473  C   GLY A  62       9.044 -14.227   5.876  1.00  0.00           C  
ATOM    474  O   GLY A  62       8.379 -13.314   5.382  1.00  0.00           O  
ATOM    475  N   VAL A  63      10.198 -14.629   5.480  1.00  0.00           N  
ATOM    476  CA  VAL A  63      10.797 -14.019   4.298  1.00  0.00           C  
ATOM    477  C   VAL A  63      10.655 -14.958   3.102  1.00  0.00           C  
ATOM    478  CB  VAL A  63      12.285 -13.673   4.530  1.00  0.00           C  
ATOM    479  O   VAL A  63      10.927 -16.156   3.211  1.00  0.00           O  
ATOM    480  CG1 VAL A  63      12.904 -13.074   3.268  1.00  0.00           C  
ATOM    481  CG2 VAL A  63      12.431 -12.712   5.709  1.00  0.00           C  
ATOM    482  N   PHE A  64      10.139 -14.425   2.047  1.00  0.00           N  
ATOM    483  CA  PHE A  64       9.982 -15.153   0.794  1.00  0.00           C  
ATOM    484  C   PHE A  64      10.703 -14.438  -0.342  1.00  0.00           C  
ATOM    485  CB  PHE A  64       8.498 -15.322   0.451  1.00  0.00           C  
ATOM    486  O   PHE A  64      10.594 -13.218  -0.482  1.00  0.00           O  
ATOM    487  CG  PHE A  64       8.248 -16.210  -0.737  1.00  0.00           C  
ATOM    488  CD1 PHE A  64       8.192 -15.679  -2.020  1.00  0.00           C  
ATOM    489  CD2 PHE A  64       8.067 -17.578  -0.572  1.00  0.00           C  
ATOM    490  CE1 PHE A  64       7.960 -16.499  -3.122  1.00  0.00           C  
ATOM    491  CE2 PHE A  64       7.835 -18.403  -1.668  1.00  0.00           C  
ATOM    492  CZ  PHE A  64       7.781 -17.862  -2.942  1.00  0.00           C  
ATOM    493  N   THR A  65      11.393 -15.267  -1.165  1.00  0.00           N  
ATOM    494  CA  THR A  65      12.163 -14.657  -2.244  1.00  0.00           C  
ATOM    495  C   THR A  65      11.727 -15.209  -3.598  1.00  0.00           C  
ATOM    496  CB  THR A  65      13.673 -14.890  -2.053  1.00  0.00           C  
ATOM    497  O   THR A  65      11.616 -16.424  -3.772  1.00  0.00           O  
ATOM    498  CG2 THR A  65      14.476 -14.236  -3.173  1.00  0.00           C  
ATOM    499  OG1 THR A  65      14.082 -14.332  -0.798  1.00  0.00           O  
ATOM    500  N   VAL A  66      11.403 -14.221  -4.473  1.00  0.00           N  
ATOM    501  CA  VAL A  66      11.218 -14.537  -5.886  1.00  0.00           C  
ATOM    502  C   VAL A  66      12.485 -14.188  -6.664  1.00  0.00           C  
ATOM    503  CB  VAL A  66      10.004 -13.788  -6.481  1.00  0.00           C  
ATOM    504  O   VAL A  66      12.858 -13.017  -6.761  1.00  0.00           O  
ATOM    505  CG1 VAL A  66       9.809 -14.157  -7.950  1.00  0.00           C  
ATOM    506  CG2 VAL A  66       8.742 -14.096  -5.677  1.00  0.00           C  
ATOM    507  N   GLU A  67      13.195 -15.168  -7.252  1.00  0.00           N  
ATOM    508  CA  GLU A  67      14.521 -14.996  -7.839  1.00  0.00           C  
ATOM    509  C   GLU A  67      14.447 -14.211  -9.146  1.00  0.00           C  
ATOM    510  CB  GLU A  67      15.185 -16.354  -8.078  1.00  0.00           C  
ATOM    511  O   GLU A  67      15.390 -13.501  -9.504  1.00  0.00           O  
ATOM    512  CG  GLU A  67      15.504 -17.116  -6.800  1.00  0.00           C  
ATOM    513  CD  GLU A  67      16.547 -16.426  -5.935  1.00  0.00           C  
ATOM    514  OE1 GLU A  67      16.575 -16.669  -4.707  1.00  0.00           O  
ATOM    515  OE2 GLU A  67      17.342 -15.635  -6.490  1.00  0.00           O  
ATOM    516  N   ASN A  68      13.373 -14.344  -9.813  1.00  0.00           N  
ATOM    517  CA  ASN A  68      13.184 -13.658 -11.087  1.00  0.00           C  
ATOM    518  C   ASN A  68      11.839 -12.939 -11.142  1.00  0.00           C  
ATOM    519  CB  ASN A  68      13.307 -14.644 -12.251  1.00  0.00           C  
ATOM    520  O   ASN A  68      10.795 -13.577 -11.288  1.00  0.00           O  
ATOM    521  CG  ASN A  68      13.275 -13.958 -13.602  1.00  0.00           C  
ATOM    522  ND2 ASN A  68      13.561 -14.712 -14.657  1.00  0.00           N  
ATOM    523  OD1 ASN A  68      12.995 -12.760 -13.698  1.00  0.00           O  
ATOM    524  N   THR A  69      11.881 -11.575 -11.062  1.00  0.00           N  
ATOM    525  CA  THR A  69      10.661 -10.779 -10.991  1.00  0.00           C  
ATOM    526  C   THR A  69       9.902 -10.832 -12.314  1.00  0.00           C  
ATOM    527  CB  THR A  69      10.969  -9.314 -10.631  1.00  0.00           C  
ATOM    528  O   THR A  69       8.708 -10.528 -12.363  1.00  0.00           O  
ATOM    529  CG2 THR A  69      11.487  -9.196  -9.202  1.00  0.00           C  
ATOM    530  OG1 THR A  69      11.962  -8.806 -11.531  1.00  0.00           O  
ATOM    531  N   THR A  70      10.495 -11.293 -13.409  1.00  0.00           N  
ATOM    532  CA  THR A  70       9.836 -11.349 -14.709  1.00  0.00           C  
ATOM    533  C   THR A  70       8.832 -12.497 -14.758  1.00  0.00           C  
ATOM    534  CB  THR A  70      10.860 -11.510 -15.848  1.00  0.00           C  
ATOM    535  O   THR A  70       7.973 -12.540 -15.641  1.00  0.00           O  
ATOM    536  CG2 THR A  70      11.865 -10.363 -15.851  1.00  0.00           C  
ATOM    537  OG1 THR A  70      11.564 -12.747 -15.679  1.00  0.00           O  
ATOM    538  N   THR A  71       8.923 -13.345 -13.826  1.00  0.00           N  
ATOM    539  CA  THR A  71       8.030 -14.498 -13.796  1.00  0.00           C  
ATOM    540  C   THR A  71       6.747 -14.168 -13.038  1.00  0.00           C  
ATOM    541  CB  THR A  71       8.713 -15.717 -13.151  1.00  0.00           C  
ATOM    542  O   THR A  71       5.800 -14.958 -13.037  1.00  0.00           O  
ATOM    543  CG2 THR A  71      10.012 -16.065 -13.870  1.00  0.00           C  
ATOM    544  OG1 THR A  71       9.003 -15.424 -11.778  1.00  0.00           O  
ATOM    545  N   LEU A  72       6.704 -13.021 -12.414  1.00  0.00           N  
ATOM    546  CA  LEU A  72       5.542 -12.629 -11.625  1.00  0.00           C  
ATOM    547  C   LEU A  72       4.384 -12.219 -12.529  1.00  0.00           C  
ATOM    548  CB  LEU A  72       5.898 -11.478 -10.680  1.00  0.00           C  
ATOM    549  O   LEU A  72       4.596 -11.593 -13.571  1.00  0.00           O  
ATOM    550  CG  LEU A  72       6.818 -11.824  -9.508  1.00  0.00           C  
ATOM    551  CD1 LEU A  72       7.305 -10.552  -8.823  1.00  0.00           C  
ATOM    552  CD2 LEU A  72       6.100 -12.732  -8.514  1.00  0.00           C  
ATOM    553  N   GLN A  73       3.228 -12.640 -12.132  1.00  0.00           N  
ATOM    554  CA  GLN A  73       2.012 -12.179 -12.793  1.00  0.00           C  
ATOM    555  C   GLN A  73       1.501 -10.886 -12.165  1.00  0.00           C  
ATOM    556  CB  GLN A  73       0.927 -13.256 -12.734  1.00  0.00           C  
ATOM    557  O   GLN A  73       1.227 -10.839 -10.964  1.00  0.00           O  
ATOM    558  CG  GLN A  73       1.285 -14.532 -13.483  1.00  0.00           C  
ATOM    559  CD  GLN A  73       0.197 -15.586 -13.402  1.00  0.00           C  
ATOM    560  NE2 GLN A  73       0.054 -16.374 -14.462  1.00  0.00           N  
ATOM    561  OE1 GLN A  73      -0.510 -15.691 -12.394  1.00  0.00           O  
ATOM    562  N   LEU A  74       1.439  -9.861 -13.054  1.00  0.00           N  
ATOM    563  CA  LEU A  74       1.081  -8.532 -12.570  1.00  0.00           C  
ATOM    564  C   LEU A  74      -0.211  -8.048 -13.219  1.00  0.00           C  
ATOM    565  CB  LEU A  74       2.211  -7.537 -12.850  1.00  0.00           C  
ATOM    566  O   LEU A  74      -0.467  -8.332 -14.391  1.00  0.00           O  
ATOM    567  CG  LEU A  74       3.617  -7.974 -12.437  1.00  0.00           C  
ATOM    568  CD1 LEU A  74       4.648  -6.952 -12.903  1.00  0.00           C  
ATOM    569  CD2 LEU A  74       3.695  -8.169 -10.926  1.00  0.00           C  
ATOM    570  N   HIS A  75      -1.002  -7.439 -12.410  1.00  0.00           N  
ATOM    571  CA  HIS A  75      -2.173  -6.720 -12.899  1.00  0.00           C  
ATOM    572  C   HIS A  75      -2.086  -5.235 -12.566  1.00  0.00           C  
ATOM    573  CB  HIS A  75      -3.452  -7.317 -12.311  1.00  0.00           C  
ATOM    574  O   HIS A  75      -2.202  -4.848 -11.400  1.00  0.00           O  
ATOM    575  CG  HIS A  75      -4.705  -6.713 -12.862  1.00  0.00           C  
ATOM    576  CD2 HIS A  75      -5.467  -5.687 -12.417  1.00  0.00           C  
ATOM    577  ND1 HIS A  75      -5.309  -7.173 -14.012  1.00  0.00           N  
ATOM    578  CE1 HIS A  75      -6.391  -6.452 -14.252  1.00  0.00           C  
ATOM    579  NE2 HIS A  75      -6.511  -5.544 -13.299  1.00  0.00           N  
ATOM    580  N   LEU A  76      -1.951  -4.401 -13.634  1.00  0.00           N  
ATOM    581  CA  LEU A  76      -1.839  -2.958 -13.452  1.00  0.00           C  
ATOM    582  C   LEU A  76      -3.216  -2.305 -13.426  1.00  0.00           C  
ATOM    583  CB  LEU A  76      -0.990  -2.342 -14.567  1.00  0.00           C  
ATOM    584  O   LEU A  76      -4.066  -2.604 -14.268  1.00  0.00           O  
ATOM    585  CG  LEU A  76       0.500  -2.689 -14.555  1.00  0.00           C  
ATOM    586  CD1 LEU A  76       0.739  -4.022 -15.256  1.00  0.00           C  
ATOM    587  CD2 LEU A  76       1.312  -1.579 -15.214  1.00  0.00           C  
ATOM    588  N   ILE A  77      -3.360  -1.478 -12.395  1.00  0.00           N  
ATOM    589  CA  ILE A  77      -4.601  -0.712 -12.341  1.00  0.00           C  
ATOM    590  C   ILE A  77      -4.458   0.562 -13.172  1.00  0.00           C  
ATOM    591  CB  ILE A  77      -4.985  -0.361 -10.886  1.00  0.00           C  
ATOM    592  O   ILE A  77      -3.635   1.425 -12.859  1.00  0.00           O  
ATOM    593  CG1 ILE A  77      -4.986  -1.623 -10.015  1.00  0.00           C  
ATOM    594  CG2 ILE A  77      -6.347   0.336 -10.840  1.00  0.00           C  
ATOM    595  CD1 ILE A  77      -5.986  -2.682 -10.461  1.00  0.00           C  
ATOM    596  N   GLU A  78      -5.234   0.653 -14.168  1.00  0.00           N  
ATOM    597  CA  GLU A  78      -5.099   1.730 -15.144  1.00  0.00           C  
ATOM    598  C   GLU A  78      -5.283   3.095 -14.488  1.00  0.00           C  
ATOM    599  CB  GLU A  78      -6.105   1.554 -16.283  1.00  0.00           C  
ATOM    600  O   GLU A  78      -6.213   3.292 -13.702  1.00  0.00           O  
ATOM    601  CG  GLU A  78      -5.815   0.359 -17.180  1.00  0.00           C  
ATOM    602  CD  GLU A  78      -6.771   0.247 -18.358  1.00  0.00           C  
ATOM    603  OE1 GLU A  78      -6.615  -0.685 -19.180  1.00  0.00           O  
ATOM    604  OE2 GLU A  78      -7.681   1.099 -18.461  1.00  0.00           O  
ATOM    605  N   GLY A  79      -4.341   3.986 -14.800  1.00  0.00           N  
ATOM    606  CA  GLY A  79      -4.453   5.380 -14.402  1.00  0.00           C  
ATOM    607  C   GLY A  79      -4.074   5.619 -12.952  1.00  0.00           C  
ATOM    608  O   GLY A  79      -4.325   6.697 -12.410  1.00  0.00           O  
ATOM    609  N   ARG A  80      -3.502   4.535 -12.344  1.00  0.00           N  
ATOM    610  CA  ARG A  80      -3.187   4.641 -10.923  1.00  0.00           C  
ATOM    611  C   ARG A  80      -1.826   4.027 -10.616  1.00  0.00           C  
ATOM    612  CB  ARG A  80      -4.270   3.964 -10.080  1.00  0.00           C  
ATOM    613  O   ARG A  80      -1.383   3.108 -11.309  1.00  0.00           O  
ATOM    614  CG  ARG A  80      -5.657   4.557 -10.267  1.00  0.00           C  
ATOM    615  CD  ARG A  80      -6.718   3.755  -9.526  1.00  0.00           C  
ATOM    616  NE  ARG A  80      -8.059   4.275  -9.775  1.00  0.00           N  
ATOM    617  NH1 ARG A  80      -8.219   5.405  -7.767  1.00  0.00           N  
ATOM    618  NH2 ARG A  80      -9.956   5.465  -9.262  1.00  0.00           N  
ATOM    619  CZ  ARG A  80      -8.741   5.047  -8.934  1.00  0.00           C  
ATOM    620  N   ASP A  81      -1.108   4.620  -9.668  1.00  0.00           N  
ATOM    621  CA  ASP A  81       0.109   4.012  -9.140  1.00  0.00           C  
ATOM    622  C   ASP A  81      -0.217   2.836  -8.222  1.00  0.00           C  
ATOM    623  CB  ASP A  81       0.945   5.050  -8.388  1.00  0.00           C  
ATOM    624  O   ASP A  81      -0.002   2.909  -7.011  1.00  0.00           O  
ATOM    625  CG  ASP A  81       2.300   4.519  -7.954  1.00  0.00           C  
ATOM    626  OD1 ASP A  81       2.774   3.515  -8.528  1.00  0.00           O  
ATOM    627  OD2 ASP A  81       2.897   5.109  -7.028  1.00  0.00           O  
ATOM    628  N   LEU A  82      -0.880   1.860  -8.810  1.00  0.00           N  
ATOM    629  CA  LEU A  82      -1.376   0.679  -8.111  1.00  0.00           C  
ATOM    630  C   LEU A  82      -1.216  -0.569  -8.973  1.00  0.00           C  
ATOM    631  CB  LEU A  82      -2.846   0.863  -7.725  1.00  0.00           C  
ATOM    632  O   LEU A  82      -1.572  -0.563 -10.153  1.00  0.00           O  
ATOM    633  CG  LEU A  82      -3.418  -0.150  -6.732  1.00  0.00           C  
ATOM    634  CD1 LEU A  82      -2.782   0.038  -5.359  1.00  0.00           C  
ATOM    635  CD2 LEU A  82      -4.935  -0.019  -6.647  1.00  0.00           C  
ATOM    636  N   ILE A  83      -0.656  -1.616  -8.320  1.00  0.00           N  
ATOM    637  CA  ILE A  83      -0.460  -2.867  -9.043  1.00  0.00           C  
ATOM    638  C   ILE A  83      -0.830  -4.046  -8.145  1.00  0.00           C  
ATOM    639  CB  ILE A  83       0.996  -3.010  -9.540  1.00  0.00           C  
ATOM    640  O   ILE A  83      -0.709  -3.964  -6.921  1.00  0.00           O  
ATOM    641  CG1 ILE A  83       1.136  -4.246 -10.436  1.00  0.00           C  
ATOM    642  CG2 ILE A  83       1.967  -3.078  -8.358  1.00  0.00           C  
ATOM    643  CD1 ILE A  83       2.463  -4.325 -11.179  1.00  0.00           C  
ATOM    644  N   ILE A  84      -1.381  -5.123  -8.735  1.00  0.00           N  
ATOM    645  CA  ILE A  84      -1.655  -6.381  -8.048  1.00  0.00           C  
ATOM    646  C   ILE A  84      -0.659  -7.445  -8.504  1.00  0.00           C  
ATOM    647  CB  ILE A  84      -3.103  -6.858  -8.300  1.00  0.00           C  
ATOM    648  O   ILE A  84      -0.510  -7.692  -9.703  1.00  0.00           O  
ATOM    649  CG1 ILE A  84      -4.102  -5.765  -7.904  1.00  0.00           C  
ATOM    650  CG2 ILE A  84      -3.383  -8.157  -7.539  1.00  0.00           C  
ATOM    651  CD1 ILE A  84      -5.532  -6.044  -8.347  1.00  0.00           C  
ATOM    652  N   ILE A  85      -0.009  -8.023  -7.494  1.00  0.00           N  
ATOM    653  CA  ILE A  85       0.960  -9.075  -7.784  1.00  0.00           C  
ATOM    654  C   ILE A  85       0.388 -10.431  -7.376  1.00  0.00           C  
ATOM    655  CB  ILE A  85       2.303  -8.821  -7.063  1.00  0.00           C  
ATOM    656  O   ILE A  85       0.037 -10.639  -6.212  1.00  0.00           O  
ATOM    657  CG1 ILE A  85       2.803  -7.401  -7.351  1.00  0.00           C  
ATOM    658  CG2 ILE A  85       3.344  -9.864  -7.479  1.00  0.00           C  
ATOM    659  CD1 ILE A  85       3.978  -6.971  -6.483  1.00  0.00           C  
ATOM    660  N   ARG A  86       0.316 -11.257  -8.354  1.00  0.00           N  
ATOM    661  CA  ARG A  86      -0.024 -12.636  -8.021  1.00  0.00           C  
ATOM    662  C   ARG A  86       1.215 -13.420  -7.603  1.00  0.00           C  
ATOM    663  CB  ARG A  86      -0.703 -13.324  -9.208  1.00  0.00           C  
ATOM    664  O   ARG A  86       2.130 -13.619  -8.404  1.00  0.00           O  
ATOM    665  CG  ARG A  86      -1.250 -14.706  -8.889  1.00  0.00           C  
ATOM    666  CD  ARG A  86      -2.036 -15.285 -10.057  1.00  0.00           C  
ATOM    667  NE  ARG A  86      -2.573 -16.606  -9.743  1.00  0.00           N  
ATOM    668  NH1 ARG A  86      -3.740 -16.830 -11.724  1.00  0.00           N  
ATOM    669  NH2 ARG A  86      -3.801 -18.502 -10.157  1.00  0.00           N  
ATOM    670  CZ  ARG A  86      -3.370 -17.310 -10.542  1.00  0.00           C  
ATOM    671  N   MET A  87       1.109 -13.930  -6.363  1.00  0.00           N  
ATOM    672  CA  MET A  87       2.271 -14.626  -5.817  1.00  0.00           C  
ATOM    673  C   MET A  87       2.281 -16.089  -6.247  1.00  0.00           C  
ATOM    674  CB  MET A  87       2.288 -14.529  -4.290  1.00  0.00           C  
ATOM    675  O   MET A  87       1.234 -16.654  -6.565  1.00  0.00           O  
ATOM    676  CG  MET A  87       2.388 -13.106  -3.767  1.00  0.00           C  
ATOM    677  SD  MET A  87       3.895 -12.243  -4.361  1.00  0.00           S  
ATOM    678  CE  MET A  87       5.171 -13.184  -3.479  1.00  0.00           C  
ATOM    679  N   PRO A  88       3.500 -16.674  -6.328  1.00  0.00           N  
ATOM    680  CA  PRO A  88       3.600 -18.096  -6.665  1.00  0.00           C  
ATOM    681  C   PRO A  88       2.813 -18.986  -5.706  1.00  0.00           C  
ATOM    682  CB  PRO A  88       5.101 -18.378  -6.565  1.00  0.00           C  
ATOM    683  O   PRO A  88       2.533 -18.584  -4.574  1.00  0.00           O  
ATOM    684  CG  PRO A  88       5.751 -17.038  -6.689  1.00  0.00           C  
ATOM    685  CD  PRO A  88       4.819 -16.002  -6.128  1.00  0.00           C  
ATOM    686  N   LYS A  89       2.504 -20.132  -6.111  1.00  0.00           N  
ATOM    687  CA  LYS A  89       1.637 -21.059  -5.389  1.00  0.00           C  
ATOM    688  C   LYS A  89       2.267 -21.482  -4.065  1.00  0.00           C  
ATOM    689  CB  LYS A  89       1.338 -22.291  -6.244  1.00  0.00           C  
ATOM    690  O   LYS A  89       1.559 -21.841  -3.121  1.00  0.00           O  
ATOM    691  CG  LYS A  89       0.391 -22.024  -7.405  1.00  0.00           C  
ATOM    692  CD  LYS A  89       0.043 -23.306  -8.149  1.00  0.00           C  
ATOM    693  CE  LYS A  89      -0.901 -23.039  -9.314  1.00  0.00           C  
ATOM    694  NZ  LYS A  89      -1.220 -24.290 -10.066  1.00  0.00           N  
ATOM    695  N   ASP A  90       3.579 -21.442  -3.985  1.00  0.00           N  
ATOM    696  CA  ASP A  90       4.245 -21.865  -2.757  1.00  0.00           C  
ATOM    697  C   ASP A  90       4.315 -20.722  -1.748  1.00  0.00           C  
ATOM    698  CB  ASP A  90       5.651 -22.386  -3.061  1.00  0.00           C  
ATOM    699  O   ASP A  90       4.890 -20.874  -0.668  1.00  0.00           O  
ATOM    700  CG  ASP A  90       6.524 -21.361  -3.763  1.00  0.00           C  
ATOM    701  OD1 ASP A  90       5.989 -20.361  -4.287  1.00  0.00           O  
ATOM    702  OD2 ASP A  90       7.758 -21.557  -3.795  1.00  0.00           O  
ATOM    703  N   PHE A  91       3.760 -19.540  -2.101  1.00  0.00           N  
ATOM    704  CA  PHE A  91       3.601 -18.409  -1.195  1.00  0.00           C  
ATOM    705  C   PHE A  91       2.312 -18.537  -0.391  1.00  0.00           C  
ATOM    706  CB  PHE A  91       3.606 -17.090  -1.973  1.00  0.00           C  
ATOM    707  O   PHE A  91       1.235 -18.725  -0.961  1.00  0.00           O  
ATOM    708  CG  PHE A  91       3.623 -15.868  -1.096  1.00  0.00           C  
ATOM    709  CD1 PHE A  91       2.443 -15.208  -0.776  1.00  0.00           C  
ATOM    710  CD2 PHE A  91       4.821 -15.378  -0.591  1.00  0.00           C  
ATOM    711  CE1 PHE A  91       2.456 -14.076   0.036  1.00  0.00           C  
ATOM    712  CE2 PHE A  91       4.841 -14.247   0.221  1.00  0.00           C  
ATOM    713  CZ  PHE A  91       3.658 -13.597   0.532  1.00  0.00           C  
ATOM    714  N   PRO A  92       2.471 -18.516   0.985  1.00  0.00           N  
ATOM    715  CA  PRO A  92       1.255 -18.652   1.789  1.00  0.00           C  
ATOM    716  C   PRO A  92       0.249 -17.532   1.532  1.00  0.00           C  
ATOM    717  CB  PRO A  92       1.775 -18.599   3.228  1.00  0.00           C  
ATOM    718  O   PRO A  92       0.633 -16.364   1.429  1.00  0.00           O  
ATOM    719  CG  PRO A  92       3.098 -17.909   3.130  1.00  0.00           C  
ATOM    720  CD  PRO A  92       3.650 -18.131   1.751  1.00  0.00           C  
ATOM    721  N   PRO A  93      -1.029 -17.941   1.410  1.00  0.00           N  
ATOM    722  CA  PRO A  93      -2.035 -16.908   1.152  1.00  0.00           C  
ATOM    723  C   PRO A  93      -2.344 -16.064   2.386  1.00  0.00           C  
ATOM    724  CB  PRO A  93      -3.263 -17.711   0.718  1.00  0.00           C  
ATOM    725  O   PRO A  93      -2.182 -16.533   3.516  1.00  0.00           O  
ATOM    726  CG  PRO A  93      -3.122 -19.028   1.411  1.00  0.00           C  
ATOM    727  CD  PRO A  93      -1.662 -19.367   1.499  1.00  0.00           C  
ATOM    728  N   PHE A  94      -2.838 -14.785   2.200  1.00  0.00           N  
ATOM    729  CA  PHE A  94      -3.267 -13.862   3.244  1.00  0.00           C  
ATOM    730  C   PHE A  94      -4.762 -14.000   3.508  1.00  0.00           C  
ATOM    731  CB  PHE A  94      -2.933 -12.418   2.857  1.00  0.00           C  
ATOM    732  O   PHE A  94      -5.502 -14.507   2.663  1.00  0.00           O  
ATOM    733  CG  PHE A  94      -1.457 -12.128   2.811  1.00  0.00           C  
ATOM    734  CD1 PHE A  94      -0.766 -11.781   3.966  1.00  0.00           C  
ATOM    735  CD2 PHE A  94      -0.760 -12.202   1.612  1.00  0.00           C  
ATOM    736  CE1 PHE A  94       0.600 -11.512   3.926  1.00  0.00           C  
ATOM    737  CE2 PHE A  94       0.605 -11.934   1.565  1.00  0.00           C  
ATOM    738  CZ  PHE A  94       1.283 -11.589   2.723  1.00  0.00           C  
ATOM    739  N   PRO A  95      -5.185 -13.587   4.662  1.00  0.00           N  
ATOM    740  CA  PRO A  95      -6.629 -13.511   4.893  1.00  0.00           C  
ATOM    741  C   PRO A  95      -7.332 -12.559   3.928  1.00  0.00           C  
ATOM    742  CB  PRO A  95      -6.730 -13.003   6.333  1.00  0.00           C  
ATOM    743  O   PRO A  95      -6.745 -11.560   3.503  1.00  0.00           O  
ATOM    744  CG  PRO A  95      -5.417 -13.355   6.955  1.00  0.00           C  
ATOM    745  CD  PRO A  95      -4.362 -13.332   5.887  1.00  0.00           C  
ATOM    746  N   GLN A  96      -8.558 -12.789   3.517  1.00  0.00           N  
ATOM    747  CA  GLN A  96      -9.314 -12.006   2.546  1.00  0.00           C  
ATOM    748  C   GLN A  96     -10.457 -11.251   3.218  1.00  0.00           C  
ATOM    749  CB  GLN A  96      -9.860 -12.907   1.437  1.00  0.00           C  
ATOM    750  O   GLN A  96     -11.539 -11.111   2.643  1.00  0.00           O  
ATOM    751  CG  GLN A  96      -8.779 -13.560   0.587  1.00  0.00           C  
ATOM    752  CD  GLN A  96      -9.347 -14.394  -0.546  1.00  0.00           C  
ATOM    753  NE2 GLN A  96      -8.483 -14.820  -1.460  1.00  0.00           N  
ATOM    754  OE1 GLN A  96     -10.554 -14.655  -0.598  1.00  0.00           O  
ATOM    755  N   LYS A  97     -10.261 -10.717   4.446  1.00  0.00           N  
ATOM    756  CA  LYS A  97     -11.335 -10.070   5.193  1.00  0.00           C  
ATOM    757  C   LYS A  97     -11.268  -8.552   5.050  1.00  0.00           C  
ATOM    758  CB  LYS A  97     -11.271 -10.459   6.671  1.00  0.00           C  
ATOM    759  O   LYS A  97     -12.144  -7.837   5.541  1.00  0.00           O  
ATOM    760  CG  LYS A  97     -11.536 -11.934   6.934  1.00  0.00           C  
ATOM    761  CD  LYS A  97     -11.463 -12.259   8.420  1.00  0.00           C  
ATOM    762  CE  LYS A  97     -11.684 -13.743   8.681  1.00  0.00           C  
ATOM    763  NZ  LYS A  97     -11.578 -14.072  10.134  1.00  0.00           N  
ATOM    764  N   LEU A  98     -10.204  -8.120   4.323  1.00  0.00           N  
ATOM    765  CA  LEU A  98     -10.055  -6.678   4.156  1.00  0.00           C  
ATOM    766  C   LEU A  98     -11.143  -6.121   3.244  1.00  0.00           C  
ATOM    767  CB  LEU A  98      -8.674  -6.344   3.586  1.00  0.00           C  
ATOM    768  O   LEU A  98     -11.610  -6.811   2.335  1.00  0.00           O  
ATOM    769  CG  LEU A  98      -7.470  -6.814   4.404  1.00  0.00           C  
ATOM    770  CD1 LEU A  98      -6.173  -6.501   3.666  1.00  0.00           C  
ATOM    771  CD2 LEU A  98      -7.476  -6.166   5.785  1.00  0.00           C  
ATOM    772  N   VAL A  99     -11.509  -4.900   3.551  1.00  0.00           N  
ATOM    773  CA  VAL A  99     -12.502  -4.205   2.739  1.00  0.00           C  
ATOM    774  C   VAL A  99     -11.875  -2.966   2.104  1.00  0.00           C  
ATOM    775  CB  VAL A  99     -13.740  -3.807   3.573  1.00  0.00           C  
ATOM    776  O   VAL A  99     -11.198  -2.188   2.781  1.00  0.00           O  
ATOM    777  CG1 VAL A  99     -14.765  -3.080   2.705  1.00  0.00           C  
ATOM    778  CG2 VAL A  99     -14.364  -5.041   4.222  1.00  0.00           C  
ATOM    779  N   PHE A 100     -12.140  -2.802   0.726  1.00  0.00           N  
ATOM    780  CA  PHE A 100     -11.609  -1.676  -0.033  1.00  0.00           C  
ATOM    781  C   PHE A 100     -12.738  -0.816  -0.588  1.00  0.00           C  
ATOM    782  CB  PHE A 100     -10.715  -2.170  -1.176  1.00  0.00           C  
ATOM    783  O   PHE A 100     -13.761  -1.338  -1.036  1.00  0.00           O  
ATOM    784  CG  PHE A 100      -9.539  -2.989  -0.716  1.00  0.00           C  
ATOM    785  CD1 PHE A 100      -8.307  -2.390  -0.481  1.00  0.00           C  
ATOM    786  CD2 PHE A 100      -9.666  -4.358  -0.519  1.00  0.00           C  
ATOM    787  CE1 PHE A 100      -7.217  -3.146  -0.056  1.00  0.00           C  
ATOM    788  CE2 PHE A 100      -8.581  -5.119  -0.094  1.00  0.00           C  
ATOM    789  CZ  PHE A 100      -7.357  -4.511   0.136  1.00  0.00           C  
ATOM    790  N   ARG A 101     -12.505   0.453  -0.490  1.00  0.00           N  
ATOM    791  CA  ARG A 101     -13.438   1.375  -1.129  1.00  0.00           C  
ATOM    792  C   ARG A 101     -12.768   2.712  -1.430  1.00  0.00           C  
ATOM    793  CB  ARG A 101     -14.669   1.592  -0.247  1.00  0.00           C  
ATOM    794  O   ARG A 101     -11.673   2.987  -0.937  1.00  0.00           O  
ATOM    795  CG  ARG A 101     -14.371   2.303   1.063  1.00  0.00           C  
ATOM    796  CD  ARG A 101     -15.641   2.810   1.732  1.00  0.00           C  
ATOM    797  NE  ARG A 101     -15.361   3.415   3.031  1.00  0.00           N  
ATOM    798  NH1 ARG A 101     -14.613   5.423   2.166  1.00  0.00           N  
ATOM    799  NH2 ARG A 101     -14.661   5.094   4.434  1.00  0.00           N  
ATOM    800  CZ  ARG A 101     -14.879   4.643   3.208  1.00  0.00           C  
ATOM    801  N   GLU A 102     -13.450   3.486  -2.213  1.00  0.00           N  
ATOM    802  CA  GLU A 102     -12.945   4.820  -2.520  1.00  0.00           C  
ATOM    803  C   GLU A 102     -13.093   5.756  -1.324  1.00  0.00           C  
ATOM    804  CB  GLU A 102     -13.669   5.403  -3.737  1.00  0.00           C  
ATOM    805  O   GLU A 102     -14.028   5.618  -0.533  1.00  0.00           O  
ATOM    806  CG  GLU A 102     -13.276   4.754  -5.056  1.00  0.00           C  
ATOM    807  CD  GLU A 102     -13.876   5.448  -6.268  1.00  0.00           C  
ATOM    808  OE1 GLU A 102     -13.110   5.891  -7.154  1.00  0.00           O  
ATOM    809  OE2 GLU A 102     -15.121   5.551  -6.332  1.00  0.00           O  
ATOM    810  N   PRO A 103     -12.134   6.772  -1.279  1.00  0.00           N  
ATOM    811  CA  PRO A 103     -12.271   7.759  -0.205  1.00  0.00           C  
ATOM    812  C   PRO A 103     -13.387   8.767  -0.469  1.00  0.00           C  
ATOM    813  CB  PRO A 103     -10.905   8.449  -0.184  1.00  0.00           C  
ATOM    814  O   PRO A 103     -13.807   8.942  -1.616  1.00  0.00           O  
ATOM    815  CG  PRO A 103     -10.409   8.357  -1.591  1.00  0.00           C  
ATOM    816  CD  PRO A 103     -10.891   7.064  -2.183  1.00  0.00           C  
ATOM    817  N   ILE A 104     -13.836   9.384   0.614  1.00  0.00           N  
ATOM    818  CA  ILE A 104     -14.776  10.498   0.578  1.00  0.00           C  
ATOM    819  C   ILE A 104     -14.047  11.800   0.904  1.00  0.00           C  
ATOM    820  CB  ILE A 104     -15.948  10.280   1.562  1.00  0.00           C  
ATOM    821  O   ILE A 104     -13.282  11.865   1.869  1.00  0.00           O  
ATOM    822  CG1 ILE A 104     -16.663   8.960   1.255  1.00  0.00           C  
ATOM    823  CG2 ILE A 104     -16.926  11.458   1.506  1.00  0.00           C  
ATOM    824  CD1 ILE A 104     -17.592   8.487   2.365  1.00  0.00           C  
ATOM    825  N   PRO A 105     -14.284  12.870  -0.001  1.00  0.00           N  
ATOM    826  CA  PRO A 105     -13.628  14.142   0.311  1.00  0.00           C  
ATOM    827  C   PRO A 105     -13.911  14.618   1.734  1.00  0.00           C  
ATOM    828  CB  PRO A 105     -14.226  15.107  -0.716  1.00  0.00           C  
ATOM    829  O   PRO A 105     -15.066  14.629   2.168  1.00  0.00           O  
ATOM    830  CG  PRO A 105     -14.626  14.241  -1.867  1.00  0.00           C  
ATOM    831  CD  PRO A 105     -15.122  12.930  -1.327  1.00  0.00           C  
ATOM    832  N   GLY A 106     -12.840  14.949   2.466  1.00  0.00           N  
ATOM    833  CA  GLY A 106     -12.964  15.447   3.827  1.00  0.00           C  
ATOM    834  C   GLY A 106     -13.004  14.341   4.865  1.00  0.00           C  
ATOM    835  O   GLY A 106     -13.223  14.603   6.049  1.00  0.00           O  
ATOM    836  N   GLU A 107     -12.810  13.117   4.378  1.00  0.00           N  
ATOM    837  CA  GLU A 107     -12.841  11.969   5.279  1.00  0.00           C  
ATOM    838  C   GLU A 107     -11.564  11.884   6.110  1.00  0.00           C  
ATOM    839  CB  GLU A 107     -13.044  10.672   4.491  1.00  0.00           C  
ATOM    840  O   GLU A 107     -10.491  12.279   5.649  1.00  0.00           O  
ATOM    841  CG  GLU A 107     -13.183   9.436   5.367  1.00  0.00           C  
ATOM    842  CD  GLU A 107     -13.414   8.161   4.572  1.00  0.00           C  
ATOM    843  OE1 GLU A 107     -13.937   7.176   5.142  1.00  0.00           O  
ATOM    844  OE2 GLU A 107     -13.068   8.145   3.369  1.00  0.00           O  
ATOM    845  N   ARG A 108     -11.725  11.380   7.383  1.00  0.00           N  
ATOM    846  CA  ARG A 108     -10.591  11.169   8.276  1.00  0.00           C  
ATOM    847  C   ARG A 108      -9.940   9.814   8.023  1.00  0.00           C  
ATOM    848  CB  ARG A 108     -11.032  11.273   9.738  1.00  0.00           C  
ATOM    849  O   ARG A 108     -10.613   8.781   8.044  1.00  0.00           O  
ATOM    850  CG  ARG A 108     -11.594  12.634  10.116  1.00  0.00           C  
ATOM    851  CD  ARG A 108     -12.135  12.645  11.540  1.00  0.00           C  
ATOM    852  NE  ARG A 108     -11.060  12.566  12.525  1.00  0.00           N  
ATOM    853  NH1 ARG A 108     -12.467  12.452  14.354  1.00  0.00           N  
ATOM    854  NH2 ARG A 108     -10.193  12.410  14.646  1.00  0.00           N  
ATOM    855  CZ  ARG A 108     -11.243  12.476  13.839  1.00  0.00           C  
ATOM    856  N   ILE A 109      -8.619   9.870   7.817  1.00  0.00           N  
ATOM    857  CA  ILE A 109      -7.911   8.637   7.492  1.00  0.00           C  
ATOM    858  C   ILE A 109      -6.673   8.504   8.377  1.00  0.00           C  
ATOM    859  CB  ILE A 109      -7.512   8.591   6.001  1.00  0.00           C  
ATOM    860  O   ILE A 109      -6.181   9.497   8.919  1.00  0.00           O  
ATOM    861  CG1 ILE A 109      -6.617   9.785   5.650  1.00  0.00           C  
ATOM    862  CG2 ILE A 109      -8.757   8.559   5.109  1.00  0.00           C  
ATOM    863  CD1 ILE A 109      -5.962   9.687   4.279  1.00  0.00           C  
ATOM    864  N   THR A 110      -6.281   7.264   8.578  1.00  0.00           N  
ATOM    865  CA  THR A 110      -5.025   6.976   9.261  1.00  0.00           C  
ATOM    866  C   THR A 110      -4.142   6.069   8.408  1.00  0.00           C  
ATOM    867  CB  THR A 110      -5.271   6.316  10.630  1.00  0.00           C  
ATOM    868  O   THR A 110      -4.642   5.324   7.563  1.00  0.00           O  
ATOM    869  CG2 THR A 110      -5.848   4.913  10.468  1.00  0.00           C  
ATOM    870  OG1 THR A 110      -4.032   6.232  11.344  1.00  0.00           O  
ATOM    871  N   LEU A 111      -2.878   6.203   8.610  1.00  0.00           N  
ATOM    872  CA  LEU A 111      -1.891   5.349   7.959  1.00  0.00           C  
ATOM    873  C   LEU A 111      -1.500   4.184   8.863  1.00  0.00           C  
ATOM    874  CB  LEU A 111      -0.647   6.158   7.582  1.00  0.00           C  
ATOM    875  O   LEU A 111      -1.149   4.387  10.027  1.00  0.00           O  
ATOM    876  CG  LEU A 111       0.419   5.422   6.770  1.00  0.00           C  
ATOM    877  CD1 LEU A 111       0.047   5.414   5.291  1.00  0.00           C  
ATOM    878  CD2 LEU A 111       1.787   6.063   6.978  1.00  0.00           C  
ATOM    879  N   VAL A 112      -1.655   3.001   8.312  1.00  0.00           N  
ATOM    880  CA  VAL A 112      -1.326   1.808   9.086  1.00  0.00           C  
ATOM    881  C   VAL A 112      -0.058   1.166   8.530  1.00  0.00           C  
ATOM    882  CB  VAL A 112      -2.488   0.789   9.078  1.00  0.00           C  
ATOM    883  O   VAL A 112       0.049   0.928   7.325  1.00  0.00           O  
ATOM    884  CG1 VAL A 112      -2.152  -0.418   9.952  1.00  0.00           C  
ATOM    885  CG2 VAL A 112      -3.781   1.451   9.549  1.00  0.00           C  
ATOM    886  N   THR A 113       0.924   0.940   9.408  1.00  0.00           N  
ATOM    887  CA  THR A 113       2.187   0.318   9.024  1.00  0.00           C  
ATOM    888  C   THR A 113       2.583  -0.764  10.025  1.00  0.00           C  
ATOM    889  CB  THR A 113       3.314   1.361   8.918  1.00  0.00           C  
ATOM    890  O   THR A 113       1.847  -1.036  10.977  1.00  0.00           O  
ATOM    891  CG2 THR A 113       3.494   2.112  10.233  1.00  0.00           C  
ATOM    892  OG1 THR A 113       4.541   0.698   8.588  1.00  0.00           O  
ATOM    893  N   ARG A 114       3.613  -1.411   9.616  1.00  0.00           N  
ATOM    894  CA  ARG A 114       4.138  -2.462  10.482  1.00  0.00           C  
ATOM    895  C   ARG A 114       5.644  -2.315  10.672  1.00  0.00           C  
ATOM    896  CB  ARG A 114       3.814  -3.843   9.908  1.00  0.00           C  
ATOM    897  O   ARG A 114       6.363  -1.977   9.730  1.00  0.00           O  
ATOM    898  CG  ARG A 114       4.153  -4.994  10.842  1.00  0.00           C  
ATOM    899  CD  ARG A 114       3.402  -6.264  10.468  1.00  0.00           C  
ATOM    900  NE  ARG A 114       3.589  -7.314  11.465  1.00  0.00           N  
ATOM    901  NH1 ARG A 114       1.538  -8.313  11.099  1.00  0.00           N  
ATOM    902  NH2 ARG A 114       2.972  -9.170  12.669  1.00  0.00           N  
ATOM    903  CZ  ARG A 114       2.699  -8.263  11.742  1.00  0.00           C  
ATOM    904  N   ASN A 115       6.000  -2.547  11.933  1.00  0.00           N  
ATOM    905  CA  ASN A 115       7.423  -2.590  12.250  1.00  0.00           C  
ATOM    906  C   ASN A 115       7.964  -4.016  12.212  1.00  0.00           C  
ATOM    907  CB  ASN A 115       7.688  -1.958  13.618  1.00  0.00           C  
ATOM    908  O   ASN A 115       7.606  -4.843  13.052  1.00  0.00           O  
ATOM    909  CG  ASN A 115       9.166  -1.771  13.900  1.00  0.00           C  
ATOM    910  ND2 ASN A 115       9.501  -1.506  15.157  1.00  0.00           N  
ATOM    911  OD1 ASN A 115       9.999  -1.864  12.994  1.00  0.00           O  
ATOM    912  N   PHE A 116       8.845  -4.286  11.193  1.00  0.00           N  
ATOM    913  CA  PHE A 116       9.377  -5.636  11.047  1.00  0.00           C  
ATOM    914  C   PHE A 116      10.652  -5.806  11.865  1.00  0.00           C  
ATOM    915  CB  PHE A 116       9.654  -5.950   9.573  1.00  0.00           C  
ATOM    916  O   PHE A 116      11.738  -5.435  11.416  1.00  0.00           O  
ATOM    917  CG  PHE A 116       8.409  -6.110   8.743  1.00  0.00           C  
ATOM    918  CD1 PHE A 116       7.699  -7.304   8.751  1.00  0.00           C  
ATOM    919  CD2 PHE A 116       7.948  -5.064   7.954  1.00  0.00           C  
ATOM    920  CE1 PHE A 116       6.547  -7.455   7.983  1.00  0.00           C  
ATOM    921  CE2 PHE A 116       6.797  -5.207   7.184  1.00  0.00           C  
ATOM    922  CZ  PHE A 116       6.098  -6.403   7.199  1.00  0.00           C  
ATOM    923  N   GLN A 117      10.577  -5.907  13.223  1.00  0.00           N  
ATOM    924  CA  GLN A 117      11.684  -6.183  14.133  1.00  0.00           C  
ATOM    925  C   GLN A 117      11.758  -7.669  14.475  1.00  0.00           C  
ATOM    926  CB  GLN A 117      11.546  -5.356  15.413  1.00  0.00           C  
ATOM    927  O   GLN A 117      10.735  -8.357  14.498  1.00  0.00           O  
ATOM    928  CG  GLN A 117      11.705  -3.857  15.197  1.00  0.00           C  
ATOM    929  CD  GLN A 117      11.550  -3.060  16.478  1.00  0.00           C  
ATOM    930  NE2 GLN A 117      11.566  -1.737  16.359  1.00  0.00           N  
ATOM    931  OE1 GLN A 117      11.416  -3.628  17.566  1.00  0.00           O  
ATOM    932  N   THR A 118      12.968  -8.090  14.578  1.00  0.00           N  
ATOM    933  CA  THR A 118      13.252  -9.478  14.926  1.00  0.00           C  
ATOM    934  C   THR A 118      12.635  -9.834  16.275  1.00  0.00           C  
ATOM    935  CB  THR A 118      14.768  -9.746  14.964  1.00  0.00           C  
ATOM    936  O   THR A 118      12.737  -9.065  17.233  1.00  0.00           O  
ATOM    937  CG2 THR A 118      15.068 -11.232  14.796  1.00  0.00           C  
ATOM    938  OG1 THR A 118      15.402  -9.019  13.905  1.00  0.00           O  
ATOM    939  N   LYS A 119      11.478 -10.598  16.320  1.00  0.00           N  
ATOM    940  CA  LYS A 119      10.917 -11.238  17.507  1.00  0.00           C  
ATOM    941  C   LYS A 119       9.672 -10.500  17.992  1.00  0.00           C  
ATOM    942  CB  LYS A 119      11.958 -11.301  18.626  1.00  0.00           C  
ATOM    943  O   LYS A 119       8.873 -11.053  18.750  1.00  0.00           O  
ATOM    944  CG  LYS A 119      13.117 -12.244  18.340  1.00  0.00           C  
ATOM    945  CD  LYS A 119      14.043 -12.372  19.543  1.00  0.00           C  
ATOM    946  CE  LYS A 119      15.221 -13.290  19.247  1.00  0.00           C  
ATOM    947  NZ  LYS A 119      16.147 -13.397  20.414  1.00  0.00           N  
ATOM    948  N   SER A 120       9.563  -9.236  17.534  1.00  0.00           N  
ATOM    949  CA  SER A 120       8.367  -8.565  18.031  1.00  0.00           C  
ATOM    950  C   SER A 120       7.801  -7.603  16.992  1.00  0.00           C  
ATOM    951  CB  SER A 120       8.675  -7.808  19.324  1.00  0.00           C  
ATOM    952  O   SER A 120       8.017  -6.392  17.077  1.00  0.00           O  
ATOM    953  OG  SER A 120       7.483  -7.338  19.928  1.00  0.00           O  
ATOM    954  N   PRO A 121       7.166  -8.230  15.979  1.00  0.00           N  
ATOM    955  CA  PRO A 121       6.531  -7.283  15.060  1.00  0.00           C  
ATOM    956  C   PRO A 121       5.406  -6.486  15.717  1.00  0.00           C  
ATOM    957  CB  PRO A 121       5.985  -8.183  13.948  1.00  0.00           C  
ATOM    958  O   PRO A 121       4.706  -7.005  16.590  1.00  0.00           O  
ATOM    959  CG  PRO A 121       5.823  -9.524  14.587  1.00  0.00           C  
ATOM    960  CD  PRO A 121       6.807  -9.637  15.716  1.00  0.00           C  
ATOM    961  N   SER A 122       5.474  -5.199  15.591  1.00  0.00           N  
ATOM    962  CA  SER A 122       4.437  -4.343  16.156  1.00  0.00           C  
ATOM    963  C   SER A 122       3.758  -3.510  15.074  1.00  0.00           C  
ATOM    964  CB  SER A 122       5.026  -3.422  17.226  1.00  0.00           C  
ATOM    965  O   SER A 122       4.337  -3.271  14.013  1.00  0.00           O  
ATOM    966  OG  SER A 122       5.988  -2.547  16.662  1.00  0.00           O  
ATOM    967  N   SER A 123       2.493  -3.228  15.346  1.00  0.00           N  
ATOM    968  CA  SER A 123       1.718  -2.365  14.460  1.00  0.00           C  
ATOM    969  C   SER A 123       1.918  -0.894  14.807  1.00  0.00           C  
ATOM    970  CB  SER A 123       0.232  -2.718  14.534  1.00  0.00           C  
ATOM    971  O   SER A 123       2.058  -0.541  15.980  1.00  0.00           O  
ATOM    972  OG  SER A 123       0.026  -4.091  14.251  1.00  0.00           O  
ATOM    973  N   MET A 124       2.075  -0.101  13.739  1.00  0.00           N  
ATOM    974  CA  MET A 124       2.188   1.346  13.892  1.00  0.00           C  
ATOM    975  C   MET A 124       1.049   2.060  13.172  1.00  0.00           C  
ATOM    976  CB  MET A 124       3.535   1.840  13.360  1.00  0.00           C  
ATOM    977  O   MET A 124       0.787   1.793  11.998  1.00  0.00           O  
ATOM    978  CG  MET A 124       4.733   1.264  14.097  1.00  0.00           C  
ATOM    979  SD  MET A 124       6.326   1.942  13.487  1.00  0.00           S  
ATOM    980  CE  MET A 124       6.342   1.258  11.807  1.00  0.00           C  
ATOM    981  N   VAL A 125       0.390   2.913  13.897  1.00  0.00           N  
ATOM    982  CA  VAL A 125      -0.724   3.663  13.325  1.00  0.00           C  
ATOM    983  C   VAL A 125      -0.475   5.161  13.486  1.00  0.00           C  
ATOM    984  CB  VAL A 125      -2.067   3.273  13.980  1.00  0.00           C  
ATOM    985  O   VAL A 125      -0.083   5.620  14.561  1.00  0.00           O  
ATOM    986  CG1 VAL A 125      -3.227   4.010  13.314  1.00  0.00           C  
ATOM    987  CG2 VAL A 125      -2.277   1.761  13.906  1.00  0.00           C  
ATOM    988  N   SER A 126      -0.628   5.867  12.506  1.00  0.00           N  
ATOM    989  CA  SER A 126      -0.422   7.311  12.556  1.00  0.00           C  
ATOM    990  C   SER A 126      -1.583   8.011  13.255  1.00  0.00           C  
ATOM    991  CB  SER A 126      -0.249   7.877  11.146  1.00  0.00           C  
ATOM    992  O   SER A 126      -2.605   7.388  13.547  1.00  0.00           O  
ATOM    993  OG  SER A 126      -1.489   7.910  10.461  1.00  0.00           O  
ATOM    994  N   ASP A 127      -1.383   9.346  13.450  1.00  0.00           N  
ATOM    995  CA  ASP A 127      -2.508  10.216  13.779  1.00  0.00           C  
ATOM    996  C   ASP A 127      -3.459  10.356  12.592  1.00  0.00           C  
ATOM    997  CB  ASP A 127      -2.010  11.594  14.219  1.00  0.00           C  
ATOM    998  O   ASP A 127      -3.153   9.901  11.488  1.00  0.00           O  
ATOM    999  CG  ASP A 127      -2.872  12.218  15.302  1.00  0.00           C  
ATOM   1000  OD1 ASP A 127      -4.054  11.833  15.439  1.00  0.00           O  
ATOM   1001  OD2 ASP A 127      -2.367  13.105  16.024  1.00  0.00           O  
ATOM   1002  N   VAL A 128      -4.603  10.903  12.819  1.00  0.00           N  
ATOM   1003  CA  VAL A 128      -5.631  11.036  11.792  1.00  0.00           C  
ATOM   1004  C   VAL A 128      -5.339  12.258  10.923  1.00  0.00           C  
ATOM   1005  CB  VAL A 128      -7.042  11.148  12.413  1.00  0.00           C  
ATOM   1006  O   VAL A 128      -4.766  13.242  11.397  1.00  0.00           O  
ATOM   1007  CG1 VAL A 128      -8.085  11.435  11.334  1.00  0.00           C  
ATOM   1008  CG2 VAL A 128      -7.392   9.871  13.174  1.00  0.00           C  
ATOM   1009  N   SER A 129      -5.634  12.144   9.670  1.00  0.00           N  
ATOM   1010  CA  SER A 129      -5.561  13.245   8.714  1.00  0.00           C  
ATOM   1011  C   SER A 129      -6.822  13.320   7.860  1.00  0.00           C  
ATOM   1012  CB  SER A 129      -4.334  13.094   7.815  1.00  0.00           C  
ATOM   1013  O   SER A 129      -7.501  12.311   7.656  1.00  0.00           O  
ATOM   1014  OG  SER A 129      -4.245  14.172   6.900  1.00  0.00           O  
ATOM   1015  N   THR A 130      -7.120  14.476   7.487  1.00  0.00           N  
ATOM   1016  CA  THR A 130      -8.200  14.650   6.522  1.00  0.00           C  
ATOM   1017  C   THR A 130      -7.674  14.524   5.095  1.00  0.00           C  
ATOM   1018  CB  THR A 130      -8.891  16.015   6.698  1.00  0.00           C  
ATOM   1019  O   THR A 130      -6.548  14.932   4.804  1.00  0.00           O  
ATOM   1020  CG2 THR A 130     -10.139  16.115   5.827  1.00  0.00           C  
ATOM   1021  OG1 THR A 130      -9.265  16.181   8.071  1.00  0.00           O  
ATOM   1022  N   THR A 131      -8.515  13.877   4.244  1.00  0.00           N  
ATOM   1023  CA  THR A 131      -8.028  13.647   2.888  1.00  0.00           C  
ATOM   1024  C   THR A 131      -8.936  14.325   1.866  1.00  0.00           C  
ATOM   1025  CB  THR A 131      -7.933  12.142   2.576  1.00  0.00           C  
ATOM   1026  O   THR A 131     -10.143  14.445   2.083  1.00  0.00           O  
ATOM   1027  CG2 THR A 131      -9.314  11.496   2.560  1.00  0.00           C  
ATOM   1028  OG1 THR A 131      -7.320  11.964   1.293  1.00  0.00           O  
ATOM   1029  N   PHE A 132      -8.300  14.811   0.727  1.00  0.00           N  
ATOM   1030  CA  PHE A 132      -8.981  15.480  -0.376  1.00  0.00           C  
ATOM   1031  C   PHE A 132      -8.385  15.061  -1.714  1.00  0.00           C  
ATOM   1032  CB  PHE A 132      -8.897  17.001  -0.217  1.00  0.00           C  
ATOM   1033  O   PHE A 132      -7.199  14.736  -1.798  1.00  0.00           O  
ATOM   1034  CG  PHE A 132      -9.644  17.530   0.977  1.00  0.00           C  
ATOM   1035  CD1 PHE A 132     -10.992  17.855   0.883  1.00  0.00           C  
ATOM   1036  CD2 PHE A 132      -8.999  17.701   2.195  1.00  0.00           C  
ATOM   1037  CE1 PHE A 132     -11.686  18.344   1.987  1.00  0.00           C  
ATOM   1038  CE2 PHE A 132      -9.686  18.189   3.303  1.00  0.00           C  
ATOM   1039  CZ  PHE A 132     -11.029  18.511   3.196  1.00  0.00           C  
ATOM   1040  N   PRO A 133      -9.271  14.994  -2.647  1.00  0.00           N  
ATOM   1041  CA  PRO A 133      -8.728  14.719  -3.979  1.00  0.00           C  
ATOM   1042  C   PRO A 133      -7.804  15.827  -4.480  1.00  0.00           C  
ATOM   1043  CB  PRO A 133      -9.978  14.613  -4.855  1.00  0.00           C  
ATOM   1044  O   PRO A 133      -8.003  16.999  -4.147  1.00  0.00           O  
ATOM   1045  CG  PRO A 133     -11.003  15.452  -4.161  1.00  0.00           C  
ATOM   1046  CD  PRO A 133     -10.748  15.391  -2.683  1.00  0.00           C  
ATOM   1047  N   SER A 134      -6.714  15.333  -5.188  1.00  0.00           N  
ATOM   1048  CA  SER A 134      -5.863  16.311  -5.858  1.00  0.00           C  
ATOM   1049  C   SER A 134      -6.514  16.827  -7.136  1.00  0.00           C  
ATOM   1050  CB  SER A 134      -4.498  15.701  -6.181  1.00  0.00           C  
ATOM   1051  O   SER A 134      -7.450  16.214  -7.654  1.00  0.00           O  
ATOM   1052  OG  SER A 134      -4.616  14.704  -7.180  1.00  0.00           O  
ATOM   1053  N   SER A 135      -6.135  17.982  -7.546  1.00  0.00           N  
ATOM   1054  CA  SER A 135      -6.697  18.632  -8.725  1.00  0.00           C  
ATOM   1055  C   SER A 135      -6.501  17.779  -9.973  1.00  0.00           C  
ATOM   1056  CB  SER A 135      -6.063  20.008  -8.933  1.00  0.00           C  
ATOM   1057  O   SER A 135      -7.326  17.810 -10.889  1.00  0.00           O  
ATOM   1058  OG  SER A 135      -4.648  19.915  -8.928  1.00  0.00           O  
ATOM   1059  N   ASP A 136      -5.505  16.841  -9.910  1.00  0.00           N  
ATOM   1060  CA  ASP A 136      -5.162  16.062 -11.095  1.00  0.00           C  
ATOM   1061  C   ASP A 136      -5.983  14.776 -11.164  1.00  0.00           C  
ATOM   1062  CB  ASP A 136      -3.668  15.733 -11.107  1.00  0.00           C  
ATOM   1063  O   ASP A 136      -5.996  14.095 -12.191  1.00  0.00           O  
ATOM   1064  CG  ASP A 136      -2.788  16.971 -11.095  1.00  0.00           C  
ATOM   1065  OD1 ASP A 136      -3.250  18.051 -11.521  1.00  0.00           O  
ATOM   1066  OD2 ASP A 136      -1.622  16.863 -10.658  1.00  0.00           O  
ATOM   1067  N   GLY A 137      -6.829  14.465 -10.148  1.00  0.00           N  
ATOM   1068  CA  GLY A 137      -7.875  13.455 -10.128  1.00  0.00           C  
ATOM   1069  C   GLY A 137      -7.355  12.063  -9.827  1.00  0.00           C  
ATOM   1070  O   GLY A 137      -8.123  11.174  -9.455  1.00  0.00           O  
ATOM   1071  N   VAL A 138      -6.052  11.871  -9.777  1.00  0.00           N  
ATOM   1072  CA  VAL A 138      -5.592  10.497  -9.605  1.00  0.00           C  
ATOM   1073  C   VAL A 138      -5.085  10.296  -8.178  1.00  0.00           C  
ATOM   1074  CB  VAL A 138      -4.484  10.137 -10.620  1.00  0.00           C  
ATOM   1075  O   VAL A 138      -5.279   9.231  -7.588  1.00  0.00           O  
ATOM   1076  CG1 VAL A 138      -3.995   8.707 -10.402  1.00  0.00           C  
ATOM   1077  CG2 VAL A 138      -4.990  10.320 -12.049  1.00  0.00           C  
ATOM   1078  N   PHE A 139      -4.663  11.341  -7.643  1.00  0.00           N  
ATOM   1079  CA  PHE A 139      -4.058  11.290  -6.317  1.00  0.00           C  
ATOM   1080  C   PHE A 139      -4.927  12.016  -5.297  1.00  0.00           C  
ATOM   1081  CB  PHE A 139      -2.654  11.903  -6.342  1.00  0.00           C  
ATOM   1082  O   PHE A 139      -5.732  12.876  -5.659  1.00  0.00           O  
ATOM   1083  CG  PHE A 139      -1.641  11.071  -7.080  1.00  0.00           C  
ATOM   1084  CD1 PHE A 139      -1.227   9.845  -6.575  1.00  0.00           C  
ATOM   1085  CD2 PHE A 139      -1.103  11.515  -8.281  1.00  0.00           C  
ATOM   1086  CE1 PHE A 139      -0.289   9.072  -7.256  1.00  0.00           C  
ATOM   1087  CE2 PHE A 139      -0.166  10.748  -8.968  1.00  0.00           C  
ATOM   1088  CZ  PHE A 139       0.241   9.528  -8.453  1.00  0.00           C  
ATOM   1089  N   TRP A 140      -4.809  11.525  -4.129  1.00  0.00           N  
ATOM   1090  CA  TRP A 140      -5.427  12.161  -2.970  1.00  0.00           C  
ATOM   1091  C   TRP A 140      -4.367  12.662  -1.995  1.00  0.00           C  
ATOM   1092  CB  TRP A 140      -6.371  11.187  -2.260  1.00  0.00           C  
ATOM   1093  O   TRP A 140      -3.277  12.092  -1.906  1.00  0.00           O  
ATOM   1094  CG  TRP A 140      -7.657  10.943  -2.992  1.00  0.00           C  
ATOM   1095  CD1 TRP A 140      -7.813  10.313  -4.196  1.00  0.00           C  
ATOM   1096  CD2 TRP A 140      -8.967  11.330  -2.569  1.00  0.00           C  
ATOM   1097  CE2 TRP A 140      -9.872  10.901  -3.565  1.00  0.00           C  
ATOM   1098  CE3 TRP A 140      -9.465  11.997  -1.441  1.00  0.00           C  
ATOM   1099  NE1 TRP A 140      -9.143  10.284  -4.546  1.00  0.00           N  
ATOM   1100  CH2 TRP A 140     -11.709  11.774  -2.354  1.00  0.00           C  
ATOM   1101  CZ2 TRP A 140     -11.249  11.119  -3.467  1.00  0.00           C  
ATOM   1102  CZ3 TRP A 140     -10.835  12.213  -1.346  1.00  0.00           C  
ATOM   1103  N   LYS A 141      -4.727  13.722  -1.398  1.00  0.00           N  
ATOM   1104  CA  LYS A 141      -3.771  14.336  -0.481  1.00  0.00           C  
ATOM   1105  C   LYS A 141      -4.058  13.933   0.963  1.00  0.00           C  
ATOM   1106  CB  LYS A 141      -3.799  15.859  -0.615  1.00  0.00           C  
ATOM   1107  O   LYS A 141      -5.209  13.688   1.328  1.00  0.00           O  
ATOM   1108  CG  LYS A 141      -3.423  16.365  -2.000  1.00  0.00           C  
ATOM   1109  CD  LYS A 141      -3.525  17.882  -2.087  1.00  0.00           C  
ATOM   1110  CE  LYS A 141      -3.223  18.384  -3.493  1.00  0.00           C  
ATOM   1111  NZ  LYS A 141      -3.392  19.864  -3.601  1.00  0.00           N  
ATOM   1112  N   HIS A 142      -2.991  13.859   1.736  1.00  0.00           N  
ATOM   1113  CA  HIS A 142      -3.048  13.729   3.188  1.00  0.00           C  
ATOM   1114  C   HIS A 142      -1.857  14.415   3.850  1.00  0.00           C  
ATOM   1115  CB  HIS A 142      -3.095  12.254   3.592  1.00  0.00           C  
ATOM   1116  O   HIS A 142      -0.895  14.786   3.174  1.00  0.00           O  
ATOM   1117  CG  HIS A 142      -1.832  11.510   3.295  1.00  0.00           C  
ATOM   1118  CD2 HIS A 142      -1.449  10.809   2.202  1.00  0.00           C  
ATOM   1119  ND1 HIS A 142      -0.787  11.431   4.190  1.00  0.00           N  
ATOM   1120  CE1 HIS A 142       0.187  10.712   3.658  1.00  0.00           C  
ATOM   1121  NE2 HIS A 142      -0.190  10.322   2.453  1.00  0.00           N  
ATOM   1122  N   TRP A 143      -1.874  14.596   5.178  1.00  0.00           N  
ATOM   1123  CA  TRP A 143      -0.868  15.407   5.857  1.00  0.00           C  
ATOM   1124  C   TRP A 143      -0.134  14.590   6.914  1.00  0.00           C  
ATOM   1125  CB  TRP A 143      -1.514  16.637   6.501  1.00  0.00           C  
ATOM   1126  O   TRP A 143       0.465  15.150   7.835  1.00  0.00           O  
ATOM   1127  CG  TRP A 143      -1.862  17.722   5.527  1.00  0.00           C  
ATOM   1128  CD1 TRP A 143      -1.097  18.805   5.193  1.00  0.00           C  
ATOM   1129  CD2 TRP A 143      -3.068  17.831   4.765  1.00  0.00           C  
ATOM   1130  CE2 TRP A 143      -2.966  19.006   3.988  1.00  0.00           C  
ATOM   1131  CE3 TRP A 143      -4.225  17.048   4.663  1.00  0.00           C  
ATOM   1132  NE1 TRP A 143      -1.756  19.581   4.267  1.00  0.00           N  
ATOM   1133  CH2 TRP A 143      -5.102  18.632   3.038  1.00  0.00           C  
ATOM   1134  CZ2 TRP A 143      -3.980  19.417   3.119  1.00  0.00           C  
ATOM   1135  CZ3 TRP A 143      -5.233  17.458   3.798  1.00  0.00           C  
ATOM   1136  N   ILE A 144      -0.241  13.306   6.725  1.00  0.00           N  
ATOM   1137  CA  ILE A 144       0.476  12.412   7.626  1.00  0.00           C  
ATOM   1138  C   ILE A 144       1.966  12.430   7.293  1.00  0.00           C  
ATOM   1139  CB  ILE A 144      -0.073  10.970   7.548  1.00  0.00           C  
ATOM   1140  O   ILE A 144       2.349  12.311   6.126  1.00  0.00           O  
ATOM   1141  CG1 ILE A 144      -1.552  10.940   7.951  1.00  0.00           C  
ATOM   1142  CG2 ILE A 144       0.753  10.028   8.428  1.00  0.00           C  
ATOM   1143  CD1 ILE A 144      -2.261   9.638   7.606  1.00  0.00           C  
ATOM   1144  N   GLN A 145       2.783  12.618   8.371  1.00  0.00           N  
ATOM   1145  CA  GLN A 145       4.230  12.605   8.189  1.00  0.00           C  
ATOM   1146  C   GLN A 145       4.721  11.219   7.782  1.00  0.00           C  
ATOM   1147  CB  GLN A 145       4.936  13.057   9.469  1.00  0.00           C  
ATOM   1148  O   GLN A 145       4.388  10.222   8.427  1.00  0.00           O  
ATOM   1149  CG  GLN A 145       4.730  14.530   9.797  1.00  0.00           C  
ATOM   1150  CD  GLN A 145       5.440  14.952  11.070  1.00  0.00           C  
ATOM   1151  NE2 GLN A 145       5.659  16.253  11.223  1.00  0.00           N  
ATOM   1152  OE1 GLN A 145       5.788  14.115  11.909  1.00  0.00           O  
ATOM   1153  N   THR A 146       5.428  11.164   6.650  1.00  0.00           N  
ATOM   1154  CA  THR A 146       5.959   9.892   6.175  1.00  0.00           C  
ATOM   1155  C   THR A 146       7.444  10.014   5.847  1.00  0.00           C  
ATOM   1156  CB  THR A 146       5.195   9.396   4.933  1.00  0.00           C  
ATOM   1157  O   THR A 146       7.971  11.123   5.734  1.00  0.00           O  
ATOM   1158  CG2 THR A 146       3.706   9.245   5.227  1.00  0.00           C  
ATOM   1159  OG1 THR A 146       5.368  10.337   3.867  1.00  0.00           O  
ATOM   1160  N   LYS A 147       8.151   8.960   5.905  1.00  0.00           N  
ATOM   1161  CA  LYS A 147       9.551   8.864   5.501  1.00  0.00           C  
ATOM   1162  C   LYS A 147       9.697   8.049   4.219  1.00  0.00           C  
ATOM   1163  CB  LYS A 147      10.391   8.240   6.617  1.00  0.00           C  
ATOM   1164  O   LYS A 147       8.768   7.348   3.813  1.00  0.00           O  
ATOM   1165  CG  LYS A 147      10.408   9.051   7.904  1.00  0.00           C  
ATOM   1166  CD  LYS A 147      11.253   8.377   8.978  1.00  0.00           C  
ATOM   1167  CE  LYS A 147      11.255   9.177  10.273  1.00  0.00           C  
ATOM   1168  NZ  LYS A 147      12.054   8.502  11.340  1.00  0.00           N  
ATOM   1169  N   ASP A 148      10.875   8.285   3.635  1.00  0.00           N  
ATOM   1170  CA  ASP A 148      11.186   7.453   2.476  1.00  0.00           C  
ATOM   1171  C   ASP A 148      11.052   5.970   2.813  1.00  0.00           C  
ATOM   1172  CB  ASP A 148      12.596   7.752   1.964  1.00  0.00           C  
ATOM   1173  O   ASP A 148      11.525   5.520   3.859  1.00  0.00           O  
ATOM   1174  CG  ASP A 148      12.714   9.118   1.311  1.00  0.00           C  
ATOM   1175  OD1 ASP A 148      11.681   9.684   0.892  1.00  0.00           O  
ATOM   1176  OD2 ASP A 148      13.849   9.631   1.213  1.00  0.00           O  
ATOM   1177  N   GLY A 149      10.319   5.252   2.011  1.00  0.00           N  
ATOM   1178  CA  GLY A 149      10.175   3.821   2.225  1.00  0.00           C  
ATOM   1179  C   GLY A 149       8.803   3.430   2.743  1.00  0.00           C  
ATOM   1180  O   GLY A 149       8.497   2.243   2.869  1.00  0.00           O  
ATOM   1181  N   GLN A 150       7.980   4.394   3.015  1.00  0.00           N  
ATOM   1182  CA  GLN A 150       6.670   4.091   3.581  1.00  0.00           C  
ATOM   1183  C   GLN A 150       5.608   3.993   2.489  1.00  0.00           C  
ATOM   1184  CB  GLN A 150       6.271   5.151   4.609  1.00  0.00           C  
ATOM   1185  O   GLN A 150       4.419   3.854   2.783  1.00  0.00           O  
ATOM   1186  CG  GLN A 150       7.079   5.093   5.898  1.00  0.00           C  
ATOM   1187  CD  GLN A 150       6.660   6.151   6.901  1.00  0.00           C  
ATOM   1188  NE2 GLN A 150       6.696   5.801   8.182  1.00  0.00           N  
ATOM   1189  OE1 GLN A 150       6.308   7.275   6.528  1.00  0.00           O  
ATOM   1190  N   CYS A 151       6.075   4.146   1.271  1.00  0.00           N  
ATOM   1191  CA  CYS A 151       5.154   3.915   0.164  1.00  0.00           C  
ATOM   1192  C   CYS A 151       4.560   2.513   0.232  1.00  0.00           C  
ATOM   1193  CB  CYS A 151       5.864   4.113  -1.175  1.00  0.00           C  
ATOM   1194  O   CYS A 151       5.222   1.575   0.679  1.00  0.00           O  
ATOM   1195  SG  CYS A 151       6.297   5.831  -1.522  1.00  0.00           S  
ATOM   1196  N   GLY A 152       3.306   2.478  -0.143  1.00  0.00           N  
ATOM   1197  CA  GLY A 152       2.651   1.180  -0.167  1.00  0.00           C  
ATOM   1198  C   GLY A 152       1.855   0.889   1.091  1.00  0.00           C  
ATOM   1199  O   GLY A 152       1.099  -0.083   1.143  1.00  0.00           O  
ATOM   1200  N   SER A 153       2.019   1.779   2.093  1.00  0.00           N  
ATOM   1201  CA  SER A 153       1.267   1.592   3.330  1.00  0.00           C  
ATOM   1202  C   SER A 153      -0.205   1.941   3.141  1.00  0.00           C  
ATOM   1203  CB  SER A 153       1.862   2.443   4.453  1.00  0.00           C  
ATOM   1204  O   SER A 153      -0.536   2.903   2.445  1.00  0.00           O  
ATOM   1205  OG  SER A 153       3.206   2.073   4.707  1.00  0.00           O  
ATOM   1206  N   PRO A 154      -1.072   1.203   3.784  1.00  0.00           N  
ATOM   1207  CA  PRO A 154      -2.509   1.421   3.602  1.00  0.00           C  
ATOM   1208  C   PRO A 154      -3.013   2.671   4.321  1.00  0.00           C  
ATOM   1209  CB  PRO A 154      -3.135   0.158   4.199  1.00  0.00           C  
ATOM   1210  O   PRO A 154      -2.597   2.948   5.450  1.00  0.00           O  
ATOM   1211  CG  PRO A 154      -2.122  -0.346   5.175  1.00  0.00           C  
ATOM   1212  CD  PRO A 154      -0.757   0.057   4.696  1.00  0.00           C  
ATOM   1213  N   LEU A 155      -3.806   3.394   3.638  1.00  0.00           N  
ATOM   1214  CA  LEU A 155      -4.615   4.447   4.243  1.00  0.00           C  
ATOM   1215  C   LEU A 155      -6.021   3.944   4.550  1.00  0.00           C  
ATOM   1216  CB  LEU A 155      -4.686   5.666   3.320  1.00  0.00           C  
ATOM   1217  O   LEU A 155      -6.720   3.460   3.657  1.00  0.00           O  
ATOM   1218  CG  LEU A 155      -3.458   6.578   3.305  1.00  0.00           C  
ATOM   1219  CD1 LEU A 155      -3.297   7.272   4.653  1.00  0.00           C  
ATOM   1220  CD2 LEU A 155      -2.205   5.783   2.955  1.00  0.00           C  
ATOM   1221  N   VAL A 156      -6.410   4.122   5.824  1.00  0.00           N  
ATOM   1222  CA  VAL A 156      -7.627   3.484   6.316  1.00  0.00           C  
ATOM   1223  C   VAL A 156      -8.600   4.547   6.822  1.00  0.00           C  
ATOM   1224  CB  VAL A 156      -7.321   2.465   7.436  1.00  0.00           C  
ATOM   1225  O   VAL A 156      -8.204   5.468   7.540  1.00  0.00           O  
ATOM   1226  CG1 VAL A 156      -8.604   1.785   7.912  1.00  0.00           C  
ATOM   1227  CG2 VAL A 156      -6.311   1.427   6.951  1.00  0.00           C  
ATOM   1228  N   SER A 157      -9.860   4.396   6.429  1.00  0.00           N  
ATOM   1229  CA  SER A 157     -10.911   5.279   6.922  1.00  0.00           C  
ATOM   1230  C   SER A 157     -11.208   5.016   8.395  1.00  0.00           C  
ATOM   1231  CB  SER A 157     -12.188   5.106   6.098  1.00  0.00           C  
ATOM   1232  O   SER A 157     -11.434   3.872   8.793  1.00  0.00           O  
ATOM   1233  OG  SER A 157     -13.255   5.847   6.662  1.00  0.00           O  
ATOM   1234  N   THR A 158     -11.239   6.097   9.168  1.00  0.00           N  
ATOM   1235  CA  THR A 158     -11.503   5.958  10.596  1.00  0.00           C  
ATOM   1236  C   THR A 158     -12.990   5.733  10.853  1.00  0.00           C  
ATOM   1237  CB  THR A 158     -11.027   7.199  11.375  1.00  0.00           C  
ATOM   1238  O   THR A 158     -13.379   5.292  11.936  1.00  0.00           O  
ATOM   1239  CG2 THR A 158      -9.520   7.388  11.241  1.00  0.00           C  
ATOM   1240  OG1 THR A 158     -11.691   8.361  10.862  1.00  0.00           O  
ATOM   1241  N   SER A 159     -13.807   5.975   9.844  1.00  0.00           N  
ATOM   1242  CA  SER A 159     -15.252   5.858  10.008  1.00  0.00           C  
ATOM   1243  C   SER A 159     -15.701   4.402   9.937  1.00  0.00           C  
ATOM   1244  CB  SER A 159     -15.981   6.676   8.941  1.00  0.00           C  
ATOM   1245  O   SER A 159     -16.541   3.967  10.727  1.00  0.00           O  
ATOM   1246  OG  SER A 159     -15.657   6.212   7.642  1.00  0.00           O  
ATOM   1247  N   ASP A 160     -15.008   3.624   9.007  1.00  0.00           N  
ATOM   1248  CA  ASP A 160     -15.529   2.274   8.819  1.00  0.00           C  
ATOM   1249  C   ASP A 160     -14.398   1.249   8.782  1.00  0.00           C  
ATOM   1250  CB  ASP A 160     -16.355   2.192   7.533  1.00  0.00           C  
ATOM   1251  O   ASP A 160     -14.644   0.051   8.623  1.00  0.00           O  
ATOM   1252  CG  ASP A 160     -15.582   2.631   6.302  1.00  0.00           C  
ATOM   1253  OD1 ASP A 160     -14.345   2.796   6.386  1.00  0.00           O  
ATOM   1254  OD2 ASP A 160     -16.214   2.815   5.240  1.00  0.00           O  
ATOM   1255  N   GLY A 161     -13.154   1.627   8.769  1.00  0.00           N  
ATOM   1256  CA  GLY A 161     -12.028   0.706   8.799  1.00  0.00           C  
ATOM   1257  C   GLY A 161     -11.667   0.161   7.431  1.00  0.00           C  
ATOM   1258  O   GLY A 161     -10.892  -0.791   7.321  1.00  0.00           O  
ATOM   1259  N   SER A 162     -12.278   0.742   6.414  1.00  0.00           N  
ATOM   1260  CA  SER A 162     -12.003   0.309   5.048  1.00  0.00           C  
ATOM   1261  C   SER A 162     -10.705   0.916   4.526  1.00  0.00           C  
ATOM   1262  CB  SER A 162     -13.160   0.687   4.122  1.00  0.00           C  
ATOM   1263  O   SER A 162     -10.355   2.044   4.880  1.00  0.00           O  
ATOM   1264  OG  SER A 162     -14.365   0.074   4.548  1.00  0.00           O  
ATOM   1265  N   ILE A 163      -9.948   0.126   3.765  1.00  0.00           N  
ATOM   1266  CA  ILE A 163      -8.767   0.651   3.088  1.00  0.00           C  
ATOM   1267  C   ILE A 163      -9.192   1.501   1.892  1.00  0.00           C  
ATOM   1268  CB  ILE A 163      -7.825  -0.485   2.630  1.00  0.00           C  
ATOM   1269  O   ILE A 163      -9.894   1.019   0.999  1.00  0.00           O  
ATOM   1270  CG1 ILE A 163      -7.316  -1.276   3.840  1.00  0.00           C  
ATOM   1271  CG2 ILE A 163      -6.659   0.077   1.813  1.00  0.00           C  
ATOM   1272  CD1 ILE A 163      -6.540  -2.534   3.475  1.00  0.00           C  
ATOM   1273  N   VAL A 164      -8.741   2.758   1.862  1.00  0.00           N  
ATOM   1274  CA  VAL A 164      -9.223   3.672   0.832  1.00  0.00           C  
ATOM   1275  C   VAL A 164      -8.109   3.950  -0.175  1.00  0.00           C  
ATOM   1276  CB  VAL A 164      -9.732   4.997   1.442  1.00  0.00           C  
ATOM   1277  O   VAL A 164      -8.349   4.548  -1.227  1.00  0.00           O  
ATOM   1278  CG1 VAL A 164     -10.973   4.755   2.300  1.00  0.00           C  
ATOM   1279  CG2 VAL A 164      -8.631   5.663   2.265  1.00  0.00           C  
ATOM   1280  N   GLY A 165      -6.912   3.490   0.149  1.00  0.00           N  
ATOM   1281  CA  GLY A 165      -5.791   3.701  -0.753  1.00  0.00           C  
ATOM   1282  C   GLY A 165      -4.456   3.315  -0.146  1.00  0.00           C  
ATOM   1283  O   GLY A 165      -4.407   2.737   0.942  1.00  0.00           O  
ATOM   1284  N   ILE A 166      -3.426   3.455  -0.960  1.00  0.00           N  
ATOM   1285  CA  ILE A 166      -2.078   3.180  -0.473  1.00  0.00           C  
ATOM   1286  C   ILE A 166      -1.191   4.403  -0.694  1.00  0.00           C  
ATOM   1287  CB  ILE A 166      -1.467   1.942  -1.166  1.00  0.00           C  
ATOM   1288  O   ILE A 166      -1.372   5.142  -1.664  1.00  0.00           O  
ATOM   1289  CG1 ILE A 166      -1.371   2.171  -2.679  1.00  0.00           C  
ATOM   1290  CG2 ILE A 166      -2.288   0.688  -0.853  1.00  0.00           C  
ATOM   1291  CD1 ILE A 166      -0.644   1.062  -3.428  1.00  0.00           C  
ATOM   1292  N   HIS A 167      -0.370   4.641   0.316  1.00  0.00           N  
ATOM   1293  CA  HIS A 167       0.546   5.774   0.256  1.00  0.00           C  
ATOM   1294  C   HIS A 167       1.461   5.678  -0.960  1.00  0.00           C  
ATOM   1295  CB  HIS A 167       1.380   5.857   1.535  1.00  0.00           C  
ATOM   1296  O   HIS A 167       2.022   4.616  -1.238  1.00  0.00           O  
ATOM   1297  CG  HIS A 167       2.389   6.961   1.523  1.00  0.00           C  
ATOM   1298  CD2 HIS A 167       3.741   6.929   1.469  1.00  0.00           C  
ATOM   1299  ND1 HIS A 167       2.036   8.292   1.575  1.00  0.00           N  
ATOM   1300  CE1 HIS A 167       3.131   9.033   1.551  1.00  0.00           C  
ATOM   1301  NE2 HIS A 167       4.179   8.230   1.487  1.00  0.00           N  
ATOM   1302  N   SER A 168       1.742   6.749  -1.757  1.00  0.00           N  
ATOM   1303  CA  SER A 168       2.507   6.736  -3.000  1.00  0.00           C  
ATOM   1304  C   SER A 168       3.710   7.671  -2.919  1.00  0.00           C  
ATOM   1305  CB  SER A 168       1.620   7.134  -4.180  1.00  0.00           C  
ATOM   1306  O   SER A 168       4.840   7.262  -3.194  1.00  0.00           O  
ATOM   1307  OG  SER A 168       0.649   6.134  -4.439  1.00  0.00           O  
ATOM   1308  N   ALA A 169       3.549   8.869  -2.707  1.00  0.00           N  
ATOM   1309  CA  ALA A 169       4.669   9.800  -2.823  1.00  0.00           C  
ATOM   1310  C   ALA A 169       4.519  10.962  -1.845  1.00  0.00           C  
ATOM   1311  CB  ALA A 169       4.780  10.323  -4.253  1.00  0.00           C  
ATOM   1312  O   ALA A 169       3.449  11.159  -1.265  1.00  0.00           O  
ATOM   1313  N   SER A 170       5.738  11.498  -1.623  1.00  0.00           N  
ATOM   1314  CA  SER A 170       5.841  12.760  -0.898  1.00  0.00           C  
ATOM   1315  C   SER A 170       6.332  13.881  -1.808  1.00  0.00           C  
ATOM   1316  CB  SER A 170       6.780  12.616   0.300  1.00  0.00           C  
ATOM   1317  O   SER A 170       6.992  13.625  -2.817  1.00  0.00           O  
ATOM   1318  OG  SER A 170       8.109  12.376  -0.129  1.00  0.00           O  
ATOM   1319  N   ASN A 171       5.573  14.949  -1.870  1.00  0.00           N  
ATOM   1320  CA  ASN A 171       6.094  16.141  -2.530  1.00  0.00           C  
ATOM   1321  C   ASN A 171       7.283  16.727  -1.774  1.00  0.00           C  
ATOM   1322  CB  ASN A 171       4.993  17.192  -2.686  1.00  0.00           C  
ATOM   1323  O   ASN A 171       7.253  16.829  -0.546  1.00  0.00           O  
ATOM   1324  CG  ASN A 171       5.391  18.321  -3.617  1.00  0.00           C  
ATOM   1325  ND2 ASN A 171       4.438  19.185  -3.943  1.00  0.00           N  
ATOM   1326  OD1 ASN A 171       6.547  18.415  -4.040  1.00  0.00           O  
ATOM   1327  N   PHE A 172       8.496  16.854  -2.452  1.00  0.00           N  
ATOM   1328  CA  PHE A 172       9.766  17.392  -1.979  1.00  0.00           C  
ATOM   1329  C   PHE A 172       9.608  18.840  -1.532  1.00  0.00           C  
ATOM   1330  CB  PHE A 172      10.833  17.294  -3.074  1.00  0.00           C  
ATOM   1331  O   PHE A 172      10.284  19.286  -0.603  1.00  0.00           O  
ATOM   1332  CG  PHE A 172      11.244  15.883  -3.396  1.00  0.00           C  
ATOM   1333  CD1 PHE A 172      12.126  15.195  -2.572  1.00  0.00           C  
ATOM   1334  CD2 PHE A 172      10.748  15.243  -4.525  1.00  0.00           C  
ATOM   1335  CE1 PHE A 172      12.508  13.888  -2.868  1.00  0.00           C  
ATOM   1336  CE2 PHE A 172      11.125  13.938  -4.828  1.00  0.00           C  
ATOM   1337  CZ  PHE A 172      12.006  13.263  -3.998  1.00  0.00           C  
ATOM   1338  N   THR A 173       8.472  19.499  -2.032  1.00  0.00           N  
ATOM   1339  CA  THR A 173       8.342  20.934  -1.802  1.00  0.00           C  
ATOM   1340  C   THR A 173       7.117  21.236  -0.943  1.00  0.00           C  
ATOM   1341  CB  THR A 173       8.244  21.705  -3.131  1.00  0.00           C  
ATOM   1342  O   THR A 173       7.098  22.224  -0.207  1.00  0.00           O  
ATOM   1343  CG2 THR A 173       9.534  21.583  -3.935  1.00  0.00           C  
ATOM   1344  OG1 THR A 173       7.160  21.176  -3.905  1.00  0.00           O  
ATOM   1345  N   ASN A 174       6.271  20.285  -0.792  1.00  0.00           N  
ATOM   1346  CA  ASN A 174       4.988  20.528  -0.142  1.00  0.00           C  
ATOM   1347  C   ASN A 174       4.802  19.636   1.083  1.00  0.00           C  
ATOM   1348  CB  ASN A 174       3.837  20.321  -1.129  1.00  0.00           C  
ATOM   1349  O   ASN A 174       5.477  18.614   1.219  1.00  0.00           O  
ATOM   1350  CG  ASN A 174       3.295  21.627  -1.676  1.00  0.00           C  
ATOM   1351  ND2 ASN A 174       2.547  21.546  -2.770  1.00  0.00           N  
ATOM   1352  OD1 ASN A 174       3.548  22.699  -1.121  1.00  0.00           O  
ATOM   1353  N   THR A 175       4.311  20.198   2.216  1.00  0.00           N  
ATOM   1354  CA  THR A 175       3.937  19.626   3.505  1.00  0.00           C  
ATOM   1355  C   THR A 175       2.902  18.518   3.325  1.00  0.00           C  
ATOM   1356  CB  THR A 175       3.380  20.703   4.454  1.00  0.00           C  
ATOM   1357  O   THR A 175       2.467  17.904   4.302  1.00  0.00           O  
ATOM   1358  CG2 THR A 175       4.460  21.708   4.839  1.00  0.00           C  
ATOM   1359  OG1 THR A 175       2.308  21.397   3.803  1.00  0.00           O  
ATOM   1360  N   ASN A 176       2.502  18.314   1.958  1.00  0.00           N  
ATOM   1361  CA  ASN A 176       1.464  17.293   1.868  1.00  0.00           C  
ATOM   1362  C   ASN A 176       1.969  16.040   1.159  1.00  0.00           C  
ATOM   1363  CB  ASN A 176       0.228  17.845   1.155  1.00  0.00           C  
ATOM   1364  O   ASN A 176       2.978  16.086   0.452  1.00  0.00           O  
ATOM   1365  CG  ASN A 176       0.556  18.450  -0.196  1.00  0.00           C  
ATOM   1366  ND2 ASN A 176      -0.392  19.190  -0.760  1.00  0.00           N  
ATOM   1367  OD1 ASN A 176       1.651  18.254  -0.729  1.00  0.00           O  
ATOM   1368  N   ASN A 177       1.434  14.921   1.573  1.00  0.00           N  
ATOM   1369  CA  ASN A 177       1.686  13.622   0.959  1.00  0.00           C  
ATOM   1370  C   ASN A 177       0.522  13.183   0.076  1.00  0.00           C  
ATOM   1371  CB  ASN A 177       1.966  12.567   2.031  1.00  0.00           C  
ATOM   1372  O   ASN A 177      -0.565  13.761   0.141  1.00  0.00           O  
ATOM   1373  CG  ASN A 177       3.262  12.821   2.777  1.00  0.00           C  
ATOM   1374  ND2 ASN A 177       3.193  12.820   4.103  1.00  0.00           N  
ATOM   1375  OD1 ASN A 177       4.315  13.018   2.166  1.00  0.00           O  
ATOM   1376  N   TYR A 178       0.858  12.235  -0.863  1.00  0.00           N  
ATOM   1377  CA  TYR A 178      -0.161  11.752  -1.789  1.00  0.00           C  
ATOM   1378  C   TYR A 178      -0.343  10.245  -1.662  1.00  0.00           C  
ATOM   1379  CB  TYR A 178       0.208  12.114  -3.231  1.00  0.00           C  
ATOM   1380  O   TYR A 178       0.582   9.533  -1.261  1.00  0.00           O  
ATOM   1381  CG  TYR A 178       0.314  13.600  -3.476  1.00  0.00           C  
ATOM   1382  CD1 TYR A 178      -0.817  14.359  -3.770  1.00  0.00           C  
ATOM   1383  CD2 TYR A 178       1.543  14.247  -3.415  1.00  0.00           C  
ATOM   1384  CE1 TYR A 178      -0.724  15.728  -3.998  1.00  0.00           C  
ATOM   1385  CE2 TYR A 178       1.648  15.615  -3.642  1.00  0.00           C  
ATOM   1386  OH  TYR A 178       0.608  17.701  -4.157  1.00  0.00           O  
ATOM   1387  CZ  TYR A 178       0.511  16.346  -3.932  1.00  0.00           C  
ATOM   1388  N   PHE A 179      -1.550   9.861  -1.880  1.00  0.00           N  
ATOM   1389  CA  PHE A 179      -1.789   8.426  -1.974  1.00  0.00           C  
ATOM   1390  C   PHE A 179      -2.681   8.103  -3.167  1.00  0.00           C  
ATOM   1391  CB  PHE A 179      -2.425   7.899  -0.685  1.00  0.00           C  
ATOM   1392  O   PHE A 179      -3.348   8.988  -3.707  1.00  0.00           O  
ATOM   1393  CG  PHE A 179      -3.859   8.318  -0.500  1.00  0.00           C  
ATOM   1394  CD1 PHE A 179      -4.171   9.579  -0.006  1.00  0.00           C  
ATOM   1395  CD2 PHE A 179      -4.895   7.451  -0.821  1.00  0.00           C  
ATOM   1396  CE1 PHE A 179      -5.497   9.970   0.166  1.00  0.00           C  
ATOM   1397  CE2 PHE A 179      -6.222   7.834  -0.652  1.00  0.00           C  
ATOM   1398  CZ  PHE A 179      -6.521   9.094  -0.158  1.00  0.00           C  
ATOM   1399  N   THR A 180      -2.539   6.894  -3.630  1.00  0.00           N  
ATOM   1400  CA  THR A 180      -3.356   6.376  -4.722  1.00  0.00           C  
ATOM   1401  C   THR A 180      -4.607   5.688  -4.183  1.00  0.00           C  
ATOM   1402  CB  THR A 180      -2.559   5.389  -5.595  1.00  0.00           C  
ATOM   1403  O   THR A 180      -4.520   4.839  -3.294  1.00  0.00           O  
ATOM   1404  CG2 THR A 180      -3.381   4.927  -6.794  1.00  0.00           C  
ATOM   1405  OG1 THR A 180      -1.367   6.030  -6.065  1.00  0.00           O  
ATOM   1406  N   THR A 181      -5.716   6.048  -4.729  1.00  0.00           N  
ATOM   1407  CA  THR A 181      -6.982   5.508  -4.245  1.00  0.00           C  
ATOM   1408  C   THR A 181      -7.275   4.156  -4.888  1.00  0.00           C  
ATOM   1409  CB  THR A 181      -8.146   6.476  -4.527  1.00  0.00           C  
ATOM   1410  O   THR A 181      -6.807   3.874  -5.993  1.00  0.00           O  
ATOM   1411  CG2 THR A 181      -7.889   7.843  -3.901  1.00  0.00           C  
ATOM   1412  OG1 THR A 181      -8.298   6.633  -5.943  1.00  0.00           O  
ATOM   1413  N   VAL A 182      -8.036   3.390  -4.132  1.00  0.00           N  
ATOM   1414  CA  VAL A 182      -8.553   2.148  -4.697  1.00  0.00           C  
ATOM   1415  C   VAL A 182      -9.733   2.451  -5.618  1.00  0.00           C  
ATOM   1416  CB  VAL A 182      -8.980   1.155  -3.593  1.00  0.00           C  
ATOM   1417  O   VAL A 182     -10.548   3.329  -5.324  1.00  0.00           O  
ATOM   1418  CG1 VAL A 182      -7.767   0.684  -2.792  1.00  0.00           C  
ATOM   1419  CG2 VAL A 182     -10.016   1.796  -2.671  1.00  0.00           C  
ATOM   1420  N   PRO A 183      -9.742   1.837  -6.864  1.00  0.00           N  
ATOM   1421  CA  PRO A 183     -10.871   2.085  -7.763  1.00  0.00           C  
ATOM   1422  C   PRO A 183     -12.186   1.524  -7.227  1.00  0.00           C  
ATOM   1423  CB  PRO A 183     -10.459   1.372  -9.053  1.00  0.00           C  
ATOM   1424  O   PRO A 183     -12.180   0.675  -6.333  1.00  0.00           O  
ATOM   1425  CG  PRO A 183      -9.572   0.255  -8.605  1.00  0.00           C  
ATOM   1426  CD  PRO A 183      -8.818   0.704  -7.387  1.00  0.00           C  
ATOM   1427  N   PRO A 184     -13.263   2.113  -7.921  1.00  0.00           N  
ATOM   1428  CA  PRO A 184     -14.547   1.514  -7.550  1.00  0.00           C  
ATOM   1429  C   PRO A 184     -14.630   0.030  -7.903  1.00  0.00           C  
ATOM   1430  CB  PRO A 184     -15.562   2.325  -8.360  1.00  0.00           C  
ATOM   1431  O   PRO A 184     -14.005  -0.414  -8.869  1.00  0.00           O  
ATOM   1432  CG  PRO A 184     -14.773   2.904  -9.490  1.00  0.00           C  
ATOM   1433  CD  PRO A 184     -13.336   3.007  -9.065  1.00  0.00           C  
ATOM   1434  N   ASP A 185     -15.078  -0.832  -7.067  1.00  0.00           N  
ATOM   1435  CA  ASP A 185     -15.325  -2.247  -7.328  1.00  0.00           C  
ATOM   1436  C   ASP A 185     -14.032  -3.055  -7.245  1.00  0.00           C  
ATOM   1437  CB  ASP A 185     -15.974  -2.434  -8.701  1.00  0.00           C  
ATOM   1438  O   ASP A 185     -13.853  -4.028  -7.979  1.00  0.00           O  
ATOM   1439  CG  ASP A 185     -17.364  -1.829  -8.787  1.00  0.00           C  
ATOM   1440  OD1 ASP A 185     -18.106  -1.860  -7.781  1.00  0.00           O  
ATOM   1441  OD2 ASP A 185     -17.722  -1.319  -9.871  1.00  0.00           O  
ATOM   1442  N   PHE A 186     -13.076  -2.480  -6.580  1.00  0.00           N  
ATOM   1443  CA  PHE A 186     -11.771  -3.105  -6.404  1.00  0.00           C  
ATOM   1444  C   PHE A 186     -11.917  -4.518  -5.851  1.00  0.00           C  
ATOM   1445  CB  PHE A 186     -10.892  -2.265  -5.472  1.00  0.00           C  
ATOM   1446  O   PHE A 186     -11.195  -5.429  -6.261  1.00  0.00           O  
ATOM   1447  CG  PHE A 186      -9.439  -2.657  -5.492  1.00  0.00           C  
ATOM   1448  CD1 PHE A 186      -8.775  -2.979  -4.314  1.00  0.00           C  
ATOM   1449  CD2 PHE A 186      -8.736  -2.703  -6.689  1.00  0.00           C  
ATOM   1450  CE1 PHE A 186      -7.430  -3.342  -4.330  1.00  0.00           C  
ATOM   1451  CE2 PHE A 186      -7.392  -3.065  -6.712  1.00  0.00           C  
ATOM   1452  CZ  PHE A 186      -6.741  -3.383  -5.531  1.00  0.00           C  
ATOM   1453  N   MET A 187     -12.860  -4.677  -5.065  1.00  0.00           N  
ATOM   1454  CA  MET A 187     -13.089  -5.987  -4.464  1.00  0.00           C  
ATOM   1455  C   MET A 187     -13.443  -7.020  -5.528  1.00  0.00           C  
ATOM   1456  CB  MET A 187     -14.202  -5.912  -3.417  1.00  0.00           C  
ATOM   1457  O   MET A 187     -12.994  -8.166  -5.462  1.00  0.00           O  
ATOM   1458  CG  MET A 187     -13.779  -5.243  -2.119  1.00  0.00           C  
ATOM   1459  SD  MET A 187     -12.408  -6.132  -1.284  1.00  0.00           S  
ATOM   1460  CE  MET A 187     -13.268  -7.650  -0.785  1.00  0.00           C  
ATOM   1461  N   ARG A 188     -14.240  -6.650  -6.426  1.00  0.00           N  
ATOM   1462  CA  ARG A 188     -14.635  -7.530  -7.522  1.00  0.00           C  
ATOM   1463  C   ARG A 188     -13.425  -7.954  -8.347  1.00  0.00           C  
ATOM   1464  CB  ARG A 188     -15.666  -6.842  -8.419  1.00  0.00           C  
ATOM   1465  O   ARG A 188     -13.324  -9.111  -8.761  1.00  0.00           O  
ATOM   1466  CG  ARG A 188     -16.344  -7.777  -9.407  1.00  0.00           C  
ATOM   1467  CD  ARG A 188     -17.428  -7.066 -10.204  1.00  0.00           C  
ATOM   1468  NE  ARG A 188     -17.509  -7.569 -11.573  1.00  0.00           N  
ATOM   1469  NH1 ARG A 188     -19.119  -6.058 -12.253  1.00  0.00           N  
ATOM   1470  NH2 ARG A 188     -18.304  -7.613 -13.727  1.00  0.00           N  
ATOM   1471  CZ  ARG A 188     -18.310  -7.079 -12.515  1.00  0.00           C  
ATOM   1472  N   LEU A 189     -12.531  -6.984  -8.531  1.00  0.00           N  
ATOM   1473  CA  LEU A 189     -11.302  -7.267  -9.263  1.00  0.00           C  
ATOM   1474  C   LEU A 189     -10.473  -8.327  -8.544  1.00  0.00           C  
ATOM   1475  CB  LEU A 189     -10.476  -5.990  -9.438  1.00  0.00           C  
ATOM   1476  O   LEU A 189      -9.888  -9.203  -9.185  1.00  0.00           O  
ATOM   1477  CG  LEU A 189      -9.158  -6.134 -10.201  1.00  0.00           C  
ATOM   1478  CD1 LEU A 189      -9.427  -6.425 -11.673  1.00  0.00           C  
ATOM   1479  CD2 LEU A 189      -8.310  -4.876 -10.045  1.00  0.00           C  
ATOM   1480  N   LEU A 190     -10.510  -8.336  -7.244  1.00  0.00           N  
ATOM   1481  CA  LEU A 190      -9.687  -9.230  -6.436  1.00  0.00           C  
ATOM   1482  C   LEU A 190     -10.314 -10.618  -6.352  1.00  0.00           C  
ATOM   1483  CB  LEU A 190      -9.497  -8.658  -5.029  1.00  0.00           C  
ATOM   1484  O   LEU A 190      -9.605 -11.616  -6.200  1.00  0.00           O  
ATOM   1485  CG  LEU A 190      -8.653  -7.387  -4.922  1.00  0.00           C  
ATOM   1486  CD1 LEU A 190      -8.651  -6.871  -3.487  1.00  0.00           C  
ATOM   1487  CD2 LEU A 190      -7.231  -7.646  -5.405  1.00  0.00           C  
ATOM   1488  N   THR A 191     -11.588 -10.697  -6.547  1.00  0.00           N  
ATOM   1489  CA  THR A 191     -12.264 -11.957  -6.261  1.00  0.00           C  
ATOM   1490  C   THR A 191     -12.747 -12.617  -7.549  1.00  0.00           C  
ATOM   1491  CB  THR A 191     -13.457 -11.747  -5.310  1.00  0.00           C  
ATOM   1492  O   THR A 191     -12.964 -13.830  -7.588  1.00  0.00           O  
ATOM   1493  CG2 THR A 191     -12.988 -11.297  -3.930  1.00  0.00           C  
ATOM   1494  OG1 THR A 191     -14.326 -10.748  -5.856  1.00  0.00           O  
ATOM   1495  N   ASP A 192     -12.864 -11.811  -8.607  1.00  0.00           N  
ATOM   1496  CA  ASP A 192     -13.383 -12.335  -9.867  1.00  0.00           C  
ATOM   1497  C   ASP A 192     -12.252 -12.613 -10.855  1.00  0.00           C  
ATOM   1498  CB  ASP A 192     -14.389 -11.359 -10.480  1.00  0.00           C  
ATOM   1499  O   ASP A 192     -11.650 -11.682 -11.395  1.00  0.00           O  
ATOM   1500  CG  ASP A 192     -15.116 -11.934 -11.683  1.00  0.00           C  
ATOM   1501  OD1 ASP A 192     -14.693 -12.989 -12.204  1.00  0.00           O  
ATOM   1502  OD2 ASP A 192     -16.119 -11.326 -12.115  1.00  0.00           O  
ATOM   1503  N   PRO A 193     -11.975 -13.811 -11.079  1.00  0.00           N  
ATOM   1504  CA  PRO A 193     -10.891 -14.192 -11.988  1.00  0.00           C  
ATOM   1505  C   PRO A 193     -11.081 -13.636 -13.397  1.00  0.00           C  
ATOM   1506  CB  PRO A 193     -10.956 -15.721 -11.991  1.00  0.00           C  
ATOM   1507  O   PRO A 193     -10.101 -13.403 -14.110  1.00  0.00           O  
ATOM   1508  CG  PRO A 193     -11.681 -16.076 -10.734  1.00  0.00           C  
ATOM   1509  CD  PRO A 193     -12.616 -14.952 -10.389  1.00  0.00           C  
ATOM   1510  N   GLU A 194     -12.304 -13.429 -13.805  1.00  0.00           N  
ATOM   1511  CA  GLU A 194     -12.613 -12.978 -15.158  1.00  0.00           C  
ATOM   1512  C   GLU A 194     -12.146 -11.542 -15.381  1.00  0.00           C  
ATOM   1513  CB  GLU A 194     -14.115 -13.090 -15.432  1.00  0.00           C  
ATOM   1514  O   GLU A 194     -11.901 -11.133 -16.518  1.00  0.00           O  
ATOM   1515  CG  GLU A 194     -14.624 -14.523 -15.489  1.00  0.00           C  
ATOM   1516  CD  GLU A 194     -16.087 -14.625 -15.890  1.00  0.00           C  
ATOM   1517  OE1 GLU A 194     -16.572 -15.752 -16.138  1.00  0.00           O  
ATOM   1518  OE2 GLU A 194     -16.754 -13.568 -15.958  1.00  0.00           O  
ATOM   1519  N   LEU A 195     -11.984 -10.791 -14.324  1.00  0.00           N  
ATOM   1520  CA  LEU A 195     -11.610  -9.386 -14.439  1.00  0.00           C  
ATOM   1521  C   LEU A 195     -10.097  -9.217 -14.352  1.00  0.00           C  
ATOM   1522  CB  LEU A 195     -12.291  -8.559 -13.346  1.00  0.00           C  
ATOM   1523  O   LEU A 195      -9.571  -8.138 -14.635  1.00  0.00           O  
ATOM   1524  CG  LEU A 195     -13.811  -8.420 -13.448  1.00  0.00           C  
ATOM   1525  CD1 LEU A 195     -14.357  -7.667 -12.240  1.00  0.00           C  
ATOM   1526  CD2 LEU A 195     -14.198  -7.715 -14.744  1.00  0.00           C  
ATOM   1527  N   GLN A 196      -9.445 -10.321 -14.096  1.00  0.00           N  
ATOM   1528  CA  GLN A 196      -8.007 -10.243 -13.861  1.00  0.00           C  
ATOM   1529  C   GLN A 196      -7.226 -10.482 -15.150  1.00  0.00           C  
ATOM   1530  CB  GLN A 196      -7.582 -11.253 -12.794  1.00  0.00           C  
ATOM   1531  O   GLN A 196      -7.363 -11.533 -15.780  1.00  0.00           O  
ATOM   1532  CG  GLN A 196      -8.225 -11.018 -11.434  1.00  0.00           C  
ATOM   1533  CD  GLN A 196      -8.027 -12.183 -10.482  1.00  0.00           C  
ATOM   1534  NE2 GLN A 196      -8.329 -11.965  -9.207  1.00  0.00           N  
ATOM   1535  OE1 GLN A 196      -7.608 -13.271 -10.890  1.00  0.00           O  
ATOM   1536  N   LYS A 197      -6.622  -9.427 -15.715  1.00  0.00           N  
ATOM   1537  CA  LYS A 197      -5.713  -9.532 -16.852  1.00  0.00           C  
ATOM   1538  C   LYS A 197      -4.257  -9.496 -16.398  1.00  0.00           C  
ATOM   1539  CB  LYS A 197      -5.977  -8.408 -17.856  1.00  0.00           C  
ATOM   1540  O   LYS A 197      -3.746  -8.440 -16.017  1.00  0.00           O  
ATOM   1541  CG  LYS A 197      -7.368  -8.442 -18.472  1.00  0.00           C  
ATOM   1542  CD  LYS A 197      -7.559  -7.319 -19.483  1.00  0.00           C  
ATOM   1543  CE  LYS A 197      -8.958  -7.339 -20.083  1.00  0.00           C  
ATOM   1544  NZ  LYS A 197      -9.158  -6.225 -21.058  1.00  0.00           N  
ATOM   1545  N   TRP A 198      -3.613 -10.651 -16.516  1.00  0.00           N  
ATOM   1546  CA  TRP A 198      -2.274 -10.799 -15.954  1.00  0.00           C  
ATOM   1547  C   TRP A 198      -1.209 -10.630 -17.032  1.00  0.00           C  
ATOM   1548  CB  TRP A 198      -2.123 -12.165 -15.279  1.00  0.00           C  
ATOM   1549  O   TRP A 198      -1.373 -11.110 -18.156  1.00  0.00           O  
ATOM   1550  CG  TRP A 198      -3.110 -12.413 -14.178  1.00  0.00           C  
ATOM   1551  CD1 TRP A 198      -4.229 -13.197 -14.237  1.00  0.00           C  
ATOM   1552  CD2 TRP A 198      -3.069 -11.870 -12.855  1.00  0.00           C  
ATOM   1553  CE2 TRP A 198      -4.195 -12.368 -12.164  1.00  0.00           C  
ATOM   1554  CE3 TRP A 198      -2.187 -11.011 -12.186  1.00  0.00           C  
ATOM   1555  NE1 TRP A 198      -4.886 -13.174 -13.028  1.00  0.00           N  
ATOM   1556  CH2 TRP A 198      -3.584 -11.191 -10.203  1.00  0.00           C  
ATOM   1557  CZ2 TRP A 198      -4.463 -12.034 -10.834  1.00  0.00           C  
ATOM   1558  CZ3 TRP A 198      -2.455 -10.680 -10.863  1.00  0.00           C  
ATOM   1559  N   ILE A 199      -0.288  -9.808 -16.644  1.00  0.00           N  
ATOM   1560  CA  ILE A 199       0.864  -9.636 -17.523  1.00  0.00           C  
ATOM   1561  C   ILE A 199       2.140 -10.030 -16.783  1.00  0.00           C  
ATOM   1562  CB  ILE A 199       0.970  -8.184 -18.038  1.00  0.00           C  
ATOM   1563  O   ILE A 199       2.171 -10.047 -15.550  1.00  0.00           O  
ATOM   1564  CG1 ILE A 199       1.115  -7.209 -16.863  1.00  0.00           C  
ATOM   1565  CG2 ILE A 199      -0.245  -7.826 -18.899  1.00  0.00           C  
ATOM   1566  CD1 ILE A 199       1.497  -5.795 -17.276  1.00  0.00           C  
ATOM   1567  N   SER A 200       3.121 -10.568 -17.526  1.00  0.00           N  
ATOM   1568  CA  SER A 200       4.431 -10.880 -16.966  1.00  0.00           C  
ATOM   1569  C   SER A 200       5.529 -10.061 -17.637  1.00  0.00           C  
ATOM   1570  CB  SER A 200       4.735 -12.372 -17.111  1.00  0.00           C  
ATOM   1571  O   SER A 200       5.345  -9.560 -18.748  1.00  0.00           O  
ATOM   1572  OG  SER A 200       3.756 -13.151 -16.446  1.00  0.00           O  
ATOM   1573  N   GLY A 201       6.618  -9.809 -16.887  1.00  0.00           N  
ATOM   1574  CA  GLY A 201       7.777  -9.146 -17.464  1.00  0.00           C  
ATOM   1575  C   GLY A 201       7.586  -7.651 -17.631  1.00  0.00           C  
ATOM   1576  O   GLY A 201       8.216  -7.032 -18.491  1.00  0.00           O  
ATOM   1577  N   TRP A 202       6.676  -7.106 -16.872  1.00  0.00           N  
ATOM   1578  CA  TRP A 202       6.345  -5.689 -16.986  1.00  0.00           C  
ATOM   1579  C   TRP A 202       7.340  -4.834 -16.209  1.00  0.00           C  
ATOM   1580  CB  TRP A 202       4.924  -5.427 -16.482  1.00  0.00           C  
ATOM   1581  O   TRP A 202       7.829  -5.244 -15.154  1.00  0.00           O  
ATOM   1582  CG  TRP A 202       4.471  -4.007 -16.649  1.00  0.00           C  
ATOM   1583  CD1 TRP A 202       3.818  -3.471 -17.724  1.00  0.00           C  
ATOM   1584  CD2 TRP A 202       4.642  -2.940 -15.711  1.00  0.00           C  
ATOM   1585  CE2 TRP A 202       4.068  -1.784 -16.284  1.00  0.00           C  
ATOM   1586  CE3 TRP A 202       5.226  -2.849 -14.440  1.00  0.00           C  
ATOM   1587  NE1 TRP A 202       3.573  -2.135 -17.511  1.00  0.00           N  
ATOM   1588  CH2 TRP A 202       4.638  -0.489 -14.386  1.00  0.00           C  
ATOM   1589  CZ2 TRP A 202       4.060  -0.550 -15.628  1.00  0.00           C  
ATOM   1590  CZ3 TRP A 202       5.217  -1.621 -13.789  1.00  0.00           C  
ATOM   1591  N   ARG A 203       7.767  -3.693 -16.680  1.00  0.00           N  
ATOM   1592  CA  ARG A 203       8.558  -2.683 -15.984  1.00  0.00           C  
ATOM   1593  C   ARG A 203       7.962  -1.293 -16.177  1.00  0.00           C  
ATOM   1594  CB  ARG A 203      10.007  -2.704 -16.473  1.00  0.00           C  
ATOM   1595  O   ARG A 203       7.357  -1.009 -17.213  1.00  0.00           O  
ATOM   1596  CG  ARG A 203      10.192  -2.149 -17.876  1.00  0.00           C  
ATOM   1597  CD  ARG A 203      11.658  -2.129 -18.286  1.00  0.00           C  
ATOM   1598  NE  ARG A 203      11.837  -1.561 -19.619  1.00  0.00           N  
ATOM   1599  NH1 ARG A 203      14.144  -1.687 -19.589  1.00  0.00           N  
ATOM   1600  NH2 ARG A 203      13.062  -0.839 -21.423  1.00  0.00           N  
ATOM   1601  CZ  ARG A 203      13.014  -1.364 -20.207  1.00  0.00           C  
ATOM   1602  N   LEU A 204       8.039  -0.469 -15.098  1.00  0.00           N  
ATOM   1603  CA  LEU A 204       7.510   0.889 -15.175  1.00  0.00           C  
ATOM   1604  C   LEU A 204       8.280   1.714 -16.200  1.00  0.00           C  
ATOM   1605  CB  LEU A 204       7.572   1.567 -13.804  1.00  0.00           C  
ATOM   1606  O   LEU A 204       9.513   1.750 -16.175  1.00  0.00           O  
ATOM   1607  CG  LEU A 204       6.986   2.977 -13.719  1.00  0.00           C  
ATOM   1608  CD1 LEU A 204       5.467   2.928 -13.839  1.00  0.00           C  
ATOM   1609  CD2 LEU A 204       7.403   3.652 -12.416  1.00  0.00           C  
ATOM   1610  N   ASN A 205       7.521   2.166 -17.142  1.00  0.00           N  
ATOM   1611  CA  ASN A 205       8.044   3.162 -18.072  1.00  0.00           C  
ATOM   1612  C   ASN A 205       7.683   4.579 -17.636  1.00  0.00           C  
ATOM   1613  CB  ASN A 205       7.531   2.895 -19.489  1.00  0.00           C  
ATOM   1614  O   ASN A 205       6.533   5.002 -17.774  1.00  0.00           O  
ATOM   1615  CG  ASN A 205       8.225   3.750 -20.531  1.00  0.00           C  
ATOM   1616  ND2 ASN A 205       8.201   3.299 -21.779  1.00  0.00           N  
ATOM   1617  OD1 ASN A 205       8.777   4.808 -20.217  1.00  0.00           O  
ATOM   1618  N   ALA A 206       8.581   5.247 -16.908  1.00  0.00           N  
ATOM   1619  CA  ALA A 206       8.326   6.577 -16.359  1.00  0.00           C  
ATOM   1620  C   ALA A 206       7.798   7.522 -17.434  1.00  0.00           C  
ATOM   1621  CB  ALA A 206       9.596   7.145 -15.731  1.00  0.00           C  
ATOM   1622  O   ALA A 206       7.063   8.466 -17.133  1.00  0.00           O  
ATOM   1623  N   ASP A 207       8.119   7.205 -18.697  1.00  0.00           N  
ATOM   1624  CA  ASP A 207       7.677   8.069 -19.788  1.00  0.00           C  
ATOM   1625  C   ASP A 207       6.189   7.879 -20.070  1.00  0.00           C  
ATOM   1626  CB  ASP A 207       8.492   7.794 -21.053  1.00  0.00           C  
ATOM   1627  O   ASP A 207       5.519   8.800 -20.542  1.00  0.00           O  
ATOM   1628  CG  ASP A 207       9.942   8.230 -20.932  1.00  0.00           C  
ATOM   1629  OD1 ASP A 207      10.236   9.158 -20.148  1.00  0.00           O  
ATOM   1630  OD2 ASP A 207      10.797   7.641 -21.627  1.00  0.00           O  
ATOM   1631  N   SER A 208       5.646   6.764 -19.599  1.00  0.00           N  
ATOM   1632  CA  SER A 208       4.287   6.398 -19.985  1.00  0.00           C  
ATOM   1633  C   SER A 208       3.322   6.540 -18.813  1.00  0.00           C  
ATOM   1634  CB  SER A 208       4.248   4.964 -20.516  1.00  0.00           C  
ATOM   1635  O   SER A 208       2.104   6.558 -19.003  1.00  0.00           O  
ATOM   1636  OG  SER A 208       4.756   4.057 -19.553  1.00  0.00           O  
ATOM   1637  N   VAL A 209       3.875   6.734 -17.565  1.00  0.00           N  
ATOM   1638  CA  VAL A 209       2.958   6.748 -16.429  1.00  0.00           C  
ATOM   1639  C   VAL A 209       2.470   8.173 -16.177  1.00  0.00           C  
ATOM   1640  CB  VAL A 209       3.624   6.180 -15.156  1.00  0.00           C  
ATOM   1641  O   VAL A 209       3.262   9.118 -16.188  1.00  0.00           O  
ATOM   1642  CG1 VAL A 209       2.660   6.236 -13.972  1.00  0.00           C  
ATOM   1643  CG2 VAL A 209       4.097   4.748 -15.395  1.00  0.00           C  
ATOM   1644  N   PHE A 210       1.230   8.420 -16.508  1.00  0.00           N  
ATOM   1645  CA  PHE A 210       0.497   9.653 -16.244  1.00  0.00           C  
ATOM   1646  C   PHE A 210       0.296   9.853 -14.746  1.00  0.00           C  
ATOM   1647  CB  PHE A 210      -0.858   9.638 -16.957  1.00  0.00           C  
ATOM   1648  O   PHE A 210      -0.431   9.092 -14.105  1.00  0.00           O  
ATOM   1649  CG  PHE A 210      -1.520  10.987 -17.032  1.00  0.00           C  
ATOM   1650  CD1 PHE A 210      -2.528  11.333 -16.140  1.00  0.00           C  
ATOM   1651  CD2 PHE A 210      -1.134  11.911 -17.995  1.00  0.00           C  
ATOM   1652  CE1 PHE A 210      -3.142  12.582 -16.207  1.00  0.00           C  
ATOM   1653  CE2 PHE A 210      -1.743  13.160 -18.068  1.00  0.00           C  
ATOM   1654  CZ  PHE A 210      -2.747  13.493 -17.174  1.00  0.00           C  
ATOM   1655  N   TRP A 211       1.253  10.322 -13.995  1.00  0.00           N  
ATOM   1656  CA  TRP A 211       1.047  10.736 -12.611  1.00  0.00           C  
ATOM   1657  C   TRP A 211       0.262  12.041 -12.544  1.00  0.00           C  
ATOM   1658  CB  TRP A 211       2.390  10.896 -11.892  1.00  0.00           C  
ATOM   1659  O   TRP A 211       0.316  12.754 -11.539  1.00  0.00           O  
ATOM   1660  CG  TRP A 211       3.175   9.623 -11.778  1.00  0.00           C  
ATOM   1661  CD1 TRP A 211       4.125   9.161 -12.646  1.00  0.00           C  
ATOM   1662  CD2 TRP A 211       3.073   8.647 -10.737  1.00  0.00           C  
ATOM   1663  CE2 TRP A 211       3.992   7.618 -11.038  1.00  0.00           C  
ATOM   1664  CE3 TRP A 211       2.293   8.543  -9.578  1.00  0.00           C  
ATOM   1665  NE1 TRP A 211       4.621   7.955 -12.206  1.00  0.00           N  
ATOM   1666  CH2 TRP A 211       3.377   6.420  -9.091  1.00  0.00           C  
ATOM   1667  CZ2 TRP A 211       4.153   6.497 -10.219  1.00  0.00           C  
ATOM   1668  CZ3 TRP A 211       2.454   7.427  -8.765  1.00  0.00           C  
ATOM   1669  N   GLY A 212      -0.562  12.328 -13.692  1.00  0.00           N  
ATOM   1670  CA  GLY A 212      -1.124  13.669 -13.717  1.00  0.00           C  
ATOM   1671  C   GLY A 212      -0.077  14.750 -13.908  1.00  0.00           C  
ATOM   1672  O   GLY A 212       0.675  14.728 -14.884  1.00  0.00           O  
ATOM   1673  N   GLY A 213      -0.037  15.797 -13.001  1.00  0.00           N  
ATOM   1674  CA  GLY A 213       0.893  16.915 -13.001  1.00  0.00           C  
ATOM   1675  C   GLY A 213       2.188  16.614 -12.270  1.00  0.00           C  
ATOM   1676  O   GLY A 213       3.093  17.450 -12.230  1.00  0.00           O  
ATOM   1677  N   HIS A 214       2.326  15.354 -11.731  1.00  0.00           N  
ATOM   1678  CA  HIS A 214       3.480  15.025 -10.902  1.00  0.00           C  
ATOM   1679  C   HIS A 214       4.590  14.388 -11.731  1.00  0.00           C  
ATOM   1680  CB  HIS A 214       3.073  14.089  -9.763  1.00  0.00           C  
ATOM   1681  O   HIS A 214       4.329  13.505 -12.552  1.00  0.00           O  
ATOM   1682  CG  HIS A 214       2.102  14.700  -8.803  1.00  0.00           C  
ATOM   1683  CD2 HIS A 214       0.754  14.606  -8.721  1.00  0.00           C  
ATOM   1684  ND1 HIS A 214       2.495  15.526  -7.772  1.00  0.00           N  
ATOM   1685  CE1 HIS A 214       1.426  15.914  -7.095  1.00  0.00           C  
ATOM   1686  NE2 HIS A 214       0.357  15.369  -7.650  1.00  0.00           N  
ATOM   1687  N   LYS A 215       5.579  15.118 -12.205  1.00  0.00           N  
ATOM   1688  CA  LYS A 215       6.740  14.635 -12.945  1.00  0.00           C  
ATOM   1689  C   LYS A 215       7.645  13.786 -12.057  1.00  0.00           C  
ATOM   1690  CB  LYS A 215       7.530  15.807 -13.529  1.00  0.00           C  
ATOM   1691  O   LYS A 215       7.889  14.132 -10.899  1.00  0.00           O  
ATOM   1692  CG  LYS A 215       6.885  16.440 -14.753  1.00  0.00           C  
ATOM   1693  CD  LYS A 215       7.781  17.506 -15.370  1.00  0.00           C  
ATOM   1694  CE  LYS A 215       7.096  18.210 -16.534  1.00  0.00           C  
ATOM   1695  NZ  LYS A 215       7.962  19.272 -17.126  1.00  0.00           N  
ATOM   1696  N   VAL A 216       7.710  12.474 -12.304  1.00  0.00           N  
ATOM   1697  CA  VAL A 216       8.701  11.626 -11.649  1.00  0.00           C  
ATOM   1698  C   VAL A 216      10.106  12.063 -12.059  1.00  0.00           C  
ATOM   1699  CB  VAL A 216       8.486  10.134 -11.989  1.00  0.00           C  
ATOM   1700  O   VAL A 216      10.405  12.174 -13.250  1.00  0.00           O  
ATOM   1701  CG1 VAL A 216       9.518   9.264 -11.275  1.00  0.00           C  
ATOM   1702  CG2 VAL A 216       7.069   9.702 -11.617  1.00  0.00           C  
ATOM   1703  N   PHE A 217      10.728  12.915 -11.288  1.00  0.00           N  
ATOM   1704  CA  PHE A 217      12.097  13.276 -11.637  1.00  0.00           C  
ATOM   1705  C   PHE A 217      13.026  12.075 -11.495  1.00  0.00           C  
ATOM   1706  CB  PHE A 217      12.592  14.428 -10.757  1.00  0.00           C  
ATOM   1707  O   PHE A 217      13.028  11.404 -10.461  1.00  0.00           O  
ATOM   1708  CG  PHE A 217      11.883  15.731 -11.008  1.00  0.00           C  
ATOM   1709  CD1 PHE A 217      12.290  16.573 -12.036  1.00  0.00           C  
ATOM   1710  CD2 PHE A 217      10.808  16.115 -10.217  1.00  0.00           C  
ATOM   1711  CE1 PHE A 217      11.636  17.780 -12.272  1.00  0.00           C  
ATOM   1712  CE2 PHE A 217      10.150  17.320 -10.446  1.00  0.00           C  
ATOM   1713  CZ  PHE A 217      10.566  18.151 -11.473  1.00  0.00           C  
ATOM   1714  N   MET A 218      13.233  11.286 -12.624  1.00  0.00           N  
ATOM   1715  CA  MET A 218      14.206  10.202 -12.725  1.00  0.00           C  
ATOM   1716  C   MET A 218      15.626  10.726 -12.536  1.00  0.00           C  
ATOM   1717  CB  MET A 218      14.085   9.494 -14.075  1.00  0.00           C  
ATOM   1718  O   MET A 218      15.988  11.764 -13.093  1.00  0.00           O  
ATOM   1719  CG  MET A 218      12.798   8.702 -14.238  1.00  0.00           C  
ATOM   1720  SD  MET A 218      13.006   6.928 -13.819  1.00  0.00           S  
ATOM   1721  CE  MET A 218      11.771   6.190 -14.925  1.00  0.00           C  
ATOM   1722  N   ASP A 219      16.056  11.161 -11.324  1.00  0.00           N  
ATOM   1723  CA  ASP A 219      17.500  11.367 -11.279  1.00  0.00           C  
ATOM   1724  C   ASP A 219      17.838  12.809 -10.906  1.00  0.00           C  
ATOM   1725  CB  ASP A 219      18.136  11.010 -12.624  1.00  0.00           C  
ATOM   1726  O   ASP A 219      18.371  13.560 -11.726  1.00  0.00           O  
ATOM   1727  CG  ASP A 219      18.410   9.523 -12.774  1.00  0.00           C  
ATOM   1728  OD1 ASP A 219      18.512   8.816 -11.749  1.00  0.00           O  
ATOM   1729  OD2 ASP A 219      18.526   9.057 -13.928  1.00  0.00           O  
ATOM   1730  N   LYS A 220      17.193  13.325  -9.862  1.00  0.00           N  
ATOM   1731  CA  LYS A 220      17.885  14.547  -9.465  1.00  0.00           C  
ATOM   1732  C   LYS A 220      19.224  14.230  -8.804  1.00  0.00           C  
ATOM   1733  CB  LYS A 220      17.015  15.373  -8.516  1.00  0.00           C  
ATOM   1734  O   LYS A 220      19.343  13.246  -8.070  1.00  0.00           O  
ATOM   1735  CG  LYS A 220      15.908  16.151  -9.211  1.00  0.00           C  
ATOM   1736  CD  LYS A 220      15.244  17.144  -8.266  1.00  0.00           C  
ATOM   1737  CE  LYS A 220      14.098  17.883  -8.945  1.00  0.00           C  
ATOM   1738  NZ  LYS A 220      13.451  18.865  -8.025  1.00  0.00           N  
ATOM   1739  N   PRO A 221      20.369  14.597  -9.402  1.00  0.00           N  
ATOM   1740  CA  PRO A 221      21.715  14.385  -8.864  1.00  0.00           C  
ATOM   1741  C   PRO A 221      21.723  14.217  -7.346  1.00  0.00           C  
ATOM   1742  CB  PRO A 221      22.464  15.654  -9.277  1.00  0.00           C  
ATOM   1743  O   PRO A 221      20.878  14.790  -6.653  1.00  0.00           O  
ATOM   1744  CG  PRO A 221      21.426  16.520  -9.914  1.00  0.00           C  
ATOM   1745  CD  PRO A 221      20.121  15.777  -9.916  1.00  0.00           C  
TER    1746      PRO A 221
ENDMDL
END
