# Supplementary material for: Improving Protein Expression, Stability, and Function with ProteinMPNN
Source: J Am Chem Soc. 2024 Jan 9;146(3):2054–61. doi: 10.1021/jacs.3c10941 (PMC10811672; doi:10.1021/jacs.3c10941)
Supplement: Supplementary file 2 — ja3c10941_si_002.zip [file ja3c10941_si_002.zip › Sumida_Design_Structures_Idealizing_with_ProteinMPNN/TEV/hyperTEV0133_m4_43.pdb]

MODEL     1
ATOM      1  N   GLY A   1     -22.550  19.024  15.539  1.00  0.00           N  
ATOM      2  CA  GLY A   1     -21.275  18.542  16.046  1.00  0.00           C  
ATOM      3  C   GLY A   1     -21.130  17.034  15.960  1.00  0.00           C  
ATOM      4  O   GLY A   1     -20.050  16.525  15.651  1.00  0.00           O  
ATOM      5  N   GLU A   2     -22.225  16.280  16.283  1.00  0.00           N  
ATOM      6  CA  GLU A   2     -22.280  14.823  16.220  1.00  0.00           C  
ATOM      7  C   GLU A   2     -21.952  14.318  14.818  1.00  0.00           C  
ATOM      8  CB  GLU A   2     -23.659  14.317  16.651  1.00  0.00           C  
ATOM      9  O   GLU A   2     -21.271  13.303  14.661  1.00  0.00           O  
ATOM     10  CG  GLU A   2     -23.731  12.808  16.835  1.00  0.00           C  
ATOM     11  CD  GLU A   2     -25.088  12.328  17.326  1.00  0.00           C  
ATOM     12  OE1 GLU A   2     -25.268  11.103  17.509  1.00  0.00           O  
ATOM     13  OE2 GLU A   2     -25.978  13.184  17.527  1.00  0.00           O  
ATOM     14  N   SER A   3     -22.385  14.998  13.833  1.00  0.00           N  
ATOM     15  CA  SER A   3     -22.197  14.600  12.441  1.00  0.00           C  
ATOM     16  C   SER A   3     -20.735  14.720  12.024  1.00  0.00           C  
ATOM     17  CB  SER A   3     -23.071  15.449  11.518  1.00  0.00           C  
ATOM     18  O   SER A   3     -20.309  14.094  11.052  1.00  0.00           O  
ATOM     19  OG  SER A   3     -22.746  16.823  11.641  1.00  0.00           O  
ATOM     20  N   LEU A   4     -19.902  15.552  12.815  1.00  0.00           N  
ATOM     21  CA  LEU A   4     -18.504  15.807  12.487  1.00  0.00           C  
ATOM     22  C   LEU A   4     -17.603  14.721  13.065  1.00  0.00           C  
ATOM     23  CB  LEU A   4     -18.071  17.178  13.013  1.00  0.00           C  
ATOM     24  O   LEU A   4     -16.434  14.611  12.686  1.00  0.00           O  
ATOM     25  CG  LEU A   4     -18.718  18.394  12.348  1.00  0.00           C  
ATOM     26  CD1 LEU A   4     -18.335  19.670  13.090  1.00  0.00           C  
ATOM     27  CD2 LEU A   4     -18.312  18.481  10.881  1.00  0.00           C  
ATOM     28  N   GLU A   5     -18.192  13.859  13.977  1.00  0.00           N  
ATOM     29  CA  GLU A   5     -17.383  12.861  14.670  1.00  0.00           C  
ATOM     30  C   GLU A   5     -17.912  11.451  14.418  1.00  0.00           C  
ATOM     31  CB  GLU A   5     -17.346  13.147  16.173  1.00  0.00           C  
ATOM     32  O   GLU A   5     -18.759  10.958  15.165  1.00  0.00           O  
ATOM     33  CG  GLU A   5     -16.816  14.531  16.522  1.00  0.00           C  
ATOM     34  CD  GLU A   5     -15.344  14.712  16.189  1.00  0.00           C  
ATOM     35  OE1 GLU A   5     -14.897  15.869  16.024  1.00  0.00           O  
ATOM     36  OE2 GLU A   5     -14.632  13.687  16.090  1.00  0.00           O  
ATOM     37  N   PRO A   6     -17.512  10.919  13.315  1.00  0.00           N  
ATOM     38  CA  PRO A   6     -18.010   9.565  13.063  1.00  0.00           C  
ATOM     39  C   PRO A   6     -17.713   8.604  14.212  1.00  0.00           C  
ATOM     40  CB  PRO A   6     -17.265   9.145  11.793  1.00  0.00           C  
ATOM     41  O   PRO A   6     -16.787   8.838  14.994  1.00  0.00           O  
ATOM     42  CG  PRO A   6     -16.106  10.085  11.703  1.00  0.00           C  
ATOM     43  CD  PRO A   6     -16.387  11.275  12.575  1.00  0.00           C  
ATOM     44  N   GLY A   7     -18.672   7.636  14.496  1.00  0.00           N  
ATOM     45  CA  GLY A   7     -18.545   6.623  15.531  1.00  0.00           C  
ATOM     46  C   GLY A   7     -17.451   5.612  15.245  1.00  0.00           C  
ATOM     47  O   GLY A   7     -16.670   5.783  14.307  1.00  0.00           O  
ATOM     48  N   PRO A   8     -17.353   4.688  16.113  1.00  0.00           N  
ATOM     49  CA  PRO A   8     -16.340   3.640  15.960  1.00  0.00           C  
ATOM     50  C   PRO A   8     -16.458   2.897  14.631  1.00  0.00           C  
ATOM     51  CB  PRO A   8     -16.621   2.703  17.137  1.00  0.00           C  
ATOM     52  O   PRO A   8     -17.567   2.681  14.136  1.00  0.00           O  
ATOM     53  CG  PRO A   8     -17.416   3.525  18.099  1.00  0.00           C  
ATOM     54  CD  PRO A   8     -18.174   4.566  17.325  1.00  0.00           C  
ATOM     55  N   ARG A   9     -15.340   2.627  14.048  1.00  0.00           N  
ATOM     56  CA  ARG A   9     -15.286   1.870  12.802  1.00  0.00           C  
ATOM     57  C   ARG A   9     -14.357   0.667  12.932  1.00  0.00           C  
ATOM     58  CB  ARG A   9     -14.826   2.765  11.649  1.00  0.00           C  
ATOM     59  O   ARG A   9     -13.306   0.754  13.571  1.00  0.00           O  
ATOM     60  CG  ARG A   9     -14.777   2.059  10.303  1.00  0.00           C  
ATOM     61  CD  ARG A   9     -14.437   3.022   9.173  1.00  0.00           C  
ATOM     62  NE  ARG A   9     -15.537   3.943   8.900  1.00  0.00           N  
ATOM     63  NH1 ARG A   9     -16.750   2.444   7.628  1.00  0.00           N  
ATOM     64  NH2 ARG A   9     -17.551   4.561   7.987  1.00  0.00           N  
ATOM     65  CZ  ARG A   9     -16.610   3.647   8.172  1.00  0.00           C  
ATOM     66  N   ASP A  10     -14.776  -0.352  12.341  1.00  0.00           N  
ATOM     67  CA  ASP A  10     -13.969  -1.567  12.305  1.00  0.00           C  
ATOM     68  C   ASP A  10     -13.012  -1.556  11.115  1.00  0.00           C  
ATOM     69  CB  ASP A  10     -14.865  -2.806  12.248  1.00  0.00           C  
ATOM     70  O   ASP A  10     -13.437  -1.711   9.968  1.00  0.00           O  
ATOM     71  CG  ASP A  10     -14.089  -4.106  12.370  1.00  0.00           C  
ATOM     72  OD1 ASP A  10     -12.857  -4.063  12.576  1.00  0.00           O  
ATOM     73  OD2 ASP A  10     -14.715  -5.182  12.258  1.00  0.00           O  
ATOM     74  N   TYR A  11     -11.652  -1.440  11.390  1.00  0.00           N  
ATOM     75  CA  TYR A  11     -10.666  -1.379  10.318  1.00  0.00           C  
ATOM     76  C   TYR A  11     -10.046  -2.749  10.068  1.00  0.00           C  
ATOM     77  CB  TYR A  11      -9.570  -0.364  10.652  1.00  0.00           C  
ATOM     78  O   TYR A  11      -9.119  -2.881   9.266  1.00  0.00           O  
ATOM     79  CG  TYR A  11     -10.043   1.070  10.631  1.00  0.00           C  
ATOM     80  CD1 TYR A  11     -10.159   1.767   9.431  1.00  0.00           C  
ATOM     81  CD2 TYR A  11     -10.374   1.729  11.810  1.00  0.00           C  
ATOM     82  CE1 TYR A  11     -10.592   3.089   9.406  1.00  0.00           C  
ATOM     83  CE2 TYR A  11     -10.809   3.050  11.797  1.00  0.00           C  
ATOM     84  OH  TYR A  11     -11.345   5.029  10.574  1.00  0.00           O  
ATOM     85  CZ  TYR A  11     -10.915   3.721  10.592  1.00  0.00           C  
ATOM     86  N   ASN A  12     -10.541  -3.750  10.730  1.00  0.00           N  
ATOM     87  CA  ASN A  12      -9.977  -5.093  10.661  1.00  0.00           C  
ATOM     88  C   ASN A  12     -10.094  -5.679   9.257  1.00  0.00           C  
ATOM     89  CB  ASN A  12     -10.655  -6.013  11.679  1.00  0.00           C  
ATOM     90  O   ASN A  12      -9.158  -6.310   8.763  1.00  0.00           O  
ATOM     91  CG  ASN A  12     -10.170  -5.775  13.095  1.00  0.00           C  
ATOM     92  ND2 ASN A  12     -11.030  -6.045  14.070  1.00  0.00           N  
ATOM     93  OD1 ASN A  12      -9.031  -5.352  13.312  1.00  0.00           O  
ATOM     94  N   PRO A  13     -11.162  -5.407   8.598  1.00  0.00           N  
ATOM     95  CA  PRO A  13     -11.244  -5.948   7.239  1.00  0.00           C  
ATOM     96  C   PRO A  13     -10.156  -5.399   6.319  1.00  0.00           C  
ATOM     97  CB  PRO A  13     -12.632  -5.508   6.768  1.00  0.00           C  
ATOM     98  O   PRO A  13      -9.675  -6.110   5.433  1.00  0.00           O  
ATOM     99  CG  PRO A  13     -13.449  -5.417   8.016  1.00  0.00           C  
ATOM    100  CD  PRO A  13     -12.581  -4.875   9.115  1.00  0.00           C  
ATOM    101  N   ILE A  14      -9.737  -4.198   6.565  1.00  0.00           N  
ATOM    102  CA  ILE A  14      -8.658  -3.602   5.785  1.00  0.00           C  
ATOM    103  C   ILE A  14      -7.313  -4.129   6.278  1.00  0.00           C  
ATOM    104  CB  ILE A  14      -8.690  -2.059   5.862  1.00  0.00           C  
ATOM    105  O   ILE A  14      -6.484  -4.577   5.482  1.00  0.00           O  
ATOM    106  CG1 ILE A  14      -9.979  -1.520   5.231  1.00  0.00           C  
ATOM    107  CG2 ILE A  14      -7.456  -1.459   5.182  1.00  0.00           C  
ATOM    108  CD1 ILE A  14     -10.208  -0.033   5.466  1.00  0.00           C  
ATOM    109  N   SER A  15      -7.135  -4.128   7.585  1.00  0.00           N  
ATOM    110  CA  SER A  15      -5.856  -4.525   8.164  1.00  0.00           C  
ATOM    111  C   SER A  15      -5.532  -5.980   7.844  1.00  0.00           C  
ATOM    112  CB  SER A  15      -5.866  -4.318   9.679  1.00  0.00           C  
ATOM    113  O   SER A  15      -4.366  -6.336   7.659  1.00  0.00           O  
ATOM    114  OG  SER A  15      -6.892  -5.086  10.285  1.00  0.00           O  
ATOM    115  N   ASP A  16      -6.562  -6.867   7.713  1.00  0.00           N  
ATOM    116  CA  ASP A  16      -6.378  -8.291   7.452  1.00  0.00           C  
ATOM    117  C   ASP A  16      -5.866  -8.529   6.033  1.00  0.00           C  
ATOM    118  CB  ASP A  16      -7.688  -9.051   7.673  1.00  0.00           C  
ATOM    119  O   ASP A  16      -5.401  -9.624   5.711  1.00  0.00           O  
ATOM    120  CG  ASP A  16      -8.038  -9.215   9.142  1.00  0.00           C  
ATOM    121  OD1 ASP A  16      -7.165  -8.984  10.007  1.00  0.00           O  
ATOM    122  OD2 ASP A  16      -9.196  -9.580   9.437  1.00  0.00           O  
ATOM    123  N   THR A  17      -5.930  -7.482   5.192  1.00  0.00           N  
ATOM    124  CA  THR A  17      -5.502  -7.656   3.808  1.00  0.00           C  
ATOM    125  C   THR A  17      -4.106  -7.076   3.597  1.00  0.00           C  
ATOM    126  CB  THR A  17      -6.490  -6.994   2.830  1.00  0.00           C  
ATOM    127  O   THR A  17      -3.539  -7.191   2.509  1.00  0.00           O  
ATOM    128  CG2 THR A  17      -7.913  -7.490   3.065  1.00  0.00           C  
ATOM    129  OG1 THR A  17      -6.455  -5.573   3.015  1.00  0.00           O  
ATOM    130  N   ILE A  18      -3.551  -6.450   4.624  1.00  0.00           N  
ATOM    131  CA  ILE A  18      -2.246  -5.806   4.524  1.00  0.00           C  
ATOM    132  C   ILE A  18      -1.145  -6.863   4.546  1.00  0.00           C  
ATOM    133  CB  ILE A  18      -2.031  -4.784   5.663  1.00  0.00           C  
ATOM    134  O   ILE A  18      -1.197  -7.806   5.340  1.00  0.00           O  
ATOM    135  CG1 ILE A  18      -2.997  -3.604   5.511  1.00  0.00           C  
ATOM    136  CG2 ILE A  18      -0.577  -4.302   5.688  1.00  0.00           C  
ATOM    137  CD1 ILE A  18      -2.976  -2.631   6.682  1.00  0.00           C  
ATOM    138  N   VAL A  19      -0.177  -6.723   3.664  1.00  0.00           N  
ATOM    139  CA  VAL A  19       0.959  -7.635   3.577  1.00  0.00           C  
ATOM    140  C   VAL A  19       2.263  -6.849   3.687  1.00  0.00           C  
ATOM    141  CB  VAL A  19       0.935  -8.447   2.263  1.00  0.00           C  
ATOM    142  O   VAL A  19       2.303  -5.655   3.382  1.00  0.00           O  
ATOM    143  CG1 VAL A  19      -0.316  -9.321   2.190  1.00  0.00           C  
ATOM    144  CG2 VAL A  19       1.008  -7.512   1.057  1.00  0.00           C  
ATOM    145  N   LYS A  20       3.238  -7.527   4.225  1.00  0.00           N  
ATOM    146  CA  LYS A  20       4.600  -7.002   4.193  1.00  0.00           C  
ATOM    147  C   LYS A  20       5.395  -7.603   3.038  1.00  0.00           C  
ATOM    148  CB  LYS A  20       5.312  -7.276   5.519  1.00  0.00           C  
ATOM    149  O   LYS A  20       5.474  -8.826   2.903  1.00  0.00           O  
ATOM    150  CG  LYS A  20       6.670  -6.601   5.643  1.00  0.00           C  
ATOM    151  CD  LYS A  20       7.295  -6.850   7.010  1.00  0.00           C  
ATOM    152  CE  LYS A  20       8.626  -6.125   7.157  1.00  0.00           C  
ATOM    153  NZ  LYS A  20       9.240  -6.362   8.498  1.00  0.00           N  
ATOM    154  N   LEU A  21       5.961  -6.687   2.219  1.00  0.00           N  
ATOM    155  CA  LEU A  21       6.716  -7.107   1.043  1.00  0.00           C  
ATOM    156  C   LEU A  21       8.197  -6.779   1.202  1.00  0.00           C  
ATOM    157  CB  LEU A  21       6.165  -6.433  -0.217  1.00  0.00           C  
ATOM    158  O   LEU A  21       8.554  -5.650   1.546  1.00  0.00           O  
ATOM    159  CG  LEU A  21       4.664  -6.591  -0.469  1.00  0.00           C  
ATOM    160  CD1 LEU A  21       4.205  -5.624  -1.555  1.00  0.00           C  
ATOM    161  CD2 LEU A  21       4.335  -8.030  -0.853  1.00  0.00           C  
ATOM    162  N   THR A  22       8.972  -7.800   0.980  1.00  0.00           N  
ATOM    163  CA  THR A  22      10.416  -7.595   0.990  1.00  0.00           C  
ATOM    164  C   THR A  22      11.040  -8.078  -0.317  1.00  0.00           C  
ATOM    165  CB  THR A  22      11.076  -8.323   2.176  1.00  0.00           C  
ATOM    166  O   THR A  22      11.003  -9.271  -0.625  1.00  0.00           O  
ATOM    167  CG2 THR A  22      12.574  -8.045   2.228  1.00  0.00           C  
ATOM    168  OG1 THR A  22      10.475  -7.875   3.397  1.00  0.00           O  
ATOM    169  N   ASN A  23      11.577  -7.089  -1.094  1.00  0.00           N  
ATOM    170  CA  ASN A  23      12.282  -7.392  -2.335  1.00  0.00           C  
ATOM    171  C   ASN A  23      13.795  -7.391  -2.136  1.00  0.00           C  
ATOM    172  CB  ASN A  23      11.891  -6.398  -3.431  1.00  0.00           C  
ATOM    173  O   ASN A  23      14.385  -6.351  -1.837  1.00  0.00           O  
ATOM    174  CG  ASN A  23      12.508  -6.737  -4.774  1.00  0.00           C  
ATOM    175  ND2 ASN A  23      12.136  -5.986  -5.804  1.00  0.00           N  
ATOM    176  OD1 ASN A  23      13.313  -7.665  -4.884  1.00  0.00           O  
ATOM    177  N   THR A  24      14.368  -8.565  -2.318  1.00  0.00           N  
ATOM    178  CA  THR A  24      15.815  -8.730  -2.229  1.00  0.00           C  
ATOM    179  C   THR A  24      16.418  -8.972  -3.610  1.00  0.00           C  
ATOM    180  CB  THR A  24      16.188  -9.893  -1.292  1.00  0.00           C  
ATOM    181  O   THR A  24      16.164 -10.006  -4.231  1.00  0.00           O  
ATOM    182  CG2 THR A  24      17.699  -9.985  -1.103  1.00  0.00           C  
ATOM    183  OG1 THR A  24      15.570  -9.688  -0.015  1.00  0.00           O  
ATOM    184  N   SER A  25      17.127  -7.878  -4.099  1.00  0.00           N  
ATOM    185  CA  SER A  25      17.738  -7.948  -5.422  1.00  0.00           C  
ATOM    186  C   SER A  25      19.085  -7.234  -5.448  1.00  0.00           C  
ATOM    187  CB  SER A  25      16.810  -7.341  -6.475  1.00  0.00           C  
ATOM    188  O   SER A  25      19.237  -6.163  -4.857  1.00  0.00           O  
ATOM    189  OG  SER A  25      15.575  -8.035  -6.518  1.00  0.00           O  
ATOM    190  N   ASP A  26      20.072  -7.905  -6.036  1.00  0.00           N  
ATOM    191  CA  ASP A  26      21.389  -7.315  -6.254  1.00  0.00           C  
ATOM    192  C   ASP A  26      22.018  -6.872  -4.934  1.00  0.00           C  
ATOM    193  CB  ASP A  26      21.294  -6.128  -7.215  1.00  0.00           C  
ATOM    194  O   ASP A  26      22.562  -5.771  -4.838  1.00  0.00           O  
ATOM    195  CG  ASP A  26      20.930  -6.539  -8.630  1.00  0.00           C  
ATOM    196  OD1 ASP A  26      21.216  -7.690  -9.024  1.00  0.00           O  
ATOM    197  OD2 ASP A  26      20.354  -5.703  -9.360  1.00  0.00           O  
ATOM    198  N   GLY A  27      21.877  -7.668  -3.802  1.00  0.00           N  
ATOM    199  CA  GLY A  27      22.491  -7.397  -2.512  1.00  0.00           C  
ATOM    200  C   GLY A  27      21.747  -6.351  -1.704  1.00  0.00           C  
ATOM    201  O   GLY A  27      22.191  -5.963  -0.622  1.00  0.00           O  
ATOM    202  N   HIS A  28      20.662  -5.796  -2.248  1.00  0.00           N  
ATOM    203  CA  HIS A  28      19.856  -4.802  -1.549  1.00  0.00           C  
ATOM    204  C   HIS A  28      18.482  -5.359  -1.192  1.00  0.00           C  
ATOM    205  CB  HIS A  28      19.705  -3.539  -2.400  1.00  0.00           C  
ATOM    206  O   HIS A  28      17.990  -6.278  -1.851  1.00  0.00           O  
ATOM    207  CG  HIS A  28      21.002  -2.849  -2.684  1.00  0.00           C  
ATOM    208  CD2 HIS A  28      21.870  -2.979  -3.714  1.00  0.00           C  
ATOM    209  ND1 HIS A  28      21.537  -1.896  -1.845  1.00  0.00           N  
ATOM    210  CE1 HIS A  28      22.682  -1.467  -2.350  1.00  0.00           C  
ATOM    211  NE2 HIS A  28      22.907  -2.108  -3.484  1.00  0.00           N  
ATOM    212  N   SER A  29      17.947  -4.788  -0.113  1.00  0.00           N  
ATOM    213  CA  SER A  29      16.620  -5.201   0.331  1.00  0.00           C  
ATOM    214  C   SER A  29      15.720  -3.994   0.578  1.00  0.00           C  
ATOM    215  CB  SER A  29      16.718  -6.042   1.604  1.00  0.00           C  
ATOM    216  O   SER A  29      16.137  -3.019   1.205  1.00  0.00           O  
ATOM    217  OG  SER A  29      15.436  -6.491   2.010  1.00  0.00           O  
ATOM    218  N   ILE A  30      14.560  -4.026  -0.105  1.00  0.00           N  
ATOM    219  CA  ILE A  30      13.547  -3.002   0.123  1.00  0.00           C  
ATOM    220  C   ILE A  30      12.293  -3.640   0.718  1.00  0.00           C  
ATOM    221  CB  ILE A  30      13.198  -2.251  -1.182  1.00  0.00           C  
ATOM    222  O   ILE A  30      11.799  -4.647   0.206  1.00  0.00           O  
ATOM    223  CG1 ILE A  30      14.432  -1.518  -1.721  1.00  0.00           C  
ATOM    224  CG2 ILE A  30      12.040  -1.277  -0.951  1.00  0.00           C  
ATOM    225  CD1 ILE A  30      14.211  -0.845  -3.069  1.00  0.00           C  
ATOM    226  N   SER A  31      11.871  -3.040   1.853  1.00  0.00           N  
ATOM    227  CA  SER A  31      10.665  -3.534   2.509  1.00  0.00           C  
ATOM    228  C   SER A  31       9.589  -2.456   2.571  1.00  0.00           C  
ATOM    229  CB  SER A  31      10.986  -4.029   3.920  1.00  0.00           C  
ATOM    230  O   SER A  31       9.857  -1.326   2.986  1.00  0.00           O  
ATOM    231  OG  SER A  31      11.832  -5.165   3.875  1.00  0.00           O  
ATOM    232  N   LEU A  32       8.412  -2.864   2.102  1.00  0.00           N  
ATOM    233  CA  LEU A  32       7.229  -2.012   2.160  1.00  0.00           C  
ATOM    234  C   LEU A  32       5.984  -2.833   2.477  1.00  0.00           C  
ATOM    235  CB  LEU A  32       7.040  -1.267   0.836  1.00  0.00           C  
ATOM    236  O   LEU A  32       6.052  -4.060   2.577  1.00  0.00           O  
ATOM    237  CG  LEU A  32       8.316  -0.813   0.125  1.00  0.00           C  
ATOM    238  CD1 LEU A  32       8.142  -0.909  -1.387  1.00  0.00           C  
ATOM    239  CD2 LEU A  32       8.680   0.609   0.537  1.00  0.00           C  
ATOM    240  N   TYR A  33       4.897  -2.144   2.584  1.00  0.00           N  
ATOM    241  CA  TYR A  33       3.615  -2.814   2.774  1.00  0.00           C  
ATOM    242  C   TYR A  33       2.807  -2.820   1.482  1.00  0.00           C  
ATOM    243  CB  TYR A  33       2.813  -2.134   3.888  1.00  0.00           C  
ATOM    244  O   TYR A  33       3.162  -2.140   0.516  1.00  0.00           O  
ATOM    245  CG  TYR A  33       3.396  -2.337   5.265  1.00  0.00           C  
ATOM    246  CD1 TYR A  33       3.055  -3.450   6.030  1.00  0.00           C  
ATOM    247  CD2 TYR A  33       4.287  -1.415   5.805  1.00  0.00           C  
ATOM    248  CE1 TYR A  33       3.588  -3.640   7.301  1.00  0.00           C  
ATOM    249  CE2 TYR A  33       4.826  -1.595   7.075  1.00  0.00           C  
ATOM    250  OH  TYR A  33       5.002  -2.892   9.071  1.00  0.00           O  
ATOM    251  CZ  TYR A  33       4.472  -2.709   7.814  1.00  0.00           C  
ATOM    252  N   GLY A  34       1.793  -3.613   1.483  1.00  0.00           N  
ATOM    253  CA  GLY A  34       0.857  -3.691   0.373  1.00  0.00           C  
ATOM    254  C   GLY A  34      -0.536  -4.115   0.796  1.00  0.00           C  
ATOM    255  O   GLY A  34      -0.757  -4.472   1.956  1.00  0.00           O  
ATOM    256  N   ILE A  35      -1.443  -3.914  -0.150  1.00  0.00           N  
ATOM    257  CA  ILE A  35      -2.835  -4.286   0.079  1.00  0.00           C  
ATOM    258  C   ILE A  35      -3.192  -5.499  -0.777  1.00  0.00           C  
ATOM    259  CB  ILE A  35      -3.792  -3.112  -0.228  1.00  0.00           C  
ATOM    260  O   ILE A  35      -3.021  -5.477  -1.998  1.00  0.00           O  
ATOM    261  CG1 ILE A  35      -3.396  -1.874   0.584  1.00  0.00           C  
ATOM    262  CG2 ILE A  35      -5.243  -3.511   0.053  1.00  0.00           C  
ATOM    263  CD1 ILE A  35      -4.041  -0.583   0.098  1.00  0.00           C  
ATOM    264  N   GLY A  36      -3.679  -6.538  -0.103  1.00  0.00           N  
ATOM    265  CA  GLY A  36      -4.186  -7.687  -0.836  1.00  0.00           C  
ATOM    266  C   GLY A  36      -5.611  -7.503  -1.323  1.00  0.00           C  
ATOM    267  O   GLY A  36      -6.454  -6.964  -0.603  1.00  0.00           O  
ATOM    268  N   PHE A  37      -5.924  -7.916  -2.525  1.00  0.00           N  
ATOM    269  CA  PHE A  37      -7.229  -7.890  -3.176  1.00  0.00           C  
ATOM    270  C   PHE A  37      -7.357  -9.031  -4.178  1.00  0.00           C  
ATOM    271  CB  PHE A  37      -7.454  -6.547  -3.878  1.00  0.00           C  
ATOM    272  O   PHE A  37      -6.848  -8.941  -5.297  1.00  0.00           O  
ATOM    273  CG  PHE A  37      -8.860  -6.350  -4.376  1.00  0.00           C  
ATOM    274  CD1 PHE A  37      -9.229  -6.777  -5.646  1.00  0.00           C  
ATOM    275  CD2 PHE A  37      -9.814  -5.739  -3.573  1.00  0.00           C  
ATOM    276  CE1 PHE A  37     -10.530  -6.596  -6.110  1.00  0.00           C  
ATOM    277  CE2 PHE A  37     -11.117  -5.555  -4.029  1.00  0.00           C  
ATOM    278  CZ  PHE A  37     -11.472  -5.983  -5.298  1.00  0.00           C  
ATOM    279  N   GLY A  38      -8.075 -10.137  -3.730  1.00  0.00           N  
ATOM    280  CA  GLY A  38      -8.119 -11.298  -4.606  1.00  0.00           C  
ATOM    281  C   GLY A  38      -6.748 -11.882  -4.890  1.00  0.00           C  
ATOM    282  O   GLY A  38      -5.984 -12.164  -3.965  1.00  0.00           O  
ATOM    283  N   PRO A  39      -6.384 -12.033  -6.218  1.00  0.00           N  
ATOM    284  CA  PRO A  39      -5.067 -12.556  -6.588  1.00  0.00           C  
ATOM    285  C   PRO A  39      -4.012 -11.460  -6.718  1.00  0.00           C  
ATOM    286  CB  PRO A  39      -5.323 -13.230  -7.938  1.00  0.00           C  
ATOM    287  O   PRO A  39      -2.920 -11.707  -7.237  1.00  0.00           O  
ATOM    288  CG  PRO A  39      -6.402 -12.415  -8.574  1.00  0.00           C  
ATOM    289  CD  PRO A  39      -7.346 -11.954  -7.502  1.00  0.00           C  
ATOM    290  N   PHE A  40      -4.371 -10.304  -6.224  1.00  0.00           N  
ATOM    291  CA  PHE A  40      -3.505  -9.163  -6.498  1.00  0.00           C  
ATOM    292  C   PHE A  40      -2.939  -8.590  -5.204  1.00  0.00           C  
ATOM    293  CB  PHE A  40      -4.269  -8.079  -7.263  1.00  0.00           C  
ATOM    294  O   PHE A  40      -3.554  -8.714  -4.143  1.00  0.00           O  
ATOM    295  CG  PHE A  40      -4.946  -8.579  -8.511  1.00  0.00           C  
ATOM    296  CD1 PHE A  40      -4.221  -9.241  -9.494  1.00  0.00           C  
ATOM    297  CD2 PHE A  40      -6.308  -8.386  -8.701  1.00  0.00           C  
ATOM    298  CE1 PHE A  40      -4.844  -9.705 -10.650  1.00  0.00           C  
ATOM    299  CE2 PHE A  40      -6.938  -8.847  -9.853  1.00  0.00           C  
ATOM    300  CZ  PHE A  40      -6.204  -9.505 -10.827  1.00  0.00           C  
ATOM    301  N   ILE A  41      -1.793  -8.033  -5.351  1.00  0.00           N  
ATOM    302  CA  ILE A  41      -1.238  -7.166  -4.317  1.00  0.00           C  
ATOM    303  C   ILE A  41      -1.020  -5.764  -4.882  1.00  0.00           C  
ATOM    304  CB  ILE A  41       0.087  -7.730  -3.758  1.00  0.00           C  
ATOM    305  O   ILE A  41      -0.388  -5.601  -5.928  1.00  0.00           O  
ATOM    306  CG1 ILE A  41      -0.162  -9.057  -3.031  1.00  0.00           C  
ATOM    307  CG2 ILE A  41       0.757  -6.714  -2.828  1.00  0.00           C  
ATOM    308  CD1 ILE A  41       1.107  -9.750  -2.555  1.00  0.00           C  
ATOM    309  N   ILE A  42      -1.601  -4.781  -4.196  1.00  0.00           N  
ATOM    310  CA  ILE A  42      -1.453  -3.376  -4.560  1.00  0.00           C  
ATOM    311  C   ILE A  42      -0.387  -2.725  -3.682  1.00  0.00           C  
ATOM    312  CB  ILE A  42      -2.791  -2.615  -4.431  1.00  0.00           C  
ATOM    313  O   ILE A  42      -0.489  -2.746  -2.453  1.00  0.00           O  
ATOM    314  CG1 ILE A  42      -3.870  -3.283  -5.292  1.00  0.00           C  
ATOM    315  CG2 ILE A  42      -2.616  -1.144  -4.818  1.00  0.00           C  
ATOM    316  CD1 ILE A  42      -4.959  -3.980  -4.488  1.00  0.00           C  
ATOM    317  N   THR A  43       0.654  -2.137  -4.285  1.00  0.00           N  
ATOM    318  CA  THR A  43       1.726  -1.522  -3.510  1.00  0.00           C  
ATOM    319  C   THR A  43       2.422  -0.431  -4.320  1.00  0.00           C  
ATOM    320  CB  THR A  43       2.762  -2.569  -3.059  1.00  0.00           C  
ATOM    321  O   THR A  43       1.931  -0.027  -5.377  1.00  0.00           O  
ATOM    322  CG2 THR A  43       3.588  -3.069  -4.239  1.00  0.00           C  
ATOM    323  OG1 THR A  43       3.639  -1.978  -2.091  1.00  0.00           O  
ATOM    324  N   ASN A  44       3.534   0.138  -3.726  1.00  0.00           N  
ATOM    325  CA  ASN A  44       4.295   1.174  -4.417  1.00  0.00           C  
ATOM    326  C   ASN A  44       5.200   0.581  -5.494  1.00  0.00           C  
ATOM    327  CB  ASN A  44       5.120   1.989  -3.420  1.00  0.00           C  
ATOM    328  O   ASN A  44       5.783  -0.487  -5.301  1.00  0.00           O  
ATOM    329  CG  ASN A  44       4.258   2.739  -2.423  1.00  0.00           C  
ATOM    330  ND2 ASN A  44       3.792   3.920  -2.814  1.00  0.00           N  
ATOM    331  OD1 ASN A  44       4.014   2.262  -1.312  1.00  0.00           O  
ATOM    332  N   ALA A  45       5.325   1.284  -6.597  1.00  0.00           N  
ATOM    333  CA  ALA A  45       6.168   0.866  -7.713  1.00  0.00           C  
ATOM    334  C   ALA A  45       7.640   0.845  -7.311  1.00  0.00           C  
ATOM    335  CB  ALA A  45       5.960   1.787  -8.912  1.00  0.00           C  
ATOM    336  O   ALA A  45       8.424   0.054  -7.841  1.00  0.00           O  
ATOM    337  N   HIS A  46       7.951   1.671  -6.372  1.00  0.00           N  
ATOM    338  CA  HIS A  46       9.361   1.757  -6.011  1.00  0.00           C  
ATOM    339  C   HIS A  46       9.806   0.526  -5.228  1.00  0.00           C  
ATOM    340  CB  HIS A  46       9.629   3.023  -5.196  1.00  0.00           C  
ATOM    341  O   HIS A  46      10.959   0.441  -4.798  1.00  0.00           O  
ATOM    342  CG  HIS A  46       8.937   3.041  -3.870  1.00  0.00           C  
ATOM    343  CD2 HIS A  46       9.245   2.436  -2.698  1.00  0.00           C  
ATOM    344  ND1 HIS A  46       7.774   3.745  -3.647  1.00  0.00           N  
ATOM    345  CE1 HIS A  46       7.396   3.573  -2.391  1.00  0.00           C  
ATOM    346  NE2 HIS A  46       8.272   2.783  -1.794  1.00  0.00           N  
ATOM    347  N   LEU A  47       8.907  -0.430  -4.984  1.00  0.00           N  
ATOM    348  CA  LEU A  47       9.299  -1.733  -4.458  1.00  0.00           C  
ATOM    349  C   LEU A  47      10.277  -2.428  -5.399  1.00  0.00           C  
ATOM    350  CB  LEU A  47       8.067  -2.616  -4.241  1.00  0.00           C  
ATOM    351  O   LEU A  47      11.124  -3.207  -4.956  1.00  0.00           O  
ATOM    352  CG  LEU A  47       8.332  -4.049  -3.777  1.00  0.00           C  
ATOM    353  CD1 LEU A  47       8.936  -4.049  -2.377  1.00  0.00           C  
ATOM    354  CD2 LEU A  47       7.048  -4.869  -3.812  1.00  0.00           C  
ATOM    355  N   PHE A  48      10.153  -2.097  -6.725  1.00  0.00           N  
ATOM    356  CA  PHE A  48      10.948  -2.767  -7.747  1.00  0.00           C  
ATOM    357  C   PHE A  48      11.992  -1.822  -8.328  1.00  0.00           C  
ATOM    358  CB  PHE A  48      10.047  -3.304  -8.864  1.00  0.00           C  
ATOM    359  O   PHE A  48      12.109  -1.691  -9.548  1.00  0.00           O  
ATOM    360  CG  PHE A  48       9.140  -4.423  -8.428  1.00  0.00           C  
ATOM    361  CD1 PHE A  48       9.635  -5.708  -8.250  1.00  0.00           C  
ATOM    362  CD2 PHE A  48       7.791  -4.188  -8.196  1.00  0.00           C  
ATOM    363  CE1 PHE A  48       8.798  -6.746  -7.846  1.00  0.00           C  
ATOM    364  CE2 PHE A  48       6.948  -5.220  -7.792  1.00  0.00           C  
ATOM    365  CZ  PHE A  48       7.453  -6.498  -7.619  1.00  0.00           C  
ATOM    366  N   ARG A  49      12.734  -1.090  -7.408  1.00  0.00           N  
ATOM    367  CA  ARG A  49      13.880  -0.301  -7.850  1.00  0.00           C  
ATOM    368  C   ARG A  49      14.963  -1.194  -8.445  1.00  0.00           C  
ATOM    369  CB  ARG A  49      14.452   0.514  -6.688  1.00  0.00           C  
ATOM    370  O   ARG A  49      15.688  -0.780  -9.352  1.00  0.00           O  
ATOM    371  CG  ARG A  49      13.608   1.720  -6.306  1.00  0.00           C  
ATOM    372  CD  ARG A  49      14.274   2.552  -5.219  1.00  0.00           C  
ATOM    373  NE  ARG A  49      13.456   3.702  -4.845  1.00  0.00           N  
ATOM    374  NH1 ARG A  49      14.888   4.444  -3.191  1.00  0.00           N  
ATOM    375  NH2 ARG A  49      12.950   5.586  -3.632  1.00  0.00           N  
ATOM    376  CZ  ARG A  49      13.767   4.575  -3.890  1.00  0.00           C  
ATOM    377  N   ARG A  50      14.954  -2.325  -7.810  1.00  0.00           N  
ATOM    378  CA  ARG A  50      15.786  -3.411  -8.317  1.00  0.00           C  
ATOM    379  C   ARG A  50      14.957  -4.667  -8.562  1.00  0.00           C  
ATOM    380  CB  ARG A  50      16.925  -3.717  -7.341  1.00  0.00           C  
ATOM    381  O   ARG A  50      13.897  -4.846  -7.958  1.00  0.00           O  
ATOM    382  CG  ARG A  50      17.905  -2.569  -7.160  1.00  0.00           C  
ATOM    383  CD  ARG A  50      18.951  -2.884  -6.099  1.00  0.00           C  
ATOM    384  NE  ARG A  50      19.919  -1.800  -5.959  1.00  0.00           N  
ATOM    385  NH1 ARG A  50      18.601  -0.526  -4.554  1.00  0.00           N  
ATOM    386  NH2 ARG A  50      20.679   0.220  -5.171  1.00  0.00           N  
ATOM    387  CZ  ARG A  50      19.731  -0.704  -5.228  1.00  0.00           C  
ATOM    388  N   ASN A  51      15.401  -5.408  -9.521  1.00  0.00           N  
ATOM    389  CA  ASN A  51      14.617  -6.569  -9.928  1.00  0.00           C  
ATOM    390  C   ASN A  51      15.502  -7.789 -10.162  1.00  0.00           C  
ATOM    391  CB  ASN A  51      13.803  -6.254 -11.185  1.00  0.00           C  
ATOM    392  O   ASN A  51      16.715  -7.731  -9.953  1.00  0.00           O  
ATOM    393  CG  ASN A  51      12.563  -7.116 -11.309  1.00  0.00           C  
ATOM    394  ND2 ASN A  51      11.799  -6.906 -12.374  1.00  0.00           N  
ATOM    395  OD1 ASN A  51      12.293  -7.965 -10.455  1.00  0.00           O  
ATOM    396  N   ASN A  52      14.928  -8.912 -10.482  1.00  0.00           N  
ATOM    397  CA  ASN A  52      15.622 -10.170 -10.732  1.00  0.00           C  
ATOM    398  C   ASN A  52      16.161 -10.780  -9.442  1.00  0.00           C  
ATOM    399  CB  ASN A  52      16.758  -9.966 -11.738  1.00  0.00           C  
ATOM    400  O   ASN A  52      17.276 -11.305  -9.416  1.00  0.00           O  
ATOM    401  CG  ASN A  52      17.279 -11.273 -12.303  1.00  0.00           C  
ATOM    402  ND2 ASN A  52      18.543 -11.281 -12.708  1.00  0.00           N  
ATOM    403  OD1 ASN A  52      16.550 -12.266 -12.376  1.00  0.00           O  
ATOM    404  N   GLY A  53      15.368 -10.721  -8.413  1.00  0.00           N  
ATOM    405  CA  GLY A  53      15.681 -11.292  -7.112  1.00  0.00           C  
ATOM    406  C   GLY A  53      14.533 -12.083  -6.515  1.00  0.00           C  
ATOM    407  O   GLY A  53      13.848 -12.824  -7.224  1.00  0.00           O  
ATOM    408  N   THR A  54      14.462 -12.018  -5.154  1.00  0.00           N  
ATOM    409  CA  THR A  54      13.452 -12.762  -4.409  1.00  0.00           C  
ATOM    410  C   THR A  54      12.471 -11.810  -3.729  1.00  0.00           C  
ATOM    411  CB  THR A  54      14.097 -13.678  -3.353  1.00  0.00           C  
ATOM    412  O   THR A  54      12.881 -10.818  -3.122  1.00  0.00           O  
ATOM    413  CG2 THR A  54      13.041 -14.485  -2.606  1.00  0.00           C  
ATOM    414  OG1 THR A  54      15.002 -14.580  -4.002  1.00  0.00           O  
ATOM    415  N   LEU A  55      11.187 -12.061  -3.954  1.00  0.00           N  
ATOM    416  CA  LEU A  55      10.150 -11.316  -3.249  1.00  0.00           C  
ATOM    417  C   LEU A  55       9.536 -12.158  -2.135  1.00  0.00           C  
ATOM    418  CB  LEU A  55       9.058 -10.864  -4.223  1.00  0.00           C  
ATOM    419  O   LEU A  55       9.021 -13.249  -2.388  1.00  0.00           O  
ATOM    420  CG  LEU A  55       7.898 -10.070  -3.621  1.00  0.00           C  
ATOM    421  CD1 LEU A  55       8.388  -8.717  -3.115  1.00  0.00           C  
ATOM    422  CD2 LEU A  55       6.783  -9.891  -4.645  1.00  0.00           C  
ATOM    423  N   THR A  56       9.652 -11.699  -0.911  1.00  0.00           N  
ATOM    424  CA  THR A  56       9.024 -12.345   0.236  1.00  0.00           C  
ATOM    425  C   THR A  56       7.749 -11.611   0.639  1.00  0.00           C  
ATOM    426  CB  THR A  56       9.986 -12.405   1.438  1.00  0.00           C  
ATOM    427  O   THR A  56       7.769 -10.399   0.867  1.00  0.00           O  
ATOM    428  CG2 THR A  56       9.341 -13.117   2.623  1.00  0.00           C  
ATOM    429  OG1 THR A  56      11.172 -13.113   1.057  1.00  0.00           O  
ATOM    430  N   VAL A  57       6.638 -12.387   0.709  1.00  0.00           N  
ATOM    431  CA  VAL A  57       5.349 -11.830   1.106  1.00  0.00           C  
ATOM    432  C   VAL A  57       4.943 -12.387   2.469  1.00  0.00           C  
ATOM    433  CB  VAL A  57       4.253 -12.133   0.059  1.00  0.00           C  
ATOM    434  O   VAL A  57       4.763 -13.597   2.624  1.00  0.00           O  
ATOM    435  CG1 VAL A  57       2.939 -11.452   0.440  1.00  0.00           C  
ATOM    436  CG2 VAL A  57       4.706 -11.687  -1.330  1.00  0.00           C  
ATOM    437  N   THR A  58       4.844 -11.494   3.449  1.00  0.00           N  
ATOM    438  CA  THR A  58       4.340 -11.861   4.768  1.00  0.00           C  
ATOM    439  C   THR A  58       2.904 -11.377   4.952  1.00  0.00           C  
ATOM    440  CB  THR A  58       5.226 -11.282   5.886  1.00  0.00           C  
ATOM    441  O   THR A  58       2.635 -10.176   4.885  1.00  0.00           O  
ATOM    442  CG2 THR A  58       4.774 -11.774   7.257  1.00  0.00           C  
ATOM    443  OG1 THR A  58       6.584 -11.688   5.669  1.00  0.00           O  
ATOM    444  N   SER A  59       1.998 -12.320   5.092  1.00  0.00           N  
ATOM    445  CA  SER A  59       0.581 -12.027   5.281  1.00  0.00           C  
ATOM    446  C   SER A  59       0.011 -12.795   6.469  1.00  0.00           C  
ATOM    447  CB  SER A  59      -0.210 -12.367   4.017  1.00  0.00           C  
ATOM    448  O   SER A  59       0.753 -13.444   7.210  1.00  0.00           O  
ATOM    449  OG  SER A  59      -0.320 -13.771   3.854  1.00  0.00           O  
ATOM    450  N   ILE A  60      -1.319 -12.716   6.617  1.00  0.00           N  
ATOM    451  CA  ILE A  60      -1.987 -13.455   7.683  1.00  0.00           C  
ATOM    452  C   ILE A  60      -1.955 -14.950   7.373  1.00  0.00           C  
ATOM    453  CB  ILE A  60      -3.444 -12.978   7.874  1.00  0.00           C  
ATOM    454  O   ILE A  60      -2.131 -15.780   8.268  1.00  0.00           O  
ATOM    455  CG1 ILE A  60      -4.247 -13.187   6.584  1.00  0.00           C  
ATOM    456  CG2 ILE A  60      -3.480 -11.511   8.310  1.00  0.00           C  
ATOM    457  CD1 ILE A  60      -5.752 -13.037   6.761  1.00  0.00           C  
ATOM    458  N   HIS A  61      -1.732 -15.200   6.128  1.00  0.00           N  
ATOM    459  CA  HIS A  61      -1.722 -16.590   5.684  1.00  0.00           C  
ATOM    460  C   HIS A  61      -0.330 -17.199   5.814  1.00  0.00           C  
ATOM    461  CB  HIS A  61      -2.208 -16.694   4.237  1.00  0.00           C  
ATOM    462  O   HIS A  61      -0.133 -18.377   5.508  1.00  0.00           O  
ATOM    463  CG  HIS A  61      -3.615 -16.228   4.042  1.00  0.00           C  
ATOM    464  CD2 HIS A  61      -4.126 -15.240   3.270  1.00  0.00           C  
ATOM    465  ND1 HIS A  61      -4.686 -16.802   4.693  1.00  0.00           N  
ATOM    466  CE1 HIS A  61      -5.798 -16.186   4.328  1.00  0.00           C  
ATOM    467  NE2 HIS A  61      -5.485 -15.234   3.465  1.00  0.00           N  
ATOM    468  N   GLY A  62       0.612 -16.406   6.219  1.00  0.00           N  
ATOM    469  CA  GLY A  62       1.973 -16.900   6.359  1.00  0.00           C  
ATOM    470  C   GLY A  62       2.952 -16.225   5.416  1.00  0.00           C  
ATOM    471  O   GLY A  62       2.705 -15.112   4.948  1.00  0.00           O  
ATOM    472  N   VAL A  63       4.055 -16.876   5.281  1.00  0.00           N  
ATOM    473  CA  VAL A  63       5.124 -16.320   4.458  1.00  0.00           C  
ATOM    474  C   VAL A  63       5.164 -17.036   3.110  1.00  0.00           C  
ATOM    475  CB  VAL A  63       6.496 -16.428   5.160  1.00  0.00           C  
ATOM    476  O   VAL A  63       5.106 -18.267   3.052  1.00  0.00           O  
ATOM    477  CG1 VAL A  63       7.604 -15.872   4.268  1.00  0.00           C  
ATOM    478  CG2 VAL A  63       6.467 -15.696   6.501  1.00  0.00           C  
ATOM    479  N   PHE A  64       5.142 -16.257   2.075  1.00  0.00           N  
ATOM    480  CA  PHE A  64       5.234 -16.761   0.710  1.00  0.00           C  
ATOM    481  C   PHE A  64       6.432 -16.154  -0.012  1.00  0.00           C  
ATOM    482  CB  PHE A  64       3.947 -16.461  -0.064  1.00  0.00           C  
ATOM    483  O   PHE A  64       6.658 -14.944   0.061  1.00  0.00           O  
ATOM    484  CG  PHE A  64       3.894 -17.100  -1.425  1.00  0.00           C  
ATOM    485  CD1 PHE A  64       4.387 -16.435  -2.541  1.00  0.00           C  
ATOM    486  CD2 PHE A  64       3.350 -18.368  -1.589  1.00  0.00           C  
ATOM    487  CE1 PHE A  64       4.339 -17.025  -3.802  1.00  0.00           C  
ATOM    488  CE2 PHE A  64       3.299 -18.964  -2.846  1.00  0.00           C  
ATOM    489  CZ  PHE A  64       3.793 -18.290  -3.952  1.00  0.00           C  
ATOM    490  N   THR A  65       7.156 -17.045  -0.741  1.00  0.00           N  
ATOM    491  CA  THR A  65       8.355 -16.558  -1.414  1.00  0.00           C  
ATOM    492  C   THR A  65       8.269 -16.804  -2.918  1.00  0.00           C  
ATOM    493  CB  THR A  65       9.622 -17.231  -0.853  1.00  0.00           C  
ATOM    494  O   THR A  65       7.943 -17.910  -3.354  1.00  0.00           O  
ATOM    495  CG2 THR A  65      10.874 -16.723  -1.562  1.00  0.00           C  
ATOM    496  OG1 THR A  65       9.729 -16.943   0.546  1.00  0.00           O  
ATOM    497  N   VAL A  66       8.482 -15.668  -3.628  1.00  0.00           N  
ATOM    498  CA  VAL A  66       8.699 -15.752  -5.068  1.00  0.00           C  
ATOM    499  C   VAL A  66      10.194 -15.665  -5.372  1.00  0.00           C  
ATOM    500  CB  VAL A  66       7.937 -14.640  -5.824  1.00  0.00           C  
ATOM    501  O   VAL A  66      10.820 -14.628  -5.145  1.00  0.00           O  
ATOM    502  CG1 VAL A  66       8.147 -14.770  -7.331  1.00  0.00           C  
ATOM    503  CG2 VAL A  66       6.449 -14.688  -5.482  1.00  0.00           C  
ATOM    504  N   SER A  67      10.835 -16.731  -5.856  1.00  0.00           N  
ATOM    505  CA  SER A  67      12.283 -16.850  -5.994  1.00  0.00           C  
ATOM    506  C   SER A  67      12.808 -15.955  -7.111  1.00  0.00           C  
ATOM    507  CB  SER A  67      12.678 -18.303  -6.264  1.00  0.00           C  
ATOM    508  O   SER A  67      13.959 -15.514  -7.072  1.00  0.00           O  
ATOM    509  OG  SER A  67      12.339 -19.130  -5.164  1.00  0.00           O  
ATOM    510  N   ASN A  68      11.996 -15.702  -8.087  1.00  0.00           N  
ATOM    511  CA  ASN A  68      12.383 -14.861  -9.215  1.00  0.00           C  
ATOM    512  C   ASN A  68      11.328 -13.799  -9.509  1.00  0.00           C  
ATOM    513  CB  ASN A  68      12.638 -15.715 -10.458  1.00  0.00           C  
ATOM    514  O   ASN A  68      10.279 -14.101 -10.082  1.00  0.00           O  
ATOM    515  CG  ASN A  68      13.184 -14.907 -11.619  1.00  0.00           C  
ATOM    516  ND2 ASN A  68      13.546 -15.591 -12.699  1.00  0.00           N  
ATOM    517  OD1 ASN A  68      13.280 -13.680 -11.546  1.00  0.00           O  
ATOM    518  N   THR A  69      11.649 -12.512  -9.151  1.00  0.00           N  
ATOM    519  CA  THR A  69      10.683 -11.427  -9.275  1.00  0.00           C  
ATOM    520  C   THR A  69      10.404 -11.116 -10.742  1.00  0.00           C  
ATOM    521  CB  THR A  69      11.179 -10.154  -8.563  1.00  0.00           C  
ATOM    522  O   THR A  69       9.391 -10.493 -11.069  1.00  0.00           O  
ATOM    523  CG2 THR A  69      11.215 -10.347  -7.051  1.00  0.00           C  
ATOM    524  OG1 THR A  69      12.498  -9.838  -9.026  1.00  0.00           O  
ATOM    525  N   THR A  70      11.205 -11.599 -11.697  1.00  0.00           N  
ATOM    526  CA  THR A  70      11.008 -11.322 -13.116  1.00  0.00           C  
ATOM    527  C   THR A  70       9.843 -12.137 -13.670  1.00  0.00           C  
ATOM    528  CB  THR A  70      12.282 -11.627 -13.926  1.00  0.00           C  
ATOM    529  O   THR A  70       9.328 -11.839 -14.749  1.00  0.00           O  
ATOM    530  CG2 THR A  70      13.467 -10.817 -13.412  1.00  0.00           C  
ATOM    531  OG1 THR A  70      12.588 -13.023 -13.817  1.00  0.00           O  
ATOM    532  N   THR A  71       9.434 -13.090 -12.939  1.00  0.00           N  
ATOM    533  CA  THR A  71       8.343 -13.946 -13.391  1.00  0.00           C  
ATOM    534  C   THR A  71       6.993 -13.364 -12.981  1.00  0.00           C  
ATOM    535  CB  THR A  71       8.482 -15.373 -12.828  1.00  0.00           C  
ATOM    536  O   THR A  71       5.945 -13.849 -13.412  1.00  0.00           O  
ATOM    537  CG2 THR A  71       9.830 -15.982 -13.200  1.00  0.00           C  
ATOM    538  OG1 THR A  71       8.368 -15.330 -11.400  1.00  0.00           O  
ATOM    539  N   LEU A  72       7.021 -12.325 -12.181  1.00  0.00           N  
ATOM    540  CA  LEU A  72       5.784 -11.717 -11.702  1.00  0.00           C  
ATOM    541  C   LEU A  72       5.133 -10.877 -12.795  1.00  0.00           C  
ATOM    542  CB  LEU A  72       6.055 -10.851 -10.469  1.00  0.00           C  
ATOM    543  O   LEU A  72       5.826 -10.216 -13.572  1.00  0.00           O  
ATOM    544  CG  LEU A  72       6.419 -11.595  -9.184  1.00  0.00           C  
ATOM    545  CD1 LEU A  72       6.923 -10.616  -8.129  1.00  0.00           C  
ATOM    546  CD2 LEU A  72       5.221 -12.381  -8.663  1.00  0.00           C  
ATOM    547  N   GLN A  73       3.843 -10.991 -12.850  1.00  0.00           N  
ATOM    548  CA  GLN A  73       3.075 -10.110 -13.723  1.00  0.00           C  
ATOM    549  C   GLN A  73       2.692  -8.820 -13.003  1.00  0.00           C  
ATOM    550  CB  GLN A  73       1.820 -10.819 -14.233  1.00  0.00           C  
ATOM    551  O   GLN A  73       2.043  -8.857 -11.956  1.00  0.00           O  
ATOM    552  CG  GLN A  73       2.111 -12.025 -15.116  1.00  0.00           C  
ATOM    553  CD  GLN A  73       0.850 -12.696 -15.628  1.00  0.00           C  
ATOM    554  NE2 GLN A  73       0.908 -13.213 -16.851  1.00  0.00           N  
ATOM    555  OE1 GLN A  73      -0.168 -12.749 -14.930  1.00  0.00           O  
ATOM    556  N   LEU A  74       3.174  -7.717 -13.625  1.00  0.00           N  
ATOM    557  CA  LEU A  74       2.977  -6.416 -12.994  1.00  0.00           C  
ATOM    558  C   LEU A  74       2.145  -5.500 -13.884  1.00  0.00           C  
ATOM    559  CB  LEU A  74       4.326  -5.760 -12.685  1.00  0.00           C  
ATOM    560  O   LEU A  74       2.267  -5.542 -15.111  1.00  0.00           O  
ATOM    561  CG  LEU A  74       5.360  -6.637 -11.979  1.00  0.00           C  
ATOM    562  CD1 LEU A  74       6.695  -5.906 -11.878  1.00  0.00           C  
ATOM    563  CD2 LEU A  74       4.862  -7.044 -10.596  1.00  0.00           C  
ATOM    564  N   HIS A  75       1.284  -4.825 -13.236  1.00  0.00           N  
ATOM    565  CA  HIS A  75       0.573  -3.741 -13.903  1.00  0.00           C  
ATOM    566  C   HIS A  75       0.884  -2.396 -13.254  1.00  0.00           C  
ATOM    567  CB  HIS A  75      -0.935  -3.997 -13.883  1.00  0.00           C  
ATOM    568  O   HIS A  75       0.499  -2.152 -12.108  1.00  0.00           O  
ATOM    569  CG  HIS A  75      -1.734  -2.929 -14.561  1.00  0.00           C  
ATOM    570  CD2 HIS A  75      -2.581  -1.999 -14.059  1.00  0.00           C  
ATOM    571  ND1 HIS A  75      -1.710  -2.734 -15.925  1.00  0.00           N  
ATOM    572  CE1 HIS A  75      -2.511  -1.727 -16.233  1.00  0.00           C  
ATOM    573  NE2 HIS A  75      -3.051  -1.264 -15.119  1.00  0.00           N  
ATOM    574  N   LEU A  76       1.491  -1.501 -14.051  1.00  0.00           N  
ATOM    575  CA  LEU A  76       1.873  -0.181 -13.561  1.00  0.00           C  
ATOM    576  C   LEU A  76       0.756   0.830 -13.795  1.00  0.00           C  
ATOM    577  CB  LEU A  76       3.158   0.293 -14.244  1.00  0.00           C  
ATOM    578  O   LEU A  76       0.204   0.908 -14.895  1.00  0.00           O  
ATOM    579  CG  LEU A  76       4.433  -0.480 -13.901  1.00  0.00           C  
ATOM    580  CD1 LEU A  76       4.577  -1.696 -14.810  1.00  0.00           C  
ATOM    581  CD2 LEU A  76       5.654   0.426 -14.015  1.00  0.00           C  
ATOM    582  N   ILE A  77       0.490   1.529 -12.699  1.00  0.00           N  
ATOM    583  CA  ILE A  77      -0.483   2.606 -12.848  1.00  0.00           C  
ATOM    584  C   ILE A  77       0.216   3.866 -13.352  1.00  0.00           C  
ATOM    585  CB  ILE A  77      -1.215   2.894 -11.519  1.00  0.00           C  
ATOM    586  O   ILE A  77       1.090   4.412 -12.674  1.00  0.00           O  
ATOM    587  CG1 ILE A  77      -1.810   1.602 -10.946  1.00  0.00           C  
ATOM    588  CG2 ILE A  77      -2.302   3.955 -11.719  1.00  0.00           C  
ATOM    589  CD1 ILE A  77      -2.848   0.946 -11.845  1.00  0.00           C  
ATOM    590  N   GLU A  78      -0.150   4.289 -14.486  1.00  0.00           N  
ATOM    591  CA  GLU A  78       0.549   5.370 -15.174  1.00  0.00           C  
ATOM    592  C   GLU A  78       0.549   6.647 -14.340  1.00  0.00           C  
ATOM    593  CB  GLU A  78      -0.086   5.635 -16.542  1.00  0.00           C  
ATOM    594  O   GLU A  78      -0.490   7.050 -13.812  1.00  0.00           O  
ATOM    595  CG  GLU A  78       0.774   6.486 -17.464  1.00  0.00           C  
ATOM    596  CD  GLU A  78       0.162   6.686 -18.842  1.00  0.00           C  
ATOM    597  OE1 GLU A  78       0.766   7.395 -19.678  1.00  0.00           O  
ATOM    598  OE2 GLU A  78      -0.932   6.130 -19.086  1.00  0.00           O  
ATOM    599  N   GLY A  79       1.765   7.220 -14.206  1.00  0.00           N  
ATOM    600  CA  GLY A  79       1.927   8.528 -13.592  1.00  0.00           C  
ATOM    601  C   GLY A  79       1.884   8.486 -12.076  1.00  0.00           C  
ATOM    602  O   GLY A  79       1.874   9.530 -11.421  1.00  0.00           O  
ATOM    603  N   ARG A  80       1.804   7.239 -11.526  1.00  0.00           N  
ATOM    604  CA  ARG A  80       1.658   7.090 -10.082  1.00  0.00           C  
ATOM    605  C   ARG A  80       2.655   6.076  -9.532  1.00  0.00           C  
ATOM    606  CB  ARG A  80       0.231   6.669  -9.726  1.00  0.00           C  
ATOM    607  O   ARG A  80       3.032   5.129 -10.226  1.00  0.00           O  
ATOM    608  CG  ARG A  80      -0.834   7.657 -10.174  1.00  0.00           C  
ATOM    609  CD  ARG A  80      -2.238   7.125  -9.927  1.00  0.00           C  
ATOM    610  NE  ARG A  80      -3.258   8.042 -10.427  1.00  0.00           N  
ATOM    611  NH1 ARG A  80      -3.901   8.793  -8.339  1.00  0.00           N  
ATOM    612  NH2 ARG A  80      -4.922   9.611 -10.221  1.00  0.00           N  
ATOM    613  CZ  ARG A  80      -4.025   8.813  -9.661  1.00  0.00           C  
ATOM    614  N   ASP A  81       3.195   6.352  -8.355  1.00  0.00           N  
ATOM    615  CA  ASP A  81       3.994   5.357  -7.646  1.00  0.00           C  
ATOM    616  C   ASP A  81       3.115   4.238  -7.094  1.00  0.00           C  
ATOM    617  CB  ASP A  81       4.785   6.013  -6.512  1.00  0.00           C  
ATOM    618  O   ASP A  81       2.956   4.109  -5.878  1.00  0.00           O  
ATOM    619  CG  ASP A  81       5.761   5.062  -5.842  1.00  0.00           C  
ATOM    620  OD1 ASP A  81       6.133   4.038  -6.455  1.00  0.00           O  
ATOM    621  OD2 ASP A  81       6.159   5.337  -4.690  1.00  0.00           O  
ATOM    622  N   LEU A  82       2.414   3.574  -7.993  1.00  0.00           N  
ATOM    623  CA  LEU A  82       1.448   2.520  -7.704  1.00  0.00           C  
ATOM    624  C   LEU A  82       1.570   1.380  -8.710  1.00  0.00           C  
ATOM    625  CB  LEU A  82       0.023   3.080  -7.719  1.00  0.00           C  
ATOM    626  O   LEU A  82       1.643   1.618  -9.917  1.00  0.00           O  
ATOM    627  CG  LEU A  82      -1.067   2.175  -7.143  1.00  0.00           C  
ATOM    628  CD1 LEU A  82      -0.884   2.019  -5.636  1.00  0.00           C  
ATOM    629  CD2 LEU A  82      -2.450   2.732  -7.464  1.00  0.00           C  
ATOM    630  N   ILE A  83       1.587   0.151  -8.146  1.00  0.00           N  
ATOM    631  CA  ILE A  83       1.694  -1.014  -9.018  1.00  0.00           C  
ATOM    632  C   ILE A  83       0.774  -2.123  -8.512  1.00  0.00           C  
ATOM    633  CB  ILE A  83       3.151  -1.523  -9.104  1.00  0.00           C  
ATOM    634  O   ILE A  83       0.488  -2.203  -7.315  1.00  0.00           O  
ATOM    635  CG1 ILE A  83       3.280  -2.586 -10.201  1.00  0.00           C  
ATOM    636  CG2 ILE A  83       3.611  -2.073  -7.751  1.00  0.00           C  
ATOM    637  CD1 ILE A  83       4.717  -2.987 -10.508  1.00  0.00           C  
ATOM    638  N   ILE A  84       0.210  -2.931  -9.436  1.00  0.00           N  
ATOM    639  CA  ILE A  84      -0.562  -4.128  -9.119  1.00  0.00           C  
ATOM    640  C   ILE A  84       0.248  -5.373  -9.474  1.00  0.00           C  
ATOM    641  CB  ILE A  84      -1.917  -4.140  -9.861  1.00  0.00           C  
ATOM    642  O   ILE A  84       0.711  -5.517 -10.608  1.00  0.00           O  
ATOM    643  CG1 ILE A  84      -2.709  -2.866  -9.547  1.00  0.00           C  
ATOM    644  CG2 ILE A  84      -2.722  -5.390  -9.495  1.00  0.00           C  
ATOM    645  CD1 ILE A  84      -3.957  -2.687 -10.401  1.00  0.00           C  
ATOM    646  N   ILE A  85       0.396  -6.212  -8.468  1.00  0.00           N  
ATOM    647  CA  ILE A  85       1.136  -7.452  -8.674  1.00  0.00           C  
ATOM    648  C   ILE A  85       0.165  -8.628  -8.742  1.00  0.00           C  
ATOM    649  CB  ILE A  85       2.178  -7.681  -7.556  1.00  0.00           C  
ATOM    650  O   ILE A  85      -0.602  -8.863  -7.806  1.00  0.00           O  
ATOM    651  CG1 ILE A  85       3.054  -6.436  -7.379  1.00  0.00           C  
ATOM    652  CG2 ILE A  85       3.033  -8.914  -7.859  1.00  0.00           C  
ATOM    653  CD1 ILE A  85       3.938  -6.471  -6.140  1.00  0.00           C  
ATOM    654  N   ARG A  86       0.249  -9.282  -9.848  1.00  0.00           N  
ATOM    655  CA  ARG A  86      -0.491 -10.537  -9.930  1.00  0.00           C  
ATOM    656  C   ARG A  86       0.315 -11.688  -9.339  1.00  0.00           C  
ATOM    657  CB  ARG A  86      -0.863 -10.848 -11.381  1.00  0.00           C  
ATOM    658  O   ARG A  86       1.375 -12.043  -9.860  1.00  0.00           O  
ATOM    659  CG  ARG A  86      -1.802 -12.034 -11.536  1.00  0.00           C  
ATOM    660  CD  ARG A  86      -2.250 -12.215 -12.979  1.00  0.00           C  
ATOM    661  NE  ARG A  86      -3.187 -13.326 -13.118  1.00  0.00           N  
ATOM    662  NH1 ARG A  86      -3.581 -12.984 -15.369  1.00  0.00           N  
ATOM    663  NH2 ARG A  86      -4.632 -14.695 -14.264  1.00  0.00           N  
ATOM    664  CZ  ARG A  86      -3.798 -13.666 -14.250  1.00  0.00           C  
ATOM    665  N   MET A  87      -0.312 -12.278  -8.301  1.00  0.00           N  
ATOM    666  CA  MET A  87       0.406 -13.334  -7.593  1.00  0.00           C  
ATOM    667  C   MET A  87       0.217 -14.679  -8.287  1.00  0.00           C  
ATOM    668  CB  MET A  87      -0.065 -13.425  -6.141  1.00  0.00           C  
ATOM    669  O   MET A  87      -0.767 -14.881  -9.001  1.00  0.00           O  
ATOM    670  CG  MET A  87       0.178 -12.158  -5.337  1.00  0.00           C  
ATOM    671  SD  MET A  87       1.952 -11.689  -5.284  1.00  0.00           S  
ATOM    672  CE  MET A  87       2.613 -13.049  -4.281  1.00  0.00           C  
ATOM    673  N   PRO A  88       1.233 -15.568  -8.121  1.00  0.00           N  
ATOM    674  CA  PRO A  88       1.106 -16.910  -8.695  1.00  0.00           C  
ATOM    675  C   PRO A  88      -0.134 -17.650  -8.197  1.00  0.00           C  
ATOM    676  CB  PRO A  88       2.384 -17.614  -8.233  1.00  0.00           C  
ATOM    677  O   PRO A  88      -0.667 -17.323  -7.133  1.00  0.00           O  
ATOM    678  CG  PRO A  88       3.328 -16.506  -7.891  1.00  0.00           C  
ATOM    679  CD  PRO A  88       2.528 -15.325  -7.423  1.00  0.00           C  
ATOM    680  N   LYS A  89      -0.554 -18.608  -8.886  1.00  0.00           N  
ATOM    681  CA  LYS A  89      -1.799 -19.329  -8.640  1.00  0.00           C  
ATOM    682  C   LYS A  89      -1.753 -20.066  -7.305  1.00  0.00           C  
ATOM    683  CB  LYS A  89      -2.081 -20.317  -9.774  1.00  0.00           C  
ATOM    684  O   LYS A  89      -2.794 -20.319  -6.693  1.00  0.00           O  
ATOM    685  CG  LYS A  89      -2.507 -19.658 -11.078  1.00  0.00           C  
ATOM    686  CD  LYS A  89      -2.879 -20.692 -12.132  1.00  0.00           C  
ATOM    687  CE  LYS A  89      -3.305 -20.034 -13.437  1.00  0.00           C  
ATOM    688  NZ  LYS A  89      -3.640 -21.045 -14.484  1.00  0.00           N  
ATOM    689  N   ASP A  90      -0.562 -20.413  -6.840  1.00  0.00           N  
ATOM    690  CA  ASP A  90      -0.454 -21.149  -5.584  1.00  0.00           C  
ATOM    691  C   ASP A  90      -0.454 -20.198  -4.389  1.00  0.00           C  
ATOM    692  CB  ASP A  90       0.813 -22.008  -5.573  1.00  0.00           C  
ATOM    693  O   ASP A  90      -0.310 -20.632  -3.244  1.00  0.00           O  
ATOM    694  CG  ASP A  90       2.081 -21.196  -5.772  1.00  0.00           C  
ATOM    695  OD1 ASP A  90       1.996 -20.028  -6.209  1.00  0.00           O  
ATOM    696  OD2 ASP A  90       3.176 -21.731  -5.492  1.00  0.00           O  
ATOM    697  N   PHE A  91      -0.568 -18.874  -4.642  1.00  0.00           N  
ATOM    698  CA  PHE A  91      -0.749 -17.860  -3.610  1.00  0.00           C  
ATOM    699  C   PHE A  91      -2.222 -17.714  -3.247  1.00  0.00           C  
ATOM    700  CB  PHE A  91      -0.187 -16.513  -4.075  1.00  0.00           C  
ATOM    701  O   PHE A  91      -3.066 -17.519  -4.123  1.00  0.00           O  
ATOM    702  CG  PHE A  91      -0.166 -15.461  -2.999  1.00  0.00           C  
ATOM    703  CD1 PHE A  91      -1.203 -14.543  -2.883  1.00  0.00           C  
ATOM    704  CD2 PHE A  91       0.893 -15.389  -2.102  1.00  0.00           C  
ATOM    705  CE1 PHE A  91      -1.186 -13.569  -1.888  1.00  0.00           C  
ATOM    706  CE2 PHE A  91       0.917 -14.417  -1.106  1.00  0.00           C  
ATOM    707  CZ  PHE A  91      -0.123 -13.508  -1.001  1.00  0.00           C  
ATOM    708  N   PRO A  92      -2.521 -17.911  -1.907  1.00  0.00           N  
ATOM    709  CA  PRO A  92      -3.931 -17.795  -1.525  1.00  0.00           C  
ATOM    710  C   PRO A  92      -4.513 -16.416  -1.828  1.00  0.00           C  
ATOM    711  CB  PRO A  92      -3.910 -18.060  -0.017  1.00  0.00           C  
ATOM    712  O   PRO A  92      -3.857 -15.399  -1.588  1.00  0.00           O  
ATOM    713  CG  PRO A  92      -2.584 -18.699   0.240  1.00  0.00           C  
ATOM    714  CD  PRO A  92      -1.630 -18.270  -0.838  1.00  0.00           C  
ATOM    715  N   PRO A  93      -5.744 -16.431  -2.390  1.00  0.00           N  
ATOM    716  CA  PRO A  93      -6.345 -15.134  -2.711  1.00  0.00           C  
ATOM    717  C   PRO A  93      -6.833 -14.387  -1.472  1.00  0.00           C  
ATOM    718  CB  PRO A  93      -7.518 -15.505  -3.622  1.00  0.00           C  
ATOM    719  O   PRO A  93      -7.162 -15.010  -0.460  1.00  0.00           O  
ATOM    720  CG  PRO A  93      -7.914 -16.881  -3.193  1.00  0.00           C  
ATOM    721  CD  PRO A  93      -6.679 -17.623  -2.770  1.00  0.00           C  
ATOM    722  N   PHE A  94      -6.922 -13.008  -1.531  1.00  0.00           N  
ATOM    723  CA  PHE A  94      -7.433 -12.128  -0.486  1.00  0.00           C  
ATOM    724  C   PHE A  94      -8.921 -11.863  -0.681  1.00  0.00           C  
ATOM    725  CB  PHE A  94      -6.661 -10.805  -0.471  1.00  0.00           C  
ATOM    726  O   PHE A  94      -9.449 -12.038  -1.781  1.00  0.00           O  
ATOM    727  CG  PHE A  94      -5.226 -10.944  -0.038  1.00  0.00           C  
ATOM    728  CD1 PHE A  94      -4.890 -10.954   1.310  1.00  0.00           C  
ATOM    729  CD2 PHE A  94      -4.213 -11.065  -0.981  1.00  0.00           C  
ATOM    730  CE1 PHE A  94      -3.563 -11.082   1.713  1.00  0.00           C  
ATOM    731  CE2 PHE A  94      -2.885 -11.194  -0.586  1.00  0.00           C  
ATOM    732  CZ  PHE A  94      -2.562 -11.201   0.762  1.00  0.00           C  
ATOM    733  N   PRO A  95      -9.589 -11.481   0.375  1.00  0.00           N  
ATOM    734  CA  PRO A  95     -10.968 -11.016   0.204  1.00  0.00           C  
ATOM    735  C   PRO A  95     -11.070  -9.797  -0.710  1.00  0.00           C  
ATOM    736  CB  PRO A  95     -11.401 -10.668   1.630  1.00  0.00           C  
ATOM    737  O   PRO A  95     -10.151  -8.976  -0.755  1.00  0.00           O  
ATOM    738  CG  PRO A  95     -10.488 -11.457   2.511  1.00  0.00           C  
ATOM    739  CD  PRO A  95      -9.170 -11.619   1.808  1.00  0.00           C  
ATOM    740  N   GLN A  96     -12.131  -9.611  -1.489  1.00  0.00           N  
ATOM    741  CA  GLN A  96     -12.312  -8.543  -2.467  1.00  0.00           C  
ATOM    742  C   GLN A  96     -13.403  -7.573  -2.026  1.00  0.00           C  
ATOM    743  CB  GLN A  96     -12.649  -9.124  -3.840  1.00  0.00           C  
ATOM    744  O   GLN A  96     -14.151  -7.052  -2.856  1.00  0.00           O  
ATOM    745  CG  GLN A  96     -11.531  -9.962  -4.446  1.00  0.00           C  
ATOM    746  CD  GLN A  96     -11.871 -10.483  -5.829  1.00  0.00           C  
ATOM    747  NE2 GLN A  96     -10.864 -10.980  -6.540  1.00  0.00           N  
ATOM    748  OE1 GLN A  96     -13.030 -10.441  -6.256  1.00  0.00           O  
ATOM    749  N   LYS A  97     -13.525  -7.274  -0.725  1.00  0.00           N  
ATOM    750  CA  LYS A  97     -14.610  -6.434  -0.225  1.00  0.00           C  
ATOM    751  C   LYS A  97     -14.148  -4.992  -0.037  1.00  0.00           C  
ATOM    752  CB  LYS A  97     -15.152  -6.987   1.094  1.00  0.00           C  
ATOM    753  O   LYS A  97     -14.948  -4.117   0.301  1.00  0.00           O  
ATOM    754  CG  LYS A  97     -15.830  -8.343   0.965  1.00  0.00           C  
ATOM    755  CD  LYS A  97     -16.357  -8.835   2.308  1.00  0.00           C  
ATOM    756  CE  LYS A  97     -16.999 -10.210   2.187  1.00  0.00           C  
ATOM    757  NZ  LYS A  97     -17.487 -10.711   3.507  1.00  0.00           N  
ATOM    758  N   LEU A  98     -12.824  -4.806  -0.309  1.00  0.00           N  
ATOM    759  CA  LEU A  98     -12.296  -3.458  -0.130  1.00  0.00           C  
ATOM    760  C   LEU A  98     -12.838  -2.516  -1.201  1.00  0.00           C  
ATOM    761  CB  LEU A  98     -10.766  -3.471  -0.173  1.00  0.00           C  
ATOM    762  O   LEU A  98     -13.105  -2.939  -2.328  1.00  0.00           O  
ATOM    763  CG  LEU A  98     -10.067  -4.361   0.857  1.00  0.00           C  
ATOM    764  CD1 LEU A  98      -8.559  -4.346   0.632  1.00  0.00           C  
ATOM    765  CD2 LEU A  98     -10.407  -3.908   2.273  1.00  0.00           C  
ATOM    766  N   VAL A  99     -12.995  -1.275  -0.792  1.00  0.00           N  
ATOM    767  CA  VAL A  99     -13.456  -0.243  -1.715  1.00  0.00           C  
ATOM    768  C   VAL A  99     -12.382   0.833  -1.865  1.00  0.00           C  
ATOM    769  CB  VAL A  99     -14.783   0.391  -1.241  1.00  0.00           C  
ATOM    770  O   VAL A  99     -11.824   1.304  -0.872  1.00  0.00           O  
ATOM    771  CG1 VAL A  99     -15.239   1.478  -2.212  1.00  0.00           C  
ATOM    772  CG2 VAL A  99     -15.861  -0.681  -1.088  1.00  0.00           C  
ATOM    773  N   PHE A 100     -12.116   1.218  -3.198  1.00  0.00           N  
ATOM    774  CA  PHE A 100     -11.122   2.236  -3.517  1.00  0.00           C  
ATOM    775  C   PHE A 100     -11.771   3.432  -4.201  1.00  0.00           C  
ATOM    776  CB  PHE A 100     -10.022   1.653  -4.410  1.00  0.00           C  
ATOM    777  O   PHE A 100     -12.669   3.268  -5.030  1.00  0.00           O  
ATOM    778  CG  PHE A 100      -9.276   0.506  -3.784  1.00  0.00           C  
ATOM    779  CD1 PHE A 100      -8.069   0.718  -3.130  1.00  0.00           C  
ATOM    780  CD2 PHE A 100      -9.782  -0.786  -3.850  1.00  0.00           C  
ATOM    781  CE1 PHE A 100      -7.376  -0.342  -2.549  1.00  0.00           C  
ATOM    782  CE2 PHE A 100      -9.095  -1.850  -3.273  1.00  0.00           C  
ATOM    783  CZ  PHE A 100      -7.892  -1.626  -2.624  1.00  0.00           C  
ATOM    784  N   ARG A 101     -11.304   4.571  -3.783  1.00  0.00           N  
ATOM    785  CA  ARG A 101     -11.731   5.783  -4.476  1.00  0.00           C  
ATOM    786  C   ARG A 101     -10.709   6.902  -4.303  1.00  0.00           C  
ATOM    787  CB  ARG A 101     -13.099   6.240  -3.967  1.00  0.00           C  
ATOM    788  O   ARG A 101      -9.800   6.797  -3.476  1.00  0.00           O  
ATOM    789  CG  ARG A 101     -13.098   6.684  -2.512  1.00  0.00           C  
ATOM    790  CD  ARG A 101     -14.350   7.477  -2.164  1.00  0.00           C  
ATOM    791  NE  ARG A 101     -14.392   7.823  -0.746  1.00  0.00           N  
ATOM    792  NH1 ARG A 101     -12.921   9.596  -0.924  1.00  0.00           N  
ATOM    793  NH2 ARG A 101     -13.824   9.049   1.111  1.00  0.00           N  
ATOM    794  CZ  ARG A 101     -13.712   8.822  -0.190  1.00  0.00           C  
ATOM    795  N   GLU A 102     -10.903   7.921  -5.080  1.00  0.00           N  
ATOM    796  CA  GLU A 102     -10.029   9.084  -4.960  1.00  0.00           C  
ATOM    797  C   GLU A 102     -10.320   9.863  -3.680  1.00  0.00           C  
ATOM    798  CB  GLU A 102     -10.180   9.999  -6.177  1.00  0.00           C  
ATOM    799  O   GLU A 102     -11.458   9.889  -3.208  1.00  0.00           O  
ATOM    800  CG  GLU A 102      -9.566   9.435  -7.451  1.00  0.00           C  
ATOM    801  CD  GLU A 102      -9.576  10.419  -8.609  1.00  0.00           C  
ATOM    802  OE1 GLU A 102      -8.487  10.770  -9.117  1.00  0.00           O  
ATOM    803  OE2 GLU A 102     -10.682  10.844  -9.012  1.00  0.00           O  
ATOM    804  N   PRO A 103      -9.212  10.552  -3.171  1.00  0.00           N  
ATOM    805  CA  PRO A 103      -9.445  11.382  -1.986  1.00  0.00           C  
ATOM    806  C   PRO A 103     -10.201  12.670  -2.307  1.00  0.00           C  
ATOM    807  CB  PRO A 103      -8.030  11.690  -1.488  1.00  0.00           C  
ATOM    808  O   PRO A 103     -10.200  13.121  -3.455  1.00  0.00           O  
ATOM    809  CG  PRO A 103      -7.178  11.658  -2.715  1.00  0.00           C  
ATOM    810  CD  PRO A 103      -7.731  10.624  -3.654  1.00  0.00           C  
ATOM    811  N   ILE A 104     -10.857  13.181  -1.287  1.00  0.00           N  
ATOM    812  CA  ILE A 104     -11.507  14.487  -1.337  1.00  0.00           C  
ATOM    813  C   ILE A 104     -10.671  15.509  -0.570  1.00  0.00           C  
ATOM    814  CB  ILE A 104     -12.940  14.427  -0.762  1.00  0.00           C  
ATOM    815  O   ILE A 104     -10.234  15.245   0.553  1.00  0.00           O  
ATOM    816  CG1 ILE A 104     -13.786  13.415  -1.543  1.00  0.00           C  
ATOM    817  CG2 ILE A 104     -13.588  15.814  -0.783  1.00  0.00           C  
ATOM    818  CD1 ILE A 104     -15.120  13.086  -0.886  1.00  0.00           C  
ATOM    819  N   GLU A 105     -10.386  16.648  -1.255  1.00  0.00           N  
ATOM    820  CA  GLU A 105      -9.608  17.696  -0.600  1.00  0.00           C  
ATOM    821  C   GLU A 105     -10.213  18.071   0.749  1.00  0.00           C  
ATOM    822  CB  GLU A 105      -9.511  18.934  -1.496  1.00  0.00           C  
ATOM    823  O   GLU A 105     -11.413  18.337   0.845  1.00  0.00           O  
ATOM    824  CG  GLU A 105      -8.626  20.034  -0.930  1.00  0.00           C  
ATOM    825  CD  GLU A 105      -8.467  21.219  -1.870  1.00  0.00           C  
ATOM    826  OE1 GLU A 105      -7.970  22.280  -1.430  1.00  0.00           O  
ATOM    827  OE2 GLU A 105      -8.842  21.084  -3.056  1.00  0.00           O  
ATOM    828  N   GLY A 106      -9.374  18.057   1.810  1.00  0.00           N  
ATOM    829  CA  GLY A 106      -9.805  18.446   3.143  1.00  0.00           C  
ATOM    830  C   GLY A 106     -10.458  17.314   3.914  1.00  0.00           C  
ATOM    831  O   GLY A 106     -10.992  17.526   5.004  1.00  0.00           O  
ATOM    832  N   GLU A 107     -10.425  16.123   3.319  1.00  0.00           N  
ATOM    833  CA  GLU A 107     -11.050  14.991   3.998  1.00  0.00           C  
ATOM    834  C   GLU A 107     -10.133  14.418   5.074  1.00  0.00           C  
ATOM    835  CB  GLU A 107     -11.426  13.901   2.991  1.00  0.00           C  
ATOM    836  O   GLU A 107      -8.912  14.571   5.003  1.00  0.00           O  
ATOM    837  CG  GLU A 107     -10.228  13.187   2.383  1.00  0.00           C  
ATOM    838  CD  GLU A 107     -10.616  12.051   1.450  1.00  0.00           C  
ATOM    839  OE1 GLU A 107      -9.777  11.633   0.619  1.00  0.00           O  
ATOM    840  OE2 GLU A 107     -11.770  11.576   1.549  1.00  0.00           O  
ATOM    841  N   ARG A 108     -10.787  13.787   6.121  1.00  0.00           N  
ATOM    842  CA  ARG A 108     -10.066  13.161   7.224  1.00  0.00           C  
ATOM    843  C   ARG A 108      -9.698  11.719   6.888  1.00  0.00           C  
ATOM    844  CB  ARG A 108     -10.900  13.204   8.506  1.00  0.00           C  
ATOM    845  O   ARG A 108     -10.561  10.926   6.505  1.00  0.00           O  
ATOM    846  CG  ARG A 108     -11.227  14.611   8.980  1.00  0.00           C  
ATOM    847  CD  ARG A 108     -12.164  14.598  10.180  1.00  0.00           C  
ATOM    848  NE  ARG A 108     -11.494  14.113  11.382  1.00  0.00           N  
ATOM    849  NH1 ARG A 108     -13.408  14.047  12.673  1.00  0.00           N  
ATOM    850  NH2 ARG A 108     -11.393  13.423  13.570  1.00  0.00           N  
ATOM    851  CZ  ARG A 108     -12.100  13.862  12.539  1.00  0.00           C  
ATOM    852  N   ILE A 109      -8.391  11.442   7.065  1.00  0.00           N  
ATOM    853  CA  ILE A 109      -7.920  10.108   6.708  1.00  0.00           C  
ATOM    854  C   ILE A 109      -7.108   9.521   7.860  1.00  0.00           C  
ATOM    855  CB  ILE A 109      -7.075  10.134   5.415  1.00  0.00           C  
ATOM    856  O   ILE A 109      -6.601  10.258   8.709  1.00  0.00           O  
ATOM    857  CG1 ILE A 109      -5.868  11.063   5.584  1.00  0.00           C  
ATOM    858  CG2 ILE A 109      -7.931  10.561   4.218  1.00  0.00           C  
ATOM    859  CD1 ILE A 109      -4.845  10.962   4.461  1.00  0.00           C  
ATOM    860  N   THR A 110      -7.106   8.208   7.906  1.00  0.00           N  
ATOM    861  CA  THR A 110      -6.250   7.496   8.848  1.00  0.00           C  
ATOM    862  C   THR A 110      -5.368   6.486   8.119  1.00  0.00           C  
ATOM    863  CB  THR A 110      -7.082   6.773   9.923  1.00  0.00           C  
ATOM    864  O   THR A 110      -5.711   6.028   7.027  1.00  0.00           O  
ATOM    865  CG2 THR A 110      -7.882   5.624   9.320  1.00  0.00           C  
ATOM    866  OG1 THR A 110      -6.204   6.253  10.929  1.00  0.00           O  
ATOM    867  N   LEU A 111      -4.243   6.223   8.708  1.00  0.00           N  
ATOM    868  CA  LEU A 111      -3.318   5.212   8.206  1.00  0.00           C  
ATOM    869  C   LEU A 111      -3.523   3.883   8.926  1.00  0.00           C  
ATOM    870  CB  LEU A 111      -1.870   5.679   8.374  1.00  0.00           C  
ATOM    871  O   LEU A 111      -3.539   3.836  10.158  1.00  0.00           O  
ATOM    872  CG  LEU A 111      -0.793   4.781   7.763  1.00  0.00           C  
ATOM    873  CD1 LEU A 111      -0.641   5.073   6.274  1.00  0.00           C  
ATOM    874  CD2 LEU A 111       0.535   4.970   8.488  1.00  0.00           C  
ATOM    875  N   VAL A 112      -3.754   2.868   8.121  1.00  0.00           N  
ATOM    876  CA  VAL A 112      -3.976   1.546   8.698  1.00  0.00           C  
ATOM    877  C   VAL A 112      -2.776   0.647   8.410  1.00  0.00           C  
ATOM    878  CB  VAL A 112      -5.270   0.900   8.154  1.00  0.00           C  
ATOM    879  O   VAL A 112      -2.339   0.534   7.263  1.00  0.00           O  
ATOM    880  CG1 VAL A 112      -5.520  -0.451   8.822  1.00  0.00           C  
ATOM    881  CG2 VAL A 112      -6.461   1.832   8.364  1.00  0.00           C  
ATOM    882  N   THR A 113      -2.208   0.051   9.462  1.00  0.00           N  
ATOM    883  CA  THR A 113      -1.064  -0.846   9.337  1.00  0.00           C  
ATOM    884  C   THR A 113      -1.275  -2.110  10.166  1.00  0.00           C  
ATOM    885  CB  THR A 113       0.240  -0.153   9.774  1.00  0.00           C  
ATOM    886  O   THR A 113      -2.326  -2.283  10.786  1.00  0.00           O  
ATOM    887  CG2 THR A 113       0.134   0.367  11.204  1.00  0.00           C  
ATOM    888  OG1 THR A 113       1.321  -1.091   9.698  1.00  0.00           O  
ATOM    889  N   ARG A 114      -0.336  -2.960   9.948  1.00  0.00           N  
ATOM    890  CA  ARG A 114      -0.376  -4.213  10.694  1.00  0.00           C  
ATOM    891  C   ARG A 114       0.977  -4.516  11.330  1.00  0.00           C  
ATOM    892  CB  ARG A 114      -0.798  -5.368   9.784  1.00  0.00           C  
ATOM    893  O   ARG A 114       2.022  -4.276  10.721  1.00  0.00           O  
ATOM    894  CG  ARG A 114      -1.061  -6.671  10.523  1.00  0.00           C  
ATOM    895  CD  ARG A 114      -1.920  -7.622   9.702  1.00  0.00           C  
ATOM    896  NE  ARG A 114      -2.331  -8.786  10.481  1.00  0.00           N  
ATOM    897  NH1 ARG A 114      -3.980  -9.450   9.005  1.00  0.00           N  
ATOM    898  NH2 ARG A 114      -3.592 -10.656  10.915  1.00  0.00           N  
ATOM    899  CZ  ARG A 114      -3.300  -9.628  10.132  1.00  0.00           C  
ATOM    900  N   ASN A 115       0.834  -4.998  12.565  1.00  0.00           N  
ATOM    901  CA  ASN A 115       2.025  -5.478  13.256  1.00  0.00           C  
ATOM    902  C   ASN A 115       2.207  -6.983  13.079  1.00  0.00           C  
ATOM    903  CB  ASN A 115       1.963  -5.122  14.743  1.00  0.00           C  
ATOM    904  O   ASN A 115       1.412  -7.773  13.591  1.00  0.00           O  
ATOM    905  CG  ASN A 115       3.270  -5.391  15.463  1.00  0.00           C  
ATOM    906  ND2 ASN A 115       3.232  -5.369  16.790  1.00  0.00           N  
ATOM    907  OD1 ASN A 115       4.306  -5.614  14.831  1.00  0.00           O  
ATOM    908  N   PHE A 116       3.291  -7.361  12.316  1.00  0.00           N  
ATOM    909  CA  PHE A 116       3.517  -8.778  12.053  1.00  0.00           C  
ATOM    910  C   PHE A 116       4.382  -9.400  13.142  1.00  0.00           C  
ATOM    911  CB  PHE A 116       4.176  -8.972  10.683  1.00  0.00           C  
ATOM    912  O   PHE A 116       5.610  -9.296  13.102  1.00  0.00           O  
ATOM    913  CG  PHE A 116       3.266  -8.671   9.524  1.00  0.00           C  
ATOM    914  CD1 PHE A 116       2.340  -9.611   9.086  1.00  0.00           C  
ATOM    915  CD2 PHE A 116       3.336  -7.448   8.870  1.00  0.00           C  
ATOM    916  CE1 PHE A 116       1.496  -9.335   8.013  1.00  0.00           C  
ATOM    917  CE2 PHE A 116       2.496  -7.165   7.796  1.00  0.00           C  
ATOM    918  CZ  PHE A 116       1.578  -8.110   7.369  1.00  0.00           C  
ATOM    919  N   GLN A 117       3.858  -9.638  14.381  1.00  0.00           N  
ATOM    920  CA  GLN A 117       4.518 -10.319  15.490  1.00  0.00           C  
ATOM    921  C   GLN A 117       4.140 -11.797  15.531  1.00  0.00           C  
ATOM    922  CB  GLN A 117       4.165  -9.650  16.819  1.00  0.00           C  
ATOM    923  O   GLN A 117       3.041 -12.174  15.118  1.00  0.00           O  
ATOM    924  CG  GLN A 117       4.712  -8.236  16.959  1.00  0.00           C  
ATOM    925  CD  GLN A 117       4.339  -7.590  18.281  1.00  0.00           C  
ATOM    926  NE2 GLN A 117       4.681  -6.316  18.436  1.00  0.00           N  
ATOM    927  OE1 GLN A 117       3.746  -8.232  19.154  1.00  0.00           O  
ATOM    928  N   THR A 118       5.127 -12.565  15.898  1.00  0.00           N  
ATOM    929  CA  THR A 118       4.998 -14.012  16.029  1.00  0.00           C  
ATOM    930  C   THR A 118       3.942 -14.369  17.071  1.00  0.00           C  
ATOM    931  CB  THR A 118       6.342 -14.659  16.414  1.00  0.00           C  
ATOM    932  O   THR A 118       3.903 -13.776  18.151  1.00  0.00           O  
ATOM    933  CG2 THR A 118       6.438 -16.085  15.881  1.00  0.00           C  
ATOM    934  OG1 THR A 118       7.414 -13.882  15.865  1.00  0.00           O  
ATOM    935  N   LYS A 119       2.605 -14.633  16.667  1.00  0.00           N  
ATOM    936  CA  LYS A 119       1.569 -15.230  17.505  1.00  0.00           C  
ATOM    937  C   LYS A 119       0.416 -14.257  17.730  1.00  0.00           C  
ATOM    938  CB  LYS A 119       2.152 -15.672  18.848  1.00  0.00           C  
ATOM    939  O   LYS A 119      -0.697 -14.670  18.062  1.00  0.00           O  
ATOM    940  CG  LYS A 119       3.114 -16.846  18.749  1.00  0.00           C  
ATOM    941  CD  LYS A 119       3.547 -17.332  20.126  1.00  0.00           C  
ATOM    942  CE  LYS A 119       4.536 -18.486  20.028  1.00  0.00           C  
ATOM    943  NZ  LYS A 119       4.987 -18.945  21.376  1.00  0.00           N  
ATOM    944  N   SER A 120       0.738 -12.968  17.537  1.00  0.00           N  
ATOM    945  CA  SER A 120      -0.388 -12.069  17.772  1.00  0.00           C  
ATOM    946  C   SER A 120      -0.354 -10.879  16.820  1.00  0.00           C  
ATOM    947  CB  SER A 120      -0.386 -11.575  19.220  1.00  0.00           C  
ATOM    948  O   SER A 120       0.081  -9.788  17.197  1.00  0.00           O  
ATOM    949  OG  SER A 120      -1.591 -10.891  19.519  1.00  0.00           O  
ATOM    950  N   PRO A 121      -0.730 -11.205  15.571  1.00  0.00           N  
ATOM    951  CA  PRO A 121      -0.800 -10.022  14.711  1.00  0.00           C  
ATOM    952  C   PRO A 121      -1.866  -9.026  15.162  1.00  0.00           C  
ATOM    953  CB  PRO A 121      -1.145 -10.605  13.338  1.00  0.00           C  
ATOM    954  O   PRO A 121      -2.908  -9.427  15.687  1.00  0.00           O  
ATOM    955  CG  PRO A 121      -1.803 -11.914  13.633  1.00  0.00           C  
ATOM    956  CD  PRO A 121      -1.297 -12.415  14.955  1.00  0.00           C  
ATOM    957  N   SER A 122      -1.463  -7.804  15.322  1.00  0.00           N  
ATOM    958  CA  SER A 122      -2.405  -6.763  15.718  1.00  0.00           C  
ATOM    959  C   SER A 122      -2.474  -5.653  14.675  1.00  0.00           C  
ATOM    960  CB  SER A 122      -2.015  -6.175  17.075  1.00  0.00           C  
ATOM    961  O   SER A 122      -1.540  -5.470  13.892  1.00  0.00           O  
ATOM    962  OG  SER A 122      -0.747  -5.546  17.004  1.00  0.00           O  
ATOM    963  N   SER A 123      -3.660  -5.068  14.627  1.00  0.00           N  
ATOM    964  CA  SER A 123      -3.871  -3.925  13.745  1.00  0.00           C  
ATOM    965  C   SER A 123      -3.477  -2.619  14.428  1.00  0.00           C  
ATOM    966  CB  SER A 123      -5.332  -3.855  13.298  1.00  0.00           C  
ATOM    967  O   SER A 123      -3.655  -2.467  15.638  1.00  0.00           O  
ATOM    968  OG  SER A 123      -5.737  -5.078  12.709  1.00  0.00           O  
ATOM    969  N   MET A 124      -2.799  -1.785  13.631  1.00  0.00           N  
ATOM    970  CA  MET A 124      -2.430  -0.453  14.103  1.00  0.00           C  
ATOM    971  C   MET A 124      -3.080   0.627  13.244  1.00  0.00           C  
ATOM    972  CB  MET A 124      -0.910  -0.282  14.097  1.00  0.00           C  
ATOM    973  O   MET A 124      -2.992   0.586  12.016  1.00  0.00           O  
ATOM    974  CG  MET A 124      -0.181  -1.252  15.012  1.00  0.00           C  
ATOM    975  SD  MET A 124       1.631  -0.959  15.046  1.00  0.00           S  
ATOM    976  CE  MET A 124       2.049  -1.341  13.322  1.00  0.00           C  
ATOM    977  N   VAL A 125      -3.748   1.530  13.910  1.00  0.00           N  
ATOM    978  CA  VAL A 125      -4.411   2.622  13.205  1.00  0.00           C  
ATOM    979  C   VAL A 125      -3.902   3.961  13.731  1.00  0.00           C  
ATOM    980  CB  VAL A 125      -5.947   2.541  13.351  1.00  0.00           C  
ATOM    981  O   VAL A 125      -3.803   4.162  14.944  1.00  0.00           O  
ATOM    982  CG1 VAL A 125      -6.626   3.644  12.541  1.00  0.00           C  
ATOM    983  CG2 VAL A 125      -6.453   1.167  12.917  1.00  0.00           C  
ATOM    984  N   SER A 126      -3.547   4.783  12.916  1.00  0.00           N  
ATOM    985  CA  SER A 126      -3.045   6.093  13.318  1.00  0.00           C  
ATOM    986  C   SER A 126      -4.178   7.000  13.785  1.00  0.00           C  
ATOM    987  CB  SER A 126      -2.292   6.756  12.165  1.00  0.00           C  
ATOM    988  O   SER A 126      -5.354   6.663  13.630  1.00  0.00           O  
ATOM    989  OG  SER A 126      -3.194   7.216  11.173  1.00  0.00           O  
ATOM    990  N   ASP A 127      -3.756   8.176  14.313  1.00  0.00           N  
ATOM    991  CA  ASP A 127      -4.693   9.285  14.466  1.00  0.00           C  
ATOM    992  C   ASP A 127      -5.122   9.833  13.106  1.00  0.00           C  
ATOM    993  CB  ASP A 127      -4.073  10.399  15.310  1.00  0.00           C  
ATOM    994  O   ASP A 127      -4.581   9.436  12.072  1.00  0.00           O  
ATOM    995  CG  ASP A 127      -5.083  11.100  16.202  1.00  0.00           C  
ATOM    996  OD1 ASP A 127      -6.294  11.064  15.897  1.00  0.00           O  
ATOM    997  OD2 ASP A 127      -4.663  11.696  17.218  1.00  0.00           O  
ATOM    998  N   VAL A 128      -6.114  10.674  13.091  1.00  0.00           N  
ATOM    999  CA  VAL A 128      -6.674  11.207  11.853  1.00  0.00           C  
ATOM   1000  C   VAL A 128      -5.844  12.399  11.382  1.00  0.00           C  
ATOM   1001  CB  VAL A 128      -8.151  11.623  12.031  1.00  0.00           C  
ATOM   1002  O   VAL A 128      -5.257  13.116  12.196  1.00  0.00           O  
ATOM   1003  CG1 VAL A 128      -8.677  12.301  10.768  1.00  0.00           C  
ATOM   1004  CG2 VAL A 128      -9.008  10.409  12.386  1.00  0.00           C  
ATOM   1005  N   SER A 129      -5.733  12.546  10.112  1.00  0.00           N  
ATOM   1006  CA  SER A 129      -5.109  13.697   9.468  1.00  0.00           C  
ATOM   1007  C   SER A 129      -5.964  14.219   8.319  1.00  0.00           C  
ATOM   1008  CB  SER A 129      -3.715  13.334   8.953  1.00  0.00           C  
ATOM   1009  O   SER A 129      -6.727  13.463   7.713  1.00  0.00           O  
ATOM   1010  OG  SER A 129      -3.093  14.457   8.353  1.00  0.00           O  
ATOM   1011  N   THR A 130      -5.875  15.454   8.139  1.00  0.00           N  
ATOM   1012  CA  THR A 130      -6.501  16.035   6.956  1.00  0.00           C  
ATOM   1013  C   THR A 130      -5.575  15.930   5.748  1.00  0.00           C  
ATOM   1014  CB  THR A 130      -6.879  17.509   7.191  1.00  0.00           C  
ATOM   1015  O   THR A 130      -4.355  16.043   5.883  1.00  0.00           O  
ATOM   1016  CG2 THR A 130      -7.688  18.062   6.022  1.00  0.00           C  
ATOM   1017  OG1 THR A 130      -7.659  17.611   8.388  1.00  0.00           O  
ATOM   1018  N   THR A 131      -6.202  15.647   4.589  1.00  0.00           N  
ATOM   1019  CA  THR A 131      -5.361  15.452   3.413  1.00  0.00           C  
ATOM   1020  C   THR A 131      -5.673  16.497   2.346  1.00  0.00           C  
ATOM   1021  CB  THR A 131      -5.544  14.042   2.823  1.00  0.00           C  
ATOM   1022  O   THR A 131      -6.813  16.952   2.229  1.00  0.00           O  
ATOM   1023  CG2 THR A 131      -6.951  13.858   2.262  1.00  0.00           C  
ATOM   1024  OG1 THR A 131      -4.592  13.843   1.770  1.00  0.00           O  
ATOM   1025  N   PHE A 132      -4.582  16.913   1.563  1.00  0.00           N  
ATOM   1026  CA  PHE A 132      -4.663  17.900   0.493  1.00  0.00           C  
ATOM   1027  C   PHE A 132      -3.788  17.492  -0.686  1.00  0.00           C  
ATOM   1028  CB  PHE A 132      -4.245  19.283   1.003  1.00  0.00           C  
ATOM   1029  O   PHE A 132      -2.761  16.834  -0.507  1.00  0.00           O  
ATOM   1030  CG  PHE A 132      -5.174  19.853   2.041  1.00  0.00           C  
ATOM   1031  CD1 PHE A 132      -6.275  20.613   1.665  1.00  0.00           C  
ATOM   1032  CD2 PHE A 132      -4.947  19.629   3.392  1.00  0.00           C  
ATOM   1033  CE1 PHE A 132      -7.137  21.142   2.623  1.00  0.00           C  
ATOM   1034  CE2 PHE A 132      -5.803  20.155   4.355  1.00  0.00           C  
ATOM   1035  CZ  PHE A 132      -6.897  20.912   3.968  1.00  0.00           C  
ATOM   1036  N   PRO A 133      -4.317  17.828  -1.831  1.00  0.00           N  
ATOM   1037  CA  PRO A 133      -3.444  17.583  -2.981  1.00  0.00           C  
ATOM   1038  C   PRO A 133      -2.165  18.415  -2.939  1.00  0.00           C  
ATOM   1039  CB  PRO A 133      -4.315  17.980  -4.176  1.00  0.00           C  
ATOM   1040  O   PRO A 133      -2.171  19.538  -2.428  1.00  0.00           O  
ATOM   1041  CG  PRO A 133      -5.277  18.986  -3.630  1.00  0.00           C  
ATOM   1042  CD  PRO A 133      -5.556  18.648  -2.193  1.00  0.00           C  
ATOM   1043  N   SER A 134      -1.081  17.728  -3.419  1.00  0.00           N  
ATOM   1044  CA  SER A 134       0.159  18.482  -3.574  1.00  0.00           C  
ATOM   1045  C   SER A 134       0.116  19.368  -4.814  1.00  0.00           C  
ATOM   1046  CB  SER A 134       1.356  17.534  -3.655  1.00  0.00           C  
ATOM   1047  O   SER A 134      -0.632  19.093  -5.755  1.00  0.00           O  
ATOM   1048  OG  SER A 134       2.553  18.255  -3.897  1.00  0.00           O  
ATOM   1049  N   SER A 135       0.722  20.525  -4.726  1.00  0.00           N  
ATOM   1050  CA  SER A 135       0.730  21.491  -5.819  1.00  0.00           C  
ATOM   1051  C   SER A 135       1.449  20.934  -7.044  1.00  0.00           C  
ATOM   1052  CB  SER A 135       1.395  22.795  -5.377  1.00  0.00           C  
ATOM   1053  O   SER A 135       1.105  21.272  -8.178  1.00  0.00           O  
ATOM   1054  OG  SER A 135       2.666  22.543  -4.805  1.00  0.00           O  
ATOM   1055  N   ASP A 136       2.267  19.899  -6.850  1.00  0.00           N  
ATOM   1056  CA  ASP A 136       3.187  19.510  -7.914  1.00  0.00           C  
ATOM   1057  C   ASP A 136       2.932  18.073  -8.363  1.00  0.00           C  
ATOM   1058  CB  ASP A 136       4.638  19.666  -7.452  1.00  0.00           C  
ATOM   1059  O   ASP A 136       3.721  17.504  -9.121  1.00  0.00           O  
ATOM   1060  CG  ASP A 136       5.030  21.113  -7.208  1.00  0.00           C  
ATOM   1061  OD1 ASP A 136       4.477  22.015  -7.873  1.00  0.00           O  
ATOM   1062  OD2 ASP A 136       5.901  21.353  -6.344  1.00  0.00           O  
ATOM   1063  N   GLY A 137       1.706  17.670  -8.490  1.00  0.00           N  
ATOM   1064  CA  GLY A 137       1.621  16.304  -8.983  1.00  0.00           C  
ATOM   1065  C   GLY A 137       0.491  15.512  -8.353  1.00  0.00           C  
ATOM   1066  O   GLY A 137      -0.501  16.087  -7.901  1.00  0.00           O  
ATOM   1067  N   ILE A 138       0.582  14.193  -8.495  1.00  0.00           N  
ATOM   1068  CA  ILE A 138      -0.502  13.280  -8.151  1.00  0.00           C  
ATOM   1069  C   ILE A 138      -0.388  12.874  -6.683  1.00  0.00           C  
ATOM   1070  CB  ILE A 138      -0.495  12.027  -9.055  1.00  0.00           C  
ATOM   1071  O   ILE A 138      -1.188  12.075  -6.190  1.00  0.00           O  
ATOM   1072  CG1 ILE A 138      -0.514  12.435 -10.533  1.00  0.00           C  
ATOM   1073  CG2 ILE A 138      -1.680  11.115  -8.724  1.00  0.00           C  
ATOM   1074  CD1 ILE A 138      -0.165  11.305 -11.492  1.00  0.00           C  
ATOM   1075  N   PHE A 139       0.543  13.487  -6.050  1.00  0.00           N  
ATOM   1076  CA  PHE A 139       0.701  13.142  -4.642  1.00  0.00           C  
ATOM   1077  C   PHE A 139      -0.223  13.987  -3.772  1.00  0.00           C  
ATOM   1078  CB  PHE A 139       2.155  13.330  -4.200  1.00  0.00           C  
ATOM   1079  O   PHE A 139      -0.602  15.095  -4.154  1.00  0.00           O  
ATOM   1080  CG  PHE A 139       3.098  12.299  -4.760  1.00  0.00           C  
ATOM   1081  CD1 PHE A 139       3.018  10.972  -4.356  1.00  0.00           C  
ATOM   1082  CD2 PHE A 139       4.064  12.657  -5.691  1.00  0.00           C  
ATOM   1083  CE1 PHE A 139       3.889  10.016  -4.873  1.00  0.00           C  
ATOM   1084  CE2 PHE A 139       4.938  11.707  -6.212  1.00  0.00           C  
ATOM   1085  CZ  PHE A 139       4.849  10.387  -5.801  1.00  0.00           C  
ATOM   1086  N   TRP A 140      -0.603  13.377  -2.707  1.00  0.00           N  
ATOM   1087  CA  TRP A 140      -1.391  14.039  -1.673  1.00  0.00           C  
ATOM   1088  C   TRP A 140      -0.629  14.084  -0.353  1.00  0.00           C  
ATOM   1089  CB  TRP A 140      -2.731  13.324  -1.478  1.00  0.00           C  
ATOM   1090  O   TRP A 140       0.206  13.218  -0.080  1.00  0.00           O  
ATOM   1091  CG  TRP A 140      -3.719  13.573  -2.578  1.00  0.00           C  
ATOM   1092  CD1 TRP A 140      -3.611  13.188  -3.886  1.00  0.00           C  
ATOM   1093  CD2 TRP A 140      -4.965  14.268  -2.466  1.00  0.00           C  
ATOM   1094  CE2 TRP A 140      -5.561  14.266  -3.747  1.00  0.00           C  
ATOM   1095  CE3 TRP A 140      -5.636  14.892  -1.406  1.00  0.00           C  
ATOM   1096  NE1 TRP A 140      -4.716  13.601  -4.594  1.00  0.00           N  
ATOM   1097  CH2 TRP A 140      -7.434  15.469  -2.941  1.00  0.00           C  
ATOM   1098  CZ2 TRP A 140      -6.799  14.865  -3.995  1.00  0.00           C  
ATOM   1099  CZ3 TRP A 140      -6.867  15.488  -1.656  1.00  0.00           C  
ATOM   1100  N   LYS A 141      -0.913  15.113   0.343  1.00  0.00           N  
ATOM   1101  CA  LYS A 141      -0.200  15.310   1.602  1.00  0.00           C  
ATOM   1102  C   LYS A 141      -1.037  14.837   2.787  1.00  0.00           C  
ATOM   1103  CB  LYS A 141       0.177  16.782   1.781  1.00  0.00           C  
ATOM   1104  O   LYS A 141      -2.268  14.882   2.742  1.00  0.00           O  
ATOM   1105  CG  LYS A 141       1.089  17.324   0.690  1.00  0.00           C  
ATOM   1106  CD  LYS A 141       1.370  18.808   0.884  1.00  0.00           C  
ATOM   1107  CE  LYS A 141       2.200  19.375  -0.261  1.00  0.00           C  
ATOM   1108  NZ  LYS A 141       2.417  20.845  -0.112  1.00  0.00           N  
ATOM   1109  N   HIS A 142      -0.324  14.393   3.797  1.00  0.00           N  
ATOM   1110  CA  HIS A 142      -0.884  14.119   5.116  1.00  0.00           C  
ATOM   1111  C   HIS A 142       0.148  14.354   6.213  1.00  0.00           C  
ATOM   1112  CB  HIS A 142      -1.409  12.684   5.187  1.00  0.00           C  
ATOM   1113  O   HIS A 142       1.337  14.517   5.928  1.00  0.00           O  
ATOM   1114  CG  HIS A 142      -0.334  11.647   5.113  1.00  0.00           C  
ATOM   1115  CD2 HIS A 142       0.202  10.997   4.053  1.00  0.00           C  
ATOM   1116  ND1 HIS A 142       0.316  11.168   6.229  1.00  0.00           N  
ATOM   1117  CE1 HIS A 142       1.209  10.265   5.858  1.00  0.00           C  
ATOM   1118  NE2 HIS A 142       1.160  10.143   4.542  1.00  0.00           N  
ATOM   1119  N   TRP A 143      -0.259  14.355   7.485  1.00  0.00           N  
ATOM   1120  CA  TRP A 143       0.630  14.751   8.573  1.00  0.00           C  
ATOM   1121  C   TRP A 143       0.744  13.643   9.614  1.00  0.00           C  
ATOM   1122  CB  TRP A 143       0.133  16.040   9.233  1.00  0.00           C  
ATOM   1123  O   TRP A 143       1.087  13.902  10.770  1.00  0.00           O  
ATOM   1124  CG  TRP A 143       0.412  17.279   8.436  1.00  0.00           C  
ATOM   1125  CD1 TRP A 143       1.489  18.113   8.560  1.00  0.00           C  
ATOM   1126  CD2 TRP A 143      -0.403  17.828   7.396  1.00  0.00           C  
ATOM   1127  CE2 TRP A 143       0.242  18.995   6.931  1.00  0.00           C  
ATOM   1128  CE3 TRP A 143      -1.616  17.444   6.810  1.00  0.00           C  
ATOM   1129  NE1 TRP A 143       1.393  19.147   7.657  1.00  0.00           N  
ATOM   1130  CH2 TRP A 143      -1.475  19.386   5.351  1.00  0.00           C  
ATOM   1131  CZ2 TRP A 143      -0.287  19.783   5.907  1.00  0.00           C  
ATOM   1132  CZ3 TRP A 143      -2.141  18.230   5.790  1.00  0.00           C  
ATOM   1133  N   ILE A 144       0.418  12.477   9.137  1.00  0.00           N  
ATOM   1134  CA  ILE A 144       0.558  11.316  10.009  1.00  0.00           C  
ATOM   1135  C   ILE A 144       2.034  10.949  10.147  1.00  0.00           C  
ATOM   1136  CB  ILE A 144      -0.247  10.109   9.476  1.00  0.00           C  
ATOM   1137  O   ILE A 144       2.755  10.869   9.150  1.00  0.00           O  
ATOM   1138  CG1 ILE A 144      -1.741  10.447   9.418  1.00  0.00           C  
ATOM   1139  CG2 ILE A 144       0.000   8.870  10.343  1.00  0.00           C  
ATOM   1140  CD1 ILE A 144      -2.572   9.446   8.627  1.00  0.00           C  
ATOM   1141  N   GLN A 145       2.453  10.765  11.433  1.00  0.00           N  
ATOM   1142  CA  GLN A 145       3.831  10.362  11.693  1.00  0.00           C  
ATOM   1143  C   GLN A 145       4.104   8.959  11.160  1.00  0.00           C  
ATOM   1144  CB  GLN A 145       4.135  10.423  13.191  1.00  0.00           C  
ATOM   1145  O   GLN A 145       3.360   8.021  11.455  1.00  0.00           O  
ATOM   1146  CG  GLN A 145       4.164  11.837  13.756  1.00  0.00           C  
ATOM   1147  CD  GLN A 145       4.469  11.869  15.242  1.00  0.00           C  
ATOM   1148  NE2 GLN A 145       4.842  13.041  15.745  1.00  0.00           N  
ATOM   1149  OE1 GLN A 145       4.370  10.850  15.932  1.00  0.00           O  
ATOM   1150  N   THR A 146       5.129   8.860  10.300  1.00  0.00           N  
ATOM   1151  CA  THR A 146       5.486   7.562   9.740  1.00  0.00           C  
ATOM   1152  C   THR A 146       6.984   7.304   9.882  1.00  0.00           C  
ATOM   1153  CB  THR A 146       5.084   7.464   8.257  1.00  0.00           C  
ATOM   1154  O   THR A 146       7.754   8.227  10.159  1.00  0.00           O  
ATOM   1155  CG2 THR A 146       3.589   7.703   8.075  1.00  0.00           C  
ATOM   1156  OG1 THR A 146       5.809   8.445   7.505  1.00  0.00           O  
ATOM   1157  N   LYS A 147       7.363   6.098   9.906  1.00  0.00           N  
ATOM   1158  CA  LYS A 147       8.758   5.666   9.906  1.00  0.00           C  
ATOM   1159  C   LYS A 147       9.131   5.012   8.579  1.00  0.00           C  
ATOM   1160  CB  LYS A 147       9.020   4.697  11.060  1.00  0.00           C  
ATOM   1161  O   LYS A 147       8.255   4.653   7.790  1.00  0.00           O  
ATOM   1162  CG  LYS A 147       8.788   5.299  12.439  1.00  0.00           C  
ATOM   1163  CD  LYS A 147       9.050   4.283  13.543  1.00  0.00           C  
ATOM   1164  CE  LYS A 147       8.792   4.875  14.922  1.00  0.00           C  
ATOM   1165  NZ  LYS A 147       9.012   3.872  16.006  1.00  0.00           N  
ATOM   1166  N   ASP A 148      10.456   4.987   8.416  1.00  0.00           N  
ATOM   1167  CA  ASP A 148      10.935   4.252   7.250  1.00  0.00           C  
ATOM   1168  C   ASP A 148      10.374   2.832   7.226  1.00  0.00           C  
ATOM   1169  CB  ASP A 148      12.465   4.214   7.230  1.00  0.00           C  
ATOM   1170  O   ASP A 148      10.366   2.145   8.250  1.00  0.00           O  
ATOM   1171  CG  ASP A 148      13.088   5.566   6.932  1.00  0.00           C  
ATOM   1172  OD1 ASP A 148      12.402   6.441   6.361  1.00  0.00           O  
ATOM   1173  OD2 ASP A 148      14.277   5.757   7.268  1.00  0.00           O  
ATOM   1174  N   GLY A 149       9.809   2.455   6.113  1.00  0.00           N  
ATOM   1175  CA  GLY A 149       9.289   1.103   5.981  1.00  0.00           C  
ATOM   1176  C   GLY A 149       7.773   1.043   5.995  1.00  0.00           C  
ATOM   1177  O   GLY A 149       7.187  -0.023   5.797  1.00  0.00           O  
ATOM   1178  N   GLN A 150       7.142   2.155   6.199  1.00  0.00           N  
ATOM   1179  CA  GLN A 150       5.686   2.157   6.294  1.00  0.00           C  
ATOM   1180  C   GLN A 150       5.048   2.490   4.949  1.00  0.00           C  
ATOM   1181  CB  GLN A 150       5.218   3.151   7.358  1.00  0.00           C  
ATOM   1182  O   GLN A 150       3.830   2.658   4.858  1.00  0.00           O  
ATOM   1183  CG  GLN A 150       5.523   2.715   8.784  1.00  0.00           C  
ATOM   1184  CD  GLN A 150       5.041   3.714   9.819  1.00  0.00           C  
ATOM   1185  NE2 GLN A 150       4.567   3.211  10.954  1.00  0.00           N  
ATOM   1186  OE1 GLN A 150       5.096   4.929   9.601  1.00  0.00           O  
ATOM   1187  N   CYS A 151       5.919   2.645   3.970  1.00  0.00           N  
ATOM   1188  CA  CYS A 151       5.383   2.812   2.624  1.00  0.00           C  
ATOM   1189  C   CYS A 151       4.490   1.637   2.243  1.00  0.00           C  
ATOM   1190  CB  CYS A 151       6.517   2.951   1.609  1.00  0.00           C  
ATOM   1191  O   CYS A 151       4.725   0.507   2.676  1.00  0.00           O  
ATOM   1192  SG  CYS A 151       7.427   4.505   1.744  1.00  0.00           S  
ATOM   1193  N   GLY A 152       3.462   2.002   1.528  1.00  0.00           N  
ATOM   1194  CA  GLY A 152       2.573   0.953   1.056  1.00  0.00           C  
ATOM   1195  C   GLY A 152       1.362   0.751   1.947  1.00  0.00           C  
ATOM   1196  O   GLY A 152       0.429   0.033   1.582  1.00  0.00           O  
ATOM   1197  N   SER A 153       1.378   1.434   3.112  1.00  0.00           N  
ATOM   1198  CA  SER A 153       0.237   1.321   4.015  1.00  0.00           C  
ATOM   1199  C   SER A 153      -0.967   2.092   3.484  1.00  0.00           C  
ATOM   1200  CB  SER A 153       0.605   1.830   5.409  1.00  0.00           C  
ATOM   1201  O   SER A 153      -0.817   3.186   2.935  1.00  0.00           O  
ATOM   1202  OG  SER A 153       1.667   1.070   5.959  1.00  0.00           O  
ATOM   1203  N   PRO A 154      -2.143   1.552   3.691  1.00  0.00           N  
ATOM   1204  CA  PRO A 154      -3.346   2.189   3.149  1.00  0.00           C  
ATOM   1205  C   PRO A 154      -3.755   3.435   3.930  1.00  0.00           C  
ATOM   1206  CB  PRO A 154      -4.409   1.094   3.271  1.00  0.00           C  
ATOM   1207  O   PRO A 154      -3.694   3.445   5.162  1.00  0.00           O  
ATOM   1208  CG  PRO A 154      -3.920   0.206   4.369  1.00  0.00           C  
ATOM   1209  CD  PRO A 154      -2.419   0.264   4.396  1.00  0.00           C  
ATOM   1210  N   LEU A 155      -4.080   4.431   3.208  1.00  0.00           N  
ATOM   1211  CA  LEU A 155      -4.776   5.590   3.756  1.00  0.00           C  
ATOM   1212  C   LEU A 155      -6.280   5.474   3.535  1.00  0.00           C  
ATOM   1213  CB  LEU A 155      -4.252   6.880   3.119  1.00  0.00           C  
ATOM   1214  O   LEU A 155      -6.736   5.326   2.399  1.00  0.00           O  
ATOM   1215  CG  LEU A 155      -2.915   7.402   3.646  1.00  0.00           C  
ATOM   1216  CD1 LEU A 155      -3.025   7.737   5.130  1.00  0.00           C  
ATOM   1217  CD2 LEU A 155      -1.809   6.382   3.403  1.00  0.00           C  
ATOM   1218  N   VAL A 156      -7.017   5.593   4.649  1.00  0.00           N  
ATOM   1219  CA  VAL A 156      -8.439   5.268   4.627  1.00  0.00           C  
ATOM   1220  C   VAL A 156      -9.255   6.491   5.039  1.00  0.00           C  
ATOM   1221  CB  VAL A 156      -8.763   4.074   5.553  1.00  0.00           C  
ATOM   1222  O   VAL A 156      -8.925   7.164   6.019  1.00  0.00           O  
ATOM   1223  CG1 VAL A 156     -10.248   3.725   5.484  1.00  0.00           C  
ATOM   1224  CG2 VAL A 156      -7.908   2.864   5.181  1.00  0.00           C  
ATOM   1225  N   SER A 157     -10.312   6.750   4.287  1.00  0.00           N  
ATOM   1226  CA  SER A 157     -11.237   7.823   4.634  1.00  0.00           C  
ATOM   1227  C   SER A 157     -12.043   7.477   5.882  1.00  0.00           C  
ATOM   1228  CB  SER A 157     -12.185   8.112   3.469  1.00  0.00           C  
ATOM   1229  O   SER A 157     -12.629   6.397   5.969  1.00  0.00           O  
ATOM   1230  OG  SER A 157     -13.190   9.033   3.855  1.00  0.00           O  
ATOM   1231  N   THR A 158     -12.085   8.428   6.812  1.00  0.00           N  
ATOM   1232  CA  THR A 158     -12.829   8.197   8.046  1.00  0.00           C  
ATOM   1233  C   THR A 158     -14.326   8.383   7.817  1.00  0.00           C  
ATOM   1234  CB  THR A 158     -12.357   9.139   9.168  1.00  0.00           C  
ATOM   1235  O   THR A 158     -15.141   7.983   8.651  1.00  0.00           O  
ATOM   1236  CG2 THR A 158     -10.887   8.906   9.501  1.00  0.00           C  
ATOM   1237  OG1 THR A 158     -12.530  10.498   8.747  1.00  0.00           O  
ATOM   1238  N   THR A 159     -14.685   8.939   6.663  1.00  0.00           N  
ATOM   1239  CA  THR A 159     -16.083   9.210   6.349  1.00  0.00           C  
ATOM   1240  C   THR A 159     -16.788   7.941   5.879  1.00  0.00           C  
ATOM   1241  CB  THR A 159     -16.212  10.301   5.270  1.00  0.00           C  
ATOM   1242  O   THR A 159     -17.872   7.610   6.366  1.00  0.00           O  
ATOM   1243  CG2 THR A 159     -17.675  10.582   4.944  1.00  0.00           C  
ATOM   1244  OG1 THR A 159     -15.599  11.508   5.743  1.00  0.00           O  
ATOM   1245  N   ASP A 160     -16.076   7.192   4.998  1.00  0.00           N  
ATOM   1246  CA  ASP A 160     -16.796   6.068   4.408  1.00  0.00           C  
ATOM   1247  C   ASP A 160     -15.976   4.783   4.496  1.00  0.00           C  
ATOM   1248  CB  ASP A 160     -17.155   6.366   2.951  1.00  0.00           C  
ATOM   1249  O   ASP A 160     -16.413   3.728   4.032  1.00  0.00           O  
ATOM   1250  CG  ASP A 160     -15.946   6.724   2.105  1.00  0.00           C  
ATOM   1251  OD1 ASP A 160     -14.800   6.547   2.571  1.00  0.00           O  
ATOM   1252  OD2 ASP A 160     -16.141   7.192   0.962  1.00  0.00           O  
ATOM   1253  N   GLY A 161     -14.756   4.784   4.899  1.00  0.00           N  
ATOM   1254  CA  GLY A 161     -13.940   3.594   5.077  1.00  0.00           C  
ATOM   1255  C   GLY A 161     -13.270   3.133   3.796  1.00  0.00           C  
ATOM   1256  O   GLY A 161     -12.731   2.026   3.735  1.00  0.00           O  
ATOM   1257  N   SER A 162     -13.365   3.991   2.788  1.00  0.00           N  
ATOM   1258  CA  SER A 162     -12.753   3.661   1.506  1.00  0.00           C  
ATOM   1259  C   SER A 162     -11.252   3.930   1.524  1.00  0.00           C  
ATOM   1260  CB  SER A 162     -13.409   4.457   0.377  1.00  0.00           C  
ATOM   1261  O   SER A 162     -10.792   4.862   2.186  1.00  0.00           O  
ATOM   1262  OG  SER A 162     -14.793   4.163   0.292  1.00  0.00           O  
ATOM   1263  N   ILE A 163     -10.488   3.055   0.871  1.00  0.00           N  
ATOM   1264  CA  ILE A 163      -9.061   3.298   0.692  1.00  0.00           C  
ATOM   1265  C   ILE A 163      -8.850   4.364  -0.381  1.00  0.00           C  
ATOM   1266  CB  ILE A 163      -8.309   2.002   0.315  1.00  0.00           C  
ATOM   1267  O   ILE A 163      -9.300   4.206  -1.519  1.00  0.00           O  
ATOM   1268  CG1 ILE A 163      -8.439   0.964   1.435  1.00  0.00           C  
ATOM   1269  CG2 ILE A 163      -6.838   2.299   0.012  1.00  0.00           C  
ATOM   1270  CD1 ILE A 163      -7.910  -0.415   1.066  1.00  0.00           C  
ATOM   1271  N   VAL A 164      -8.132   5.444  -0.021  1.00  0.00           N  
ATOM   1272  CA  VAL A 164      -8.024   6.570  -0.942  1.00  0.00           C  
ATOM   1273  C   VAL A 164      -6.608   6.641  -1.508  1.00  0.00           C  
ATOM   1274  CB  VAL A 164      -8.390   7.904  -0.252  1.00  0.00           C  
ATOM   1275  O   VAL A 164      -6.342   7.406  -2.438  1.00  0.00           O  
ATOM   1276  CG1 VAL A 164      -9.862   7.916   0.153  1.00  0.00           C  
ATOM   1277  CG2 VAL A 164      -7.495   8.138   0.964  1.00  0.00           C  
ATOM   1278  N   GLY A 165      -5.729   5.827  -0.959  1.00  0.00           N  
ATOM   1279  CA  GLY A 165      -4.354   5.812  -1.434  1.00  0.00           C  
ATOM   1280  C   GLY A 165      -3.428   4.993  -0.555  1.00  0.00           C  
ATOM   1281  O   GLY A 165      -3.882   4.307   0.364  1.00  0.00           O  
ATOM   1282  N   ILE A 166      -2.190   4.927  -0.989  1.00  0.00           N  
ATOM   1283  CA  ILE A 166      -1.187   4.225  -0.195  1.00  0.00           C  
ATOM   1284  C   ILE A 166      -0.020   5.162   0.108  1.00  0.00           C  
ATOM   1285  CB  ILE A 166      -0.682   2.956  -0.916  1.00  0.00           C  
ATOM   1286  O   ILE A 166       0.318   6.025  -0.705  1.00  0.00           O  
ATOM   1287  CG1 ILE A 166      -0.037   3.324  -2.257  1.00  0.00           C  
ATOM   1288  CG2 ILE A 166      -1.825   1.956  -1.115  1.00  0.00           C  
ATOM   1289  CD1 ILE A 166       0.620   2.151  -2.972  1.00  0.00           C  
ATOM   1290  N   HIS A 167       0.436   5.039   1.349  1.00  0.00           N  
ATOM   1291  CA  HIS A 167       1.552   5.866   1.792  1.00  0.00           C  
ATOM   1292  C   HIS A 167       2.775   5.663   0.903  1.00  0.00           C  
ATOM   1293  CB  HIS A 167       1.904   5.557   3.248  1.00  0.00           C  
ATOM   1294  O   HIS A 167       3.137   4.526   0.590  1.00  0.00           O  
ATOM   1295  CG  HIS A 167       3.082   6.327   3.757  1.00  0.00           C  
ATOM   1296  CD2 HIS A 167       4.328   5.922   4.096  1.00  0.00           C  
ATOM   1297  ND1 HIS A 167       3.045   7.687   3.972  1.00  0.00           N  
ATOM   1298  CE1 HIS A 167       4.222   8.088   4.421  1.00  0.00           C  
ATOM   1299  NE2 HIS A 167       5.019   7.036   4.506  1.00  0.00           N  
ATOM   1300  N   SER A 168       3.543   6.683   0.450  1.00  0.00           N  
ATOM   1301  CA  SER A 168       4.658   6.601  -0.488  1.00  0.00           C  
ATOM   1302  C   SER A 168       5.941   7.149   0.129  1.00  0.00           C  
ATOM   1303  CB  SER A 168       4.335   7.364  -1.773  1.00  0.00           C  
ATOM   1304  O   SER A 168       6.962   6.459   0.167  1.00  0.00           O  
ATOM   1305  OG  SER A 168       3.361   6.673  -2.536  1.00  0.00           O  
ATOM   1306  N   ALA A 169       6.013   8.312   0.490  1.00  0.00           N  
ATOM   1307  CA  ALA A 169       7.291   8.889   0.899  1.00  0.00           C  
ATOM   1308  C   ALA A 169       7.098   9.919   2.008  1.00  0.00           C  
ATOM   1309  CB  ALA A 169       7.995   9.526  -0.297  1.00  0.00           C  
ATOM   1310  O   ALA A 169       5.975  10.354   2.271  1.00  0.00           O  
ATOM   1311  N   SER A 170       8.259  10.048   2.685  1.00  0.00           N  
ATOM   1312  CA  SER A 170       8.421  11.131   3.649  1.00  0.00           C  
ATOM   1313  C   SER A 170       9.458  12.144   3.174  1.00  0.00           C  
ATOM   1314  CB  SER A 170       8.826  10.578   5.016  1.00  0.00           C  
ATOM   1315  O   SER A 170      10.345  11.808   2.386  1.00  0.00           O  
ATOM   1316  OG  SER A 170      10.108   9.976   4.955  1.00  0.00           O  
ATOM   1317  N   ASN A 171       9.046  13.382   3.031  1.00  0.00           N  
ATOM   1318  CA  ASN A 171      10.031  14.433   2.801  1.00  0.00           C  
ATOM   1319  C   ASN A 171      10.953  14.610   4.004  1.00  0.00           C  
ATOM   1320  CB  ASN A 171       9.337  15.755   2.465  1.00  0.00           C  
ATOM   1321  O   ASN A 171      10.493  14.626   5.147  1.00  0.00           O  
ATOM   1322  CG  ASN A 171      10.295  16.794   1.917  1.00  0.00           C  
ATOM   1323  ND2 ASN A 171       9.752  17.914   1.453  1.00  0.00           N  
ATOM   1324  OD1 ASN A 171      11.512  16.592   1.910  1.00  0.00           O  
ATOM   1325  N   PHE A 172      12.330  14.445   3.816  1.00  0.00           N  
ATOM   1326  CA  PHE A 172      13.422  14.581   4.772  1.00  0.00           C  
ATOM   1327  C   PHE A 172      13.429  15.973   5.393  1.00  0.00           C  
ATOM   1328  CB  PHE A 172      14.768  14.301   4.096  1.00  0.00           C  
ATOM   1329  O   PHE A 172      13.793  16.136   6.559  1.00  0.00           O  
ATOM   1330  CG  PHE A 172      14.967  12.860   3.712  1.00  0.00           C  
ATOM   1331  CD1 PHE A 172      15.336  11.917   4.664  1.00  0.00           C  
ATOM   1332  CD2 PHE A 172      14.785  12.447   2.399  1.00  0.00           C  
ATOM   1333  CE1 PHE A 172      15.520  10.582   4.312  1.00  0.00           C  
ATOM   1334  CE2 PHE A 172      14.968  11.115   2.039  1.00  0.00           C  
ATOM   1335  CZ  PHE A 172      15.336  10.184   2.997  1.00  0.00           C  
ATOM   1336  N   THR A 173      12.718  16.958   4.650  1.00  0.00           N  
ATOM   1337  CA  THR A 173      12.845  18.343   5.090  1.00  0.00           C  
ATOM   1338  C   THR A 173      11.505  18.876   5.589  1.00  0.00           C  
ATOM   1339  CB  THR A 173      13.368  19.244   3.956  1.00  0.00           C  
ATOM   1340  O   THR A 173      11.463  19.759   6.449  1.00  0.00           O  
ATOM   1341  CG2 THR A 173      14.791  18.861   3.563  1.00  0.00           C  
ATOM   1342  OG1 THR A 173      12.516  19.106   2.812  1.00  0.00           O  
ATOM   1343  N   ASN A 174      10.466  18.206   5.286  1.00  0.00           N  
ATOM   1344  CA  ASN A 174       9.135  18.713   5.604  1.00  0.00           C  
ATOM   1345  C   ASN A 174       8.389  17.775   6.549  1.00  0.00           C  
ATOM   1346  CB  ASN A 174       8.325  18.934   4.325  1.00  0.00           C  
ATOM   1347  O   ASN A 174       8.759  16.609   6.693  1.00  0.00           O  
ATOM   1348  CG  ASN A 174       8.383  20.367   3.837  1.00  0.00           C  
ATOM   1349  ND2 ASN A 174       8.032  20.578   2.574  1.00  0.00           N  
ATOM   1350  OD1 ASN A 174       8.742  21.278   4.588  1.00  0.00           O  
ATOM   1351  N   THR A 175       7.649  18.367   7.549  1.00  0.00           N  
ATOM   1352  CA  THR A 175       6.781  17.768   8.557  1.00  0.00           C  
ATOM   1353  C   THR A 175       5.634  17.006   7.900  1.00  0.00           C  
ATOM   1354  CB  THR A 175       6.211  18.836   9.510  1.00  0.00           C  
ATOM   1355  O   THR A 175       4.802  16.411   8.588  1.00  0.00           O  
ATOM   1356  CG2 THR A 175       7.316  19.468  10.350  1.00  0.00           C  
ATOM   1357  OG1 THR A 175       5.567  19.859   8.741  1.00  0.00           O  
ATOM   1358  N   ASN A 176       5.637  17.067   6.486  1.00  0.00           N  
ATOM   1359  CA  ASN A 176       4.486  16.379   5.912  1.00  0.00           C  
ATOM   1360  C   ASN A 176       4.906  15.132   5.139  1.00  0.00           C  
ATOM   1361  CB  ASN A 176       3.693  17.323   5.006  1.00  0.00           C  
ATOM   1362  O   ASN A 176       6.080  14.972   4.802  1.00  0.00           O  
ATOM   1363  CG  ASN A 176       4.550  17.954   3.927  1.00  0.00           C  
ATOM   1364  ND2 ASN A 176       4.022  18.983   3.275  1.00  0.00           N  
ATOM   1365  OD1 ASN A 176       5.678  17.520   3.680  1.00  0.00           O  
ATOM   1366  N   ASN A 177       4.012  14.173   5.117  1.00  0.00           N  
ATOM   1367  CA  ASN A 177       4.160  12.945   4.342  1.00  0.00           C  
ATOM   1368  C   ASN A 177       3.292  12.967   3.087  1.00  0.00           C  
ATOM   1369  CB  ASN A 177       3.822  11.725   5.201  1.00  0.00           C  
ATOM   1370  O   ASN A 177       2.407  13.814   2.954  1.00  0.00           O  
ATOM   1371  CG  ASN A 177       4.804  11.520   6.337  1.00  0.00           C  
ATOM   1372  ND2 ASN A 177       4.285  11.362   7.549  1.00  0.00           N  
ATOM   1373  OD1 ASN A 177       6.020  11.505   6.128  1.00  0.00           O  
ATOM   1374  N   TYR A 178       3.698  12.066   2.125  1.00  0.00           N  
ATOM   1375  CA  TYR A 178       2.961  12.004   0.868  1.00  0.00           C  
ATOM   1376  C   TYR A 178       2.409  10.604   0.627  1.00  0.00           C  
ATOM   1377  CB  TYR A 178       3.858  12.420  -0.302  1.00  0.00           C  
ATOM   1378  O   TYR A 178       2.960   9.619   1.125  1.00  0.00           O  
ATOM   1379  CG  TYR A 178       4.375  13.834  -0.199  1.00  0.00           C  
ATOM   1380  CD1 TYR A 178       3.618  14.909  -0.660  1.00  0.00           C  
ATOM   1381  CD2 TYR A 178       5.621  14.098   0.360  1.00  0.00           C  
ATOM   1382  CE1 TYR A 178       4.092  16.213  -0.568  1.00  0.00           C  
ATOM   1383  CE2 TYR A 178       6.105  15.399   0.457  1.00  0.00           C  
ATOM   1384  OH  TYR A 178       5.807  17.738   0.085  1.00  0.00           O  
ATOM   1385  CZ  TYR A 178       5.334  16.448  -0.009  1.00  0.00           C  
ATOM   1386  N   PHE A 179       1.283  10.597  -0.020  1.00  0.00           N  
ATOM   1387  CA  PHE A 179       0.776   9.301  -0.456  1.00  0.00           C  
ATOM   1388  C   PHE A 179       0.303   9.364  -1.903  1.00  0.00           C  
ATOM   1389  CB  PHE A 179      -0.368   8.837   0.451  1.00  0.00           C  
ATOM   1390  O   PHE A 179       0.057  10.449  -2.434  1.00  0.00           O  
ATOM   1391  CG  PHE A 179      -1.634   9.633   0.287  1.00  0.00           C  
ATOM   1392  CD1 PHE A 179      -1.794  10.853   0.933  1.00  0.00           C  
ATOM   1393  CD2 PHE A 179      -2.665   9.161  -0.514  1.00  0.00           C  
ATOM   1394  CE1 PHE A 179      -2.965  11.592   0.783  1.00  0.00           C  
ATOM   1395  CE2 PHE A 179      -3.839   9.894  -0.670  1.00  0.00           C  
ATOM   1396  CZ  PHE A 179      -3.987  11.109  -0.019  1.00  0.00           C  
ATOM   1397  N   THR A 180       0.356   8.220  -2.535  1.00  0.00           N  
ATOM   1398  CA  THR A 180      -0.122   8.062  -3.904  1.00  0.00           C  
ATOM   1399  C   THR A 180      -1.611   7.728  -3.922  1.00  0.00           C  
ATOM   1400  CB  THR A 180       0.662   6.964  -4.646  1.00  0.00           C  
ATOM   1401  O   THR A 180      -2.052   6.796  -3.246  1.00  0.00           O  
ATOM   1402  CG2 THR A 180       0.239   6.879  -6.109  1.00  0.00           C  
ATOM   1403  OG1 THR A 180       2.063   7.259  -4.583  1.00  0.00           O  
ATOM   1404  N   THR A 181      -2.362   8.469  -4.689  1.00  0.00           N  
ATOM   1405  CA  THR A 181      -3.808   8.282  -4.735  1.00  0.00           C  
ATOM   1406  C   THR A 181      -4.177   7.156  -5.696  1.00  0.00           C  
ATOM   1407  CB  THR A 181      -4.526   9.577  -5.157  1.00  0.00           C  
ATOM   1408  O   THR A 181      -3.434   6.866  -6.636  1.00  0.00           O  
ATOM   1409  CG2 THR A 181      -4.185  10.727  -4.215  1.00  0.00           C  
ATOM   1410  OG1 THR A 181      -4.123   9.928  -6.487  1.00  0.00           O  
ATOM   1411  N   VAL A 182      -5.323   6.564  -5.386  1.00  0.00           N  
ATOM   1412  CA  VAL A 182      -5.889   5.592  -6.315  1.00  0.00           C  
ATOM   1413  C   VAL A 182      -6.602   6.319  -7.453  1.00  0.00           C  
ATOM   1414  CB  VAL A 182      -6.865   4.628  -5.604  1.00  0.00           C  
ATOM   1415  O   VAL A 182      -7.236   7.355  -7.235  1.00  0.00           O  
ATOM   1416  CG1 VAL A 182      -6.121   3.751  -4.599  1.00  0.00           C  
ATOM   1417  CG2 VAL A 182      -7.979   5.412  -4.912  1.00  0.00           C  
ATOM   1418  N   PRO A 183      -6.355   5.891  -8.753  1.00  0.00           N  
ATOM   1419  CA  PRO A 183      -7.041   6.548  -9.868  1.00  0.00           C  
ATOM   1420  C   PRO A 183      -8.551   6.318  -9.849  1.00  0.00           C  
ATOM   1421  CB  PRO A 183      -6.406   5.903 -11.102  1.00  0.00           C  
ATOM   1422  O   PRO A 183      -9.030   5.395  -9.185  1.00  0.00           O  
ATOM   1423  CG  PRO A 183      -5.991   4.540 -10.651  1.00  0.00           C  
ATOM   1424  CD  PRO A 183      -5.596   4.617  -9.204  1.00  0.00           C  
ATOM   1425  N   PRO A 184      -9.179   7.267 -10.714  1.00  0.00           N  
ATOM   1426  CA  PRO A 184     -10.613   7.008 -10.864  1.00  0.00           C  
ATOM   1427  C   PRO A 184     -10.903   5.665 -11.531  1.00  0.00           C  
ATOM   1428  CB  PRO A 184     -11.091   8.168 -11.741  1.00  0.00           C  
ATOM   1429  O   PRO A 184     -10.100   5.186 -12.336  1.00  0.00           O  
ATOM   1430  CG  PRO A 184      -9.863   8.643 -12.449  1.00  0.00           C  
ATOM   1431  CD  PRO A 184      -8.665   8.290 -11.615  1.00  0.00           C  
ATOM   1432  N   ASP A 185     -11.729   4.831 -11.055  1.00  0.00           N  
ATOM   1433  CA  ASP A 185     -12.181   3.584 -11.666  1.00  0.00           C  
ATOM   1434  C   ASP A 185     -11.234   2.434 -11.332  1.00  0.00           C  
ATOM   1435  CB  ASP A 185     -12.302   3.743 -13.183  1.00  0.00           C  
ATOM   1436  O   ASP A 185     -11.060   1.514 -12.133  1.00  0.00           O  
ATOM   1437  CG  ASP A 185     -13.348   4.765 -13.591  1.00  0.00           C  
ATOM   1438  OD1 ASP A 185     -14.408   4.849 -12.933  1.00  0.00           O  
ATOM   1439  OD2 ASP A 185     -13.113   5.490 -14.581  1.00  0.00           O  
ATOM   1440  N   PHE A 186     -10.462   2.658 -10.339  1.00  0.00           N  
ATOM   1441  CA  PHE A 186      -9.500   1.663  -9.880  1.00  0.00           C  
ATOM   1442  C   PHE A 186     -10.177   0.314  -9.666  1.00  0.00           C  
ATOM   1443  CB  PHE A 186      -8.825   2.123  -8.584  1.00  0.00           C  
ATOM   1444  O   PHE A 186      -9.609  -0.730  -9.994  1.00  0.00           O  
ATOM   1445  CG  PHE A 186      -7.592   1.337  -8.230  1.00  0.00           C  
ATOM   1446  CD1 PHE A 186      -7.449   0.773  -6.968  1.00  0.00           C  
ATOM   1447  CD2 PHE A 186      -6.575   1.162  -9.159  1.00  0.00           C  
ATOM   1448  CE1 PHE A 186      -6.308   0.045  -6.637  1.00  0.00           C  
ATOM   1449  CE2 PHE A 186      -5.432   0.436  -8.836  1.00  0.00           C  
ATOM   1450  CZ  PHE A 186      -5.300  -0.121  -7.574  1.00  0.00           C  
ATOM   1451  N   MET A 187     -11.345   0.372  -9.269  1.00  0.00           N  
ATOM   1452  CA  MET A 187     -12.085  -0.855  -8.993  1.00  0.00           C  
ATOM   1453  C   MET A 187     -12.337  -1.639 -10.276  1.00  0.00           C  
ATOM   1454  CB  MET A 187     -13.414  -0.539  -8.304  1.00  0.00           C  
ATOM   1455  O   MET A 187     -12.304  -2.871 -10.273  1.00  0.00           O  
ATOM   1456  CG  MET A 187     -13.265  -0.117  -6.851  1.00  0.00           C  
ATOM   1457  SD  MET A 187     -12.475  -1.414  -5.820  1.00  0.00           S  
ATOM   1458  CE  MET A 187     -13.793  -2.661  -5.809  1.00  0.00           C  
ATOM   1459  N   LYS A 188     -12.599  -0.954 -11.331  1.00  0.00           N  
ATOM   1460  CA  LYS A 188     -12.803  -1.591 -12.628  1.00  0.00           C  
ATOM   1461  C   LYS A 188     -11.563  -2.371 -13.059  1.00  0.00           C  
ATOM   1462  CB  LYS A 188     -13.160  -0.548 -13.688  1.00  0.00           C  
ATOM   1463  O   LYS A 188     -11.673  -3.489 -13.566  1.00  0.00           O  
ATOM   1464  CG  LYS A 188     -14.568   0.012 -13.556  1.00  0.00           C  
ATOM   1465  CD  LYS A 188     -14.887   0.994 -14.676  1.00  0.00           C  
ATOM   1466  CE  LYS A 188     -16.251   1.643 -14.480  1.00  0.00           C  
ATOM   1467  NZ  LYS A 188     -16.558   2.623 -15.565  1.00  0.00           N  
ATOM   1468  N   LEU A 189     -10.445  -1.778 -12.738  1.00  0.00           N  
ATOM   1469  CA  LEU A 189      -9.180  -2.420 -13.079  1.00  0.00           C  
ATOM   1470  C   LEU A 189      -8.983  -3.698 -12.269  1.00  0.00           C  
ATOM   1471  CB  LEU A 189      -8.010  -1.463 -12.835  1.00  0.00           C  
ATOM   1472  O   LEU A 189      -8.537  -4.714 -12.804  1.00  0.00           O  
ATOM   1473  CG  LEU A 189      -7.923  -0.250 -13.763  1.00  0.00           C  
ATOM   1474  CD1 LEU A 189      -6.818   0.693 -13.299  1.00  0.00           C  
ATOM   1475  CD2 LEU A 189      -7.685  -0.693 -15.202  1.00  0.00           C  
ATOM   1476  N   LEU A 190      -9.410  -3.661 -11.062  1.00  0.00           N  
ATOM   1477  CA  LEU A 190      -9.207  -4.788 -10.158  1.00  0.00           C  
ATOM   1478  C   LEU A 190     -10.195  -5.910 -10.459  1.00  0.00           C  
ATOM   1479  CB  LEU A 190      -9.353  -4.341  -8.701  1.00  0.00           C  
ATOM   1480  O   LEU A 190      -9.854  -7.090 -10.348  1.00  0.00           O  
ATOM   1481  CG  LEU A 190      -8.257  -3.420  -8.162  1.00  0.00           C  
ATOM   1482  CD1 LEU A 190      -8.577  -2.997  -6.732  1.00  0.00           C  
ATOM   1483  CD2 LEU A 190      -6.898  -4.109  -8.230  1.00  0.00           C  
ATOM   1484  N   ASN A 191     -11.377  -5.582 -10.914  1.00  0.00           N  
ATOM   1485  CA  ASN A 191     -12.441  -6.556 -11.132  1.00  0.00           C  
ATOM   1486  C   ASN A 191     -12.365  -7.166 -12.529  1.00  0.00           C  
ATOM   1487  CB  ASN A 191     -13.812  -5.914 -10.907  1.00  0.00           C  
ATOM   1488  O   ASN A 191     -12.933  -8.231 -12.778  1.00  0.00           O  
ATOM   1489  CG  ASN A 191     -14.094  -5.639  -9.443  1.00  0.00           C  
ATOM   1490  ND2 ASN A 191     -14.864  -4.592  -9.174  1.00  0.00           N  
ATOM   1491  OD1 ASN A 191     -13.623  -6.362  -8.561  1.00  0.00           O  
ATOM   1492  N   ASP A 192     -11.607  -6.488 -13.407  1.00  0.00           N  
ATOM   1493  CA  ASP A 192     -11.460  -6.966 -14.778  1.00  0.00           C  
ATOM   1494  C   ASP A 192      -9.989  -7.018 -15.186  1.00  0.00           C  
ATOM   1495  CB  ASP A 192     -12.243  -6.076 -15.745  1.00  0.00           C  
ATOM   1496  O   ASP A 192      -9.484  -6.093 -15.826  1.00  0.00           O  
ATOM   1497  CG  ASP A 192     -12.378  -6.681 -17.131  1.00  0.00           C  
ATOM   1498  OD1 ASP A 192     -11.736  -7.716 -17.410  1.00  0.00           O  
ATOM   1499  OD2 ASP A 192     -13.132  -6.115 -17.953  1.00  0.00           O  
ATOM   1500  N   PRO A 193      -9.318  -8.044 -14.744  1.00  0.00           N  
ATOM   1501  CA  PRO A 193      -7.873  -8.134 -14.963  1.00  0.00           C  
ATOM   1502  C   PRO A 193      -7.498  -8.120 -16.443  1.00  0.00           C  
ATOM   1503  CB  PRO A 193      -7.502  -9.472 -14.318  1.00  0.00           C  
ATOM   1504  O   PRO A 193      -6.368  -7.773 -16.794  1.00  0.00           O  
ATOM   1505  CG  PRO A 193      -8.628  -9.771 -13.382  1.00  0.00           C  
ATOM   1506  CD  PRO A 193      -9.863  -9.083 -13.888  1.00  0.00           C  
ATOM   1507  N   GLU A 194      -8.432  -8.401 -17.294  1.00  0.00           N  
ATOM   1508  CA  GLU A 194      -8.151  -8.467 -18.725  1.00  0.00           C  
ATOM   1509  C   GLU A 194      -7.961  -7.073 -19.315  1.00  0.00           C  
ATOM   1510  CB  GLU A 194      -9.274  -9.201 -19.461  1.00  0.00           C  
ATOM   1511  O   GLU A 194      -7.417  -6.925 -20.412  1.00  0.00           O  
ATOM   1512  CG  GLU A 194      -9.404 -10.669 -19.078  1.00  0.00           C  
ATOM   1513  CD  GLU A 194      -8.152 -11.479 -19.376  1.00  0.00           C  
ATOM   1514  OE1 GLU A 194      -7.785 -12.352 -18.557  1.00  0.00           O  
ATOM   1515  OE2 GLU A 194      -7.533 -11.238 -20.436  1.00  0.00           O  
ATOM   1516  N   LEU A 195      -8.319  -6.048 -18.537  1.00  0.00           N  
ATOM   1517  CA  LEU A 195      -8.184  -4.670 -18.996  1.00  0.00           C  
ATOM   1518  C   LEU A 195      -6.759  -4.165 -18.791  1.00  0.00           C  
ATOM   1519  CB  LEU A 195      -9.171  -3.760 -18.260  1.00  0.00           C  
ATOM   1520  O   LEU A 195      -6.347  -3.184 -19.414  1.00  0.00           O  
ATOM   1521  CG  LEU A 195     -10.648  -3.932 -18.618  1.00  0.00           C  
ATOM   1522  CD1 LEU A 195     -11.518  -3.082 -17.698  1.00  0.00           C  
ATOM   1523  CD2 LEU A 195     -10.891  -3.570 -20.079  1.00  0.00           C  
ATOM   1524  N   GLN A 196      -6.022  -4.990 -18.149  1.00  0.00           N  
ATOM   1525  CA  GLN A 196      -4.702  -4.524 -17.739  1.00  0.00           C  
ATOM   1526  C   GLN A 196      -3.622  -5.019 -18.696  1.00  0.00           C  
ATOM   1527  CB  GLN A 196      -4.390  -4.981 -16.313  1.00  0.00           C  
ATOM   1528  O   GLN A 196      -3.761  -6.084 -19.300  1.00  0.00           O  
ATOM   1529  CG  GLN A 196      -5.390  -4.488 -15.276  1.00  0.00           C  
ATOM   1530  CD  GLN A 196      -5.320  -5.268 -13.976  1.00  0.00           C  
ATOM   1531  NE2 GLN A 196      -6.194  -4.930 -13.034  1.00  0.00           N  
ATOM   1532  OE1 GLN A 196      -4.487  -6.166 -13.820  1.00  0.00           O  
ATOM   1533  N   LYS A 197      -2.644  -4.157 -18.972  1.00  0.00           N  
ATOM   1534  CA  LYS A 197      -1.434  -4.555 -19.685  1.00  0.00           C  
ATOM   1535  C   LYS A 197      -0.385  -5.105 -18.724  1.00  0.00           C  
ATOM   1536  CB  LYS A 197      -0.859  -3.374 -20.468  1.00  0.00           C  
ATOM   1537  O   LYS A 197       0.334  -4.340 -18.077  1.00  0.00           O  
ATOM   1538  CG  LYS A 197      -1.751  -2.891 -21.603  1.00  0.00           C  
ATOM   1539  CD  LYS A 197      -1.106  -1.745 -22.371  1.00  0.00           C  
ATOM   1540  CE  LYS A 197      -2.015  -1.233 -23.481  1.00  0.00           C  
ATOM   1541  NZ  LYS A 197      -1.397  -0.093 -24.222  1.00  0.00           N  
ATOM   1542  N   TRP A 198      -0.350  -6.413 -18.633  1.00  0.00           N  
ATOM   1543  CA  TRP A 198       0.560  -7.073 -17.703  1.00  0.00           C  
ATOM   1544  C   TRP A 198       1.957  -7.192 -18.301  1.00  0.00           C  
ATOM   1545  CB  TRP A 198       0.031  -8.460 -17.327  1.00  0.00           C  
ATOM   1546  O   TRP A 198       2.110  -7.538 -19.475  1.00  0.00           O  
ATOM   1547  CG  TRP A 198      -1.288  -8.437 -16.616  1.00  0.00           C  
ATOM   1548  CD1 TRP A 198      -2.525  -8.626 -17.167  1.00  0.00           C  
ATOM   1549  CD2 TRP A 198      -1.502  -8.207 -15.220  1.00  0.00           C  
ATOM   1550  CE2 TRP A 198      -2.895  -8.272 -14.994  1.00  0.00           C  
ATOM   1551  CE3 TRP A 198      -0.650  -7.954 -14.136  1.00  0.00           C  
ATOM   1552  NE1 TRP A 198      -3.496  -8.528 -16.197  1.00  0.00           N  
ATOM   1553  CH2 TRP A 198      -2.599  -7.844 -12.685  1.00  0.00           C  
ATOM   1554  CZ2 TRP A 198      -3.455  -8.091 -13.727  1.00  0.00           C  
ATOM   1555  CZ3 TRP A 198      -1.210  -7.774 -12.877  1.00  0.00           C  
ATOM   1556  N   VAL A 199       2.877  -6.719 -17.491  1.00  0.00           N  
ATOM   1557  CA  VAL A 199       4.265  -6.813 -17.928  1.00  0.00           C  
ATOM   1558  C   VAL A 199       5.062  -7.665 -16.942  1.00  0.00           C  
ATOM   1559  CB  VAL A 199       4.912  -5.417 -18.069  1.00  0.00           C  
ATOM   1560  O   VAL A 199       4.665  -7.820 -15.785  1.00  0.00           O  
ATOM   1561  CG1 VAL A 199       4.214  -4.606 -19.160  1.00  0.00           C  
ATOM   1562  CG2 VAL A 199       4.869  -4.672 -16.736  1.00  0.00           C  
ATOM   1563  N   SER A 200       6.071  -8.369 -17.468  1.00  0.00           N  
ATOM   1564  CA  SER A 200       7.008  -9.113 -16.633  1.00  0.00           C  
ATOM   1565  C   SER A 200       8.423  -8.559 -16.761  1.00  0.00           C  
ATOM   1566  CB  SER A 200       6.996 -10.597 -17.004  1.00  0.00           C  
ATOM   1567  O   SER A 200       8.751  -7.903 -17.751  1.00  0.00           O  
ATOM   1568  OG  SER A 200       5.701 -11.147 -16.836  1.00  0.00           O  
ATOM   1569  N   GLY A 201       9.214  -8.704 -15.677  1.00  0.00           N  
ATOM   1570  CA  GLY A 201      10.611  -8.304 -15.727  1.00  0.00           C  
ATOM   1571  C   GLY A 201      10.804  -6.800 -15.665  1.00  0.00           C  
ATOM   1572  O   GLY A 201      11.782  -6.272 -16.198  1.00  0.00           O  
ATOM   1573  N   TRP A 202       9.854  -6.136 -15.092  1.00  0.00           N  
ATOM   1574  CA  TRP A 202       9.862  -4.678 -15.047  1.00  0.00           C  
ATOM   1575  C   TRP A 202      10.697  -4.173 -13.875  1.00  0.00           C  
ATOM   1576  CB  TRP A 202       8.434  -4.135 -14.944  1.00  0.00           C  
ATOM   1577  O   TRP A 202      10.740  -4.807 -12.818  1.00  0.00           O  
ATOM   1578  CG  TRP A 202       8.347  -2.639 -14.972  1.00  0.00           C  
ATOM   1579  CD1 TRP A 202       8.193  -1.843 -16.073  1.00  0.00           C  
ATOM   1580  CD2 TRP A 202       8.416  -1.758 -13.847  1.00  0.00           C  
ATOM   1581  CE2 TRP A 202       8.295  -0.440 -14.340  1.00  0.00           C  
ATOM   1582  CE3 TRP A 202       8.566  -1.956 -12.468  1.00  0.00           C  
ATOM   1583  NE1 TRP A 202       8.161  -0.519 -15.699  1.00  0.00           N  
ATOM   1584  CH2 TRP A 202       8.469   0.455 -12.155  1.00  0.00           C  
ATOM   1585  CZ2 TRP A 202       8.321   0.677 -13.500  1.00  0.00           C  
ATOM   1586  CZ3 TRP A 202       8.592  -0.843 -11.634  1.00  0.00           C  
ATOM   1587  N   ARG A 203      11.437  -3.103 -14.009  1.00  0.00           N  
ATOM   1588  CA  ARG A 203      12.105  -2.356 -12.948  1.00  0.00           C  
ATOM   1589  C   ARG A 203      11.733  -0.878 -13.002  1.00  0.00           C  
ATOM   1590  CB  ARG A 203      13.623  -2.518 -13.049  1.00  0.00           C  
ATOM   1591  O   ARG A 203      11.445  -0.343 -14.075  1.00  0.00           O  
ATOM   1592  CG  ARG A 203      14.239  -1.821 -14.252  1.00  0.00           C  
ATOM   1593  CD  ARG A 203      15.753  -1.970 -14.277  1.00  0.00           C  
ATOM   1594  NE  ARG A 203      16.343  -1.295 -15.430  1.00  0.00           N  
ATOM   1595  NH1 ARG A 203      18.522  -1.855 -14.905  1.00  0.00           N  
ATOM   1596  NH2 ARG A 203      18.072  -0.614 -16.779  1.00  0.00           N  
ATOM   1597  CZ  ARG A 203      17.644  -1.256 -15.702  1.00  0.00           C  
ATOM   1598  N   LEU A 204      11.671  -0.213 -11.820  1.00  0.00           N  
ATOM   1599  CA  LEU A 204      11.274   1.189 -11.757  1.00  0.00           C  
ATOM   1600  C   LEU A 204      12.220   2.060 -12.577  1.00  0.00           C  
ATOM   1601  CB  LEU A 204      11.244   1.674 -10.305  1.00  0.00           C  
ATOM   1602  O   LEU A 204      13.441   1.942 -12.455  1.00  0.00           O  
ATOM   1603  CG  LEU A 204      10.842   3.132 -10.085  1.00  0.00           C  
ATOM   1604  CD1 LEU A 204       9.361   3.326 -10.394  1.00  0.00           C  
ATOM   1605  CD2 LEU A 204      11.156   3.564  -8.656  1.00  0.00           C  
ATOM   1606  N   ASN A 205      11.605   2.779 -13.484  1.00  0.00           N  
ATOM   1607  CA  ASN A 205      12.207   3.936 -14.138  1.00  0.00           C  
ATOM   1608  C   ASN A 205      11.711   5.245 -13.530  1.00  0.00           C  
ATOM   1609  CB  ASN A 205      11.926   3.909 -15.642  1.00  0.00           C  
ATOM   1610  O   ASN A 205      10.547   5.612 -13.701  1.00  0.00           O  
ATOM   1611  CG  ASN A 205      12.671   4.993 -16.395  1.00  0.00           C  
ATOM   1612  ND2 ASN A 205      12.750   4.853 -17.713  1.00  0.00           N  
ATOM   1613  OD1 ASN A 205      13.173   5.949 -15.797  1.00  0.00           O  
ATOM   1614  N   ALA A 206      12.514   5.862 -12.655  1.00  0.00           N  
ATOM   1615  CA  ALA A 206      12.137   7.054 -11.900  1.00  0.00           C  
ATOM   1616  C   ALA A 206      11.449   8.078 -12.798  1.00  0.00           C  
ATOM   1617  CB  ALA A 206      13.364   7.674 -11.236  1.00  0.00           C  
ATOM   1618  O   ALA A 206      10.648   8.889 -12.326  1.00  0.00           O  
ATOM   1619  N   ASP A 207      11.662   8.014 -14.084  1.00  0.00           N  
ATOM   1620  CA  ASP A 207      11.069   8.953 -15.031  1.00  0.00           C  
ATOM   1621  C   ASP A 207       9.616   8.590 -15.329  1.00  0.00           C  
ATOM   1622  CB  ASP A 207      11.879   8.990 -16.330  1.00  0.00           C  
ATOM   1623  O   ASP A 207       8.860   9.411 -15.851  1.00  0.00           O  
ATOM   1624  CG  ASP A 207      13.249   9.620 -16.156  1.00  0.00           C  
ATOM   1625  OD1 ASP A 207      13.424  10.460 -15.247  1.00  0.00           O  
ATOM   1626  OD2 ASP A 207      14.162   9.275 -16.938  1.00  0.00           O  
ATOM   1627  N   SER A 208       9.215   7.386 -14.978  1.00  0.00           N  
ATOM   1628  CA  SER A 208       7.874   6.909 -15.302  1.00  0.00           C  
ATOM   1629  C   SER A 208       6.861   7.355 -14.253  1.00  0.00           C  
ATOM   1630  CB  SER A 208       7.861   5.384 -15.419  1.00  0.00           C  
ATOM   1631  O   SER A 208       5.652   7.311 -14.492  1.00  0.00           O  
ATOM   1632  OG  SER A 208       8.245   4.783 -14.194  1.00  0.00           O  
ATOM   1633  N   VAL A 209       7.380   7.777 -13.095  1.00  0.00           N  
ATOM   1634  CA  VAL A 209       6.524   8.276 -12.025  1.00  0.00           C  
ATOM   1635  C   VAL A 209       6.619   9.799 -11.954  1.00  0.00           C  
ATOM   1636  CB  VAL A 209       6.899   7.655 -10.661  1.00  0.00           C  
ATOM   1637  O   VAL A 209       7.715  10.362 -12.013  1.00  0.00           O  
ATOM   1638  CG1 VAL A 209       6.009   8.210  -9.551  1.00  0.00           C  
ATOM   1639  CG2 VAL A 209       6.795   6.132 -10.722  1.00  0.00           C  
ATOM   1640  N   ASP A 210       5.424  10.453 -12.043  1.00  0.00           N  
ATOM   1641  CA  ASP A 210       5.404  11.901 -11.855  1.00  0.00           C  
ATOM   1642  C   ASP A 210       5.631  12.268 -10.390  1.00  0.00           C  
ATOM   1643  CB  ASP A 210       4.078  12.487 -12.345  1.00  0.00           C  
ATOM   1644  O   ASP A 210       4.701  12.227  -9.583  1.00  0.00           O  
ATOM   1645  CG  ASP A 210       4.044  14.004 -12.286  1.00  0.00           C  
ATOM   1646  OD1 ASP A 210       5.069  14.625 -11.931  1.00  0.00           O  
ATOM   1647  OD2 ASP A 210       2.980  14.584 -12.595  1.00  0.00           O  
ATOM   1648  N   TRP A 211       6.789  12.417 -10.078  1.00  0.00           N  
ATOM   1649  CA  TRP A 211       7.144  12.703  -8.692  1.00  0.00           C  
ATOM   1650  C   TRP A 211       6.926  14.177  -8.367  1.00  0.00           C  
ATOM   1651  CB  TRP A 211       8.600  12.316  -8.418  1.00  0.00           C  
ATOM   1652  O   TRP A 211       7.192  14.617  -7.246  1.00  0.00           O  
ATOM   1653  CG  TRP A 211       8.886  10.855  -8.595  1.00  0.00           C  
ATOM   1654  CD1 TRP A 211       9.413  10.247  -9.700  1.00  0.00           C  
ATOM   1655  CD2 TRP A 211       8.656   9.818  -7.637  1.00  0.00           C  
ATOM   1656  CE2 TRP A 211       9.067   8.603  -8.229  1.00  0.00           C  
ATOM   1657  CE3 TRP A 211       8.142   9.797  -6.333  1.00  0.00           C  
ATOM   1658  NE1 TRP A 211       9.524   8.892  -9.487  1.00  0.00           N  
ATOM   1659  CH2 TRP A 211       8.474   7.388  -6.287  1.00  0.00           C  
ATOM   1660  CZ2 TRP A 211       8.980   7.380  -7.561  1.00  0.00           C  
ATOM   1661  CZ3 TRP A 211       8.056   8.579  -5.670  1.00  0.00           C  
ATOM   1662  N   GLY A 212       6.367  14.877  -9.360  1.00  0.00           N  
ATOM   1663  CA  GLY A 212       6.270  16.312  -9.149  1.00  0.00           C  
ATOM   1664  C   GLY A 212       7.606  16.963  -8.846  1.00  0.00           C  
ATOM   1665  O   GLY A 212       8.585  16.747  -9.565  1.00  0.00           O  
ATOM   1666  N   GLY A 213       7.709  17.833  -7.895  1.00  0.00           N  
ATOM   1667  CA  GLY A 213       8.916  18.538  -7.492  1.00  0.00           C  
ATOM   1668  C   GLY A 213       9.818  17.711  -6.596  1.00  0.00           C  
ATOM   1669  O   GLY A 213      10.910  18.151  -6.230  1.00  0.00           O  
ATOM   1670  N   HIS A 214       9.399  16.395  -6.362  1.00  0.00           N  
ATOM   1671  CA  HIS A 214      10.160  15.541  -5.458  1.00  0.00           C  
ATOM   1672  C   HIS A 214      11.267  14.799  -6.200  1.00  0.00           C  
ATOM   1673  CB  HIS A 214       9.236  14.542  -4.759  1.00  0.00           C  
ATOM   1674  O   HIS A 214      11.076  14.373  -7.341  1.00  0.00           O  
ATOM   1675  CG  HIS A 214       8.138  15.188  -3.974  1.00  0.00           C  
ATOM   1676  CD2 HIS A 214       6.841  15.420  -4.285  1.00  0.00           C  
ATOM   1677  ND1 HIS A 214       8.326  15.684  -2.703  1.00  0.00           N  
ATOM   1678  CE1 HIS A 214       7.187  16.195  -2.264  1.00  0.00           C  
ATOM   1679  NE2 HIS A 214       6.271  16.047  -3.205  1.00  0.00           N  
ATOM   1680  N   LYS A 215      12.527  14.915  -5.722  1.00  0.00           N  
ATOM   1681  CA  LYS A 215      13.668  14.221  -6.312  1.00  0.00           C  
ATOM   1682  C   LYS A 215      13.817  12.817  -5.733  1.00  0.00           C  
ATOM   1683  CB  LYS A 215      14.954  15.018  -6.091  1.00  0.00           C  
ATOM   1684  O   LYS A 215      13.704  12.625  -4.520  1.00  0.00           O  
ATOM   1685  CG  LYS A 215      15.042  16.292  -6.917  1.00  0.00           C  
ATOM   1686  CD  LYS A 215      16.396  16.971  -6.756  1.00  0.00           C  
ATOM   1687  CE  LYS A 215      16.462  18.282  -7.528  1.00  0.00           C  
ATOM   1688  NZ  LYS A 215      17.789  18.950  -7.375  1.00  0.00           N  
ATOM   1689  N   VAL A 216      13.718  11.818  -6.580  1.00  0.00           N  
ATOM   1690  CA  VAL A 216      14.007  10.446  -6.179  1.00  0.00           C  
ATOM   1691  C   VAL A 216      15.506  10.178  -6.294  1.00  0.00           C  
ATOM   1692  CB  VAL A 216      13.217   9.427  -7.030  1.00  0.00           C  
ATOM   1693  O   VAL A 216      16.103  10.399  -7.350  1.00  0.00           O  
ATOM   1694  CG1 VAL A 216      13.522   7.998  -6.583  1.00  0.00           C  
ATOM   1695  CG2 VAL A 216      11.718   9.709  -6.943  1.00  0.00           C  
ATOM   1696  N   PHE A 217      16.153  10.035  -5.175  1.00  0.00           N  
ATOM   1697  CA  PHE A 217      17.580   9.742  -5.230  1.00  0.00           C  
ATOM   1698  C   PHE A 217      17.819   8.256  -5.473  1.00  0.00           C  
ATOM   1699  CB  PHE A 217      18.271  10.179  -3.934  1.00  0.00           C  
ATOM   1700  O   PHE A 217      17.308   7.411  -4.735  1.00  0.00           O  
ATOM   1701  CG  PHE A 217      18.266  11.668  -3.717  1.00  0.00           C  
ATOM   1702  CD1 PHE A 217      19.211  12.478  -4.336  1.00  0.00           C  
ATOM   1703  CD2 PHE A 217      17.317  12.258  -2.892  1.00  0.00           C  
ATOM   1704  CE1 PHE A 217      19.209  13.856  -4.136  1.00  0.00           C  
ATOM   1705  CE2 PHE A 217      17.309  13.635  -2.688  1.00  0.00           C  
ATOM   1706  CZ  PHE A 217      18.256  14.432  -3.310  1.00  0.00           C  
ATOM   1707  N   MET A 218      18.000   7.768  -6.735  1.00  0.00           N  
ATOM   1708  CA  MET A 218      18.205   6.385  -7.154  1.00  0.00           C  
ATOM   1709  C   MET A 218      19.556   5.866  -6.674  1.00  0.00           C  
ATOM   1710  CB  MET A 218      18.108   6.263  -8.675  1.00  0.00           C  
ATOM   1711  O   MET A 218      19.691   4.687  -6.342  1.00  0.00           O  
ATOM   1712  CG  MET A 218      16.703   6.468  -9.219  1.00  0.00           C  
ATOM   1713  SD  MET A 218      15.598   5.047  -8.865  1.00  0.00           S  
ATOM   1714  CE  MET A 218      14.616   5.018 -10.390  1.00  0.00           C  
ATOM   1715  N   ASP A 219      20.390   6.682  -5.941  1.00  0.00           N  
ATOM   1716  CA  ASP A 219      21.736   6.195  -5.654  1.00  0.00           C  
ATOM   1717  C   ASP A 219      22.498   7.178  -4.768  1.00  0.00           C  
ATOM   1718  CB  ASP A 219      22.506   5.951  -6.953  1.00  0.00           C  
ATOM   1719  O   ASP A 219      22.897   8.251  -5.224  1.00  0.00           O  
ATOM   1720  CG  ASP A 219      22.071   4.687  -7.673  1.00  0.00           C  
ATOM   1721  OD1 ASP A 219      21.643   3.721  -7.004  1.00  0.00           O  
ATOM   1722  OD2 ASP A 219      22.159   4.655  -8.919  1.00  0.00           O  
ATOM   1723  N   LYS A 220      22.044   7.401  -3.587  1.00  0.00           N  
ATOM   1724  CA  LYS A 220      23.067   8.146  -2.858  1.00  0.00           C  
ATOM   1725  C   LYS A 220      24.273   7.264  -2.549  1.00  0.00           C  
ATOM   1726  CB  LYS A 220      22.491   8.719  -1.562  1.00  0.00           C  
ATOM   1727  O   LYS A 220      24.123   6.072  -2.273  1.00  0.00           O  
ATOM   1728  CG  LYS A 220      21.599   9.935  -1.765  1.00  0.00           C  
ATOM   1729  CD  LYS A 220      21.255  10.603  -0.440  1.00  0.00           C  
ATOM   1730  CE  LYS A 220      20.309  11.780  -0.636  1.00  0.00           C  
ATOM   1731  NZ  LYS A 220      19.993  12.458   0.656  1.00  0.00           N  
ATOM   1732  N   PRO A 221      25.495   7.516  -3.093  1.00  0.00           N  
ATOM   1733  CA  PRO A 221      26.711   6.743  -2.832  1.00  0.00           C  
ATOM   1734  C   PRO A 221      26.715   6.098  -1.448  1.00  0.00           C  
ATOM   1735  CB  PRO A 221      27.825   7.787  -2.951  1.00  0.00           C  
ATOM   1736  O   PRO A 221      26.115   6.633  -0.512  1.00  0.00           O  
ATOM   1737  CG  PRO A 221      27.113   9.077  -3.202  1.00  0.00           C  
ATOM   1738  CD  PRO A 221      25.636   8.810  -3.231  1.00  0.00           C  
TER    1739      PRO A 221
ENDMDL
END
