# Supplementary material for: Improving Protein Expression, Stability, and Function with ProteinMPNN
Source: J Am Chem Soc. 2024 Jan 9;146(3):2054–61. doi: 10.1021/jacs.3c10941 (PMC10811672; doi:10.1021/jacs.3c10941)
Supplement: Supplementary file 2 — ja3c10941_si_002.zip [file ja3c10941_si_002.zip › Sumida_Design_Structures_Idealizing_with_ProteinMPNN/TEV/hyperTEV0116_m4_28.pdb]

MODEL     1
ATOM      1  N   GLY A   1     -26.018  18.365  15.861  1.00  0.00           N  
ATOM      2  CA  GLY A   1     -24.581  18.588  15.892  1.00  0.00           C  
ATOM      3  C   GLY A   1     -23.797  17.525  15.146  1.00  0.00           C  
ATOM      4  O   GLY A   1     -23.902  16.336  15.456  1.00  0.00           O  
ATOM      5  N   GLU A   2     -24.074  17.324  13.807  1.00  0.00           N  
ATOM      6  CA  GLU A   2     -23.200  16.343  13.172  1.00  0.00           C  
ATOM      7  C   GLU A   2     -21.852  16.262  13.883  1.00  0.00           C  
ATOM      8  CB  GLU A   2     -22.994  16.682  11.693  1.00  0.00           C  
ATOM      9  O   GLU A   2     -21.312  17.281  14.318  1.00  0.00           O  
ATOM     10  CG  GLU A   2     -23.842  15.845  10.747  1.00  0.00           C  
ATOM     11  CD  GLU A   2     -23.508  16.073   9.281  1.00  0.00           C  
ATOM     12  OE1 GLU A   2     -24.081  15.377   8.412  1.00  0.00           O  
ATOM     13  OE2 GLU A   2     -22.666  16.955   8.999  1.00  0.00           O  
ATOM     14  N   SER A   3     -21.672  15.354  14.866  1.00  0.00           N  
ATOM     15  CA  SER A   3     -20.488  15.120  15.687  1.00  0.00           C  
ATOM     16  C   SER A   3     -19.212  15.469  14.928  1.00  0.00           C  
ATOM     17  CB  SER A   3     -20.435  13.664  16.148  1.00  0.00           C  
ATOM     18  O   SER A   3     -19.051  15.089  13.766  1.00  0.00           O  
ATOM     19  OG  SER A   3     -19.132  13.322  16.587  1.00  0.00           O  
ATOM     20  N   LEU A   4     -18.526  16.557  15.300  1.00  0.00           N  
ATOM     21  CA  LEU A   4     -17.199  16.999  14.887  1.00  0.00           C  
ATOM     22  C   LEU A   4     -16.189  15.862  14.996  1.00  0.00           C  
ATOM     23  CB  LEU A   4     -16.741  18.187  15.737  1.00  0.00           C  
ATOM     24  O   LEU A   4     -15.175  15.858  14.294  1.00  0.00           O  
ATOM     25  CG  LEU A   4     -17.496  19.501  15.527  1.00  0.00           C  
ATOM     26  CD1 LEU A   4     -17.120  20.506  16.611  1.00  0.00           C  
ATOM     27  CD2 LEU A   4     -17.208  20.069  14.142  1.00  0.00           C  
ATOM     28  N   LEU A   5     -16.618  14.812  15.883  1.00  0.00           N  
ATOM     29  CA  LEU A   5     -15.677  13.725  16.127  1.00  0.00           C  
ATOM     30  C   LEU A   5     -16.304  12.377  15.788  1.00  0.00           C  
ATOM     31  CB  LEU A   5     -15.215  13.733  17.587  1.00  0.00           C  
ATOM     32  O   LEU A   5     -17.272  11.959  16.428  1.00  0.00           O  
ATOM     33  CG  LEU A   5     -14.532  15.012  18.075  1.00  0.00           C  
ATOM     34  CD1 LEU A   5     -14.378  14.984  19.592  1.00  0.00           C  
ATOM     35  CD2 LEU A   5     -13.177  15.186  17.398  1.00  0.00           C  
ATOM     36  N   PRO A   6     -15.914  11.827  14.720  1.00  0.00           N  
ATOM     37  CA  PRO A   6     -16.472  10.515  14.386  1.00  0.00           C  
ATOM     38  C   PRO A   6     -16.242   9.479  15.484  1.00  0.00           C  
ATOM     39  CB  PRO A   6     -15.725  10.129  13.107  1.00  0.00           C  
ATOM     40  O   PRO A   6     -15.343   9.641  16.313  1.00  0.00           O  
ATOM     41  CG  PRO A   6     -14.663  11.170  12.956  1.00  0.00           C  
ATOM     42  CD  PRO A   6     -14.859  12.209  14.022  1.00  0.00           C  
ATOM     43  N   GLY A   7     -17.277   8.544  15.749  1.00  0.00           N  
ATOM     44  CA  GLY A   7     -17.196   7.444  16.697  1.00  0.00           C  
ATOM     45  C   GLY A   7     -16.141   6.418  16.331  1.00  0.00           C  
ATOM     46  O   GLY A   7     -15.360   6.627  15.401  1.00  0.00           O  
ATOM     47  N   PRO A   8     -16.049   5.422  17.157  1.00  0.00           N  
ATOM     48  CA  PRO A   8     -15.082   4.351  16.903  1.00  0.00           C  
ATOM     49  C   PRO A   8     -15.273   3.697  15.536  1.00  0.00           C  
ATOM     50  CB  PRO A   8     -15.358   3.353  18.030  1.00  0.00           C  
ATOM     51  O   PRO A   8     -16.404   3.564  15.063  1.00  0.00           O  
ATOM     52  CG  PRO A   8     -16.132   4.128  19.046  1.00  0.00           C  
ATOM     53  CD  PRO A   8     -16.841   5.254  18.349  1.00  0.00           C  
ATOM     54  N   ARG A   9     -14.187   3.413  14.917  1.00  0.00           N  
ATOM     55  CA  ARG A   9     -14.219   2.733  13.627  1.00  0.00           C  
ATOM     56  C   ARG A   9     -13.405   1.444  13.667  1.00  0.00           C  
ATOM     57  CB  ARG A   9     -13.692   3.650  12.521  1.00  0.00           C  
ATOM     58  O   ARG A   9     -12.329   1.401  14.268  1.00  0.00           O  
ATOM     59  CG  ARG A   9     -13.714   3.023  11.137  1.00  0.00           C  
ATOM     60  CD  ARG A   9     -13.314   4.020  10.059  1.00  0.00           C  
ATOM     61  NE  ARG A   9     -14.349   5.028   9.847  1.00  0.00           N  
ATOM     62  NH1 ARG A   9     -15.691   3.675   8.542  1.00  0.00           N  
ATOM     63  NH2 ARG A   9     -16.329   5.828   9.003  1.00  0.00           N  
ATOM     64  CZ  ARG A   9     -15.454   4.842   9.131  1.00  0.00           C  
ATOM     65  N   ASP A  10     -13.937   0.494  13.031  1.00  0.00           N  
ATOM     66  CA  ASP A  10     -13.248  -0.786  12.900  1.00  0.00           C  
ATOM     67  C   ASP A  10     -12.363  -0.808  11.655  1.00  0.00           C  
ATOM     68  CB  ASP A  10     -14.256  -1.936  12.850  1.00  0.00           C  
ATOM     69  O   ASP A  10     -12.866  -0.856  10.531  1.00  0.00           O  
ATOM     70  CG  ASP A  10     -13.596  -3.304  12.878  1.00  0.00           C  
ATOM     71  OD1 ASP A  10     -12.356  -3.380  13.010  1.00  0.00           O  
ATOM     72  OD2 ASP A  10     -14.324  -4.314  12.765  1.00  0.00           O  
ATOM     73  N   TYR A  11     -10.985  -0.848  11.851  1.00  0.00           N  
ATOM     74  CA  TYR A  11     -10.061  -0.828  10.723  1.00  0.00           C  
ATOM     75  C   TYR A  11      -9.615  -2.239  10.359  1.00  0.00           C  
ATOM     76  CB  TYR A  11      -8.839   0.039  11.044  1.00  0.00           C  
ATOM     77  O   TYR A  11      -8.761  -2.422   9.488  1.00  0.00           O  
ATOM     78  CG  TYR A  11      -9.152   1.511  11.157  1.00  0.00           C  
ATOM     79  CD1 TYR A  11      -9.270   2.307  10.020  1.00  0.00           C  
ATOM     80  CD2 TYR A  11      -9.331   2.109  12.400  1.00  0.00           C  
ATOM     81  CE1 TYR A  11      -9.557   3.665  10.119  1.00  0.00           C  
ATOM     82  CE2 TYR A  11      -9.618   3.465  12.511  1.00  0.00           C  
ATOM     83  OH  TYR A  11     -10.013   5.577  11.470  1.00  0.00           O  
ATOM     84  CZ  TYR A  11      -9.729   4.234  11.366  1.00  0.00           C  
ATOM     85  N   ASN A  12     -10.162  -3.228  10.993  1.00  0.00           N  
ATOM     86  CA  ASN A  12      -9.755  -4.617  10.810  1.00  0.00           C  
ATOM     87  C   ASN A  12     -10.035  -5.100   9.390  1.00  0.00           C  
ATOM     88  CB  ASN A  12     -10.458  -5.520  11.826  1.00  0.00           C  
ATOM     89  O   ASN A  12      -9.213  -5.799   8.794  1.00  0.00           O  
ATOM     90  CG  ASN A  12      -9.844  -5.432  13.209  1.00  0.00           C  
ATOM     91  ND2 ASN A  12     -10.652  -5.677  14.233  1.00  0.00           N  
ATOM     92  OD1 ASN A  12      -8.653  -5.145  13.355  1.00  0.00           O  
ATOM     93  N   PRO A  13     -11.104  -4.681   8.832  1.00  0.00           N  
ATOM     94  CA  PRO A  13     -11.340  -5.125   7.457  1.00  0.00           C  
ATOM     95  C   PRO A  13     -10.263  -4.643   6.487  1.00  0.00           C  
ATOM     96  CB  PRO A  13     -12.698  -4.508   7.115  1.00  0.00           C  
ATOM     97  O   PRO A  13      -9.924  -5.350   5.534  1.00  0.00           O  
ATOM     98  CG  PRO A  13     -13.411  -4.405   8.424  1.00  0.00           C  
ATOM     99  CD  PRO A  13     -12.414  -4.030   9.483  1.00  0.00           C  
ATOM    100  N   ILE A  14      -9.702  -3.500   6.754  1.00  0.00           N  
ATOM    101  CA  ILE A  14      -8.617  -2.979   5.930  1.00  0.00           C  
ATOM    102  C   ILE A  14      -7.312  -3.686   6.289  1.00  0.00           C  
ATOM    103  CB  ILE A  14      -8.463  -1.451   6.099  1.00  0.00           C  
ATOM    104  O   ILE A  14      -6.595  -4.164   5.407  1.00  0.00           O  
ATOM    105  CG1 ILE A  14      -9.721  -0.729   5.604  1.00  0.00           C  
ATOM    106  CG2 ILE A  14      -7.218  -0.950   5.360  1.00  0.00           C  
ATOM    107  CD1 ILE A  14      -9.761   0.753   5.950  1.00  0.00           C  
ATOM    108  N   SER A  15      -7.047  -3.796   7.579  1.00  0.00           N  
ATOM    109  CA  SER A  15      -5.793  -4.381   8.041  1.00  0.00           C  
ATOM    110  C   SER A  15      -5.667  -5.837   7.603  1.00  0.00           C  
ATOM    111  CB  SER A  15      -5.686  -4.288   9.564  1.00  0.00           C  
ATOM    112  O   SER A  15      -4.568  -6.309   7.307  1.00  0.00           O  
ATOM    113  OG  SER A  15      -6.764  -4.966  10.186  1.00  0.00           O  
ATOM    114  N   ASP A  16      -6.808  -6.589   7.481  1.00  0.00           N  
ATOM    115  CA  ASP A  16      -6.815  -8.003   7.118  1.00  0.00           C  
ATOM    116  C   ASP A  16      -6.426  -8.196   5.655  1.00  0.00           C  
ATOM    117  CB  ASP A  16      -8.191  -8.618   7.382  1.00  0.00           C  
ATOM    118  O   ASP A  16      -6.118  -9.312   5.231  1.00  0.00           O  
ATOM    119  CG  ASP A  16      -8.466  -8.846   8.858  1.00  0.00           C  
ATOM    120  OD1 ASP A  16      -7.519  -8.783   9.672  1.00  0.00           O  
ATOM    121  OD2 ASP A  16      -9.639  -9.095   9.211  1.00  0.00           O  
ATOM    122  N   THR A  17      -6.413  -7.095   4.896  1.00  0.00           N  
ATOM    123  CA  THR A  17      -6.094  -7.218   3.478  1.00  0.00           C  
ATOM    124  C   THR A  17      -4.652  -6.798   3.210  1.00  0.00           C  
ATOM    125  CB  THR A  17      -7.047  -6.370   2.615  1.00  0.00           C  
ATOM    126  O   THR A  17      -4.166  -6.912   2.082  1.00  0.00           O  
ATOM    127  CG2 THR A  17      -8.505  -6.702   2.917  1.00  0.00           C  
ATOM    128  OG1 THR A  17      -6.820  -4.981   2.887  1.00  0.00           O  
ATOM    129  N   ILE A  18      -3.961  -6.316   4.229  1.00  0.00           N  
ATOM    130  CA  ILE A  18      -2.593  -5.830   4.083  1.00  0.00           C  
ATOM    131  C   ILE A  18      -1.634  -7.013   3.972  1.00  0.00           C  
ATOM    132  CB  ILE A  18      -2.187  -4.920   5.265  1.00  0.00           C  
ATOM    133  O   ILE A  18      -1.761  -7.995   4.707  1.00  0.00           O  
ATOM    134  CG1 ILE A  18      -3.009  -3.626   5.249  1.00  0.00           C  
ATOM    135  CG2 ILE A  18      -0.686  -4.617   5.222  1.00  0.00           C  
ATOM    136  CD1 ILE A  18      -2.804  -2.748   6.476  1.00  0.00           C  
ATOM    137  N   VAL A  19      -0.704  -6.932   3.042  1.00  0.00           N  
ATOM    138  CA  VAL A  19       0.302  -7.968   2.829  1.00  0.00           C  
ATOM    139  C   VAL A  19       1.699  -7.359   2.919  1.00  0.00           C  
ATOM    140  CB  VAL A  19       0.113  -8.670   1.465  1.00  0.00           C  
ATOM    141  O   VAL A  19       1.877  -6.162   2.683  1.00  0.00           O  
ATOM    142  CG1 VAL A  19      -1.240  -9.375   1.403  1.00  0.00           C  
ATOM    143  CG2 VAL A  19       0.248  -7.663   0.324  1.00  0.00           C  
ATOM    144  N   LYS A  20       2.595  -8.193   3.371  1.00  0.00           N  
ATOM    145  CA  LYS A  20       4.010  -7.842   3.298  1.00  0.00           C  
ATOM    146  C   LYS A  20       4.664  -8.452   2.061  1.00  0.00           C  
ATOM    147  CB  LYS A  20       4.744  -8.302   4.558  1.00  0.00           C  
ATOM    148  O   LYS A  20       4.576  -9.661   1.838  1.00  0.00           O  
ATOM    149  CG  LYS A  20       6.183  -7.815   4.649  1.00  0.00           C  
ATOM    150  CD  LYS A  20       6.838  -8.249   5.955  1.00  0.00           C  
ATOM    151  CE  LYS A  20       8.258  -7.712   6.073  1.00  0.00           C  
ATOM    152  NZ  LYS A  20       8.903  -8.130   7.354  1.00  0.00           N  
ATOM    153  N   LEU A  21       5.312  -7.560   1.270  1.00  0.00           N  
ATOM    154  CA  LEU A  21       5.949  -7.981   0.027  1.00  0.00           C  
ATOM    155  C   LEU A  21       7.466  -7.856   0.124  1.00  0.00           C  
ATOM    156  CB  LEU A  21       5.430  -7.150  -1.149  1.00  0.00           C  
ATOM    157  O   LEU A  21       7.983  -6.806   0.513  1.00  0.00           O  
ATOM    158  CG  LEU A  21       3.912  -7.091  -1.321  1.00  0.00           C  
ATOM    159  CD1 LEU A  21       3.532  -5.998  -2.314  1.00  0.00           C  
ATOM    160  CD2 LEU A  21       3.372  -8.443  -1.774  1.00  0.00           C  
ATOM    161  N   THR A  22       8.086  -8.949  -0.200  1.00  0.00           N  
ATOM    162  CA  THR A  22       9.543  -8.931  -0.256  1.00  0.00           C  
ATOM    163  C   THR A  22      10.038  -9.399  -1.621  1.00  0.00           C  
ATOM    164  CB  THR A  22      10.156  -9.815   0.846  1.00  0.00           C  
ATOM    165  O   THR A  22       9.841 -10.556  -1.996  1.00  0.00           O  
ATOM    166  CG2 THR A  22      11.679  -9.733   0.833  1.00  0.00           C  
ATOM    167  OG1 THR A  22       9.676  -9.378   2.123  1.00  0.00           O  
ATOM    168  N   ASN A  23      10.650  -8.424  -2.371  1.00  0.00           N  
ATOM    169  CA  ASN A  23      11.247  -8.724  -3.668  1.00  0.00           C  
ATOM    170  C   ASN A  23      12.755  -8.933  -3.557  1.00  0.00           C  
ATOM    171  CB  ASN A  23      10.938  -7.611  -4.672  1.00  0.00           C  
ATOM    172  O   ASN A  23      13.489  -8.010  -3.198  1.00  0.00           O  
ATOM    173  CG  ASN A  23      11.451  -7.921  -6.065  1.00  0.00           C  
ATOM    174  ND2 ASN A  23      11.205  -7.015  -7.003  1.00  0.00           N  
ATOM    175  OD1 ASN A  23      12.062  -8.968  -6.295  1.00  0.00           O  
ATOM    176  N   THR A  24      13.163 -10.151  -3.875  1.00  0.00           N  
ATOM    177  CA  THR A  24      14.578 -10.504  -3.887  1.00  0.00           C  
ATOM    178  C   THR A  24      15.068 -10.720  -5.316  1.00  0.00           C  
ATOM    179  CB  THR A  24      14.845 -11.771  -3.053  1.00  0.00           C  
ATOM    180  O   THR A  24      14.645 -11.663  -5.988  1.00  0.00           O  
ATOM    181  CG2 THR A  24      16.339 -12.063  -2.960  1.00  0.00           C  
ATOM    182  OG1 THR A  24      14.323 -11.585  -1.732  1.00  0.00           O  
ATOM    183  N   SER A  25      15.898  -9.704  -5.773  1.00  0.00           N  
ATOM    184  CA  SER A  25      16.426  -9.754  -7.133  1.00  0.00           C  
ATOM    185  C   SER A  25      17.850  -9.213  -7.193  1.00  0.00           C  
ATOM    186  CB  SER A  25      15.530  -8.961  -8.086  1.00  0.00           C  
ATOM    187  O   SER A  25      18.166  -8.208  -6.553  1.00  0.00           O  
ATOM    188  OG  SER A  25      14.216  -9.492  -8.100  1.00  0.00           O  
ATOM    189  N   ASP A  26      18.713  -9.965  -7.869  1.00  0.00           N  
ATOM    190  CA  ASP A  26      20.082  -9.531  -8.131  1.00  0.00           C  
ATOM    191  C   ASP A  26      20.830  -9.257  -6.828  1.00  0.00           C  
ATOM    192  CB  ASP A  26      20.089  -8.282  -9.014  1.00  0.00           C  
ATOM    193  O   ASP A  26      21.515  -8.240  -6.702  1.00  0.00           O  
ATOM    194  CG  ASP A  26      19.603  -8.552 -10.428  1.00  0.00           C  
ATOM    195  OD1 ASP A  26      19.716  -9.704 -10.901  1.00  0.00           O  
ATOM    196  OD2 ASP A  26      19.107  -7.605 -11.075  1.00  0.00           O  
ATOM    197  N   GLY A  27      20.655 -10.098  -5.738  1.00  0.00           N  
ATOM    198  CA  GLY A  27      21.368  -9.992  -4.475  1.00  0.00           C  
ATOM    199  C   GLY A  27      20.806  -8.920  -3.561  1.00  0.00           C  
ATOM    200  O   GLY A  27      21.357  -8.660  -2.489  1.00  0.00           O  
ATOM    201  N   HIS A  28      19.768  -8.213  -4.011  1.00  0.00           N  
ATOM    202  CA  HIS A  28      19.134  -7.176  -3.204  1.00  0.00           C  
ATOM    203  C   HIS A  28      17.721  -7.581  -2.798  1.00  0.00           C  
ATOM    204  CB  HIS A  28      19.101  -5.850  -3.965  1.00  0.00           C  
ATOM    205  O   HIS A  28      17.082  -8.388  -3.477  1.00  0.00           O  
ATOM    206  CG  HIS A  28      20.458  -5.310  -4.289  1.00  0.00           C  
ATOM    207  CD2 HIS A  28      21.239  -5.467  -5.384  1.00  0.00           C  
ATOM    208  ND1 HIS A  28      21.164  -4.503  -3.424  1.00  0.00           N  
ATOM    209  CE1 HIS A  28      22.323  -4.184  -3.975  1.00  0.00           C  
ATOM    210  NE2 HIS A  28      22.394  -4.757  -5.165  1.00  0.00           N  
ATOM    211  N   SER A  29      17.325  -7.013  -1.648  1.00  0.00           N  
ATOM    212  CA  SER A  29      15.981  -7.286  -1.149  1.00  0.00           C  
ATOM    213  C   SER A  29      15.255  -5.996  -0.781  1.00  0.00           C  
ATOM    214  CB  SER A  29      16.039  -8.213   0.066  1.00  0.00           C  
ATOM    215  O   SER A  29      15.828  -5.119  -0.133  1.00  0.00           O  
ATOM    216  OG  SER A  29      14.734  -8.526   0.522  1.00  0.00           O  
ATOM    217  N   ILE A  30      14.054  -5.845  -1.383  1.00  0.00           N  
ATOM    218  CA  ILE A  30      13.191  -4.720  -1.037  1.00  0.00           C  
ATOM    219  C   ILE A  30      11.901  -5.235  -0.404  1.00  0.00           C  
ATOM    220  CB  ILE A  30      12.872  -3.852  -2.275  1.00  0.00           C  
ATOM    221  O   ILE A  30      11.257  -6.141  -0.939  1.00  0.00           O  
ATOM    222  CG1 ILE A  30      14.156  -3.236  -2.842  1.00  0.00           C  
ATOM    223  CG2 ILE A  30      11.852  -2.765  -1.924  1.00  0.00           C  
ATOM    224  CD1 ILE A  30      13.953  -2.461  -4.136  1.00  0.00           C  
ATOM    225  N   SER A  31      11.622  -4.649   0.788  1.00  0.00           N  
ATOM    226  CA  SER A  31      10.399  -5.032   1.486  1.00  0.00           C  
ATOM    227  C   SER A  31       9.468  -3.837   1.666  1.00  0.00           C  
ATOM    228  CB  SER A  31      10.728  -5.642   2.849  1.00  0.00           C  
ATOM    229  O   SER A  31       9.892  -2.779   2.135  1.00  0.00           O  
ATOM    230  OG  SER A  31      11.418  -6.870   2.697  1.00  0.00           O  
ATOM    231  N   LEU A  32       8.225  -4.075   1.240  1.00  0.00           N  
ATOM    232  CA  LEU A  32       7.159  -3.090   1.395  1.00  0.00           C  
ATOM    233  C   LEU A  32       5.839  -3.769   1.745  1.00  0.00           C  
ATOM    234  CB  LEU A  32       7.000  -2.268   0.113  1.00  0.00           C  
ATOM    235  O   LEU A  32       5.768  -4.998   1.814  1.00  0.00           O  
ATOM    236  CG  LEU A  32       8.280  -1.673  -0.475  1.00  0.00           C  
ATOM    237  CD1 LEU A  32       8.067  -1.298  -1.938  1.00  0.00           C  
ATOM    238  CD2 LEU A  32       8.728  -0.460   0.334  1.00  0.00           C  
ATOM    239  N   TYR A  33       4.846  -2.952   1.908  1.00  0.00           N  
ATOM    240  CA  TYR A  33       3.503  -3.472   2.139  1.00  0.00           C  
ATOM    241  C   TYR A  33       2.629  -3.295   0.902  1.00  0.00           C  
ATOM    242  CB  TYR A  33       2.855  -2.775   3.339  1.00  0.00           C  
ATOM    243  O   TYR A  33       3.015  -2.604  -0.044  1.00  0.00           O  
ATOM    244  CG  TYR A  33       3.476  -3.146   4.664  1.00  0.00           C  
ATOM    245  CD1 TYR A  33       3.010  -4.239   5.391  1.00  0.00           C  
ATOM    246  CD2 TYR A  33       4.528  -2.405   5.191  1.00  0.00           C  
ATOM    247  CE1 TYR A  33       3.577  -4.584   6.614  1.00  0.00           C  
ATOM    248  CE2 TYR A  33       5.103  -2.741   6.413  1.00  0.00           C  
ATOM    249  OH  TYR A  33       5.187  -4.168   8.325  1.00  0.00           O  
ATOM    250  CZ  TYR A  33       4.622  -3.831   7.115  1.00  0.00           C  
ATOM    251  N   GLY A  34       1.523  -3.949   0.933  1.00  0.00           N  
ATOM    252  CA  GLY A  34       0.524  -3.842  -0.118  1.00  0.00           C  
ATOM    253  C   GLY A  34      -0.887  -4.112   0.370  1.00  0.00           C  
ATOM    254  O   GLY A  34      -1.086  -4.521   1.516  1.00  0.00           O  
ATOM    255  N   ILE A  35      -1.797  -3.721  -0.506  1.00  0.00           N  
ATOM    256  CA  ILE A  35      -3.211  -3.933  -0.216  1.00  0.00           C  
ATOM    257  C   ILE A  35      -3.764  -5.034  -1.118  1.00  0.00           C  
ATOM    258  CB  ILE A  35      -4.026  -2.633  -0.396  1.00  0.00           C  
ATOM    259  O   ILE A  35      -3.651  -4.956  -2.344  1.00  0.00           O  
ATOM    260  CG1 ILE A  35      -3.436  -1.509   0.463  1.00  0.00           C  
ATOM    261  CG2 ILE A  35      -5.500  -2.867  -0.054  1.00  0.00           C  
ATOM    262  CD1 ILE A  35      -3.939  -0.120   0.097  1.00  0.00           C  
ATOM    263  N   GLY A  36      -4.358  -6.043  -0.474  1.00  0.00           N  
ATOM    264  CA  GLY A  36      -5.044  -7.072  -1.239  1.00  0.00           C  
ATOM    265  C   GLY A  36      -6.465  -6.693  -1.609  1.00  0.00           C  
ATOM    266  O   GLY A  36      -7.190  -6.115  -0.797  1.00  0.00           O  
ATOM    267  N   PHE A  37      -6.902  -6.976  -2.810  1.00  0.00           N  
ATOM    268  CA  PHE A  37      -8.234  -6.765  -3.365  1.00  0.00           C  
ATOM    269  C   PHE A  37      -8.551  -7.811  -4.426  1.00  0.00           C  
ATOM    270  CB  PHE A  37      -8.352  -5.359  -3.962  1.00  0.00           C  
ATOM    271  O   PHE A  37      -8.097  -7.703  -5.567  1.00  0.00           O  
ATOM    272  CG  PHE A  37      -9.756  -4.981  -4.352  1.00  0.00           C  
ATOM    273  CD1 PHE A  37     -10.238  -5.264  -5.624  1.00  0.00           C  
ATOM    274  CD2 PHE A  37     -10.593  -4.343  -3.446  1.00  0.00           C  
ATOM    275  CE1 PHE A  37     -11.537  -4.916  -5.988  1.00  0.00           C  
ATOM    276  CE2 PHE A  37     -11.892  -3.992  -3.803  1.00  0.00           C  
ATOM    277  CZ  PHE A  37     -12.362  -4.278  -5.074  1.00  0.00           C  
ATOM    278  N   GLY A  38      -9.370  -8.848  -4.009  1.00  0.00           N  
ATOM    279  CA  GLY A  38      -9.594  -9.933  -4.951  1.00  0.00           C  
ATOM    280  C   GLY A  38      -8.318 -10.651  -5.348  1.00  0.00           C  
ATOM    281  O   GLY A  38      -7.550 -11.087  -4.488  1.00  0.00           O  
ATOM    282  N   PRO A  39      -8.040 -10.758  -6.698  1.00  0.00           N  
ATOM    283  CA  PRO A  39      -6.813 -11.400  -7.175  1.00  0.00           C  
ATOM    284  C   PRO A  39      -5.648 -10.422  -7.309  1.00  0.00           C  
ATOM    285  CB  PRO A  39      -7.216 -11.959  -8.541  1.00  0.00           C  
ATOM    286  O   PRO A  39      -4.623 -10.755  -7.908  1.00  0.00           O  
ATOM    287  CG  PRO A  39      -8.226 -10.991  -9.068  1.00  0.00           C  
ATOM    288  CD  PRO A  39      -9.053 -10.492  -7.918  1.00  0.00           C  
ATOM    289  N   PHE A  40      -5.840  -9.279  -6.730  1.00  0.00           N  
ATOM    290  CA  PHE A  40      -4.868  -8.226  -7.001  1.00  0.00           C  
ATOM    291  C   PHE A  40      -4.157  -7.804  -5.721  1.00  0.00           C  
ATOM    292  CB  PHE A  40      -5.551  -7.016  -7.646  1.00  0.00           C  
ATOM    293  O   PHE A  40      -4.714  -7.921  -4.627  1.00  0.00           O  
ATOM    294  CG  PHE A  40      -6.358  -7.354  -8.870  1.00  0.00           C  
ATOM    295  CD1 PHE A  40      -5.768  -7.997  -9.952  1.00  0.00           C  
ATOM    296  CD2 PHE A  40      -7.706  -7.030  -8.939  1.00  0.00           C  
ATOM    297  CE1 PHE A  40      -6.513  -8.312 -11.086  1.00  0.00           C  
ATOM    298  CE2 PHE A  40      -8.456  -7.341 -10.069  1.00  0.00           C  
ATOM    299  CZ  PHE A  40      -7.858  -7.981 -11.142  1.00  0.00           C  
ATOM    300  N   ILE A  41      -2.959  -7.367  -5.923  1.00  0.00           N  
ATOM    301  CA  ILE A  41      -2.232  -6.652  -4.880  1.00  0.00           C  
ATOM    302  C   ILE A  41      -1.874  -5.250  -5.369  1.00  0.00           C  
ATOM    303  CB  ILE A  41      -0.956  -7.414  -4.456  1.00  0.00           C  
ATOM    304  O   ILE A  41      -1.302  -5.090  -6.449  1.00  0.00           O  
ATOM    305  CG1 ILE A  41      -1.326  -8.742  -3.786  1.00  0.00           C  
ATOM    306  CG2 ILE A  41      -0.097  -6.552  -3.527  1.00  0.00           C  
ATOM    307  CD1 ILE A  41      -0.127  -9.615  -3.441  1.00  0.00           C  
ATOM    308  N   ILE A  42      -2.281  -4.266  -4.578  1.00  0.00           N  
ATOM    309  CA  ILE A  42      -1.966  -2.869  -4.856  1.00  0.00           C  
ATOM    310  C   ILE A  42      -0.771  -2.431  -4.012  1.00  0.00           C  
ATOM    311  CB  ILE A  42      -3.180  -1.951  -4.584  1.00  0.00           C  
ATOM    312  O   ILE A  42      -0.802  -2.530  -2.783  1.00  0.00           O  
ATOM    313  CG1 ILE A  42      -4.391  -2.411  -5.403  1.00  0.00           C  
ATOM    314  CG2 ILE A  42      -2.833  -0.492  -4.891  1.00  0.00           C  
ATOM    315  CD1 ILE A  42      -5.401  -3.229  -4.609  1.00  0.00           C  
ATOM    316  N   THR A  43       0.294  -1.928  -4.653  1.00  0.00           N  
ATOM    317  CA  THR A  43       1.484  -1.510  -3.920  1.00  0.00           C  
ATOM    318  C   THR A  43       2.258  -0.454  -4.703  1.00  0.00           C  
ATOM    319  CB  THR A  43       2.405  -2.708  -3.619  1.00  0.00           C  
ATOM    320  O   THR A  43       1.731   0.137  -5.648  1.00  0.00           O  
ATOM    321  CG2 THR A  43       3.071  -3.221  -4.891  1.00  0.00           C  
ATOM    322  OG1 THR A  43       3.419  -2.302  -2.692  1.00  0.00           O  
ATOM    323  N   ASN A  44       3.543  -0.148  -4.223  1.00  0.00           N  
ATOM    324  CA  ASN A  44       4.366   0.864  -4.876  1.00  0.00           C  
ATOM    325  C   ASN A  44       5.145   0.281  -6.052  1.00  0.00           C  
ATOM    326  CB  ASN A  44       5.324   1.507  -3.871  1.00  0.00           C  
ATOM    327  O   ASN A  44       5.551  -0.882  -6.017  1.00  0.00           O  
ATOM    328  CG  ASN A  44       4.599   2.233  -2.755  1.00  0.00           C  
ATOM    329  ND2 ASN A  44       4.200   3.473  -3.015  1.00  0.00           N  
ATOM    330  OD1 ASN A  44       4.400   1.685  -1.668  1.00  0.00           O  
ATOM    331  N   VAL A  45       5.361   1.075  -7.041  1.00  0.00           N  
ATOM    332  CA  VAL A  45       6.115   0.704  -8.234  1.00  0.00           C  
ATOM    333  C   VAL A  45       7.561   0.389  -7.854  1.00  0.00           C  
ATOM    334  CB  VAL A  45       6.076   1.820  -9.301  1.00  0.00           C  
ATOM    335  O   VAL A  45       8.184  -0.500  -8.440  1.00  0.00           O  
ATOM    336  CG1 VAL A  45       7.016   1.494 -10.460  1.00  0.00           C  
ATOM    337  CG2 VAL A  45       4.649   2.023  -9.808  1.00  0.00           C  
ATOM    338  N   HIS A  46       8.019   1.076  -6.849  1.00  0.00           N  
ATOM    339  CA  HIS A  46       9.434   0.928  -6.525  1.00  0.00           C  
ATOM    340  C   HIS A  46       9.708  -0.413  -5.853  1.00  0.00           C  
ATOM    341  CB  HIS A  46       9.900   2.073  -5.623  1.00  0.00           C  
ATOM    342  O   HIS A  46      10.840  -0.692  -5.453  1.00  0.00           O  
ATOM    343  CG  HIS A  46       9.199   2.120  -4.303  1.00  0.00           C  
ATOM    344  CD2 HIS A  46       9.406   1.423  -3.161  1.00  0.00           C  
ATOM    345  ND1 HIS A  46       8.139   2.965  -4.053  1.00  0.00           N  
ATOM    346  CE1 HIS A  46       7.724   2.785  -2.810  1.00  0.00           C  
ATOM    347  NE2 HIS A  46       8.476   1.855  -2.247  1.00  0.00           N  
ATOM    348  N   LEU A  47       8.684  -1.236  -5.685  1.00  0.00           N  
ATOM    349  CA  LEU A  47       8.892  -2.619  -5.273  1.00  0.00           C  
ATOM    350  C   LEU A  47       9.739  -3.370  -6.295  1.00  0.00           C  
ATOM    351  CB  LEU A  47       7.550  -3.331  -5.084  1.00  0.00           C  
ATOM    352  O   LEU A  47      10.486  -4.284  -5.937  1.00  0.00           O  
ATOM    353  CG  LEU A  47       7.614  -4.820  -4.741  1.00  0.00           C  
ATOM    354  CD1 LEU A  47       8.244  -5.020  -3.367  1.00  0.00           C  
ATOM    355  CD2 LEU A  47       6.222  -5.441  -4.792  1.00  0.00           C  
ATOM    356  N   PHE A  48       9.625  -2.936  -7.575  1.00  0.00           N  
ATOM    357  CA  PHE A  48      10.287  -3.634  -8.671  1.00  0.00           C  
ATOM    358  C   PHE A  48      11.420  -2.791  -9.244  1.00  0.00           C  
ATOM    359  CB  PHE A  48       9.281  -3.980  -9.774  1.00  0.00           C  
ATOM    360  O   PHE A  48      11.503  -2.596 -10.458  1.00  0.00           O  
ATOM    361  CG  PHE A  48       8.238  -4.980  -9.352  1.00  0.00           C  
ATOM    362  CD1 PHE A  48       8.565  -6.320  -9.191  1.00  0.00           C  
ATOM    363  CD2 PHE A  48       6.930  -4.578  -9.117  1.00  0.00           C  
ATOM    364  CE1 PHE A  48       7.602  -7.248  -8.801  1.00  0.00           C  
ATOM    365  CE2 PHE A  48       5.962  -5.498  -8.726  1.00  0.00           C  
ATOM    366  CZ  PHE A  48       6.299  -6.833  -8.570  1.00  0.00           C  
ATOM    367  N   ARG A  49      12.281  -2.211  -8.316  1.00  0.00           N  
ATOM    368  CA  ARG A  49      13.497  -1.546  -8.774  1.00  0.00           C  
ATOM    369  C   ARG A  49      14.413  -2.521  -9.506  1.00  0.00           C  
ATOM    370  CB  ARG A  49      14.240  -0.913  -7.596  1.00  0.00           C  
ATOM    371  O   ARG A  49      15.121  -2.135 -10.438  1.00  0.00           O  
ATOM    372  CG  ARG A  49      13.595   0.361  -7.073  1.00  0.00           C  
ATOM    373  CD  ARG A  49      14.432   1.009  -5.979  1.00  0.00           C  
ATOM    374  NE  ARG A  49      13.797   2.217  -5.459  1.00  0.00           N  
ATOM    375  NH1 ARG A  49      15.435   2.651  -3.889  1.00  0.00           N  
ATOM    376  NH2 ARG A  49      13.628   4.048  -4.083  1.00  0.00           N  
ATOM    377  CZ  ARG A  49      14.288   2.969  -4.478  1.00  0.00           C  
ATOM    378  N   ARG A  50      14.291  -3.681  -8.946  1.00  0.00           N  
ATOM    379  CA  ARG A  50      14.932  -4.826  -9.585  1.00  0.00           C  
ATOM    380  C   ARG A  50      13.925  -5.937  -9.856  1.00  0.00           C  
ATOM    381  CB  ARG A  50      16.076  -5.355  -8.717  1.00  0.00           C  
ATOM    382  O   ARG A  50      12.896  -6.027  -9.183  1.00  0.00           O  
ATOM    383  CG  ARG A  50      17.209  -4.362  -8.518  1.00  0.00           C  
ATOM    384  CD  ARG A  50      18.269  -4.898  -7.566  1.00  0.00           C  
ATOM    385  NE  ARG A  50      19.374  -3.957  -7.403  1.00  0.00           N  
ATOM    386  NH1 ARG A  50      18.298  -2.647  -5.833  1.00  0.00           N  
ATOM    387  NH2 ARG A  50      20.423  -2.118  -6.514  1.00  0.00           N  
ATOM    388  CZ  ARG A  50      19.362  -2.909  -6.584  1.00  0.00           C  
ATOM    389  N   ASN A  51      14.194  -6.630 -10.899  1.00  0.00           N  
ATOM    390  CA  ASN A  51      13.231  -7.640 -11.325  1.00  0.00           C  
ATOM    391  C   ASN A  51      13.921  -8.947 -11.705  1.00  0.00           C  
ATOM    392  CB  ASN A  51      12.392  -7.122 -12.495  1.00  0.00           C  
ATOM    393  O   ASN A  51      15.140  -9.071 -11.577  1.00  0.00           O  
ATOM    394  CG  ASN A  51      11.025  -7.774 -12.567  1.00  0.00           C  
ATOM    395  ND2 ASN A  51      10.193  -7.307 -13.489  1.00  0.00           N  
ATOM    396  OD1 ASN A  51      10.719  -8.690 -11.799  1.00  0.00           O  
ATOM    397  N   ASN A  52      13.182  -9.942 -12.066  1.00  0.00           N  
ATOM    398  CA  ASN A  52      13.684 -11.259 -12.444  1.00  0.00           C  
ATOM    399  C   ASN A  52      14.211 -12.027 -11.235  1.00  0.00           C  
ATOM    400  CB  ASN A  52      14.776 -11.131 -13.509  1.00  0.00           C  
ATOM    401  O   ASN A  52      15.238 -12.701 -11.322  1.00  0.00           O  
ATOM    402  CG  ASN A  52      15.076 -12.448 -14.198  1.00  0.00           C  
ATOM    403  ND2 ASN A  52      16.304 -12.598 -14.682  1.00  0.00           N  
ATOM    404  OD1 ASN A  52      14.212 -13.323 -14.295  1.00  0.00           O  
ATOM    405  N   GLY A  53      13.502 -11.925 -10.170  1.00  0.00           N  
ATOM    406  CA  GLY A  53      13.811 -12.627  -8.934  1.00  0.00           C  
ATOM    407  C   GLY A  53      12.602 -13.300  -8.312  1.00  0.00           C  
ATOM    408  O   GLY A  53      11.770 -13.872  -9.020  1.00  0.00           O  
ATOM    409  N   THR A  54      12.662 -13.362  -6.939  1.00  0.00           N  
ATOM    410  CA  THR A  54      11.608 -14.024  -6.177  1.00  0.00           C  
ATOM    411  C   THR A  54      10.798 -13.007  -5.379  1.00  0.00           C  
ATOM    412  CB  THR A  54      12.191 -15.083  -5.223  1.00  0.00           C  
ATOM    413  O   THR A  54      11.363 -12.106  -4.755  1.00  0.00           O  
ATOM    414  CG2 THR A  54      11.083 -15.816  -4.474  1.00  0.00           C  
ATOM    415  OG1 THR A  54      12.951 -16.033  -5.979  1.00  0.00           O  
ATOM    416  N   LEU A  55       9.471 -13.101  -5.524  1.00  0.00           N  
ATOM    417  CA  LEU A  55       8.582 -12.279  -4.710  1.00  0.00           C  
ATOM    418  C   LEU A  55       7.923 -13.111  -3.616  1.00  0.00           C  
ATOM    419  CB  LEU A  55       7.510 -11.622  -5.584  1.00  0.00           C  
ATOM    420  O   LEU A  55       7.238 -14.095  -3.906  1.00  0.00           O  
ATOM    421  CG  LEU A  55       6.500 -10.729  -4.862  1.00  0.00           C  
ATOM    422  CD1 LEU A  55       7.194  -9.495  -4.296  1.00  0.00           C  
ATOM    423  CD2 LEU A  55       5.370 -10.329  -5.804  1.00  0.00           C  
ATOM    424  N   THR A  56       8.178 -12.766  -2.380  1.00  0.00           N  
ATOM    425  CA  THR A  56       7.535 -13.405  -1.237  1.00  0.00           C  
ATOM    426  C   THR A  56       6.382 -12.551  -0.717  1.00  0.00           C  
ATOM    427  CB  THR A  56       8.541 -13.661  -0.100  1.00  0.00           C  
ATOM    428  O   THR A  56       6.568 -11.373  -0.404  1.00  0.00           O  
ATOM    429  CG2 THR A  56       7.876 -14.370   1.074  1.00  0.00           C  
ATOM    430  OG1 THR A  56       9.612 -14.477  -0.593  1.00  0.00           O  
ATOM    431  N   VAL A  57       5.185 -13.177  -0.648  1.00  0.00           N  
ATOM    432  CA  VAL A  57       3.996 -12.497  -0.146  1.00  0.00           C  
ATOM    433  C   VAL A  57       3.587 -13.095   1.198  1.00  0.00           C  
ATOM    434  CB  VAL A  57       2.824 -12.589  -1.149  1.00  0.00           C  
ATOM    435  O   VAL A  57       3.258 -14.280   1.283  1.00  0.00           O  
ATOM    436  CG1 VAL A  57       1.624 -11.785  -0.653  1.00  0.00           C  
ATOM    437  CG2 VAL A  57       3.264 -12.102  -2.529  1.00  0.00           C  
ATOM    438  N   THR A  58       3.642 -12.272   2.234  1.00  0.00           N  
ATOM    439  CA  THR A  58       3.165 -12.667   3.555  1.00  0.00           C  
ATOM    440  C   THR A  58       1.816 -12.019   3.858  1.00  0.00           C  
ATOM    441  CB  THR A  58       4.177 -12.288   4.652  1.00  0.00           C  
ATOM    442  O   THR A  58       1.703 -10.792   3.884  1.00  0.00           O  
ATOM    443  CG2 THR A  58       3.739 -12.820   6.012  1.00  0.00           C  
ATOM    444  OG1 THR A  58       5.457 -12.843   4.324  1.00  0.00           O  
ATOM    445  N   SER A  59       0.804 -12.844   4.004  1.00  0.00           N  
ATOM    446  CA  SER A  59      -0.550 -12.386   4.298  1.00  0.00           C  
ATOM    447  C   SER A  59      -1.157 -13.166   5.459  1.00  0.00           C  
ATOM    448  CB  SER A  59      -1.441 -12.518   3.062  1.00  0.00           C  
ATOM    449  O   SER A  59      -0.470 -13.956   6.110  1.00  0.00           O  
ATOM    450  OG  SER A  59      -1.747 -13.878   2.806  1.00  0.00           O  
ATOM    451  N   ILE A  60      -2.458 -12.928   5.672  1.00  0.00           N  
ATOM    452  CA  ILE A  60      -3.167 -13.657   6.717  1.00  0.00           C  
ATOM    453  C   ILE A  60      -3.344 -15.116   6.300  1.00  0.00           C  
ATOM    454  CB  ILE A  60      -4.540 -13.017   7.022  1.00  0.00           C  
ATOM    455  O   ILE A  60      -3.586 -15.984   7.142  1.00  0.00           O  
ATOM    456  CG1 ILE A  60      -5.421 -13.021   5.767  1.00  0.00           C  
ATOM    457  CG2 ILE A  60      -4.365 -11.596   7.563  1.00  0.00           C  
ATOM    458  CD1 ILE A  60      -6.885 -12.702   6.038  1.00  0.00           C  
ATOM    459  N   HIS A  61      -3.222 -15.302   5.030  1.00  0.00           N  
ATOM    460  CA  HIS A  61      -3.409 -16.643   4.489  1.00  0.00           C  
ATOM    461  C   HIS A  61      -2.103 -17.431   4.506  1.00  0.00           C  
ATOM    462  CB  HIS A  61      -3.962 -16.575   3.065  1.00  0.00           C  
ATOM    463  O   HIS A  61      -2.073 -18.599   4.112  1.00  0.00           O  
ATOM    464  CG  HIS A  61      -5.288 -15.888   2.969  1.00  0.00           C  
ATOM    465  CD2 HIS A  61      -5.668 -14.780   2.290  1.00  0.00           C  
ATOM    466  ND1 HIS A  61      -6.409 -16.339   3.630  1.00  0.00           N  
ATOM    467  CE1 HIS A  61      -7.425 -15.537   3.360  1.00  0.00           C  
ATOM    468  NE2 HIS A  61      -7.001 -14.582   2.549  1.00  0.00           N  
ATOM    469  N   GLY A  62      -1.044 -16.792   4.903  1.00  0.00           N  
ATOM    470  CA  GLY A  62       0.247 -17.460   4.934  1.00  0.00           C  
ATOM    471  C   GLY A  62       1.259 -16.849   3.983  1.00  0.00           C  
ATOM    472  O   GLY A  62       1.137 -15.682   3.606  1.00  0.00           O  
ATOM    473  N   VAL A  63       2.242 -17.637   3.753  1.00  0.00           N  
ATOM    474  CA  VAL A  63       3.332 -17.164   2.906  1.00  0.00           C  
ATOM    475  C   VAL A  63       3.207 -17.776   1.513  1.00  0.00           C  
ATOM    476  CB  VAL A  63       4.711 -17.503   3.515  1.00  0.00           C  
ATOM    477  O   VAL A  63       2.983 -18.981   1.374  1.00  0.00           O  
ATOM    478  CG1 VAL A  63       5.837 -17.044   2.590  1.00  0.00           C  
ATOM    479  CG2 VAL A  63       4.856 -16.865   4.895  1.00  0.00           C  
ATOM    480  N   PHE A  64       3.242 -16.929   0.534  1.00  0.00           N  
ATOM    481  CA  PHE A  64       3.202 -17.337  -0.865  1.00  0.00           C  
ATOM    482  C   PHE A  64       4.435 -16.840  -1.610  1.00  0.00           C  
ATOM    483  CB  PHE A  64       1.932 -16.814  -1.543  1.00  0.00           C  
ATOM    484  O   PHE A  64       4.808 -15.671  -1.492  1.00  0.00           O  
ATOM    485  CG  PHE A  64       1.720 -17.352  -2.932  1.00  0.00           C  
ATOM    486  CD1 PHE A  64       2.260 -16.701  -4.035  1.00  0.00           C  
ATOM    487  CD2 PHE A  64       0.980 -18.509  -3.136  1.00  0.00           C  
ATOM    488  CE1 PHE A  64       2.065 -17.197  -5.322  1.00  0.00           C  
ATOM    489  CE2 PHE A  64       0.781 -19.011  -4.419  1.00  0.00           C  
ATOM    490  CZ  PHE A  64       1.324 -18.353  -5.511  1.00  0.00           C  
ATOM    491  N   VAL A  65       4.999 -17.764  -2.433  1.00  0.00           N  
ATOM    492  CA  VAL A  65       6.234 -17.389  -3.114  1.00  0.00           C  
ATOM    493  C   VAL A  65       6.044 -17.497  -4.625  1.00  0.00           C  
ATOM    494  CB  VAL A  65       7.421 -18.269  -2.662  1.00  0.00           C  
ATOM    495  O   VAL A  65       5.602 -18.532  -5.129  1.00  0.00           O  
ATOM    496  CG1 VAL A  65       8.698 -17.873  -3.399  1.00  0.00           C  
ATOM    497  CG2 VAL A  65       7.617 -18.163  -1.150  1.00  0.00           C  
ATOM    498  N   VAL A  66       6.342 -16.343  -5.264  1.00  0.00           N  
ATOM    499  CA  VAL A  66       6.465 -16.330  -6.718  1.00  0.00           C  
ATOM    500  C   VAL A  66       7.937 -16.424  -7.114  1.00  0.00           C  
ATOM    501  CB  VAL A  66       5.828 -15.062  -7.330  1.00  0.00           C  
ATOM    502  O   VAL A  66       8.718 -15.508  -6.845  1.00  0.00           O  
ATOM    503  CG1 VAL A  66       5.938 -15.085  -8.854  1.00  0.00           C  
ATOM    504  CG2 VAL A  66       4.369 -14.937  -6.898  1.00  0.00           C  
ATOM    505  N   GLU A  67       8.371 -17.503  -7.773  1.00  0.00           N  
ATOM    506  CA  GLU A  67       9.777 -17.805  -8.026  1.00  0.00           C  
ATOM    507  C   GLU A  67      10.358 -16.877  -9.088  1.00  0.00           C  
ATOM    508  CB  GLU A  67       9.945 -19.265  -8.453  1.00  0.00           C  
ATOM    509  O   GLU A  67      11.554 -16.576  -9.070  1.00  0.00           O  
ATOM    510  CG  GLU A  67       9.590 -20.269  -7.366  1.00  0.00           C  
ATOM    511  CD  GLU A  67      10.545 -20.234  -6.183  1.00  0.00           C  
ATOM    512  OE1 GLU A  67      10.180 -20.734  -5.094  1.00  0.00           O  
ATOM    513  OE2 GLU A  67      11.666 -19.703  -6.346  1.00  0.00           O  
ATOM    514  N   ASN A  68       9.526 -16.467  -9.966  1.00  0.00           N  
ATOM    515  CA  ASN A  68       9.956 -15.587 -11.047  1.00  0.00           C  
ATOM    516  C   ASN A  68       9.025 -14.387 -11.198  1.00  0.00           C  
ATOM    517  CB  ASN A  68      10.044 -16.360 -12.365  1.00  0.00           C  
ATOM    518  O   ASN A  68       7.907 -14.523 -11.697  1.00  0.00           O  
ATOM    519  CG  ASN A  68      10.632 -15.531 -13.490  1.00  0.00           C  
ATOM    520  ND2 ASN A  68      10.898 -16.172 -14.622  1.00  0.00           N  
ATOM    521  OD1 ASN A  68      10.847 -14.325 -13.342  1.00  0.00           O  
ATOM    522  N   THR A  69       9.532 -13.187 -10.781  1.00  0.00           N  
ATOM    523  CA  THR A  69       8.705 -11.985 -10.769  1.00  0.00           C  
ATOM    524  C   THR A  69       8.378 -11.540 -12.192  1.00  0.00           C  
ATOM    525  CB  THR A  69       9.400 -10.836 -10.016  1.00  0.00           C  
ATOM    526  O   THR A  69       7.428 -10.785 -12.408  1.00  0.00           O  
ATOM    527  CG2 THR A  69       9.506 -11.140  -8.525  1.00  0.00           C  
ATOM    528  OG1 THR A  69      10.718 -10.651 -10.549  1.00  0.00           O  
ATOM    529  N   THR A  70       9.047 -12.032 -13.212  1.00  0.00           N  
ATOM    530  CA  THR A  70       8.804 -11.629 -14.592  1.00  0.00           C  
ATOM    531  C   THR A  70       7.519 -12.260 -15.122  1.00  0.00           C  
ATOM    532  CB  THR A  70       9.983 -12.016 -15.504  1.00  0.00           C  
ATOM    533  O   THR A  70       6.987 -11.830 -16.147  1.00  0.00           O  
ATOM    534  CG2 THR A  70      11.282 -11.376 -15.025  1.00  0.00           C  
ATOM    535  OG1 THR A  70      10.135 -13.441 -15.499  1.00  0.00           O  
ATOM    536  N   THR A  71       7.036 -13.196 -14.439  1.00  0.00           N  
ATOM    537  CA  THR A  71       5.825 -13.884 -14.870  1.00  0.00           C  
ATOM    538  C   THR A  71       4.582 -13.169 -14.349  1.00  0.00           C  
ATOM    539  CB  THR A  71       5.815 -15.349 -14.393  1.00  0.00           C  
ATOM    540  O   THR A  71       3.461 -13.486 -14.752  1.00  0.00           O  
ATOM    541  CG2 THR A  71       7.054 -16.093 -14.879  1.00  0.00           C  
ATOM    542  OG1 THR A  71       5.784 -15.379 -12.961  1.00  0.00           O  
ATOM    543  N   LEU A  72       4.764 -12.209 -13.494  1.00  0.00           N  
ATOM    544  CA  LEU A  72       3.640 -11.501 -12.892  1.00  0.00           C  
ATOM    545  C   LEU A  72       3.048 -10.490 -13.869  1.00  0.00           C  
ATOM    546  CB  LEU A  72       4.079 -10.791 -11.609  1.00  0.00           C  
ATOM    547  O   LEU A  72       3.785  -9.779 -14.555  1.00  0.00           O  
ATOM    548  CG  LEU A  72       4.422 -11.690 -10.420  1.00  0.00           C  
ATOM    549  CD1 LEU A  72       5.081 -10.875  -9.312  1.00  0.00           C  
ATOM    550  CD2 LEU A  72       3.171 -12.392  -9.902  1.00  0.00           C  
ATOM    551  N   GLN A  73       1.740 -10.517 -13.916  1.00  0.00           N  
ATOM    552  CA  GLN A  73       1.043  -9.478 -14.666  1.00  0.00           C  
ATOM    553  C   GLN A  73       0.859  -8.220 -13.823  1.00  0.00           C  
ATOM    554  CB  GLN A  73      -0.314  -9.986 -15.154  1.00  0.00           C  
ATOM    555  O   GLN A  73       0.345  -8.286 -12.704  1.00  0.00           O  
ATOM    556  CG  GLN A  73      -0.220 -11.142 -16.141  1.00  0.00           C  
ATOM    557  CD  GLN A  73      -1.578 -11.602 -16.637  1.00  0.00           C  
ATOM    558  NE2 GLN A  73      -1.667 -11.901 -17.929  1.00  0.00           N  
ATOM    559  OE1 GLN A  73      -2.538 -11.690 -15.866  1.00  0.00           O  
ATOM    560  N   GLN A  74       1.343  -7.098 -14.445  1.00  0.00           N  
ATOM    561  CA  GLN A  74       1.319  -5.850 -13.690  1.00  0.00           C  
ATOM    562  C   GLN A  74       0.673  -4.729 -14.500  1.00  0.00           C  
ATOM    563  CB  GLN A  74       2.734  -5.447 -13.273  1.00  0.00           C  
ATOM    564  O   GLN A  74       0.755  -4.718 -15.730  1.00  0.00           O  
ATOM    565  CG  GLN A  74       3.497  -6.546 -12.545  1.00  0.00           C  
ATOM    566  CD  GLN A  74       4.975  -6.238 -12.401  1.00  0.00           C  
ATOM    567  NE2 GLN A  74       5.731  -7.192 -11.868  1.00  0.00           N  
ATOM    568  OE1 GLN A  74       5.435  -5.151 -12.767  1.00  0.00           O  
ATOM    569  N   HIS A  75       0.004  -3.936 -13.755  1.00  0.00           N  
ATOM    570  CA  HIS A  75      -0.555  -2.719 -14.332  1.00  0.00           C  
ATOM    571  C   HIS A  75      -0.091  -1.483 -13.568  1.00  0.00           C  
ATOM    572  CB  HIS A  75      -2.083  -2.785 -14.345  1.00  0.00           C  
ATOM    573  O   HIS A  75      -0.460  -1.291 -12.407  1.00  0.00           O  
ATOM    574  CG  HIS A  75      -2.731  -1.564 -14.917  1.00  0.00           C  
ATOM    575  CD2 HIS A  75      -3.436  -0.571 -14.324  1.00  0.00           C  
ATOM    576  ND1 HIS A  75      -2.694  -1.262 -16.261  1.00  0.00           N  
ATOM    577  CE1 HIS A  75      -3.349  -0.132 -16.470  1.00  0.00           C  
ATOM    578  NE2 HIS A  75      -3.809   0.307 -15.311  1.00  0.00           N  
ATOM    579  N   LEU A  76       0.657  -0.609 -14.287  1.00  0.00           N  
ATOM    580  CA  LEU A  76       1.162   0.621 -13.685  1.00  0.00           C  
ATOM    581  C   LEU A  76       0.121   1.732 -13.767  1.00  0.00           C  
ATOM    582  CB  LEU A  76       2.454   1.064 -14.375  1.00  0.00           C  
ATOM    583  O   LEU A  76      -0.474   1.955 -14.824  1.00  0.00           O  
ATOM    584  CG  LEU A  76       3.726   0.312 -13.979  1.00  0.00           C  
ATOM    585  CD1 LEU A  76       3.700  -1.107 -14.538  1.00  0.00           C  
ATOM    586  CD2 LEU A  76       4.963   1.061 -14.465  1.00  0.00           C  
ATOM    587  N   ILE A  77      -0.016   2.345 -12.601  1.00  0.00           N  
ATOM    588  CA  ILE A  77      -0.903   3.503 -12.599  1.00  0.00           C  
ATOM    589  C   ILE A  77      -0.148   4.732 -13.102  1.00  0.00           C  
ATOM    590  CB  ILE A  77      -1.483   3.769 -11.192  1.00  0.00           C  
ATOM    591  O   ILE A  77       0.857   5.135 -12.512  1.00  0.00           O  
ATOM    592  CG1 ILE A  77      -2.139   2.500 -10.637  1.00  0.00           C  
ATOM    593  CG2 ILE A  77      -2.482   4.930 -11.231  1.00  0.00           C  
ATOM    594  CD1 ILE A  77      -3.289   1.974 -11.486  1.00  0.00           C  
ATOM    595  N   GLU A  78      -0.594   5.278 -14.133  1.00  0.00           N  
ATOM    596  CA  GLU A  78       0.119   6.350 -14.821  1.00  0.00           C  
ATOM    597  C   GLU A  78       0.366   7.535 -13.891  1.00  0.00           C  
ATOM    598  CB  GLU A  78      -0.658   6.806 -16.058  1.00  0.00           C  
ATOM    599  O   GLU A  78      -0.553   8.003 -13.216  1.00  0.00           O  
ATOM    600  CG  GLU A  78       0.137   7.717 -16.983  1.00  0.00           C  
ATOM    601  CD  GLU A  78      -0.609   8.076 -18.258  1.00  0.00           C  
ATOM    602  OE1 GLU A  78      -0.043   8.799 -19.109  1.00  0.00           O  
ATOM    603  OE2 GLU A  78      -1.770   7.633 -18.406  1.00  0.00           O  
ATOM    604  N   GLY A  79       1.663   7.947 -13.860  1.00  0.00           N  
ATOM    605  CA  GLY A  79       2.055   9.167 -13.172  1.00  0.00           C  
ATOM    606  C   GLY A  79       2.109   9.011 -11.664  1.00  0.00           C  
ATOM    607  O   GLY A  79       2.191  10.002 -10.934  1.00  0.00           O  
ATOM    608  N   ARG A  80       1.984   7.738 -11.221  1.00  0.00           N  
ATOM    609  CA  ARG A  80       1.915   7.503  -9.782  1.00  0.00           C  
ATOM    610  C   ARG A  80       2.823   6.348  -9.372  1.00  0.00           C  
ATOM    611  CB  ARG A  80       0.475   7.216  -9.352  1.00  0.00           C  
ATOM    612  O   ARG A  80       3.041   5.417 -10.150  1.00  0.00           O  
ATOM    613  CG  ARG A  80      -0.482   8.373  -9.593  1.00  0.00           C  
ATOM    614  CD  ARG A  80      -1.923   7.983  -9.297  1.00  0.00           C  
ATOM    615  NE  ARG A  80      -2.831   9.116  -9.454  1.00  0.00           N  
ATOM    616  NH1 ARG A  80      -2.743   9.760  -7.237  1.00  0.00           N  
ATOM    617  NH2 ARG A  80      -4.030  10.935  -8.726  1.00  0.00           N  
ATOM    618  CZ  ARG A  80      -3.199   9.934  -8.472  1.00  0.00           C  
ATOM    619  N   ASP A  81       3.443   6.487  -8.200  1.00  0.00           N  
ATOM    620  CA  ASP A  81       4.187   5.373  -7.618  1.00  0.00           C  
ATOM    621  C   ASP A  81       3.241   4.302  -7.082  1.00  0.00           C  
ATOM    622  CB  ASP A  81       5.109   5.869  -6.502  1.00  0.00           C  
ATOM    623  O   ASP A  81       3.135   4.111  -5.868  1.00  0.00           O  
ATOM    624  CG  ASP A  81       6.023   4.783  -5.963  1.00  0.00           C  
ATOM    625  OD1 ASP A  81       6.254   3.775  -6.665  1.00  0.00           O  
ATOM    626  OD2 ASP A  81       6.515   4.935  -4.824  1.00  0.00           O  
ATOM    627  N   MET A  82       2.415   3.801  -7.974  1.00  0.00           N  
ATOM    628  CA  MET A  82       1.401   2.794  -7.671  1.00  0.00           C  
ATOM    629  C   MET A  82       1.300   1.769  -8.795  1.00  0.00           C  
ATOM    630  CB  MET A  82       0.040   3.453  -7.439  1.00  0.00           C  
ATOM    631  O   MET A  82       1.304   2.130  -9.973  1.00  0.00           O  
ATOM    632  CG  MET A  82      -1.050   2.478  -7.027  1.00  0.00           C  
ATOM    633  SD  MET A  82      -2.668   3.303  -6.764  1.00  0.00           S  
ATOM    634  CE  MET A  82      -2.283   4.305  -5.301  1.00  0.00           C  
ATOM    635  N   ILE A  83       1.204   0.482  -8.345  1.00  0.00           N  
ATOM    636  CA  ILE A  83       1.107  -0.602  -9.317  1.00  0.00           C  
ATOM    637  C   ILE A  83       0.081  -1.629  -8.843  1.00  0.00           C  
ATOM    638  CB  ILE A  83       2.477  -1.280  -9.546  1.00  0.00           C  
ATOM    639  O   ILE A  83      -0.121  -1.804  -7.639  1.00  0.00           O  
ATOM    640  CG1 ILE A  83       2.382  -2.306 -10.681  1.00  0.00           C  
ATOM    641  CG2 ILE A  83       2.978  -1.935  -8.256  1.00  0.00           C  
ATOM    642  CD1 ILE A  83       3.729  -2.843 -11.145  1.00  0.00           C  
ATOM    643  N   ILE A  84      -0.647  -2.241  -9.796  1.00  0.00           N  
ATOM    644  CA  ILE A  84      -1.547  -3.357  -9.528  1.00  0.00           C  
ATOM    645  C   ILE A  84      -0.926  -4.655 -10.040  1.00  0.00           C  
ATOM    646  CB  ILE A  84      -2.932  -3.134 -10.174  1.00  0.00           C  
ATOM    647  O   ILE A  84      -0.582  -4.763 -11.219  1.00  0.00           O  
ATOM    648  CG1 ILE A  84      -3.528  -1.799  -9.713  1.00  0.00           C  
ATOM    649  CG2 ILE A  84      -3.875  -4.296  -9.846  1.00  0.00           C  
ATOM    650  CD1 ILE A  84      -4.782  -1.386 -10.471  1.00  0.00           C  
ATOM    651  N   ILE A  85      -0.809  -5.593  -9.116  1.00  0.00           N  
ATOM    652  CA  ILE A  85      -0.228  -6.883  -9.473  1.00  0.00           C  
ATOM    653  C   ILE A  85      -1.319  -7.951  -9.498  1.00  0.00           C  
ATOM    654  CB  ILE A  85       0.895  -7.287  -8.492  1.00  0.00           C  
ATOM    655  O   ILE A  85      -2.024  -8.150  -8.506  1.00  0.00           O  
ATOM    656  CG1 ILE A  85       1.946  -6.174  -8.395  1.00  0.00           C  
ATOM    657  CG2 ILE A  85       1.537  -8.610  -8.921  1.00  0.00           C  
ATOM    658  CD1 ILE A  85       2.943  -6.362  -7.260  1.00  0.00           C  
ATOM    659  N   ARG A  86      -1.389  -8.551 -10.617  1.00  0.00           N  
ATOM    660  CA  ARG A  86      -2.279  -9.705 -10.704  1.00  0.00           C  
ATOM    661  C   ARG A  86      -1.573 -10.976 -10.244  1.00  0.00           C  
ATOM    662  CB  ARG A  86      -2.794  -9.880 -12.134  1.00  0.00           C  
ATOM    663  O   ARG A  86      -0.596 -11.408 -10.859  1.00  0.00           O  
ATOM    664  CG  ARG A  86      -3.876 -10.939 -12.273  1.00  0.00           C  
ATOM    665  CD  ARG A  86      -4.458 -10.969 -13.679  1.00  0.00           C  
ATOM    666  NE  ARG A  86      -5.525 -11.959 -13.800  1.00  0.00           N  
ATOM    667  NH1 ARG A  86      -6.066 -11.414 -15.979  1.00  0.00           N  
ATOM    668  NH2 ARG A  86      -7.210 -13.076 -14.891  1.00  0.00           N  
ATOM    669  CZ  ARG A  86      -6.265 -12.147 -14.890  1.00  0.00           C  
ATOM    670  N   MET A  87      -2.210 -11.573  -9.205  1.00  0.00           N  
ATOM    671  CA  MET A  87      -1.582 -12.753  -8.618  1.00  0.00           C  
ATOM    672  C   MET A  87      -1.983 -14.016  -9.374  1.00  0.00           C  
ATOM    673  CB  MET A  87      -1.960 -12.885  -7.142  1.00  0.00           C  
ATOM    674  O   MET A  87      -3.026 -14.047 -10.030  1.00  0.00           O  
ATOM    675  CG  MET A  87      -1.517 -11.708  -6.288  1.00  0.00           C  
ATOM    676  SD  MET A  87       0.298 -11.445  -6.339  1.00  0.00           S  
ATOM    677  CE  MET A  87       0.861 -12.927  -5.455  1.00  0.00           C  
ATOM    678  N   PRO A  88      -1.093 -15.045  -9.320  1.00  0.00           N  
ATOM    679  CA  PRO A  88      -1.423 -16.318  -9.967  1.00  0.00           C  
ATOM    680  C   PRO A  88      -2.718 -16.930  -9.438  1.00  0.00           C  
ATOM    681  CB  PRO A  88      -0.222 -17.205  -9.632  1.00  0.00           C  
ATOM    682  O   PRO A  88      -3.145 -16.614  -8.325  1.00  0.00           O  
ATOM    683  CG  PRO A  88       0.874 -16.250  -9.283  1.00  0.00           C  
ATOM    684  CD  PRO A  88       0.258 -15.014  -8.692  1.00  0.00           C  
ATOM    685  N   LYS A  89      -3.276 -17.772 -10.154  1.00  0.00           N  
ATOM    686  CA  LYS A  89      -4.587 -18.352  -9.875  1.00  0.00           C  
ATOM    687  C   LYS A  89      -4.561 -19.180  -8.594  1.00  0.00           C  
ATOM    688  CB  LYS A  89      -5.051 -19.217 -11.048  1.00  0.00           C  
ATOM    689  O   LYS A  89      -5.588 -19.342  -7.932  1.00  0.00           O  
ATOM    690  CG  LYS A  89      -5.468 -18.422 -12.277  1.00  0.00           C  
ATOM    691  CD  LYS A  89      -6.027 -19.328 -13.366  1.00  0.00           C  
ATOM    692  CE  LYS A  89      -6.445 -18.533 -14.596  1.00  0.00           C  
ATOM    693  NZ  LYS A  89      -6.966 -19.421 -15.678  1.00  0.00           N  
ATOM    694  N   ASP A  90      -3.403 -19.708  -8.243  1.00  0.00           N  
ATOM    695  CA  ASP A  90      -3.320 -20.536  -7.044  1.00  0.00           C  
ATOM    696  C   ASP A  90      -3.130 -19.677  -5.795  1.00  0.00           C  
ATOM    697  CB  ASP A  90      -2.175 -21.545  -7.167  1.00  0.00           C  
ATOM    698  O   ASP A  90      -2.989 -20.203  -4.689  1.00  0.00           O  
ATOM    699  CG  ASP A  90      -0.827 -20.886  -7.402  1.00  0.00           C  
ATOM    700  OD1 ASP A  90      -0.787 -19.689  -7.758  1.00  0.00           O  
ATOM    701  OD2 ASP A  90       0.204 -21.572  -7.232  1.00  0.00           O  
ATOM    702  N   PHE A  91      -3.084 -18.350  -5.957  1.00  0.00           N  
ATOM    703  CA  PHE A  91      -3.071 -17.392  -4.858  1.00  0.00           C  
ATOM    704  C   PHE A  91      -4.487 -17.104  -4.373  1.00  0.00           C  
ATOM    705  CB  PHE A  91      -2.388 -16.089  -5.287  1.00  0.00           C  
ATOM    706  O   PHE A  91      -5.365 -16.765  -5.170  1.00  0.00           O  
ATOM    707  CG  PHE A  91      -2.178 -15.114  -4.160  1.00  0.00           C  
ATOM    708  CD1 PHE A  91      -3.091 -14.093  -3.927  1.00  0.00           C  
ATOM    709  CD2 PHE A  91      -1.067 -15.219  -3.333  1.00  0.00           C  
ATOM    710  CE1 PHE A  91      -2.899 -13.189  -2.884  1.00  0.00           C  
ATOM    711  CE2 PHE A  91      -0.869 -14.320  -2.289  1.00  0.00           C  
ATOM    712  CZ  PHE A  91      -1.786 -13.305  -2.067  1.00  0.00           C  
ATOM    713  N   PRO A  92      -4.697 -17.341  -3.025  1.00  0.00           N  
ATOM    714  CA  PRO A  92      -6.051 -17.086  -2.525  1.00  0.00           C  
ATOM    715  C   PRO A  92      -6.481 -15.632  -2.704  1.00  0.00           C  
ATOM    716  CB  PRO A  92      -5.953 -17.449  -1.041  1.00  0.00           C  
ATOM    717  O   PRO A  92      -5.695 -14.716  -2.447  1.00  0.00           O  
ATOM    718  CG  PRO A  92      -4.699 -18.254  -0.926  1.00  0.00           C  
ATOM    719  CD  PRO A  92      -3.781 -17.870  -2.051  1.00  0.00           C  
ATOM    720  N   PRO A  93      -7.739 -15.473  -3.172  1.00  0.00           N  
ATOM    721  CA  PRO A  93      -8.198 -14.097  -3.376  1.00  0.00           C  
ATOM    722  C   PRO A  93      -8.520 -13.382  -2.065  1.00  0.00           C  
ATOM    723  CB  PRO A  93      -9.458 -14.268  -4.228  1.00  0.00           C  
ATOM    724  O   PRO A  93      -8.862 -14.030  -1.072  1.00  0.00           O  
ATOM    725  CG  PRO A  93      -9.992 -15.614  -3.856  1.00  0.00           C  
ATOM    726  CD  PRO A  93      -8.832 -16.521  -3.557  1.00  0.00           C  
ATOM    727  N   PHE A  94      -8.454 -12.004  -2.050  1.00  0.00           N  
ATOM    728  CA  PHE A  94      -8.799 -11.144  -0.924  1.00  0.00           C  
ATOM    729  C   PHE A  94     -10.254 -10.698  -1.010  1.00  0.00           C  
ATOM    730  CB  PHE A  94      -7.877  -9.921  -0.879  1.00  0.00           C  
ATOM    731  O   PHE A  94     -10.859 -10.737  -2.083  1.00  0.00           O  
ATOM    732  CG  PHE A  94      -6.446 -10.252  -0.554  1.00  0.00           C  
ATOM    733  CD1 PHE A  94      -6.032 -10.392   0.765  1.00  0.00           C  
ATOM    734  CD2 PHE A  94      -5.513 -10.422  -1.569  1.00  0.00           C  
ATOM    735  CE1 PHE A  94      -4.707 -10.698   1.068  1.00  0.00           C  
ATOM    736  CE2 PHE A  94      -4.187 -10.728  -1.274  1.00  0.00           C  
ATOM    737  CZ  PHE A  94      -3.786 -10.865   0.046  1.00  0.00           C  
ATOM    738  N   PRO A  95     -10.800 -10.315   0.105  1.00  0.00           N  
ATOM    739  CA  PRO A  95     -12.125  -9.692   0.052  1.00  0.00           C  
ATOM    740  C   PRO A  95     -12.141  -8.410  -0.779  1.00  0.00           C  
ATOM    741  CB  PRO A  95     -12.434  -9.394   1.521  1.00  0.00           C  
ATOM    742  O   PRO A  95     -11.140  -7.691  -0.830  1.00  0.00           O  
ATOM    743  CG  PRO A  95     -11.568 -10.337   2.292  1.00  0.00           C  
ATOM    744  CD  PRO A  95     -10.319 -10.595   1.499  1.00  0.00           C  
ATOM    745  N   GLN A  96     -13.213  -8.055  -1.460  1.00  0.00           N  
ATOM    746  CA  GLN A  96     -13.330  -6.910  -2.357  1.00  0.00           C  
ATOM    747  C   GLN A  96     -14.269  -5.854  -1.781  1.00  0.00           C  
ATOM    748  CB  GLN A  96     -13.823  -7.355  -3.735  1.00  0.00           C  
ATOM    749  O   GLN A  96     -15.000  -5.194  -2.523  1.00  0.00           O  
ATOM    750  CG  GLN A  96     -12.854  -8.273  -4.468  1.00  0.00           C  
ATOM    751  CD  GLN A  96     -13.339  -8.651  -5.855  1.00  0.00           C  
ATOM    752  NE2 GLN A  96     -12.468  -9.280  -6.636  1.00  0.00           N  
ATOM    753  OE1 GLN A  96     -14.487  -8.381  -6.221  1.00  0.00           O  
ATOM    754  N   LYS A  97     -14.268  -5.638  -0.463  1.00  0.00           N  
ATOM    755  CA  LYS A  97     -15.211  -4.717   0.166  1.00  0.00           C  
ATOM    756  C   LYS A  97     -14.568  -3.355   0.412  1.00  0.00           C  
ATOM    757  CB  LYS A  97     -15.730  -5.296   1.483  1.00  0.00           C  
ATOM    758  O   LYS A  97     -15.236  -2.419   0.857  1.00  0.00           O  
ATOM    759  CG  LYS A  97     -16.573  -6.552   1.317  1.00  0.00           C  
ATOM    760  CD  LYS A  97     -17.066  -7.075   2.660  1.00  0.00           C  
ATOM    761  CE  LYS A  97     -17.878  -8.353   2.499  1.00  0.00           C  
ATOM    762  NZ  LYS A  97     -18.337  -8.888   3.816  1.00  0.00           N  
ATOM    763  N   LEU A  98     -13.257  -3.309   0.066  1.00  0.00           N  
ATOM    764  CA  LEU A  98     -12.561  -2.046   0.289  1.00  0.00           C  
ATOM    765  C   LEU A  98     -13.056  -0.975  -0.677  1.00  0.00           C  
ATOM    766  CB  LEU A  98     -11.050  -2.232   0.133  1.00  0.00           C  
ATOM    767  O   LEU A  98     -13.445  -1.283  -1.806  1.00  0.00           O  
ATOM    768  CG  LEU A  98     -10.394  -3.259   1.057  1.00  0.00           C  
ATOM    769  CD1 LEU A  98      -8.912  -3.400   0.726  1.00  0.00           C  
ATOM    770  CD2 LEU A  98     -10.585  -2.863   2.518  1.00  0.00           C  
ATOM    771  N   VAL A  99     -13.027   0.238  -0.173  1.00  0.00           N  
ATOM    772  CA  VAL A  99     -13.418   1.381  -0.991  1.00  0.00           C  
ATOM    773  C   VAL A  99     -12.229   2.324  -1.164  1.00  0.00           C  
ATOM    774  CB  VAL A  99     -14.614   2.139  -0.373  1.00  0.00           C  
ATOM    775  O   VAL A  99     -11.551   2.663  -0.192  1.00  0.00           O  
ATOM    776  CG1 VAL A  99     -15.002   3.335  -1.241  1.00  0.00           C  
ATOM    777  CG2 VAL A  99     -15.804   1.199  -0.190  1.00  0.00           C  
ATOM    778  N   PHE A 100     -12.006   2.753  -2.487  1.00  0.00           N  
ATOM    779  CA  PHE A 100     -10.907   3.648  -2.830  1.00  0.00           C  
ATOM    780  C   PHE A 100     -11.434   4.959  -3.401  1.00  0.00           C  
ATOM    781  CB  PHE A 100      -9.961   2.980  -3.834  1.00  0.00           C  
ATOM    782  O   PHE A 100     -12.392   4.963  -4.177  1.00  0.00           O  
ATOM    783  CG  PHE A 100      -9.349   1.701  -3.332  1.00  0.00           C  
ATOM    784  CD1 PHE A 100      -8.100   1.704  -2.723  1.00  0.00           C  
ATOM    785  CD2 PHE A 100     -10.022   0.494  -3.469  1.00  0.00           C  
ATOM    786  CE1 PHE A 100      -7.530   0.521  -2.258  1.00  0.00           C  
ATOM    787  CE2 PHE A 100      -9.460  -0.692  -3.007  1.00  0.00           C  
ATOM    788  CZ  PHE A 100      -8.213  -0.677  -2.402  1.00  0.00           C  
ATOM    789  N   ARG A 101     -10.805   6.005  -2.967  1.00  0.00           N  
ATOM    790  CA  ARG A 101     -11.138   7.299  -3.553  1.00  0.00           C  
ATOM    791  C   ARG A 101      -9.992   8.291  -3.377  1.00  0.00           C  
ATOM    792  CB  ARG A 101     -12.417   7.860  -2.927  1.00  0.00           C  
ATOM    793  O   ARG A 101      -9.040   8.023  -2.642  1.00  0.00           O  
ATOM    794  CG  ARG A 101     -12.282   8.201  -1.451  1.00  0.00           C  
ATOM    795  CD  ARG A 101     -13.442   9.055  -0.961  1.00  0.00           C  
ATOM    796  NE  ARG A 101     -13.356   9.311   0.474  1.00  0.00           N  
ATOM    797  NH1 ARG A 101     -11.769  10.980   0.290  1.00  0.00           N  
ATOM    798  NH2 ARG A 101     -12.563  10.369   2.352  1.00  0.00           N  
ATOM    799  CZ  ARG A 101     -12.563  10.219   1.035  1.00  0.00           C  
ATOM    800  N   GLU A 102     -10.164   9.401  -4.062  1.00  0.00           N  
ATOM    801  CA  GLU A 102      -9.166  10.458  -3.930  1.00  0.00           C  
ATOM    802  C   GLU A 102      -9.280  11.159  -2.580  1.00  0.00           C  
ATOM    803  CB  GLU A 102      -9.306  11.476  -5.065  1.00  0.00           C  
ATOM    804  O   GLU A 102     -10.372  11.259  -2.016  1.00  0.00           O  
ATOM    805  CG  GLU A 102      -8.913  10.932  -6.431  1.00  0.00           C  
ATOM    806  CD  GLU A 102      -9.001  11.971  -7.538  1.00  0.00           C  
ATOM    807  OE1 GLU A 102      -7.943  12.462  -7.994  1.00  0.00           O  
ATOM    808  OE2 GLU A 102     -10.136  12.297  -7.951  1.00  0.00           O  
ATOM    809  N   PRO A 103      -8.056  11.691  -2.105  1.00  0.00           N  
ATOM    810  CA  PRO A 103      -8.122  12.468  -0.865  1.00  0.00           C  
ATOM    811  C   PRO A 103      -8.721  13.857  -1.071  1.00  0.00           C  
ATOM    812  CB  PRO A 103      -6.657  12.564  -0.431  1.00  0.00           C  
ATOM    813  O   PRO A 103      -8.751  14.360  -2.197  1.00  0.00           O  
ATOM    814  CG  PRO A 103      -5.878  12.531  -1.706  1.00  0.00           C  
ATOM    815  CD  PRO A 103      -6.592  11.637  -2.678  1.00  0.00           C  
ATOM    816  N   VAL A 104      -9.176  14.428   0.015  1.00  0.00           N  
ATOM    817  CA  VAL A 104      -9.663  15.803   0.067  1.00  0.00           C  
ATOM    818  C   VAL A 104      -8.674  16.671   0.843  1.00  0.00           C  
ATOM    819  CB  VAL A 104     -11.064  15.884   0.712  1.00  0.00           C  
ATOM    820  O   VAL A 104      -8.155  16.255   1.881  1.00  0.00           O  
ATOM    821  CG1 VAL A 104     -11.552  17.331   0.761  1.00  0.00           C  
ATOM    822  CG2 VAL A 104     -12.055  15.009  -0.053  1.00  0.00           C  
ATOM    823  N   VAL A 105      -8.392  17.880   0.300  1.00  0.00           N  
ATOM    824  CA  VAL A 105      -7.458  18.793   0.950  1.00  0.00           C  
ATOM    825  C   VAL A 105      -7.895  19.039   2.392  1.00  0.00           C  
ATOM    826  CB  VAL A 105      -7.351  20.133   0.189  1.00  0.00           C  
ATOM    827  O   VAL A 105      -9.053  19.379   2.647  1.00  0.00           O  
ATOM    828  CG1 VAL A 105      -6.459  21.115   0.946  1.00  0.00           C  
ATOM    829  CG2 VAL A 105      -6.818  19.902  -1.224  1.00  0.00           C  
ATOM    830  N   GLY A 106      -6.934  18.813   3.331  1.00  0.00           N  
ATOM    831  CA  GLY A 106      -7.201  19.070   4.738  1.00  0.00           C  
ATOM    832  C   GLY A 106      -7.914  17.923   5.428  1.00  0.00           C  
ATOM    833  O   GLY A 106      -8.394  18.071   6.554  1.00  0.00           O  
ATOM    834  N   GLU A 107      -8.007  16.812   4.710  1.00  0.00           N  
ATOM    835  CA  GLU A 107      -8.692  15.645   5.258  1.00  0.00           C  
ATOM    836  C   GLU A 107      -7.837  14.949   6.313  1.00  0.00           C  
ATOM    837  CB  GLU A 107      -9.055  14.661   4.143  1.00  0.00           C  
ATOM    838  O   GLU A 107      -6.609  14.922   6.207  1.00  0.00           O  
ATOM    839  CG  GLU A 107      -9.897  13.484   4.611  1.00  0.00           C  
ATOM    840  CD  GLU A 107     -10.328  12.565   3.479  1.00  0.00           C  
ATOM    841  OE1 GLU A 107     -11.350  11.858   3.626  1.00  0.00           O  
ATOM    842  OE2 GLU A 107      -9.636  12.552   2.436  1.00  0.00           O  
ATOM    843  N   ARG A 108      -8.532  14.420   7.366  1.00  0.00           N  
ATOM    844  CA  ARG A 108      -7.867  13.652   8.414  1.00  0.00           C  
ATOM    845  C   ARG A 108      -7.697  12.194   8.000  1.00  0.00           C  
ATOM    846  CB  ARG A 108      -8.653  13.737   9.724  1.00  0.00           C  
ATOM    847  O   ARG A 108      -8.669  11.530   7.635  1.00  0.00           O  
ATOM    848  CG  ARG A 108      -8.780  15.148  10.275  1.00  0.00           C  
ATOM    849  CD  ARG A 108      -9.682  15.196  11.501  1.00  0.00           C  
ATOM    850  NE  ARG A 108      -9.062  14.546  12.652  1.00  0.00           N  
ATOM    851  NH1 ARG A 108     -10.937  14.674  13.996  1.00  0.00           N  
ATOM    852  NH2 ARG A 108      -9.013  13.715  14.793  1.00  0.00           N  
ATOM    853  CZ  ARG A 108      -9.672  14.313  13.811  1.00  0.00           C  
ATOM    854  N   ILE A 109      -6.456  11.735   8.117  1.00  0.00           N  
ATOM    855  CA  ILE A 109      -6.172  10.381   7.654  1.00  0.00           C  
ATOM    856  C   ILE A 109      -5.381   9.627   8.721  1.00  0.00           C  
ATOM    857  CB  ILE A 109      -5.395  10.391   6.319  1.00  0.00           C  
ATOM    858  O   ILE A 109      -4.765  10.240   9.595  1.00  0.00           O  
ATOM    859  CG1 ILE A 109      -4.077  11.158   6.473  1.00  0.00           C  
ATOM    860  CG2 ILE A 109      -6.251  10.994   5.201  1.00  0.00           C  
ATOM    861  CD1 ILE A 109      -3.134  11.013   5.287  1.00  0.00           C  
ATOM    862  N   VAL A 110      -5.516   8.322   8.653  1.00  0.00           N  
ATOM    863  CA  VAL A 110      -4.702   7.450   9.493  1.00  0.00           C  
ATOM    864  C   VAL A 110      -3.954   6.444   8.621  1.00  0.00           C  
ATOM    865  CB  VAL A 110      -5.560   6.710  10.543  1.00  0.00           C  
ATOM    866  O   VAL A 110      -4.381   6.143   7.503  1.00  0.00           O  
ATOM    867  CG1 VAL A 110      -6.206   7.702  11.508  1.00  0.00           C  
ATOM    868  CG2 VAL A 110      -6.625   5.857   9.856  1.00  0.00           C  
ATOM    869  N   LEU A 111      -2.830   6.023   9.128  1.00  0.00           N  
ATOM    870  CA  LEU A 111      -2.059   4.951   8.506  1.00  0.00           C  
ATOM    871  C   LEU A 111      -2.380   3.606   9.149  1.00  0.00           C  
ATOM    872  CB  LEU A 111      -0.559   5.237   8.614  1.00  0.00           C  
ATOM    873  O   LEU A 111      -2.299   3.463  10.371  1.00  0.00           O  
ATOM    874  CG  LEU A 111       0.371   4.259   7.895  1.00  0.00           C  
ATOM    875  CD1 LEU A 111       0.396   4.554   6.399  1.00  0.00           C  
ATOM    876  CD2 LEU A 111       1.777   4.327   8.482  1.00  0.00           C  
ATOM    877  N   VAL A 112      -2.813   2.707   8.303  1.00  0.00           N  
ATOM    878  CA  VAL A 112      -3.174   1.386   8.809  1.00  0.00           C  
ATOM    879  C   VAL A 112      -2.111   0.368   8.401  1.00  0.00           C  
ATOM    880  CB  VAL A 112      -4.562   0.941   8.297  1.00  0.00           C  
ATOM    881  O   VAL A 112      -1.748   0.279   7.225  1.00  0.00           O  
ATOM    882  CG1 VAL A 112      -4.949  -0.412   8.891  1.00  0.00           C  
ATOM    883  CG2 VAL A 112      -5.616   1.996   8.631  1.00  0.00           C  
ATOM    884  N   THR A 113      -1.577  -0.362   9.393  1.00  0.00           N  
ATOM    885  CA  THR A 113      -0.563  -1.383   9.153  1.00  0.00           C  
ATOM    886  C   THR A 113      -0.896  -2.664   9.912  1.00  0.00           C  
ATOM    887  CB  THR A 113       0.836  -0.888   9.563  1.00  0.00           C  
ATOM    888  O   THR A 113      -1.918  -2.739  10.597  1.00  0.00           O  
ATOM    889  CG2 THR A 113       1.171   0.437   8.888  1.00  0.00           C  
ATOM    890  OG1 THR A 113       0.876  -0.712  10.984  1.00  0.00           O  
ATOM    891  N   ARG A 114      -0.098  -3.613   9.571  1.00  0.00           N  
ATOM    892  CA  ARG A 114      -0.262  -4.901  10.237  1.00  0.00           C  
ATOM    893  C   ARG A 114       1.071  -5.416  10.769  1.00  0.00           C  
ATOM    894  CB  ARG A 114      -0.876  -5.926   9.281  1.00  0.00           C  
ATOM    895  O   ARG A 114       2.104  -5.277  10.111  1.00  0.00           O  
ATOM    896  CG  ARG A 114      -1.251  -7.241   9.946  1.00  0.00           C  
ATOM    897  CD  ARG A 114      -2.245  -8.033   9.109  1.00  0.00           C  
ATOM    898  NE  ARG A 114      -2.718  -9.221   9.814  1.00  0.00           N  
ATOM    899  NH1 ARG A 114      -4.877  -9.098   9.000  1.00  0.00           N  
ATOM    900  NH2 ARG A 114      -4.279 -10.789  10.429  1.00  0.00           N  
ATOM    901  CZ  ARG A 114      -3.957  -9.700   9.746  1.00  0.00           C  
ATOM    902  N   ASN A 115       0.935  -5.944  11.982  1.00  0.00           N  
ATOM    903  CA  ASN A 115       2.090  -6.613  12.571  1.00  0.00           C  
ATOM    904  C   ASN A 115       2.073  -8.113  12.289  1.00  0.00           C  
ATOM    905  CB  ASN A 115       2.149  -6.356  14.078  1.00  0.00           C  
ATOM    906  O   ASN A 115       1.212  -8.834  12.797  1.00  0.00           O  
ATOM    907  CG  ASN A 115       3.448  -6.828  14.701  1.00  0.00           C  
ATOM    908  ND2 ASN A 115       3.485  -6.881  16.027  1.00  0.00           N  
ATOM    909  OD1 ASN A 115       4.411  -7.140  13.996  1.00  0.00           O  
ATOM    910  N   PHE A 116       3.061  -8.567  11.446  1.00  0.00           N  
ATOM    911  CA  PHE A 116       3.097  -9.978  11.079  1.00  0.00           C  
ATOM    912  C   PHE A 116       3.922 -10.777  12.080  1.00  0.00           C  
ATOM    913  CB  PHE A 116       3.669 -10.154   9.669  1.00  0.00           C  
ATOM    914  O   PHE A 116       5.150 -10.831  11.978  1.00  0.00           O  
ATOM    915  CG  PHE A 116       2.754  -9.666   8.578  1.00  0.00           C  
ATOM    916  CD1 PHE A 116       1.711 -10.462   8.119  1.00  0.00           C  
ATOM    917  CD2 PHE A 116       2.936  -8.412   8.011  1.00  0.00           C  
ATOM    918  CE1 PHE A 116       0.862 -10.014   7.109  1.00  0.00           C  
ATOM    919  CE2 PHE A 116       2.092  -7.957   7.002  1.00  0.00           C  
ATOM    920  CZ  PHE A 116       1.057  -8.760   6.552  1.00  0.00           C  
ATOM    921  N   GLN A 117       3.422 -11.037  13.320  1.00  0.00           N  
ATOM    922  CA  GLN A 117       4.034 -11.871  14.349  1.00  0.00           C  
ATOM    923  C   GLN A 117       3.460 -13.285  14.324  1.00  0.00           C  
ATOM    924  CB  GLN A 117       3.837 -11.250  15.732  1.00  0.00           C  
ATOM    925  O   GLN A 117       2.297 -13.482  13.968  1.00  0.00           O  
ATOM    926  CG  GLN A 117       4.585  -9.937  15.928  1.00  0.00           C  
ATOM    927  CD  GLN A 117       4.365  -9.337  17.304  1.00  0.00           C  
ATOM    928  NE2 GLN A 117       4.920  -8.151  17.529  1.00  0.00           N  
ATOM    929  OE1 GLN A 117       3.702  -9.934  18.158  1.00  0.00           O  
ATOM    930  N   THR A 118       4.354 -14.178  14.583  1.00  0.00           N  
ATOM    931  CA  THR A 118       4.002 -15.592  14.636  1.00  0.00           C  
ATOM    932  C   THR A 118       2.952 -15.848  15.714  1.00  0.00           C  
ATOM    933  CB  THR A 118       5.241 -16.467  14.905  1.00  0.00           C  
ATOM    934  O   THR A 118       3.057 -15.328  16.826  1.00  0.00           O  
ATOM    935  CG2 THR A 118       5.063 -17.865  14.323  1.00  0.00           C  
ATOM    936  OG1 THR A 118       6.390 -15.855  14.306  1.00  0.00           O  
ATOM    937  N   LYS A 119       1.619 -16.040  15.348  1.00  0.00           N  
ATOM    938  CA  LYS A 119       0.559 -16.547  16.214  1.00  0.00           C  
ATOM    939  C   LYS A 119      -0.415 -15.437  16.599  1.00  0.00           C  
ATOM    940  CB  LYS A 119       1.152 -17.184  17.472  1.00  0.00           C  
ATOM    941  O   LYS A 119      -1.540 -15.710  17.021  1.00  0.00           O  
ATOM    942  CG  LYS A 119       1.921 -18.470  17.211  1.00  0.00           C  
ATOM    943  CD  LYS A 119       2.365 -19.130  18.510  1.00  0.00           C  
ATOM    944  CE  LYS A 119       3.164 -20.399  18.250  1.00  0.00           C  
ATOM    945  NZ  LYS A 119       3.620 -21.038  19.520  1.00  0.00           N  
ATOM    946  N   SER A 120       0.078 -14.195  16.458  1.00  0.00           N  
ATOM    947  CA  SER A 120      -0.879 -13.164  16.844  1.00  0.00           C  
ATOM    948  C   SER A 120      -0.740 -11.923  15.968  1.00  0.00           C  
ATOM    949  CB  SER A 120      -0.694 -12.783  18.313  1.00  0.00           C  
ATOM    950  O   SER A 120      -0.137 -10.930  16.380  1.00  0.00           O  
ATOM    951  OG  SER A 120      -1.750 -11.946  18.753  1.00  0.00           O  
ATOM    952  N   PRO A 121      -1.245 -12.096  14.728  1.00  0.00           N  
ATOM    953  CA  PRO A 121      -1.205 -10.858  13.947  1.00  0.00           C  
ATOM    954  C   PRO A 121      -2.100  -9.765  14.526  1.00  0.00           C  
ATOM    955  CB  PRO A 121      -1.701 -11.296  12.567  1.00  0.00           C  
ATOM    956  O   PRO A 121      -3.156 -10.062  15.091  1.00  0.00           O  
ATOM    957  CG  PRO A 121      -2.513 -12.523  12.824  1.00  0.00           C  
ATOM    958  CD  PRO A 121      -2.006 -13.176  14.078  1.00  0.00           C  
ATOM    959  N   SER A 122      -1.531  -8.621  14.728  1.00  0.00           N  
ATOM    960  CA  SER A 122      -2.303  -7.500  15.252  1.00  0.00           C  
ATOM    961  C   SER A 122      -2.305  -6.327  14.278  1.00  0.00           C  
ATOM    962  CB  SER A 122      -1.745  -7.049  16.603  1.00  0.00           C  
ATOM    963  O   SER A 122      -1.407  -6.206  13.442  1.00  0.00           O  
ATOM    964  OG  SER A 122      -0.416  -6.577  16.466  1.00  0.00           O  
ATOM    965  N   SER A 123      -3.412  -5.601  14.341  1.00  0.00           N  
ATOM    966  CA  SER A 123      -3.551  -4.386  13.544  1.00  0.00           C  
ATOM    967  C   SER A 123      -2.972  -3.178  14.273  1.00  0.00           C  
ATOM    968  CB  SER A 123      -5.020  -4.131  13.206  1.00  0.00           C  
ATOM    969  O   SER A 123      -3.080  -3.073  15.496  1.00  0.00           O  
ATOM    970  OG  SER A 123      -5.587  -5.252  12.549  1.00  0.00           O  
ATOM    971  N   MET A 124      -2.240  -2.379  13.490  1.00  0.00           N  
ATOM    972  CA  MET A 124      -1.674  -1.143  14.021  1.00  0.00           C  
ATOM    973  C   MET A 124      -2.210   0.069  13.267  1.00  0.00           C  
ATOM    974  CB  MET A 124      -0.147  -1.173  13.945  1.00  0.00           C  
ATOM    975  O   MET A 124      -2.217   0.085  12.034  1.00  0.00           O  
ATOM    976  CG  MET A 124       0.486  -2.286  14.763  1.00  0.00           C  
ATOM    977  SD  MET A 124       2.320  -2.245  14.707  1.00  0.00           S  
ATOM    978  CE  MET A 124       2.596  -2.644  12.959  1.00  0.00           C  
ATOM    979  N   VAL A 125      -2.669   1.023  14.027  1.00  0.00           N  
ATOM    980  CA  VAL A 125      -3.201   2.242  13.427  1.00  0.00           C  
ATOM    981  C   VAL A 125      -2.476   3.459  13.999  1.00  0.00           C  
ATOM    982  CB  VAL A 125      -4.723   2.372  13.658  1.00  0.00           C  
ATOM    983  O   VAL A 125      -2.253   3.544  15.209  1.00  0.00           O  
ATOM    984  CG1 VAL A 125      -5.271   3.615  12.959  1.00  0.00           C  
ATOM    985  CG2 VAL A 125      -5.445   1.118  13.169  1.00  0.00           C  
ATOM    986  N   SER A 126      -2.084   4.293  13.214  1.00  0.00           N  
ATOM    987  CA  SER A 126      -1.390   5.499  13.655  1.00  0.00           C  
ATOM    988  C   SER A 126      -2.358   6.493  14.288  1.00  0.00           C  
ATOM    989  CB  SER A 126      -0.663   6.158  12.482  1.00  0.00           C  
ATOM    990  O   SER A 126      -3.573   6.283  14.268  1.00  0.00           O  
ATOM    991  OG  SER A 126      -1.585   6.786  11.608  1.00  0.00           O  
ATOM    992  N   ASP A 127      -1.740   7.598  14.798  1.00  0.00           N  
ATOM    993  CA  ASP A 127      -2.521   8.789  15.114  1.00  0.00           C  
ATOM    994  C   ASP A 127      -2.977   9.501  13.842  1.00  0.00           C  
ATOM    995  CB  ASP A 127      -1.710   9.746  15.990  1.00  0.00           C  
ATOM    996  O   ASP A 127      -2.507   9.187  12.747  1.00  0.00           O  
ATOM    997  CG  ASP A 127      -2.563  10.491  17.002  1.00  0.00           C  
ATOM    998  OD1 ASP A 127      -3.793  10.594  16.805  1.00  0.00           O  
ATOM    999  OD2 ASP A 127      -1.999  10.983  18.003  1.00  0.00           O  
ATOM   1000  N   VAL A 128      -3.899  10.391  13.994  1.00  0.00           N  
ATOM   1001  CA  VAL A 128      -4.492  11.089  12.859  1.00  0.00           C  
ATOM   1002  C   VAL A 128      -3.530  12.160  12.350  1.00  0.00           C  
ATOM   1003  CB  VAL A 128      -5.850  11.726  13.230  1.00  0.00           C  
ATOM   1004  O   VAL A 128      -2.777  12.748  13.131  1.00  0.00           O  
ATOM   1005  CG1 VAL A 128      -6.374  12.588  12.083  1.00  0.00           C  
ATOM   1006  CG2 VAL A 128      -6.864  10.644  13.596  1.00  0.00           C  
ATOM   1007  N   SER A 129      -3.512  12.333  11.065  1.00  0.00           N  
ATOM   1008  CA  SER A 129      -2.771  13.405  10.407  1.00  0.00           C  
ATOM   1009  C   SER A 129      -3.628  14.106   9.358  1.00  0.00           C  
ATOM   1010  CB  SER A 129      -1.500  12.858   9.757  1.00  0.00           C  
ATOM   1011  O   SER A 129      -4.532  13.499   8.781  1.00  0.00           O  
ATOM   1012  OG  SER A 129      -0.759  13.900   9.146  1.00  0.00           O  
ATOM   1013  N   THR A 130      -3.361  15.329   9.218  1.00  0.00           N  
ATOM   1014  CA  THR A 130      -3.988  16.066   8.127  1.00  0.00           C  
ATOM   1015  C   THR A 130      -3.146  15.972   6.857  1.00  0.00           C  
ATOM   1016  CB  THR A 130      -4.195  17.546   8.500  1.00  0.00           C  
ATOM   1017  O   THR A 130      -1.915  15.969   6.921  1.00  0.00           O  
ATOM   1018  CG2 THR A 130      -5.010  18.272   7.434  1.00  0.00           C  
ATOM   1019  OG1 THR A 130      -4.888  17.625   9.751  1.00  0.00           O  
ATOM   1020  N   THR A 131      -3.867  15.838   5.704  1.00  0.00           N  
ATOM   1021  CA  THR A 131      -3.111  15.637   4.473  1.00  0.00           C  
ATOM   1022  C   THR A 131      -3.362  16.780   3.492  1.00  0.00           C  
ATOM   1023  CB  THR A 131      -3.474  14.297   3.807  1.00  0.00           C  
ATOM   1024  O   THR A 131      -4.451  17.357   3.470  1.00  0.00           O  
ATOM   1025  CG2 THR A 131      -4.929  14.286   3.349  1.00  0.00           C  
ATOM   1026  OG1 THR A 131      -2.626  14.090   2.670  1.00  0.00           O  
ATOM   1027  N   PHE A 132      -2.284  17.131   2.690  1.00  0.00           N  
ATOM   1028  CA  PHE A 132      -2.306  18.192   1.689  1.00  0.00           C  
ATOM   1029  C   PHE A 132      -1.531  17.777   0.444  1.00  0.00           C  
ATOM   1030  CB  PHE A 132      -1.723  19.486   2.264  1.00  0.00           C  
ATOM   1031  O   PHE A 132      -0.579  16.999   0.529  1.00  0.00           O  
ATOM   1032  CG  PHE A 132      -2.529  20.066   3.395  1.00  0.00           C  
ATOM   1033  CD1 PHE A 132      -3.563  20.959   3.144  1.00  0.00           C  
ATOM   1034  CD2 PHE A 132      -2.252  19.716   4.710  1.00  0.00           C  
ATOM   1035  CE1 PHE A 132      -4.311  21.497   4.188  1.00  0.00           C  
ATOM   1036  CE2 PHE A 132      -2.995  20.250   5.760  1.00  0.00           C  
ATOM   1037  CZ  PHE A 132      -4.023  21.141   5.497  1.00  0.00           C  
ATOM   1038  N   PRO A 133      -2.062  18.234  -0.645  1.00  0.00           N  
ATOM   1039  CA  PRO A 133      -1.295  17.963  -1.863  1.00  0.00           C  
ATOM   1040  C   PRO A 133       0.074  18.639  -1.861  1.00  0.00           C  
ATOM   1041  CB  PRO A 133      -2.183  18.530  -2.973  1.00  0.00           C  
ATOM   1042  O   PRO A 133       0.234  19.715  -1.280  1.00  0.00           O  
ATOM   1043  CG  PRO A 133      -2.983  19.604  -2.311  1.00  0.00           C  
ATOM   1044  CD  PRO A 133      -3.214  19.213  -0.879  1.00  0.00           C  
ATOM   1045  N   SER A 134       1.049  17.845  -2.446  1.00  0.00           N  
ATOM   1046  CA  SER A 134       2.355  18.457  -2.668  1.00  0.00           C  
ATOM   1047  C   SER A 134       2.336  19.370  -3.889  1.00  0.00           C  
ATOM   1048  CB  SER A 134       3.428  17.382  -2.841  1.00  0.00           C  
ATOM   1049  O   SER A 134       1.434  19.281  -4.724  1.00  0.00           O  
ATOM   1050  OG  SER A 134       3.263  16.699  -4.072  1.00  0.00           O  
ATOM   1051  N   SER A 135       3.196  20.312  -3.913  1.00  0.00           N  
ATOM   1052  CA  SER A 135       3.273  21.291  -4.992  1.00  0.00           C  
ATOM   1053  C   SER A 135       3.500  20.612  -6.339  1.00  0.00           C  
ATOM   1054  CB  SER A 135       4.393  22.297  -4.725  1.00  0.00           C  
ATOM   1055  O   SER A 135       3.047  21.107  -7.374  1.00  0.00           O  
ATOM   1056  OG  SER A 135       5.611  21.631  -4.442  1.00  0.00           O  
ATOM   1057  N   ASP A 136       3.990  19.323  -6.306  1.00  0.00           N  
ATOM   1058  CA  ASP A 136       4.380  18.639  -7.535  1.00  0.00           C  
ATOM   1059  C   ASP A 136       3.232  17.796  -8.083  1.00  0.00           C  
ATOM   1060  CB  ASP A 136       5.609  17.760  -7.293  1.00  0.00           C  
ATOM   1061  O   ASP A 136       3.295  17.312  -9.215  1.00  0.00           O  
ATOM   1062  CG  ASP A 136       6.813  18.546  -6.802  1.00  0.00           C  
ATOM   1063  OD1 ASP A 136       6.906  19.760  -7.086  1.00  0.00           O  
ATOM   1064  OD2 ASP A 136       7.677  17.945  -6.128  1.00  0.00           O  
ATOM   1065  N   GLY A 137       2.027  17.726  -7.414  1.00  0.00           N  
ATOM   1066  CA  GLY A 137       0.711  17.330  -7.890  1.00  0.00           C  
ATOM   1067  C   GLY A 137       0.459  15.838  -7.772  1.00  0.00           C  
ATOM   1068  O   GLY A 137      -0.684  15.408  -7.603  1.00  0.00           O  
ATOM   1069  N   VAL A 138       1.467  15.003  -7.507  1.00  0.00           N  
ATOM   1070  CA  VAL A 138       1.148  13.579  -7.502  1.00  0.00           C  
ATOM   1071  C   VAL A 138       1.230  13.035  -6.077  1.00  0.00           C  
ATOM   1072  CB  VAL A 138       2.091  12.783  -8.432  1.00  0.00           C  
ATOM   1073  O   VAL A 138       0.466  12.144  -5.701  1.00  0.00           O  
ATOM   1074  CG1 VAL A 138       1.750  11.294  -8.399  1.00  0.00           C  
ATOM   1075  CG2 VAL A 138       2.012  13.321  -9.859  1.00  0.00           C  
ATOM   1076  N   PHE A 139       1.963  13.689  -5.356  1.00  0.00           N  
ATOM   1077  CA  PHE A 139       2.182  13.249  -3.984  1.00  0.00           C  
ATOM   1078  C   PHE A 139       1.420  14.133  -3.004  1.00  0.00           C  
ATOM   1079  CB  PHE A 139       3.676  13.259  -3.647  1.00  0.00           C  
ATOM   1080  O   PHE A 139       1.147  15.300  -3.295  1.00  0.00           O  
ATOM   1081  CG  PHE A 139       4.463  12.181  -4.342  1.00  0.00           C  
ATOM   1082  CD1 PHE A 139       4.270  10.843  -4.018  1.00  0.00           C  
ATOM   1083  CD2 PHE A 139       5.395  12.505  -5.319  1.00  0.00           C  
ATOM   1084  CE1 PHE A 139       4.996   9.842  -4.660  1.00  0.00           C  
ATOM   1085  CE2 PHE A 139       6.124  11.510  -5.964  1.00  0.00           C  
ATOM   1086  CZ  PHE A 139       5.924  10.180  -5.633  1.00  0.00           C  
ATOM   1087  N   TRP A 140       0.988  13.480  -2.017  1.00  0.00           N  
ATOM   1088  CA  TRP A 140       0.356  14.163  -0.893  1.00  0.00           C  
ATOM   1089  C   TRP A 140       1.193  14.016   0.373  1.00  0.00           C  
ATOM   1090  CB  TRP A 140      -1.054  13.615  -0.654  1.00  0.00           C  
ATOM   1091  O   TRP A 140       1.921  13.033   0.533  1.00  0.00           O  
ATOM   1092  CG  TRP A 140      -2.061  14.061  -1.671  1.00  0.00           C  
ATOM   1093  CD1 TRP A 140      -2.022  13.843  -3.020  1.00  0.00           C  
ATOM   1094  CD2 TRP A 140      -3.256  14.806  -1.419  1.00  0.00           C  
ATOM   1095  CE2 TRP A 140      -3.895  15.005  -2.663  1.00  0.00           C  
ATOM   1096  CE3 TRP A 140      -3.850  15.325  -0.261  1.00  0.00           C  
ATOM   1097  NE1 TRP A 140      -3.122  14.408  -3.622  1.00  0.00           N  
ATOM   1098  CH2 TRP A 140      -5.659  16.199  -1.632  1.00  0.00           C  
ATOM   1099  CZ2 TRP A 140      -5.100  15.702  -2.781  1.00  0.00           C  
ATOM   1100  CZ3 TRP A 140      -5.049  16.018  -0.380  1.00  0.00           C  
ATOM   1101  N   LYS A 141       1.087  15.028   1.137  1.00  0.00           N  
ATOM   1102  CA  LYS A 141       1.887  15.037   2.358  1.00  0.00           C  
ATOM   1103  C   LYS A 141       1.064  14.577   3.558  1.00  0.00           C  
ATOM   1104  CB  LYS A 141       2.455  16.434   2.618  1.00  0.00           C  
ATOM   1105  O   LYS A 141      -0.152  14.780   3.598  1.00  0.00           O  
ATOM   1106  CG  LYS A 141       3.375  16.941   1.518  1.00  0.00           C  
ATOM   1107  CD  LYS A 141       3.862  18.356   1.805  1.00  0.00           C  
ATOM   1108  CE  LYS A 141       4.719  18.895   0.667  1.00  0.00           C  
ATOM   1109  NZ  LYS A 141       5.145  20.305   0.914  1.00  0.00           N  
ATOM   1110  N   HIS A 142       1.750  13.946   4.470  1.00  0.00           N  
ATOM   1111  CA  HIS A 142       1.233  13.639   5.799  1.00  0.00           C  
ATOM   1112  C   HIS A 142       2.342  13.677   6.844  1.00  0.00           C  
ATOM   1113  CB  HIS A 142       0.551  12.269   5.806  1.00  0.00           C  
ATOM   1114  O   HIS A 142       3.525  13.714   6.499  1.00  0.00           O  
ATOM   1115  CG  HIS A 142       1.496  11.129   5.598  1.00  0.00           C  
ATOM   1116  CD2 HIS A 142       1.893  10.498   4.467  1.00  0.00           C  
ATOM   1117  ND1 HIS A 142       2.149  10.504   6.638  1.00  0.00           N  
ATOM   1118  CE1 HIS A 142       2.911   9.537   6.155  1.00  0.00           C  
ATOM   1119  NE2 HIS A 142       2.774   9.513   4.840  1.00  0.00           N  
ATOM   1120  N   TRP A 143       1.999  13.664   8.132  1.00  0.00           N  
ATOM   1121  CA  TRP A 143       2.983  13.890   9.185  1.00  0.00           C  
ATOM   1122  C   TRP A 143       3.052  12.696  10.131  1.00  0.00           C  
ATOM   1123  CB  TRP A 143       2.648  15.161   9.971  1.00  0.00           C  
ATOM   1124  O   TRP A 143       3.518  12.821  11.266  1.00  0.00           O  
ATOM   1125  CG  TRP A 143       3.008  16.430   9.259  1.00  0.00           C  
ATOM   1126  CD1 TRP A 143       4.166  17.146   9.386  1.00  0.00           C  
ATOM   1127  CD2 TRP A 143       2.201  17.136   8.312  1.00  0.00           C  
ATOM   1128  CE2 TRP A 143       2.933  18.273   7.904  1.00  0.00           C  
ATOM   1129  CE3 TRP A 143       0.928  16.918   7.768  1.00  0.00           C  
ATOM   1130  NE1 TRP A 143       4.127  18.256   8.573  1.00  0.00           N  
ATOM   1131  CH2 TRP A 143       1.187  18.952   6.458  1.00  0.00           C  
ATOM   1132  CZ2 TRP A 143       2.434  19.189   6.975  1.00  0.00           C  
ATOM   1133  CZ3 TRP A 143       0.433  17.831   6.844  1.00  0.00           C  
ATOM   1134  N   ILE A 144       2.554  11.610   9.617  1.00  0.00           N  
ATOM   1135  CA  ILE A 144       2.623  10.376  10.393  1.00  0.00           C  
ATOM   1136  C   ILE A 144       4.053   9.840  10.383  1.00  0.00           C  
ATOM   1137  CB  ILE A 144       1.647   9.310   9.847  1.00  0.00           C  
ATOM   1138  O   ILE A 144       4.683   9.753   9.326  1.00  0.00           O  
ATOM   1139  CG1 ILE A 144       0.203   9.820   9.919  1.00  0.00           C  
ATOM   1140  CG2 ILE A 144       1.801   7.993  10.614  1.00  0.00           C  
ATOM   1141  CD1 ILE A 144      -0.790   8.984   9.125  1.00  0.00           C  
ATOM   1142  N   GLN A 145       4.552   9.527  11.624  1.00  0.00           N  
ATOM   1143  CA  GLN A 145       5.887   8.949  11.742  1.00  0.00           C  
ATOM   1144  C   GLN A 145       5.941   7.559  11.116  1.00  0.00           C  
ATOM   1145  CB  GLN A 145       6.316   8.882  13.209  1.00  0.00           C  
ATOM   1146  O   GLN A 145       5.100   6.707  11.409  1.00  0.00           O  
ATOM   1147  CG  GLN A 145       7.777   8.502  13.405  1.00  0.00           C  
ATOM   1148  CD  GLN A 145       8.212   8.571  14.857  1.00  0.00           C  
ATOM   1149  NE2 GLN A 145       9.385   8.021  15.152  1.00  0.00           N  
ATOM   1150  OE1 GLN A 145       7.499   9.115  15.707  1.00  0.00           O  
ATOM   1151  N   THR A 146       6.892   7.382  10.187  1.00  0.00           N  
ATOM   1152  CA  THR A 146       7.039   6.088   9.531  1.00  0.00           C  
ATOM   1153  C   THR A 146       8.494   5.628   9.563  1.00  0.00           C  
ATOM   1154  CB  THR A 146       6.547   6.141   8.073  1.00  0.00           C  
ATOM   1155  O   THR A 146       9.394   6.419   9.853  1.00  0.00           O  
ATOM   1156  CG2 THR A 146       5.092   6.590   7.999  1.00  0.00           C  
ATOM   1157  OG1 THR A 146       7.358   7.063   7.334  1.00  0.00           O  
ATOM   1158  N   LYS A 147       8.716   4.379   9.489  1.00  0.00           N  
ATOM   1159  CA  LYS A 147      10.037   3.768   9.374  1.00  0.00           C  
ATOM   1160  C   LYS A 147      10.245   3.166   7.987  1.00  0.00           C  
ATOM   1161  CB  LYS A 147      10.227   2.694  10.446  1.00  0.00           C  
ATOM   1162  O   LYS A 147       9.287   2.987   7.233  1.00  0.00           O  
ATOM   1163  CG  LYS A 147      10.160   3.223  11.871  1.00  0.00           C  
ATOM   1164  CD  LYS A 147      10.349   2.107  12.891  1.00  0.00           C  
ATOM   1165  CE  LYS A 147      10.260   2.631  14.317  1.00  0.00           C  
ATOM   1166  NZ  LYS A 147      10.413   1.535  15.321  1.00  0.00           N  
ATOM   1167  N   ASP A 148      11.545   2.969   7.746  1.00  0.00           N  
ATOM   1168  CA  ASP A 148      11.858   2.265   6.506  1.00  0.00           C  
ATOM   1169  C   ASP A 148      11.104   0.940   6.422  1.00  0.00           C  
ATOM   1170  CB  ASP A 148      13.364   2.021   6.392  1.00  0.00           C  
ATOM   1171  O   ASP A 148      11.055   0.184   7.395  1.00  0.00           O  
ATOM   1172  CG  ASP A 148      14.154   3.295   6.149  1.00  0.00           C  
ATOM   1173  OD1 ASP A 148      13.569   4.295   5.681  1.00  0.00           O  
ATOM   1174  OD2 ASP A 148      15.373   3.297   6.425  1.00  0.00           O  
ATOM   1175  N   GLY A 149      10.431   0.726   5.320  1.00  0.00           N  
ATOM   1176  CA  GLY A 149       9.726  -0.531   5.128  1.00  0.00           C  
ATOM   1177  C   GLY A 149       8.220  -0.394   5.238  1.00  0.00           C  
ATOM   1178  O   GLY A 149       7.484  -1.354   4.997  1.00  0.00           O  
ATOM   1179  N   GLN A 150       7.755   0.769   5.565  1.00  0.00           N  
ATOM   1180  CA  GLN A 150       6.320   0.951   5.756  1.00  0.00           C  
ATOM   1181  C   GLN A 150       5.655   1.458   4.479  1.00  0.00           C  
ATOM   1182  CB  GLN A 150       6.050   1.920   6.908  1.00  0.00           C  
ATOM   1183  O   GLN A 150       4.462   1.769   4.476  1.00  0.00           O  
ATOM   1184  CG  GLN A 150       6.376   1.349   8.281  1.00  0.00           C  
ATOM   1185  CD  GLN A 150       6.089   2.325   9.407  1.00  0.00           C  
ATOM   1186  NE2 GLN A 150       5.601   1.809  10.529  1.00  0.00           N  
ATOM   1187  OE1 GLN A 150       6.306   3.533   9.268  1.00  0.00           O  
ATOM   1188  N   CYS A 151       6.474   1.584   3.463  1.00  0.00           N  
ATOM   1189  CA  CYS A 151       5.892   1.922   2.168  1.00  0.00           C  
ATOM   1190  C   CYS A 151       4.842   0.896   1.758  1.00  0.00           C  
ATOM   1191  CB  CYS A 151       6.980   2.007   1.098  1.00  0.00           C  
ATOM   1192  O   CYS A 151       4.963  -0.286   2.084  1.00  0.00           O  
ATOM   1193  SG  CYS A 151       8.092   3.416   1.302  1.00  0.00           S  
ATOM   1194  N   GLY A 152       3.827   1.432   1.138  1.00  0.00           N  
ATOM   1195  CA  GLY A 152       2.785   0.541   0.653  1.00  0.00           C  
ATOM   1196  C   GLY A 152       1.616   0.412   1.611  1.00  0.00           C  
ATOM   1197  O   GLY A 152       0.578  -0.152   1.259  1.00  0.00           O  
ATOM   1198  N   SER A 153       1.795   0.979   2.824  1.00  0.00           N  
ATOM   1199  CA  SER A 153       0.708   0.929   3.796  1.00  0.00           C  
ATOM   1200  C   SER A 153      -0.425   1.873   3.407  1.00  0.00           C  
ATOM   1201  CB  SER A 153       1.220   1.283   5.193  1.00  0.00           C  
ATOM   1202  O   SER A 153      -0.180   2.973   2.909  1.00  0.00           O  
ATOM   1203  OG  SER A 153       2.210   0.360   5.614  1.00  0.00           O  
ATOM   1204  N   PRO A 154      -1.643   1.471   3.679  1.00  0.00           N  
ATOM   1205  CA  PRO A 154      -2.794   2.278   3.268  1.00  0.00           C  
ATOM   1206  C   PRO A 154      -2.996   3.509   4.149  1.00  0.00           C  
ATOM   1207  CB  PRO A 154      -3.971   1.309   3.406  1.00  0.00           C  
ATOM   1208  O   PRO A 154      -2.851   3.429   5.372  1.00  0.00           O  
ATOM   1209  CG  PRO A 154      -3.524   0.307   4.420  1.00  0.00           C  
ATOM   1210  CD  PRO A 154      -2.030   0.180   4.339  1.00  0.00           C  
ATOM   1211  N   LEU A 155      -3.256   4.586   3.513  1.00  0.00           N  
ATOM   1212  CA  LEU A 155      -3.772   5.779   4.176  1.00  0.00           C  
ATOM   1213  C   LEU A 155      -5.290   5.854   4.058  1.00  0.00           C  
ATOM   1214  CB  LEU A 155      -3.139   7.040   3.579  1.00  0.00           C  
ATOM   1215  O   LEU A 155      -5.832   5.839   2.950  1.00  0.00           O  
ATOM   1216  CG  LEU A 155      -1.711   7.357   4.024  1.00  0.00           C  
ATOM   1217  CD1 LEU A 155      -1.672   7.630   5.524  1.00  0.00           C  
ATOM   1218  CD2 LEU A 155      -0.770   6.215   3.659  1.00  0.00           C  
ATOM   1219  N   VAL A 156      -5.935   5.975   5.226  1.00  0.00           N  
ATOM   1220  CA  VAL A 156      -7.384   5.813   5.285  1.00  0.00           C  
ATOM   1221  C   VAL A 156      -8.023   7.084   5.840  1.00  0.00           C  
ATOM   1222  CB  VAL A 156      -7.784   4.594   6.146  1.00  0.00           C  
ATOM   1223  O   VAL A 156      -7.550   7.641   6.833  1.00  0.00           O  
ATOM   1224  CG1 VAL A 156      -9.302   4.425   6.170  1.00  0.00           C  
ATOM   1225  CG2 VAL A 156      -7.109   3.327   5.624  1.00  0.00           C  
ATOM   1226  N   SER A 157      -9.094   7.506   5.194  1.00  0.00           N  
ATOM   1227  CA  SER A 157      -9.861   8.651   5.672  1.00  0.00           C  
ATOM   1228  C   SER A 157     -10.622   8.312   6.950  1.00  0.00           C  
ATOM   1229  CB  SER A 157     -10.840   9.127   4.598  1.00  0.00           C  
ATOM   1230  O   SER A 157     -11.319   7.298   7.013  1.00  0.00           O  
ATOM   1231  OG  SER A 157     -11.695  10.136   5.108  1.00  0.00           O  
ATOM   1232  N   THR A 158     -10.487   9.198   7.938  1.00  0.00           N  
ATOM   1233  CA  THR A 158     -11.186   8.975   9.199  1.00  0.00           C  
ATOM   1234  C   THR A 158     -12.665   9.325   9.067  1.00  0.00           C  
ATOM   1235  CB  THR A 158     -10.560   9.801  10.338  1.00  0.00           C  
ATOM   1236  O   THR A 158     -13.477   8.942   9.911  1.00  0.00           O  
ATOM   1237  CG2 THR A 158      -9.107   9.401  10.573  1.00  0.00           C  
ATOM   1238  OG1 THR A 158     -10.612  11.192   9.997  1.00  0.00           O  
ATOM   1239  N   ARG A 159     -13.000  10.010   8.000  1.00  0.00           N  
ATOM   1240  CA  ARG A 159     -14.373  10.457   7.789  1.00  0.00           C  
ATOM   1241  C   ARG A 159     -15.250   9.314   7.290  1.00  0.00           C  
ATOM   1242  CB  ARG A 159     -14.413  11.621   6.797  1.00  0.00           C  
ATOM   1243  O   ARG A 159     -16.341   9.086   7.817  1.00  0.00           O  
ATOM   1244  CG  ARG A 159     -15.804  12.195   6.577  1.00  0.00           C  
ATOM   1245  CD  ARG A 159     -15.797  13.307   5.537  1.00  0.00           C  
ATOM   1246  NE  ARG A 159     -17.151  13.731   5.192  1.00  0.00           N  
ATOM   1247  NH1 ARG A 159     -16.493  15.182   3.519  1.00  0.00           N  
ATOM   1248  NH2 ARG A 159     -18.717  14.926   4.011  1.00  0.00           N  
ATOM   1249  CZ  ARG A 159     -17.450  14.612   4.241  1.00  0.00           C  
ATOM   1250  N   ASP A 160     -14.714   8.550   6.299  1.00  0.00           N  
ATOM   1251  CA  ASP A 160     -15.597   7.561   5.688  1.00  0.00           C  
ATOM   1252  C   ASP A 160     -14.931   6.187   5.637  1.00  0.00           C  
ATOM   1253  CB  ASP A 160     -16.003   8.001   4.280  1.00  0.00           C  
ATOM   1254  O   ASP A 160     -15.518   5.225   5.139  1.00  0.00           O  
ATOM   1255  CG  ASP A 160     -14.813   8.297   3.385  1.00  0.00           C  
ATOM   1256  OD1 ASP A 160     -13.667   7.977   3.768  1.00  0.00           O  
ATOM   1257  OD2 ASP A 160     -15.022   8.858   2.288  1.00  0.00           O  
ATOM   1258  N   GLY A 161     -13.698   6.028   5.969  1.00  0.00           N  
ATOM   1259  CA  GLY A 161     -13.018   4.743   6.010  1.00  0.00           C  
ATOM   1260  C   GLY A 161     -12.489   4.305   4.657  1.00  0.00           C  
ATOM   1261  O   GLY A 161     -12.093   3.150   4.484  1.00  0.00           O  
ATOM   1262  N   SER A 162     -12.538   5.223   3.724  1.00  0.00           N  
ATOM   1263  CA  SER A 162     -12.047   4.924   2.383  1.00  0.00           C  
ATOM   1264  C   SER A 162     -10.527   5.033   2.313  1.00  0.00           C  
ATOM   1265  CB  SER A 162     -12.681   5.864   1.356  1.00  0.00           C  
ATOM   1266  O   SER A 162      -9.926   5.858   3.004  1.00  0.00           O  
ATOM   1267  OG  SER A 162     -14.091   5.728   1.354  1.00  0.00           O  
ATOM   1268  N   ILE A 163      -9.914   4.125   1.550  1.00  0.00           N  
ATOM   1269  CA  ILE A 163      -8.482   4.224   1.289  1.00  0.00           C  
ATOM   1270  C   ILE A 163      -8.216   5.345   0.287  1.00  0.00           C  
ATOM   1271  CB  ILE A 163      -7.911   2.888   0.764  1.00  0.00           C  
ATOM   1272  O   ILE A 163      -8.750   5.332  -0.825  1.00  0.00           O  
ATOM   1273  CG1 ILE A 163      -8.085   1.783   1.812  1.00  0.00           C  
ATOM   1274  CG2 ILE A 163      -6.438   3.047   0.375  1.00  0.00           C  
ATOM   1275  CD1 ILE A 163      -7.737   0.390   1.306  1.00  0.00           C  
ATOM   1276  N   VAL A 164      -7.352   6.299   0.676  1.00  0.00           N  
ATOM   1277  CA  VAL A 164      -7.169   7.479  -0.163  1.00  0.00           C  
ATOM   1278  C   VAL A 164      -5.782   7.450  -0.800  1.00  0.00           C  
ATOM   1279  CB  VAL A 164      -7.358   8.784   0.643  1.00  0.00           C  
ATOM   1280  O   VAL A 164      -5.474   8.268  -1.670  1.00  0.00           O  
ATOM   1281  CG1 VAL A 164      -8.801   8.915   1.128  1.00  0.00           C  
ATOM   1282  CG2 VAL A 164      -6.389   8.827   1.822  1.00  0.00           C  
ATOM   1283  N   GLY A 165      -4.977   6.498  -0.374  1.00  0.00           N  
ATOM   1284  CA  GLY A 165      -3.641   6.386  -0.938  1.00  0.00           C  
ATOM   1285  C   GLY A 165      -2.774   5.370  -0.219  1.00  0.00           C  
ATOM   1286  O   GLY A 165      -3.251   4.649   0.659  1.00  0.00           O  
ATOM   1287  N   ILE A 166      -1.571   5.204  -0.753  1.00  0.00           N  
ATOM   1288  CA  ILE A 166      -0.602   4.322  -0.111  1.00  0.00           C  
ATOM   1289  C   ILE A 166       0.684   5.092   0.178  1.00  0.00           C  
ATOM   1290  CB  ILE A 166      -0.301   3.082  -0.983  1.00  0.00           C  
ATOM   1291  O   ILE A 166       1.076   5.969  -0.595  1.00  0.00           O  
ATOM   1292  CG1 ILE A 166       0.219   3.512  -2.359  1.00  0.00           C  
ATOM   1293  CG2 ILE A 166      -1.547   2.202  -1.119  1.00  0.00           C  
ATOM   1294  CD1 ILE A 166       0.663   2.354  -3.242  1.00  0.00           C  
ATOM   1295  N   HIS A 167       1.200   4.798   1.357  1.00  0.00           N  
ATOM   1296  CA  HIS A 167       2.436   5.451   1.774  1.00  0.00           C  
ATOM   1297  C   HIS A 167       3.564   5.179   0.784  1.00  0.00           C  
ATOM   1298  CB  HIS A 167       2.842   4.987   3.174  1.00  0.00           C  
ATOM   1299  O   HIS A 167       3.758   4.039   0.356  1.00  0.00           O  
ATOM   1300  CG  HIS A 167       4.137   5.567   3.647  1.00  0.00           C  
ATOM   1301  CD2 HIS A 167       5.344   4.992   3.860  1.00  0.00           C  
ATOM   1302  ND1 HIS A 167       4.283   6.901   3.962  1.00  0.00           N  
ATOM   1303  CE1 HIS A 167       5.529   7.121   4.349  1.00  0.00           C  
ATOM   1304  NE2 HIS A 167       6.193   5.979   4.296  1.00  0.00           N  
ATOM   1305  N   SER A 168       4.428   6.143   0.361  1.00  0.00           N  
ATOM   1306  CA  SER A 168       5.462   6.010  -0.661  1.00  0.00           C  
ATOM   1307  C   SER A 168       6.839   6.351  -0.101  1.00  0.00           C  
ATOM   1308  CB  SER A 168       5.152   6.910  -1.858  1.00  0.00           C  
ATOM   1309  O   SER A 168       7.768   5.545  -0.190  1.00  0.00           O  
ATOM   1310  OG  SER A 168       5.911   6.520  -2.990  1.00  0.00           O  
ATOM   1311  N   ALA A 169       7.081   7.474   0.316  1.00  0.00           N  
ATOM   1312  CA  ALA A 169       8.443   7.871   0.666  1.00  0.00           C  
ATOM   1313  C   ALA A 169       8.447   8.831   1.852  1.00  0.00           C  
ATOM   1314  CB  ALA A 169       9.136   8.511  -0.534  1.00  0.00           C  
ATOM   1315  O   ALA A 169       7.402   9.367   2.229  1.00  0.00           O  
ATOM   1316  N   SER A 170       9.659   8.775   2.444  1.00  0.00           N  
ATOM   1317  CA  SER A 170      10.005   9.759   3.464  1.00  0.00           C  
ATOM   1318  C   SER A 170      11.124  10.680   2.987  1.00  0.00           C  
ATOM   1319  CB  SER A 170      10.425   9.064   4.760  1.00  0.00           C  
ATOM   1320  O   SER A 170      11.909  10.310   2.112  1.00  0.00           O  
ATOM   1321  OG  SER A 170      11.636   8.352   4.579  1.00  0.00           O  
ATOM   1322  N   ASN A 171      10.861  11.964   2.983  1.00  0.00           N  
ATOM   1323  CA  ASN A 171      11.951  12.910   2.764  1.00  0.00           C  
ATOM   1324  C   ASN A 171      12.975  12.857   3.894  1.00  0.00           C  
ATOM   1325  CB  ASN A 171      11.406  14.331   2.607  1.00  0.00           C  
ATOM   1326  O   ASN A 171      12.607  12.819   5.069  1.00  0.00           O  
ATOM   1327  CG  ASN A 171      12.442  15.298   2.070  1.00  0.00           C  
ATOM   1328  ND2 ASN A 171      12.012  16.514   1.757  1.00  0.00           N  
ATOM   1329  OD1 ASN A 171      13.620  14.955   1.938  1.00  0.00           O  
ATOM   1330  N   PHE A 172      14.298  12.523   3.572  1.00  0.00           N  
ATOM   1331  CA  PHE A 172      15.465  12.439   4.443  1.00  0.00           C  
ATOM   1332  C   PHE A 172      15.702  13.763   5.159  1.00  0.00           C  
ATOM   1333  CB  PHE A 172      16.709  12.045   3.641  1.00  0.00           C  
ATOM   1334  O   PHE A 172      16.177  13.783   6.296  1.00  0.00           O  
ATOM   1335  CG  PHE A 172      16.678  10.631   3.127  1.00  0.00           C  
ATOM   1336  CD1 PHE A 172      16.973   9.564   3.968  1.00  0.00           C  
ATOM   1337  CD2 PHE A 172      16.353  10.368   1.803  1.00  0.00           C  
ATOM   1338  CE1 PHE A 172      16.945   8.254   3.495  1.00  0.00           C  
ATOM   1339  CE2 PHE A 172      16.323   9.061   1.323  1.00  0.00           C  
ATOM   1340  CZ  PHE A 172      16.620   8.006   2.171  1.00  0.00           C  
ATOM   1341  N   THR A 173      15.081  14.878   4.571  1.00  0.00           N  
ATOM   1342  CA  THR A 173      15.416  16.199   5.093  1.00  0.00           C  
ATOM   1343  C   THR A 173      14.203  16.841   5.759  1.00  0.00           C  
ATOM   1344  CB  THR A 173      15.942  17.122   3.978  1.00  0.00           C  
ATOM   1345  O   THR A 173      14.347  17.629   6.696  1.00  0.00           O  
ATOM   1346  CG2 THR A 173      17.269  16.615   3.424  1.00  0.00           C  
ATOM   1347  OG1 THR A 173      14.982  17.174   2.916  1.00  0.00           O  
ATOM   1348  N   ASN A 174      13.063  16.324   5.495  1.00  0.00           N  
ATOM   1349  CA  ASN A 174      11.837  16.952   5.978  1.00  0.00           C  
ATOM   1350  C   ASN A 174      11.023  15.997   6.845  1.00  0.00           C  
ATOM   1351  CB  ASN A 174      10.993  17.455   4.805  1.00  0.00           C  
ATOM   1352  O   ASN A 174      11.249  14.786   6.824  1.00  0.00           O  
ATOM   1353  CG  ASN A 174      10.901  18.968   4.759  1.00  0.00           C  
ATOM   1354  ND2 ASN A 174      10.422  19.499   3.640  1.00  0.00           N  
ATOM   1355  OD1 ASN A 174      11.259  19.654   5.720  1.00  0.00           O  
ATOM   1356  N   THR A 175      10.461  16.529   7.976  1.00  0.00           N  
ATOM   1357  CA  THR A 175       9.576  15.904   8.953  1.00  0.00           C  
ATOM   1358  C   THR A 175       8.304  15.393   8.282  1.00  0.00           C  
ATOM   1359  CB  THR A 175       9.205  16.886  10.080  1.00  0.00           C  
ATOM   1360  O   THR A 175       7.440  14.809   8.939  1.00  0.00           O  
ATOM   1361  CG2 THR A 175      10.426  17.240  10.923  1.00  0.00           C  
ATOM   1362  OG1 THR A 175       8.671  18.085   9.505  1.00  0.00           O  
ATOM   1363  N   ASN A 176       8.244  15.676   6.876  1.00  0.00           N  
ATOM   1364  CA  ASN A 176       6.977  15.218   6.315  1.00  0.00           C  
ATOM   1365  C   ASN A 176       7.167  13.982   5.440  1.00  0.00           C  
ATOM   1366  CB  ASN A 176       6.308  16.337   5.515  1.00  0.00           C  
ATOM   1367  O   ASN A 176       8.272  13.717   4.963  1.00  0.00           O  
ATOM   1368  CG  ASN A 176       7.239  16.966   4.497  1.00  0.00           C  
ATOM   1369  ND2 ASN A 176       6.764  18.003   3.819  1.00  0.00           N  
ATOM   1370  OD1 ASN A 176       8.377  16.522   4.322  1.00  0.00           O  
ATOM   1371  N   ASN A 177       6.155  13.125   5.470  1.00  0.00           N  
ATOM   1372  CA  ASN A 177       6.074  11.940   4.623  1.00  0.00           C  
ATOM   1373  C   ASN A 177       5.125  12.155   3.448  1.00  0.00           C  
ATOM   1374  CB  ASN A 177       5.637  10.724   5.443  1.00  0.00           C  
ATOM   1375  O   ASN A 177       4.344  13.108   3.440  1.00  0.00           O  
ATOM   1376  CG  ASN A 177       6.673  10.307   6.468  1.00  0.00           C  
ATOM   1377  ND2 ASN A 177       6.249  10.169   7.718  1.00  0.00           N  
ATOM   1378  OD1 ASN A 177       7.846  10.112   6.138  1.00  0.00           O  
ATOM   1379  N   TYR A 178       5.363  11.311   2.399  1.00  0.00           N  
ATOM   1380  CA  TYR A 178       4.545  11.435   1.198  1.00  0.00           C  
ATOM   1381  C   TYR A 178       3.808  10.134   0.903  1.00  0.00           C  
ATOM   1382  CB  TYR A 178       5.410  11.829  -0.003  1.00  0.00           C  
ATOM   1383  O   TYR A 178       4.255   9.056   1.301  1.00  0.00           O  
ATOM   1384  CG  TYR A 178       6.116  13.152   0.165  1.00  0.00           C  
ATOM   1385  CD1 TYR A 178       5.480  14.349  -0.158  1.00  0.00           C  
ATOM   1386  CD2 TYR A 178       7.420  13.209   0.646  1.00  0.00           C  
ATOM   1387  CE1 TYR A 178       6.128  15.571  -0.006  1.00  0.00           C  
ATOM   1388  CE2 TYR A 178       8.077  14.425   0.802  1.00  0.00           C  
ATOM   1389  OH  TYR A 178       8.069  16.806   0.626  1.00  0.00           O  
ATOM   1390  CZ  TYR A 178       7.423  15.599   0.474  1.00  0.00           C  
ATOM   1391  N   PHE A 179       2.654  10.319   0.332  1.00  0.00           N  
ATOM   1392  CA  PHE A 179       1.957   9.136  -0.159  1.00  0.00           C  
ATOM   1393  C   PHE A 179       1.394   9.379  -1.554  1.00  0.00           C  
ATOM   1394  CB  PHE A 179       0.830   8.738   0.799  1.00  0.00           C  
ATOM   1395  O   PHE A 179       1.260  10.527  -1.984  1.00  0.00           O  
ATOM   1396  CG  PHE A 179      -0.337   9.688   0.792  1.00  0.00           C  
ATOM   1397  CD1 PHE A 179      -0.294  10.870   1.522  1.00  0.00           C  
ATOM   1398  CD2 PHE A 179      -1.478   9.399   0.054  1.00  0.00           C  
ATOM   1399  CE1 PHE A 179      -1.373  11.751   1.516  1.00  0.00           C  
ATOM   1400  CE2 PHE A 179      -2.560  10.275   0.044  1.00  0.00           C  
ATOM   1401  CZ  PHE A 179      -2.506  11.450   0.776  1.00  0.00           C  
ATOM   1402  N   THR A 180       1.238   8.286  -2.255  1.00  0.00           N  
ATOM   1403  CA  THR A 180       0.628   8.300  -3.580  1.00  0.00           C  
ATOM   1404  C   THR A 180      -0.890   8.183  -3.478  1.00  0.00           C  
ATOM   1405  CB  THR A 180       1.176   7.161  -4.460  1.00  0.00           C  
ATOM   1406  O   THR A 180      -1.404   7.283  -2.811  1.00  0.00           O  
ATOM   1407  CG2 THR A 180       0.633   7.254  -5.882  1.00  0.00           C  
ATOM   1408  OG1 THR A 180       2.606   7.242  -4.500  1.00  0.00           O  
ATOM   1409  N   THR A 181      -1.561   9.070  -4.145  1.00  0.00           N  
ATOM   1410  CA  THR A 181      -3.013   9.128  -4.020  1.00  0.00           C  
ATOM   1411  C   THR A 181      -3.678   8.126  -4.960  1.00  0.00           C  
ATOM   1412  CB  THR A 181      -3.543  10.543  -4.315  1.00  0.00           C  
ATOM   1413  O   THR A 181      -3.126   7.793  -6.010  1.00  0.00           O  
ATOM   1414  CG2 THR A 181      -2.942  11.567  -3.358  1.00  0.00           C  
ATOM   1415  OG1 THR A 181      -3.201  10.904  -5.660  1.00  0.00           O  
ATOM   1416  N   VAL A 182      -4.837   7.689  -4.522  1.00  0.00           N  
ATOM   1417  CA  VAL A 182      -5.696   6.866  -5.367  1.00  0.00           C  
ATOM   1418  C   VAL A 182      -6.287   7.718  -6.488  1.00  0.00           C  
ATOM   1419  CB  VAL A 182      -6.826   6.200  -4.550  1.00  0.00           C  
ATOM   1420  O   VAL A 182      -6.831   8.796  -6.236  1.00  0.00           O  
ATOM   1421  CG1 VAL A 182      -7.797   5.464  -5.472  1.00  0.00           C  
ATOM   1422  CG2 VAL A 182      -6.241   5.245  -3.512  1.00  0.00           C  
ATOM   1423  N   PRO A 183      -6.101   7.284  -7.782  1.00  0.00           N  
ATOM   1424  CA  PRO A 183      -6.682   8.060  -8.880  1.00  0.00           C  
ATOM   1425  C   PRO A 183      -8.206   7.969  -8.926  1.00  0.00           C  
ATOM   1426  CB  PRO A 183      -6.060   7.427 -10.127  1.00  0.00           C  
ATOM   1427  O   PRO A 183      -8.793   7.074  -8.312  1.00  0.00           O  
ATOM   1428  CG  PRO A 183      -5.812   6.003  -9.749  1.00  0.00           C  
ATOM   1429  CD  PRO A 183      -5.446   5.952  -8.294  1.00  0.00           C  
ATOM   1430  N   PRO A 184      -8.726   8.973  -9.741  1.00  0.00           N  
ATOM   1431  CA  PRO A 184     -10.175   8.868  -9.928  1.00  0.00           C  
ATOM   1432  C   PRO A 184     -10.585   7.595 -10.665  1.00  0.00           C  
ATOM   1433  CB  PRO A 184     -10.515  10.111 -10.754  1.00  0.00           C  
ATOM   1434  O   PRO A 184      -9.818   7.075 -11.480  1.00  0.00           O  
ATOM   1435  CG  PRO A 184      -9.237  10.476 -11.439  1.00  0.00           C  
ATOM   1436  CD  PRO A 184      -8.090  10.033 -10.576  1.00  0.00           C  
ATOM   1437  N   ASN A 185     -11.606   6.936 -10.289  1.00  0.00           N  
ATOM   1438  CA  ASN A 185     -12.186   5.782 -10.966  1.00  0.00           C  
ATOM   1439  C   ASN A 185     -11.356   4.522 -10.738  1.00  0.00           C  
ATOM   1440  CB  ASN A 185     -12.334   6.056 -12.464  1.00  0.00           C  
ATOM   1441  O   ASN A 185     -11.278   3.657 -11.613  1.00  0.00           O  
ATOM   1442  CG  ASN A 185     -13.226   7.247 -12.754  1.00  0.00           C  
ATOM   1443  ND2 ASN A 185     -12.805   8.090 -13.690  1.00  0.00           N  
ATOM   1444  OD1 ASN A 185     -14.285   7.409 -12.142  1.00  0.00           O  
ATOM   1445  N   PHE A 186     -10.563   4.547  -9.712  1.00  0.00           N  
ATOM   1446  CA  PHE A 186      -9.692   3.432  -9.357  1.00  0.00           C  
ATOM   1447  C   PHE A 186     -10.498   2.152  -9.177  1.00  0.00           C  
ATOM   1448  CB  PHE A 186      -8.910   3.746  -8.078  1.00  0.00           C  
ATOM   1449  O   PHE A 186     -10.063   1.075  -9.592  1.00  0.00           O  
ATOM   1450  CG  PHE A 186      -7.768   2.802  -7.818  1.00  0.00           C  
ATOM   1451  CD1 PHE A 186      -7.694   2.088  -6.628  1.00  0.00           C  
ATOM   1452  CD2 PHE A 186      -6.766   2.627  -8.764  1.00  0.00           C  
ATOM   1453  CE1 PHE A 186      -6.638   1.213  -6.384  1.00  0.00           C  
ATOM   1454  CE2 PHE A 186      -5.707   1.755  -8.528  1.00  0.00           C  
ATOM   1455  CZ  PHE A 186      -5.645   1.050  -7.337  1.00  0.00           C  
ATOM   1456  N   MET A 187     -11.605   2.287  -8.691  1.00  0.00           N  
ATOM   1457  CA  MET A 187     -12.461   1.131  -8.442  1.00  0.00           C  
ATOM   1458  C   MET A 187     -12.848   0.447  -9.749  1.00  0.00           C  
ATOM   1459  CB  MET A 187     -13.720   1.548  -7.679  1.00  0.00           C  
ATOM   1460  O   MET A 187     -12.937  -0.780  -9.810  1.00  0.00           O  
ATOM   1461  CG  MET A 187     -13.474   1.848  -6.209  1.00  0.00           C  
ATOM   1462  SD  MET A 187     -12.806   0.401  -5.299  1.00  0.00           S  
ATOM   1463  CE  MET A 187     -14.250  -0.697  -5.340  1.00  0.00           C  
ATOM   1464  N   GLU A 188     -13.092   1.198 -10.768  1.00  0.00           N  
ATOM   1465  CA  GLU A 188     -13.428   0.666 -12.085  1.00  0.00           C  
ATOM   1466  C   GLU A 188     -12.294  -0.189 -12.642  1.00  0.00           C  
ATOM   1467  CB  GLU A 188     -13.756   1.803 -13.057  1.00  0.00           C  
ATOM   1468  O   GLU A 188     -12.537  -1.228 -13.260  1.00  0.00           O  
ATOM   1469  CG  GLU A 188     -14.315   1.330 -14.391  1.00  0.00           C  
ATOM   1470  CD  GLU A 188     -14.704   2.471 -15.317  1.00  0.00           C  
ATOM   1471  OE1 GLU A 188     -15.163   2.203 -16.451  1.00  0.00           O  
ATOM   1472  OE2 GLU A 188     -14.547   3.642 -14.907  1.00  0.00           O  
ATOM   1473  N   LEU A 189     -11.124   0.246 -12.307  1.00  0.00           N  
ATOM   1474  CA  LEU A 189      -9.955  -0.503 -12.754  1.00  0.00           C  
ATOM   1475  C   LEU A 189      -9.878  -1.857 -12.057  1.00  0.00           C  
ATOM   1476  CB  LEU A 189      -8.674   0.293 -12.490  1.00  0.00           C  
ATOM   1477  O   LEU A 189      -9.529  -2.862 -12.681  1.00  0.00           O  
ATOM   1478  CG  LEU A 189      -8.494   1.575 -13.305  1.00  0.00           C  
ATOM   1479  CD1 LEU A 189      -7.242   2.320 -12.850  1.00  0.00           C  
ATOM   1480  CD2 LEU A 189      -8.421   1.258 -14.794  1.00  0.00           C  
ATOM   1481  N   LEU A 190     -10.280  -1.886 -10.845  1.00  0.00           N  
ATOM   1482  CA  LEU A 190     -10.160  -3.090 -10.029  1.00  0.00           C  
ATOM   1483  C   LEU A 190     -11.294  -4.065 -10.329  1.00  0.00           C  
ATOM   1484  CB  LEU A 190     -10.160  -2.731  -8.541  1.00  0.00           C  
ATOM   1485  O   LEU A 190     -11.095  -5.281 -10.304  1.00  0.00           O  
ATOM   1486  CG  LEU A 190      -8.942  -1.959  -8.030  1.00  0.00           C  
ATOM   1487  CD1 LEU A 190      -9.120  -1.602  -6.558  1.00  0.00           C  
ATOM   1488  CD2 LEU A 190      -7.668  -2.770  -8.238  1.00  0.00           C  
ATOM   1489  N   THR A 191     -12.441  -3.565 -10.682  1.00  0.00           N  
ATOM   1490  CA  THR A 191     -13.619  -4.406 -10.862  1.00  0.00           C  
ATOM   1491  C   THR A 191     -13.767  -4.824 -12.322  1.00  0.00           C  
ATOM   1492  CB  THR A 191     -14.897  -3.683 -10.400  1.00  0.00           C  
ATOM   1493  O   THR A 191     -14.510  -5.757 -12.634  1.00  0.00           O  
ATOM   1494  CG2 THR A 191     -14.881  -3.443  -8.894  1.00  0.00           C  
ATOM   1495  OG1 THR A 191     -14.995  -2.421 -11.072  1.00  0.00           O  
ATOM   1496  N   ASN A 192     -13.011  -4.156 -13.206  1.00  0.00           N  
ATOM   1497  CA  ASN A 192     -13.012  -4.477 -14.629  1.00  0.00           C  
ATOM   1498  C   ASN A 192     -11.596  -4.681 -15.159  1.00  0.00           C  
ATOM   1499  CB  ASN A 192     -13.724  -3.382 -15.427  1.00  0.00           C  
ATOM   1500  O   ASN A 192     -11.065  -3.827 -15.871  1.00  0.00           O  
ATOM   1501  CG  ASN A 192     -15.188  -3.248 -15.055  1.00  0.00           C  
ATOM   1502  ND2 ASN A 192     -15.630  -2.017 -14.825  1.00  0.00           N  
ATOM   1503  OD1 ASN A 192     -15.915  -4.242 -14.975  1.00  0.00           O  
ATOM   1504  N   PRO A 193     -11.015  -5.759 -14.737  1.00  0.00           N  
ATOM   1505  CA  PRO A 193      -9.600  -5.977 -15.049  1.00  0.00           C  
ATOM   1506  C   PRO A 193      -9.328  -6.027 -16.551  1.00  0.00           C  
ATOM   1507  CB  PRO A 193      -9.299  -7.327 -14.394  1.00  0.00           C  
ATOM   1508  O   PRO A 193      -8.200  -5.785 -16.986  1.00  0.00           O  
ATOM   1509  CG  PRO A 193     -10.637  -7.962 -14.195  1.00  0.00           C  
ATOM   1510  CD  PRO A 193     -11.660  -6.876 -14.025  1.00  0.00           C  
ATOM   1511  N   GLU A 194     -10.331  -6.236 -17.321  1.00  0.00           N  
ATOM   1512  CA  GLU A 194     -10.160  -6.359 -18.765  1.00  0.00           C  
ATOM   1513  C   GLU A 194      -9.858  -5.005 -19.402  1.00  0.00           C  
ATOM   1514  CB  GLU A 194     -11.407  -6.974 -19.405  1.00  0.00           C  
ATOM   1515  O   GLU A 194      -9.375  -4.939 -20.534  1.00  0.00           O  
ATOM   1516  CG  GLU A 194     -11.723  -8.378 -18.908  1.00  0.00           C  
ATOM   1517  CD  GLU A 194     -10.606  -9.374 -19.174  1.00  0.00           C  
ATOM   1518  OE1 GLU A 194     -10.457 -10.342 -18.393  1.00  0.00           O  
ATOM   1519  OE2 GLU A 194      -9.872  -9.185 -20.169  1.00  0.00           O  
ATOM   1520  N   LEU A 195     -10.040  -3.936 -18.631  1.00  0.00           N  
ATOM   1521  CA  LEU A 195      -9.811  -2.586 -19.135  1.00  0.00           C  
ATOM   1522  C   LEU A 195      -8.335  -2.214 -19.040  1.00  0.00           C  
ATOM   1523  CB  LEU A 195     -10.656  -1.573 -18.359  1.00  0.00           C  
ATOM   1524  O   LEU A 195      -7.884  -1.274 -19.699  1.00  0.00           O  
ATOM   1525  CG  LEU A 195     -12.169  -1.650 -18.568  1.00  0.00           C  
ATOM   1526  CD1 LEU A 195     -12.883  -0.676 -17.637  1.00  0.00           C  
ATOM   1527  CD2 LEU A 195     -12.523  -1.364 -20.024  1.00  0.00           C  
ATOM   1528  N   GLN A 196      -7.627  -3.089 -18.462  1.00  0.00           N  
ATOM   1529  CA  GLN A 196      -6.244  -2.733 -18.162  1.00  0.00           C  
ATOM   1530  C   GLN A 196      -5.283  -3.369 -19.163  1.00  0.00           C  
ATOM   1531  CB  GLN A 196      -5.876  -3.157 -16.739  1.00  0.00           C  
ATOM   1532  O   GLN A 196      -5.575  -4.425 -19.727  1.00  0.00           O  
ATOM   1533  CG  GLN A 196      -6.739  -2.512 -15.663  1.00  0.00           C  
ATOM   1534  CD  GLN A 196      -6.824  -3.348 -14.400  1.00  0.00           C  
ATOM   1535  NE2 GLN A 196      -7.548  -2.847 -13.405  1.00  0.00           N  
ATOM   1536  OE1 GLN A 196      -6.246  -4.436 -14.320  1.00  0.00           O  
ATOM   1537  N   LYS A 197      -4.232  -2.646 -19.458  1.00  0.00           N  
ATOM   1538  CA  LYS A 197      -3.125  -3.197 -20.235  1.00  0.00           C  
ATOM   1539  C   LYS A 197      -2.122  -3.910 -19.333  1.00  0.00           C  
ATOM   1540  CB  LYS A 197      -2.423  -2.092 -21.027  1.00  0.00           C  
ATOM   1541  O   LYS A 197      -1.270  -3.270 -18.713  1.00  0.00           O  
ATOM   1542  CG  LYS A 197      -3.283  -1.473 -22.119  1.00  0.00           C  
ATOM   1543  CD  LYS A 197      -2.512  -0.423 -22.910  1.00  0.00           C  
ATOM   1544  CE  LYS A 197      -3.381   0.220 -23.982  1.00  0.00           C  
ATOM   1545  NZ  LYS A 197      -2.631   1.254 -24.756  1.00  0.00           N  
ATOM   1546  N   TRP A 198      -2.327  -5.189 -19.192  1.00  0.00           N  
ATOM   1547  CA  TRP A 198      -1.459  -5.988 -18.333  1.00  0.00           C  
ATOM   1548  C   TRP A 198      -0.132  -6.284 -19.025  1.00  0.00           C  
ATOM   1549  CB  TRP A 198      -2.148  -7.298 -17.941  1.00  0.00           C  
ATOM   1550  O   TRP A 198      -0.102  -6.587 -20.220  1.00  0.00           O  
ATOM   1551  CG  TRP A 198      -3.397  -7.112 -17.133  1.00  0.00           C  
ATOM   1552  CD1 TRP A 198      -4.682  -7.084 -17.597  1.00  0.00           C  
ATOM   1553  CD2 TRP A 198      -3.477  -6.921 -15.717  1.00  0.00           C  
ATOM   1554  CE2 TRP A 198      -4.844  -6.786 -15.391  1.00  0.00           C  
ATOM   1555  CE3 TRP A 198      -2.524  -6.853 -14.692  1.00  0.00           C  
ATOM   1556  NE1 TRP A 198      -5.558  -6.889 -16.554  1.00  0.00           N  
ATOM   1557  CH2 TRP A 198      -4.330  -6.523 -13.095  1.00  0.00           C  
ATOM   1558  CZ2 TRP A 198      -5.283  -6.586 -14.079  1.00  0.00           C  
ATOM   1559  CZ3 TRP A 198      -2.963  -6.654 -13.387  1.00  0.00           C  
ATOM   1560  N   GLN A 199       0.884  -5.993 -18.250  1.00  0.00           N  
ATOM   1561  CA  GLN A 199       2.213  -6.280 -18.782  1.00  0.00           C  
ATOM   1562  C   GLN A 199       3.005  -7.173 -17.831  1.00  0.00           C  
ATOM   1563  CB  GLN A 199       2.978  -4.982 -19.043  1.00  0.00           C  
ATOM   1564  O   GLN A 199       2.747  -7.188 -16.626  1.00  0.00           O  
ATOM   1565  CG  GLN A 199       2.250  -4.013 -19.966  1.00  0.00           C  
ATOM   1566  CD  GLN A 199       2.976  -2.691 -20.120  1.00  0.00           C  
ATOM   1567  NE2 GLN A 199       2.628  -1.940 -21.159  1.00  0.00           N  
ATOM   1568  OE1 GLN A 199       3.843  -2.345 -19.311  1.00  0.00           O  
ATOM   1569  N   SER A 200       3.798  -8.048 -18.406  1.00  0.00           N  
ATOM   1570  CA  SER A 200       4.704  -8.882 -17.623  1.00  0.00           C  
ATOM   1571  C   SER A 200       6.156  -8.458 -17.820  1.00  0.00           C  
ATOM   1572  CB  SER A 200       4.539 -10.355 -18.000  1.00  0.00           C  
ATOM   1573  O   SER A 200       6.490  -7.813 -18.815  1.00  0.00           O  
ATOM   1574  OG  SER A 200       3.214 -10.793 -17.749  1.00  0.00           O  
ATOM   1575  N   GLY A 201       6.969  -8.698 -16.772  1.00  0.00           N  
ATOM   1576  CA  GLY A 201       8.397  -8.459 -16.904  1.00  0.00           C  
ATOM   1577  C   GLY A 201       8.777  -7.001 -16.725  1.00  0.00           C  
ATOM   1578  O   GLY A 201       9.825  -6.564 -17.205  1.00  0.00           O  
ATOM   1579  N   TRP A 202       7.931  -6.251 -16.103  1.00  0.00           N  
ATOM   1580  CA  TRP A 202       8.183  -4.820 -15.967  1.00  0.00           C  
ATOM   1581  C   TRP A 202       9.229  -4.552 -14.890  1.00  0.00           C  
ATOM   1582  CB  TRP A 202       6.887  -4.074 -15.635  1.00  0.00           C  
ATOM   1583  O   TRP A 202       9.294  -5.266 -13.887  1.00  0.00           O  
ATOM   1584  CG  TRP A 202       7.020  -2.581 -15.659  1.00  0.00           C  
ATOM   1585  CD1 TRP A 202       6.772  -1.749 -16.715  1.00  0.00           C  
ATOM   1586  CD2 TRP A 202       7.439  -1.743 -14.578  1.00  0.00           C  
ATOM   1587  CE2 TRP A 202       7.421  -0.412 -15.049  1.00  0.00           C  
ATOM   1588  CE3 TRP A 202       7.828  -1.989 -13.254  1.00  0.00           C  
ATOM   1589  NE1 TRP A 202       7.011  -0.443 -16.355  1.00  0.00           N  
ATOM   1590  CH2 TRP A 202       8.153   0.403 -12.951  1.00  0.00           C  
ATOM   1591  CZ2 TRP A 202       7.777   0.671 -14.242  1.00  0.00           C  
ATOM   1592  CZ3 TRP A 202       8.181  -0.910 -12.452  1.00  0.00           C  
ATOM   1593  N   ARG A 203      10.163  -3.657 -15.038  1.00  0.00           N  
ATOM   1594  CA  ARG A 203      11.113  -3.128 -14.064  1.00  0.00           C  
ATOM   1595  C   ARG A 203      11.013  -1.609 -13.971  1.00  0.00           C  
ATOM   1596  CB  ARG A 203      12.541  -3.538 -14.428  1.00  0.00           C  
ATOM   1597  O   ARG A 203      10.699  -0.941 -14.958  1.00  0.00           O  
ATOM   1598  CG  ARG A 203      13.599  -2.990 -13.484  1.00  0.00           C  
ATOM   1599  CD  ARG A 203      15.006  -3.322 -13.960  1.00  0.00           C  
ATOM   1600  NE  ARG A 203      16.021  -2.674 -13.134  1.00  0.00           N  
ATOM   1601  NH1 ARG A 203      17.818  -3.512 -14.321  1.00  0.00           N  
ATOM   1602  NH2 ARG A 203      18.169  -2.147 -12.513  1.00  0.00           N  
ATOM   1603  CZ  ARG A 203      17.334  -2.779 -13.325  1.00  0.00           C  
ATOM   1604  N   LEU A 204      11.161  -1.056 -12.714  1.00  0.00           N  
ATOM   1605  CA  LEU A 204      11.086   0.390 -12.534  1.00  0.00           C  
ATOM   1606  C   LEU A 204      12.079   1.104 -13.444  1.00  0.00           C  
ATOM   1607  CB  LEU A 204      11.355   0.762 -11.073  1.00  0.00           C  
ATOM   1608  O   LEU A 204      13.260   0.749 -13.480  1.00  0.00           O  
ATOM   1609  CG  LEU A 204      11.289   2.252 -10.731  1.00  0.00           C  
ATOM   1610  CD1 LEU A 204       9.849   2.749 -10.802  1.00  0.00           C  
ATOM   1611  CD2 LEU A 204      11.881   2.509  -9.349  1.00  0.00           C  
ATOM   1612  N   ASN A 205      11.484   1.921 -14.285  1.00  0.00           N  
ATOM   1613  CA  ASN A 205      12.214   2.964 -14.998  1.00  0.00           C  
ATOM   1614  C   ASN A 205      12.012   4.331 -14.351  1.00  0.00           C  
ATOM   1615  CB  ASN A 205      11.793   3.005 -16.469  1.00  0.00           C  
ATOM   1616  O   ASN A 205      10.919   4.898 -14.414  1.00  0.00           O  
ATOM   1617  CG  ASN A 205      12.663   3.928 -17.299  1.00  0.00           C  
ATOM   1618  ND2 ASN A 205      12.678   3.708 -18.609  1.00  0.00           N  
ATOM   1619  OD1 ASN A 205      13.316   4.830 -16.769  1.00  0.00           O  
ATOM   1620  N   ALA A 206      12.889   4.748 -13.478  1.00  0.00           N  
ATOM   1621  CA  ALA A 206      12.770   5.996 -12.728  1.00  0.00           C  
ATOM   1622  C   ALA A 206      12.192   7.107 -13.599  1.00  0.00           C  
ATOM   1623  CB  ALA A 206      14.129   6.414 -12.172  1.00  0.00           C  
ATOM   1624  O   ALA A 206      11.551   8.031 -13.093  1.00  0.00           O  
ATOM   1625  N   ASP A 207      12.278   6.986 -14.925  1.00  0.00           N  
ATOM   1626  CA  ASP A 207      11.770   8.003 -15.840  1.00  0.00           C  
ATOM   1627  C   ASP A 207      10.262   7.864 -16.033  1.00  0.00           C  
ATOM   1628  CB  ASP A 207      12.485   7.915 -17.190  1.00  0.00           C  
ATOM   1629  O   ASP A 207       9.595   8.814 -16.449  1.00  0.00           O  
ATOM   1630  CG  ASP A 207      13.946   8.322 -17.116  1.00  0.00           C  
ATOM   1631  OD1 ASP A 207      14.310   9.129 -16.234  1.00  0.00           O  
ATOM   1632  OD2 ASP A 207      14.740   7.832 -17.948  1.00  0.00           O  
ATOM   1633  N   SER A 208       9.716   6.685 -15.720  1.00  0.00           N  
ATOM   1634  CA  SER A 208       8.311   6.412 -16.003  1.00  0.00           C  
ATOM   1635  C   SER A 208       7.418   6.863 -14.852  1.00  0.00           C  
ATOM   1636  CB  SER A 208       8.097   4.922 -16.271  1.00  0.00           C  
ATOM   1637  O   SER A 208       6.214   7.058 -15.032  1.00  0.00           O  
ATOM   1638  OG  SER A 208       8.547   4.144 -15.175  1.00  0.00           O  
ATOM   1639  N   VAL A 209       8.060   7.045 -13.637  1.00  0.00           N  
ATOM   1640  CA  VAL A 209       7.297   7.530 -12.491  1.00  0.00           C  
ATOM   1641  C   VAL A 209       7.568   9.019 -12.283  1.00  0.00           C  
ATOM   1642  CB  VAL A 209       7.638   6.742 -11.207  1.00  0.00           C  
ATOM   1643  O   VAL A 209       8.721   9.455 -12.300  1.00  0.00           O  
ATOM   1644  CG1 VAL A 209       6.826   7.262 -10.022  1.00  0.00           C  
ATOM   1645  CG2 VAL A 209       7.388   5.249 -11.416  1.00  0.00           C  
ATOM   1646  N   PHE A 210       6.455   9.771 -12.441  1.00  0.00           N  
ATOM   1647  CA  PHE A 210       6.558  11.204 -12.188  1.00  0.00           C  
ATOM   1648  C   PHE A 210       6.736  11.479 -10.699  1.00  0.00           C  
ATOM   1649  CB  PHE A 210       5.319  11.935 -12.713  1.00  0.00           C  
ATOM   1650  O   PHE A 210       5.801  11.306  -9.915  1.00  0.00           O  
ATOM   1651  CG  PHE A 210       5.434  13.434 -12.668  1.00  0.00           C  
ATOM   1652  CD1 PHE A 210       4.781  14.166 -11.683  1.00  0.00           C  
ATOM   1653  CD2 PHE A 210       6.195  14.112 -13.611  1.00  0.00           C  
ATOM   1654  CE1 PHE A 210       4.886  15.555 -11.639  1.00  0.00           C  
ATOM   1655  CE2 PHE A 210       6.305  15.500 -13.573  1.00  0.00           C  
ATOM   1656  CZ  PHE A 210       5.649  16.219 -12.588  1.00  0.00           C  
ATOM   1657  N   TRP A 211       7.911  11.539 -10.314  1.00  0.00           N  
ATOM   1658  CA  TRP A 211       8.235  11.776  -8.912  1.00  0.00           C  
ATOM   1659  C   TRP A 211       8.149  13.261  -8.575  1.00  0.00           C  
ATOM   1660  CB  TRP A 211       9.635  11.247  -8.587  1.00  0.00           C  
ATOM   1661  O   TRP A 211       8.486  13.673  -7.463  1.00  0.00           O  
ATOM   1662  CG  TRP A 211       9.788   9.768  -8.782  1.00  0.00           C  
ATOM   1663  CD1 TRP A 211      10.325   9.131  -9.866  1.00  0.00           C  
ATOM   1664  CD2 TRP A 211       9.394   8.741  -7.867  1.00  0.00           C  
ATOM   1665  CE2 TRP A 211       9.723   7.503  -8.462  1.00  0.00           C  
ATOM   1666  CE3 TRP A 211       8.795   8.747  -6.600  1.00  0.00           C  
ATOM   1667  NE1 TRP A 211      10.289   7.769  -9.680  1.00  0.00           N  
ATOM   1668  CH2 TRP A 211       8.886   6.316  -6.593  1.00  0.00           C  
ATOM   1669  CZ2 TRP A 211       9.473   6.282  -7.832  1.00  0.00           C  
ATOM   1670  CZ3 TRP A 211       8.547   7.531  -5.975  1.00  0.00           C  
ATOM   1671  N   GLY A 212       7.569  14.022  -9.533  1.00  0.00           N  
ATOM   1672  CA  GLY A 212       7.629  15.457  -9.309  1.00  0.00           C  
ATOM   1673  C   GLY A 212       9.039  15.966  -9.072  1.00  0.00           C  
ATOM   1674  O   GLY A 212       9.952  15.661  -9.842  1.00  0.00           O  
ATOM   1675  N   GLY A 213       9.260  16.872  -8.094  1.00  0.00           N  
ATOM   1676  CA  GLY A 213      10.543  17.444  -7.719  1.00  0.00           C  
ATOM   1677  C   GLY A 213      11.400  16.500  -6.897  1.00  0.00           C  
ATOM   1678  O   GLY A 213      12.535  16.830  -6.546  1.00  0.00           O  
ATOM   1679  N   HIS A 214      10.845  15.251  -6.668  1.00  0.00           N  
ATOM   1680  CA  HIS A 214      11.550  14.294  -5.823  1.00  0.00           C  
ATOM   1681  C   HIS A 214      12.510  13.438  -6.641  1.00  0.00           C  
ATOM   1682  CB  HIS A 214      10.555  13.402  -5.078  1.00  0.00           C  
ATOM   1683  O   HIS A 214      12.182  13.021  -7.755  1.00  0.00           O  
ATOM   1684  CG  HIS A 214       9.632  14.156  -4.175  1.00  0.00           C  
ATOM   1685  CD2 HIS A 214       8.367  14.599  -4.366  1.00  0.00           C  
ATOM   1686  ND1 HIS A 214       9.987  14.540  -2.900  1.00  0.00           N  
ATOM   1687  CE1 HIS A 214       8.977  15.188  -2.345  1.00  0.00           C  
ATOM   1688  NE2 HIS A 214       7.982  15.238  -3.213  1.00  0.00           N  
ATOM   1689  N   LYS A 215      13.829  13.548  -6.397  1.00  0.00           N  
ATOM   1690  CA  LYS A 215      14.864  12.767  -7.068  1.00  0.00           C  
ATOM   1691  C   LYS A 215      14.966  11.364  -6.475  1.00  0.00           C  
ATOM   1692  CB  LYS A 215      16.216  13.475  -6.975  1.00  0.00           C  
ATOM   1693  O   LYS A 215      14.943  11.198  -5.253  1.00  0.00           O  
ATOM   1694  CG  LYS A 215      16.334  14.705  -7.863  1.00  0.00           C  
ATOM   1695  CD  LYS A 215      17.738  15.292  -7.821  1.00  0.00           C  
ATOM   1696  CE  LYS A 215      17.833  16.575  -8.637  1.00  0.00           C  
ATOM   1697  NZ  LYS A 215      19.205  17.164  -8.585  1.00  0.00           N  
ATOM   1698  N   VAL A 216      14.601  10.352  -7.266  1.00  0.00           N  
ATOM   1699  CA  VAL A 216      14.847   8.971  -6.864  1.00  0.00           C  
ATOM   1700  C   VAL A 216      16.328   8.639  -7.031  1.00  0.00           C  
ATOM   1701  CB  VAL A 216      13.984   7.981  -7.679  1.00  0.00           C  
ATOM   1702  O   VAL A 216      16.895   8.827  -8.110  1.00  0.00           O  
ATOM   1703  CG1 VAL A 216      14.250   6.543  -7.237  1.00  0.00           C  
ATOM   1704  CG2 VAL A 216      12.502   8.322  -7.536  1.00  0.00           C  
ATOM   1705  N   PHE A 217      17.067   8.597  -5.971  1.00  0.00           N  
ATOM   1706  CA  PHE A 217      18.477   8.245  -6.089  1.00  0.00           C  
ATOM   1707  C   PHE A 217      18.645   6.746  -6.308  1.00  0.00           C  
ATOM   1708  CB  PHE A 217      19.248   8.683  -4.840  1.00  0.00           C  
ATOM   1709  O   PHE A 217      18.118   5.939  -5.539  1.00  0.00           O  
ATOM   1710  CG  PHE A 217      19.326  10.176  -4.667  1.00  0.00           C  
ATOM   1711  CD1 PHE A 217      20.289  10.919  -5.340  1.00  0.00           C  
ATOM   1712  CD2 PHE A 217      18.436  10.837  -3.831  1.00  0.00           C  
ATOM   1713  CE1 PHE A 217      20.363  12.301  -5.182  1.00  0.00           C  
ATOM   1714  CE2 PHE A 217      18.504  12.218  -3.668  1.00  0.00           C  
ATOM   1715  CZ  PHE A 217      19.469  12.948  -4.344  1.00  0.00           C  
ATOM   1716  N   MET A 218      18.735   6.259  -7.598  1.00  0.00           N  
ATOM   1717  CA  MET A 218      18.921   4.865  -7.988  1.00  0.00           C  
ATOM   1718  C   MET A 218      20.334   4.393  -7.662  1.00  0.00           C  
ATOM   1719  CB  MET A 218      18.641   4.682  -9.481  1.00  0.00           C  
ATOM   1720  O   MET A 218      20.578   3.191  -7.538  1.00  0.00           O  
ATOM   1721  CG  MET A 218      17.172   4.819  -9.850  1.00  0.00           C  
ATOM   1722  SD  MET A 218      16.237   3.259  -9.604  1.00  0.00           S  
ATOM   1723  CE  MET A 218      15.143   3.311 -11.051  1.00  0.00           C  
ATOM   1724  N   ASP A 219      20.955   4.813  -6.491  1.00  0.00           N  
ATOM   1725  CA  ASP A 219      22.283   4.243  -6.285  1.00  0.00           C  
ATOM   1726  C   ASP A 219      23.172   5.195  -5.488  1.00  0.00           C  
ATOM   1727  CB  ASP A 219      22.938   3.911  -7.627  1.00  0.00           C  
ATOM   1728  O   ASP A 219      24.102   5.789  -6.037  1.00  0.00           O  
ATOM   1729  CG  ASP A 219      22.429   2.613  -8.230  1.00  0.00           C  
ATOM   1730  OD1 ASP A 219      21.984   1.722  -7.474  1.00  0.00           O  
ATOM   1731  OD2 ASP A 219      22.477   2.478  -9.472  1.00  0.00           O  
ATOM   1732  N   LYS A 220      22.704   5.613  -4.328  1.00  0.00           N  
ATOM   1733  CA  LYS A 220      23.785   6.271  -3.599  1.00  0.00           C  
ATOM   1734  C   LYS A 220      24.844   5.265  -3.160  1.00  0.00           C  
ATOM   1735  CB  LYS A 220      23.235   7.019  -2.383  1.00  0.00           C  
ATOM   1736  O   LYS A 220      24.521   4.128  -2.810  1.00  0.00           O  
ATOM   1737  CG  LYS A 220      22.558   8.339  -2.722  1.00  0.00           C  
ATOM   1738  CD  LYS A 220      22.263   9.153  -1.469  1.00  0.00           C  
ATOM   1739  CE  LYS A 220      21.537  10.449  -1.801  1.00  0.00           C  
ATOM   1740  NZ  LYS A 220      21.276  11.267  -0.579  1.00  0.00           N  
ATOM   1741  N   PRO A 221      26.100   5.327  -3.632  1.00  0.00           N  
ATOM   1742  CA  PRO A 221      27.192   4.443  -3.218  1.00  0.00           C  
ATOM   1743  C   PRO A 221      27.021   3.921  -1.793  1.00  0.00           C  
ATOM   1744  CB  PRO A 221      28.429   5.337  -3.327  1.00  0.00           C  
ATOM   1745  O   PRO A 221      26.436   4.603  -0.948  1.00  0.00           O  
ATOM   1746  CG  PRO A 221      27.896   6.685  -3.693  1.00  0.00           C  
ATOM   1747  CD  PRO A 221      26.403   6.587  -3.824  1.00  0.00           C  
TER    1748      PRO A 221
ENDMDL
END
